# Supplementary material for: Noncanonical roles of chemokine regions in CCR9 activation revealed by structural modeling and mutational mapping
Source: Nat Commun. 2025 Aug 18;16:7695. doi: 10.1038/s41467-025-62321-9 (PMC12361432; doi:10.1038/s41467-025-62321-9)
Supplement: Supplementary file 7 — Supplementary Data 5 [file 41467_2025_62321_MOESM7_ESM.zip › CCR9_CCL25x1P6_03_rnk0.pdb]

ATOM      1  N   GLU A  20      -5.938   0.348  58.957  1.00 51.95           N
ATOM      2  CA  GLU A  20      -6.002  -0.743  58.001  1.00 51.95           C
ATOM      3  C   GLU A  20      -6.462  -2.029  58.692  1.00 51.95           C
ATOM      4  O   GLU A  20      -5.658  -2.731  59.303  1.00 51.95           O
ATOM      5  HA  GLU A  20      -6.741  -0.437  57.260  1.00 51.95           H
ATOM      6  CB  GLU A  20      -4.653  -0.946  57.309  1.00 51.95           C
ATOM      7 1HB  GLU A  20      -3.845  -0.774  58.021  1.00 51.95           H
ATOM      8 2HB  GLU A  20      -4.620  -1.934  56.850  1.00 51.95           H
ATOM      9  CG  GLU A  20      -4.461   0.063  56.174  1.00 51.95           C
ATOM     10 1HG  GLU A  20      -5.417   0.250  55.685  1.00 51.95           H
ATOM     11 2HG  GLU A  20      -4.120   1.014  56.582  1.00 51.95           H
ATOM     12  CD  GLU A  20      -3.449  -0.451  55.148  1.00 51.95           C
ATOM     13  OE1 GLU A  20      -3.544  -0.005  53.985  1.00 51.95           O
ATOM     14  OE2 GLU A  20      -2.604  -1.279  55.551  1.00 51.95           O
ATOM     15  HN  GLU A  20      -6.217   0.112  59.888  1.00 51.95           H
ATOM     16  N   SER A  21      -7.754  -2.297  58.572  1.00 60.15           N
ATOM     17  CA  SER A  21      -8.315  -3.527  59.106  1.00 60.15           C
ATOM     18  C   SER A  21      -7.604  -4.735  58.495  1.00 60.15           C
ATOM     19  O   SER A  21      -7.218  -4.708  57.327  1.00 60.15           O
ATOM     20  HA  SER A  21      -8.138  -3.482  60.181  1.00 60.15           H
ATOM     21  CB  SER A  21      -9.820  -3.606  58.840  1.00 60.15           C
ATOM     22 1HB  SER A  21     -10.224  -4.503  59.310  1.00 60.15           H
ATOM     23 2HB  SER A  21     -10.315  -2.753  59.303  1.00 60.15           H
ATOM     24  OG  SER A  21     -10.115  -3.627  57.446  1.00 60.15           O
ATOM     25  HG  SER A  21     -10.426  -4.538  57.176  1.00 60.15           H
ATOM     26  HN  SER A  21      -8.411  -1.693  58.121  1.00 60.15           H
ATOM     27  N   THR A  22      -7.452  -5.768  59.311  1.00 60.33           N
ATOM     28  CA  THR A  22      -6.795  -6.984  58.865  1.00 60.33           C
ATOM     29  C   THR A  22      -7.418  -7.479  57.558  1.00 60.33           C
ATOM     30  O   THR A  22      -6.730  -8.053  56.716  1.00 60.33           O
ATOM     31  HA  THR A  22      -5.751  -6.753  58.654  1.00 60.33           H
ATOM     32  CB  THR A  22      -6.872  -8.007  60.000  1.00 60.33           C
ATOM     33  HB  THR A  22      -7.297  -8.947  59.649  1.00 60.33           H
ATOM     34  OG1 THR A  22      -7.612  -7.340  61.019  1.00 60.33           O
ATOM     35  HG1 THR A  22      -7.956  -8.004  61.682  1.00 60.33           H
ATOM     36  CG2 THR A  22      -5.509  -8.272  60.643  1.00 60.33           C
ATOM     37 1HG2 THR A  22      -5.114  -7.343  61.054  1.00 60.33           H
ATOM     38 2HG2 THR A  22      -4.821  -8.657  59.890  1.00 60.33           H
ATOM     39 3HG2 THR A  22      -5.620  -9.005  61.442  1.00 60.33           H
ATOM     40  HN  THR A  22      -7.768  -5.782  60.260  1.00 60.33           H
ATOM     41  N   SER A  23      -8.715  -7.238  57.431  1.00 64.12           N
ATOM     42  CA  SER A  23      -9.438  -7.645  56.238  1.00 64.12           C
ATOM     43  C   SER A  23      -8.839  -6.964  55.005  1.00 64.12           C
ATOM     44  O   SER A  23      -8.709  -7.584  53.951  1.00 64.12           O
ATOM     45  HA  SER A  23      -9.310  -8.726  56.177  1.00 64.12           H
ATOM     46  CB  SER A  23     -10.927  -7.315  56.356  1.00 64.12           C
ATOM     47 1HB  SER A  23     -11.461  -7.741  55.507  1.00 64.12           H
ATOM     48 2HB  SER A  23     -11.332  -7.782  57.254  1.00 64.12           H
ATOM     49  OG  SER A  23     -11.160  -5.910  56.406  1.00 64.12           O
ATOM     50  HG  SER A  23     -12.139  -5.723  56.332  1.00 64.12           H
ATOM     51  HN  SER A  23      -9.269  -6.775  58.123  1.00 64.12           H
ATOM     52  N   SER A  24      -8.490  -5.698  55.179  1.00 68.76           N
ATOM     53  CA  SER A  24      -7.972  -4.906  54.077  1.00 68.76           C
ATOM     54  C   SER A  24      -6.634  -5.478  53.605  1.00 68.76           C
ATOM     55  O   SER A  24      -6.288  -5.371  52.430  1.00 68.76           O
ATOM     56  HA  SER A  24      -8.720  -4.984  53.288  1.00 68.76           H
ATOM     57  CB  SER A  24      -7.809  -3.439  54.481  1.00 68.76           C
ATOM     58 1HB  SER A  24      -7.853  -2.811  53.591  1.00 68.76           H
ATOM     59 2HB  SER A  24      -8.641  -3.145  55.120  1.00 68.76           H
ATOM     60  OG  SER A  24      -6.581  -3.207  55.165  1.00 68.76           O
ATOM     61  HG  SER A  24      -6.581  -3.690  56.041  1.00 68.76           H
ATOM     62  HN  SER A  24      -8.557  -5.214  56.052  1.00 68.76           H
ATOM     63  N   MET A  25      -5.917  -6.074  54.547  1.00 65.13           N
ATOM     64  CA  MET A  25      -4.606  -6.627  54.252  1.00 65.13           C
ATOM     65  C   MET A  25      -4.727  -7.997  53.582  1.00 65.13           C
ATOM     66  O   MET A  25      -3.953  -8.323  52.683  1.00 65.13           O
ATOM     67  HA  MET A  25      -4.137  -5.921  53.567  1.00 65.13           H
ATOM     68  CB  MET A  25      -3.804  -6.761  55.548  1.00 65.13           C
ATOM     69 1HB  MET A  25      -4.031  -5.924  56.208  1.00 65.13           H
ATOM     70 2HB  MET A  25      -4.103  -7.669  56.072  1.00 65.13           H
ATOM     71  CG  MET A  25      -2.302  -6.801  55.263  1.00 65.13           C
ATOM     72 1HG  MET A  25      -2.031  -7.764  54.830  1.00 65.13           H
ATOM     73 2HG  MET A  25      -2.042  -6.038  54.529  1.00 65.13           H
ATOM     74  SD  MET A  25      -1.386  -6.532  56.771  1.00 65.13           S
ATOM     75  CE  MET A  25       0.277  -6.505  56.124  1.00 65.13           C
ATOM     76 1HE  MET A  25       0.493  -7.456  55.638  1.00 65.13           H
ATOM     77 2HE  MET A  25       0.371  -5.697  55.398  1.00 65.13           H
ATOM     78 3HE  MET A  25       0.982  -6.345  56.939  1.00 65.13           H
ATOM     79  HN  MET A  25      -6.217  -6.182  55.495  1.00 65.13           H
ATOM     80  N   GLU A  26      -5.703  -8.763  54.046  1.00 60.53           N
ATOM     81  CA  GLU A  26      -5.993 -10.053  53.443  1.00 60.53           C
ATOM     82  C   GLU A  26      -6.454  -9.872  51.996  1.00 60.53           C
ATOM     83  O   GLU A  26      -6.039 -10.618  51.110  1.00 60.53           O
ATOM     84  HA  GLU A  26      -5.051 -10.601  53.466  1.00 60.53           H
ATOM     85  CB  GLU A  26      -7.038 -10.817  54.260  1.00 60.53           C
ATOM     86 1HB  GLU A  26      -7.769 -10.118  54.666  1.00 60.53           H
ATOM     87 2HB  GLU A  26      -7.484 -11.599  53.645  1.00 60.53           H
ATOM     88  CG  GLU A  26      -6.392 -11.524  55.453  1.00 60.53           C
ATOM     89 1HG  GLU A  26      -5.579 -12.161  55.106  1.00 60.53           H
ATOM     90 2HG  GLU A  26      -5.954 -10.785  56.124  1.00 60.53           H
ATOM     91  CD  GLU A  26      -7.419 -12.366  56.213  1.00 60.53           C
ATOM     92  OE1 GLU A  26      -6.991 -13.372  56.818  1.00 60.53           O
ATOM     93  OE2 GLU A  26      -8.608 -11.984  56.171  1.00 60.53           O
ATOM     94  HN  GLU A  26      -6.290  -8.515  54.817  1.00 60.53           H
ATOM     95  N   ASP A  27      -7.306  -8.876  51.800  1.00 67.12           N
ATOM     96  CA  ASP A  27      -7.868  -8.620  50.485  1.00 67.12           C
ATOM     97  C   ASP A  27      -6.733  -8.365  49.491  1.00 67.12           C
ATOM     98  O   ASP A  27      -6.796  -8.807  48.345  1.00 67.12           O
ATOM     99  HA  ASP A  27      -8.444  -9.512  50.241  1.00 67.12           H
ATOM    100  CB  ASP A  27      -8.768  -7.382  50.502  1.00 67.12           C
ATOM    101 1HB  ASP A  27      -8.270  -6.574  51.038  1.00 67.12           H
ATOM    102 2HB  ASP A  27      -8.933  -7.034  49.482  1.00 67.12           H
ATOM    103  CG  ASP A  27     -10.111  -7.691  51.165  1.00 67.12           C
ATOM    104  OD1 ASP A  27     -10.461  -8.890  51.209  1.00 67.12           O
ATOM    105  OD2 ASP A  27     -10.759  -6.720  51.614  1.00 67.12           O
ATOM    106  HN  ASP A  27      -7.611  -8.252  52.519  1.00 67.12           H
ATOM    107  N   TYR A  28      -5.721  -7.653  49.966  1.00 66.77           N
ATOM    108  CA  TYR A  28      -4.593  -7.300  49.121  1.00 66.77           C
ATOM    109  C   TYR A  28      -3.715  -8.521  48.840  1.00 66.77           C
ATOM    110  O   TYR A  28      -3.202  -8.679  47.733  1.00 66.77           O
ATOM    111  HA  TYR A  28      -4.986  -6.919  48.178  1.00 66.77           H
ATOM    112  CB  TYR A  28      -3.780  -6.273  49.911  1.00 66.77           C
ATOM    113 1HB  TYR A  28      -4.417  -5.418  50.139  1.00 66.77           H
ATOM    114 2HB  TYR A  28      -3.485  -6.713  50.864  1.00 66.77           H
ATOM    115  CG  TYR A  28      -2.528  -5.778  49.185  1.00 66.77           C
ATOM    116  CD1 TYR A  28      -1.300  -6.345  49.462  1.00 66.77           C
ATOM    117  HD1 TYR A  28      -1.223  -7.144  50.199  1.00 66.77           H
ATOM    118  CD2 TYR A  28      -2.625  -4.766  48.252  1.00 66.77           C
ATOM    119  HD2 TYR A  28      -3.595  -4.319  48.033  1.00 66.77           H
ATOM    120  CE1 TYR A  28      -0.121  -5.880  48.779  1.00 66.77           C
ATOM    121  HE1 TYR A  28       0.854  -6.318  48.989  1.00 66.77           H
ATOM    122  CE2 TYR A  28      -1.446  -4.301  47.568  1.00 66.77           C
ATOM    123  HE2 TYR A  28      -1.509  -3.502  46.829  1.00 66.77           H
ATOM    124  CZ  TYR A  28      -0.253  -4.881  47.865  1.00 66.77           C
ATOM    125  OH  TYR A  28       0.861  -4.442  47.220  1.00 66.77           O
ATOM    126  HH  TYR A  28       0.629  -3.673  46.623  1.00 66.77           H
ATOM    127  HN  TYR A  28      -5.665  -7.321  50.907  1.00 66.77           H
ATOM    128  N   VAL A  29      -3.569  -9.352  49.861  1.00 66.38           N
ATOM    129  CA  VAL A  29      -2.687 -10.503  49.768  1.00 66.38           C
ATOM    130  C   VAL A  29      -3.320 -11.554  48.855  1.00 66.38           C
ATOM    131  O   VAL A  29      -2.624 -12.211  48.082  1.00 66.38           O
ATOM    132  HA  VAL A  29      -1.752 -10.166  49.320  1.00 66.38           H
ATOM    133  CB  VAL A  29      -2.375 -11.037  51.168  1.00 66.38           C
ATOM    134  HB  VAL A  29      -3.321 -11.192  51.686  1.00 66.38           H
ATOM    135  CG1 VAL A  29      -1.655 -12.385  51.092  1.00 66.38           C
ATOM    136 1HG1 VAL A  29      -2.288 -13.107  50.576  1.00 66.38           H
ATOM    137 2HG1 VAL A  29      -0.719 -12.267  50.547  1.00 66.38           H
ATOM    138 3HG1 VAL A  29      -1.445 -12.742  52.100  1.00 66.38           H
ATOM    139  CG2 VAL A  29      -1.558 -10.024  51.972  1.00 66.38           C
ATOM    140 1HG2 VAL A  29      -0.619  -9.824  51.457  1.00 66.38           H
ATOM    141 2HG2 VAL A  29      -2.124  -9.097  52.070  1.00 66.38           H
ATOM    142 3HG2 VAL A  29      -1.351 -10.429  52.962  1.00 66.38           H
ATOM    143  HN  VAL A  29      -4.039  -9.250  50.737  1.00 66.38           H
ATOM    144  N   ASN A  30      -4.634 -11.681  48.974  1.00 60.88           N
ATOM    145  CA  ASN A  30      -5.353 -12.725  48.264  1.00 60.88           C
ATOM    146  C   ASN A  30      -5.693 -12.236  46.854  1.00 60.88           C
ATOM    147  O   ASN A  30      -6.208 -12.997  46.037  1.00 60.88           O
ATOM    148  HA  ASN A  30      -4.679 -13.582  48.256  1.00 60.88           H
ATOM    149  CB  ASN A  30      -6.663 -13.072  48.973  1.00 60.88           C
ATOM    150 1HB  ASN A  30      -7.229 -12.160  49.165  1.00 60.88           H
ATOM    151 2HB  ASN A  30      -7.277 -13.698  48.325  1.00 60.88           H
ATOM    152  CG  ASN A  30      -6.397 -13.800  50.292  1.00 60.88           C
ATOM    153  OD1 ASN A  30      -5.379 -14.447  50.479  1.00 60.88           O
ATOM    154  ND2 ASN A  30      -7.365 -13.660  51.192  1.00 60.88           N
ATOM    155 1HD2 ASN A  30      -8.175 -13.116  50.975  1.00 60.88           H
ATOM    156 2HD2 ASN A  30      -7.283 -14.100  52.087  1.00 60.88           H
ATOM    157  HN  ASN A  30      -5.204 -11.086  49.541  1.00 60.88           H
ATOM    158  N   PHE A  31      -5.391 -10.969  46.613  1.00 67.75           N
ATOM    159  CA  PHE A  31      -5.644 -10.374  45.312  1.00 67.75           C
ATOM    160  C   PHE A  31      -4.790 -11.038  44.230  1.00 67.75           C
ATOM    161  O   PHE A  31      -3.574 -11.151  44.376  1.00 67.75           O
ATOM    162  HA  PHE A  31      -6.699 -10.528  45.085  1.00 67.75           H
ATOM    163  CB  PHE A  31      -5.260  -8.896  45.413  1.00 67.75           C
ATOM    164 1HB  PHE A  31      -5.752  -8.462  46.283  1.00 67.75           H
ATOM    165 2HB  PHE A  31      -4.186  -8.822  45.584  1.00 67.75           H
ATOM    166  CG  PHE A  31      -5.622  -8.073  44.176  1.00 67.75           C
ATOM    167  CD1 PHE A  31      -4.670  -7.782  43.249  1.00 67.75           C
ATOM    168  HD1 PHE A  31      -3.649  -8.137  43.388  1.00 67.75           H
ATOM    169  CD2 PHE A  31      -6.897  -7.631  44.003  1.00 67.75           C
ATOM    170  HD2 PHE A  31      -7.660  -7.864  44.746  1.00 67.75           H
ATOM    171  CE1 PHE A  31      -5.007  -7.018  42.101  1.00 67.75           C
ATOM    172  HE1 PHE A  31      -4.244  -6.785  41.358  1.00 67.75           H
ATOM    173  CE2 PHE A  31      -7.234  -6.867  42.855  1.00 67.75           C
ATOM    174  HE2 PHE A  31      -8.255  -6.512  42.716  1.00 67.75           H
ATOM    175  CZ  PHE A  31      -6.282  -6.576  41.928  1.00 67.75           C
ATOM    176  HZ  PHE A  31      -6.541  -5.989  41.046  1.00 67.75           H
ATOM    177  HN  PHE A  31      -4.982 -10.353  47.287  1.00 67.75           H
ATOM    178  N   ASN A  32      -5.460 -11.461  43.168  1.00 60.55           N
ATOM    179  CA  ASN A  32      -4.778 -12.111  42.062  1.00 60.55           C
ATOM    180  C   ASN A  32      -4.162 -11.047  41.152  1.00 60.55           C
ATOM    181  O   ASN A  32      -4.849 -10.476  40.306  1.00 60.55           O
ATOM    182  HA  ASN A  32      -4.026 -12.749  42.526  1.00 60.55           H
ATOM    183  CB  ASN A  32      -5.753 -12.942  41.226  1.00 60.55           C
ATOM    184 1HB  ASN A  32      -6.354 -13.573  41.881  1.00 60.55           H
ATOM    185 2HB  ASN A  32      -6.442 -12.281  40.700  1.00 60.55           H
ATOM    186  CG  ASN A  32      -5.004 -13.814  40.216  1.00 60.55           C
ATOM    187  OD1 ASN A  32      -3.787 -13.807  40.133  1.00 60.55           O
ATOM    188  ND2 ASN A  32      -5.797 -14.564  39.456  1.00 60.55           N
ATOM    189 1HD2 ASN A  32      -6.789 -14.522  39.575  1.00 60.55           H
ATOM    190 2HD2 ASN A  32      -5.401 -15.168  38.764  1.00 60.55           H
ATOM    191  HN  ASN A  32      -6.450 -11.365  43.057  1.00 60.55           H
ATOM    192  N   PHE A  33      -2.874 -10.812  41.357  1.00 63.70           N
ATOM    193  CA  PHE A  33      -2.140  -9.882  40.515  1.00 63.70           C
ATOM    194  C   PHE A  33      -1.711 -10.549  39.207  1.00 63.70           C
ATOM    195  O   PHE A  33      -0.522 -10.603  38.895  1.00 63.70           O
ATOM    196  HA  PHE A  33      -2.808  -9.049  40.294  1.00 63.70           H
ATOM    197  CB  PHE A  33      -0.892  -9.463  41.294  1.00 63.70           C
ATOM    198 1HB  PHE A  33      -0.370 -10.358  41.632  1.00 63.70           H
ATOM    199 2HB  PHE A  33      -0.217  -8.935  40.622  1.00 63.70           H
ATOM    200  CG  PHE A  33      -1.183  -8.573  42.504  1.00 63.70           C
ATOM    201  CD1 PHE A  33      -1.361  -7.235  42.337  1.00 63.70           C
ATOM    202  HD1 PHE A  33      -1.295  -6.797  41.341  1.00 63.70           H
ATOM    203  CD2 PHE A  33      -1.265  -9.119  43.747  1.00 63.70           C
ATOM    204  HD2 PHE A  33      -1.123 -10.191  43.881  1.00 63.70           H
ATOM    205  CE1 PHE A  33      -1.631  -6.408  43.459  1.00 63.70           C
ATOM    206  HE1 PHE A  33      -1.773  -5.336  43.325  1.00 63.70           H
ATOM    207  CE2 PHE A  33      -1.535  -8.293  44.869  1.00 63.70           C
ATOM    208  HE2 PHE A  33      -1.601  -8.731  45.865  1.00 63.70           H
ATOM    209  CZ  PHE A  33      -1.713  -6.955  44.702  1.00 63.70           C
ATOM    210  HZ  PHE A  33      -1.920  -6.320  45.564  1.00 63.70           H
ATOM    211  HN  PHE A  33      -2.335 -11.243  42.080  1.00 63.70           H
ATOM    212  N   THR A  34      -2.701 -11.040  38.477  1.00 62.65           N
ATOM    213  CA  THR A  34      -2.493 -11.415  37.088  1.00 62.65           C
ATOM    214  C   THR A  34      -1.921 -10.237  36.297  1.00 62.65           C
ATOM    215  O   THR A  34      -2.465  -9.134  36.340  1.00 62.65           O
ATOM    216  HA  THR A  34      -1.750 -12.212  37.056  1.00 62.65           H
ATOM    217  CB  THR A  34      -3.822 -11.931  36.534  1.00 62.65           C
ATOM    218  HB  THR A  34      -4.538 -11.118  36.419  1.00 62.65           H
ATOM    219  OG1 THR A  34      -4.201 -12.961  37.443  1.00 62.65           O
ATOM    220  HG1 THR A  34      -3.446 -13.605  37.565  1.00 62.65           H
ATOM    221  CG2 THR A  34      -3.656 -12.657  35.197  1.00 62.65           C
ATOM    222 1HG2 THR A  34      -2.992 -13.512  35.328  1.00 62.65           H
ATOM    223 2HG2 THR A  34      -3.229 -11.974  34.463  1.00 62.65           H
ATOM    224 3HG2 THR A  34      -4.629 -13.003  34.848  1.00 62.65           H
ATOM    225  HN  THR A  34      -3.630 -11.181  38.818  1.00 62.65           H
ATOM    226  N   ASP A  35      -0.832 -10.510  35.594  1.00 67.79           N
ATOM    227  CA  ASP A  35      -0.129  -9.466  34.868  1.00 67.79           C
ATOM    228  C   ASP A  35      -0.796  -9.261  33.506  1.00 67.79           C
ATOM    229  O   ASP A  35      -0.404  -9.880  32.519  1.00 67.79           O
ATOM    230  HA  ASP A  35      -0.194  -8.582  35.502  1.00 67.79           H
ATOM    231  CB  ASP A  35       1.332  -9.853  34.625  1.00 67.79           C
ATOM    232 1HB  ASP A  35       1.728 -10.363  35.503  1.00 67.79           H
ATOM    233 2HB  ASP A  35       1.392 -10.555  33.794  1.00 67.79           H
ATOM    234  CG  ASP A  35       2.182  -8.618  34.319  1.00 67.79           C
ATOM    235  OD1 ASP A  35       1.609  -7.508  34.370  1.00 67.79           O
ATOM    236  OD2 ASP A  35       3.385  -8.812  34.043  1.00 67.79           O
ATOM    237  HN  ASP A  35      -0.431 -11.423  35.517  1.00 67.79           H
ATOM    238  N   PHE A  36      -1.793  -8.388  33.498  1.00 81.45           N
ATOM    239  CA  PHE A  36      -2.464  -8.031  32.260  1.00 81.45           C
ATOM    240  C   PHE A  36      -1.710  -6.919  31.528  1.00 81.45           C
ATOM    241  O   PHE A  36      -2.050  -6.574  30.397  1.00 81.45           O
ATOM    242  HA  PHE A  36      -2.487  -8.924  31.635  1.00 81.45           H
ATOM    243  CB  PHE A  36      -3.858  -7.524  32.636  1.00 81.45           C
ATOM    244 1HB  PHE A  36      -3.758  -6.752  33.400  1.00 81.45           H
ATOM    245 2HB  PHE A  36      -4.310  -7.052  31.764  1.00 81.45           H
ATOM    246  CG  PHE A  36      -4.798  -8.614  33.153  1.00 81.45           C
ATOM    247  CD1 PHE A  36      -4.876  -9.808  32.506  1.00 81.45           C
ATOM    248  HD1 PHE A  36      -4.268  -9.988  31.620  1.00 81.45           H
ATOM    249  CD2 PHE A  36      -5.557  -8.390  34.260  1.00 81.45           C
ATOM    250  HD2 PHE A  36      -5.495  -7.433  34.778  1.00 81.45           H
ATOM    251  CE1 PHE A  36      -5.749 -10.820  32.986  1.00 81.45           C
ATOM    252  HE1 PHE A  36      -5.811 -11.777  32.467  1.00 81.45           H
ATOM    253  CE2 PHE A  36      -6.430  -9.402  34.739  1.00 81.45           C
ATOM    254  HE2 PHE A  36      -7.037  -9.222  35.626  1.00 81.45           H
ATOM    255  CZ  PHE A  36      -6.507 -10.596  34.092  1.00 81.45           C
ATOM    256  HZ  PHE A  36      -7.177 -11.373  34.461  1.00 81.45           H
ATOM    257  HN  PHE A  36      -2.142  -7.929  34.315  1.00 81.45           H
ATOM    258  N   TYR A  37      -0.701  -6.388  32.203  1.00 85.94           N
ATOM    259  CA  TYR A  37       0.138  -5.361  31.610  1.00 85.94           C
ATOM    260  C   TYR A  37       1.285  -5.984  30.812  1.00 85.94           C
ATOM    261  O   TYR A  37       2.212  -6.551  31.389  1.00 85.94           O
ATOM    262  HA  TYR A  37      -0.481  -4.767  30.939  1.00 85.94           H
ATOM    263  CB  TYR A  37       0.721  -4.565  32.780  1.00 85.94           C
ATOM    264 1HB  TYR A  37      -0.092  -4.267  33.443  1.00 85.94           H
ATOM    265 2HB  TYR A  37       1.380  -5.215  33.356  1.00 85.94           H
ATOM    266  CG  TYR A  37       1.499  -3.318  32.358  1.00 85.94           C
ATOM    267  CD1 TYR A  37       2.873  -3.371  32.234  1.00 85.94           C
ATOM    268  HD1 TYR A  37       3.403  -4.301  32.438  1.00 85.94           H
ATOM    269  CD2 TYR A  37       0.828  -2.140  32.100  1.00 85.94           C
ATOM    270  HD2 TYR A  37      -0.257  -2.098  32.198  1.00 85.94           H
ATOM    271  CE1 TYR A  37       3.606  -2.197  31.837  1.00 85.94           C
ATOM    272  HE1 TYR A  37       4.690  -2.225  31.736  1.00 85.94           H
ATOM    273  CE2 TYR A  37       1.561  -0.966  31.703  1.00 85.94           C
ATOM    274  HE2 TYR A  37       1.043  -0.029  31.496  1.00 85.94           H
ATOM    275  CZ  TYR A  37       2.913  -1.052  31.591  1.00 85.94           C
ATOM    276  OH  TYR A  37       3.606   0.057  31.215  1.00 85.94           O
ATOM    277  HH  TYR A  37       2.986   0.722  30.800  1.00 85.94           H
ATOM    278  HN  TYR A  37      -0.455  -6.649  33.137  1.00 85.94           H
ATOM    279  N   CYS A  38       1.185  -5.858  29.497  1.00 89.56           N
ATOM    280  CA  CYS A  38       2.133  -6.508  28.608  1.00 89.56           C
ATOM    281  C   CYS A  38       3.224  -5.498  28.248  1.00 89.56           C
ATOM    282  O   CYS A  38       2.950  -4.487  27.604  1.00 89.56           O
ATOM    283  HA  CYS A  38       2.552  -7.350  29.160  1.00 89.56           H
ATOM    284  CB  CYS A  38       1.446  -7.074  27.364  1.00 89.56           C
ATOM    285 1HB  CYS A  38       0.624  -7.727  27.658  1.00 89.56           H
ATOM    286 2HB  CYS A  38       1.015  -6.264  26.776  1.00 89.56           H
ATOM    287  SG  CYS A  38       2.652  -8.007  26.352  1.00 89.56           S
ATOM    288  HN  CYS A  38       0.474  -5.324  29.039  1.00 89.56           H
ATOM    289  N   GLU A  39       4.439  -5.808  28.678  1.00 82.08           N
ATOM    290  CA  GLU A  39       5.603  -5.060  28.236  1.00 82.08           C
ATOM    291  C   GLU A  39       6.148  -5.647  26.933  1.00 82.08           C
ATOM    292  O   GLU A  39       6.466  -6.834  26.868  1.00 82.08           O
ATOM    293  HA  GLU A  39       5.246  -4.044  28.063  1.00 82.08           H
ATOM    294  CB  GLU A  39       6.682  -5.034  29.320  1.00 82.08           C
ATOM    295 1HB  GLU A  39       6.947  -6.054  29.598  1.00 82.08           H
ATOM    296 2HB  GLU A  39       7.534  -4.447  28.977  1.00 82.08           H
ATOM    297  CG  GLU A  39       6.170  -4.350  30.589  1.00 82.08           C
ATOM    298 1HG  GLU A  39       5.775  -3.365  30.340  1.00 82.08           H
ATOM    299 2HG  GLU A  39       5.346  -4.927  31.010  1.00 82.08           H
ATOM    300  CD  GLU A  39       7.286  -4.212  31.626  1.00 82.08           C
ATOM    301  OE1 GLU A  39       7.019  -3.567  32.664  1.00 82.08           O
ATOM    302  OE2 GLU A  39       8.380  -4.753  31.358  1.00 82.08           O
ATOM    303  HN  GLU A  39       4.632  -6.553  29.316  1.00 82.08           H
ATOM    304  N   LYS A  40       6.240  -4.790  25.927  1.00 88.61           N
ATOM    305  CA  LYS A  40       6.550  -5.244  24.582  1.00 88.61           C
ATOM    306  C   LYS A  40       7.968  -4.801  24.214  1.00 88.61           C
ATOM    307  O   LYS A  40       8.243  -4.490  23.056  1.00 88.61           O
ATOM    308  HA  LYS A  40       6.521  -6.334  24.590  1.00 88.61           H
ATOM    309  CB  LYS A  40       5.482  -4.769  23.596  1.00 88.61           C
ATOM    310 1HB  LYS A  40       5.365  -3.688  23.673  1.00 88.61           H
ATOM    311 2HB  LYS A  40       5.802  -4.983  22.576  1.00 88.61           H
ATOM    312  CG  LYS A  40       4.141  -5.453  23.869  1.00 88.61           C
ATOM    313 1HG  LYS A  40       4.270  -6.535  23.849  1.00 88.61           H
ATOM    314 2HG  LYS A  40       3.792  -5.192  24.868  1.00 88.61           H
ATOM    315  CD  LYS A  40       3.093  -5.040  22.833  1.00 88.61           C
ATOM    316 1HD  LYS A  40       2.931  -3.963  22.885  1.00 88.61           H
ATOM    317 2HD  LYS A  40       3.461  -5.259  21.831  1.00 88.61           H
ATOM    318  CE  LYS A  40       1.771  -5.772  23.068  1.00 88.61           C
ATOM    319 1HE  LYS A  40       1.927  -6.849  22.996  1.00 88.61           H
ATOM    320 2HE  LYS A  40       1.410  -5.569  24.077  1.00 88.61           H
ATOM    321  NZ  LYS A  40       0.758  -5.344  22.078  1.00 88.61           N
ATOM    322 1HZ  LYS A  40      -0.046  -5.960  22.129  1.00 88.61           H
ATOM    323 2HZ  LYS A  40       0.469  -4.393  22.279  1.00 88.61           H
ATOM    324 3HZ  LYS A  40       1.157  -5.387  21.146  1.00 88.61           H
ATOM    325  HN  LYS A  40       6.106  -3.803  26.019  1.00 88.61           H
ATOM    326  N   ASN A  41       8.829  -4.786  25.220  1.00 82.62           N
ATOM    327  CA  ASN A  41      10.193  -4.320  25.031  1.00 82.62           C
ATOM    328  C   ASN A  41      10.887  -5.195  23.986  1.00 82.62           C
ATOM    329  O   ASN A  41      11.665  -4.698  23.173  1.00 82.62           O
ATOM    330  HA  ASN A  41      10.098  -3.282  24.711  1.00 82.62           H
ATOM    331  CB  ASN A  41      10.992  -4.414  26.333  1.00 82.62           C
ATOM    332 1HB  ASN A  41      10.390  -4.042  27.161  1.00 82.62           H
ATOM    333 2HB  ASN A  41      11.220  -5.458  26.548  1.00 82.62           H
ATOM    334  CG  ASN A  41      12.291  -3.612  26.237  1.00 82.62           C
ATOM    335  OD1 ASN A  41      12.441  -2.718  25.420  1.00 82.62           O
ATOM    336  ND2 ASN A  41      13.219  -3.979  27.116  1.00 82.62           N
ATOM    337 1HD2 ASN A  41      13.032  -4.720  27.761  1.00 82.62           H
ATOM    338 2HD2 ASN A  41      14.104  -3.513  27.133  1.00 82.62           H
ATOM    339  HN  ASN A  41       8.610  -5.086  26.149  1.00 82.62           H
ATOM    340  N   ASN A  42      10.579  -6.483  24.040  1.00 84.10           N
ATOM    341  CA  ASN A  42      11.190  -7.437  23.130  1.00 84.10           C
ATOM    342  C   ASN A  42      10.796  -7.088  21.693  1.00 84.10           C
ATOM    343  O   ASN A  42      11.600  -7.232  20.773  1.00 84.10           O
ATOM    344  HA  ASN A  42      12.263  -7.349  23.301  1.00 84.10           H
ATOM    345  CB  ASN A  42      10.709  -8.860  23.420  1.00 84.10           C
ATOM    346 1HB  ASN A  42       9.619  -8.892  23.393  1.00 84.10           H
ATOM    347 2HB  ASN A  42      11.066  -9.534  22.641  1.00 84.10           H
ATOM    348  CG  ASN A  42      11.206  -9.339  24.785  1.00 84.10           C
ATOM    349  OD1 ASN A  42      12.039  -8.718  25.424  1.00 84.10           O
ATOM    350  ND2 ASN A  42      10.650 -10.476  25.194  1.00 84.10           N
ATOM    351 1HD2 ASN A  42       9.972 -10.936  24.621  1.00 84.10           H
ATOM    352 2HD2 ASN A  42      10.910 -10.871  26.075  1.00 84.10           H
ATOM    353  HN  ASN A  42       9.928  -6.875  24.689  1.00 84.10           H
ATOM    354  N   VAL A  43       9.559  -6.637  21.545  1.00 91.37           N
ATOM    355  CA  VAL A  43       9.030  -6.319  20.229  1.00 91.37           C
ATOM    356  C   VAL A  43       9.775  -5.108  19.664  1.00 91.37           C
ATOM    357  O   VAL A  43      10.101  -5.074  18.478  1.00 91.37           O
ATOM    358  HA  VAL A  43       9.216  -7.178  19.584  1.00 91.37           H
ATOM    359  CB  VAL A  43       7.517  -6.106  20.311  1.00 91.37           C
ATOM    360  HB  VAL A  43       7.337  -5.211  20.906  1.00 91.37           H
ATOM    361  CG1 VAL A  43       6.921  -5.875  18.921  1.00 91.37           C
ATOM    362 1HG1 VAL A  43       7.375  -4.991  18.473  1.00 91.37           H
ATOM    363 2HG1 VAL A  43       7.118  -6.743  18.292  1.00 91.37           H
ATOM    364 3HG1 VAL A  43       5.845  -5.726  19.008  1.00 91.37           H
ATOM    365  CG2 VAL A  43       6.835  -7.282  21.012  1.00 91.37           C
ATOM    366 1HG2 VAL A  43       7.029  -8.199  20.456  1.00 91.37           H
ATOM    367 2HG2 VAL A  43       7.229  -7.380  22.023  1.00 91.37           H
ATOM    368 3HG2 VAL A  43       5.760  -7.105  21.056  1.00 91.37           H
ATOM    369  HN  VAL A  43       8.924  -6.488  22.303  1.00 91.37           H
ATOM    370  N   ARG A  44      10.023  -4.145  20.539  1.00 86.11           N
ATOM    371  CA  ARG A  44      10.704  -2.925  20.136  1.00 86.11           C
ATOM    372  C   ARG A  44      12.148  -3.231  19.735  1.00 86.11           C
ATOM    373  O   ARG A  44      12.673  -2.639  18.793  1.00 86.11           O
ATOM    374  HA  ARG A  44      10.131  -2.555  19.286  1.00 86.11           H
ATOM    375  CB  ARG A  44      10.702  -1.895  21.267  1.00 86.11           C
ATOM    376 1HB  ARG A  44      11.106  -2.345  22.174  1.00 86.11           H
ATOM    377 2HB  ARG A  44      11.356  -1.063  21.006  1.00 86.11           H
ATOM    378  CG  ARG A  44       9.288  -1.376  21.535  1.00 86.11           C
ATOM    379 1HG  ARG A  44       8.813  -1.104  20.592  1.00 86.11           H
ATOM    380 2HG  ARG A  44       8.684  -2.168  21.979  1.00 86.11           H
ATOM    381  CD  ARG A  44       9.316  -0.164  22.467  1.00 86.11           C
ATOM    382 1HD  ARG A  44      10.056   0.557  22.118  1.00 86.11           H
ATOM    383 2HD  ARG A  44       8.349   0.339  22.453  1.00 86.11           H
ATOM    384  NE  ARG A  44       9.641  -0.593  23.846  1.00 86.11           N
ATOM    385  HE  ARG A  44      10.605  -0.683  24.094  1.00 86.11           H
ATOM    386  CZ  ARG A  44       8.723  -0.870  24.782  1.00 86.11           C
ATOM    387  NH1 ARG A  44       7.416  -0.767  24.505  1.00 86.11           N
ATOM    388 1HH1 ARG A  44       7.119  -0.482  23.594  1.00 86.11           H
ATOM    389 2HH1 ARG A  44       6.738  -0.975  25.210  1.00 86.11           H
ATOM    390  NH2 ARG A  44       9.132  -1.251  26.000  1.00 86.11           N
ATOM    391 1HH2 ARG A  44       8.460  -1.461  26.710  1.00 86.11           H
ATOM    392 2HH2 ARG A  44      10.110  -1.325  26.199  1.00 86.11           H
ATOM    393  HN  ARG A  44       9.769  -4.187  21.505  1.00 86.11           H
ATOM    394  N   GLN A  45      12.750  -4.154  20.471  1.00 83.19           N
ATOM    395  CA  GLN A  45      14.120  -4.553  20.197  1.00 83.19           C
ATOM    396  C   GLN A  45      14.220  -5.197  18.813  1.00 83.19           C
ATOM    397  O   GLN A  45      15.135  -4.895  18.048  1.00 83.19           O
ATOM    398  HA  GLN A  45      14.700  -3.630  20.219  1.00 83.19           H
ATOM    399  CB  GLN A  45      14.643  -5.499  21.281  1.00 83.19           C
ATOM    400 1HB  GLN A  45      13.886  -6.249  21.509  1.00 83.19           H
ATOM    401 2HB  GLN A  45      15.519  -6.032  20.911  1.00 83.19           H
ATOM    402  CG  GLN A  45      15.006  -4.729  22.552  1.00 83.19           C
ATOM    403 1HG  GLN A  45      15.711  -3.933  22.311  1.00 83.19           H
ATOM    404 2HG  GLN A  45      14.114  -4.252  22.960  1.00 83.19           H
ATOM    405  CD  GLN A  45      15.618  -5.660  23.601  1.00 83.19           C
ATOM    406  OE1 GLN A  45      15.682  -6.867  23.435  1.00 83.19           O
ATOM    407  NE2 GLN A  45      16.062  -5.033  24.687  1.00 83.19           N
ATOM    408 1HE2 GLN A  45      15.978  -4.040  24.760  1.00 83.19           H
ATOM    409 2HE2 GLN A  45      16.479  -5.556  25.430  1.00 83.19           H
ATOM    410  HN  GLN A  45      12.318  -4.626  21.239  1.00 83.19           H
ATOM    411  N   PHE A  46      13.265  -6.072  18.533  1.00 92.71           N
ATOM    412  CA  PHE A  46      13.218  -6.740  17.243  1.00 92.71           C
ATOM    413  C   PHE A  46      13.113  -5.726  16.103  1.00 92.71           C
ATOM    414  O   PHE A  46      13.854  -5.807  15.125  1.00 92.71           O
ATOM    415  HA  PHE A  46      14.144  -7.307  17.139  1.00 92.71           H
ATOM    416  CB  PHE A  46      11.968  -7.622  17.242  1.00 92.71           C
ATOM    417 1HB  PHE A  46      12.091  -8.410  17.985  1.00 92.71           H
ATOM    418 2HB  PHE A  46      11.112  -7.023  17.552  1.00 92.71           H
ATOM    419  CG  PHE A  46      11.659  -8.262  15.887  1.00 92.71           C
ATOM    420  CD1 PHE A  46      10.711  -7.718  15.078  1.00 92.71           C
ATOM    421  HD1 PHE A  46      10.171  -6.826  15.395  1.00 92.71           H
ATOM    422  CD2 PHE A  46      12.333  -9.376  15.492  1.00 92.71           C
ATOM    423  HD2 PHE A  46      13.093  -9.812  16.140  1.00 92.71           H
ATOM    424  CE1 PHE A  46      10.425  -8.312  13.821  1.00 92.71           C
ATOM    425  HE1 PHE A  46       9.665  -7.876  13.172  1.00 92.71           H
ATOM    426  CE2 PHE A  46      12.046  -9.970  14.234  1.00 92.71           C
ATOM    427  HE2 PHE A  46      12.586 -10.862  13.917  1.00 92.71           H
ATOM    428  CZ  PHE A  46      11.098  -9.426  13.425  1.00 92.71           C
ATOM    429  HZ  PHE A  46      10.879  -9.882  12.460  1.00 92.71           H
ATOM    430  HN  PHE A  46      12.535  -6.325  19.167  1.00 92.71           H
ATOM    431  N   ALA A  47      12.186  -4.793  16.267  1.00 93.21           N
ATOM    432  CA  ALA A  47      11.919  -3.813  15.228  1.00 93.21           C
ATOM    433  C   ALA A  47      13.185  -2.994  14.969  1.00 93.21           C
ATOM    434  O   ALA A  47      13.492  -2.665  13.824  1.00 93.21           O
ATOM    435  HA  ALA A  47      11.654  -4.354  14.321  1.00 93.21           H
ATOM    436  CB  ALA A  47      10.734  -2.938  15.644  1.00 93.21           C
ATOM    437 1HB  ALA A  47       9.854  -3.564  15.788  1.00 93.21           H
ATOM    438 2HB  ALA A  47      10.971  -2.425  16.576  1.00 93.21           H
ATOM    439 3HB  ALA A  47      10.534  -2.203  14.865  1.00 93.21           H
ATOM    440  HN  ALA A  47      11.624  -4.702  17.089  1.00 93.21           H
ATOM    441  N   SER A  48      13.886  -2.688  16.050  1.00 91.39           N
ATOM    442  CA  SER A  48      15.009  -1.768  15.980  1.00 91.39           C
ATOM    443  C   SER A  48      16.133  -2.378  15.139  1.00 91.39           C
ATOM    444  O   SER A  48      16.952  -1.655  14.574  1.00 91.39           O
ATOM    445  HA  SER A  48      14.617  -0.871  15.501  1.00 91.39           H
ATOM    446  CB  SER A  48      15.522  -1.417  17.378  1.00 91.39           C
ATOM    447 1HB  SER A  48      16.205  -0.570  17.311  1.00 91.39           H
ATOM    448 2HB  SER A  48      14.686  -1.103  18.003  1.00 91.39           H
ATOM    449  OG  SER A  48      16.188  -2.516  17.994  1.00 91.39           O
ATOM    450  HG  SER A  48      16.543  -2.243  18.888  1.00 91.39           H
ATOM    451  HN  SER A  48      13.699  -3.057  16.961  1.00 91.39           H
ATOM    452  N   HIS A  49      16.136  -3.702  15.084  1.00 87.35           N
ATOM    453  CA  HIS A  49      17.195  -4.419  14.396  1.00 87.35           C
ATOM    454  C   HIS A  49      16.729  -4.798  12.989  1.00 87.35           C
ATOM    455  O   HIS A  49      17.492  -4.695  12.029  1.00 87.35           O
ATOM    456  HA  HIS A  49      18.039  -3.733  14.318  1.00 87.35           H
ATOM    457  CB  HIS A  49      17.653  -5.629  15.214  1.00 87.35           C
ATOM    458 1HB  HIS A  49      16.781  -6.228  15.476  1.00 87.35           H
ATOM    459 2HB  HIS A  49      18.294  -6.253  14.593  1.00 87.35           H
ATOM    460  CG  HIS A  49      18.396  -5.269  16.479  1.00 87.35           C
ATOM    461  ND1 HIS A  49      17.753  -4.980  17.670  1.00 87.35           N
ATOM    462  HD1 HIS A  49      16.763  -4.978  17.815  1.00 87.35           H
ATOM    463  CD2 HIS A  49      19.732  -5.156  16.726  1.00 87.35           C
ATOM    464  HD2 HIS A  49      20.530  -5.318  16.001  1.00 87.35           H
ATOM    465  CE1 HIS A  49      18.671  -4.706  18.585  1.00 87.35           C
ATOM    466  HE1 HIS A  49      18.480  -4.440  19.624  1.00 87.35           H
ATOM    467  NE2 HIS A  49      19.897  -4.815  17.998  1.00 87.35           N
ATOM    468  HN  HIS A  49      15.433  -4.280  15.498  1.00 87.35           H
ATOM    469  N   PHE A  50      15.478  -5.228  12.910  1.00 86.49           N
ATOM    470  CA  PHE A  50      14.995  -5.909  11.721  1.00 86.49           C
ATOM    471  C   PHE A  50      14.503  -4.906  10.676  1.00 86.49           C
ATOM    472  O   PHE A  50      14.800  -5.044   9.490  1.00 86.49           O
ATOM    473  HA  PHE A  50      15.830  -6.478  11.312  1.00 86.49           H
ATOM    474  CB  PHE A  50      13.823  -6.791  12.157  1.00 86.49           C
ATOM    475 1HB  PHE A  50      14.163  -7.472  12.937  1.00 86.49           H
ATOM    476 2HB  PHE A  50      13.052  -6.160  12.599  1.00 86.49           H
ATOM    477  CG  PHE A  50      13.203  -7.608  11.021  1.00 86.49           C
ATOM    478  CD1 PHE A  50      12.002  -7.243  10.498  1.00 86.49           C
ATOM    479  HD1 PHE A  50      11.480  -6.369  10.888  1.00 86.49           H
ATOM    480  CD2 PHE A  50      13.853  -8.699  10.535  1.00 86.49           C
ATOM    481  HD2 PHE A  50      14.816  -8.991  10.954  1.00 86.49           H
ATOM    482  CE1 PHE A  50      11.427  -8.001   9.444  1.00 86.49           C
ATOM    483  HE1 PHE A  50      10.464  -7.709   9.025  1.00 86.49           H
ATOM    484  CE2 PHE A  50      13.278  -9.457   9.481  1.00 86.49           C
ATOM    485  HE2 PHE A  50      13.800 -10.331   9.091  1.00 86.49           H
ATOM    486  CZ  PHE A  50      12.077  -9.092   8.958  1.00 86.49           C
ATOM    487  HZ  PHE A  50      11.636  -9.674   8.149  1.00 86.49           H
ATOM    488  HN  PHE A  50      14.802  -5.117  13.638  1.00 86.49           H
ATOM    489  N   LEU A  51      13.759  -3.920  11.154  1.00 94.11           N
ATOM    490  CA  LEU A  51      12.946  -3.100  10.271  1.00 94.11           C
ATOM    491  C   LEU A  51      13.851  -2.136   9.500  1.00 94.11           C
ATOM    492  O   LEU A  51      13.747  -2.024   8.280  1.00 94.11           O
ATOM    493  HA  LEU A  51      12.465  -3.768   9.556  1.00 94.11           H
ATOM    494  CB  LEU A  51      11.834  -2.404  11.058  1.00 94.11           C
ATOM    495 1HB  LEU A  51      12.294  -1.799  11.840  1.00 94.11           H
ATOM    496 2HB  LEU A  51      11.316  -1.718  10.388  1.00 94.11           H
ATOM    497  CG  LEU A  51      10.795  -3.322  11.706  1.00 94.11           C
ATOM    498  HG  LEU A  51      11.300  -3.935  12.453  1.00 94.11           H
ATOM    499  CD1 LEU A  51       9.726  -2.508  12.438  1.00 94.11           C
ATOM    500 1HD1 LEU A  51      10.196  -1.907  13.217  1.00 94.11           H
ATOM    501 2HD1 LEU A  51       9.220  -1.853  11.729  1.00 94.11           H
ATOM    502 3HD1 LEU A  51       9.000  -3.185  12.889  1.00 94.11           H
ATOM    503  CD2 LEU A  51      10.186  -4.274  10.675  1.00 94.11           C
ATOM    504 1HD2 LEU A  51       9.700  -3.696   9.890  1.00 94.11           H
ATOM    505 2HD2 LEU A  51      10.973  -4.890  10.240  1.00 94.11           H
ATOM    506 3HD2 LEU A  51       9.451  -4.915  11.163  1.00 94.11           H
ATOM    507  HN  LEU A  51      13.705  -3.678  12.122  1.00 94.11           H
ATOM    508  N   PRO A  52      14.750  -1.427  10.195  1.00 95.74           N
ATOM    509  CA  PRO A  52      15.485  -0.323   9.572  1.00 95.74           C
ATOM    510  C   PRO A  52      16.174  -0.744   8.284  1.00 95.74           C
ATOM    511  O   PRO A  52      15.997  -0.109   7.246  1.00 95.74           O
ATOM    512  HA  PRO A  52      14.795   0.469   9.281  1.00 95.74           H
ATOM    513  CB  PRO A  52      16.493   0.093  10.645  1.00 95.74           C
ATOM    514 1HB  PRO A  52      17.442  -0.431  10.529  1.00 95.74           H
ATOM    515 2HB  PRO A  52      16.711   1.160  10.599  1.00 95.74           H
ATOM    516  CG  PRO A  52      15.797  -0.284  11.948  1.00 95.74           C
ATOM    517 1HG  PRO A  52      16.505  -0.381  12.771  1.00 95.74           H
ATOM    518 2HG  PRO A  52      15.073   0.471  12.253  1.00 95.74           H
ATOM    519  CD  PRO A  52      15.133  -1.608  11.607  1.00 95.74           C
ATOM    520 1HD  PRO A  52      15.816  -2.448  11.732  1.00 95.74           H
ATOM    521 2HD  PRO A  52      14.271  -1.805  12.246  1.00 95.74           H
ATOM    522  N   PRO A  53      16.972  -1.820   8.320  1.00 96.07           N
ATOM    523  CA  PRO A  53      17.684  -2.271   7.122  1.00 96.07           C
ATOM    524  C   PRO A  53      16.752  -2.467   5.937  1.00 96.07           C
ATOM    525  O   PRO A  53      17.073  -2.069   4.818  1.00 96.07           O
ATOM    526  HA  PRO A  53      18.396  -1.511   6.801  1.00 96.07           H
ATOM    527  CB  PRO A  53      18.331  -3.586   7.559  1.00 96.07           C
ATOM    528 1HB  PRO A  53      17.691  -4.441   7.340  1.00 96.07           H
ATOM    529 2HB  PRO A  53      19.277  -3.758   7.046  1.00 96.07           H
ATOM    530  CG  PRO A  53      18.530  -3.401   9.059  1.00 96.07           C
ATOM    531 1HG  PRO A  53      18.649  -4.355   9.572  1.00 96.07           H
ATOM    532 2HG  PRO A  53      19.425  -2.820   9.280  1.00 96.07           H
ATOM    533  CD  PRO A  53      17.261  -2.679   9.482  1.00 96.07           C
ATOM    534 1HD  PRO A  53      16.445  -3.375   9.678  1.00 96.07           H
ATOM    535 2HD  PRO A  53      17.410  -2.101  10.395  1.00 96.07           H
ATOM    536  N   LEU A  54      15.613  -3.083   6.216  1.00 94.42           N
ATOM    537  CA  LEU A  54      14.693  -3.471   5.160  1.00 94.42           C
ATOM    538  C   LEU A  54      14.069  -2.216   4.547  1.00 94.42           C
ATOM    539  O   LEU A  54      13.927  -2.121   3.329  1.00 94.42           O
ATOM    540  HA  LEU A  54      15.275  -3.978   4.390  1.00 94.42           H
ATOM    541  CB  LEU A  54      13.666  -4.475   5.686  1.00 94.42           C
ATOM    542 1HB  LEU A  54      13.168  -4.036   6.551  1.00 94.42           H
ATOM    543 2HB  LEU A  54      12.905  -4.621   4.920  1.00 94.42           H
ATOM    544  CG  LEU A  54      14.213  -5.846   6.090  1.00 94.42           C
ATOM    545  HG  LEU A  54      14.971  -5.698   6.860  1.00 94.42           H
ATOM    546  CD1 LEU A  54      13.114  -6.718   6.699  1.00 94.42           C
ATOM    547 1HD1 LEU A  54      12.711  -6.227   7.585  1.00 94.42           H
ATOM    548 2HD1 LEU A  54      12.317  -6.861   5.969  1.00 94.42           H
ATOM    549 3HD1 LEU A  54      13.530  -7.686   6.977  1.00 94.42           H
ATOM    550  CD2 LEU A  54      14.900  -6.532   4.907  1.00 94.42           C
ATOM    551 1HD2 LEU A  54      14.181  -6.667   4.099  1.00 94.42           H
ATOM    552 2HD2 LEU A  54      15.727  -5.914   4.559  1.00 94.42           H
ATOM    553 3HD2 LEU A  54      15.280  -7.504   5.222  1.00 94.42           H
ATOM    554  HN  LEU A  54      15.315  -3.316   7.142  1.00 94.42           H
ATOM    555  N   TYR A  55      13.712  -1.285   5.419  1.00 94.68           N
ATOM    556  CA  TYR A  55      13.059  -0.062   4.984  1.00 94.68           C
ATOM    557  C   TYR A  55      13.988   0.771   4.099  1.00 94.68           C
ATOM    558  O   TYR A  55      13.544   1.383   3.129  1.00 94.68           O
ATOM    559  HA  TYR A  55      12.175  -0.339   4.409  1.00 94.68           H
ATOM    560  CB  TYR A  55      12.746   0.726   6.257  1.00 94.68           C
ATOM    561 1HB  TYR A  55      13.610   0.684   6.920  1.00 94.68           H
ATOM    562 2HB  TYR A  55      12.594   1.773   5.997  1.00 94.68           H
ATOM    563  CG  TYR A  55      11.516   0.220   7.015  1.00 94.68           C
ATOM    564  CD1 TYR A  55      10.868  -0.923   6.594  1.00 94.68           C
ATOM    565  HD1 TYR A  55      11.232  -1.466   5.722  1.00 94.68           H
ATOM    566  CD2 TYR A  55      11.056   0.908   8.120  1.00 94.68           C
ATOM    567  HD2 TYR A  55      11.568   1.811   8.452  1.00 94.68           H
ATOM    568  CE1 TYR A  55       9.711  -1.399   7.307  1.00 94.68           C
ATOM    569  HE1 TYR A  55       9.189  -2.300   6.985  1.00 94.68           H
ATOM    570  CE2 TYR A  55       9.899   0.432   8.833  1.00 94.68           C
ATOM    571  HE2 TYR A  55       9.524   0.965   9.707  1.00 94.68           H
ATOM    572  CZ  TYR A  55       9.283  -0.698   8.391  1.00 94.68           C
ATOM    573  OH  TYR A  55       8.191  -1.147   9.065  1.00 94.68           O
ATOM    574  HH  TYR A  55       7.808  -1.946   8.601  1.00 94.68           H
ATOM    575  HN  TYR A  55      13.862  -1.356   6.406  1.00 94.68           H
ATOM    576  N   TRP A  56      15.262   0.767   4.465  1.00 93.06           N
ATOM    577  CA  TRP A  56      16.268   1.462   3.681  1.00 93.06           C
ATOM    578  C   TRP A  56      16.380   0.759   2.326  1.00 93.06           C
ATOM    579  O   TRP A  56      16.473   1.414   1.289  1.00 93.06           O
ATOM    580  HA  TRP A  56      15.931   2.489   3.541  1.00 93.06           H
ATOM    581  CB  TRP A  56      17.600   1.529   4.432  1.00 93.06           C
ATOM    582 1HB  TRP A  56      17.758   0.585   4.954  1.00 93.06           H
ATOM    583 2HB  TRP A  56      18.408   1.631   3.708  1.00 93.06           H
ATOM    584  CG  TRP A  56      17.688   2.675   5.441  1.00 93.06           C
ATOM    585  CD1 TRP A  56      17.827   2.594   6.771  1.00 93.06           C
ATOM    586  HD1 TRP A  56      17.896   1.658   7.325  1.00 93.06           H
ATOM    587  CD2 TRP A  56      17.639   4.087   5.145  1.00 93.06           C
ATOM    588  NE1 TRP A  56      17.870   3.845   7.352  1.00 93.06           N
ATOM    589  HE1 TRP A  56      17.968   4.042   8.328  1.00 93.06           H
ATOM    590  CE2 TRP A  56      17.752   4.782   6.332  1.00 93.06           C
ATOM    591  CE3 TRP A  56      17.504   4.754   3.915  1.00 93.06           C
ATOM    592  HE3 TRP A  56      17.413   4.228   2.964  1.00 93.06           H
ATOM    593  CZ2 TRP A  56      17.741   6.180   6.405  1.00 93.06           C
ATOM    594  HZ2 TRP A  56      17.832   6.706   7.356  1.00 93.06           H
ATOM    595  CZ3 TRP A  56      17.494   6.151   4.005  1.00 93.06           C
ATOM    596  HZ3 TRP A  56      17.391   6.718   3.080  1.00 93.06           H
ATOM    597  CH2 TRP A  56      17.607   6.866   5.192  1.00 93.06           C
ATOM    598  HH2 TRP A  56      17.591   7.956   5.179  1.00 93.06           H
ATOM    599  HN  TRP A  56      15.608   0.302   5.280  1.00 93.06           H
ATOM    600  N   LEU A  57      16.368  -0.564   2.380  1.00 93.63           N
ATOM    601  CA  LEU A  57      16.488  -1.363   1.172  1.00 93.63           C
ATOM    602  C   LEU A  57      15.295  -1.078   0.257  1.00 93.63           C
ATOM    603  O   LEU A  57      15.470  -0.797  -0.928  1.00 93.63           O
ATOM    604  HA  LEU A  57      17.398  -1.048   0.661  1.00 93.63           H
ATOM    605  CB  LEU A  57      16.655  -2.843   1.522  1.00 93.63           C
ATOM    606 1HB  LEU A  57      17.536  -2.949   2.155  1.00 93.63           H
ATOM    607 2HB  LEU A  57      15.796  -3.154   2.118  1.00 93.63           H
ATOM    608  CG  LEU A  57      16.792  -3.802   0.338  1.00 93.63           C
ATOM    609  HG  LEU A  57      15.954  -3.632  -0.338  1.00 93.63           H
ATOM    610  CD1 LEU A  57      18.073  -3.519  -0.450  1.00 93.63           C
ATOM    611 1HD1 LEU A  57      18.049  -2.497  -0.828  1.00 93.63           H
ATOM    612 2HD1 LEU A  57      18.937  -3.644   0.203  1.00 93.63           H
ATOM    613 3HD1 LEU A  57      18.146  -4.214  -1.286  1.00 93.63           H
ATOM    614  CD2 LEU A  57      16.713  -5.258   0.799  1.00 93.63           C
ATOM    615 1HD2 LEU A  57      17.517  -5.460   1.507  1.00 93.63           H
ATOM    616 2HD2 LEU A  57      15.751  -5.435   1.281  1.00 93.63           H
ATOM    617 3HD2 LEU A  57      16.814  -5.918  -0.062  1.00 93.63           H
ATOM    618  HN  LEU A  57      16.279  -1.089   3.226  1.00 93.63           H
ATOM    619  N   VAL A  58      14.109  -1.161   0.841  1.00 95.53           N
ATOM    620  CA  VAL A  58      12.885  -0.972   0.081  1.00 95.53           C
ATOM    621  C   VAL A  58      12.892   0.421  -0.550  1.00 95.53           C
ATOM    622  O   VAL A  58      12.547   0.578  -1.720  1.00 95.53           O
ATOM    623  HA  VAL A  58      12.874  -1.718  -0.714  1.00 95.53           H
ATOM    624  CB  VAL A  58      11.669  -1.217   0.977  1.00 95.53           C
ATOM    625  HB  VAL A  58      11.772  -0.587   1.861  1.00 95.53           H
ATOM    626  CG1 VAL A  58      10.375  -0.820   0.265  1.00 95.53           C
ATOM    627 1HG1 VAL A  58      10.412   0.238   0.007  1.00 95.53           H
ATOM    628 2HG1 VAL A  58      10.264  -1.412  -0.644  1.00 95.53           H
ATOM    629 3HG1 VAL A  58       9.526  -1.004   0.924  1.00 95.53           H
ATOM    630  CG2 VAL A  58      11.615  -2.673   1.443  1.00 95.53           C
ATOM    631 1HG2 VAL A  58      11.547  -3.330   0.575  1.00 95.53           H
ATOM    632 2HG2 VAL A  58      12.518  -2.908   2.007  1.00 95.53           H
ATOM    633 3HG2 VAL A  58      10.742  -2.819   2.078  1.00 95.53           H
ATOM    634  HN  VAL A  58      13.977  -1.353   1.814  1.00 95.53           H
ATOM    635  N   PHE A  59      13.289   1.398   0.253  1.00 96.18           N
ATOM    636  CA  PHE A  59      13.305   2.778  -0.199  1.00 96.18           C
ATOM    637  C   PHE A  59      14.191   2.940  -1.436  1.00 96.18           C
ATOM    638  O   PHE A  59      13.758   3.492  -2.447  1.00 96.18           O
ATOM    639  HA  PHE A  59      12.279   3.048  -0.452  1.00 96.18           H
ATOM    640  CB  PHE A  59      13.884   3.616   0.942  1.00 96.18           C
ATOM    641 1HB  PHE A  59      13.199   3.581   1.789  1.00 96.18           H
ATOM    642 2HB  PHE A  59      14.821   3.166   1.271  1.00 96.18           H
ATOM    643  CG  PHE A  59      14.141   5.079   0.573  1.00 96.18           C
ATOM    644  CD1 PHE A  59      15.416   5.539   0.464  1.00 96.18           C
ATOM    645  HD1 PHE A  59      16.255   4.866   0.639  1.00 96.18           H
ATOM    646  CD2 PHE A  59      13.093   5.918   0.354  1.00 96.18           C
ATOM    647  HD2 PHE A  59      12.071   5.549   0.441  1.00 96.18           H
ATOM    648  CE1 PHE A  59      15.653   6.897   0.121  1.00 96.18           C
ATOM    649  HE1 PHE A  59      16.675   7.266   0.033  1.00 96.18           H
ATOM    650  CE2 PHE A  59      13.331   7.276   0.011  1.00 96.18           C
ATOM    651  HE2 PHE A  59      12.492   7.949  -0.165  1.00 96.18           H
ATOM    652  CZ  PHE A  59      14.606   7.736  -0.098  1.00 96.18           C
ATOM    653  HZ  PHE A  59      14.789   8.778  -0.362  1.00 96.18           H
ATOM    654  HN  PHE A  59      13.596   1.258   1.194  1.00 96.18           H
ATOM    655  N   ILE A  60      15.416   2.450  -1.315  1.00 94.11           N
ATOM    656  CA  ILE A  60      16.417   2.675  -2.344  1.00 94.11           C
ATOM    657  C   ILE A  60      15.937   2.061  -3.660  1.00 94.11           C
ATOM    658  O   ILE A  60      15.913   2.733  -4.690  1.00 94.11           O
ATOM    659  HA  ILE A  60      16.510   3.753  -2.479  1.00 94.11           H
ATOM    660  CB  ILE A  60      17.782   2.157  -1.886  1.00 94.11           C
ATOM    661  HB  ILE A  60      17.652   1.145  -1.503  1.00 94.11           H
ATOM    662  CG1 ILE A  60      18.334   3.007  -0.739  1.00 94.11           C
ATOM    663 1HG1 ILE A  60      18.644   3.980  -1.119  1.00 94.11           H
ATOM    664 2HG1 ILE A  60      17.549   3.187  -0.004  1.00 94.11           H
ATOM    665  CG2 ILE A  60      18.760   2.075  -3.060  1.00 94.11           C
ATOM    666 1HG2 ILE A  60      18.364   1.396  -3.815  1.00 94.11           H
ATOM    667 2HG2 ILE A  60      18.890   3.066  -3.495  1.00 94.11           H
ATOM    668 3HG2 ILE A  60      19.722   1.704  -2.706  1.00 94.11           H
ATOM    669  CD1 ILE A  60      19.521   2.314  -0.066  1.00 94.11           C
ATOM    670 1HD1 ILE A  60      19.201   1.352   0.334  1.00 94.11           H
ATOM    671 2HD1 ILE A  60      20.313   2.158  -0.798  1.00 94.11           H
ATOM    672 3HD1 ILE A  60      19.894   2.939   0.746  1.00 94.11           H
ATOM    673  HN  ILE A  60      15.727   1.909  -0.534  1.00 94.11           H
ATOM    674  N   VAL A  61      15.565   0.792  -3.583  1.00 94.55           N
ATOM    675  CA  VAL A  61      15.233   0.035  -4.778  1.00 94.55           C
ATOM    676  C   VAL A  61      13.967   0.618  -5.409  1.00 94.55           C
ATOM    677  O   VAL A  61      13.905   0.809  -6.623  1.00 94.55           O
ATOM    678  HA  VAL A  61      16.059   0.149  -5.480  1.00 94.55           H
ATOM    679  CB  VAL A  61      15.101  -1.450  -4.438  1.00 94.55           C
ATOM    680  HB  VAL A  61      14.345  -1.550  -3.660  1.00 94.55           H
ATOM    681  CG1 VAL A  61      14.634  -2.252  -5.654  1.00 94.55           C
ATOM    682 1HG1 VAL A  61      13.662  -1.882  -5.982  1.00 94.55           H
ATOM    683 2HG1 VAL A  61      15.357  -2.142  -6.462  1.00 94.55           H
ATOM    684 3HG1 VAL A  61      14.549  -3.305  -5.384  1.00 94.55           H
ATOM    685  CG2 VAL A  61      16.417  -2.005  -3.888  1.00 94.55           C
ATOM    686 1HG2 VAL A  61      17.202  -1.886  -4.635  1.00 94.55           H
ATOM    687 2HG2 VAL A  61      16.691  -1.462  -2.983  1.00 94.55           H
ATOM    688 3HG2 VAL A  61      16.296  -3.063  -3.654  1.00 94.55           H
ATOM    689  HN  VAL A  61      15.491   0.282  -2.726  1.00 94.55           H
ATOM    690  N   GLY A  62      12.988   0.885  -4.557  1.00 95.82           N
ATOM    691  CA  GLY A  62      11.690   1.339  -5.026  1.00 95.82           C
ATOM    692  C   GLY A  62      11.787   2.738  -5.639  1.00 95.82           C
ATOM    693  O   GLY A  62      11.183   3.009  -6.675  1.00 95.82           O
ATOM    694 1HA  GLY A  62      11.302   0.640  -5.767  1.00 95.82           H
ATOM    695 2HA  GLY A  62      10.983   1.349  -4.197  1.00 95.82           H
ATOM    696  HN  GLY A  62      13.071   0.796  -3.564  1.00 95.82           H
ATOM    697  N   ALA A  63      12.551   3.590  -4.971  1.00 95.51           N
ATOM    698  CA  ALA A  63      12.690   4.969  -5.405  1.00 95.51           C
ATOM    699  C   ALA A  63      13.317   5.000  -6.800  1.00 95.51           C
ATOM    700  O   ALA A  63      12.872   5.749  -7.669  1.00 95.51           O
ATOM    701  HA  ALA A  63      11.691   5.403  -5.456  1.00 95.51           H
ATOM    702  CB  ALA A  63      13.514   5.748  -4.378  1.00 95.51           C
ATOM    703 1HB  ALA A  63      13.011   5.720  -3.411  1.00 95.51           H
ATOM    704 2HB  ALA A  63      14.502   5.295  -4.286  1.00 95.51           H
ATOM    705 3HB  ALA A  63      13.618   6.782  -4.704  1.00 95.51           H
ATOM    706  HN  ALA A  63      13.069   3.351  -4.150  1.00 95.51           H
ATOM    707  N   LEU A  64      14.342   4.177  -6.972  1.00 89.14           N
ATOM    708  CA  LEU A  64      15.040   4.106  -8.244  1.00 89.14           C
ATOM    709  C   LEU A  64      14.066   3.645  -9.330  1.00 89.14           C
ATOM    710  O   LEU A  64      13.997   4.244 -10.402  1.00 89.14           O
ATOM    711  HA  LEU A  64      15.377   5.113  -8.488  1.00 89.14           H
ATOM    712  CB  LEU A  64      16.286   3.228  -8.123  1.00 89.14           C
ATOM    713 1HB  LEU A  64      16.006   2.300  -7.625  1.00 89.14           H
ATOM    714 2HB  LEU A  64      16.619   2.963  -9.127  1.00 89.14           H
ATOM    715  CG  LEU A  64      17.468   3.841  -7.369  1.00 89.14           C
ATOM    716  HG  LEU A  64      17.109   4.201  -6.405  1.00 89.14           H
ATOM    717  CD1 LEU A  64      18.544   2.790  -7.087  1.00 89.14           C
ATOM    718 1HD1 LEU A  64      18.119   1.990  -6.481  1.00 89.14           H
ATOM    719 2HD1 LEU A  64      18.905   2.378  -8.030  1.00 89.14           H
ATOM    720 3HD1 LEU A  64      19.372   3.252  -6.551  1.00 89.14           H
ATOM    721  CD2 LEU A  64      18.031   5.049  -8.121  1.00 89.14           C
ATOM    722 1HD2 LEU A  64      18.370   4.736  -9.109  1.00 89.14           H
ATOM    723 2HD2 LEU A  64      17.253   5.805  -8.227  1.00 89.14           H
ATOM    724 3HD2 LEU A  64      18.870   5.465  -7.564  1.00 89.14           H
ATOM    725  HN  LEU A  64      14.695   3.568  -6.262  1.00 89.14           H
ATOM    726  N   GLY A  65      13.336   2.585  -9.014  1.00 93.26           N
ATOM    727  CA  GLY A  65      12.468   1.955  -9.995  1.00 93.26           C
ATOM    728  C   GLY A  65      11.371   2.917 -10.455  1.00 93.26           C
ATOM    729  O   GLY A  65      11.182   3.121 -11.653  1.00 93.26           O
ATOM    730 1HA  GLY A  65      13.057   1.632 -10.853  1.00 93.26           H
ATOM    731 2HA  GLY A  65      12.016   1.061  -9.565  1.00 93.26           H
ATOM    732  HN  GLY A  65      13.332   2.158  -8.110  1.00 93.26           H
ATOM    733  N   ASN A  66      10.677   3.483  -9.479  1.00 91.42           N
ATOM    734  CA  ASN A  66       9.506   4.294  -9.766  1.00 91.42           C
ATOM    735  C   ASN A  66       9.948   5.619 -10.390  1.00 91.42           C
ATOM    736  O   ASN A  66       9.251   6.173 -11.238  1.00 91.42           O
ATOM    737  HA  ASN A  66       8.902   3.694 -10.446  1.00 91.42           H
ATOM    738  CB  ASN A  66       8.728   4.610  -8.487  1.00 91.42           C
ATOM    739 1HB  ASN A  66       9.422   4.899  -7.697  1.00 91.42           H
ATOM    740 2HB  ASN A  66       8.069   5.461  -8.659  1.00 91.42           H
ATOM    741  CG  ASN A  66       7.904   3.403  -8.033  1.00 91.42           C
ATOM    742  OD1 ASN A  66       6.949   2.995  -8.673  1.00 91.42           O
ATOM    743  ND2 ASN A  66       8.327   2.856  -6.897  1.00 91.42           N
ATOM    744 1HD2 ASN A  66       9.119   3.239  -6.421  1.00 91.42           H
ATOM    745 2HD2 ASN A  66       7.853   2.061  -6.518  1.00 91.42           H
ATOM    746  HN  ASN A  66      10.903   3.396  -8.508  1.00 91.42           H
ATOM    747  N   SER A  67      11.105   6.089  -9.945  1.00 91.53           N
ATOM    748  CA  SER A  67      11.661   7.325 -10.468  1.00 91.53           C
ATOM    749  C   SER A  67      11.951   7.177 -11.963  1.00 91.53           C
ATOM    750  O   SER A  67      11.746   8.113 -12.734  1.00 91.53           O
ATOM    751  HA  SER A  67      10.894   8.081 -10.300  1.00 91.53           H
ATOM    752  CB  SER A  67      12.936   7.716  -9.717  1.00 91.53           C
ATOM    753 1HB  SER A  67      13.671   6.918  -9.811  1.00 91.53           H
ATOM    754 2HB  SER A  67      13.369   8.605 -10.177  1.00 91.53           H
ATOM    755  OG  SER A  67      12.685   7.971  -8.338  1.00 91.53           O
ATOM    756  HG  SER A  67      13.099   7.254  -7.777  1.00 91.53           H
ATOM    757  HN  SER A  67      11.657   5.641  -9.242  1.00 91.53           H
ATOM    758  N   LEU A  68      12.422   5.993 -12.328  1.00 86.24           N
ATOM    759  CA  LEU A  68      12.706   5.698 -13.722  1.00 86.24           C
ATOM    760  C   LEU A  68      11.406   5.758 -14.527  1.00 86.24           C
ATOM    761  O   LEU A  68      11.381   6.296 -15.633  1.00 86.24           O
ATOM    762  HA  LEU A  68      13.376   6.475 -14.090  1.00 86.24           H
ATOM    763  CB  LEU A  68      13.446   4.365 -13.847  1.00 86.24           C
ATOM    764 1HB  LEU A  68      13.037   3.674 -13.111  1.00 86.24           H
ATOM    765 2HB  LEU A  68      13.234   3.946 -14.831  1.00 86.24           H
ATOM    766  CG  LEU A  68      14.964   4.421 -13.664  1.00 86.24           C
ATOM    767  HG  LEU A  68      15.181   5.045 -12.797  1.00 86.24           H
ATOM    768  CD1 LEU A  68      15.533   3.031 -13.374  1.00 86.24           C
ATOM    769 1HD1 LEU A  68      15.085   2.638 -12.461  1.00 86.24           H
ATOM    770 2HD1 LEU A  68      15.306   2.364 -14.206  1.00 86.24           H
ATOM    771 3HD1 LEU A  68      16.614   3.100 -13.248  1.00 86.24           H
ATOM    772  CD2 LEU A  68      15.639   5.076 -14.871  1.00 86.24           C
ATOM    773 1HD2 LEU A  68      15.416   4.499 -15.769  1.00 86.24           H
ATOM    774 2HD2 LEU A  68      15.263   6.092 -14.990  1.00 86.24           H
ATOM    775 3HD2 LEU A  68      16.717   5.103 -14.715  1.00 86.24           H
ATOM    776  HN  LEU A  68      12.609   5.246 -11.691  1.00 86.24           H
ATOM    777  N   VAL A  69      10.358   5.198 -13.940  1.00 89.67           N
ATOM    778  CA  VAL A  69       9.069   5.142 -14.607  1.00 89.67           C
ATOM    779  C   VAL A  69       8.615   6.562 -14.951  1.00 89.67           C
ATOM    780  O   VAL A  69       8.258   6.844 -16.094  1.00 89.67           O
ATOM    781  HA  VAL A  69       9.201   4.582 -15.533  1.00 89.67           H
ATOM    782  CB  VAL A  69       8.062   4.387 -13.737  1.00 89.67           C
ATOM    783  HB  VAL A  69       8.063   4.846 -12.748  1.00 89.67           H
ATOM    784  CG1 VAL A  69       6.647   4.504 -14.308  1.00 89.67           C
ATOM    785 1HG1 VAL A  69       6.357   5.554 -14.347  1.00 89.67           H
ATOM    786 2HG1 VAL A  69       6.625   4.083 -15.313  1.00 89.67           H
ATOM    787 3HG1 VAL A  69       5.952   3.958 -13.670  1.00 89.67           H
ATOM    788  CG2 VAL A  69       8.468   2.921 -13.575  1.00 89.67           C
ATOM    789 1HG2 VAL A  69       8.509   2.445 -14.554  1.00 89.67           H
ATOM    790 2HG2 VAL A  69       9.449   2.866 -13.102  1.00 89.67           H
ATOM    791 3HG2 VAL A  69       7.736   2.408 -12.952  1.00 89.67           H
ATOM    792  HN  VAL A  69      10.380   4.789 -13.028  1.00 89.67           H
ATOM    793  N   ILE A  70       8.643   7.419 -13.941  1.00 89.92           N
ATOM    794  CA  ILE A  70       8.138   8.773 -14.094  1.00 89.92           C
ATOM    795  C   ILE A  70       8.942   9.494 -15.178  1.00 89.92           C
ATOM    796  O   ILE A  70       8.375  10.198 -16.011  1.00 89.92           O
ATOM    797  HA  ILE A  70       7.102   8.699 -14.424  1.00 89.92           H
ATOM    798  CB  ILE A  70       8.133   9.498 -12.747  1.00 89.92           C
ATOM    799  HB  ILE A  70       9.128   9.413 -12.309  1.00 89.92           H
ATOM    800  CG1 ILE A  70       7.153   8.840 -11.773  1.00 89.92           C
ATOM    801 1HG1 ILE A  70       6.130   9.066 -12.073  1.00 89.92           H
ATOM    802 2HG1 ILE A  70       7.265   7.757 -11.815  1.00 89.92           H
ATOM    803  CG2 ILE A  70       7.846  10.990 -12.928  1.00 89.92           C
ATOM    804 1HG2 ILE A  70       8.614  11.434 -13.561  1.00 89.92           H
ATOM    805 2HG2 ILE A  70       6.870  11.118 -13.397  1.00 89.92           H
ATOM    806 3HG2 ILE A  70       7.848  11.481 -11.955  1.00 89.92           H
ATOM    807  CD1 ILE A  70       7.391   9.328 -10.343  1.00 89.92           C
ATOM    808 1HD1 ILE A  70       8.407   9.078 -10.038  1.00 89.92           H
ATOM    809 2HD1 ILE A  70       7.254  10.408 -10.300  1.00 89.92           H
ATOM    810 3HD1 ILE A  70       6.681   8.844  -9.671  1.00 89.92           H
ATOM    811  HN  ILE A  70       9.002   7.202 -13.033  1.00 89.92           H
ATOM    812  N   LEU A  71      10.251   9.293 -15.130  1.00 84.50           N
ATOM    813  CA  LEU A  71      11.151  10.017 -16.011  1.00 84.50           C
ATOM    814  C   LEU A  71      10.856   9.633 -17.463  1.00 84.50           C
ATOM    815  O   LEU A  71      10.851  10.488 -18.346  1.00 84.50           O
ATOM    816  HA  LEU A  71      10.946  11.080 -15.887  1.00 84.50           H
ATOM    817  CB  LEU A  71      12.606   9.786 -15.598  1.00 84.50           C
ATOM    818 1HB  LEU A  71      12.713  10.061 -14.548  1.00 84.50           H
ATOM    819 2HB  LEU A  71      12.819   8.719 -15.671  1.00 84.50           H
ATOM    820  CG  LEU A  71      13.661  10.544 -16.405  1.00 84.50           C
ATOM    821  HG  LEU A  71      13.171  11.373 -16.915  1.00 84.50           H
ATOM    822  CD1 LEU A  71      14.727  11.145 -15.487  1.00 84.50           C
ATOM    823 1HD1 LEU A  71      14.256  11.838 -14.789  1.00 84.50           H
ATOM    824 2HD1 LEU A  71      15.219  10.348 -14.930  1.00 84.50           H
ATOM    825 3HD1 LEU A  71      15.465  11.679 -16.086  1.00 84.50           H
ATOM    826  CD2 LEU A  71      14.274   9.649 -17.484  1.00 84.50           C
ATOM    827 1HD2 LEU A  71      14.746   8.786 -17.016  1.00 84.50           H
ATOM    828 2HD2 LEU A  71      13.491   9.311 -18.163  1.00 84.50           H
ATOM    829 3HD2 LEU A  71      15.021  10.213 -18.043  1.00 84.50           H
ATOM    830  HN  LEU A  71      10.696   8.651 -14.506  1.00 84.50           H
ATOM    831  N   VAL A  72      10.618   8.345 -17.664  1.00 83.79           N
ATOM    832  CA  VAL A  72      10.405   7.823 -19.003  1.00 83.79           C
ATOM    833  C   VAL A  72       9.127   8.431 -19.585  1.00 83.79           C
ATOM    834  O   VAL A  72       9.107   8.855 -20.740  1.00 83.79           O
ATOM    835  HA  VAL A  72      11.252   8.134 -19.615  1.00 83.79           H
ATOM    836  CB  VAL A  72      10.379   6.294 -18.971  1.00 83.79           C
ATOM    837  HB  VAL A  72       9.633   5.987 -18.239  1.00 83.79           H
ATOM    838  CG1 VAL A  72       9.968   5.724 -20.330  1.00 83.79           C
ATOM    839 1HG1 VAL A  72       8.972   6.085 -20.589  1.00 83.79           H
ATOM    840 2HG1 VAL A  72      10.680   6.046 -21.090  1.00 83.79           H
ATOM    841 3HG1 VAL A  72       9.957   4.635 -20.279  1.00 83.79           H
ATOM    842  CG2 VAL A  72      11.732   5.732 -18.528  1.00 83.79           C
ATOM    843 1HG2 VAL A  72      12.505   6.054 -19.225  1.00 83.79           H
ATOM    844 2HG2 VAL A  72      11.967   6.098 -17.529  1.00 83.79           H
ATOM    845 3HG2 VAL A  72      11.685   4.643 -18.514  1.00 83.79           H
ATOM    846  HN  VAL A  72      10.569   7.664 -16.932  1.00 83.79           H
ATOM    847  N   TYR A  73       8.092   8.454 -18.759  1.00 84.12           N
ATOM    848  CA  TYR A  73       6.803   8.970 -19.189  1.00 84.12           C
ATOM    849  C   TYR A  73       6.874  10.477 -19.445  1.00 84.12           C
ATOM    850  O   TYR A  73       6.186  10.994 -20.324  1.00 84.12           O
ATOM    851  HA  TYR A  73       6.530   8.464 -20.115  1.00 84.12           H
ATOM    852  CB  TYR A  73       5.836   8.706 -18.033  1.00 84.12           C
ATOM    853 1HB  TYR A  73       6.396   8.704 -17.098  1.00 84.12           H
ATOM    854 2HB  TYR A  73       5.122   9.527 -17.976  1.00 84.12           H
ATOM    855  CG  TYR A  73       5.068   7.388 -18.153  1.00 84.12           C
ATOM    856  CD1 TYR A  73       4.210   7.184 -19.214  1.00 84.12           C
ATOM    857  HD1 TYR A  73       4.080   7.961 -19.967  1.00 84.12           H
ATOM    858  CD2 TYR A  73       5.233   6.404 -17.200  1.00 84.12           C
ATOM    859  HD2 TYR A  73       5.911   6.566 -16.361  1.00 84.12           H
ATOM    860  CE1 TYR A  73       3.487   5.943 -19.327  1.00 84.12           C
ATOM    861  HE1 TYR A  73       2.807   5.769 -20.160  1.00 84.12           H
ATOM    862  CE2 TYR A  73       4.510   5.164 -17.312  1.00 84.12           C
ATOM    863  HE2 TYR A  73       4.631   4.378 -16.566  1.00 84.12           H
ATOM    864  CZ  TYR A  73       3.673   4.995 -18.371  1.00 84.12           C
ATOM    865  OH  TYR A  73       2.990   3.823 -18.477  1.00 84.12           O
ATOM    866  HH  TYR A  73       2.494   3.795 -19.345  1.00 84.12           H
ATOM    867  HN  TYR A  73       8.123   8.128 -17.814  1.00 84.12           H
ATOM    868  N   TRP A  74       7.711  11.139 -18.661  1.00 72.68           N
ATOM    869  CA  TRP A  74       7.801  12.588 -18.716  1.00 72.68           C
ATOM    870  C   TRP A  74       8.390  12.975 -20.074  1.00 72.68           C
ATOM    871  O   TRP A  74       7.830  13.809 -20.783  1.00 72.68           O
ATOM    872  HA  TRP A  74       6.791  12.988 -18.620  1.00 72.68           H
ATOM    873  CB  TRP A  74       8.609  13.133 -17.537  1.00 72.68           C
ATOM    874 1HB  TRP A  74       8.207  12.720 -16.612  1.00 72.68           H
ATOM    875 2HB  TRP A  74       9.638  12.783 -17.622  1.00 72.68           H
ATOM    876  CG  TRP A  74       8.613  14.660 -17.437  1.00 72.68           C
ATOM    877  CD1 TRP A  74       9.435  15.525 -18.047  1.00 72.68           C
ATOM    878  HD1 TRP A  74      10.241  15.234 -18.721  1.00 72.68           H
ATOM    879  CD2 TRP A  74       7.714  15.472 -16.653  1.00 72.68           C
ATOM    880  NE1 TRP A  74       9.133  16.830 -17.714  1.00 72.68           N
ATOM    881  HE1 TRP A  74       9.605  17.648 -18.042  1.00 72.68           H
ATOM    882  CE2 TRP A  74       8.053  16.797 -16.840  1.00 72.68           C
ATOM    883  CE3 TRP A  74       6.649  15.100 -15.814  1.00 72.68           C
ATOM    884  HE3 TRP A  74       6.361  14.062 -15.650  1.00 72.68           H
ATOM    885  CZ2 TRP A  74       7.379  17.856 -16.221  1.00 72.68           C
ATOM    886  HZ2 TRP A  74       7.666  18.894 -16.384  1.00 72.68           H
ATOM    887  CZ3 TRP A  74       5.985  16.170 -15.202  1.00 72.68           C
ATOM    888  HZ3 TRP A  74       5.151  15.937 -14.540  1.00 72.68           H
ATOM    889  CH2 TRP A  74       6.314  17.509 -15.380  1.00 72.68           C
ATOM    890  HH2 TRP A  74       5.747  18.285 -14.867  1.00 72.68           H
ATOM    891  HN  TRP A  74       8.321  10.703 -17.998  1.00 72.68           H
ATOM    892  N   TYR A  75       9.512  12.349 -20.396  1.00 69.64           N
ATOM    893  CA  TYR A  75      10.358  12.835 -21.473  1.00 69.64           C
ATOM    894  C   TYR A  75      10.024  12.135 -22.791  1.00 69.64           C
ATOM    895  O   TYR A  75      10.195  12.711 -23.865  1.00 69.64           O
ATOM    896  HA  TYR A  75      10.181  13.905 -21.583  1.00 69.64           H
ATOM    897  CB  TYR A  75      11.793  12.485 -21.073  1.00 69.64           C
ATOM    898 1HB  TYR A  75      11.804  11.488 -20.633  1.00 69.64           H
ATOM    899 2HB  TYR A  75      12.410  12.444 -21.970  1.00 69.64           H
ATOM    900  CG  TYR A  75      12.421  13.469 -20.084  1.00 69.64           C
ATOM    901  CD1 TYR A  75      12.907  14.681 -20.531  1.00 69.64           C
ATOM    902  HD1 TYR A  75      12.843  14.937 -21.589  1.00 69.64           H
ATOM    903  CD2 TYR A  75      12.502  13.145 -18.745  1.00 69.64           C
ATOM    904  HD2 TYR A  75      12.118  12.188 -18.392  1.00 69.64           H
ATOM    905  CE1 TYR A  75      13.498  15.607 -19.600  1.00 69.64           C
ATOM    906  HE1 TYR A  75      13.886  16.567 -19.940  1.00 69.64           H
ATOM    907  CE2 TYR A  75      13.093  14.071 -17.814  1.00 69.64           C
ATOM    908  HE2 TYR A  75      13.163  13.828 -16.754  1.00 69.64           H
ATOM    909  CZ  TYR A  75      13.562  15.256 -18.288  1.00 69.64           C
ATOM    910  OH  TYR A  75      14.120  16.131 -17.409  1.00 69.64           O
ATOM    911  HH  TYR A  75      14.062  15.766 -16.480  1.00 69.64           H
ATOM    912  HN  TYR A  75       9.845  11.525 -19.936  1.00 69.64           H
ATOM    913  N   CYS A  76       9.553  10.903 -22.668  1.00 69.49           N
ATOM    914  CA  CYS A  76       9.522   9.996 -23.803  1.00 69.49           C
ATOM    915  C   CYS A  76       8.064   9.620 -24.077  1.00 69.49           C
ATOM    916  O   CYS A  76       7.505   9.998 -25.106  1.00 69.49           O
ATOM    917  HA  CYS A  76       9.948  10.537 -24.647  1.00 69.49           H
ATOM    918  CB  CYS A  76      10.394   8.762 -23.564  1.00 69.49           C
ATOM    919 1HB  CYS A  76      11.327   9.054 -23.081  1.00 69.49           H
ATOM    920 2HB  CYS A  76       9.888   8.073 -22.889  1.00 69.49           H
ATOM    921  SG  CYS A  76      10.749   7.930 -25.155  1.00 69.49           S
ATOM    922  HG  CYS A  76      11.495   6.957 -24.640  1.00 69.49           H
ATOM    923  HN  CYS A  76       9.197  10.523 -21.814  1.00 69.49           H
ATOM    924  N   THR A  77       7.491   8.880 -23.140  1.00 63.18           N
ATOM    925  CA  THR A  77       6.263   8.151 -23.409  1.00 63.18           C
ATOM    926  C   THR A  77       5.088   9.120 -23.556  1.00 63.18           C
ATOM    927  O   THR A  77       4.264   8.970 -24.456  1.00 63.18           O
ATOM    928  HA  THR A  77       6.372   7.634 -24.363  1.00 63.18           H
ATOM    929  CB  THR A  77       6.068   7.124 -22.292  1.00 63.18           C
ATOM    930  HB  THR A  77       5.832   7.616 -21.348  1.00 63.18           H
ATOM    931  OG1 THR A  77       7.273   6.364 -22.305  1.00 63.18           O
ATOM    932  HG1 THR A  77       7.295   5.771 -23.110  1.00 63.18           H
ATOM    933  CG2 THR A  77       4.979   6.101 -22.620  1.00 63.18           C
ATOM    934 1HG2 THR A  77       5.248   5.562 -23.528  1.00 63.18           H
ATOM    935 2HG2 THR A  77       4.030   6.617 -22.771  1.00 63.18           H
ATOM    936 3HG2 THR A  77       4.881   5.397 -21.794  1.00 63.18           H
ATOM    937  HN  THR A  77       7.850   8.775 -22.213  1.00 63.18           H
ATOM    938  N   ARG A  78       5.050  10.093 -22.657  1.00 60.49           N
ATOM    939  CA  ARG A  78       3.857  10.904 -22.483  1.00 60.49           C
ATOM    940  C   ARG A  78       2.630  10.009 -22.296  1.00 60.49           C
ATOM    941  O   ARG A  78       2.585   8.894 -22.814  1.00 60.49           O
ATOM    942  HA  ARG A  78       4.050  11.496 -21.589  1.00 60.49           H
ATOM    943  CB  ARG A  78       3.632  11.820 -23.688  1.00 60.49           C
ATOM    944 1HB  ARG A  78       3.507  11.218 -24.588  1.00 60.49           H
ATOM    945 2HB  ARG A  78       2.711  12.386 -23.552  1.00 60.49           H
ATOM    946  CG  ARG A  78       4.807  12.783 -23.870  1.00 60.49           C
ATOM    947 1HG  ARG A  78       5.016  13.290 -22.929  1.00 60.49           H
ATOM    948 2HG  ARG A  78       5.703  12.222 -24.136  1.00 60.49           H
ATOM    949  CD  ARG A  78       4.504  13.817 -24.957  1.00 60.49           C
ATOM    950 1HD  ARG A  78       4.334  13.316 -25.910  1.00 60.49           H
ATOM    951 2HD  ARG A  78       3.590  14.356 -24.712  1.00 60.49           H
ATOM    952  NE  ARG A  78       5.633  14.766 -25.080  1.00 60.49           N
ATOM    953  HE  ARG A  78       6.474  14.562 -24.580  1.00 60.49           H
ATOM    954  CZ  ARG A  78       5.598  15.882 -25.821  1.00 60.49           C
ATOM    955  NH1 ARG A  78       4.497  16.206 -26.512  1.00 60.49           N
ATOM    956 1HH1 ARG A  78       3.692  15.612 -26.478  1.00 60.49           H
ATOM    957 2HH1 ARG A  78       4.479  17.041 -27.062  1.00 60.49           H
ATOM    958  NH2 ARG A  78       6.681  16.671 -25.859  1.00 60.49           N
ATOM    959 1HH2 ARG A  78       6.671  17.507 -26.407  1.00 60.49           H
ATOM    960 2HH2 ARG A  78       7.499  16.422 -25.341  1.00 60.49           H
ATOM    961  HN  ARG A  78       5.813  10.330 -22.056  1.00 60.49           H
ATOM    962  N   VAL A  79       1.664  10.531 -21.554  1.00 74.87           N
ATOM    963  CA  VAL A  79       0.441   9.792 -21.289  1.00 74.87           C
ATOM    964  C   VAL A  79      -0.503   9.930 -22.485  1.00 74.87           C
ATOM    965  O   VAL A  79      -1.035  11.009 -22.738  1.00 74.87           O
ATOM    966  HA  VAL A  79       0.710   8.742 -21.174  1.00 74.87           H
ATOM    967  CB  VAL A  79      -0.183  10.267 -19.976  1.00 74.87           C
ATOM    968  HB  VAL A  79      -0.447  11.319 -20.091  1.00 74.87           H
ATOM    969  CG1 VAL A  79      -1.466   9.493 -19.667  1.00 74.87           C
ATOM    970 1HG1 VAL A  79      -2.186   9.646 -20.471  1.00 74.87           H
ATOM    971 2HG1 VAL A  79      -1.238   8.431 -19.580  1.00 74.87           H
ATOM    972 3HG1 VAL A  79      -1.890   9.851 -18.728  1.00 74.87           H
ATOM    973  CG2 VAL A  79       0.815  10.157 -18.822  1.00 74.87           C
ATOM    974 1HG2 VAL A  79       1.123   9.118 -18.706  1.00 74.87           H
ATOM    975 2HG2 VAL A  79       1.688  10.773 -19.037  1.00 74.87           H
ATOM    976 3HG2 VAL A  79       0.345  10.502 -17.900  1.00 74.87           H
ATOM    977  HN  VAL A  79       1.707  11.439 -21.138  1.00 74.87           H
ATOM    978  N   LYS A  80      -0.681   8.822 -23.188  1.00 68.33           N
ATOM    979  CA  LYS A  80      -1.495   8.822 -24.392  1.00 68.33           C
ATOM    980  C   LYS A  80      -2.713   7.921 -24.179  1.00 68.33           C
ATOM    981  O   LYS A  80      -3.722   8.062 -24.869  1.00 68.33           O
ATOM    982  HA  LYS A  80      -1.844   9.843 -24.550  1.00 68.33           H
ATOM    983  CB  LYS A  80      -0.652   8.439 -25.609  1.00 68.33           C
ATOM    984 1HB  LYS A  80      -0.146   7.491 -25.423  1.00 68.33           H
ATOM    985 2HB  LYS A  80      -1.300   8.289 -26.473  1.00 68.33           H
ATOM    986  CG  LYS A  80       0.383   9.522 -25.923  1.00 68.33           C
ATOM    987 1HG  LYS A  80      -0.116  10.486 -26.029  1.00 68.33           H
ATOM    988 2HG  LYS A  80       1.081   9.614 -25.091  1.00 68.33           H
ATOM    989  CD  LYS A  80       1.149   9.194 -27.206  1.00 68.33           C
ATOM    990 1HD  LYS A  80       1.642   8.227 -27.102  1.00 68.33           H
ATOM    991 2HD  LYS A  80       0.450   9.108 -28.039  1.00 68.33           H
ATOM    992  CE  LYS A  80       2.189  10.273 -27.515  1.00 68.33           C
ATOM    993 1HE  LYS A  80       1.703  11.246 -27.584  1.00 68.33           H
ATOM    994 2HE  LYS A  80       2.910  10.334 -26.700  1.00 68.33           H
ATOM    995  NZ  LYS A  80       2.889   9.969 -28.783  1.00 68.33           N
ATOM    996 1HZ  LYS A  80       3.577  10.691 -28.970  1.00 68.33           H
ATOM    997 2HZ  LYS A  80       3.354   9.071 -28.706  1.00 68.33           H
ATOM    998 3HZ  LYS A  80       2.217   9.939 -29.541  1.00 68.33           H
ATOM    999  HN  LYS A  80      -0.282   7.937 -22.948  1.00 68.33           H
ATOM   1000  N   THR A  81      -2.579   7.015 -23.222  1.00 79.21           N
ATOM   1001  CA  THR A  81      -3.592   5.995 -23.010  1.00 79.21           C
ATOM   1002  C   THR A  81      -4.088   6.028 -21.563  1.00 79.21           C
ATOM   1003  O   THR A  81      -3.451   6.628 -20.698  1.00 79.21           O
ATOM   1004  HA  THR A  81      -4.447   6.222 -23.646  1.00 79.21           H
ATOM   1005  CB  THR A  81      -2.997   4.646 -23.417  1.00 79.21           C
ATOM   1006  HB  THR A  81      -3.775   3.888 -23.508  1.00 79.21           H
ATOM   1007  OG1 THR A  81      -2.003   4.391 -22.428  1.00 79.21           O
ATOM   1008  HG1 THR A  81      -1.736   3.428 -22.451  1.00 79.21           H
ATOM   1009  CG2 THR A  81      -2.207   4.725 -24.726  1.00 79.21           C
ATOM   1010 1HG2 THR A  81      -1.387   5.434 -24.612  1.00 79.21           H
ATOM   1011 2HG2 THR A  81      -2.866   5.057 -25.528  1.00 79.21           H
ATOM   1012 3HG2 THR A  81      -1.807   3.741 -24.969  1.00 79.21           H
ATOM   1013  HN  THR A  81      -1.798   6.971 -22.599  1.00 79.21           H
ATOM   1014  N   MET A  82      -5.220   5.376 -21.343  1.00 80.43           N
ATOM   1015  CA  MET A  82      -5.764   5.251 -20.002  1.00 80.43           C
ATOM   1016  C   MET A  82      -4.801   4.490 -19.089  1.00 80.43           C
ATOM   1017  O   MET A  82      -4.621   4.855 -17.928  1.00 80.43           O
ATOM   1018  HA  MET A  82      -5.889   6.271 -19.640  1.00 80.43           H
ATOM   1019  CB  MET A  82      -7.103   4.513 -20.061  1.00 80.43           C
ATOM   1020 1HB  MET A  82      -7.763   5.006 -20.775  1.00 80.43           H
ATOM   1021 2HB  MET A  82      -6.947   3.496 -20.420  1.00 80.43           H
ATOM   1022  CG  MET A  82      -7.770   4.477 -18.684  1.00 80.43           C
ATOM   1023 1HG  MET A  82      -7.171   3.879 -17.997  1.00 80.43           H
ATOM   1024 2HG  MET A  82      -7.821   5.483 -18.269  1.00 80.43           H
ATOM   1025  SD  MET A  82      -9.412   3.789 -18.819  1.00 80.43           S
ATOM   1026  CE  MET A  82      -9.970   3.988 -17.135  1.00 80.43           C
ATOM   1027 1HE  MET A  82      -9.311   3.433 -16.466  1.00 80.43           H
ATOM   1028 2HE  MET A  82      -9.953   5.044 -16.868  1.00 80.43           H
ATOM   1029 3HE  MET A  82     -10.986   3.606 -17.042  1.00 80.43           H
ATOM   1030  HN  MET A  82      -5.762   4.939 -22.062  1.00 80.43           H
ATOM   1031  N   THR A  83      -4.207   3.445 -19.647  1.00 82.12           N
ATOM   1032  CA  THR A  83      -3.253   2.641 -18.903  1.00 82.12           C
ATOM   1033  C   THR A  83      -2.073   3.501 -18.445  1.00 82.12           C
ATOM   1034  O   THR A  83      -1.636   3.402 -17.299  1.00 82.12           O
ATOM   1035  HA  THR A  83      -3.744   2.267 -18.005  1.00 82.12           H
ATOM   1036  CB  THR A  83      -2.838   1.462 -19.786  1.00 82.12           C
ATOM   1037  HB  THR A  83      -2.047   1.753 -20.478  1.00 82.12           H
ATOM   1038  OG1 THR A  83      -4.056   1.035 -20.390  1.00 82.12           O
ATOM   1039  HG1 THR A  83      -4.585   0.487 -19.742  1.00 82.12           H
ATOM   1040  CG2 THR A  83      -2.382   0.251 -18.970  1.00 82.12           C
ATOM   1041 1HG2 THR A  83      -3.197  -0.081 -18.327  1.00 82.12           H
ATOM   1042 2HG2 THR A  83      -1.525   0.529 -18.356  1.00 82.12           H
ATOM   1043 3HG2 THR A  83      -2.099  -0.556 -19.646  1.00 82.12           H
ATOM   1044  HN  THR A  83      -4.368   3.147 -20.588  1.00 82.12           H
ATOM   1045  N   ASP A  84      -1.592   4.326 -19.363  1.00 84.64           N
ATOM   1046  CA  ASP A  84      -0.446   5.174 -19.080  1.00 84.64           C
ATOM   1047  C   ASP A  84      -0.768   6.078 -17.889  1.00 84.64           C
ATOM   1048  O   ASP A  84       0.095   6.341 -17.053  1.00 84.64           O
ATOM   1049  HA  ASP A  84       0.374   4.487 -18.871  1.00 84.64           H
ATOM   1050  CB  ASP A  84      -0.113   6.068 -20.276  1.00 84.64           C
ATOM   1051 1HB  ASP A  84      -0.975   6.687 -20.522  1.00 84.64           H
ATOM   1052 2HB  ASP A  84       0.701   6.743 -20.014  1.00 84.64           H
ATOM   1053  CG  ASP A  84       0.284   5.229 -21.493  1.00 84.64           C
ATOM   1054  OD1 ASP A  84       0.869   4.147 -21.270  1.00 84.64           O
ATOM   1055  OD2 ASP A  84      -0.007   5.690 -22.618  1.00 84.64           O
ATOM   1056  HN  ASP A  84      -1.970   4.420 -20.284  1.00 84.64           H
ATOM   1057  N   MET A  85      -2.013   6.530 -17.849  1.00 87.53           N
ATOM   1058  CA  MET A  85      -2.441   7.454 -16.812  1.00 87.53           C
ATOM   1059  C   MET A  85      -2.348   6.806 -15.429  1.00 87.53           C
ATOM   1060  O   MET A  85      -1.810   7.400 -14.497  1.00 87.53           O
ATOM   1061  HA  MET A  85      -1.757   8.300 -16.871  1.00 87.53           H
ATOM   1062  CB  MET A  85      -3.885   7.886 -17.078  1.00 87.53           C
ATOM   1063 1HB  MET A  85      -3.989   8.198 -18.117  1.00 87.53           H
ATOM   1064 2HB  MET A  85      -4.555   7.039 -16.931  1.00 87.53           H
ATOM   1065  CG  MET A  85      -4.293   9.033 -16.151  1.00 87.53           C
ATOM   1066 1HG  MET A  85      -5.366   9.208 -16.227  1.00 87.53           H
ATOM   1067 2HG  MET A  85      -4.086   8.765 -15.115  1.00 87.53           H
ATOM   1068  SD  MET A  85      -3.401  10.517 -16.587  1.00 87.53           S
ATOM   1069  CE  MET A  85      -3.799  11.541 -15.180  1.00 87.53           C
ATOM   1070 1HE  MET A  85      -4.879  11.675 -15.122  1.00 87.53           H
ATOM   1071 2HE  MET A  85      -3.442  11.062 -14.269  1.00 87.53           H
ATOM   1072 3HE  MET A  85      -3.318  12.513 -15.291  1.00 87.53           H
ATOM   1073  HN  MET A  85      -2.721   6.277 -18.508  1.00 87.53           H
ATOM   1074  N   PHE A  86      -2.882   5.596 -15.340  1.00 91.23           N
ATOM   1075  CA  PHE A  86      -2.908   4.881 -14.076  1.00 91.23           C
ATOM   1076  C   PHE A  86      -1.495   4.484 -13.642  1.00 91.23           C
ATOM   1077  O   PHE A  86      -1.163   4.554 -12.460  1.00 91.23           O
ATOM   1078  HA  PHE A  86      -3.339   5.552 -13.333  1.00 91.23           H
ATOM   1079  CB  PHE A  86      -3.736   3.613 -14.296  1.00 91.23           C
ATOM   1080 1HB  PHE A  86      -3.359   3.094 -15.178  1.00 91.23           H
ATOM   1081 2HB  PHE A  86      -3.591   2.945 -13.447  1.00 91.23           H
ATOM   1082  CG  PHE A  86      -5.233   3.871 -14.474  1.00 91.23           C
ATOM   1083  CD1 PHE A  86      -5.862   4.790 -13.694  1.00 91.23           C
ATOM   1084  HD1 PHE A  86      -5.300   5.343 -12.942  1.00 91.23           H
ATOM   1085  CD2 PHE A  86      -5.935   3.181 -15.413  1.00 91.23           C
ATOM   1086  HD2 PHE A  86      -5.431   2.445 -16.038  1.00 91.23           H
ATOM   1087  CE1 PHE A  86      -7.252   5.029 -13.859  1.00 91.23           C
ATOM   1088  HE1 PHE A  86      -7.757   5.766 -13.234  1.00 91.23           H
ATOM   1089  CE2 PHE A  86      -7.325   3.421 -15.578  1.00 91.23           C
ATOM   1090  HE2 PHE A  86      -7.887   2.868 -16.331  1.00 91.23           H
ATOM   1091  CZ  PHE A  86      -7.954   4.340 -14.798  1.00 91.23           C
ATOM   1092  HZ  PHE A  86      -9.021   4.524 -14.925  1.00 91.23           H
ATOM   1093  HN  PHE A  86      -3.291   5.108 -16.111  1.00 91.23           H
ATOM   1094  N   LEU A  87      -0.702   4.077 -14.622  1.00 88.56           N
ATOM   1095  CA  LEU A  87       0.640   3.591 -14.346  1.00 88.56           C
ATOM   1096  C   LEU A  87       1.493   4.741 -13.808  1.00 88.56           C
ATOM   1097  O   LEU A  87       2.330   4.540 -12.929  1.00 88.56           O
ATOM   1098  HA  LEU A  87       0.558   2.830 -13.570  1.00 88.56           H
ATOM   1099  CB  LEU A  87       1.230   2.915 -15.585  1.00 88.56           C
ATOM   1100 1HB  LEU A  87       1.131   3.597 -16.429  1.00 88.56           H
ATOM   1101 2HB  LEU A  87       2.297   2.766 -15.419  1.00 88.56           H
ATOM   1102  CG  LEU A  87       0.610   1.572 -15.975  1.00 88.56           C
ATOM   1103  HG  LEU A  87      -0.457   1.723 -16.138  1.00 88.56           H
ATOM   1104  CD1 LEU A  87       1.199   1.057 -17.290  1.00 88.56           C
ATOM   1105 1HD1 LEU A  87       1.001   1.778 -18.084  1.00 88.56           H
ATOM   1106 2HD1 LEU A  87       2.276   0.926 -17.179  1.00 88.56           H
ATOM   1107 3HD1 LEU A  87       0.741   0.101 -17.544  1.00 88.56           H
ATOM   1108  CD2 LEU A  87       0.754   0.552 -14.844  1.00 88.56           C
ATOM   1109 1HD2 LEU A  87       1.811   0.399 -14.626  1.00 88.56           H
ATOM   1110 2HD2 LEU A  87       0.249   0.924 -13.953  1.00 88.56           H
ATOM   1111 3HD2 LEU A  87       0.305  -0.394 -15.148  1.00 88.56           H
ATOM   1112  HN  LEU A  87      -0.961   4.076 -15.587  1.00 88.56           H
ATOM   1113  N   LEU A  88       1.252   5.923 -14.357  1.00 91.15           N
ATOM   1114  CA  LEU A  88       1.979   7.108 -13.934  1.00 91.15           C
ATOM   1115  C   LEU A  88       1.600   7.445 -12.491  1.00 91.15           C
ATOM   1116  O   LEU A  88       2.471   7.677 -11.654  1.00 91.15           O
ATOM   1117  HA  LEU A  88       3.042   6.867 -13.964  1.00 91.15           H
ATOM   1118  CB  LEU A  88       1.747   8.258 -14.916  1.00 91.15           C
ATOM   1119 1HB  LEU A  88       2.105   7.948 -15.898  1.00 91.15           H
ATOM   1120 2HB  LEU A  88       0.673   8.422 -15.005  1.00 91.15           H
ATOM   1121  CG  LEU A  88       2.410   9.589 -14.558  1.00 91.15           C
ATOM   1122  HG  LEU A  88       2.080   9.878 -13.561  1.00 91.15           H
ATOM   1123  CD1 LEU A  88       3.933   9.447 -14.506  1.00 91.15           C
ATOM   1124 1HD1 LEU A  88       4.203   8.708 -13.752  1.00 91.15           H
ATOM   1125 2HD1 LEU A  88       4.301   9.123 -15.480  1.00 91.15           H
ATOM   1126 3HD1 LEU A  88       4.379  10.408 -14.250  1.00 91.15           H
ATOM   1127  CD2 LEU A  88       1.971  10.696 -15.519  1.00 91.15           C
ATOM   1128 1HD2 LEU A  88       2.253  10.427 -16.536  1.00 91.15           H
ATOM   1129 2HD2 LEU A  88       0.889  10.818 -15.462  1.00 91.15           H
ATOM   1130 3HD2 LEU A  88       2.457  11.632 -15.242  1.00 91.15           H
ATOM   1131  HN  LEU A  88       0.575   6.077 -15.077  1.00 91.15           H
ATOM   1132  N   ASN A  89       0.298   7.463 -12.243  1.00 92.19           N
ATOM   1133  CA  ASN A  89      -0.210   7.842 -10.936  1.00 92.19           C
ATOM   1134  C   ASN A  89       0.231   6.805  -9.902  1.00 92.19           C
ATOM   1135  O   ASN A  89       0.489   7.144  -8.748  1.00 92.19           O
ATOM   1136  HA  ASN A  89       0.209   8.830 -10.741  1.00 92.19           H
ATOM   1137  CB  ASN A  89      -1.739   7.893 -10.933  1.00 92.19           C
ATOM   1138 1HB  ASN A  89      -2.135   7.064 -11.520  1.00 92.19           H
ATOM   1139 2HB  ASN A  89      -2.109   7.768  -9.915  1.00 92.19           H
ATOM   1140  CG  ASN A  89      -2.245   9.218 -11.505  1.00 92.19           C
ATOM   1141  OD1 ASN A  89      -2.412  10.203 -10.805  1.00 92.19           O
ATOM   1142  ND2 ASN A  89      -2.479   9.188 -12.814  1.00 92.19           N
ATOM   1143 1HD2 ASN A  89      -2.322   8.347 -13.331  1.00 92.19           H
ATOM   1144 2HD2 ASN A  89      -2.813  10.007 -13.282  1.00 92.19           H
ATOM   1145  HN  ASN A  89      -0.402   7.225 -12.916  1.00 92.19           H
ATOM   1146  N   LEU A  90       0.304   5.561 -10.352  1.00 93.07           N
ATOM   1147  CA  LEU A  90       0.745   4.477  -9.491  1.00 93.07           C
ATOM   1148  C   LEU A  90       2.187   4.737  -9.049  1.00 93.07           C
ATOM   1149  O   LEU A  90       2.512   4.605  -7.870  1.00 93.07           O
ATOM   1150  HA  LEU A  90       0.107   4.482  -8.607  1.00 93.07           H
ATOM   1151  CB  LEU A  90       0.548   3.128 -10.183  1.00 93.07           C
ATOM   1152 1HB  LEU A  90      -0.508   3.020 -10.432  1.00 93.07           H
ATOM   1153 2HB  LEU A  90       1.098   3.141 -11.125  1.00 93.07           H
ATOM   1154  CG  LEU A  90       0.984   1.895  -9.388  1.00 93.07           C
ATOM   1155  HG  LEU A  90       2.029   2.024  -9.105  1.00 93.07           H
ATOM   1156  CD1 LEU A  90       0.178   1.765  -8.094  1.00 93.07           C
ATOM   1157 1HD1 LEU A  90       0.332   2.651  -7.479  1.00 93.07           H
ATOM   1158 2HD1 LEU A  90      -0.881   1.669  -8.334  1.00 93.07           H
ATOM   1159 3HD1 LEU A  90       0.508   0.881  -7.548  1.00 93.07           H
ATOM   1160  CD2 LEU A  90       0.901   0.631 -10.246  1.00 93.07           C
ATOM   1161 1HD2 LEU A  90      -0.127   0.486 -10.580  1.00 93.07           H
ATOM   1162 2HD2 LEU A  90       1.553   0.737 -11.113  1.00 93.07           H
ATOM   1163 3HD2 LEU A  90       1.216  -0.229  -9.656  1.00 93.07           H
ATOM   1164  HN  LEU A  90       0.069   5.290 -11.286  1.00 93.07           H
ATOM   1165  N   ALA A  91       3.012   5.103 -10.019  1.00 94.28           N
ATOM   1166  CA  ALA A  91       4.426   5.313  -9.758  1.00 94.28           C
ATOM   1167  C   ALA A  91       4.593   6.494  -8.800  1.00 94.28           C
ATOM   1168  O   ALA A  91       5.463   6.474  -7.931  1.00 94.28           O
ATOM   1169  HA  ALA A  91       4.814   4.413  -9.283  1.00 94.28           H
ATOM   1170  CB  ALA A  91       5.163   5.528 -11.082  1.00 94.28           C
ATOM   1171 1HB  ALA A  91       5.037   4.650 -11.715  1.00 94.28           H
ATOM   1172 2HB  ALA A  91       4.752   6.402 -11.588  1.00 94.28           H
ATOM   1173 3HB  ALA A  91       6.223   5.687 -10.886  1.00 94.28           H
ATOM   1174  HN  ALA A  91       2.730   5.254 -10.966  1.00 94.28           H
ATOM   1175  N   ILE A  92       3.745   7.494  -8.990  1.00 93.28           N
ATOM   1176  CA  ILE A  92       3.773   8.671  -8.139  1.00 93.28           C
ATOM   1177  C   ILE A  92       3.407   8.270  -6.708  1.00 93.28           C
ATOM   1178  O   ILE A  92       4.080   8.666  -5.758  1.00 93.28           O
ATOM   1179  HA  ILE A  92       4.795   9.051  -8.140  1.00 93.28           H
ATOM   1180  CB  ILE A  92       2.881   9.772  -8.716  1.00 93.28           C
ATOM   1181  HB  ILE A  92       1.910   9.335  -8.952  1.00 93.28           H
ATOM   1182  CG1 ILE A  92       3.460  10.318 -10.023  1.00 93.28           C
ATOM   1183 1HG1 ILE A  92       4.348  10.914  -9.810  1.00 93.28           H
ATOM   1184 2HG1 ILE A  92       3.776   9.492 -10.659  1.00 93.28           H
ATOM   1185  CG2 ILE A  92       2.640  10.879  -7.688  1.00 93.28           C
ATOM   1186 1HG2 ILE A  92       2.152  10.459  -6.809  1.00 93.28           H
ATOM   1187 2HG2 ILE A  92       3.594  11.319  -7.398  1.00 93.28           H
ATOM   1188 3HG2 ILE A  92       2.003  11.648  -8.125  1.00 93.28           H
ATOM   1189  CD1 ILE A  92       2.431  11.175 -10.763  1.00 93.28           C
ATOM   1190 1HD1 ILE A  92       1.554  10.570 -10.995  1.00 93.28           H
ATOM   1191 2HD1 ILE A  92       2.136  12.014 -10.133  1.00 93.28           H
ATOM   1192 3HD1 ILE A  92       2.868  11.551 -11.688  1.00 93.28           H
ATOM   1193  HN  ILE A  92       3.050   7.509  -9.708  1.00 93.28           H
ATOM   1194  N   ALA A  93       2.342   7.490  -6.601  1.00 95.30           N
ATOM   1195  CA  ALA A  93       1.826   7.103  -5.299  1.00 95.30           C
ATOM   1196  C   ALA A  93       2.890   6.297  -4.552  1.00 95.30           C
ATOM   1197  O   ALA A  93       3.136   6.533  -3.370  1.00 95.30           O
ATOM   1198  HA  ALA A  93       1.615   8.016  -4.741  1.00 95.30           H
ATOM   1199  CB  ALA A  93       0.522   6.323  -5.478  1.00 95.30           C
ATOM   1200 1HB  ALA A  93      -0.210   6.950  -5.987  1.00 95.30           H
ATOM   1201 2HB  ALA A  93       0.712   5.429  -6.073  1.00 95.30           H
ATOM   1202 3HB  ALA A  93       0.135   6.033  -4.501  1.00 95.30           H
ATOM   1203  HN  ALA A  93       1.835   7.124  -7.382  1.00 95.30           H
ATOM   1204  N   ASP A  94       3.493   5.363  -5.272  1.00 91.90           N
ATOM   1205  CA  ASP A  94       4.513   4.509  -4.687  1.00 91.90           C
ATOM   1206  C   ASP A  94       5.655   5.376  -4.155  1.00 91.90           C
ATOM   1207  O   ASP A  94       6.139   5.159  -3.045  1.00 91.90           O
ATOM   1208  HA  ASP A  94       4.005   3.957  -3.897  1.00 91.90           H
ATOM   1209  CB  ASP A  94       5.093   3.551  -5.730  1.00 91.90           C
ATOM   1210 1HB  ASP A  94       5.193   4.065  -6.686  1.00 91.90           H
ATOM   1211 2HB  ASP A  94       6.094   3.242  -5.428  1.00 91.90           H
ATOM   1212  CG  ASP A  94       4.203   2.319  -5.898  1.00 91.90           C
ATOM   1213  OD1 ASP A  94       3.559   1.942  -4.895  1.00 91.90           O
ATOM   1214  OD2 ASP A  94       4.185   1.781  -7.027  1.00 91.90           O
ATOM   1215  HN  ASP A  94       3.296   5.186  -6.236  1.00 91.90           H
ATOM   1216  N   LEU A  95       6.052   6.342  -4.971  1.00 92.02           N
ATOM   1217  CA  LEU A  95       7.194   7.177  -4.641  1.00 92.02           C
ATOM   1218  C   LEU A  95       6.895   7.961  -3.361  1.00 92.02           C
ATOM   1219  O   LEU A  95       7.753   8.082  -2.489  1.00 92.02           O
ATOM   1220  HA  LEU A  95       8.039   6.516  -4.451  1.00 92.02           H
ATOM   1221  CB  LEU A  95       7.571   8.063  -5.830  1.00 92.02           C
ATOM   1222 1HB  LEU A  95       7.641   7.434  -6.718  1.00 92.02           H
ATOM   1223 2HB  LEU A  95       6.760   8.770  -6.003  1.00 92.02           H
ATOM   1224  CG  LEU A  95       8.876   8.850  -5.693  1.00 92.02           C
ATOM   1225  HG  LEU A  95       8.851   9.391  -4.747  1.00 92.02           H
ATOM   1226  CD1 LEU A  95      10.081   7.910  -5.645  1.00 92.02           C
ATOM   1227 1HD1 LEU A  95       9.986   7.241  -4.790  1.00 92.02           H
ATOM   1228 2HD1 LEU A  95      10.122   7.323  -6.563  1.00 92.02           H
ATOM   1229 3HD1 LEU A  95      10.995   8.496  -5.547  1.00 92.02           H
ATOM   1230  CD2 LEU A  95       9.006   9.893  -6.806  1.00 92.02           C
ATOM   1231 1HD2 LEU A  95       9.000   9.393  -7.775  1.00 92.02           H
ATOM   1232 2HD2 LEU A  95       8.170  10.590  -6.751  1.00 92.02           H
ATOM   1233 3HD2 LEU A  95       9.942  10.438  -6.685  1.00 92.02           H
ATOM   1234  HN  LEU A  95       5.609   6.556  -5.841  1.00 92.02           H
ATOM   1235  N   LEU A  96       5.675   8.473  -3.290  1.00 91.68           N
ATOM   1236  CA  LEU A  96       5.269   9.285  -2.156  1.00 91.68           C
ATOM   1237  C   LEU A  96       5.315   8.436  -0.884  1.00 91.68           C
ATOM   1238  O   LEU A  96       5.708   8.920   0.176  1.00 91.68           O
ATOM   1239  HA  LEU A  96       5.993  10.094  -2.057  1.00 91.68           H
ATOM   1240  CB  LEU A  96       3.905   9.927  -2.418  1.00 91.68           C
ATOM   1241 1HB  LEU A  96       3.220   9.151  -2.758  1.00 91.68           H
ATOM   1242 2HB  LEU A  96       3.516  10.304  -1.472  1.00 91.68           H
ATOM   1243  CG  LEU A  96       3.886  11.069  -3.436  1.00 91.68           C
ATOM   1244  HG  LEU A  96       4.325  10.705  -4.365  1.00 91.68           H
ATOM   1245  CD1 LEU A  96       2.452  11.498  -3.752  1.00 91.68           C
ATOM   1246 1HD1 LEU A  96       1.902  10.652  -4.164  1.00 91.68           H
ATOM   1247 2HD1 LEU A  96       1.964  11.837  -2.838  1.00 91.68           H
ATOM   1248 3HD1 LEU A  96       2.467  12.310  -4.478  1.00 91.68           H
ATOM   1249  CD2 LEU A  96       4.744  12.243  -2.960  1.00 91.68           C
ATOM   1250 1HD2 LEU A  96       4.357  12.614  -2.011  1.00 91.68           H
ATOM   1251 2HD2 LEU A  96       5.774  11.910  -2.827  1.00 91.68           H
ATOM   1252 3HD2 LEU A  96       4.713  13.040  -3.703  1.00 91.68           H
ATOM   1253  HN  LEU A  96       4.972   8.341  -3.989  1.00 91.68           H
ATOM   1254  N   PHE A  97       4.907   7.184  -1.032  1.00 92.79           N
ATOM   1255  CA  PHE A  97       4.953   6.246   0.077  1.00 92.79           C
ATOM   1256  C   PHE A  97       6.391   6.023   0.548  1.00 92.79           C
ATOM   1257  O   PHE A  97       6.671   6.071   1.745  1.00 92.79           O
ATOM   1258  HA  PHE A  97       4.369   6.678   0.890  1.00 92.79           H
ATOM   1259  CB  PHE A  97       4.385   4.920  -0.434  1.00 92.79           C
ATOM   1260 1HB  PHE A  97       3.297   4.989  -0.461  1.00 92.79           H
ATOM   1261 2HB  PHE A  97       4.720   4.765  -1.459  1.00 92.79           H
ATOM   1262  CG  PHE A  97       4.784   3.707   0.408  1.00 92.79           C
ATOM   1263  CD1 PHE A  97       5.653   2.788  -0.093  1.00 92.79           C
ATOM   1264  HD1 PHE A  97       6.065   2.917  -1.094  1.00 92.79           H
ATOM   1265  CD2 PHE A  97       4.270   3.546   1.656  1.00 92.79           C
ATOM   1266  HD2 PHE A  97       3.573   4.282   2.058  1.00 92.79           H
ATOM   1267  CE1 PHE A  97       6.023   1.662   0.688  1.00 92.79           C
ATOM   1268  HE1 PHE A  97       6.720   0.925   0.287  1.00 92.79           H
ATOM   1269  CE2 PHE A  97       4.640   2.420   2.438  1.00 92.79           C
ATOM   1270  HE2 PHE A  97       4.228   2.291   3.438  1.00 92.79           H
ATOM   1271  CZ  PHE A  97       5.509   1.501   1.937  1.00 92.79           C
ATOM   1272  HZ  PHE A  97       5.794   0.636   2.537  1.00 92.79           H
ATOM   1273  HN  PHE A  97       4.551   6.809  -1.888  1.00 92.79           H
ATOM   1274  N   LEU A  98       7.266   5.784  -0.418  1.00 94.77           N
ATOM   1275  CA  LEU A  98       8.620   5.354  -0.112  1.00 94.77           C
ATOM   1276  C   LEU A  98       9.332   6.453   0.680  1.00 94.77           C
ATOM   1277  O   LEU A  98      10.167   6.163   1.535  1.00 94.77           O
ATOM   1278  HA  LEU A  98       8.547   4.467   0.516  1.00 94.77           H
ATOM   1279  CB  LEU A  98       9.354   4.944  -1.391  1.00 94.77           C
ATOM   1280 1HB  LEU A  98       9.260   5.753  -2.115  1.00 94.77           H
ATOM   1281 2HB  LEU A  98      10.414   4.844  -1.161  1.00 94.77           H
ATOM   1282  CG  LEU A  98       8.878   3.649  -2.051  1.00 94.77           C
ATOM   1283  HG  LEU A  98       7.788   3.656  -2.071  1.00 94.77           H
ATOM   1284  CD1 LEU A  98       9.357   3.564  -3.501  1.00 94.77           C
ATOM   1285 1HD1 LEU A  98       8.961   4.409  -4.065  1.00 94.77           H
ATOM   1286 2HD1 LEU A  98      10.446   3.590  -3.526  1.00 94.77           H
ATOM   1287 3HD1 LEU A  98       9.005   2.634  -3.947  1.00 94.77           H
ATOM   1288  CD2 LEU A  98       9.307   2.428  -1.234  1.00 94.77           C
ATOM   1289 1HD2 LEU A  98      10.394   2.404  -1.160  1.00 94.77           H
ATOM   1290 2HD2 LEU A  98       8.875   2.490  -0.235  1.00 94.77           H
ATOM   1291 3HD2 LEU A  98       8.956   1.520  -1.725  1.00 94.77           H
ATOM   1292  HN  LEU A  98       7.063   5.879  -1.393  1.00 94.77           H
ATOM   1293  N   VAL A  99       8.975   7.690   0.367  1.00 92.22           N
ATOM   1294  CA  VAL A  99       9.606   8.834   1.003  1.00 92.22           C
ATOM   1295  C   VAL A  99       9.336   8.789   2.508  1.00 92.22           C
ATOM   1296  O   VAL A  99      10.038   9.431   3.288  1.00 92.22           O
ATOM   1297  HA  VAL A  99      10.681   8.752   0.837  1.00 92.22           H
ATOM   1298  CB  VAL A  99       9.123  10.129   0.348  1.00 92.22           C
ATOM   1299  HB  VAL A  99       8.033  10.116   0.342  1.00 92.22           H
ATOM   1300  CG1 VAL A  99       9.574  11.351   1.151  1.00 92.22           C
ATOM   1301 1HG1 VAL A  99       9.163  11.295   2.159  1.00 92.22           H
ATOM   1302 2HG1 VAL A  99      10.662  11.371   1.202  1.00 92.22           H
ATOM   1303 3HG1 VAL A  99       9.217  12.258   0.663  1.00 92.22           H
ATOM   1304  CG2 VAL A  99       9.600  10.220  -1.103  1.00 92.22           C
ATOM   1305 1HG2 VAL A  99      10.689  10.201  -1.130  1.00 92.22           H
ATOM   1306 2HG2 VAL A  99       9.207   9.375  -1.669  1.00 92.22           H
ATOM   1307 3HG2 VAL A  99       9.242  11.150  -1.545  1.00 92.22           H
ATOM   1308  HN  VAL A  99       8.271   7.915  -0.305  1.00 92.22           H
ATOM   1309  N   THR A 100       8.317   8.024   2.872  1.00 91.95           N
ATOM   1310  CA  THR A 100       7.929   7.907   4.267  1.00 91.95           C
ATOM   1311  C   THR A 100       8.837   6.912   4.992  1.00 91.95           C
ATOM   1312  O   THR A 100       8.991   6.980   6.210  1.00 91.95           O
ATOM   1313  HA  THR A 100       8.071   8.876   4.745  1.00 91.95           H
ATOM   1314  CB  THR A 100       6.448   7.526   4.316  1.00 91.95           C
ATOM   1315  HB  THR A 100       6.033   7.705   5.307  1.00 91.95           H
ATOM   1316  OG1 THR A 100       6.424   6.171   3.874  1.00 91.95           O
ATOM   1317  HG1 THR A 100       5.545   5.752   4.103  1.00 91.95           H
ATOM   1318  CG2 THR A 100       5.616   8.273   3.271  1.00 91.95           C
ATOM   1319 1HG2 THR A 100       5.990   8.040   2.274  1.00 91.95           H
ATOM   1320 2HG2 THR A 100       5.692   9.346   3.447  1.00 91.95           H
ATOM   1321 3HG2 THR A 100       4.574   7.965   3.349  1.00 91.95           H
ATOM   1322  HN  THR A 100       7.762   7.491   2.233  1.00 91.95           H
ATOM   1323  N   LEU A 101       9.415   6.010   4.212  1.00 93.83           N
ATOM   1324  CA  LEU A 101      10.088   4.853   4.777  1.00 93.83           C
ATOM   1325  C   LEU A 101      11.300   5.318   5.587  1.00 93.83           C
ATOM   1326  O   LEU A 101      11.574   4.786   6.661  1.00 93.83           O
ATOM   1327  HA  LEU A 101       9.387   4.365   5.454  1.00 93.83           H
ATOM   1328  CB  LEU A 101      10.433   3.845   3.679  1.00 93.83           C
ATOM   1329 1HB  LEU A 101      10.972   4.368   2.889  1.00 93.83           H
ATOM   1330 2HB  LEU A 101      11.117   3.104   4.094  1.00 93.83           H
ATOM   1331  CG  LEU A 101       9.250   3.108   3.048  1.00 93.83           C
ATOM   1332  HG  LEU A 101       8.622   3.841   2.541  1.00 93.83           H
ATOM   1333  CD1 LEU A 101       9.725   2.111   1.990  1.00 93.83           C
ATOM   1334 1HD1 LEU A 101      10.264   2.642   1.206  1.00 93.83           H
ATOM   1335 2HD1 LEU A 101      10.387   1.378   2.453  1.00 93.83           H
ATOM   1336 3HD1 LEU A 101       8.864   1.601   1.558  1.00 93.83           H
ATOM   1337  CD2 LEU A 101       8.387   2.439   4.120  1.00 93.83           C
ATOM   1338 1HD2 LEU A 101       8.989   1.721   4.676  1.00 93.83           H
ATOM   1339 2HD2 LEU A 101       8.003   3.197   4.803  1.00 93.83           H
ATOM   1340 3HD2 LEU A 101       7.553   1.923   3.645  1.00 93.83           H
ATOM   1341  HN  LEU A 101       9.427   6.060   3.213  1.00 93.83           H
ATOM   1342  N   PRO A 102      12.043   6.316   5.089  1.00 95.32           N
ATOM   1343  CA  PRO A 102      13.225   6.805   5.804  1.00 95.32           C
ATOM   1344  C   PRO A 102      12.914   7.179   7.244  1.00 95.32           C
ATOM   1345  O   PRO A 102      13.678   6.855   8.152  1.00 95.32           O
ATOM   1346  HA  PRO A 102      13.975   6.017   5.870  1.00 95.32           H
ATOM   1347  CB  PRO A 102      13.667   8.019   4.985  1.00 95.32           C
ATOM   1348 1HB  PRO A 102      13.222   8.940   5.360  1.00 95.32           H
ATOM   1349 2HB  PRO A 102      14.749   8.153   5.018  1.00 95.32           H
ATOM   1350  CG  PRO A 102      13.183   7.691   3.578  1.00 95.32           C
ATOM   1351 1HG  PRO A 102      13.103   8.585   2.958  1.00 95.32           H
ATOM   1352 2HG  PRO A 102      13.868   7.019   3.060  1.00 95.32           H
ATOM   1353  CD  PRO A 102      11.829   7.046   3.827  1.00 95.32           C
ATOM   1354 1HD  PRO A 102      11.038   7.789   3.923  1.00 95.32           H
ATOM   1355 2HD  PRO A 102      11.541   6.382   3.011  1.00 95.32           H
ATOM   1356  N   PHE A 103      11.789   7.859   7.416  1.00 94.12           N
ATOM   1357  CA  PHE A 103      11.398   8.338   8.730  1.00 94.12           C
ATOM   1358  C   PHE A 103      11.051   7.171   9.658  1.00 94.12           C
ATOM   1359  O   PHE A 103      11.411   7.181  10.834  1.00 94.12           O
ATOM   1360  HA  PHE A 103      12.245   8.886   9.141  1.00 94.12           H
ATOM   1361  CB  PHE A 103      10.154   9.207   8.537  1.00 94.12           C
ATOM   1362 1HB  PHE A 103       9.391   8.624   8.021  1.00 94.12           H
ATOM   1363 2HB  PHE A 103       9.748   9.466   9.515  1.00 94.12           H
ATOM   1364  CG  PHE A 103      10.410  10.494   7.751  1.00 94.12           C
ATOM   1365  CD1 PHE A 103      10.822  11.617   8.399  1.00 94.12           C
ATOM   1366  HD1 PHE A 103      10.970  11.599   9.478  1.00 94.12           H
ATOM   1367  CD2 PHE A 103      10.226  10.516   6.403  1.00 94.12           C
ATOM   1368  HD2 PHE A 103       9.896   9.616   5.884  1.00 94.12           H
ATOM   1369  CE1 PHE A 103      11.060  12.811   7.668  1.00 94.12           C
ATOM   1370  HE1 PHE A 103      11.390  13.711   8.188  1.00 94.12           H
ATOM   1371  CE2 PHE A 103      10.464  11.710   5.673  1.00 94.12           C
ATOM   1372  HE2 PHE A 103      10.316  11.727   4.593  1.00 94.12           H
ATOM   1373  CZ  PHE A 103      10.876  12.833   6.321  1.00 94.12           C
ATOM   1374  HZ  PHE A 103      11.059  13.749   5.761  1.00 94.12           H
ATOM   1375  HN  PHE A 103      11.153   8.082   6.678  1.00 94.12           H
ATOM   1376  N   TRP A 104      10.355   6.195   9.094  1.00 87.57           N
ATOM   1377  CA  TRP A 104       9.937   5.034   9.861  1.00 87.57           C
ATOM   1378  C   TRP A 104      11.190   4.246  10.248  1.00 87.57           C
ATOM   1379  O   TRP A 104      11.232   3.619  11.306  1.00 87.57           O
ATOM   1380  HA  TRP A 104       9.430   5.392  10.757  1.00 87.57           H
ATOM   1381  CB  TRP A 104       8.922   4.197   9.080  1.00 87.57           C
ATOM   1382 1HB  TRP A 104       9.328   3.982   8.092  1.00 87.57           H
ATOM   1383 2HB  TRP A 104       8.790   3.240   9.585  1.00 87.57           H
ATOM   1384  CG  TRP A 104       7.556   4.866   8.920  1.00 87.57           C
ATOM   1385  CD1 TRP A 104       6.904   5.150   7.784  1.00 87.57           C
ATOM   1386  HD1 TRP A 104       7.285   4.930   6.787  1.00 87.57           H
ATOM   1387  CD2 TRP A 104       6.693   5.325   9.982  1.00 87.57           C
ATOM   1388  NE1 TRP A 104       5.690   5.757   8.035  1.00 87.57           N
ATOM   1389  HE1 TRP A 104       5.028   6.062   7.351  1.00 87.57           H
ATOM   1390  CE2 TRP A 104       5.558   5.866   9.414  1.00 87.57           C
ATOM   1391  CE3 TRP A 104       6.867   5.284  11.377  1.00 87.57           C
ATOM   1392  HE3 TRP A 104       7.754   4.861  11.849  1.00 87.57           H
ATOM   1393  CZ2 TRP A 104       4.509   6.408  10.166  1.00 87.57           C
ATOM   1394  HZ2 TRP A 104       3.622   6.830   9.694  1.00 87.57           H
ATOM   1395  CZ3 TRP A 104       5.809   5.829  12.114  1.00 87.57           C
ATOM   1396  HZ3 TRP A 104       5.893   5.823  13.201  1.00 87.57           H
ATOM   1397  CH2 TRP A 104       4.660   6.378  11.558  1.00 87.57           C
ATOM   1398  HH2 TRP A 104       3.879   6.784  12.202  1.00 87.57           H
ATOM   1399  HN  TRP A 104      10.079   6.188   8.133  1.00 87.57           H
ATOM   1400  N   ALA A 105      12.181   4.305   9.371  1.00 95.44           N
ATOM   1401  CA  ALA A 105      13.429   3.597   9.603  1.00 95.44           C
ATOM   1402  C   ALA A 105      14.105   4.161  10.855  1.00 95.44           C
ATOM   1403  O   ALA A 105      14.551   3.407  11.717  1.00 95.44           O
ATOM   1404  HA  ALA A 105      13.189   2.547   9.772  1.00 95.44           H
ATOM   1405  CB  ALA A 105      14.317   3.706   8.362  1.00 95.44           C
ATOM   1406 1HB  ALA A 105      13.803   3.265   7.508  1.00 95.44           H
ATOM   1407 2HB  ALA A 105      14.527   4.756   8.157  1.00 95.44           H
ATOM   1408 3HB  ALA A 105      15.253   3.175   8.537  1.00 95.44           H
ATOM   1409  HN  ALA A 105      12.142   4.822   8.516  1.00 95.44           H
ATOM   1410  N   ILE A 106      14.159   5.484  10.914  1.00 92.02           N
ATOM   1411  CA  ILE A 106      14.788   6.158  12.037  1.00 92.02           C
ATOM   1412  C   ILE A 106      13.981   5.885  13.307  1.00 92.02           C
ATOM   1413  O   ILE A 106      14.549   5.590  14.357  1.00 92.02           O
ATOM   1414  HA  ILE A 106      15.782   5.728  12.161  1.00 92.02           H
ATOM   1415  CB  ILE A 106      14.974   7.646  11.733  1.00 92.02           C
ATOM   1416  HB  ILE A 106      14.021   8.045  11.385  1.00 92.02           H
ATOM   1417  CG1 ILE A 106      15.989   7.854  10.607  1.00 92.02           C
ATOM   1418 1HG1 ILE A 106      16.996   7.681  10.985  1.00 92.02           H
ATOM   1419 2HG1 ILE A 106      15.815   7.123   9.817  1.00 92.02           H
ATOM   1420  CG2 ILE A 106      15.353   8.420  12.997  1.00 92.02           C
ATOM   1421 1HG2 ILE A 106      14.564   8.311  13.741  1.00 92.02           H
ATOM   1422 2HG2 ILE A 106      16.287   8.026  13.398  1.00 92.02           H
ATOM   1423 3HG2 ILE A 106      15.479   9.475  12.753  1.00 92.02           H
ATOM   1424  CD1 ILE A 106      15.889   9.268  10.033  1.00 92.02           C
ATOM   1425 1HD1 ILE A 106      14.887   9.429   9.635  1.00 92.02           H
ATOM   1426 2HD1 ILE A 106      16.087   9.995  10.821  1.00 92.02           H
ATOM   1427 3HD1 ILE A 106      16.621   9.389   9.235  1.00 92.02           H
ATOM   1428  HN  ILE A 106      13.784   6.091  10.213  1.00 92.02           H
ATOM   1429  N   ALA A 107      12.667   5.994  13.170  1.00 93.38           N
ATOM   1430  CA  ALA A 107      11.781   5.852  14.312  1.00 93.38           C
ATOM   1431  C   ALA A 107      11.907   4.435  14.877  1.00 93.38           C
ATOM   1432  O   ALA A 107      11.802   4.233  16.086  1.00 93.38           O
ATOM   1433  HA  ALA A 107      12.101   6.566  15.071  1.00 93.38           H
ATOM   1434  CB  ALA A 107      10.349   6.187  13.893  1.00 93.38           C
ATOM   1435 1HB  ALA A 107      10.308   7.213  13.527  1.00 93.38           H
ATOM   1436 2HB  ALA A 107      10.033   5.507  13.102  1.00 93.38           H
ATOM   1437 3HB  ALA A 107       9.684   6.081  14.750  1.00 93.38           H
ATOM   1438  HN  ALA A 107      12.209   6.175  12.300  1.00 93.38           H
ATOM   1439  N   ALA A 108      12.129   3.491  13.975  1.00 92.79           N
ATOM   1440  CA  ALA A 108      12.233   2.094  14.363  1.00 92.79           C
ATOM   1441  C   ALA A 108      13.590   1.854  15.027  1.00 92.79           C
ATOM   1442  O   ALA A 108      13.710   1.012  15.916  1.00 92.79           O
ATOM   1443  HA  ALA A 108      11.443   1.891  15.086  1.00 92.79           H
ATOM   1444  CB  ALA A 108      12.019   1.206  13.136  1.00 92.79           C
ATOM   1445 1HB  ALA A 108      11.029   1.394  12.719  1.00 92.79           H
ATOM   1446 2HB  ALA A 108      12.778   1.432  12.387  1.00 92.79           H
ATOM   1447 3HB  ALA A 108      12.097   0.158  13.428  1.00 92.79           H
ATOM   1448  HN  ALA A 108      12.236   3.666  12.996  1.00 92.79           H
ATOM   1449  N   ALA A 109      14.578   2.610  14.571  1.00 91.20           N
ATOM   1450  CA  ALA A 109      15.946   2.401  15.015  1.00 91.20           C
ATOM   1451  C   ALA A 109      16.065   2.795  16.489  1.00 91.20           C
ATOM   1452  O   ALA A 109      16.791   2.157  17.249  1.00 91.20           O
ATOM   1453  HA  ALA A 109      16.170   1.339  14.913  1.00 91.20           H
ATOM   1454  CB  ALA A 109      16.900   3.195  14.120  1.00 91.20           C
ATOM   1455 1HB  ALA A 109      16.797   2.856  13.089  1.00 91.20           H
ATOM   1456 2HB  ALA A 109      16.657   4.255  14.180  1.00 91.20           H
ATOM   1457 3HB  ALA A 109      17.926   3.038  14.454  1.00 91.20           H
ATOM   1458  HN  ALA A 109      14.457   3.351  13.911  1.00 91.20           H
ATOM   1459  N   ASP A 110      15.341   3.845  16.848  1.00 82.10           N
ATOM   1460  CA  ASP A 110      15.482   4.435  18.168  1.00 82.10           C
ATOM   1461  C   ASP A 110      14.131   4.994  18.619  1.00 82.10           C
ATOM   1462  O   ASP A 110      13.335   4.284  19.231  1.00 82.10           O
ATOM   1463  HA  ASP A 110      15.833   3.626  18.808  1.00 82.10           H
ATOM   1464  CB  ASP A 110      16.489   5.588  18.152  1.00 82.10           C
ATOM   1465 1HB  ASP A 110      17.421   5.254  17.697  1.00 82.10           H
ATOM   1466 2HB  ASP A 110      16.106   6.401  17.534  1.00 82.10           H
ATOM   1467  CG  ASP A 110      16.760   6.099  19.568  1.00 82.10           C
ATOM   1468  OD1 ASP A 110      16.359   5.387  20.514  1.00 82.10           O
ATOM   1469  OD2 ASP A 110      17.361   7.190  19.672  1.00 82.10           O
ATOM   1470  HN  ASP A 110      14.669   4.290  16.255  1.00 82.10           H
ATOM   1471  N   GLN A 111      13.914   6.262  18.299  1.00 85.22           N
ATOM   1472  CA  GLN A 111      12.680   6.929  18.678  1.00 85.22           C
ATOM   1473  C   GLN A 111      12.309   7.989  17.639  1.00 85.22           C
ATOM   1474  O   GLN A 111      13.105   8.303  16.756  1.00 85.22           O
ATOM   1475  HA  GLN A 111      11.922   6.146  18.696  1.00 85.22           H
ATOM   1476  CB  GLN A 111      12.797   7.546  20.073  1.00 85.22           C
ATOM   1477 1HB  GLN A 111      11.871   8.064  20.324  1.00 85.22           H
ATOM   1478 2HB  GLN A 111      12.932   6.757  20.814  1.00 85.22           H
ATOM   1479  CG  GLN A 111      13.970   8.525  20.144  1.00 85.22           C
ATOM   1480 1HG  GLN A 111      14.899   8.002  19.915  1.00 85.22           H
ATOM   1481 2HG  GLN A 111      13.847   9.301  19.388  1.00 85.22           H
ATOM   1482  CD  GLN A 111      14.067   9.167  21.529  1.00 85.22           C
ATOM   1483  OE1 GLN A 111      13.132   9.157  22.313  1.00 85.22           O
ATOM   1484  NE2 GLN A 111      15.247   9.724  21.786  1.00 85.22           N
ATOM   1485 1HE2 GLN A 111      15.973   9.697  21.099  1.00 85.22           H
ATOM   1486 2HE2 GLN A 111      15.408  10.169  22.667  1.00 85.22           H
ATOM   1487  HN  GLN A 111      14.563   6.829  17.792  1.00 85.22           H
ATOM   1488  N   TRP A 112      11.099   8.510  17.779  1.00 90.35           N
ATOM   1489  CA  TRP A 112      10.636   9.572  16.902  1.00 90.35           C
ATOM   1490  C   TRP A 112      11.356  10.862  17.299  1.00 90.35           C
ATOM   1491  O   TRP A 112      11.109  11.410  18.372  1.00 90.35           O
ATOM   1492  HA  TRP A 112      10.898   9.298  15.880  1.00 90.35           H
ATOM   1493  CB  TRP A 112       9.112   9.698  16.951  1.00 90.35           C
ATOM   1494 1HB  TRP A 112       8.670   8.718  16.771  1.00 90.35           H
ATOM   1495 2HB  TRP A 112       8.815  10.001  17.955  1.00 90.35           H
ATOM   1496  CG  TRP A 112       8.537  10.695  15.943  1.00 90.35           C
ATOM   1497  CD1 TRP A 112       8.214  11.979  16.145  1.00 90.35           C
ATOM   1498  HD1 TRP A 112       8.326  12.498  17.097  1.00 90.35           H
ATOM   1499  CD2 TRP A 112       8.228  10.434  14.557  1.00 90.35           C
ATOM   1500  NE1 TRP A 112       7.721  12.563  14.995  1.00 90.35           N
ATOM   1501  HE1 TRP A 112       7.414  13.510  14.897  1.00 90.35           H
ATOM   1502  CE2 TRP A 112       7.730  11.594  13.999  1.00 90.35           C
ATOM   1503  CE3 TRP A 112       8.365   9.257  13.800  1.00 90.35           C
ATOM   1504  HE3 TRP A 112       8.756   8.329  14.217  1.00 90.35           H
ATOM   1505  CZ2 TRP A 112       7.329  11.690  12.662  1.00 90.35           C
ATOM   1506  HZ2 TRP A 112       6.939  12.619  12.245  1.00 90.35           H
ATOM   1507  CZ3 TRP A 112       7.960   9.370  12.465  1.00 90.35           C
ATOM   1508  HZ3 TRP A 112       8.045   8.486  11.833  1.00 90.35           H
ATOM   1509  CH2 TRP A 112       7.457  10.530  11.888  1.00 90.35           C
ATOM   1510  HH2 TRP A 112       7.162  10.537  10.839  1.00 90.35           H
ATOM   1511  HN  TRP A 112      10.442   8.221  18.475  1.00 90.35           H
ATOM   1512  N   LYS A 113      12.232  11.310  16.411  1.00 82.44           N
ATOM   1513  CA  LYS A 113      13.108  12.427  16.722  1.00 82.44           C
ATOM   1514  C   LYS A 113      12.579  13.689  16.037  1.00 82.44           C
ATOM   1515  O   LYS A 113      13.237  14.729  16.050  1.00 82.44           O
ATOM   1516  HA  LYS A 113      13.072  12.580  17.801  1.00 82.44           H
ATOM   1517  CB  LYS A 113      14.555  12.091  16.360  1.00 82.44           C
ATOM   1518 1HB  LYS A 113      14.626  11.869  15.295  1.00 82.44           H
ATOM   1519 2HB  LYS A 113      15.191  12.956  16.548  1.00 82.44           H
ATOM   1520  CG  LYS A 113      15.060  10.895  17.171  1.00 82.44           C
ATOM   1521 1HG  LYS A 113      14.919  11.087  18.234  1.00 82.44           H
ATOM   1522 2HG  LYS A 113      14.471  10.011  16.926  1.00 82.44           H
ATOM   1523  CD  LYS A 113      16.539  10.625  16.886  1.00 82.44           C
ATOM   1524 1HD  LYS A 113      16.676  10.413  15.826  1.00 82.44           H
ATOM   1525 2HD  LYS A 113      17.125  11.515  17.112  1.00 82.44           H
ATOM   1526  CE  LYS A 113      17.050   9.447  17.718  1.00 82.44           C
ATOM   1527 1HE  LYS A 113      16.919   9.659  18.779  1.00 82.44           H
ATOM   1528 2HE  LYS A 113      16.463   8.555  17.496  1.00 82.44           H
ATOM   1529  NZ  LYS A 113      18.479   9.190  17.429  1.00 82.44           N
ATOM   1530 1HZ  LYS A 113      18.796   8.396  17.974  1.00 82.44           H
ATOM   1531 2HZ  LYS A 113      18.594   8.991  16.442  1.00 82.44           H
ATOM   1532 3HZ  LYS A 113      19.025  10.008  17.675  1.00 82.44           H
ATOM   1533  HN  LYS A 113      12.349  10.923  15.497  1.00 82.44           H
ATOM   1534  N   PHE A 114      11.397  13.556  15.454  1.00 88.66           N
ATOM   1535  CA  PHE A 114      10.843  14.621  14.634  1.00 88.66           C
ATOM   1536  C   PHE A 114       9.696  15.329  15.357  1.00 88.66           C
ATOM   1537  O   PHE A 114       9.225  14.858  16.392  1.00 88.66           O
ATOM   1538  HA  PHE A 114      11.645  15.334  14.445  1.00 88.66           H
ATOM   1539  CB  PHE A 114      10.302  13.969  13.360  1.00 88.66           C
ATOM   1540 1HB  PHE A 114       9.454  13.336  13.620  1.00 88.66           H
ATOM   1541 2HB  PHE A 114       9.927  14.748  12.697  1.00 88.66           H
ATOM   1542  CG  PHE A 114      11.334  13.130  12.604  1.00 88.66           C
ATOM   1543  CD1 PHE A 114      12.276  13.740  11.836  1.00 88.66           C
ATOM   1544  HD1 PHE A 114      12.296  14.827  11.759  1.00 88.66           H
ATOM   1545  CD2 PHE A 114      11.310  11.773  12.701  1.00 88.66           C
ATOM   1546  HD2 PHE A 114      10.555  11.284  13.316  1.00 88.66           H
ATOM   1547  CE1 PHE A 114      13.234  12.961  11.135  1.00 88.66           C
ATOM   1548  HE1 PHE A 114      13.989  13.450  10.519  1.00 88.66           H
ATOM   1549  CE2 PHE A 114      12.268  10.994  11.999  1.00 88.66           C
ATOM   1550  HE2 PHE A 114      12.248   9.907  12.076  1.00 88.66           H
ATOM   1551  CZ  PHE A 114      13.210  11.605  11.231  1.00 88.66           C
ATOM   1552  HZ  PHE A 114      13.945  11.007  10.693  1.00 88.66           H
ATOM   1553  HN  PHE A 114      10.822  12.742  15.534  1.00 88.66           H
ATOM   1554  N   GLN A 115       9.279  16.448  14.784  1.00 81.30           N
ATOM   1555  CA  GLN A 115       8.214  17.241  15.376  1.00 81.30           C
ATOM   1556  C   GLN A 115       6.864  16.550  15.176  1.00 81.30           C
ATOM   1557  O   GLN A 115       6.742  15.645  14.351  1.00 81.30           O
ATOM   1558  HA  GLN A 115       8.449  17.293  16.440  1.00 81.30           H
ATOM   1559  CB  GLN A 115       8.197  18.656  14.797  1.00 81.30           C
ATOM   1560 1HB  GLN A 115       8.112  18.608  13.711  1.00 81.30           H
ATOM   1561 2HB  GLN A 115       7.321  19.192  15.161  1.00 81.30           H
ATOM   1562  CG  GLN A 115       9.465  19.421  15.181  1.00 81.30           C
ATOM   1563 1HG  GLN A 115       9.588  19.408  16.264  1.00 81.30           H
ATOM   1564 2HG  GLN A 115      10.337  18.925  14.755  1.00 81.30           H
ATOM   1565  CD  GLN A 115       9.404  20.868  14.687  1.00 81.30           C
ATOM   1566  OE1 GLN A 115       8.491  21.274  13.986  1.00 81.30           O
ATOM   1567  NE2 GLN A 115      10.423  21.621  15.091  1.00 81.30           N
ATOM   1568 1HE2 GLN A 115      11.140  21.226  15.666  1.00 81.30           H
ATOM   1569 2HE2 GLN A 115      10.473  22.583  14.820  1.00 81.30           H
ATOM   1570  HN  GLN A 115       9.655  16.814  13.933  1.00 81.30           H
ATOM   1571  N   THR A 116       5.883  17.003  15.943  1.00 88.18           N
ATOM   1572  CA  THR A 116       4.545  16.444  15.855  1.00 88.18           C
ATOM   1573  C   THR A 116       3.992  16.607  14.437  1.00 88.18           C
ATOM   1574  O   THR A 116       3.322  15.713  13.922  1.00 88.18           O
ATOM   1575  HA  THR A 116       4.605  15.374  16.054  1.00 88.18           H
ATOM   1576  CB  THR A 116       3.681  17.115  16.925  1.00 88.18           C
ATOM   1577  HB  THR A 116       3.437  18.139  16.642  1.00 88.18           H
ATOM   1578  OG1 THR A 116       4.439  16.972  18.123  1.00 88.18           O
ATOM   1579  HG1 THR A 116       4.101  17.606  18.819  1.00 88.18           H
ATOM   1580  CG2 THR A 116       2.391  16.342  17.205  1.00 88.18           C
ATOM   1581 1HG2 THR A 116       2.637  15.339  17.553  1.00 88.18           H
ATOM   1582 2HG2 THR A 116       1.801  16.276  16.291  1.00 88.18           H
ATOM   1583 3HG2 THR A 116       1.816  16.862  17.972  1.00 88.18           H
ATOM   1584  HN  THR A 116       5.992  17.736  16.614  1.00 88.18           H
ATOM   1585  N   PHE A 117       4.292  17.754  13.847  1.00 91.51           N
ATOM   1586  CA  PHE A 117       3.832  18.046  12.500  1.00 91.51           C
ATOM   1587  C   PHE A 117       4.256  16.946  11.526  1.00 91.51           C
ATOM   1588  O   PHE A 117       3.446  16.469  10.732  1.00 91.51           O
ATOM   1589  HA  PHE A 117       2.744  18.099  12.535  1.00 91.51           H
ATOM   1590  CB  PHE A 117       4.486  19.364  12.080  1.00 91.51           C
ATOM   1591 1HB  PHE A 117       4.176  20.148  12.770  1.00 91.51           H
ATOM   1592 2HB  PHE A 117       5.568  19.266  12.172  1.00 91.51           H
ATOM   1593  CG  PHE A 117       4.148  19.798  10.652  1.00 91.51           C
ATOM   1594  CD1 PHE A 117       5.080  19.684   9.668  1.00 91.51           C
ATOM   1595  HD1 PHE A 117       6.067  19.283   9.896  1.00 91.51           H
ATOM   1596  CD2 PHE A 117       2.916  20.299  10.367  1.00 91.51           C
ATOM   1597  HD2 PHE A 117       2.169  20.391  11.156  1.00 91.51           H
ATOM   1598  CE1 PHE A 117       4.767  20.087   8.343  1.00 91.51           C
ATOM   1599  HE1 PHE A 117       5.514  19.995   7.554  1.00 91.51           H
ATOM   1600  CE2 PHE A 117       2.603  20.702   9.042  1.00 91.51           C
ATOM   1601  HE2 PHE A 117       1.615  21.103   8.813  1.00 91.51           H
ATOM   1602  CZ  PHE A 117       3.535  20.588   8.058  1.00 91.51           C
ATOM   1603  HZ  PHE A 117       3.294  20.897   7.041  1.00 91.51           H
ATOM   1604  HN  PHE A 117       4.838  18.476  14.273  1.00 91.51           H
ATOM   1605  N   MET A 118       5.525  16.575  11.617  1.00 89.25           N
ATOM   1606  CA  MET A 118       6.071  15.554  10.740  1.00 89.25           C
ATOM   1607  C   MET A 118       5.392  14.204  10.980  1.00 89.25           C
ATOM   1608  O   MET A 118       5.233  13.412  10.052  1.00 89.25           O
ATOM   1609  HA  MET A 118       5.865  15.897   9.726  1.00 89.25           H
ATOM   1610  CB  MET A 118       7.575  15.420  10.986  1.00 89.25           C
ATOM   1611 1HB  MET A 118       7.763  15.300  12.053  1.00 89.25           H
ATOM   1612 2HB  MET A 118       7.950  14.523  10.494  1.00 89.25           H
ATOM   1613  CG  MET A 118       8.327  16.646  10.465  1.00 89.25           C
ATOM   1614 1HG  MET A 118       8.029  17.532  11.026  1.00 89.25           H
ATOM   1615 2HG  MET A 118       9.399  16.518  10.619  1.00 89.25           H
ATOM   1616  SD  MET A 118       7.985  16.880   8.729  1.00 89.25           S
ATOM   1617  CE  MET A 118       8.760  15.418   8.060  1.00 89.25           C
ATOM   1618 1HE  MET A 118       9.822  15.425   8.307  1.00 89.25           H
ATOM   1619 2HE  MET A 118       8.293  14.531   8.488  1.00 89.25           H
ATOM   1620 3HE  MET A 118       8.639  15.406   6.977  1.00 89.25           H
ATOM   1621  HN  MET A 118       6.173  16.959  12.274  1.00 89.25           H
ATOM   1622  N   CYS A 119       5.010  13.984  12.229  1.00 93.83           N
ATOM   1623  CA  CYS A 119       4.298  12.770  12.591  1.00 93.83           C
ATOM   1624  C   CYS A 119       2.980  12.736  11.813  1.00 93.83           C
ATOM   1625  O   CYS A 119       2.642  11.724  11.202  1.00 93.83           O
ATOM   1626  HA  CYS A 119       4.937  11.935  12.305  1.00 93.83           H
ATOM   1627  CB  CYS A 119       4.072  12.676  14.101  1.00 93.83           C
ATOM   1628 1HB  CYS A 119       5.028  12.582  14.615  1.00 93.83           H
ATOM   1629 2HB  CYS A 119       3.602  13.590  14.465  1.00 93.83           H
ATOM   1630  SG  CYS A 119       3.012  11.234  14.486  1.00 93.83           S
ATOM   1631  HN  CYS A 119       5.178  14.616  12.985  1.00 93.83           H
ATOM   1632  N   LYS A 120       2.272  13.855  11.862  1.00 91.89           N
ATOM   1633  CA  LYS A 120       0.985  13.956  11.196  1.00 91.89           C
ATOM   1634  C   LYS A 120       1.172  13.718   9.696  1.00 91.89           C
ATOM   1635  O   LYS A 120       0.430  12.947   9.089  1.00 91.89           O
ATOM   1636  HA  LYS A 120       0.348  13.166  11.594  1.00 91.89           H
ATOM   1637  CB  LYS A 120       0.313  15.290  11.528  1.00 91.89           C
ATOM   1638 1HB  LYS A 120       1.018  16.106  11.372  1.00 91.89           H
ATOM   1639 2HB  LYS A 120      -0.524  15.458  10.849  1.00 91.89           H
ATOM   1640  CG  LYS A 120      -0.185  15.308  12.974  1.00 91.89           C
ATOM   1641 1HG  LYS A 120      -0.926  14.521  13.117  1.00 91.89           H
ATOM   1642 2HG  LYS A 120       0.643  15.092  13.650  1.00 91.89           H
ATOM   1643  CD  LYS A 120      -0.799  16.664  13.327  1.00 91.89           C
ATOM   1644 1HD  LYS A 120      -0.044  17.445  13.228  1.00 91.89           H
ATOM   1645 2HD  LYS A 120      -1.596  16.901  12.622  1.00 91.89           H
ATOM   1646  CE  LYS A 120      -1.354  16.661  14.752  1.00 91.89           C
ATOM   1647 1HE  LYS A 120      -0.662  16.147  15.418  1.00 91.89           H
ATOM   1648 2HE  LYS A 120      -1.445  17.685  15.116  1.00 91.89           H
ATOM   1649  NZ  LYS A 120      -2.676  15.996  14.791  1.00 91.89           N
ATOM   1650 1HZ  LYS A 120      -3.148  16.232  15.657  1.00 91.89           H
ATOM   1651 2HZ  LYS A 120      -3.235  16.308  14.005  1.00 91.89           H
ATOM   1652 3HZ  LYS A 120      -2.550  14.991  14.739  1.00 91.89           H
ATOM   1653  HN  LYS A 120       2.564  14.681  12.344  1.00 91.89           H
ATOM   1654  N   VAL A 121       2.167  14.395   9.141  1.00 94.15           N
ATOM   1655  CA  VAL A 121       2.396  14.349   7.707  1.00 94.15           C
ATOM   1656  C   VAL A 121       2.727  12.913   7.294  1.00 94.15           C
ATOM   1657  O   VAL A 121       2.125  12.376   6.366  1.00 94.15           O
ATOM   1658  HA  VAL A 121       1.470  14.650   7.216  1.00 94.15           H
ATOM   1659  CB  VAL A 121       3.486  15.349   7.318  1.00 94.15           C
ATOM   1660  HB  VAL A 121       4.355  15.160   7.950  1.00 94.15           H
ATOM   1661  CG1 VAL A 121       3.914  15.156   5.862  1.00 94.15           C
ATOM   1662 1HG1 VAL A 121       4.302  14.146   5.728  1.00 94.15           H
ATOM   1663 2HG1 VAL A 121       3.054  15.304   5.208  1.00 94.15           H
ATOM   1664 3HG1 VAL A 121       4.689  15.879   5.612  1.00 94.15           H
ATOM   1665  CG2 VAL A 121       3.026  16.786   7.569  1.00 94.15           C
ATOM   1666 1HG2 VAL A 121       2.136  16.992   6.975  1.00 94.15           H
ATOM   1667 2HG2 VAL A 121       2.795  16.915   8.626  1.00 94.15           H
ATOM   1668 3HG2 VAL A 121       3.820  17.477   7.284  1.00 94.15           H
ATOM   1669  HN  VAL A 121       2.808  14.967   9.653  1.00 94.15           H
ATOM   1670  N   VAL A 122       3.683  12.332   8.005  1.00 93.47           N
ATOM   1671  CA  VAL A 122       4.233  11.047   7.609  1.00 93.47           C
ATOM   1672  C   VAL A 122       3.134   9.985   7.672  1.00 93.47           C
ATOM   1673  O   VAL A 122       2.985   9.185   6.750  1.00 93.47           O
ATOM   1674  HA  VAL A 122       4.574  11.139   6.578  1.00 93.47           H
ATOM   1675  CB  VAL A 122       5.444  10.706   8.480  1.00 93.47           C
ATOM   1676  HB  VAL A 122       5.146  10.808   9.524  1.00 93.47           H
ATOM   1677  CG1 VAL A 122       5.890   9.260   8.257  1.00 93.47           C
ATOM   1678 1HG1 VAL A 122       5.073   8.584   8.514  1.00 93.47           H
ATOM   1679 2HG1 VAL A 122       6.161   9.120   7.211  1.00 93.47           H
ATOM   1680 3HG1 VAL A 122       6.752   9.044   8.888  1.00 93.47           H
ATOM   1681  CG2 VAL A 122       6.596  11.681   8.224  1.00 93.47           C
ATOM   1682 1HG2 VAL A 122       6.892  11.625   7.176  1.00 93.47           H
ATOM   1683 2HG2 VAL A 122       6.272  12.695   8.457  1.00 93.47           H
ATOM   1684 3HG2 VAL A 122       7.443  11.415   8.856  1.00 93.47           H
ATOM   1685  HN  VAL A 122       4.079  12.725   8.835  1.00 93.47           H
ATOM   1686  N   ASN A 123       2.391  10.012   8.769  1.00 91.77           N
ATOM   1687  CA  ASN A 123       1.314   9.058   8.967  1.00 91.77           C
ATOM   1688  C   ASN A 123       0.269   9.239   7.864  1.00 91.77           C
ATOM   1689  O   ASN A 123      -0.217   8.261   7.298  1.00 91.77           O
ATOM   1690  HA  ASN A 123       1.789   8.077   8.933  1.00 91.77           H
ATOM   1691  CB  ASN A 123       0.623   9.278  10.314  1.00 91.77           C
ATOM   1692 1HB  ASN A 123       0.898  10.255  10.712  1.00 91.77           H
ATOM   1693 2HB  ASN A 123      -0.459   9.284  10.176  1.00 91.77           H
ATOM   1694  CG  ASN A 123       1.009   8.187  11.314  1.00 91.77           C
ATOM   1695  OD1 ASN A 123       1.664   7.212  10.986  1.00 91.77           O
ATOM   1696  ND2 ASN A 123       0.567   8.404  12.549  1.00 91.77           N
ATOM   1697 1HD2 ASN A 123       0.033   9.225  12.753  1.00 91.77           H
ATOM   1698 2HD2 ASN A 123       0.768   7.746  13.275  1.00 91.77           H
ATOM   1699  HN  ASN A 123       2.516  10.669   9.513  1.00 91.77           H
ATOM   1700  N   SER A 124      -0.047  10.497   7.593  1.00 92.97           N
ATOM   1701  CA  SER A 124      -1.091  10.817   6.635  1.00 92.97           C
ATOM   1702  C   SER A 124      -0.658  10.396   5.229  1.00 92.97           C
ATOM   1703  O   SER A 124      -1.444   9.818   4.480  1.00 92.97           O
ATOM   1704  HA  SER A 124      -1.961  10.243   6.954  1.00 92.97           H
ATOM   1705  CB  SER A 124      -1.426  12.309   6.663  1.00 92.97           C
ATOM   1706 1HB  SER A 124      -0.560  12.882   6.331  1.00 92.97           H
ATOM   1707 2HB  SER A 124      -2.232  12.513   5.958  1.00 92.97           H
ATOM   1708  OG  SER A 124      -1.812  12.745   7.964  1.00 92.97           O
ATOM   1709  HG  SER A 124      -1.126  13.373   8.331  1.00 92.97           H
ATOM   1710  HN  SER A 124       0.397  11.288   8.014  1.00 92.97           H
ATOM   1711  N   MET A 125       0.591  10.704   4.912  1.00 87.27           N
ATOM   1712  CA  MET A 125       1.135  10.374   3.606  1.00 87.27           C
ATOM   1713  C   MET A 125       1.081   8.865   3.355  1.00 87.27           C
ATOM   1714  O   MET A 125       0.656   8.425   2.287  1.00 87.27           O
ATOM   1715  HA  MET A 125       0.503  10.892   2.885  1.00 87.27           H
ATOM   1716  CB  MET A 125       2.586  10.853   3.521  1.00 87.27           C
ATOM   1717 1HB  MET A 125       3.104  10.621   4.451  1.00 87.27           H
ATOM   1718 2HB  MET A 125       3.103  10.318   2.724  1.00 87.27           H
ATOM   1719  CG  MET A 125       2.650  12.359   3.256  1.00 87.27           C
ATOM   1720 1HG  MET A 125       2.070  12.606   2.367  1.00 87.27           H
ATOM   1721 2HG  MET A 125       2.204  12.902   4.089  1.00 87.27           H
ATOM   1722  SD  MET A 125       4.347  12.868   3.037  1.00 87.27           S
ATOM   1723  CE  MET A 125       4.682  12.148   1.438  1.00 87.27           C
ATOM   1724 1HE  MET A 125       4.547  11.068   1.490  1.00 87.27           H
ATOM   1725 2HE  MET A 125       3.995  12.565   0.701  1.00 87.27           H
ATOM   1726 3HE  MET A 125       5.708  12.372   1.146  1.00 87.27           H
ATOM   1727  HN  MET A 125       1.226  11.169   5.529  1.00 87.27           H
ATOM   1728  N   TYR A 126       1.516   8.115   4.356  1.00 88.48           N
ATOM   1729  CA  TYR A 126       1.534   6.666   4.252  1.00 88.48           C
ATOM   1730  C   TYR A 126       0.141   6.121   3.928  1.00 88.48           C
ATOM   1731  O   TYR A 126      -0.017   5.319   3.010  1.00 88.48           O
ATOM   1732  HA  TYR A 126       2.218   6.395   3.447  1.00 88.48           H
ATOM   1733  CB  TYR A 126       1.964   6.150   5.627  1.00 88.48           C
ATOM   1734 1HB  TYR A 126       3.022   6.367   5.771  1.00 88.48           H
ATOM   1735 2HB  TYR A 126       1.418   6.697   6.396  1.00 88.48           H
ATOM   1736  CG  TYR A 126       1.734   4.650   5.828  1.00 88.48           C
ATOM   1737  CD1 TYR A 126       0.730   4.213   6.667  1.00 88.48           C
ATOM   1738  HD1 TYR A 126       0.100   4.935   7.187  1.00 88.48           H
ATOM   1739  CD2 TYR A 126       2.531   3.736   5.171  1.00 88.48           C
ATOM   1740  HD2 TYR A 126       3.325   4.081   4.508  1.00 88.48           H
ATOM   1741  CE1 TYR A 126       0.513   2.802   6.857  1.00 88.48           C
ATOM   1742  HE1 TYR A 126      -0.276   2.443   7.517  1.00 88.48           H
ATOM   1743  CE2 TYR A 126       2.315   2.325   5.360  1.00 88.48           C
ATOM   1744  HE2 TYR A 126       2.937   1.592   4.847  1.00 88.48           H
ATOM   1745  CZ  TYR A 126       1.317   1.927   6.194  1.00 88.48           C
ATOM   1746  OH  TYR A 126       1.113   0.595   6.373  1.00 88.48           O
ATOM   1747  HH  TYR A 126       1.113   0.127   5.489  1.00 88.48           H
ATOM   1748  HN  TYR A 126       1.851   8.480   5.224  1.00 88.48           H
ATOM   1749  N   LYS A 127      -0.832   6.580   4.701  1.00 86.61           N
ATOM   1750  CA  LYS A 127      -2.176   6.035   4.614  1.00 86.61           C
ATOM   1751  C   LYS A 127      -2.782   6.397   3.257  1.00 86.61           C
ATOM   1752  O   LYS A 127      -3.393   5.555   2.601  1.00 86.61           O
ATOM   1753  HA  LYS A 127      -2.093   4.950   4.676  1.00 86.61           H
ATOM   1754  CB  LYS A 127      -3.019   6.494   5.806  1.00 86.61           C
ATOM   1755 1HB  LYS A 127      -2.438   6.402   6.724  1.00 86.61           H
ATOM   1756 2HB  LYS A 127      -3.271   7.548   5.693  1.00 86.61           H
ATOM   1757  CG  LYS A 127      -4.301   5.666   5.922  1.00 86.61           C
ATOM   1758 1HG  LYS A 127      -5.161   6.331   5.997  1.00 86.61           H
ATOM   1759 2HG  LYS A 127      -4.436   5.070   5.020  1.00 86.61           H
ATOM   1760  CD  LYS A 127      -4.251   4.747   7.145  1.00 86.61           C
ATOM   1761 1HD  LYS A 127      -3.587   3.906   6.945  1.00 86.61           H
ATOM   1762 2HD  LYS A 127      -3.834   5.288   7.994  1.00 86.61           H
ATOM   1763  CE  LYS A 127      -5.647   4.230   7.498  1.00 86.61           C
ATOM   1764 1HE  LYS A 127      -6.403   4.914   7.114  1.00 86.61           H
ATOM   1765 2HE  LYS A 127      -5.816   3.266   7.018  1.00 86.61           H
ATOM   1766  NZ  LYS A 127      -5.792   4.093   8.965  1.00 86.61           N
ATOM   1767 1HZ  LYS A 127      -6.573   3.480   9.171  1.00 86.61           H
ATOM   1768 2HZ  LYS A 127      -4.942   3.699   9.353  1.00 86.61           H
ATOM   1769 3HZ  LYS A 127      -5.961   5.005   9.375  1.00 86.61           H
ATOM   1770  HN  LYS A 127      -0.715   7.309   5.375  1.00 86.61           H
ATOM   1771  N   MET A 128      -2.591   7.651   2.875  1.00 87.76           N
ATOM   1772  CA  MET A 128      -3.162   8.152   1.636  1.00 87.76           C
ATOM   1773  C   MET A 128      -2.638   7.363   0.434  1.00 87.76           C
ATOM   1774  O   MET A 128      -3.409   6.978  -0.444  1.00 87.76           O
ATOM   1775  HA  MET A 128      -4.239   8.010   1.730  1.00 87.76           H
ATOM   1776  CB  MET A 128      -2.807   9.631   1.471  1.00 87.76           C
ATOM   1777 1HB  MET A 128      -3.125  10.186   2.353  1.00 87.76           H
ATOM   1778 2HB  MET A 128      -1.725   9.743   1.397  1.00 87.76           H
ATOM   1779  CG  MET A 128      -3.472  10.218   0.224  1.00 87.76           C
ATOM   1780 1HG  MET A 128      -3.126   9.691  -0.665  1.00 87.76           H
ATOM   1781 2HG  MET A 128      -4.551  10.079   0.278  1.00 87.76           H
ATOM   1782  SD  MET A 128      -3.088  11.956   0.090  1.00 87.76           S
ATOM   1783  CE  MET A 128      -1.358  11.860  -0.340  1.00 87.76           C
ATOM   1784 1HE  MET A 128      -0.815  11.346   0.453  1.00 87.76           H
ATOM   1785 2HE  MET A 128      -1.246  11.308  -1.273  1.00 87.76           H
ATOM   1786 3HE  MET A 128      -0.958  12.866  -0.463  1.00 87.76           H
ATOM   1787  HN  MET A 128      -2.060   8.319   3.395  1.00 87.76           H
ATOM   1788  N   ASN A 129      -1.331   7.147   0.432  1.00 85.26           N
ATOM   1789  CA  ASN A 129      -0.678   6.520  -0.704  1.00 85.26           C
ATOM   1790  C   ASN A 129      -0.983   5.021  -0.699  1.00 85.26           C
ATOM   1791  O   ASN A 129      -1.057   4.395  -1.755  1.00 85.26           O
ATOM   1792  HA  ASN A 129      -1.082   7.025  -1.582  1.00 85.26           H
ATOM   1793  CB  ASN A 129       0.841   6.694  -0.631  1.00 85.26           C
ATOM   1794 1HB  ASN A 129       1.205   6.338   0.332  1.00 85.26           H
ATOM   1795 2HB  ASN A 129       1.317   6.083  -1.398  1.00 85.26           H
ATOM   1796  CG  ASN A 129       1.235   8.160  -0.822  1.00 85.26           C
ATOM   1797  OD1 ASN A 129       0.743   8.853  -1.697  1.00 85.26           O
ATOM   1798  ND2 ASN A 129       2.147   8.592   0.044  1.00 85.26           N
ATOM   1799 1HD2 ASN A 129       2.510   7.971   0.739  1.00 85.26           H
ATOM   1800 2HD2 ASN A 129       2.470   9.537   0.001  1.00 85.26           H
ATOM   1801  HN  ASN A 129      -0.723   7.392   1.187  1.00 85.26           H
ATOM   1802  N   PHE A 130      -1.152   4.488   0.502  1.00 87.73           N
ATOM   1803  CA  PHE A 130      -1.548   3.099   0.656  1.00 87.73           C
ATOM   1804  C   PHE A 130      -2.830   2.804  -0.126  1.00 87.73           C
ATOM   1805  O   PHE A 130      -2.865   1.887  -0.945  1.00 87.73           O
ATOM   1806  HA  PHE A 130      -0.736   2.486   0.264  1.00 87.73           H
ATOM   1807  CB  PHE A 130      -1.810   2.870   2.146  1.00 87.73           C
ATOM   1808 1HB  PHE A 130      -0.872   2.979   2.690  1.00 87.73           H
ATOM   1809 2HB  PHE A 130      -2.481   3.648   2.510  1.00 87.73           H
ATOM   1810  CG  PHE A 130      -2.415   1.502   2.469  1.00 87.73           C
ATOM   1811  CD1 PHE A 130      -3.752   1.384   2.685  1.00 87.73           C
ATOM   1812  HD1 PHE A 130      -4.393   2.264   2.629  1.00 87.73           H
ATOM   1813  CD2 PHE A 130      -1.615   0.405   2.539  1.00 87.73           C
ATOM   1814  HD2 PHE A 130      -0.543   0.499   2.366  1.00 87.73           H
ATOM   1815  CE1 PHE A 130      -4.313   0.115   2.985  1.00 87.73           C
ATOM   1816  HE1 PHE A 130      -5.385   0.020   3.159  1.00 87.73           H
ATOM   1817  CE2 PHE A 130      -2.176  -0.865   2.839  1.00 87.73           C
ATOM   1818  HE2 PHE A 130      -1.535  -1.745   2.895  1.00 87.73           H
ATOM   1819  CZ  PHE A 130      -3.514  -0.983   3.055  1.00 87.73           C
ATOM   1820  HZ  PHE A 130      -3.944  -1.958   3.285  1.00 87.73           H
ATOM   1821  HN  PHE A 130      -1.022   4.988   1.359  1.00 87.73           H
ATOM   1822  N   TYR A 131      -3.851   3.601   0.153  1.00 92.82           N
ATOM   1823  CA  TYR A 131      -5.137   3.427  -0.502  1.00 92.82           C
ATOM   1824  C   TYR A 131      -5.032   3.718  -2.000  1.00 92.82           C
ATOM   1825  O   TYR A 131      -5.603   2.998  -2.817  1.00 92.82           O
ATOM   1826  HA  TYR A 131      -5.448   2.392  -0.361  1.00 92.82           H
ATOM   1827  CB  TYR A 131      -6.078   4.447   0.140  1.00 92.82           C
ATOM   1828 1HB  TYR A 131      -5.541   5.386   0.278  1.00 92.82           H
ATOM   1829 2HB  TYR A 131      -6.901   4.649  -0.546  1.00 92.82           H
ATOM   1830  CG  TYR A 131      -6.654   4.003   1.486  1.00 92.82           C
ATOM   1831  CD1 TYR A 131      -7.351   2.816   1.580  1.00 92.82           C
ATOM   1832  HD1 TYR A 131      -7.491   2.194   0.696  1.00 92.82           H
ATOM   1833  CD2 TYR A 131      -6.476   4.790   2.606  1.00 92.82           C
ATOM   1834  HD2 TYR A 131      -5.926   5.728   2.532  1.00 92.82           H
ATOM   1835  CE1 TYR A 131      -7.892   2.397   2.847  1.00 92.82           C
ATOM   1836  HE1 TYR A 131      -8.445   1.462   2.936  1.00 92.82           H
ATOM   1837  CE2 TYR A 131      -7.018   4.371   3.873  1.00 92.82           C
ATOM   1838  HE2 TYR A 131      -6.885   4.983   4.765  1.00 92.82           H
ATOM   1839  CZ  TYR A 131      -7.699   3.196   3.931  1.00 92.82           C
ATOM   1840  OH  TYR A 131      -8.211   2.800   5.128  1.00 92.82           O
ATOM   1841  HH  TYR A 131      -8.207   3.566   5.771  1.00 92.82           H
ATOM   1842  HN  TYR A 131      -3.811   4.351   0.813  1.00 92.82           H
ATOM   1843  N   SER A 132      -4.299   4.776  -2.315  1.00 92.69           N
ATOM   1844  CA  SER A 132      -4.176   5.217  -3.694  1.00 92.69           C
ATOM   1845  C   SER A 132      -3.577   4.100  -4.550  1.00 92.69           C
ATOM   1846  O   SER A 132      -4.069   3.818  -5.642  1.00 92.69           O
ATOM   1847  HA  SER A 132      -5.192   5.443  -4.016  1.00 92.69           H
ATOM   1848  CB  SER A 132      -3.318   6.480  -3.793  1.00 92.69           C
ATOM   1849 1HB  SER A 132      -2.318   6.270  -3.412  1.00 92.69           H
ATOM   1850 2HB  SER A 132      -3.207   6.762  -4.840  1.00 92.69           H
ATOM   1851  OG  SER A 132      -3.883   7.568  -3.067  1.00 92.69           O
ATOM   1852  HG  SER A 132      -3.492   7.605  -2.147  1.00 92.69           H
ATOM   1853  HN  SER A 132      -3.795   5.325  -1.649  1.00 92.69           H
ATOM   1854  N   CYS A 133      -2.524   3.493  -4.022  1.00 92.18           N
ATOM   1855  CA  CYS A 133      -1.818   2.452  -4.749  1.00 92.18           C
ATOM   1856  C   CYS A 133      -2.805   1.322  -5.049  1.00 92.18           C
ATOM   1857  O   CYS A 133      -2.932   0.892  -6.194  1.00 92.18           O
ATOM   1858  HA  CYS A 133      -1.456   2.905  -5.672  1.00 92.18           H
ATOM   1859  CB  CYS A 133      -0.595   1.952  -3.977  1.00 92.18           C
ATOM   1860 1HB  CYS A 133      -0.875   1.715  -2.951  1.00 92.18           H
ATOM   1861 2HB  CYS A 133      -0.222   1.032  -4.427  1.00 92.18           H
ATOM   1862  SG  CYS A 133       0.716   3.229  -3.986  1.00 92.18           S
ATOM   1863  HG  CYS A 133       0.217   3.948  -2.985  1.00 92.18           H
ATOM   1864  HN  CYS A 133      -2.154   3.702  -3.117  1.00 92.18           H
ATOM   1865  N   VAL A 134      -3.477   0.872  -3.999  1.00 90.28           N
ATOM   1866  CA  VAL A 134      -4.301  -0.321  -4.093  1.00 90.28           C
ATOM   1867  C   VAL A 134      -5.482  -0.048  -5.027  1.00 90.28           C
ATOM   1868  O   VAL A 134      -5.874  -0.914  -5.807  1.00 90.28           O
ATOM   1869  HA  VAL A 134      -3.687  -1.111  -4.526  1.00 90.28           H
ATOM   1870  CB  VAL A 134      -4.734  -0.769  -2.696  1.00 90.28           C
ATOM   1871  HB  VAL A 134      -5.298   0.046  -2.243  1.00 90.28           H
ATOM   1872  CG1 VAL A 134      -5.654  -1.990  -2.773  1.00 90.28           C
ATOM   1873 1HG1 VAL A 134      -6.543  -1.739  -3.351  1.00 90.28           H
ATOM   1874 2HG1 VAL A 134      -5.126  -2.812  -3.255  1.00 90.28           H
ATOM   1875 3HG1 VAL A 134      -5.947  -2.287  -1.766  1.00 90.28           H
ATOM   1876  CG2 VAL A 134      -3.520  -1.052  -1.809  1.00 90.28           C
ATOM   1877 1HG2 VAL A 134      -2.918  -1.842  -2.259  1.00 90.28           H
ATOM   1878 2HG2 VAL A 134      -2.920  -0.146  -1.716  1.00 90.28           H
ATOM   1879 3HG2 VAL A 134      -3.857  -1.368  -0.822  1.00 90.28           H
ATOM   1880  HN  VAL A 134      -3.465   1.308  -3.099  1.00 90.28           H
ATOM   1881  N   LEU A 135      -6.015   1.160  -4.916  1.00 94.02           N
ATOM   1882  CA  LEU A 135      -7.164   1.547  -5.718  1.00 94.02           C
ATOM   1883  C   LEU A 135      -6.740   1.671  -7.183  1.00 94.02           C
ATOM   1884  O   LEU A 135      -7.517   1.366  -8.086  1.00 94.02           O
ATOM   1885  HA  LEU A 135      -7.902   0.748  -5.638  1.00 94.02           H
ATOM   1886  CB  LEU A 135      -7.808   2.815  -5.154  1.00 94.02           C
ATOM   1887 1HB  LEU A 135      -7.031   3.571  -5.035  1.00 94.02           H
ATOM   1888 2HB  LEU A 135      -8.514   3.198  -5.891  1.00 94.02           H
ATOM   1889  CG  LEU A 135      -8.539   2.660  -3.819  1.00 94.02           C
ATOM   1890  HG  LEU A 135      -7.843   2.233  -3.097  1.00 94.02           H
ATOM   1891  CD1 LEU A 135      -8.979   4.020  -3.274  1.00 94.02           C
ATOM   1892 1HD1 LEU A 135      -8.103   4.651  -3.122  1.00 94.02           H
ATOM   1893 2HD1 LEU A 135      -9.651   4.498  -3.988  1.00 94.02           H
ATOM   1894 3HD1 LEU A 135      -9.496   3.881  -2.325  1.00 94.02           H
ATOM   1895  CD2 LEU A 135      -9.712   1.687  -3.947  1.00 94.02           C
ATOM   1896 1HD2 LEU A 135     -10.416   2.062  -4.690  1.00 94.02           H
ATOM   1897 2HD2 LEU A 135      -9.342   0.710  -4.258  1.00 94.02           H
ATOM   1898 3HD2 LEU A 135     -10.214   1.595  -2.984  1.00 94.02           H
ATOM   1899  HN  LEU A 135      -5.677   1.866  -4.295  1.00 94.02           H
ATOM   1900  N   LEU A 136      -5.508   2.119  -7.373  1.00 93.97           N
ATOM   1901  CA  LEU A 136      -4.965   2.272  -8.712  1.00 93.97           C
ATOM   1902  C   LEU A 136      -4.755   0.889  -9.333  1.00 93.97           C
ATOM   1903  O   LEU A 136      -5.072   0.676 -10.503  1.00 93.97           O
ATOM   1904  HA  LEU A 136      -5.706   2.808  -9.305  1.00 93.97           H
ATOM   1905  CB  LEU A 136      -3.700   3.131  -8.683  1.00 93.97           C
ATOM   1906 1HB  LEU A 136      -3.074   2.793  -7.857  1.00 93.97           H
ATOM   1907 2HB  LEU A 136      -3.141   2.951  -9.601  1.00 93.97           H
ATOM   1908  CG  LEU A 136      -3.916   4.639  -8.538  1.00 93.97           C
ATOM   1909  HG  LEU A 136      -4.605   4.807  -7.710  1.00 93.97           H
ATOM   1910  CD1 LEU A 136      -2.607   5.350  -8.188  1.00 93.97           C
ATOM   1911 1HD1 LEU A 136      -2.222   4.960  -7.246  1.00 93.97           H
ATOM   1912 2HD1 LEU A 136      -1.877   5.176  -8.979  1.00 93.97           H
ATOM   1913 3HD1 LEU A 136      -2.789   6.420  -8.091  1.00 93.97           H
ATOM   1914  CD2 LEU A 136      -4.568   5.222  -9.793  1.00 93.97           C
ATOM   1915 1HD2 LEU A 136      -3.924   5.043 -10.654  1.00 93.97           H
ATOM   1916 2HD2 LEU A 136      -5.534   4.745  -9.956  1.00 93.97           H
ATOM   1917 3HD2 LEU A 136      -4.710   6.295  -9.663  1.00 93.97           H
ATOM   1918  HN  LEU A 136      -4.885   2.375  -6.633  1.00 93.97           H
ATOM   1919  N   ILE A 137      -4.223  -0.014  -8.523  1.00 91.24           N
ATOM   1920  CA  ILE A 137      -3.989  -1.376  -8.971  1.00 91.24           C
ATOM   1921  C   ILE A 137      -5.317  -1.999  -9.409  1.00 91.24           C
ATOM   1922  O   ILE A 137      -5.376  -2.696 -10.421  1.00 91.24           O
ATOM   1923  HA  ILE A 137      -3.330  -1.326  -9.838  1.00 91.24           H
ATOM   1924  CB  ILE A 137      -3.260  -2.178  -7.892  1.00 91.24           C
ATOM   1925  HB  ILE A 137      -3.746  -1.984  -6.935  1.00 91.24           H
ATOM   1926  CG1 ILE A 137      -1.805  -1.722  -7.760  1.00 91.24           C
ATOM   1927 1HG1 ILE A 137      -1.235  -2.061  -8.625  1.00 91.24           H
ATOM   1928 2HG1 ILE A 137      -1.760  -0.633  -7.755  1.00 91.24           H
ATOM   1929  CG2 ILE A 137      -3.368  -3.681  -8.157  1.00 91.24           C
ATOM   1930 1HG2 ILE A 137      -4.418  -3.974  -8.161  1.00 91.24           H
ATOM   1931 2HG2 ILE A 137      -2.923  -3.912  -9.125  1.00 91.24           H
ATOM   1932 3HG2 ILE A 137      -2.841  -4.227  -7.375  1.00 91.24           H
ATOM   1933  CD1 ILE A 137      -1.173  -2.270  -6.479  1.00 91.24           C
ATOM   1934 1HD1 ILE A 137      -1.732  -1.910  -5.615  1.00 91.24           H
ATOM   1935 2HD1 ILE A 137      -1.198  -3.360  -6.498  1.00 91.24           H
ATOM   1936 3HD1 ILE A 137      -0.139  -1.932  -6.410  1.00 91.24           H
ATOM   1937  HN  ILE A 137      -3.953   0.172  -7.578  1.00 91.24           H
ATOM   1938  N   MET A 138      -6.349  -1.726  -8.624  1.00 91.18           N
ATOM   1939  CA  MET A 138      -7.680  -2.214  -8.941  1.00 91.18           C
ATOM   1940  C   MET A 138      -8.157  -1.669 -10.288  1.00 91.18           C
ATOM   1941  O   MET A 138      -8.699  -2.411 -11.106  1.00 91.18           O
ATOM   1942  HA  MET A 138      -7.590  -3.299  -8.992  1.00 91.18           H
ATOM   1943  CB  MET A 138      -8.656  -1.787  -7.843  1.00 91.18           C
ATOM   1944 1HB  MET A 138      -8.306  -2.154  -6.878  1.00 91.18           H
ATOM   1945 2HB  MET A 138      -8.684  -0.700  -7.779  1.00 91.18           H
ATOM   1946  CG  MET A 138     -10.061  -2.324  -8.119  1.00 91.18           C
ATOM   1947 1HG  MET A 138     -10.389  -2.016  -9.112  1.00 91.18           H
ATOM   1948 2HG  MET A 138     -10.051  -3.414  -8.112  1.00 91.18           H
ATOM   1949  SD  MET A 138     -11.200  -1.718  -6.886  1.00 91.18           S
ATOM   1950  CE  MET A 138     -11.303  -0.004  -7.375  1.00 91.18           C
ATOM   1951 1HE  MET A 138     -10.312   0.448  -7.324  1.00 91.18           H
ATOM   1952 2HE  MET A 138     -11.680   0.060  -8.396  1.00 91.18           H
ATOM   1953 3HE  MET A 138     -11.979   0.526  -6.704  1.00 91.18           H
ATOM   1954  HN  MET A 138      -6.286  -1.183  -7.786  1.00 91.18           H
ATOM   1955  N   CYS A 139      -7.940  -0.376 -10.478  1.00 93.68           N
ATOM   1956  CA  CYS A 139      -8.395   0.291 -11.686  1.00 93.68           C
ATOM   1957  C   CYS A 139      -7.634  -0.298 -12.876  1.00 93.68           C
ATOM   1958  O   CYS A 139      -8.193  -0.452 -13.960  1.00 93.68           O
ATOM   1959  HA  CYS A 139      -9.463   0.089 -11.771  1.00 93.68           H
ATOM   1960  CB  CYS A 139      -8.224   1.808 -11.594  1.00 93.68           C
ATOM   1961 1HB  CYS A 139      -7.224   2.049 -11.233  1.00 93.68           H
ATOM   1962 2HB  CYS A 139      -8.322   2.254 -12.584  1.00 93.68           H
ATOM   1963  SG  CYS A 139      -9.481   2.512 -10.465  1.00 93.68           S
ATOM   1964  HG  CYS A 139      -8.890   2.123  -9.339  1.00 93.68           H
ATOM   1965  HN  CYS A 139      -7.463   0.213  -9.825  1.00 93.68           H
ATOM   1966  N   ILE A 140      -6.370  -0.612 -12.632  1.00 90.17           N
ATOM   1967  CA  ILE A 140      -5.532  -1.196 -13.665  1.00 90.17           C
ATOM   1968  C   ILE A 140      -6.135  -2.529 -14.111  1.00 90.17           C
ATOM   1969  O   ILE A 140      -6.143  -2.844 -15.300  1.00 90.17           O
ATOM   1970  HA  ILE A 140      -5.536  -0.514 -14.514  1.00 90.17           H
ATOM   1971  CB  ILE A 140      -4.084  -1.308 -13.180  1.00 90.17           C
ATOM   1972  HB  ILE A 140      -4.093  -1.720 -12.172  1.00 90.17           H
ATOM   1973  CG1 ILE A 140      -3.426   0.071 -13.100  1.00 90.17           C
ATOM   1974 1HG1 ILE A 140      -3.193   0.426 -14.104  1.00 90.17           H
ATOM   1975 2HG1 ILE A 140      -4.122   0.786 -12.662  1.00 90.17           H
ATOM   1976  CG2 ILE A 140      -3.286  -2.274 -14.057  1.00 90.17           C
ATOM   1977 1HG2 ILE A 140      -3.744  -3.262 -14.019  1.00 90.17           H
ATOM   1978 2HG2 ILE A 140      -3.283  -1.914 -15.086  1.00 90.17           H
ATOM   1979 3HG2 ILE A 140      -2.261  -2.335 -13.691  1.00 90.17           H
ATOM   1980  CD1 ILE A 140      -2.146   0.019 -12.263  1.00 90.17           C
ATOM   1981 1HD1 ILE A 140      -2.386  -0.313 -11.253  1.00 90.17           H
ATOM   1982 2HD1 ILE A 140      -1.443  -0.679 -12.717  1.00 90.17           H
ATOM   1983 3HD1 ILE A 140      -1.698   1.012 -12.222  1.00 90.17           H
ATOM   1984  HN  ILE A 140      -5.919  -0.473 -11.750  1.00 90.17           H
ATOM   1985  N   SER A 141      -6.625  -3.278 -13.134  1.00 88.80           N
ATOM   1986  CA  SER A 141      -7.198  -4.584 -13.407  1.00 88.80           C
ATOM   1987  C   SER A 141      -8.441  -4.437 -14.288  1.00 88.80           C
ATOM   1988  O   SER A 141      -8.651  -5.226 -15.208  1.00 88.80           O
ATOM   1989  HA  SER A 141      -6.420  -5.137 -13.933  1.00 88.80           H
ATOM   1990  CB  SER A 141      -7.552  -5.314 -12.109  1.00 88.80           C
ATOM   1991 1HB  SER A 141      -7.618  -6.384 -12.302  1.00 88.80           H
ATOM   1992 2HB  SER A 141      -6.752  -5.169 -11.383  1.00 88.80           H
ATOM   1993  OG  SER A 141      -8.782  -4.854 -11.557  1.00 88.80           O
ATOM   1994  HG  SER A 141      -8.637  -3.995 -11.066  1.00 88.80           H
ATOM   1995  HN  SER A 141      -6.635  -3.005 -12.172  1.00 88.80           H
ATOM   1996  N   VAL A 142      -9.231  -3.421 -13.976  1.00 90.39           N
ATOM   1997  CA  VAL A 142     -10.452  -3.166 -14.721  1.00 90.39           C
ATOM   1998  C   VAL A 142     -10.095  -2.721 -16.141  1.00 90.39           C
ATOM   1999  O   VAL A 142     -10.731  -3.141 -17.106  1.00 90.39           O
ATOM   2000  HA  VAL A 142     -11.006  -4.103 -14.776  1.00 90.39           H
ATOM   2001  CB  VAL A 142     -11.318  -2.148 -13.975  1.00 90.39           C
ATOM   2002  HB  VAL A 142     -10.732  -1.237 -13.851  1.00 90.39           H
ATOM   2003  CG1 VAL A 142     -12.568  -1.795 -14.783  1.00 90.39           C
ATOM   2004 1HG1 VAL A 142     -12.273  -1.368 -15.741  1.00 90.39           H
ATOM   2005 2HG1 VAL A 142     -13.157  -2.697 -14.953  1.00 90.39           H
ATOM   2006 3HG1 VAL A 142     -13.165  -1.070 -14.230  1.00 90.39           H
ATOM   2007  CG2 VAL A 142     -11.691  -2.661 -12.583  1.00 90.39           C
ATOM   2008 1HG2 VAL A 142     -12.249  -3.592 -12.677  1.00 90.39           H
ATOM   2009 2HG2 VAL A 142     -10.783  -2.838 -12.006  1.00 90.39           H
ATOM   2010 3HG2 VAL A 142     -12.306  -1.918 -12.075  1.00 90.39           H
ATOM   2011  HN  VAL A 142      -9.049  -2.779 -13.231  1.00 90.39           H
ATOM   2012  N   ASP A 143      -9.078  -1.876 -16.223  1.00 85.57           N
ATOM   2013  CA  ASP A 143      -8.653  -1.339 -17.504  1.00 85.57           C
ATOM   2014  C   ASP A 143      -8.217  -2.489 -18.415  1.00 85.57           C
ATOM   2015  O   ASP A 143      -8.568  -2.518 -19.594  1.00 85.57           O
ATOM   2016  HA  ASP A 143      -9.520  -0.805 -17.893  1.00 85.57           H
ATOM   2017  CB  ASP A 143      -7.463  -0.392 -17.338  1.00 85.57           C
ATOM   2018 1HB  ASP A 143      -7.732   0.421 -16.662  1.00 85.57           H
ATOM   2019 2HB  ASP A 143      -6.630  -0.925 -16.879  1.00 85.57           H
ATOM   2020  CG  ASP A 143      -7.026   0.183 -18.687  1.00 85.57           C
ATOM   2021  OD1 ASP A 143      -7.898   0.769 -19.363  1.00 85.57           O
ATOM   2022  OD2 ASP A 143      -5.829   0.022 -19.011  1.00 85.57           O
ATOM   2023  HN  ASP A 143      -8.549  -1.559 -15.436  1.00 85.57           H
ATOM   2024  N   ARG A 144      -7.460  -3.407 -17.834  1.00 74.24           N
ATOM   2025  CA  ARG A 144      -6.966  -4.552 -18.581  1.00 74.24           C
ATOM   2026  C   ARG A 144      -8.135  -5.405 -19.078  1.00 74.24           C
ATOM   2027  O   ARG A 144      -8.131  -5.865 -20.219  1.00 74.24           O
ATOM   2028  HA  ARG A 144      -6.411  -4.123 -19.415  1.00 74.24           H
ATOM   2029  CB  ARG A 144      -6.044  -5.416 -17.718  1.00 74.24           C
ATOM   2030 1HB  ARG A 144      -6.502  -5.582 -16.743  1.00 74.24           H
ATOM   2031 2HB  ARG A 144      -5.918  -6.394 -18.182  1.00 74.24           H
ATOM   2032  CG  ARG A 144      -4.678  -4.750 -17.540  1.00 74.24           C
ATOM   2033 1HG  ARG A 144      -4.536  -3.991 -18.309  1.00 74.24           H
ATOM   2034 2HG  ARG A 144      -4.641  -4.240 -16.577  1.00 74.24           H
ATOM   2035  CD  ARG A 144      -3.551  -5.782 -17.619  1.00 74.24           C
ATOM   2036 1HD  ARG A 144      -3.686  -6.540 -16.848  1.00 74.24           H
ATOM   2037 2HD  ARG A 144      -3.583  -6.295 -18.580  1.00 74.24           H
ATOM   2038  NE  ARG A 144      -2.241  -5.115 -17.447  1.00 74.24           N
ATOM   2039  HE  ARG A 144      -2.235  -4.176 -17.103  1.00 74.24           H
ATOM   2040  CZ  ARG A 144      -1.063  -5.690 -17.724  1.00 74.24           C
ATOM   2041  NH1 ARG A 144      -1.012  -6.946 -18.188  1.00 74.24           N
ATOM   2042 1HH1 ARG A 144      -1.857  -7.461 -18.330  1.00 74.24           H
ATOM   2043 2HH1 ARG A 144      -0.128  -7.368 -18.392  1.00 74.24           H
ATOM   2044  NH2 ARG A 144       0.063  -4.990 -17.530  1.00 74.24           N
ATOM   2045 1HH2 ARG A 144       0.951  -5.404 -17.731  1.00 74.24           H
ATOM   2046 2HH2 ARG A 144       0.016  -4.053 -17.183  1.00 74.24           H
ATOM   2047  HN  ARG A 144      -7.184  -3.379 -16.873  1.00 74.24           H
ATOM   2048  N   TYR A 145      -9.107  -5.591 -18.197  1.00 86.21           N
ATOM   2049  CA  TYR A 145     -10.302  -6.339 -18.549  1.00 86.21           C
ATOM   2050  C   TYR A 145     -10.978  -5.745 -19.786  1.00 86.21           C
ATOM   2051  O   TYR A 145     -11.281  -6.463 -20.738  1.00 86.21           O
ATOM   2052  HA  TYR A 145     -10.005  -7.366 -18.764  1.00 86.21           H
ATOM   2053  CB  TYR A 145     -11.248  -6.209 -17.353  1.00 86.21           C
ATOM   2054 1HB  TYR A 145     -10.889  -6.848 -16.547  1.00 86.21           H
ATOM   2055 2HB  TYR A 145     -11.214  -5.183 -16.987  1.00 86.21           H
ATOM   2056  CG  TYR A 145     -12.701  -6.575 -17.666  1.00 86.21           C
ATOM   2057  CD1 TYR A 145     -13.654  -5.583 -17.774  1.00 86.21           C
ATOM   2058  HD1 TYR A 145     -13.373  -4.539 -17.637  1.00 86.21           H
ATOM   2059  CD2 TYR A 145     -13.057  -7.897 -17.841  1.00 86.21           C
ATOM   2060  HD2 TYR A 145     -12.303  -8.680 -17.755  1.00 86.21           H
ATOM   2061  CE1 TYR A 145     -15.021  -5.928 -18.069  1.00 86.21           C
ATOM   2062  HE1 TYR A 145     -15.784  -5.154 -18.157  1.00 86.21           H
ATOM   2063  CE2 TYR A 145     -14.423  -8.241 -18.135  1.00 86.21           C
ATOM   2064  HE2 TYR A 145     -14.718  -9.281 -18.275  1.00 86.21           H
ATOM   2065  CZ  TYR A 145     -15.338  -7.240 -18.235  1.00 86.21           C
ATOM   2066  OH  TYR A 145     -16.629  -7.565 -18.513  1.00 86.21           O
ATOM   2067  HH  TYR A 145     -16.714  -8.554 -18.632  1.00 86.21           H
ATOM   2068  HN  TYR A 145      -9.088  -5.242 -17.261  1.00 86.21           H
ATOM   2069  N   ILE A 146     -11.193  -4.439 -19.733  1.00 83.21           N
ATOM   2070  CA  ILE A 146     -11.904  -3.754 -20.799  1.00 83.21           C
ATOM   2071  C   ILE A 146     -11.101  -3.867 -22.096  1.00 83.21           C
ATOM   2072  O   ILE A 146     -11.673  -4.030 -23.173  1.00 83.21           O
ATOM   2073  HA  ILE A 146     -12.857  -4.264 -20.937  1.00 83.21           H
ATOM   2074  CB  ILE A 146     -12.218  -2.312 -20.394  1.00 83.21           C
ATOM   2075  HB  ILE A 146     -11.286  -1.830 -20.097  1.00 83.21           H
ATOM   2076  CG1 ILE A 146     -13.152  -2.274 -19.182  1.00 83.21           C
ATOM   2077 1HG1 ILE A 146     -14.153  -2.587 -19.481  1.00 83.21           H
ATOM   2078 2HG1 ILE A 146     -12.807  -2.983 -18.430  1.00 83.21           H
ATOM   2079  CG2 ILE A 146     -12.780  -1.520 -21.576  1.00 83.21           C
ATOM   2080 1HG2 ILE A 146     -12.048  -1.504 -22.384  1.00 83.21           H
ATOM   2081 2HG2 ILE A 146     -13.698  -1.992 -21.926  1.00 83.21           H
ATOM   2082 3HG2 ILE A 146     -12.994  -0.499 -21.260  1.00 83.21           H
ATOM   2083  CD1 ILE A 146     -13.209  -0.869 -18.578  1.00 83.21           C
ATOM   2084 1HD1 ILE A 146     -12.211  -0.570 -18.259  1.00 83.21           H
ATOM   2085 2HD1 ILE A 146     -13.578  -0.167 -19.326  1.00 83.21           H
ATOM   2086 3HD1 ILE A 146     -13.880  -0.871 -17.719  1.00 83.21           H
ATOM   2087  HN  ILE A 146     -10.893  -3.852 -18.981  1.00 83.21           H
ATOM   2088  N   ALA A 147      -9.787  -3.775 -21.951  1.00 81.76           N
ATOM   2089  CA  ALA A 147      -8.906  -3.762 -23.106  1.00 81.76           C
ATOM   2090  C   ALA A 147      -8.984  -5.115 -23.817  1.00 81.76           C
ATOM   2091  O   ALA A 147      -8.861  -5.187 -25.039  1.00 81.76           O
ATOM   2092  HA  ALA A 147      -9.258  -2.985 -23.784  1.00 81.76           H
ATOM   2093  CB  ALA A 147      -7.483  -3.420 -22.660  1.00 81.76           C
ATOM   2094 1HB  ALA A 147      -7.477  -2.437 -22.188  1.00 81.76           H
ATOM   2095 2HB  ALA A 147      -7.136  -4.167 -21.946  1.00 81.76           H
ATOM   2096 3HB  ALA A 147      -6.822  -3.410 -23.526  1.00 81.76           H
ATOM   2097  HN  ALA A 147      -9.325  -3.710 -21.067  1.00 81.76           H
ATOM   2098  N   ILE A 148      -9.187  -6.155 -23.021  1.00 78.25           N
ATOM   2099  CA  ILE A 148      -9.110  -7.514 -23.530  1.00 78.25           C
ATOM   2100  C   ILE A 148     -10.506  -7.976 -23.951  1.00 78.25           C
ATOM   2101  O   ILE A 148     -10.693  -8.461 -25.066  1.00 78.25           O
ATOM   2102  HA  ILE A 148      -8.471  -7.496 -24.413  1.00 78.25           H
ATOM   2103  CB  ILE A 148      -8.441  -8.432 -22.505  1.00 78.25           C
ATOM   2104  HB  ILE A 148      -8.933  -8.287 -21.544  1.00 78.25           H
ATOM   2105  CG1 ILE A 148      -6.968  -8.066 -22.320  1.00 78.25           C
ATOM   2106 1HG1 ILE A 148      -6.414  -8.296 -23.230  1.00 78.25           H
ATOM   2107 2HG1 ILE A 148      -6.874  -6.993 -22.153  1.00 78.25           H
ATOM   2108  CG2 ILE A 148      -8.622  -9.903 -22.887  1.00 78.25           C
ATOM   2109 1HG2 ILE A 148      -9.686 -10.140 -22.927  1.00 78.25           H
ATOM   2110 2HG2 ILE A 148      -8.173 -10.083 -23.864  1.00 78.25           H
ATOM   2111 3HG2 ILE A 148      -8.138 -10.534 -22.142  1.00 78.25           H
ATOM   2112  CD1 ILE A 148      -6.358  -8.826 -21.140  1.00 78.25           C
ATOM   2113 1HD1 ILE A 148      -6.898  -8.575 -20.227  1.00 78.25           H
ATOM   2114 2HD1 ILE A 148      -6.431  -9.898 -21.322  1.00 78.25           H
ATOM   2115 3HD1 ILE A 148      -5.310  -8.547 -21.031  1.00 78.25           H
ATOM   2116  HN  ILE A 148      -9.401  -6.080 -22.047  1.00 78.25           H
ATOM   2117  N   ALA A 149     -11.451  -7.809 -23.037  1.00 77.37           N
ATOM   2118  CA  ALA A 149     -12.771  -8.390 -23.211  1.00 77.37           C
ATOM   2119  C   ALA A 149     -13.575  -7.536 -24.193  1.00 77.37           C
ATOM   2120  O   ALA A 149     -14.393  -8.057 -24.949  1.00 77.37           O
ATOM   2121  HA  ALA A 149     -12.642  -9.387 -23.631  1.00 77.37           H
ATOM   2122  CB  ALA A 149     -13.457  -8.514 -21.849  1.00 77.37           C
ATOM   2123 1HB  ALA A 149     -12.861  -9.154 -21.198  1.00 77.37           H
ATOM   2124 2HB  ALA A 149     -13.552  -7.526 -21.398  1.00 77.37           H
ATOM   2125 3HB  ALA A 149     -14.448  -8.951 -21.979  1.00 77.37           H
ATOM   2126  HN  ALA A 149     -11.326  -7.288 -22.193  1.00 77.37           H
ATOM   2127  N   GLN A 150     -13.314  -6.238 -24.149  1.00 68.10           N
ATOM   2128  CA  GLN A 150     -14.076  -5.294 -24.950  1.00 68.10           C
ATOM   2129  C   GLN A 150     -13.153  -4.557 -25.923  1.00 68.10           C
ATOM   2130  O   GLN A 150     -13.310  -3.357 -26.144  1.00 68.10           O
ATOM   2131  HA  GLN A 150     -14.793  -5.898 -25.506  1.00 68.10           H
ATOM   2132  CB  GLN A 150     -14.835  -4.308 -24.060  1.00 68.10           C
ATOM   2133 1HB  GLN A 150     -14.127  -3.697 -23.500  1.00 68.10           H
ATOM   2134 2HB  GLN A 150     -15.420  -3.629 -24.681  1.00 68.10           H
ATOM   2135  CG  GLN A 150     -15.760  -5.045 -23.090  1.00 68.10           C
ATOM   2136 1HG  GLN A 150     -16.373  -5.761 -23.638  1.00 68.10           H
ATOM   2137 2HG  GLN A 150     -15.165  -5.615 -22.376  1.00 68.10           H
ATOM   2138  CD  GLN A 150     -16.662  -4.063 -22.339  1.00 68.10           C
ATOM   2139  OE1 GLN A 150     -16.626  -2.862 -22.550  1.00 68.10           O
ATOM   2140  NE2 GLN A 150     -17.471  -4.639 -21.455  1.00 68.10           N
ATOM   2141 1HE2 GLN A 150     -17.451  -5.631 -21.331  1.00 68.10           H
ATOM   2142 2HE2 GLN A 150     -18.100  -4.080 -20.914  1.00 68.10           H
ATOM   2143  HN  GLN A 150     -12.599  -5.830 -23.582  1.00 68.10           H
ATOM   2144  N   ALA A 151     -12.212  -5.306 -26.478  1.00 67.76           N
ATOM   2145  CA  ALA A 151     -11.122  -4.704 -27.227  1.00 67.76           C
ATOM   2146  C   ALA A 151     -11.698  -3.788 -28.309  1.00 67.76           C
ATOM   2147  O   ALA A 151     -11.197  -2.685 -28.524  1.00 67.76           O
ATOM   2148  HA  ALA A 151     -10.532  -4.106 -26.533  1.00 67.76           H
ATOM   2149  CB  ALA A 151     -10.233  -5.805 -27.809  1.00 67.76           C
ATOM   2150 1HB  ALA A 151      -9.826  -6.410 -26.998  1.00 67.76           H
ATOM   2151 2HB  ALA A 151     -10.824  -6.437 -28.472  1.00 67.76           H
ATOM   2152 3HB  ALA A 151      -9.416  -5.353 -28.371  1.00 67.76           H
ATOM   2153  HN  ALA A 151     -12.186  -6.304 -26.422  1.00 67.76           H
ATOM   2154  N   MET A 152     -12.742  -4.278 -28.961  1.00 58.04           N
ATOM   2155  CA  MET A 152     -13.331  -3.560 -30.078  1.00 58.04           C
ATOM   2156  C   MET A 152     -13.850  -2.190 -29.637  1.00 58.04           C
ATOM   2157  O   MET A 152     -13.533  -1.174 -30.254  1.00 58.04           O
ATOM   2158  HA  MET A 152     -12.527  -3.435 -30.803  1.00 58.04           H
ATOM   2159  CB  MET A 152     -14.484  -4.379 -30.661  1.00 58.04           C
ATOM   2160 1HB  MET A 152     -15.085  -4.795 -29.852  1.00 58.04           H
ATOM   2161 2HB  MET A 152     -15.138  -3.730 -31.243  1.00 58.04           H
ATOM   2162  CG  MET A 152     -13.959  -5.511 -31.547  1.00 58.04           C
ATOM   2163 1HG  MET A 152     -13.082  -5.175 -32.099  1.00 58.04           H
ATOM   2164 2HG  MET A 152     -13.645  -6.352 -30.929  1.00 58.04           H
ATOM   2165  SD  MET A 152     -15.231  -6.034 -32.685  1.00 58.04           S
ATOM   2166  CE  MET A 152     -14.349  -7.310 -33.569  1.00 58.04           C
ATOM   2167 1HE  MET A 152     -13.473  -6.879 -34.052  1.00 58.04           H
ATOM   2168 2HE  MET A 152     -14.034  -8.085 -32.870  1.00 58.04           H
ATOM   2169 3HE  MET A 152     -15.003  -7.747 -34.324  1.00 58.04           H
ATOM   2170  HN  MET A 152     -13.183  -5.147 -28.737  1.00 58.04           H
ATOM   2171  N   ARG A 153     -14.639  -2.206 -28.572  1.00 56.36           N
ATOM   2172  CA  ARG A 153     -15.231  -0.982 -28.061  1.00 56.36           C
ATOM   2173  C   ARG A 153     -14.147  -0.071 -27.479  1.00 56.36           C
ATOM   2174  O   ARG A 153     -14.348   1.136 -27.351  1.00 56.36           O
ATOM   2175  HA  ARG A 153     -15.708  -0.520 -28.925  1.00 56.36           H
ATOM   2176  CB  ARG A 153     -16.270  -1.282 -26.979  1.00 56.36           C
ATOM   2177 1HB  ARG A 153     -15.865  -2.006 -26.272  1.00 56.36           H
ATOM   2178 2HB  ARG A 153     -16.487  -0.375 -26.416  1.00 56.36           H
ATOM   2179  CG  ARG A 153     -17.560  -1.829 -27.594  1.00 56.36           C
ATOM   2180 1HG  ARG A 153     -17.899  -1.163 -28.388  1.00 56.36           H
ATOM   2181 2HG  ARG A 153     -17.366  -2.798 -28.053  1.00 56.36           H
ATOM   2182  CD  ARG A 153     -18.655  -1.969 -26.536  1.00 56.36           C
ATOM   2183 1HD  ARG A 153     -18.350  -2.690 -25.778  1.00 56.36           H
ATOM   2184 2HD  ARG A 153     -18.807  -1.017 -26.028  1.00 56.36           H
ATOM   2185  NE  ARG A 153     -19.918  -2.409 -27.170  1.00 56.36           N
ATOM   2186  HE  ARG A 153     -19.927  -2.528 -28.163  1.00 56.36           H
ATOM   2187  CZ  ARG A 153     -21.050  -2.658 -26.498  1.00 56.36           C
ATOM   2188  NH1 ARG A 153     -21.095  -2.515 -25.166  1.00 56.36           N
ATOM   2189 1HH1 ARG A 153     -20.280  -2.221 -24.667  1.00 56.36           H
ATOM   2190 2HH1 ARG A 153     -21.944  -2.703 -24.671  1.00 56.36           H
ATOM   2191  NH2 ARG A 153     -22.136  -3.052 -27.176  1.00 56.36           N
ATOM   2192 1HH2 ARG A 153     -22.989  -3.242 -26.689  1.00 56.36           H
ATOM   2193 2HH2 ARG A 153     -22.094  -3.156 -28.170  1.00 56.36           H
ATOM   2194  HN  ARG A 153     -14.874  -3.034 -28.063  1.00 56.36           H
ATOM   2195  N   ALA A 154     -13.022  -0.684 -27.141  1.00 60.13           N
ATOM   2196  CA  ALA A 154     -11.972   0.020 -26.425  1.00 60.13           C
ATOM   2197  C   ALA A 154     -11.320   1.041 -27.359  1.00 60.13           C
ATOM   2198  O   ALA A 154     -10.969   2.140 -26.934  1.00 60.13           O
ATOM   2199  HA  ALA A 154     -12.435   0.547 -25.590  1.00 60.13           H
ATOM   2200  CB  ALA A 154     -10.965  -0.991 -25.872  1.00 60.13           C
ATOM   2201 1HB  ALA A 154     -11.473  -1.675 -25.191  1.00 60.13           H
ATOM   2202 2HB  ALA A 154     -10.528  -1.556 -26.695  1.00 60.13           H
ATOM   2203 3HB  ALA A 154     -10.178  -0.463 -25.334  1.00 60.13           H
ATOM   2204  HN  ALA A 154     -12.824  -1.642 -27.348  1.00 60.13           H
ATOM   2205  N   HIS A 155     -11.178   0.641 -28.614  1.00 55.59           N
ATOM   2206  CA  HIS A 155     -10.413   1.426 -29.567  1.00 55.59           C
ATOM   2207  C   HIS A 155     -11.175   2.709 -29.904  1.00 55.59           C
ATOM   2208  O   HIS A 155     -10.580   3.781 -30.006  1.00 55.59           O
ATOM   2209  HA  HIS A 155      -9.476   1.689 -29.076  1.00 55.59           H
ATOM   2210  CB  HIS A 155     -10.073   0.596 -30.807  1.00 55.59           C
ATOM   2211 1HB  HIS A 155     -10.659  -0.323 -30.787  1.00 55.59           H
ATOM   2212 2HB  HIS A 155     -10.376   1.148 -31.696  1.00 55.59           H
ATOM   2213  CG  HIS A 155      -8.610   0.241 -30.926  1.00 55.59           C
ATOM   2214  ND1 HIS A 155      -7.651   1.147 -31.345  1.00 55.59           N
ATOM   2215  HD1 HIS A 155      -7.818   2.098 -31.605  1.00 55.59           H
ATOM   2216  CD2 HIS A 155      -7.953  -0.928 -30.676  1.00 55.59           C
ATOM   2217  HD2 HIS A 155      -8.410  -1.854 -30.327  1.00 55.59           H
ATOM   2218  CE1 HIS A 155      -6.473   0.539 -31.345  1.00 55.59           C
ATOM   2219  HE1 HIS A 155      -5.521   0.987 -31.626  1.00 55.59           H
ATOM   2220  NE2 HIS A 155      -6.663  -0.747 -30.930  1.00 55.59           N
ATOM   2221  HN  HIS A 155     -11.573  -0.201 -28.981  1.00 55.59           H
ATOM   2222  N   THR A 156     -12.481   2.558 -30.067  1.00 62.59           N
ATOM   2223  CA  THR A 156     -13.296   3.628 -30.619  1.00 62.59           C
ATOM   2224  C   THR A 156     -13.378   4.796 -29.635  1.00 62.59           C
ATOM   2225  O   THR A 156     -13.515   5.948 -30.044  1.00 62.59           O
ATOM   2226  HA  THR A 156     -12.808   4.001 -31.519  1.00 62.59           H
ATOM   2227  CB  THR A 156     -14.661   3.042 -30.983  1.00 62.59           C
ATOM   2228  HB  THR A 156     -15.417   3.335 -30.254  1.00 62.59           H
ATOM   2229  OG1 THR A 156     -14.421   1.642 -31.092  1.00 62.59           O
ATOM   2230  HG1 THR A 156     -15.285   1.141 -31.034  1.00 62.59           H
ATOM   2231  CG2 THR A 156     -15.119   3.452 -32.385  1.00 62.59           C
ATOM   2232 1HG2 THR A 156     -14.395   3.100 -33.120  1.00 62.59           H
ATOM   2233 2HG2 THR A 156     -15.193   4.538 -32.439  1.00 62.59           H
ATOM   2234 3HG2 THR A 156     -16.093   3.010 -32.593  1.00 62.59           H
ATOM   2235  HN  THR A 156     -12.982   1.725 -29.830  1.00 62.59           H
ATOM   2236  N   TRP A 157     -13.292   4.459 -28.356  1.00 58.26           N
ATOM   2237  CA  TRP A 157     -13.622   5.409 -27.308  1.00 58.26           C
ATOM   2238  C   TRP A 157     -12.319   5.836 -26.629  1.00 58.26           C
ATOM   2239  O   TRP A 157     -12.307   6.141 -25.437  1.00 58.26           O
ATOM   2240  HA  TRP A 157     -14.098   6.271 -27.777  1.00 58.26           H
ATOM   2241  CB  TRP A 157     -14.639   4.816 -26.331  1.00 58.26           C
ATOM   2242 1HB  TRP A 157     -14.257   3.865 -25.958  1.00 58.26           H
ATOM   2243 2HB  TRP A 157     -14.733   5.480 -25.472  1.00 58.26           H
ATOM   2244  CG  TRP A 157     -16.026   4.590 -26.936  1.00 58.26           C
ATOM   2245  CD1 TRP A 157     -16.355   3.812 -27.977  1.00 58.26           C
ATOM   2246  HD1 TRP A 157     -15.642   3.216 -28.547  1.00 58.26           H
ATOM   2247  CD2 TRP A 157     -17.264   5.183 -26.493  1.00 58.26           C
ATOM   2248  NE1 TRP A 157     -17.710   3.860 -28.235  1.00 58.26           N
ATOM   2249  HE1 TRP A 157     -18.192   3.367 -28.959  1.00 58.26           H
ATOM   2250  CE2 TRP A 157     -18.280   4.720 -27.304  1.00 58.26           C
ATOM   2251  CE3 TRP A 157     -17.518   6.080 -25.441  1.00 58.26           C
ATOM   2252  HE3 TRP A 157     -16.734   6.460 -24.786  1.00 58.26           H
ATOM   2253  CZ2 TRP A 157     -19.619   5.100 -27.149  1.00 58.26           C
ATOM   2254  HZ2 TRP A 157     -20.403   4.720 -27.803  1.00 58.26           H
ATOM   2255  CZ3 TRP A 157     -18.861   6.450 -25.298  1.00 58.26           C
ATOM   2256  HZ3 TRP A 157     -19.113   7.145 -24.497  1.00 58.26           H
ATOM   2257  CH2 TRP A 157     -19.895   5.993 -26.107  1.00 58.26           C
ATOM   2258  HH2 TRP A 157     -20.917   6.329 -25.931  1.00 58.26           H
ATOM   2259  HN  TRP A 157     -13.003   3.558 -28.034  1.00 58.26           H
ATOM   2260  N   ARG A 158     -11.254   5.845 -27.417  1.00 59.85           N
ATOM   2261  CA  ARG A 158      -9.919   6.018 -26.869  1.00 59.85           C
ATOM   2262  C   ARG A 158      -9.822   7.348 -26.118  1.00 59.85           C
ATOM   2263  O   ARG A 158      -9.265   7.408 -25.023  1.00 59.85           O
ATOM   2264  HA  ARG A 158      -9.785   5.175 -26.191  1.00 59.85           H
ATOM   2265  CB  ARG A 158      -8.862   5.985 -27.974  1.00 59.85           C
ATOM   2266 1HB  ARG A 158      -9.020   5.113 -28.608  1.00 59.85           H
ATOM   2267 2HB  ARG A 158      -8.967   6.865 -28.609  1.00 59.85           H
ATOM   2268  CG  ARG A 158      -7.452   5.943 -27.382  1.00 59.85           C
ATOM   2269 1HG  ARG A 158      -7.263   6.856 -26.816  1.00 59.85           H
ATOM   2270 2HG  ARG A 158      -7.372   5.112 -26.681  1.00 59.85           H
ATOM   2271  CD  ARG A 158      -6.399   5.793 -28.482  1.00 59.85           C
ATOM   2272 1HD  ARG A 158      -6.563   4.864 -29.029  1.00 59.85           H
ATOM   2273 2HD  ARG A 158      -6.494   6.607 -29.201  1.00 59.85           H
ATOM   2274  NE  ARG A 158      -5.043   5.797 -27.890  1.00 59.85           N
ATOM   2275  HE  ARG A 158      -4.961   5.964 -26.907  1.00 59.85           H
ATOM   2276  CZ  ARG A 158      -3.918   5.592 -28.588  1.00 59.85           C
ATOM   2277  NH1 ARG A 158      -3.968   5.364 -29.907  1.00 59.85           N
ATOM   2278 1HH1 ARG A 158      -4.850   5.346 -30.378  1.00 59.85           H
ATOM   2279 2HH1 ARG A 158      -3.123   5.211 -30.421  1.00 59.85           H
ATOM   2280  NH2 ARG A 158      -2.742   5.618 -27.946  1.00 59.85           N
ATOM   2281 1HH2 ARG A 158      -1.892   5.467 -28.452  1.00 59.85           H
ATOM   2282 2HH2 ARG A 158      -2.713   5.789 -26.961  1.00 59.85           H
ATOM   2283  HN  ARG A 158     -11.292   5.736 -28.410  1.00 59.85           H
ATOM   2284  N   GLU A 159     -10.373   8.382 -26.738  1.00 65.02           N
ATOM   2285  CA  GLU A 159     -10.270   9.724 -26.190  1.00 65.02           C
ATOM   2286  C   GLU A 159     -11.106   9.842 -24.914  1.00 65.02           C
ATOM   2287  O   GLU A 159     -10.631  10.354 -23.902  1.00 65.02           O
ATOM   2288  HA  GLU A 159      -9.214   9.860 -25.955  1.00 65.02           H
ATOM   2289  CB  GLU A 159     -10.693  10.771 -27.222  1.00 65.02           C
ATOM   2290 1HB  GLU A 159     -11.633  10.471 -27.686  1.00 65.02           H
ATOM   2291 2HB  GLU A 159     -10.739  11.753 -26.751  1.00 65.02           H
ATOM   2292  CG  GLU A 159      -9.662  10.880 -28.347  1.00 65.02           C
ATOM   2293 1HG  GLU A 159      -8.663  10.977 -27.922  1.00 65.02           H
ATOM   2294 2HG  GLU A 159      -9.667   9.966 -28.940  1.00 65.02           H
ATOM   2295  CD  GLU A 159      -9.958  12.081 -29.248  1.00 65.02           C
ATOM   2296  OE1 GLU A 159      -9.024  12.493 -29.970  1.00 65.02           O
ATOM   2297  OE2 GLU A 159     -11.111  12.560 -29.194  1.00 65.02           O
ATOM   2298  HN  GLU A 159     -10.881   8.313 -27.596  1.00 65.02           H
ATOM   2299  N   LYS A 160     -12.337   9.360 -25.005  1.00 70.47           N
ATOM   2300  CA  LYS A 160     -13.252   9.428 -23.878  1.00 70.47           C
ATOM   2301  C   LYS A 160     -12.640   8.693 -22.685  1.00 70.47           C
ATOM   2302  O   LYS A 160     -12.788   9.125 -21.543  1.00 70.47           O
ATOM   2303  HA  LYS A 160     -13.368  10.479 -23.614  1.00 70.47           H
ATOM   2304  CB  LYS A 160     -14.634   8.907 -24.278  1.00 70.47           C
ATOM   2305 1HB  LYS A 160     -14.535   7.935 -24.762  1.00 70.47           H
ATOM   2306 2HB  LYS A 160     -15.243   8.758 -23.387  1.00 70.47           H
ATOM   2307  CG  LYS A 160     -15.336   9.884 -25.224  1.00 70.47           C
ATOM   2308 1HG  LYS A 160     -15.262  10.896 -24.826  1.00 70.47           H
ATOM   2309 2HG  LYS A 160     -14.833   9.884 -26.191  1.00 70.47           H
ATOM   2310  CD  LYS A 160     -16.808   9.508 -25.407  1.00 70.47           C
ATOM   2311 1HD  LYS A 160     -16.881   8.492 -25.795  1.00 70.47           H
ATOM   2312 2HD  LYS A 160     -17.312   9.517 -24.441  1.00 70.47           H
ATOM   2313  CE  LYS A 160     -17.506  10.477 -26.364  1.00 70.47           C
ATOM   2314 1HE  LYS A 160     -17.442  11.492 -25.973  1.00 70.47           H
ATOM   2315 2HE  LYS A 160     -16.998  10.474 -27.328  1.00 70.47           H
ATOM   2316  NZ  LYS A 160     -18.925  10.096 -26.542  1.00 70.47           N
ATOM   2317 1HZ  LYS A 160     -19.377  10.758 -27.163  1.00 70.47           H
ATOM   2318 2HZ  LYS A 160     -18.977   9.166 -26.944  1.00 70.47           H
ATOM   2319 3HZ  LYS A 160     -19.392  10.102 -25.643  1.00 70.47           H
ATOM   2320  HN  LYS A 160     -12.710   8.931 -25.827  1.00 70.47           H
ATOM   2321  N   ARG A 161     -11.965   7.594 -22.990  1.00 68.85           N
ATOM   2322  CA  ARG A 161     -11.345   6.784 -21.954  1.00 68.85           C
ATOM   2323  C   ARG A 161     -10.264   7.587 -21.228  1.00 68.85           C
ATOM   2324  O   ARG A 161     -10.095   7.453 -20.017  1.00 68.85           O
ATOM   2325  HA  ARG A 161     -12.161   6.524 -21.279  1.00 68.85           H
ATOM   2326  CB  ARG A 161     -10.721   5.519 -22.545  1.00 68.85           C
ATOM   2327 1HB  ARG A 161     -10.187   5.766 -23.462  1.00 68.85           H
ATOM   2328 2HB  ARG A 161      -9.988   5.112 -21.849  1.00 68.85           H
ATOM   2329  CG  ARG A 161     -11.791   4.466 -22.840  1.00 68.85           C
ATOM   2330 1HG  ARG A 161     -12.308   4.199 -21.918  1.00 68.85           H
ATOM   2331 2HG  ARG A 161     -12.539   4.881 -23.516  1.00 68.85           H
ATOM   2332  CD  ARG A 161     -11.171   3.214 -23.465  1.00 68.85           C
ATOM   2333 1HD  ARG A 161     -10.753   3.454 -24.442  1.00 68.85           H
ATOM   2334 2HD  ARG A 161     -10.349   2.857 -22.845  1.00 68.85           H
ATOM   2335  NE  ARG A 161     -12.197   2.156 -23.601  1.00 68.85           N
ATOM   2336  HE  ARG A 161     -13.150   2.438 -23.713  1.00 68.85           H
ATOM   2337  CZ  ARG A 161     -11.928   0.843 -23.584  1.00 68.85           C
ATOM   2338  NH1 ARG A 161     -10.669   0.408 -23.436  1.00 68.85           N
ATOM   2339 1HH1 ARG A 161      -9.922   1.065 -23.338  1.00 68.85           H
ATOM   2340 2HH1 ARG A 161     -10.478  -0.573 -23.424  1.00 68.85           H
ATOM   2341  NH2 ARG A 161     -12.938  -0.028 -23.716  1.00 68.85           N
ATOM   2342 1HH2 ARG A 161     -12.754  -1.011 -23.705  1.00 68.85           H
ATOM   2343 2HH2 ARG A 161     -13.874   0.304 -23.826  1.00 68.85           H
ATOM   2344  HN  ARG A 161     -11.838   7.257 -23.923  1.00 68.85           H
ATOM   2345  N   LEU A 162      -9.561   8.404 -21.999  1.00 81.39           N
ATOM   2346  CA  LEU A 162      -8.488   9.214 -21.447  1.00 81.39           C
ATOM   2347  C   LEU A 162      -9.077  10.242 -20.479  1.00 81.39           C
ATOM   2348  O   LEU A 162      -8.482  10.538 -19.445  1.00 81.39           O
ATOM   2349  HA  LEU A 162      -7.831   8.549 -20.887  1.00 81.39           H
ATOM   2350  CB  LEU A 162      -7.654   9.835 -22.570  1.00 81.39           C
ATOM   2351 1HB  LEU A 162      -7.316   9.035 -23.229  1.00 81.39           H
ATOM   2352 2HB  LEU A 162      -8.301  10.483 -23.161  1.00 81.39           H
ATOM   2353  CG  LEU A 162      -6.433  10.645 -22.129  1.00 81.39           C
ATOM   2354  HG  LEU A 162      -6.760  11.386 -21.400  1.00 81.39           H
ATOM   2355  CD1 LEU A 162      -5.404   9.751 -21.434  1.00 81.39           C
ATOM   2356 1HD1 LEU A 162      -5.856   9.293 -20.555  1.00 81.39           H
ATOM   2357 2HD1 LEU A 162      -5.077   8.971 -22.122  1.00 81.39           H
ATOM   2358 3HD1 LEU A 162      -4.547  10.352 -21.132  1.00 81.39           H
ATOM   2359  CD2 LEU A 162      -5.826  11.408 -23.309  1.00 81.39           C
ATOM   2360 1HD2 LEU A 162      -5.517  10.700 -24.079  1.00 81.39           H
ATOM   2361 2HD2 LEU A 162      -6.569  12.091 -23.720  1.00 81.39           H
ATOM   2362 3HD2 LEU A 162      -4.960  11.975 -22.968  1.00 81.39           H
ATOM   2363  HN  LEU A 162      -9.713   8.516 -22.981  1.00 81.39           H
ATOM   2364  N   LEU A 163     -10.240  10.758 -20.849  1.00 82.40           N
ATOM   2365  CA  LEU A 163     -10.927  11.731 -20.017  1.00 82.40           C
ATOM   2366  C   LEU A 163     -11.351  11.066 -18.706  1.00 82.40           C
ATOM   2367  O   LEU A 163     -11.076  11.585 -17.625  1.00 82.40           O
ATOM   2368  HA  LEU A 163     -10.215  12.524 -19.787  1.00 82.40           H
ATOM   2369  CB  LEU A 163     -12.085  12.371 -20.784  1.00 82.40           C
ATOM   2370 1HB  LEU A 163     -11.698  12.765 -21.724  1.00 82.40           H
ATOM   2371 2HB  LEU A 163     -12.802  11.590 -21.037  1.00 82.40           H
ATOM   2372  CG  LEU A 163     -12.830  13.495 -20.061  1.00 82.40           C
ATOM   2373  HG  LEU A 163     -13.139  13.125 -19.083  1.00 82.40           H
ATOM   2374  CD1 LEU A 163     -11.912  14.695 -19.820  1.00 82.40           C
ATOM   2375 1HD1 LEU A 163     -11.064  14.387 -19.208  1.00 82.40           H
ATOM   2376 2HD1 LEU A 163     -11.551  15.074 -20.776  1.00 82.40           H
ATOM   2377 3HD1 LEU A 163     -12.466  15.479 -19.304  1.00 82.40           H
ATOM   2378  CD2 LEU A 163     -14.100  13.887 -20.818  1.00 82.40           C
ATOM   2379 1HD2 LEU A 163     -13.835  14.231 -21.818  1.00 82.40           H
ATOM   2380 2HD2 LEU A 163     -14.759  13.023 -20.894  1.00 82.40           H
ATOM   2381 3HD2 LEU A 163     -14.610  14.688 -20.282  1.00 82.40           H
ATOM   2382  HN  LEU A 163     -10.712  10.521 -21.699  1.00 82.40           H
ATOM   2383  N   TYR A 164     -12.013   9.926 -18.845  1.00 77.44           N
ATOM   2384  CA  TYR A 164     -12.498   9.196 -17.686  1.00 77.44           C
ATOM   2385  C   TYR A 164     -11.341   8.791 -16.770  1.00 77.44           C
ATOM   2386  O   TYR A 164     -11.482   8.796 -15.548  1.00 77.44           O
ATOM   2387  HA  TYR A 164     -13.175   9.850 -17.136  1.00 77.44           H
ATOM   2388  CB  TYR A 164     -13.166   7.933 -18.232  1.00 77.44           C
ATOM   2389 1HB  TYR A 164     -12.512   7.482 -18.978  1.00 77.44           H
ATOM   2390 2HB  TYR A 164     -13.273   7.212 -17.423  1.00 77.44           H
ATOM   2391  CG  TYR A 164     -14.539   8.179 -18.861  1.00 77.44           C
ATOM   2392  CD1 TYR A 164     -15.503   8.878 -18.164  1.00 77.44           C
ATOM   2393  HD1 TYR A 164     -15.286   9.255 -17.164  1.00 77.44           H
ATOM   2394  CD2 TYR A 164     -14.814   7.701 -20.127  1.00 77.44           C
ATOM   2395  HD2 TYR A 164     -14.053   7.149 -20.678  1.00 77.44           H
ATOM   2396  CE1 TYR A 164     -16.795   9.109 -18.756  1.00 77.44           C
ATOM   2397  HE1 TYR A 164     -17.566   9.659 -18.216  1.00 77.44           H
ATOM   2398  CE2 TYR A 164     -16.106   7.932 -20.719  1.00 77.44           C
ATOM   2399  HE2 TYR A 164     -16.336   7.560 -21.717  1.00 77.44           H
ATOM   2400  CZ  TYR A 164     -17.033   8.624 -20.004  1.00 77.44           C
ATOM   2401  OH  TYR A 164     -18.253   8.843 -20.563  1.00 77.44           O
ATOM   2402  HH  TYR A 164     -18.830   9.364 -19.934  1.00 77.44           H
ATOM   2403  HN  TYR A 164     -12.218   9.503 -19.727  1.00 77.44           H
ATOM   2404  N   SER A 165     -10.224   8.450 -17.395  1.00 87.86           N
ATOM   2405  CA  SER A 165      -9.053   8.017 -16.653  1.00 87.86           C
ATOM   2406  C   SER A 165      -8.561   9.147 -15.746  1.00 87.86           C
ATOM   2407  O   SER A 165      -8.103   8.899 -14.632  1.00 87.86           O
ATOM   2408  HA  SER A 165      -9.386   7.167 -16.058  1.00 87.86           H
ATOM   2409  CB  SER A 165      -7.935   7.571 -17.598  1.00 87.86           C
ATOM   2410 1HB  SER A 165      -7.174   7.035 -17.031  1.00 87.86           H
ATOM   2411 2HB  SER A 165      -8.338   6.872 -18.331  1.00 87.86           H
ATOM   2412  OG  SER A 165      -7.335   8.673 -18.273  1.00 87.86           O
ATOM   2413  HG  SER A 165      -8.035   9.340 -18.528  1.00 87.86           H
ATOM   2414  HN  SER A 165     -10.113   8.466 -18.389  1.00 87.86           H
ATOM   2415  N   LYS A 166      -8.673  10.365 -16.258  1.00 84.83           N
ATOM   2416  CA  LYS A 166      -8.276  11.536 -15.495  1.00 84.83           C
ATOM   2417  C   LYS A 166      -9.203  11.692 -14.288  1.00 84.83           C
ATOM   2418  O   LYS A 166      -8.739  11.894 -13.167  1.00 84.83           O
ATOM   2419  HA  LYS A 166      -7.263  11.362 -15.132  1.00 84.83           H
ATOM   2420  CB  LYS A 166      -8.228  12.771 -16.397  1.00 84.83           C
ATOM   2421 1HB  LYS A 166      -9.146  12.836 -16.980  1.00 84.83           H
ATOM   2422 2HB  LYS A 166      -8.176  13.671 -15.784  1.00 84.83           H
ATOM   2423  CG  LYS A 166      -7.022  12.717 -17.337  1.00 84.83           C
ATOM   2424 1HG  LYS A 166      -6.104  12.654 -16.754  1.00 84.83           H
ATOM   2425 2HG  LYS A 166      -7.074  11.816 -17.949  1.00 84.83           H
ATOM   2426  CD  LYS A 166      -6.975  13.951 -18.240  1.00 84.83           C
ATOM   2427 1HD  LYS A 166      -7.880  13.997 -18.847  1.00 84.83           H
ATOM   2428 2HD  LYS A 166      -6.955  14.853 -17.629  1.00 84.83           H
ATOM   2429  CE  LYS A 166      -5.746  13.918 -19.151  1.00 84.83           C
ATOM   2430 1HE  LYS A 166      -4.845  13.793 -18.550  1.00 84.83           H
ATOM   2431 2HE  LYS A 166      -5.805  13.060 -19.820  1.00 84.83           H
ATOM   2432  NZ  LYS A 166      -5.653  15.166 -19.941  1.00 84.83           N
ATOM   2433 1HZ  LYS A 166      -4.840  15.123 -20.546  1.00 84.83           H
ATOM   2434 2HZ  LYS A 166      -6.489  15.272 -20.505  1.00 84.83           H
ATOM   2435 3HZ  LYS A 166      -5.566  15.958 -19.314  1.00 84.83           H
ATOM   2436  HN  LYS A 166      -9.026  10.556 -17.173  1.00 84.83           H
ATOM   2437  N   MET A 167     -10.496  11.591 -14.558  1.00 85.95           N
ATOM   2438  CA  MET A 167     -11.494  11.768 -13.517  1.00 85.95           C
ATOM   2439  C   MET A 167     -11.337  10.711 -12.422  1.00 85.95           C
ATOM   2440  O   MET A 167     -11.390  11.029 -11.235  1.00 85.95           O
ATOM   2441  HA  MET A 167     -11.313  12.760 -13.103  1.00 85.95           H
ATOM   2442  CB  MET A 167     -12.893  11.666 -14.128  1.00 85.95           C
ATOM   2443 1HB  MET A 167     -13.004  10.708 -14.635  1.00 85.95           H
ATOM   2444 2HB  MET A 167     -13.642  11.697 -13.337  1.00 85.95           H
ATOM   2445  CG  MET A 167     -13.142  12.805 -15.119  1.00 85.95           C
ATOM   2446 1HG  MET A 167     -13.011  13.766 -14.622  1.00 85.95           H
ATOM   2447 2HG  MET A 167     -12.412  12.762 -15.927  1.00 85.95           H
ATOM   2448  SD  MET A 167     -14.794  12.684 -15.785  1.00 85.95           S
ATOM   2449  CE  MET A 167     -15.683  13.667 -14.588  1.00 85.95           C
ATOM   2450 1HE  MET A 167     -15.571  13.223 -13.599  1.00 85.95           H
ATOM   2451 2HE  MET A 167     -15.282  14.680 -14.580  1.00 85.95           H
ATOM   2452 3HE  MET A 167     -16.740  13.696 -14.855  1.00 85.95           H
ATOM   2453  HN  MET A 167     -10.864  11.393 -15.467  1.00 85.95           H
ATOM   2454  N   VAL A 168     -11.147   9.475 -12.860  1.00 93.50           N
ATOM   2455  CA  VAL A 168     -11.032   8.362 -11.933  1.00 93.50           C
ATOM   2456  C   VAL A 168      -9.826   8.588 -11.019  1.00 93.50           C
ATOM   2457  O   VAL A 168      -9.910   8.375  -9.810  1.00 93.50           O
ATOM   2458  HA  VAL A 168     -11.935   8.346 -11.324  1.00 93.50           H
ATOM   2459  CB  VAL A 168     -10.958   7.043 -12.705  1.00 93.50           C
ATOM   2460  HB  VAL A 168     -10.175   7.139 -13.458  1.00 93.50           H
ATOM   2461  CG1 VAL A 168     -10.581   5.886 -11.779  1.00 93.50           C
ATOM   2462 1HG1 VAL A 168      -9.607   6.082 -11.329  1.00 93.50           H
ATOM   2463 2HG1 VAL A 168     -11.331   5.789 -10.994  1.00 93.50           H
ATOM   2464 3HG1 VAL A 168     -10.535   4.960 -12.353  1.00 93.50           H
ATOM   2465  CG2 VAL A 168     -12.274   6.758 -13.431  1.00 93.50           C
ATOM   2466 1HG2 VAL A 168     -13.083   6.692 -12.703  1.00 93.50           H
ATOM   2467 2HG2 VAL A 168     -12.483   7.564 -14.135  1.00 93.50           H
ATOM   2468 3HG2 VAL A 168     -12.194   5.815 -13.972  1.00 93.50           H
ATOM   2469  HN  VAL A 168     -11.072   9.229 -13.827  1.00 93.50           H
ATOM   2470  N   CYS A 169      -8.731   9.016 -11.631  1.00 94.62           N
ATOM   2471  CA  CYS A 169      -7.506   9.260 -10.890  1.00 94.62           C
ATOM   2472  C   CYS A 169      -7.793  10.318  -9.823  1.00 94.62           C
ATOM   2473  O   CYS A 169      -7.422  10.150  -8.662  1.00 94.62           O
ATOM   2474  HA  CYS A 169      -7.224   8.312 -10.430  1.00 94.62           H
ATOM   2475  CB  CYS A 169      -6.360   9.677 -11.813  1.00 94.62           C
ATOM   2476 1HB  CYS A 169      -6.693  10.465 -12.488  1.00 94.62           H
ATOM   2477 2HB  CYS A 169      -5.539  10.087 -11.225  1.00 94.62           H
ATOM   2478  SG  CYS A 169      -5.777   8.235 -12.778  1.00 94.62           S
ATOM   2479  HG  CYS A 169      -6.767   8.252 -13.665  1.00 94.62           H
ATOM   2480  HN  CYS A 169      -8.674   9.195 -12.614  1.00 94.62           H
ATOM   2481  N   PHE A 170      -8.451  11.384 -10.254  1.00 93.94           N
ATOM   2482  CA  PHE A 170      -8.765  12.483  -9.356  1.00 93.94           C
ATOM   2483  C   PHE A 170      -9.626  12.005  -8.185  1.00 93.94           C
ATOM   2484  O   PHE A 170      -9.357  12.345  -7.034  1.00 93.94           O
ATOM   2485  HA  PHE A 170      -7.820  12.870  -8.976  1.00 93.94           H
ATOM   2486  CB  PHE A 170      -9.556  13.511 -10.168  1.00 93.94           C
ATOM   2487 1HB  PHE A 170      -8.966  13.804 -11.037  1.00 93.94           H
ATOM   2488 2HB  PHE A 170     -10.465  13.041 -10.544  1.00 93.94           H
ATOM   2489  CG  PHE A 170      -9.936  14.766  -9.381  1.00 93.94           C
ATOM   2490  CD1 PHE A 170     -11.203  14.916  -8.909  1.00 93.94           C
ATOM   2491  HD1 PHE A 170     -11.947  14.141  -9.092  1.00 93.94           H
ATOM   2492  CD2 PHE A 170      -9.007  15.733  -9.152  1.00 93.94           C
ATOM   2493  HD2 PHE A 170      -7.992  15.614  -9.531  1.00 93.94           H
ATOM   2494  CE1 PHE A 170     -11.556  16.081  -8.178  1.00 93.94           C
ATOM   2495  HE1 PHE A 170     -12.571  16.200  -7.800  1.00 93.94           H
ATOM   2496  CE2 PHE A 170      -9.360  16.898  -8.421  1.00 93.94           C
ATOM   2497  HE2 PHE A 170      -8.615  17.673  -8.239  1.00 93.94           H
ATOM   2498  CZ  PHE A 170     -10.627  17.048  -7.950  1.00 93.94           C
ATOM   2499  HZ  PHE A 170     -10.897  17.942  -7.389  1.00 93.94           H
ATOM   2500  HN  PHE A 170      -8.767  11.503 -11.195  1.00 93.94           H
ATOM   2501  N   THR A 171     -10.643  11.224  -8.519  1.00 93.63           N
ATOM   2502  CA  THR A 171     -11.558  10.715  -7.511  1.00 93.63           C
ATOM   2503  C   THR A 171     -10.800   9.884  -6.474  1.00 93.63           C
ATOM   2504  O   THR A 171     -11.097   9.952  -5.282  1.00 93.63           O
ATOM   2505  HA  THR A 171     -11.995  11.563  -6.984  1.00 93.63           H
ATOM   2506  CB  THR A 171     -12.662   9.934  -8.227  1.00 93.63           C
ATOM   2507  HB  THR A 171     -12.265   9.024  -8.677  1.00 93.63           H
ATOM   2508  OG1 THR A 171     -13.221  10.877  -9.136  1.00 93.63           O
ATOM   2509  HG1 THR A 171     -12.761  10.812 -10.022  1.00 93.63           H
ATOM   2510  CG2 THR A 171     -13.824   9.579  -7.297  1.00 93.63           C
ATOM   2511 1HG2 THR A 171     -14.264  10.493  -6.899  1.00 93.63           H
ATOM   2512 2HG2 THR A 171     -13.457   8.964  -6.475  1.00 93.63           H
ATOM   2513 3HG2 THR A 171     -14.579   9.025  -7.855  1.00 93.63           H
ATOM   2514  HN  THR A 171     -10.845  10.940  -9.456  1.00 93.63           H
ATOM   2515  N   ILE A 172      -9.836   9.119  -6.964  1.00 94.57           N
ATOM   2516  CA  ILE A 172      -9.061   8.245  -6.100  1.00 94.57           C
ATOM   2517  C   ILE A 172      -8.277   9.093  -5.096  1.00 94.57           C
ATOM   2518  O   ILE A 172      -8.269   8.797  -3.902  1.00 94.57           O
ATOM   2519  HA  ILE A 172      -9.766   7.622  -5.550  1.00 94.57           H
ATOM   2520  CB  ILE A 172      -8.183   7.310  -6.933  1.00 94.57           C
ATOM   2521  HB  ILE A 172      -7.719   7.894  -7.728  1.00 94.57           H
ATOM   2522  CG1 ILE A 172      -9.023   6.221  -7.604  1.00 94.57           C
ATOM   2523 1HG1 ILE A 172      -9.384   5.520  -6.851  1.00 94.57           H
ATOM   2524 2HG1 ILE A 172      -9.901   6.669  -8.068  1.00 94.57           H
ATOM   2525  CG2 ILE A 172      -7.052   6.722  -6.087  1.00 94.57           C
ATOM   2526 1HG2 ILE A 172      -6.431   7.529  -5.698  1.00 94.57           H
ATOM   2527 2HG2 ILE A 172      -7.475   6.156  -5.257  1.00 94.57           H
ATOM   2528 3HG2 ILE A 172      -6.443   6.060  -6.704  1.00 94.57           H
ATOM   2529  CD1 ILE A 172      -8.208   5.471  -8.658  1.00 94.57           C
ATOM   2530 1HD1 ILE A 172      -7.869   6.171  -9.422  1.00 94.57           H
ATOM   2531 2HD1 ILE A 172      -7.344   5.004  -8.185  1.00 94.57           H
ATOM   2532 3HD1 ILE A 172      -8.829   4.703  -9.119  1.00 94.57           H
ATOM   2533  HN  ILE A 172      -9.582   9.091  -7.931  1.00 94.57           H
ATOM   2534  N   TRP A 173      -7.638  10.130  -5.617  1.00 92.88           N
ATOM   2535  CA  TRP A 173      -6.773  10.963  -4.799  1.00 92.88           C
ATOM   2536  C   TRP A 173      -7.636  11.631  -3.727  1.00 92.88           C
ATOM   2537  O   TRP A 173      -7.250  11.689  -2.561  1.00 92.88           O
ATOM   2538  HA  TRP A 173      -6.032  10.316  -4.331  1.00 92.88           H
ATOM   2539  CB  TRP A 173      -6.006  11.968  -5.661  1.00 92.88           C
ATOM   2540 1HB  TRP A 173      -6.687  12.393  -6.399  1.00 92.88           H
ATOM   2541 2HB  TRP A 173      -5.669  12.790  -5.029  1.00 92.88           H
ATOM   2542  CG  TRP A 173      -4.798  11.372  -6.386  1.00 92.88           C
ATOM   2543  CD1 TRP A 173      -4.654  11.141  -7.698  1.00 92.88           C
ATOM   2544  HD1 TRP A 173      -5.416  11.360  -8.446  1.00 92.88           H
ATOM   2545  CD2 TRP A 173      -3.561  10.938  -5.782  1.00 92.88           C
ATOM   2546  NE1 TRP A 173      -3.421  10.592  -7.983  1.00 92.88           N
ATOM   2547  HE1 TRP A 173      -3.082  10.333  -8.887  1.00 92.88           H
ATOM   2548  CE2 TRP A 173      -2.735  10.464  -6.780  1.00 92.88           C
ATOM   2549  CE3 TRP A 173      -3.154  10.945  -4.436  1.00 92.88           C
ATOM   2550  HE3 TRP A 173      -3.788  11.314  -3.629  1.00 92.88           H
ATOM   2551  CZ2 TRP A 173      -1.450   9.963  -6.539  1.00 92.88           C
ATOM   2552  HZ2 TRP A 173      -0.817   9.594  -7.346  1.00 92.88           H
ATOM   2553  CZ3 TRP A 173      -1.868  10.440  -4.211  1.00 92.88           C
ATOM   2554  HZ3 TRP A 173      -1.503  10.422  -3.184  1.00 92.88           H
ATOM   2555  CH2 TRP A 173      -1.024   9.960  -5.205  1.00 92.88           C
ATOM   2556  HH2 TRP A 173      -0.034   9.582  -4.948  1.00 92.88           H
ATOM   2557  HN  TRP A 173      -7.704  10.403  -6.577  1.00 92.88           H
ATOM   2558  N   VAL A 174      -8.789  12.120  -4.160  1.00 95.95           N
ATOM   2559  CA  VAL A 174      -9.696  12.810  -3.258  1.00 95.95           C
ATOM   2560  C   VAL A 174     -10.150  11.845  -2.162  1.00 95.95           C
ATOM   2561  O   VAL A 174     -10.169  12.202  -0.985  1.00 95.95           O
ATOM   2562  HA  VAL A 174      -9.142  13.628  -2.798  1.00 95.95           H
ATOM   2563  CB  VAL A 174     -10.861  13.411  -4.047  1.00 95.95           C
ATOM   2564  HB  VAL A 174     -11.308  12.615  -4.643  1.00 95.95           H
ATOM   2565  CG1 VAL A 174     -11.938  13.953  -3.105  1.00 95.95           C
ATOM   2566 1HG1 VAL A 174     -12.318  13.143  -2.483  1.00 95.95           H
ATOM   2567 2HG1 VAL A 174     -11.509  14.728  -2.471  1.00 95.95           H
ATOM   2568 3HG1 VAL A 174     -12.755  14.374  -3.692  1.00 95.95           H
ATOM   2569  CG2 VAL A 174     -10.372  14.499  -5.005  1.00 95.95           C
ATOM   2570 1HG2 VAL A 174      -9.889  15.293  -4.436  1.00 95.95           H
ATOM   2571 2HG2 VAL A 174      -9.659  14.069  -5.709  1.00 95.95           H
ATOM   2572 3HG2 VAL A 174     -11.221  14.909  -5.553  1.00 95.95           H
ATOM   2573  HN  VAL A 174      -9.106  12.050  -5.106  1.00 95.95           H
ATOM   2574  N   LEU A 175     -10.505  10.641  -2.587  1.00 91.12           N
ATOM   2575  CA  LEU A 175     -11.023   9.645  -1.665  1.00 91.12           C
ATOM   2576  C   LEU A 175      -9.946   9.299  -0.636  1.00 91.12           C
ATOM   2577  O   LEU A 175     -10.221   9.242   0.562  1.00 91.12           O
ATOM   2578  HA  LEU A 175     -11.869  10.092  -1.143  1.00 91.12           H
ATOM   2579  CB  LEU A 175     -11.554   8.431  -2.431  1.00 91.12           C
ATOM   2580 1HB  LEU A 175     -12.327   8.771  -3.120  1.00 91.12           H
ATOM   2581 2HB  LEU A 175     -10.744   8.025  -3.036  1.00 91.12           H
ATOM   2582  CG  LEU A 175     -12.132   7.300  -1.578  1.00 91.12           C
ATOM   2583  HG  LEU A 175     -11.385   7.014  -0.838  1.00 91.12           H
ATOM   2584  CD1 LEU A 175     -13.371   7.769  -0.812  1.00 91.12           C
ATOM   2585 1HD1 LEU A 175     -13.101   8.598  -0.157  1.00 91.12           H
ATOM   2586 2HD1 LEU A 175     -14.133   8.098  -1.519  1.00 91.12           H
ATOM   2587 3HD1 LEU A 175     -13.762   6.946  -0.214  1.00 91.12           H
ATOM   2588  CD2 LEU A 175     -12.420   6.063  -2.431  1.00 91.12           C
ATOM   2589 1HD2 LEU A 175     -13.140   6.317  -3.209  1.00 91.12           H
ATOM   2590 2HD2 LEU A 175     -11.495   5.716  -2.891  1.00 91.12           H
ATOM   2591 3HD2 LEU A 175     -12.830   5.274  -1.800  1.00 91.12           H
ATOM   2592  HN  LEU A 175     -10.443  10.344  -3.540  1.00 91.12           H
ATOM   2593  N   ALA A 176      -8.741   9.076  -1.140  1.00 95.80           N
ATOM   2594  CA  ALA A 176      -7.640   8.655  -0.290  1.00 95.80           C
ATOM   2595  C   ALA A 176      -7.349   9.748   0.740  1.00 95.80           C
ATOM   2596  O   ALA A 176      -7.076   9.454   1.903  1.00 95.80           O
ATOM   2597  HA  ALA A 176      -7.951   7.750   0.232  1.00 95.80           H
ATOM   2598  CB  ALA A 176      -6.421   8.330  -1.156  1.00 95.80           C
ATOM   2599 1HB  ALA A 176      -6.672   7.528  -1.850  1.00 95.80           H
ATOM   2600 2HB  ALA A 176      -6.128   9.217  -1.717  1.00 95.80           H
ATOM   2601 3HB  ALA A 176      -5.596   8.014  -0.518  1.00 95.80           H
ATOM   2602  HN  ALA A 176      -8.512   9.179  -2.108  1.00 95.80           H
ATOM   2603  N   ALA A 177      -7.418  10.987   0.276  1.00 95.56           N
ATOM   2604  CA  ALA A 177      -7.136  12.125   1.135  1.00 95.56           C
ATOM   2605  C   ALA A 177      -8.131  12.140   2.297  1.00 95.56           C
ATOM   2606  O   ALA A 177      -7.743  12.326   3.449  1.00 95.56           O
ATOM   2607  HA  ALA A 177      -6.129  11.999   1.532  1.00 95.56           H
ATOM   2608  CB  ALA A 177      -7.183  13.412   0.309  1.00 95.56           C
ATOM   2609 1HB  ALA A 177      -6.438  13.362  -0.484  1.00 95.56           H
ATOM   2610 2HB  ALA A 177      -8.174  13.526  -0.130  1.00 95.56           H
ATOM   2611 3HB  ALA A 177      -6.972  14.265   0.954  1.00 95.56           H
ATOM   2612  HN  ALA A 177      -7.660  11.219  -0.666  1.00 95.56           H
ATOM   2613  N   ALA A 178      -9.396  11.942   1.954  1.00 95.52           N
ATOM   2614  CA  ALA A 178     -10.457  11.999   2.944  1.00 95.52           C
ATOM   2615  C   ALA A 178     -10.247  10.887   3.974  1.00 95.52           C
ATOM   2616  O   ALA A 178     -10.521  11.074   5.159  1.00 95.52           O
ATOM   2617  HA  ALA A 178     -10.392  12.964   3.446  1.00 95.52           H
ATOM   2618  CB  ALA A 178     -11.814  11.897   2.244  1.00 95.52           C
ATOM   2619 1HB  ALA A 178     -11.926  12.725   1.545  1.00 95.52           H
ATOM   2620 2HB  ALA A 178     -11.873  10.953   1.702  1.00 95.52           H
ATOM   2621 3HB  ALA A 178     -12.610  11.939   2.988  1.00 95.52           H
ATOM   2622  HN  ALA A 178      -9.698  11.747   1.021  1.00 95.52           H
ATOM   2623  N   LEU A 179      -9.763   9.755   3.485  1.00 92.99           N
ATOM   2624  CA  LEU A 179      -9.586   8.589   4.334  1.00 92.99           C
ATOM   2625  C   LEU A 179      -8.392   8.816   5.264  1.00 92.99           C
ATOM   2626  O   LEU A 179      -8.137   8.014   6.160  1.00 92.99           O
ATOM   2627  HA  LEU A 179     -10.484   8.488   4.943  1.00 92.99           H
ATOM   2628  CB  LEU A 179      -9.470   7.321   3.485  1.00 92.99           C
ATOM   2629 1HB  LEU A 179      -8.703   7.483   2.727  1.00 92.99           H
ATOM   2630 2HB  LEU A 179      -9.121   6.510   4.124  1.00 92.99           H
ATOM   2631  CG  LEU A 179     -10.751   6.864   2.784  1.00 92.99           C
ATOM   2632  HG  LEU A 179     -11.171   7.717   2.250  1.00 92.99           H
ATOM   2633  CD1 LEU A 179     -10.452   5.783   1.744  1.00 92.99           C
ATOM   2634 1HD1 LEU A 179      -9.766   6.179   0.995  1.00 92.99           H
ATOM   2635 2HD1 LEU A 179      -9.996   4.923   2.235  1.00 92.99           H
ATOM   2636 3HD1 LEU A 179     -11.379   5.477   1.261  1.00 92.99           H
ATOM   2637  CD2 LEU A 179     -11.799   6.407   3.800  1.00 92.99           C
ATOM   2638 1HD2 LEU A 179     -11.403   5.574   4.381  1.00 92.99           H
ATOM   2639 2HD2 LEU A 179     -12.042   7.233   4.469  1.00 92.99           H
ATOM   2640 3HD2 LEU A 179     -12.700   6.088   3.275  1.00 92.99           H
ATOM   2641  HN  LEU A 179      -9.494   9.628   2.531  1.00 92.99           H
ATOM   2642  N   CYS A 180      -7.693   9.915   5.019  1.00 91.64           N
ATOM   2643  CA  CYS A 180      -6.487  10.218   5.770  1.00 91.64           C
ATOM   2644  C   CYS A 180      -6.838  11.244   6.849  1.00 91.64           C
ATOM   2645  O   CYS A 180      -5.981  11.637   7.639  1.00 91.64           O
ATOM   2646  HA  CYS A 180      -6.155   9.282   6.220  1.00 91.64           H
ATOM   2647  CB  CYS A 180      -5.361  10.710   4.859  1.00 91.64           C
ATOM   2648 1HB  CYS A 180      -5.682  11.601   4.319  1.00 91.64           H
ATOM   2649 2HB  CYS A 180      -4.496  10.995   5.458  1.00 91.64           H
ATOM   2650  SG  CYS A 180      -4.895   9.396   3.674  1.00 91.64           S
ATOM   2651  HG  CYS A 180      -6.064   9.358   3.041  1.00 91.64           H
ATOM   2652  HN  CYS A 180      -7.938  10.590   4.323  1.00 91.64           H
ATOM   2653  N   ILE A 181      -8.100  11.649   6.848  1.00 91.55           N
ATOM   2654  CA  ILE A 181      -8.563  12.659   7.784  1.00 91.55           C
ATOM   2655  C   ILE A 181      -8.280  12.192   9.213  1.00 91.55           C
ATOM   2656  O   ILE A 181      -7.748  12.949  10.024  1.00 91.55           O
ATOM   2657  HA  ILE A 181      -7.988  13.566   7.597  1.00 91.55           H
ATOM   2658  CB  ILE A 181     -10.033  12.994   7.526  1.00 91.55           C
ATOM   2659  HB  ILE A 181     -10.590  12.060   7.457  1.00 91.55           H
ATOM   2660  CG1 ILE A 181     -10.204  13.722   6.192  1.00 91.55           C
ATOM   2661 1HG1 ILE A 181      -9.725  14.700   6.243  1.00 91.55           H
ATOM   2662 2HG1 ILE A 181      -9.703  13.163   5.402  1.00 91.55           H
ATOM   2663  CG2 ILE A 181     -10.627  13.788   8.692  1.00 91.55           C
ATOM   2664 1HG2 ILE A 181     -10.558  13.198   9.606  1.00 91.55           H
ATOM   2665 2HG2 ILE A 181     -10.073  14.718   8.818  1.00 91.55           H
ATOM   2666 3HG2 ILE A 181     -11.673  14.013   8.483  1.00 91.55           H
ATOM   2667  CD1 ILE A 181     -11.685  13.891   5.844  1.00 91.55           C
ATOM   2668 1HD1 ILE A 181     -12.154  12.910   5.770  1.00 91.55           H
ATOM   2669 2HD1 ILE A 181     -12.177  14.471   6.624  1.00 91.55           H
ATOM   2670 3HD1 ILE A 181     -11.777  14.411   4.891  1.00 91.55           H
ATOM   2671  HN  ILE A 181      -8.799  11.299   6.224  1.00 91.55           H
ATOM   2672  N   PRO A 182      -8.629  10.942   9.547  1.00 92.82           N
ATOM   2673  CA  PRO A 182      -8.407  10.433  10.903  1.00 92.82           C
ATOM   2674  C   PRO A 182      -6.968  10.613  11.359  1.00 92.82           C
ATOM   2675  O   PRO A 182      -6.718  11.045  12.483  1.00 92.82           O
ATOM   2676  HA  PRO A 182      -9.005  11.000  11.618  1.00 92.82           H
ATOM   2677  CB  PRO A 182      -8.791   8.956  10.804  1.00 92.82           C
ATOM   2678 1HB  PRO A 182      -7.929   8.332  10.570  1.00 92.82           H
ATOM   2679 2HB  PRO A 182      -9.207   8.585  11.740  1.00 92.82           H
ATOM   2680  CG  PRO A 182      -9.822   8.934   9.681  1.00 92.82           C
ATOM   2681 1HG  PRO A 182      -9.932   7.938   9.252  1.00 92.82           H
ATOM   2682 2HG  PRO A 182     -10.811   9.227  10.034  1.00 92.82           H
ATOM   2683  CD  PRO A 182      -9.256   9.928   8.680  1.00 92.82           C
ATOM   2684 1HD  PRO A 182      -8.527   9.463   8.017  1.00 92.82           H
ATOM   2685 2HD  PRO A 182     -10.034  10.352   8.046  1.00 92.82           H
ATOM   2686  N   GLU A 183      -6.051  10.272  10.464  1.00 90.08           N
ATOM   2687  CA  GLU A 183      -4.636  10.329  10.786  1.00 90.08           C
ATOM   2688  C   GLU A 183      -4.222  11.766  11.111  1.00 90.08           C
ATOM   2689  O   GLU A 183      -3.438  11.997  12.030  1.00 90.08           O
ATOM   2690  HA  GLU A 183      -4.513   9.700  11.668  1.00 90.08           H
ATOM   2691  CB  GLU A 183      -3.791   9.760   9.643  1.00 90.08           C
ATOM   2692 1HB  GLU A 183      -4.234  10.037   8.687  1.00 90.08           H
ATOM   2693 2HB  GLU A 183      -2.758  10.089   9.752  1.00 90.08           H
ATOM   2694  CG  GLU A 183      -3.764   8.231   9.691  1.00 90.08           C
ATOM   2695 1HG  GLU A 183      -3.051   7.854   8.957  1.00 90.08           H
ATOM   2696 2HG  GLU A 183      -3.418   7.900  10.670  1.00 90.08           H
ATOM   2697  CD  GLU A 183      -5.150   7.649   9.410  1.00 90.08           C
ATOM   2698  OE1 GLU A 183      -5.396   6.516   9.878  1.00 90.08           O
ATOM   2699  OE2 GLU A 183      -5.934   8.350   8.734  1.00 90.08           O
ATOM   2700  HN  GLU A 183      -6.262   9.963   9.537  1.00 90.08           H
ATOM   2701  N   ILE A 184      -4.768  12.694  10.338  1.00 91.37           N
ATOM   2702  CA  ILE A 184      -4.408  14.094  10.483  1.00 91.37           C
ATOM   2703  C   ILE A 184      -4.787  14.571  11.887  1.00 91.37           C
ATOM   2704  O   ILE A 184      -4.042  15.325  12.512  1.00 91.37           O
ATOM   2705  HA  ILE A 184      -3.326  14.167  10.374  1.00 91.37           H
ATOM   2706  CB  ILE A 184      -5.033  14.927   9.362  1.00 91.37           C
ATOM   2707  HB  ILE A 184      -6.101  14.711   9.331  1.00 91.37           H
ATOM   2708  CG1 ILE A 184      -4.454  14.537   8.001  1.00 91.37           C
ATOM   2709 1HG1 ILE A 184      -3.419  14.873   7.933  1.00 91.37           H
ATOM   2710 2HG1 ILE A 184      -4.443  13.451   7.904  1.00 91.37           H
ATOM   2711  CG2 ILE A 184      -4.883  16.423   9.642  1.00 91.37           C
ATOM   2712 1HG2 ILE A 184      -5.382  16.670  10.579  1.00 91.37           H
ATOM   2713 2HG2 ILE A 184      -3.825  16.675   9.715  1.00 91.37           H
ATOM   2714 3HG2 ILE A 184      -5.336  16.992   8.829  1.00 91.37           H
ATOM   2715  CD1 ILE A 184      -5.271  15.148   6.861  1.00 91.37           C
ATOM   2716 1HD1 ILE A 184      -6.299  14.791   6.919  1.00 91.37           H
ATOM   2717 2HD1 ILE A 184      -5.259  16.235   6.948  1.00 91.37           H
ATOM   2718 3HD1 ILE A 184      -4.837  14.855   5.905  1.00 91.37           H
ATOM   2719  HN  ILE A 184      -5.442  12.502   9.626  1.00 91.37           H
ATOM   2720  N   LEU A 185      -5.943  14.111  12.342  1.00 91.25           N
ATOM   2721  CA  LEU A 185      -6.533  14.642  13.559  1.00 91.25           C
ATOM   2722  C   LEU A 185      -5.820  14.040  14.771  1.00 91.25           C
ATOM   2723  O   LEU A 185      -5.403  14.765  15.673  1.00 91.25           O
ATOM   2724  HA  LEU A 185      -6.366  15.719  13.560  1.00 91.25           H
ATOM   2725  CB  LEU A 185      -8.047  14.418  13.562  1.00 91.25           C
ATOM   2726 1HB  LEU A 185      -8.237  13.356  13.410  1.00 91.25           H
ATOM   2727 2HB  LEU A 185      -8.429  14.673  14.551  1.00 91.25           H
ATOM   2728  CG  LEU A 185      -8.843  15.205  12.519  1.00 91.25           C
ATOM   2729  HG  LEU A 185      -8.474  14.933  11.531  1.00 91.25           H
ATOM   2730  CD1 LEU A 185     -10.326  14.832  12.566  1.00 91.25           C
ATOM   2731 1HD1 LEU A 185     -10.440  13.767  12.362  1.00 91.25           H
ATOM   2732 2HD1 LEU A 185     -10.727  15.057  13.555  1.00 91.25           H
ATOM   2733 3HD1 LEU A 185     -10.869  15.406  11.815  1.00 91.25           H
ATOM   2734  CD2 LEU A 185      -8.625  16.710  12.684  1.00 91.25           C
ATOM   2735 1HD2 LEU A 185      -8.951  17.018  13.678  1.00 91.25           H
ATOM   2736 2HD2 LEU A 185      -7.567  16.940  12.562  1.00 91.25           H
ATOM   2737 3HD2 LEU A 185      -9.203  17.246  11.931  1.00 91.25           H
ATOM   2738  HN  LEU A 185      -6.473  13.390  11.895  1.00 91.25           H
ATOM   2739  N   TYR A 186      -5.702  12.720  14.754  1.00 91.24           N
ATOM   2740  CA  TYR A 186      -5.457  11.974  15.976  1.00 91.24           C
ATOM   2741  C   TYR A 186      -4.010  11.483  16.038  1.00 91.24           C
ATOM   2742  O   TYR A 186      -3.608  10.847  17.011  1.00 91.24           O
ATOM   2743  HA  TYR A 186      -5.644  12.640  16.819  1.00 91.24           H
ATOM   2744  CB  TYR A 186      -6.393  10.764  15.926  1.00 91.24           C
ATOM   2745 1HB  TYR A 186      -6.118  10.141  15.075  1.00 91.24           H
ATOM   2746 2HB  TYR A 186      -6.242  10.164  16.823  1.00 91.24           H
ATOM   2747  CG  TYR A 186      -7.875  11.128  15.816  1.00 91.24           C
ATOM   2748  CD1 TYR A 186      -8.438  12.010  16.717  1.00 91.24           C
ATOM   2749  HD1 TYR A 186      -7.826  12.447  17.506  1.00 91.24           H
ATOM   2750  CD2 TYR A 186      -8.649  10.574  14.817  1.00 91.24           C
ATOM   2751  HD2 TYR A 186      -8.205   9.877  14.106  1.00 91.24           H
ATOM   2752  CE1 TYR A 186      -9.833  12.352  16.614  1.00 91.24           C
ATOM   2753  HE1 TYR A 186     -10.290  13.047  17.318  1.00 91.24           H
ATOM   2754  CE2 TYR A 186     -10.044  10.916  14.714  1.00 91.24           C
ATOM   2755  HE2 TYR A 186     -10.667  10.486  13.930  1.00 91.24           H
ATOM   2756  CZ  TYR A 186     -10.567  11.788  15.617  1.00 91.24           C
ATOM   2757  OH  TYR A 186     -11.884  12.111  15.520  1.00 91.24           O
ATOM   2758  HH  TYR A 186     -12.308  11.598  14.773  1.00 91.24           H
ATOM   2759  HN  TYR A 186      -5.770  12.164  13.925  1.00 91.24           H
ATOM   2760  N   SER A 187      -3.267  11.796  14.987  1.00 92.31           N
ATOM   2761  CA  SER A 187      -1.829  11.584  14.997  1.00 92.31           C
ATOM   2762  C   SER A 187      -1.160  12.578  15.949  1.00 92.31           C
ATOM   2763  O   SER A 187      -1.293  13.789  15.780  1.00 92.31           O
ATOM   2764  HA  SER A 187      -1.691  10.562  15.352  1.00 92.31           H
ATOM   2765  CB  SER A 187      -1.243  11.718  13.591  1.00 92.31           C
ATOM   2766 1HB  SER A 187      -1.464  12.711  13.199  1.00 92.31           H
ATOM   2767 2HB  SER A 187      -0.157  11.629  13.640  1.00 92.31           H
ATOM   2768  OG  SER A 187      -1.759  10.732  12.701  1.00 92.31           O
ATOM   2769  HG  SER A 187      -2.251  11.173  11.950  1.00 92.31           H
ATOM   2770  HN  SER A 187      -3.630  12.187  14.142  1.00 92.31           H
ATOM   2771  N   GLN A 188      -0.455  12.029  16.927  1.00 85.43           N
ATOM   2772  CA  GLN A 188       0.347  12.846  17.821  1.00 85.43           C
ATOM   2773  C   GLN A 188       1.557  12.054  18.322  1.00 85.43           C
ATOM   2774  O   GLN A 188       1.623  10.839  18.146  1.00 85.43           O
ATOM   2775  HA  GLN A 188       0.682  13.691  17.219  1.00 85.43           H
ATOM   2776  CB  GLN A 188      -0.491  13.365  18.991  1.00 85.43           C
ATOM   2777 1HB  GLN A 188       0.106  14.046  19.597  1.00 85.43           H
ATOM   2778 2HB  GLN A 188      -1.338  13.936  18.611  1.00 85.43           H
ATOM   2779  CG  GLN A 188      -0.995  12.210  19.859  1.00 85.43           C
ATOM   2780 1HG  GLN A 188      -1.532  11.492  19.239  1.00 85.43           H
ATOM   2781 2HG  GLN A 188      -0.148  11.683  20.296  1.00 85.43           H
ATOM   2782  CD  GLN A 188      -1.915  12.721  20.970  1.00 85.43           C
ATOM   2783  OE1 GLN A 188      -2.394  13.842  20.948  1.00 85.43           O
ATOM   2784  NE2 GLN A 188      -2.133  11.837  21.940  1.00 85.43           N
ATOM   2785 1HE2 GLN A 188      -1.709  10.932  21.897  1.00 85.43           H
ATOM   2786 2HE2 GLN A 188      -2.722  12.077  22.712  1.00 85.43           H
ATOM   2787  HN  GLN A 188      -0.427  11.047  17.113  1.00 85.43           H
ATOM   2788  N   ILE A 189       2.483  12.776  18.936  1.00 89.81           N
ATOM   2789  CA  ILE A 189       3.617  12.141  19.586  1.00 89.81           C
ATOM   2790  C   ILE A 189       3.222  11.729  21.005  1.00 89.81           C
ATOM   2791  O   ILE A 189       2.767  12.558  21.792  1.00 89.81           O
ATOM   2792  HA  ILE A 189       3.857  11.241  19.019  1.00 89.81           H
ATOM   2793  CB  ILE A 189       4.846  13.051  19.529  1.00 89.81           C
ATOM   2794  HB  ILE A 189       4.589  14.001  19.999  1.00 89.81           H
ATOM   2795  CG1 ILE A 189       5.237  13.355  18.082  1.00 89.81           C
ATOM   2796 1HG1 ILE A 189       5.560  12.437  17.589  1.00 89.81           H
ATOM   2797 2HG1 ILE A 189       4.368  13.721  17.535  1.00 89.81           H
ATOM   2798  CG2 ILE A 189       6.008  12.454  20.325  1.00 89.81           C
ATOM   2799 1HG2 ILE A 189       5.711  12.332  21.366  1.00 89.81           H
ATOM   2800 2HG2 ILE A 189       6.273  11.483  19.906  1.00 89.81           H
ATOM   2801 3HG2 ILE A 189       6.868  13.121  20.268  1.00 89.81           H
ATOM   2802  CD1 ILE A 189       6.359  14.393  18.023  1.00 89.81           C
ATOM   2803 1HD1 ILE A 189       6.024  15.317  18.495  1.00 89.81           H
ATOM   2804 2HD1 ILE A 189       7.234  14.013  18.550  1.00 89.81           H
ATOM   2805 3HD1 ILE A 189       6.618  14.590  16.983  1.00 89.81           H
ATOM   2806  HN  ILE A 189       2.467  13.774  18.994  1.00 89.81           H
ATOM   2807  N   LYS A 190       3.410  10.449  21.290  1.00 84.66           N
ATOM   2808  CA  LYS A 190       3.199   9.942  22.635  1.00 84.66           C
ATOM   2809  C   LYS A 190       4.544   9.534  23.239  1.00 84.66           C
ATOM   2810  O   LYS A 190       5.370   8.920  22.565  1.00 84.66           O
ATOM   2811  HA  LYS A 190       2.787  10.757  23.230  1.00 84.66           H
ATOM   2812  CB  LYS A 190       2.161   8.818  22.628  1.00 84.66           C
ATOM   2813 1HB  LYS A 190       1.271   9.142  22.089  1.00 84.66           H
ATOM   2814 2HB  LYS A 190       2.559   7.955  22.094  1.00 84.66           H
ATOM   2815  CG  LYS A 190       1.782   8.412  24.054  1.00 84.66           C
ATOM   2816 1HG  LYS A 190       2.676   8.108  24.598  1.00 84.66           H
ATOM   2817 2HG  LYS A 190       1.365   9.270  24.581  1.00 84.66           H
ATOM   2818  CD  LYS A 190       0.767   7.268  24.046  1.00 84.66           C
ATOM   2819 1HD  LYS A 190      -0.149   7.593  23.553  1.00 84.66           H
ATOM   2820 2HD  LYS A 190       1.160   6.432  23.468  1.00 84.66           H
ATOM   2821  CE  LYS A 190       0.450   6.807  25.471  1.00 84.66           C
ATOM   2822 1HE  LYS A 190       1.370   6.749  26.053  1.00 84.66           H
ATOM   2823 2HE  LYS A 190      -0.192   7.537  25.961  1.00 84.66           H
ATOM   2824  NZ  LYS A 190      -0.216   5.485  25.451  1.00 84.66           N
ATOM   2825 1HZ  LYS A 190      -0.287   5.129  26.398  1.00 84.66           H
ATOM   2826 2HZ  LYS A 190      -1.144   5.580  25.055  1.00 84.66           H
ATOM   2827 3HZ  LYS A 190       0.328   4.841  24.888  1.00 84.66           H
ATOM   2828  HN  LYS A 190       3.700   9.764  20.621  1.00 84.66           H
ATOM   2829  N   GLU A 191       4.723   9.892  24.502  1.00 75.45           N
ATOM   2830  CA  GLU A 191       5.903   9.473  25.238  1.00 75.45           C
ATOM   2831  C   GLU A 191       5.597   8.221  26.064  1.00 75.45           C
ATOM   2832  O   GLU A 191       4.704   8.234  26.909  1.00 75.45           O
ATOM   2833  HA  GLU A 191       6.651   9.242  24.480  1.00 75.45           H
ATOM   2834  CB  GLU A 191       6.424  10.603  26.129  1.00 75.45           C
ATOM   2835 1HB  GLU A 191       6.438  11.536  25.567  1.00 75.45           H
ATOM   2836 2HB  GLU A 191       5.827  10.657  27.040  1.00 75.45           H
ATOM   2837  CG  GLU A 191       7.863  10.333  26.572  1.00 75.45           C
ATOM   2838 1HG  GLU A 191       7.882   9.495  27.269  1.00 75.45           H
ATOM   2839 2HG  GLU A 191       8.465  10.044  25.710  1.00 75.45           H
ATOM   2840  CD  GLU A 191       8.473  11.569  27.236  1.00 75.45           C
ATOM   2841  OE1 GLU A 191       9.704  11.547  27.452  1.00 75.45           O
ATOM   2842  OE2 GLU A 191       7.695  12.507  27.512  1.00 75.45           O
ATOM   2843  HN  GLU A 191       4.080  10.457  25.019  1.00 75.45           H
ATOM   2844  N   GLU A 192       6.355   7.170  25.789  1.00 75.20           N
ATOM   2845  CA  GLU A 192       6.110   5.885  26.421  1.00 75.20           C
ATOM   2846  C   GLU A 192       7.420   5.293  26.946  1.00 75.20           C
ATOM   2847  O   GLU A 192       8.326   4.995  26.170  1.00 75.20           O
ATOM   2848  HA  GLU A 192       5.439   6.095  27.254  1.00 75.20           H
ATOM   2849  CB  GLU A 192       5.422   4.920  25.453  1.00 75.20           C
ATOM   2850 1HB  GLU A 192       4.583   5.421  24.970  1.00 75.20           H
ATOM   2851 2HB  GLU A 192       6.153   4.525  24.747  1.00 75.20           H
ATOM   2852  CG  GLU A 192       4.846   3.714  26.198  1.00 75.20           C
ATOM   2853 1HG  GLU A 192       4.759   2.869  25.515  1.00 75.20           H
ATOM   2854 2HG  GLU A 192       5.528   3.414  26.993  1.00 75.20           H
ATOM   2855  CD  GLU A 192       3.474   4.041  26.791  1.00 75.20           C
ATOM   2856  OE1 GLU A 192       3.129   3.400  27.808  1.00 75.20           O
ATOM   2857  OE2 GLU A 192       2.802   4.923  26.215  1.00 75.20           O
ATOM   2858  HN  GLU A 192       7.124   7.187  25.149  1.00 75.20           H
ATOM   2859  N   SER A 193       7.478   5.141  28.261  1.00 74.54           N
ATOM   2860  CA  SER A 193       8.635   4.531  28.893  1.00 74.54           C
ATOM   2861  C   SER A 193       9.906   5.289  28.502  1.00 74.54           C
ATOM   2862  O   SER A 193      10.967   4.688  28.344  1.00 74.54           O
ATOM   2863  HA  SER A 193       8.455   4.614  29.965  1.00 74.54           H
ATOM   2864  CB  SER A 193       8.758   3.055  28.510  1.00 74.54           C
ATOM   2865 1HB  SER A 193       8.965   2.974  27.443  1.00 74.54           H
ATOM   2866 2HB  SER A 193       9.606   2.614  29.033  1.00 74.54           H
ATOM   2867  OG  SER A 193       7.576   2.322  28.821  1.00 74.54           O
ATOM   2868  HG  SER A 193       7.620   1.411  28.411  1.00 74.54           H
ATOM   2869  HN  SER A 193       6.754   5.426  28.890  1.00 74.54           H
ATOM   2870  N   GLY A 194       9.755   6.597  28.357  1.00 82.45           N
ATOM   2871  CA  GLY A 194      10.888   7.450  28.041  1.00 82.45           C
ATOM   2872  C   GLY A 194      11.220   7.391  26.549  1.00 82.45           C
ATOM   2873  O   GLY A 194      12.246   7.914  26.117  1.00 82.45           O
ATOM   2874 1HA  GLY A 194      10.665   8.478  28.328  1.00 82.45           H
ATOM   2875 2HA  GLY A 194      11.756   7.138  28.623  1.00 82.45           H
ATOM   2876  HN  GLY A 194       8.881   7.073  28.451  1.00 82.45           H
ATOM   2877  N   ILE A 195      10.332   6.751  25.803  1.00 80.62           N
ATOM   2878  CA  ILE A 195      10.488   6.667  24.361  1.00 80.62           C
ATOM   2879  C   ILE A 195       9.383   7.483  23.685  1.00 80.62           C
ATOM   2880  O   ILE A 195       8.204   7.304  23.984  1.00 80.62           O
ATOM   2881  HA  ILE A 195      11.450   7.114  24.109  1.00 80.62           H
ATOM   2882  CB  ILE A 195      10.536   5.206  23.910  1.00 80.62           C
ATOM   2883  HB  ILE A 195       9.607   4.724  24.214  1.00 80.62           H
ATOM   2884  CG1 ILE A 195      11.679   4.457  24.599  1.00 80.62           C
ATOM   2885 1HG1 ILE A 195      12.632   4.913  24.329  1.00 80.62           H
ATOM   2886 2HG1 ILE A 195      11.578   4.547  25.680  1.00 80.62           H
ATOM   2887  CG2 ILE A 195      10.620   5.104  22.386  1.00 80.62           C
ATOM   2888 1HG2 ILE A 195       9.745   5.578  21.941  1.00 80.62           H
ATOM   2889 2HG2 ILE A 195      11.522   5.607  22.038  1.00 80.62           H
ATOM   2890 3HG2 ILE A 195      10.653   4.054  22.093  1.00 80.62           H
ATOM   2891  CD1 ILE A 195      11.684   2.979  24.203  1.00 80.62           C
ATOM   2892 1HD1 ILE A 195      10.740   2.521  24.497  1.00 80.62           H
ATOM   2893 2HD1 ILE A 195      11.810   2.893  23.124  1.00 80.62           H
ATOM   2894 3HD1 ILE A 195      12.507   2.471  24.706  1.00 80.62           H
ATOM   2895  HN  ILE A 195       9.520   6.295  26.167  1.00 80.62           H
ATOM   2896  N   ALA A 196       9.805   8.360  22.786  1.00 90.83           N
ATOM   2897  CA  ALA A 196       8.863   9.130  21.992  1.00 90.83           C
ATOM   2898  C   ALA A 196       8.352   8.267  20.836  1.00 90.83           C
ATOM   2899  O   ALA A 196       9.142   7.734  20.059  1.00 90.83           O
ATOM   2900  HA  ALA A 196       8.024   9.394  22.636  1.00 90.83           H
ATOM   2901  CB  ALA A 196       9.535  10.416  21.507  1.00 90.83           C
ATOM   2902 1HB  ALA A 196       9.853  11.006  22.367  1.00 90.83           H
ATOM   2903 2HB  ALA A 196      10.403  10.165  20.898  1.00 90.83           H
ATOM   2904 3HB  ALA A 196       8.828  10.993  20.912  1.00 90.83           H
ATOM   2905  HN  ALA A 196      10.769   8.548  22.598  1.00 90.83           H
ATOM   2906  N   ILE A 197       7.034   8.157  20.760  1.00 86.79           N
ATOM   2907  CA  ILE A 197       6.410   7.340  19.734  1.00 86.79           C
ATOM   2908  C   ILE A 197       5.407   8.191  18.951  1.00 86.79           C
ATOM   2909  O   ILE A 197       4.557   8.855  19.542  1.00 86.79           O
ATOM   2910  HA  ILE A 197       7.195   7.017  19.050  1.00 86.79           H
ATOM   2911  CB  ILE A 197       5.799   6.080  20.349  1.00 86.79           C
ATOM   2912  HB  ILE A 197       5.034   6.385  21.064  1.00 86.79           H
ATOM   2913  CG1 ILE A 197       6.850   5.284  21.125  1.00 86.79           C
ATOM   2914 1HG1 ILE A 197       7.644   4.967  20.449  1.00 86.79           H
ATOM   2915 2HG1 ILE A 197       7.310   5.921  21.880  1.00 86.79           H
ATOM   2916  CG2 ILE A 197       5.107   5.229  19.283  1.00 86.79           C
ATOM   2917 1HG2 ILE A 197       4.312   5.809  18.814  1.00 86.79           H
ATOM   2918 2HG2 ILE A 197       5.834   4.931  18.527  1.00 86.79           H
ATOM   2919 3HG2 ILE A 197       4.681   4.339  19.748  1.00 86.79           H
ATOM   2920  CD1 ILE A 197       6.226   4.058  21.795  1.00 86.79           C
ATOM   2921 1HD1 ILE A 197       5.449   4.380  22.489  1.00 86.79           H
ATOM   2922 2HD1 ILE A 197       5.788   3.412  21.035  1.00 86.79           H
ATOM   2923 3HD1 ILE A 197       6.995   3.510  22.340  1.00 86.79           H
ATOM   2924  HN  ILE A 197       6.398   8.612  21.383  1.00 86.79           H
ATOM   2925  N   CYS A 198       5.539   8.142  17.634  1.00 92.40           N
ATOM   2926  CA  CYS A 198       4.522   8.699  16.759  1.00 92.40           C
ATOM   2927  C   CYS A 198       3.412   7.660  16.590  1.00 92.40           C
ATOM   2928  O   CYS A 198       3.616   6.626  15.956  1.00 92.40           O
ATOM   2929  HA  CYS A 198       4.142   9.595  17.250  1.00 92.40           H
ATOM   2930  CB  CYS A 198       5.108   9.131  15.413  1.00 92.40           C
ATOM   2931 1HB  CYS A 198       5.794   9.966  15.557  1.00 92.40           H
ATOM   2932 2HB  CYS A 198       5.686   8.315  14.980  1.00 92.40           H
ATOM   2933  SG  CYS A 198       3.763   9.618  14.272  1.00 92.40           S
ATOM   2934  HN  CYS A 198       6.322   7.732  17.165  1.00 92.40           H
ATOM   2935  N   THR A 199       2.261   7.970  17.169  1.00 90.32           N
ATOM   2936  CA  THR A 199       1.122   7.070  17.102  1.00 90.32           C
ATOM   2937  C   THR A 199      -0.178   7.864  16.964  1.00 90.32           C
ATOM   2938  O   THR A 199      -0.194   9.077  17.170  1.00 90.32           O
ATOM   2939  HA  THR A 199       1.220   6.459  16.205  1.00 90.32           H
ATOM   2940  CB  THR A 199       1.157   6.171  18.339  1.00 90.32           C
ATOM   2941  HB  THR A 199       2.159   5.776  18.505  1.00 90.32           H
ATOM   2942  OG1 THR A 199       0.146   5.198  18.090  1.00 90.32           O
ATOM   2943  HG1 THR A 199       0.248   4.430  18.722  1.00 90.32           H
ATOM   2944  CG2 THR A 199       0.678   6.892  19.601  1.00 90.32           C
ATOM   2945 1HG2 THR A 199      -0.349   7.229  19.459  1.00 90.32           H
ATOM   2946 2HG2 THR A 199       1.319   7.753  19.793  1.00 90.32           H
ATOM   2947 3HG2 THR A 199       0.722   6.209  20.449  1.00 90.32           H
ATOM   2948  HN  THR A 199       2.101   8.818  17.675  1.00 90.32           H
ATOM   2949  N   MET A 200      -1.237   7.148  16.617  1.00 89.16           N
ATOM   2950  CA  MET A 200      -2.578   7.699  16.717  1.00 89.16           C
ATOM   2951  C   MET A 200      -3.127   7.551  18.137  1.00 89.16           C
ATOM   2952  O   MET A 200      -3.030   6.480  18.736  1.00 89.16           O
ATOM   2953  HA  MET A 200      -2.481   8.755  16.466  1.00 89.16           H
ATOM   2954  CB  MET A 200      -3.502   6.975  15.735  1.00 89.16           C
ATOM   2955 1HB  MET A 200      -3.455   5.901  15.910  1.00 89.16           H
ATOM   2956 2HB  MET A 200      -4.534   7.282  15.907  1.00 89.16           H
ATOM   2957  CG  MET A 200      -3.109   7.279  14.288  1.00 89.16           C
ATOM   2958 1HG  MET A 200      -3.032   8.357  14.141  1.00 89.16           H
ATOM   2959 2HG  MET A 200      -2.127   6.858  14.073  1.00 89.16           H
ATOM   2960  SD  MET A 200      -4.322   6.597  13.170  1.00 89.16           S
ATOM   2961  CE  MET A 200      -5.717   7.645  13.549  1.00 89.16           C
ATOM   2962 1HE  MET A 200      -5.976   7.538  14.603  1.00 89.16           H
ATOM   2963 2HE  MET A 200      -5.458   8.683  13.343  1.00 89.16           H
ATOM   2964 3HE  MET A 200      -6.568   7.353  12.935  1.00 89.16           H
ATOM   2965  HN  MET A 200      -1.190   6.210  16.273  1.00 89.16           H
ATOM   2966  N   VAL A 201      -3.692   8.640  18.636  1.00 91.57           N
ATOM   2967  CA  VAL A 201      -4.375   8.610  19.918  1.00 91.57           C
ATOM   2968  C   VAL A 201      -5.832   9.034  19.725  1.00 91.57           C
ATOM   2969  O   VAL A 201      -6.105  10.160  19.314  1.00 91.57           O
ATOM   2970  HA  VAL A 201      -4.353   7.581  20.278  1.00 91.57           H
ATOM   2971  CB  VAL A 201      -3.628   9.481  20.930  1.00 91.57           C
ATOM   2972  HB  VAL A 201      -3.653  10.510  20.570  1.00 91.57           H
ATOM   2973  CG1 VAL A 201      -4.314   9.445  22.297  1.00 91.57           C
ATOM   2974 1HG1 VAL A 201      -5.334   9.816  22.202  1.00 91.57           H
ATOM   2975 2HG1 VAL A 201      -4.333   8.419  22.666  1.00 91.57           H
ATOM   2976 3HG1 VAL A 201      -3.762  10.072  22.997  1.00 91.57           H
ATOM   2977  CG2 VAL A 201      -2.161   9.058  21.041  1.00 91.57           C
ATOM   2978 1HG2 VAL A 201      -2.106   8.019  21.366  1.00 91.57           H
ATOM   2979 2HG2 VAL A 201      -1.679   9.160  20.068  1.00 91.57           H
ATOM   2980 3HG2 VAL A 201      -1.654   9.694  21.766  1.00 91.57           H
ATOM   2981  HN  VAL A 201      -3.688   9.531  18.181  1.00 91.57           H
ATOM   2982  N   TYR A 202      -6.730   8.109  20.032  1.00 91.22           N
ATOM   2983  CA  TYR A 202      -8.150   8.355  19.852  1.00 91.22           C
ATOM   2984  C   TYR A 202      -8.760   8.985  21.106  1.00 91.22           C
ATOM   2985  O   TYR A 202      -8.342   8.683  22.223  1.00 91.22           O
ATOM   2986  HA  TYR A 202      -8.269   9.043  19.015  1.00 91.22           H
ATOM   2987  CB  TYR A 202      -8.790   6.985  19.620  1.00 91.22           C
ATOM   2988 1HB  TYR A 202      -8.575   6.346  20.477  1.00 91.22           H
ATOM   2989 2HB  TYR A 202      -9.873   7.104  19.575  1.00 91.22           H
ATOM   2990  CG  TYR A 202      -8.315   6.284  18.346  1.00 91.22           C
ATOM   2991  CD1 TYR A 202      -8.947   6.533  17.145  1.00 91.22           C
ATOM   2992  HD1 TYR A 202      -9.784   7.229  17.104  1.00 91.22           H
ATOM   2993  CD2 TYR A 202      -7.255   5.402  18.399  1.00 91.22           C
ATOM   2994  HD2 TYR A 202      -6.756   5.205  19.348  1.00 91.22           H
ATOM   2995  CE1 TYR A 202      -8.499   5.873  15.946  1.00 91.22           C
ATOM   2996  HE1 TYR A 202      -8.989   6.060  14.991  1.00 91.22           H
ATOM   2997  CE2 TYR A 202      -6.807   4.742  17.200  1.00 91.22           C
ATOM   2998  HE2 TYR A 202      -5.971   4.043  17.227  1.00 91.22           H
ATOM   2999  CZ  TYR A 202      -7.452   5.010  16.033  1.00 91.22           C
ATOM   3000  OH  TYR A 202      -7.029   4.386  14.900  1.00 91.22           O
ATOM   3001  HH  TYR A 202      -7.574   4.691  14.119  1.00 91.22           H
ATOM   3002  HN  TYR A 202      -6.500   7.206  20.396  1.00 91.22           H
ATOM   3003  N   PRO A 203      -9.756   9.867  20.946  1.00 84.75           N
ATOM   3004  CA  PRO A 203     -10.367  10.533  22.100  1.00 84.75           C
ATOM   3005  C   PRO A 203     -11.169   9.572  22.962  1.00 84.75           C
ATOM   3006  O   PRO A 203     -11.693   8.576  22.466  1.00 84.75           O
ATOM   3007  HA  PRO A 203      -9.594  10.928  22.758  1.00 84.75           H
ATOM   3008  CB  PRO A 203     -11.255  11.607  21.469  1.00 84.75           C
ATOM   3009 1HB  PRO A 203     -12.148  11.791  22.067  1.00 84.75           H
ATOM   3010 2HB  PRO A 203     -10.731  12.559  21.379  1.00 84.75           H
ATOM   3011  CG  PRO A 203     -11.601  11.038  20.123  1.00 84.75           C
ATOM   3012 1HG  PRO A 203     -12.461  10.371  20.186  1.00 84.75           H
ATOM   3013 2HG  PRO A 203     -11.861  11.826  19.417  1.00 84.75           H
ATOM   3014  CD  PRO A 203     -10.373  10.297  19.679  1.00 84.75           C
ATOM   3015 1HD  PRO A 203     -10.625   9.447  19.045  1.00 84.75           H
ATOM   3016 2HD  PRO A 203      -9.705  10.938  19.104  1.00 84.75           H
ATOM   3017  N   SER A 204     -11.245   9.900  24.244  1.00 76.54           N
ATOM   3018  CA  SER A 204     -11.802   8.980  25.220  1.00 76.54           C
ATOM   3019  C   SER A 204     -13.220   8.577  24.809  1.00 76.54           C
ATOM   3020  O   SER A 204     -13.627   7.434  25.011  1.00 76.54           O
ATOM   3021  HA  SER A 204     -11.141   8.114  25.212  1.00 76.54           H
ATOM   3022  CB  SER A 204     -11.812   9.600  26.619  1.00 76.54           C
ATOM   3023 1HB  SER A 204     -12.367   8.954  27.298  1.00 76.54           H
ATOM   3024 2HB  SER A 204     -10.791   9.658  26.997  1.00 76.54           H
ATOM   3025  OG  SER A 204     -12.393  10.902  26.622  1.00 76.54           O
ATOM   3026  HG  SER A 204     -13.387  10.832  26.702  1.00 76.54           H
ATOM   3027  HN  SER A 204     -10.934  10.775  24.616  1.00 76.54           H
ATOM   3028  N   ASP A 205     -13.933   9.538  24.239  1.00 72.60           N
ATOM   3029  CA  ASP A 205     -15.321   9.321  23.870  1.00 72.60           C
ATOM   3030  C   ASP A 205     -15.380   8.455  22.610  1.00 72.60           C
ATOM   3031  O   ASP A 205     -14.907   8.862  21.550  1.00 72.60           O
ATOM   3032  HA  ASP A 205     -15.774   8.833  24.733  1.00 72.60           H
ATOM   3033  CB  ASP A 205     -16.024  10.646  23.566  1.00 72.60           C
ATOM   3034 1HB  ASP A 205     -15.458  11.197  22.815  1.00 72.60           H
ATOM   3035 2HB  ASP A 205     -17.009  10.450  23.144  1.00 72.60           H
ATOM   3036  CG  ASP A 205     -16.164  11.495  24.831  1.00 72.60           C
ATOM   3037  OD1 ASP A 205     -16.067  10.901  25.927  1.00 72.60           O
ATOM   3038  OD2 ASP A 205     -16.365  12.718  24.674  1.00 72.60           O
ATOM   3039  HN  ASP A 205     -13.577  10.449  24.031  1.00 72.60           H
ATOM   3040  N   GLU A 206     -15.964   7.276  22.768  1.00 75.77           N
ATOM   3041  CA  GLU A 206     -16.170   6.386  21.638  1.00 75.77           C
ATOM   3042  C   GLU A 206     -14.831   6.039  20.984  1.00 75.77           C
ATOM   3043  O   GLU A 206     -14.785   5.687  19.806  1.00 75.77           O
ATOM   3044  HA  GLU A 206     -16.621   5.486  22.057  1.00 75.77           H
ATOM   3045  CB  GLU A 206     -17.133   7.004  20.622  1.00 75.77           C
ATOM   3046 1HB  GLU A 206     -16.688   7.902  20.193  1.00 75.77           H
ATOM   3047 2HB  GLU A 206     -17.406   6.259  19.875  1.00 75.77           H
ATOM   3048  CG  GLU A 206     -18.437   7.437  21.296  1.00 75.77           C
ATOM   3049 1HG  GLU A 206     -18.645   6.786  22.145  1.00 75.77           H
ATOM   3050 2HG  GLU A 206     -18.330   8.448  21.688  1.00 75.77           H
ATOM   3051  CD  GLU A 206     -19.606   7.387  20.310  1.00 75.77           C
ATOM   3052  OE1 GLU A 206     -20.636   6.782  20.681  1.00 75.77           O
ATOM   3053  OE2 GLU A 206     -19.444   7.955  19.208  1.00 75.77           O
ATOM   3054  HN  GLU A 206     -16.292   6.927  23.646  1.00 75.77           H
ATOM   3055  N   SER A 207     -13.775   6.152  21.776  1.00 87.17           N
ATOM   3056  CA  SER A 207     -12.440   5.847  21.290  1.00 87.17           C
ATOM   3057  C   SER A 207     -12.432   4.480  20.604  1.00 87.17           C
ATOM   3058  O   SER A 207     -11.835   4.319  19.541  1.00 87.17           O
ATOM   3059  HA  SER A 207     -12.206   6.636  20.575  1.00 87.17           H
ATOM   3060  CB  SER A 207     -11.420   5.875  22.431  1.00 87.17           C
ATOM   3061 1HB  SER A 207     -10.452   5.539  22.059  1.00 87.17           H
ATOM   3062 2HB  SER A 207     -11.290   6.901  22.776  1.00 87.17           H
ATOM   3063  OG  SER A 207     -11.819   5.053  23.524  1.00 87.17           O
ATOM   3064  HG  SER A 207     -11.258   5.256  24.327  1.00 87.17           H
ATOM   3065  HN  SER A 207     -13.821   6.444  22.731  1.00 87.17           H
ATOM   3066  N   THR A 208     -13.101   3.530  21.241  1.00 87.47           N
ATOM   3067  CA  THR A 208     -13.109   2.163  20.749  1.00 87.47           C
ATOM   3068  C   THR A 208     -13.801   2.090  19.386  1.00 87.47           C
ATOM   3069  O   THR A 208     -13.320   1.416  18.477  1.00 87.47           O
ATOM   3070  HA  THR A 208     -12.077   1.844  20.600  1.00 87.47           H
ATOM   3071  CB  THR A 208     -13.767   1.281  21.813  1.00 87.47           C
ATOM   3072  HB  THR A 208     -14.834   1.491  21.886  1.00 87.47           H
ATOM   3073  OG1 THR A 208     -13.008   1.535  22.992  1.00 87.47           O
ATOM   3074  HG1 THR A 208     -12.051   1.285  22.842  1.00 87.47           H
ATOM   3075  CG2 THR A 208     -13.558  -0.211  21.548  1.00 87.47           C
ATOM   3076 1HG2 THR A 208     -12.491  -0.433  21.542  1.00 87.47           H
ATOM   3077 2HG2 THR A 208     -13.989  -0.473  20.582  1.00 87.47           H
ATOM   3078 3HG2 THR A 208     -14.045  -0.791  22.332  1.00 87.47           H
ATOM   3079  HN  THR A 208     -13.629   3.682  22.076  1.00 87.47           H
ATOM   3080  N   LYS A 209     -14.920   2.793  19.289  1.00 83.13           N
ATOM   3081  CA  LYS A 209     -15.708   2.780  18.068  1.00 83.13           C
ATOM   3082  C   LYS A 209     -14.867   3.340  16.918  1.00 83.13           C
ATOM   3083  O   LYS A 209     -14.853   2.779  15.824  1.00 83.13           O
ATOM   3084  HA  LYS A 209     -15.948   1.741  17.845  1.00 83.13           H
ATOM   3085  CB  LYS A 209     -17.032   3.517  18.277  1.00 83.13           C
ATOM   3086 1HB  LYS A 209     -16.840   4.512  18.679  1.00 83.13           H
ATOM   3087 2HB  LYS A 209     -17.532   3.653  17.318  1.00 83.13           H
ATOM   3088  CG  LYS A 209     -17.946   2.744  19.229  1.00 83.13           C
ATOM   3089 1HG  LYS A 209     -18.046   1.714  18.886  1.00 83.13           H
ATOM   3090 2HG  LYS A 209     -17.495   2.707  20.221  1.00 83.13           H
ATOM   3091  CD  LYS A 209     -19.327   3.395  19.315  1.00 83.13           C
ATOM   3092 1HD  LYS A 209     -19.218   4.471  19.454  1.00 83.13           H
ATOM   3093 2HD  LYS A 209     -19.861   3.249  18.376  1.00 83.13           H
ATOM   3094  CE  LYS A 209     -20.141   2.806  20.468  1.00 83.13           C
ATOM   3095 1HE  LYS A 209     -20.438   1.785  20.227  1.00 83.13           H
ATOM   3096 2HE  LYS A 209     -19.526   2.755  21.367  1.00 83.13           H
ATOM   3097  NZ  LYS A 209     -21.342   3.630  20.729  1.00 83.13           N
ATOM   3098 1HZ  LYS A 209     -21.861   3.236  21.506  1.00 83.13           H
ATOM   3099 2HZ  LYS A 209     -21.060   4.577  20.957  1.00 83.13           H
ATOM   3100 3HZ  LYS A 209     -21.930   3.642  19.903  1.00 83.13           H
ATOM   3101  HN  LYS A 209     -15.289   3.362  20.024  1.00 83.13           H
ATOM   3102  N   LEU A 210     -14.187   4.440  17.206  1.00 89.18           N
ATOM   3103  CA  LEU A 210     -13.457   5.160  16.176  1.00 89.18           C
ATOM   3104  C   LEU A 210     -12.349   4.263  15.621  1.00 89.18           C
ATOM   3105  O   LEU A 210     -12.214   4.116  14.407  1.00 89.18           O
ATOM   3106  HA  LEU A 210     -14.159   5.379  15.372  1.00 89.18           H
ATOM   3107  CB  LEU A 210     -12.952   6.500  16.715  1.00 89.18           C
ATOM   3108 1HB  LEU A 210     -13.768   6.985  17.250  1.00 89.18           H
ATOM   3109 2HB  LEU A 210     -12.165   6.303  17.443  1.00 89.18           H
ATOM   3110  CG  LEU A 210     -12.409   7.480  15.673  1.00 89.18           C
ATOM   3111  HG  LEU A 210     -11.677   6.955  15.059  1.00 89.18           H
ATOM   3112  CD1 LEU A 210     -13.522   7.959  14.739  1.00 89.18           C
ATOM   3113 1HD1 LEU A 210     -13.956   7.104  14.221  1.00 89.18           H
ATOM   3114 2HD1 LEU A 210     -14.294   8.461  15.322  1.00 89.18           H
ATOM   3115 3HD1 LEU A 210     -13.109   8.655  14.008  1.00 89.18           H
ATOM   3116  CD2 LEU A 210     -11.681   8.646  16.344  1.00 89.18           C
ATOM   3117 1HD2 LEU A 210     -12.373   9.179  16.997  1.00 89.18           H
ATOM   3118 2HD2 LEU A 210     -10.847   8.264  16.932  1.00 89.18           H
ATOM   3119 3HD2 LEU A 210     -11.306   9.328  15.580  1.00 89.18           H
ATOM   3120  HN  LEU A 210     -14.129   4.839  18.122  1.00 89.18           H
ATOM   3121  N   LYS A 211     -11.584   3.686  16.536  1.00 93.77           N
ATOM   3122  CA  LYS A 211     -10.488   2.812  16.153  1.00 93.77           C
ATOM   3123  C   LYS A 211     -11.028   1.679  15.277  1.00 93.77           C
ATOM   3124  O   LYS A 211     -10.480   1.399  14.212  1.00 93.77           O
ATOM   3125  HA  LYS A 211      -9.790   3.403  15.562  1.00 93.77           H
ATOM   3126  CB  LYS A 211      -9.734   2.324  17.392  1.00 93.77           C
ATOM   3127 1HB  LYS A 211      -9.333   3.178  17.938  1.00 93.77           H
ATOM   3128 2HB  LYS A 211     -10.422   1.812  18.064  1.00 93.77           H
ATOM   3129  CG  LYS A 211      -8.594   1.380  17.003  1.00 93.77           C
ATOM   3130 1HG  LYS A 211      -9.005   0.452  16.606  1.00 93.77           H
ATOM   3131 2HG  LYS A 211      -7.999   1.831  16.209  1.00 93.77           H
ATOM   3132  CD  LYS A 211      -7.701   1.074  18.207  1.00 93.77           C
ATOM   3133 1HD  LYS A 211      -7.315   2.005  18.624  1.00 93.77           H
ATOM   3134 2HD  LYS A 211      -8.290   0.595  18.989  1.00 93.77           H
ATOM   3135  CE  LYS A 211      -6.536   0.166  17.809  1.00 93.77           C
ATOM   3136 1HE  LYS A 211      -6.916  -0.803  17.486  1.00 93.77           H
ATOM   3137 2HE  LYS A 211      -6.003   0.598  16.962  1.00 93.77           H
ATOM   3138  NZ  LYS A 211      -5.606  -0.013  18.947  1.00 93.77           N
ATOM   3139 1HZ  LYS A 211      -4.974  -0.781  18.748  1.00 93.77           H
ATOM   3140 2HZ  LYS A 211      -5.073   0.838  19.085  1.00 93.77           H
ATOM   3141 3HZ  LYS A 211      -6.136  -0.220  19.786  1.00 93.77           H
ATOM   3142  HN  LYS A 211     -11.702   3.808  17.522  1.00 93.77           H
ATOM   3143  N   SER A 212     -12.096   1.060  15.758  1.00 91.50           N
ATOM   3144  CA  SER A 212     -12.656  -0.099  15.083  1.00 91.50           C
ATOM   3145  C   SER A 212     -13.107   0.284  13.672  1.00 91.50           C
ATOM   3146  O   SER A 212     -12.916  -0.479  12.727  1.00 91.50           O
ATOM   3147  HA  SER A 212     -11.846  -0.828  15.041  1.00 91.50           H
ATOM   3148  CB  SER A 212     -13.827  -0.684  15.874  1.00 91.50           C
ATOM   3149 1HB  SER A 212     -14.614   0.065  15.965  1.00 91.50           H
ATOM   3150 2HB  SER A 212     -14.250  -1.526  15.326  1.00 91.50           H
ATOM   3151  OG  SER A 212     -13.432  -1.115  17.174  1.00 91.50           O
ATOM   3152  HG  SER A 212     -13.620  -0.397  17.844  1.00 91.50           H
ATOM   3153  HN  SER A 212     -12.576   1.336  16.591  1.00 91.50           H
ATOM   3154  N   ALA A 213     -13.697   1.467  13.575  1.00 94.48           N
ATOM   3155  CA  ALA A 213     -14.199   1.950  12.300  1.00 94.48           C
ATOM   3156  C   ALA A 213     -13.024   2.168  11.344  1.00 94.48           C
ATOM   3157  O   ALA A 213     -13.076   1.757  10.187  1.00 94.48           O
ATOM   3158  HA  ALA A 213     -14.853   1.182  11.888  1.00 94.48           H
ATOM   3159  CB  ALA A 213     -15.014   3.226  12.522  1.00 94.48           C
ATOM   3160 1HB  ALA A 213     -15.853   3.010  13.184  1.00 94.48           H
ATOM   3161 2HB  ALA A 213     -14.380   3.988  12.976  1.00 94.48           H
ATOM   3162 3HB  ALA A 213     -15.390   3.588  11.565  1.00 94.48           H
ATOM   3163  HN  ALA A 213     -13.834   2.088  14.346  1.00 94.48           H
ATOM   3164  N   VAL A 214     -11.992   2.816  11.865  1.00 93.01           N
ATOM   3165  CA  VAL A 214     -10.834   3.153  11.054  1.00 93.01           C
ATOM   3166  C   VAL A 214     -10.209   1.869  10.506  1.00 93.01           C
ATOM   3167  O   VAL A 214      -9.854   1.800   9.330  1.00 93.01           O
ATOM   3168  HA  VAL A 214     -11.183   3.758  10.218  1.00 93.01           H
ATOM   3169  CB  VAL A 214      -9.851   3.995  11.871  1.00 93.01           C
ATOM   3170  HB  VAL A 214      -9.668   3.477  12.812  1.00 93.01           H
ATOM   3171  CG1 VAL A 214      -8.512   4.134  11.143  1.00 93.01           C
ATOM   3172 1HG1 VAL A 214      -8.080   3.146  10.986  1.00 93.01           H
ATOM   3173 2HG1 VAL A 214      -8.671   4.619  10.179  1.00 93.01           H
ATOM   3174 3HG1 VAL A 214      -7.833   4.737  11.745  1.00 93.01           H
ATOM   3175  CG2 VAL A 214     -10.444   5.368  12.196  1.00 93.01           C
ATOM   3176 1HG2 VAL A 214     -10.670   5.895  11.269  1.00 93.01           H
ATOM   3177 2HG2 VAL A 214     -11.359   5.240  12.774  1.00 93.01           H
ATOM   3178 3HG2 VAL A 214      -9.724   5.945  12.777  1.00 93.01           H
ATOM   3179  HN  VAL A 214     -11.938   3.108  12.820  1.00 93.01           H
ATOM   3180  N   LEU A 215     -10.093   0.883  11.384  1.00 92.87           N
ATOM   3181  CA  LEU A 215      -9.441  -0.365  11.026  1.00 92.87           C
ATOM   3182  C   LEU A 215     -10.300  -1.108  10.001  1.00 92.87           C
ATOM   3183  O   LEU A 215      -9.780  -1.663   9.034  1.00 92.87           O
ATOM   3184  HA  LEU A 215      -8.488  -0.114  10.560  1.00 92.87           H
ATOM   3185  CB  LEU A 215      -9.131  -1.186  12.279  1.00 92.87           C
ATOM   3186 1HB  LEU A 215     -10.042  -1.266  12.872  1.00 92.87           H
ATOM   3187 2HB  LEU A 215      -8.862  -2.196  11.970  1.00 92.87           H
ATOM   3188  CG  LEU A 215      -8.017  -0.644  13.177  1.00 92.87           C
ATOM   3189  HG  LEU A 215      -8.310   0.347  13.524  1.00 92.87           H
ATOM   3190  CD1 LEU A 215      -7.837  -1.521  14.418  1.00 92.87           C
ATOM   3191 1HD1 LEU A 215      -8.767  -1.541  14.987  1.00 92.87           H
ATOM   3192 2HD1 LEU A 215      -7.577  -2.534  14.112  1.00 92.87           H
ATOM   3193 3HD1 LEU A 215      -7.040  -1.113  15.039  1.00 92.87           H
ATOM   3194  CD2 LEU A 215      -6.712  -0.482  12.395  1.00 92.87           C
ATOM   3195 1HD2 LEU A 215      -6.403  -1.450  12.001  1.00 92.87           H
ATOM   3196 2HD2 LEU A 215      -6.866   0.214  11.571  1.00 92.87           H
ATOM   3197 3HD2 LEU A 215      -5.937  -0.095  13.057  1.00 92.87           H
ATOM   3198  HN  LEU A 215     -10.434   0.928  12.323  1.00 92.87           H
ATOM   3199  N   THR A 216     -11.602  -1.096  10.247  1.00 92.17           N
ATOM   3200  CA  THR A 216     -12.534  -1.803   9.385  1.00 92.17           C
ATOM   3201  C   THR A 216     -12.464  -1.253   7.960  1.00 92.17           C
ATOM   3202  O   THR A 216     -12.403  -2.017   6.998  1.00 92.17           O
ATOM   3203  HA  THR A 216     -12.232  -2.850   9.339  1.00 92.17           H
ATOM   3204  CB  THR A 216     -13.927  -1.700  10.009  1.00 92.17           C
ATOM   3205  HB  THR A 216     -14.262  -0.664  10.043  1.00 92.17           H
ATOM   3206  OG1 THR A 216     -13.790  -2.344  11.273  1.00 92.17           O
ATOM   3207  HG1 THR A 216     -13.759  -1.661  12.003  1.00 92.17           H
ATOM   3208  CG2 THR A 216     -14.964  -2.548   9.270  1.00 92.17           C
ATOM   3209 1HG2 THR A 216     -14.662  -3.595   9.295  1.00 92.17           H
ATOM   3210 2HG2 THR A 216     -15.034  -2.215   8.235  1.00 92.17           H
ATOM   3211 3HG2 THR A 216     -15.935  -2.439   9.754  1.00 92.17           H
ATOM   3212  HN  THR A 216     -12.021  -0.616  11.018  1.00 92.17           H
ATOM   3213  N   LEU A 217     -12.476   0.069   7.869  1.00 89.41           N
ATOM   3214  CA  LEU A 217     -12.391   0.731   6.578  1.00 89.41           C
ATOM   3215  C   LEU A 217     -11.109   0.291   5.868  1.00 89.41           C
ATOM   3216  O   LEU A 217     -11.113   0.057   4.660  1.00 89.41           O
ATOM   3217  HA  LEU A 217     -13.244   0.402   5.985  1.00 89.41           H
ATOM   3218  CB  LEU A 217     -12.512   2.247   6.744  1.00 89.41           C
ATOM   3219 1HB  LEU A 217     -11.882   2.553   7.580  1.00 89.41           H
ATOM   3220 2HB  LEU A 217     -12.110   2.724   5.851  1.00 89.41           H
ATOM   3221  CG  LEU A 217     -13.925   2.784   6.984  1.00 89.41           C
ATOM   3222  HG  LEU A 217     -14.371   2.219   7.803  1.00 89.41           H
ATOM   3223  CD1 LEU A 217     -13.888   4.252   7.415  1.00 89.41           C
ATOM   3224 1HD1 LEU A 217     -13.317   4.345   8.339  1.00 89.41           H
ATOM   3225 2HD1 LEU A 217     -13.415   4.848   6.634  1.00 89.41           H
ATOM   3226 3HD1 LEU A 217     -14.905   4.608   7.578  1.00 89.41           H
ATOM   3227  CD2 LEU A 217     -14.809   2.570   5.754  1.00 89.41           C
ATOM   3228 1HD2 LEU A 217     -14.376   3.092   4.900  1.00 89.41           H
ATOM   3229 2HD2 LEU A 217     -14.873   1.504   5.533  1.00 89.41           H
ATOM   3230 3HD2 LEU A 217     -15.807   2.961   5.951  1.00 89.41           H
ATOM   3231  HN  LEU A 217     -12.541   0.683   8.655  1.00 89.41           H
ATOM   3232  N   LYS A 218     -10.042   0.193   6.647  1.00 87.12           N
ATOM   3233  CA  LYS A 218      -8.739  -0.138   6.095  1.00 87.12           C
ATOM   3234  C   LYS A 218      -8.798  -1.529   5.461  1.00 87.12           C
ATOM   3235  O   LYS A 218      -8.290  -1.735   4.360  1.00 87.12           O
ATOM   3236  HA  LYS A 218      -8.521   0.589   5.313  1.00 87.12           H
ATOM   3237  CB  LYS A 218      -7.653   0.005   7.163  1.00 87.12           C
ATOM   3238 1HB  LYS A 218      -7.768   0.958   7.679  1.00 87.12           H
ATOM   3239 2HB  LYS A 218      -7.768  -0.778   7.912  1.00 87.12           H
ATOM   3240  CG  LYS A 218      -6.258  -0.078   6.540  1.00 87.12           C
ATOM   3241 1HG  LYS A 218      -6.159  -1.011   5.985  1.00 87.12           H
ATOM   3242 2HG  LYS A 218      -6.126   0.734   5.825  1.00 87.12           H
ATOM   3243  CD  LYS A 218      -5.172  -0.000   7.615  1.00 87.12           C
ATOM   3244 1HD  LYS A 218      -5.229   0.961   8.125  1.00 87.12           H
ATOM   3245 2HD  LYS A 218      -5.343  -0.771   8.366  1.00 87.12           H
ATOM   3246  CE  LYS A 218      -3.781  -0.176   7.003  1.00 87.12           C
ATOM   3247 1HE  LYS A 218      -3.771  -1.053   6.354  1.00 87.12           H
ATOM   3248 2HE  LYS A 218      -3.540   0.684   6.379  1.00 87.12           H
ATOM   3249  NZ  LYS A 218      -2.762  -0.327   8.065  1.00 87.12           N
ATOM   3250 1HZ  LYS A 218      -1.881  -0.611   7.651  1.00 87.12           H
ATOM   3251 2HZ  LYS A 218      -2.641   0.558   8.545  1.00 87.12           H
ATOM   3252 3HZ  LYS A 218      -3.066  -1.032   8.728  1.00 87.12           H
ATOM   3253  HN  LYS A 218     -10.058   0.335   7.637  1.00 87.12           H
ATOM   3254  N   VAL A 219      -9.422  -2.448   6.183  1.00 91.59           N
ATOM   3255  CA  VAL A 219      -9.465  -3.836   5.753  1.00 91.59           C
ATOM   3256  C   VAL A 219     -10.334  -3.950   4.499  1.00 91.59           C
ATOM   3257  O   VAL A 219      -9.942  -4.589   3.524  1.00 91.59           O
ATOM   3258  HA  VAL A 219      -8.447  -4.134   5.503  1.00 91.59           H
ATOM   3259  CB  VAL A 219      -9.951  -4.724   6.901  1.00 91.59           C
ATOM   3260  HB  VAL A 219     -10.911  -4.337   7.241  1.00 91.59           H
ATOM   3261  CG1 VAL A 219     -10.165  -6.163   6.427  1.00 91.59           C
ATOM   3262 1HG1 VAL A 219     -10.913  -6.176   5.634  1.00 91.59           H
ATOM   3263 2HG1 VAL A 219      -9.226  -6.565   6.047  1.00 91.59           H
ATOM   3264 3HG1 VAL A 219     -10.510  -6.773   7.262  1.00 91.59           H
ATOM   3265  CG2 VAL A 219      -8.979  -4.675   8.081  1.00 91.59           C
ATOM   3266 1HG2 VAL A 219      -7.998  -5.025   7.759  1.00 91.59           H
ATOM   3267 2HG2 VAL A 219      -8.898  -3.650   8.443  1.00 91.59           H
ATOM   3268 3HG2 VAL A 219      -9.348  -5.315   8.883  1.00 91.59           H
ATOM   3269  HN  VAL A 219      -9.892  -2.258   7.045  1.00 91.59           H
ATOM   3270  N   ILE A 220     -11.499  -3.322   4.566  1.00 91.90           N
ATOM   3271  CA  ILE A 220     -12.488  -3.467   3.512  1.00 91.90           C
ATOM   3272  C   ILE A 220     -11.934  -2.878   2.213  1.00 91.90           C
ATOM   3273  O   ILE A 220     -11.848  -3.570   1.201  1.00 91.90           O
ATOM   3274  HA  ILE A 220     -12.654  -4.534   3.364  1.00 91.90           H
ATOM   3275  CB  ILE A 220     -13.824  -2.857   3.944  1.00 91.90           C
ATOM   3276  HB  ILE A 220     -13.632  -1.858   4.335  1.00 91.90           H
ATOM   3277  CG1 ILE A 220     -14.458  -3.671   5.073  1.00 91.90           C
ATOM   3278 1HG1 ILE A 220     -14.685  -4.676   4.719  1.00 91.90           H
ATOM   3279 2HG1 ILE A 220     -13.749  -3.774   5.895  1.00 91.90           H
ATOM   3280  CG2 ILE A 220     -14.767  -2.702   2.749  1.00 91.90           C
ATOM   3281 1HG2 ILE A 220     -14.309  -2.049   2.007  1.00 91.90           H
ATOM   3282 2HG2 ILE A 220     -14.956  -3.679   2.306  1.00 91.90           H
ATOM   3283 3HG2 ILE A 220     -15.709  -2.266   3.084  1.00 91.90           H
ATOM   3284  CD1 ILE A 220     -15.738  -3.001   5.579  1.00 91.90           C
ATOM   3285 1HD1 ILE A 220     -15.503  -2.005   5.955  1.00 91.90           H
ATOM   3286 2HD1 ILE A 220     -16.454  -2.922   4.761  1.00 91.90           H
ATOM   3287 3HD1 ILE A 220     -16.169  -3.600   6.381  1.00 91.90           H
ATOM   3288  HN  ILE A 220     -11.769  -2.724   5.320  1.00 91.90           H
ATOM   3289  N   LEU A 221     -11.574  -1.605   2.285  1.00 91.76           N
ATOM   3290  CA  LEU A 221     -11.211  -0.861   1.090  1.00 91.76           C
ATOM   3291  C   LEU A 221      -9.767  -1.192   0.708  1.00 91.76           C
ATOM   3292  O   LEU A 221      -9.387  -1.078  -0.456  1.00 91.76           O
ATOM   3293  HA  LEU A 221     -11.866  -1.196   0.286  1.00 91.76           H
ATOM   3294  CB  LEU A 221     -11.467   0.634   1.291  1.00 91.76           C
ATOM   3295 1HB  LEU A 221     -10.852   0.979   2.122  1.00 91.76           H
ATOM   3296 2HB  LEU A 221     -11.128   1.163   0.401  1.00 91.76           H
ATOM   3297  CG  LEU A 221     -12.918   1.034   1.567  1.00 91.76           C
ATOM   3298  HG  LEU A 221     -13.257   0.500   2.454  1.00 91.76           H
ATOM   3299  CD1 LEU A 221     -13.026   2.530   1.870  1.00 91.76           C
ATOM   3300 1HD1 LEU A 221     -12.425   2.767   2.748  1.00 91.76           H
ATOM   3301 2HD1 LEU A 221     -12.661   3.101   1.016  1.00 91.76           H
ATOM   3302 3HD1 LEU A 221     -14.067   2.788   2.062  1.00 91.76           H
ATOM   3303  CD2 LEU A 221     -13.831   0.617   0.412  1.00 91.76           C
ATOM   3304 1HD2 LEU A 221     -13.502   1.104  -0.506  1.00 91.76           H
ATOM   3305 2HD2 LEU A 221     -13.785  -0.465   0.285  1.00 91.76           H
ATOM   3306 3HD2 LEU A 221     -14.856   0.914   0.634  1.00 91.76           H
ATOM   3307  HN  LEU A 221     -11.528  -1.084   3.137  1.00 91.76           H
ATOM   3308  N   GLY A 222      -9.001  -1.594   1.712  1.00 90.89           N
ATOM   3309  CA  GLY A 222      -7.568  -1.765   1.537  1.00 90.89           C
ATOM   3310  C   GLY A 222      -7.253  -3.106   0.872  1.00 90.89           C
ATOM   3311  O   GLY A 222      -6.196  -3.268   0.263  1.00 90.89           O
ATOM   3312 1HA  GLY A 222      -7.173  -0.952   0.929  1.00 90.89           H
ATOM   3313 2HA  GLY A 222      -7.071  -1.710   2.506  1.00 90.89           H
ATOM   3314  HN  GLY A 222      -9.342  -1.802   2.628  1.00 90.89           H
ATOM   3315  N   PHE A 223      -8.189  -4.034   1.010  1.00 89.83           N
ATOM   3316  CA  PHE A 223      -7.966  -5.396   0.556  1.00 89.83           C
ATOM   3317  C   PHE A 223      -9.208  -5.951  -0.144  1.00 89.83           C
ATOM   3318  O   PHE A 223      -9.178  -6.230  -1.341  1.00 89.83           O
ATOM   3319  HA  PHE A 223      -7.135  -5.369  -0.150  1.00 89.83           H
ATOM   3320  CB  PHE A 223      -7.675  -6.240   1.798  1.00 89.83           C
ATOM   3321 1HB  PHE A 223      -6.856  -5.782   2.353  1.00 89.83           H
ATOM   3322 2HB  PHE A 223      -8.549  -6.224   2.449  1.00 89.83           H
ATOM   3323  CG  PHE A 223      -7.312  -7.695   1.491  1.00 89.83           C
ATOM   3324  CD1 PHE A 223      -8.194  -8.690   1.777  1.00 89.83           C
ATOM   3325  HD1 PHE A 223      -9.159  -8.451   2.224  1.00 89.83           H
ATOM   3326  CD2 PHE A 223      -6.109  -7.993   0.932  1.00 89.83           C
ATOM   3327  HD2 PHE A 223      -5.402  -7.195   0.704  1.00 89.83           H
ATOM   3328  CE1 PHE A 223      -7.858 -10.040   1.492  1.00 89.83           C
ATOM   3329  HE1 PHE A 223      -8.565 -10.837   1.721  1.00 89.83           H
ATOM   3330  CE2 PHE A 223      -5.773  -9.342   0.647  1.00 89.83           C
ATOM   3331  HE2 PHE A 223      -4.808  -9.581   0.200  1.00 89.83           H
ATOM   3332  CZ  PHE A 223      -6.655 -10.338   0.933  1.00 89.83           C
ATOM   3333  HZ  PHE A 223      -6.397 -11.374   0.714  1.00 89.83           H
ATOM   3334  HN  PHE A 223      -9.084  -3.868   1.424  1.00 89.83           H
ATOM   3335  N   PHE A 224     -10.272  -6.094   0.634  1.00 85.51           N
ATOM   3336  CA  PHE A 224     -11.396  -6.916   0.220  1.00 85.51           C
ATOM   3337  C   PHE A 224     -11.985  -6.415  -1.100  1.00 85.51           C
ATOM   3338  O   PHE A 224     -12.175  -7.192  -2.034  1.00 85.51           O
ATOM   3339  HA  PHE A 224     -11.023  -7.931   0.087  1.00 85.51           H
ATOM   3340  CB  PHE A 224     -12.459  -6.803   1.315  1.00 85.51           C
ATOM   3341 1HB  PHE A 224     -12.451  -5.788   1.712  1.00 85.51           H
ATOM   3342 2HB  PHE A 224     -13.442  -6.963   0.871  1.00 85.51           H
ATOM   3343  CG  PHE A 224     -12.270  -7.788   2.470  1.00 85.51           C
ATOM   3344  CD1 PHE A 224     -12.537  -9.109   2.287  1.00 85.51           C
ATOM   3345  HD1 PHE A 224     -12.885  -9.466   1.318  1.00 85.51           H
ATOM   3346  CD2 PHE A 224     -11.836  -7.343   3.679  1.00 85.51           C
ATOM   3347  HD2 PHE A 224     -11.622  -6.284   3.826  1.00 85.51           H
ATOM   3348  CE1 PHE A 224     -12.362 -10.024   3.359  1.00 85.51           C
ATOM   3349  HE1 PHE A 224     -12.576 -11.082   3.213  1.00 85.51           H
ATOM   3350  CE2 PHE A 224     -11.660  -8.258   4.751  1.00 85.51           C
ATOM   3351  HE2 PHE A 224     -11.312  -7.901   5.720  1.00 85.51           H
ATOM   3352  CZ  PHE A 224     -11.927  -9.579   4.568  1.00 85.51           C
ATOM   3353  HZ  PHE A 224     -11.792 -10.281   5.391  1.00 85.51           H
ATOM   3354  HN  PHE A 224     -10.372  -5.660   1.530  1.00 85.51           H
ATOM   3355  N   LEU A 225     -12.259  -5.119  -1.135  1.00 93.05           N
ATOM   3356  CA  LEU A 225     -12.870  -4.514  -2.307  1.00 93.05           C
ATOM   3357  C   LEU A 225     -11.955  -4.716  -3.516  1.00 93.05           C
ATOM   3358  O   LEU A 225     -12.371  -5.282  -4.526  1.00 93.05           O
ATOM   3359  HA  LEU A 225     -13.808  -5.038  -2.492  1.00 93.05           H
ATOM   3360  CB  LEU A 225     -13.216  -3.049  -2.035  1.00 93.05           C
ATOM   3361 1HB  LEU A 225     -13.951  -3.013  -1.230  1.00 93.05           H
ATOM   3362 2HB  LEU A 225     -12.320  -2.546  -1.671  1.00 93.05           H
ATOM   3363  CG  LEU A 225     -13.764  -2.257  -3.224  1.00 93.05           C
ATOM   3364  HG  LEU A 225     -13.112  -2.432  -4.080  1.00 93.05           H
ATOM   3365  CD1 LEU A 225     -15.160  -2.747  -3.612  1.00 93.05           C
ATOM   3366 1HD1 LEU A 225     -15.112  -3.801  -3.886  1.00 93.05           H
ATOM   3367 2HD1 LEU A 225     -15.837  -2.622  -2.767  1.00 93.05           H
ATOM   3368 3HD1 LEU A 225     -15.526  -2.167  -4.460  1.00 93.05           H
ATOM   3369  CD2 LEU A 225     -13.742  -0.754  -2.939  1.00 93.05           C
ATOM   3370 1HD2 LEU A 225     -14.357  -0.542  -2.064  1.00 93.05           H
ATOM   3371 2HD2 LEU A 225     -12.717  -0.435  -2.748  1.00 93.05           H
ATOM   3372 3HD2 LEU A 225     -14.136  -0.215  -3.800  1.00 93.05           H
ATOM   3373  HN  LEU A 225     -12.069  -4.487  -0.384  1.00 93.05           H
ATOM   3374  N   PRO A 226     -10.698  -4.259  -3.437  1.00 92.98           N
ATOM   3375  CA  PRO A 226      -9.759  -4.438  -4.547  1.00 92.98           C
ATOM   3376  C   PRO A 226      -9.661  -5.888  -4.992  1.00 92.98           C
ATOM   3377  O   PRO A 226      -9.676  -6.177  -6.187  1.00 92.98           O
ATOM   3378  HA  PRO A 226     -10.108  -3.894  -5.424  1.00 92.98           H
ATOM   3379  CB  PRO A 226      -8.431  -3.925  -3.985  1.00 92.98           C
ATOM   3380 1HB  PRO A 226      -7.849  -4.729  -3.535  1.00 92.98           H
ATOM   3381 2HB  PRO A 226      -7.811  -3.480  -4.763  1.00 92.98           H
ATOM   3382  CG  PRO A 226      -8.862  -2.894  -2.948  1.00 92.98           C
ATOM   3383 1HG  PRO A 226      -8.073  -2.696  -2.222  1.00 92.98           H
ATOM   3384 2HG  PRO A 226      -9.104  -1.936  -3.407  1.00 92.98           H
ATOM   3385  CD  PRO A 226     -10.077  -3.544  -2.307  1.00 92.98           C
ATOM   3386 1HD  PRO A 226      -9.795  -4.228  -1.507  1.00 92.98           H
ATOM   3387 2HD  PRO A 226     -10.748  -2.805  -1.869  1.00 92.98           H
ATOM   3388  N   PHE A 227      -9.561  -6.770  -4.008  1.00 91.02           N
ATOM   3389  CA  PHE A 227      -9.322  -8.176  -4.285  1.00 91.02           C
ATOM   3390  C   PHE A 227     -10.474  -8.779  -5.092  1.00 91.02           C
ATOM   3391  O   PHE A 227     -10.247  -9.467  -6.086  1.00 91.02           O
ATOM   3392  HA  PHE A 227      -8.402  -8.240  -4.865  1.00 91.02           H
ATOM   3393  CB  PHE A 227      -9.233  -8.889  -2.934  1.00 91.02           C
ATOM   3394 1HB  PHE A 227      -8.409  -8.462  -2.363  1.00 91.02           H
ATOM   3395 2HB  PHE A 227     -10.146  -8.694  -2.371  1.00 91.02           H
ATOM   3396  CG  PHE A 227      -9.031 -10.402  -3.041  1.00 91.02           C
ATOM   3397  CD1 PHE A 227     -10.060 -11.247  -2.764  1.00 91.02           C
ATOM   3398  HD1 PHE A 227     -11.029 -10.846  -2.466  1.00 91.02           H
ATOM   3399  CD2 PHE A 227      -7.822 -10.902  -3.413  1.00 91.02           C
ATOM   3400  HD2 PHE A 227      -6.997 -10.225  -3.635  1.00 91.02           H
ATOM   3401  CE1 PHE A 227      -9.873 -12.651  -2.864  1.00 91.02           C
ATOM   3402  HE1 PHE A 227     -10.698 -13.328  -2.642  1.00 91.02           H
ATOM   3403  CE2 PHE A 227      -7.635 -12.306  -3.513  1.00 91.02           C
ATOM   3404  HE2 PHE A 227      -6.666 -12.707  -3.811  1.00 91.02           H
ATOM   3405  CZ  PHE A 227      -8.664 -13.151  -3.236  1.00 91.02           C
ATOM   3406  HZ  PHE A 227      -8.520 -14.229  -3.312  1.00 91.02           H
ATOM   3407  HN  PHE A 227      -9.640  -6.538  -3.039  1.00 91.02           H
ATOM   3408  N   VAL A 228     -11.685  -8.500  -4.633  1.00 94.10           N
ATOM   3409  CA  VAL A 228     -12.871  -9.048  -5.270  1.00 94.10           C
ATOM   3410  C   VAL A 228     -12.915  -8.597  -6.731  1.00 94.10           C
ATOM   3411  O   VAL A 228     -13.187  -9.399  -7.624  1.00 94.10           O
ATOM   3412  HA  VAL A 228     -12.788 -10.134  -5.240  1.00 94.10           H
ATOM   3413  CB  VAL A 228     -14.120  -8.647  -4.482  1.00 94.10           C
ATOM   3414  HB  VAL A 228     -14.094  -7.567  -4.339  1.00 94.10           H
ATOM   3415  CG1 VAL A 228     -15.392  -8.987  -5.262  1.00 94.10           C
ATOM   3416 1HG1 VAL A 228     -15.391  -8.451  -6.211  1.00 94.10           H
ATOM   3417 2HG1 VAL A 228     -15.427 -10.060  -5.450  1.00 94.10           H
ATOM   3418 3HG1 VAL A 228     -16.265  -8.692  -4.679  1.00 94.10           H
ATOM   3419  CG2 VAL A 228     -14.132  -9.304  -3.100  1.00 94.10           C
ATOM   3420 1HG2 VAL A 228     -14.123 -10.388  -3.214  1.00 94.10           H
ATOM   3421 2HG2 VAL A 228     -13.250  -8.990  -2.541  1.00 94.10           H
ATOM   3422 3HG2 VAL A 228     -15.030  -9.002  -2.562  1.00 94.10           H
ATOM   3423  HN  VAL A 228     -11.863  -7.912  -3.844  1.00 94.10           H
ATOM   3424  N   VAL A 229     -12.644  -7.316  -6.930  1.00 94.44           N
ATOM   3425  CA  VAL A 229     -12.714  -6.734  -8.259  1.00 94.44           C
ATOM   3426  C   VAL A 229     -11.648  -7.376  -9.149  1.00 94.44           C
ATOM   3427  O   VAL A 229     -11.928  -7.753 -10.286  1.00 94.44           O
ATOM   3428  HA  VAL A 229     -13.698  -6.965  -8.668  1.00 94.44           H
ATOM   3429  CB  VAL A 229     -12.583  -5.212  -8.172  1.00 94.44           C
ATOM   3430  HB  VAL A 229     -11.667  -4.985  -7.626  1.00 94.44           H
ATOM   3431  CG1 VAL A 229     -12.465  -4.591  -9.565  1.00 94.44           C
ATOM   3432 1HG1 VAL A 229     -11.583  -4.990 -10.067  1.00 94.44           H
ATOM   3433 2HG1 VAL A 229     -13.354  -4.832 -10.147  1.00 94.44           H
ATOM   3434 3HG1 VAL A 229     -12.373  -3.509  -9.474  1.00 94.44           H
ATOM   3435  CG2 VAL A 229     -13.754  -4.604  -7.398  1.00 94.44           C
ATOM   3436 1HG2 VAL A 229     -14.689  -4.845  -7.905  1.00 94.44           H
ATOM   3437 2HG2 VAL A 229     -13.773  -5.012  -6.388  1.00 94.44           H
ATOM   3438 3HG2 VAL A 229     -13.636  -3.521  -7.351  1.00 94.44           H
ATOM   3439  HN  VAL A 229     -12.381  -6.680  -6.204  1.00 94.44           H
ATOM   3440  N   MET A 230     -10.448  -7.480  -8.598  1.00 88.48           N
ATOM   3441  CA  MET A 230      -9.329  -8.036  -9.341  1.00 88.48           C
ATOM   3442  C   MET A 230      -9.603  -9.488  -9.738  1.00 88.48           C
ATOM   3443  O   MET A 230      -9.390  -9.871 -10.888  1.00 88.48           O
ATOM   3444  HA  MET A 230      -9.234  -7.420 -10.234  1.00 88.48           H
ATOM   3445  CB  MET A 230      -8.064  -7.972  -8.483  1.00 88.48           C
ATOM   3446 1HB  MET A 230      -8.290  -8.305  -7.470  1.00 88.48           H
ATOM   3447 2HB  MET A 230      -7.314  -8.654  -8.883  1.00 88.48           H
ATOM   3448  CG  MET A 230      -7.500  -6.550  -8.444  1.00 88.48           C
ATOM   3449 1HG  MET A 230      -7.257  -6.219  -9.454  1.00 88.48           H
ATOM   3450 2HG  MET A 230      -8.250  -5.862  -8.055  1.00 88.48           H
ATOM   3451  SD  MET A 230      -6.039  -6.501  -7.420  1.00 88.48           S
ATOM   3452  CE  MET A 230      -4.926  -7.476  -8.419  1.00 88.48           C
ATOM   3453 1HE  MET A 230      -5.340  -8.475  -8.553  1.00 88.48           H
ATOM   3454 2HE  MET A 230      -4.801  -7.001  -9.392  1.00 88.48           H
ATOM   3455 3HE  MET A 230      -3.959  -7.546  -7.922  1.00 88.48           H
ATOM   3456  HN  MET A 230     -10.234  -7.194  -7.664  1.00 88.48           H
ATOM   3457  N   ALA A 231     -10.071 -10.257  -8.766  1.00 93.19           N
ATOM   3458  CA  ALA A 231     -10.295 -11.677  -8.976  1.00 93.19           C
ATOM   3459  C   ALA A 231     -11.301 -11.866 -10.114  1.00 93.19           C
ATOM   3460  O   ALA A 231     -11.103 -12.709 -10.988  1.00 93.19           O
ATOM   3461  HA  ALA A 231      -9.344 -12.124  -9.265  1.00 93.19           H
ATOM   3462  CB  ALA A 231     -10.766 -12.319  -7.669  1.00 93.19           C
ATOM   3463 1HB  ALA A 231     -10.004 -12.181  -6.902  1.00 93.19           H
ATOM   3464 2HB  ALA A 231     -11.694 -11.848  -7.347  1.00 93.19           H
ATOM   3465 3HB  ALA A 231     -10.934 -13.384  -7.828  1.00 93.19           H
ATOM   3466  HN  ALA A 231     -10.294  -9.925  -7.849  1.00 93.19           H
ATOM   3467  N   CYS A 232     -12.357 -11.068 -10.066  1.00 92.30           N
ATOM   3468  CA  CYS A 232     -13.403 -11.150 -11.072  1.00 92.30           C
ATOM   3469  C   CYS A 232     -12.795 -10.779 -12.427  1.00 92.30           C
ATOM   3470  O   CYS A 232     -12.983 -11.492 -13.411  1.00 92.30           O
ATOM   3471  HA  CYS A 232     -13.755 -12.181 -11.075  1.00 92.30           H
ATOM   3472  CB  CYS A 232     -14.597 -10.260 -10.720  1.00 92.30           C
ATOM   3473 1HB  CYS A 232     -14.255  -9.250 -10.497  1.00 92.30           H
ATOM   3474 2HB  CYS A 232     -15.271 -10.188 -11.574  1.00 92.30           H
ATOM   3475  SG  CYS A 232     -15.488 -10.951  -9.279  1.00 92.30           S
ATOM   3476  HG  CYS A 232     -14.672 -10.449  -8.357  1.00 92.30           H
ATOM   3477  HN  CYS A 232     -12.505 -10.378  -9.358  1.00 92.30           H
ATOM   3478  N   CYS A 233     -12.079  -9.665 -12.433  1.00 91.86           N
ATOM   3479  CA  CYS A 233     -11.563  -9.114 -13.675  1.00 91.86           C
ATOM   3480  C   CYS A 233     -10.665 -10.166 -14.331  1.00 91.86           C
ATOM   3481  O   CYS A 233     -10.845 -10.498 -15.501  1.00 91.86           O
ATOM   3482  HA  CYS A 233     -12.426  -8.896 -14.303  1.00 91.86           H
ATOM   3483  CB  CYS A 233     -10.822  -7.796 -13.444  1.00 91.86           C
ATOM   3484 1HB  CYS A 233     -10.128  -7.900 -12.610  1.00 91.86           H
ATOM   3485 2HB  CYS A 233     -10.227  -7.545 -14.323  1.00 91.86           H
ATOM   3486  SG  CYS A 233     -12.020  -6.457 -13.097  1.00 91.86           S
ATOM   3487  HG  CYS A 233     -12.243  -6.795 -11.830  1.00 91.86           H
ATOM   3488  HN  CYS A 233     -11.850  -9.142 -11.612  1.00 91.86           H
ATOM   3489  N   TYR A 234      -9.718 -10.661 -13.547  1.00 85.90           N
ATOM   3490  CA  TYR A 234      -8.701 -11.554 -14.076  1.00 85.90           C
ATOM   3491  C   TYR A 234      -9.294 -12.925 -14.407  1.00 85.90           C
ATOM   3492  O   TYR A 234      -8.807 -13.616 -15.301  1.00 85.90           O
ATOM   3493  HA  TYR A 234      -8.303 -11.109 -14.987  1.00 85.90           H
ATOM   3494  CB  TYR A 234      -7.663 -11.716 -12.963  1.00 85.90           C
ATOM   3495 1HB  TYR A 234      -8.181 -11.858 -12.015  1.00 85.90           H
ATOM   3496 2HB  TYR A 234      -7.085 -12.621 -13.149  1.00 85.90           H
ATOM   3497  CG  TYR A 234      -6.702 -10.533 -12.832  1.00 85.90           C
ATOM   3498  CD1 TYR A 234      -6.044 -10.052 -13.945  1.00 85.90           C
ATOM   3499  HD1 TYR A 234      -6.208 -10.515 -14.918  1.00 85.90           H
ATOM   3500  CD2 TYR A 234      -6.495  -9.946 -11.600  1.00 85.90           C
ATOM   3501  HD2 TYR A 234      -7.015 -10.326 -10.721  1.00 85.90           H
ATOM   3502  CE1 TYR A 234      -5.139  -8.938 -13.821  1.00 85.90           C
ATOM   3503  HE1 TYR A 234      -4.612  -8.549 -14.692  1.00 85.90           H
ATOM   3504  CE2 TYR A 234      -5.590  -8.833 -11.476  1.00 85.90           C
ATOM   3505  HE2 TYR A 234      -5.417  -8.360 -10.509  1.00 85.90           H
ATOM   3506  CZ  TYR A 234      -4.957  -8.384 -12.593  1.00 85.90           C
ATOM   3507  OH  TYR A 234      -4.103  -7.332 -12.476  1.00 85.90           O
ATOM   3508  HH  TYR A 234      -4.114  -6.985 -11.538  1.00 85.90           H
ATOM   3509  HN  TYR A 234      -9.640 -10.462 -12.571  1.00 85.90           H
ATOM   3510  N   THR A 235     -10.337 -13.278 -13.670  1.00 89.06           N
ATOM   3511  CA  THR A 235     -11.062 -14.508 -13.939  1.00 89.06           C
ATOM   3512  C   THR A 235     -11.610 -14.503 -15.367  1.00 89.06           C
ATOM   3513  O   THR A 235     -11.471 -15.486 -16.093  1.00 89.06           O
ATOM   3514  HA  THR A 235     -10.363 -15.341 -13.868  1.00 89.06           H
ATOM   3515  CB  THR A 235     -12.148 -14.659 -12.872  1.00 89.06           C
ATOM   3516  HB  THR A 235     -12.867 -13.842 -12.929  1.00 89.06           H
ATOM   3517  OG1 THR A 235     -11.422 -14.755 -11.649  1.00 89.06           O
ATOM   3518  HG1 THR A 235     -11.581 -13.941 -11.092  1.00 89.06           H
ATOM   3519  CG2 THR A 235     -12.886 -15.996 -12.973  1.00 89.06           C
ATOM   3520 1HG2 THR A 235     -12.176 -16.813 -12.848  1.00 89.06           H
ATOM   3521 2HG2 THR A 235     -13.362 -16.075 -13.950  1.00 89.06           H
ATOM   3522 3HG2 THR A 235     -13.645 -16.052 -12.193  1.00 89.06           H
ATOM   3523  HN  THR A 235     -10.687 -12.740 -12.903  1.00 89.06           H
ATOM   3524  N   ILE A 236     -12.223 -13.384 -15.728  1.00 88.77           N
ATOM   3525  CA  ILE A 236     -12.817 -13.248 -17.047  1.00 88.77           C
ATOM   3526  C   ILE A 236     -11.705 -13.151 -18.094  1.00 88.77           C
ATOM   3527  O   ILE A 236     -11.824 -13.708 -19.184  1.00 88.77           O
ATOM   3528  HA  ILE A 236     -13.395 -14.152 -17.240  1.00 88.77           H
ATOM   3529  CB  ILE A 236     -13.793 -12.071 -17.076  1.00 88.77           C
ATOM   3530  HB  ILE A 236     -13.252 -11.171 -16.784  1.00 88.77           H
ATOM   3531  CG1 ILE A 236     -14.921 -12.269 -16.061  1.00 88.77           C
ATOM   3532 1HG1 ILE A 236     -15.608 -13.035 -16.420  1.00 88.77           H
ATOM   3533 2HG1 ILE A 236     -14.508 -12.629 -15.118  1.00 88.77           H
ATOM   3534  CG2 ILE A 236     -14.329 -11.838 -18.490  1.00 88.77           C
ATOM   3535 1HG2 ILE A 236     -13.499 -11.620 -19.162  1.00 88.77           H
ATOM   3536 2HG2 ILE A 236     -14.849 -12.732 -18.833  1.00 88.77           H
ATOM   3537 3HG2 ILE A 236     -15.021 -10.996 -18.482  1.00 88.77           H
ATOM   3538  CD1 ILE A 236     -15.682 -10.963 -15.825  1.00 88.77           C
ATOM   3539 1HD1 ILE A 236     -14.997 -10.207 -15.443  1.00 88.77           H
ATOM   3540 2HD1 ILE A 236     -16.114 -10.619 -16.765  1.00 88.77           H
ATOM   3541 3HD1 ILE A 236     -16.478 -11.132 -15.100  1.00 88.77           H
ATOM   3542  HN  ILE A 236     -12.317 -12.583 -15.137  1.00 88.77           H
ATOM   3543  N   ILE A 237     -10.650 -12.439 -17.726  1.00 86.79           N
ATOM   3544  CA  ILE A 237      -9.516 -12.266 -18.617  1.00 86.79           C
ATOM   3545  C   ILE A 237      -8.960 -13.640 -19.001  1.00 86.79           C
ATOM   3546  O   ILE A 237      -8.778 -13.932 -20.182  1.00 86.79           O
ATOM   3547  HA  ILE A 237      -9.881 -11.778 -19.520  1.00 86.79           H
ATOM   3548  CB  ILE A 237      -8.476 -11.337 -17.988  1.00 86.79           C
ATOM   3549  HB  ILE A 237      -8.354 -11.619 -16.943  1.00 86.79           H
ATOM   3550  CG1 ILE A 237      -8.956  -9.884 -18.011  1.00 86.79           C
ATOM   3551 1HG1 ILE A 237      -8.905  -9.496 -19.028  1.00 86.79           H
ATOM   3552 2HG1 ILE A 237     -10.000  -9.837 -17.703  1.00 86.79           H
ATOM   3553  CG2 ILE A 237      -7.113 -11.501 -18.664  1.00 86.79           C
ATOM   3554 1HG2 ILE A 237      -6.774 -12.531 -18.552  1.00 86.79           H
ATOM   3555 2HG2 ILE A 237      -7.202 -11.261 -19.723  1.00 86.79           H
ATOM   3556 3HG2 ILE A 237      -6.393 -10.829 -18.197  1.00 86.79           H
ATOM   3557  CD1 ILE A 237      -8.106  -9.012 -17.084  1.00 86.79           C
ATOM   3558 1HD1 ILE A 237      -8.178  -9.388 -16.064  1.00 86.79           H
ATOM   3559 2HD1 ILE A 237      -7.066  -9.042 -17.410  1.00 86.79           H
ATOM   3560 3HD1 ILE A 237      -8.468  -7.984 -17.119  1.00 86.79           H
ATOM   3561  HN  ILE A 237     -10.563 -11.986 -16.839  1.00 86.79           H
ATOM   3562  N   ILE A 238      -8.707 -14.446 -17.980  1.00 86.68           N
ATOM   3563  CA  ILE A 238      -8.114 -15.756 -18.191  1.00 86.68           C
ATOM   3564  C   ILE A 238      -9.006 -16.569 -19.131  1.00 86.68           C
ATOM   3565  O   ILE A 238      -8.516 -17.199 -20.067  1.00 86.68           O
ATOM   3566  HA  ILE A 238      -7.150 -15.604 -18.675  1.00 86.68           H
ATOM   3567  CB  ILE A 238      -7.844 -16.443 -16.851  1.00 86.68           C
ATOM   3568  HB  ILE A 238      -8.724 -16.318 -16.220  1.00 86.68           H
ATOM   3569  CG1 ILE A 238      -6.670 -15.786 -16.124  1.00 86.68           C
ATOM   3570 1HG1 ILE A 238      -5.733 -16.085 -16.594  1.00 86.68           H
ATOM   3571 2HG1 ILE A 238      -6.741 -14.702 -16.216  1.00 86.68           H
ATOM   3572  CG2 ILE A 238      -7.633 -17.947 -17.039  1.00 86.68           C
ATOM   3573 1HG2 ILE A 238      -8.526 -18.386 -17.484  1.00 86.68           H
ATOM   3574 2HG2 ILE A 238      -6.780 -18.115 -17.696  1.00 86.68           H
ATOM   3575 3HG2 ILE A 238      -7.443 -18.411 -16.071  1.00 86.68           H
ATOM   3576  CD1 ILE A 238      -6.652 -16.178 -14.645  1.00 86.68           C
ATOM   3577 1HD1 ILE A 238      -7.580 -15.855 -14.173  1.00 86.68           H
ATOM   3578 2HD1 ILE A 238      -6.556 -17.260 -14.557  1.00 86.68           H
ATOM   3579 3HD1 ILE A 238      -5.807 -15.697 -14.152  1.00 86.68           H
ATOM   3580  HN  ILE A 238      -8.899 -14.217 -17.026  1.00 86.68           H
ATOM   3581  N   HIS A 239     -10.300 -16.529 -18.850  1.00 81.47           N
ATOM   3582  CA  HIS A 239     -11.261 -17.284 -19.636  1.00 81.47           C
ATOM   3583  C   HIS A 239     -11.165 -16.864 -21.104  1.00 81.47           C
ATOM   3584  O   HIS A 239     -11.168 -17.709 -21.997  1.00 81.47           O
ATOM   3585  HA  HIS A 239     -10.980 -18.334 -19.549  1.00 81.47           H
ATOM   3586  CB  HIS A 239     -12.672 -17.129 -19.065  1.00 81.47           C
ATOM   3587 1HB  HIS A 239     -12.656 -17.395 -18.008  1.00 81.47           H
ATOM   3588 2HB  HIS A 239     -12.964 -16.080 -19.126  1.00 81.47           H
ATOM   3589  CG  HIS A 239     -13.713 -17.968 -19.766  1.00 81.47           C
ATOM   3590  ND1 HIS A 239     -14.581 -17.451 -20.711  1.00 81.47           N
ATOM   3591  HD1 HIS A 239     -14.611 -16.500 -21.020  1.00 81.47           H
ATOM   3592  CD2 HIS A 239     -14.016 -19.293 -19.650  1.00 81.47           C
ATOM   3593  HD2 HIS A 239     -13.521 -20.004 -18.988  1.00 81.47           H
ATOM   3594  CE1 HIS A 239     -15.367 -18.429 -21.137  1.00 81.47           C
ATOM   3595  HE1 HIS A 239     -16.156 -18.337 -21.884  1.00 81.47           H
ATOM   3596  NE2 HIS A 239     -15.015 -19.570 -20.478  1.00 81.47           N
ATOM   3597  HN  HIS A 239     -10.693 -15.994 -18.102  1.00 81.47           H
ATOM   3598  N   THR A 240     -11.083 -15.557 -21.309  1.00 83.87           N
ATOM   3599  CA  THR A 240     -11.040 -15.011 -22.654  1.00 83.87           C
ATOM   3600  C   THR A 240      -9.753 -15.439 -23.362  1.00 83.87           C
ATOM   3601  O   THR A 240      -9.772 -15.770 -24.547  1.00 83.87           O
ATOM   3602  HA  THR A 240     -11.871 -15.430 -23.222  1.00 83.87           H
ATOM   3603  CB  THR A 240     -11.202 -13.493 -22.555  1.00 83.87           C
ATOM   3604  HB  THR A 240     -10.314 -13.035 -22.120  1.00 83.87           H
ATOM   3605  OG1 THR A 240     -12.408 -13.321 -21.814  1.00 83.87           O
ATOM   3606  HG1 THR A 240     -12.197 -13.164 -20.849  1.00 83.87           H
ATOM   3607  CG2 THR A 240     -11.501 -12.846 -23.908  1.00 83.87           C
ATOM   3608 1HG2 THR A 240     -12.427 -13.257 -24.311  1.00 83.87           H
ATOM   3609 2HG2 THR A 240     -10.682 -13.051 -24.598  1.00 83.87           H
ATOM   3610 3HG2 THR A 240     -11.607 -11.769 -23.780  1.00 83.87           H
ATOM   3611  HN  THR A 240     -11.047 -14.878 -20.576  1.00 83.87           H
ATOM   3612  N   LEU A 241      -8.665 -15.419 -22.606  1.00 83.05           N
ATOM   3613  CA  LEU A 241      -7.357 -15.713 -23.169  1.00 83.05           C
ATOM   3614  C   LEU A 241      -7.311 -17.179 -23.601  1.00 83.05           C
ATOM   3615  O   LEU A 241      -6.717 -17.509 -24.627  1.00 83.05           O
ATOM   3616  HA  LEU A 241      -7.234 -15.088 -24.053  1.00 83.05           H
ATOM   3617  CB  LEU A 241      -6.252 -15.326 -22.184  1.00 83.05           C
ATOM   3618 1HB  LEU A 241      -6.520 -15.708 -21.199  1.00 83.05           H
ATOM   3619 2HB  LEU A 241      -5.334 -15.832 -22.483  1.00 83.05           H
ATOM   3620  CG  LEU A 241      -5.959 -13.830 -22.058  1.00 83.05           C
ATOM   3621  HG  LEU A 241      -6.889 -13.320 -21.809  1.00 83.05           H
ATOM   3622  CD1 LEU A 241      -4.976 -13.558 -20.917  1.00 83.05           C
ATOM   3623 1HD1 LEU A 241      -5.402 -13.911 -19.978  1.00 83.05           H
ATOM   3624 2HD1 LEU A 241      -4.040 -14.082 -21.111  1.00 83.05           H
ATOM   3625 3HD1 LEU A 241      -4.785 -12.487 -20.850  1.00 83.05           H
ATOM   3626  CD2 LEU A 241      -5.468 -13.253 -23.387  1.00 83.05           C
ATOM   3627 1HD2 LEU A 241      -4.554 -13.764 -23.690  1.00 83.05           H
ATOM   3628 2HD2 LEU A 241      -6.234 -13.396 -24.150  1.00 83.05           H
ATOM   3629 3HD2 LEU A 241      -5.267 -12.188 -23.269  1.00 83.05           H
ATOM   3630  HN  LEU A 241      -8.667 -15.207 -21.629  1.00 83.05           H
ATOM   3631  N   ILE A 242      -7.945 -18.021 -22.797  1.00 81.20           N
ATOM   3632  CA  ILE A 242      -7.952 -19.449 -23.065  1.00 81.20           C
ATOM   3633  C   ILE A 242      -8.649 -19.709 -24.402  1.00 81.20           C
ATOM   3634  O   ILE A 242      -8.208 -20.552 -25.182  1.00 81.20           O
ATOM   3635  HA  ILE A 242      -6.915 -19.772 -23.148  1.00 81.20           H
ATOM   3636  CB  ILE A 242      -8.571 -20.210 -21.891  1.00 81.20           C
ATOM   3637  HB  ILE A 242      -9.482 -19.693 -21.590  1.00 81.20           H
ATOM   3638  CG1 ILE A 242      -7.632 -20.212 -20.683  1.00 81.20           C
ATOM   3639 1HG1 ILE A 242      -6.774 -20.853 -20.886  1.00 81.20           H
ATOM   3640 2HG1 ILE A 242      -7.247 -19.207 -20.516  1.00 81.20           H
ATOM   3641  CG2 ILE A 242      -8.973 -21.627 -22.307  1.00 81.20           C
ATOM   3642 1HG2 ILE A 242      -9.704 -21.575 -23.114  1.00 81.20           H
ATOM   3643 2HG2 ILE A 242      -8.091 -22.169 -22.650  1.00 81.20           H
ATOM   3644 3HG2 ILE A 242      -9.410 -22.146 -21.454  1.00 81.20           H
ATOM   3645  CD1 ILE A 242      -8.356 -20.703 -19.427  1.00 81.20           C
ATOM   3646 1HD1 ILE A 242      -9.199 -20.046 -19.214  1.00 81.20           H
ATOM   3647 2HD1 ILE A 242      -8.719 -21.718 -19.590  1.00 81.20           H
ATOM   3648 3HD1 ILE A 242      -7.666 -20.694 -18.584  1.00 81.20           H
ATOM   3649  HN  ILE A 242      -8.445 -17.742 -21.978  1.00 81.20           H
ATOM   3650  N   GLN A 243      -9.725 -18.969 -24.626  1.00 75.99           N
ATOM   3651  CA  GLN A 243     -10.519 -19.148 -25.830  1.00 75.99           C
ATOM   3652  C   GLN A 243      -9.787 -18.566 -27.040  1.00 75.99           C
ATOM   3653  O   GLN A 243     -10.060 -18.945 -28.178  1.00 75.99           O
ATOM   3654  HA  GLN A 243     -10.628 -20.227 -25.947  1.00 75.99           H
ATOM   3655  CB  GLN A 243     -11.904 -18.519 -25.672  1.00 75.99           C
ATOM   3656 1HB  GLN A 243     -11.802 -17.483 -25.348  1.00 75.99           H
ATOM   3657 2HB  GLN A 243     -12.413 -18.502 -26.636  1.00 75.99           H
ATOM   3658  CG  GLN A 243     -12.747 -19.295 -24.658  1.00 75.99           C
ATOM   3659 1HG  GLN A 243     -12.781 -20.347 -24.938  1.00 75.99           H
ATOM   3660 2HG  GLN A 243     -12.280 -19.241 -23.675  1.00 75.99           H
ATOM   3661  CD  GLN A 243     -14.169 -18.734 -24.584  1.00 75.99           C
ATOM   3662  OE1 GLN A 243     -14.476 -17.679 -25.113  1.00 75.99           O
ATOM   3663  NE2 GLN A 243     -15.016 -19.498 -23.899  1.00 75.99           N
ATOM   3664 1HE2 GLN A 243     -14.699 -20.353 -23.489  1.00 75.99           H
ATOM   3665 2HE2 GLN A 243     -15.970 -19.216 -23.794  1.00 75.99           H
ATOM   3666  HN  GLN A 243     -10.056 -18.260 -24.004  1.00 75.99           H
ATOM   3667  N   ALA A 244      -8.870 -17.653 -26.754  1.00 77.26           N
ATOM   3668  CA  ALA A 244      -8.139 -16.970 -27.808  1.00 77.26           C
ATOM   3669  C   ALA A 244      -7.232 -17.972 -28.526  1.00 77.26           C
ATOM   3670  O   ALA A 244      -6.459 -18.683 -27.886  1.00 77.26           O
ATOM   3671  HA  ALA A 244      -8.868 -16.579 -28.518  1.00 77.26           H
ATOM   3672  CB  ALA A 244      -7.356 -15.799 -27.210  1.00 77.26           C
ATOM   3673 1HB  ALA A 244      -8.049 -15.102 -26.738  1.00 77.26           H
ATOM   3674 2HB  ALA A 244      -6.654 -16.174 -26.466  1.00 77.26           H
ATOM   3675 3HB  ALA A 244      -6.808 -15.287 -28.001  1.00 77.26           H
ATOM   3676  HN  ALA A 244      -8.624 -17.380 -25.824  1.00 77.26           H
ATOM   3677  N   LYS A 245      -7.357 -17.995 -29.845  1.00 66.24           N
ATOM   3678  CA  LYS A 245      -6.550 -18.889 -30.657  1.00 66.24           C
ATOM   3679  C   LYS A 245      -5.180 -18.254 -30.901  1.00 66.24           C
ATOM   3680  O   LYS A 245      -4.405 -18.737 -31.725  1.00 66.24           O
ATOM   3681  HA  LYS A 245      -6.408 -19.808 -30.088  1.00 66.24           H
ATOM   3682  CB  LYS A 245      -7.292 -19.262 -31.942  1.00 66.24           C
ATOM   3683 1HB  LYS A 245      -7.664 -18.360 -32.427  1.00 66.24           H
ATOM   3684 2HB  LYS A 245      -6.603 -19.737 -32.640  1.00 66.24           H
ATOM   3685  CG  LYS A 245      -8.459 -20.207 -31.647  1.00 66.24           C
ATOM   3686 1HG  LYS A 245      -8.123 -21.013 -30.995  1.00 66.24           H
ATOM   3687 2HG  LYS A 245      -9.240 -19.668 -31.110  1.00 66.24           H
ATOM   3688  CD  LYS A 245      -9.031 -20.792 -32.939  1.00 66.24           C
ATOM   3689 1HD  LYS A 245      -9.457 -19.994 -33.547  1.00 66.24           H
ATOM   3690 2HD  LYS A 245      -8.230 -21.245 -33.523  1.00 66.24           H
ATOM   3691  CE  LYS A 245     -10.105 -21.840 -32.638  1.00 66.24           C
ATOM   3692 1HE  LYS A 245      -9.711 -22.586 -31.948  1.00 66.24           H
ATOM   3693 2HE  LYS A 245     -10.955 -21.367 -32.146  1.00 66.24           H
ATOM   3694  NZ  LYS A 245     -10.551 -22.498 -33.886  1.00 66.24           N
ATOM   3695 1HZ  LYS A 245     -11.267 -23.183 -33.670  1.00 66.24           H
ATOM   3696 2HZ  LYS A 245     -10.929 -21.802 -34.519  1.00 66.24           H
ATOM   3697 3HZ  LYS A 245      -9.763 -22.961 -34.325  1.00 66.24           H
ATOM   3698  HN  LYS A 245      -7.993 -17.418 -30.356  1.00 66.24           H
ATOM   3699  N   LYS A 246      -4.923 -17.180 -30.169  1.00 59.96           N
ATOM   3700  CA  LYS A 246      -3.708 -16.409 -30.372  1.00 59.96           C
ATOM   3701  C   LYS A 246      -2.541 -17.113 -29.676  1.00 59.96           C
ATOM   3702  O   LYS A 246      -2.682 -17.593 -28.553  1.00 59.96           O
ATOM   3703  HA  LYS A 246      -3.509 -16.388 -31.443  1.00 59.96           H
ATOM   3704  CB  LYS A 246      -3.910 -14.961 -29.921  1.00 59.96           C
ATOM   3705 1HB  LYS A 246      -4.380 -14.944 -28.937  1.00 59.96           H
ATOM   3706 2HB  LYS A 246      -2.942 -14.470 -29.819  1.00 59.96           H
ATOM   3707  CG  LYS A 246      -4.777 -14.192 -30.919  1.00 59.96           C
ATOM   3708 1HG  LYS A 246      -4.403 -14.353 -31.931  1.00 59.96           H
ATOM   3709 2HG  LYS A 246      -5.797 -14.575 -30.892  1.00 59.96           H
ATOM   3710  CD  LYS A 246      -4.779 -12.695 -30.604  1.00 59.96           C
ATOM   3711 1HD  LYS A 246      -5.238 -12.526 -29.630  1.00 59.96           H
ATOM   3712 2HD  LYS A 246      -3.754 -12.331 -30.540  1.00 59.96           H
ATOM   3713  CE  LYS A 246      -5.539 -11.910 -31.675  1.00 59.96           C
ATOM   3714 1HE  LYS A 246      -5.130 -12.136 -32.659  1.00 59.96           H
ATOM   3715 2HE  LYS A 246      -6.585 -12.218 -31.686  1.00 59.96           H
ATOM   3716  NZ  LYS A 246      -5.448 -10.456 -31.415  1.00 59.96           N
ATOM   3717 1HZ  LYS A 246      -5.979  -9.953 -32.117  1.00 59.96           H
ATOM   3718 2HZ  LYS A 246      -5.825 -10.252 -30.496  1.00 59.96           H
ATOM   3719 3HZ  LYS A 246      -4.477 -10.166 -31.453  1.00 59.96           H
ATOM   3720  HN  LYS A 246      -5.526 -16.835 -29.450  1.00 59.96           H
ATOM   3721  N   SER A 247      -1.414 -17.150 -30.373  1.00 66.15           N
ATOM   3722  CA  SER A 247      -0.236 -17.824 -29.854  1.00 66.15           C
ATOM   3723  C   SER A 247       0.269 -17.105 -28.602  1.00 66.15           C
ATOM   3724  O   SER A 247       0.709 -17.746 -27.648  1.00 66.15           O
ATOM   3725  HA  SER A 247      -0.565 -18.834 -29.609  1.00 66.15           H
ATOM   3726  CB  SER A 247       0.870 -17.892 -30.910  1.00 66.15           C
ATOM   3727 1HB  SER A 247       1.677 -18.529 -30.549  1.00 66.15           H
ATOM   3728 2HB  SER A 247       0.478 -18.355 -31.815  1.00 66.15           H
ATOM   3729  OG  SER A 247       1.388 -16.602 -31.223  1.00 66.15           O
ATOM   3730  HG  SER A 247       2.099 -16.679 -31.922  1.00 66.15           H
ATOM   3731  HN  SER A 247      -1.299 -16.732 -31.274  1.00 66.15           H
ATOM   3732  N   SER A 248       0.190 -15.783 -28.644  1.00 68.19           N
ATOM   3733  CA  SER A 248       0.763 -14.964 -27.590  1.00 68.19           C
ATOM   3734  C   SER A 248      -0.038 -15.139 -26.298  1.00 68.19           C
ATOM   3735  O   SER A 248       0.302 -14.556 -25.269  1.00 68.19           O
ATOM   3736  HA  SER A 248       1.781 -15.331 -27.461  1.00 68.19           H
ATOM   3737  CB  SER A 248       0.800 -13.490 -27.996  1.00 68.19           C
ATOM   3738 1HB  SER A 248       1.214 -12.899 -27.179  1.00 68.19           H
ATOM   3739 2HB  SER A 248       1.467 -13.365 -28.849  1.00 68.19           H
ATOM   3740  OG  SER A 248      -0.494 -12.995 -28.330  1.00 68.19           O
ATOM   3741  HG  SER A 248      -0.433 -12.035 -28.602  1.00 68.19           H
ATOM   3742  HN  SER A 248      -0.256 -15.273 -29.380  1.00 68.19           H
ATOM   3743  N   LYS A 249      -1.085 -15.945 -26.393  1.00 65.37           N
ATOM   3744  CA  LYS A 249      -2.028 -16.079 -25.296  1.00 65.37           C
ATOM   3745  C   LYS A 249      -1.293 -16.595 -24.057  1.00 65.37           C
ATOM   3746  O   LYS A 249      -1.602 -16.195 -22.936  1.00 65.37           O
ATOM   3747  HA  LYS A 249      -2.418 -15.085 -25.076  1.00 65.37           H
ATOM   3748  CB  LYS A 249      -3.216 -16.949 -25.713  1.00 65.37           C
ATOM   3749 1HB  LYS A 249      -4.039 -16.808 -25.012  1.00 65.37           H
ATOM   3750 2HB  LYS A 249      -3.575 -16.634 -26.693  1.00 65.37           H
ATOM   3751  CG  LYS A 249      -2.824 -18.427 -25.758  1.00 65.37           C
ATOM   3752 1HG  LYS A 249      -1.962 -18.558 -26.412  1.00 65.37           H
ATOM   3753 2HG  LYS A 249      -2.522 -18.757 -24.764  1.00 65.37           H
ATOM   3754  CD  LYS A 249      -3.986 -19.287 -26.256  1.00 65.37           C
ATOM   3755 1HD  LYS A 249      -4.876 -19.083 -25.661  1.00 65.37           H
ATOM   3756 2HD  LYS A 249      -4.225 -19.022 -27.286  1.00 65.37           H
ATOM   3757  CE  LYS A 249      -3.641 -20.776 -26.174  1.00 65.37           C
ATOM   3758 1HE  LYS A 249      -2.846 -21.010 -26.882  1.00 65.37           H
ATOM   3759 2HE  LYS A 249      -3.264 -21.013 -25.180  1.00 65.37           H
ATOM   3760  NZ  LYS A 249      -4.834 -21.601 -26.468  1.00 65.37           N
ATOM   3761 1HZ  LYS A 249      -4.581 -22.583 -26.442  1.00 65.37           H
ATOM   3762 2HZ  LYS A 249      -5.551 -21.418 -25.775  1.00 65.37           H
ATOM   3763 3HZ  LYS A 249      -5.187 -21.368 -27.390  1.00 65.37           H
ATOM   3764  HN  LYS A 249      -1.294 -16.498 -27.199  1.00 65.37           H
ATOM   3765  N   HIS A 250      -0.334 -17.476 -24.302  1.00 70.29           N
ATOM   3766  CA  HIS A 250       0.371 -18.136 -23.216  1.00 70.29           C
ATOM   3767  C   HIS A 250       1.192 -17.106 -22.438  1.00 70.29           C
ATOM   3768  O   HIS A 250       1.260 -17.160 -21.211  1.00 70.29           O
ATOM   3769  HA  HIS A 250      -0.390 -18.554 -22.557  1.00 70.29           H
ATOM   3770  CB  HIS A 250       1.219 -19.295 -23.744  1.00 70.29           C
ATOM   3771 1HB  HIS A 250       1.795 -18.948 -24.602  1.00 70.29           H
ATOM   3772 2HB  HIS A 250       1.936 -19.586 -22.976  1.00 70.29           H
ATOM   3773  CG  HIS A 250       0.417 -20.508 -24.150  1.00 70.29           C
ATOM   3774  ND1 HIS A 250      -0.170 -21.360 -23.232  1.00 70.29           N
ATOM   3775  HD1 HIS A 250      -0.127 -21.267 -22.237  1.00 70.29           H
ATOM   3776  CD2 HIS A 250       0.110 -21.001 -25.384  1.00 70.29           C
ATOM   3777  HD2 HIS A 250       0.417 -20.570 -26.337  1.00 70.29           H
ATOM   3778  CE1 HIS A 250      -0.798 -22.320 -23.894  1.00 70.29           C
ATOM   3779  HE1 HIS A 250      -1.357 -23.145 -23.451  1.00 70.29           H
ATOM   3780  NE2 HIS A 250      -0.623 -22.096 -25.228  1.00 70.29           N
ATOM   3781  HN  HIS A 250      -0.039 -17.741 -25.220  1.00 70.29           H
ATOM   3782  N   LYS A 251       1.796 -16.192 -23.183  1.00 68.98           N
ATOM   3783  CA  LYS A 251       2.635 -15.170 -22.581  1.00 68.98           C
ATOM   3784  C   LYS A 251       1.773 -14.264 -21.699  1.00 68.98           C
ATOM   3785  O   LYS A 251       2.144 -13.958 -20.567  1.00 68.98           O
ATOM   3786  HA  LYS A 251       3.363 -15.676 -21.947  1.00 68.98           H
ATOM   3787  CB  LYS A 251       3.418 -14.416 -23.657  1.00 68.98           C
ATOM   3788 1HB  LYS A 251       3.913 -15.128 -24.318  1.00 68.98           H
ATOM   3789 2HB  LYS A 251       2.730 -13.835 -24.273  1.00 68.98           H
ATOM   3790  CG  LYS A 251       4.458 -13.486 -23.029  1.00 68.98           C
ATOM   3791 1HG  LYS A 251       3.960 -12.758 -22.389  1.00 68.98           H
ATOM   3792 2HG  LYS A 251       5.129 -14.063 -22.393  1.00 68.98           H
ATOM   3793  CD  LYS A 251       5.266 -12.760 -24.107  1.00 68.98           C
ATOM   3794 1HD  LYS A 251       5.795 -13.488 -24.722  1.00 68.98           H
ATOM   3795 2HD  LYS A 251       4.591 -12.215 -24.767  1.00 68.98           H
ATOM   3796  CE  LYS A 251       6.268 -11.789 -23.479  1.00 68.98           C
ATOM   3797 1HE  LYS A 251       5.749 -11.103 -22.810  1.00 68.98           H
ATOM   3798 2HE  LYS A 251       6.988 -12.341 -22.874  1.00 68.98           H
ATOM   3799  NZ  LYS A 251       6.977 -11.025 -24.530  1.00 68.98           N
ATOM   3800 1HZ  LYS A 251       7.638 -10.389 -24.097  1.00 68.98           H
ATOM   3801 2HZ  LYS A 251       7.474 -11.667 -25.138  1.00 68.98           H
ATOM   3802 3HZ  LYS A 251       6.305 -10.496 -25.074  1.00 68.98           H
ATOM   3803  HN  LYS A 251       1.720 -16.143 -24.179  1.00 68.98           H
ATOM   3804  N   ALA A 252       0.638 -13.860 -22.252  1.00 79.95           N
ATOM   3805  CA  ALA A 252      -0.256 -12.955 -21.550  1.00 79.95           C
ATOM   3806  C   ALA A 252      -0.794 -13.647 -20.296  1.00 79.95           C
ATOM   3807  O   ALA A 252      -0.923 -13.023 -19.244  1.00 79.95           O
ATOM   3808  HA  ALA A 252       0.324 -12.081 -21.251  1.00 79.95           H
ATOM   3809  CB  ALA A 252      -1.373 -12.506 -22.494  1.00 79.95           C
ATOM   3810 1HB  ALA A 252      -0.939 -11.994 -23.352  1.00 79.95           H
ATOM   3811 2HB  ALA A 252      -1.932 -13.377 -22.834  1.00 79.95           H
ATOM   3812 3HB  ALA A 252      -2.043 -11.827 -21.966  1.00 79.95           H
ATOM   3813  HN  ALA A 252       0.328 -14.140 -23.160  1.00 79.95           H
ATOM   3814  N   LEU A 253      -1.095 -14.929 -20.450  1.00 77.95           N
ATOM   3815  CA  LEU A 253      -1.638 -15.707 -19.350  1.00 77.95           C
ATOM   3816  C   LEU A 253      -0.636 -15.716 -18.194  1.00 77.95           C
ATOM   3817  O   LEU A 253      -1.005 -15.469 -17.047  1.00 77.95           O
ATOM   3818  HA  LEU A 253      -2.548 -15.209 -19.015  1.00 77.95           H
ATOM   3819  CB  LEU A 253      -2.037 -17.105 -19.829  1.00 77.95           C
ATOM   3820 1HB  LEU A 253      -2.584 -17.004 -20.766  1.00 77.95           H
ATOM   3821 2HB  LEU A 253      -1.128 -17.665 -20.049  1.00 77.95           H
ATOM   3822  CG  LEU A 253      -2.888 -17.928 -18.860  1.00 77.95           C
ATOM   3823  HG  LEU A 253      -2.456 -17.836 -17.863  1.00 77.95           H
ATOM   3824  CD1 LEU A 253      -4.316 -17.383 -18.785  1.00 77.95           C
ATOM   3825 1HD1 LEU A 253      -4.293 -16.349 -18.438  1.00 77.95           H
ATOM   3826 2HD1 LEU A 253      -4.773 -17.424 -19.773  1.00 77.95           H
ATOM   3827 3HD1 LEU A 253      -4.899 -17.986 -18.089  1.00 77.95           H
ATOM   3828  CD2 LEU A 253      -2.860 -19.412 -19.230  1.00 77.95           C
ATOM   3829 1HD2 LEU A 253      -3.254 -19.543 -20.238  1.00 77.95           H
ATOM   3830 2HD2 LEU A 253      -1.834 -19.777 -19.190  1.00 77.95           H
ATOM   3831 3HD2 LEU A 253      -3.473 -19.974 -18.525  1.00 77.95           H
ATOM   3832  HN  LEU A 253      -0.974 -15.433 -21.305  1.00 77.95           H
ATOM   3833  N   LYS A 254       0.611 -16.003 -18.536  1.00 75.50           N
ATOM   3834  CA  LYS A 254       1.657 -16.105 -17.533  1.00 75.50           C
ATOM   3835  C   LYS A 254       1.739 -14.792 -16.751  1.00 75.50           C
ATOM   3836  O   LYS A 254       1.781 -14.799 -15.522  1.00 75.50           O
ATOM   3837  HA  LYS A 254       1.373 -16.900 -16.843  1.00 75.50           H
ATOM   3838  CB  LYS A 254       2.981 -16.519 -18.179  1.00 75.50           C
ATOM   3839 1HB  LYS A 254       2.826 -17.398 -18.805  1.00 75.50           H
ATOM   3840 2HB  LYS A 254       3.335 -15.722 -18.833  1.00 75.50           H
ATOM   3841  CG  LYS A 254       4.039 -16.823 -17.117  1.00 75.50           C
ATOM   3842 1HG  LYS A 254       4.281 -15.912 -16.569  1.00 75.50           H
ATOM   3843 2HG  LYS A 254       3.639 -17.534 -16.393  1.00 75.50           H
ATOM   3844  CD  LYS A 254       5.307 -17.394 -17.753  1.00 75.50           C
ATOM   3845 1HD  LYS A 254       5.060 -18.288 -18.326  1.00 75.50           H
ATOM   3846 2HD  LYS A 254       5.724 -16.671 -18.455  1.00 75.50           H
ATOM   3847  CE  LYS A 254       6.350 -17.737 -16.687  1.00 75.50           C
ATOM   3848 1HE  LYS A 254       6.659 -16.830 -16.168  1.00 75.50           H
ATOM   3849 2HE  LYS A 254       5.911 -18.398 -15.940  1.00 75.50           H
ATOM   3850  NZ  LYS A 254       7.527 -18.388 -17.304  1.00 75.50           N
ATOM   3851 1HZ  LYS A 254       8.214 -18.593 -16.586  1.00 75.50           H
ATOM   3852 2HZ  LYS A 254       7.239 -19.250 -17.753  1.00 75.50           H
ATOM   3853 3HZ  LYS A 254       7.934 -17.767 -17.994  1.00 75.50           H
ATOM   3854  HN  LYS A 254       0.910 -16.164 -19.476  1.00 75.50           H
ATOM   3855  N   VAL A 255       1.758 -13.697 -17.497  1.00 81.58           N
ATOM   3856  CA  VAL A 255       1.884 -12.382 -16.892  1.00 81.58           C
ATOM   3857  C   VAL A 255       0.717 -12.154 -15.930  1.00 81.58           C
ATOM   3858  O   VAL A 255       0.912 -11.677 -14.813  1.00 81.58           O
ATOM   3859  HA  VAL A 255       2.815 -12.370 -16.324  1.00 81.58           H
ATOM   3860  CB  VAL A 255       1.980 -11.312 -17.981  1.00 81.58           C
ATOM   3861  HB  VAL A 255       1.143 -11.454 -18.665  1.00 81.58           H
ATOM   3862  CG1 VAL A 255       1.864  -9.909 -17.382  1.00 81.58           C
ATOM   3863 1HG1 VAL A 255       0.904  -9.808 -16.876  1.00 81.58           H
ATOM   3864 2HG1 VAL A 255       2.671  -9.752 -16.666  1.00 81.58           H
ATOM   3865 3HG1 VAL A 255       1.935  -9.168 -18.178  1.00 81.58           H
ATOM   3866  CG2 VAL A 255       3.274 -11.461 -18.784  1.00 81.58           C
ATOM   3867 1HG2 VAL A 255       4.129 -11.357 -18.116  1.00 81.58           H
ATOM   3868 2HG2 VAL A 255       3.298 -12.443 -19.256  1.00 81.58           H
ATOM   3869 3HG2 VAL A 255       3.316 -10.688 -19.551  1.00 81.58           H
ATOM   3870  HN  VAL A 255       1.689 -13.699 -18.494  1.00 81.58           H
ATOM   3871  N   THR A 256      -0.472 -12.505 -16.398  1.00 80.63           N
ATOM   3872  CA  THR A 256      -1.681 -12.257 -15.632  1.00 80.63           C
ATOM   3873  C   THR A 256      -1.633 -13.008 -14.301  1.00 80.63           C
ATOM   3874  O   THR A 256      -1.937 -12.442 -13.252  1.00 80.63           O
ATOM   3875  HA  THR A 256      -1.727 -11.193 -15.398  1.00 80.63           H
ATOM   3876  CB  THR A 256      -2.879 -12.640 -16.503  1.00 80.63           C
ATOM   3877  HB  THR A 256      -2.884 -13.710 -16.709  1.00 80.63           H
ATOM   3878  OG1 THR A 256      -2.764 -11.795 -17.644  1.00 80.63           O
ATOM   3879  HG1 THR A 256      -2.283 -12.274 -18.378  1.00 80.63           H
ATOM   3880  CG2 THR A 256      -4.214 -12.236 -15.874  1.00 80.63           C
ATOM   3881 1HG2 THR A 256      -4.236 -11.156 -15.730  1.00 80.63           H
ATOM   3882 2HG2 THR A 256      -4.327 -12.733 -14.910  1.00 80.63           H
ATOM   3883 3HG2 THR A 256      -5.031 -12.531 -16.532  1.00 80.63           H
ATOM   3884  HN  THR A 256      -0.615 -12.950 -17.282  1.00 80.63           H
ATOM   3885  N   ILE A 257      -1.248 -14.273 -14.386  1.00 83.08           N
ATOM   3886  CA  ILE A 257      -1.177 -15.115 -13.203  1.00 83.08           C
ATOM   3887  C   ILE A 257      -0.150 -14.533 -12.229  1.00 83.08           C
ATOM   3888  O   ILE A 257      -0.415 -14.427 -11.033  1.00 83.08           O
ATOM   3889  HA  ILE A 257      -2.157 -15.092 -12.726  1.00 83.08           H
ATOM   3890  CB  ILE A 257      -0.898 -16.567 -13.595  1.00 83.08           C
ATOM   3891  HB  ILE A 257      -0.048 -16.580 -14.278  1.00 83.08           H
ATOM   3892  CG1 ILE A 257      -2.088 -17.171 -14.344  1.00 83.08           C
ATOM   3893 1HG1 ILE A 257      -2.924 -17.305 -13.658  1.00 83.08           H
ATOM   3894 2HG1 ILE A 257      -2.421 -16.482 -15.121  1.00 83.08           H
ATOM   3895  CG2 ILE A 257      -0.509 -17.400 -12.373  1.00 83.08           C
ATOM   3896 1HG2 ILE A 257       0.390 -16.982 -11.920  1.00 83.08           H
ATOM   3897 2HG2 ILE A 257      -1.322 -17.384 -11.647  1.00 83.08           H
ATOM   3898 3HG2 ILE A 257      -0.317 -18.428 -12.680  1.00 83.08           H
ATOM   3899  CD1 ILE A 257      -1.716 -18.515 -14.973  1.00 83.08           C
ATOM   3900 1HD1 ILE A 257      -0.896 -18.372 -15.677  1.00 83.08           H
ATOM   3901 2HD1 ILE A 257      -1.407 -19.209 -14.191  1.00 83.08           H
ATOM   3902 3HD1 ILE A 257      -2.580 -18.921 -15.500  1.00 83.08           H
ATOM   3903  HN  ILE A 257      -0.987 -14.723 -15.240  1.00 83.08           H
ATOM   3904  N   THR A 258       1.001 -14.173 -12.778  1.00 85.69           N
ATOM   3905  CA  THR A 258       2.100 -13.688 -11.961  1.00 85.69           C
ATOM   3906  C   THR A 258       1.660 -12.472 -11.143  1.00 85.69           C
ATOM   3907  O   THR A 258       1.924 -12.398  -9.944  1.00 85.69           O
ATOM   3908  HA  THR A 258       2.372 -14.469 -11.252  1.00 85.69           H
ATOM   3909  CB  THR A 258       3.286 -13.402 -12.885  1.00 85.69           C
ATOM   3910  HB  THR A 258       3.040 -12.618 -13.602  1.00 85.69           H
ATOM   3911  OG1 THR A 258       3.602 -14.672 -13.447  1.00 85.69           O
ATOM   3912  HG1 THR A 258       3.059 -14.825 -14.274  1.00 85.69           H
ATOM   3913  CG2 THR A 258       4.548 -13.011 -12.114  1.00 85.69           C
ATOM   3914 1HG2 THR A 258       4.832 -13.824 -11.446  1.00 85.69           H
ATOM   3915 2HG2 THR A 258       4.353 -12.112 -11.530  1.00 85.69           H
ATOM   3916 3HG2 THR A 258       5.359 -12.819 -12.817  1.00 85.69           H
ATOM   3917  HN  THR A 258       1.187 -14.207 -13.760  1.00 85.69           H
ATOM   3918  N   VAL A 259       0.998 -11.548 -11.824  1.00 85.65           N
ATOM   3919  CA  VAL A 259       0.571 -10.313 -11.189  1.00 85.65           C
ATOM   3920  C   VAL A 259      -0.347 -10.641 -10.010  1.00 85.65           C
ATOM   3921  O   VAL A 259      -0.192 -10.084  -8.925  1.00 85.65           O
ATOM   3922  HA  VAL A 259       1.462  -9.812 -10.811  1.00 85.65           H
ATOM   3923  CB  VAL A 259      -0.086  -9.395 -12.221  1.00 85.65           C
ATOM   3924  HB  VAL A 259      -0.800  -9.989 -12.792  1.00 85.65           H
ATOM   3925  CG1 VAL A 259      -0.858  -8.264 -11.537  1.00 85.65           C
ATOM   3926 1HG1 VAL A 259      -1.635  -8.688 -10.901  1.00 85.65           H
ATOM   3927 2HG1 VAL A 259      -0.172  -7.673 -10.929  1.00 85.65           H
ATOM   3928 3HG1 VAL A 259      -1.315  -7.626 -12.293  1.00 85.65           H
ATOM   3929  CG2 VAL A 259       0.950  -8.838 -13.199  1.00 85.65           C
ATOM   3930 1HG2 VAL A 259       1.698  -8.266 -12.649  1.00 85.65           H
ATOM   3931 2HG2 VAL A 259       1.435  -9.662 -13.723  1.00 85.65           H
ATOM   3932 3HG2 VAL A 259       0.456  -8.188 -13.922  1.00 85.65           H
ATOM   3933  HN  VAL A 259       0.753 -11.634 -12.790  1.00 85.65           H
ATOM   3934  N   LEU A 260      -1.283 -11.544 -10.264  1.00 83.92           N
ATOM   3935  CA  LEU A 260      -2.279 -11.890  -9.264  1.00 83.92           C
ATOM   3936  C   LEU A 260      -1.589 -12.557  -8.072  1.00 83.92           C
ATOM   3937  O   LEU A 260      -1.868 -12.222  -6.922  1.00 83.92           O
ATOM   3938  HA  LEU A 260      -2.736 -10.962  -8.923  1.00 83.92           H
ATOM   3939  CB  LEU A 260      -3.389 -12.740  -9.885  1.00 83.92           C
ATOM   3940 1HB  LEU A 260      -3.785 -12.209 -10.751  1.00 83.92           H
ATOM   3941 2HB  LEU A 260      -2.947 -13.666 -10.254  1.00 83.92           H
ATOM   3942  CG  LEU A 260      -4.557 -13.097  -8.964  1.00 83.92           C
ATOM   3943  HG  LEU A 260      -4.153 -13.569  -8.068  1.00 83.92           H
ATOM   3944  CD1 LEU A 260      -5.304 -11.840  -8.514  1.00 83.92           C
ATOM   3945 1HD1 LEU A 260      -4.621 -11.184  -7.975  1.00 83.92           H
ATOM   3946 2HD1 LEU A 260      -5.695 -11.318  -9.388  1.00 83.92           H
ATOM   3947 3HD1 LEU A 260      -6.129 -12.122  -7.860  1.00 83.92           H
ATOM   3948  CD2 LEU A 260      -5.489 -14.112  -9.628  1.00 83.92           C
ATOM   3949 1HD2 LEU A 260      -5.888 -13.690 -10.550  1.00 83.92           H
ATOM   3950 2HD2 LEU A 260      -4.933 -15.022  -9.855  1.00 83.92           H
ATOM   3951 3HD2 LEU A 260      -6.310 -14.348  -8.951  1.00 83.92           H
ATOM   3952  HN  LEU A 260      -1.367 -12.034 -11.131  1.00 83.92           H
ATOM   3953  N   THR A 261      -0.701 -13.488  -8.388  1.00 87.86           N
ATOM   3954  CA  THR A 261      -0.044 -14.276  -7.358  1.00 87.86           C
ATOM   3955  C   THR A 261       0.789 -13.373  -6.446  1.00 87.86           C
ATOM   3956  O   THR A 261       0.768 -13.530  -5.226  1.00 87.86           O
ATOM   3957  HA  THR A 261      -0.812 -14.737  -6.737  1.00 87.86           H
ATOM   3958  CB  THR A 261       0.778 -15.366  -8.049  1.00 87.86           C
ATOM   3959  HB  THR A 261       1.576 -14.929  -8.649  1.00 87.86           H
ATOM   3960  OG1 THR A 261      -0.189 -16.125  -8.771  1.00 87.86           O
ATOM   3961  HG1 THR A 261      -0.320 -15.734  -9.682  1.00 87.86           H
ATOM   3962  CG2 THR A 261       1.373 -16.367  -7.058  1.00 87.86           C
ATOM   3963 1HG2 THR A 261       0.570 -16.853  -6.505  1.00 87.86           H
ATOM   3964 2HG2 THR A 261       2.029 -15.843  -6.362  1.00 87.86           H
ATOM   3965 3HG2 THR A 261       1.947 -17.119  -7.601  1.00 87.86           H
ATOM   3966  HN  THR A 261      -0.429 -13.706  -9.325  1.00 87.86           H
ATOM   3967  N   VAL A 262       1.502 -12.449  -7.072  1.00 90.44           N
ATOM   3968  CA  VAL A 262       2.402 -11.574  -6.339  1.00 90.44           C
ATOM   3969  C   VAL A 262       1.591 -10.711  -5.370  1.00 90.44           C
ATOM   3970  O   VAL A 262       1.994 -10.510  -4.226  1.00 90.44           O
ATOM   3971  HA  VAL A 262       3.078 -12.206  -5.764  1.00 90.44           H
ATOM   3972  CB  VAL A 262       3.240 -10.749  -7.317  1.00 90.44           C
ATOM   3973  HB  VAL A 262       2.559 -10.262  -8.015  1.00 90.44           H
ATOM   3974  CG1 VAL A 262       4.020  -9.656  -6.583  1.00 90.44           C
ATOM   3975 1HG1 VAL A 262       3.323  -8.992  -6.073  1.00 90.44           H
ATOM   3976 2HG1 VAL A 262       4.686 -10.114  -5.852  1.00 90.44           H
ATOM   3977 3HG1 VAL A 262       4.608  -9.084  -7.301  1.00 90.44           H
ATOM   3978  CG2 VAL A 262       4.181 -11.645  -8.125  1.00 90.44           C
ATOM   3979 1HG2 VAL A 262       4.852 -12.172  -7.447  1.00 90.44           H
ATOM   3980 2HG2 VAL A 262       3.595 -12.369  -8.692  1.00 90.44           H
ATOM   3981 3HG2 VAL A 262       4.765 -11.033  -8.812  1.00 90.44           H
ATOM   3982  HN  VAL A 262       1.472 -12.293  -8.059  1.00 90.44           H
ATOM   3983  N   PHE A 263       0.462 -10.224  -5.865  1.00 88.93           N
ATOM   3984  CA  PHE A 263      -0.408  -9.386  -5.058  1.00 88.93           C
ATOM   3985  C   PHE A 263      -0.901 -10.138  -3.820  1.00 88.93           C
ATOM   3986  O   PHE A 263      -0.801  -9.635  -2.703  1.00 88.93           O
ATOM   3987  HA  PHE A 263       0.175  -8.520  -4.746  1.00 88.93           H
ATOM   3988  CB  PHE A 263      -1.611  -9.019  -5.930  1.00 88.93           C
ATOM   3989 1HB  PHE A 263      -1.255  -8.510  -6.826  1.00 88.93           H
ATOM   3990 2HB  PHE A 263      -2.101  -9.936  -6.258  1.00 88.93           H
ATOM   3991  CG  PHE A 263      -2.640  -8.130  -5.229  1.00 88.93           C
ATOM   3992  CD1 PHE A 263      -3.744  -8.685  -4.661  1.00 88.93           C
ATOM   3993  HD1 PHE A 263      -3.895  -9.763  -4.705  1.00 88.93           H
ATOM   3994  CD2 PHE A 263      -2.450  -6.784  -5.175  1.00 88.93           C
ATOM   3995  HD2 PHE A 263      -1.566  -6.339  -5.630  1.00 88.93           H
ATOM   3996  CE1 PHE A 263      -4.699  -7.859  -4.011  1.00 88.93           C
ATOM   3997  HE1 PHE A 263      -5.583  -8.304  -3.556  1.00 88.93           H
ATOM   3998  CE2 PHE A 263      -3.405  -5.959  -4.524  1.00 88.93           C
ATOM   3999  HE2 PHE A 263      -3.254  -4.880  -4.480  1.00 88.93           H
ATOM   4000  CZ  PHE A 263      -4.509  -6.514  -3.956  1.00 88.93           C
ATOM   4001  HZ  PHE A 263      -5.242  -5.880  -3.457  1.00 88.93           H
ATOM   4002  HN  PHE A 263       0.141 -10.393  -6.797  1.00 88.93           H
ATOM   4003  N   VAL A 264      -1.423 -11.332  -4.062  1.00 89.85           N
ATOM   4004  CA  VAL A 264      -2.024 -12.116  -2.996  1.00 89.85           C
ATOM   4005  C   VAL A 264      -0.958 -12.447  -1.949  1.00 89.85           C
ATOM   4006  O   VAL A 264      -1.187 -12.284  -0.752  1.00 89.85           O
ATOM   4007  HA  VAL A 264      -2.794 -11.501  -2.530  1.00 89.85           H
ATOM   4008  CB  VAL A 264      -2.698 -13.360  -3.577  1.00 89.85           C
ATOM   4009  HB  VAL A 264      -1.961 -13.888  -4.183  1.00 89.85           H
ATOM   4010  CG1 VAL A 264      -3.157 -14.305  -2.465  1.00 89.85           C
ATOM   4011 1HG1 VAL A 264      -2.296 -14.618  -1.875  1.00 89.85           H
ATOM   4012 2HG1 VAL A 264      -3.871 -13.789  -1.822  1.00 89.85           H
ATOM   4013 3HG1 VAL A 264      -3.633 -15.181  -2.906  1.00 89.85           H
ATOM   4014  CG2 VAL A 264      -3.866 -12.976  -4.488  1.00 89.85           C
ATOM   4015 1HG2 VAL A 264      -4.604 -12.414  -3.915  1.00 89.85           H
ATOM   4016 2HG2 VAL A 264      -3.499 -12.361  -5.310  1.00 89.85           H
ATOM   4017 3HG2 VAL A 264      -4.327 -13.879  -4.888  1.00 89.85           H
ATOM   4018  HN  VAL A 264      -1.439 -11.763  -4.964  1.00 89.85           H
ATOM   4019  N   LEU A 265       0.184 -12.906  -2.439  1.00 89.20           N
ATOM   4020  CA  LEU A 265       1.229 -13.403  -1.561  1.00 89.20           C
ATOM   4021  C   LEU A 265       1.743 -12.256  -0.687  1.00 89.20           C
ATOM   4022  O   LEU A 265       2.188 -12.479   0.438  1.00 89.20           O
ATOM   4023  HA  LEU A 265       0.781 -14.156  -0.913  1.00 89.20           H
ATOM   4024  CB  LEU A 265       2.325 -14.097  -2.371  1.00 89.20           C
ATOM   4025 1HB  LEU A 265       2.603 -13.448  -3.201  1.00 89.20           H
ATOM   4026 2HB  LEU A 265       3.207 -14.200  -1.739  1.00 89.20           H
ATOM   4027  CG  LEU A 265       1.972 -15.475  -2.934  1.00 89.20           C
ATOM   4028  HG  LEU A 265       1.092 -15.369  -3.569  1.00 89.20           H
ATOM   4029  CD1 LEU A 265       3.102 -16.015  -3.813  1.00 89.20           C
ATOM   4030 1HD1 LEU A 265       3.273 -15.331  -4.645  1.00 89.20           H
ATOM   4031 2HD1 LEU A 265       4.013 -16.102  -3.221  1.00 89.20           H
ATOM   4032 3HD1 LEU A 265       2.825 -16.995  -4.201  1.00 89.20           H
ATOM   4033  CD2 LEU A 265       1.604 -16.448  -1.812  1.00 89.20           C
ATOM   4034 1HD2 LEU A 265       2.450 -16.555  -1.132  1.00 89.20           H
ATOM   4035 2HD2 LEU A 265       0.744 -16.063  -1.265  1.00 89.20           H
ATOM   4036 3HD2 LEU A 265       1.358 -17.420  -2.240  1.00 89.20           H
ATOM   4037  HN  LEU A 265       0.400 -12.941  -3.415  1.00 89.20           H
ATOM   4038  N   SER A 266       1.665 -11.054  -1.239  1.00 91.05           N
ATOM   4039  CA  SER A 266       2.218  -9.887  -0.571  1.00 91.05           C
ATOM   4040  C   SER A 266       1.190  -9.303   0.399  1.00 91.05           C
ATOM   4041  O   SER A 266       1.533  -8.920   1.516  1.00 91.05           O
ATOM   4042  HA  SER A 266       3.091 -10.251  -0.030  1.00 91.05           H
ATOM   4043  CB  SER A 266       2.653  -8.827  -1.586  1.00 91.05           C
ATOM   4044 1HB  SER A 266       3.018  -7.948  -1.056  1.00 91.05           H
ATOM   4045 2HB  SER A 266       3.484  -9.211  -2.178  1.00 91.05           H
ATOM   4046  OG  SER A 266       1.587  -8.450  -2.453  1.00 91.05           O
ATOM   4047  HG  SER A 266       1.663  -8.940  -3.321  1.00 91.05           H
ATOM   4048  HN  SER A 266       1.235 -10.871  -2.122  1.00 91.05           H
ATOM   4049  N   GLN A 267      -0.051  -9.253  -0.063  1.00 87.91           N
ATOM   4050  CA  GLN A 267      -1.066  -8.455   0.603  1.00 87.91           C
ATOM   4051  C   GLN A 267      -1.839  -9.311   1.609  1.00 87.91           C
ATOM   4052  O   GLN A 267      -2.238  -8.825   2.666  1.00 87.91           O
ATOM   4053  HA  GLN A 267      -0.520  -7.671   1.127  1.00 87.91           H
ATOM   4054  CB  GLN A 267      -2.013  -7.814  -0.413  1.00 87.91           C
ATOM   4055 1HB  GLN A 267      -2.489  -8.590  -1.012  1.00 87.91           H
ATOM   4056 2HB  GLN A 267      -2.809  -7.283   0.111  1.00 87.91           H
ATOM   4057  CG  GLN A 267      -1.262  -6.844  -1.327  1.00 87.91           C
ATOM   4058 1HG  GLN A 267      -0.477  -7.378  -1.863  1.00 87.91           H
ATOM   4059 2HG  GLN A 267      -1.944  -6.443  -2.077  1.00 87.91           H
ATOM   4060  CD  GLN A 267      -0.648  -5.697  -0.522  1.00 87.91           C
ATOM   4061  OE1 GLN A 267      -1.162  -5.277   0.501  1.00 87.91           O
ATOM   4062  NE2 GLN A 267       0.478  -5.214  -1.041  1.00 87.91           N
ATOM   4063 1HE2 GLN A 267       0.847  -5.604  -1.885  1.00 87.91           H
ATOM   4064 2HE2 GLN A 267       0.955  -4.462  -0.587  1.00 87.91           H
ATOM   4065  HN  GLN A 267      -0.366  -9.745  -0.875  1.00 87.91           H
ATOM   4066  N   PHE A 268      -2.026 -10.571   1.245  1.00 92.18           N
ATOM   4067  CA  PHE A 268      -2.939 -11.434   1.976  1.00 92.18           C
ATOM   4068  C   PHE A 268      -2.467 -11.636   3.417  1.00 92.18           C
ATOM   4069  O   PHE A 268      -3.222 -11.402   4.360  1.00 92.18           O
ATOM   4070  HA  PHE A 268      -3.913 -10.944   1.980  1.00 92.18           H
ATOM   4071  CB  PHE A 268      -2.946 -12.786   1.260  1.00 92.18           C
ATOM   4072 1HB  PHE A 268      -3.212 -12.630   0.214  1.00 92.18           H
ATOM   4073 2HB  PHE A 268      -1.938 -13.199   1.275  1.00 92.18           H
ATOM   4074  CG  PHE A 268      -3.909 -13.807   1.869  1.00 92.18           C
ATOM   4075  CD1 PHE A 268      -3.431 -14.801   2.665  1.00 92.18           C
ATOM   4076  HD1 PHE A 268      -2.363 -14.871   2.868  1.00 92.18           H
ATOM   4077  CD2 PHE A 268      -5.242 -13.721   1.616  1.00 92.18           C
ATOM   4078  HD2 PHE A 268      -5.625 -12.924   0.978  1.00 92.18           H
ATOM   4079  CE1 PHE A 268      -4.325 -15.749   3.230  1.00 92.18           C
ATOM   4080  HE1 PHE A 268      -3.942 -16.546   3.868  1.00 92.18           H
ATOM   4081  CE2 PHE A 268      -6.136 -14.669   2.181  1.00 92.18           C
ATOM   4082  HE2 PHE A 268      -7.204 -14.599   1.978  1.00 92.18           H
ATOM   4083  CZ  PHE A 268      -5.658 -15.663   2.977  1.00 92.18           C
ATOM   4084  HZ  PHE A 268      -6.344 -16.390   3.411  1.00 92.18           H
ATOM   4085  HN  PHE A 268      -1.568 -11.003   0.468  1.00 92.18           H
ATOM   4086  N   PRO A 269      -1.215 -12.071   3.614  1.00 95.19           N
ATOM   4087  CA  PRO A 269      -0.710 -12.332   4.964  1.00 95.19           C
ATOM   4088  C   PRO A 269      -0.900 -11.141   5.890  1.00 95.19           C
ATOM   4089  O   PRO A 269      -1.330 -11.301   7.032  1.00 95.19           O
ATOM   4090  HA  PRO A 269      -1.273 -13.144   5.425  1.00 95.19           H
ATOM   4091  CB  PRO A 269       0.770 -12.648   4.743  1.00 95.19           C
ATOM   4092 1HB  PRO A 269       1.389 -11.755   4.826  1.00 95.19           H
ATOM   4093 2HB  PRO A 269       1.142 -13.362   5.478  1.00 95.19           H
ATOM   4094  CG  PRO A 269       0.801 -13.225   3.333  1.00 95.19           C
ATOM   4095 1HG  PRO A 269       1.798 -13.174   2.896  1.00 95.19           H
ATOM   4096 2HG  PRO A 269       0.514 -14.277   3.319  1.00 95.19           H
ATOM   4097  CD  PRO A 269      -0.195 -12.352   2.587  1.00 95.19           C
ATOM   4098 1HD  PRO A 269       0.266 -11.435   2.220  1.00 95.19           H
ATOM   4099 2HD  PRO A 269      -0.613 -12.864   1.721  1.00 95.19           H
ATOM   4100  N   TYR A 270      -0.571  -9.968   5.369  1.00 92.89           N
ATOM   4101  CA  TYR A 270      -0.647  -8.751   6.159  1.00 92.89           C
ATOM   4102  C   TYR A 270      -2.084  -8.475   6.604  1.00 92.89           C
ATOM   4103  O   TYR A 270      -2.329  -8.174   7.772  1.00 92.89           O
ATOM   4104  HA  TYR A 270      -0.020  -8.883   7.041  1.00 92.89           H
ATOM   4105  CB  TYR A 270      -0.185  -7.621   5.237  1.00 92.89           C
ATOM   4106 1HB  TYR A 270       0.871  -7.761   5.008  1.00 92.89           H
ATOM   4107 2HB  TYR A 270      -0.727  -7.691   4.294  1.00 92.89           H
ATOM   4108  CG  TYR A 270      -0.384  -6.221   5.821  1.00 92.89           C
ATOM   4109  CD1 TYR A 270      -1.215  -5.320   5.186  1.00 92.89           C
ATOM   4110  HD1 TYR A 270      -1.730  -5.607   4.269  1.00 92.89           H
ATOM   4111  CD2 TYR A 270       0.268  -5.859   6.982  1.00 92.89           C
ATOM   4112  HD2 TYR A 270       0.924  -6.570   7.483  1.00 92.89           H
ATOM   4113  CE1 TYR A 270      -1.402  -4.003   5.736  1.00 92.89           C
ATOM   4114  HE1 TYR A 270      -2.056  -3.282   5.245  1.00 92.89           H
ATOM   4115  CE2 TYR A 270       0.080  -4.541   7.532  1.00 92.89           C
ATOM   4116  HE2 TYR A 270       0.589  -4.242   8.448  1.00 92.89           H
ATOM   4117  CZ  TYR A 270      -0.745  -3.678   6.882  1.00 92.89           C
ATOM   4118  OH  TYR A 270      -0.922  -2.433   7.401  1.00 92.89           O
ATOM   4119  HH  TYR A 270      -0.400  -2.339   8.248  1.00 92.89           H
ATOM   4120  HN  TYR A 270      -0.258  -9.843   4.428  1.00 92.89           H
ATOM   4121  N   ASN A 271      -2.997  -8.587   5.651  1.00 91.44           N
ATOM   4122  CA  ASN A 271      -4.384  -8.231   5.897  1.00 91.44           C
ATOM   4123  C   ASN A 271      -5.025  -9.287   6.799  1.00 91.44           C
ATOM   4124  O   ASN A 271      -6.019  -9.014   7.471  1.00 91.44           O
ATOM   4125  HA  ASN A 271      -4.348  -7.248   6.366  1.00 91.44           H
ATOM   4126  CB  ASN A 271      -5.180  -8.179   4.591  1.00 91.44           C
ATOM   4127 1HB  ASN A 271      -4.920  -9.035   3.968  1.00 91.44           H
ATOM   4128 2HB  ASN A 271      -6.245  -8.254   4.807  1.00 91.44           H
ATOM   4129  CG  ASN A 271      -4.898  -6.883   3.828  1.00 91.44           C
ATOM   4130  OD1 ASN A 271      -5.425  -5.826   4.134  1.00 91.44           O
ATOM   4131  ND2 ASN A 271      -4.040  -7.022   2.822  1.00 91.44           N
ATOM   4132 1HD2 ASN A 271      -3.643  -7.919   2.624  1.00 91.44           H
ATOM   4133 2HD2 ASN A 271      -3.792  -6.231   2.263  1.00 91.44           H
ATOM   4134  HN  ASN A 271      -2.803  -8.914   4.726  1.00 91.44           H
ATOM   4135  N   CYS A 272      -4.430 -10.471   6.786  1.00 95.25           N
ATOM   4136  CA  CYS A 272      -4.845 -11.527   7.694  1.00 95.25           C
ATOM   4137  C   CYS A 272      -4.623 -11.042   9.128  1.00 95.25           C
ATOM   4138  O   CYS A 272      -5.522 -11.129   9.963  1.00 95.25           O
ATOM   4139  HA  CYS A 272      -5.903 -11.704   7.505  1.00 95.25           H
ATOM   4140  CB  CYS A 272      -4.105 -12.836   7.414  1.00 95.25           C
ATOM   4141 1HB  CYS A 272      -3.038 -12.644   7.305  1.00 95.25           H
ATOM   4142 2HB  CYS A 272      -4.222 -13.517   8.257  1.00 95.25           H
ATOM   4143  SG  CYS A 272      -4.759 -13.610   5.890  1.00 95.25           S
ATOM   4144  HG  CYS A 272      -4.194 -12.753   5.045  1.00 95.25           H
ATOM   4145  HN  CYS A 272      -3.680 -10.712   6.171  1.00 95.25           H
ATOM   4146  N   ILE A 273      -3.420 -10.540   9.370  1.00 94.28           N
ATOM   4147  CA  ILE A 273      -3.061 -10.065  10.695  1.00 94.28           C
ATOM   4148  C   ILE A 273      -3.883  -8.818  11.026  1.00 94.28           C
ATOM   4149  O   ILE A 273      -4.339  -8.653  12.156  1.00 94.28           O
ATOM   4150  HA  ILE A 273      -3.322 -10.849  11.406  1.00 94.28           H
ATOM   4151  CB  ILE A 273      -1.549  -9.849  10.795  1.00 94.28           C
ATOM   4152  HB  ILE A 273      -1.255  -9.133  10.027  1.00 94.28           H
ATOM   4153  CG1 ILE A 273      -0.790 -11.147  10.517  1.00 94.28           C
ATOM   4154 1HG1 ILE A 273      -0.999 -11.485   9.501  1.00 94.28           H
ATOM   4155 2HG1 ILE A 273       0.283 -10.966  10.577  1.00 94.28           H
ATOM   4156  CG2 ILE A 273      -1.170  -9.241  12.147  1.00 94.28           C
ATOM   4157 1HG2 ILE A 273      -1.669  -8.280  12.266  1.00 94.28           H
ATOM   4158 2HG2 ILE A 273      -1.480  -9.913  12.947  1.00 94.28           H
ATOM   4159 3HG2 ILE A 273      -0.090  -9.098  12.191  1.00 94.28           H
ATOM   4160  CD1 ILE A 273      -1.186 -12.238  11.514  1.00 94.28           C
ATOM   4161 1HD1 ILE A 273      -0.953 -11.907  12.526  1.00 94.28           H
ATOM   4162 2HD1 ILE A 273      -2.255 -12.434  11.433  1.00 94.28           H
ATOM   4163 3HD1 ILE A 273      -0.631 -13.150  11.294  1.00 94.28           H
ATOM   4164  HN  ILE A 273      -2.700 -10.457   8.681  1.00 94.28           H
ATOM   4165  N   LEU A 274      -4.048  -7.973  10.019  1.00 91.23           N
ATOM   4166  CA  LEU A 274      -4.773  -6.726  10.200  1.00 91.23           C
ATOM   4167  C   LEU A 274      -6.212  -7.034  10.619  1.00 91.23           C
ATOM   4168  O   LEU A 274      -6.798  -6.306  11.418  1.00 91.23           O
ATOM   4169  HA  LEU A 274      -4.287  -6.180  11.008  1.00 91.23           H
ATOM   4170  CB  LEU A 274      -4.670  -5.860   8.942  1.00 91.23           C
ATOM   4171 1HB  LEU A 274      -3.621  -5.793   8.656  1.00 91.23           H
ATOM   4172 2HB  LEU A 274      -5.190  -6.370   8.131  1.00 91.23           H
ATOM   4173  CG  LEU A 274      -5.231  -4.441   9.058  1.00 91.23           C
ATOM   4174  HG  LEU A 274      -6.251  -4.507   9.437  1.00 91.23           H
ATOM   4175  CD1 LEU A 274      -4.427  -3.615  10.064  1.00 91.23           C
ATOM   4176 1HD1 LEU A 274      -4.474  -4.090  11.044  1.00 91.23           H
ATOM   4177 2HD1 LEU A 274      -3.389  -3.555   9.738  1.00 91.23           H
ATOM   4178 3HD1 LEU A 274      -4.847  -2.611  10.126  1.00 91.23           H
ATOM   4179  CD2 LEU A 274      -5.301  -3.766   7.687  1.00 91.23           C
ATOM   4180 1HD2 LEU A 274      -4.301  -3.713   7.257  1.00 91.23           H
ATOM   4181 2HD2 LEU A 274      -5.949  -4.345   7.029  1.00 91.23           H
ATOM   4182 3HD2 LEU A 274      -5.703  -2.759   7.798  1.00 91.23           H
ATOM   4183  HN  LEU A 274      -3.697  -8.128   9.096  1.00 91.23           H
ATOM   4184  N   LEU A 275      -6.739  -8.114  10.061  1.00 93.17           N
ATOM   4185  CA  LEU A 275      -8.095  -8.532  10.373  1.00 93.17           C
ATOM   4186  C   LEU A 275      -8.181  -8.900  11.856  1.00 93.17           C
ATOM   4187  O   LEU A 275      -9.109  -8.485  12.549  1.00 93.17           O
ATOM   4188  HA  LEU A 275      -8.750  -7.680  10.190  1.00 93.17           H
ATOM   4189  CB  LEU A 275      -8.539  -9.656   9.435  1.00 93.17           C
ATOM   4190 1HB  LEU A 275      -8.444  -9.303   8.408  1.00 93.17           H
ATOM   4191 2HB  LEU A 275      -7.850 -10.492   9.549  1.00 93.17           H
ATOM   4192  CG  LEU A 275      -9.964 -10.174   9.637  1.00 93.17           C
ATOM   4193  HG  LEU A 275     -10.073 -10.477  10.678  1.00 93.17           H
ATOM   4194  CD1 LEU A 275     -10.991  -9.070   9.378  1.00 93.17           C
ATOM   4195 1HD1 LEU A 275     -10.819  -8.244  10.068  1.00 93.17           H
ATOM   4196 2HD1 LEU A 275     -10.891  -8.713   8.353  1.00 93.17           H
ATOM   4197 3HD1 LEU A 275     -11.996  -9.465   9.528  1.00 93.17           H
ATOM   4198  CD2 LEU A 275     -10.224 -11.412   8.776  1.00 93.17           C
ATOM   4199 1HD2 LEU A 275     -10.091 -11.158   7.724  1.00 93.17           H
ATOM   4200 2HD2 LEU A 275      -9.524 -12.200   9.051  1.00 93.17           H
ATOM   4201 3HD2 LEU A 275     -11.245 -11.760   8.939  1.00 93.17           H
ATOM   4202  HN  LEU A 275      -6.257  -8.697   9.407  1.00 93.17           H
ATOM   4203  N   VAL A 276      -7.201  -9.674  12.299  1.00 95.15           N
ATOM   4204  CA  VAL A 276      -7.155 -10.101  13.687  1.00 95.15           C
ATOM   4205  C   VAL A 276      -7.128  -8.870  14.595  1.00 95.15           C
ATOM   4206  O   VAL A 276      -7.860  -8.805  15.581  1.00 95.15           O
ATOM   4207  HA  VAL A 276      -8.065 -10.666  13.889  1.00 95.15           H
ATOM   4208  CB  VAL A 276      -5.961 -11.033  13.908  1.00 95.15           C
ATOM   4209  HB  VAL A 276      -5.065 -10.516  13.566  1.00 95.15           H
ATOM   4210  CG1 VAL A 276      -5.782 -11.351  15.394  1.00 95.15           C
ATOM   4211 1HG1 VAL A 276      -5.611 -10.427  15.945  1.00 95.15           H
ATOM   4212 2HG1 VAL A 276      -6.680 -11.839  15.772  1.00 95.15           H
ATOM   4213 3HG1 VAL A 276      -4.927 -12.015  15.522  1.00 95.15           H
ATOM   4214  CG2 VAL A 276      -6.107 -12.315  13.086  1.00 95.15           C
ATOM   4215 1HG2 VAL A 276      -7.017 -12.836  13.384  1.00 95.15           H
ATOM   4216 2HG2 VAL A 276      -6.163 -12.063  12.027  1.00 95.15           H
ATOM   4217 3HG2 VAL A 276      -5.245 -12.959  13.262  1.00 95.15           H
ATOM   4218  HN  VAL A 276      -6.451 -10.007  11.729  1.00 95.15           H
ATOM   4219  N   GLN A 277      -6.276  -7.923  14.229  1.00 91.75           N
ATOM   4220  CA  GLN A 277      -6.128  -6.707  15.011  1.00 91.75           C
ATOM   4221  C   GLN A 277      -7.445  -5.930  15.039  1.00 91.75           C
ATOM   4222  O   GLN A 277      -7.777  -5.300  16.042  1.00 91.75           O
ATOM   4223  HA  GLN A 277      -5.873  -7.039  16.017  1.00 91.75           H
ATOM   4224  CB  GLN A 277      -4.991  -5.840  14.465  1.00 91.75           C
ATOM   4225 1HB  GLN A 277      -5.088  -5.745  13.384  1.00 91.75           H
ATOM   4226 2HB  GLN A 277      -5.064  -4.835  14.881  1.00 91.75           H
ATOM   4227  CG  GLN A 277      -3.628  -6.443  14.810  1.00 91.75           C
ATOM   4228 1HG  GLN A 277      -3.561  -6.609  15.885  1.00 91.75           H
ATOM   4229 2HG  GLN A 277      -3.525  -7.417  14.330  1.00 91.75           H
ATOM   4230  CD  GLN A 277      -2.492  -5.524  14.357  1.00 91.75           C
ATOM   4231  OE1 GLN A 277      -2.640  -4.701  13.468  1.00 91.75           O
ATOM   4232  NE2 GLN A 277      -1.352  -5.708  15.017  1.00 91.75           N
ATOM   4233 1HE2 GLN A 277      -1.297  -6.400  15.737  1.00 91.75           H
ATOM   4234 2HE2 GLN A 277      -0.550  -5.154  14.794  1.00 91.75           H
ATOM   4235  HN  GLN A 277      -5.696  -7.976  13.416  1.00 91.75           H
ATOM   4236  N   THR A 278      -8.161  -6.000  13.926  1.00 92.73           N
ATOM   4237  CA  THR A 278      -9.412  -5.273  13.793  1.00 92.73           C
ATOM   4238  C   THR A 278     -10.463  -5.842  14.748  1.00 92.73           C
ATOM   4239  O   THR A 278     -11.174  -5.091  15.413  1.00 92.73           O
ATOM   4240  HA  THR A 278      -9.241  -4.237  14.087  1.00 92.73           H
ATOM   4241  CB  THR A 278      -9.835  -5.324  12.324  1.00 92.73           C
ATOM   4242  HB  THR A 278     -10.062  -6.346  12.019  1.00 92.73           H
ATOM   4243  OG1 THR A 278      -8.758  -4.701  11.630  1.00 92.73           O
ATOM   4244  HG1 THR A 278      -8.147  -5.396  11.251  1.00 92.73           H
ATOM   4245  CG2 THR A 278     -11.038  -4.425  12.029  1.00 92.73           C
ATOM   4246 1HG2 THR A 278     -10.787  -3.392  12.270  1.00 92.73           H
ATOM   4247 2HG2 THR A 278     -11.886  -4.744  12.634  1.00 92.73           H
ATOM   4248 3HG2 THR A 278     -11.296  -4.499  10.973  1.00 92.73           H
ATOM   4249  HN  THR A 278      -7.899  -6.540  13.126  1.00 92.73           H
ATOM   4250  N   ILE A 279     -10.528  -7.165  14.786  1.00 92.90           N
ATOM   4251  CA  ILE A 279     -11.484  -7.843  15.644  1.00 92.90           C
ATOM   4252  C   ILE A 279     -11.119  -7.590  17.108  1.00 92.90           C
ATOM   4253  O   ILE A 279     -11.991  -7.308  17.929  1.00 92.90           O
ATOM   4254  HA  ILE A 279     -12.464  -7.406  15.452  1.00 92.90           H
ATOM   4255  CB  ILE A 279     -11.572  -9.327  15.280  1.00 92.90           C
ATOM   4256  HB  ILE A 279     -10.567  -9.747  15.312  1.00 92.90           H
ATOM   4257  CG1 ILE A 279     -12.095  -9.512  13.854  1.00 92.90           C
ATOM   4258 1HG1 ILE A 279     -13.160  -9.283  13.821  1.00 92.90           H
ATOM   4259 2HG1 ILE A 279     -11.597  -8.808  13.187  1.00 92.90           H
ATOM   4260  CG2 ILE A 279     -12.414 -10.093  16.303  1.00 92.90           C
ATOM   4261 1HG2 ILE A 279     -11.959 -10.002  17.289  1.00 92.90           H
ATOM   4262 2HG2 ILE A 279     -13.422  -9.679  16.327  1.00 92.90           H
ATOM   4263 3HG2 ILE A 279     -12.460 -11.145  16.020  1.00 92.90           H
ATOM   4264  CD1 ILE A 279     -11.858 -10.942  13.364  1.00 92.90           C
ATOM   4265 1HD1 ILE A 279     -10.790 -11.158  13.376  1.00 92.90           H
ATOM   4266 2HD1 ILE A 279     -12.378 -11.641  14.020  1.00 92.90           H
ATOM   4267 3HD1 ILE A 279     -12.239 -11.046  12.348  1.00 92.90           H
ATOM   4268  HN  ILE A 279      -9.942  -7.769  14.245  1.00 92.90           H
ATOM   4269  N   ASP A 280      -9.829  -7.699  17.390  1.00 92.20           N
ATOM   4270  CA  ASP A 280      -9.344  -7.535  18.750  1.00 92.20           C
ATOM   4271  C   ASP A 280      -9.608  -6.100  19.211  1.00 92.20           C
ATOM   4272  O   ASP A 280      -9.872  -5.861  20.389  1.00 92.20           O
ATOM   4273  HA  ASP A 280      -9.892  -8.270  19.340  1.00 92.20           H
ATOM   4274  CB  ASP A 280      -7.838  -7.788  18.832  1.00 92.20           C
ATOM   4275 1HB  ASP A 280      -7.604  -8.759  18.396  1.00 92.20           H
ATOM   4276 2HB  ASP A 280      -7.307  -7.039  18.244  1.00 92.20           H
ATOM   4277  CG  ASP A 280      -7.352  -7.744  20.283  1.00 92.20           C
ATOM   4278  OD1 ASP A 280      -7.967  -8.453  21.108  1.00 92.20           O
ATOM   4279  OD2 ASP A 280      -6.378  -7.002  20.533  1.00 92.20           O
ATOM   4280  HN  ASP A 280      -9.123  -7.896  16.711  1.00 92.20           H
ATOM   4281  N   ALA A 281      -9.529  -5.182  18.259  1.00 91.79           N
ATOM   4282  CA  ALA A 281      -9.764  -3.778  18.551  1.00 91.79           C
ATOM   4283  C   ALA A 281     -11.176  -3.609  19.114  1.00 91.79           C
ATOM   4284  O   ALA A 281     -11.425  -2.711  19.918  1.00 91.79           O
ATOM   4285  HA  ALA A 281      -9.041  -3.471  19.308  1.00 91.79           H
ATOM   4286  CB  ALA A 281      -9.536  -2.948  17.286  1.00 91.79           C
ATOM   4287 1HB  ALA A 281      -8.510  -3.081  16.944  1.00 91.79           H
ATOM   4288 2HB  ALA A 281     -10.224  -3.277  16.507  1.00 91.79           H
ATOM   4289 3HB  ALA A 281      -9.713  -1.896  17.506  1.00 91.79           H
ATOM   4290  HN  ALA A 281      -9.308  -5.384  17.305  1.00 91.79           H
ATOM   4291  N   TYR A 282     -12.065  -4.484  18.668  1.00 80.52           N
ATOM   4292  CA  TYR A 282     -13.456  -4.416  19.083  1.00 80.52           C
ATOM   4293  C   TYR A 282     -13.721  -5.346  20.269  1.00 80.52           C
ATOM   4294  O   TYR A 282     -14.347  -4.945  21.249  1.00 80.52           O
ATOM   4295  HA  TYR A 282     -13.668  -3.389  19.382  1.00 80.52           H
ATOM   4296  CB  TYR A 282     -14.278  -4.892  17.883  1.00 80.52           C
ATOM   4297 1HB  TYR A 282     -13.985  -4.317  17.005  1.00 80.52           H
ATOM   4298 2HB  TYR A 282     -14.034  -5.934  17.679  1.00 80.52           H
ATOM   4299  CG  TYR A 282     -15.791  -4.766  18.076  1.00 80.52           C
ATOM   4300  CD1 TYR A 282     -16.543  -5.882  18.381  1.00 80.52           C
ATOM   4301  HD1 TYR A 282     -16.059  -6.853  18.484  1.00 80.52           H
ATOM   4302  CD2 TYR A 282     -16.403  -3.536  17.945  1.00 80.52           C
ATOM   4303  HD2 TYR A 282     -15.809  -2.654  17.704  1.00 80.52           H
ATOM   4304  CE1 TYR A 282     -17.966  -5.763  18.562  1.00 80.52           C
ATOM   4305  HE1 TYR A 282     -18.572  -6.637  18.803  1.00 80.52           H
ATOM   4306  CE2 TYR A 282     -17.826  -3.417  18.126  1.00 80.52           C
ATOM   4307  HE2 TYR A 282     -18.323  -2.452  18.026  1.00 80.52           H
ATOM   4308  CZ  TYR A 282     -18.538  -4.537  18.426  1.00 80.52           C
ATOM   4309  OH  TYR A 282     -19.882  -4.425  18.597  1.00 80.52           O
ATOM   4310  HH  TYR A 282     -20.161  -3.470  18.497  1.00 80.52           H
ATOM   4311  HN  TYR A 282     -11.849  -5.229  18.037  1.00 80.52           H
ATOM   4312  N   ALA A 283     -13.232  -6.570  20.140  1.00 89.88           N
ATOM   4313  CA  ALA A 283     -13.613  -7.629  21.060  1.00 89.88           C
ATOM   4314  C   ALA A 283     -12.619  -7.671  22.222  1.00 89.88           C
ATOM   4315  O   ALA A 283     -12.942  -8.160  23.303  1.00 89.88           O
ATOM   4316  HA  ALA A 283     -14.603  -7.390  21.449  1.00 89.88           H
ATOM   4317  CB  ALA A 283     -13.686  -8.958  20.307  1.00 89.88           C
ATOM   4318 1HB  ALA A 283     -14.428  -8.885  19.511  1.00 89.88           H
ATOM   4319 2HB  ALA A 283     -12.712  -9.186  19.875  1.00 89.88           H
ATOM   4320 3HB  ALA A 283     -13.972  -9.752  20.997  1.00 89.88           H
ATOM   4321  HN  ALA A 283     -12.589  -6.843  19.425  1.00 89.88           H
ATOM   4322  N   MET A 284     -11.428  -7.152  21.959  1.00 83.78           N
ATOM   4323  CA  MET A 284     -10.381  -7.134  22.966  1.00 83.78           C
ATOM   4324  C   MET A 284     -10.235  -8.504  23.631  1.00 83.78           C
ATOM   4325  O   MET A 284     -10.156  -8.599  24.854  1.00 83.78           O
ATOM   4326  HA  MET A 284      -9.464  -6.882  22.432  1.00 83.78           H
ATOM   4327  CB  MET A 284     -10.712  -6.084  24.028  1.00 83.78           C
ATOM   4328 1HB  MET A 284     -11.664  -6.326  24.500  1.00 83.78           H
ATOM   4329 2HB  MET A 284      -9.954  -6.102  24.811  1.00 83.78           H
ATOM   4330  CG  MET A 284     -10.783  -4.685  23.413  1.00 83.78           C
ATOM   4331 1HG  MET A 284      -9.805  -4.398  23.026  1.00 83.78           H
ATOM   4332 2HG  MET A 284     -11.472  -4.685  22.568  1.00 83.78           H
ATOM   4333  SD  MET A 284     -11.324  -3.505  24.639  1.00 83.78           S
ATOM   4334  CE  MET A 284     -13.078  -3.832  24.631  1.00 83.78           C
ATOM   4335 1HE  MET A 284     -13.478  -3.648  23.633  1.00 83.78           H
ATOM   4336 2HE  MET A 284     -13.256  -4.871  24.908  1.00 83.78           H
ATOM   4337 3HE  MET A 284     -13.574  -3.176  25.346  1.00 83.78           H
ATOM   4338  HN  MET A 284     -11.175  -6.750  21.079  1.00 83.78           H
ATOM   4339  N   PHE A 285     -10.205  -9.532  22.795  1.00 86.32           N
ATOM   4340  CA  PHE A 285     -10.240 -10.898  23.287  1.00 86.32           C
ATOM   4341  C   PHE A 285      -8.831 -11.401  23.609  1.00 86.32           C
ATOM   4342  O   PHE A 285      -8.671 -12.427  24.270  1.00 86.32           O
ATOM   4343  HA  PHE A 285     -10.841 -10.899  24.196  1.00 86.32           H
ATOM   4344  CB  PHE A 285     -10.833 -11.760  22.171  1.00 86.32           C
ATOM   4345 1HB  PHE A 285     -11.044 -12.754  22.566  1.00 86.32           H
ATOM   4346 2HB  PHE A 285     -11.787 -11.332  21.862  1.00 86.32           H
ATOM   4347  CG  PHE A 285      -9.931 -11.896  20.943  1.00 86.32           C
ATOM   4348  CD1 PHE A 285     -10.024 -10.995  19.928  1.00 86.32           C
ATOM   4349  HD1 PHE A 285     -10.741 -10.177  19.990  1.00 86.32           H
ATOM   4350  CD2 PHE A 285      -9.037 -12.918  20.866  1.00 86.32           C
ATOM   4351  HD2 PHE A 285      -8.963 -13.640  21.679  1.00 86.32           H
ATOM   4352  CE1 PHE A 285      -9.186 -11.121  18.788  1.00 86.32           C
ATOM   4353  HE1 PHE A 285      -9.260 -10.400  17.975  1.00 86.32           H
ATOM   4354  CE2 PHE A 285      -8.199 -13.044  19.726  1.00 86.32           C
ATOM   4355  HE2 PHE A 285      -7.482 -13.863  19.664  1.00 86.32           H
ATOM   4356  CZ  PHE A 285      -8.292 -12.143  18.711  1.00 86.32           C
ATOM   4357  HZ  PHE A 285      -7.649 -12.240  17.836  1.00 86.32           H
ATOM   4358  HN  PHE A 285     -10.157  -9.442  21.800  1.00 86.32           H
ATOM   4359  N   ILE A 286      -7.847 -10.657  23.128  1.00 87.00           N
ATOM   4360  CA  ILE A 286      -6.457 -11.007  23.368  1.00 87.00           C
ATOM   4361  C   ILE A 286      -6.015 -10.428  24.714  1.00 87.00           C
ATOM   4362  O   ILE A 286      -5.739  -9.235  24.819  1.00 87.00           O
ATOM   4363  HA  ILE A 286      -6.400 -12.094  23.424  1.00 87.00           H
ATOM   4364  CB  ILE A 286      -5.583 -10.567  22.192  1.00 87.00           C
ATOM   4365  HB  ILE A 286      -5.679  -9.487  22.081  1.00 87.00           H
ATOM   4366  CG1 ILE A 286      -6.063 -11.201  20.885  1.00 87.00           C
ATOM   4367 1HG1 ILE A 286      -5.943 -12.283  20.935  1.00 87.00           H
ATOM   4368 2HG1 ILE A 286      -7.127 -11.004  20.750  1.00 87.00           H
ATOM   4369  CG2 ILE A 286      -4.107 -10.864  22.465  1.00 87.00           C
ATOM   4370 1HG2 ILE A 286      -3.788 -10.327  23.358  1.00 87.00           H
ATOM   4371 2HG2 ILE A 286      -3.974 -11.935  22.618  1.00 87.00           H
ATOM   4372 3HG2 ILE A 286      -3.508 -10.541  21.613  1.00 87.00           H
ATOM   4373  CD1 ILE A 286      -5.282 -10.650  19.690  1.00 87.00           C
ATOM   4374 1HD1 ILE A 286      -5.424  -9.571  19.628  1.00 87.00           H
ATOM   4375 2HD1 ILE A 286      -4.222 -10.870  19.816  1.00 87.00           H
ATOM   4376 3HD1 ILE A 286      -5.643 -11.117  18.774  1.00 87.00           H
ATOM   4377  HN  ILE A 286      -7.986  -9.829  22.585  1.00 87.00           H
ATOM   4378  N   SER A 287      -5.962 -11.302  25.708  1.00 84.99           N
ATOM   4379  CA  SER A 287      -5.561 -10.892  27.044  1.00 84.99           C
ATOM   4380  C   SER A 287      -4.158 -11.418  27.353  1.00 84.99           C
ATOM   4381  O   SER A 287      -3.530 -10.989  28.320  1.00 84.99           O
ATOM   4382  HA  SER A 287      -5.565  -9.802  27.024  1.00 84.99           H
ATOM   4383  CB  SER A 287      -6.557 -11.387  28.094  1.00 84.99           C
ATOM   4384 1HB  SER A 287      -6.215 -11.091  29.086  1.00 84.99           H
ATOM   4385 2HB  SER A 287      -7.522 -10.906  27.933  1.00 84.99           H
ATOM   4386  OG  SER A 287      -6.720 -12.802  28.051  1.00 84.99           O
ATOM   4387  HG  SER A 287      -7.407 -13.088  28.719  1.00 84.99           H
ATOM   4388  HN  SER A 287      -6.186 -12.272  25.614  1.00 84.99           H
ATOM   4389  N   ASN A 288      -3.708 -12.340  26.515  1.00 85.98           N
ATOM   4390  CA  ASN A 288      -2.427 -12.990  26.734  1.00 85.98           C
ATOM   4391  C   ASN A 288      -1.319 -12.156  26.087  1.00 85.98           C
ATOM   4392  O   ASN A 288      -1.352 -11.901  24.884  1.00 85.98           O
ATOM   4393  HA  ASN A 288      -2.320 -13.055  27.817  1.00 85.98           H
ATOM   4394  CB  ASN A 288      -2.400 -14.383  26.103  1.00 85.98           C
ATOM   4395 1HB  ASN A 288      -3.282 -14.944  26.413  1.00 85.98           H
ATOM   4396 2HB  ASN A 288      -2.444 -14.295  25.017  1.00 85.98           H
ATOM   4397  CG  ASN A 288      -1.136 -15.144  26.507  1.00 85.98           C
ATOM   4398  OD1 ASN A 288      -0.037 -14.615  26.515  1.00 85.98           O
ATOM   4399  ND2 ASN A 288      -1.353 -16.413  26.841  1.00 85.98           N
ATOM   4400 1HD2 ASN A 288      -2.280 -16.786  26.813  1.00 85.98           H
ATOM   4401 2HD2 ASN A 288      -0.588 -16.994  27.120  1.00 85.98           H
ATOM   4402  HN  ASN A 288      -4.201 -12.644  25.700  1.00 85.98           H
ATOM   4403  N   CYS A 289      -0.366 -11.753  26.914  1.00 90.83           N
ATOM   4404  CA  CYS A 289       0.686 -10.857  26.463  1.00 90.83           C
ATOM   4405  C   CYS A 289       1.518 -11.586  25.406  1.00 90.83           C
ATOM   4406  O   CYS A 289       1.933 -10.986  24.415  1.00 90.83           O
ATOM   4407  HA  CYS A 289       0.192  -9.985  26.034  1.00 90.83           H
ATOM   4408  CB  CYS A 289       1.548 -10.366  27.628  1.00 90.83           C
ATOM   4409 1HB  CYS A 289       0.920  -9.882  28.377  1.00 90.83           H
ATOM   4410 2HB  CYS A 289       2.032 -11.212  28.115  1.00 90.83           H
ATOM   4411  SG  CYS A 289       2.811  -9.190  27.019  1.00 90.83           S
ATOM   4412  HN  CYS A 289      -0.305 -12.027  27.873  1.00 90.83           H
ATOM   4413  N   ALA A 290       1.736 -12.869  25.652  1.00 93.14           N
ATOM   4414  CA  ALA A 290       2.578 -13.667  24.776  1.00 93.14           C
ATOM   4415  C   ALA A 290       1.968 -13.692  23.373  1.00 93.14           C
ATOM   4416  O   ALA A 290       2.681 -13.558  22.380  1.00 93.14           O
ATOM   4417  HA  ALA A 290       3.556 -13.187  24.729  1.00 93.14           H
ATOM   4418  CB  ALA A 290       2.744 -15.069  25.365  1.00 93.14           C
ATOM   4419 1HB  ALA A 290       3.208 -14.997  26.349  1.00 93.14           H
ATOM   4420 2HB  ALA A 290       1.766 -15.542  25.458  1.00 93.14           H
ATOM   4421 3HB  ALA A 290       3.376 -15.667  24.708  1.00 93.14           H
ATOM   4422  HN  ALA A 290       1.350 -13.363  26.431  1.00 93.14           H
ATOM   4423  N   VAL A 291       0.655 -13.865  23.337  1.00 93.61           N
ATOM   4424  CA  VAL A 291      -0.059 -13.915  22.072  1.00 93.61           C
ATOM   4425  C   VAL A 291       0.029 -12.549  21.387  1.00 93.61           C
ATOM   4426  O   VAL A 291       0.257 -12.469  20.182  1.00 93.61           O
ATOM   4427  HA  VAL A 291       0.437 -14.655  21.444  1.00 93.61           H
ATOM   4428  CB  VAL A 291      -1.499 -14.378  22.302  1.00 93.61           C
ATOM   4429  HB  VAL A 291      -1.968 -13.681  22.996  1.00 93.61           H
ATOM   4430  CG1 VAL A 291      -2.298 -14.351  20.997  1.00 93.61           C
ATOM   4431 1HG1 VAL A 291      -2.316 -13.335  20.602  1.00 93.61           H
ATOM   4432 2HG1 VAL A 291      -1.829 -15.015  20.270  1.00 93.61           H
ATOM   4433 3HG1 VAL A 291      -3.318 -14.685  21.189  1.00 93.61           H
ATOM   4434  CG2 VAL A 291      -1.533 -15.769  22.938  1.00 93.61           C
ATOM   4435 1HG2 VAL A 291      -1.038 -16.482  22.278  1.00 93.61           H
ATOM   4436 2HG2 VAL A 291      -1.017 -15.742  23.897  1.00 93.61           H
ATOM   4437 3HG2 VAL A 291      -2.569 -16.073  23.090  1.00 93.61           H
ATOM   4438  HN  VAL A 291       0.082 -13.969  24.150  1.00 93.61           H
ATOM   4439  N   SER A 292      -0.158 -11.509  22.187  1.00 93.74           N
ATOM   4440  CA  SER A 292      -0.149 -10.153  21.665  1.00 93.74           C
ATOM   4441  C   SER A 292       1.221  -9.834  21.062  1.00 93.74           C
ATOM   4442  O   SER A 292       1.308  -9.211  20.005  1.00 93.74           O
ATOM   4443  HA  SER A 292      -0.919 -10.135  20.895  1.00 93.74           H
ATOM   4444  CB  SER A 292      -0.496  -9.140  22.758  1.00 93.74           C
ATOM   4445 1HB  SER A 292      -1.422  -9.441  23.249  1.00 93.74           H
ATOM   4446 2HB  SER A 292       0.284  -9.145  23.518  1.00 93.74           H
ATOM   4447  OG  SER A 292      -0.642  -7.822  22.237  1.00 93.74           O
ATOM   4448  HG  SER A 292      -1.477  -7.761  21.689  1.00 93.74           H
ATOM   4449  HN  SER A 292      -0.313 -11.582  23.172  1.00 93.74           H
ATOM   4450  N   THR A 293       2.257 -10.276  21.760  1.00 90.59           N
ATOM   4451  CA  THR A 293       3.618 -10.011  21.328  1.00 90.59           C
ATOM   4452  C   THR A 293       3.877 -10.646  19.960  1.00 90.59           C
ATOM   4453  O   THR A 293       4.429 -10.004  19.068  1.00 90.59           O
ATOM   4454  HA  THR A 293       3.737  -8.934  21.208  1.00 90.59           H
ATOM   4455  CB  THR A 293       4.567 -10.511  22.419  1.00 90.59           C
ATOM   4456  HB  THR A 293       4.451 -11.584  22.574  1.00 90.59           H
ATOM   4457  OG1 THR A 293       4.265  -9.690  23.544  1.00 90.59           O
ATOM   4458  HG1 THR A 293       3.574 -10.134  24.115  1.00 90.59           H
ATOM   4459  CG2 THR A 293       6.032 -10.196  22.111  1.00 90.59           C
ATOM   4460 1HG2 THR A 293       6.161  -9.118  22.022  1.00 90.59           H
ATOM   4461 2HG2 THR A 293       6.317 -10.674  21.174  1.00 90.59           H
ATOM   4462 3HG2 THR A 293       6.662 -10.573  22.917  1.00 90.59           H
ATOM   4463  HN  THR A 293       2.177 -10.806  22.604  1.00 90.59           H
ATOM   4464  N   ASN A 294       3.466 -11.900  19.838  1.00 92.31           N
ATOM   4465  CA  ASN A 294       3.709 -12.652  18.619  1.00 92.31           C
ATOM   4466  C   ASN A 294       2.940 -12.006  17.464  1.00 92.31           C
ATOM   4467  O   ASN A 294       3.438 -11.940  16.342  1.00 92.31           O
ATOM   4468  HA  ASN A 294       4.789 -12.616  18.471  1.00 92.31           H
ATOM   4469  CB  ASN A 294       3.229 -14.097  18.758  1.00 92.31           C
ATOM   4470 1HB  ASN A 294       2.229 -14.112  19.192  1.00 92.31           H
ATOM   4471 2HB  ASN A 294       3.154 -14.556  17.772  1.00 92.31           H
ATOM   4472  CG  ASN A 294       4.183 -14.911  19.634  1.00 92.31           C
ATOM   4473  OD1 ASN A 294       5.335 -14.561  19.832  1.00 92.31           O
ATOM   4474  ND2 ASN A 294       3.642 -16.012  20.146  1.00 92.31           N
ATOM   4475 1HD2 ASN A 294       2.690 -16.242  19.944  1.00 92.31           H
ATOM   4476 2HD2 ASN A 294       4.187 -16.611  20.733  1.00 92.31           H
ATOM   4477  HN  ASN A 294       2.976 -12.399  20.552  1.00 92.31           H
ATOM   4478  N   ILE A 295       1.738 -11.547  17.781  1.00 92.53           N
ATOM   4479  CA  ILE A 295       0.885 -10.930  16.779  1.00 92.53           C
ATOM   4480  C   ILE A 295       1.568  -9.671  16.240  1.00 92.53           C
ATOM   4481  O   ILE A 295       1.564  -9.426  15.035  1.00 92.53           O
ATOM   4482  HA  ILE A 295       0.776 -11.640  15.960  1.00 92.53           H
ATOM   4483  CB  ILE A 295      -0.512 -10.676  17.347  1.00 92.53           C
ATOM   4484  HB  ILE A 295      -0.403 -10.252  18.346  1.00 92.53           H
ATOM   4485  CG1 ILE A 295      -1.290 -11.986  17.495  1.00 92.53           C
ATOM   4486 1HG1 ILE A 295      -1.533 -12.382  16.509  1.00 92.53           H
ATOM   4487 2HG1 ILE A 295      -0.667 -12.729  17.993  1.00 92.53           H
ATOM   4488  CG2 ILE A 295      -1.271  -9.651  16.501  1.00 92.53           C
ATOM   4489 1HG2 ILE A 295      -0.721  -8.710  16.492  1.00 92.53           H
ATOM   4490 2HG2 ILE A 295      -1.370 -10.024  15.482  1.00 92.53           H
ATOM   4491 3HG2 ILE A 295      -2.261  -9.490  16.928  1.00 92.53           H
ATOM   4492  CD1 ILE A 295      -2.576 -11.772  18.295  1.00 92.53           C
ATOM   4493 1HD1 ILE A 295      -2.328 -11.399  19.289  1.00 92.53           H
ATOM   4494 2HD1 ILE A 295      -3.207 -11.047  17.782  1.00 92.53           H
ATOM   4495 3HD1 ILE A 295      -3.110 -12.718  18.385  1.00 92.53           H
ATOM   4496  HN  ILE A 295       1.346 -11.591  18.700  1.00 92.53           H
ATOM   4497  N   ASP A 296       2.137  -8.905  17.160  1.00 93.81           N
ATOM   4498  CA  ASP A 296       2.761  -7.643  16.801  1.00 93.81           C
ATOM   4499  C   ASP A 296       3.958  -7.912  15.888  1.00 93.81           C
ATOM   4500  O   ASP A 296       4.173  -7.195  14.912  1.00 93.81           O
ATOM   4501  HA  ASP A 296       1.979  -7.068  16.305  1.00 93.81           H
ATOM   4502  CB  ASP A 296       3.269  -6.907  18.043  1.00 93.81           C
ATOM   4503 1HB  ASP A 296       3.770  -7.611  18.708  1.00 93.81           H
ATOM   4504 2HB  ASP A 296       4.009  -6.162  17.751  1.00 93.81           H
ATOM   4505  CG  ASP A 296       2.118  -6.226  18.786  1.00 93.81           C
ATOM   4506  OD1 ASP A 296       0.964  -6.421  18.346  1.00 93.81           O
ATOM   4507  OD2 ASP A 296       2.417  -5.527  19.778  1.00 93.81           O
ATOM   4508  HN  ASP A 296       2.175  -9.134  18.133  1.00 93.81           H
ATOM   4509  N   ILE A 297       4.708  -8.947  16.238  1.00 93.73           N
ATOM   4510  CA  ILE A 297       5.864  -9.335  15.449  1.00 93.73           C
ATOM   4511  C   ILE A 297       5.403  -9.771  14.057  1.00 93.73           C
ATOM   4512  O   ILE A 297       5.985  -9.367  13.051  1.00 93.73           O
ATOM   4513  HA  ILE A 297       6.497  -8.454  15.342  1.00 93.73           H
ATOM   4514  CB  ILE A 297       6.685 -10.396  16.185  1.00 93.73           C
ATOM   4515  HB  ILE A 297       6.006 -11.178  16.524  1.00 93.73           H
ATOM   4516  CG1 ILE A 297       7.352  -9.807  17.429  1.00 93.73           C
ATOM   4517 1HG1 ILE A 297       8.110  -9.083  17.131  1.00 93.73           H
ATOM   4518 2HG1 ILE A 297       6.613  -9.268  18.022  1.00 93.73           H
ATOM   4519  CG2 ILE A 297       7.699 -11.053  15.247  1.00 93.73           C
ATOM   4520 1HG2 ILE A 297       7.174 -11.530  14.420  1.00 93.73           H
ATOM   4521 2HG2 ILE A 297       8.378 -10.294  14.857  1.00 93.73           H
ATOM   4522 3HG2 ILE A 297       8.269 -11.803  15.796  1.00 93.73           H
ATOM   4523  CD1 ILE A 297       7.994 -10.905  18.279  1.00 93.73           C
ATOM   4524 1HD1 ILE A 297       7.228 -11.613  18.596  1.00 93.73           H
ATOM   4525 2HD1 ILE A 297       8.749 -11.425  17.691  1.00 93.73           H
ATOM   4526 3HD1 ILE A 297       8.461 -10.459  19.157  1.00 93.73           H
ATOM   4527  HN  ILE A 297       4.536  -9.515  17.043  1.00 93.73           H
ATOM   4528  N   CYS A 298       4.362 -10.590  14.043  1.00 95.40           N
ATOM   4529  CA  CYS A 298       3.825 -11.098  12.791  1.00 95.40           C
ATOM   4530  C   CYS A 298       3.417  -9.905  11.925  1.00 95.40           C
ATOM   4531  O   CYS A 298       3.642  -9.906  10.716  1.00 95.40           O
ATOM   4532  HA  CYS A 298       4.625 -11.666  12.316  1.00 95.40           H
ATOM   4533  CB  CYS A 298       2.659 -12.060  13.025  1.00 95.40           C
ATOM   4534 1HB  CYS A 298       1.973 -11.640  13.761  1.00 95.40           H
ATOM   4535 2HB  CYS A 298       2.094 -12.191  12.101  1.00 95.40           H
ATOM   4536  SG  CYS A 298       3.287 -13.677  13.607  1.00 95.40           S
ATOM   4537  HG  CYS A 298       3.519 -13.293  14.859  1.00 95.40           H
ATOM   4538  HN  CYS A 298       3.888 -10.907  14.865  1.00 95.40           H
ATOM   4539  N   PHE A 299       2.825  -8.916  12.577  1.00 94.36           N
ATOM   4540  CA  PHE A 299       2.381  -7.720  11.881  1.00 94.36           C
ATOM   4541  C   PHE A 299       3.554  -7.022  11.189  1.00 94.36           C
ATOM   4542  O   PHE A 299       3.464  -6.668  10.014  1.00 94.36           O
ATOM   4543  HA  PHE A 299       1.653  -8.032  11.133  1.00 94.36           H
ATOM   4544  CB  PHE A 299       1.795  -6.780  12.936  1.00 94.36           C
ATOM   4545 1HB  PHE A 299       0.964  -7.280  13.433  1.00 94.36           H
ATOM   4546 2HB  PHE A 299       2.551  -6.587  13.697  1.00 94.36           H
ATOM   4547  CG  PHE A 299       1.304  -5.443  12.375  1.00 94.36           C
ATOM   4548  CD1 PHE A 299       2.091  -4.337  12.468  1.00 94.36           C
ATOM   4549  HD1 PHE A 299       3.070  -4.403  12.941  1.00 94.36           H
ATOM   4550  CD2 PHE A 299       0.082  -5.361  11.785  1.00 94.36           C
ATOM   4551  HD2 PHE A 299      -0.548  -6.247  11.711  1.00 94.36           H
ATOM   4552  CE1 PHE A 299       1.635  -3.097  11.947  1.00 94.36           C
ATOM   4553  HE1 PHE A 299       2.265  -2.211  12.021  1.00 94.36           H
ATOM   4554  CE2 PHE A 299      -0.373  -4.121  11.264  1.00 94.36           C
ATOM   4555  HE2 PHE A 299      -1.353  -4.055  10.791  1.00 94.36           H
ATOM   4556  CZ  PHE A 299       0.413  -3.015  11.356  1.00 94.36           C
ATOM   4557  HZ  PHE A 299       0.064  -2.063  10.956  1.00 94.36           H
ATOM   4558  HN  PHE A 299       2.647  -8.922  13.562  1.00 94.36           H
ATOM   4559  N   GLN A 300       4.627  -6.845  11.946  1.00 91.19           N
ATOM   4560  CA  GLN A 300       5.779  -6.111  11.452  1.00 91.19           C
ATOM   4561  C   GLN A 300       6.371  -6.814  10.229  1.00 91.19           C
ATOM   4562  O   GLN A 300       6.750  -6.163   9.257  1.00 91.19           O
ATOM   4563  HA  GLN A 300       5.397  -5.131  11.166  1.00 91.19           H
ATOM   4564  CB  GLN A 300       6.831  -5.939  12.549  1.00 91.19           C
ATOM   4565 1HB  GLN A 300       7.020  -6.898  13.030  1.00 91.19           H
ATOM   4566 2HB  GLN A 300       7.773  -5.613  12.107  1.00 91.19           H
ATOM   4567  CG  GLN A 300       6.373  -4.919  13.593  1.00 91.19           C
ATOM   4568 1HG  GLN A 300       6.200  -3.956  13.115  1.00 91.19           H
ATOM   4569 2HG  GLN A 300       5.423  -5.237  14.024  1.00 91.19           H
ATOM   4570  CD  GLN A 300       7.415  -4.764  14.703  1.00 91.19           C
ATOM   4571  OE1 GLN A 300       8.521  -5.274  14.626  1.00 91.19           O
ATOM   4572  NE2 GLN A 300       7.002  -4.035  15.735  1.00 91.19           N
ATOM   4573 1HE2 GLN A 300       6.081  -3.645  15.735  1.00 91.19           H
ATOM   4574 2HE2 GLN A 300       7.613  -3.876  16.511  1.00 91.19           H
ATOM   4575  HN  GLN A 300       4.716  -7.193  12.880  1.00 91.19           H
ATOM   4576  N   VAL A 301       6.433  -8.135  10.317  1.00 95.78           N
ATOM   4577  CA  VAL A 301       7.037  -8.928   9.261  1.00 95.78           C
ATOM   4578  C   VAL A 301       6.186  -8.816   7.994  1.00 95.78           C
ATOM   4579  O   VAL A 301       6.697  -8.486   6.926  1.00 95.78           O
ATOM   4580  HA  VAL A 301       8.023  -8.510   9.058  1.00 95.78           H
ATOM   4581  CB  VAL A 301       7.222 -10.372   9.731  1.00 95.78           C
ATOM   4582  HB  VAL A 301       6.251 -10.745  10.058  1.00 95.78           H
ATOM   4583  CG1 VAL A 301       7.706 -11.264   8.586  1.00 95.78           C
ATOM   4584 1HG1 VAL A 301       6.973 -11.250   7.780  1.00 95.78           H
ATOM   4585 2HG1 VAL A 301       8.661 -10.893   8.215  1.00 95.78           H
ATOM   4586 3HG1 VAL A 301       7.829 -12.285   8.948  1.00 95.78           H
ATOM   4587  CG2 VAL A 301       8.178 -10.443  10.923  1.00 95.78           C
ATOM   4588 1HG2 VAL A 301       9.150 -10.043  10.634  1.00 95.78           H
ATOM   4589 2HG2 VAL A 301       7.775  -9.855  11.748  1.00 95.78           H
ATOM   4590 3HG2 VAL A 301       8.291 -11.480  11.237  1.00 95.78           H
ATOM   4591  HN  VAL A 301       6.080  -8.660  11.092  1.00 95.78           H
ATOM   4592  N   THR A 302       4.901  -9.098   8.157  1.00 94.71           N
ATOM   4593  CA  THR A 302       4.006  -9.190   7.016  1.00 94.71           C
ATOM   4594  C   THR A 302       3.836  -7.819   6.359  1.00 94.71           C
ATOM   4595  O   THR A 302       3.660  -7.726   5.145  1.00 94.71           O
ATOM   4596  HA  THR A 302       4.460  -9.846   6.274  1.00 94.71           H
ATOM   4597  CB  THR A 302       2.688  -9.799   7.498  1.00 94.71           C
ATOM   4598  HB  THR A 302       1.968  -9.864   6.683  1.00 94.71           H
ATOM   4599  OG1 THR A 302       2.303  -8.973   8.594  1.00 94.71           O
ATOM   4600  HG1 THR A 302       1.408  -9.257   8.939  1.00 94.71           H
ATOM   4601  CG2 THR A 302       2.876 -11.183   8.123  1.00 94.71           C
ATOM   4602 1HG2 THR A 302       3.544 -11.106   8.981  1.00 94.71           H
ATOM   4603 2HG2 THR A 302       3.309 -11.859   7.386  1.00 94.71           H
ATOM   4604 3HG2 THR A 302       1.910 -11.570   8.448  1.00 94.71           H
ATOM   4605  HN  THR A 302       4.472  -9.261   9.045  1.00 94.71           H
ATOM   4606  N   GLN A 303       3.896  -6.788   7.189  1.00 92.44           N
ATOM   4607  CA  GLN A 303       3.813  -5.424   6.696  1.00 92.44           C
ATOM   4608  C   GLN A 303       4.994  -5.121   5.770  1.00 92.44           C
ATOM   4609  O   GLN A 303       4.822  -4.500   4.723  1.00 92.44           O
ATOM   4610  HA  GLN A 303       2.881  -5.375   6.134  1.00 92.44           H
ATOM   4611  CB  GLN A 303       3.754  -4.425   7.853  1.00 92.44           C
ATOM   4612 1HB  GLN A 303       2.906  -4.658   8.497  1.00 92.44           H
ATOM   4613 2HB  GLN A 303       4.652  -4.517   8.464  1.00 92.44           H
ATOM   4614  CG  GLN A 303       3.629  -2.991   7.335  1.00 92.44           C
ATOM   4615 1HG  GLN A 303       4.529  -2.720   6.783  1.00 92.44           H
ATOM   4616 2HG  GLN A 303       2.795  -2.926   6.636  1.00 92.44           H
ATOM   4617  CD  GLN A 303       3.414  -2.008   8.487  1.00 92.44           C
ATOM   4618  OE1 GLN A 303       4.207  -1.909   9.409  1.00 92.44           O
ATOM   4619  NE2 GLN A 303       2.300  -1.289   8.384  1.00 92.44           N
ATOM   4620 1HE2 GLN A 303       1.691  -1.419   7.601  1.00 92.44           H
ATOM   4621 2HE2 GLN A 303       2.071  -0.618   9.089  1.00 92.44           H
ATOM   4622  HN  GLN A 303       3.999  -6.874   8.180  1.00 92.44           H
ATOM   4623  N   THR A 304       6.165  -5.575   6.191  1.00 93.73           N
ATOM   4624  CA  THR A 304       7.382  -5.315   5.440  1.00 93.73           C
ATOM   4625  C   THR A 304       7.308  -5.971   4.060  1.00 93.73           C
ATOM   4626  O   THR A 304       7.684  -5.364   3.059  1.00 93.73           O
ATOM   4627  HA  THR A 304       7.462  -4.240   5.279  1.00 93.73           H
ATOM   4628  CB  THR A 304       8.567  -5.796   6.279  1.00 93.73           C
ATOM   4629  HB  THR A 304       8.554  -6.880   6.386  1.00 93.73           H
ATOM   4630  OG1 THR A 304       8.457  -5.057   7.492  1.00 93.73           O
ATOM   4631  HG1 THR A 304       8.039  -5.624   8.202  1.00 93.73           H
ATOM   4632  CG2 THR A 304       9.913  -5.358   5.697  1.00 93.73           C
ATOM   4633 1HG2 THR A 304       9.952  -4.269   5.653  1.00 93.73           H
ATOM   4634 2HG2 THR A 304      10.024  -5.766   4.692  1.00 93.73           H
ATOM   4635 3HG2 THR A 304      10.720  -5.725   6.330  1.00 93.73           H
ATOM   4636  HN  THR A 304       6.291  -6.111   7.026  1.00 93.73           H
ATOM   4637  N   ILE A 305       6.820  -7.203   4.051  1.00 93.24           N
ATOM   4638  CA  ILE A 305       6.671  -7.941   2.808  1.00 93.24           C
ATOM   4639  C   ILE A 305       5.753  -7.161   1.864  1.00 93.24           C
ATOM   4640  O   ILE A 305       5.988  -7.120   0.658  1.00 93.24           O
ATOM   4641  HA  ILE A 305       7.657  -8.011   2.350  1.00 93.24           H
ATOM   4642  CB  ILE A 305       6.197  -9.369   3.086  1.00 93.24           C
ATOM   4643  HB  ILE A 305       5.310  -9.318   3.717  1.00 93.24           H
ATOM   4644  CG1 ILE A 305       7.256 -10.157   3.859  1.00 93.24           C
ATOM   4645 1HG1 ILE A 305       8.086 -10.404   3.197  1.00 93.24           H
ATOM   4646 2HG1 ILE A 305       7.661  -9.540   4.661  1.00 93.24           H
ATOM   4647  CG2 ILE A 305       5.790 -10.073   1.790  1.00 93.24           C
ATOM   4648 1HG2 ILE A 305       4.978  -9.522   1.316  1.00 93.24           H
ATOM   4649 2HG2 ILE A 305       6.645 -10.113   1.115  1.00 93.24           H
ATOM   4650 3HG2 ILE A 305       5.458 -11.086   2.016  1.00 93.24           H
ATOM   4651  CD1 ILE A 305       6.665 -11.441   4.445  1.00 93.24           C
ATOM   4652 1HD1 ILE A 305       5.852 -11.189   5.125  1.00 93.24           H
ATOM   4653 2HD1 ILE A 305       6.283 -12.066   3.638  1.00 93.24           H
ATOM   4654 3HD1 ILE A 305       7.439 -11.982   4.989  1.00 93.24           H
ATOM   4655  HN  ILE A 305       6.529  -7.695   4.872  1.00 93.24           H
ATOM   4656  N   ALA A 306       4.727  -6.561   2.450  1.00 94.36           N
ATOM   4657  CA  ALA A 306       3.743  -5.829   1.670  1.00 94.36           C
ATOM   4658  C   ALA A 306       4.420  -4.634   0.995  1.00 94.36           C
ATOM   4659  O   ALA A 306       4.072  -4.272  -0.128  1.00 94.36           O
ATOM   4660  HA  ALA A 306       3.362  -6.502   0.901  1.00 94.36           H
ATOM   4661  CB  ALA A 306       2.584  -5.409   2.576  1.00 94.36           C
ATOM   4662 1HB  ALA A 306       2.119  -6.295   3.007  1.00 94.36           H
ATOM   4663 2HB  ALA A 306       2.961  -4.771   3.375  1.00 94.36           H
ATOM   4664 3HB  ALA A 306       1.846  -4.860   1.990  1.00 94.36           H
ATOM   4665  HN  ALA A 306       4.563  -6.569   3.436  1.00 94.36           H
ATOM   4666  N   PHE A 307       5.374  -4.055   1.709  1.00 92.80           N
ATOM   4667  CA  PHE A 307       6.048  -2.861   1.228  1.00 92.80           C
ATOM   4668  C   PHE A 307       6.927  -3.178   0.017  1.00 92.80           C
ATOM   4669  O   PHE A 307       7.117  -2.332  -0.856  1.00 92.80           O
ATOM   4670  HA  PHE A 307       5.275  -2.148   0.937  1.00 92.80           H
ATOM   4671  CB  PHE A 307       6.934  -2.356   2.369  1.00 92.80           C
ATOM   4672 1HB  PHE A 307       7.550  -3.180   2.728  1.00 92.80           H
ATOM   4673 2HB  PHE A 307       7.612  -1.597   1.980  1.00 92.80           H
ATOM   4674  CG  PHE A 307       6.155  -1.769   3.548  1.00 92.80           C
ATOM   4675  CD1 PHE A 307       4.808  -1.606   3.460  1.00 92.80           C
ATOM   4676  HD1 PHE A 307       4.283  -1.894   2.549  1.00 92.80           H
ATOM   4677  CD2 PHE A 307       6.811  -1.410   4.684  1.00 92.80           C
ATOM   4678  HD2 PHE A 307       7.891  -1.541   4.755  1.00 92.80           H
ATOM   4679  CE1 PHE A 307       4.086  -1.061   4.554  1.00 92.80           C
ATOM   4680  HE1 PHE A 307       3.006  -0.930   4.484  1.00 92.80           H
ATOM   4681  CE2 PHE A 307       6.089  -0.865   5.779  1.00 92.80           C
ATOM   4682  HE2 PHE A 307       6.614  -0.577   6.689  1.00 92.80           H
ATOM   4683  CZ  PHE A 307       4.741  -0.702   5.691  1.00 92.80           C
ATOM   4684  HZ  PHE A 307       4.187  -0.284   6.531  1.00 92.80           H
ATOM   4685  HN  PHE A 307       5.687  -4.387   2.599  1.00 92.80           H
ATOM   4686  N   PHE A 308       7.442  -4.399   0.003  1.00 88.11           N
ATOM   4687  CA  PHE A 308       8.275  -4.847  -1.099  1.00 88.11           C
ATOM   4688  C   PHE A 308       7.485  -4.870  -2.410  1.00 88.11           C
ATOM   4689  O   PHE A 308       8.071  -4.884  -3.491  1.00 88.11           O
ATOM   4690  HA  PHE A 308       9.102  -4.142  -1.188  1.00 88.11           H
ATOM   4691  CB  PHE A 308       8.729  -6.270  -0.767  1.00 88.11           C
ATOM   4692 1HB  PHE A 308       7.942  -6.770  -0.203  1.00 88.11           H
ATOM   4693 2HB  PHE A 308       8.858  -6.826  -1.696  1.00 88.11           H
ATOM   4694  CG  PHE A 308      10.031  -6.336   0.034  1.00 88.11           C
ATOM   4695  CD1 PHE A 308      11.225  -6.156  -0.592  1.00 88.11           C
ATOM   4696  HD1 PHE A 308      11.254  -5.965  -1.664  1.00 88.11           H
ATOM   4697  CD2 PHE A 308       9.994  -6.575   1.373  1.00 88.11           C
ATOM   4698  HD2 PHE A 308       9.037  -6.720   1.874  1.00 88.11           H
ATOM   4699  CE1 PHE A 308      12.433  -6.218   0.152  1.00 88.11           C
ATOM   4700  HE1 PHE A 308      13.390  -6.074  -0.350  1.00 88.11           H
ATOM   4701  CE2 PHE A 308      11.202  -6.637   2.116  1.00 88.11           C
ATOM   4702  HE2 PHE A 308      11.173  -6.829   3.189  1.00 88.11           H
ATOM   4703  CZ  PHE A 308      12.396  -6.457   1.490  1.00 88.11           C
ATOM   4704  HZ  PHE A 308      13.323  -6.504   2.061  1.00 88.11           H
ATOM   4705  HN  PHE A 308       7.298  -5.075   0.726  1.00 88.11           H
ATOM   4706  N   HIS A 309       6.168  -4.873  -2.269  1.00 82.12           N
ATOM   4707  CA  HIS A 309       5.292  -4.901  -3.428  1.00 82.12           C
ATOM   4708  C   HIS A 309       5.496  -3.631  -4.257  1.00 82.12           C
ATOM   4709  O   HIS A 309       5.425  -3.669  -5.485  1.00 82.12           O
ATOM   4710  HA  HIS A 309       5.588  -5.765  -4.023  1.00 82.12           H
ATOM   4711  CB  HIS A 309       3.836  -5.104  -3.004  1.00 82.12           C
ATOM   4712 1HB  HIS A 309       3.781  -5.959  -2.330  1.00 82.12           H
ATOM   4713 2HB  HIS A 309       3.508  -4.232  -2.440  1.00 82.12           H
ATOM   4714  CG  HIS A 309       2.886  -5.327  -4.157  1.00 82.12           C
ATOM   4715  ND1 HIS A 309       2.153  -4.304  -4.733  1.00 82.12           N
ATOM   4716  HD1 HIS A 309       2.174  -3.343  -4.457  1.00 82.12           H
ATOM   4717  CD2 HIS A 309       2.558  -6.465  -4.834  1.00 82.12           C
ATOM   4718  HD2 HIS A 309       2.955  -7.460  -4.637  1.00 82.12           H
ATOM   4719  CE1 HIS A 309       1.420  -4.815  -5.711  1.00 82.12           C
ATOM   4720  HE1 HIS A 309       0.735  -4.262  -6.354  1.00 82.12           H
ATOM   4721  NE2 HIS A 309       1.672  -6.154  -5.772  1.00 82.12           N
ATOM   4722  HN  HIS A 309       5.699  -4.856  -1.386  1.00 82.12           H
ATOM   4723  N   SER A 310       5.747  -2.537  -3.553  1.00 86.31           N
ATOM   4724  CA  SER A 310       5.926  -1.252  -4.206  1.00 86.31           C
ATOM   4725  C   SER A 310       7.202  -1.267  -5.050  1.00 86.31           C
ATOM   4726  O   SER A 310       7.332  -0.497  -6.000  1.00 86.31           O
ATOM   4727  HA  SER A 310       5.049  -1.126  -4.842  1.00 86.31           H
ATOM   4728  CB  SER A 310       5.979  -0.116  -3.182  1.00 86.31           C
ATOM   4729 1HB  SER A 310       6.809  -0.286  -2.496  1.00 86.31           H
ATOM   4730 2HB  SER A 310       6.178   0.825  -3.695  1.00 86.31           H
ATOM   4731  OG  SER A 310       4.766  -0.007  -2.442  1.00 86.31           O
ATOM   4732  HG  SER A 310       4.068   0.448  -2.995  1.00 86.31           H
ATOM   4733  HN  SER A 310       5.827  -2.520  -2.557  1.00 86.31           H
ATOM   4734  N   CYS A 311       8.113  -2.152  -4.671  1.00 88.80           N
ATOM   4735  CA  CYS A 311       9.358  -2.304  -5.404  1.00 88.80           C
ATOM   4736  C   CYS A 311       9.067  -3.077  -6.692  1.00 88.80           C
ATOM   4737  O   CYS A 311       9.756  -2.901  -7.695  1.00 88.80           O
ATOM   4738  HA  CYS A 311       9.714  -1.298  -5.629  1.00 88.80           H
ATOM   4739  CB  CYS A 311      10.433  -2.989  -4.557  1.00 88.80           C
ATOM   4740 1HB  CYS A 311      10.093  -3.980  -4.256  1.00 88.80           H
ATOM   4741 2HB  CYS A 311      11.339  -3.128  -5.147  1.00 88.80           H
ATOM   4742  SG  CYS A 311      10.801  -1.979  -3.076  1.00 88.80           S
ATOM   4743  HG  CYS A 311      11.660  -2.837  -2.533  1.00 88.80           H
ATOM   4744  HN  CYS A 311       8.011  -2.757  -3.882  1.00 88.80           H
ATOM   4745  N   LEU A 312       8.045  -3.917  -6.621  1.00 86.79           N
ATOM   4746  CA  LEU A 312       7.781  -4.867  -7.689  1.00 86.79           C
ATOM   4747  C   LEU A 312       6.826  -4.235  -8.703  1.00 86.79           C
ATOM   4748  O   LEU A 312       6.796  -4.636  -9.866  1.00 86.79           O
ATOM   4749  HA  LEU A 312       8.730  -5.070  -8.187  1.00 86.79           H
ATOM   4750  CB  LEU A 312       7.279  -6.193  -7.114  1.00 86.79           C
ATOM   4751 1HB  LEU A 312       6.395  -5.992  -6.509  1.00 86.79           H
ATOM   4752 2HB  LEU A 312       6.962  -6.827  -7.942  1.00 86.79           H
ATOM   4753  CG  LEU A 312       8.279  -6.976  -6.262  1.00 86.79           C
ATOM   4754  HG  LEU A 312       8.594  -6.340  -5.434  1.00 86.79           H
ATOM   4755  CD1 LEU A 312       7.626  -8.219  -5.653  1.00 86.79           C
ATOM   4756 1HD1 LEU A 312       6.789  -7.918  -5.023  1.00 86.79           H
ATOM   4757 2HD1 LEU A 312       7.264  -8.867  -6.451  1.00 86.79           H
ATOM   4758 3HD1 LEU A 312       8.359  -8.757  -5.052  1.00 86.79           H
ATOM   4759  CD2 LEU A 312       9.532  -7.324  -7.067  1.00 86.79           C
ATOM   4760 1HD2 LEU A 312       9.254  -7.933  -7.928  1.00 86.79           H
ATOM   4761 2HD2 LEU A 312      10.010  -6.406  -7.411  1.00 86.79           H
ATOM   4762 3HD2 LEU A 312      10.226  -7.881  -6.438  1.00 86.79           H
ATOM   4763  HN  LEU A 312       7.404  -3.955  -5.854  1.00 86.79           H
ATOM   4764  N   ASN A 313       6.069  -3.258  -8.227  1.00 84.59           N
ATOM   4765  CA  ASN A 313       5.040  -2.641  -9.046  1.00 84.59           C
ATOM   4766  C   ASN A 313       5.649  -2.203 -10.379  1.00 84.59           C
ATOM   4767  O   ASN A 313       5.122  -2.526 -11.443  1.00 84.59           O
ATOM   4768  HA  ASN A 313       4.275  -3.408  -9.169  1.00 84.59           H
ATOM   4769  CB  ASN A 313       4.460  -1.402  -8.361  1.00 84.59           C
ATOM   4770 1HB  ASN A 313       5.258  -0.846  -7.871  1.00 84.59           H
ATOM   4771 2HB  ASN A 313       4.023  -0.740  -9.109  1.00 84.59           H
ATOM   4772  CG  ASN A 313       3.396  -1.791  -7.333  1.00 84.59           C
ATOM   4773  OD1 ASN A 313       2.885  -2.899  -7.319  1.00 84.59           O
ATOM   4774  ND2 ASN A 313       3.092  -0.821  -6.475  1.00 84.59           N
ATOM   4775 1HD2 ASN A 313       3.549   0.066  -6.541  1.00 84.59           H
ATOM   4776 2HD2 ASN A 313       2.407  -0.979  -5.764  1.00 84.59           H
ATOM   4777  HN  ASN A 313       6.151  -2.888  -7.301  1.00 84.59           H
ATOM   4778  N   PRO A 314       6.766  -1.462 -10.347  1.00 84.62           N
ATOM   4779  CA  PRO A 314       7.390  -0.985 -11.584  1.00 84.62           C
ATOM   4780  C   PRO A 314       7.650  -2.111 -12.571  1.00 84.62           C
ATOM   4781  O   PRO A 314       7.378  -1.972 -13.762  1.00 84.62           O
ATOM   4782  HA  PRO A 314       6.718  -0.301 -12.103  1.00 84.62           H
ATOM   4783  CB  PRO A 314       8.690  -0.336 -11.106  1.00 84.62           C
ATOM   4784 1HB  PRO A 314       9.519  -1.044 -11.117  1.00 84.62           H
ATOM   4785 2HB  PRO A 314       8.979   0.501 -11.742  1.00 84.62           H
ATOM   4786  CG  PRO A 314       8.358   0.121  -9.691  1.00 84.62           C
ATOM   4787 1HG  PRO A 314       9.257   0.280  -9.095  1.00 84.62           H
ATOM   4788 2HG  PRO A 314       7.817   1.068  -9.688  1.00 84.62           H
ATOM   4789  CD  PRO A 314       7.512  -1.022  -9.155  1.00 84.62           C
ATOM   4790 1HD  PRO A 314       8.127  -1.825  -8.749  1.00 84.62           H
ATOM   4791 2HD  PRO A 314       6.850  -0.695  -8.353  1.00 84.62           H
ATOM   4792  N   VAL A 315       8.176  -3.207 -12.044  1.00 83.81           N
ATOM   4793  CA  VAL A 315       8.614  -4.307 -12.886  1.00 83.81           C
ATOM   4794  C   VAL A 315       7.389  -5.023 -13.459  1.00 83.81           C
ATOM   4795  O   VAL A 315       7.358  -5.357 -14.642  1.00 83.81           O
ATOM   4796  HA  VAL A 315       9.189  -3.882 -13.709  1.00 83.81           H
ATOM   4797  CB  VAL A 315       9.535  -5.238 -12.095  1.00 83.81           C
ATOM   4798  HB  VAL A 315       8.959  -5.656 -11.269  1.00 83.81           H
ATOM   4799  CG1 VAL A 315      10.019  -6.399 -12.966  1.00 83.81           C
ATOM   4800 1HG1 VAL A 315       9.161  -6.972 -13.317  1.00 83.81           H
ATOM   4801 2HG1 VAL A 315      10.570  -6.007 -13.821  1.00 83.81           H
ATOM   4802 3HG1 VAL A 315      10.672  -7.045 -12.379  1.00 83.81           H
ATOM   4803  CG2 VAL A 315      10.716  -4.467 -11.502  1.00 83.81           C
ATOM   4804 1HG2 VAL A 315      11.290  -4.008 -12.307  1.00 83.81           H
ATOM   4805 2HG2 VAL A 315      10.344  -3.691 -10.833  1.00 83.81           H
ATOM   4806 3HG2 VAL A 315      11.354  -5.152 -10.945  1.00 83.81           H
ATOM   4807  HN  VAL A 315       8.305  -3.349 -11.062  1.00 83.81           H
ATOM   4808  N   LEU A 316       6.409  -5.237 -12.593  1.00 83.44           N
ATOM   4809  CA  LEU A 316       5.309  -6.131 -12.913  1.00 83.44           C
ATOM   4810  C   LEU A 316       4.458  -5.509 -14.021  1.00 83.44           C
ATOM   4811  O   LEU A 316       4.021  -6.204 -14.937  1.00 83.44           O
ATOM   4812  HA  LEU A 316       5.741  -7.058 -13.288  1.00 83.44           H
ATOM   4813  CB  LEU A 316       4.517  -6.478 -11.651  1.00 83.44           C
ATOM   4814 1HB  LEU A 316       4.250  -5.550 -11.146  1.00 83.44           H
ATOM   4815 2HB  LEU A 316       3.585  -6.957 -11.951  1.00 83.44           H
ATOM   4816  CG  LEU A 316       5.224  -7.388 -10.645  1.00 83.44           C
ATOM   4817  HG  LEU A 316       6.182  -6.935 -10.388  1.00 83.44           H
ATOM   4818  CD1 LEU A 316       4.418  -7.504  -9.349  1.00 83.44           C
ATOM   4819 1HD1 LEU A 316       4.301  -6.516  -8.905  1.00 83.44           H
ATOM   4820 2HD1 LEU A 316       3.436  -7.923  -9.569  1.00 83.44           H
ATOM   4821 3HD1 LEU A 316       4.943  -8.157  -8.652  1.00 83.44           H
ATOM   4822  CD2 LEU A 316       5.522  -8.758 -11.259  1.00 83.44           C
ATOM   4823 1HD2 LEU A 316       4.588  -9.231 -11.562  1.00 83.44           H
ATOM   4824 2HD2 LEU A 316       6.166  -8.633 -12.129  1.00 83.44           H
ATOM   4825 3HD2 LEU A 316       6.025  -9.385 -10.522  1.00 83.44           H
ATOM   4826  HN  LEU A 316       6.359  -4.812 -11.689  1.00 83.44           H
ATOM   4827  N   TYR A 317       4.248  -4.206 -13.902  1.00 80.12           N
ATOM   4828  CA  TYR A 317       3.229  -3.537 -14.692  1.00 80.12           C
ATOM   4829  C   TYR A 317       3.856  -2.754 -15.848  1.00 80.12           C
ATOM   4830  O   TYR A 317       3.236  -2.585 -16.896  1.00 80.12           O
ATOM   4831  HA  TYR A 317       2.564  -4.299 -15.098  1.00 80.12           H
ATOM   4832  CB  TYR A 317       2.537  -2.555 -13.744  1.00 80.12           C
ATOM   4833 1HB  TYR A 317       3.296  -1.966 -13.230  1.00 80.12           H
ATOM   4834 2HB  TYR A 317       1.938  -1.860 -14.331  1.00 80.12           H
ATOM   4835  CG  TYR A 317       1.640  -3.225 -12.701  1.00 80.12           C
ATOM   4836  CD1 TYR A 317       0.382  -3.668 -13.056  1.00 80.12           C
ATOM   4837  HD1 TYR A 317       0.028  -3.541 -14.079  1.00 80.12           H
ATOM   4838  CD2 TYR A 317       2.089  -3.387 -11.406  1.00 80.12           C
ATOM   4839  HD2 TYR A 317       3.082  -3.037 -11.126  1.00 80.12           H
ATOM   4840  CE1 TYR A 317      -0.463  -4.299 -12.075  1.00 80.12           C
ATOM   4841  HE1 TYR A 317      -1.458  -4.653 -12.341  1.00 80.12           H
ATOM   4842  CE2 TYR A 317       1.244  -4.018 -10.425  1.00 80.12           C
ATOM   4843  HE2 TYR A 317       1.586  -4.151  -9.399  1.00 80.12           H
ATOM   4844  CZ  TYR A 317       0.010  -4.442 -10.808  1.00 80.12           C
ATOM   4845  OH  TYR A 317      -0.787  -5.038  -9.881  1.00 80.12           O
ATOM   4846  HH  TYR A 317      -0.306  -5.104  -9.007  1.00 80.12           H
ATOM   4847  HN  TYR A 317       4.760  -3.612 -13.281  1.00 80.12           H
ATOM   4848  N   VAL A 318       5.079  -2.298 -15.616  1.00 76.10           N
ATOM   4849  CA  VAL A 318       5.662  -1.264 -16.454  1.00 76.10           C
ATOM   4850  C   VAL A 318       6.677  -1.898 -17.408  1.00 76.10           C
ATOM   4851  O   VAL A 318       6.521  -1.822 -18.625  1.00 76.10           O
ATOM   4852  HA  VAL A 318       4.857  -0.823 -17.041  1.00 76.10           H
ATOM   4853  CB  VAL A 318       6.269  -0.164 -15.580  1.00 76.10           C
ATOM   4854  HB  VAL A 318       7.152  -0.574 -15.090  1.00 76.10           H
ATOM   4855  CG1 VAL A 318       6.714   1.028 -16.430  1.00 76.10           C
ATOM   4856 1HG1 VAL A 318       7.464   0.700 -17.151  1.00 76.10           H
ATOM   4857 2HG1 VAL A 318       5.855   1.437 -16.960  1.00 76.10           H
ATOM   4858 3HG1 VAL A 318       7.142   1.795 -15.784  1.00 76.10           H
ATOM   4859  CG2 VAL A 318       5.288   0.275 -14.491  1.00 76.10           C
ATOM   4860 1HG2 VAL A 318       4.379   0.659 -14.954  1.00 76.10           H
ATOM   4861 2HG2 VAL A 318       5.042  -0.578 -13.859  1.00 76.10           H
ATOM   4862 3HG2 VAL A 318       5.745   1.057 -13.885  1.00 76.10           H
ATOM   4863  HN  VAL A 318       5.666  -2.622 -14.875  1.00 76.10           H
ATOM   4864  N   PHE A 319       7.694  -2.509 -16.818  1.00 73.84           N
ATOM   4865  CA  PHE A 319       8.832  -2.981 -17.588  1.00 73.84           C
ATOM   4866  C   PHE A 319       8.458  -4.207 -18.423  1.00 73.84           C
ATOM   4867  O   PHE A 319       9.185  -4.582 -19.342  1.00 73.84           O
ATOM   4868  HA  PHE A 319       9.132  -2.170 -18.251  1.00 73.84           H
ATOM   4869  CB  PHE A 319       9.919  -3.373 -16.585  1.00 73.84           C
ATOM   4870 1HB  PHE A 319       9.524  -4.139 -15.918  1.00 73.84           H
ATOM   4871 2HB  PHE A 319      10.753  -3.821 -17.126  1.00 73.84           H
ATOM   4872  CG  PHE A 319      10.442  -2.206 -15.746  1.00 73.84           C
ATOM   4873  CD1 PHE A 319      10.385  -0.938 -16.234  1.00 73.84           C
ATOM   4874  HD1 PHE A 319       9.967  -0.753 -17.224  1.00 73.84           H
ATOM   4875  CD2 PHE A 319      10.963  -2.436 -14.511  1.00 73.84           C
ATOM   4876  HD2 PHE A 319      11.009  -3.453 -14.120  1.00 73.84           H
ATOM   4877  CE1 PHE A 319      10.870   0.145 -15.455  1.00 73.84           C
ATOM   4878  HE1 PHE A 319      10.825   1.162 -15.847  1.00 73.84           H
ATOM   4879  CE2 PHE A 319      11.449  -1.353 -13.732  1.00 73.84           C
ATOM   4880  HE2 PHE A 319      11.867  -1.538 -12.743  1.00 73.84           H
ATOM   4881  CZ  PHE A 319      11.392  -0.085 -14.220  1.00 73.84           C
ATOM   4882  HZ  PHE A 319      11.765   0.747 -13.622  1.00 73.84           H
ATOM   4883  HN  PHE A 319       7.748  -2.683 -15.834  1.00 73.84           H
ATOM   4884  N   VAL A 320       7.325  -4.798 -18.074  1.00 72.84           N
ATOM   4885  CA  VAL A 320       6.793  -5.911 -18.843  1.00 72.84           C
ATOM   4886  C   VAL A 320       6.426  -5.425 -20.247  1.00 72.84           C
ATOM   4887  O   VAL A 320       6.422  -6.207 -21.196  1.00 72.84           O
ATOM   4888  HA  VAL A 320       7.581  -6.659 -18.926  1.00 72.84           H
ATOM   4889  CB  VAL A 320       5.614  -6.543 -18.101  1.00 72.84           C
ATOM   4890  HB  VAL A 320       4.865  -5.768 -17.940  1.00 72.84           H
ATOM   4891  CG1 VAL A 320       4.971  -7.651 -18.938  1.00 72.84           C
ATOM   4892 1HG1 VAL A 320       4.609  -7.233 -19.878  1.00 72.84           H
ATOM   4893 2HG1 VAL A 320       5.710  -8.426 -19.145  1.00 72.84           H
ATOM   4894 3HG1 VAL A 320       4.136  -8.084 -18.387  1.00 72.84           H
ATOM   4895  CG2 VAL A 320       6.047  -7.072 -16.732  1.00 72.84           C
ATOM   4896 1HG2 VAL A 320       6.823  -7.826 -16.863  1.00 72.84           H
ATOM   4897 2HG2 VAL A 320       6.437  -6.249 -16.132  1.00 72.84           H
ATOM   4898 3HG2 VAL A 320       5.190  -7.516 -16.227  1.00 72.84           H
ATOM   4899  HN  VAL A 320       6.775  -4.530 -17.284  1.00 72.84           H
ATOM   4900  N   GLY A 321       6.125  -4.138 -20.333  1.00 73.62           N
ATOM   4901  CA  GLY A 321       5.686  -3.554 -21.589  1.00 73.62           C
ATOM   4902  C   GLY A 321       6.850  -3.437 -22.576  1.00 73.62           C
ATOM   4903  O   GLY A 321       7.901  -2.896 -22.239  1.00 73.62           O
ATOM   4904 1HA  GLY A 321       4.897  -4.168 -22.023  1.00 73.62           H
ATOM   4905 2HA  GLY A 321       5.259  -2.568 -21.407  1.00 73.62           H
ATOM   4906  HN  GLY A 321       6.178  -3.498 -19.566  1.00 73.62           H
ATOM   4907  N   GLU A 322       6.622  -3.954 -23.774  1.00 62.27           N
ATOM   4908  CA  GLU A 322       7.594  -3.817 -24.845  1.00 62.27           C
ATOM   4909  C   GLU A 322       7.748  -2.346 -25.238  1.00 62.27           C
ATOM   4910  O   GLU A 322       8.851  -1.893 -25.540  1.00 62.27           O
ATOM   4911  HA  GLU A 322       8.532  -4.191 -24.434  1.00 62.27           H
ATOM   4912  CB  GLU A 322       7.201  -4.669 -26.054  1.00 62.27           C
ATOM   4913 1HB  GLU A 322       6.146  -4.520 -26.281  1.00 62.27           H
ATOM   4914 2HB  GLU A 322       7.859  -4.441 -26.893  1.00 62.27           H
ATOM   4915  CG  GLU A 322       7.382  -6.159 -25.757  1.00 62.27           C
ATOM   4916 1HG  GLU A 322       8.387  -6.338 -25.376  1.00 62.27           H
ATOM   4917 2HG  GLU A 322       6.686  -6.465 -24.977  1.00 62.27           H
ATOM   4918  CD  GLU A 322       7.150  -7.000 -27.014  1.00 62.27           C
ATOM   4919  OE1 GLU A 322       7.536  -8.189 -26.980  1.00 62.27           O
ATOM   4920  OE2 GLU A 322       6.593  -6.436 -27.980  1.00 62.27           O
ATOM   4921  HN  GLU A 322       5.793  -4.457 -24.018  1.00 62.27           H
ATOM   4922  N   ARG A 323       6.627  -1.641 -25.220  1.00 61.39           N
ATOM   4923  CA  ARG A 323       6.617  -0.240 -25.605  1.00 61.39           C
ATOM   4924  C   ARG A 323       7.496   0.577 -24.656  1.00 61.39           C
ATOM   4925  O   ARG A 323       8.329   1.365 -25.100  1.00 61.39           O
ATOM   4926  HA  ARG A 323       7.017  -0.227 -26.619  1.00 61.39           H
ATOM   4927  CB  ARG A 323       5.196   0.326 -25.588  1.00 61.39           C
ATOM   4928 1HB  ARG A 323       4.565  -0.245 -26.269  1.00 61.39           H
ATOM   4929 2HB  ARG A 323       4.769   0.217 -24.591  1.00 61.39           H
ATOM   4930  CG  ARG A 323       5.189   1.801 -25.994  1.00 61.39           C
ATOM   4931 1HG  ARG A 323       5.778   2.380 -25.284  1.00 61.39           H
ATOM   4932 2HG  ARG A 323       5.662   1.916 -26.969  1.00 61.39           H
ATOM   4933  CD  ARG A 323       3.761   2.348 -26.046  1.00 61.39           C
ATOM   4934 1HD  ARG A 323       3.222   1.902 -26.882  1.00 61.39           H
ATOM   4935 2HD  ARG A 323       3.224   2.074 -25.138  1.00 61.39           H
ATOM   4936  NE  ARG A 323       3.788   3.821 -26.192  1.00 61.39           N
ATOM   4937  HE  ARG A 323       4.567   4.231 -26.667  1.00 61.39           H
ATOM   4938  CZ  ARG A 323       2.835   4.640 -25.726  1.00 61.39           C
ATOM   4939  NH1 ARG A 323       1.769   4.145 -25.082  1.00 61.39           N
ATOM   4940 1HH1 ARG A 323       1.680   3.159 -24.945  1.00 61.39           H
ATOM   4941 2HH1 ARG A 323       1.062   4.763 -24.738  1.00 61.39           H
ATOM   4942  NH2 ARG A 323       2.963   5.960 -25.915  1.00 61.39           N
ATOM   4943 1HH2 ARG A 323       2.261   6.585 -25.574  1.00 61.39           H
ATOM   4944 2HH2 ARG A 323       3.762   6.321 -26.397  1.00 61.39           H
ATOM   4945  HN  ARG A 323       5.738  -2.012 -24.950  1.00 61.39           H
ATOM   4946  N   PHE A 324       7.280   0.360 -23.367  1.00 71.24           N
ATOM   4947  CA  PHE A 324       7.970   1.137 -22.352  1.00 71.24           C
ATOM   4948  C   PHE A 324       9.462   0.799 -22.322  1.00 71.24           C
ATOM   4949  O   PHE A 324      10.300   1.684 -22.156  1.00 71.24           O
ATOM   4950  HA  PHE A 324       7.843   2.189 -22.607  1.00 71.24           H
ATOM   4951  CB  PHE A 324       7.348   0.765 -21.004  1.00 71.24           C
ATOM   4952 1HB  PHE A 324       6.263   0.817 -21.090  1.00 71.24           H
ATOM   4953 2HB  PHE A 324       7.600  -0.270 -20.772  1.00 71.24           H
ATOM   4954  CG  PHE A 324       7.797   1.656 -19.844  1.00 71.24           C
ATOM   4955  CD1 PHE A 324       8.920   1.345 -19.143  1.00 71.24           C
ATOM   4956  HD1 PHE A 324       9.500   0.461 -19.407  1.00 71.24           H
ATOM   4957  CD2 PHE A 324       7.073   2.760 -19.515  1.00 71.24           C
ATOM   4958  HD2 PHE A 324       6.173   3.009 -20.077  1.00 71.24           H
ATOM   4959  CE1 PHE A 324       9.337   2.172 -18.067  1.00 71.24           C
ATOM   4960  HE1 PHE A 324      10.237   1.923 -17.504  1.00 71.24           H
ATOM   4961  CE2 PHE A 324       7.490   3.587 -18.438  1.00 71.24           C
ATOM   4962  HE2 PHE A 324       6.910   4.471 -18.174  1.00 71.24           H
ATOM   4963  CZ  PHE A 324       8.613   3.276 -17.737  1.00 71.24           C
ATOM   4964  HZ  PHE A 324       8.933   3.911 -16.911  1.00 71.24           H
ATOM   4965  HN  PHE A 324       6.648  -0.330 -23.014  1.00 71.24           H
ATOM   4966  N   ARG A 325       9.748  -0.484 -22.486  1.00 70.22           N
ATOM   4967  CA  ARG A 325      11.124  -0.953 -22.467  1.00 70.22           C
ATOM   4968  C   ARG A 325      11.933  -0.266 -23.569  1.00 70.22           C
ATOM   4969  O   ARG A 325      13.087   0.104 -23.357  1.00 70.22           O
ATOM   4970  HA  ARG A 325      11.497  -0.681 -21.479  1.00 70.22           H
ATOM   4971  CB  ARG A 325      11.192  -2.469 -22.662  1.00 70.22           C
ATOM   4972 1HB  ARG A 325      10.495  -2.770 -23.444  1.00 70.22           H
ATOM   4973 2HB  ARG A 325      12.190  -2.751 -22.998  1.00 70.22           H
ATOM   4974  CG  ARG A 325      10.859  -3.204 -21.362  1.00 70.22           C
ATOM   4975 1HG  ARG A 325      11.439  -2.782 -20.542  1.00 70.22           H
ATOM   4976 2HG  ARG A 325       9.807  -3.057 -21.117  1.00 70.22           H
ATOM   4977  CD  ARG A 325      11.155  -4.700 -21.488  1.00 70.22           C
ATOM   4978 1HD  ARG A 325      12.127  -4.848 -21.958  1.00 70.22           H
ATOM   4979 2HD  ARG A 325      11.207  -5.153 -20.498  1.00 70.22           H
ATOM   4980  NE  ARG A 325      10.100  -5.359 -22.289  1.00 70.22           N
ATOM   4981  HE  ARG A 325       9.203  -4.920 -22.335  1.00 70.22           H
ATOM   4982  CZ  ARG A 325      10.272  -6.508 -22.957  1.00 70.22           C
ATOM   4983  NH1 ARG A 325      11.453  -7.140 -22.930  1.00 70.22           N
ATOM   4984 1HH1 ARG A 325      12.215  -6.755 -22.410  1.00 70.22           H
ATOM   4985 2HH1 ARG A 325      11.573  -7.997 -23.432  1.00 70.22           H
ATOM   4986  NH2 ARG A 325       9.244  -7.016 -23.652  1.00 70.22           N
ATOM   4987 1HH2 ARG A 325       9.356  -7.872 -24.156  1.00 70.22           H
ATOM   4988 2HH2 ARG A 325       8.366  -6.538 -23.667  1.00 70.22           H
ATOM   4989  HN  ARG A 325       9.061  -1.197 -22.630  1.00 70.22           H
ATOM   4990  N   ARG A 326      11.297  -0.118 -24.721  1.00 64.72           N
ATOM   4991  CA  ARG A 326      11.925   0.563 -25.841  1.00 64.72           C
ATOM   4992  C   ARG A 326      12.111   2.048 -25.523  1.00 64.72           C
ATOM   4993  O   ARG A 326      13.160   2.622 -25.812  1.00 64.72           O
ATOM   4994  HA  ARG A 326      12.887   0.065 -25.966  1.00 64.72           H
ATOM   4995  CB  ARG A 326      11.086   0.422 -27.113  1.00 64.72           C
ATOM   4996 1HB  ARG A 326      10.026   0.454 -26.859  1.00 64.72           H
ATOM   4997 2HB  ARG A 326      11.281   1.264 -27.776  1.00 64.72           H
ATOM   4998  CG  ARG A 326      11.403  -0.888 -27.836  1.00 64.72           C
ATOM   4999 1HG  ARG A 326      12.475  -0.955 -28.022  1.00 64.72           H
ATOM   5000 2HG  ARG A 326      11.136  -1.733 -27.200  1.00 64.72           H
ATOM   5001  CD  ARG A 326      10.643  -0.981 -29.161  1.00 64.72           C
ATOM   5002 1HD  ARG A 326      10.519   0.014 -29.588  1.00 64.72           H
ATOM   5003 2HD  ARG A 326      11.218  -1.566 -29.879  1.00 64.72           H
ATOM   5004  NE  ARG A 326       9.320  -1.606 -28.943  1.00 64.72           N
ATOM   5005  HE  ARG A 326       9.104  -1.939 -28.025  1.00 64.72           H
ATOM   5006  CZ  ARG A 326       8.393  -1.754 -29.899  1.00 64.72           C
ATOM   5007  NH1 ARG A 326       8.628  -1.327 -31.147  1.00 64.72           N
ATOM   5008 1HH1 ARG A 326       9.501  -0.894 -31.371  1.00 64.72           H
ATOM   5009 2HH1 ARG A 326       7.931  -1.442 -31.855  1.00 64.72           H
ATOM   5010  NH2 ARG A 326       7.227  -2.337 -29.589  1.00 64.72           N
ATOM   5011 1HH2 ARG A 326       6.524  -2.455 -30.290  1.00 64.72           H
ATOM   5012 2HH2 ARG A 326       7.059  -2.653 -28.655  1.00 64.72           H
ATOM   5013  HN  ARG A 326      10.371  -0.452 -24.896  1.00 64.72           H
ATOM   5014  N   ASP A 327      11.077   2.628 -24.931  1.00 75.01           N
ATOM   5015  CA  ASP A 327      11.088   4.049 -24.628  1.00 75.01           C
ATOM   5016  C   ASP A 327      12.114   4.323 -23.527  1.00 75.01           C
ATOM   5017  O   ASP A 327      12.738   5.382 -23.505  1.00 75.01           O
ATOM   5018  HA  ASP A 327      11.343   4.540 -25.567  1.00 75.01           H
ATOM   5019  CB  ASP A 327       9.720   4.516 -24.127  1.00 75.01           C
ATOM   5020 1HB  ASP A 327       9.376   3.855 -23.331  1.00 75.01           H
ATOM   5021 2HB  ASP A 327       9.807   5.514 -23.698  1.00 75.01           H
ATOM   5022  CG  ASP A 327       8.695   4.531 -25.263  1.00 75.01           C
ATOM   5023  OD1 ASP A 327       9.142   4.506 -26.430  1.00 75.01           O
ATOM   5024  OD2 ASP A 327       7.489   4.567 -24.939  1.00 75.01           O
ATOM   5025  HN  ASP A 327      10.244   2.144 -24.661  1.00 75.01           H
ATOM   5026  N   LEU A 328      12.256   3.349 -22.639  1.00 76.61           N
ATOM   5027  CA  LEU A 328      13.235   3.449 -21.570  1.00 76.61           C
ATOM   5028  C   LEU A 328      14.634   3.576 -22.175  1.00 76.61           C
ATOM   5029  O   LEU A 328      15.360   4.523 -21.877  1.00 76.61           O
ATOM   5030  HA  LEU A 328      13.016   4.359 -21.011  1.00 76.61           H
ATOM   5031  CB  LEU A 328      13.089   2.276 -20.599  1.00 76.61           C
ATOM   5032 1HB  LEU A 328      12.109   2.341 -20.125  1.00 76.61           H
ATOM   5033 2HB  LEU A 328      13.103   1.350 -21.175  1.00 76.61           H
ATOM   5034  CG  LEU A 328      14.150   2.178 -19.501  1.00 76.61           C
ATOM   5035  HG  LEU A 328      15.132   2.172 -19.975  1.00 76.61           H
ATOM   5036  CD1 LEU A 328      14.100   3.398 -18.579  1.00 76.61           C
ATOM   5037 1HD1 LEU A 328      14.282   4.301 -19.162  1.00 76.61           H
ATOM   5038 2HD1 LEU A 328      13.117   3.459 -18.111  1.00 76.61           H
ATOM   5039 3HD1 LEU A 328      14.864   3.302 -17.808  1.00 76.61           H
ATOM   5040  CD2 LEU A 328      14.016   0.866 -18.724  1.00 76.61           C
ATOM   5041 1HD2 LEU A 328      13.029   0.817 -18.263  1.00 76.61           H
ATOM   5042 2HD2 LEU A 328      14.140   0.025 -19.407  1.00 76.61           H
ATOM   5043 3HD2 LEU A 328      14.782   0.822 -17.950  1.00 76.61           H
ATOM   5044  HN  LEU A 328      11.718   2.506 -22.643  1.00 76.61           H
ATOM   5045  N   VAL A 329      14.971   2.608 -23.015  1.00 77.57           N
ATOM   5046  CA  VAL A 329      16.301   2.551 -23.597  1.00 77.57           C
ATOM   5047  C   VAL A 329      16.546   3.815 -24.424  1.00 77.57           C
ATOM   5048  O   VAL A 329      17.664   4.327 -24.465  1.00 77.57           O
ATOM   5049  HA  VAL A 329      17.018   2.525 -22.776  1.00 77.57           H
ATOM   5050  CB  VAL A 329      16.463   1.265 -24.409  1.00 77.57           C
ATOM   5051  HB  VAL A 329      15.680   1.247 -25.167  1.00 77.57           H
ATOM   5052  CG1 VAL A 329      17.813   1.236 -25.128  1.00 77.57           C
ATOM   5053 1HG1 VAL A 329      17.883   2.088 -25.805  1.00 77.57           H
ATOM   5054 2HG1 VAL A 329      18.617   1.289 -24.394  1.00 77.57           H
ATOM   5055 3HG1 VAL A 329      17.902   0.311 -25.698  1.00 77.57           H
ATOM   5056  CG2 VAL A 329      16.287   0.031 -23.522  1.00 77.57           C
ATOM   5057 1HG2 VAL A 329      17.038   0.042 -22.732  1.00 77.57           H
ATOM   5058 2HG2 VAL A 329      15.292   0.041 -23.078  1.00 77.57           H
ATOM   5059 3HG2 VAL A 329      16.407  -0.870 -24.124  1.00 77.57           H
ATOM   5060  HN  VAL A 329      14.354   1.874 -23.298  1.00 77.57           H
ATOM   5061  N   LYS A 330      15.483   4.282 -25.062  1.00 71.34           N
ATOM   5062  CA  LYS A 330      15.563   5.488 -25.868  1.00 71.34           C
ATOM   5063  C   LYS A 330      15.941   6.670 -24.973  1.00 71.34           C
[truncated: 117,636 more chars]
