# Supplementary material for: Noncanonical roles of chemokine regions in CCR9 activation revealed by structural modeling and mutational mapping
Source: Nat Commun. 2025 Aug 18;16:7695. doi: 10.1038/s41467-025-62321-9 (PMC12361432; doi:10.1038/s41467-025-62321-9)
Supplement: Supplementary file 7 — Supplementary Data 5 [file 41467_2025_62321_MOESM7_ESM.zip › CCR9_CCL25x1P6_03_rnk1.pdb]

ATOM      1  N   GLU A  20      -5.377  -1.531  59.132  1.00 51.86           N
ATOM      2  CA  GLU A  20      -5.376  -2.548  58.095  1.00 51.86           C
ATOM      3  C   GLU A  20      -5.741  -3.911  58.689  1.00 51.86           C
ATOM      4  O   GLU A  20      -4.880  -4.612  59.217  1.00 51.86           O
ATOM      5  HA  GLU A  20      -6.142  -2.237  57.384  1.00 51.86           H
ATOM      6  CB  GLU A  20      -4.024  -2.605  57.383  1.00 51.86           C
ATOM      7 1HB  GLU A  20      -3.224  -2.408  58.097  1.00 51.86           H
ATOM      8 2HB  GLU A  20      -3.918  -3.561  56.871  1.00 51.86           H
ATOM      9  CG  GLU A  20      -3.927  -1.525  56.304  1.00 51.86           C
ATOM     10 1HG  GLU A  20      -4.891  -1.414  55.808  1.00 51.86           H
ATOM     11 2HG  GLU A  20      -3.693  -0.565  56.765  1.00 51.86           H
ATOM     12  CD  GLU A  20      -2.853  -1.876  55.271  1.00 51.86           C
ATOM     13  OE1 GLU A  20      -2.943  -1.329  54.151  1.00 51.86           O
ATOM     14  OE2 GLU A  20      -1.967  -2.683  55.626  1.00 51.86           O
ATOM     15  HN  GLU A  20      -5.625  -1.857  60.045  1.00 51.86           H
ATOM     16  N   SER A  21      -7.019  -4.244  58.581  1.00 60.15           N
ATOM     17  CA  SER A  21      -7.499  -5.531  59.055  1.00 60.15           C
ATOM     18  C   SER A  21      -6.720  -6.662  58.380  1.00 60.15           C
ATOM     19  O   SER A  21      -6.325  -6.542  57.221  1.00 60.15           O
ATOM     20  HA  SER A  21      -7.316  -5.529  60.130  1.00 60.15           H
ATOM     21  CB  SER A  21      -8.998  -5.690  58.794  1.00 60.15           C
ATOM     22 1HB  SER A  21      -9.329  -6.662  59.161  1.00 60.15           H
ATOM     23 2HB  SER A  21      -9.546  -4.934  59.356  1.00 60.15           H
ATOM     24  OG  SER A  21      -9.314  -5.574  57.410  1.00 60.15           O
ATOM     25  HG  SER A  21      -9.613  -6.459  57.052  1.00 60.15           H
ATOM     26  HN  SER A  21      -7.719  -3.654  58.179  1.00 60.15           H
ATOM     27  N   THR A  22      -6.521  -7.733  59.133  1.00 60.81           N
ATOM     28  CA  THR A  22      -5.815  -8.893  58.615  1.00 60.81           C
ATOM     29  C   THR A  22      -6.444  -9.355  57.298  1.00 60.81           C
ATOM     30  O   THR A  22      -5.747  -9.851  56.414  1.00 60.81           O
ATOM     31  HA  THR A  22      -4.789  -8.600  58.393  1.00 60.81           H
ATOM     32  CB  THR A  22      -5.816  -9.971  59.700  1.00 60.81           C
ATOM     33  HB  THR A  22      -5.696 -10.963  59.263  1.00 60.81           H
ATOM     34  OG1 THR A  22      -7.035  -9.753  60.405  1.00 60.81           O
ATOM     35  HG1 THR A  22      -7.799 -10.153  59.900  1.00 60.81           H
ATOM     36  CG2 THR A  22      -4.730  -9.743  60.753  1.00 60.81           C
ATOM     37 1HG2 THR A  22      -4.890  -8.779  61.237  1.00 60.81           H
ATOM     38 2HG2 THR A  22      -3.751  -9.750  60.273  1.00 60.81           H
ATOM     39 3HG2 THR A  22      -4.775 -10.536  61.499  1.00 60.81           H
ATOM     40  HN  THR A  22      -6.832  -7.817  60.080  1.00 60.81           H
ATOM     41  N   SER A  23      -7.754  -9.175  57.210  1.00 64.47           N
ATOM     42  CA  SER A  23      -8.479  -9.537  56.004  1.00 64.47           C
ATOM     43  C   SER A  23      -7.957  -8.726  54.816  1.00 64.47           C
ATOM     44  O   SER A  23      -7.877  -9.235  53.699  1.00 64.47           O
ATOM     45  HA  SER A  23      -8.283 -10.599  55.857  1.00 64.47           H
ATOM     46  CB  SER A  23      -9.983  -9.317  56.178  1.00 64.47           C
ATOM     47 1HB  SER A  23     -10.514  -9.761  55.337  1.00 64.47           H
ATOM     48 2HB  SER A  23     -10.323  -9.830  57.077  1.00 64.47           H
ATOM     49  OG  SER A  23     -10.312  -7.933  56.269  1.00 64.47           O
ATOM     50  HG  SER A  23     -11.305  -7.816  56.243  1.00 64.47           H
ATOM     51  HN  SER A  23      -8.316  -8.791  57.942  1.00 64.47           H
ATOM     52  N   SER A  24      -7.617  -7.477  55.097  1.00 69.03           N
ATOM     53  CA  SER A  24      -7.146  -6.577  54.058  1.00 69.03           C
ATOM     54  C   SER A  24      -5.832  -7.097  53.471  1.00 69.03           C
ATOM     55  O   SER A  24      -5.588  -6.965  52.273  1.00 69.03           O
ATOM     56  HA  SER A  24      -7.930  -6.576  53.300  1.00 69.03           H
ATOM     57  CB  SER A  24      -6.961  -5.158  54.600  1.00 69.03           C
ATOM     58 1HB  SER A  24      -7.930  -4.663  54.659  1.00 69.03           H
ATOM     59 2HB  SER A  24      -6.566  -5.206  55.615  1.00 69.03           H
ATOM     60  OG  SER A  24      -6.083  -4.386  53.786  1.00 69.03           O
ATOM     61  HG  SER A  24      -5.919  -3.495  54.209  1.00 69.03           H
ATOM     62  HN  SER A  24      -7.659  -7.079  56.014  1.00 69.03           H
ATOM     63  N   MET A  25      -5.021  -7.677  54.343  1.00 65.20           N
ATOM     64  CA  MET A  25      -3.747  -8.237  53.923  1.00 65.20           C
ATOM     65  C   MET A  25      -3.949  -9.548  53.160  1.00 65.20           C
ATOM     66  O   MET A  25      -3.276  -9.799  52.162  1.00 65.20           O
ATOM     67  HA  MET A  25      -3.302  -7.491  53.265  1.00 65.20           H
ATOM     68  CB  MET A  25      -2.871  -8.490  55.151  1.00 65.20           C
ATOM     69 1HB  MET A  25      -3.467  -8.381  56.057  1.00 65.20           H
ATOM     70 2HB  MET A  25      -2.502  -9.516  55.133  1.00 65.20           H
ATOM     71  CG  MET A  25      -1.690  -7.518  55.191  1.00 65.20           C
ATOM     72 1HG  MET A  25      -1.330  -7.328  54.180  1.00 65.20           H
ATOM     73 2HG  MET A  25      -2.010  -6.560  55.601  1.00 65.20           H
ATOM     74  SD  MET A  25      -0.374  -8.197  56.188  1.00 65.20           S
ATOM     75  CE  MET A  25       0.737  -6.801  56.228  1.00 65.20           C
ATOM     76 1HE  MET A  25       1.038  -6.546  55.212  1.00 65.20           H
ATOM     77 2HE  MET A  25       0.232  -5.948  56.682  1.00 65.20           H
ATOM     78 3HE  MET A  25       1.620  -7.055  56.816  1.00 65.20           H
ATOM     79  HN  MET A  25      -5.221  -7.768  55.319  1.00 65.20           H
ATOM     80  N   GLU A  26      -4.880 -10.348  53.660  1.00 60.74           N
ATOM     81  CA  GLU A  26      -5.186 -11.623  53.032  1.00 60.74           C
ATOM     82  C   GLU A  26      -5.710 -11.402  51.612  1.00 60.74           C
ATOM     83  O   GLU A  26      -5.345 -12.133  50.692  1.00 60.74           O
ATOM     84  HA  GLU A  26      -4.240 -12.163  52.998  1.00 60.74           H
ATOM     85  CB  GLU A  26      -6.188 -12.419  53.869  1.00 60.74           C
ATOM     86 1HB  GLU A  26      -6.944 -11.747  54.275  1.00 60.74           H
ATOM     87 2HB  GLU A  26      -6.608 -13.227  53.269  1.00 60.74           H
ATOM     88  CG  GLU A  26      -5.500 -13.083  55.064  1.00 60.74           C
ATOM     89 1HG  GLU A  26      -4.664 -13.689  54.716  1.00 60.74           H
ATOM     90 2HG  GLU A  26      -5.088 -12.317  55.722  1.00 60.74           H
ATOM     91  CD  GLU A  26      -6.482 -13.959  55.845  1.00 60.74           C
ATOM     92  OE1 GLU A  26      -5.993 -14.862  56.557  1.00 60.74           O
ATOM     93  OE2 GLU A  26      -7.699 -13.705  55.711  1.00 60.74           O
ATOM     94  HN  GLU A  26      -5.418 -10.139  54.476  1.00 60.74           H
ATOM     95  N   ASP A  27      -6.557 -10.393  51.477  1.00 67.33           N
ATOM     96  CA  ASP A  27      -7.168 -10.094  50.193  1.00 67.33           C
ATOM     97  C   ASP A  27      -6.073  -9.768  49.176  1.00 67.33           C
ATOM     98  O   ASP A  27      -6.173 -10.142  48.009  1.00 67.33           O
ATOM     99  HA  ASP A  27      -7.730 -10.989  49.928  1.00 67.33           H
ATOM    100  CB  ASP A  27      -8.096  -8.882  50.294  1.00 67.33           C
ATOM    101 1HB  ASP A  27      -7.597  -8.081  50.840  1.00 67.33           H
ATOM    102 2HB  ASP A  27      -8.312  -8.501  49.296  1.00 67.33           H
ATOM    103  CG  ASP A  27      -9.403  -9.250  50.999  1.00 67.33           C
ATOM    104  OD1 ASP A  27      -9.736 -10.454  50.985  1.00 67.33           O
ATOM    105  OD2 ASP A  27     -10.040  -8.318  51.537  1.00 67.33           O
ATOM    106  HN  ASP A  27      -6.826  -9.785  52.225  1.00 67.33           H
ATOM    107  N   TYR A  28      -5.052  -9.072  49.656  1.00 66.47           N
ATOM    108  CA  TYR A  28      -3.955  -8.663  48.795  1.00 66.47           C
ATOM    109  C   TYR A  28      -3.085  -9.861  48.408  1.00 66.47           C
ATOM    110  O   TYR A  28      -2.622  -9.955  47.273  1.00 66.47           O
ATOM    111  HA  TYR A  28      -4.381  -8.226  47.892  1.00 66.47           H
ATOM    112  CB  TYR A  28      -3.116  -7.683  49.618  1.00 66.47           C
ATOM    113 1HB  TYR A  28      -3.745  -6.844  49.917  1.00 66.47           H
ATOM    114 2HB  TYR A  28      -2.790  -8.179  50.533  1.00 66.47           H
ATOM    115  CG  TYR A  28      -1.888  -7.145  48.882  1.00 66.47           C
ATOM    116  CD1 TYR A  28      -0.652  -7.722  49.088  1.00 66.47           C
ATOM    117  HD1 TYR A  28      -0.550  -8.561  49.776  1.00 66.47           H
ATOM    118  CD2 TYR A  28      -2.017  -6.082  48.011  1.00 66.47           C
ATOM    119  HD2 TYR A  28      -2.993  -5.626  47.848  1.00 66.47           H
ATOM    120  CE1 TYR A  28       0.505  -7.215  48.395  1.00 66.47           C
ATOM    121  HE1 TYR A  28       1.487  -7.661  48.549  1.00 66.47           H
ATOM    122  CE2 TYR A  28      -0.861  -5.575  47.318  1.00 66.47           C
ATOM    123  HE2 TYR A  28      -0.948  -4.736  46.628  1.00 66.47           H
ATOM    124  CZ  TYR A  28       0.343  -6.166  47.544  1.00 66.47           C
ATOM    125  OH  TYR A  28       1.435  -5.688  46.890  1.00 66.47           O
ATOM    126  HH  TYR A  28       1.193  -4.862  46.380  1.00 66.47           H
ATOM    127  HN  TYR A  28      -4.967  -8.790  50.611  1.00 66.47           H
ATOM    128  N   VAL A  29      -2.890 -10.746  49.375  1.00 66.52           N
ATOM    129  CA  VAL A  29      -2.015 -11.890  49.176  1.00 66.52           C
ATOM    130  C   VAL A  29      -2.697 -12.891  48.242  1.00 66.52           C
ATOM    131  O   VAL A  29      -2.041 -13.515  47.410  1.00 66.52           O
ATOM    132  HA  VAL A  29      -1.104 -11.528  48.699  1.00 66.52           H
ATOM    133  CB  VAL A  29      -1.633 -12.497  50.528  1.00 66.52           C
ATOM    134  HB  VAL A  29      -2.553 -12.697  51.078  1.00 66.52           H
ATOM    135  CG1 VAL A  29      -0.898 -13.826  50.344  1.00 66.52           C
ATOM    136 1HG1 VAL A  29      -1.543 -14.528  49.815  1.00 66.52           H
ATOM    137 2HG1 VAL A  29       0.011 -13.661  49.765  1.00 66.52           H
ATOM    138 3HG1 VAL A  29      -0.638 -14.235  51.320  1.00 66.52           H
ATOM    139  CG2 VAL A  29      -0.797 -11.517  51.352  1.00 66.52           C
ATOM    140 1HG2 VAL A  29       0.116 -11.271  50.809  1.00 66.52           H
ATOM    141 2HG2 VAL A  29      -1.371 -10.607  51.528  1.00 66.52           H
ATOM    142 3HG2 VAL A  29      -0.539 -11.973  52.308  1.00 66.52           H
ATOM    143  HN  VAL A  29      -3.315 -10.691  50.278  1.00 66.52           H
ATOM    144  N   ASN A  30      -4.005 -13.014  48.412  1.00 61.16           N
ATOM    145  CA  ASN A  30      -4.763 -14.019  47.685  1.00 61.16           C
ATOM    146  C   ASN A  30      -5.156 -13.462  46.315  1.00 61.16           C
ATOM    147  O   ASN A  30      -5.711 -14.181  45.485  1.00 61.16           O
ATOM    148  HA  ASN A  30      -4.099 -14.880  47.610  1.00 61.16           H
ATOM    149  CB  ASN A  30      -6.047 -14.387  48.431  1.00 61.16           C
ATOM    150 1HB  ASN A  30      -6.593 -13.481  48.693  1.00 61.16           H
ATOM    151 2HB  ASN A  30      -6.695 -14.973  47.779  1.00 61.16           H
ATOM    152  CG  ASN A  30      -5.734 -15.185  49.699  1.00 61.16           C
ATOM    153  OD1 ASN A  30      -4.711 -15.839  49.815  1.00 61.16           O
ATOM    154  ND2 ASN A  30      -6.670 -15.094  50.639  1.00 61.16           N
ATOM    155 1HD2 ASN A  30      -7.487 -14.540  50.480  1.00 61.16           H
ATOM    156 2HD2 ASN A  30      -6.557 -15.580  51.506  1.00 61.16           H
ATOM    157  HN  ASN A  30      -4.545 -12.444  49.031  1.00 61.16           H
ATOM    158  N   PHE A  31      -4.852 -12.188  46.120  1.00 68.55           N
ATOM    159  CA  PHE A  31      -5.141 -11.534  44.855  1.00 68.55           C
ATOM    160  C   PHE A  31      -4.360 -12.184  43.711  1.00 68.55           C
ATOM    161  O   PHE A  31      -3.142 -12.334  43.792  1.00 68.55           O
ATOM    162  HA  PHE A  31      -6.210 -11.644  44.671  1.00 68.55           H
ATOM    163  CB  PHE A  31      -4.699 -10.076  44.993  1.00 68.55           C
ATOM    164 1HB  PHE A  31      -5.138  -9.659  45.899  1.00 68.55           H
ATOM    165 2HB  PHE A  31      -3.617 -10.045  45.120  1.00 68.55           H
ATOM    166  CG  PHE A  31      -5.085  -9.194  43.804  1.00 68.55           C
ATOM    167  CD1 PHE A  31      -4.160  -8.894  42.852  1.00 68.55           C
ATOM    168  HD1 PHE A  31      -3.145  -9.282  42.937  1.00 68.55           H
ATOM    169  CD2 PHE A  31      -6.351  -8.709  43.699  1.00 68.55           C
ATOM    170  HD2 PHE A  31      -7.092  -8.949  44.462  1.00 68.55           H
ATOM    171  CE1 PHE A  31      -4.518  -8.075  41.749  1.00 68.55           C
ATOM    172  HE1 PHE A  31      -3.777  -7.834  40.986  1.00 68.55           H
ATOM    173  CE2 PHE A  31      -6.708  -7.890  42.595  1.00 68.55           C
ATOM    174  HE2 PHE A  31      -7.723  -7.502  42.511  1.00 68.55           H
ATOM    175  CZ  PHE A  31      -5.784  -7.590  41.643  1.00 68.55           C
ATOM    176  HZ  PHE A  31      -6.059  -6.962  40.796  1.00 68.55           H
ATOM    177  HN  PHE A  31      -4.417 -11.605  46.806  1.00 68.55           H
ATOM    178  N   ASN A  32      -5.093 -12.553  42.671  1.00 60.43           N
ATOM    179  CA  ASN A  32      -4.488 -13.204  41.521  1.00 60.43           C
ATOM    180  C   ASN A  32      -3.870 -12.144  40.607  1.00 60.43           C
ATOM    181  O   ASN A  32      -4.562 -11.554  39.778  1.00 60.43           O
ATOM    182  HA  ASN A  32      -3.742 -13.882  41.936  1.00 60.43           H
ATOM    183  CB  ASN A  32      -5.532 -13.976  40.712  1.00 60.43           C
ATOM    184 1HB  ASN A  32      -6.147 -14.576  41.383  1.00 60.43           H
ATOM    185 2HB  ASN A  32      -6.199 -13.275  40.210  1.00 60.43           H
ATOM    186  CG  ASN A  32      -4.863 -14.882  39.676  1.00 60.43           C
ATOM    187  OD1 ASN A  32      -3.652 -14.915  39.532  1.00 60.43           O
ATOM    188  ND2 ASN A  32      -5.717 -15.613  38.965  1.00 60.43           N
ATOM    189 1HD2 ASN A  32      -6.700 -15.538  39.133  1.00 60.43           H
ATOM    190 2HD2 ASN A  32      -5.376 -16.237  38.263  1.00 60.43           H
ATOM    191  HN  ASN A  32      -6.082 -12.415  42.606  1.00 60.43           H
ATOM    192  N   PHE A  33      -2.575 -11.933  40.790  1.00 63.38           N
ATOM    193  CA  PHE A  33      -1.837 -11.023  39.931  1.00 63.38           C
ATOM    194  C   PHE A  33      -1.455 -11.700  38.613  1.00 63.38           C
ATOM    195  O   PHE A  33      -0.274 -11.811  38.288  1.00 63.38           O
ATOM    196  HA  PHE A  33      -2.488 -10.173  39.725  1.00 63.38           H
ATOM    197  CB  PHE A  33      -0.560 -10.636  40.681  1.00 63.38           C
ATOM    198 1HB  PHE A  33      -0.034 -11.544  40.973  1.00 63.38           H
ATOM    199 2HB  PHE A  33       0.096 -10.091  40.003  1.00 63.38           H
ATOM    200  CG  PHE A  33      -0.805  -9.783  41.927  1.00 63.38           C
ATOM    201  CD1 PHE A  33      -0.930  -8.433  41.813  1.00 63.38           C
ATOM    202  HD1 PHE A  33      -0.856  -7.960  40.834  1.00 63.38           H
ATOM    203  CD2 PHE A  33      -0.898 -10.373  43.148  1.00 63.38           C
ATOM    204  HD2 PHE A  33      -0.798 -11.455  43.239  1.00 63.38           H
ATOM    205  CE1 PHE A  33      -1.157  -7.641  42.969  1.00 63.38           C
ATOM    206  HE1 PHE A  33      -1.257  -6.559  42.878  1.00 63.38           H
ATOM    207  CE2 PHE A  33      -1.125  -9.581  44.305  1.00 63.38           C
ATOM    208  HE2 PHE A  33      -1.199 -10.055  45.284  1.00 63.38           H
ATOM    209  CZ  PHE A  33      -1.250  -8.232  44.191  1.00 63.38           C
ATOM    210  HZ  PHE A  33      -1.424  -7.624  45.079  1.00 63.38           H
ATOM    211  HN  PHE A  33      -2.033 -12.370  41.507  1.00 63.38           H
ATOM    212  N   THR A  34      -2.476 -12.136  37.891  1.00 62.46           N
ATOM    213  CA  THR A  34      -2.324 -12.417  36.473  1.00 62.46           C
ATOM    214  C   THR A  34      -1.832 -11.172  35.733  1.00 62.46           C
ATOM    215  O   THR A  34      -2.436 -10.106  35.833  1.00 62.46           O
ATOM    216  HA  THR A  34      -1.559 -13.184  36.355  1.00 62.46           H
ATOM    217  CB  THR A  34      -3.662 -12.946  35.950  1.00 62.46           C
ATOM    218  HB  THR A  34      -3.744 -12.799  34.873  1.00 62.46           H
ATOM    219  OG1 THR A  34      -4.636 -12.267  36.739  1.00 62.46           O
ATOM    220  HG1 THR A  34      -4.620 -11.289  36.535  1.00 62.46           H
ATOM    221  CG2 THR A  34      -3.877 -14.424  36.282  1.00 62.46           C
ATOM    222 1HG2 THR A  34      -3.863 -14.559  37.363  1.00 62.46           H
ATOM    223 2HG2 THR A  34      -3.082 -15.017  35.830  1.00 62.46           H
ATOM    224 3HG2 THR A  34      -4.841 -14.748  35.888  1.00 62.46           H
ATOM    225  HN  THR A  34      -3.392 -12.297  38.258  1.00 62.46           H
ATOM    226  N   ASP A  35      -0.738 -11.349  35.006  1.00 68.00           N
ATOM    227  CA  ASP A  35      -0.067 -10.224  34.378  1.00 68.00           C
ATOM    228  C   ASP A  35      -0.724  -9.934  33.027  1.00 68.00           C
ATOM    229  O   ASP A  35      -0.310 -10.473  32.002  1.00 68.00           O
ATOM    230  HA  ASP A  35      -0.174  -9.398  35.080  1.00 68.00           H
ATOM    231  CB  ASP A  35       1.411 -10.534  34.127  1.00 68.00           C
ATOM    232 1HB  ASP A  35       1.790 -11.181  34.919  1.00 68.00           H
ATOM    233 2HB  ASP A  35       1.518 -11.081  33.191  1.00 68.00           H
ATOM    234  CG  ASP A  35       2.238  -9.249  34.071  1.00 68.00           C
ATOM    235  OD1 ASP A  35       1.628  -8.173  34.251  1.00 68.00           O
ATOM    236  OD2 ASP A  35       3.462  -9.371  33.849  1.00 68.00           O
ATOM    237  HN  ASP A  35      -0.312 -12.240  34.845  1.00 68.00           H
ATOM    238  N   PHE A  36      -1.738  -9.081  33.070  1.00 81.32           N
ATOM    239  CA  PHE A  36      -2.419  -8.667  31.855  1.00 81.32           C
ATOM    240  C   PHE A  36      -1.667  -7.527  31.165  1.00 81.32           C
ATOM    241  O   PHE A  36      -2.010  -7.138  30.050  1.00 81.32           O
ATOM    242  HA  PHE A  36      -2.452  -9.532  31.192  1.00 81.32           H
ATOM    243  CB  PHE A  36      -3.807  -8.172  32.267  1.00 81.32           C
ATOM    244 1HB  PHE A  36      -3.697  -7.441  33.068  1.00 81.32           H
ATOM    245 2HB  PHE A  36      -4.262  -7.653  31.423  1.00 81.32           H
ATOM    246  CG  PHE A  36      -4.751  -9.281  32.734  1.00 81.32           C
ATOM    247  CD1 PHE A  36      -4.843 -10.438  32.026  1.00 81.32           C
ATOM    248  HD1 PHE A  36      -4.244 -10.575  31.125  1.00 81.32           H
ATOM    249  CD2 PHE A  36      -5.497  -9.110  33.858  1.00 81.32           C
ATOM    250  HD2 PHE A  36      -5.423  -8.183  34.426  1.00 81.32           H
ATOM    251  CE1 PHE A  36      -5.719 -11.468  32.460  1.00 81.32           C
ATOM    252  HE1 PHE A  36      -5.793 -12.396  31.892  1.00 81.32           H
ATOM    253  CE2 PHE A  36      -6.373 -10.140  34.292  1.00 81.32           C
ATOM    254  HE2 PHE A  36      -6.972 -10.004  35.192  1.00 81.32           H
ATOM    255  CZ  PHE A  36      -6.466 -11.298  33.583  1.00 81.32           C
ATOM    256  HZ  PHE A  36      -7.138 -12.088  33.916  1.00 81.32           H
ATOM    257  HN  PHE A  36      -2.093  -8.676  33.912  1.00 81.32           H
ATOM    258  N   TYR A  37      -0.656  -7.023  31.858  1.00 85.88           N
ATOM    259  CA  TYR A  37       0.204  -6.000  31.290  1.00 85.88           C
ATOM    260  C   TYR A  37       1.339  -6.627  30.478  1.00 85.88           C
ATOM    261  O   TYR A  37       2.227  -7.268  31.037  1.00 85.88           O
ATOM    262  HA  TYR A  37      -0.402  -5.378  30.632  1.00 85.88           H
ATOM    263  CB  TYR A  37       0.801  -5.243  32.478  1.00 85.88           C
ATOM    264 1HB  TYR A  37      -0.004  -4.949  33.150  1.00 85.88           H
ATOM    265 2HB  TYR A  37       1.451  -5.918  33.036  1.00 85.88           H
ATOM    266  CG  TYR A  37       1.599  -3.998  32.085  1.00 85.88           C
ATOM    267  CD1 TYR A  37       2.969  -4.075  31.935  1.00 85.88           C
ATOM    268  HD1 TYR A  37       3.482  -5.023  32.096  1.00 85.88           H
ATOM    269  CD2 TYR A  37       0.949  -2.798  31.882  1.00 85.88           C
ATOM    270  HD2 TYR A  37      -0.133  -2.737  32.001  1.00 85.88           H
ATOM    271  CE1 TYR A  37       3.720  -2.903  31.566  1.00 85.88           C
ATOM    272  HE1 TYR A  37       4.802  -2.950  31.444  1.00 85.88           H
ATOM    273  CE2 TYR A  37       1.700  -1.626  31.512  1.00 85.88           C
ATOM    274  HE2 TYR A  37       1.199  -0.672  31.349  1.00 85.88           H
ATOM    275  CZ  TYR A  37       3.048  -1.737  31.372  1.00 85.88           C
ATOM    276  OH  TYR A  37       3.757  -0.630  31.023  1.00 85.88           O
ATOM    277  HH  TYR A  37       3.136   0.093  30.720  1.00 85.88           H
ATOM    278  HN  TYR A  37      -0.422  -7.303  32.790  1.00 85.88           H
ATOM    279  N   CYS A  38       1.273  -6.421  29.170  1.00 89.43           N
ATOM    280  CA  CYS A  38       2.214  -7.056  28.264  1.00 89.43           C
ATOM    281  C   CYS A  38       3.323  -6.052  27.942  1.00 89.43           C
ATOM    282  O   CYS A  38       3.074  -5.028  27.307  1.00 89.43           O
ATOM    283  HA  CYS A  38       2.617  -7.923  28.787  1.00 89.43           H
ATOM    284  CB  CYS A  38       1.523  -7.567  26.998  1.00 89.43           C
ATOM    285 1HB  CYS A  38       0.675  -8.197  27.267  1.00 89.43           H
ATOM    286 2HB  CYS A  38       1.128  -6.728  26.425  1.00 89.43           H
ATOM    287  SG  CYS A  38       2.709  -8.518  25.978  1.00 89.43           S
ATOM    288  HN  CYS A  38       0.594  -5.833  28.731  1.00 89.43           H
ATOM    289  N   GLU A  39       4.524  -6.380  28.395  1.00 81.57           N
ATOM    290  CA  GLU A  39       5.705  -5.637  27.990  1.00 81.57           C
ATOM    291  C   GLU A  39       6.241  -6.174  26.662  1.00 81.57           C
ATOM    292  O   GLU A  39       6.561  -7.356  26.550  1.00 81.57           O
ATOM    293  HA  GLU A  39       5.371  -4.607  27.865  1.00 81.57           H
ATOM    294  CB  GLU A  39       6.783  -5.686  29.076  1.00 81.57           C
ATOM    295 1HB  GLU A  39       7.053  -6.723  29.278  1.00 81.57           H
ATOM    296 2HB  GLU A  39       7.631  -5.070  28.779  1.00 81.57           H
ATOM    297  CG  GLU A  39       6.263  -5.101  30.391  1.00 81.57           C
ATOM    298 1HG  GLU A  39       5.800  -4.133  30.204  1.00 81.57           H
ATOM    299 2HG  GLU A  39       5.490  -5.751  30.802  1.00 81.57           H
ATOM    300  CD  GLU A  39       7.397  -4.943  31.406  1.00 81.57           C
ATOM    301  OE1 GLU A  39       7.174  -4.213  32.396  1.00 81.57           O
ATOM    302  OE2 GLU A  39       8.460  -5.555  31.169  1.00 81.57           O
ATOM    303  HN  GLU A  39       4.696  -7.137  29.026  1.00 81.57           H
ATOM    304  N   LYS A  40       6.322  -5.279  25.688  1.00 88.07           N
ATOM    305  CA  LYS A  40       6.648  -5.679  24.329  1.00 88.07           C
ATOM    306  C   LYS A  40       8.071  -5.226  23.996  1.00 88.07           C
ATOM    307  O   LYS A  40       8.368  -4.893  22.850  1.00 88.07           O
ATOM    308  HA  LYS A  40       6.615  -6.768  24.292  1.00 88.07           H
ATOM    309  CB  LYS A  40       5.593  -5.160  23.351  1.00 88.07           C
ATOM    310 1HB  LYS A  40       5.479  -4.082  23.469  1.00 88.07           H
ATOM    311 2HB  LYS A  40       5.924  -5.335  22.327  1.00 88.07           H
ATOM    312  CG  LYS A  40       4.246  -5.848  23.581  1.00 88.07           C
ATOM    313 1HG  LYS A  40       4.371  -6.929  23.523  1.00 88.07           H
ATOM    314 2HG  LYS A  40       3.885  -5.623  24.585  1.00 88.07           H
ATOM    315  CD  LYS A  40       3.213  -5.392  22.548  1.00 88.07           C
ATOM    316 1HD  LYS A  40       3.048  -4.319  22.643  1.00 88.07           H
ATOM    317 2HD  LYS A  40       3.596  -5.568  21.543  1.00 88.07           H
ATOM    318  CE  LYS A  40       1.888  -6.135  22.732  1.00 88.07           C
ATOM    319 1HE  LYS A  40       2.047  -7.208  22.618  1.00 88.07           H
ATOM    320 2HE  LYS A  40       1.512  -5.975  23.742  1.00 88.07           H
ATOM    321  NZ  LYS A  40       0.890  -5.668  21.744  1.00 88.07           N
ATOM    322 1HZ  LYS A  40       0.082  -6.280  21.765  1.00 88.07           H
ATOM    323 2HZ  LYS A  40       0.605  -4.723  21.973  1.00 88.07           H
ATOM    324 3HZ  LYS A  40       1.301  -5.682  20.817  1.00 88.07           H
ATOM    325  HN  LYS A  40       6.170  -4.299  25.815  1.00 88.07           H
ATOM    326  N   ASN A  41       8.913  -5.228  25.019  1.00 81.90           N
ATOM    327  CA  ASN A  41      10.291  -4.797  24.855  1.00 81.90           C
ATOM    328  C   ASN A  41      10.958  -5.639  23.765  1.00 81.90           C
ATOM    329  O   ASN A  41      11.718  -5.117  22.951  1.00 81.90           O
ATOM    330  HA  ASN A  41      10.231  -3.742  24.589  1.00 81.90           H
ATOM    331  CB  ASN A  41      11.085  -4.985  26.150  1.00 81.90           C
ATOM    332 1HB  ASN A  41      10.936  -5.996  26.528  1.00 81.90           H
ATOM    333 2HB  ASN A  41      12.150  -4.874  25.947  1.00 81.90           H
ATOM    334  CG  ASN A  41      10.653  -3.969  27.210  1.00 81.90           C
ATOM    335  OD1 ASN A  41      10.218  -2.869  26.912  1.00 81.90           O
ATOM    336  ND2 ASN A  41      10.798  -4.398  28.460  1.00 81.90           N
ATOM    337 1HD2 ASN A  41      11.161  -5.313  28.636  1.00 81.90           H
ATOM    338 2HD2 ASN A  41      10.543  -3.806  29.225  1.00 81.90           H
ATOM    339  HN  ASN A  41       8.668  -5.517  25.945  1.00 81.90           H
ATOM    340  N   ASN A  42      10.649  -6.927  23.786  1.00 83.67           N
ATOM    341  CA  ASN A  42      11.257  -7.857  22.849  1.00 83.67           C
ATOM    342  C   ASN A  42      10.850  -7.478  21.424  1.00 83.67           C
ATOM    343  O   ASN A  42      11.647  -7.597  20.495  1.00 83.67           O
ATOM    344  HA  ASN A  42      12.331  -7.768  23.014  1.00 83.67           H
ATOM    345  CB  ASN A  42      10.786  -9.289  23.111  1.00 83.67           C
ATOM    346 1HB  ASN A  42       9.697  -9.325  23.103  1.00 83.67           H
ATOM    347 2HB  ASN A  42      11.132  -9.942  22.309  1.00 83.67           H
ATOM    348  CG  ASN A  42      11.309  -9.801  24.454  1.00 83.67           C
ATOM    349  OD1 ASN A  42      12.162  -9.202  25.088  1.00 83.67           O
ATOM    350  ND2 ASN A  42      10.751 -10.941  24.853  1.00 83.67           N
ATOM    351 1HD2 ASN A  42      10.056 -11.383  24.285  1.00 83.67           H
ATOM    352 2HD2 ASN A  42      11.027 -11.357  25.719  1.00 83.67           H
ATOM    353  HN  ASN A  42       9.998  -7.336  24.425  1.00 83.67           H
ATOM    354  N   VAL A  43       9.610  -7.030  21.296  1.00 90.88           N
ATOM    355  CA  VAL A  43       9.069  -6.687  19.992  1.00 90.88           C
ATOM    356  C   VAL A  43       9.796  -5.454  19.451  1.00 90.88           C
ATOM    357  O   VAL A  43      10.149  -5.404  18.274  1.00 90.88           O
ATOM    358  HA  VAL A  43       9.260  -7.527  19.325  1.00 90.88           H
ATOM    359  CB  VAL A  43       7.554  -6.492  20.089  1.00 90.88           C
ATOM    360  HB  VAL A  43       7.367  -5.625  20.722  1.00 90.88           H
ATOM    361  CG1 VAL A  43       6.949  -6.208  18.712  1.00 90.88           C
ATOM    362 1HG1 VAL A  43       7.393  -5.301  18.301  1.00 90.88           H
ATOM    363 2HG1 VAL A  43       7.152  -7.046  18.046  1.00 90.88           H
ATOM    364 3HG1 VAL A  43       5.872  -6.074  18.810  1.00 90.88           H
ATOM    365  CG2 VAL A  43       6.887  -7.704  20.741  1.00 90.88           C
ATOM    366 1HG2 VAL A  43       7.088  -8.595  20.145  1.00 90.88           H
ATOM    367 2HG2 VAL A  43       7.286  -7.842  21.746  1.00 90.88           H
ATOM    368 3HG2 VAL A  43       5.811  -7.540  20.798  1.00 90.88           H
ATOM    369  HN  VAL A  43       8.981  -6.900  22.062  1.00 90.88           H
ATOM    370  N   ARG A  44      10.000  -4.490  20.337  1.00 85.63           N
ATOM    371  CA  ARG A  44      10.659  -3.252  19.958  1.00 85.63           C
ATOM    372  C   ARG A  44      12.113  -3.524  19.566  1.00 85.63           C
ATOM    373  O   ARG A  44      12.637  -2.903  18.643  1.00 85.63           O
ATOM    374  HA  ARG A  44      10.087  -2.880  19.108  1.00 85.63           H
ATOM    375  CB  ARG A  44      10.627  -2.238  21.103  1.00 85.63           C
ATOM    376 1HB  ARG A  44      11.038  -2.690  22.005  1.00 85.63           H
ATOM    377 2HB  ARG A  44      11.262  -1.386  20.857  1.00 85.63           H
ATOM    378  CG  ARG A  44       9.200  -1.757  21.370  1.00 85.63           C
ATOM    379 1HG  ARG A  44       8.711  -1.515  20.426  1.00 85.63           H
ATOM    380 2HG  ARG A  44       8.623  -2.559  21.832  1.00 85.63           H
ATOM    381  CD  ARG A  44       9.197  -0.529  22.282  1.00 85.63           C
ATOM    382 1HD  ARG A  44       9.885   0.223  21.896  1.00 85.63           H
ATOM    383 2HD  ARG A  44       8.205  -0.077  22.294  1.00 85.63           H
ATOM    384  NE  ARG A  44       9.591  -0.916  23.655  1.00 85.63           N
ATOM    385  HE  ARG A  44      10.567  -0.996  23.857  1.00 85.63           H
ATOM    386  CZ  ARG A  44       8.722  -1.168  24.643  1.00 85.63           C
ATOM    387  NH1 ARG A  44       7.402  -1.076  24.429  1.00 85.63           N
ATOM    388 1HH1 ARG A  44       7.060  -0.819  23.525  1.00 85.63           H
ATOM    389 2HH1 ARG A  44       6.761  -1.266  25.172  1.00 85.63           H
ATOM    390  NH2 ARG A  44       9.192  -1.512  25.850  1.00 85.63           N
ATOM    391 1HH2 ARG A  44       8.557  -1.702  26.599  1.00 85.63           H
ATOM    392 2HH2 ARG A  44      10.179  -1.577  26.002  1.00 85.63           H
ATOM    393  HN  ARG A  44       9.723  -4.545  21.296  1.00 85.63           H
ATOM    394  N   GLN A  45      12.723  -4.452  20.288  1.00 82.87           N
ATOM    395  CA  GLN A  45      14.115  -4.793  20.047  1.00 82.87           C
ATOM    396  C   GLN A  45      14.271  -5.446  18.672  1.00 82.87           C
ATOM    397  O   GLN A  45      15.211  -5.141  17.939  1.00 82.87           O
ATOM    398  HA  GLN A  45      14.653  -3.845  20.069  1.00 82.87           H
ATOM    399  CB  GLN A  45      14.656  -5.703  21.151  1.00 82.87           C
ATOM    400 1HB  GLN A  45      14.402  -5.288  22.126  1.00 82.87           H
ATOM    401 2HB  GLN A  45      14.179  -6.681  21.087  1.00 82.87           H
ATOM    402  CG  GLN A  45      16.173  -5.861  21.037  1.00 82.87           C
ATOM    403 1HG  GLN A  45      16.424  -6.321  20.080  1.00 82.87           H
ATOM    404 2HG  GLN A  45      16.647  -4.880  21.053  1.00 82.87           H
ATOM    405  CD  GLN A  45      16.723  -6.718  22.179  1.00 82.87           C
ATOM    406  OE1 GLN A  45      15.993  -7.374  22.904  1.00 82.87           O
ATOM    407  NE2 GLN A  45      18.047  -6.675  22.299  1.00 82.87           N
ATOM    408 1HE2 GLN A  45      18.588  -6.116  21.671  1.00 82.87           H
ATOM    409 2HE2 GLN A  45      18.501  -7.202  23.017  1.00 82.87           H
ATOM    410  HN  GLN A  45      12.284  -4.966  21.024  1.00 82.87           H
ATOM    411  N   PHE A  46      13.336  -6.332  18.363  1.00 92.52           N
ATOM    412  CA  PHE A  46      13.322  -6.984  17.065  1.00 92.52           C
ATOM    413  C   PHE A  46      13.191  -5.958  15.937  1.00 92.52           C
ATOM    414  O   PHE A  46      13.940  -6.003  14.962  1.00 92.52           O
ATOM    415  HA  PHE A  46      14.266  -7.517  16.961  1.00 92.52           H
ATOM    416  CB  PHE A  46      12.102  -7.907  17.041  1.00 92.52           C
ATOM    417 1HB  PHE A  46      12.248  -8.704  17.770  1.00 92.52           H
ATOM    418 2HB  PHE A  46      11.225  -7.342  17.357  1.00 92.52           H
ATOM    419  CG  PHE A  46      11.821  -8.533  15.673  1.00 92.52           C
ATOM    420  CD1 PHE A  46      10.860  -8.006  14.869  1.00 92.52           C
ATOM    421  HD1 PHE A  46      10.289  -7.138  15.199  1.00 92.52           H
ATOM    422  CD2 PHE A  46      12.534  -9.616  15.262  1.00 92.52           C
ATOM    423  HD2 PHE A  46      13.305 -10.038  15.906  1.00 92.52           H
ATOM    424  CE1 PHE A  46      10.599  -8.586  13.599  1.00 92.52           C
ATOM    425  HE1 PHE A  46       9.828  -8.164  12.955  1.00 92.52           H
ATOM    426  CE2 PHE A  46      12.274 -10.196  13.992  1.00 92.52           C
ATOM    427  HE2 PHE A  46      12.845 -11.064  13.662  1.00 92.52           H
ATOM    428  CZ  PHE A  46      11.312  -9.669  13.188  1.00 92.52           C
ATOM    429  HZ  PHE A  46      11.112 -10.115  12.213  1.00 92.52           H
ATOM    430  HN  PHE A  46      12.598  -6.605  18.981  1.00 92.52           H
ATOM    431  N   ALA A  47      12.235  -5.056  16.108  1.00 93.01           N
ATOM    432  CA  ALA A  47      11.937  -4.078  15.076  1.00 93.01           C
ATOM    433  C   ALA A  47      13.176  -3.217  14.822  1.00 93.01           C
ATOM    434  O   ALA A  47      13.471  -2.869  13.680  1.00 93.01           O
ATOM    435  HA  ALA A  47      11.689  -4.621  14.165  1.00 93.01           H
ATOM    436  CB  ALA A  47      10.724  -3.245  15.498  1.00 93.01           C
ATOM    437 1HB  ALA A  47       9.864  -3.900  15.637  1.00 93.01           H
ATOM    438 2HB  ALA A  47      10.945  -2.731  16.434  1.00 93.01           H
ATOM    439 3HB  ALA A  47      10.501  -2.511  14.724  1.00 93.01           H
ATOM    440  HN  ALA A  47      11.671  -4.989  16.931  1.00 93.01           H
ATOM    441  N   SER A  48      13.868  -2.898  15.906  1.00 91.15           N
ATOM    442  CA  SER A  48      14.961  -1.942  15.842  1.00 91.15           C
ATOM    443  C   SER A  48      16.109  -2.516  15.009  1.00 91.15           C
ATOM    444  O   SER A  48      16.906  -1.767  14.447  1.00 91.15           O
ATOM    445  HA  SER A  48      14.543  -1.058  15.360  1.00 91.15           H
ATOM    446  CB  SER A  48      15.453  -1.574  17.243  1.00 91.15           C
ATOM    447 1HB  SER A  48      16.112  -0.708  17.180  1.00 91.15           H
ATOM    448 2HB  SER A  48      14.604  -1.284  17.862  1.00 91.15           H
ATOM    449  OG  SER A  48      16.147  -2.652  17.865  1.00 91.15           O
ATOM    450  HG  SER A  48      16.476  -2.372  18.767  1.00 91.15           H
ATOM    451  HN  SER A  48      13.693  -3.280  16.814  1.00 91.15           H
ATOM    452  N   HIS A  49      16.156  -3.839  14.957  1.00 87.28           N
ATOM    453  CA  HIS A  49      17.249  -4.522  14.286  1.00 87.28           C
ATOM    454  C   HIS A  49      16.821  -4.904  12.867  1.00 87.28           C
ATOM    455  O   HIS A  49      17.598  -4.770  11.923  1.00 87.28           O
ATOM    456  HA  HIS A  49      18.074  -3.813  14.228  1.00 87.28           H
ATOM    457  CB  HIS A  49      17.723  -5.724  15.106  1.00 87.28           C
ATOM    458 1HB  HIS A  49      16.860  -6.335  15.369  1.00 87.28           H
ATOM    459 2HB  HIS A  49      18.373  -6.341  14.485  1.00 87.28           H
ATOM    460  CG  HIS A  49      18.462  -5.352  16.369  1.00 87.28           C
ATOM    461  ND1 HIS A  49      17.816  -4.949  17.524  1.00 87.28           N
ATOM    462  HD1 HIS A  49      16.827  -4.864  17.642  1.00 87.28           H
ATOM    463  CD2 HIS A  49      19.798  -5.327  16.646  1.00 87.28           C
ATOM    464  HD2 HIS A  49      20.597  -5.589  15.953  1.00 87.28           H
ATOM    465  CE1 HIS A  49      18.731  -4.695  18.448  1.00 87.28           C
ATOM    466  HE1 HIS A  49      18.537  -4.357  19.466  1.00 87.28           H
ATOM    467  NE2 HIS A  49      19.959  -4.929  17.902  1.00 87.28           N
ATOM    468  HN  HIS A  49      15.467  -4.440  15.362  1.00 87.28           H
ATOM    469  N   PHE A  50      15.586  -5.373  12.762  1.00 86.23           N
ATOM    470  CA  PHE A  50      15.149  -6.069  11.564  1.00 86.23           C
ATOM    471  C   PHE A  50      14.586  -5.088  10.534  1.00 86.23           C
ATOM    472  O   PHE A  50      14.869  -5.203   9.342  1.00 86.23           O
ATOM    473  HA  PHE A  50      16.021  -6.572  11.146  1.00 86.23           H
ATOM    474  CB  PHE A  50      14.042  -7.036  11.987  1.00 86.23           C
ATOM    475 1HB  PHE A  50      14.413  -7.668  12.794  1.00 86.23           H
ATOM    476 2HB  PHE A  50      13.207  -6.463  12.390  1.00 86.23           H
ATOM    477  CG  PHE A  50      13.529  -7.929  10.855  1.00 86.23           C
ATOM    478  CD1 PHE A  50      12.315  -7.684  10.293  1.00 86.23           C
ATOM    479  HD1 PHE A  50      11.707  -6.852  10.649  1.00 86.23           H
ATOM    480  CD2 PHE A  50      14.287  -8.967  10.411  1.00 86.23           C
ATOM    481  HD2 PHE A  50      15.260  -9.163  10.862  1.00 86.23           H
ATOM    482  CE1 PHE A  50      11.839  -8.513   9.243  1.00 86.23           C
ATOM    483  HE1 PHE A  50      10.866  -8.317   8.793  1.00 86.23           H
ATOM    484  CE2 PHE A  50      13.811  -9.795   9.361  1.00 86.23           C
ATOM    485  HE2 PHE A  50      14.419 -10.627   9.005  1.00 86.23           H
ATOM    486  CZ  PHE A  50      12.597  -9.551   8.799  1.00 86.23           C
ATOM    487  HZ  PHE A  50      12.232 -10.187   7.992  1.00 86.23           H
ATOM    488  HN  PHE A  50      14.891  -5.283  13.476  1.00 86.23           H
ATOM    489  N   LEU A  51      13.800  -4.144  11.031  1.00 94.00           N
ATOM    490  CA  LEU A  51      12.956  -3.340  10.163  1.00 94.00           C
ATOM    491  C   LEU A  51      13.823  -2.338   9.400  1.00 94.00           C
ATOM    492  O   LEU A  51      13.711  -2.216   8.181  1.00 94.00           O
ATOM    493  HA  LEU A  51      12.492  -4.014   9.443  1.00 94.00           H
ATOM    494  CB  LEU A  51      11.827  -2.690  10.967  1.00 94.00           C
ATOM    495 1HB  LEU A  51      12.273  -2.077  11.751  1.00 94.00           H
ATOM    496 2HB  LEU A  51      11.280  -2.016  10.307  1.00 94.00           H
ATOM    497  CG  LEU A  51      10.827  -3.649  11.615  1.00 94.00           C
ATOM    498  HG  LEU A  51      11.355  -4.240  12.363  1.00 94.00           H
ATOM    499  CD1 LEU A  51       9.723  -2.880  12.343  1.00 94.00           C
ATOM    500 1HD1 LEU A  51      10.166  -2.258  13.121  1.00 94.00           H
ATOM    501 2HD1 LEU A  51       9.191  -2.247  11.632  1.00 94.00           H
ATOM    502 3HD1 LEU A  51       9.025  -3.585  12.794  1.00 94.00           H
ATOM    503  CD2 LEU A  51      10.259  -4.628  10.584  1.00 94.00           C
ATOM    504 1HD2 LEU A  51       9.751  -4.072   9.797  1.00 94.00           H
ATOM    505 2HD2 LEU A  51      11.072  -5.211  10.151  1.00 94.00           H
ATOM    506 3HD2 LEU A  51       9.551  -5.298  11.071  1.00 94.00           H
ATOM    507  HN  LEU A  51      13.735  -3.925  12.004  1.00 94.00           H
ATOM    508  N   PRO A  52      14.701  -1.604  10.099  1.00 95.75           N
ATOM    509  CA  PRO A  52      15.399  -0.473   9.482  1.00 95.75           C
ATOM    510  C   PRO A  52      16.099  -0.862   8.190  1.00 95.75           C
ATOM    511  O   PRO A  52      15.909  -0.220   7.159  1.00 95.75           O
ATOM    512  HA  PRO A  52      14.683   0.298   9.198  1.00 95.75           H
ATOM    513  CB  PRO A  52      16.394  -0.033  10.557  1.00 95.75           C
ATOM    514 1HB  PRO A  52      17.359  -0.525  10.436  1.00 95.75           H
ATOM    515 2HB  PRO A  52      16.578   1.041  10.518  1.00 95.75           H
ATOM    516  CG  PRO A  52      15.713  -0.441  11.858  1.00 95.75           C
ATOM    517 1HG  PRO A  52      16.425  -0.521  12.680  1.00 95.75           H
ATOM    518 2HG  PRO A  52      14.966   0.288  12.170  1.00 95.75           H
ATOM    519  CD  PRO A  52      15.091  -1.783  11.509  1.00 95.75           C
ATOM    520 1HD  PRO A  52      15.802  -2.602  11.626  1.00 95.75           H
ATOM    521 2HD  PRO A  52      14.238  -2.012  12.147  1.00 95.75           H
ATOM    522  N   PRO A  53      16.922  -1.920   8.215  1.00 96.08           N
ATOM    523  CA  PRO A  53      17.642  -2.343   7.011  1.00 96.08           C
ATOM    524  C   PRO A  53      16.713  -2.550   5.826  1.00 96.08           C
ATOM    525  O   PRO A  53      17.021  -2.132   4.711  1.00 96.08           O
ATOM    526  HA  PRO A  53      18.336  -1.563   6.696  1.00 96.08           H
ATOM    527  CB  PRO A  53      18.321  -3.647   7.435  1.00 96.08           C
ATOM    528 1HB  PRO A  53      17.701  -4.514   7.209  1.00 96.08           H
ATOM    529 2HB  PRO A  53      19.270  -3.791   6.918  1.00 96.08           H
ATOM    530  CG  PRO A  53      18.519  -3.470   8.936  1.00 96.08           C
ATOM    531 1HG  PRO A  53      18.661  -4.426   9.440  1.00 96.08           H
ATOM    532 2HG  PRO A  53      19.400  -2.870   9.161  1.00 96.08           H
ATOM    533  CD  PRO A  53      17.234  -2.782   9.368  1.00 96.08           C
ATOM    534 1HD  PRO A  53      16.436  -3.499   9.560  1.00 96.08           H
ATOM    535 2HD  PRO A  53      17.371  -2.210  10.286  1.00 96.08           H
ATOM    536  N   LEU A  54      15.590  -3.197   6.101  1.00 94.42           N
ATOM    537  CA  LEU A  54      14.672  -3.585   5.044  1.00 94.42           C
ATOM    538  C   LEU A  54      14.023  -2.332   4.454  1.00 94.42           C
ATOM    539  O   LEU A  54      13.869  -2.222   3.238  1.00 94.42           O
ATOM    540  HA  LEU A  54      15.257  -4.071   4.264  1.00 94.42           H
ATOM    541  CB  LEU A  54      13.664  -4.614   5.561  1.00 94.42           C
ATOM    542 1HB  LEU A  54      13.160  -4.194   6.432  1.00 94.42           H
ATOM    543 2HB  LEU A  54      12.903  -4.765   4.795  1.00 94.42           H
ATOM    544  CG  LEU A  54      14.237  -5.979   5.947  1.00 94.42           C
ATOM    545  HG  LEU A  54      14.987  -5.827   6.723  1.00 94.42           H
ATOM    546  CD1 LEU A  54      13.152  -6.882   6.537  1.00 94.42           C
ATOM    547 1HD1 LEU A  54      12.735  -6.414   7.428  1.00 94.42           H
ATOM    548 2HD1 LEU A  54      12.363  -7.030   5.800  1.00 94.42           H
ATOM    549 3HD1 LEU A  54      13.587  -7.846   6.802  1.00 94.42           H
ATOM    550  CD2 LEU A  54      14.943  -6.633   4.757  1.00 94.42           C
ATOM    551 1HD2 LEU A  54      14.232  -6.770   3.943  1.00 94.42           H
ATOM    552 2HD2 LEU A  54      15.760  -5.993   4.423  1.00 94.42           H
ATOM    553 3HD2 LEU A  54      15.342  -7.602   5.059  1.00 94.42           H
ATOM    554  HN  LEU A  54      15.306  -3.456   7.024  1.00 94.42           H
ATOM    555  N   TYR A  55      13.659  -1.418   5.342  1.00 94.62           N
ATOM    556  CA  TYR A  55      12.991  -0.196   4.927  1.00 94.62           C
ATOM    557  C   TYR A  55      13.910   0.662   4.054  1.00 94.62           C
ATOM    558  O   TYR A  55      13.456   1.290   3.099  1.00 94.62           O
ATOM    559  HA  TYR A  55      12.109  -0.473   4.350  1.00 94.62           H
ATOM    560  CB  TYR A  55      12.672   0.568   6.214  1.00 94.62           C
ATOM    561 1HB  TYR A  55      13.540   0.528   6.873  1.00 94.62           H
ATOM    562 2HB  TYR A  55      12.506   1.617   5.970  1.00 94.62           H
ATOM    563  CG  TYR A  55      11.452   0.035   6.968  1.00 94.62           C
ATOM    564  CD1 TYR A  55      10.836  -1.127   6.549  1.00 94.62           C
ATOM    565  HD1 TYR A  55      11.219  -1.665   5.682  1.00 94.62           H
ATOM    566  CD2 TYR A  55      10.968   0.716   8.066  1.00 94.62           C
ATOM    567  HD2 TYR A  55      11.455   1.633   8.397  1.00 94.62           H
ATOM    568  CE1 TYR A  55       9.688  -1.629   7.259  1.00 94.62           C
ATOM    569  HE1 TYR A  55       9.192  -2.545   6.939  1.00 94.62           H
ATOM    570  CE2 TYR A  55       9.820   0.214   8.776  1.00 94.62           C
ATOM    571  HE2 TYR A  55       9.427   0.742   9.645  1.00 94.62           H
ATOM    572  CZ  TYR A  55       9.237  -0.934   8.337  1.00 94.62           C
ATOM    573  OH  TYR A  55       8.152  -1.408   9.007  1.00 94.62           O
ATOM    574  HH  TYR A  55       7.787  -2.213   8.540  1.00 94.62           H
ATOM    575  HN  TYR A  55      13.813  -1.502   6.326  1.00 94.62           H
ATOM    576  N   TRP A  56      15.185   0.660   4.413  1.00 93.07           N
ATOM    577  CA  TRP A  56      16.182   1.379   3.637  1.00 93.07           C
ATOM    578  C   TRP A  56      16.303   0.696   2.274  1.00 93.07           C
ATOM    579  O   TRP A  56      16.386   1.366   1.245  1.00 93.07           O
ATOM    580  HA  TRP A  56      15.831   2.403   3.512  1.00 93.07           H
ATOM    581  CB  TRP A  56      17.512   1.454   4.389  1.00 93.07           C
ATOM    582 1HB  TRP A  56      17.677   0.511   4.911  1.00 93.07           H
ATOM    583 2HB  TRP A  56      18.321   1.563   3.666  1.00 93.07           H
ATOM    584  CG  TRP A  56      17.593   2.600   5.400  1.00 93.07           C
ATOM    585  CD1 TRP A  56      17.726   2.518   6.731  1.00 93.07           C
ATOM    586  HD1 TRP A  56      17.797   1.581   7.284  1.00 93.07           H
ATOM    587  CD2 TRP A  56      17.539   4.011   5.105  1.00 93.07           C
ATOM    588  NE1 TRP A  56      17.762   3.768   7.313  1.00 93.07           N
ATOM    589  HE1 TRP A  56      17.855   3.964   8.290  1.00 93.07           H
ATOM    590  CE2 TRP A  56      17.645   4.705   6.293  1.00 93.07           C
ATOM    591  CE3 TRP A  56      17.406   4.680   3.876  1.00 93.07           C
ATOM    592  HE3 TRP A  56      17.321   4.155   2.924  1.00 93.07           H
ATOM    593  CZ2 TRP A  56      17.628   6.103   6.369  1.00 93.07           C
ATOM    594  HZ2 TRP A  56      17.713   6.628   7.320  1.00 93.07           H
ATOM    595  CZ3 TRP A  56      17.391   6.077   3.968  1.00 93.07           C
ATOM    596  HZ3 TRP A  56      17.290   6.644   3.043  1.00 93.07           H
ATOM    597  CH2 TRP A  56      17.496   6.790   5.156  1.00 93.07           C
ATOM    598  HH2 TRP A  56      17.476   7.880   5.144  1.00 93.07           H
ATOM    599  HN  TRP A  56      15.540   0.180   5.215  1.00 93.07           H
ATOM    600  N   LEU A  57      16.311  -0.628   2.309  1.00 93.65           N
ATOM    601  CA  LEU A  57      16.435  -1.409   1.090  1.00 93.65           C
ATOM    602  C   LEU A  57      15.236  -1.125   0.183  1.00 93.65           C
ATOM    603  O   LEU A  57      15.403  -0.835  -1.000  1.00 93.65           O
ATOM    604  HA  LEU A  57      17.339  -1.077   0.580  1.00 93.65           H
ATOM    605  CB  LEU A  57      16.620  -2.891   1.420  1.00 93.65           C
ATOM    606 1HB  LEU A  57      17.509  -2.997   2.041  1.00 93.65           H
ATOM    607 2HB  LEU A  57      15.771  -3.218   2.020  1.00 93.65           H
ATOM    608  CG  LEU A  57      16.754  -3.833   0.222  1.00 93.65           C
ATOM    609  HG  LEU A  57      15.901  -3.671  -0.437  1.00 93.65           H
ATOM    610  CD1 LEU A  57      18.015  -3.518  -0.585  1.00 93.65           C
ATOM    611 1HD1 LEU A  57      17.965  -2.492  -0.951  1.00 93.65           H
ATOM    612 2HD1 LEU A  57      18.892  -3.635   0.051  1.00 93.65           H
ATOM    613 3HD1 LEU A  57      18.085  -4.202  -1.431  1.00 93.65           H
ATOM    614  CD2 LEU A  57      16.709  -5.297   0.667  1.00 93.65           C
ATOM    615 1HD2 LEU A  57      17.529  -5.491   1.358  1.00 93.65           H
ATOM    616 2HD2 LEU A  57      15.760  -5.496   1.164  1.00 93.65           H
ATOM    617 3HD2 LEU A  57      16.807  -5.944  -0.204  1.00 93.65           H
ATOM    618  HN  LEU A  57      16.234  -1.165   3.149  1.00 93.65           H
ATOM    619  N   VAL A  58      14.053  -1.219   0.773  1.00 95.54           N
ATOM    620  CA  VAL A  58      12.825  -1.022   0.023  1.00 95.54           C
ATOM    621  C   VAL A  58      12.827   0.378  -0.593  1.00 95.54           C
ATOM    622  O   VAL A  58      12.487   0.546  -1.763  1.00 95.54           O
ATOM    623  HA  VAL A  58      12.808  -1.759  -0.780  1.00 95.54           H
ATOM    624  CB  VAL A  58      11.614  -1.276   0.924  1.00 95.54           C
ATOM    625  HB  VAL A  58      11.726  -0.662   1.817  1.00 95.54           H
ATOM    626  CG1 VAL A  58      10.316  -0.862   0.228  1.00 95.54           C
ATOM    627 1HG1 VAL A  58      10.356   0.200  -0.012  1.00 95.54           H
ATOM    628 2HG1 VAL A  58      10.196  -1.438  -0.690  1.00 95.54           H
ATOM    629 3HG1 VAL A  58       9.472  -1.054   0.890  1.00 95.54           H
ATOM    630  CG2 VAL A  58      11.557  -2.740   1.365  1.00 95.54           C
ATOM    631 1HG2 VAL A  58      11.480  -3.382   0.486  1.00 95.54           H
ATOM    632 2HG2 VAL A  58      12.463  -2.989   1.917  1.00 95.54           H
ATOM    633 3HG2 VAL A  58      10.688  -2.894   2.004  1.00 95.54           H
ATOM    634  HN  VAL A  58      13.927  -1.425   1.744  1.00 95.54           H
ATOM    635  N   PHE A  59      13.215   1.348   0.222  1.00 96.19           N
ATOM    636  CA  PHE A  59      13.222   2.734  -0.213  1.00 96.19           C
ATOM    637  C   PHE A  59      14.112   2.918  -1.444  1.00 96.19           C
ATOM    638  O   PHE A  59      13.683   3.488  -2.446  1.00 96.19           O
ATOM    639  HA  PHE A  59      12.195   2.999  -0.467  1.00 96.19           H
ATOM    640  CB  PHE A  59      13.789   3.563   0.941  1.00 96.19           C
ATOM    641 1HB  PHE A  59      13.102   3.510   1.785  1.00 96.19           H
ATOM    642 2HB  PHE A  59      14.729   3.118   1.266  1.00 96.19           H
ATOM    643  CG  PHE A  59      14.032   5.033   0.591  1.00 96.19           C
ATOM    644  CD1 PHE A  59      15.303   5.503   0.474  1.00 96.19           C
ATOM    645  HD1 PHE A  59      16.148   4.833   0.630  1.00 96.19           H
ATOM    646  CD2 PHE A  59      12.977   5.869   0.396  1.00 96.19           C
ATOM    647  HD2 PHE A  59      11.959   5.492   0.490  1.00 96.19           H
ATOM    648  CE1 PHE A  59      15.528   6.867   0.149  1.00 96.19           C
ATOM    649  HE1 PHE A  59      16.547   7.244   0.056  1.00 96.19           H
ATOM    650  CE2 PHE A  59      13.203   7.233   0.072  1.00 96.19           C
ATOM    651  HE2 PHE A  59      12.357   7.903  -0.084  1.00 96.19           H
ATOM    652  CZ  PHE A  59      14.473   7.703  -0.045  1.00 96.19           C
ATOM    653  HZ  PHE A  59      14.646   8.750  -0.294  1.00 96.19           H
ATOM    654  HN  PHE A  59      13.519   1.199   1.163  1.00 96.19           H
ATOM    655  N   ILE A  60      15.336   2.424  -1.328  1.00 94.12           N
ATOM    656  CA  ILE A  60      16.340   2.664  -2.350  1.00 94.12           C
ATOM    657  C   ILE A  60      15.866   2.065  -3.676  1.00 94.12           C
ATOM    658  O   ILE A  60      15.842   2.750  -4.698  1.00 94.12           O
ATOM    659  HA  ILE A  60      16.430   3.744  -2.472  1.00 94.12           H
ATOM    660  CB  ILE A  60      17.705   2.145  -1.894  1.00 94.12           C
ATOM    661  HB  ILE A  60      17.575   1.130  -1.518  1.00 94.12           H
ATOM    662  CG1 ILE A  60      18.255   2.987  -0.741  1.00 94.12           C
ATOM    663 1HG1 ILE A  60      18.569   3.962  -1.116  1.00 94.12           H
ATOM    664 2HG1 ILE A  60      17.468   3.166  -0.009  1.00 94.12           H
ATOM    665  CG2 ILE A  60      18.684   2.070  -3.068  1.00 94.12           C
ATOM    666 1HG2 ILE A  60      18.289   1.396  -3.827  1.00 94.12           H
ATOM    667 2HG2 ILE A  60      18.813   3.064  -3.496  1.00 94.12           H
ATOM    668 3HG2 ILE A  60      19.646   1.698  -2.715  1.00 94.12           H
ATOM    669  CD1 ILE A  60      19.437   2.289  -0.067  1.00 94.12           C
ATOM    670 1HD1 ILE A  60      19.114   1.326   0.327  1.00 94.12           H
ATOM    671 2HD1 ILE A  60      20.232   2.134  -0.797  1.00 94.12           H
ATOM    672 3HD1 ILE A  60      19.809   2.909   0.748  1.00 94.12           H
ATOM    673  HN  ILE A  60      15.644   1.869  -0.555  1.00 94.12           H
ATOM    674  N   VAL A  61      15.500   0.793  -3.616  1.00 94.43           N
ATOM    675  CA  VAL A  61      15.167   0.053  -4.822  1.00 94.43           C
ATOM    676  C   VAL A  61      13.894   0.637  -5.438  1.00 94.43           C
ATOM    677  O   VAL A  61      13.822   0.835  -6.650  1.00 94.43           O
ATOM    678  HA  VAL A  61      15.989   0.183  -5.525  1.00 94.43           H
ATOM    679  CB  VAL A  61      15.047  -1.439  -4.503  1.00 94.43           C
ATOM    680  HB  VAL A  61      14.293  -1.555  -3.724  1.00 94.43           H
ATOM    681  CG1 VAL A  61      14.581  -2.225  -5.730  1.00 94.43           C
ATOM    682 1HG1 VAL A  61      13.606  -1.856  -6.049  1.00 94.43           H
ATOM    683 2HG1 VAL A  61      15.300  -2.097  -6.539  1.00 94.43           H
ATOM    684 3HG1 VAL A  61      14.504  -3.282  -5.476  1.00 94.43           H
ATOM    685  CG2 VAL A  61      16.368  -1.992  -3.966  1.00 94.43           C
ATOM    686 1HG2 VAL A  61      17.150  -1.857  -4.713  1.00 94.43           H
ATOM    687 2HG2 VAL A  61      16.641  -1.461  -3.054  1.00 94.43           H
ATOM    688 3HG2 VAL A  61      16.255  -3.054  -3.748  1.00 94.43           H
ATOM    689  HN  VAL A  61      15.429   0.271  -2.767  1.00 94.43           H
ATOM    690  N   GLY A  62      12.922   0.897  -4.576  1.00 95.72           N
ATOM    691  CA  GLY A  62      11.621   1.355  -5.031  1.00 95.72           C
ATOM    692  C   GLY A  62      11.711   2.762  -5.624  1.00 95.72           C
ATOM    693  O   GLY A  62      11.108   3.044  -6.658  1.00 95.72           O
ATOM    694 1HA  GLY A  62      11.230   0.665  -5.780  1.00 95.72           H
ATOM    695 2HA  GLY A  62      10.918   1.351  -4.198  1.00 95.72           H
ATOM    696  HN  GLY A  62      13.013   0.800  -3.585  1.00 95.72           H
ATOM    697  N   ALA A  63      12.469   3.609  -4.943  1.00 95.41           N
ATOM    698  CA  ALA A  63      12.602   4.995  -5.358  1.00 95.41           C
ATOM    699  C   ALA A  63      13.239   5.048  -6.748  1.00 95.41           C
ATOM    700  O   ALA A  63      12.796   5.805  -7.610  1.00 95.41           O
ATOM    701  HA  ALA A  63      11.601   5.423  -5.411  1.00 95.41           H
ATOM    702  CB  ALA A  63      13.413   5.765  -4.315  1.00 95.41           C
ATOM    703 1HB  ALA A  63      12.903   5.722  -3.353  1.00 95.41           H
ATOM    704 2HB  ALA A  63      14.403   5.318  -4.222  1.00 95.41           H
ATOM    705 3HB  ALA A  63      13.513   6.805  -4.627  1.00 95.41           H
ATOM    706  HN  ALA A  63      12.985   3.362  -4.123  1.00 95.41           H
ATOM    707  N   LEU A  64      14.269   4.233  -6.923  1.00 88.94           N
ATOM    708  CA  LEU A  64      14.971   4.175  -8.194  1.00 88.94           C
ATOM    709  C   LEU A  64      14.003   3.712  -9.285  1.00 88.94           C
ATOM    710  O   LEU A  64      13.934   4.316 -10.355  1.00 88.94           O
ATOM    711  HA  LEU A  64      15.300   5.187  -8.431  1.00 88.94           H
ATOM    712  CB  LEU A  64      16.225   3.307  -8.075  1.00 88.94           C
ATOM    713 1HB  LEU A  64      15.949   2.369  -7.592  1.00 88.94           H
ATOM    714 2HB  LEU A  64      16.568   3.059  -9.080  1.00 88.94           H
ATOM    715  CG  LEU A  64      17.395   3.920  -7.304  1.00 88.94           C
ATOM    716  HG  LEU A  64      17.029   4.248  -6.331  1.00 88.94           H
ATOM    717  CD1 LEU A  64      18.488   2.881  -7.048  1.00 88.94           C
ATOM    718 1HD1 LEU A  64      18.078   2.058  -6.464  1.00 88.94           H
ATOM    719 2HD1 LEU A  64      18.858   2.501  -8.001  1.00 88.94           H
ATOM    720 3HD1 LEU A  64      19.308   3.343  -6.499  1.00 88.94           H
ATOM    721  CD2 LEU A  64      17.937   5.157  -8.023  1.00 88.94           C
ATOM    722 1HD2 LEU A  64      18.283   4.877  -9.018  1.00 88.94           H
ATOM    723 2HD2 LEU A  64      17.146   5.903  -8.109  1.00 88.94           H
ATOM    724 3HD2 LEU A  64      18.768   5.574  -7.453  1.00 88.94           H
ATOM    725  HN  LEU A  64      14.625   3.621  -6.216  1.00 88.94           H
ATOM    726  N   GLY A  65      13.281   2.645  -8.977  1.00 92.98           N
ATOM    727  CA  GLY A  65      12.421   2.013  -9.963  1.00 92.98           C
ATOM    728  C   GLY A  65      11.311   2.964 -10.413  1.00 92.98           C
ATOM    729  O   GLY A  65      11.120   3.180 -11.609  1.00 92.98           O
ATOM    730 1HA  GLY A  65      13.015   1.707 -10.825  1.00 92.98           H
ATOM    731 2HA  GLY A  65      11.982   1.109  -9.542  1.00 92.98           H
ATOM    732  HN  GLY A  65      13.276   2.215  -8.074  1.00 92.98           H
ATOM    733  N   ASN A  66      10.607   3.508  -9.431  1.00 91.17           N
ATOM    734  CA  ASN A  66       9.426   4.307  -9.710  1.00 91.17           C
ATOM    735  C   ASN A  66       9.852   5.639 -10.331  1.00 91.17           C
ATOM    736  O   ASN A  66       9.179   6.157 -11.221  1.00 91.17           O
ATOM    737  HA  ASN A  66       8.826   3.703 -10.390  1.00 91.17           H
ATOM    738  CB  ASN A  66       8.651   4.611  -8.427  1.00 91.17           C
ATOM    739 1HB  ASN A  66       9.345   4.900  -7.638  1.00 91.17           H
ATOM    740 2HB  ASN A  66       7.985   5.458  -8.592  1.00 91.17           H
ATOM    741  CG  ASN A  66       7.837   3.395  -7.977  1.00 91.17           C
ATOM    742  OD1 ASN A  66       6.887   2.980  -8.620  1.00 91.17           O
ATOM    743  ND2 ASN A  66       8.262   2.850  -6.841  1.00 91.17           N
ATOM    744 1HD2 ASN A  66       9.049   3.240  -6.363  1.00 91.17           H
ATOM    745 2HD2 ASN A  66       7.795   2.050  -6.465  1.00 91.17           H
ATOM    746  HN  ASN A  66      10.831   3.410  -8.462  1.00 91.17           H
ATOM    747  N   SER A  67      10.968   6.156  -9.838  1.00 91.30           N
ATOM    748  CA  SER A  67      11.513   7.397 -10.360  1.00 91.30           C
ATOM    749  C   SER A  67      11.830   7.243 -11.849  1.00 91.30           C
ATOM    750  O   SER A  67      11.635   8.175 -12.628  1.00 91.30           O
ATOM    751  HA  SER A  67      10.731   8.141 -10.211  1.00 91.30           H
ATOM    752  CB  SER A  67      12.768   7.815  -9.591  1.00 91.30           C
ATOM    753 1HB  SER A  67      13.521   7.032  -9.673  1.00 91.30           H
ATOM    754 2HB  SER A  67      13.189   8.712 -10.044  1.00 91.30           H
ATOM    755  OG  SER A  67      12.492   8.064  -8.215  1.00 91.30           O
ATOM    756  HG  SER A  67      12.916   7.359  -7.648  1.00 91.30           H
ATOM    757  HN  SER A  67      11.496   5.741  -9.096  1.00 91.30           H
ATOM    758  N   LEU A  68      12.314   6.061 -12.200  1.00 85.98           N
ATOM    759  CA  LEU A  68      12.668   5.776 -13.580  1.00 85.98           C
ATOM    760  C   LEU A  68      11.400   5.773 -14.436  1.00 85.98           C
ATOM    761  O   LEU A  68      11.404   6.278 -15.558  1.00 85.98           O
ATOM    762  HA  LEU A  68      13.316   6.582 -13.924  1.00 85.98           H
ATOM    763  CB  LEU A  68      13.474   4.478 -13.670  1.00 85.98           C
ATOM    764 1HB  LEU A  68      14.253   4.504 -12.908  1.00 85.98           H
ATOM    765 2HB  LEU A  68      12.814   3.646 -13.423  1.00 85.98           H
ATOM    766  CG  LEU A  68      14.130   4.188 -15.021  1.00 85.98           C
ATOM    767  HG  LEU A  68      13.377   4.310 -15.799  1.00 85.98           H
ATOM    768  CD1 LEU A  68      15.249   5.190 -15.313  1.00 85.98           C
ATOM    769 1HD1 LEU A  68      14.837   6.199 -15.334  1.00 85.98           H
ATOM    770 2HD1 LEU A  68      16.009   5.124 -14.534  1.00 85.98           H
ATOM    771 3HD1 LEU A  68      15.698   4.961 -16.279  1.00 85.98           H
ATOM    772  CD2 LEU A  68      14.623   2.742 -15.092  1.00 85.98           C
ATOM    773 1HD2 LEU A  68      15.355   2.568 -14.303  1.00 85.98           H
ATOM    774 2HD2 LEU A  68      13.780   2.064 -14.960  1.00 85.98           H
ATOM    775 3HD2 LEU A  68      15.085   2.563 -16.063  1.00 85.98           H
ATOM    776  HN  LEU A  68      12.465   5.307 -11.560  1.00 85.98           H
ATOM    777  N   VAL A  69      10.346   5.199 -13.875  1.00 89.22           N
ATOM    778  CA  VAL A  69       9.075   5.121 -14.575  1.00 89.22           C
ATOM    779  C   VAL A  69       8.600   6.534 -14.918  1.00 89.22           C
ATOM    780  O   VAL A  69       8.268   6.819 -16.068  1.00 89.22           O
ATOM    781  HA  VAL A  69       9.243   4.573 -15.502  1.00 89.22           H
ATOM    782  CB  VAL A  69       8.064   4.337 -13.737  1.00 89.22           C
ATOM    783  HB  VAL A  69       8.041   4.778 -12.740  1.00 89.22           H
ATOM    784  CG1 VAL A  69       6.658   4.446 -14.330  1.00 89.22           C
ATOM    785 1HG1 VAL A  69       6.354   5.493 -14.356  1.00 89.22           H
ATOM    786 2HG1 VAL A  69       6.659   4.044 -15.343  1.00 89.22           H
ATOM    787 3HG1 VAL A  69       5.959   3.880 -13.715  1.00 89.22           H
ATOM    788  CG2 VAL A  69       8.487   2.874 -13.594  1.00 89.22           C
ATOM    789 1HG2 VAL A  69       8.552   2.416 -14.582  1.00 89.22           H
ATOM    790 2HG2 VAL A  69       9.460   2.823 -13.106  1.00 89.22           H
ATOM    791 3HG2 VAL A  69       7.751   2.339 -12.994  1.00 89.22           H
ATOM    792  HN  VAL A  69      10.351   4.793 -12.961  1.00 89.22           H
ATOM    793  N   ILE A  70       8.581   7.382 -13.900  1.00 89.63           N
ATOM    794  CA  ILE A  70       8.055   8.727 -14.055  1.00 89.63           C
ATOM    795  C   ILE A  70       8.858   9.463 -15.130  1.00 89.63           C
ATOM    796  O   ILE A  70       8.286  10.154 -15.973  1.00 89.63           O
ATOM    797  HA  ILE A  70       7.024   8.637 -14.396  1.00 89.63           H
ATOM    798  CB  ILE A  70       8.026   9.450 -12.707  1.00 89.63           C
ATOM    799  HB  ILE A  70       9.016   9.374 -12.257  1.00 89.63           H
ATOM    800  CG1 ILE A  70       7.040   8.781 -11.747  1.00 89.63           C
ATOM    801 1HG1 ILE A  70       6.019   9.005 -12.054  1.00 89.63           H
ATOM    802 2HG1 ILE A  70       7.158   7.698 -11.796  1.00 89.63           H
ATOM    803  CG2 ILE A  70       7.726  10.939 -12.890  1.00 89.63           C
ATOM    804 1HG2 ILE A  70       8.498  11.392 -13.512  1.00 89.63           H
ATOM    805 2HG2 ILE A  70       6.755  11.058 -13.371  1.00 89.63           H
ATOM    806 3HG2 ILE A  70       7.711  11.429 -11.916  1.00 89.63           H
ATOM    807  CD1 ILE A  70       7.263   9.259 -10.311  1.00 89.63           C
ATOM    808 1HD1 ILE A  70       8.278   9.011  -9.999  1.00 89.63           H
ATOM    809 2HD1 ILE A  70       7.121  10.338 -10.261  1.00 89.63           H
ATOM    810 3HD1 ILE A  70       6.550   8.767  -9.650  1.00 89.63           H
ATOM    811  HN  ILE A  70       8.917   7.163 -12.984  1.00 89.63           H
ATOM    812  N   LEU A  71      10.170   9.290 -15.066  1.00 84.21           N
ATOM    813  CA  LEU A  71      11.065  10.025 -15.943  1.00 84.21           C
ATOM    814  C   LEU A  71      10.803   9.616 -17.393  1.00 84.21           C
ATOM    815  O   LEU A  71      10.789  10.460 -18.288  1.00 84.21           O
ATOM    816  HA  LEU A  71      10.831  11.084 -15.835  1.00 84.21           H
ATOM    817  CB  LEU A  71      12.519   9.837 -15.504  1.00 84.21           C
ATOM    818 1HB  LEU A  71      12.599  10.113 -14.453  1.00 84.21           H
ATOM    819 2HB  LEU A  71      12.764   8.777 -15.575  1.00 84.21           H
ATOM    820  CG  LEU A  71      13.565  10.627 -16.292  1.00 84.21           C
ATOM    821  HG  LEU A  71      13.060  11.447 -16.803  1.00 84.21           H
ATOM    822  CD1 LEU A  71      14.602  11.250 -15.355  1.00 84.21           C
ATOM    823 1HD1 LEU A  71      14.104  11.925 -14.659  1.00 84.21           H
ATOM    824 2HD1 LEU A  71      15.107  10.461 -14.796  1.00 84.21           H
ATOM    825 3HD1 LEU A  71      15.334  11.806 -15.940  1.00 84.21           H
ATOM    826  CD2 LEU A  71      14.216   9.756 -17.368  1.00 84.21           C
ATOM    827 1HD2 LEU A  71      14.704   8.902 -16.898  1.00 84.21           H
ATOM    828 2HD2 LEU A  71      13.451   9.402 -18.060  1.00 84.21           H
ATOM    829 3HD2 LEU A  71      14.955  10.342 -17.913  1.00 84.21           H
ATOM    830  HN  LEU A  71      10.621   8.662 -14.432  1.00 84.21           H
ATOM    831  N   VAL A  72      10.601   8.320 -17.582  1.00 83.23           N
ATOM    832  CA  VAL A  72      10.411   7.778 -18.916  1.00 83.23           C
ATOM    833  C   VAL A  72       9.122   8.347 -19.514  1.00 83.23           C
ATOM    834  O   VAL A  72       9.102   8.763 -20.672  1.00 83.23           O
ATOM    835  HA  VAL A  72      11.254   8.103 -19.526  1.00 83.23           H
ATOM    836  CB  VAL A  72      10.423   6.249 -18.867  1.00 83.23           C
ATOM    837  HB  VAL A  72       9.686   5.932 -18.129  1.00 83.23           H
ATOM    838  CG1 VAL A  72      10.021   5.654 -20.219  1.00 83.23           C
ATOM    839 1HG1 VAL A  72       9.016   5.988 -20.478  1.00 83.23           H
ATOM    840 2HG1 VAL A  72      10.723   5.985 -20.984  1.00 83.23           H
ATOM    841 3HG1 VAL A  72      10.038   4.566 -20.156  1.00 83.23           H
ATOM    842  CG2 VAL A  72      11.790   5.726 -18.422  1.00 83.23           C
ATOM    843 1HG2 VAL A  72      12.553   6.059 -19.126  1.00 83.23           H
ATOM    844 2HG2 VAL A  72      12.020   6.109 -17.428  1.00 83.23           H
ATOM    845 3HG2 VAL A  72      11.771   4.636 -18.396  1.00 83.23           H
ATOM    846  HN  VAL A  72      10.566   7.646 -16.843  1.00 83.23           H
ATOM    847  N   TYR A  73       8.079   8.347 -18.698  1.00 83.73           N
ATOM    848  CA  TYR A  73       6.782   8.830 -19.141  1.00 83.73           C
ATOM    849  C   TYR A  73       6.819  10.337 -19.406  1.00 83.73           C
ATOM    850  O   TYR A  73       6.158  10.827 -20.320  1.00 83.73           O
ATOM    851  HA  TYR A  73       6.529   8.313 -20.066  1.00 83.73           H
ATOM    852  CB  TYR A  73       5.812   8.550 -17.992  1.00 83.73           C
ATOM    853 1HB  TYR A  73       6.369   8.539 -17.055  1.00 83.73           H
ATOM    854 2HB  TYR A  73       5.096   9.369 -17.926  1.00 83.73           H
ATOM    855  CG  TYR A  73       5.047   7.232 -18.130  1.00 83.73           C
ATOM    856  CD1 TYR A  73       4.186   7.042 -19.191  1.00 83.73           C
ATOM    857  HD1 TYR A  73       4.050   7.831 -19.931  1.00 83.73           H
ATOM    858  CD2 TYR A  73       5.219   6.233 -17.193  1.00 83.73           C
ATOM    859  HD2 TYR A  73       5.900   6.383 -16.355  1.00 83.73           H
ATOM    860  CE1 TYR A  73       3.466   5.802 -19.321  1.00 83.73           C
ATOM    861  HE1 TYR A  73       2.783   5.639 -20.154  1.00 83.73           H
ATOM    862  CE2 TYR A  73       4.500   4.993 -17.323  1.00 83.73           C
ATOM    863  HE2 TYR A  73       4.626   4.196 -16.591  1.00 83.73           H
ATOM    864  CZ  TYR A  73       3.659   4.838 -18.381  1.00 83.73           C
ATOM    865  OH  TYR A  73       2.979   3.667 -18.504  1.00 83.73           O
ATOM    866  HH  TYR A  73       2.492   3.644 -19.377  1.00 83.73           H
ATOM    867  HN  TYR A  73       8.109   8.026 -17.752  1.00 83.73           H
ATOM    868  N   TRP A  74       7.599  11.030 -18.588  1.00 72.19           N
ATOM    869  CA  TRP A  74       7.655  12.480 -18.658  1.00 72.19           C
ATOM    870  C   TRP A  74       8.325  12.864 -19.979  1.00 72.19           C
ATOM    871  O   TRP A  74       7.836  13.734 -20.698  1.00 72.19           O
ATOM    872  HA  TRP A  74       6.631  12.854 -18.637  1.00 72.19           H
ATOM    873  CB  TRP A  74       8.367  13.061 -17.435  1.00 72.19           C
ATOM    874 1HB  TRP A  74       7.884  12.684 -16.533  1.00 72.19           H
ATOM    875 2HB  TRP A  74       9.395  12.699 -17.420  1.00 72.19           H
ATOM    876  CG  TRP A  74       8.379  14.590 -17.390  1.00 72.19           C
ATOM    877  CD1 TRP A  74       7.331  15.422 -17.319  1.00 72.19           C
ATOM    878  HD1 TRP A  74       6.291  15.096 -17.283  1.00 72.19           H
ATOM    879  CD2 TRP A  74       9.544  15.442 -17.415  1.00 72.19           C
ATOM    880  NE1 TRP A  74       7.733  16.742 -17.297  1.00 72.19           N
ATOM    881  HE1 TRP A  74       7.135  17.542 -17.247  1.00 72.19           H
ATOM    882  CE2 TRP A  74       9.121  16.754 -17.357  1.00 72.19           C
ATOM    883  CE3 TRP A  74      10.909  15.114 -17.484  1.00 72.19           C
ATOM    884  HE3 TRP A  74      11.268  14.086 -17.530  1.00 72.19           H
ATOM    885  CZ2 TRP A  74      10.001  17.843 -17.362  1.00 72.19           C
ATOM    886  HZ2 TRP A  74       9.642  18.872 -17.316  1.00 72.19           H
ATOM    887  CZ3 TRP A  74      11.775  16.214 -17.488  1.00 72.19           C
ATOM    888  HZ3 TRP A  74      12.846  16.016 -17.541  1.00 72.19           H
ATOM    889  CH2 TRP A  74      11.366  17.541 -17.431  1.00 72.19           C
ATOM    890  HH2 TRP A  74      12.104  18.343 -17.439  1.00 72.19           H
ATOM    891  HN  TRP A  74       8.183  10.617 -17.890  1.00 72.19           H
ATOM    892  N   TYR A  75       9.435  12.197 -20.258  1.00 69.46           N
ATOM    893  CA  TYR A  75      10.354  12.667 -21.281  1.00 69.46           C
ATOM    894  C   TYR A  75      10.003  12.073 -22.647  1.00 69.46           C
ATOM    895  O   TYR A  75      10.137  12.741 -23.671  1.00 69.46           O
ATOM    896  HA  TYR A  75      10.272  13.753 -21.333  1.00 69.46           H
ATOM    897  CB  TYR A  75      11.740  12.171 -20.864  1.00 69.46           C
ATOM    898 1HB  TYR A  75      11.823  12.226 -19.778  1.00 69.46           H
ATOM    899 2HB  TYR A  75      11.837  11.121 -21.138  1.00 69.46           H
ATOM    900  CG  TYR A  75      12.895  12.955 -21.489  1.00 69.46           C
ATOM    901  CD1 TYR A  75      13.509  12.485 -22.632  1.00 69.46           C
ATOM    902  HD1 TYR A  75      13.171  11.555 -23.089  1.00 69.46           H
ATOM    903  CD2 TYR A  75      13.324  14.132 -20.911  1.00 69.46           C
ATOM    904  HD2 TYR A  75      12.839  14.504 -20.008  1.00 69.46           H
ATOM    905  CE1 TYR A  75      14.597  13.222 -23.221  1.00 69.46           C
ATOM    906  HE1 TYR A  75      15.091  12.862 -24.124  1.00 69.46           H
ATOM    907  CE2 TYR A  75      14.411  14.870 -21.499  1.00 69.46           C
ATOM    908  HE2 TYR A  75      14.759  15.801 -21.053  1.00 69.46           H
ATOM    909  CZ  TYR A  75      14.994  14.379 -22.626  1.00 69.46           C
ATOM    910  OH  TYR A  75      16.021  15.075 -23.182  1.00 69.46           O
ATOM    911  HH  TYR A  75      16.370  14.589 -23.983  1.00 69.46           H
ATOM    912  HN  TYR A  75       9.710  11.352 -19.800  1.00 69.46           H
ATOM    913  N   CYS A  76       9.561  10.824 -22.618  1.00 69.00           N
ATOM    914  CA  CYS A  76       9.507  10.021 -23.828  1.00 69.00           C
ATOM    915  C   CYS A  76       8.057   9.588 -24.053  1.00 69.00           C
ATOM    916  O   CYS A  76       7.421  10.012 -25.015  1.00 69.00           O
ATOM    917  HA  CYS A  76       9.851  10.659 -24.642  1.00 69.00           H
ATOM    918  CB  CYS A  76      10.456   8.824 -23.755  1.00 69.00           C
ATOM    919 1HB  CYS A  76      11.426   9.141 -23.370  1.00 69.00           H
ATOM    920 2HB  CYS A  76      10.065   8.081 -23.059  1.00 69.00           H
ATOM    921  SG  CYS A  76      10.656   8.080 -25.415  1.00 69.00           S
ATOM    922  HG  CYS A  76      11.478   7.107 -25.034  1.00 69.00           H
ATOM    923  HN  CYS A  76       9.244  10.362 -21.790  1.00 69.00           H
ATOM    924  N   THR A  77       7.578   8.747 -23.147  1.00 62.82           N
ATOM    925  CA  THR A  77       6.371   7.980 -23.404  1.00 62.82           C
ATOM    926  C   THR A  77       5.163   8.910 -23.525  1.00 62.82           C
ATOM    927  O   THR A  77       4.336   8.747 -24.422  1.00 62.82           O
ATOM    928  HA  THR A  77       6.483   7.474 -24.363  1.00 62.82           H
ATOM    929  CB  THR A  77       6.227   6.939 -22.292  1.00 62.82           C
ATOM    930  HB  THR A  77       6.008   7.417 -21.337  1.00 62.82           H
ATOM    931  OG1 THR A  77       7.446   6.203 -22.346  1.00 62.82           O
ATOM    932  HG1 THR A  77       7.459   5.620 -23.159  1.00 62.82           H
ATOM    933  CG2 THR A  77       5.149   5.897 -22.600  1.00 62.82           C
ATOM    934 1HG2 THR A  77       5.404   5.372 -23.521  1.00 62.82           H
ATOM    935 2HG2 THR A  77       4.187   6.395 -22.720  1.00 62.82           H
ATOM    936 3HG2 THR A  77       5.089   5.183 -21.779  1.00 62.82           H
ATOM    937  HN  THR A  77       7.998   8.588 -22.254  1.00 62.82           H
ATOM    938  N   ARG A  78       5.098   9.866 -22.610  1.00 60.34           N
ATOM    939  CA  ARG A  78       3.904  10.681 -22.462  1.00 60.34           C
ATOM    940  C   ARG A  78       2.673   9.791 -22.282  1.00 60.34           C
ATOM    941  O   ARG A  78       2.636   8.667 -22.780  1.00 60.34           O
ATOM    942  HA  ARG A  78       4.086  11.284 -21.573  1.00 60.34           H
ATOM    943  CB  ARG A  78       3.699  11.583 -23.681  1.00 60.34           C
ATOM    944 1HB  ARG A  78       3.585  10.971 -24.576  1.00 60.34           H
ATOM    945 2HB  ARG A  78       2.777  12.153 -23.566  1.00 60.34           H
ATOM    946  CG  ARG A  78       4.879  12.541 -23.859  1.00 60.34           C
ATOM    947 1HG  ARG A  78       5.079  13.055 -22.919  1.00 60.34           H
ATOM    948 2HG  ARG A  78       5.776  11.976 -24.111  1.00 60.34           H
ATOM    949  CD  ARG A  78       4.591  13.568 -24.956  1.00 60.34           C
ATOM    950 1HD  ARG A  78       4.451  13.062 -25.912  1.00 60.34           H
ATOM    951 2HD  ARG A  78       3.663  14.096 -24.737  1.00 60.34           H
ATOM    952  NE  ARG A  78       5.710  14.531 -25.055  1.00 60.34           N
ATOM    953  HE  ARG A  78       6.540  14.340 -24.531  1.00 60.34           H
ATOM    954  CZ  ARG A  78       5.681  15.643 -25.802  1.00 60.34           C
ATOM    955  NH1 ARG A  78       4.594  15.949 -26.524  1.00 60.34           N
ATOM    956 1HH1 ARG A  78       3.797  15.345 -26.508  1.00 60.34           H
ATOM    957 2HH1 ARG A  78       4.580  16.780 -27.079  1.00 60.34           H
ATOM    958  NH2 ARG A  78       6.754  16.445 -25.815  1.00 60.34           N
ATOM    959 1HH2 ARG A  78       6.748  17.279 -26.368  1.00 60.34           H
ATOM    960 2HH2 ARG A  78       7.561  16.210 -25.273  1.00 60.34           H
ATOM    961  HN  ARG A  78       5.840  10.086 -21.977  1.00 60.34           H
ATOM    962  N   VAL A  79       1.693  10.328 -21.569  1.00 75.04           N
ATOM    963  CA  VAL A  79       0.458   9.602 -21.327  1.00 75.04           C
ATOM    964  C   VAL A  79      -0.445   9.718 -22.556  1.00 75.04           C
ATOM    965  O   VAL A  79      -0.949  10.798 -22.861  1.00 75.04           O
ATOM    966  HA  VAL A  79       0.717   8.553 -21.180  1.00 75.04           H
ATOM    967  CB  VAL A  79      -0.206  10.111 -20.046  1.00 75.04           C
ATOM    968  HB  VAL A  79      -0.458  11.161 -20.194  1.00 75.04           H
ATOM    969  CG1 VAL A  79      -1.503   9.351 -19.762  1.00 75.04           C
ATOM    970 1HG1 VAL A  79      -2.195   9.490 -20.593  1.00 75.04           H
ATOM    971 2HG1 VAL A  79      -1.284   8.290 -19.645  1.00 75.04           H
ATOM    972 3HG1 VAL A  79      -1.955   9.733 -18.847  1.00 75.04           H
ATOM    973  CG2 VAL A  79       0.754  10.021 -18.858  1.00 75.04           C
ATOM    974 1HG2 VAL A  79       1.051   8.983 -18.709  1.00 75.04           H
ATOM    975 2HG2 VAL A  79       1.638  10.626 -19.058  1.00 75.04           H
ATOM    976 3HG2 VAL A  79       0.256  10.389 -17.960  1.00 75.04           H
ATOM    977  HN  VAL A  79       1.734  11.240 -21.161  1.00 75.04           H
ATOM    978  N   LYS A  80      -0.624   8.590 -23.229  1.00 68.21           N
ATOM    979  CA  LYS A  80      -1.405   8.565 -24.453  1.00 68.21           C
ATOM    980  C   LYS A  80      -2.645   7.693 -24.244  1.00 68.21           C
ATOM    981  O   LYS A  80      -3.628   7.821 -24.972  1.00 68.21           O
ATOM    982  HA  LYS A  80      -1.731   9.586 -24.654  1.00 68.21           H
ATOM    983  CB  LYS A  80      -0.537   8.126 -25.634  1.00 68.21           C
ATOM    984 1HB  LYS A  80      -0.058   7.175 -25.404  1.00 68.21           H
ATOM    985 2HB  LYS A  80      -1.164   7.963 -26.511  1.00 68.21           H
ATOM    986  CG  LYS A  80       0.529   9.177 -25.951  1.00 68.21           C
ATOM    987 1HG  LYS A  80       0.056  10.149 -26.093  1.00 68.21           H
ATOM    988 2HG  LYS A  80       1.211   9.275 -25.106  1.00 68.21           H
ATOM    989  CD  LYS A  80       1.316   8.799 -27.208  1.00 68.21           C
ATOM    990 1HD  LYS A  80       1.779   7.822 -27.070  1.00 68.21           H
ATOM    991 2HD  LYS A  80       0.635   8.712 -28.055  1.00 68.21           H
ATOM    992  CE  LYS A  80       2.392   9.841 -27.516  1.00 68.21           C
ATOM    993 1HE  LYS A  80       1.936  10.827 -27.606  1.00 68.21           H
ATOM    994 2HE  LYS A  80       3.103   9.893 -26.691  1.00 68.21           H
ATOM    995  NZ  LYS A  80       3.102   9.499 -28.768  1.00 68.21           N
ATOM    996 1HZ  LYS A  80       3.814  10.196 -28.954  1.00 68.21           H
ATOM    997 2HZ  LYS A  80       3.536   8.588 -28.673  1.00 68.21           H
ATOM    998 3HZ  LYS A  80       2.440   9.479 -29.537  1.00 68.21           H
ATOM    999  HN  LYS A  80      -0.246   7.707 -22.950  1.00 68.21           H
ATOM   1000  N   THR A  81      -2.557   6.825 -23.246  1.00 79.25           N
ATOM   1001  CA  THR A  81      -3.594   5.832 -23.026  1.00 79.25           C
ATOM   1002  C   THR A  81      -4.086   5.886 -21.579  1.00 79.25           C
ATOM   1003  O   THR A  81      -3.437   6.482 -20.720  1.00 79.25           O
ATOM   1004  HA  THR A  81      -4.445   6.075 -23.663  1.00 79.25           H
ATOM   1005  CB  THR A  81      -3.032   4.466 -23.425  1.00 79.25           C
ATOM   1006  HB  THR A  81      -3.825   3.720 -23.481  1.00 79.25           H
ATOM   1007  OG1 THR A  81      -2.016   4.212 -22.459  1.00 79.25           O
ATOM   1008  HG1 THR A  81      -1.746   3.250 -22.490  1.00 79.25           H
ATOM   1009  CG2 THR A  81      -2.278   4.509 -24.756  1.00 79.25           C
ATOM   1010 1HG2 THR A  81      -1.444   5.206 -24.678  1.00 79.25           H
ATOM   1011 2HG2 THR A  81      -2.954   4.838 -25.546  1.00 79.25           H
ATOM   1012 3HG2 THR A  81      -1.900   3.514 -24.992  1.00 79.25           H
ATOM   1013  HN  THR A  81      -1.798   6.795 -22.597  1.00 79.25           H
ATOM   1014  N   MET A  82      -5.230   5.257 -21.352  1.00 80.35           N
ATOM   1015  CA  MET A  82      -5.764   5.136 -20.006  1.00 80.35           C
ATOM   1016  C   MET A  82      -4.798   4.369 -19.100  1.00 80.35           C
ATOM   1017  O   MET A  82      -4.615   4.727 -17.938  1.00 80.35           O
ATOM   1018  HA  MET A  82      -5.879   6.157 -19.643  1.00 80.35           H
ATOM   1019  CB  MET A  82      -7.108   4.407 -20.053  1.00 80.35           C
ATOM   1020 1HB  MET A  82      -7.797   4.950 -20.700  1.00 80.35           H
ATOM   1021 2HB  MET A  82      -6.974   3.417 -20.488  1.00 80.35           H
ATOM   1022  CG  MET A  82      -7.711   4.277 -18.653  1.00 80.35           C
ATOM   1023 1HG  MET A  82      -7.131   3.566 -18.063  1.00 80.35           H
ATOM   1024 2HG  MET A  82      -7.661   5.235 -18.136  1.00 80.35           H
ATOM   1025  SD  MET A  82      -9.407   3.734 -18.766  1.00 80.35           S
ATOM   1026  CE  MET A  82      -9.801   3.585 -17.031  1.00 80.35           C
ATOM   1027 1HE  MET A  82      -9.134   2.858 -16.568  1.00 80.35           H
ATOM   1028 2HE  MET A  82      -9.678   4.553 -16.546  1.00 80.35           H
ATOM   1029 3HE  MET A  82     -10.834   3.252 -16.921  1.00 80.35           H
ATOM   1030  HN  MET A  82      -5.788   4.835 -22.067  1.00 80.35           H
ATOM   1031  N   THR A  83      -4.207   3.327 -19.667  1.00 82.06           N
ATOM   1032  CA  THR A  83      -3.237   2.528 -18.937  1.00 82.06           C
ATOM   1033  C   THR A  83      -2.071   3.401 -18.469  1.00 82.06           C
ATOM   1034  O   THR A  83      -1.642   3.308 -17.320  1.00 82.06           O
ATOM   1035  HA  THR A  83      -3.720   2.135 -18.042  1.00 82.06           H
ATOM   1036  CB  THR A  83      -2.806   1.369 -19.837  1.00 82.06           C
ATOM   1037  HB  THR A  83      -2.025   1.683 -20.529  1.00 82.06           H
ATOM   1038  OG1 THR A  83      -4.020   0.927 -20.439  1.00 82.06           O
ATOM   1039  HG1 THR A  83      -4.559   0.405 -19.778  1.00 82.06           H
ATOM   1040  CG2 THR A  83      -2.323   0.156 -19.039  1.00 82.06           C
ATOM   1041 1HG2 THR A  83      -3.128  -0.199 -18.395  1.00 82.06           H
ATOM   1042 2HG2 THR A  83      -1.468   0.442 -18.426  1.00 82.06           H
ATOM   1043 3HG2 THR A  83      -2.030  -0.637 -19.725  1.00 82.06           H
ATOM   1044  HN  THR A  83      -4.380   3.028 -20.605  1.00 82.06           H
ATOM   1045  N   ASP A  84      -1.590   4.230 -19.385  1.00 84.59           N
ATOM   1046  CA  ASP A  84      -0.449   5.082 -19.096  1.00 84.59           C
ATOM   1047  C   ASP A  84      -0.786   5.996 -17.916  1.00 84.59           C
ATOM   1048  O   ASP A  84       0.067   6.266 -17.073  1.00 84.59           O
ATOM   1049  HA  ASP A  84       0.370   4.399 -18.874  1.00 84.59           H
ATOM   1050  CB  ASP A  84      -0.106   5.967 -20.296  1.00 84.59           C
ATOM   1051 1HB  ASP A  84      -0.967   6.583 -20.557  1.00 84.59           H
ATOM   1052 2HB  ASP A  84       0.704   6.647 -20.032  1.00 84.59           H
ATOM   1053  CG  ASP A  84       0.305   5.121 -21.502  1.00 84.59           C
ATOM   1054  OD1 ASP A  84       0.911   4.053 -21.266  1.00 84.59           O
ATOM   1055  OD2 ASP A  84       0.005   5.560 -22.633  1.00 84.59           O
ATOM   1056  HN  ASP A  84      -1.965   4.323 -20.307  1.00 84.59           H
ATOM   1057  N   MET A  85      -2.032   6.446 -17.895  1.00 87.54           N
ATOM   1058  CA  MET A  85      -2.475   7.372 -16.866  1.00 87.54           C
ATOM   1059  C   MET A  85      -2.379   6.736 -15.478  1.00 87.54           C
ATOM   1060  O   MET A  85      -1.843   7.340 -14.550  1.00 87.54           O
ATOM   1061  HA  MET A  85      -1.801   8.226 -16.929  1.00 87.54           H
ATOM   1062  CB  MET A  85      -3.923   7.784 -17.140  1.00 87.54           C
ATOM   1063 1HB  MET A  85      -4.022   8.112 -18.175  1.00 87.54           H
ATOM   1064 2HB  MET A  85      -4.580   6.924 -17.013  1.00 87.54           H
ATOM   1065  CG  MET A  85      -4.360   8.909 -16.199  1.00 87.54           C
ATOM   1066 1HG  MET A  85      -5.435   9.067 -16.283  1.00 87.54           H
ATOM   1067 2HG  MET A  85      -4.158   8.629 -15.165  1.00 87.54           H
ATOM   1068  SD  MET A  85      -3.490  10.415 -16.603  1.00 87.54           S
ATOM   1069  CE  MET A  85      -3.911  11.407 -15.180  1.00 87.54           C
ATOM   1070 1HE  MET A  85      -4.994  11.522 -15.125  1.00 87.54           H
ATOM   1071 2HE  MET A  85      -3.551  10.917 -14.276  1.00 87.54           H
ATOM   1072 3HE  MET A  85      -3.446  12.389 -15.271  1.00 87.54           H
ATOM   1073  HN  MET A  85      -2.731   6.190 -18.562  1.00 87.54           H
ATOM   1074  N   PHE A  86      -2.908   5.525 -15.379  1.00 91.15           N
ATOM   1075  CA  PHE A  86      -2.932   4.821 -14.108  1.00 91.15           C
ATOM   1076  C   PHE A  86      -1.520   4.419 -13.677  1.00 91.15           C
ATOM   1077  O   PHE A  86      -1.183   4.494 -12.497  1.00 91.15           O
ATOM   1078  HA  PHE A  86      -3.356   5.501 -13.369  1.00 91.15           H
ATOM   1079  CB  PHE A  86      -3.769   3.556 -14.314  1.00 91.15           C
ATOM   1080 1HB  PHE A  86      -3.404   3.030 -15.196  1.00 91.15           H
ATOM   1081 2HB  PHE A  86      -3.620   2.892 -13.462  1.00 91.15           H
ATOM   1082  CG  PHE A  86      -5.267   3.822 -14.479  1.00 91.15           C
ATOM   1083  CD1 PHE A  86      -5.886   4.738 -13.689  1.00 91.15           C
ATOM   1084  HD1 PHE A  86      -5.316   5.284 -12.937  1.00 91.15           H
ATOM   1085  CD2 PHE A  86      -5.978   3.141 -15.418  1.00 91.15           C
ATOM   1086  HD2 PHE A  86      -5.481   2.406 -16.051  1.00 91.15           H
ATOM   1087  CE1 PHE A  86      -7.276   4.985 -13.843  1.00 91.15           C
ATOM   1088  HE1 PHE A  86      -7.773   5.719 -13.209  1.00 91.15           H
ATOM   1089  CE2 PHE A  86      -7.368   3.387 -15.572  1.00 91.15           C
ATOM   1090  HE2 PHE A  86      -7.938   2.842 -16.323  1.00 91.15           H
ATOM   1091  CZ  PHE A  86      -7.988   4.304 -14.781  1.00 91.15           C
ATOM   1092  HZ  PHE A  86      -9.055   4.493 -14.899  1.00 91.15           H
ATOM   1093  HN  PHE A  86      -3.313   5.027 -16.146  1.00 91.15           H
ATOM   1094  N   LEU A  87      -0.733   4.000 -14.658  1.00 88.11           N
ATOM   1095  CA  LEU A  87       0.611   3.519 -14.385  1.00 88.11           C
ATOM   1096  C   LEU A  87       1.460   4.671 -13.845  1.00 88.11           C
ATOM   1097  O   LEU A  87       2.300   4.470 -12.968  1.00 88.11           O
ATOM   1098  HA  LEU A  87       0.533   2.755 -13.612  1.00 88.11           H
ATOM   1099  CB  LEU A  87       1.202   2.849 -15.627  1.00 88.11           C
ATOM   1100 1HB  LEU A  87       1.092   3.530 -16.471  1.00 88.11           H
ATOM   1101 2HB  LEU A  87       2.271   2.711 -15.466  1.00 88.11           H
ATOM   1102  CG  LEU A  87       0.594   1.499 -16.014  1.00 88.11           C
ATOM   1103  HG  LEU A  87      -0.475   1.639 -16.173  1.00 88.11           H
ATOM   1104  CD1 LEU A  87       1.184   0.990 -17.331  1.00 88.11           C
ATOM   1105 1HD1 LEU A  87       0.976   1.708 -18.124  1.00 88.11           H
ATOM   1106 2HD1 LEU A  87       2.262   0.870 -17.223  1.00 88.11           H
ATOM   1107 3HD1 LEU A  87       0.735   0.029 -17.583  1.00 88.11           H
ATOM   1108  CD2 LEU A  87       0.753   0.482 -14.883  1.00 88.11           C
ATOM   1109 1HD2 LEU A  87       1.812   0.339 -14.668  1.00 88.11           H
ATOM   1110 2HD2 LEU A  87       0.248   0.849 -13.990  1.00 88.11           H
ATOM   1111 3HD2 LEU A  87       0.313  -0.469 -15.185  1.00 88.11           H
ATOM   1112  HN  LEU A  87      -0.999   3.987 -15.621  1.00 88.11           H
ATOM   1113  N   LEU A  88       1.213   5.853 -14.390  1.00 90.96           N
ATOM   1114  CA  LEU A  88       1.944   7.038 -13.972  1.00 90.96           C
ATOM   1115  C   LEU A  88       1.566   7.382 -12.530  1.00 90.96           C
ATOM   1116  O   LEU A  88       2.439   7.605 -11.692  1.00 90.96           O
ATOM   1117  HA  LEU A  88       3.006   6.794 -14.002  1.00 90.96           H
ATOM   1118  CB  LEU A  88       1.714   8.184 -14.958  1.00 90.96           C
ATOM   1119 1HB  LEU A  88       2.076   7.872 -15.938  1.00 90.96           H
ATOM   1120 2HB  LEU A  88       0.640   8.347 -15.052  1.00 90.96           H
ATOM   1121  CG  LEU A  88       2.375   9.518 -14.603  1.00 90.96           C
ATOM   1122  HG  LEU A  88       2.033   9.815 -13.611  1.00 90.96           H
ATOM   1123  CD1 LEU A  88       3.896   9.374 -14.531  1.00 90.96           C
ATOM   1124 1HD1 LEU A  88       4.156   8.640 -13.768  1.00 90.96           H
ATOM   1125 2HD1 LEU A  88       4.276   9.042 -15.498  1.00 90.96           H
ATOM   1126 3HD1 LEU A  88       4.341  10.336 -14.276  1.00 90.96           H
ATOM   1127  CD2 LEU A  88       1.949  10.618 -15.576  1.00 90.96           C
ATOM   1128 1HD2 LEU A  88       2.243  10.341 -16.589  1.00 90.96           H
ATOM   1129 2HD2 LEU A  88       0.867  10.742 -15.533  1.00 90.96           H
ATOM   1130 3HD2 LEU A  88       2.433  11.555 -15.300  1.00 90.96           H
ATOM   1131  HN  LEU A  88       0.529   6.008 -15.103  1.00 90.96           H
ATOM   1132  N   ASN A  89       0.264   7.415 -12.284  1.00 92.17           N
ATOM   1133  CA  ASN A  89      -0.241   7.803 -10.979  1.00 92.17           C
ATOM   1134  C   ASN A  89       0.195   6.769  -9.939  1.00 92.17           C
ATOM   1135  O   ASN A  89       0.461   7.113  -8.789  1.00 92.17           O
ATOM   1136  HA  ASN A  89       0.183   8.789 -10.789  1.00 92.17           H
ATOM   1137  CB  ASN A  89      -1.770   7.861 -10.975  1.00 92.17           C
ATOM   1138 1HB  ASN A  89      -2.171   7.028 -11.552  1.00 92.17           H
ATOM   1139 2HB  ASN A  89      -2.140   7.750  -9.956  1.00 92.17           H
ATOM   1140  CG  ASN A  89      -2.270   9.182 -11.563  1.00 92.17           C
ATOM   1141  OD1 ASN A  89      -2.439  10.174 -10.873  1.00 92.17           O
ATOM   1142  ND2 ASN A  89      -2.497   9.140 -12.873  1.00 92.17           N
ATOM   1143 1HD2 ASN A  89      -2.339   8.294 -13.381  1.00 92.17           H
ATOM   1144 2HD2 ASN A  89      -2.827   9.955 -13.350  1.00 92.17           H
ATOM   1145  HN  ASN A  89      -0.438   7.183 -12.958  1.00 92.17           H
ATOM   1146  N   LEU A  90       0.254   5.521 -10.382  1.00 92.76           N
ATOM   1147  CA  LEU A  90       0.692   4.440  -9.515  1.00 92.76           C
ATOM   1148  C   LEU A  90       2.135   4.695  -9.077  1.00 92.76           C
ATOM   1149  O   LEU A  90       2.462   4.567  -7.898  1.00 92.76           O
ATOM   1150  HA  LEU A  90       0.055   4.452  -8.631  1.00 92.76           H
ATOM   1151  CB  LEU A  90       0.487   3.088 -10.201  1.00 92.76           C
ATOM   1152 1HB  LEU A  90      -0.570   2.981 -10.443  1.00 92.76           H
ATOM   1153 2HB  LEU A  90       1.031   3.096 -11.146  1.00 92.76           H
ATOM   1154  CG  LEU A  90       0.925   1.858  -9.403  1.00 92.76           C
ATOM   1155  HG  LEU A  90       1.973   1.983  -9.130  1.00 92.76           H
ATOM   1156  CD1 LEU A  90       0.130   1.737  -8.102  1.00 92.76           C
ATOM   1157 1HD1 LEU A  90       0.293   2.626  -7.492  1.00 92.76           H
ATOM   1158 2HD1 LEU A  90      -0.932   1.645  -8.332  1.00 92.76           H
ATOM   1159 3HD1 LEU A  90       0.461   0.855  -7.554  1.00 92.76           H
ATOM   1160  CD2 LEU A  90       0.829   0.590 -10.254  1.00 92.76           C
ATOM   1161 1HD2 LEU A  90      -0.202   0.447 -10.578  1.00 92.76           H
ATOM   1162 2HD2 LEU A  90       1.474   0.688 -11.127  1.00 92.76           H
ATOM   1163 3HD2 LEU A  90       1.146  -0.269  -9.662  1.00 92.76           H
ATOM   1164  HN  LEU A  90       0.011   5.245 -11.312  1.00 92.76           H
ATOM   1165  N   ALA A  91       2.961   5.052 -10.050  1.00 94.06           N
ATOM   1166  CA  ALA A  91       4.375   5.265  -9.791  1.00 94.06           C
ATOM   1167  C   ALA A  91       4.542   6.446  -8.834  1.00 94.06           C
ATOM   1168  O   ALA A  91       5.418   6.432  -7.971  1.00 94.06           O
ATOM   1169  HA  ALA A  91       4.764   4.365  -9.315  1.00 94.06           H
ATOM   1170  CB  ALA A  91       5.110   5.479 -11.116  1.00 94.06           C
ATOM   1171 1HB  ALA A  91       4.984   4.599 -11.748  1.00 94.06           H
ATOM   1172 2HB  ALA A  91       4.698   6.352 -11.623  1.00 94.06           H
ATOM   1173 3HB  ALA A  91       6.170   5.638 -10.921  1.00 94.06           H
ATOM   1174  HN  ALA A  91       2.679   5.195 -10.999  1.00 94.06           H
ATOM   1175  N   ILE A  92       3.687   7.442  -9.019  1.00 93.23           N
ATOM   1176  CA  ILE A  92       3.713   8.618  -8.167  1.00 93.23           C
ATOM   1177  C   ILE A  92       3.340   8.216  -6.738  1.00 93.23           C
ATOM   1178  O   ILE A  92       4.010   8.609  -5.784  1.00 93.23           O
ATOM   1179  HA  ILE A  92       4.734   8.998  -8.163  1.00 93.23           H
ATOM   1180  CB  ILE A  92       2.823   9.720  -8.747  1.00 93.23           C
ATOM   1181  HB  ILE A  92       1.851   9.286  -8.981  1.00 93.23           H
ATOM   1182  CG1 ILE A  92       3.403  10.261 -10.055  1.00 93.23           C
ATOM   1183 1HG1 ILE A  92       4.293  10.855  -9.844  1.00 93.23           H
ATOM   1184 2HG1 ILE A  92       3.716   9.432 -10.689  1.00 93.23           H
ATOM   1185  CG2 ILE A  92       2.587  10.831  -7.721  1.00 93.23           C
ATOM   1186 1HG2 ILE A  92       2.098  10.414  -6.841  1.00 93.23           H
ATOM   1187 2HG2 ILE A  92       3.542  11.268  -7.433  1.00 93.23           H
ATOM   1188 3HG2 ILE A  92       1.951  11.600  -8.160  1.00 93.23           H
ATOM   1189  CD1 ILE A  92       2.376  11.118 -10.797  1.00 93.23           C
ATOM   1190 1HD1 ILE A  92       1.498  10.515 -11.028  1.00 93.23           H
ATOM   1191 2HD1 ILE A  92       2.083  11.960 -10.169  1.00 93.23           H
ATOM   1192 3HD1 ILE A  92       2.814  11.490 -11.723  1.00 93.23           H
ATOM   1193  HN  ILE A  92       2.989   7.454  -9.735  1.00 93.23           H
ATOM   1194  N   ALA A  93       2.274   7.436  -6.636  1.00 95.21           N
ATOM   1195  CA  ALA A  93       1.750   7.051  -5.337  1.00 95.21           C
ATOM   1196  C   ALA A  93       2.805   6.232  -4.590  1.00 95.21           C
ATOM   1197  O   ALA A  93       3.039   6.451  -3.402  1.00 95.21           O
ATOM   1198  HA  ALA A  93       1.547   7.963  -4.777  1.00 95.21           H
ATOM   1199  CB  ALA A  93       0.439   6.284  -5.521  1.00 95.21           C
ATOM   1200 1HB  ALA A  93      -0.285   6.919  -6.031  1.00 95.21           H
ATOM   1201 2HB  ALA A  93       0.622   5.390  -6.119  1.00 95.21           H
ATOM   1202 3HB  ALA A  93       0.047   5.994  -4.546  1.00 95.21           H
ATOM   1203  HN  ALA A  93       1.771   7.071  -7.420  1.00 95.21           H
ATOM   1204  N   ASP A  94       3.412   5.305  -5.316  1.00 91.64           N
ATOM   1205  CA  ASP A  94       4.429   4.445  -4.734  1.00 91.64           C
ATOM   1206  C   ASP A  94       5.575   5.306  -4.200  1.00 91.64           C
ATOM   1207  O   ASP A  94       6.068   5.074  -3.097  1.00 91.64           O
ATOM   1208  HA  ASP A  94       3.919   3.893  -3.945  1.00 91.64           H
ATOM   1209  CB  ASP A  94       5.004   3.487  -5.780  1.00 91.64           C
ATOM   1210 1HB  ASP A  94       5.103   4.003  -6.735  1.00 91.64           H
ATOM   1211 2HB  ASP A  94       6.005   3.176  -5.481  1.00 91.64           H
ATOM   1212  CG  ASP A  94       4.111   2.257  -5.947  1.00 91.64           C
ATOM   1213  OD1 ASP A  94       3.440   1.903  -4.954  1.00 91.64           O
ATOM   1214  OD2 ASP A  94       4.119   1.698  -7.065  1.00 91.64           O
ATOM   1215  HN  ASP A  94       3.221   5.138  -6.283  1.00 91.64           H
ATOM   1216  N   LEU A  95       5.964   6.283  -5.006  1.00 91.89           N
ATOM   1217  CA  LEU A  95       7.107   7.116  -4.674  1.00 91.89           C
ATOM   1218  C   LEU A  95       6.811   7.893  -3.390  1.00 91.89           C
ATOM   1219  O   LEU A  95       7.666   7.997  -2.512  1.00 91.89           O
ATOM   1220  HA  LEU A  95       7.952   6.453  -4.489  1.00 91.89           H
ATOM   1221  CB  LEU A  95       7.482   8.008  -5.859  1.00 91.89           C
ATOM   1222 1HB  LEU A  95       7.580   7.380  -6.745  1.00 91.89           H
ATOM   1223 2HB  LEU A  95       6.658   8.696  -6.046  1.00 91.89           H
ATOM   1224  CG  LEU A  95       8.766   8.825  -5.704  1.00 91.89           C
ATOM   1225  HG  LEU A  95       8.706   9.382  -4.769  1.00 91.89           H
ATOM   1226  CD1 LEU A  95       9.990   7.911  -5.607  1.00 91.89           C
ATOM   1227 1HD1 LEU A  95       9.886   7.256  -4.742  1.00 91.89           H
ATOM   1228 2HD1 LEU A  95      10.066   7.309  -6.512  1.00 91.89           H
ATOM   1229 3HD1 LEU A  95      10.889   8.518  -5.497  1.00 91.89           H
ATOM   1230  CD2 LEU A  95       8.904   9.850  -6.832  1.00 91.89           C
ATOM   1231 1HD2 LEU A  95       8.933   9.332  -7.791  1.00 91.89           H
ATOM   1232 2HD2 LEU A  95       8.053  10.530  -6.811  1.00 91.89           H
ATOM   1233 3HD2 LEU A  95       9.825  10.417  -6.697  1.00 91.89           H
ATOM   1234  HN  LEU A  95       5.515   6.507  -5.871  1.00 91.89           H
ATOM   1235  N   LEU A  96       5.596   8.418  -3.321  1.00 91.63           N
ATOM   1236  CA  LEU A  96       5.193   9.222  -2.180  1.00 91.63           C
ATOM   1237  C   LEU A  96       5.225   8.360  -0.916  1.00 91.63           C
ATOM   1238  O   LEU A  96       5.616   8.830   0.151  1.00 91.63           O
ATOM   1239  HA  LEU A  96       5.924  10.023  -2.070  1.00 91.63           H
ATOM   1240  CB  LEU A  96       3.836   9.880  -2.441  1.00 91.63           C
ATOM   1241 1HB  LEU A  96       3.143   9.112  -2.784  1.00 91.63           H
ATOM   1242 2HB  LEU A  96       3.450  10.259  -1.495  1.00 91.63           H
ATOM   1243  CG  LEU A  96       3.830  11.024  -3.457  1.00 91.63           C
ATOM   1244  HG  LEU A  96       4.269  10.659  -4.386  1.00 91.63           H
ATOM   1245  CD1 LEU A  96       2.401  11.467  -3.776  1.00 91.63           C
ATOM   1246 1HD1 LEU A  96       1.845  10.627  -4.192  1.00 91.63           H
ATOM   1247 2HD1 LEU A  96       1.914  11.808  -2.862  1.00 91.63           H
ATOM   1248 3HD1 LEU A  96       2.426  12.281  -4.500  1.00 91.63           H
ATOM   1249  CD2 LEU A  96       4.698  12.189  -2.976  1.00 91.63           C
ATOM   1250 1HD2 LEU A  96       4.311  12.562  -2.027  1.00 91.63           H
ATOM   1251 2HD2 LEU A  96       5.724  11.847  -2.841  1.00 91.63           H
ATOM   1252 3HD2 LEU A  96       4.676  12.989  -3.716  1.00 91.63           H
ATOM   1253  HN  LEU A  96       4.896   8.302  -4.025  1.00 91.63           H
ATOM   1254  N   PHE A  97       4.808   7.113  -1.079  1.00 92.48           N
ATOM   1255  CA  PHE A  97       4.838   6.164   0.021  1.00 92.48           C
ATOM   1256  C   PHE A  97       6.271   5.927   0.502  1.00 92.48           C
ATOM   1257  O   PHE A  97       6.541   5.962   1.701  1.00 92.48           O
ATOM   1258  HA  PHE A  97       4.250   6.592   0.833  1.00 92.48           H
ATOM   1259  CB  PHE A  97       4.265   4.847  -0.508  1.00 92.48           C
ATOM   1260 1HB  PHE A  97       3.181   4.937  -0.579  1.00 92.48           H
ATOM   1261 2HB  PHE A  97       4.639   4.680  -1.518  1.00 92.48           H
ATOM   1262  CG  PHE A  97       4.606   3.630   0.354  1.00 92.48           C
ATOM   1263  CD1 PHE A  97       5.529   2.728  -0.078  1.00 92.48           C
ATOM   1264  HD1 PHE A  97       6.025   2.873  -1.037  1.00 92.48           H
ATOM   1265  CD2 PHE A  97       3.987   3.449   1.551  1.00 92.48           C
ATOM   1266  HD2 PHE A  97       3.248   4.172   1.897  1.00 92.48           H
ATOM   1267  CE1 PHE A  97       5.845   1.598   0.722  1.00 92.48           C
ATOM   1268  HE1 PHE A  97       6.584   0.876   0.376  1.00 92.48           H
ATOM   1269  CE2 PHE A  97       4.304   2.319   2.351  1.00 92.48           C
ATOM   1270  HE2 PHE A  97       3.807   2.174   3.310  1.00 92.48           H
ATOM   1271  CZ  PHE A  97       5.226   1.418   1.919  1.00 92.48           C
ATOM   1272  HZ  PHE A  97       5.469   0.550   2.533  1.00 92.48           H
ATOM   1273  HN  PHE A  97       4.455   6.749  -1.941  1.00 92.48           H
ATOM   1274  N   LEU A  98       7.152   5.690  -0.459  1.00 94.68           N
ATOM   1275  CA  LEU A  98       8.503   5.257  -0.146  1.00 94.68           C
ATOM   1276  C   LEU A  98       9.211   6.351   0.655  1.00 94.68           C
ATOM   1277  O   LEU A  98      10.045   6.058   1.511  1.00 94.68           O
ATOM   1278  HA  LEU A  98       8.424   4.368   0.480  1.00 94.68           H
ATOM   1279  CB  LEU A  98       9.245   4.850  -1.420  1.00 94.68           C
ATOM   1280 1HB  LEU A  98       9.154   5.660  -2.144  1.00 94.68           H
ATOM   1281 2HB  LEU A  98      10.304   4.751  -1.185  1.00 94.68           H
ATOM   1282  CG  LEU A  98       8.775   3.555  -2.086  1.00 94.68           C
ATOM   1283  HG  LEU A  98       7.685   3.559  -2.109  1.00 94.68           H
ATOM   1284  CD1 LEU A  98       9.258   3.476  -3.535  1.00 94.68           C
ATOM   1285 1HD1 LEU A  98       8.860   4.322  -4.097  1.00 94.68           H
ATOM   1286 2HD1 LEU A  98      10.347   3.505  -3.557  1.00 94.68           H
ATOM   1287 3HD1 LEU A  98       8.910   2.546  -3.984  1.00 94.68           H
ATOM   1288  CD2 LEU A  98       9.204   2.333  -1.271  1.00 94.68           C
ATOM   1289 1HD2 LEU A  98      10.291   2.312  -1.194  1.00 94.68           H
ATOM   1290 2HD2 LEU A  98       8.770   2.391  -0.273  1.00 94.68           H
ATOM   1291 3HD2 LEU A  98       8.857   1.426  -1.766  1.00 94.68           H
ATOM   1292  HN  LEU A  98       6.955   5.789  -1.435  1.00 94.68           H
ATOM   1293  N   VAL A  99       8.854   7.590   0.350  1.00 92.18           N
ATOM   1294  CA  VAL A  99       9.485   8.731   0.991  1.00 92.18           C
ATOM   1295  C   VAL A  99       9.200   8.688   2.493  1.00 92.18           C
ATOM   1296  O   VAL A  99       9.891   9.335   3.278  1.00 92.18           O
ATOM   1297  HA  VAL A  99      10.560   8.643   0.835  1.00 92.18           H
ATOM   1298  CB  VAL A  99       9.015  10.028   0.330  1.00 92.18           C
ATOM   1299  HB  VAL A  99       7.925  10.018   0.308  1.00 92.18           H
ATOM   1300  CG1 VAL A  99       9.458  11.248   1.140  1.00 92.18           C
ATOM   1301 1HG1 VAL A  99       9.032  11.192   2.142  1.00 92.18           H
ATOM   1302 2HG1 VAL A  99      10.545  11.264   1.207  1.00 92.18           H
ATOM   1303 3HG1 VAL A  99       9.111  12.157   0.648  1.00 92.18           H
ATOM   1304  CG2 VAL A  99       9.512  10.119  -1.114  1.00 92.18           C
ATOM   1305 1HG2 VAL A  99      10.602  10.096  -1.125  1.00 92.18           H
ATOM   1306 2HG2 VAL A  99       9.125   9.276  -1.686  1.00 92.18           H
ATOM   1307 3HG2 VAL A  99       9.164  11.051  -1.561  1.00 92.18           H
ATOM   1308  HN  VAL A  99       8.148   7.819  -0.321  1.00 92.18           H
ATOM   1309  N   THR A 100       8.181   7.920   2.848  1.00 91.71           N
ATOM   1310  CA  THR A 100       7.789   7.794   4.242  1.00 91.71           C
ATOM   1311  C   THR A 100       8.696   6.795   4.963  1.00 91.71           C
ATOM   1312  O   THR A 100       8.862   6.867   6.179  1.00 91.71           O
ATOM   1313  HA  THR A 100       7.928   8.760   4.727  1.00 91.71           H
ATOM   1314  CB  THR A 100       6.308   7.410   4.284  1.00 91.71           C
ATOM   1315  HB  THR A 100       5.896   7.556   5.282  1.00 91.71           H
ATOM   1316  OG1 THR A 100       6.283   6.070   3.798  1.00 91.71           O
ATOM   1317  HG1 THR A 100       6.149   6.068   2.807  1.00 91.71           H
ATOM   1318  CG2 THR A 100       5.472   8.190   3.267  1.00 91.71           C
ATOM   1319 1HG2 THR A 100       5.842   7.990   2.262  1.00 91.71           H
ATOM   1320 2HG2 THR A 100       5.548   9.257   3.477  1.00 91.71           H
ATOM   1321 3HG2 THR A 100       4.430   7.879   3.339  1.00 91.71           H
ATOM   1322  HN  THR A 100       7.628   7.391   2.204  1.00 91.71           H
ATOM   1323  N   LEU A 101       9.260   5.885   4.181  1.00 93.80           N
ATOM   1324  CA  LEU A 101       9.937   4.730   4.745  1.00 93.80           C
ATOM   1325  C   LEU A 101      11.148   5.199   5.554  1.00 93.80           C
ATOM   1326  O   LEU A 101      11.422   4.671   6.631  1.00 93.80           O
ATOM   1327  HA  LEU A 101       9.238   4.240   5.423  1.00 93.80           H
ATOM   1328  CB  LEU A 101      10.283   3.723   3.647  1.00 93.80           C
ATOM   1329 1HB  LEU A 101      10.829   4.245   2.862  1.00 93.80           H
ATOM   1330 2HB  LEU A 101      10.961   2.978   4.065  1.00 93.80           H
ATOM   1331  CG  LEU A 101       9.100   2.994   3.008  1.00 93.80           C
ATOM   1332  HG  LEU A 101       8.479   3.731   2.498  1.00 93.80           H
ATOM   1333  CD1 LEU A 101       9.577   1.995   1.951  1.00 93.80           C
ATOM   1334 1HD1 LEU A 101      10.123   2.526   1.171  1.00 93.80           H
ATOM   1335 2HD1 LEU A 101      10.231   1.259   2.417  1.00 93.80           H
ATOM   1336 3HD1 LEU A 101       8.715   1.491   1.513  1.00 93.80           H
ATOM   1337  CD2 LEU A 101       8.227   2.327   4.073  1.00 93.80           C
ATOM   1338 1HD2 LEU A 101       8.822   1.605   4.632  1.00 93.80           H
ATOM   1339 2HD2 LEU A 101       7.843   3.086   4.755  1.00 93.80           H
ATOM   1340 3HD2 LEU A 101       7.393   1.816   3.592  1.00 93.80           H
ATOM   1341  HN  LEU A 101       9.259   5.929   3.182  1.00 93.80           H
ATOM   1342  N   PRO A 102      11.892   6.194   5.054  1.00 95.29           N
ATOM   1343  CA  PRO A 102      13.077   6.682   5.764  1.00 95.29           C
ATOM   1344  C   PRO A 102      12.772   7.058   7.205  1.00 95.29           C
ATOM   1345  O   PRO A 102      13.536   6.729   8.111  1.00 95.29           O
ATOM   1346  HA  PRO A 102      13.826   5.892   5.828  1.00 95.29           H
ATOM   1347  CB  PRO A 102      13.519   7.894   4.942  1.00 95.29           C
ATOM   1348 1HB  PRO A 102      13.077   8.816   5.318  1.00 95.29           H
ATOM   1349 2HB  PRO A 102      14.601   8.026   4.971  1.00 95.29           H
ATOM   1350  CG  PRO A 102      13.029   7.566   3.537  1.00 95.29           C
ATOM   1351 1HG  PRO A 102      12.949   8.459   2.917  1.00 95.29           H
ATOM   1352 2HG  PRO A 102      13.711   6.892   3.017  1.00 95.29           H
ATOM   1353  CD  PRO A 102      11.675   6.924   3.791  1.00 95.29           C
ATOM   1354 1HD  PRO A 102      10.886   7.669   3.890  1.00 95.29           H
ATOM   1355 2HD  PRO A 102      11.383   6.260   2.977  1.00 95.29           H
ATOM   1356  N   PHE A 103      11.652   7.744   7.379  1.00 94.22           N
ATOM   1357  CA  PHE A 103      11.262   8.218   8.696  1.00 94.22           C
ATOM   1358  C   PHE A 103      10.924   7.047   9.622  1.00 94.22           C
ATOM   1359  O   PHE A 103      11.291   7.054  10.796  1.00 94.22           O
ATOM   1360  HA  PHE A 103      12.108   8.769   9.105  1.00 94.22           H
ATOM   1361  CB  PHE A 103      10.013   9.082   8.509  1.00 94.22           C
ATOM   1362 1HB  PHE A 103       9.252   8.496   7.994  1.00 94.22           H
ATOM   1363 2HB  PHE A 103       9.610   9.337   9.489  1.00 94.22           H
ATOM   1364  CG  PHE A 103      10.261  10.371   7.723  1.00 94.22           C
ATOM   1365  CD1 PHE A 103      10.676  11.493   8.371  1.00 94.22           C
ATOM   1366  HD1 PHE A 103      10.833  11.473   9.450  1.00 94.22           H
ATOM   1367  CD2 PHE A 103      10.066  10.396   6.378  1.00 94.22           C
ATOM   1368  HD2 PHE A 103       9.733   9.497   5.859  1.00 94.22           H
ATOM   1369  CE1 PHE A 103      10.906  12.690   7.642  1.00 94.22           C
ATOM   1370  HE1 PHE A 103      11.239  13.589   8.161  1.00 94.22           H
ATOM   1371  CE2 PHE A 103      10.295  11.593   5.649  1.00 94.22           C
ATOM   1372  HE2 PHE A 103      10.139  11.613   4.570  1.00 94.22           H
ATOM   1373  CZ  PHE A 103      10.711  12.714   6.296  1.00 94.22           C
ATOM   1374  HZ  PHE A 103      10.887  13.633   5.737  1.00 94.22           H
ATOM   1375  HN  PHE A 103      11.018   7.976   6.641  1.00 94.22           H
ATOM   1376  N   TRP A 104      10.228   6.071   9.058  1.00 87.47           N
ATOM   1377  CA  TRP A 104       9.810   4.910   9.826  1.00 87.47           C
ATOM   1378  C   TRP A 104      11.063   4.114  10.198  1.00 87.47           C
ATOM   1379  O   TRP A 104      11.112   3.484  11.253  1.00 87.47           O
ATOM   1380  HA  TRP A 104       9.315   5.268  10.728  1.00 87.47           H
ATOM   1381  CB  TRP A 104       8.783   4.081   9.052  1.00 87.47           C
ATOM   1382 1HB  TRP A 104       9.192   3.838   8.071  1.00 87.47           H
ATOM   1383 2HB  TRP A 104       8.625   3.138   9.574  1.00 87.47           H
ATOM   1384  CG  TRP A 104       7.433   4.778   8.868  1.00 87.47           C
ATOM   1385  CD1 TRP A 104       6.799   5.058   7.721  1.00 87.47           C
ATOM   1386  HD1 TRP A 104       7.184   4.813   6.731  1.00 87.47           H
ATOM   1387  CD2 TRP A 104       6.572   5.274   9.914  1.00 87.47           C
ATOM   1388  NE1 TRP A 104       5.597   5.696   7.950  1.00 87.47           N
ATOM   1389  HE1 TRP A 104       4.948   6.004   7.255  1.00 87.47           H
ATOM   1390  CE2 TRP A 104       5.454   5.831   9.326  1.00 87.47           C
ATOM   1391  CE3 TRP A 104       6.731   5.253  11.311  1.00 87.47           C
ATOM   1392  HE3 TRP A 104       7.604   4.818  11.799  1.00 87.47           H
ATOM   1393  CZ2 TRP A 104       4.411   6.409  10.059  1.00 87.47           C
ATOM   1394  HZ2 TRP A 104       3.538   6.843   9.571  1.00 87.47           H
ATOM   1395  CZ3 TRP A 104       5.679   5.834  12.029  1.00 87.47           C
ATOM   1396  HZ3 TRP A 104       5.753   5.844  13.116  1.00 87.47           H
ATOM   1397  CH2 TRP A 104       4.548   6.399  11.452  1.00 87.47           C
ATOM   1398  HH2 TRP A 104       3.771   6.833  12.082  1.00 87.47           H
ATOM   1399  HN  TRP A 104       9.950   6.064   8.098  1.00 87.47           H
ATOM   1400  N   ALA A 105      12.045   4.168   9.310  1.00 95.46           N
ATOM   1401  CA  ALA A 105      13.294   3.459   9.531  1.00 95.46           C
ATOM   1402  C   ALA A 105      13.979   4.019  10.779  1.00 95.46           C
ATOM   1403  O   ALA A 105      14.433   3.261  11.635  1.00 95.46           O
ATOM   1404  HA  ALA A 105      13.054   2.409   9.698  1.00 95.46           H
ATOM   1405  CB  ALA A 105      14.173   3.572   8.283  1.00 95.46           C
ATOM   1406 1HB  ALA A 105      13.652   3.133   7.432  1.00 95.46           H
ATOM   1407 2HB  ALA A 105      14.382   4.622   8.080  1.00 95.46           H
ATOM   1408 3HB  ALA A 105      15.109   3.040   8.450  1.00 95.46           H
ATOM   1409  HN  ALA A 105      11.997   4.683   8.454  1.00 95.46           H
ATOM   1410  N   ILE A 106      14.031   5.341  10.843  1.00 92.09           N
ATOM   1411  CA  ILE A 106      14.669   6.011  11.964  1.00 92.09           C
ATOM   1412  C   ILE A 106      13.874   5.729  13.241  1.00 92.09           C
ATOM   1413  O   ILE A 106      14.453   5.418  14.281  1.00 92.09           O
ATOM   1414  HA  ILE A 106      15.665   5.584  12.076  1.00 92.09           H
ATOM   1415  CB  ILE A 106      14.846   7.502  11.667  1.00 92.09           C
ATOM   1416  HB  ILE A 106      13.889   7.898  11.327  1.00 92.09           H
ATOM   1417  CG1 ILE A 106      15.853   7.719  10.536  1.00 92.09           C
ATOM   1418 1HG1 ILE A 106      16.863   7.543  10.905  1.00 92.09           H
ATOM   1419 2HG1 ILE A 106      15.673   6.996   9.740  1.00 92.09           H
ATOM   1420  CG2 ILE A 106      15.230   8.271  12.933  1.00 92.09           C
ATOM   1421 1HG2 ILE A 106      14.446   8.155  13.681  1.00 92.09           H
ATOM   1422 2HG2 ILE A 106      16.168   7.879  13.326  1.00 92.09           H
ATOM   1423 3HG2 ILE A 106      15.349   9.328  12.693  1.00 92.09           H
ATOM   1424  CD1 ILE A 106      15.749   9.139   9.975  1.00 92.09           C
ATOM   1425 1HD1 ILE A 106      14.745   9.303   9.586  1.00 92.09           H
ATOM   1426 2HD1 ILE A 106      15.953   9.859  10.768  1.00 92.09           H
ATOM   1427 3HD1 ILE A 106      16.476   9.267   9.173  1.00 92.09           H
ATOM   1428  HN  ILE A 106      13.649   5.951  10.149  1.00 92.09           H
ATOM   1429  N   ALA A 107      12.560   5.847  13.120  1.00 93.35           N
ATOM   1430  CA  ALA A 107      11.685   5.690  14.270  1.00 93.35           C
ATOM   1431  C   ALA A 107      11.822   4.269  14.819  1.00 93.35           C
ATOM   1432  O   ALA A 107      11.735   4.056  16.027  1.00 93.35           O
ATOM   1433  HA  ALA A 107      12.010   6.398  15.032  1.00 93.35           H
ATOM   1434  CB  ALA A 107      10.248   6.024  13.867  1.00 93.35           C
ATOM   1435 1HB  ALA A 107      10.199   7.053  13.512  1.00 93.35           H
ATOM   1436 2HB  ALA A 107       9.927   5.350  13.073  1.00 93.35           H
ATOM   1437 3HB  ALA A 107       9.592   5.907  14.730  1.00 93.35           H
ATOM   1438  HN  ALA A 107      12.093   6.045  12.258  1.00 93.35           H
ATOM   1439  N   ALA A 108      12.033   3.333  13.905  1.00 92.76           N
ATOM   1440  CA  ALA A 108      12.144   1.933  14.279  1.00 92.76           C
ATOM   1441  C   ALA A 108      13.508   1.689  14.927  1.00 92.76           C
ATOM   1442  O   ALA A 108      13.639   0.837  15.804  1.00 92.76           O
ATOM   1443  HA  ALA A 108      11.362   1.722  15.008  1.00 92.76           H
ATOM   1444  CB  ALA A 108      11.919   1.056  13.046  1.00 92.76           C
ATOM   1445 1HB  ALA A 108      10.925   1.246  12.641  1.00 92.76           H
ATOM   1446 2HB  ALA A 108      12.670   1.291  12.291  1.00 92.76           H
ATOM   1447 3HB  ALA A 108      12.002   0.006  13.327  1.00 92.76           H
ATOM   1448  HN  ALA A 108      12.129   3.518  12.927  1.00 92.76           H
ATOM   1449  N   ALA A 109      14.490   2.453  14.471  1.00 91.30           N
ATOM   1450  CA  ALA A 109      15.862   2.247  14.903  1.00 91.30           C
ATOM   1451  C   ALA A 109      15.997   2.659  16.370  1.00 91.30           C
ATOM   1452  O   ALA A 109      16.714   2.017  17.135  1.00 91.30           O
ATOM   1453  HA  ALA A 109      16.082   1.183  14.811  1.00 91.30           H
ATOM   1454  CB  ALA A 109      16.808   3.027  13.988  1.00 91.30           C
ATOM   1455 1HB  ALA A 109      16.694   2.676  12.963  1.00 91.30           H
ATOM   1456 2HB  ALA A 109      16.568   4.089  14.037  1.00 91.30           H
ATOM   1457 3HB  ALA A 109      17.837   2.872  14.313  1.00 91.30           H
ATOM   1458  HN  ALA A 109      14.360   3.200  13.819  1.00 91.30           H
ATOM   1459  N   ASP A 110      15.297   3.729  16.718  1.00 82.16           N
ATOM   1460  CA  ASP A 110      15.485   4.357  18.014  1.00 82.16           C
ATOM   1461  C   ASP A 110      14.151   4.932  18.496  1.00 82.16           C
ATOM   1462  O   ASP A 110      13.378   4.243  19.159  1.00 82.16           O
ATOM   1463  HA  ASP A 110      15.857   3.566  18.665  1.00 82.16           H
ATOM   1464  CB  ASP A 110      16.492   5.506  17.929  1.00 82.16           C
ATOM   1465 1HB  ASP A 110      17.401   5.162  17.435  1.00 82.16           H
ATOM   1466 2HB  ASP A 110      16.081   6.309  17.317  1.00 82.16           H
ATOM   1467  CG  ASP A 110      16.832   6.042  19.321  1.00 82.16           C
ATOM   1468  OD1 ASP A 110      16.406   5.390  20.299  1.00 82.16           O
ATOM   1469  OD2 ASP A 110      17.511   7.090  19.376  1.00 82.16           O
ATOM   1470  HN  ASP A 110      14.613   4.164  16.133  1.00 82.16           H
ATOM   1471  N   GLN A 111      13.924   6.189  18.143  1.00 85.03           N
ATOM   1472  CA  GLN A 111      12.706   6.871  18.548  1.00 85.03           C
ATOM   1473  C   GLN A 111      12.312   7.918  17.505  1.00 85.03           C
ATOM   1474  O   GLN A 111      13.080   8.206  16.589  1.00 85.03           O
ATOM   1475  HA  GLN A 111      11.943   6.094  18.601  1.00 85.03           H
ATOM   1476  CB  GLN A 111      12.868   7.508  19.930  1.00 85.03           C
ATOM   1477 1HB  GLN A 111      11.956   8.041  20.198  1.00 85.03           H
ATOM   1478 2HB  GLN A 111      13.013   6.729  20.679  1.00 85.03           H
ATOM   1479  CG  GLN A 111      14.055   8.473  19.953  1.00 85.03           C
ATOM   1480 1HG  GLN A 111      14.972   7.934  19.715  1.00 85.03           H
ATOM   1481 2HG  GLN A 111      13.924   9.234  19.183  1.00 85.03           H
ATOM   1482  CD  GLN A 111      14.191   9.143  21.322  1.00 85.03           C
ATOM   1483  OE1 GLN A 111      13.237   9.284  22.070  1.00 85.03           O
ATOM   1484  NE2 GLN A 111      15.426   9.545  21.607  1.00 85.03           N
ATOM   1485 1HE2 GLN A 111      16.164   9.398  20.949  1.00 85.03           H
ATOM   1486 2HE2 GLN A 111      15.617   9.994  22.480  1.00 85.03           H
ATOM   1487  HN  GLN A 111      14.552   6.738  17.593  1.00 85.03           H
ATOM   1488  N   TRP A 112      11.114   8.458  17.678  1.00 90.46           N
ATOM   1489  CA  TRP A 112      10.639   9.519  16.807  1.00 90.46           C
ATOM   1490  C   TRP A 112      11.381  10.804  17.179  1.00 90.46           C
ATOM   1491  O   TRP A 112      11.181  11.348  18.264  1.00 90.46           O
ATOM   1492  HA  TRP A 112      10.873   9.238  15.780  1.00 90.46           H
ATOM   1493  CB  TRP A 112       9.118   9.660  16.894  1.00 90.46           C
ATOM   1494 1HB  TRP A 112       8.662   8.683  16.729  1.00 90.46           H
ATOM   1495 2HB  TRP A 112       8.849   9.970  17.904  1.00 90.46           H
ATOM   1496  CG  TRP A 112       8.527  10.657  15.896  1.00 90.46           C
ATOM   1497  CD1 TRP A 112       8.205  11.941  16.105  1.00 90.46           C
ATOM   1498  HD1 TRP A 112       8.330  12.458  17.056  1.00 90.46           H
ATOM   1499  CD2 TRP A 112       8.199  10.399  14.515  1.00 90.46           C
ATOM   1500  NE1 TRP A 112       7.695  12.527  14.964  1.00 90.46           N
ATOM   1501  HE1 TRP A 112       7.385  13.473  14.872  1.00 90.46           H
ATOM   1502  CE2 TRP A 112       7.691  11.559  13.966  1.00 90.46           C
ATOM   1503  CE3 TRP A 112       8.326   9.223  13.754  1.00 90.46           C
ATOM   1504  HE3 TRP A 112       8.724   8.295  14.163  1.00 90.46           H
ATOM   1505  CZ2 TRP A 112       7.271  11.657  12.634  1.00 90.46           C
ATOM   1506  HZ2 TRP A 112       6.873  12.586  12.225  1.00 90.46           H
ATOM   1507  CZ3 TRP A 112       7.902   9.338  12.425  1.00 90.46           C
ATOM   1508  HZ3 TRP A 112       7.979   8.455  11.790  1.00 90.46           H
ATOM   1509  CH2 TRP A 112       7.389  10.499  11.857  1.00 90.46           C
ATOM   1510  HH2 TRP A 112       7.079  10.507  10.812  1.00 90.46           H
ATOM   1511  HN  TRP A 112      10.475   8.182  18.396  1.00 90.46           H
ATOM   1512  N   LYS A 113      12.221  11.253  16.258  1.00 82.83           N
ATOM   1513  CA  LYS A 113      13.126  12.353  16.543  1.00 82.83           C
ATOM   1514  C   LYS A 113      12.589  13.630  15.894  1.00 82.83           C
ATOM   1515  O   LYS A 113      13.267  14.657  15.880  1.00 82.83           O
ATOM   1516  HA  LYS A 113      13.139  12.494  17.624  1.00 82.83           H
ATOM   1517  CB  LYS A 113      14.552  11.999  16.116  1.00 82.83           C
ATOM   1518 1HB  LYS A 113      14.576  11.801  15.044  1.00 82.83           H
ATOM   1519 2HB  LYS A 113      15.211  12.848  16.298  1.00 82.83           H
ATOM   1520  CG  LYS A 113      15.064  10.775  16.878  1.00 82.83           C
ATOM   1521 1HG  LYS A 113      14.944  10.933  17.950  1.00 82.83           H
ATOM   1522 2HG  LYS A 113      14.467   9.902  16.615  1.00 82.83           H
ATOM   1523  CD  LYS A 113      16.536  10.508  16.558  1.00 82.83           C
ATOM   1524 1HD  LYS A 113      16.652  10.322  15.490  1.00 82.83           H
ATOM   1525 2HD  LYS A 113      17.130  11.391  16.794  1.00 82.83           H
ATOM   1526  CE  LYS A 113      17.060   9.308  17.350  1.00 82.83           C
ATOM   1527 1HE  LYS A 113      16.929   9.484  18.418  1.00 82.83           H
ATOM   1528 2HE  LYS A 113      16.481   8.419  17.101  1.00 82.83           H
ATOM   1529  NZ  LYS A 113      18.491   9.075  17.052  1.00 82.83           N
ATOM   1530 1HZ  LYS A 113      18.823   8.281  17.589  1.00 82.83           H
ATOM   1531 2HZ  LYS A 113      18.603   8.884  16.063  1.00 82.83           H
ATOM   1532 3HZ  LYS A 113      19.027   9.899  17.300  1.00 82.83           H
ATOM   1533  HN  LYS A 113      12.290  10.878  15.334  1.00 82.83           H
ATOM   1534  N   PHE A 114      11.375  13.526  15.372  1.00 88.90           N
ATOM   1535  CA  PHE A 114      10.809  14.600  14.574  1.00 88.90           C
ATOM   1536  C   PHE A 114       9.670  15.296  15.322  1.00 88.90           C
ATOM   1537  O   PHE A 114       9.207  14.806  16.351  1.00 88.90           O
ATOM   1538  HA  PHE A 114      11.607  15.317  14.383  1.00 88.90           H
ATOM   1539  CB  PHE A 114      10.252  13.964  13.299  1.00 88.90           C
ATOM   1540 1HB  PHE A 114       9.406  13.329  13.561  1.00 88.90           H
ATOM   1541 2HB  PHE A 114       9.870  14.751  12.649  1.00 88.90           H
ATOM   1542  CG  PHE A 114      11.274  13.132  12.521  1.00 88.90           C
ATOM   1543  CD1 PHE A 114      12.203  13.750  11.743  1.00 88.90           C
ATOM   1544  HD1 PHE A 114      12.219  14.837  11.674  1.00 88.90           H
ATOM   1545  CD2 PHE A 114      11.253  11.775  12.607  1.00 88.90           C
ATOM   1546  HD2 PHE A 114      10.508  11.280  13.230  1.00 88.90           H
ATOM   1547  CE1 PHE A 114      13.151  12.978  11.021  1.00 88.90           C
ATOM   1548  HE1 PHE A 114      13.896  13.473  10.398  1.00 88.90           H
ATOM   1549  CE2 PHE A 114      12.201  11.003  11.885  1.00 88.90           C
ATOM   1550  HE2 PHE A 114      12.184   9.915  11.954  1.00 88.90           H
ATOM   1551  CZ  PHE A 114      13.130  11.621  11.107  1.00 88.90           C
ATOM   1552  HZ  PHE A 114      13.858  11.028  10.553  1.00 88.90           H
ATOM   1553  HN  PHE A 114      10.785  12.727  15.486  1.00 88.90           H
ATOM   1554  N   GLN A 115       9.251  16.428  14.776  1.00 81.65           N
ATOM   1555  CA  GLN A 115       8.200  17.215  15.398  1.00 81.65           C
ATOM   1556  C   GLN A 115       6.843  16.537  15.203  1.00 81.65           C
ATOM   1557  O   GLN A 115       6.704  15.646  14.366  1.00 81.65           O
ATOM   1558  HA  GLN A 115       8.450  17.245  16.459  1.00 81.65           H
ATOM   1559  CB  GLN A 115       8.185  18.642  14.846  1.00 81.65           C
ATOM   1560 1HB  GLN A 115       8.086  18.616  13.761  1.00 81.65           H
ATOM   1561 2HB  GLN A 115       7.316  19.176  15.232  1.00 81.65           H
ATOM   1562  CG  GLN A 115       9.462  19.392  15.230  1.00 81.65           C
ATOM   1563 1HG  GLN A 115       9.601  19.353  16.310  1.00 81.65           H
ATOM   1564 2HG  GLN A 115      10.325  18.902  14.779  1.00 81.65           H
ATOM   1565  CD  GLN A 115       9.400  20.851  14.771  1.00 81.65           C
ATOM   1566  OE1 GLN A 115       8.477  21.278  14.099  1.00 81.65           O
ATOM   1567  NE2 GLN A 115      10.433  21.588  15.171  1.00 81.65           N
ATOM   1568 1HE2 GLN A 115      11.158  21.175  15.722  1.00 81.65           H
ATOM   1569 2HE2 GLN A 115      10.483  22.555  14.922  1.00 81.65           H
ATOM   1570  HN  GLN A 115       9.616  16.807  13.925  1.00 81.65           H
ATOM   1571  N   THR A 116       5.875  16.985  15.989  1.00 88.43           N
ATOM   1572  CA  THR A 116       4.533  16.434  15.913  1.00 88.43           C
ATOM   1573  C   THR A 116       3.964  16.609  14.503  1.00 88.43           C
ATOM   1574  O   THR A 116       3.298  15.714  13.983  1.00 88.43           O
ATOM   1575  HA  THR A 116       4.590  15.362  16.104  1.00 88.43           H
ATOM   1576  CB  THR A 116       3.685  17.101  16.998  1.00 88.43           C
ATOM   1577  HB  THR A 116       3.448  18.131  16.728  1.00 88.43           H
ATOM   1578  OG1 THR A 116       4.451  16.937  18.188  1.00 88.43           O
ATOM   1579  HG1 THR A 116       4.125  17.565  18.894  1.00 88.43           H
ATOM   1580  CG2 THR A 116       2.389  16.338  17.281  1.00 88.43           C
ATOM   1581 1HG2 THR A 116       2.628  15.328  17.615  1.00 88.43           H
ATOM   1582 2HG2 THR A 116       1.791  16.287  16.371  1.00 88.43           H
ATOM   1583 3HG2 THR A 116       1.826  16.854  18.058  1.00 88.43           H
ATOM   1584  HN  THR A 116       5.996  17.710  16.668  1.00 88.43           H
ATOM   1585  N   PHE A 117       4.246  17.767  13.925  1.00 91.75           N
ATOM   1586  CA  PHE A 117       3.764  18.074  12.589  1.00 91.75           C
ATOM   1587  C   PHE A 117       4.193  16.997  11.591  1.00 91.75           C
ATOM   1588  O   PHE A 117       3.385  16.531  10.789  1.00 91.75           O
ATOM   1589  HA  PHE A 117       2.676  18.108  12.639  1.00 91.75           H
ATOM   1590  CB  PHE A 117       4.392  19.408  12.183  1.00 91.75           C
ATOM   1591 1HB  PHE A 117       4.076  20.177  12.889  1.00 91.75           H
ATOM   1592 2HB  PHE A 117       5.476  19.328  12.263  1.00 91.75           H
ATOM   1593  CG  PHE A 117       4.032  19.859  10.766  1.00 91.75           C
ATOM   1594  CD1 PHE A 117       4.952  19.769   9.769  1.00 91.75           C
ATOM   1595  HD1 PHE A 117       5.947  19.375   9.980  1.00 91.75           H
ATOM   1596  CD2 PHE A 117       2.791  20.350  10.503  1.00 91.75           C
ATOM   1597  HD2 PHE A 117       2.053  20.423  11.302  1.00 91.75           H
ATOM   1598  CE1 PHE A 117       4.618  20.188   8.454  1.00 91.75           C
ATOM   1599  HE1 PHE A 117       5.356  20.115   7.655  1.00 91.75           H
ATOM   1600  CE2 PHE A 117       2.457  20.769   9.188  1.00 91.75           C
ATOM   1601  HE2 PHE A 117       1.462  21.162   8.977  1.00 91.75           H
ATOM   1602  CZ  PHE A 117       3.378  20.679   8.191  1.00 91.75           C
ATOM   1603  HZ  PHE A 117       3.121  21.000   7.181  1.00 91.75           H
ATOM   1604  HN  PHE A 117       4.793  18.487  14.353  1.00 91.75           H
ATOM   1605  N   MET A 118       5.464  16.632  11.672  1.00 89.33           N
ATOM   1606  CA  MET A 118       6.014  15.628  10.776  1.00 89.33           C
ATOM   1607  C   MET A 118       5.348  14.269  11.002  1.00 89.33           C
ATOM   1608  O   MET A 118       5.195  13.486  10.066  1.00 89.33           O
ATOM   1609  HA  MET A 118       5.797  15.984   9.769  1.00 89.33           H
ATOM   1610  CB  MET A 118       7.520  15.505  11.011  1.00 89.33           C
ATOM   1611 1HB  MET A 118       7.717  15.379  12.076  1.00 89.33           H
ATOM   1612 2HB  MET A 118       7.898  14.613  10.510  1.00 89.33           H
ATOM   1613  CG  MET A 118       8.259  16.740  10.492  1.00 89.33           C
ATOM   1614 1HG  MET A 118       7.944  17.623  11.047  1.00 89.33           H
ATOM   1615 2HG  MET A 118       9.331  16.627  10.655  1.00 89.33           H
ATOM   1616  SD  MET A 118       7.928  16.964   8.752  1.00 89.33           S
ATOM   1617  CE  MET A 118       8.752  15.525   8.092  1.00 89.33           C
ATOM   1618 1HE  MET A 118       9.811  15.563   8.349  1.00 89.33           H
ATOM   1619 2HE  MET A 118       8.308  14.625   8.515  1.00 89.33           H
ATOM   1620 3HE  MET A 118       8.643  15.509   7.007  1.00 89.33           H
ATOM   1621  HN  MET A 118       6.113  17.009  12.333  1.00 89.33           H
ATOM   1622  N   CYS A 119       4.971  14.031  12.249  1.00 93.92           N
ATOM   1623  CA  CYS A 119       4.270  12.807  12.598  1.00 93.92           C
ATOM   1624  C   CYS A 119       2.949  12.773  11.826  1.00 93.92           C
ATOM   1625  O   CYS A 119       2.616  11.767  11.201  1.00 93.92           O
ATOM   1626  HA  CYS A 119       4.914  11.981  12.298  1.00 93.92           H
ATOM   1627  CB  CYS A 119       4.051  12.691  14.108  1.00 93.92           C
ATOM   1628 1HB  CYS A 119       5.011  12.612  14.618  1.00 93.92           H
ATOM   1629 2HB  CYS A 119       3.564  13.590  14.483  1.00 93.92           H
ATOM   1630  SG  CYS A 119       3.024  11.223  14.480  1.00 93.92           S
ATOM   1631  HN  CYS A 119       5.136  14.655  13.013  1.00 93.92           H
ATOM   1632  N   LYS A 120       2.232  13.885  11.894  1.00 92.08           N
ATOM   1633  CA  LYS A 120       0.940  13.984  11.237  1.00 92.08           C
ATOM   1634  C   LYS A 120       1.120  13.770   9.732  1.00 92.08           C
ATOM   1635  O   LYS A 120       0.373  13.013   9.116  1.00 92.08           O
ATOM   1636  HA  LYS A 120       0.313  13.183  11.627  1.00 92.08           H
ATOM   1637  CB  LYS A 120       0.258  15.307  11.592  1.00 92.08           C
ATOM   1638 1HB  LYS A 120       0.946  16.134  11.419  1.00 92.08           H
ATOM   1639 2HB  LYS A 120      -0.600  15.465  10.939  1.00 92.08           H
ATOM   1640  CG  LYS A 120      -0.199  15.313  13.052  1.00 92.08           C
ATOM   1641 1HG  LYS A 120      -0.866  14.471  13.232  1.00 92.08           H
ATOM   1642 2HG  LYS A 120       0.663  15.182  13.707  1.00 92.08           H
ATOM   1643  CD  LYS A 120      -0.914  16.621  13.398  1.00 92.08           C
ATOM   1644 1HD  LYS A 120      -0.232  17.460  13.261  1.00 92.08           H
ATOM   1645 2HD  LYS A 120      -1.749  16.774  12.714  1.00 92.08           H
ATOM   1646  CE  LYS A 120      -1.425  16.602  14.840  1.00 92.08           C
ATOM   1647 1HE  LYS A 120      -1.026  15.732  15.362  1.00 92.08           H
ATOM   1648 2HE  LYS A 120      -1.068  17.484  15.370  1.00 92.08           H
ATOM   1649  NZ  LYS A 120      -2.905  16.566  14.865  1.00 92.08           N
ATOM   1650 1HZ  LYS A 120      -3.223  16.429  15.817  1.00 92.08           H
ATOM   1651 2HZ  LYS A 120      -3.270  17.443  14.510  1.00 92.08           H
ATOM   1652 3HZ  LYS A 120      -3.234  15.803  14.284  1.00 92.08           H
ATOM   1653  HN  LYS A 120       2.520  14.707  12.386  1.00 92.08           H
ATOM   1654  N   VAL A 121       2.116  14.452   9.185  1.00 94.27           N
ATOM   1655  CA  VAL A 121       2.340  14.427   7.750  1.00 94.27           C
ATOM   1656  C   VAL A 121       2.674  12.999   7.314  1.00 94.27           C
ATOM   1657  O   VAL A 121       2.082  12.480   6.369  1.00 94.27           O
ATOM   1658  HA  VAL A 121       1.412  14.733   7.267  1.00 94.27           H
ATOM   1659  CB  VAL A 121       3.426  15.437   7.372  1.00 94.27           C
ATOM   1660  HB  VAL A 121       4.298  15.240   7.996  1.00 94.27           H
ATOM   1661  CG1 VAL A 121       3.847  15.268   5.911  1.00 94.27           C
ATOM   1662 1HG1 VAL A 121       4.237  14.262   5.758  1.00 94.27           H
ATOM   1663 2HG1 VAL A 121       2.984  15.426   5.264  1.00 94.27           H
ATOM   1664 3HG1 VAL A 121       4.620  15.998   5.669  1.00 94.27           H
ATOM   1665  CG2 VAL A 121       2.964  16.869   7.649  1.00 94.27           C
ATOM   1666 1HG2 VAL A 121       2.070  17.081   7.062  1.00 94.27           H
ATOM   1667 2HG2 VAL A 121       2.737  16.979   8.709  1.00 94.27           H
ATOM   1668 3HG2 VAL A 121       3.755  17.566   7.371  1.00 94.27           H
ATOM   1669  HN  VAL A 121       2.762  15.012   9.704  1.00 94.27           H
ATOM   1670  N   VAL A 122       3.621  12.404   8.024  1.00 93.56           N
ATOM   1671  CA  VAL A 122       4.168  11.121   7.616  1.00 93.56           C
ATOM   1672  C   VAL A 122       3.067  10.061   7.674  1.00 93.56           C
ATOM   1673  O   VAL A 122       2.915   9.267   6.747  1.00 93.56           O
ATOM   1674  HA  VAL A 122       4.505  11.221   6.585  1.00 93.56           H
ATOM   1675  CB  VAL A 122       5.381  10.771   8.480  1.00 93.56           C
ATOM   1676  HB  VAL A 122       5.085  10.859   9.525  1.00 93.56           H
ATOM   1677  CG1 VAL A 122       5.829   9.328   8.238  1.00 93.56           C
ATOM   1678 1HG1 VAL A 122       5.014   8.648   8.487  1.00 93.56           H
ATOM   1679 2HG1 VAL A 122       6.098   9.203   7.189  1.00 93.56           H
ATOM   1680 3HG1 VAL A 122       6.693   9.106   8.864  1.00 93.56           H
ATOM   1681  CG2 VAL A 122       6.531  11.750   8.234  1.00 93.56           C
ATOM   1682 1HG2 VAL A 122       6.825  11.709   7.185  1.00 93.56           H
ATOM   1683 2HG2 VAL A 122       6.206  12.761   8.480  1.00 93.56           H
ATOM   1684 3HG2 VAL A 122       7.380  11.478   8.860  1.00 93.56           H
ATOM   1685  HN  VAL A 122       4.013  12.783   8.863  1.00 93.56           H
ATOM   1686  N   ASN A 123       2.327  10.081   8.773  1.00 91.84           N
ATOM   1687  CA  ASN A 123       1.239   9.137   8.960  1.00 91.84           C
ATOM   1688  C   ASN A 123       0.198   9.339   7.857  1.00 91.84           C
ATOM   1689  O   ASN A 123      -0.297   8.372   7.280  1.00 91.84           O
ATOM   1690  HA  ASN A 123       1.704   8.152   8.919  1.00 91.84           H
ATOM   1691  CB  ASN A 123       0.547   9.353  10.308  1.00 91.84           C
ATOM   1692 1HB  ASN A 123       0.681  10.386  10.628  1.00 91.84           H
ATOM   1693 2HB  ASN A 123      -0.525   9.189  10.201  1.00 91.84           H
ATOM   1694  CG  ASN A 123       1.110   8.407  11.371  1.00 91.84           C
ATOM   1695  OD1 ASN A 123       1.831   7.466  11.082  1.00 91.84           O
ATOM   1696  ND2 ASN A 123       0.741   8.708  12.612  1.00 91.84           N
ATOM   1697 1HD2 ASN A 123       0.147   9.494  12.781  1.00 91.84           H
ATOM   1698 2HD2 ASN A 123       1.057   8.147  13.378  1.00 91.84           H
ATOM   1699  HN  ASN A 123       2.460  10.727   9.525  1.00 91.84           H
ATOM   1700  N   SER A 124      -0.104  10.603   7.597  1.00 93.15           N
ATOM   1701  CA  SER A 124      -1.136  10.942   6.633  1.00 93.15           C
ATOM   1702  C   SER A 124      -0.705  10.508   5.230  1.00 93.15           C
ATOM   1703  O   SER A 124      -1.496   9.934   4.484  1.00 93.15           O
ATOM   1704  HA  SER A 124      -2.021  10.389   6.949  1.00 93.15           H
ATOM   1705  CB  SER A 124      -1.439  12.442   6.655  1.00 93.15           C
ATOM   1706 1HB  SER A 124      -0.553  12.995   6.341  1.00 93.15           H
ATOM   1707 2HB  SER A 124      -2.225  12.664   5.933  1.00 93.15           H
ATOM   1708  OG  SER A 124      -1.842  12.886   7.947  1.00 93.15           O
ATOM   1709  HG  SER A 124      -1.140  13.480   8.339  1.00 93.15           H
ATOM   1710  HN  SER A 124       0.342  11.385   8.032  1.00 93.15           H
ATOM   1711  N   MET A 125       0.548  10.800   4.914  1.00 87.44           N
ATOM   1712  CA  MET A 125       1.094  10.446   3.615  1.00 87.44           C
ATOM   1713  C   MET A 125       1.025   8.935   3.385  1.00 87.44           C
ATOM   1714  O   MET A 125       0.580   8.484   2.330  1.00 87.44           O
ATOM   1715  HA  MET A 125       0.471  10.961   2.884  1.00 87.44           H
ATOM   1716  CB  MET A 125       2.550  10.909   3.530  1.00 87.44           C
ATOM   1717 1HB  MET A 125       3.063  10.683   4.465  1.00 87.44           H
ATOM   1718 2HB  MET A 125       3.065  10.358   2.743  1.00 87.44           H
ATOM   1719  CG  MET A 125       2.632  12.410   3.247  1.00 87.44           C
ATOM   1720 1HG  MET A 125       2.055  12.652   2.354  1.00 87.44           H
ATOM   1721 2HG  MET A 125       2.192  12.969   4.072  1.00 87.44           H
ATOM   1722  SD  MET A 125       4.335  12.897   3.022  1.00 87.44           S
ATOM   1723  CE  MET A 125       4.674  12.121   1.450  1.00 87.44           C
ATOM   1724 1HE  MET A 125       4.529  11.044   1.538  1.00 87.44           H
ATOM   1725 2HE  MET A 125       3.996  12.519   0.695  1.00 87.44           H
ATOM   1726 3HE  MET A 125       5.704  12.326   1.159  1.00 87.44           H
ATOM   1727  HN  MET A 125       1.185  11.269   5.527  1.00 87.44           H
ATOM   1728  N   TYR A 126       1.471   8.194   4.389  1.00 88.78           N
ATOM   1729  CA  TYR A 126       1.468   6.743   4.307  1.00 88.78           C
ATOM   1730  C   TYR A 126       0.063   6.213   4.014  1.00 88.78           C
ATOM   1731  O   TYR A 126      -0.117   5.377   3.130  1.00 88.78           O
ATOM   1732  HA  TYR A 126       2.135   6.451   3.496  1.00 88.78           H
ATOM   1733  CB  TYR A 126       1.912   6.243   5.683  1.00 88.78           C
ATOM   1734 1HB  TYR A 126       2.961   6.500   5.831  1.00 88.78           H
ATOM   1735 2HB  TYR A 126       1.344   6.769   6.450  1.00 88.78           H
ATOM   1736  CG  TYR A 126       1.739   4.736   5.883  1.00 88.78           C
ATOM   1737  CD1 TYR A 126       0.654   4.254   6.587  1.00 88.78           C
ATOM   1738  HD1 TYR A 126      -0.079   4.946   7.000  1.00 88.78           H
ATOM   1739  CD2 TYR A 126       2.667   3.859   5.359  1.00 88.78           C
ATOM   1740  HD2 TYR A 126       3.524   4.240   4.803  1.00 88.78           H
ATOM   1741  CE1 TYR A 126       0.491   2.835   6.775  1.00 88.78           C
ATOM   1742  HE1 TYR A 126      -0.361   2.441   7.328  1.00 88.78           H
ATOM   1743  CE2 TYR A 126       2.504   2.441   5.547  1.00 88.78           C
ATOM   1744  HE2 TYR A 126       3.229   1.737   5.139  1.00 88.78           H
ATOM   1745  CZ  TYR A 126       1.423   1.999   6.245  1.00 88.78           C
ATOM   1746  OH  TYR A 126       1.269   0.659   6.423  1.00 88.78           O
ATOM   1747  HH  TYR A 126       0.486   0.481   7.018  1.00 88.78           H
ATOM   1748  HN  TYR A 126       1.829   8.569   5.244  1.00 88.78           H
ATOM   1749  N   LYS A 127      -0.897   6.722   4.772  1.00 86.74           N
ATOM   1750  CA  LYS A 127      -2.254   6.207   4.707  1.00 86.74           C
ATOM   1751  C   LYS A 127      -2.857   6.541   3.341  1.00 86.74           C
ATOM   1752  O   LYS A 127      -3.493   5.694   2.716  1.00 86.74           O
ATOM   1753  HA  LYS A 127      -2.197   5.123   4.804  1.00 86.74           H
ATOM   1754  CB  LYS A 127      -3.080   6.724   5.887  1.00 86.74           C
ATOM   1755 1HB  LYS A 127      -2.525   6.584   6.814  1.00 86.74           H
ATOM   1756 2HB  LYS A 127      -3.249   7.795   5.775  1.00 86.74           H
ATOM   1757  CG  LYS A 127      -4.424   5.998   5.975  1.00 86.74           C
ATOM   1758 1HG  LYS A 127      -5.076   6.516   6.678  1.00 86.74           H
ATOM   1759 2HG  LYS A 127      -4.919   6.021   5.004  1.00 86.74           H
ATOM   1760  CD  LYS A 127      -4.234   4.547   6.422  1.00 86.74           C
ATOM   1761 1HD  LYS A 127      -3.813   3.962   5.604  1.00 86.74           H
ATOM   1762 2HD  LYS A 127      -3.519   4.506   7.243  1.00 86.74           H
ATOM   1763  CE  LYS A 127      -5.563   3.931   6.865  1.00 86.74           C
ATOM   1764 1HE  LYS A 127      -6.392   4.504   6.449  1.00 86.74           H
ATOM   1765 2HE  LYS A 127      -5.649   2.917   6.475  1.00 86.74           H
ATOM   1766  NZ  LYS A 127      -5.658   3.910   8.341  1.00 86.74           N
ATOM   1767 1HZ  LYS A 127      -6.454   3.348   8.621  1.00 86.74           H
ATOM   1768 2HZ  LYS A 127      -4.810   3.512   8.729  1.00 86.74           H
ATOM   1769 3HZ  LYS A 127      -5.776   4.857   8.686  1.00 86.74           H
ATOM   1770  HN  LYS A 127      -0.760   7.471   5.420  1.00 86.74           H
ATOM   1771  N   MET A 128      -2.635   7.776   2.918  1.00 87.97           N
ATOM   1772  CA  MET A 128      -3.200   8.251   1.666  1.00 87.97           C
ATOM   1773  C   MET A 128      -2.677   7.434   0.483  1.00 87.97           C
ATOM   1774  O   MET A 128      -3.447   7.033  -0.388  1.00 87.97           O
ATOM   1775  HA  MET A 128      -4.278   8.117   1.761  1.00 87.97           H
ATOM   1776  CB  MET A 128      -2.838   9.725   1.469  1.00 87.97           C
ATOM   1777 1HB  MET A 128      -3.162  10.301   2.336  1.00 87.97           H
ATOM   1778 2HB  MET A 128      -1.756   9.831   1.401  1.00 87.97           H
ATOM   1779  CG  MET A 128      -3.492  10.285   0.204  1.00 87.97           C
ATOM   1780 1HG  MET A 128      -3.143   9.735  -0.670  1.00 87.97           H
ATOM   1781 2HG  MET A 128      -4.572  10.153   0.254  1.00 87.97           H
ATOM   1782  SD  MET A 128      -3.097  12.017   0.030  1.00 87.97           S
ATOM   1783  CE  MET A 128      -1.356  11.903  -0.347  1.00 87.97           C
ATOM   1784 1HE  MET A 128      -0.838  11.411   0.477  1.00 87.97           H
ATOM   1785 2HE  MET A 128      -1.219  11.323  -1.260  1.00 87.97           H
ATOM   1786 3HE  MET A 128      -0.948  12.904  -0.487  1.00 87.97           H
ATOM   1787  HN  MET A 128      -2.082   8.447   3.413  1.00 87.97           H
ATOM   1788  N   ASN A 129      -1.371   7.212   0.490  1.00 85.60           N
ATOM   1789  CA  ASN A 129      -0.717   6.557  -0.630  1.00 85.60           C
ATOM   1790  C   ASN A 129      -1.042   5.062  -0.601  1.00 85.60           C
ATOM   1791  O   ASN A 129      -1.109   4.418  -1.647  1.00 85.60           O
ATOM   1792  HA  ASN A 129      -1.108   7.052  -1.519  1.00 85.60           H
ATOM   1793  CB  ASN A 129       0.803   6.712  -0.548  1.00 85.60           C
ATOM   1794 1HB  ASN A 129       1.151   6.399   0.436  1.00 85.60           H
ATOM   1795 2HB  ASN A 129       1.279   6.057  -1.277  1.00 85.60           H
ATOM   1796  CG  ASN A 129       1.221   8.161  -0.806  1.00 85.60           C
ATOM   1797  OD1 ASN A 129       0.824   8.785  -1.776  1.00 85.60           O
ATOM   1798  ND2 ASN A 129       2.043   8.658   0.114  1.00 85.60           N
ATOM   1799 1HD2 ASN A 129       2.331   8.092   0.886  1.00 85.60           H
ATOM   1800 2HD2 ASN A 129       2.373   9.599   0.033  1.00 85.60           H
ATOM   1801  HN  ASN A 129      -0.764   7.471   1.242  1.00 85.60           H
ATOM   1802  N   PHE A 130      -1.236   4.554   0.607  1.00 87.99           N
ATOM   1803  CA  PHE A 130      -1.644   3.171   0.781  1.00 87.99           C
ATOM   1804  C   PHE A 130      -2.917   2.870  -0.014  1.00 87.99           C
ATOM   1805  O   PHE A 130      -2.951   1.931  -0.807  1.00 87.99           O
ATOM   1806  HA  PHE A 130      -0.831   2.545   0.411  1.00 87.99           H
ATOM   1807  CB  PHE A 130      -1.928   2.971   2.271  1.00 87.99           C
ATOM   1808 1HB  PHE A 130      -0.999   3.098   2.827  1.00 87.99           H
ATOM   1809 2HB  PHE A 130      -2.610   3.752   2.608  1.00 87.99           H
ATOM   1810  CG  PHE A 130      -2.529   1.607   2.613  1.00 87.99           C
ATOM   1811  CD1 PHE A 130      -3.871   1.481   2.796  1.00 87.99           C
ATOM   1812  HD1 PHE A 130      -4.518   2.353   2.700  1.00 87.99           H
ATOM   1813  CD2 PHE A 130      -1.722   0.519   2.733  1.00 87.99           C
ATOM   1814  HD2 PHE A 130      -0.646   0.619   2.586  1.00 87.99           H
ATOM   1815  CE1 PHE A 130      -4.429   0.215   3.114  1.00 87.99           C
ATOM   1816  HE1 PHE A 130      -5.504   0.114   3.261  1.00 87.99           H
ATOM   1817  CE2 PHE A 130      -2.280  -0.748   3.051  1.00 87.99           C
ATOM   1818  HE2 PHE A 130      -1.632  -1.620   3.147  1.00 87.99           H
ATOM   1819  CZ  PHE A 130      -3.621  -0.873   3.234  1.00 87.99           C
ATOM   1820  HZ  PHE A 130      -4.049  -1.845   3.478  1.00 87.99           H
ATOM   1821  HN  PHE A 130      -1.119   5.070   1.456  1.00 87.99           H
ATOM   1822  N   TYR A 131      -3.933   3.686   0.228  1.00 92.94           N
ATOM   1823  CA  TYR A 131      -5.207   3.514  -0.448  1.00 92.94           C
ATOM   1824  C   TYR A 131      -5.076   3.792  -1.947  1.00 92.94           C
ATOM   1825  O   TYR A 131      -5.637   3.069  -2.768  1.00 92.94           O
ATOM   1826  HA  TYR A 131      -5.527   2.482  -0.305  1.00 92.94           H
ATOM   1827  CB  TYR A 131      -6.154   4.545   0.169  1.00 92.94           C
ATOM   1828 1HB  TYR A 131      -5.625   5.493   0.273  1.00 92.94           H
ATOM   1829 2HB  TYR A 131      -6.984   4.717  -0.517  1.00 92.94           H
ATOM   1830  CG  TYR A 131      -6.715   4.138   1.533  1.00 92.94           C
ATOM   1831  CD1 TYR A 131      -7.392   2.944   1.672  1.00 92.94           C
ATOM   1832  HD1 TYR A 131      -7.528   2.291   0.810  1.00 92.94           H
ATOM   1833  CD2 TYR A 131      -6.542   4.965   2.624  1.00 92.94           C
ATOM   1834  HD2 TYR A 131      -6.007   5.908   2.515  1.00 92.94           H
ATOM   1835  CE1 TYR A 131      -7.920   2.560   2.956  1.00 92.94           C
ATOM   1836  HE1 TYR A 131      -8.457   1.620   3.079  1.00 92.94           H
ATOM   1837  CE2 TYR A 131      -7.070   4.581   3.908  1.00 92.94           C
ATOM   1838  HE2 TYR A 131      -6.941   5.225   4.779  1.00 92.94           H
ATOM   1839  CZ  TYR A 131      -7.732   3.398   4.011  1.00 92.94           C
ATOM   1840  OH  TYR A 131      -8.230   3.036   5.223  1.00 92.94           O
ATOM   1841  HH  TYR A 131      -8.353   3.845   5.798  1.00 92.94           H
ATOM   1842  HN  TYR A 131      -3.895   4.452   0.870  1.00 92.94           H
ATOM   1843  N   SER A 132      -4.331   4.843  -2.258  1.00 92.68           N
ATOM   1844  CA  SER A 132      -4.202   5.288  -3.635  1.00 92.68           C
ATOM   1845  C   SER A 132      -3.600   4.172  -4.491  1.00 92.68           C
ATOM   1846  O   SER A 132      -4.083   3.897  -5.588  1.00 92.68           O
ATOM   1847  HA  SER A 132      -5.217   5.515  -3.961  1.00 92.68           H
ATOM   1848  CB  SER A 132      -3.344   6.551  -3.728  1.00 92.68           C
ATOM   1849 1HB  SER A 132      -2.348   6.342  -3.337  1.00 92.68           H
ATOM   1850 2HB  SER A 132      -3.223   6.831  -4.774  1.00 92.68           H
ATOM   1851  OG  SER A 132      -3.917   7.640  -3.009  1.00 92.68           O
ATOM   1852  HG  SER A 132      -3.532   7.682  -2.087  1.00 92.68           H
ATOM   1853  HN  SER A 132      -3.822   5.386  -1.589  1.00 92.68           H
ATOM   1854  N   CYS A 133      -2.553   3.561  -3.957  1.00 91.98           N
ATOM   1855  CA  CYS A 133      -1.840   2.524  -4.685  1.00 91.98           C
ATOM   1856  C   CYS A 133      -2.825   1.396  -5.001  1.00 91.98           C
ATOM   1857  O   CYS A 133      -2.938   0.970  -6.149  1.00 91.98           O
ATOM   1858  HA  CYS A 133      -1.470   2.983  -5.602  1.00 91.98           H
ATOM   1859  CB  CYS A 133      -0.625   2.019  -3.905  1.00 91.98           C
ATOM   1860 1HB  CYS A 133      -0.913   1.779  -2.882  1.00 91.98           H
ATOM   1861 2HB  CYS A 133      -0.251   1.099  -4.355  1.00 91.98           H
ATOM   1862  SG  CYS A 133       0.690   3.292  -3.901  1.00 91.98           S
ATOM   1863  HG  CYS A 133       0.181   4.014  -2.907  1.00 91.98           H
ATOM   1864  HN  CYS A 133      -2.191   3.762  -3.047  1.00 91.98           H
ATOM   1865  N   VAL A 134      -3.512   0.945  -3.962  1.00 89.91           N
ATOM   1866  CA  VAL A 134      -4.326  -0.254  -4.067  1.00 89.91           C
ATOM   1867  C   VAL A 134      -5.511   0.019  -4.996  1.00 89.91           C
ATOM   1868  O   VAL A 134      -5.896  -0.843  -5.786  1.00 89.91           O
ATOM   1869  HA  VAL A 134      -3.707  -1.035  -4.507  1.00 89.91           H
ATOM   1870  CB  VAL A 134      -4.755  -0.718  -2.673  1.00 89.91           C
ATOM   1871  HB  VAL A 134      -5.338   0.082  -2.218  1.00 89.91           H
ATOM   1872  CG1 VAL A 134      -5.645  -1.959  -2.759  1.00 89.91           C
ATOM   1873 1HG1 VAL A 134      -6.538  -1.727  -3.340  1.00 89.91           H
ATOM   1874 2HG1 VAL A 134      -5.097  -2.767  -3.244  1.00 89.91           H
ATOM   1875 3HG1 VAL A 134      -5.935  -2.269  -1.755  1.00 89.91           H
ATOM   1876  CG2 VAL A 134      -3.537  -0.977  -1.783  1.00 89.91           C
ATOM   1877 1HG2 VAL A 134      -2.916  -1.751  -2.234  1.00 89.91           H
ATOM   1878 2HG2 VAL A 134      -2.959  -0.059  -1.683  1.00 89.91           H
ATOM   1879 3HG2 VAL A 134      -3.870  -1.307  -0.799  1.00 89.91           H
ATOM   1880  HN  VAL A 134      -3.519   1.384  -3.063  1.00 89.91           H
ATOM   1881  N   LEU A 135      -6.055   1.220  -4.872  1.00 94.04           N
ATOM   1882  CA  LEU A 135      -7.200   1.610  -5.678  1.00 94.04           C
ATOM   1883  C   LEU A 135      -6.771   1.729  -7.142  1.00 94.04           C
ATOM   1884  O   LEU A 135      -7.550   1.434  -8.047  1.00 94.04           O
ATOM   1885  HA  LEU A 135      -7.941   0.814  -5.599  1.00 94.04           H
ATOM   1886  CB  LEU A 135      -7.840   2.882  -5.119  1.00 94.04           C
ATOM   1887 1HB  LEU A 135      -7.061   3.635  -4.999  1.00 94.04           H
ATOM   1888 2HB  LEU A 135      -8.543   3.266  -5.859  1.00 94.04           H
ATOM   1889  CG  LEU A 135      -8.577   2.733  -3.786  1.00 94.04           C
ATOM   1890  HG  LEU A 135      -7.884   2.311  -3.059  1.00 94.04           H
ATOM   1891  CD1 LEU A 135      -9.021   4.095  -3.250  1.00 94.04           C
ATOM   1892 1HD1 LEU A 135      -8.147   4.728  -3.098  1.00 94.04           H
ATOM   1893 2HD1 LEU A 135      -9.691   4.567  -3.969  1.00 94.04           H
ATOM   1894 3HD1 LEU A 135      -9.542   3.960  -2.302  1.00 94.04           H
ATOM   1895  CD2 LEU A 135      -9.748   1.757  -3.913  1.00 94.04           C
ATOM   1896 1HD2 LEU A 135     -10.450   2.127  -4.661  1.00 94.04           H
ATOM   1897 2HD2 LEU A 135      -9.375   0.779  -4.218  1.00 94.04           H
ATOM   1898 3HD2 LEU A 135     -10.254   1.669  -2.952  1.00 94.04           H
ATOM   1899  HN  LEU A 135      -5.728   1.920  -4.237  1.00 94.04           H
ATOM   1900  N   LEU A 136      -5.533   2.162  -7.329  1.00 93.89           N
ATOM   1901  CA  LEU A 136      -4.985   2.307  -8.667  1.00 93.89           C
ATOM   1902  C   LEU A 136      -4.770   0.922  -9.279  1.00 93.89           C
ATOM   1903  O   LEU A 136      -5.079   0.700 -10.448  1.00 93.89           O
ATOM   1904  HA  LEU A 136      -5.725   2.838  -9.266  1.00 93.89           H
ATOM   1905  CB  LEU A 136      -3.722   3.170  -8.638  1.00 93.89           C
ATOM   1906 1HB  LEU A 136      -3.099   2.839  -7.808  1.00 93.89           H
ATOM   1907 2HB  LEU A 136      -3.159   2.986  -9.553  1.00 93.89           H
ATOM   1908  CG  LEU A 136      -3.943   4.678  -8.503  1.00 93.89           C
ATOM   1909  HG  LEU A 136      -4.634   4.850  -7.678  1.00 93.89           H
ATOM   1910  CD1 LEU A 136      -2.637   5.395  -8.156  1.00 93.89           C
ATOM   1911 1HD1 LEU A 136      -2.253   5.012  -7.210  1.00 93.89           H
ATOM   1912 2HD1 LEU A 136      -1.904   5.218  -8.943  1.00 93.89           H
ATOM   1913 3HD1 LEU A 136      -2.822   6.465  -8.066  1.00 93.89           H
ATOM   1914  CD2 LEU A 136      -4.593   5.252  -9.764  1.00 93.89           C
ATOM   1915 1HD2 LEU A 136      -3.947   5.068 -10.622  1.00 93.89           H
ATOM   1916 2HD2 LEU A 136      -5.558   4.770  -9.926  1.00 93.89           H
ATOM   1917 3HD2 LEU A 136      -4.739   6.325  -9.641  1.00 93.89           H
ATOM   1918  HN  LEU A 136      -4.909   2.410  -6.588  1.00 93.89           H
ATOM   1919  N   ILE A 137      -4.240   0.024  -8.460  1.00 90.78           N
ATOM   1920  CA  ILE A 137      -4.003  -1.341  -8.898  1.00 90.78           C
ATOM   1921  C   ILE A 137      -5.329  -1.970  -9.331  1.00 90.78           C
ATOM   1922  O   ILE A 137      -5.386  -2.676 -10.336  1.00 90.78           O
ATOM   1923  HA  ILE A 137      -3.343  -1.296  -9.764  1.00 90.78           H
ATOM   1924  CB  ILE A 137      -3.273  -2.133  -7.812  1.00 90.78           C
ATOM   1925  HB  ILE A 137      -3.766  -1.942  -6.859  1.00 90.78           H
ATOM   1926  CG1 ILE A 137      -1.823  -1.663  -7.672  1.00 90.78           C
ATOM   1927 1HG1 ILE A 137      -1.245  -1.994  -8.535  1.00 90.78           H
ATOM   1928 2HG1 ILE A 137      -1.789  -0.574  -7.665  1.00 90.78           H
ATOM   1929  CG2 ILE A 137      -3.365  -3.637  -8.075  1.00 90.78           C
ATOM   1930 1HG2 ILE A 137      -4.412  -3.941  -8.084  1.00 90.78           H
ATOM   1931 2HG2 ILE A 137      -2.911  -3.866  -9.039  1.00 90.78           H
ATOM   1932 3HG2 ILE A 137      -2.837  -4.177  -7.288  1.00 90.78           H
ATOM   1933  CD1 ILE A 137      -1.192  -2.207  -6.389  1.00 90.78           C
ATOM   1934 1HD1 ILE A 137      -1.759  -1.853  -5.527  1.00 90.78           H
ATOM   1935 2HD1 ILE A 137      -1.206  -3.296  -6.411  1.00 90.78           H
ATOM   1936 3HD1 ILE A 137      -0.162  -1.858  -6.314  1.00 90.78           H
ATOM   1937  HN  ILE A 137      -3.974   0.217  -7.516  1.00 90.78           H
ATOM   1938  N   MET A 138      -6.363  -1.689  -8.551  1.00 91.09           N
ATOM   1939  CA  MET A 138      -7.696  -2.170  -8.873  1.00 91.09           C
ATOM   1940  C   MET A 138      -8.157  -1.636 -10.231  1.00 91.09           C
ATOM   1941  O   MET A 138      -8.697  -2.384 -11.045  1.00 91.09           O
ATOM   1942  HA  MET A 138      -7.615  -3.256  -8.911  1.00 91.09           H
ATOM   1943  CB  MET A 138      -8.677  -1.722  -7.788  1.00 91.09           C
ATOM   1944 1HB  MET A 138      -8.329  -2.066  -6.814  1.00 91.09           H
ATOM   1945 2HB  MET A 138      -8.708  -0.633  -7.749  1.00 91.09           H
ATOM   1946  CG  MET A 138     -10.080  -2.269  -8.057  1.00 91.09           C
ATOM   1947 1HG  MET A 138     -10.408  -1.976  -9.055  1.00 91.09           H
ATOM   1948 2HG  MET A 138     -10.065  -3.358  -8.033  1.00 91.09           H
ATOM   1949  SD  MET A 138     -11.222  -1.648  -6.834  1.00 91.09           S
ATOM   1950  CE  MET A 138     -11.333   0.057  -7.350  1.00 91.09           C
ATOM   1951 1HE  MET A 138     -10.345   0.515  -7.306  1.00 91.09           H
ATOM   1952 2HE  MET A 138     -11.710   0.104  -8.372  1.00 91.09           H
ATOM   1953 3HE  MET A 138     -12.012   0.594  -6.688  1.00 91.09           H
ATOM   1954  HN  MET A 138      -6.301  -1.146  -7.714  1.00 91.09           H
ATOM   1955  N   CYS A 139      -7.928  -0.347 -10.433  1.00 93.62           N
ATOM   1956  CA  CYS A 139      -8.368   0.309 -11.653  1.00 93.62           C
ATOM   1957  C   CYS A 139      -7.596  -0.296 -12.828  1.00 93.62           C
ATOM   1958  O   CYS A 139      -8.147  -0.466 -13.915  1.00 93.62           O
ATOM   1959  HA  CYS A 139      -9.435   0.110 -11.748  1.00 93.62           H
ATOM   1960  CB  CYS A 139      -8.191   1.826 -11.575  1.00 93.62           C
ATOM   1961 1HB  CYS A 139      -7.191   2.066 -11.214  1.00 93.62           H
ATOM   1962 2HB  CYS A 139      -8.285   2.264 -12.569  1.00 93.62           H
ATOM   1963  SG  CYS A 139      -9.447   2.545 -10.455  1.00 93.62           S
ATOM   1964  HG  CYS A 139      -8.858   2.167  -9.324  1.00 93.62           H
ATOM   1965  HN  CYS A 139      -7.453   0.245  -9.783  1.00 93.62           H
ATOM   1966  N   ILE A 140      -6.333  -0.603 -12.570  1.00 89.90           N
ATOM   1967  CA  ILE A 140      -5.485  -1.199 -13.588  1.00 89.90           C
ATOM   1968  C   ILE A 140      -6.087  -2.536 -14.028  1.00 89.90           C
ATOM   1969  O   ILE A 140      -6.076  -2.865 -15.213  1.00 89.90           O
ATOM   1970  HA  ILE A 140      -5.479  -0.525 -14.444  1.00 89.90           H
ATOM   1971  CB  ILE A 140      -4.043  -1.309 -13.087  1.00 89.90           C
ATOM   1972  HB  ILE A 140      -4.063  -1.716 -12.076  1.00 89.90           H
ATOM   1973  CG1 ILE A 140      -3.385   0.070 -13.007  1.00 89.90           C
ATOM   1974 1HG1 ILE A 140      -3.141   0.419 -14.010  1.00 89.90           H
ATOM   1975 2HG1 ILE A 140      -4.086   0.787 -12.581  1.00 89.90           H
ATOM   1976  CG2 ILE A 140      -3.236  -2.281 -13.950  1.00 89.90           C
ATOM   1977 1HG2 ILE A 140      -3.695  -3.268 -13.912  1.00 89.90           H
ATOM   1978 2HG2 ILE A 140      -3.222  -1.926 -14.981  1.00 89.90           H
ATOM   1979 3HG2 ILE A 140      -2.215  -2.340 -13.572  1.00 89.90           H
ATOM   1980  CD1 ILE A 140      -2.115   0.022 -12.155  1.00 89.90           C
ATOM   1981 1HD1 ILE A 140      -2.367  -0.305 -11.146  1.00 89.90           H
ATOM   1982 2HD1 ILE A 140      -1.407  -0.679 -12.597  1.00 89.90           H
ATOM   1983 3HD1 ILE A 140      -1.667   1.014 -12.114  1.00 89.90           H
ATOM   1984  HN  ILE A 140      -5.890  -0.451 -11.687  1.00 89.90           H
ATOM   1985  N   SER A 141      -6.597  -3.269 -13.049  1.00 88.61           N
ATOM   1986  CA  SER A 141      -7.167  -4.579 -13.315  1.00 88.61           C
ATOM   1987  C   SER A 141      -8.392  -4.442 -14.222  1.00 88.61           C
ATOM   1988  O   SER A 141      -8.585  -5.243 -15.135  1.00 88.61           O
ATOM   1989  HA  SER A 141      -6.380  -5.140 -13.818  1.00 88.61           H
ATOM   1990  CB  SER A 141      -7.546  -5.289 -12.014  1.00 88.61           C
ATOM   1991 1HB  SER A 141      -7.620  -6.361 -12.195  1.00 88.61           H
ATOM   1992 2HB  SER A 141      -6.756  -5.143 -11.278  1.00 88.61           H
ATOM   1993  OG  SER A 141      -8.781  -4.812 -11.486  1.00 88.61           O
ATOM   1994  HG  SER A 141      -8.633  -3.954 -10.994  1.00 88.61           H
ATOM   1995  HN  SER A 141      -6.624  -2.983 -12.092  1.00 88.61           H
ATOM   1996  N   VAL A 142      -9.188  -3.421 -13.937  1.00 90.44           N
ATOM   1997  CA  VAL A 142     -10.395  -3.176 -14.708  1.00 90.44           C
ATOM   1998  C   VAL A 142     -10.011  -2.747 -16.126  1.00 90.44           C
ATOM   1999  O   VAL A 142     -10.631  -3.176 -17.097  1.00 90.44           O
ATOM   2000  HA  VAL A 142     -10.946  -4.115 -14.763  1.00 90.44           H
ATOM   2001  CB  VAL A 142     -11.275  -2.151 -13.990  1.00 90.44           C
ATOM   2002  HB  VAL A 142     -10.693  -1.238 -13.867  1.00 90.44           H
ATOM   2003  CG1 VAL A 142     -12.512  -1.812 -14.823  1.00 90.44           C
ATOM   2004 1HG1 VAL A 142     -12.202  -1.395 -15.782  1.00 90.44           H
ATOM   2005 2HG1 VAL A 142     -13.096  -2.716 -14.992  1.00 90.44           H
ATOM   2006 3HG1 VAL A 142     -13.120  -1.081 -14.290  1.00 90.44           H
ATOM   2007  CG2 VAL A 142     -11.671  -2.648 -12.598  1.00 90.44           C
ATOM   2008 1HG2 VAL A 142     -12.225  -3.581 -12.689  1.00 90.44           H
ATOM   2009 2HG2 VAL A 142     -10.773  -2.815 -12.003  1.00 90.44           H
ATOM   2010 3HG2 VAL A 142     -12.296  -1.900 -12.110  1.00 90.44           H
ATOM   2011  HN  VAL A 142      -9.019  -2.770 -13.198  1.00 90.44           H
ATOM   2012  N   ASP A 143      -8.992  -1.904 -16.199  1.00 85.49           N
ATOM   2013  CA  ASP A 143      -8.538  -1.387 -17.479  1.00 85.49           C
ATOM   2014  C   ASP A 143      -8.081  -2.551 -18.360  1.00 85.49           C
ATOM   2015  O   ASP A 143      -8.397  -2.597 -19.548  1.00 85.49           O
ATOM   2016  HA  ASP A 143      -9.396  -0.861 -17.896  1.00 85.49           H
ATOM   2017  CB  ASP A 143      -7.353  -0.436 -17.300  1.00 85.49           C
ATOM   2018 1HB  ASP A 143      -7.652   0.411 -16.682  1.00 85.49           H
ATOM   2019 2HB  ASP A 143      -6.548  -0.947 -16.772  1.00 85.49           H
ATOM   2020  CG  ASP A 143      -6.844   0.066 -18.653  1.00 85.49           C
ATOM   2021  OD1 ASP A 143      -7.657   0.691 -19.368  1.00 85.49           O
ATOM   2022  OD2 ASP A 143      -5.654  -0.185 -18.941  1.00 85.49           O
ATOM   2023  HN  ASP A 143      -8.480  -1.575 -15.405  1.00 85.49           H
ATOM   2024  N   ARG A 144      -7.344  -3.465 -17.745  1.00 74.09           N
ATOM   2025  CA  ARG A 144      -6.829  -4.618 -18.462  1.00 74.09           C
ATOM   2026  C   ARG A 144      -7.982  -5.477 -18.985  1.00 74.09           C
ATOM   2027  O   ARG A 144      -7.946  -5.943 -20.123  1.00 74.09           O
ATOM   2028  HA  ARG A 144      -6.247  -4.199 -19.283  1.00 74.09           H
ATOM   2029  CB  ARG A 144      -5.934  -5.473 -17.561  1.00 74.09           C
ATOM   2030 1HB  ARG A 144      -6.412  -5.606 -16.590  1.00 74.09           H
ATOM   2031 2HB  ARG A 144      -5.815  -6.465 -17.996  1.00 74.09           H
ATOM   2032  CG  ARG A 144      -4.562  -4.822 -17.376  1.00 74.09           C
ATOM   2033 1HG  ARG A 144      -4.481  -3.946 -18.019  1.00 74.09           H
ATOM   2034 2HG  ARG A 144      -4.456  -4.474 -16.348  1.00 74.09           H
ATOM   2035  CD  ARG A 144      -3.439  -5.809 -17.704  1.00 74.09           C
ATOM   2036 1HD  ARG A 144      -3.477  -6.656 -17.019  1.00 74.09           H
ATOM   2037 2HD  ARG A 144      -3.575  -6.206 -18.710  1.00 74.09           H
ATOM   2038  NE  ARG A 144      -2.126  -5.134 -17.600  1.00 74.09           N
ATOM   2039  HE  ARG A 144      -2.118  -4.150 -17.423  1.00 74.09           H
ATOM   2040  CZ  ARG A 144      -0.948  -5.759 -17.730  1.00 74.09           C
ATOM   2041  NH1 ARG A 144      -0.900  -7.077 -17.968  1.00 74.09           N
ATOM   2042 1HH1 ARG A 144      -1.747  -7.601 -18.051  1.00 74.09           H
ATOM   2043 2HH1 ARG A 144      -0.016  -7.535 -18.063  1.00 74.09           H
ATOM   2044  NH2 ARG A 144       0.181  -5.046 -17.617  1.00 74.09           N
ATOM   2045 1HH2 ARG A 144       1.069  -5.497 -17.711  1.00 74.09           H
ATOM   2046 2HH2 ARG A 144       0.137  -4.063 -17.439  1.00 74.09           H
ATOM   2047  HN  ARG A 144      -7.099  -3.425 -16.776  1.00 74.09           H
ATOM   2048  N   TYR A 145      -8.978  -5.658 -18.130  1.00 86.37           N
ATOM   2049  CA  TYR A 145     -10.162  -6.409 -18.510  1.00 86.37           C
ATOM   2050  C   TYR A 145     -10.806  -5.819 -19.767  1.00 86.37           C
ATOM   2051  O   TYR A 145     -11.091  -6.542 -20.720  1.00 86.37           O
ATOM   2052  HA  TYR A 145      -9.859  -7.436 -18.714  1.00 86.37           H
ATOM   2053  CB  TYR A 145     -11.140  -6.274 -17.340  1.00 86.37           C
ATOM   2054 1HB  TYR A 145     -10.806  -6.917 -16.525  1.00 86.37           H
ATOM   2055 2HB  TYR A 145     -11.110  -5.249 -16.971  1.00 86.37           H
ATOM   2056  CG  TYR A 145     -12.585  -6.632 -17.693  1.00 86.37           C
ATOM   2057  CD1 TYR A 145     -13.525  -5.633 -17.848  1.00 86.37           C
ATOM   2058  HD1 TYR A 145     -13.237  -4.590 -17.719  1.00 86.37           H
ATOM   2059  CD2 TYR A 145     -12.949  -7.953 -17.855  1.00 86.37           C
ATOM   2060  HD2 TYR A 145     -12.206  -8.742 -17.733  1.00 86.37           H
ATOM   2061  CE1 TYR A 145     -14.885  -5.970 -18.179  1.00 86.37           C
ATOM   2062  HE1 TYR A 145     -15.637  -5.191 -18.304  1.00 86.37           H
ATOM   2063  CE2 TYR A 145     -14.309  -8.290 -18.187  1.00 86.37           C
ATOM   2064  HE2 TYR A 145     -14.610  -9.329 -18.318  1.00 86.37           H
ATOM   2065  CZ  TYR A 145     -15.210  -7.282 -18.332  1.00 86.37           C
ATOM   2066  OH  TYR A 145     -16.495  -7.600 -18.646  1.00 86.37           O
ATOM   2067  HH  TYR A 145     -16.585  -8.589 -18.755  1.00 86.37           H
ATOM   2068  HN  TYR A 145      -8.984  -5.304 -17.195  1.00 86.37           H
ATOM   2069  N   ILE A 146     -11.015  -4.512 -19.728  1.00 83.39           N
ATOM   2070  CA  ILE A 146     -11.694  -3.830 -20.816  1.00 83.39           C
ATOM   2071  C   ILE A 146     -10.867  -3.970 -22.095  1.00 83.39           C
ATOM   2072  O   ILE A 146     -11.419  -4.151 -23.180  1.00 83.39           O
ATOM   2073  HA  ILE A 146     -12.652  -4.329 -20.968  1.00 83.39           H
ATOM   2074  CB  ILE A 146     -11.996  -2.379 -20.435  1.00 83.39           C
ATOM   2075  HB  ILE A 146     -11.072  -1.920 -20.080  1.00 83.39           H
ATOM   2076  CG1 ILE A 146     -13.003  -2.312 -19.286  1.00 83.39           C
ATOM   2077 1HG1 ILE A 146     -13.990  -2.602 -19.646  1.00 83.39           H
ATOM   2078 2HG1 ILE A 146     -12.724  -3.026 -18.510  1.00 83.39           H
ATOM   2079  CG2 ILE A 146     -12.460  -1.577 -21.652  1.00 83.39           C
ATOM   2080 1HG2 ILE A 146     -11.678  -1.583 -22.411  1.00 83.39           H
ATOM   2081 2HG2 ILE A 146     -13.366  -2.027 -22.059  1.00 83.39           H
ATOM   2082 3HG2 ILE A 146     -12.667  -0.550 -21.353  1.00 83.39           H
ATOM   2083  CD1 ILE A 146     -13.065  -0.903 -18.691  1.00 83.39           C
ATOM   2084 1HD1 ILE A 146     -12.082  -0.626 -18.311  1.00 83.39           H
ATOM   2085 2HD1 ILE A 146     -13.368  -0.196 -19.464  1.00 83.39           H
ATOM   2086 3HD1 ILE A 146     -13.789  -0.884 -17.877  1.00 83.39           H
ATOM   2087  HN  ILE A 146     -10.730  -3.922 -18.972  1.00 83.39           H
ATOM   2088  N   ALA A 147      -9.556  -3.881 -21.927  1.00 81.72           N
ATOM   2089  CA  ALA A 147      -8.654  -3.871 -23.066  1.00 81.72           C
ATOM   2090  C   ALA A 147      -8.706  -5.231 -23.765  1.00 81.72           C
ATOM   2091  O   ALA A 147      -8.564  -5.313 -24.984  1.00 81.72           O
ATOM   2092  HA  ALA A 147      -9.000  -3.103 -23.757  1.00 81.72           H
ATOM   2093  CB  ALA A 147      -7.243  -3.511 -22.596  1.00 81.72           C
ATOM   2094 1HB  ALA A 147      -7.254  -2.524 -22.134  1.00 81.72           H
ATOM   2095 2HB  ALA A 147      -6.902  -4.249 -21.870  1.00 81.72           H
ATOM   2096 3HB  ALA A 147      -6.566  -3.504 -23.451  1.00 81.72           H
ATOM   2097  HN  ALA A 147      -9.110  -3.817 -21.034  1.00 81.72           H
ATOM   2098  N   ILE A 148      -8.911  -6.266 -22.962  1.00 78.34           N
ATOM   2099  CA  ILE A 148      -8.784  -7.628 -23.450  1.00 78.34           C
ATOM   2100  C   ILE A 148     -10.165  -8.153 -23.849  1.00 78.34           C
ATOM   2101  O   ILE A 148     -10.343  -8.669 -24.952  1.00 78.34           O
ATOM   2102  HA  ILE A 148      -8.156  -7.599 -24.341  1.00 78.34           H
ATOM   2103  CB  ILE A 148      -8.068  -8.503 -22.419  1.00 78.34           C
ATOM   2104  HB  ILE A 148      -8.564  -8.372 -21.457  1.00 78.34           H
ATOM   2105  CG1 ILE A 148      -6.614  -8.061 -22.241  1.00 78.34           C
ATOM   2106 1HG1 ILE A 148      -6.060  -8.243 -23.161  1.00 78.34           H
ATOM   2107 2HG1 ILE A 148      -6.577  -6.987 -22.054  1.00 78.34           H
ATOM   2108  CG2 ILE A 148      -8.176  -9.984 -22.786  1.00 78.34           C
ATOM   2109 1HG2 ILE A 148      -9.226 -10.274 -22.821  1.00 78.34           H
ATOM   2110 2HG2 ILE A 148      -7.721 -10.150 -23.762  1.00 78.34           H
ATOM   2111 3HG2 ILE A 148      -7.659 -10.583 -22.037  1.00 78.34           H
ATOM   2112  CD1 ILE A 148      -5.952  -8.809 -21.082  1.00 78.34           C
ATOM   2113 1HD1 ILE A 148      -6.495  -8.604 -20.160  1.00 78.34           H
ATOM   2114 2HD1 ILE A 148      -5.969  -9.880 -21.284  1.00 78.34           H
ATOM   2115 3HD1 ILE A 148      -4.919  -8.476 -20.978  1.00 78.34           H
ATOM   2116  HN  ILE A 148      -9.159  -6.184 -21.997  1.00 78.34           H
ATOM   2117  N   ALA A 149     -11.108  -8.005 -22.929  1.00 78.01           N
ATOM   2118  CA  ALA A 149     -12.408  -8.634 -23.083  1.00 78.01           C
ATOM   2119  C   ALA A 149     -13.256  -7.811 -24.055  1.00 78.01           C
ATOM   2120  O   ALA A 149     -14.066  -8.363 -24.798  1.00 78.01           O
ATOM   2121  HA  ALA A 149     -12.250  -9.627 -23.503  1.00 78.01           H
ATOM   2122  CB  ALA A 149     -13.070  -8.778 -21.711  1.00 78.01           C
ATOM   2123 1HB  ALA A 149     -12.442  -9.395 -21.068  1.00 78.01           H
ATOM   2124 2HB  ALA A 149     -13.194  -7.793 -21.261  1.00 78.01           H
ATOM   2125 3HB  ALA A 149     -14.046  -9.250 -21.826  1.00 78.01           H
ATOM   2126  HN  ALA A 149     -10.994  -7.467 -22.094  1.00 78.01           H
ATOM   2127  N   GLN A 150     -13.041  -6.504 -24.019  1.00 68.68           N
ATOM   2128  CA  GLN A 150     -13.839  -5.592 -24.820  1.00 68.68           C
ATOM   2129  C   GLN A 150     -12.950  -4.845 -25.817  1.00 68.68           C
ATOM   2130  O   GLN A 150     -13.156  -3.659 -26.071  1.00 68.68           O
ATOM   2131  HA  GLN A 150     -14.548  -6.222 -25.357  1.00 68.68           H
ATOM   2132  CB  GLN A 150     -14.610  -4.613 -23.933  1.00 68.68           C
ATOM   2133 1HB  GLN A 150     -13.908  -3.992 -23.376  1.00 68.68           H
ATOM   2134 2HB  GLN A 150     -15.204  -3.943 -24.554  1.00 68.68           H
ATOM   2135  CG  GLN A 150     -15.523  -5.359 -22.958  1.00 68.68           C
ATOM   2136 1HG  GLN A 150     -16.099  -6.111 -23.498  1.00 68.68           H
ATOM   2137 2HG  GLN A 150     -14.920  -5.888 -22.221  1.00 68.68           H
ATOM   2138  CD  GLN A 150     -16.475  -4.393 -22.250  1.00 68.68           C
ATOM   2139  OE1 GLN A 150     -16.428  -3.188 -22.434  1.00 68.68           O
ATOM   2140  NE2 GLN A 150     -17.337  -4.987 -21.430  1.00 68.68           N
ATOM   2141 1HE2 GLN A 150     -17.323  -5.981 -21.324  1.00 68.68           H
ATOM   2142 2HE2 GLN A 150     -18.001  -4.439 -20.920  1.00 68.68           H
ATOM   2143  HN  GLN A 150     -12.338  -6.069 -23.456  1.00 68.68           H
ATOM   2144  N   ALA A 151     -11.980  -5.570 -26.355  1.00 68.53           N
ATOM   2145  CA  ALA A 151     -10.925  -4.947 -27.135  1.00 68.53           C
ATOM   2146  C   ALA A 151     -11.549  -4.104 -28.248  1.00 68.53           C
ATOM   2147  O   ALA A 151     -11.075  -3.007 -28.542  1.00 68.53           O
ATOM   2148  HA  ALA A 151     -10.361  -4.294 -26.469  1.00 68.53           H
ATOM   2149  CB  ALA A 151      -9.986  -6.027 -27.679  1.00 68.53           C
ATOM   2150 1HB  ALA A 151      -9.546  -6.578 -26.848  1.00 68.53           H
ATOM   2151 2HB  ALA A 151     -10.549  -6.712 -28.312  1.00 68.53           H
ATOM   2152 3HB  ALA A 151      -9.195  -5.559 -28.264  1.00 68.53           H
ATOM   2153  HN  ALA A 151     -11.909  -6.564 -26.265  1.00 68.53           H
ATOM   2154  N   MET A 152     -12.604  -4.647 -28.838  1.00 58.31           N
ATOM   2155  CA  MET A 152     -13.229  -4.013 -29.987  1.00 58.31           C
ATOM   2156  C   MET A 152     -13.773  -2.630 -29.621  1.00 58.31           C
ATOM   2157  O   MET A 152     -13.550  -1.661 -30.344  1.00 58.31           O
ATOM   2158  HA  MET A 152     -12.440  -3.915 -30.733  1.00 58.31           H
ATOM   2159  CB  MET A 152     -14.371  -4.893 -30.497  1.00 58.31           C
ATOM   2160 1HB  MET A 152     -14.966  -5.248 -29.655  1.00 58.31           H
ATOM   2161 2HB  MET A 152     -15.035  -4.303 -31.130  1.00 58.31           H
ATOM   2162  CG  MET A 152     -13.833  -6.087 -31.287  1.00 58.31           C
ATOM   2163 1HG  MET A 152     -12.824  -5.874 -31.642  1.00 58.31           H
ATOM   2164 2HG  MET A 152     -13.764  -6.961 -30.640  1.00 58.31           H
ATOM   2165  SD  MET A 152     -14.904  -6.437 -32.671  1.00 58.31           S
ATOM   2166  CE  MET A 152     -16.214  -7.315 -31.835  1.00 58.31           C
ATOM   2167 1HE  MET A 152     -15.806  -8.204 -31.355  1.00 58.31           H
ATOM   2168 2HE  MET A 152     -16.662  -6.668 -31.081  1.00 58.31           H
ATOM   2169 3HE  MET A 152     -16.974  -7.609 -32.559  1.00 58.31           H
ATOM   2170  HN  MET A 152     -13.030  -5.503 -28.544  1.00 58.31           H
ATOM   2171  N   ARG A 153     -14.476  -2.584 -28.499  1.00 56.31           N
ATOM   2172  CA  ARG A 153     -15.058  -1.338 -28.031  1.00 56.31           C
ATOM   2173  C   ARG A 153     -13.969  -0.422 -27.468  1.00 56.31           C
ATOM   2174  O   ARG A 153     -14.203   0.765 -27.250  1.00 56.31           O
ATOM   2175  HA  ARG A 153     -15.522  -0.898 -28.914  1.00 56.31           H
ATOM   2176  CB  ARG A 153     -16.110  -1.592 -26.950  1.00 56.31           C
ATOM   2177 1HB  ARG A 153     -15.735  -2.329 -26.239  1.00 56.31           H
ATOM   2178 2HB  ARG A 153     -16.293  -0.674 -26.392  1.00 56.31           H
ATOM   2179  CG  ARG A 153     -17.420  -2.090 -27.566  1.00 56.31           C
ATOM   2180 1HG  ARG A 153     -17.725  -1.421 -28.370  1.00 56.31           H
ATOM   2181 2HG  ARG A 153     -17.266  -3.073 -28.011  1.00 56.31           H
ATOM   2182  CD  ARG A 153     -18.526  -2.168 -26.512  1.00 56.31           C
ATOM   2183 1HD  ARG A 153     -18.271  -2.915 -25.760  1.00 56.31           H
ATOM   2184 2HD  ARG A 153     -18.615  -1.213 -25.995  1.00 56.31           H
ATOM   2185  NE  ARG A 153     -19.813  -2.517 -27.154  1.00 56.31           N
ATOM   2186  HE  ARG A 153     -19.823  -2.640 -28.147  1.00 56.31           H
ATOM   2187  CZ  ARG A 153     -20.965  -2.678 -26.489  1.00 56.31           C
ATOM   2188  NH1 ARG A 153     -21.010  -2.524 -25.159  1.00 56.31           N
ATOM   2189 1HH1 ARG A 153     -20.179  -2.288 -24.655  1.00 56.31           H
ATOM   2190 2HH1 ARG A 153     -21.874  -2.646 -24.670  1.00 56.31           H
ATOM   2191  NH2 ARG A 153     -22.072  -2.994 -27.175  1.00 56.31           N
ATOM   2192 1HH2 ARG A 153     -22.940  -3.117 -26.694  1.00 56.31           H
ATOM   2193 2HH2 ARG A 153     -22.031  -3.106 -28.168  1.00 56.31           H
ATOM   2194  HN  ARG A 153     -14.651  -3.377 -27.915  1.00 56.31           H
ATOM   2195  N   ALA A 154     -12.802  -1.010 -27.249  1.00 59.79           N
ATOM   2196  CA  ALA A 154     -11.733  -0.315 -26.552  1.00 59.79           C
ATOM   2197  C   ALA A 154     -11.107   0.720 -27.489  1.00 59.79           C
ATOM   2198  O   ALA A 154     -10.666   1.779 -27.045  1.00 59.79           O
ATOM   2199  HA  ALA A 154     -12.174   0.201 -25.699  1.00 59.79           H
ATOM   2200  CB  ALA A 154     -10.711  -1.331 -26.040  1.00 59.79           C
ATOM   2201 1HB  ALA A 154     -11.200  -2.025 -25.355  1.00 59.79           H
ATOM   2202 2HB  ALA A 154     -10.296  -1.885 -26.882  1.00 59.79           H
ATOM   2203 3HB  ALA A 154      -9.910  -0.809 -25.517  1.00 59.79           H
ATOM   2204  HN  ALA A 154     -12.582  -1.941 -27.538  1.00 59.79           H
ATOM   2205  N   HIS A 155     -11.088   0.377 -28.769  1.00 54.95           N
ATOM   2206  CA  HIS A 155     -10.340   1.155 -29.742  1.00 54.95           C
ATOM   2207  C   HIS A 155     -11.077   2.465 -30.027  1.00 54.95           C
ATOM   2208  O   HIS A 155     -10.452   3.516 -30.163  1.00 54.95           O
ATOM   2209  HA  HIS A 155      -9.376   1.382 -29.286  1.00 54.95           H
ATOM   2210  CB  HIS A 155     -10.076   0.335 -31.006  1.00 54.95           C
ATOM   2211 1HB  HIS A 155     -10.562  -0.635 -30.906  1.00 54.95           H
ATOM   2212 2HB  HIS A 155     -10.539   0.838 -31.856  1.00 54.95           H
ATOM   2213  CG  HIS A 155      -8.612   0.120 -31.304  1.00 54.95           C
ATOM   2214  ND1 HIS A 155      -7.801   1.109 -31.833  1.00 54.95           N
ATOM   2215  HD1 HIS A 155      -8.088   2.039 -32.066  1.00 54.95           H
ATOM   2216  CD2 HIS A 155      -7.821  -0.979 -31.141  1.00 54.95           C
ATOM   2217  HD2 HIS A 155      -8.142  -1.942 -30.744  1.00 54.95           H
ATOM   2218  CE1 HIS A 155      -6.580   0.616 -31.979  1.00 54.95           C
ATOM   2219  HE1 HIS A 155      -5.715   1.151 -32.372  1.00 54.95           H
ATOM   2220  NE2 HIS A 155      -6.594  -0.679 -31.550  1.00 54.95           N
ATOM   2221  HN  HIS A 155     -11.571  -0.415 -29.143  1.00 54.95           H
ATOM   2222  N   THR A 156     -12.395   2.360 -30.110  1.00 62.33           N
ATOM   2223  CA  THR A 156     -13.202   3.453 -30.624  1.00 62.33           C
ATOM   2224  C   THR A 156     -13.271   4.591 -29.604  1.00 62.33           C
ATOM   2225  O   THR A 156     -13.408   5.755 -29.976  1.00 62.33           O
ATOM   2226  HA  THR A 156     -12.715   3.850 -31.515  1.00 62.33           H
ATOM   2227  CB  THR A 156     -14.574   2.890 -31.001  1.00 62.33           C
ATOM   2228  HB  THR A 156     -15.280   3.694 -31.210  1.00 62.33           H
ATOM   2229  OG1 THR A 156     -14.914   2.042 -29.907  1.00 62.33           O
ATOM   2230  HG1 THR A 156     -15.824   1.652 -30.047  1.00 62.33           H
ATOM   2231  CG2 THR A 156     -14.510   1.943 -32.201  1.00 62.33           C
ATOM   2232 1HG2 THR A 156     -13.856   1.104 -31.967  1.00 62.33           H
ATOM   2233 2HG2 THR A 156     -14.118   2.479 -33.066  1.00 62.33           H
ATOM   2234 3HG2 THR A 156     -15.510   1.573 -32.426  1.00 62.33           H
ATOM   2235  HN  THR A 156     -12.909   1.548 -29.833  1.00 62.33           H
ATOM   2236  N   TRP A 157     -13.173   4.214 -28.338  1.00 58.09           N
ATOM   2237  CA  TRP A 157     -13.480   5.136 -27.257  1.00 58.09           C
ATOM   2238  C   TRP A 157     -12.165   5.520 -26.576  1.00 58.09           C
ATOM   2239  O   TRP A 157     -12.143   5.808 -25.380  1.00 58.09           O
ATOM   2240  HA  TRP A 157     -13.945   6.019 -27.695  1.00 58.09           H
ATOM   2241  CB  TRP A 157     -14.499   4.528 -26.291  1.00 58.09           C
ATOM   2242 1HB  TRP A 157     -14.144   3.548 -25.974  1.00 58.09           H
ATOM   2243 2HB  TRP A 157     -14.555   5.151 -25.398  1.00 58.09           H
ATOM   2244  CG  TRP A 157     -15.903   4.380 -26.880  1.00 58.09           C
ATOM   2245  CD1 TRP A 157     -16.283   3.641 -27.931  1.00 58.09           C
ATOM   2246  HD1 TRP A 157     -15.607   3.026 -28.525  1.00 58.09           H
ATOM   2247  CD2 TRP A 157     -17.107   5.020 -26.405  1.00 58.09           C
ATOM   2248  NE1 TRP A 157     -17.638   3.758 -28.168  1.00 58.09           N
ATOM   2249  HE1 TRP A 157     -18.153   3.303 -28.895  1.00 58.09           H
ATOM   2250  CE2 TRP A 157     -18.155   4.622 -27.210  1.00 58.09           C
ATOM   2251  CE3 TRP A 157     -17.303   5.905 -25.330  1.00 58.09           C
ATOM   2252  HE3 TRP A 157     -16.493   6.233 -24.680  1.00 58.09           H
ATOM   2253  CZ2 TRP A 157     -19.472   5.060 -27.026  1.00 58.09           C
ATOM   2254  HZ2 TRP A 157     -20.282   4.731 -27.676  1.00 58.09           H
ATOM   2255  CZ3 TRP A 157     -18.625   6.333 -25.160  1.00 58.09           C
ATOM   2256  HZ3 TRP A 157     -18.833   7.021 -24.340  1.00 58.09           H
ATOM   2257  CH2 TRP A 157     -19.691   5.942 -25.962  1.00 58.09           C
ATOM   2258  HH2 TRP A 157     -20.694   6.321 -25.763  1.00 58.09           H
ATOM   2259  HN  TRP A 157     -12.890   3.301 -28.046  1.00 58.09           H
ATOM   2260  N   ARG A 158     -11.102   5.512 -27.366  1.00 59.98           N
ATOM   2261  CA  ARG A 158      -9.766   5.692 -26.824  1.00 59.98           C
ATOM   2262  C   ARG A 158      -9.665   7.031 -26.091  1.00 59.98           C
ATOM   2263  O   ARG A 158      -9.123   7.101 -24.989  1.00 59.98           O
ATOM   2264  HA  ARG A 158      -9.630   4.857 -26.136  1.00 59.98           H
ATOM   2265  CB  ARG A 158      -8.711   5.644 -27.931  1.00 59.98           C
ATOM   2266 1HB  ARG A 158      -8.851   4.746 -28.533  1.00 59.98           H
ATOM   2267 2HB  ARG A 158      -8.839   6.497 -28.597  1.00 59.98           H
ATOM   2268  CG  ARG A 158      -7.298   5.655 -27.344  1.00 59.98           C
ATOM   2269 1HG  ARG A 158      -7.129   6.592 -26.813  1.00 59.98           H
ATOM   2270 2HG  ARG A 158      -7.198   4.852 -26.614  1.00 59.98           H
ATOM   2271  CD  ARG A 158      -6.247   5.488 -28.442  1.00 59.98           C
ATOM   2272 1HD  ARG A 158      -6.380   4.528 -28.942  1.00 59.98           H
ATOM   2273 2HD  ARG A 158      -6.373   6.262 -29.199  1.00 59.98           H
ATOM   2274  NE  ARG A 158      -4.889   5.568 -27.860  1.00 59.98           N
ATOM   2275  HE  ARG A 158      -4.808   5.795 -26.889  1.00 59.98           H
ATOM   2276  CZ  ARG A 158      -3.761   5.356 -28.551  1.00 59.98           C
ATOM   2277  NH1 ARG A 158      -3.809   5.048 -29.854  1.00 59.98           N
ATOM   2278 1HH1 ARG A 158      -4.692   4.975 -30.318  1.00 59.98           H
ATOM   2279 2HH1 ARG A 158      -2.963   4.891 -30.363  1.00 59.98           H
ATOM   2280  NH2 ARG A 158      -2.583   5.456 -27.919  1.00 59.98           N
ATOM   2281 1HH2 ARG A 158      -1.732   5.300 -28.421  1.00 59.98           H
ATOM   2282 2HH2 ARG A 158      -2.555   5.686 -26.946  1.00 59.98           H
ATOM   2283  HN  ARG A 158     -11.142   5.387 -28.357  1.00 59.98           H
ATOM   2284  N   GLU A 159     -10.197   8.061 -26.732  1.00 65.32           N
ATOM   2285  CA  GLU A 159     -10.085   9.410 -26.204  1.00 65.32           C
ATOM   2286  C   GLU A 159     -10.928   9.556 -24.936  1.00 65.32           C
ATOM   2287  O   GLU A 159     -10.458  10.085 -23.930  1.00 65.32           O
ATOM   2288  HA  GLU A 159      -9.029   9.540 -25.963  1.00 65.32           H
ATOM   2289  CB  GLU A 159     -10.491  10.446 -27.254  1.00 65.32           C
ATOM   2290 1HB  GLU A 159     -11.433  10.151 -27.716  1.00 65.32           H
ATOM   2291 2HB  GLU A 159     -10.525  11.436 -26.800  1.00 65.32           H
ATOM   2292  CG  GLU A 159      -9.454  10.523 -28.377  1.00 65.32           C
ATOM   2293 1HG  GLU A 159      -8.455  10.609 -27.950  1.00 65.32           H
ATOM   2294 2HG  GLU A 159      -9.474   9.602 -28.959  1.00 65.32           H
ATOM   2295  CD  GLU A 159      -9.727  11.718 -29.294  1.00 65.32           C
ATOM   2296  OE1 GLU A 159      -8.783  12.108 -30.014  1.00 65.32           O
ATOM   2297  OE2 GLU A 159     -10.874  12.213 -29.254  1.00 65.32           O
ATOM   2298  HN  GLU A 159     -10.696   7.986 -27.596  1.00 65.32           H
ATOM   2299  N   LYS A 160     -12.160   9.076 -25.025  1.00 70.73           N
ATOM   2300  CA  LYS A 160     -13.083   9.173 -23.907  1.00 70.73           C
ATOM   2301  C   LYS A 160     -12.487   8.458 -22.694  1.00 70.73           C
ATOM   2302  O   LYS A 160     -12.646   8.911 -21.561  1.00 70.73           O
ATOM   2303  HA  LYS A 160     -13.193  10.231 -23.665  1.00 70.73           H
ATOM   2304  CB  LYS A 160     -14.466   8.655 -24.308  1.00 70.73           C
ATOM   2305 1HB  LYS A 160     -14.373   7.664 -24.752  1.00 70.73           H
ATOM   2306 2HB  LYS A 160     -15.090   8.549 -23.420  1.00 70.73           H
ATOM   2307  CG  LYS A 160     -15.140   9.604 -25.301  1.00 70.73           C
ATOM   2308 1HG  LYS A 160     -15.016  10.634 -24.968  1.00 70.73           H
ATOM   2309 2HG  LYS A 160     -14.654   9.523 -26.274  1.00 70.73           H
ATOM   2310  CD  LYS A 160     -16.630   9.283 -25.441  1.00 70.73           C
ATOM   2311 1HD  LYS A 160     -16.755   8.239 -25.729  1.00 70.73           H
ATOM   2312 2HD  LYS A 160     -17.125   9.410 -24.479  1.00 70.73           H
ATOM   2313  CE  LYS A 160     -17.290  10.188 -26.484  1.00 70.73           C
ATOM   2314 1HE  LYS A 160     -17.184  11.231 -26.188  1.00 70.73           H
ATOM   2315 2HE  LYS A 160     -16.784  10.076 -27.443  1.00 70.73           H
ATOM   2316  NZ  LYS A 160     -18.723   9.850 -26.630  1.00 70.73           N
ATOM   2317 1HZ  LYS A 160     -19.152  10.479 -27.300  1.00 70.73           H
ATOM   2318 2HZ  LYS A 160     -18.814   8.894 -26.956  1.00 70.73           H
ATOM   2319 3HZ  LYS A 160     -19.186   9.946 -25.733  1.00 70.73           H
ATOM   2320  HN  LYS A 160     -12.528   8.628 -25.839  1.00 70.73           H
ATOM   2321  N   ARG A 161     -11.812   7.352 -22.972  1.00 69.01           N
ATOM   2322  CA  ARG A 161     -11.197   6.565 -21.917  1.00 69.01           C
ATOM   2323  C   ARG A 161     -10.131   7.388 -21.193  1.00 69.01           C
ATOM   2324  O   ARG A 161      -9.977   7.281 -19.977  1.00 69.01           O
ATOM   2325  HA  ARG A 161     -12.018   6.309 -21.246  1.00 69.01           H
ATOM   2326  CB  ARG A 161     -10.556   5.294 -22.479  1.00 69.01           C
ATOM   2327 1HB  ARG A 161      -9.989   5.536 -23.378  1.00 69.01           H
ATOM   2328 2HB  ARG A 161      -9.849   4.888 -21.755  1.00 69.01           H
ATOM   2329  CG  ARG A 161     -11.619   4.243 -22.807  1.00 69.01           C
ATOM   2330 1HG  ARG A 161     -12.150   3.962 -21.898  1.00 69.01           H
ATOM   2331 2HG  ARG A 161     -12.356   4.667 -23.490  1.00 69.01           H
ATOM   2332  CD  ARG A 161     -10.985   3.002 -23.439  1.00 69.01           C
ATOM   2333 1HD  ARG A 161     -10.470   3.275 -24.360  1.00 69.01           H
ATOM   2334 2HD  ARG A 161     -10.236   2.584 -22.766  1.00 69.01           H
ATOM   2335  NE  ARG A 161     -12.027   1.991 -23.724  1.00 69.01           N
ATOM   2336  HE  ARG A 161     -12.979   2.297 -23.765  1.00 69.01           H
ATOM   2337  CZ  ARG A 161     -11.777   0.691 -23.930  1.00 69.01           C
ATOM   2338  NH1 ARG A 161     -10.521   0.225 -23.887  1.00 69.01           N
ATOM   2339 1HH1 ARG A 161      -9.762   0.849 -23.699  1.00 69.01           H
ATOM   2340 2HH1 ARG A 161     -10.342  -0.746 -24.042  1.00 69.01           H
ATOM   2341  NH2 ARG A 161     -12.800  -0.137 -24.180  1.00 69.01           N
ATOM   2342 1HH2 ARG A 161     -12.630  -1.110 -24.336  1.00 69.01           H
ATOM   2343 2HH2 ARG A 161     -13.735   0.219 -24.211  1.00 69.01           H
ATOM   2344  HN  ARG A 161     -11.683   6.993 -23.896  1.00 69.01           H
ATOM   2345  N   LEU A 162      -9.420   8.192 -21.971  1.00 81.63           N
ATOM   2346  CA  LEU A 162      -8.355   9.014 -21.423  1.00 81.63           C
ATOM   2347  C   LEU A 162      -8.956  10.061 -20.482  1.00 81.63           C
ATOM   2348  O   LEU A 162      -8.377  10.373 -19.443  1.00 81.63           O
ATOM   2349  HA  LEU A 162      -7.704   8.361 -20.842  1.00 81.63           H
ATOM   2350  CB  LEU A 162      -7.508   9.613 -22.548  1.00 81.63           C
ATOM   2351 1HB  LEU A 162      -7.153   8.800 -23.181  1.00 81.63           H
ATOM   2352 2HB  LEU A 162      -8.151  10.240 -23.165  1.00 81.63           H
ATOM   2353  CG  LEU A 162      -6.300  10.444 -22.109  1.00 81.63           C
ATOM   2354  HG  LEU A 162      -6.648  11.215 -21.422  1.00 81.63           H
ATOM   2355  CD1 LEU A 162      -5.290   9.583 -21.348  1.00 81.63           C
ATOM   2356 1HD1 LEU A 162      -5.765   9.162 -20.462  1.00 81.63           H
ATOM   2357 2HD1 LEU A 162      -4.943   8.775 -21.992  1.00 81.63           H
ATOM   2358 3HD1 LEU A 162      -4.442  10.198 -21.048  1.00 81.63           H
ATOM   2359  CD2 LEU A 162      -5.662  11.157 -23.303  1.00 81.63           C
ATOM   2360 1HD2 LEU A 162      -5.331  10.418 -24.033  1.00 81.63           H
ATOM   2361 2HD2 LEU A 162      -6.394  11.820 -23.763  1.00 81.63           H
ATOM   2362 3HD2 LEU A 162      -4.807  11.740 -22.963  1.00 81.63           H
ATOM   2363  HN  LEU A 162      -9.563   8.287 -22.956  1.00 81.63           H
ATOM   2364  N   LEU A 163     -10.111  10.574 -20.881  1.00 82.71           N
ATOM   2365  CA  LEU A 163     -10.802  11.572 -20.081  1.00 82.71           C
ATOM   2366  C   LEU A 163     -11.251  10.940 -18.763  1.00 82.71           C
ATOM   2367  O   LEU A 163     -10.994  11.484 -17.690  1.00 82.71           O
ATOM   2368  HA  LEU A 163     -10.087  12.364 -19.859  1.00 82.71           H
ATOM   2369  CB  LEU A 163     -11.943  12.203 -20.882  1.00 82.71           C
ATOM   2370 1HB  LEU A 163     -11.539  12.571 -21.824  1.00 82.71           H
ATOM   2371 2HB  LEU A 163     -12.663  11.422 -21.127  1.00 82.71           H
ATOM   2372  CG  LEU A 163     -12.689  13.349 -20.196  1.00 82.71           C
ATOM   2373  HG  LEU A 163     -13.023  13.003 -19.218  1.00 82.71           H
ATOM   2374  CD1 LEU A 163     -11.762  14.543 -19.960  1.00 82.71           C
ATOM   2375 1HD1 LEU A 163     -10.930  14.238 -19.325  1.00 82.71           H
ATOM   2376 2HD1 LEU A 163     -11.377  14.899 -20.916  1.00 82.71           H
ATOM   2377 3HD1 LEU A 163     -12.317  15.344 -19.472  1.00 82.71           H
ATOM   2378  CD2 LEU A 163     -13.938  13.741 -20.987  1.00 82.71           C
ATOM   2379 1HD2 LEU A 163     -13.649  14.061 -21.988  1.00 82.71           H
ATOM   2380 2HD2 LEU A 163     -14.607  12.883 -21.059  1.00 82.71           H
ATOM   2381 3HD2 LEU A 163     -14.450  14.558 -20.478  1.00 82.71           H
ATOM   2382  HN  LEU A 163     -10.572  10.320 -21.731  1.00 82.71           H
ATOM   2383  N   TYR A 164     -11.915   9.800 -18.886  1.00 77.69           N
ATOM   2384  CA  TYR A 164     -12.424   9.100 -17.718  1.00 77.69           C
ATOM   2385  C   TYR A 164     -11.285   8.698 -16.780  1.00 77.69           C
ATOM   2386  O   TYR A 164     -11.443   8.720 -15.560  1.00 77.69           O
ATOM   2387  HA  TYR A 164     -13.099   9.774 -17.190  1.00 77.69           H
ATOM   2388  CB  TYR A 164     -13.104   7.836 -18.247  1.00 77.69           C
ATOM   2389 1HB  TYR A 164     -12.446   7.358 -18.973  1.00 77.69           H
ATOM   2390 2HB  TYR A 164     -13.233   7.133 -17.424  1.00 77.69           H
ATOM   2391  CG  TYR A 164     -14.464   8.087 -18.902  1.00 77.69           C
ATOM   2392  CD1 TYR A 164     -15.423   8.825 -18.238  1.00 77.69           C
ATOM   2393  HD1 TYR A 164     -15.212   9.228 -17.248  1.00 77.69           H
ATOM   2394  CD2 TYR A 164     -14.730   7.577 -20.156  1.00 77.69           C
ATOM   2395  HD2 TYR A 164     -13.973   6.994 -20.680  1.00 77.69           H
ATOM   2396  CE1 TYR A 164     -16.703   9.062 -18.855  1.00 77.69           C
ATOM   2397  HE1 TYR A 164     -17.469   9.642 -18.342  1.00 77.69           H
ATOM   2398  CE2 TYR A 164     -16.010   7.814 -20.772  1.00 77.69           C
ATOM   2399  HE2 TYR A 164     -16.234   7.416 -21.762  1.00 77.69           H
ATOM   2400  CZ  TYR A 164     -16.933   8.545 -20.091  1.00 77.69           C
ATOM   2401  OH  TYR A 164     -18.142   8.768 -20.673  1.00 77.69           O
ATOM   2402  HH  TYR A 164     -18.719   9.312 -20.064  1.00 77.69           H
ATOM   2403  HN  TYR A 164     -12.107   9.356 -19.761  1.00 77.69           H
ATOM   2404  N   SER A 165     -10.161   8.341 -17.385  1.00 87.99           N
ATOM   2405  CA  SER A 165      -9.004   7.911 -16.619  1.00 87.99           C
ATOM   2406  C   SER A 165      -8.510   9.054 -15.730  1.00 87.99           C
ATOM   2407  O   SER A 165      -8.062   8.824 -14.608  1.00 87.99           O
ATOM   2408  HA  SER A 165      -9.353   7.077 -16.011  1.00 87.99           H
ATOM   2409  CB  SER A 165      -7.880   7.432 -17.541  1.00 87.99           C
ATOM   2410 1HB  SER A 165      -7.124   6.914 -16.952  1.00 87.99           H
ATOM   2411 2HB  SER A 165      -8.279   6.710 -18.254  1.00 87.99           H
ATOM   2412  OG  SER A 165      -7.274   8.511 -18.249  1.00 87.99           O
ATOM   2413  HG  SER A 165      -7.970   9.178 -18.516  1.00 87.99           H
ATOM   2414  HN  SER A 165     -10.035   8.342 -18.377  1.00 87.99           H
ATOM   2415  N   LYS A 166      -8.608  10.262 -16.266  1.00 85.02           N
ATOM   2416  CA  LYS A 166      -8.216  11.446 -15.519  1.00 85.02           C
ATOM   2417  C   LYS A 166      -9.157  11.625 -14.327  1.00 85.02           C
ATOM   2418  O   LYS A 166      -8.706  11.837 -13.202  1.00 85.02           O
ATOM   2419  HA  LYS A 166      -7.208  11.275 -15.141  1.00 85.02           H
ATOM   2420  CB  LYS A 166      -8.153  12.664 -16.442  1.00 85.02           C
ATOM   2421 1HB  LYS A 166      -9.068  12.728 -17.031  1.00 85.02           H
ATOM   2422 2HB  LYS A 166      -8.096  13.574 -15.845  1.00 85.02           H
ATOM   2423  CG  LYS A 166      -6.943  12.583 -17.376  1.00 85.02           C
ATOM   2424 1HG  LYS A 166      -6.028  12.526 -16.787  1.00 85.02           H
ATOM   2425 2HG  LYS A 166      -6.998  11.670 -17.969  1.00 85.02           H
ATOM   2426  CD  LYS A 166      -6.884  13.798 -18.303  1.00 85.02           C
ATOM   2427 1HD  LYS A 166      -7.785  13.837 -18.916  1.00 85.02           H
ATOM   2428 2HD  LYS A 166      -6.863  14.713 -17.710  1.00 85.02           H
ATOM   2429  CE  LYS A 166      -5.650  13.740 -19.205  1.00 85.02           C
ATOM   2430 1HE  LYS A 166      -4.753  13.624 -18.597  1.00 85.02           H
ATOM   2431 2HE  LYS A 166      -5.709  12.868 -19.856  1.00 85.02           H
ATOM   2432  NZ  LYS A 166      -5.546  14.970 -20.022  1.00 85.02           N
ATOM   2433 1HZ  LYS A 166      -4.729  14.910 -20.620  1.00 85.02           H
ATOM   2434 2HZ  LYS A 166      -6.378  15.066 -20.595  1.00 85.02           H
ATOM   2435 3HZ  LYS A 166      -5.461  15.775 -19.412  1.00 85.02           H
ATOM   2436  HN  LYS A 166      -8.947  10.438 -17.190  1.00 85.02           H
ATOM   2437  N   MET A 167     -10.448  11.534 -14.613  1.00 86.00           N
ATOM   2438  CA  MET A 167     -11.458  11.729 -13.586  1.00 86.00           C
ATOM   2439  C   MET A 167     -11.309  10.695 -12.468  1.00 86.00           C
ATOM   2440  O   MET A 167     -11.354  11.041 -11.288  1.00 86.00           O
ATOM   2441  HA  MET A 167     -11.285  12.730 -13.191  1.00 86.00           H
ATOM   2442  CB  MET A 167     -12.850  11.609 -14.210  1.00 86.00           C
ATOM   2443 1HB  MET A 167     -12.932  10.664 -14.747  1.00 86.00           H
ATOM   2444 2HB  MET A 167     -13.604  11.596 -13.424  1.00 86.00           H
ATOM   2445  CG  MET A 167     -13.123  12.771 -15.167  1.00 86.00           C
ATOM   2446 1HG  MET A 167     -13.062  13.718 -14.631  1.00 86.00           H
ATOM   2447 2HG  MET A 167     -12.362  12.797 -15.947  1.00 86.00           H
ATOM   2448  SD  MET A 167     -14.740  12.590 -15.901  1.00 86.00           S
ATOM   2449  CE  MET A 167     -15.765  12.958 -14.487  1.00 86.00           C
ATOM   2450 1HE  MET A 167     -15.557  12.242 -13.692  1.00 86.00           H
ATOM   2451 2HE  MET A 167     -15.549  13.966 -14.134  1.00 86.00           H
ATOM   2452 3HE  MET A 167     -16.815  12.889 -14.772  1.00 86.00           H
ATOM   2453  HN  MET A 167     -10.806  11.332 -15.525  1.00 86.00           H
ATOM   2454  N   VAL A 168     -11.134   9.448 -12.878  1.00 93.66           N
ATOM   2455  CA  VAL A 168     -11.038   8.354 -11.927  1.00 93.66           C
ATOM   2456  C   VAL A 168      -9.835   8.584 -11.011  1.00 93.66           C
ATOM   2457  O   VAL A 168      -9.928   8.397  -9.799  1.00 93.66           O
ATOM   2458  HA  VAL A 168     -11.946   8.363 -11.322  1.00 93.66           H
ATOM   2459  CB  VAL A 168     -10.977   7.018 -12.670  1.00 93.66           C
ATOM   2460  HB  VAL A 168     -10.182   7.083 -13.412  1.00 93.66           H
ATOM   2461  CG1 VAL A 168     -10.635   5.874 -11.714  1.00 93.66           C
ATOM   2462 1HG1 VAL A 168      -9.665   6.062 -11.254  1.00 93.66           H
ATOM   2463 2HG1 VAL A 168     -11.398   5.807 -10.938  1.00 93.66           H
ATOM   2464 3HG1 VAL A 168     -10.598   4.936 -12.268  1.00 93.66           H
ATOM   2465  CG2 VAL A 168     -12.288   6.741 -13.409  1.00 93.66           C
ATOM   2466 1HG2 VAL A 168     -13.109   6.705 -12.692  1.00 93.66           H
ATOM   2467 2HG2 VAL A 168     -12.472   7.535 -14.132  1.00 93.66           H
ATOM   2468 3HG2 VAL A 168     -12.218   5.785 -13.928  1.00 93.66           H
ATOM   2469  HN  VAL A 168     -11.058   9.180 -13.839  1.00 93.66           H
ATOM   2470  N   CYS A 169      -8.732   8.986 -11.626  1.00 94.72           N
ATOM   2471  CA  CYS A 169      -7.508   9.232 -10.882  1.00 94.72           C
ATOM   2472  C   CYS A 169      -7.792  10.306  -9.831  1.00 94.72           C
ATOM   2473  O   CYS A 169      -7.428  10.151  -8.666  1.00 94.72           O
ATOM   2474  HA  CYS A 169      -7.235   8.289 -10.408  1.00 94.72           H
ATOM   2475  CB  CYS A 169      -6.355   9.628 -11.806  1.00 94.72           C
ATOM   2476 1HB  CYS A 169      -6.681  10.408 -12.495  1.00 94.72           H
ATOM   2477 2HB  CYS A 169      -5.535  10.043 -11.221  1.00 94.72           H
ATOM   2478  SG  CYS A 169      -5.775   8.169 -12.746  1.00 94.72           S
ATOM   2479  HG  CYS A 169      -6.755   8.184 -13.645  1.00 94.72           H
ATOM   2480  HN  CYS A 169      -8.667   9.143 -12.611  1.00 94.72           H
ATOM   2481  N   PHE A 170      -8.439  11.372 -10.279  1.00 94.09           N
ATOM   2482  CA  PHE A 170      -8.744  12.487  -9.400  1.00 94.09           C
ATOM   2483  C   PHE A 170      -9.609  12.036  -8.222  1.00 94.09           C
ATOM   2484  O   PHE A 170      -9.342  12.397  -7.076  1.00 94.09           O
ATOM   2485  HA  PHE A 170      -7.796  12.873  -9.026  1.00 94.09           H
ATOM   2486  CB  PHE A 170      -9.525  13.510 -10.229  1.00 94.09           C
ATOM   2487 1HB  PHE A 170      -8.931  13.785 -11.100  1.00 94.09           H
ATOM   2488 2HB  PHE A 170     -10.436  13.041 -10.599  1.00 94.09           H
ATOM   2489  CG  PHE A 170      -9.897  14.779  -9.460  1.00 94.09           C
ATOM   2490  CD1 PHE A 170     -11.166  14.948  -9.000  1.00 94.09           C
ATOM   2491  HD1 PHE A 170     -11.917  14.179  -9.178  1.00 94.09           H
ATOM   2492  CD2 PHE A 170      -8.960  15.739  -9.238  1.00 94.09           C
ATOM   2493  HD2 PHE A 170      -7.943  15.604  -9.607  1.00 94.09           H
ATOM   2494  CE1 PHE A 170     -11.511  16.126  -8.287  1.00 94.09           C
ATOM   2495  HE1 PHE A 170     -12.528  16.262  -7.918  1.00 94.09           H
ATOM   2496  CE2 PHE A 170      -9.305  16.917  -8.525  1.00 94.09           C
ATOM   2497  HE2 PHE A 170      -8.554  17.687  -8.347  1.00 94.09           H
ATOM   2498  CZ  PHE A 170     -10.574  17.086  -8.065  1.00 94.09           C
ATOM   2499  HZ  PHE A 170     -10.839  17.991  -7.517  1.00 94.09           H
ATOM   2500  HN  PHE A 170      -8.753  11.479 -11.223  1.00 94.09           H
ATOM   2501  N   THR A 171     -10.629  11.254  -8.543  1.00 93.76           N
ATOM   2502  CA  THR A 171     -11.553  10.774  -7.529  1.00 93.76           C
ATOM   2503  C   THR A 171     -10.809   9.948  -6.478  1.00 93.76           C
ATOM   2504  O   THR A 171     -11.109  10.036  -5.288  1.00 93.76           O
ATOM   2505  HA  THR A 171     -11.978  11.637  -7.016  1.00 93.76           H
ATOM   2506  CB  THR A 171     -12.668   9.999  -8.234  1.00 93.76           C
ATOM   2507  HB  THR A 171     -12.284   9.078  -8.672  1.00 93.76           H
ATOM   2508  OG1 THR A 171     -13.214  10.938  -9.156  1.00 93.76           O
ATOM   2509  HG1 THR A 171     -12.758  10.852 -10.042  1.00 93.76           H
ATOM   2510  CG2 THR A 171     -13.835   9.672  -7.300  1.00 93.76           C
ATOM   2511 1HG2 THR A 171     -14.262  10.597  -6.914  1.00 93.76           H
ATOM   2512 2HG2 THR A 171     -13.476   9.063  -6.470  1.00 93.76           H
ATOM   2513 3HG2 THR A 171     -14.597   9.121  -7.850  1.00 93.76           H
ATOM   2514  HN  THR A 171     -10.828  10.948  -9.474  1.00 93.76           H
ATOM   2515  N   ILE A 172      -9.854   9.164  -6.955  1.00 94.70           N
ATOM   2516  CA  ILE A 172      -9.087   8.299  -6.075  1.00 94.70           C
ATOM   2517  C   ILE A 172      -8.304   9.157  -5.079  1.00 94.70           C
ATOM   2518  O   ILE A 172      -8.309   8.882  -3.880  1.00 94.70           O
ATOM   2519  HA  ILE A 172      -9.796   7.686  -5.519  1.00 94.70           H
ATOM   2520  CB  ILE A 172      -8.208   7.348  -6.890  1.00 94.70           C
ATOM   2521  HB  ILE A 172      -7.736   7.920  -7.689  1.00 94.70           H
ATOM   2522  CG1 ILE A 172      -9.051   6.256  -7.553  1.00 94.70           C
ATOM   2523 1HG1 ILE A 172      -9.424   5.569  -6.794  1.00 94.70           H
ATOM   2524 2HG1 ILE A 172      -9.921   6.705  -8.033  1.00 94.70           H
ATOM   2525  CG2 ILE A 172      -7.087   6.763  -6.030  1.00 94.70           C
ATOM   2526 1HG2 ILE A 172      -6.464   7.572  -5.646  1.00 94.70           H
ATOM   2527 2HG2 ILE A 172      -7.519   6.211  -5.196  1.00 94.70           H
ATOM   2528 3HG2 ILE A 172      -6.478   6.091  -6.634  1.00 94.70           H
ATOM   2529  CD1 ILE A 172      -8.231   5.485  -8.589  1.00 94.70           C
ATOM   2530 1HD1 ILE A 172      -7.880   6.171  -9.360  1.00 94.70           H
ATOM   2531 2HD1 ILE A 172      -7.375   5.018  -8.101  1.00 94.70           H
ATOM   2532 3HD1 ILE A 172      -8.854   4.715  -9.045  1.00 94.70           H
ATOM   2533  HN  ILE A 172      -9.602   9.114  -7.921  1.00 94.70           H
ATOM   2534  N   TRP A 173      -7.650  10.178  -5.612  1.00 93.26           N
ATOM   2535  CA  TRP A 173      -6.783  11.017  -4.802  1.00 93.26           C
ATOM   2536  C   TRP A 173      -7.646  11.706  -3.743  1.00 93.26           C
ATOM   2537  O   TRP A 173      -7.264  11.778  -2.576  1.00 93.26           O
ATOM   2538  HA  TRP A 173      -6.049  10.371  -4.321  1.00 93.26           H
ATOM   2539  CB  TRP A 173      -6.004  12.004  -5.674  1.00 93.26           C
ATOM   2540 1HB  TRP A 173      -6.683  12.437  -6.409  1.00 93.26           H
ATOM   2541 2HB  TRP A 173      -5.648  12.823  -5.049  1.00 93.26           H
ATOM   2542  CG  TRP A 173      -4.812  11.383  -6.404  1.00 93.26           C
ATOM   2543  CD1 TRP A 173      -4.677  11.154  -7.717  1.00 93.26           C
ATOM   2544  HD1 TRP A 173      -5.436  11.392  -8.463  1.00 93.26           H
ATOM   2545  CD2 TRP A 173      -3.584  10.919  -5.805  1.00 93.26           C
ATOM   2546  NE1 TRP A 173      -3.457  10.578  -8.007  1.00 93.26           N
ATOM   2547  HE1 TRP A 173      -3.127  10.314  -8.914  1.00 93.26           H
ATOM   2548  CE2 TRP A 173      -2.771  10.430  -6.807  1.00 93.26           C
ATOM   2549  CE3 TRP A 173      -3.173  10.912  -4.460  1.00 93.26           C
ATOM   2550  HE3 TRP A 173      -3.796  11.292  -3.651  1.00 93.26           H
ATOM   2551  CZ2 TRP A 173      -1.498   9.899  -6.571  1.00 93.26           C
ATOM   2552  HZ2 TRP A 173      -0.874   9.519  -7.381  1.00 93.26           H
ATOM   2553  CZ3 TRP A 173      -1.898  10.378  -4.241  1.00 93.26           C
ATOM   2554  HZ3 TRP A 173      -1.530  10.349  -3.215  1.00 93.26           H
ATOM   2555  CH2 TRP A 173      -1.067   9.882  -5.239  1.00 93.26           C
ATOM   2556  HH2 TRP A 173      -0.086   9.481  -4.986  1.00 93.26           H
ATOM   2557  HN  TRP A 173      -7.706  10.436  -6.577  1.00 93.26           H
ATOM   2558  N   VAL A 174      -8.794  12.195  -4.188  1.00 96.05           N
ATOM   2559  CA  VAL A 174      -9.700  12.904  -3.301  1.00 96.05           C
ATOM   2560  C   VAL A 174     -10.163  11.958  -2.191  1.00 96.05           C
ATOM   2561  O   VAL A 174     -10.180  12.332  -1.019  1.00 96.05           O
ATOM   2562  HA  VAL A 174      -9.144  13.726  -2.851  1.00 96.05           H
ATOM   2563  CB  VAL A 174     -10.860  13.498  -4.102  1.00 96.05           C
ATOM   2564  HB  VAL A 174     -11.313  12.695  -4.683  1.00 96.05           H
ATOM   2565  CG1 VAL A 174     -11.933  14.069  -3.173  1.00 96.05           C
ATOM   2566 1HG1 VAL A 174     -12.320  13.275  -2.534  1.00 96.05           H
ATOM   2567 2HG1 VAL A 174     -11.498  14.854  -2.554  1.00 96.05           H
ATOM   2568 3HG1 VAL A 174     -12.746  14.485  -3.769  1.00 96.05           H
ATOM   2569  CG2 VAL A 174     -10.361  14.562  -5.082  1.00 96.05           C
ATOM   2570 1HG2 VAL A 174      -9.871  15.364  -4.529  1.00 96.05           H
ATOM   2571 2HG2 VAL A 174      -9.650  14.113  -5.776  1.00 96.05           H
ATOM   2572 3HG2 VAL A 174     -11.205  14.968  -5.639  1.00 96.05           H
ATOM   2573  HN  VAL A 174      -9.107  12.114  -5.135  1.00 96.05           H
ATOM   2574  N   LEU A 175     -10.529  10.752  -2.599  1.00 91.25           N
ATOM   2575  CA  LEU A 175     -11.053   9.772  -1.663  1.00 91.25           C
ATOM   2576  C   LEU A 175      -9.979   9.437  -0.626  1.00 91.25           C
ATOM   2577  O   LEU A 175     -10.257   9.404   0.571  1.00 91.25           O
ATOM   2578  HA  LEU A 175     -11.898  10.230  -1.150  1.00 91.25           H
ATOM   2579  CB  LEU A 175     -11.588   8.549  -2.412  1.00 91.25           C
ATOM   2580 1HB  LEU A 175     -12.371   8.879  -3.094  1.00 91.25           H
ATOM   2581 2HB  LEU A 175     -10.783   8.142  -3.024  1.00 91.25           H
ATOM   2582  CG  LEU A 175     -12.149   7.422  -1.542  1.00 91.25           C
ATOM   2583  HG  LEU A 175     -11.385   7.138  -0.818  1.00 91.25           H
ATOM   2584  CD1 LEU A 175     -13.368   7.897  -0.749  1.00 91.25           C
ATOM   2585 1HD1 LEU A 175     -13.082   8.728  -0.104  1.00 91.25           H
ATOM   2586 2HD1 LEU A 175     -14.145   8.225  -1.440  1.00 91.25           H
ATOM   2587 3HD1 LEU A 175     -13.747   7.077  -0.139  1.00 91.25           H
ATOM   2588  CD2 LEU A 175     -12.458   6.182  -2.383  1.00 91.25           C
ATOM   2589 1HD2 LEU A 175     -13.195   6.435  -3.145  1.00 91.25           H
ATOM   2590 2HD2 LEU A 175     -11.545   5.832  -2.863  1.00 91.25           H
ATOM   2591 3HD2 LEU A 175     -12.855   5.397  -1.739  1.00 91.25           H
ATOM   2592  HN  LEU A 175     -10.471  10.441  -3.548  1.00 91.25           H
ATOM   2593  N   ALA A 176      -8.775   9.198  -1.125  1.00 95.99           N
ATOM   2594  CA  ALA A 176      -7.679   8.782  -0.266  1.00 95.99           C
ATOM   2595  C   ALA A 176      -7.386   9.886   0.751  1.00 95.99           C
ATOM   2596  O   ALA A 176      -7.108   9.605   1.916  1.00 95.99           O
ATOM   2597  HA  ALA A 176      -7.997   7.885   0.266  1.00 95.99           H
ATOM   2598  CB  ALA A 176      -6.459   8.440  -1.124  1.00 95.99           C
ATOM   2599 1HB  ALA A 176      -6.712   7.631  -1.809  1.00 95.99           H
ATOM   2600 2HB  ALA A 176      -6.160   9.319  -1.695  1.00 95.99           H
ATOM   2601 3HB  ALA A 176      -5.638   8.128  -0.480  1.00 95.99           H
ATOM   2602  HN  ALA A 176      -8.544   9.284  -2.094  1.00 95.99           H
ATOM   2603  N   ALA A 177      -7.458  11.120   0.274  1.00 95.69           N
ATOM   2604  CA  ALA A 177      -7.169  12.267   1.118  1.00 95.69           C
ATOM   2605  C   ALA A 177      -8.158  12.298   2.285  1.00 95.69           C
ATOM   2606  O   ALA A 177      -7.762  12.494   3.433  1.00 95.69           O
ATOM   2607  HA  ALA A 177      -6.159  12.143   1.511  1.00 95.69           H
ATOM   2608  CB  ALA A 177      -7.217  13.545   0.278  1.00 95.69           C
ATOM   2609 1HB  ALA A 177      -6.476  13.484  -0.519  1.00 95.69           H
ATOM   2610 2HB  ALA A 177      -8.210  13.656  -0.157  1.00 95.69           H
ATOM   2611 3HB  ALA A 177      -7.000  14.405   0.912  1.00 95.69           H
ATOM   2612  HN  ALA A 177      -7.708  11.342  -0.669  1.00 95.69           H
ATOM   2613  N   ALA A 178      -9.425  12.102   1.951  1.00 95.61           N
ATOM   2614  CA  ALA A 178     -10.480  12.168   2.947  1.00 95.61           C
ATOM   2615  C   ALA A 178     -10.266  11.064   3.985  1.00 95.61           C
ATOM   2616  O   ALA A 178     -10.530  11.261   5.170  1.00 95.61           O
ATOM   2617  HA  ALA A 178     -10.411  13.137   3.440  1.00 95.61           H
ATOM   2618  CB  ALA A 178     -11.841  12.062   2.256  1.00 95.61           C
ATOM   2619 1HB  ALA A 178     -11.956  12.885   1.551  1.00 95.61           H
ATOM   2620 2HB  ALA A 178     -11.905  11.114   1.722  1.00 95.61           H
ATOM   2621 3HB  ALA A 178     -12.633  12.111   3.004  1.00 95.61           H
ATOM   2622  HN  ALA A 178      -9.733  11.902   1.021  1.00 95.61           H
ATOM   2623  N   LEU A 179      -9.788   9.926   3.502  1.00 93.17           N
ATOM   2624  CA  LEU A 179      -9.605   8.768   4.359  1.00 93.17           C
ATOM   2625  C   LEU A 179      -8.399   8.999   5.271  1.00 93.17           C
ATOM   2626  O   LEU A 179      -8.123   8.193   6.158  1.00 93.17           O
ATOM   2627  HA  LEU A 179     -10.496   8.677   4.981  1.00 93.17           H
ATOM   2628  CB  LEU A 179      -9.506   7.491   3.521  1.00 93.17           C
ATOM   2629 1HB  LEU A 179      -8.734   7.636   2.765  1.00 93.17           H
ATOM   2630 2HB  LEU A 179      -9.171   6.681   4.168  1.00 93.17           H
ATOM   2631  CG  LEU A 179     -10.792   7.048   2.820  1.00 93.17           C
ATOM   2632  HG  LEU A 179     -11.193   7.901   2.271  1.00 93.17           H
ATOM   2633  CD1 LEU A 179     -10.506   5.947   1.797  1.00 93.17           C
ATOM   2634 1HD1 LEU A 179      -9.810   6.319   1.046  1.00 93.17           H
ATOM   2635 2HD1 LEU A 179     -10.070   5.085   2.302  1.00 93.17           H
ATOM   2636 3HD1 LEU A 179     -11.437   5.650   1.313  1.00 93.17           H
ATOM   2637  CD2 LEU A 179     -11.853   6.625   3.837  1.00 93.17           C
ATOM   2638 1HD2 LEU A 179     -11.475   5.793   4.432  1.00 93.17           H
ATOM   2639 2HD2 LEU A 179     -12.084   7.465   4.492  1.00 93.17           H
ATOM   2640 3HD2 LEU A 179     -12.757   6.315   3.312  1.00 93.17           H
ATOM   2641  HN  LEU A 179      -9.529   9.790   2.545  1.00 93.17           H
ATOM   2642  N   CYS A 180      -7.712  10.105   5.022  1.00 91.72           N
ATOM   2643  CA  CYS A 180      -6.501  10.417   5.762  1.00 91.72           C
ATOM   2644  C   CYS A 180      -6.859  11.403   6.875  1.00 91.72           C
ATOM   2645  O   CYS A 180      -6.009  11.763   7.688  1.00 91.72           O
ATOM   2646  HA  CYS A 180      -6.139   9.477   6.179  1.00 91.72           H
ATOM   2647  CB  CYS A 180      -5.403  10.962   4.846  1.00 91.72           C
ATOM   2648 1HB  CYS A 180      -5.759  11.854   4.330  1.00 91.72           H
ATOM   2649 2HB  CYS A 180      -4.539  11.262   5.440  1.00 91.72           H
ATOM   2650  SG  CYS A 180      -4.913   9.688   3.628  1.00 91.72           S
ATOM   2651  HG  CYS A 180      -6.098   9.603   3.031  1.00 91.72           H
ATOM   2652  HN  CYS A 180      -7.970  10.779   4.330  1.00 91.72           H
ATOM   2653  N   ILE A 181      -8.119  11.814   6.875  1.00 91.66           N
ATOM   2654  CA  ILE A 181      -8.584  12.804   7.832  1.00 91.66           C
ATOM   2655  C   ILE A 181      -8.301  12.307   9.251  1.00 91.66           C
ATOM   2656  O   ILE A 181      -7.763  13.044  10.075  1.00 91.66           O
ATOM   2657  HA  ILE A 181      -8.009  13.714   7.665  1.00 91.66           H
ATOM   2658  CB  ILE A 181     -10.054  13.144   7.581  1.00 91.66           C
ATOM   2659  HB  ILE A 181     -10.612  12.210   7.503  1.00 91.66           H
ATOM   2660  CG1 ILE A 181     -10.226  13.884   6.253  1.00 91.66           C
ATOM   2661 1HG1 ILE A 181      -9.745  14.860   6.312  1.00 91.66           H
ATOM   2662 2HG1 ILE A 181      -9.729  13.331   5.457  1.00 91.66           H
ATOM   2663  CG2 ILE A 181     -10.644  13.927   8.755  1.00 91.66           C
ATOM   2664 1HG2 ILE A 181     -10.575  13.328   9.663  1.00 91.66           H
ATOM   2665 2HG2 ILE A 181     -10.089  14.855   8.888  1.00 91.66           H
ATOM   2666 3HG2 ILE A 181     -11.690  14.155   8.550  1.00 91.66           H
ATOM   2667  CD1 ILE A 181     -11.707  14.060   5.911  1.00 91.66           C
ATOM   2668 1HD1 ILE A 181     -12.180  13.081   5.829  1.00 91.66           H
ATOM   2669 2HD1 ILE A 181     -12.196  14.635   6.698  1.00 91.66           H
ATOM   2670 3HD1 ILE A 181     -11.801  14.590   4.963  1.00 91.66           H
ATOM   2671  HN  ILE A 181      -8.816  11.482   6.239  1.00 91.66           H
ATOM   2672  N   PRO A 182      -8.658  11.053   9.561  1.00 92.89           N
ATOM   2673  CA  PRO A 182      -8.442  10.518  10.908  1.00 92.89           C
ATOM   2674  C   PRO A 182      -7.002  10.680  11.369  1.00 92.89           C
ATOM   2675  O   PRO A 182      -6.751  11.086  12.502  1.00 92.89           O
ATOM   2676  HA  PRO A 182      -9.037  11.074  11.632  1.00 92.89           H
ATOM   2677  CB  PRO A 182      -8.834   9.045  10.780  1.00 92.89           C
ATOM   2678 1HB  PRO A 182      -7.975   8.420  10.536  1.00 92.89           H
ATOM   2679 2HB  PRO A 182      -9.254   8.659  11.709  1.00 92.89           H
ATOM   2680  CG  PRO A 182      -9.864   9.050   9.656  1.00 92.89           C
ATOM   2681 1HG  PRO A 182      -9.979   8.063   9.208  1.00 92.89           H
ATOM   2682 2HG  PRO A 182     -10.851   9.342  10.013  1.00 92.89           H
ATOM   2683  CD  PRO A 182      -9.290  10.059   8.675  1.00 92.89           C
ATOM   2684 1HD  PRO A 182      -8.563   9.602   8.004  1.00 92.89           H
ATOM   2685 2HD  PRO A 182     -10.065  10.500   8.048  1.00 92.89           H
ATOM   2686  N   GLU A 183      -6.086  10.355  10.468  1.00 90.03           N
ATOM   2687  CA  GLU A 183      -4.671  10.384  10.796  1.00 90.03           C
ATOM   2688  C   GLU A 183      -4.233  11.812  11.130  1.00 90.03           C
ATOM   2689  O   GLU A 183      -3.421  12.021  12.030  1.00 90.03           O
ATOM   2690  HA  GLU A 183      -4.564   9.749  11.675  1.00 90.03           H
ATOM   2691  CB  GLU A 183      -3.832   9.807   9.654  1.00 90.03           C
ATOM   2692 1HB  GLU A 183      -4.251  10.116   8.697  1.00 90.03           H
ATOM   2693 2HB  GLU A 183      -2.789  10.097   9.782  1.00 90.03           H
ATOM   2694  CG  GLU A 183      -3.859   8.277   9.674  1.00 90.03           C
ATOM   2695 1HG  GLU A 183      -3.056   7.888   9.048  1.00 90.03           H
ATOM   2696 2HG  GLU A 183      -3.674   7.919  10.687  1.00 90.03           H
ATOM   2697  CD  GLU A 183      -5.205   7.746   9.177  1.00 90.03           C
ATOM   2698  OE1 GLU A 183      -5.411   6.519   9.301  1.00 90.03           O
ATOM   2699  OE2 GLU A 183      -5.996   8.578   8.684  1.00 90.03           O
ATOM   2700  HN  GLU A 183      -6.297  10.076   9.531  1.00 90.03           H
ATOM   2701  N   ILE A 184      -4.791  12.757  10.388  1.00 91.61           N
ATOM   2702  CA  ILE A 184      -4.425  14.153  10.555  1.00 91.61           C
ATOM   2703  C   ILE A 184      -4.794  14.606  11.969  1.00 91.61           C
ATOM   2704  O   ILE A 184      -4.041  15.343  12.605  1.00 91.61           O
ATOM   2705  HA  ILE A 184      -3.344  14.224  10.441  1.00 91.61           H
ATOM   2706  CB  ILE A 184      -5.053  15.008   9.452  1.00 91.61           C
ATOM   2707  HB  ILE A 184      -6.121  14.789   9.417  1.00 91.61           H
ATOM   2708  CG1 ILE A 184      -4.473  14.648   8.083  1.00 91.61           C
ATOM   2709 1HG1 ILE A 184      -3.439  14.986   8.022  1.00 91.61           H
ATOM   2710 2HG1 ILE A 184      -4.463  13.565   7.962  1.00 91.61           H
ATOM   2711  CG2 ILE A 184      -4.907  16.498   9.763  1.00 91.61           C
ATOM   2712 1HG2 ILE A 184      -5.405  16.724  10.706  1.00 91.61           H
ATOM   2713 2HG2 ILE A 184      -3.850  16.751   9.842  1.00 91.61           H
ATOM   2714 3HG2 ILE A 184      -5.362  17.083   8.963  1.00 91.61           H
ATOM   2715  CD1 ILE A 184      -5.291  15.284   6.957  1.00 91.61           C
ATOM   2716 1HD1 ILE A 184      -6.319  14.925   7.006  1.00 91.61           H
ATOM   2717 2HD1 ILE A 184      -5.279  16.369   7.068  1.00 91.61           H
ATOM   2718 3HD1 ILE A 184      -4.857  15.013   5.995  1.00 91.61           H
ATOM   2719  HN  ILE A 184      -5.479  12.582   9.684  1.00 91.61           H
ATOM   2720  N   LEU A 185      -5.952  14.148  12.420  1.00 91.37           N
ATOM   2721  CA  LEU A 185      -6.534  14.662  13.648  1.00 91.37           C
ATOM   2722  C   LEU A 185      -5.813  14.044  14.847  1.00 91.37           C
ATOM   2723  O   LEU A 185      -5.382  14.757  15.752  1.00 91.37           O
ATOM   2724  HA  LEU A 185      -6.368  15.739  13.662  1.00 91.37           H
ATOM   2725  CB  LEU A 185      -8.048  14.438  13.659  1.00 91.37           C
ATOM   2726 1HB  LEU A 185      -8.240  13.379  13.486  1.00 91.37           H
ATOM   2727 2HB  LEU A 185      -8.422  14.671  14.656  1.00 91.37           H
ATOM   2728  CG  LEU A 185      -8.853  15.247  12.640  1.00 91.37           C
ATOM   2729  HG  LEU A 185      -8.488  14.999  11.643  1.00 91.37           H
ATOM   2730  CD1 LEU A 185     -10.334  14.867  12.686  1.00 91.37           C
ATOM   2731 1HD1 LEU A 185     -10.445  13.807  12.457  1.00 91.37           H
ATOM   2732 2HD1 LEU A 185     -10.730  15.067  13.681  1.00 91.37           H
ATOM   2733 3HD1 LEU A 185     -10.883  15.456  11.951  1.00 91.37           H
ATOM   2734  CD2 LEU A 185      -8.639  16.748  12.839  1.00 91.37           C
ATOM   2735 1HD2 LEU A 185      -8.961  17.031  13.842  1.00 91.37           H
ATOM   2736 2HD2 LEU A 185      -7.582  16.985  12.717  1.00 91.37           H
ATOM   2737 3HD2 LEU A 185      -9.223  17.299  12.102  1.00 91.37           H
ATOM   2738  HN  LEU A 185      -6.489  13.439  11.963  1.00 91.37           H
ATOM   2739  N   TYR A 186      -5.703  12.724  14.816  1.00 91.24           N
ATOM   2740  CA  TYR A 186      -5.439  11.966  16.027  1.00 91.24           C
ATOM   2741  C   TYR A 186      -3.988  11.482  16.065  1.00 91.24           C
ATOM   2742  O   TYR A 186      -3.574  10.828  17.021  1.00 91.24           O
ATOM   2743  HA  TYR A 186      -5.619  12.620  16.879  1.00 91.24           H
ATOM   2744  CB  TYR A 186      -6.368  10.751  15.974  1.00 91.24           C
ATOM   2745 1HB  TYR A 186      -6.095  10.134  15.118  1.00 91.24           H
ATOM   2746 2HB  TYR A 186      -6.209  10.146  16.867  1.00 91.24           H
ATOM   2747  CG  TYR A 186      -7.853  11.107  15.876  1.00 91.24           C
ATOM   2748  CD1 TYR A 186      -8.414  11.985  16.781  1.00 91.24           C
ATOM   2749  HD1 TYR A 186      -7.799  12.425  17.566  1.00 91.24           H
ATOM   2750  CD2 TYR A 186      -8.631  10.550  14.882  1.00 91.24           C
ATOM   2751  HD2 TYR A 186      -8.189   9.856  14.167  1.00 91.24           H
ATOM   2752  CE1 TYR A 186      -9.811  12.320  16.688  1.00 91.24           C
ATOM   2753  HE1 TYR A 186     -10.266  13.012  17.397  1.00 91.24           H
ATOM   2754  CE2 TYR A 186     -10.029  10.885  14.789  1.00 91.24           C
ATOM   2755  HE2 TYR A 186     -10.655  10.452  14.009  1.00 91.24           H
ATOM   2756  CZ  TYR A 186     -10.550  11.753  15.697  1.00 91.24           C
ATOM   2757  OH  TYR A 186     -11.869  12.070  15.609  1.00 91.24           O
ATOM   2758  HH  TYR A 186     -12.294  11.562  14.860  1.00 91.24           H
ATOM   2759  HN  TYR A 186      -5.791  12.175  13.984  1.00 91.24           H
ATOM   2760  N   SER A 187      -3.256  11.822  15.015  1.00 92.26           N
ATOM   2761  CA  SER A 187      -1.817  11.623  15.009  1.00 92.26           C
ATOM   2762  C   SER A 187      -1.149  12.609  15.969  1.00 92.26           C
ATOM   2763  O   SER A 187      -1.308  13.821  15.831  1.00 92.26           O
ATOM   2764  HA  SER A 187      -1.666  10.598  15.348  1.00 92.26           H
ATOM   2765  CB  SER A 187      -1.244  11.783  13.600  1.00 92.26           C
ATOM   2766 1HB  SER A 187      -1.478  12.780  13.225  1.00 92.26           H
ATOM   2767 2HB  SER A 187      -0.158  11.705  13.639  1.00 92.26           H
ATOM   2768  OG  SER A 187      -1.758  10.805  12.700  1.00 92.26           O
ATOM   2769  HG  SER A 187      -2.186  11.254  11.915  1.00 92.26           H
ATOM   2770  HN  SER A 187      -3.630  12.226  14.180  1.00 92.26           H
ATOM   2771  N   GLN A 188      -0.414  12.053  16.922  1.00 85.26           N
ATOM   2772  CA  GLN A 188       0.388  12.867  17.819  1.00 85.26           C
ATOM   2773  C   GLN A 188       1.609  12.080  18.300  1.00 85.26           C
ATOM   2774  O   GLN A 188       1.692  10.870  18.096  1.00 85.26           O
ATOM   2775  HA  GLN A 188       0.710  13.722  17.225  1.00 85.26           H
ATOM   2776  CB  GLN A 188      -0.445  13.363  19.002  1.00 85.26           C
ATOM   2777 1HB  GLN A 188       0.157  14.026  19.624  1.00 85.26           H
ATOM   2778 2HB  GLN A 188      -1.289  13.949  18.637  1.00 85.26           H
ATOM   2779  CG  GLN A 188      -0.956  12.192  19.843  1.00 85.26           C
ATOM   2780 1HG  GLN A 188      -1.496  11.491  19.206  1.00 85.26           H
ATOM   2781 2HG  GLN A 188      -0.112  11.650  20.269  1.00 85.26           H
ATOM   2782  CD  GLN A 188      -1.875  12.681  20.964  1.00 85.26           C
ATOM   2783  OE1 GLN A 188      -2.285  13.829  21.010  1.00 85.26           O
ATOM   2784  NE2 GLN A 188      -2.174  11.748  21.864  1.00 85.26           N
ATOM   2785 1HE2 GLN A 188      -1.804  10.824  21.768  1.00 85.26           H
ATOM   2786 2HE2 GLN A 188      -2.769  11.971  22.636  1.00 85.26           H
ATOM   2787  HN  GLN A 188      -0.362  11.068  17.084  1.00 85.26           H
ATOM   2788  N   ILE A 189       2.526  12.800  18.930  1.00 89.68           N
ATOM   2789  CA  ILE A 189       3.668  12.165  19.568  1.00 89.68           C
ATOM   2790  C   ILE A 189       3.280  11.733  20.983  1.00 89.68           C
ATOM   2791  O   ILE A 189       2.869  12.558  21.797  1.00 89.68           O
ATOM   2792  HA  ILE A 189       3.911  11.274  18.989  1.00 89.68           H
ATOM   2793  CB  ILE A 189       4.889  13.085  19.518  1.00 89.68           C
ATOM   2794  HB  ILE A 189       4.629  14.025  20.006  1.00 89.68           H
ATOM   2795  CG1 ILE A 189       5.268  13.417  18.073  1.00 89.68           C
ATOM   2796 1HG1 ILE A 189       5.569  12.507  17.555  1.00 89.68           H
ATOM   2797 2HG1 ILE A 189       4.398  13.810  17.547  1.00 89.68           H
ATOM   2798  CG2 ILE A 189       6.062  12.482  20.294  1.00 89.68           C
ATOM   2799 1HG2 ILE A 189       5.773  12.340  21.335  1.00 89.68           H
ATOM   2800 2HG2 ILE A 189       6.330  11.521  19.857  1.00 89.68           H
ATOM   2801 3HG2 ILE A 189       6.916  13.157  20.242  1.00 89.68           H
ATOM   2802  CD1 ILE A 189       6.405  14.439  18.025  1.00 89.68           C
ATOM   2803 1HD1 ILE A 189       6.090  15.356  18.523  1.00 89.68           H
ATOM   2804 2HD1 ILE A 189       7.280  14.033  18.531  1.00 89.68           H
ATOM   2805 3HD1 ILE A 189       6.654  14.657  16.987  1.00 89.68           H
ATOM   2806  HN  ILE A 189       2.499  13.797  19.008  1.00 89.68           H
ATOM   2807  N   LYS A 190       3.425  10.440  21.233  1.00 84.34           N
ATOM   2808  CA  LYS A 190       3.222   9.909  22.570  1.00 84.34           C
ATOM   2809  C   LYS A 190       4.577   9.555  23.186  1.00 84.34           C
ATOM   2810  O   LYS A 190       5.393   8.884  22.555  1.00 84.34           O
ATOM   2811  HA  LYS A 190       2.766  10.697  23.169  1.00 84.34           H
ATOM   2812  CB  LYS A 190       2.237   8.738  22.538  1.00 84.34           C
ATOM   2813 1HB  LYS A 190       1.327   9.038  22.018  1.00 84.34           H
ATOM   2814 2HB  LYS A 190       2.668   7.911  21.973  1.00 84.34           H
ATOM   2815  CG  LYS A 190       1.893   8.272  23.953  1.00 84.34           C
ATOM   2816 1HG  LYS A 190       2.805   7.988  24.479  1.00 84.34           H
ATOM   2817 2HG  LYS A 190       1.446   9.094  24.512  1.00 84.34           H
ATOM   2818  CD  LYS A 190       0.927   7.085  23.920  1.00 84.34           C
ATOM   2819 1HD  LYS A 190      -0.007   7.386  23.447  1.00 84.34           H
ATOM   2820 2HD  LYS A 190       1.349   6.285  23.312  1.00 84.34           H
ATOM   2821  CE  LYS A 190       0.648   6.567  25.332  1.00 84.34           C
ATOM   2822 1HE  LYS A 190       1.581   6.490  25.890  1.00 84.34           H
ATOM   2823 2HE  LYS A 190       0.014   7.275  25.867  1.00 84.34           H
ATOM   2824  NZ  LYS A 190      -0.014   5.244  25.277  1.00 84.34           N
ATOM   2825 1HZ  LYS A 190      -0.149   4.894  26.219  1.00 84.34           H
ATOM   2826 2HZ  LYS A 190      -0.914   5.335  24.818  1.00 84.34           H
ATOM   2827 3HZ  LYS A 190       0.567   4.597  24.756  1.00 84.34           H
ATOM   2828  HN  LYS A 190       3.677   9.762  20.543  1.00 84.34           H
ATOM   2829  N   GLU A 191       4.776  10.023  24.409  1.00 74.71           N
ATOM   2830  CA  GLU A 191       5.955   9.648  25.172  1.00 74.71           C
ATOM   2831  C   GLU A 191       5.635   8.474  26.099  1.00 74.71           C
ATOM   2832  O   GLU A 191       4.734   8.564  26.932  1.00 74.71           O
ATOM   2833  HA  GLU A 191       6.694   9.343  24.431  1.00 74.71           H
ATOM   2834  CB  GLU A 191       6.498  10.840  25.963  1.00 74.71           C
ATOM   2835 1HB  GLU A 191       6.598  11.703  25.304  1.00 74.71           H
ATOM   2836 2HB  GLU A 191       5.861  11.028  26.827  1.00 74.71           H
ATOM   2837  CG  GLU A 191       7.894  10.541  26.513  1.00 74.71           C
ATOM   2838 1HG  GLU A 191       7.840   9.717  27.224  1.00 74.71           H
ATOM   2839 2HG  GLU A 191       8.548  10.220  25.702  1.00 74.71           H
ATOM   2840  CD  GLU A 191       8.489  11.774  27.198  1.00 74.71           C
ATOM   2841  OE1 GLU A 191       9.653  11.671  27.640  1.00 74.71           O
ATOM   2842  OE2 GLU A 191       7.765  12.791  27.263  1.00 74.71           O
ATOM   2843  HN  GLU A 191       4.150  10.646  24.878  1.00 74.71           H
ATOM   2844  N   GLU A 192       6.390   7.400  25.924  1.00 74.13           N
ATOM   2845  CA  GLU A 192       6.149   6.183  26.681  1.00 74.13           C
ATOM   2846  C   GLU A 192       7.475   5.547  27.100  1.00 74.13           C
ATOM   2847  O   GLU A 192       8.321   5.253  26.257  1.00 74.13           O
ATOM   2848  HA  GLU A 192       5.593   6.497  27.564  1.00 74.13           H
ATOM   2849  CB  GLU A 192       5.298   5.198  25.877  1.00 74.13           C
ATOM   2850 1HB  GLU A 192       4.425   5.711  25.473  1.00 74.13           H
ATOM   2851 2HB  GLU A 192       5.911   4.723  25.111  1.00 74.13           H
ATOM   2852  CG  GLU A 192       4.773   4.071  26.769  1.00 74.13           C
ATOM   2853 1HG  GLU A 192       5.537   3.300  26.873  1.00 74.13           H
ATOM   2854 2HG  GLU A 192       4.572   4.458  27.769  1.00 74.13           H
ATOM   2855  CD  GLU A 192       3.498   3.459  26.187  1.00 74.13           C
ATOM   2856  OE1 GLU A 192       2.483   3.461  26.917  1.00 74.13           O
ATOM   2857  OE2 GLU A 192       3.566   3.003  25.025  1.00 74.13           O
ATOM   2858  HN  GLU A 192       7.154   7.353  25.281  1.00 74.13           H
ATOM   2859  N   SER A 193       7.615   5.352  28.403  1.00 73.24           N
ATOM   2860  CA  SER A 193       8.818   4.741  28.944  1.00 73.24           C
ATOM   2861  C   SER A 193      10.051   5.529  28.497  1.00 73.24           C
ATOM   2862  O   SER A 193      11.116   4.952  28.283  1.00 73.24           O
ATOM   2863  HA  SER A 193       8.705   4.790  30.027  1.00 73.24           H
ATOM   2864  CB  SER A 193       8.935   3.279  28.510  1.00 73.24           C
ATOM   2865 1HB  SER A 193       9.098   3.233  27.433  1.00 73.24           H
ATOM   2866 2HB  SER A 193       9.808   2.829  28.984  1.00 73.24           H
ATOM   2867  OG  SER A 193       7.773   2.527  28.846  1.00 73.24           O
ATOM   2868  HG  SER A 193       7.850   1.598  28.486  1.00 73.24           H
ATOM   2869  HN  SER A 193       6.927   5.604  29.084  1.00 73.24           H
ATOM   2870  N   GLY A 194       9.866   6.834  28.368  1.00 81.26           N
ATOM   2871  CA  GLY A 194      10.967   7.716  28.018  1.00 81.26           C
ATOM   2872  C   GLY A 194      11.281   7.632  26.523  1.00 81.26           C
ATOM   2873  O   GLY A 194      12.266   8.204  26.059  1.00 81.26           O
ATOM   2874 1HA  GLY A 194      10.714   8.742  28.283  1.00 81.26           H
ATOM   2875 2HA  GLY A 194      11.851   7.446  28.594  1.00 81.26           H
ATOM   2876  HN  GLY A 194       8.985   7.290  28.499  1.00 81.26           H
ATOM   2877  N   ILE A 195      10.424   6.916  25.809  1.00 79.83           N
ATOM   2878  CA  ILE A 195      10.565   6.799  24.368  1.00 79.83           C
ATOM   2879  C   ILE A 195       9.445   7.585  23.685  1.00 79.83           C
ATOM   2880  O   ILE A 195       8.271   7.408  24.007  1.00 79.83           O
ATOM   2881  HA  ILE A 195      11.519   7.249  24.095  1.00 79.83           H
ATOM   2882  CB  ILE A 195      10.624   5.327  23.953  1.00 79.83           C
ATOM   2883  HB  ILE A 195       9.709   4.840  24.290  1.00 79.83           H
ATOM   2884  CG1 ILE A 195      11.793   4.612  24.634  1.00 79.83           C
ATOM   2885 1HG1 ILE A 195      12.732   5.076  24.334  1.00 79.83           H
ATOM   2886 2HG1 ILE A 195      11.713   4.725  25.716  1.00 79.83           H
ATOM   2887  CG2 ILE A 195      10.676   5.188  22.431  1.00 79.83           C
ATOM   2888 1HG2 ILE A 195       9.785   5.639  21.994  1.00 79.83           H
ATOM   2889 2HG2 ILE A 195      11.563   5.695  22.050  1.00 79.83           H
ATOM   2890 3HG2 ILE A 195      10.718   4.132  22.163  1.00 79.83           H
ATOM   2891  CD1 ILE A 195      11.813   3.126  24.271  1.00 79.83           C
ATOM   2892 1HD1 ILE A 195      10.882   2.660  24.595  1.00 79.83           H
ATOM   2893 2HD1 ILE A 195      11.918   3.017  23.192  1.00 79.83           H
ATOM   2894 3HD1 ILE A 195      12.654   2.642  24.769  1.00 79.83           H
ATOM   2895  HN  ILE A 195       9.647   6.422  26.200  1.00 79.83           H
ATOM   2896  N   ALA A 196       9.847   8.438  22.754  1.00 90.38           N
ATOM   2897  CA  ALA A 196       8.887   9.180  21.954  1.00 90.38           C
ATOM   2898  C   ALA A 196       8.388   8.293  20.811  1.00 90.38           C
ATOM   2899  O   ALA A 196       9.185   7.752  20.047  1.00 90.38           O
ATOM   2900  HA  ALA A 196       8.045   9.436  22.598  1.00 90.38           H
ATOM   2901  CB  ALA A 196       9.532  10.472  21.450  1.00 90.38           C
ATOM   2902 1HB  ALA A 196       9.843  11.079  22.301  1.00 90.38           H
ATOM   2903 2HB  ALA A 196      10.403  10.230  20.840  1.00 90.38           H
ATOM   2904 3HB  ALA A 196       8.812  11.029  20.850  1.00 90.38           H
ATOM   2905  HN  ALA A 196      10.806   8.625  22.543  1.00 90.38           H
ATOM   2906  N   ILE A 197       7.071   8.173  20.730  1.00 86.18           N
ATOM   2907  CA  ILE A 197       6.457   7.350  19.702  1.00 86.18           C
ATOM   2908  C   ILE A 197       5.441   8.189  18.924  1.00 86.18           C
ATOM   2909  O   ILE A 197       4.576   8.831  19.517  1.00 86.18           O
ATOM   2910  HA  ILE A 197       7.246   7.040  19.017  1.00 86.18           H
ATOM   2911  CB  ILE A 197       5.865   6.079  20.315  1.00 86.18           C
ATOM   2912  HB  ILE A 197       5.087   6.371  21.021  1.00 86.18           H
ATOM   2913  CG1 ILE A 197       6.924   5.306  21.103  1.00 86.18           C
ATOM   2914 1HG1 ILE A 197       7.728   5.000  20.434  1.00 86.18           H
ATOM   2915 2HG1 ILE A 197       7.367   5.956  21.857  1.00 86.18           H
ATOM   2916  CG2 ILE A 197       5.200   5.212  19.244  1.00 86.18           C
ATOM   2917 1HG2 ILE A 197       4.399   5.776  18.765  1.00 86.18           H
ATOM   2918 2HG2 ILE A 197       5.941   4.928  18.496  1.00 86.18           H
ATOM   2919 3HG2 ILE A 197       4.788   4.316  19.706  1.00 86.18           H
ATOM   2920  CD1 ILE A 197       6.316   4.074  21.776  1.00 86.18           C
ATOM   2921 1HD1 ILE A 197       5.528   4.386  22.462  1.00 86.18           H
ATOM   2922 2HD1 ILE A 197       5.895   3.415  21.016  1.00 86.18           H
ATOM   2923 3HD1 ILE A 197       7.090   3.543  22.329  1.00 86.18           H
ATOM   2924  HN  ILE A 197       6.429   8.624  21.350  1.00 86.18           H
ATOM   2925  N   CYS A 198       5.579   8.155  17.606  1.00 92.10           N
ATOM   2926  CA  CYS A 198       4.562   8.715  16.733  1.00 92.10           C
ATOM   2927  C   CYS A 198       3.456   7.672  16.555  1.00 92.10           C
ATOM   2928  O   CYS A 198       3.663   6.646  15.909  1.00 92.10           O
ATOM   2929  HA  CYS A 198       4.177   9.605  17.229  1.00 92.10           H
ATOM   2930  CB  CYS A 198       5.149   9.158  15.391  1.00 92.10           C
ATOM   2931 1HB  CYS A 198       5.829   9.997  15.542  1.00 92.10           H
ATOM   2932 2HB  CYS A 198       5.734   8.348  14.956  1.00 92.10           H
ATOM   2933  SG  CYS A 198       3.804   9.642  14.248  1.00 92.10           S
ATOM   2934  HN  CYS A 198       6.367   7.757  17.137  1.00 92.10           H
ATOM   2935  N   THR A 199       2.304   7.972  17.138  1.00 90.13           N
ATOM   2936  CA  THR A 199       1.168   7.070  17.059  1.00 90.13           C
ATOM   2937  C   THR A 199      -0.136   7.863  16.956  1.00 90.13           C
ATOM   2938  O   THR A 199      -0.151   9.073  17.181  1.00 90.13           O
ATOM   2939  HA  THR A 199       1.258   6.483  16.145  1.00 90.13           H
ATOM   2940  CB  THR A 199       1.218   6.139  18.272  1.00 90.13           C
ATOM   2941  HB  THR A 199       2.227   5.755  18.426  1.00 90.13           H
ATOM   2942  OG1 THR A 199       0.222   5.158  17.997  1.00 90.13           O
ATOM   2943  HG1 THR A 199       0.375   4.347  18.563  1.00 90.13           H
ATOM   2944  CG2 THR A 199       0.730   6.818  19.553  1.00 90.13           C
ATOM   2945 1HG2 THR A 199      -0.303   7.142  19.421  1.00 90.13           H
ATOM   2946 2HG2 THR A 199       1.358   7.683  19.767  1.00 90.13           H
ATOM   2947 3HG2 THR A 199       0.786   6.113  20.382  1.00 90.13           H
ATOM   2948  HN  THR A 199       2.142   8.812  17.657  1.00 90.13           H
ATOM   2949  N   MET A 200      -1.200   7.150  16.615  1.00 89.01           N
ATOM   2950  CA  MET A 200      -2.539   7.702  16.733  1.00 89.01           C
ATOM   2951  C   MET A 200      -3.087   7.515  18.149  1.00 89.01           C
ATOM   2952  O   MET A 200      -2.979   6.432  18.722  1.00 89.01           O
ATOM   2953  HA  MET A 200      -2.439   8.764  16.512  1.00 89.01           H
ATOM   2954  CB  MET A 200      -3.466   7.010  15.731  1.00 89.01           C
ATOM   2955 1HB  MET A 200      -3.427   5.930  15.880  1.00 89.01           H
ATOM   2956 2HB  MET A 200      -4.496   7.319  15.909  1.00 89.01           H
ATOM   2957  CG  MET A 200      -3.068   7.346  14.293  1.00 89.01           C
ATOM   2958 1HG  MET A 200      -3.060   8.427  14.152  1.00 89.01           H
ATOM   2959 2HG  MET A 200      -2.056   6.992  14.094  1.00 89.01           H
ATOM   2960  SD  MET A 200      -4.212   6.592  13.150  1.00 89.01           S
ATOM   2961  CE  MET A 200      -5.675   7.554  13.495  1.00 89.01           C
ATOM   2962 1HE  MET A 200      -5.951   7.433  14.543  1.00 89.01           H
ATOM   2963 2HE  MET A 200      -5.475   8.606  13.291  1.00 89.01           H
ATOM   2964 3HE  MET A 200      -6.494   7.211  12.862  1.00 89.01           H
ATOM   2965  HN  MET A 200      -1.157   6.215  16.266  1.00 89.01           H
ATOM   2966  N   VAL A 201      -3.663   8.587  18.673  1.00 91.38           N
ATOM   2967  CA  VAL A 201      -4.330   8.523  19.962  1.00 91.38           C
ATOM   2968  C   VAL A 201      -5.795   8.932  19.795  1.00 91.38           C
ATOM   2969  O   VAL A 201      -6.086  10.049  19.370  1.00 91.38           O
ATOM   2970  HA  VAL A 201      -4.291   7.488  20.302  1.00 91.38           H
ATOM   2971  CB  VAL A 201      -3.581   9.385  20.981  1.00 91.38           C
ATOM   2972  HB  VAL A 201      -3.625  10.420  20.642  1.00 91.38           H
ATOM   2973  CG1 VAL A 201      -4.249   9.313  22.356  1.00 91.38           C
ATOM   2974 1HG1 VAL A 201      -5.275   9.673  22.281  1.00 91.38           H
ATOM   2975 2HG1 VAL A 201      -4.250   8.280  22.705  1.00 91.38           H
ATOM   2976 3HG1 VAL A 201      -3.697   9.934  23.061  1.00 91.38           H
ATOM   2977  CG2 VAL A 201      -2.108   8.980  21.065  1.00 91.38           C
ATOM   2978 1HG2 VAL A 201      -2.035   7.936  21.369  1.00 91.38           H
ATOM   2979 2HG2 VAL A 201      -1.640   9.107  20.089  1.00 91.38           H
ATOM   2980 3HG2 VAL A 201      -1.600   9.608  21.796  1.00 91.38           H
ATOM   2981  HN  VAL A 201      -3.679   9.484  18.232  1.00 91.38           H
ATOM   2982  N   TYR A 202      -6.677   8.006  20.137  1.00 90.82           N
ATOM   2983  CA  TYR A 202      -8.102   8.223  19.948  1.00 90.82           C
ATOM   2984  C   TYR A 202      -8.740   8.804  21.211  1.00 90.82           C
ATOM   2985  O   TYR A 202      -8.345   8.461  22.325  1.00 90.82           O
ATOM   2986  HA  TYR A 202      -8.228   8.929  19.128  1.00 90.82           H
ATOM   2987  CB  TYR A 202      -8.706   6.844  19.674  1.00 90.82           C
ATOM   2988 1HB  TYR A 202      -8.489   6.189  20.518  1.00 90.82           H
ATOM   2989 2HB  TYR A 202      -9.790   6.939  19.615  1.00 90.82           H
ATOM   2990  CG  TYR A 202      -8.195   6.185  18.392  1.00 90.82           C
ATOM   2991  CD1 TYR A 202      -8.809   6.454  17.186  1.00 90.82           C
ATOM   2992  HD1 TYR A 202      -9.658   7.137  17.147  1.00 90.82           H
ATOM   2993  CD2 TYR A 202      -7.120   5.321  18.441  1.00 90.82           C
ATOM   2994  HD2 TYR A 202      -6.635   5.108  19.394  1.00 90.82           H
ATOM   2995  CE1 TYR A 202      -8.328   5.834  15.978  1.00 90.82           C
ATOM   2996  HE1 TYR A 202      -8.804   6.038  15.019  1.00 90.82           H
ATOM   2997  CE2 TYR A 202      -6.639   4.700  17.234  1.00 90.82           C
ATOM   2998  HE2 TYR A 202      -5.791   4.016  17.258  1.00 90.82           H
ATOM   2999  CZ  TYR A 202      -7.267   4.987  16.062  1.00 90.82           C
ATOM   3000  OH  TYR A 202      -6.813   4.401  14.922  1.00 90.82           O
ATOM   3001  HH  TYR A 202      -7.385   4.671  14.147  1.00 90.82           H
ATOM   3002  HN  TYR A 202      -6.434   7.122  20.537  1.00 90.82           H
ATOM   3003  N   PRO A 203      -9.734   9.690  21.063  1.00 84.16           N
ATOM   3004  CA  PRO A 203     -10.352  10.332  22.226  1.00 84.16           C
ATOM   3005  C   PRO A 203     -11.162   9.355  23.062  1.00 84.16           C
ATOM   3006  O   PRO A 203     -11.679   8.368  22.542  1.00 84.16           O
ATOM   3007  HA  PRO A 203      -9.583  10.713  22.899  1.00 84.16           H
ATOM   3008  CB  PRO A 203     -11.235  11.421  21.612  1.00 84.16           C
ATOM   3009 1HB  PRO A 203     -12.131  11.594  22.207  1.00 84.16           H
ATOM   3010 2HB  PRO A 203     -10.709  12.374  21.546  1.00 84.16           H
ATOM   3011  CG  PRO A 203     -11.571  10.881  20.252  1.00 84.16           C
ATOM   3012 1HG  PRO A 203     -12.432  10.214  20.294  1.00 84.16           H
ATOM   3013 2HG  PRO A 203     -11.826  11.684  19.560  1.00 84.16           H
ATOM   3014  CD  PRO A 203     -10.341  10.149  19.801  1.00 84.16           C
ATOM   3015 1HD  PRO A 203     -10.589   9.312  19.147  1.00 84.16           H
ATOM   3016 2HD  PRO A 203      -9.668  10.800  19.244  1.00 84.16           H
ATOM   3017  N   SER A 204     -11.250   9.658  24.349  1.00 75.52           N
ATOM   3018  CA  SER A 204     -11.615   8.652  25.332  1.00 75.52           C
ATOM   3019  C   SER A 204     -13.032   8.143  25.058  1.00 75.52           C
ATOM   3020  O   SER A 204     -13.310   6.955  25.214  1.00 75.52           O
ATOM   3021  HA  SER A 204     -10.889   7.848  25.205  1.00 75.52           H
ATOM   3022  CB  SER A 204     -11.516   9.208  26.753  1.00 75.52           C
ATOM   3023 1HB  SER A 204     -11.940   8.490  27.454  1.00 75.52           H
ATOM   3024 2HB  SER A 204     -10.466   9.334  27.021  1.00 75.52           H
ATOM   3025  OG  SER A 204     -12.191  10.456  26.886  1.00 75.52           O
ATOM   3026  HG  SER A 204     -13.175  10.304  26.980  1.00 75.52           H
ATOM   3027  HN  SER A 204     -11.077  10.570  24.722  1.00 75.52           H
ATOM   3028  N   ASP A 205     -13.891   9.068  24.656  1.00 71.04           N
ATOM   3029  CA  ASP A 205     -15.324   8.864  24.781  1.00 71.04           C
ATOM   3030  C   ASP A 205     -15.746   7.688  23.899  1.00 71.04           C
ATOM   3031  O   ASP A 205     -16.462   6.795  24.349  1.00 71.04           O
ATOM   3032  HA  ASP A 205     -15.494   8.673  25.840  1.00 71.04           H
ATOM   3033  CB  ASP A 205     -16.099  10.101  24.323  1.00 71.04           C
ATOM   3034 1HB  ASP A 205     -15.803  10.364  23.307  1.00 71.04           H
ATOM   3035 2HB  ASP A 205     -17.165   9.878  24.296  1.00 71.04           H
ATOM   3036  CG  ASP A 205     -15.843  11.286  25.257  1.00 71.04           C
ATOM   3037  OD1 ASP A 205     -15.259  11.042  26.335  1.00 71.04           O
ATOM   3038  OD2 ASP A 205     -16.237  12.408  24.872  1.00 71.04           O
ATOM   3039  HN  ASP A 205     -13.622   9.942  24.251  1.00 71.04           H
ATOM   3040  N   GLU A 206     -15.286   7.726  22.657  1.00 74.69           N
ATOM   3041  CA  GLU A 206     -15.651   6.703  21.691  1.00 74.69           C
ATOM   3042  C   GLU A 206     -14.398   6.117  21.038  1.00 74.69           C
ATOM   3043  O   GLU A 206     -14.430   5.713  19.877  1.00 74.69           O
ATOM   3044  HA  GLU A 206     -16.163   5.932  22.267  1.00 74.69           H
ATOM   3045  CB  GLU A 206     -16.609   7.262  20.637  1.00 74.69           C
ATOM   3046 1HB  GLU A 206     -16.186   8.165  20.198  1.00 74.69           H
ATOM   3047 2HB  GLU A 206     -16.836   6.490  19.902  1.00 74.69           H
ATOM   3048  CG  GLU A 206     -17.945   7.663  21.267  1.00 74.69           C
ATOM   3049 1HG  GLU A 206     -18.084   7.126  22.206  1.00 74.69           H
ATOM   3050 2HG  GLU A 206     -17.933   8.726  21.506  1.00 74.69           H
ATOM   3051  CD  GLU A 206     -19.109   7.359  20.323  1.00 74.69           C
ATOM   3052  OE1 GLU A 206     -20.114   6.806  20.820  1.00 74.69           O
ATOM   3053  OE2 GLU A 206     -18.969   7.687  19.125  1.00 74.69           O
ATOM   3054  HN  GLU A 206     -14.675   8.437  22.308  1.00 74.69           H
ATOM   3055  N   SER A 207     -13.323   6.091  21.813  1.00 86.71           N
ATOM   3056  CA  SER A 207     -12.025   5.717  21.278  1.00 86.71           C
ATOM   3057  C   SER A 207     -12.121   4.367  20.565  1.00 86.71           C
ATOM   3058  O   SER A 207     -11.585   4.198  19.471  1.00 86.71           O
ATOM   3059  HA  SER A 207     -11.766   6.505  20.571  1.00 86.71           H
ATOM   3060  CB  SER A 207     -10.970   5.659  22.385  1.00 86.71           C
ATOM   3061 1HB  SER A 207     -10.037   5.270  21.976  1.00 86.71           H
ATOM   3062 2HB  SER A 207     -10.765   6.667  22.744  1.00 86.71           H
ATOM   3063  OG  SER A 207     -11.385   4.842  23.476  1.00 86.71           O
ATOM   3064  HG  SER A 207     -10.800   5.008  24.270  1.00 86.71           H
ATOM   3065  HN  SER A 207     -13.330   6.318  22.786  1.00 86.71           H
ATOM   3066  N   THR A 208     -12.809   3.439  21.215  1.00 86.95           N
ATOM   3067  CA  THR A 208     -12.891   2.078  20.711  1.00 86.95           C
ATOM   3068  C   THR A 208     -13.593   2.054  19.352  1.00 86.95           C
ATOM   3069  O   THR A 208     -13.109   1.431  18.409  1.00 86.95           O
ATOM   3070  HA  THR A 208     -11.878   1.708  20.553  1.00 86.95           H
ATOM   3071  CB  THR A 208     -13.588   1.223  21.770  1.00 86.95           C
ATOM   3072  HB  THR A 208     -14.640   1.492  21.858  1.00 86.95           H
ATOM   3073  OG1 THR A 208     -12.804   1.417  22.944  1.00 86.95           O
ATOM   3074  HG1 THR A 208     -11.861   1.126  22.778  1.00 86.95           H
ATOM   3075  CG2 THR A 208     -13.468  -0.276  21.485  1.00 86.95           C
ATOM   3076 1HG2 THR A 208     -12.415  -0.558  21.465  1.00 86.95           H
ATOM   3077 2HG2 THR A 208     -13.923  -0.500  20.520  1.00 86.95           H
ATOM   3078 3HG2 THR A 208     -13.979  -0.837  22.267  1.00 86.95           H
ATOM   3079  HN  THR A 208     -13.303   3.603  22.068  1.00 86.95           H
ATOM   3080  N   LYS A 209     -14.725   2.741  19.294  1.00 82.80           N
ATOM   3081  CA  LYS A 209     -15.533   2.753  18.087  1.00 82.80           C
ATOM   3082  C   LYS A 209     -14.707   3.322  16.931  1.00 82.80           C
ATOM   3083  O   LYS A 209     -14.716   2.776  15.829  1.00 82.80           O
ATOM   3084  HA  LYS A 209     -15.787   1.719  17.853  1.00 82.80           H
ATOM   3085  CB  LYS A 209     -16.847   3.499  18.328  1.00 82.80           C
ATOM   3086 1HB  LYS A 209     -16.638   4.492  18.727  1.00 82.80           H
ATOM   3087 2HB  LYS A 209     -17.369   3.639  17.382  1.00 82.80           H
ATOM   3088  CG  LYS A 209     -17.742   2.730  19.302  1.00 82.80           C
ATOM   3089 1HG  LYS A 209     -17.876   1.708  18.949  1.00 82.80           H
ATOM   3090 2HG  LYS A 209     -17.258   2.670  20.277  1.00 82.80           H
ATOM   3091  CD  LYS A 209     -19.106   3.409  19.446  1.00 82.80           C
ATOM   3092 1HD  LYS A 209     -18.969   4.481  19.590  1.00 82.80           H
ATOM   3093 2HD  LYS A 209     -19.678   3.281  18.527  1.00 82.80           H
ATOM   3094  CE  LYS A 209     -19.887   2.826  20.625  1.00 82.80           C
ATOM   3095 1HE  LYS A 209     -20.255   1.832  20.369  1.00 82.80           H
ATOM   3096 2HE  LYS A 209     -19.228   2.711  21.485  1.00 82.80           H
ATOM   3097  NZ  LYS A 209     -21.024   3.705  20.978  1.00 82.80           N
ATOM   3098 1HZ  LYS A 209     -21.516   3.318  21.776  1.00 82.80           H
ATOM   3099 2HZ  LYS A 209     -20.677   4.629  21.211  1.00 82.80           H
ATOM   3100 3HZ  LYS A 209     -21.659   3.771  20.190  1.00 82.80           H
ATOM   3101  HN  LYS A 209     -15.090   3.281  20.053  1.00 82.80           H
ATOM   3102  N   LEU A 210     -14.012   4.411  17.223  1.00 89.02           N
ATOM   3103  CA  LEU A 210     -13.286   5.134  16.192  1.00 89.02           C
ATOM   3104  C   LEU A 210     -12.184   4.237  15.626  1.00 89.02           C
ATOM   3105  O   LEU A 210     -12.046   4.110  14.410  1.00 89.02           O
ATOM   3106  HA  LEU A 210     -13.992   5.360  15.393  1.00 89.02           H
ATOM   3107  CB  LEU A 210     -12.774   6.470  16.735  1.00 89.02           C
ATOM   3108 1HB  LEU A 210     -13.604   6.987  17.215  1.00 89.02           H
ATOM   3109 2HB  LEU A 210     -12.035   6.265  17.510  1.00 89.02           H
ATOM   3110  CG  LEU A 210     -12.146   7.415  15.708  1.00 89.02           C
ATOM   3111  HG  LEU A 210     -11.345   6.880  15.197  1.00 89.02           H
ATOM   3112  CD1 LEU A 210     -13.167   7.824  14.644  1.00 89.02           C
ATOM   3113 1HD1 LEU A 210     -13.528   6.936  14.127  1.00 89.02           H
ATOM   3114 2HD1 LEU A 210     -14.004   8.333  15.121  1.00 89.02           H
ATOM   3115 3HD1 LEU A 210     -12.694   8.495  13.927  1.00 89.02           H
ATOM   3116  CD2 LEU A 210     -11.514   8.628  16.393  1.00 89.02           C
ATOM   3117 1HD2 LEU A 210     -12.279   9.172  16.947  1.00 89.02           H
ATOM   3118 2HD2 LEU A 210     -10.737   8.293  17.081  1.00 89.02           H
ATOM   3119 3HD2 LEU A 210     -11.075   9.283  15.641  1.00 89.02           H
ATOM   3120  HN  LEU A 210     -13.940   4.799  18.142  1.00 89.02           H
ATOM   3121  N   LYS A 211     -11.427   3.639  16.534  1.00 93.53           N
ATOM   3122  CA  LYS A 211     -10.334   2.766  16.139  1.00 93.53           C
ATOM   3123  C   LYS A 211     -10.878   1.646  15.250  1.00 93.53           C
ATOM   3124  O   LYS A 211     -10.344   1.390  14.172  1.00 93.53           O
ATOM   3125  HA  LYS A 211      -9.634   3.362  15.554  1.00 93.53           H
ATOM   3126  CB  LYS A 211      -9.580   2.262  17.371  1.00 93.53           C
ATOM   3127 1HB  LYS A 211      -9.172   3.108  17.925  1.00 93.53           H
ATOM   3128 2HB  LYS A 211     -10.270   1.748  18.040  1.00 93.53           H
ATOM   3129  CG  LYS A 211      -8.448   1.314  16.971  1.00 93.53           C
ATOM   3130 1HG  LYS A 211      -8.866   0.392  16.567  1.00 93.53           H
ATOM   3131 2HG  LYS A 211      -7.852   1.767  16.179  1.00 93.53           H
ATOM   3132  CD  LYS A 211      -7.553   0.992  18.170  1.00 93.53           C
ATOM   3133 1HD  LYS A 211      -7.154   1.916  18.589  1.00 93.53           H
ATOM   3134 2HD  LYS A 211      -8.143   0.516  18.952  1.00 93.53           H
ATOM   3135  CE  LYS A 211      -6.400   0.072  17.762  1.00 93.53           C
ATOM   3136 1HE  LYS A 211      -6.793  -0.890  17.435  1.00 93.53           H
ATOM   3137 2HE  LYS A 211      -5.866   0.503  16.915  1.00 93.53           H
ATOM   3138  NZ  LYS A 211      -5.468  -0.125  18.895  1.00 93.53           N
ATOM   3139 1HZ  LYS A 211      -4.762  -0.805  18.637  1.00 93.53           H
ATOM   3140 2HZ  LYS A 211      -5.021   0.757  19.122  1.00 93.53           H
ATOM   3141 3HZ  LYS A 211      -5.983  -0.461  19.701  1.00 93.53           H
ATOM   3142  HN  LYS A 211     -11.550   3.742  17.521  1.00 93.53           H
ATOM   3143  N   SER A 212     -11.933   1.007  15.735  1.00 91.25           N
ATOM   3144  CA  SER A 212     -12.513  -0.122  15.030  1.00 91.25           C
ATOM   3145  C   SER A 212     -12.954   0.306  13.629  1.00 91.25           C
ATOM   3146  O   SER A 212     -12.756  -0.426  12.660  1.00 91.25           O
ATOM   3147  HA  SER A 212     -11.718  -0.865  14.970  1.00 91.25           H
ATOM   3148  CB  SER A 212     -13.697  -0.705  15.803  1.00 91.25           C
ATOM   3149 1HB  SER A 212     -14.426   0.082  15.998  1.00 91.25           H
ATOM   3150 2HB  SER A 212     -14.196  -1.457  15.191  1.00 91.25           H
ATOM   3151  OG  SER A 212     -13.292  -1.292  17.037  1.00 91.25           O
ATOM   3152  HG  SER A 212     -13.247  -0.592  17.750  1.00 91.25           H
ATOM   3153  HN  SER A 212     -12.388   1.250  16.592  1.00 91.25           H
ATOM   3154  N   ALA A 213     -13.544   1.491  13.565  1.00 94.42           N
ATOM   3155  CA  ALA A 213     -14.047   2.010  12.304  1.00 94.42           C
ATOM   3156  C   ALA A 213     -12.877   2.227  11.344  1.00 94.42           C
ATOM   3157  O   ALA A 213     -12.937   1.821  10.184  1.00 94.42           O
ATOM   3158  HA  ALA A 213     -14.719   1.262  11.882  1.00 94.42           H
ATOM   3159  CB  ALA A 213     -14.838   3.294  12.560  1.00 94.42           C
ATOM   3160 1HB  ALA A 213     -15.675   3.079  13.225  1.00 94.42           H
ATOM   3161 2HB  ALA A 213     -14.187   4.035  13.024  1.00 94.42           H
ATOM   3162 3HB  ALA A 213     -15.215   3.683  11.614  1.00 94.42           H
ATOM   3163  HN  ALA A 213     -13.680   2.091  14.353  1.00 94.42           H
ATOM   3164  N   VAL A 214     -11.839   2.868  11.861  1.00 92.95           N
ATOM   3165  CA  VAL A 214     -10.687   3.210  11.044  1.00 92.95           C
ATOM   3166  C   VAL A 214     -10.067   1.929  10.482  1.00 92.95           C
ATOM   3167  O   VAL A 214      -9.717   1.869   9.305  1.00 92.95           O
ATOM   3168  HA  VAL A 214     -11.042   3.821  10.215  1.00 92.95           H
ATOM   3169  CB  VAL A 214      -9.697   4.045  11.859  1.00 92.95           C
ATOM   3170  HB  VAL A 214      -9.502   3.518  12.793  1.00 92.95           H
ATOM   3171  CG1 VAL A 214      -8.367   4.196  11.118  1.00 92.95           C
ATOM   3172 1HG1 VAL A 214      -7.934   3.211  10.945  1.00 92.95           H
ATOM   3173 2HG1 VAL A 214      -8.538   4.690  10.162  1.00 92.95           H
ATOM   3174 3HG1 VAL A 214      -7.682   4.794  11.719  1.00 92.95           H
ATOM   3175  CG2 VAL A 214     -10.290   5.413  12.206  1.00 92.95           C
ATOM   3176 1HG2 VAL A 214     -10.527   5.949  11.287  1.00 92.95           H
ATOM   3177 2HG2 VAL A 214     -11.198   5.277  12.793  1.00 92.95           H
ATOM   3178 3HG2 VAL A 214      -9.566   5.986  12.785  1.00 92.95           H
ATOM   3179  HN  VAL A 214     -11.777   3.151  12.818  1.00 92.95           H
ATOM   3180  N   LEU A 215      -9.950   0.935  11.351  1.00 92.68           N
ATOM   3181  CA  LEU A 215      -9.302  -0.311  10.980  1.00 92.68           C
ATOM   3182  C   LEU A 215     -10.163  -1.041   9.948  1.00 92.68           C
ATOM   3183  O   LEU A 215      -9.643  -1.591   8.978  1.00 92.68           O
ATOM   3184  HA  LEU A 215      -8.348  -0.058  10.517  1.00 92.68           H
ATOM   3185  CB  LEU A 215      -8.993  -1.146  12.225  1.00 92.68           C
ATOM   3186 1HB  LEU A 215      -9.903  -1.223  12.821  1.00 92.68           H
ATOM   3187 2HB  LEU A 215      -8.734  -2.155  11.906  1.00 92.68           H
ATOM   3188  CG  LEU A 215      -7.872  -0.621  13.124  1.00 92.68           C
ATOM   3189  HG  LEU A 215      -8.157   0.368  13.484  1.00 92.68           H
ATOM   3190  CD1 LEU A 215      -7.690  -1.515  14.352  1.00 92.68           C
ATOM   3191 1HD1 LEU A 215      -8.616  -1.536  14.926  1.00 92.68           H
ATOM   3192 2HD1 LEU A 215      -7.437  -2.525  14.032  1.00 92.68           H
ATOM   3193 3HD1 LEU A 215      -6.886  -1.119  14.973  1.00 92.68           H
ATOM   3194  CD2 LEU A 215      -6.570  -0.457  12.336  1.00 92.68           C
ATOM   3195 1HD2 LEU A 215      -6.268  -1.421  11.928  1.00 92.68           H
ATOM   3196 2HD2 LEU A 215      -6.725   0.251  11.521  1.00 92.68           H
ATOM   3197 3HD2 LEU A 215      -5.789  -0.082  12.999  1.00 92.68           H
ATOM   3198  HN  LEU A 215     -10.288   0.972  12.292  1.00 92.68           H
ATOM   3199  N   THR A 216     -11.465  -1.023  10.192  1.00 92.01           N
ATOM   3200  CA  THR A 216     -12.399  -1.721   9.324  1.00 92.01           C
ATOM   3201  C   THR A 216     -12.333  -1.153   7.904  1.00 92.01           C
ATOM   3202  O   THR A 216     -12.294  -1.906   6.932  1.00 92.01           O
ATOM   3203  HA  THR A 216     -12.097  -2.766   9.264  1.00 92.01           H
ATOM   3204  CB  THR A 216     -13.790  -1.625   9.952  1.00 92.01           C
ATOM   3205  HB  THR A 216     -14.125  -0.589  10.002  1.00 92.01           H
ATOM   3206  OG1 THR A 216     -13.651  -2.287  11.207  1.00 92.01           O
ATOM   3207  HG1 THR A 216     -13.634  -1.615  11.948  1.00 92.01           H
ATOM   3208  CG2 THR A 216     -14.830  -2.462   9.204  1.00 92.01           C
ATOM   3209 1HG2 THR A 216     -14.528  -3.510   9.213  1.00 92.01           H
ATOM   3210 2HG2 THR A 216     -14.902  -2.114   8.173  1.00 92.01           H
ATOM   3211 3HG2 THR A 216     -15.799  -2.359   9.691  1.00 92.01           H
ATOM   3212  HN  THR A 216     -11.883  -0.544  10.964  1.00 92.01           H
ATOM   3213  N   LEU A 217     -12.322   0.169   7.830  1.00 89.49           N
ATOM   3214  CA  LEU A 217     -12.230   0.846   6.548  1.00 89.49           C
ATOM   3215  C   LEU A 217     -10.948   0.408   5.836  1.00 89.49           C
ATOM   3216  O   LEU A 217     -10.950   0.188   4.626  1.00 89.49           O
ATOM   3217  HA  LEU A 217     -13.083   0.529   5.948  1.00 89.49           H
ATOM   3218  CB  LEU A 217     -12.343   2.361   6.732  1.00 89.49           C
ATOM   3219 1HB  LEU A 217     -11.719   2.652   7.576  1.00 89.49           H
ATOM   3220 2HB  LEU A 217     -11.930   2.846   5.848  1.00 89.49           H
ATOM   3221  CG  LEU A 217     -13.755   2.904   6.964  1.00 89.49           C
ATOM   3222  HG  LEU A 217     -14.211   2.334   7.773  1.00 89.49           H
ATOM   3223  CD1 LEU A 217     -13.712   4.367   7.411  1.00 89.49           C
ATOM   3224 1HD1 LEU A 217     -13.149   4.447   8.340  1.00 89.49           H
ATOM   3225 2HD1 LEU A 217     -13.229   4.968   6.640  1.00 89.49           H
ATOM   3226 3HD1 LEU A 217     -14.728   4.728   7.569  1.00 89.49           H
ATOM   3227  CD2 LEU A 217     -14.629   2.708   5.724  1.00 89.49           C
ATOM   3228 1HD2 LEU A 217     -14.186   3.237   4.880  1.00 89.49           H
ATOM   3229 2HD2 LEU A 217     -14.697   1.645   5.492  1.00 89.49           H
ATOM   3230 3HD2 LEU A 217     -15.627   3.103   5.917  1.00 89.49           H
ATOM   3231  HN  LEU A 217     -12.375   0.775   8.624  1.00 89.49           H
ATOM   3232  N   LYS A 218      -9.884   0.294   6.618  1.00 87.05           N
ATOM   3233  CA  LYS A 218      -8.585  -0.055   6.068  1.00 87.05           C
ATOM   3234  C   LYS A 218      -8.666  -1.437   5.417  1.00 87.05           C
ATOM   3235  O   LYS A 218      -8.149  -1.641   4.319  1.00 87.05           O
ATOM   3236  HA  LYS A 218      -8.351   0.678   5.295  1.00 87.05           H
ATOM   3237  CB  LYS A 218      -7.501   0.057   7.142  1.00 87.05           C
ATOM   3238 1HB  LYS A 218      -7.599   1.008   7.665  1.00 87.05           H
ATOM   3239 2HB  LYS A 218      -7.638  -0.729   7.884  1.00 87.05           H
ATOM   3240  CG  LYS A 218      -6.105  -0.052   6.525  1.00 87.05           C
ATOM   3241 1HG  LYS A 218      -6.034  -0.968   5.938  1.00 87.05           H
ATOM   3242 2HG  LYS A 218      -5.941   0.780   5.840  1.00 87.05           H
ATOM   3243  CD  LYS A 218      -5.026  -0.049   7.609  1.00 87.05           C
ATOM   3244 1HD  LYS A 218      -5.055   0.895   8.154  1.00 87.05           H
ATOM   3245 2HD  LYS A 218      -5.227  -0.840   8.331  1.00 87.05           H
ATOM   3246  CE  LYS A 218      -3.636  -0.249   7.000  1.00 87.05           C
ATOM   3247 1HE  LYS A 218      -3.648  -1.106   6.326  1.00 87.05           H
ATOM   3248 2HE  LYS A 218      -3.366   0.622   6.403  1.00 87.05           H
ATOM   3249  NZ  LYS A 218      -2.629  -0.460   8.064  1.00 87.05           N
ATOM   3250 1HZ  LYS A 218      -1.724  -0.637   7.642  1.00 87.05           H
ATOM   3251 2HZ  LYS A 218      -2.575   0.368   8.646  1.00 87.05           H
ATOM   3252 3HZ  LYS A 218      -2.899  -1.256   8.631  1.00 87.05           H
ATOM   3253  HN  LYS A 218      -9.900   0.434   7.608  1.00 87.05           H
ATOM   3254  N   VAL A 219      -9.318  -2.350   6.121  1.00 91.22           N
ATOM   3255  CA  VAL A 219      -9.390  -3.731   5.672  1.00 91.22           C
ATOM   3256  C   VAL A 219     -10.254  -3.809   4.412  1.00 91.22           C
ATOM   3257  O   VAL A 219      -9.860  -4.423   3.422  1.00 91.22           O
ATOM   3258  HA  VAL A 219      -8.377  -4.048   5.423  1.00 91.22           H
ATOM   3259  CB  VAL A 219      -9.902  -4.623   6.805  1.00 91.22           C
ATOM   3260  HB  VAL A 219     -10.850  -4.213   7.152  1.00 91.22           H
ATOM   3261  CG1 VAL A 219     -10.159  -6.047   6.307  1.00 91.22           C
ATOM   3262 1HG1 VAL A 219     -10.906  -6.025   5.514  1.00 91.22           H
ATOM   3263 2HG1 VAL A 219      -9.231  -6.470   5.921  1.00 91.22           H
ATOM   3264 3HG1 VAL A 219     -10.522  -6.660   7.132  1.00 91.22           H
ATOM   3265  CG2 VAL A 219      -8.929  -4.622   7.986  1.00 91.22           C
ATOM   3266 1HG2 VAL A 219      -7.959  -4.995   7.658  1.00 91.22           H
ATOM   3267 2HG2 VAL A 219      -8.818  -3.606   8.365  1.00 91.22           H
ATOM   3268 3HG2 VAL A 219      -9.317  -5.264   8.777  1.00 91.22           H
ATOM   3269  HN  VAL A 219      -9.791  -2.160   6.981  1.00 91.22           H
ATOM   3270  N   ILE A 220     -11.417  -3.178   4.491  1.00 91.77           N
ATOM   3271  CA  ILE A 220     -12.409  -3.303   3.436  1.00 91.77           C
ATOM   3272  C   ILE A 220     -11.856  -2.692   2.147  1.00 91.77           C
ATOM   3273  O   ILE A 220     -11.783  -3.363   1.119  1.00 91.77           O
ATOM   3274  HA  ILE A 220     -12.576  -4.367   3.270  1.00 91.77           H
ATOM   3275  CB  ILE A 220     -13.742  -2.700   3.881  1.00 91.77           C
ATOM   3276  HB  ILE A 220     -13.549  -1.707   4.288  1.00 91.77           H
ATOM   3277  CG1 ILE A 220     -14.374  -3.531   4.999  1.00 91.77           C
ATOM   3278 1HG1 ILE A 220     -14.600  -4.531   4.631  1.00 91.77           H
ATOM   3279 2HG1 ILE A 220     -13.664  -3.645   5.818  1.00 91.77           H
ATOM   3280  CG2 ILE A 220     -14.689  -2.525   2.692  1.00 91.77           C
ATOM   3281 1HG2 ILE A 220     -14.232  -1.860   1.958  1.00 91.77           H
ATOM   3282 2HG2 ILE A 220     -14.880  -3.495   2.234  1.00 91.77           H
ATOM   3283 3HG2 ILE A 220     -15.629  -2.094   3.036  1.00 91.77           H
ATOM   3284  CD1 ILE A 220     -15.655  -2.871   5.516  1.00 91.77           C
ATOM   3285 1HD1 ILE A 220     -15.421  -1.881   5.906  1.00 91.77           H
ATOM   3286 2HD1 ILE A 220     -16.372  -2.781   4.699  1.00 91.77           H
ATOM   3287 3HD1 ILE A 220     -16.084  -3.483   6.310  1.00 91.77           H
ATOM   3288  HN  ILE A 220     -11.684  -2.591   5.255  1.00 91.77           H
ATOM   3289  N   LEU A 221     -11.482  -1.424   2.244  1.00 91.81           N
ATOM   3290  CA  LEU A 221     -11.101  -0.665   1.065  1.00 91.81           C
ATOM   3291  C   LEU A 221      -9.647  -0.981   0.708  1.00 91.81           C
ATOM   3292  O   LEU A 221      -9.244  -0.845  -0.446  1.00 91.81           O
ATOM   3293  HA  LEU A 221     -11.737  -0.994   0.244  1.00 91.81           H
ATOM   3294  CB  LEU A 221     -11.372   0.826   1.278  1.00 91.81           C
ATOM   3295 1HB  LEU A 221     -10.779   1.165   2.128  1.00 91.81           H
ATOM   3296 2HB  LEU A 221     -11.014   1.368   0.403  1.00 91.81           H
ATOM   3297  CG  LEU A 221     -12.831   1.214   1.523  1.00 91.81           C
ATOM   3298  HG  LEU A 221     -13.186   0.673   2.400  1.00 91.81           H
ATOM   3299  CD1 LEU A 221     -12.957   2.708   1.831  1.00 91.81           C
ATOM   3300 1HD1 LEU A 221     -12.378   2.944   2.724  1.00 91.81           H
ATOM   3301 2HD1 LEU A 221     -12.578   3.286   0.989  1.00 91.81           H
ATOM   3302 3HD1 LEU A 221     -14.004   2.957   2.001  1.00 91.81           H
ATOM   3303  CD2 LEU A 221     -13.714   0.796   0.346  1.00 91.81           C
ATOM   3304 1HD2 LEU A 221     -13.368   1.291  -0.562  1.00 91.81           H
ATOM   3305 2HD2 LEU A 221     -13.657  -0.285   0.215  1.00 91.81           H
ATOM   3306 3HD2 LEU A 221     -14.746   1.084   0.545  1.00 91.81           H
ATOM   3307  HN  LEU A 221     -11.437  -0.919   3.105  1.00 91.81           H
ATOM   3308  N   GLY A 222      -8.900  -1.396   1.721  1.00 90.61           N
ATOM   3309  CA  GLY A 222      -7.462  -1.549   1.576  1.00 90.61           C
ATOM   3310  C   GLY A 222      -7.117  -2.875   0.896  1.00 90.61           C
ATOM   3311  O   GLY A 222      -6.044  -3.016   0.310  1.00 90.61           O
ATOM   3312 1HA  GLY A 222      -7.062  -0.721   0.990  1.00 90.61           H
ATOM   3313 2HA  GLY A 222      -6.987  -1.504   2.556  1.00 90.61           H
ATOM   3314  HN  GLY A 222      -9.260  -1.627   2.624  1.00 90.61           H
ATOM   3315  N   PHE A 223      -8.046  -3.814   0.996  1.00 89.14           N
ATOM   3316  CA  PHE A 223      -7.809  -5.158   0.497  1.00 89.14           C
ATOM   3317  C   PHE A 223      -9.067  -5.728  -0.162  1.00 89.14           C
ATOM   3318  O   PHE A 223      -9.060  -6.046  -1.350  1.00 89.14           O
ATOM   3319  HA  PHE A 223      -7.012  -5.092  -0.244  1.00 89.14           H
ATOM   3320  CB  PHE A 223      -7.441  -6.025   1.702  1.00 89.14           C
ATOM   3321 1HB  PHE A 223      -6.589  -5.577   2.213  1.00 89.14           H
ATOM   3322 2HB  PHE A 223      -8.273  -6.022   2.407  1.00 89.14           H
ATOM   3323  CG  PHE A 223      -7.100  -7.474   1.346  1.00 89.14           C
ATOM   3324  CD1 PHE A 223      -7.954  -8.476   1.683  1.00 89.14           C
ATOM   3325  HD1 PHE A 223      -8.883  -8.248   2.206  1.00 89.14           H
ATOM   3326  CD2 PHE A 223      -5.941  -7.758   0.692  1.00 89.14           C
ATOM   3327  HD2 PHE A 223      -5.256  -6.954   0.423  1.00 89.14           H
ATOM   3328  CE1 PHE A 223      -7.637  -9.821   1.352  1.00 89.14           C
ATOM   3329  HE1 PHE A 223      -8.322 -10.624   1.622  1.00 89.14           H
ATOM   3330  CE2 PHE A 223      -5.624  -9.102   0.362  1.00 89.14           C
ATOM   3331  HE2 PHE A 223      -4.696  -9.330  -0.162  1.00 89.14           H
ATOM   3332  CZ  PHE A 223      -6.479 -10.105   0.698  1.00 89.14           C
ATOM   3333  HZ  PHE A 223      -6.236 -11.137   0.444  1.00 89.14           H
ATOM   3334  HN  PHE A 223      -8.945  -3.670   1.409  1.00 89.14           H
ATOM   3335  N   PHE A 224     -10.117  -5.839   0.639  1.00 85.44           N
ATOM   3336  CA  PHE A 224     -11.219  -6.727   0.309  1.00 85.44           C
ATOM   3337  C   PHE A 224     -11.878  -6.316  -1.010  1.00 85.44           C
ATOM   3338  O   PHE A 224     -12.072  -7.146  -1.896  1.00 85.44           O
ATOM   3339  HA  PHE A 224     -10.807  -7.731   0.210  1.00 85.44           H
ATOM   3340  CB  PHE A 224     -12.245  -6.605   1.438  1.00 85.44           C
ATOM   3341 1HB  PHE A 224     -11.725  -6.353   2.362  1.00 85.44           H
ATOM   3342 2HB  PHE A 224     -12.918  -5.777   1.215  1.00 85.44           H
ATOM   3343  CG  PHE A 224     -13.074  -7.870   1.664  1.00 85.44           C
ATOM   3344  CD1 PHE A 224     -14.267  -8.024   1.030  1.00 85.44           C
ATOM   3345  HD1 PHE A 224     -14.633  -7.246   0.360  1.00 85.44           H
ATOM   3346  CD2 PHE A 224     -12.618  -8.841   2.500  1.00 85.44           C
ATOM   3347  HD2 PHE A 224     -11.662  -8.718   3.008  1.00 85.44           H
ATOM   3348  CE1 PHE A 224     -15.037  -9.199   1.240  1.00 85.44           C
ATOM   3349  HE1 PHE A 224     -15.993  -9.322   0.732  1.00 85.44           H
ATOM   3350  CE2 PHE A 224     -13.388 -10.016   2.710  1.00 85.44           C
ATOM   3351  HE2 PHE A 224     -13.022 -10.795   3.380  1.00 85.44           H
ATOM   3352  CZ  PHE A 224     -14.581 -10.170   2.076  1.00 85.44           C
ATOM   3353  HZ  PHE A 224     -15.171 -11.072   2.237  1.00 85.44           H
ATOM   3354  HN  PHE A 224     -10.221  -5.337   1.498  1.00 85.44           H
ATOM   3355  N   LEU A 225     -12.203  -5.034  -1.098  1.00 92.94           N
ATOM   3356  CA  LEU A 225     -12.841  -4.504  -2.291  1.00 92.94           C
ATOM   3357  C   LEU A 225     -11.913  -4.704  -3.491  1.00 92.94           C
ATOM   3358  O   LEU A 225     -12.307  -5.301  -4.492  1.00 92.94           O
ATOM   3359  HA  LEU A 225     -13.751  -5.081  -2.458  1.00 92.94           H
ATOM   3360  CB  LEU A 225     -13.260  -3.049  -2.073  1.00 92.94           C
ATOM   3361 1HB  LEU A 225     -14.016  -3.023  -1.288  1.00 92.94           H
ATOM   3362 2HB  LEU A 225     -12.398  -2.495  -1.703  1.00 92.94           H
ATOM   3363  CG  LEU A 225     -13.813  -2.320  -3.299  1.00 92.94           C
ATOM   3364  HG  LEU A 225     -13.128  -2.483  -4.131  1.00 92.94           H
ATOM   3365  CD1 LEU A 225     -15.170  -2.892  -3.712  1.00 92.94           C
ATOM   3366 1HD1 LEU A 225     -15.060  -3.949  -3.954  1.00 92.94           H
ATOM   3367 2HD1 LEU A 225     -15.877  -2.780  -2.890  1.00 92.94           H
ATOM   3368 3HD1 LEU A 225     -15.540  -2.355  -4.585  1.00 92.94           H
ATOM   3369  CD2 LEU A 225     -13.877  -0.810  -3.056  1.00 92.94           C
ATOM   3370 1HD2 LEU A 225     -14.528  -0.607  -2.205  1.00 92.94           H
ATOM   3371 2HD2 LEU A 225     -12.876  -0.433  -2.846  1.00 92.94           H
ATOM   3372 3HD2 LEU A 225     -14.274  -0.316  -3.943  1.00 92.94           H
ATOM   3373  HN  LEU A 225     -12.037  -4.364  -0.374  1.00 92.94           H
ATOM   3374  N   PRO A 226     -10.670  -4.210  -3.414  1.00 92.58           N
ATOM   3375  CA  PRO A 226      -9.726  -4.366  -4.524  1.00 92.58           C
ATOM   3376  C   PRO A 226      -9.585  -5.815  -4.961  1.00 92.58           C
ATOM   3377  O   PRO A 226      -9.585  -6.109  -6.155  1.00 92.58           O
ATOM   3378  HA  PRO A 226     -10.091  -3.837  -5.404  1.00 92.58           H
ATOM   3379  CB  PRO A 226      -8.414  -3.812  -3.964  1.00 92.58           C
ATOM   3380 1HB  PRO A 226      -7.808  -4.597  -3.511  1.00 92.58           H
ATOM   3381 2HB  PRO A 226      -7.807  -3.353  -4.744  1.00 92.58           H
ATOM   3382  CG  PRO A 226      -8.874  -2.789  -2.933  1.00 92.58           C
ATOM   3383 1HG  PRO A 226      -8.091  -2.565  -2.208  1.00 92.58           H
ATOM   3384 2HG  PRO A 226      -9.144  -1.840  -3.396  1.00 92.58           H
ATOM   3385  CD  PRO A 226     -10.070  -3.471  -2.288  1.00 92.58           C
ATOM   3386 1HD  PRO A 226      -9.769  -4.143  -1.484  1.00 92.58           H
ATOM   3387 2HD  PRO A 226     -10.762  -2.750  -1.854  1.00 92.58           H
ATOM   3388  N   PHE A 227      -9.469  -6.690  -3.973  1.00 90.16           N
ATOM   3389  CA  PHE A 227      -9.201  -8.092  -4.242  1.00 90.16           C
ATOM   3390  C   PHE A 227     -10.341  -8.724  -5.044  1.00 90.16           C
ATOM   3391  O   PHE A 227     -10.100  -9.425  -6.025  1.00 90.16           O
ATOM   3392  HA  PHE A 227      -8.281  -8.140  -4.824  1.00 90.16           H
ATOM   3393  CB  PHE A 227      -9.096  -8.796  -2.888  1.00 90.16           C
ATOM   3394 1HB  PHE A 227      -8.283  -8.345  -2.318  1.00 90.16           H
ATOM   3395 2HB  PHE A 227     -10.014  -8.621  -2.326  1.00 90.16           H
ATOM   3396  CG  PHE A 227      -8.855 -10.304  -2.987  1.00 90.16           C
ATOM   3397  CD1 PHE A 227      -9.875 -11.172  -2.750  1.00 90.16           C
ATOM   3398  HD1 PHE A 227     -10.864 -10.794  -2.490  1.00 90.16           H
ATOM   3399  CD2 PHE A 227      -7.622 -10.776  -3.311  1.00 90.16           C
ATOM   3400  HD2 PHE A 227      -6.805 -10.080  -3.500  1.00 90.16           H
ATOM   3401  CE1 PHE A 227      -9.652 -12.571  -2.842  1.00 90.16           C
ATOM   3402  HE1 PHE A 227     -10.469 -13.267  -2.652  1.00 90.16           H
ATOM   3403  CE2 PHE A 227      -7.399 -12.175  -3.403  1.00 90.16           C
ATOM   3404  HE2 PHE A 227      -6.410 -12.554  -3.662  1.00 90.16           H
ATOM   3405  CZ  PHE A 227      -8.419 -13.043  -3.166  1.00 90.16           C
ATOM   3406  HZ  PHE A 227      -8.247 -14.117  -3.237  1.00 90.16           H
ATOM   3407  HN  PHE A 227      -9.554  -6.454  -3.005  1.00 90.16           H
ATOM   3408  N   VAL A 228     -11.558  -8.452  -4.596  1.00 93.69           N
ATOM   3409  CA  VAL A 228     -12.734  -9.019  -5.234  1.00 93.69           C
ATOM   3410  C   VAL A 228     -12.770  -8.588  -6.702  1.00 93.69           C
ATOM   3411  O   VAL A 228     -13.016  -9.406  -7.587  1.00 93.69           O
ATOM   3412  HA  VAL A 228     -12.643 -10.104  -5.189  1.00 93.69           H
ATOM   3413  CB  VAL A 228     -13.993  -8.617  -4.463  1.00 93.69           C
ATOM   3414  HB  VAL A 228     -13.977  -7.535  -4.335  1.00 93.69           H
ATOM   3415  CG1 VAL A 228     -15.256  -8.978  -5.248  1.00 93.69           C
ATOM   3416 1HG1 VAL A 228     -15.251  -8.456  -6.205  1.00 93.69           H
ATOM   3417 2HG1 VAL A 228     -15.280 -10.054  -5.421  1.00 93.69           H
ATOM   3418 3HG1 VAL A 228     -16.136  -8.682  -4.677  1.00 93.69           H
ATOM   3419  CG2 VAL A 228     -14.011  -9.255  -3.072  1.00 93.69           C
ATOM   3420 1HG2 VAL A 228     -13.992 -10.340  -3.170  1.00 93.69           H
ATOM   3421 2HG2 VAL A 228     -13.137  -8.926  -2.511  1.00 93.69           H
ATOM   3422 3HG2 VAL A 228     -14.916  -8.953  -2.546  1.00 93.69           H
ATOM   3423  HN  VAL A 228     -11.747  -7.859  -3.814  1.00 93.69           H
ATOM   3424  N   VAL A 229     -12.521  -7.304  -6.915  1.00 94.17           N
ATOM   3425  CA  VAL A 229     -12.591  -6.740  -8.253  1.00 94.17           C
ATOM   3426  C   VAL A 229     -11.506  -7.373  -9.126  1.00 94.17           C
ATOM   3427  O   VAL A 229     -11.768  -7.764 -10.262  1.00 94.17           O
ATOM   3428  HA  VAL A 229     -13.567  -6.996  -8.666  1.00 94.17           H
ATOM   3429  CB  VAL A 229     -12.490  -5.215  -8.183  1.00 94.17           C
ATOM   3430  HB  VAL A 229     -11.578  -4.964  -7.642  1.00 94.17           H
ATOM   3431  CG1 VAL A 229     -12.387  -4.609  -9.584  1.00 94.17           C
ATOM   3432 1HG1 VAL A 229     -11.499  -4.995 -10.083  1.00 94.17           H
ATOM   3433 2HG1 VAL A 229     -13.273  -4.874 -10.161  1.00 94.17           H
ATOM   3434 3HG1 VAL A 229     -12.317  -3.524  -9.506  1.00 94.17           H
ATOM   3435  CG2 VAL A 229     -13.672  -4.622  -7.414  1.00 94.17           C
ATOM   3436 1HG2 VAL A 229     -14.602  -4.888  -7.915  1.00 94.17           H
ATOM   3437 2HG2 VAL A 229     -13.680  -5.018  -6.398  1.00 94.17           H
ATOM   3438 3HG2 VAL A 229     -13.575  -3.537  -7.379  1.00 94.17           H
ATOM   3439  HN  VAL A 229     -12.275  -6.655  -6.195  1.00 94.17           H
ATOM   3440  N   MET A 230     -10.309  -7.453  -8.562  1.00 87.99           N
ATOM   3441  CA  MET A 230      -9.176  -8.001  -9.287  1.00 87.99           C
ATOM   3442  C   MET A 230      -9.429  -9.458  -9.680  1.00 87.99           C
ATOM   3443  O   MET A 230      -9.204  -9.843 -10.826  1.00 87.99           O
ATOM   3444  HA  MET A 230      -9.076  -7.388 -10.182  1.00 87.99           H
ATOM   3445  CB  MET A 230      -7.923  -7.919  -8.413  1.00 87.99           C
ATOM   3446 1HB  MET A 230      -8.161  -8.240  -7.399  1.00 87.99           H
ATOM   3447 2HB  MET A 230      -7.164  -8.602  -8.794  1.00 87.99           H
ATOM   3448  CG  MET A 230      -7.366  -6.494  -8.385  1.00 87.99           C
ATOM   3449 1HG  MET A 230      -7.144  -6.162  -9.399  1.00 87.99           H
ATOM   3450 2HG  MET A 230      -8.114  -5.811  -7.983  1.00 87.99           H
ATOM   3451  SD  MET A 230      -5.888  -6.435  -7.386  1.00 87.99           S
ATOM   3452  CE  MET A 230      -4.778  -7.376  -8.420  1.00 87.99           C
ATOM   3453 1HE  MET A 230      -5.177  -8.380  -8.562  1.00 87.99           H
ATOM   3454 2HE  MET A 230      -4.679  -6.884  -9.388  1.00 87.99           H
ATOM   3455 3HE  MET A 230      -3.800  -7.438  -7.942  1.00 87.99           H
ATOM   3456  HN  MET A 230     -10.109  -7.152  -7.630  1.00 87.99           H
ATOM   3457  N   ALA A 231      -9.894 -10.228  -8.707  1.00 92.78           N
ATOM   3458  CA  ALA A 231     -10.100 -11.652  -8.913  1.00 92.78           C
ATOM   3459  C   ALA A 231     -11.083 -11.859 -10.066  1.00 92.78           C
ATOM   3460  O   ALA A 231     -10.858 -12.701 -10.935  1.00 92.78           O
ATOM   3461  HA  ALA A 231      -9.139 -12.090  -9.183  1.00 92.78           H
ATOM   3462  CB  ALA A 231     -10.585 -12.291  -7.611  1.00 92.78           C
ATOM   3463 1HB  ALA A 231      -9.838 -12.141  -6.831  1.00 92.78           H
ATOM   3464 2HB  ALA A 231     -11.524 -11.829  -7.307  1.00 92.78           H
ATOM   3465 3HB  ALA A 231     -10.739 -13.359  -7.765  1.00 92.78           H
ATOM   3466  HN  ALA A 231     -10.129  -9.895  -7.794  1.00 92.78           H
ATOM   3467  N   CYS A 232     -12.153 -11.078 -10.038  1.00 92.18           N
ATOM   3468  CA  CYS A 232     -13.184 -11.183 -11.056  1.00 92.18           C
ATOM   3469  C   CYS A 232     -12.564 -10.814 -12.406  1.00 92.18           C
ATOM   3470  O   CYS A 232     -12.726 -11.539 -13.386  1.00 92.18           O
ATOM   3471  HA  CYS A 232     -13.520 -12.220 -11.056  1.00 92.18           H
ATOM   3472  CB  CYS A 232     -14.396 -10.310 -10.727  1.00 92.18           C
ATOM   3473 1HB  CYS A 232     -14.073  -9.290 -10.515  1.00 92.18           H
ATOM   3474 2HB  CYS A 232     -15.064 -10.261 -11.587  1.00 92.18           H
ATOM   3475  SG  CYS A 232     -15.287 -10.995  -9.282  1.00 92.18           S
ATOM   3476  HG  CYS A 232     -14.500 -10.447  -8.361  1.00 92.18           H
ATOM   3477  HN  CYS A 232     -12.321 -10.386  -9.336  1.00 92.18           H
ATOM   3478  N   CYS A 233     -11.868  -9.687 -12.413  1.00 91.67           N
ATOM   3479  CA  CYS A 233     -11.357  -9.130 -13.654  1.00 91.67           C
ATOM   3480  C   CYS A 233     -10.421 -10.159 -14.292  1.00 91.67           C
ATOM   3481  O   CYS A 233     -10.581 -10.509 -15.460  1.00 91.67           O
ATOM   3482  HA  CYS A 233     -12.220  -8.945 -14.293  1.00 91.67           H
ATOM   3483  CB  CYS A 233     -10.660  -7.787 -13.427  1.00 91.67           C
ATOM   3484 1HB  CYS A 233      -9.963  -7.866 -12.593  1.00 91.67           H
ATOM   3485 2HB  CYS A 233     -10.075  -7.519 -14.307  1.00 91.67           H
ATOM   3486  SG  CYS A 233     -11.902  -6.488 -13.083  1.00 91.67           S
ATOM   3487  HG  CYS A 233     -12.111  -6.828 -11.814  1.00 91.67           H
ATOM   3488  HN  CYS A 233     -11.653  -9.157 -11.592  1.00 91.67           H
ATOM   3489  N   TYR A 234      -9.464 -10.614 -13.496  1.00 85.73           N
ATOM   3490  CA  TYR A 234      -8.412 -11.476 -14.008  1.00 85.73           C
ATOM   3491  C   TYR A 234      -8.953 -12.870 -14.329  1.00 85.73           C
ATOM   3492  O   TYR A 234      -8.431 -13.556 -15.206  1.00 85.73           O
ATOM   3493  HA  TYR A 234      -8.023 -11.026 -14.921  1.00 85.73           H
ATOM   3494  CB  TYR A 234      -7.377 -11.589 -12.887  1.00 85.73           C
ATOM   3495 1HB  TYR A 234      -7.897 -11.710 -11.937  1.00 85.73           H
ATOM   3496 2HB  TYR A 234      -6.785 -12.491 -13.042  1.00 85.73           H
ATOM   3497  CG  TYR A 234      -6.434 -10.389 -12.787  1.00 85.73           C
ATOM   3498  CD1 TYR A 234      -5.659 -10.028 -13.870  1.00 85.73           C
ATOM   3499  HD1 TYR A 234      -5.719 -10.598 -14.797  1.00 85.73           H
ATOM   3500  CD2 TYR A 234      -6.357  -9.668 -11.612  1.00 85.73           C
ATOM   3501  HD2 TYR A 234      -6.969  -9.953 -10.757  1.00 85.73           H
ATOM   3502  CE1 TYR A 234      -4.771  -8.898 -13.776  1.00 85.73           C
ATOM   3503  HE1 TYR A 234      -4.154  -8.602 -14.624  1.00 85.73           H
ATOM   3504  CE2 TYR A 234      -5.469  -8.538 -11.518  1.00 85.73           C
ATOM   3505  HE2 TYR A 234      -5.399  -7.960 -10.597  1.00 85.73           H
ATOM   3506  CZ  TYR A 234      -4.720  -8.209 -12.605  1.00 85.73           C
ATOM   3507  OH  TYR A 234      -3.882  -7.142 -12.515  1.00 85.73           O
ATOM   3508  HH  TYR A 234      -3.948  -6.730 -11.607  1.00 85.73           H
ATOM   3509  HN  TYR A 234      -9.400 -10.403 -12.521  1.00 85.73           H
ATOM   3510  N   THR A 235      -9.994 -13.248 -13.602  1.00 89.03           N
ATOM   3511  CA  THR A 235     -10.679 -14.501 -13.869  1.00 89.03           C
ATOM   3512  C   THR A 235     -11.211 -14.522 -15.304  1.00 89.03           C
ATOM   3513  O   THR A 235     -11.023 -15.500 -16.025  1.00 89.03           O
ATOM   3514  HA  THR A 235      -9.957 -15.313 -13.784  1.00 89.03           H
ATOM   3515  CB  THR A 235     -11.772 -14.677 -12.813  1.00 89.03           C
ATOM   3516  HB  THR A 235     -12.510 -13.878 -12.880  1.00 89.03           H
ATOM   3517  OG1 THR A 235     -11.058 -14.754 -11.583  1.00 89.03           O
ATOM   3518  HG1 THR A 235     -11.264 -13.956 -11.017  1.00 89.03           H
ATOM   3519  CG2 THR A 235     -12.477 -16.031 -12.920  1.00 89.03           C
ATOM   3520 1HG2 THR A 235     -11.749 -16.831 -12.786  1.00 89.03           H
ATOM   3521 2HG2 THR A 235     -12.941 -16.123 -13.902  1.00 89.03           H
ATOM   3522 3HG2 THR A 235     -13.243 -16.104 -12.148  1.00 89.03           H
ATOM   3523  HN  THR A 235     -10.369 -12.715 -12.843  1.00 89.03           H
ATOM   3524  N   ILE A 236     -11.865 -13.431 -15.675  1.00 88.94           N
ATOM   3525  CA  ILE A 236     -12.443 -13.320 -17.003  1.00 88.94           C
ATOM   3526  C   ILE A 236     -11.319 -13.205 -18.035  1.00 88.94           C
ATOM   3527  O   ILE A 236     -11.405 -13.780 -19.119  1.00 88.94           O
ATOM   3528  HA  ILE A 236     -12.996 -14.238 -17.197  1.00 88.94           H
ATOM   3529  CB  ILE A 236     -13.447 -12.166 -17.056  1.00 88.94           C
ATOM   3530  HB  ILE A 236     -12.932 -11.252 -16.762  1.00 88.94           H
ATOM   3531  CG1 ILE A 236     -14.586 -12.385 -16.059  1.00 88.94           C
ATOM   3532 1HG1 ILE A 236     -15.250 -13.167 -16.426  1.00 88.94           H
ATOM   3533 2HG1 ILE A 236     -14.180 -12.731 -15.108  1.00 88.94           H
ATOM   3534  CG2 ILE A 236     -13.964 -11.955 -18.481  1.00 88.94           C
ATOM   3535 1HG2 ILE A 236     -13.128 -11.721 -19.140  1.00 88.94           H
ATOM   3536 2HG2 ILE A 236     -14.457 -12.864 -18.827  1.00 88.94           H
ATOM   3537 3HG2 ILE A 236     -14.676 -11.130 -18.490  1.00 88.94           H
ATOM   3538  CD1 ILE A 236     -15.379 -11.095 -15.841  1.00 88.94           C
ATOM   3539 1HD1 ILE A 236     -14.717 -10.322 -15.451  1.00 88.94           H
ATOM   3540 2HD1 ILE A 236     -15.803 -10.765 -16.790  1.00 88.94           H
ATOM   3541 3HD1 ILE A 236     -16.183 -11.278 -15.128  1.00 88.94           H
ATOM   3542  HN  ILE A 236     -12.002 -12.634 -15.086  1.00 88.94           H
ATOM   3543  N   ILE A 237     -10.290 -12.458 -17.663  1.00 86.81           N
ATOM   3544  CA  ILE A 237      -9.153 -12.256 -18.544  1.00 86.81           C
ATOM   3545  C   ILE A 237      -8.557 -13.614 -18.919  1.00 86.81           C
ATOM   3546  O   ILE A 237      -8.357 -13.905 -20.097  1.00 86.81           O
ATOM   3547  HA  ILE A 237      -9.524 -11.780 -19.452  1.00 86.81           H
ATOM   3548  CB  ILE A 237      -8.146 -11.296 -17.909  1.00 86.81           C
ATOM   3549  HB  ILE A 237      -8.024 -11.573 -16.861  1.00 86.81           H
ATOM   3550  CG1 ILE A 237      -8.666  -9.857 -17.938  1.00 86.81           C
ATOM   3551 1HG1 ILE A 237      -8.613  -9.469 -18.955  1.00 86.81           H
ATOM   3552 2HG1 ILE A 237      -9.715  -9.840 -17.644  1.00 86.81           H
ATOM   3553  CG2 ILE A 237      -6.773 -11.423 -18.572  1.00 86.81           C
ATOM   3554 1HG2 ILE A 237      -6.406 -12.443 -18.455  1.00 86.81           H
ATOM   3555 2HG2 ILE A 237      -6.859 -11.187 -19.633  1.00 86.81           H
ATOM   3556 3HG2 ILE A 237      -6.076 -10.730 -18.101  1.00 86.81           H
ATOM   3557  CD1 ILE A 237      -7.853  -8.961 -17.001  1.00 86.81           C
ATOM   3558 1HD1 ILE A 237      -7.927  -9.339 -15.982  1.00 86.81           H
ATOM   3559 2HD1 ILE A 237      -6.808  -8.962 -17.314  1.00 86.81           H
ATOM   3560 3HD1 ILE A 237      -8.243  -7.944 -17.042  1.00 86.81           H
ATOM   3561  HN  ILE A 237     -10.226 -11.995 -16.778  1.00 86.81           H
ATOM   3562  N   ILE A 238      -8.289 -14.410 -17.894  1.00 86.72           N
ATOM   3563  CA  ILE A 238      -7.654 -15.701 -18.095  1.00 86.72           C
ATOM   3564  C   ILE A 238      -8.515 -16.548 -19.034  1.00 86.72           C
ATOM   3565  O   ILE A 238      -7.998 -17.185 -19.950  1.00 86.72           O
ATOM   3566  HA  ILE A 238      -6.692 -15.521 -18.576  1.00 86.72           H
ATOM   3567  CB  ILE A 238      -7.368 -16.373 -16.750  1.00 86.72           C
ATOM   3568  HB  ILE A 238      -8.255 -16.276 -16.125  1.00 86.72           H
ATOM   3569  CG1 ILE A 238      -6.221 -15.672 -16.020  1.00 86.72           C
ATOM   3570 1HG1 ILE A 238      -5.272 -15.934 -16.488  1.00 86.72           H
ATOM   3571 2HG1 ILE A 238      -6.333 -14.591 -16.111  1.00 86.72           H
ATOM   3572  CG2 ILE A 238      -7.103 -17.869 -16.930  1.00 86.72           C
ATOM   3573 1HG2 ILE A 238      -7.978 -18.341 -17.378  1.00 86.72           H
ATOM   3574 2HG2 ILE A 238      -6.241 -18.010 -17.581  1.00 86.72           H
ATOM   3575 3HG2 ILE A 238      -6.903 -18.322 -15.959  1.00 86.72           H
ATOM   3576  CD1 ILE A 238      -6.192 -16.064 -14.541  1.00 86.72           C
ATOM   3577 1HD1 ILE A 238      -7.132 -15.777 -14.071  1.00 86.72           H
ATOM   3578 2HD1 ILE A 238      -6.055 -17.141 -14.454  1.00 86.72           H
ATOM   3579 3HD1 ILE A 238      -5.367 -15.551 -14.046  1.00 86.72           H
ATOM   3580  HN  ILE A 238      -8.498 -14.185 -16.942  1.00 86.72           H
ATOM   3581  N   HIS A 239      -9.814 -16.526 -18.775  1.00 81.69           N
ATOM   3582  CA  HIS A 239     -10.748 -17.312 -19.563  1.00 81.69           C
ATOM   3583  C   HIS A 239     -10.650 -16.902 -21.034  1.00 81.69           C
ATOM   3584  O   HIS A 239     -10.606 -17.756 -21.918  1.00 81.69           O
ATOM   3585  HA  HIS A 239     -10.442 -18.354 -19.464  1.00 81.69           H
ATOM   3586  CB  HIS A 239     -12.168 -17.188 -19.006  1.00 81.69           C
ATOM   3587 1HB  HIS A 239     -12.147 -17.400 -17.937  1.00 81.69           H
ATOM   3588 2HB  HIS A 239     -12.503 -16.158 -19.121  1.00 81.69           H
ATOM   3589  CG  HIS A 239     -13.169 -18.106 -19.667  1.00 81.69           C
ATOM   3590  ND1 HIS A 239     -13.193 -19.472 -19.446  1.00 81.69           N
ATOM   3591  HD1 HIS A 239     -12.573 -19.979 -18.848  1.00 81.69           H
ATOM   3592  CD2 HIS A 239     -14.180 -17.839 -20.543  1.00 81.69           C
ATOM   3593  HD2 HIS A 239     -14.442 -16.855 -20.932  1.00 81.69           H
ATOM   3594  CE1 HIS A 239     -14.178 -19.993 -20.163  1.00 81.69           C
ATOM   3595  HE1 HIS A 239     -14.453 -21.047 -20.203  1.00 81.69           H
ATOM   3596  NE2 HIS A 239     -14.788 -18.980 -20.843  1.00 81.69           N
ATOM   3597  HN  HIS A 239     -10.229 -15.986 -18.043  1.00 81.69           H
ATOM   3598  N   THR A 240     -10.619 -15.595 -21.250  1.00 84.10           N
ATOM   3599  CA  THR A 240     -10.578 -15.061 -22.600  1.00 84.10           C
ATOM   3600  C   THR A 240      -9.274 -15.461 -23.293  1.00 84.10           C
ATOM   3601  O   THR A 240      -9.275 -15.808 -24.473  1.00 84.10           O
ATOM   3602  HA  THR A 240     -11.393 -15.507 -23.171  1.00 84.10           H
ATOM   3603  CB  THR A 240     -10.782 -13.547 -22.516  1.00 84.10           C
ATOM   3604  HB  THR A 240      -9.911 -13.061 -22.077  1.00 84.10           H
ATOM   3605  OG1 THR A 240     -11.999 -13.401 -21.790  1.00 84.10           O
ATOM   3606  HG1 THR A 240     -11.803 -13.238 -20.823  1.00 84.10           H
ATOM   3607  CG2 THR A 240     -11.084 -12.920 -23.879  1.00 84.10           C
ATOM   3608 1HG2 THR A 240     -11.994 -13.359 -24.287  1.00 84.10           H
ATOM   3609 2HG2 THR A 240     -10.252 -13.110 -24.558  1.00 84.10           H
ATOM   3610 3HG2 THR A 240     -11.219 -11.845 -23.762  1.00 84.10           H
ATOM   3611  HN  THR A 240     -10.621 -14.908 -20.523  1.00 84.10           H
ATOM   3612  N   LEU A 241      -8.193 -15.399 -22.530  1.00 83.19           N
ATOM   3613  CA  LEU A 241      -6.874 -15.663 -23.079  1.00 83.19           C
ATOM   3614  C   LEU A 241      -6.781 -17.134 -23.489  1.00 83.19           C
ATOM   3615  O   LEU A 241      -6.175 -17.462 -24.508  1.00 83.19           O
ATOM   3616  HA  LEU A 241      -6.762 -15.048 -23.972  1.00 83.19           H
ATOM   3617  CB  LEU A 241      -5.787 -15.230 -22.093  1.00 83.19           C
ATOM   3618 1HB  LEU A 241      -6.044 -15.616 -21.107  1.00 83.19           H
ATOM   3619 2HB  LEU A 241      -4.849 -15.704 -22.385  1.00 83.19           H
ATOM   3620  CG  LEU A 241      -5.550 -13.723 -21.975  1.00 83.19           C
ATOM   3621  HG  LEU A 241      -6.495 -13.248 -21.713  1.00 83.19           H
ATOM   3622  CD1 LEU A 241      -4.560 -13.410 -20.851  1.00 83.19           C
ATOM   3623 1HD1 LEU A 241      -4.957 -13.777 -19.905  1.00 83.19           H
ATOM   3624 2HD1 LEU A 241      -3.608 -13.899 -21.059  1.00 83.19           H
ATOM   3625 3HD1 LEU A 241      -4.410 -12.332 -20.789  1.00 83.19           H
ATOM   3626  CD2 LEU A 241      -5.103 -13.132 -23.314  1.00 83.19           C
ATOM   3627 1HD2 LEU A 241      -4.174 -13.608 -23.629  1.00 83.19           H
ATOM   3628 2HD2 LEU A 241      -5.874 -13.307 -24.064  1.00 83.19           H
ATOM   3629 3HD2 LEU A 241      -4.941 -12.060 -23.202  1.00 83.19           H
ATOM   3630  HN  LEU A 241      -8.208 -15.175 -21.556  1.00 83.19           H
ATOM   3631  N   ILE A 242      -7.392 -17.982 -22.674  1.00 81.49           N
ATOM   3632  CA  ILE A 242      -7.372 -19.412 -22.930  1.00 81.49           C
ATOM   3633  C   ILE A 242      -8.067 -19.698 -24.262  1.00 81.49           C
ATOM   3634  O   ILE A 242      -7.608 -20.534 -25.039  1.00 81.49           O
ATOM   3635  HA  ILE A 242      -6.328 -19.714 -23.013  1.00 81.49           H
ATOM   3636  CB  ILE A 242      -7.971 -20.176 -21.747  1.00 81.49           C
ATOM   3637  HB  ILE A 242      -8.894 -19.679 -21.452  1.00 81.49           H
ATOM   3638  CG1 ILE A 242      -7.032 -20.142 -20.540  1.00 81.49           C
ATOM   3639 1HG1 ILE A 242      -6.155 -20.758 -20.738  1.00 81.49           H
ATOM   3640 2HG1 ILE A 242      -6.676 -19.124 -20.380  1.00 81.49           H
ATOM   3641  CG2 ILE A 242      -8.337 -21.607 -22.148  1.00 81.49           C
ATOM   3642 1HG2 ILE A 242      -9.069 -21.583 -22.955  1.00 81.49           H
ATOM   3643 2HG2 ILE A 242      -7.442 -22.130 -22.485  1.00 81.49           H
ATOM   3644 3HG2 ILE A 242      -8.760 -22.128 -21.289  1.00 81.49           H
ATOM   3645  CD1 ILE A 242      -7.740 -20.643 -19.280  1.00 81.49           C
ATOM   3646 1HD1 ILE A 242      -8.602 -20.009 -19.071  1.00 81.49           H
ATOM   3647 2HD1 ILE A 242      -8.073 -21.669 -19.434  1.00 81.49           H
ATOM   3648 3HD1 ILE A 242      -7.051 -20.608 -18.436  1.00 81.49           H
ATOM   3649  HN  ILE A 242      -7.894 -17.706 -21.854  1.00 81.49           H
ATOM   3650  N   GLN A 243      -9.163 -18.988 -24.486  1.00 76.40           N
ATOM   3651  CA  GLN A 243      -9.963 -19.203 -25.679  1.00 76.40           C
ATOM   3652  C   GLN A 243      -9.264 -18.606 -26.902  1.00 76.40           C
ATOM   3653  O   GLN A 243      -9.568 -18.973 -28.036  1.00 76.40           O
ATOM   3654  HA  GLN A 243     -10.038 -20.285 -25.787  1.00 76.40           H
ATOM   3655  CB  GLN A 243     -11.367 -18.618 -25.511  1.00 76.40           C
ATOM   3656 1HB  GLN A 243     -11.295 -17.576 -25.197  1.00 76.40           H
ATOM   3657 2HB  GLN A 243     -11.886 -18.626 -26.469  1.00 76.40           H
ATOM   3658  CG  GLN A 243     -12.172 -19.413 -24.482  1.00 76.40           C
ATOM   3659 1HG  GLN A 243     -12.200 -20.464 -24.769  1.00 76.40           H
ATOM   3660 2HG  GLN A 243     -11.680 -19.361 -23.510  1.00 76.40           H
ATOM   3661  CD  GLN A 243     -13.599 -18.872 -24.366  1.00 76.40           C
ATOM   3662  OE1 GLN A 243     -13.949 -17.846 -24.926  1.00 76.40           O
ATOM   3663  NE2 GLN A 243     -14.400 -19.617 -23.609  1.00 76.40           N
ATOM   3664 1HE2 GLN A 243     -14.049 -20.448 -23.177  1.00 76.40           H
ATOM   3665 2HE2 GLN A 243     -15.353 -19.346 -23.472  1.00 76.40           H
ATOM   3666  HN  GLN A 243      -9.504 -18.278 -23.870  1.00 76.40           H
ATOM   3667  N   ALA A 244      -8.339 -17.697 -26.631  1.00 77.17           N
ATOM   3668  CA  ALA A 244      -7.634 -17.006 -27.696  1.00 77.17           C
ATOM   3669  C   ALA A 244      -6.750 -18.003 -28.448  1.00 77.17           C
ATOM   3670  O   ALA A 244      -6.071 -18.823 -27.833  1.00 77.17           O
ATOM   3671  HA  ALA A 244      -8.379 -16.604 -28.382  1.00 77.17           H
ATOM   3672  CB  ALA A 244      -6.830 -15.844 -27.107  1.00 77.17           C
ATOM   3673 1HB  ALA A 244      -7.507 -15.150 -26.609  1.00 77.17           H
ATOM   3674 2HB  ALA A 244      -6.110 -16.230 -26.385  1.00 77.17           H
ATOM   3675 3HB  ALA A 244      -6.301 -15.326 -27.907  1.00 77.17           H
ATOM   3676  HN  ALA A 244      -8.071 -17.432 -25.705  1.00 77.17           H
ATOM   3677  N   LYS A 245      -6.789 -17.900 -29.769  1.00 66.85           N
ATOM   3678  CA  LYS A 245      -6.013 -18.794 -30.612  1.00 66.85           C
ATOM   3679  C   LYS A 245      -4.594 -18.241 -30.763  1.00 66.85           C
ATOM   3680  O   LYS A 245      -3.689 -18.955 -31.194  1.00 66.85           O
ATOM   3681  HA  LYS A 245      -5.956 -19.756 -30.103  1.00 66.85           H
ATOM   3682  CB  LYS A 245      -6.727 -19.028 -31.944  1.00 66.85           C
ATOM   3683 1HB  LYS A 245      -7.009 -18.071 -32.384  1.00 66.85           H
ATOM   3684 2HB  LYS A 245      -6.047 -19.512 -32.645  1.00 66.85           H
ATOM   3685  CG  LYS A 245      -7.974 -19.894 -31.753  1.00 66.85           C
ATOM   3686 1HG  LYS A 245      -7.723 -20.773 -31.159  1.00 66.85           H
ATOM   3687 2HG  LYS A 245      -8.727 -19.337 -31.196  1.00 66.85           H
ATOM   3688  CD  LYS A 245      -8.549 -20.332 -33.102  1.00 66.85           C
ATOM   3689 1HD  LYS A 245      -8.870 -19.456 -33.666  1.00 66.85           H
ATOM   3690 2HD  LYS A 245      -7.774 -20.823 -33.690  1.00 66.85           H
ATOM   3691  CE  LYS A 245      -9.732 -21.283 -32.911  1.00 66.85           C
ATOM   3692 1HE  LYS A 245      -9.438 -22.114 -32.268  1.00 66.85           H
ATOM   3693 2HE  LYS A 245     -10.547 -20.764 -32.407  1.00 66.85           H
ATOM   3694  NZ  LYS A 245     -10.198 -21.800 -34.217  1.00 66.85           N
ATOM   3695 1HZ  LYS A 245     -10.984 -22.425 -34.072  1.00 66.85           H
ATOM   3696 2HZ  LYS A 245     -10.487 -21.024 -34.803  1.00 66.85           H
ATOM   3697 3HZ  LYS A 245      -9.444 -22.304 -34.670  1.00 66.85           H
ATOM   3698  HN  LYS A 245      -7.336 -17.223 -30.261  1.00 66.85           H
ATOM   3699  N   LYS A 246      -4.444 -16.976 -30.401  1.00 60.73           N
ATOM   3700  CA  LYS A 246      -3.213 -16.258 -30.682  1.00 60.73           C
ATOM   3701  C   LYS A 246      -2.073 -16.870 -29.866  1.00 60.73           C
ATOM   3702  O   LYS A 246      -2.241 -17.170 -28.685  1.00 60.73           O
ATOM   3703  HA  LYS A 246      -2.991 -16.392 -31.740  1.00 60.73           H
ATOM   3704  CB  LYS A 246      -3.401 -14.758 -30.445  1.00 60.73           C
ATOM   3705 1HB  LYS A 246      -3.893 -14.596 -29.486  1.00 60.73           H
ATOM   3706 2HB  LYS A 246      -2.428 -14.270 -30.390  1.00 60.73           H
ATOM   3707  CG  LYS A 246      -4.232 -14.126 -31.564  1.00 60.73           C
ATOM   3708 1HG  LYS A 246      -3.841 -14.437 -32.532  1.00 60.73           H
ATOM   3709 2HG  LYS A 246      -5.260 -14.486 -31.505  1.00 60.73           H
ATOM   3710  CD  LYS A 246      -4.214 -12.600 -31.466  1.00 60.73           C
ATOM   3711 1HD  LYS A 246      -4.693 -12.285 -30.538  1.00 60.73           H
ATOM   3712 2HD  LYS A 246      -3.183 -12.247 -31.427  1.00 60.73           H
ATOM   3713  CE  LYS A 246      -4.932 -11.965 -32.658  1.00 60.73           C
ATOM   3714 1HE  LYS A 246      -4.514 -12.349 -33.588  1.00 60.73           H
ATOM   3715 2HE  LYS A 246      -5.986 -12.241 -32.644  1.00 60.73           H
ATOM   3716  NZ  LYS A 246      -4.799 -10.491 -32.619  1.00 60.73           N
ATOM   3717 1HZ  LYS A 246      -5.303 -10.086 -33.399  1.00 60.73           H
ATOM   3718 2HZ  LYS A 246      -5.184 -10.140 -31.749  1.00 60.73           H
ATOM   3719 3HZ  LYS A 246      -3.819 -10.239 -32.681  1.00 60.73           H
ATOM   3720  HN  LYS A 246      -5.144 -16.444 -29.924  1.00 60.73           H
ATOM   3721  N   SER A 247      -0.937 -17.038 -30.529  1.00 67.32           N
ATOM   3722  CA  SER A 247       0.231 -17.607 -29.879  1.00 67.32           C
ATOM   3723  C   SER A 247       0.687 -16.701 -28.734  1.00 67.32           C
ATOM   3724  O   SER A 247       1.129 -17.184 -27.693  1.00 67.32           O
ATOM   3725  HA  SER A 247      -0.094 -18.574 -29.495  1.00 67.32           H
ATOM   3726  CB  SER A 247       1.371 -17.814 -30.878  1.00 67.32           C
ATOM   3727 1HB  SER A 247       1.108 -18.616 -31.568  1.00 67.32           H
ATOM   3728 2HB  SER A 247       1.499 -16.910 -31.475  1.00 67.32           H
ATOM   3729  OG  SER A 247       2.599 -18.131 -30.229  1.00 67.32           O
ATOM   3730  HG  SER A 247       2.528 -19.020 -29.777  1.00 67.32           H
ATOM   3731  HN  SER A 247      -0.809 -16.793 -31.490  1.00 67.32           H
ATOM   3732  N   SER A 248       0.563 -15.402 -28.965  1.00 69.14           N
ATOM   3733  CA  SER A 248       1.021 -14.422 -27.995  1.00 69.14           C
ATOM   3734  C   SER A 248       0.249 -14.583 -26.684  1.00 69.14           C
ATOM   3735  O   SER A 248       0.599 -13.974 -25.674  1.00 69.14           O
ATOM   3736  HA  SER A 248       2.079 -14.637 -27.845  1.00 69.14           H
ATOM   3737  CB  SER A 248       0.862 -12.998 -28.532  1.00 69.14           C
ATOM   3738 1HB  SER A 248       1.175 -12.286 -27.769  1.00 69.14           H
ATOM   3739 2HB  SER A 248       1.522 -12.859 -29.389  1.00 69.14           H
ATOM   3740  OG  SER A 248      -0.481 -12.720 -28.918  1.00 69.14           O
ATOM   3741  HG  SER A 248      -0.550 -11.786 -29.268  1.00 69.14           H
ATOM   3742  HN  SER A 248       0.159 -15.017 -29.795  1.00 69.14           H
ATOM   3743  N   LYS A 249      -0.787 -15.408 -26.741  1.00 66.15           N
ATOM   3744  CA  LYS A 249      -1.670 -15.581 -25.600  1.00 66.15           C
ATOM   3745  C   LYS A 249      -0.863 -16.109 -24.412  1.00 66.15           C
ATOM   3746  O   LYS A 249      -1.143 -15.764 -23.265  1.00 66.15           O
ATOM   3747  HA  LYS A 249      -2.065 -14.599 -25.341  1.00 66.15           H
ATOM   3748  CB  LYS A 249      -2.862 -16.465 -25.975  1.00 66.15           C
ATOM   3749 1HB  LYS A 249      -3.668 -16.319 -25.256  1.00 66.15           H
ATOM   3750 2HB  LYS A 249      -3.247 -16.167 -26.950  1.00 66.15           H
ATOM   3751  CG  LYS A 249      -2.461 -17.941 -26.008  1.00 66.15           C
ATOM   3752 1HG  LYS A 249      -1.598 -18.073 -26.660  1.00 66.15           H
ATOM   3753 2HG  LYS A 249      -2.159 -18.262 -25.011  1.00 66.15           H
ATOM   3754  CD  LYS A 249      -3.618 -18.812 -26.502  1.00 66.15           C
ATOM   3755 1HD  LYS A 249      -4.512 -18.602 -25.915  1.00 66.15           H
ATOM   3756 2HD  LYS A 249      -3.850 -18.562 -27.537  1.00 66.15           H
ATOM   3757  CE  LYS A 249      -3.269 -20.298 -26.396  1.00 66.15           C
ATOM   3758 1HE  LYS A 249      -2.479 -20.544 -27.105  1.00 66.15           H
ATOM   3759 2HE  LYS A 249      -2.883 -20.517 -25.400  1.00 66.15           H
ATOM   3760  NZ  LYS A 249      -4.463 -21.131 -26.665  1.00 66.15           N
ATOM   3761 1HZ  LYS A 249      -4.191 -22.107 -26.709  1.00 66.15           H
ATOM   3762 2HZ  LYS A 249      -5.140 -21.002 -25.921  1.00 66.15           H
ATOM   3763 3HZ  LYS A 249      -4.875 -20.854 -27.549  1.00 66.15           H
ATOM   3764  HN  LYS A 249      -1.026 -15.950 -27.547  1.00 66.15           H
ATOM   3765  N   HIS A 250       0.123 -16.936 -24.728  1.00 70.81           N
ATOM   3766  CA  HIS A 250       0.886 -17.619 -23.697  1.00 70.81           C
ATOM   3767  C   HIS A 250       1.685 -16.596 -22.887  1.00 70.81           C
ATOM   3768  O   HIS A 250       1.776 -16.701 -21.665  1.00 70.81           O
ATOM   3769  HA  HIS A 250       0.162 -18.103 -23.041  1.00 70.81           H
ATOM   3770  CB  HIS A 250       1.767 -18.711 -24.306  1.00 70.81           C
ATOM   3771 1HB  HIS A 250       2.326 -18.289 -25.141  1.00 70.81           H
ATOM   3772 2HB  HIS A 250       2.496 -19.032 -23.563  1.00 70.81           H
ATOM   3773  CG  HIS A 250       1.000 -19.918 -24.793  1.00 70.81           C
ATOM   3774  ND1 HIS A 250       0.461 -20.860 -23.934  1.00 70.81           N
ATOM   3775  HD1 HIS A 250       0.518 -20.842 -22.936  1.00 70.81           H
ATOM   3776  CD2 HIS A 250       0.688 -20.326 -26.056  1.00 70.81           C
ATOM   3777  HD2 HIS A 250       0.962 -19.812 -26.978  1.00 70.81           H
ATOM   3778  CE1 HIS A 250      -0.146 -21.788 -24.659  1.00 70.81           C
ATOM   3779  HE1 HIS A 250      -0.667 -22.664 -24.272  1.00 70.81           H
ATOM   3780  NE2 HIS A 250      -0.003 -21.456 -25.974  1.00 70.81           N
ATOM   3781  HN  HIS A 250       0.402 -17.142 -25.666  1.00 70.81           H
ATOM   3782  N   LYS A 251       2.244 -15.630 -23.601  1.00 69.32           N
ATOM   3783  CA  LYS A 251       3.041 -14.595 -22.965  1.00 69.32           C
ATOM   3784  C   LYS A 251       2.149 -13.767 -22.038  1.00 69.32           C
ATOM   3785  O   LYS A 251       2.517 -13.497 -20.896  1.00 69.32           O
ATOM   3786  HA  LYS A 251       3.800 -15.092 -22.361  1.00 69.32           H
ATOM   3787  CB  LYS A 251       3.775 -13.762 -24.018  1.00 69.32           C
ATOM   3788 1HB  LYS A 251       4.282 -14.422 -24.722  1.00 69.32           H
ATOM   3789 2HB  LYS A 251       3.056 -13.177 -24.591  1.00 69.32           H
ATOM   3790  CG  LYS A 251       4.795 -12.827 -23.364  1.00 69.32           C
ATOM   3791 1HG  LYS A 251       4.284 -12.141 -22.688  1.00 69.32           H
ATOM   3792 2HG  LYS A 251       5.492 -13.409 -22.760  1.00 69.32           H
ATOM   3793  CD  LYS A 251       5.566 -12.033 -24.419  1.00 69.32           C
ATOM   3794 1HD  LYS A 251       6.106 -12.718 -25.073  1.00 69.32           H
ATOM   3795 2HD  LYS A 251       4.867 -11.479 -25.046  1.00 69.32           H
ATOM   3796  CE  LYS A 251       6.551 -11.062 -23.764  1.00 69.32           C
ATOM   3797 1HE  LYS A 251       6.016 -10.390 -23.093  1.00 69.32           H
ATOM   3798 2HE  LYS A 251       7.267 -11.616 -23.157  1.00 69.32           H
ATOM   3799  NZ  LYS A 251       7.268 -10.277 -24.794  1.00 69.32           N
ATOM   3800 1HZ  LYS A 251       7.952  -9.678 -24.346  1.00 69.32           H
ATOM   3801 2HZ  LYS A 251       7.738 -10.908 -25.433  1.00 69.32           H
ATOM   3802 3HZ  LYS A 251       6.604  -9.707 -25.307  1.00 69.32           H
ATOM   3803  HN  LYS A 251       2.159 -15.548 -24.594  1.00 69.32           H
ATOM   3804  N   ALA A 252       0.994 -13.387 -22.565  1.00 80.01           N
ATOM   3805  CA  ALA A 252       0.078 -12.537 -21.824  1.00 80.01           C
ATOM   3806  C   ALA A 252      -0.425 -13.289 -20.590  1.00 80.01           C
ATOM   3807  O   ALA A 252      -0.570 -12.704 -19.518  1.00 80.01           O
ATOM   3808  HA  ALA A 252       0.631 -11.655 -21.501  1.00 80.01           H
ATOM   3809  CB  ALA A 252      -1.064 -12.095 -22.742  1.00 80.01           C
ATOM   3810 1HB  ALA A 252      -0.656 -11.540 -23.587  1.00 80.01           H
ATOM   3811 2HB  ALA A 252      -1.597 -12.973 -23.107  1.00 80.01           H
ATOM   3812 3HB  ALA A 252      -1.751 -11.457 -22.186  1.00 80.01           H
ATOM   3813  HN  ALA A 252       0.682 -13.650 -23.478  1.00 80.01           H
ATOM   3814  N   LEU A 253      -0.676 -14.576 -20.782  1.00 77.98           N
ATOM   3815  CA  LEU A 253      -1.186 -15.408 -19.706  1.00 77.98           C
ATOM   3816  C   LEU A 253      -0.169 -15.434 -18.562  1.00 77.98           C
ATOM   3817  O   LEU A 253      -0.529 -15.237 -17.403  1.00 77.98           O
ATOM   3818  HA  LEU A 253      -2.103 -14.945 -19.342  1.00 77.98           H
ATOM   3819  CB  LEU A 253      -1.556 -16.796 -20.231  1.00 77.98           C
ATOM   3820 1HB  LEU A 253      -2.175 -16.673 -21.120  1.00 77.98           H
ATOM   3821 2HB  LEU A 253      -0.642 -17.300 -20.546  1.00 77.98           H
ATOM   3822  CG  LEU A 253      -2.296 -17.709 -19.251  1.00 77.98           C
ATOM   3823  HG  LEU A 253      -1.751 -17.710 -18.307  1.00 77.98           H
ATOM   3824  CD1 LEU A 253      -3.701 -17.177 -18.961  1.00 77.98           C
ATOM   3825 1HD1 LEU A 253      -3.629 -16.181 -18.524  1.00 77.98           H
ATOM   3826 2HD1 LEU A 253      -4.270 -17.127 -19.889  1.00 77.98           H
ATOM   3827 3HD1 LEU A 253      -4.205 -17.845 -18.261  1.00 77.98           H
ATOM   3828  CD2 LEU A 253      -2.323 -19.152 -19.759  1.00 77.98           C
ATOM   3829 1HD2 LEU A 253      -2.832 -19.188 -20.723  1.00 77.98           H
ATOM   3830 2HD2 LEU A 253      -1.302 -19.516 -19.873  1.00 77.98           H
ATOM   3831 3HD2 LEU A 253      -2.855 -19.779 -19.044  1.00 77.98           H
ATOM   3832  HN  LEU A 253      -0.537 -15.049 -21.652  1.00 77.98           H
ATOM   3833  N   LYS A 254       1.080 -15.680 -18.929  1.00 75.39           N
ATOM   3834  CA  LYS A 254       2.144 -15.773 -17.945  1.00 75.39           C
ATOM   3835  C   LYS A 254       2.185 -14.485 -17.120  1.00 75.39           C
ATOM   3836  O   LYS A 254       2.234 -14.531 -15.892  1.00 75.39           O
ATOM   3837  HA  LYS A 254       1.902 -16.601 -17.279  1.00 75.39           H
ATOM   3838  CB  LYS A 254       3.473 -16.111 -18.623  1.00 75.39           C
ATOM   3839 1HB  LYS A 254       3.347 -16.983 -19.264  1.00 75.39           H
ATOM   3840 2HB  LYS A 254       3.779 -15.285 -19.265  1.00 75.39           H
ATOM   3841  CG  LYS A 254       4.563 -16.388 -17.585  1.00 75.39           C
ATOM   3842 1HG  LYS A 254       4.762 -15.483 -17.012  1.00 75.39           H
ATOM   3843 2HG  LYS A 254       4.216 -17.143 -16.880  1.00 75.39           H
ATOM   3844  CD  LYS A 254       5.852 -16.866 -18.258  1.00 75.39           C
ATOM   3845 1HD  LYS A 254       5.649 -17.761 -18.846  1.00 75.39           H
ATOM   3846 2HD  LYS A 254       6.209 -16.104 -18.950  1.00 75.39           H
ATOM   3847  CE  LYS A 254       6.934 -17.167 -17.219  1.00 75.39           C
ATOM   3848 1HE  LYS A 254       7.198 -16.254 -16.685  1.00 75.39           H
ATOM   3849 2HE  LYS A 254       6.550 -17.869 -16.479  1.00 75.39           H
ATOM   3850  NZ  LYS A 254       8.136 -17.732 -17.871  1.00 75.39           N
ATOM   3851 1HZ  LYS A 254       8.849 -17.908 -17.172  1.00 75.39           H
ATOM   3852 2HZ  LYS A 254       7.893 -18.601 -18.333  1.00 75.39           H
ATOM   3853 3HZ  LYS A 254       8.490 -17.073 -18.556  1.00 75.39           H
ATOM   3854  HN  LYS A 254       1.368 -15.814 -19.877  1.00 75.39           H
ATOM   3855  N   VAL A 255       2.162 -13.365 -17.829  1.00 80.98           N
ATOM   3856  CA  VAL A 255       2.252 -12.068 -17.182  1.00 80.98           C
ATOM   3857  C   VAL A 255       1.086 -11.909 -16.204  1.00 80.98           C
ATOM   3858  O   VAL A 255       1.279 -11.481 -15.067  1.00 80.98           O
ATOM   3859  HA  VAL A 255       3.186 -12.044 -16.621  1.00 80.98           H
ATOM   3860  CB  VAL A 255       2.303 -10.960 -18.236  1.00 80.98           C
ATOM   3861  HB  VAL A 255       1.474 -11.116 -18.926  1.00 80.98           H
ATOM   3862  CG1 VAL A 255       2.126  -9.583 -17.592  1.00 80.98           C
ATOM   3863 1HG1 VAL A 255       1.161  -9.540 -17.086  1.00 80.98           H
ATOM   3864 2HG1 VAL A 255       2.923  -9.414 -16.869  1.00 80.98           H
ATOM   3865 3HG1 VAL A 255       2.166  -8.814 -18.364  1.00 80.98           H
ATOM   3866  CG2 VAL A 255       3.604 -11.026 -19.039  1.00 80.98           C
ATOM   3867 1HG2 VAL A 255       4.453 -10.908 -18.365  1.00 80.98           H
ATOM   3868 2HG2 VAL A 255       3.671 -11.991 -19.542  1.00 80.98           H
ATOM   3869 3HG2 VAL A 255       3.614 -10.228 -19.780  1.00 80.98           H
ATOM   3870  HN  VAL A 255       2.085 -13.336 -18.826  1.00 80.98           H
ATOM   3871  N   THR A 256      -0.098 -12.263 -16.682  1.00 79.97           N
ATOM   3872  CA  THR A 256      -1.309 -12.067 -15.902  1.00 79.97           C
ATOM   3873  C   THR A 256      -1.237 -12.860 -14.596  1.00 79.97           C
ATOM   3874  O   THR A 256      -1.547 -12.334 -13.528  1.00 79.97           O
ATOM   3875  HA  THR A 256      -1.377 -11.013 -15.633  1.00 79.97           H
ATOM   3876  CB  THR A 256      -2.503 -12.449 -16.780  1.00 79.97           C
ATOM   3877  HB  THR A 256      -2.482 -13.510 -17.025  1.00 79.97           H
ATOM   3878  OG1 THR A 256      -2.416 -11.559 -17.890  1.00 79.97           O
ATOM   3879  HG1 THR A 256      -1.973 -12.017 -18.661  1.00 79.97           H
ATOM   3880  CG2 THR A 256      -3.843 -12.102 -16.128  1.00 79.97           C
ATOM   3881 1HG2 THR A 256      -3.891 -11.028 -15.945  1.00 79.97           H
ATOM   3882 2HG2 THR A 256      -3.936 -12.637 -15.183  1.00 79.97           H
ATOM   3883 3HG2 THR A 256      -4.656 -12.393 -16.793  1.00 79.97           H
ATOM   3884  HN  THR A 256      -0.237 -12.677 -17.581  1.00 79.97           H
ATOM   3885  N   ILE A 257      -0.825 -14.113 -14.723  1.00 82.46           N
ATOM   3886  CA  ILE A 257      -0.731 -14.991 -13.569  1.00 82.46           C
ATOM   3887  C   ILE A 257       0.284 -14.417 -12.579  1.00 82.46           C
ATOM   3888  O   ILE A 257       0.018 -14.351 -11.380  1.00 82.46           O
ATOM   3889  HA  ILE A 257      -1.710 -15.007 -13.090  1.00 82.46           H
ATOM   3890  CB  ILE A 257      -0.419 -16.422 -14.009  1.00 82.46           C
ATOM   3891  HB  ILE A 257       0.430 -16.392 -14.692  1.00 82.46           H
ATOM   3892  CG1 ILE A 257      -1.595 -17.029 -14.777  1.00 82.46           C
ATOM   3893 1HG1 ILE A 257      -2.430 -17.197 -14.096  1.00 82.46           H
ATOM   3894 2HG1 ILE A 257      -1.939 -16.327 -15.536  1.00 82.46           H
ATOM   3895  CG2 ILE A 257      -0.007 -17.286 -12.815  1.00 82.46           C
ATOM   3896 1HG2 ILE A 257       0.882 -16.861 -12.349  1.00 82.46           H
ATOM   3897 2HG2 ILE A 257      -0.820 -17.312 -12.089  1.00 82.46           H
ATOM   3898 3HG2 ILE A 257       0.209 -18.298 -13.156  1.00 82.46           H
ATOM   3899  CD1 ILE A 257      -1.195 -18.349 -15.438  1.00 82.46           C
ATOM   3900 1HD1 ILE A 257      -0.377 -18.173 -16.136  1.00 82.46           H
ATOM   3901 2HD1 ILE A 257      -0.875 -19.057 -14.674  1.00 82.46           H
ATOM   3902 3HD1 ILE A 257      -2.050 -18.759 -15.977  1.00 82.46           H
ATOM   3903  HN  ILE A 257      -0.559 -14.528 -15.593  1.00 82.46           H
ATOM   3904  N   THR A 258       1.427 -14.015 -13.117  1.00 85.00           N
ATOM   3905  CA  THR A 258       2.510 -13.516 -12.288  1.00 85.00           C
ATOM   3906  C   THR A 258       2.032 -12.334 -11.441  1.00 85.00           C
ATOM   3907  O   THR A 258       2.289 -12.284 -10.239  1.00 85.00           O
ATOM   3908  HA  THR A 258       2.806 -14.305 -11.597  1.00 85.00           H
ATOM   3909  CB  THR A 258       3.686 -13.171 -13.203  1.00 85.00           C
ATOM   3910  HB  THR A 258       3.419 -12.372 -13.896  1.00 85.00           H
ATOM   3911  OG1 THR A 258       4.035 -14.415 -13.804  1.00 85.00           O
ATOM   3912  HG1 THR A 258       3.500 -14.554 -14.638  1.00 85.00           H
ATOM   3913  CG2 THR A 258       4.939 -12.770 -12.422  1.00 85.00           C
ATOM   3914 1HG2 THR A 258       5.245 -13.595 -11.779  1.00 85.00           H
ATOM   3915 2HG2 THR A 258       4.721 -11.895 -11.810  1.00 85.00           H
ATOM   3916 3HG2 THR A 258       5.743 -12.536 -13.119  1.00 85.00           H
ATOM   3917  HN  THR A 258       1.617 -14.027 -14.099  1.00 85.00           H
ATOM   3918  N   VAL A 259       1.346 -11.413 -12.101  1.00 84.52           N
ATOM   3919  CA  VAL A 259       0.879 -10.208 -11.436  1.00 84.52           C
ATOM   3920  C   VAL A 259      -0.034 -10.595 -10.271  1.00 84.52           C
ATOM   3921  O   VAL A 259       0.108 -10.073  -9.167  1.00 84.52           O
ATOM   3922  HA  VAL A 259       1.753  -9.691 -11.040  1.00 84.52           H
ATOM   3923  CB  VAL A 259       0.199  -9.283 -12.447  1.00 84.52           C
ATOM   3924  HB  VAL A 259      -0.497  -9.882 -13.034  1.00 84.52           H
ATOM   3925  CG1 VAL A 259      -0.603  -8.191 -11.738  1.00 84.52           C
ATOM   3926 1HG1 VAL A 259      -1.370  -8.650 -11.114  1.00 84.52           H
ATOM   3927 2HG1 VAL A 259       0.065  -7.596 -11.114  1.00 84.52           H
ATOM   3928 3HG1 VAL A 259      -1.076  -7.547 -12.479  1.00 84.52           H
ATOM   3929  CG2 VAL A 259       1.223  -8.675 -13.409  1.00 84.52           C
ATOM   3930 1HG2 VAL A 259       1.954  -8.097 -12.843  1.00 84.52           H
ATOM   3931 2HG2 VAL A 259       1.730  -9.472 -13.951  1.00 84.52           H
ATOM   3932 3HG2 VAL A 259       0.712  -8.022 -14.117  1.00 84.52           H
ATOM   3933  HN  VAL A 259       1.110 -11.480 -13.070  1.00 84.52           H
ATOM   3934  N   LEU A 260      -0.951 -11.507 -10.558  1.00 82.52           N
ATOM   3935  CA  LEU A 260      -1.945 -11.904  -9.575  1.00 82.52           C
ATOM   3936  C   LEU A 260      -1.246 -12.578  -8.393  1.00 82.52           C
ATOM   3937  O   LEU A 260      -1.530 -12.265  -7.238  1.00 82.52           O
ATOM   3938  HA  LEU A 260      -2.430 -10.996  -9.216  1.00 82.52           H
ATOM   3939  CB  LEU A 260      -3.026 -12.769 -10.225  1.00 82.52           C
ATOM   3940 1HB  LEU A 260      -3.437 -12.224 -11.075  1.00 82.52           H
ATOM   3941 2HB  LEU A 260      -2.555 -13.668 -10.620  1.00 82.52           H
ATOM   3942  CG  LEU A 260      -4.184 -13.190  -9.317  1.00 82.52           C
ATOM   3943  HG  LEU A 260      -3.766 -13.668  -8.431  1.00 82.52           H
ATOM   3944  CD1 LEU A 260      -4.979 -11.973  -8.842  1.00 82.52           C
ATOM   3945 1HD1 LEU A 260      -4.323 -11.305  -8.284  1.00 82.52           H
ATOM   3946 2HD1 LEU A 260      -5.386 -11.445  -9.704  1.00 82.52           H
ATOM   3947 3HD1 LEU A 260      -5.796 -12.301  -8.198  1.00 82.52           H
ATOM   3948  CD2 LEU A 260      -5.075 -14.223 -10.009  1.00 82.52           C
ATOM   3949 1HD2 LEU A 260      -5.486 -13.794 -10.923  1.00 82.52           H
ATOM   3950 2HD2 LEU A 260      -4.485 -15.106 -10.256  1.00 82.52           H
ATOM   3951 3HD2 LEU A 260      -5.890 -14.505  -9.342  1.00 82.52           H
ATOM   3952  HN  LEU A 260      -1.022 -11.971 -11.441  1.00 82.52           H
ATOM   3953  N   THR A 261      -0.344 -13.492  -8.722  1.00 86.83           N
ATOM   3954  CA  THR A 261       0.314 -14.295  -7.706  1.00 86.83           C
ATOM   3955  C   THR A 261       1.125 -13.402  -6.765  1.00 86.83           C
ATOM   3956  O   THR A 261       1.092 -13.584  -5.548  1.00 86.83           O
ATOM   3957  HA  THR A 261      -0.452 -14.782  -7.103  1.00 86.83           H
ATOM   3958  CB  THR A 261       1.158 -15.356  -8.415  1.00 86.83           C
ATOM   3959  HB  THR A 261       1.954 -14.894  -8.999  1.00 86.83           H
ATOM   3960  OG1 THR A 261       0.209 -16.114  -9.160  1.00 86.83           O
ATOM   3961  HG1 THR A 261       0.077 -15.704 -10.063  1.00 86.83           H
ATOM   3962  CG2 THR A 261       1.763 -16.370  -7.441  1.00 86.83           C
ATOM   3963 1HG2 THR A 261       0.963 -16.880  -6.905  1.00 86.83           H
ATOM   3964 2HG2 THR A 261       2.404 -15.851  -6.729  1.00 86.83           H
ATOM   3965 3HG2 THR A 261       2.352 -17.100  -7.996  1.00 86.83           H
ATOM   3966  HN  THR A 261      -0.064 -13.687  -9.662  1.00 86.83           H
ATOM   3967  N   VAL A 262       1.836 -12.457  -7.363  1.00 89.28           N
ATOM   3968  CA  VAL A 262       2.722 -11.593  -6.602  1.00 89.28           C
ATOM   3969  C   VAL A 262       1.896 -10.757  -5.623  1.00 89.28           C
ATOM   3970  O   VAL A 262       2.283 -10.584  -4.468  1.00 89.28           O
ATOM   3971  HA  VAL A 262       3.398 -12.232  -6.034  1.00 89.28           H
ATOM   3972  CB  VAL A 262       3.564 -10.740  -7.553  1.00 89.28           C
ATOM   3973  HB  VAL A 262       2.886 -10.234  -8.240  1.00 89.28           H
ATOM   3974  CG1 VAL A 262       4.341  -9.668  -6.786  1.00 89.28           C
ATOM   3975 1HG1 VAL A 262       3.642  -9.018  -6.260  1.00 89.28           H
ATOM   3976 2HG1 VAL A 262       5.005 -10.146  -6.065  1.00 89.28           H
ATOM   3977 3HG1 VAL A 262       4.932  -9.076  -7.485  1.00 89.28           H
ATOM   3978  CG2 VAL A 262       4.508 -11.613  -8.382  1.00 89.28           C
ATOM   3979 1HG2 VAL A 262       5.177 -12.159  -7.717  1.00 89.28           H
ATOM   3980 2HG2 VAL A 262       3.925 -12.321  -8.971  1.00 89.28           H
ATOM   3981 3HG2 VAL A 262       5.095 -10.982  -9.050  1.00 89.28           H
ATOM   3982  HN  VAL A 262       1.812 -12.278  -8.346  1.00 89.28           H
ATOM   3983  N   PHE A 263       0.772 -10.260  -6.119  1.00 86.64           N
ATOM   3984  CA  PHE A 263      -0.109  -9.441  -5.305  1.00 86.64           C
ATOM   3985  C   PHE A 263      -0.616 -10.222  -4.090  1.00 86.64           C
ATOM   3986  O   PHE A 263      -0.531  -9.743  -2.960  1.00 86.64           O
ATOM   3987  HA  PHE A 263       0.470  -8.582  -4.966  1.00 86.64           H
ATOM   3988  CB  PHE A 263      -1.301  -9.056  -6.183  1.00 86.64           C
ATOM   3989 1HB  PHE A 263      -0.935  -8.531  -7.065  1.00 86.64           H
ATOM   3990 2HB  PHE A 263      -1.790  -9.965  -6.533  1.00 86.64           H
ATOM   3991  CG  PHE A 263      -2.336  -8.177  -5.477  1.00 86.64           C
ATOM   3992  CD1 PHE A 263      -3.449  -8.740  -4.936  1.00 86.64           C
ATOM   3993  HD1 PHE A 263      -3.605  -9.816  -5.004  1.00 86.64           H
ATOM   3994  CD2 PHE A 263      -2.142  -6.834  -5.392  1.00 86.64           C
ATOM   3995  HD2 PHE A 263      -1.250  -6.383  -5.826  1.00 86.64           H
ATOM   3996  CE1 PHE A 263      -4.410  -7.924  -4.281  1.00 86.64           C
ATOM   3997  HE1 PHE A 263      -5.302  -8.375  -3.847  1.00 86.64           H
ATOM   3998  CE2 PHE A 263      -3.102  -6.018  -4.737  1.00 86.64           C
ATOM   3999  HE2 PHE A 263      -2.947  -4.942  -4.668  1.00 86.64           H
ATOM   4000  CZ  PHE A 263      -4.216  -6.581  -4.195  1.00 86.64           C
ATOM   4001  HZ  PHE A 263      -4.953  -5.954  -3.692  1.00 86.64           H
ATOM   4002  HN  PHE A 263       0.462 -10.410  -7.058  1.00 86.64           H
ATOM   4003  N   VAL A 264      -1.132 -11.411  -4.365  1.00 88.61           N
ATOM   4004  CA  VAL A 264      -1.748 -12.218  -3.325  1.00 88.61           C
ATOM   4005  C   VAL A 264      -0.698 -12.569  -2.269  1.00 88.61           C
ATOM   4006  O   VAL A 264      -0.950 -12.440  -1.072  1.00 88.61           O
ATOM   4007  HA  VAL A 264      -2.527 -11.614  -2.858  1.00 88.61           H
ATOM   4008  CB  VAL A 264      -2.411 -13.451  -3.943  1.00 88.61           C
ATOM   4009  HB  VAL A 264      -1.665 -13.963  -4.550  1.00 88.61           H
ATOM   4010  CG1 VAL A 264      -2.881 -14.422  -2.858  1.00 88.61           C
ATOM   4011 1HG1 VAL A 264      -2.026 -14.745  -2.264  1.00 88.61           H
ATOM   4012 2HG1 VAL A 264      -3.604 -13.923  -2.213  1.00 88.61           H
ATOM   4013 3HG1 VAL A 264      -3.348 -15.289  -3.325  1.00 88.61           H
ATOM   4014  CG2 VAL A 264      -3.568 -13.050  -4.860  1.00 88.61           C
ATOM   4015 1HG2 VAL A 264      -4.315 -12.503  -4.284  1.00 88.61           H
ATOM   4016 2HG2 VAL A 264      -3.193 -12.415  -5.663  1.00 88.61           H
ATOM   4017 3HG2 VAL A 264      -4.021 -13.945  -5.285  1.00 88.61           H
ATOM   4018  HN  VAL A 264      -1.135 -11.823  -5.276  1.00 88.61           H
ATOM   4019  N   LEU A 265       0.456 -13.006  -2.751  1.00 88.74           N
ATOM   4020  CA  LEU A 265       1.492 -13.513  -1.867  1.00 88.74           C
ATOM   4021  C   LEU A 265       1.989 -12.379  -0.969  1.00 88.74           C
ATOM   4022  O   LEU A 265       2.415 -12.618   0.160  1.00 88.74           O
ATOM   4023  HA  LEU A 265       1.038 -14.279  -1.238  1.00 88.74           H
ATOM   4024  CB  LEU A 265       2.601 -14.189  -2.675  1.00 88.74           C
ATOM   4025 1HB  LEU A 265       2.886 -13.525  -3.491  1.00 88.74           H
ATOM   4026 2HB  LEU A 265       3.476 -14.298  -2.033  1.00 88.74           H
ATOM   4027  CG  LEU A 265       2.262 -15.560  -3.264  1.00 88.74           C
ATOM   4028  HG  LEU A 265       1.386 -15.449  -3.904  1.00 88.74           H
ATOM   4029  CD1 LEU A 265       3.402 -16.077  -4.143  1.00 88.74           C
ATOM   4030 1HD1 LEU A 265       3.576 -15.378  -4.962  1.00 88.74           H
ATOM   4031 2HD1 LEU A 265       4.309 -16.168  -3.546  1.00 88.74           H
ATOM   4032 3HD1 LEU A 265       3.135 -17.052  -4.549  1.00 88.74           H
ATOM   4033  CD2 LEU A 265       1.892 -16.554  -2.162  1.00 88.74           C
ATOM   4034 1HD2 LEU A 265       2.733 -16.667  -1.477  1.00 88.74           H
ATOM   4035 2HD2 LEU A 265       1.025 -16.184  -1.615  1.00 88.74           H
ATOM   4036 3HD2 LEU A 265       1.655 -17.520  -2.608  1.00 88.74           H
ATOM   4037  HN  LEU A 265       0.688 -13.017  -3.724  1.00 88.74           H
ATOM   4038  N   SER A 266       1.920 -11.169  -1.504  1.00 90.45           N
ATOM   4039  CA  SER A 266       2.468 -10.013  -0.815  1.00 90.45           C
ATOM   4040  C   SER A 266       1.425  -9.429   0.140  1.00 90.45           C
ATOM   4041  O   SER A 266       1.742  -9.085   1.277  1.00 90.45           O
ATOM   4042  HA  SER A 266       3.327 -10.389  -0.259  1.00 90.45           H
ATOM   4043  CB  SER A 266       2.932  -8.948  -1.810  1.00 90.45           C
ATOM   4044 1HB  SER A 266       3.292  -8.075  -1.265  1.00 90.45           H
ATOM   4045 2HB  SER A 266       3.774  -9.332  -2.386  1.00 90.45           H
ATOM   4046  OG  SER A 266       1.889  -8.555  -2.697  1.00 90.45           O
ATOM   4047  HG  SER A 266       2.004  -9.008  -3.582  1.00 90.45           H
ATOM   4048  HN  SER A 266       1.499 -10.972  -2.389  1.00 90.45           H
ATOM   4049  N   GLN A 267       0.200  -9.336  -0.358  1.00 87.47           N
ATOM   4050  CA  GLN A 267      -0.814  -8.527   0.297  1.00 87.47           C
ATOM   4051  C   GLN A 267      -1.620  -9.380   1.279  1.00 87.47           C
ATOM   4052  O   GLN A 267      -2.020  -8.901   2.339  1.00 87.47           O
ATOM   4053  HA  GLN A 267      -0.266  -7.757   0.839  1.00 87.47           H
ATOM   4054  CB  GLN A 267      -1.731  -7.860  -0.731  1.00 87.47           C
ATOM   4055 1HB  GLN A 267      -2.190  -8.621  -1.362  1.00 87.47           H
ATOM   4056 2HB  GLN A 267      -2.541  -7.341  -0.218  1.00 87.47           H
ATOM   4057  CG  GLN A 267      -0.952  -6.870  -1.599  1.00 87.47           C
ATOM   4058 1HG  GLN A 267      -0.141  -7.389  -2.110  1.00 87.47           H
ATOM   4059 2HG  GLN A 267      -1.607  -6.464  -2.370  1.00 87.47           H
ATOM   4060  CD  GLN A 267      -0.382  -5.730  -0.753  1.00 87.47           C
ATOM   4061  OE1 GLN A 267      -0.962  -5.304   0.232  1.00 87.47           O
ATOM   4062  NE2 GLN A 267       0.782  -5.261  -1.192  1.00 87.47           N
ATOM   4063 1HE2 GLN A 267       1.204  -5.655  -2.009  1.00 87.47           H
ATOM   4064 2HE2 GLN A 267       1.235  -4.513  -0.706  1.00 87.47           H
ATOM   4065  HN  GLN A 267      -0.101  -9.799  -1.191  1.00 87.47           H
ATOM   4066  N   PHE A 268      -1.834 -10.629   0.891  1.00 91.68           N
ATOM   4067  CA  PHE A 268      -2.777 -11.480   1.597  1.00 91.68           C
ATOM   4068  C   PHE A 268      -2.324 -11.723   3.038  1.00 91.68           C
ATOM   4069  O   PHE A 268      -3.084 -11.498   3.978  1.00 91.68           O
ATOM   4070  HA  PHE A 268      -3.737 -10.964   1.602  1.00 91.68           H
ATOM   4071  CB  PHE A 268      -2.815 -12.817   0.854  1.00 91.68           C
ATOM   4072 1HB  PHE A 268      -3.061 -12.633  -0.192  1.00 91.68           H
ATOM   4073 2HB  PHE A 268      -1.820 -13.261   0.874  1.00 91.68           H
ATOM   4074  CG  PHE A 268      -3.816 -13.821   1.430  1.00 91.68           C
ATOM   4075  CD1 PHE A 268      -3.378 -14.853   2.200  1.00 91.68           C
ATOM   4076  HD1 PHE A 268      -2.313 -14.964   2.407  1.00 91.68           H
ATOM   4077  CD2 PHE A 268      -5.144 -13.681   1.172  1.00 91.68           C
ATOM   4078  HD2 PHE A 268      -5.495 -12.854   0.555  1.00 91.68           H
ATOM   4079  CE1 PHE A 268      -4.307 -15.784   2.735  1.00 91.68           C
ATOM   4080  HE1 PHE A 268      -3.956 -16.611   3.352  1.00 91.68           H
ATOM   4081  CE2 PHE A 268      -6.073 -14.612   1.707  1.00 91.68           C
ATOM   4082  HE2 PHE A 268      -7.137 -14.501   1.500  1.00 91.68           H
ATOM   4083  CZ  PHE A 268      -5.635 -15.644   2.477  1.00 91.68           C
ATOM   4084  HZ  PHE A 268      -6.348 -16.359   2.887  1.00 91.68           H
ATOM   4085  HN  PHE A 268      -1.378 -11.059   0.112  1.00 91.68           H
ATOM   4086  N   PRO A 269      -1.082 -12.185   3.237  1.00 94.94           N
ATOM   4087  CA  PRO A 269      -0.591 -12.473   4.587  1.00 94.94           C
ATOM   4088  C   PRO A 269      -0.765 -11.291   5.527  1.00 94.94           C
ATOM   4089  O   PRO A 269      -1.207 -11.457   6.663  1.00 94.94           O
ATOM   4090  HA  PRO A 269      -1.173 -13.280   5.033  1.00 94.94           H
ATOM   4091  CB  PRO A 269       0.885 -12.815   4.371  1.00 94.94           C
ATOM   4092 1HB  PRO A 269       1.519 -11.934   4.470  1.00 94.94           H
ATOM   4093 2HB  PRO A 269       1.238 -13.545   5.100  1.00 94.94           H
ATOM   4094  CG  PRO A 269       0.914 -13.374   2.954  1.00 94.94           C
ATOM   4095 1HG  PRO A 269       1.915 -13.335   2.524  1.00 94.94           H
ATOM   4096 2HG  PRO A 269       0.608 -14.419   2.925  1.00 94.94           H
ATOM   4097  CD  PRO A 269      -0.060 -12.472   2.213  1.00 94.94           C
ATOM   4098 1HD  PRO A 269       0.420 -11.559   1.861  1.00 94.94           H
ATOM   4099 2HD  PRO A 269      -0.482 -12.965   1.337  1.00 94.94           H
ATOM   4100  N   TYR A 270      -0.408 -10.118   5.025  1.00 92.49           N
ATOM   4101  CA  TYR A 270      -0.470  -8.910   5.829  1.00 92.49           C
ATOM   4102  C   TYR A 270      -1.905  -8.620   6.274  1.00 92.49           C
ATOM   4103  O   TYR A 270      -2.153  -8.359   7.450  1.00 92.49           O
ATOM   4104  HA  TYR A 270       0.153  -9.060   6.710  1.00 92.49           H
ATOM   4105  CB  TYR A 270       0.008  -7.775   4.921  1.00 92.49           C
ATOM   4106 1HB  TYR A 270       1.072  -7.904   4.725  1.00 92.49           H
ATOM   4107 2HB  TYR A 270      -0.504  -7.850   3.962  1.00 92.49           H
ATOM   4108  CG  TYR A 270      -0.223  -6.377   5.498  1.00 92.49           C
ATOM   4109  CD1 TYR A 270      -1.063  -5.493   4.851  1.00 92.49           C
ATOM   4110  HD1 TYR A 270      -1.561  -5.791   3.929  1.00 92.49           H
ATOM   4111  CD2 TYR A 270       0.408  -5.999   6.666  1.00 92.49           C
ATOM   4112  HD2 TYR A 270       1.072  -6.697   7.177  1.00 92.49           H
ATOM   4113  CE1 TYR A 270      -1.280  -4.177   5.395  1.00 92.49           C
ATOM   4114  HE1 TYR A 270      -1.941  -3.470   4.894  1.00 92.49           H
ATOM   4115  CE2 TYR A 270       0.191  -4.684   7.209  1.00 92.49           C
ATOM   4116  HE2 TYR A 270       0.683  -4.373   8.131  1.00 92.49           H
ATOM   4117  CZ  TYR A 270      -0.643  -3.838   6.547  1.00 92.49           C
ATOM   4118  OH  TYR A 270      -0.848  -2.595   7.060  1.00 92.49           O
ATOM   4119  HH  TYR A 270      -0.480  -2.544   7.989  1.00 92.49           H
ATOM   4120  HN  TYR A 270      -0.082  -9.987   4.088  1.00 92.49           H
ATOM   4121  N   ASN A 271      -2.813  -8.677   5.310  1.00 90.98           N
ATOM   4122  CA  ASN A 271      -4.190  -8.285   5.555  1.00 90.98           C
ATOM   4123  C   ASN A 271      -4.868  -9.339   6.432  1.00 90.98           C
ATOM   4124  O   ASN A 271      -5.856  -9.050   7.105  1.00 90.98           O
ATOM   4125  HA  ASN A 271      -4.128  -7.313   6.045  1.00 90.98           H
ATOM   4126  CB  ASN A 271      -4.975  -8.183   4.246  1.00 90.98           C
ATOM   4127 1HB  ASN A 271      -4.748  -9.041   3.614  1.00 90.98           H
ATOM   4128 2HB  ASN A 271      -6.044  -8.215   4.456  1.00 90.98           H
ATOM   4129  CG  ASN A 271      -4.635  -6.890   3.502  1.00 90.98           C
ATOM   4130  OD1 ASN A 271      -5.121  -5.816   3.816  1.00 90.98           O
ATOM   4131  ND2 ASN A 271      -3.774  -7.052   2.501  1.00 90.98           N
ATOM   4132 1HD2 ASN A 271      -3.412  -7.961   2.296  1.00 90.98           H
ATOM   4133 2HD2 ASN A 271      -3.490  -6.265   1.954  1.00 90.98           H
ATOM   4134  HN  ASN A 271      -2.620  -8.984   4.378  1.00 90.98           H
ATOM   4135  N   CYS A 272      -4.310 -10.541   6.396  1.00 94.89           N
ATOM   4136  CA  CYS A 272      -4.760 -11.602   7.281  1.00 94.89           C
ATOM   4137  C   CYS A 272      -4.530 -11.152   8.725  1.00 94.89           C
ATOM   4138  O   CYS A 272      -5.435 -11.231   9.554  1.00 94.89           O
ATOM   4139  HA  CYS A 272      -5.822 -11.745   7.084  1.00 94.89           H
ATOM   4140  CB  CYS A 272      -4.058 -12.927   6.977  1.00 94.89           C
ATOM   4141 1HB  CYS A 272      -2.984 -12.766   6.882  1.00 94.89           H
ATOM   4142 2HB  CYS A 272      -4.204 -13.623   7.803  1.00 94.89           H
ATOM   4143  SG  CYS A 272      -4.720 -13.646   5.430  1.00 94.89           S
ATOM   4144  HG  CYS A 272      -4.109 -12.797   4.609  1.00 94.89           H
ATOM   4145  HN  CYS A 272      -3.566 -10.793   5.778  1.00 94.89           H
ATOM   4146  N   ILE A 273      -3.315 -10.690   8.982  1.00 94.04           N
ATOM   4147  CA  ILE A 273      -2.946 -10.257  10.318  1.00 94.04           C
ATOM   4148  C   ILE A 273      -3.723  -8.987  10.671  1.00 94.04           C
ATOM   4149  O   ILE A 273      -4.174  -8.826  11.804  1.00 94.04           O
ATOM   4150  HA  ILE A 273      -3.241 -11.046  11.011  1.00 94.04           H
ATOM   4151  CB  ILE A 273      -1.429 -10.101  10.431  1.00 94.04           C
ATOM   4152  HB  ILE A 273      -1.103  -9.378   9.683  1.00 94.04           H
ATOM   4153  CG1 ILE A 273      -0.717 -11.420  10.124  1.00 94.04           C
ATOM   4154 1HG1 ILE A 273      -0.934 -11.724   9.100  1.00 94.04           H
ATOM   4155 2HG1 ILE A 273       0.362 -11.280  10.193  1.00 94.04           H
ATOM   4156  CG2 ILE A 273      -1.035  -9.542  11.800  1.00 94.04           C
ATOM   4157 1HG2 ILE A 273      -1.498  -8.566  11.941  1.00 94.04           H
ATOM   4158 2HG2 ILE A 273      -1.375 -10.222  12.581  1.00 94.04           H
ATOM   4159 3HG2 ILE A 273       0.049  -9.441  11.853  1.00 94.04           H
ATOM   4160  CD1 ILE A 273      -1.157 -12.519  11.093  1.00 94.04           C
ATOM   4161 1HD1 ILE A 273      -0.916 -12.221  12.113  1.00 94.04           H
ATOM   4162 2HD1 ILE A 273      -2.232 -12.673  11.004  1.00 94.04           H
ATOM   4163 3HD1 ILE A 273      -0.636 -13.446  10.852  1.00 94.04           H
ATOM   4164  HN  ILE A 273      -2.591 -10.610   8.296  1.00 94.04           H
ATOM   4165  N   LEU A 274      -3.856  -8.119   9.680  1.00 90.90           N
ATOM   4166  CA  LEU A 274      -4.546  -6.855   9.879  1.00 90.90           C
ATOM   4167  C   LEU A 274      -5.993  -7.129  10.292  1.00 90.90           C
ATOM   4168  O   LEU A 274      -6.558  -6.401  11.107  1.00 90.90           O
ATOM   4169  HA  LEU A 274      -4.046  -6.335  10.696  1.00 90.90           H
ATOM   4170  CB  LEU A 274      -4.418  -5.973   8.635  1.00 90.90           C
ATOM   4171 1HB  LEU A 274      -3.362  -5.897   8.376  1.00 90.90           H
ATOM   4172 2HB  LEU A 274      -4.915  -6.475   7.805  1.00 90.90           H
ATOM   4173  CG  LEU A 274      -4.988  -4.558   8.755  1.00 90.90           C
ATOM   4174  HG  LEU A 274      -6.021  -4.634   9.095  1.00 90.90           H
ATOM   4175  CD1 LEU A 274      -4.226  -3.747   9.804  1.00 90.90           C
ATOM   4176 1HD1 LEU A 274      -4.306  -4.239  10.773  1.00 90.90           H
ATOM   4177 2HD1 LEU A 274      -3.176  -3.677   9.517  1.00 90.90           H
ATOM   4178 3HD1 LEU A 274      -4.652  -2.745   9.869  1.00 90.90           H
ATOM   4179  CD2 LEU A 274      -5.011  -3.859   7.394  1.00 90.90           C
ATOM   4180 1HD2 LEU A 274      -3.996  -3.795   7.002  1.00 90.90           H
ATOM   4181 2HD2 LEU A 274      -5.632  -4.429   6.703  1.00 90.90           H
ATOM   4182 3HD2 LEU A 274      -5.421  -2.856   7.508  1.00 90.90           H
ATOM   4183  HN  LEU A 274      -3.503  -8.266   8.756  1.00 90.90           H
ATOM   4184  N   LEU A 275      -6.552  -8.180   9.710  1.00 92.82           N
ATOM   4185  CA  LEU A 275      -7.921  -8.563  10.013  1.00 92.82           C
ATOM   4186  C   LEU A 275      -8.019  -8.968  11.485  1.00 92.82           C
ATOM   4187  O   LEU A 275      -8.937  -8.549  12.188  1.00 92.82           O
ATOM   4188  HA  LEU A 275      -8.548  -7.686   9.854  1.00 92.82           H
ATOM   4189  CB  LEU A 275      -8.401  -9.646   9.044  1.00 92.82           C
ATOM   4190 1HB  LEU A 275      -8.306  -9.264   8.028  1.00 92.82           H
ATOM   4191 2HB  LEU A 275      -7.732 -10.502   9.127  1.00 92.82           H
ATOM   4192  CG  LEU A 275      -9.837 -10.134   9.243  1.00 92.82           C
ATOM   4193  HG  LEU A 275      -9.943 -10.473  10.274  1.00 92.82           H
ATOM   4194  CD1 LEU A 275     -10.838  -8.995   9.036  1.00 92.82           C
ATOM   4195 1HD1 LEU A 275     -10.637  -8.200   9.754  1.00 92.82           H
ATOM   4196 2HD1 LEU A 275     -10.739  -8.604   8.023  1.00 92.82           H
ATOM   4197 3HD1 LEU A 275     -11.851  -9.370   9.183  1.00 92.82           H
ATOM   4198  CD2 LEU A 275     -10.138 -11.333   8.341  1.00 92.82           C
ATOM   4199 1HD2 LEU A 275     -10.009 -11.044   7.298  1.00 92.82           H
ATOM   4200 2HD2 LEU A 275      -9.455 -12.148   8.580  1.00 92.82           H
ATOM   4201 3HD2 LEU A 275     -11.165 -11.660   8.502  1.00 92.82           H
ATOM   4202  HN  LEU A 275      -6.087  -8.764   9.045  1.00 92.82           H
ATOM   4203  N   VAL A 276      -7.060  -9.780  11.908  1.00 94.91           N
ATOM   4204  CA  VAL A 276      -7.025 -10.244  13.284  1.00 94.91           C
ATOM   4205  C   VAL A 276      -6.973  -9.037  14.223  1.00 94.91           C
ATOM   4206  O   VAL A 276      -7.709  -8.979  15.207  1.00 94.91           O
ATOM   4207  HA  VAL A 276      -7.949 -10.793  13.470  1.00 94.91           H
ATOM   4208  CB  VAL A 276      -5.853 -11.207  13.482  1.00 94.91           C
ATOM   4209  HB  VAL A 276      -4.945 -10.702  13.152  1.00 94.91           H
ATOM   4210  CG1 VAL A 276      -5.682 -11.565  14.960  1.00 94.91           C
ATOM   4211 1HG1 VAL A 276      -5.489 -10.658  15.533  1.00 94.91           H
ATOM   4212 2HG1 VAL A 276      -6.591 -12.041  15.326  1.00 94.91           H
ATOM   4213 3HG1 VAL A 276      -4.842 -12.251  15.072  1.00 94.91           H
ATOM   4214  CG2 VAL A 276      -6.028 -12.466  12.629  1.00 94.91           C
ATOM   4215 1HG2 VAL A 276      -6.949 -12.973  12.915  1.00 94.91           H
ATOM   4216 2HG2 VAL A 276      -6.078 -12.187  11.577  1.00 94.91           H
ATOM   4217 3HG2 VAL A 276      -5.181 -13.133  12.789  1.00 94.91           H
ATOM   4218  HN  VAL A 276      -6.319 -10.118  11.329  1.00 94.91           H
ATOM   4219  N   GLN A 277      -6.095  -8.103  13.887  1.00 91.38           N
ATOM   4220  CA  GLN A 277      -5.922  -6.911  14.699  1.00 91.38           C
ATOM   4221  C   GLN A 277      -7.224  -6.109  14.749  1.00 91.38           C
ATOM   4222  O   GLN A 277      -7.547  -5.506  15.771  1.00 91.38           O
ATOM   4223  HA  GLN A 277      -5.673  -7.274  15.697  1.00 91.38           H
ATOM   4224  CB  GLN A 277      -4.769  -6.053  14.175  1.00 91.38           C
ATOM   4225 1HB  GLN A 277      -4.861  -5.933  13.096  1.00 91.38           H
ATOM   4226 2HB  GLN A 277      -4.824  -5.056  14.613  1.00 91.38           H
ATOM   4227  CG  GLN A 277      -3.417  -6.688  14.510  1.00 91.38           C
ATOM   4228 1HG  GLN A 277      -3.366  -6.902  15.577  1.00 91.38           H
ATOM   4229 2HG  GLN A 277      -3.320  -7.640  13.988  1.00 91.38           H
ATOM   4230  CD  GLN A 277      -2.264  -5.763  14.114  1.00 91.38           C
ATOM   4231  OE1 GLN A 277      -2.385  -4.915  13.245  1.00 91.38           O
ATOM   4232  NE2 GLN A 277      -1.143  -5.974  14.797  1.00 91.38           N
ATOM   4233 1HE2 GLN A 277      -1.111  -6.687  15.498  1.00 91.38           H
ATOM   4234 2HE2 GLN A 277      -0.332  -5.419  14.611  1.00 91.38           H
ATOM   4235  HN  GLN A 277      -5.510  -8.152  13.077  1.00 91.38           H
ATOM   4236  N   THR A 278      -7.936  -6.128  13.632  1.00 92.36           N
ATOM   4237  CA  THR A 278      -9.168  -5.367  13.517  1.00 92.36           C
ATOM   4238  C   THR A 278     -10.239  -5.944  14.445  1.00 92.36           C
ATOM   4239  O   THR A 278     -10.939  -5.199  15.130  1.00 92.36           O
ATOM   4240  HA  THR A 278      -8.974  -4.347  13.848  1.00 92.36           H
ATOM   4241  CB  THR A 278      -9.582  -5.356  12.044  1.00 92.36           C
ATOM   4242  HB  THR A 278      -9.831  -6.361  11.703  1.00 92.36           H
ATOM   4243  OG1 THR A 278      -8.485  -4.735  11.380  1.00 92.36           O
ATOM   4244  HG1 THR A 278      -7.875  -5.432  11.002  1.00 92.36           H
ATOM   4245  CG2 THR A 278     -10.761  -4.419  11.774  1.00 92.36           C
ATOM   4246 1HG2 THR A 278     -10.487  -3.401  12.053  1.00 92.36           H
ATOM   4247 2HG2 THR A 278     -11.621  -4.738  12.362  1.00 92.36           H
ATOM   4248 3HG2 THR A 278     -11.014  -4.450  10.714  1.00 92.36           H
ATOM   4249  HN  THR A 278      -7.684  -6.649  12.816  1.00 92.36           H
ATOM   4250  N   ILE A 279     -10.334  -7.265  14.438  1.00 92.61           N
ATOM   4251  CA  ILE A 279     -11.306  -7.951  15.272  1.00 92.61           C
ATOM   4252  C   ILE A 279     -10.944  -7.745  16.744  1.00 92.61           C
ATOM   4253  O   ILE A 279     -11.815  -7.476  17.570  1.00 92.61           O
ATOM   4254  HA  ILE A 279     -12.277  -7.490  15.088  1.00 92.61           H
ATOM   4255  CB  ILE A 279     -11.419  -9.421  14.866  1.00 92.61           C
ATOM   4256  HB  ILE A 279     -10.421  -9.859  14.886  1.00 92.61           H
ATOM   4257  CG1 ILE A 279     -11.943  -9.556  13.435  1.00 92.61           C
ATOM   4258 1HG1 ILE A 279     -13.003  -9.305  13.406  1.00 92.61           H
ATOM   4259 2HG1 ILE A 279     -11.429  -8.846  12.787  1.00 92.61           H
ATOM   4260  CG2 ILE A 279     -12.275 -10.202  15.865  1.00 92.61           C
ATOM   4261 1HG2 ILE A 279     -11.820 -10.147  16.854  1.00 92.61           H
ATOM   4262 2HG2 ILE A 279     -13.275  -9.772  15.901  1.00 92.61           H
ATOM   4263 3HG2 ILE A 279     -12.338 -11.245  15.552  1.00 92.61           H
ATOM   4264  CD1 ILE A 279     -11.736 -10.977  12.907  1.00 92.61           C
ATOM   4265 1HD1 ILE A 279     -10.672 -11.216  12.914  1.00 92.61           H
ATOM   4266 2HD1 ILE A 279     -12.271 -11.683  13.543  1.00 92.61           H
ATOM   4267 3HD1 ILE A 279     -12.117 -11.046  11.888  1.00 92.61           H
ATOM   4268  HN  ILE A 279      -9.762  -7.864  13.877  1.00 92.61           H
ATOM   4269  N   ASP A 280      -9.657  -7.881  17.028  1.00 91.92           N
ATOM   4270  CA  ASP A 280      -9.176  -7.762  18.394  1.00 91.92           C
ATOM   4271  C   ASP A 280      -9.435  -6.342  18.900  1.00 91.92           C
ATOM   4272  O   ASP A 280      -9.717  -6.141  20.081  1.00 91.92           O
ATOM   4273  HA  ASP A 280      -9.728  -8.513  18.959  1.00 91.92           H
ATOM   4274  CB  ASP A 280      -7.670  -8.024  18.472  1.00 91.92           C
ATOM   4275 1HB  ASP A 280      -7.441  -8.987  18.016  1.00 91.92           H
ATOM   4276 2HB  ASP A 280      -7.135  -7.265  17.901  1.00 91.92           H
ATOM   4277  CG  ASP A 280      -7.186  -8.013  19.924  1.00 91.92           C
ATOM   4278  OD1 ASP A 280      -7.817  -8.722  20.737  1.00 91.92           O
ATOM   4279  OD2 ASP A 280      -6.197  -7.296  20.187  1.00 91.92           O
ATOM   4280  HN  ASP A 280      -8.950  -8.068  16.346  1.00 91.92           H
ATOM   4281  N   ALA A 281      -9.331  -5.392  17.982  1.00 91.31           N
ATOM   4282  CA  ALA A 281      -9.553  -3.997  18.320  1.00 91.31           C
ATOM   4283  C   ALA A 281     -10.976  -3.827  18.857  1.00 91.31           C
ATOM   4284  O   ALA A 281     -11.234  -2.946  19.675  1.00 91.31           O
ATOM   4285  HA  ALA A 281      -8.844  -3.728  19.103  1.00 91.31           H
ATOM   4286  CB  ALA A 281      -9.286  -3.125  17.092  1.00 91.31           C
ATOM   4287 1HB  ALA A 281      -8.254  -3.260  16.768  1.00 91.31           H
ATOM   4288 2HB  ALA A 281      -9.960  -3.415  16.286  1.00 91.31           H
ATOM   4289 3HB  ALA A 281      -9.453  -2.078  17.346  1.00 91.31           H
ATOM   4290  HN  ALA A 281      -9.099  -5.563  17.025  1.00 91.31           H
ATOM   4291  N   TYR A 282     -11.863  -4.685  18.374  1.00 79.72           N
ATOM   4292  CA  TYR A 282     -13.260  -4.619  18.767  1.00 79.72           C
ATOM   4293  C   TYR A 282     -13.548  -5.571  19.930  1.00 79.72           C
ATOM   4294  O   TYR A 282     -14.173  -5.182  20.915  1.00 79.72           O
ATOM   4295  HA  TYR A 282     -13.472  -3.597  19.083  1.00 79.72           H
ATOM   4296  CB  TYR A 282     -14.064  -5.068  17.546  1.00 79.72           C
ATOM   4297 1HB  TYR A 282     -13.783  -4.451  16.692  1.00 79.72           H
ATOM   4298 2HB  TYR A 282     -13.791  -6.094  17.300  1.00 79.72           H
ATOM   4299  CG  TYR A 282     -15.580  -4.991  17.736  1.00 79.72           C
ATOM   4300  CD1 TYR A 282     -16.305  -6.141  17.973  1.00 79.72           C
ATOM   4301  HD1 TYR A 282     -15.798  -7.104  18.025  1.00 79.72           H
ATOM   4302  CD2 TYR A 282     -16.222  -3.771  17.670  1.00 79.72           C
ATOM   4303  HD2 TYR A 282     -15.650  -2.863  17.483  1.00 79.72           H
ATOM   4304  CE1 TYR A 282     -17.732  -6.068  18.152  1.00 79.72           C
ATOM   4305  HE1 TYR A 282     -18.317  -6.969  18.340  1.00 79.72           H
ATOM   4306  CE2 TYR A 282     -17.649  -3.698  17.849  1.00 79.72           C
ATOM   4307  HE2 TYR A 282     -18.169  -2.742  17.800  1.00 79.72           H
ATOM   4308  CZ  TYR A 282     -18.334  -4.850  18.082  1.00 79.72           C
ATOM   4309  OH  TYR A 282     -19.681  -4.782  18.251  1.00 79.72           O
ATOM   4310  HH  TYR A 282     -19.985  -3.831  18.192  1.00 79.72           H
ATOM   4311  HN  TYR A 282     -11.640  -5.414  17.726  1.00 79.72           H
ATOM   4312  N   ALA A 283     -13.077  -6.800  19.777  1.00 89.56           N
ATOM   4313  CA  ALA A 283     -13.491  -7.875  20.662  1.00 89.56           C
ATOM   4314  C   ALA A 283     -12.524  -7.957  21.845  1.00 89.56           C
ATOM   4315  O   ALA A 283     -12.874  -8.478  22.903  1.00 89.56           O
ATOM   4316  HA  ALA A 283     -14.487  -7.634  21.035  1.00 89.56           H
ATOM   4317  CB  ALA A 283     -13.563  -9.185  19.876  1.00 89.56           C
ATOM   4318 1HB  ALA A 283     -14.286  -9.084  19.066  1.00 89.56           H
ATOM   4319 2HB  ALA A 283     -12.582  -9.414  19.461  1.00 89.56           H
ATOM   4320 3HB  ALA A 283     -13.874  -9.992  20.540  1.00 89.56           H
ATOM   4321  HN  ALA A 283     -12.427  -7.065  19.066  1.00 89.56           H
ATOM   4322  N   MET A 284     -11.326  -7.436  21.625  1.00 83.47           N
ATOM   4323  CA  MET A 284     -10.304  -7.448  22.658  1.00 83.47           C
ATOM   4324  C   MET A 284     -10.152  -8.845  23.263  1.00 83.47           C
ATOM   4325  O   MET A 284     -10.078  -8.993  24.482  1.00 83.47           O
ATOM   4326  HA  MET A 284      -9.379  -7.159  22.159  1.00 83.47           H
ATOM   4327  CB  MET A 284     -10.678  -6.453  23.758  1.00 83.47           C
ATOM   4328 1HB  MET A 284     -11.604  -6.768  24.239  1.00 83.47           H
ATOM   4329 2HB  MET A 284      -9.905  -6.449  24.528  1.00 83.47           H
ATOM   4330  CG  MET A 284     -10.846  -5.043  23.189  1.00 83.47           C
ATOM   4331 1HG  MET A 284      -9.907  -4.706  22.748  1.00 83.47           H
ATOM   4332 2HG  MET A 284     -11.588  -5.050  22.391  1.00 83.47           H
ATOM   4333  SD  MET A 284     -11.350  -3.919  24.480  1.00 83.47           S
ATOM   4334  CE  MET A 284     -11.517  -2.415  23.534  1.00 83.47           C
ATOM   4335 1HE  MET A 284     -10.560  -2.164  23.077  1.00 83.47           H
ATOM   4336 2HE  MET A 284     -12.265  -2.558  22.754  1.00 83.47           H
ATOM   4337 3HE  MET A 284     -11.829  -1.604  24.192  1.00 83.47           H
ATOM   4338  HN  MET A 284     -11.050  -7.012  20.763  1.00 83.47           H
ATOM   4339  N   PHE A 285     -10.111  -9.835  22.383  1.00 86.11           N
ATOM   4340  CA  PHE A 285     -10.160 -11.222  22.813  1.00 86.11           C
ATOM   4341  C   PHE A 285      -8.758 -11.746  23.133  1.00 86.11           C
ATOM   4342  O   PHE A 285      -8.612 -12.806  23.740  1.00 86.11           O
ATOM   4343  HA  PHE A 285     -10.774 -11.260  23.713  1.00 86.11           H
ATOM   4344  CB  PHE A 285     -10.742 -12.031  21.652  1.00 86.11           C
ATOM   4345 1HB  PHE A 285     -10.963 -13.039  22.001  1.00 86.11           H
ATOM   4346 2HB  PHE A 285     -11.688 -11.583  21.349  1.00 86.11           H
ATOM   4347  CG  PHE A 285      -9.822 -12.118  20.433  1.00 86.11           C
ATOM   4348  CD1 PHE A 285      -9.900 -11.178  19.453  1.00 86.11           C
ATOM   4349  HD1 PHE A 285     -10.618 -10.362  19.537  1.00 86.11           H
ATOM   4350  CD2 PHE A 285      -8.926 -13.136  20.328  1.00 86.11           C
ATOM   4351  HD2 PHE A 285      -8.864 -13.890  21.113  1.00 86.11           H
ATOM   4352  CE1 PHE A 285      -9.047 -11.259  18.321  1.00 86.11           C
ATOM   4353  HE1 PHE A 285      -9.110 -10.506  17.536  1.00 86.11           H
ATOM   4354  CE2 PHE A 285      -8.073 -13.218  19.196  1.00 86.11           C
ATOM   4355  HE2 PHE A 285      -7.355 -14.034  19.112  1.00 86.11           H
ATOM   4356  CZ  PHE A 285      -8.151 -12.277  18.216  1.00 86.11           C
ATOM   4357  HZ  PHE A 285      -7.496 -12.340  17.347  1.00 86.11           H
ATOM   4358  HN  PHE A 285     -10.046  -9.702  21.394  1.00 86.11           H
ATOM   4359  N   ILE A 286      -7.764 -10.980  22.709  1.00 86.87           N
ATOM   4360  CA  ILE A 286      -6.379 -11.346  22.958  1.00 86.87           C
ATOM   4361  C   ILE A 286      -5.953 -10.811  24.327  1.00 86.87           C
ATOM   4362  O   ILE A 286      -5.705  -9.616  24.480  1.00 86.87           O
ATOM   4363  HA  ILE A 286      -6.328 -12.434  22.982  1.00 86.87           H
ATOM   4364  CB  ILE A 286      -5.486 -10.875  21.808  1.00 86.87           C
ATOM   4365  HB  ILE A 286      -5.580  -9.792  21.724  1.00 86.87           H
ATOM   4366  CG1 ILE A 286      -5.945 -11.473  20.477  1.00 86.87           C
ATOM   4367 1HG1 ILE A 286      -5.838 -12.558  20.505  1.00 86.87           H
ATOM   4368 2HG1 ILE A 286      -7.004 -11.262  20.325  1.00 86.87           H
ATOM   4369  CG2 ILE A 286      -4.015 -11.180  22.097  1.00 86.87           C
ATOM   4370 1HG2 ILE A 286      -3.710 -10.667  23.009  1.00 86.87           H
ATOM   4371 2HG2 ILE A 286      -3.885 -12.255  22.223  1.00 86.87           H
ATOM   4372 3HG2 ILE A 286      -3.402 -10.835  21.264  1.00 86.87           H
ATOM   4373  CD1 ILE A 286      -5.133 -10.905  19.312  1.00 86.87           C
ATOM   4374 1HD1 ILE A 286      -5.263  -9.823  19.272  1.00 86.87           H
ATOM   4375 2HD1 ILE A 286      -4.078 -11.140  19.455  1.00 86.87           H
ATOM   4376 3HD1 ILE A 286      -5.480 -11.347  18.378  1.00 86.87           H
ATOM   4377  HN  ILE A 286      -7.891 -10.126  22.206  1.00 86.87           H
ATOM   4378  N   SER A 287      -5.882 -11.721  25.286  1.00 84.92           N
ATOM   4379  CA  SER A 287      -5.493 -11.355  26.638  1.00 84.92           C
ATOM   4380  C   SER A 287      -4.087 -11.878  26.938  1.00 84.92           C
ATOM   4381  O   SER A 287      -3.448 -11.437  27.891  1.00 84.92           O
ATOM   4382  HA  SER A 287      -5.508 -10.265  26.657  1.00 84.92           H
ATOM   4383  CB  SER A 287      -6.492 -11.896  27.663  1.00 84.92           C
ATOM   4384 1HB  SER A 287      -6.162 -11.628  28.667  1.00 84.92           H
ATOM   4385 2HB  SER A 287      -7.462 -11.424  27.510  1.00 84.92           H
ATOM   4386  OG  SER A 287      -6.634 -13.311  27.574  1.00 84.92           O
ATOM   4387  HG  SER A 287      -7.319 -13.628  28.231  1.00 84.92           H
ATOM   4388  HN  SER A 287      -6.083 -12.692  25.153  1.00 84.92           H
ATOM   4389  N   ASN A 288      -3.648 -12.812  26.107  1.00 85.98           N
ATOM   4390  CA  ASN A 288      -2.367 -13.464  26.324  1.00 85.98           C
ATOM   4391  C   ASN A 288      -1.258 -12.619  25.694  1.00 85.98           C
ATOM   4392  O   ASN A 288      -1.277 -12.359  24.492  1.00 85.98           O
ATOM   4393  HA  ASN A 288      -2.266 -13.544  27.406  1.00 85.98           H
ATOM   4394  CB  ASN A 288      -2.336 -14.847  25.672  1.00 85.98           C
ATOM   4395 1HB  ASN A 288      -3.218 -15.415  25.972  1.00 85.98           H
ATOM   4396 2HB  ASN A 288      -2.378 -14.744  24.587  1.00 85.98           H
ATOM   4397  CG  ASN A 288      -1.072 -15.612  26.068  1.00 85.98           C
ATOM   4398  OD1 ASN A 288      -0.006 -15.048  26.253  1.00 85.98           O
ATOM   4399  ND2 ASN A 288      -1.249 -16.925  26.188  1.00 85.98           N
ATOM   4400 1HD2 ASN A 288      -2.150 -17.325  26.022  1.00 85.98           H
ATOM   4401 2HD2 ASN A 288      -0.480 -17.512  26.444  1.00 85.98           H
ATOM   4402  HN  ASN A 288      -4.150 -13.123  25.300  1.00 85.98           H
ATOM   4403  N   CYS A 289      -0.316 -12.215  26.534  1.00 90.79           N
ATOM   4404  CA  CYS A 289       0.747 -11.328  26.095  1.00 90.79           C
ATOM   4405  C   CYS A 289       1.570 -12.054  25.029  1.00 90.79           C
ATOM   4406  O   CYS A 289       1.984 -11.450  24.041  1.00 90.79           O
ATOM   4407  HA  CYS A 289       0.265 -10.444  25.677  1.00 90.79           H
ATOM   4408  CB  CYS A 289       1.615 -10.862  27.266  1.00 90.79           C
ATOM   4409 1HB  CYS A 289       0.996 -10.368  28.015  1.00 90.79           H
ATOM   4410 2HB  CYS A 289       2.076 -11.722  27.752  1.00 90.79           H
ATOM   4411  SG  CYS A 289       2.909  -9.715  26.669  1.00 90.79           S
ATOM   4412  HN  CYS A 289      -0.274 -12.482  27.497  1.00 90.79           H
ATOM   4413  N   ALA A 290       1.780 -13.341  25.265  1.00 93.10           N
ATOM   4414  CA  ALA A 290       2.618 -14.136  24.383  1.00 93.10           C
ATOM   4415  C   ALA A 290       2.014 -14.138  22.977  1.00 93.10           C
ATOM   4416  O   ALA A 290       2.733 -14.010  21.988  1.00 93.10           O
ATOM   4417  HA  ALA A 290       3.601 -13.666  24.346  1.00 93.10           H
ATOM   4418  CB  ALA A 290       2.768 -15.547  24.956  1.00 93.10           C
ATOM   4419 1HB  ALA A 290       3.228 -15.491  25.942  1.00 93.10           H
ATOM   4420 2HB  ALA A 290       1.785 -16.011  25.039  1.00 93.10           H
ATOM   4421 3HB  ALA A 290       3.396 -16.143  24.294  1.00 93.10           H
ATOM   4422  HN  ALA A 290       1.391 -13.838  26.040  1.00 93.10           H
ATOM   4423  N   VAL A 291       0.698 -14.285  22.934  1.00 93.50           N
ATOM   4424  CA  VAL A 291      -0.012 -14.306  21.666  1.00 93.50           C
ATOM   4425  C   VAL A 291       0.090 -12.929  21.007  1.00 93.50           C
ATOM   4426  O   VAL A 291       0.327 -12.828  19.804  1.00 93.50           O
ATOM   4427  HA  VAL A 291       0.480 -15.038  21.026  1.00 93.50           H
ATOM   4428  CB  VAL A 291      -1.457 -14.759  21.882  1.00 93.50           C
ATOM   4429  HB  VAL A 291      -1.922 -14.071  22.588  1.00 93.50           H
ATOM   4430  CG1 VAL A 291      -2.251 -14.700  20.576  1.00 93.50           C
ATOM   4431 1HG1 VAL A 291      -2.258 -13.677  20.201  1.00 93.50           H
ATOM   4432 2HG1 VAL A 291      -1.786 -15.355  19.839  1.00 93.50           H
ATOM   4433 3HG1 VAL A 291      -3.275 -15.028  20.758  1.00 93.50           H
ATOM   4434  CG2 VAL A 291      -1.506 -16.161  22.492  1.00 93.50           C
ATOM   4435 1HG2 VAL A 291      -1.016 -16.867  21.821  1.00 93.50           H
ATOM   4436 2HG2 VAL A 291      -0.993 -16.158  23.454  1.00 93.50           H
ATOM   4437 3HG2 VAL A 291      -2.545 -16.459  22.635  1.00 93.50           H
ATOM   4438  HN  VAL A 291       0.120 -14.389  23.743  1.00 93.50           H
ATOM   4439  N   SER A 292      -0.092 -11.902  21.824  1.00 93.53           N
ATOM   4440  CA  SER A 292      -0.070 -10.537  21.327  1.00 93.53           C
ATOM   4441  C   SER A 292       1.303 -10.219  20.732  1.00 93.53           C
ATOM   4442  O   SER A 292       1.397  -9.583  19.683  1.00 93.53           O
ATOM   4443  HA  SER A 292      -0.840 -10.497  20.557  1.00 93.53           H
ATOM   4444  CB  SER A 292      -0.410  -9.541  22.438  1.00 93.53           C
ATOM   4445 1HB  SER A 292      -1.341  -9.839  22.920  1.00 93.53           H
ATOM   4446 2HB  SER A 292       0.367  -9.569  23.201  1.00 93.53           H
ATOM   4447  OG  SER A 292      -0.539  -8.211  21.941  1.00 93.53           O
ATOM   4448  HG  SER A 292      -1.371  -8.130  21.392  1.00 93.53           H
ATOM   4449  HN  SER A 292      -0.253 -11.991  22.807  1.00 93.53           H
ATOM   4450  N   THR A 293       2.334 -10.676  21.427  1.00 90.31           N
ATOM   4451  CA  THR A 293       3.699 -10.418  20.999  1.00 90.31           C
ATOM   4452  C   THR A 293       3.952 -11.037  19.623  1.00 90.31           C
ATOM   4453  O   THR A 293       4.502 -10.386  18.737  1.00 90.31           O
ATOM   4454  HA  THR A 293       3.828  -9.341  20.894  1.00 90.31           H
ATOM   4455  CB  THR A 293       4.642 -10.942  22.084  1.00 90.31           C
ATOM   4456  HB  THR A 293       4.504 -12.012  22.236  1.00 90.31           H
ATOM   4457  OG1 THR A 293       4.362 -10.119  23.214  1.00 90.31           O
ATOM   4458  HG1 THR A 293       3.638 -10.532  23.767  1.00 90.31           H
ATOM   4459  CG2 THR A 293       6.112 -10.656  21.771  1.00 90.31           C
ATOM   4460 1HG2 THR A 293       6.262  -9.580  21.686  1.00 90.31           H
ATOM   4461 2HG2 THR A 293       6.382 -11.136  20.830  1.00 90.31           H
ATOM   4462 3HG2 THR A 293       6.737 -11.048  22.572  1.00 90.31           H
ATOM   4463  HN  THR A 293       2.249 -11.212  22.267  1.00 90.31           H
ATOM   4464  N   ASN A 294       3.539 -12.289  19.488  1.00 92.09           N
ATOM   4465  CA  ASN A 294       3.778 -13.028  18.260  1.00 92.09           C
ATOM   4466  C   ASN A 294       3.012 -12.365  17.113  1.00 92.09           C
ATOM   4467  O   ASN A 294       3.509 -12.291  15.991  1.00 92.09           O
ATOM   4468  HA  ASN A 294       4.858 -12.996  18.113  1.00 92.09           H
ATOM   4469  CB  ASN A 294       3.290 -14.472  18.382  1.00 92.09           C
ATOM   4470 1HB  ASN A 294       2.289 -14.486  18.815  1.00 92.09           H
ATOM   4471 2HB  ASN A 294       3.214 -14.919  17.390  1.00 92.09           H
ATOM   4472  CG  ASN A 294       4.239 -15.301  19.249  1.00 92.09           C
ATOM   4473  OD1 ASN A 294       5.390 -14.956  19.458  1.00 92.09           O
ATOM   4474  ND2 ASN A 294       3.694 -16.410  19.741  1.00 92.09           N
ATOM   4475 1HD2 ASN A 294       2.742 -16.635  19.531  1.00 92.09           H
ATOM   4476 2HD2 ASN A 294       4.235 -17.019  20.321  1.00 92.09           H
ATOM   4477  HN  ASN A 294       3.049 -12.796  20.197  1.00 92.09           H
ATOM   4478  N   ILE A 295       1.814 -11.899  17.436  1.00 92.22           N
ATOM   4479  CA  ILE A 295       0.965 -11.266  16.441  1.00 92.22           C
ATOM   4480  C   ILE A 295       1.650  -9.999  15.923  1.00 92.22           C
ATOM   4481  O   ILE A 295       1.654  -9.738  14.722  1.00 92.22           O
ATOM   4482  HA  ILE A 295       0.857 -11.964  15.611  1.00 92.22           H
ATOM   4483  CB  ILE A 295      -0.434 -11.020  17.010  1.00 92.22           C
ATOM   4484  HB  ILE A 295      -0.327 -10.618  18.018  1.00 92.22           H
ATOM   4485  CG1 ILE A 295      -1.217 -12.329  17.125  1.00 92.22           C
ATOM   4486 1HG1 ILE A 295      -1.442 -12.711  16.129  1.00 92.22           H
ATOM   4487 2HG1 ILE A 295      -0.605 -13.080  17.624  1.00 92.22           H
ATOM   4488  CG2 ILE A 295      -1.185  -9.973  16.184  1.00 92.22           C
ATOM   4489 1HG2 ILE A 295      -0.632  -9.034  16.198  1.00 92.22           H
ATOM   4490 2HG2 ILE A 295      -1.282 -10.322  15.156  1.00 92.22           H
ATOM   4491 3HG2 ILE A 295      -2.176  -9.817  16.610  1.00 92.22           H
ATOM   4492  CD1 ILE A 295      -2.518 -12.123  17.904  1.00 92.22           C
ATOM   4493 1HD1 ILE A 295      -2.287 -11.764  18.907  1.00 92.22           H
ATOM   4494 2HD1 ILE A 295      -3.138 -11.389  17.389  1.00 92.22           H
ATOM   4495 3HD1 ILE A 295      -3.055 -13.069  17.971  1.00 92.22           H
ATOM   4496  HN  ILE A 295       1.424 -11.949  18.355  1.00 92.22           H
ATOM   4497  N   ASP A 296       2.214  -9.246  16.857  1.00 93.49           N
ATOM   4498  CA  ASP A 296       2.846  -7.983  16.518  1.00 93.49           C
ATOM   4499  C   ASP A 296       4.042  -8.246  15.600  1.00 93.49           C
ATOM   4500  O   ASP A 296       4.256  -7.520  14.631  1.00 93.49           O
ATOM   4501  HA  ASP A 296       2.068  -7.395  16.030  1.00 93.49           H
ATOM   4502  CB  ASP A 296       3.358  -7.270  17.771  1.00 93.49           C
ATOM   4503 1HB  ASP A 296       3.823  -7.993  18.440  1.00 93.49           H
ATOM   4504 2HB  ASP A 296       4.129  -6.550  17.494  1.00 93.49           H
ATOM   4505  CG  ASP A 296       2.220  -6.552  18.498  1.00 93.49           C
ATOM   4506  OD1 ASP A 296       1.060  -6.757  18.078  1.00 93.49           O
ATOM   4507  OD2 ASP A 296       2.534  -5.814  19.457  1.00 93.49           O
ATOM   4508  HN  ASP A 296       2.243  -9.487  17.827  1.00 93.49           H
ATOM   4509  N   ILE A 297       4.789  -9.286  15.939  1.00 93.45           N
ATOM   4510  CA  ILE A 297       5.946  -9.666  15.146  1.00 93.45           C
ATOM   4511  C   ILE A 297       5.485 -10.084  13.748  1.00 93.45           C
ATOM   4512  O   ILE A 297       6.069  -9.670  12.748  1.00 93.45           O
ATOM   4513  HA  ILE A 297       6.581  -8.786  15.051  1.00 93.45           H
ATOM   4514  CB  ILE A 297       6.763 -10.738  15.870  1.00 93.45           C
ATOM   4515  HB  ILE A 297       6.082 -11.526  16.194  1.00 93.45           H
ATOM   4516  CG1 ILE A 297       7.425 -10.168  17.126  1.00 93.45           C
ATOM   4517 1HG1 ILE A 297       8.187  -9.442  16.842  1.00 93.45           H
ATOM   4518 2HG1 ILE A 297       6.684  -9.636  17.722  1.00 93.45           H
ATOM   4519  CG2 ILE A 297       7.781 -11.382  14.926  1.00 93.45           C
ATOM   4520 1HG2 ILE A 297       7.259 -11.846  14.090  1.00 93.45           H
ATOM   4521 2HG2 ILE A 297       8.462 -10.617  14.551  1.00 93.45           H
ATOM   4522 3HG2 ILE A 297       8.348 -12.140  15.466  1.00 93.45           H
ATOM   4523  CD1 ILE A 297       8.059 -11.280  17.964  1.00 93.45           C
ATOM   4524 1HD1 ILE A 297       7.290 -11.991  18.266  1.00 93.45           H
ATOM   4525 2HD1 ILE A 297       8.816 -11.794  17.372  1.00 93.45           H
ATOM   4526 3HD1 ILE A 297       8.522 -10.847  18.850  1.00 93.45           H
ATOM   4527  HN  ILE A 297       4.616  -9.862  16.738  1.00 93.45           H
ATOM   4528  N   CYS A 298       4.440 -10.899  13.723  1.00 95.20           N
ATOM   4529  CA  CYS A 298       3.906 -11.392  12.465  1.00 95.20           C
ATOM   4530  C   CYS A 298       3.500 -10.189  11.611  1.00 95.20           C
ATOM   4531  O   CYS A 298       3.731 -10.175  10.403  1.00 95.20           O
ATOM   4532  HA  CYS A 298       4.705 -11.956  11.985  1.00 95.20           H
ATOM   4533  CB  CYS A 298       2.738 -12.356  12.686  1.00 95.20           C
ATOM   4534 1HB  CYS A 298       2.052 -11.945  13.427  1.00 95.20           H
ATOM   4535 2HB  CYS A 298       2.173 -12.474  11.761  1.00 95.20           H
ATOM   4536  SG  CYS A 298       3.364 -13.981  13.247  1.00 95.20           S
ATOM   4537  HG  CYS A 298       3.599 -13.613  14.503  1.00 95.20           H
ATOM   4538  HN  CYS A 298       3.963 -11.222  14.541  1.00 95.20           H
ATOM   4539  N   PHE A 299       2.903  -9.209  12.273  1.00 94.21           N
ATOM   4540  CA  PHE A 299       2.457  -8.007  11.588  1.00 94.21           C
ATOM   4541  C   PHE A 299       3.631  -7.290  10.919  1.00 94.21           C
ATOM   4542  O   PHE A 299       3.553  -6.924   9.747  1.00 94.21           O
ATOM   4543  HA  PHE A 299       1.740  -8.316  10.827  1.00 94.21           H
ATOM   4544  CB  PHE A 299       1.850  -7.087  12.649  1.00 94.21           C
ATOM   4545 1HB  PHE A 299       1.023  -7.605  13.135  1.00 94.21           H
ATOM   4546 2HB  PHE A 299       2.599  -6.892  13.417  1.00 94.21           H
ATOM   4547  CG  PHE A 299       1.344  -5.752  12.099  1.00 94.21           C
ATOM   4548  CD1 PHE A 299       2.115  -4.637  12.204  1.00 94.21           C
ATOM   4549  HD1 PHE A 299       3.094  -4.694  12.680  1.00 94.21           H
ATOM   4550  CD2 PHE A 299       0.122  -5.681  11.506  1.00 94.21           C
ATOM   4551  HD2 PHE A 299      -0.496  -6.575  11.422  1.00 94.21           H
ATOM   4552  CE1 PHE A 299       1.645  -3.398  11.694  1.00 94.21           C
ATOM   4553  HE1 PHE A 299       2.263  -2.504  11.778  1.00 94.21           H
ATOM   4554  CE2 PHE A 299      -0.348  -4.442  10.995  1.00 94.21           C
ATOM   4555  HE2 PHE A 299      -1.327  -4.385  10.519  1.00 94.21           H
ATOM   4556  CZ  PHE A 299       0.424  -3.327  11.100  1.00 94.21           C
ATOM   4557  HZ  PHE A 299       0.063  -2.376  10.708  1.00 94.21           H
ATOM   4558  HN  PHE A 299       2.723  -9.227  13.256  1.00 94.21           H
ATOM   4559  N   GLN A 300       4.692  -7.111  11.692  1.00 91.03           N
ATOM   4560  CA  GLN A 300       5.843  -6.360  11.221  1.00 91.03           C
ATOM   4561  C   GLN A 300       6.454  -7.039   9.994  1.00 91.03           C
ATOM   4562  O   GLN A 300       6.835  -6.370   9.035  1.00 91.03           O
ATOM   4563  HA  GLN A 300       5.456  -5.378  10.947  1.00 91.03           H
ATOM   4564  CB  GLN A 300       6.883  -6.196  12.332  1.00 91.03           C
ATOM   4565 1HB  GLN A 300       7.067  -7.159  12.807  1.00 91.03           H
ATOM   4566 2HB  GLN A 300       7.829  -5.866  11.903  1.00 91.03           H
ATOM   4567  CG  GLN A 300       6.411  -5.186  13.380  1.00 91.03           C
ATOM   4568 1HG  GLN A 300       6.246  -4.217  12.908  1.00 91.03           H
ATOM   4569 2HG  GLN A 300       5.455  -5.506  13.794  1.00 91.03           H
ATOM   4570  CD  GLN A 300       7.439  -5.043  14.504  1.00 91.03           C
ATOM   4571  OE1 GLN A 300       8.537  -5.571  14.448  1.00 91.03           O
ATOM   4572  NE2 GLN A 300       7.022  -4.301  15.526  1.00 91.03           N
ATOM   4573 1HE2 GLN A 300       6.108  -3.895  15.510  1.00 91.03           H
ATOM   4574 2HE2 GLN A 300       7.623  -4.148  16.311  1.00 91.03           H
ATOM   4575  HN  GLN A 300       4.772  -7.468  12.623  1.00 91.03           H
ATOM   4576  N   VAL A 301       6.528  -8.360  10.064  1.00 95.67           N
ATOM   4577  CA  VAL A 301       7.146  -9.133   9.000  1.00 95.67           C
ATOM   4578  C   VAL A 301       6.299  -9.014   7.731  1.00 95.67           C
ATOM   4579  O   VAL A 301       6.813  -8.671   6.667  1.00 95.67           O
ATOM   4580  HA  VAL A 301       8.128  -8.700   8.808  1.00 95.67           H
ATOM   4581  CB  VAL A 301       7.346 -10.580   9.452  1.00 95.67           C
ATOM   4582  HB  VAL A 301       6.379 -10.967   9.775  1.00 95.67           H
ATOM   4583  CG1 VAL A 301       7.838 -11.453   8.296  1.00 95.67           C
ATOM   4584 1HG1 VAL A 301       7.104 -11.437   7.490  1.00 95.67           H
ATOM   4585 2HG1 VAL A 301       8.789 -11.067   7.929  1.00 95.67           H
ATOM   4586 3HG1 VAL A 301       7.972 -12.477   8.645  1.00 95.67           H
ATOM   4587  CG2 VAL A 301       8.304 -10.656  10.642  1.00 95.67           C
ATOM   4588 1HG2 VAL A 301       9.272 -10.243  10.357  1.00 95.67           H
ATOM   4589 2HG2 VAL A 301       7.896 -10.083  11.475  1.00 95.67           H
ATOM   4590 3HG2 VAL A 301       8.428 -11.696  10.944  1.00 95.67           H
ATOM   4591  HN  VAL A 301       6.176  -8.900  10.828  1.00 95.67           H
ATOM   4592  N   THR A 302       5.016  -9.305   7.886  1.00 94.64           N
ATOM   4593  CA  THR A 302       4.123  -9.379   6.742  1.00 94.64           C
ATOM   4594  C   THR A 302       3.949  -7.997   6.110  1.00 94.64           C
ATOM   4595  O   THR A 302       3.778  -7.882   4.897  1.00 94.64           O
ATOM   4596  HA  THR A 302       4.582 -10.020   5.989  1.00 94.64           H
ATOM   4597  CB  THR A 302       2.807 -10.004   7.210  1.00 94.64           C
ATOM   4598  HB  THR A 302       2.089 -10.058   6.391  1.00 94.64           H
ATOM   4599  OG1 THR A 302       2.415  -9.198   8.319  1.00 94.64           O
ATOM   4600  HG1 THR A 302       1.517  -9.487   8.651  1.00 94.64           H
ATOM   4601  CG2 THR A 302       3.001 -11.397   7.812  1.00 94.64           C
ATOM   4602 1HG2 THR A 302       3.666 -11.331   8.673  1.00 94.64           H
ATOM   4603 2HG2 THR A 302       3.438 -12.058   7.064  1.00 94.64           H
ATOM   4604 3HG2 THR A 302       2.036 -11.794   8.127  1.00 94.64           H
ATOM   4605  HN  THR A 302       4.586  -9.487   8.770  1.00 94.64           H
ATOM   4606  N   GLN A 303       3.998  -6.982   6.960  1.00 92.38           N
ATOM   4607  CA  GLN A 303       3.907  -5.609   6.493  1.00 92.38           C
ATOM   4608  C   GLN A 303       5.090  -5.279   5.582  1.00 92.38           C
ATOM   4609  O   GLN A 303       4.922  -4.631   4.550  1.00 92.38           O
ATOM   4610  HA  GLN A 303       2.977  -5.557   5.926  1.00 92.38           H
ATOM   4611  CB  GLN A 303       3.831  -4.634   7.670  1.00 92.38           C
ATOM   4612 1HB  GLN A 303       2.974  -4.879   8.296  1.00 92.38           H
ATOM   4613 2HB  GLN A 303       4.720  -4.739   8.291  1.00 92.38           H
ATOM   4614  CG  GLN A 303       3.714  -3.190   7.178  1.00 92.38           C
ATOM   4615 1HG  GLN A 303       4.623  -2.907   6.648  1.00 92.38           H
ATOM   4616 2HG  GLN A 303       2.892  -3.110   6.466  1.00 92.38           H
ATOM   4617  CD  GLN A 303       3.478  -2.230   8.346  1.00 92.38           C
ATOM   4618  OE1 GLN A 303       4.321  -2.041   9.208  1.00 92.38           O
ATOM   4619  NE2 GLN A 303       2.288  -1.637   8.327  1.00 92.38           N
ATOM   4620 1HE2 GLN A 303       1.641  -1.836   7.590  1.00 92.38           H
ATOM   4621 2HE2 GLN A 303       2.039  -0.991   9.049  1.00 92.38           H
ATOM   4622  HN  GLN A 303       4.098  -7.086   7.950  1.00 92.38           H
ATOM   4623  N   THR A 304       6.262  -5.739   5.997  1.00 93.60           N
ATOM   4624  CA  THR A 304       7.480  -5.461   5.255  1.00 93.60           C
ATOM   4625  C   THR A 304       7.413  -6.092   3.863  1.00 93.60           C
ATOM   4626  O   THR A 304       7.796  -5.467   2.875  1.00 93.60           O
ATOM   4627  HA  THR A 304       7.557  -4.383   5.114  1.00 93.60           H
ATOM   4628  CB  THR A 304       8.664  -5.953   6.090  1.00 93.60           C
ATOM   4629  HB  THR A 304       8.652  -7.039   6.180  1.00 93.60           H
ATOM   4630  OG1 THR A 304       8.549  -5.233   7.314  1.00 93.60           O
ATOM   4631  HG1 THR A 304       8.123  -5.810   8.011  1.00 93.60           H
ATOM   4632  CG2 THR A 304      10.010  -5.503   5.519  1.00 93.60           C
ATOM   4633 1HG2 THR A 304      10.048  -4.414   5.492  1.00 93.60           H
ATOM   4634 2HG2 THR A 304      10.126  -5.895   4.508  1.00 93.60           H
ATOM   4635 3HG2 THR A 304      10.816  -5.879   6.149  1.00 93.60           H
ATOM   4636  HN  THR A 304       6.385  -6.292   6.821  1.00 93.60           H
ATOM   4637  N   ILE A 305       6.925  -7.323   3.830  1.00 93.17           N
ATOM   4638  CA  ILE A 305       6.773  -8.034   2.571  1.00 93.17           C
ATOM   4639  C   ILE A 305       5.841  -7.241   1.652  1.00 93.17           C
ATOM   4640  O   ILE A 305       6.071  -7.164   0.446  1.00 93.17           O
ATOM   4641  HA  ILE A 305       7.756  -8.086   2.104  1.00 93.17           H
ATOM   4642  CB  ILE A 305       6.313  -9.472   2.820  1.00 93.17           C
ATOM   4643  HB  ILE A 305       5.423  -9.442   3.449  1.00 93.17           H
ATOM   4644  CG1 ILE A 305       7.377 -10.264   3.581  1.00 93.17           C
ATOM   4645 1HG1 ILE A 305       8.212 -10.489   2.917  1.00 93.17           H
ATOM   4646 2HG1 ILE A 305       7.773  -9.658   4.396  1.00 93.17           H
ATOM   4647  CG2 ILE A 305       5.917 -10.155   1.510  1.00 93.17           C
ATOM   4648 1HG2 ILE A 305       5.101  -9.603   1.044  1.00 93.17           H
ATOM   4649 2HG2 ILE A 305       6.774 -10.174   0.837  1.00 93.17           H
ATOM   4650 3HG2 ILE A 305       5.594 -11.176   1.716  1.00 93.17           H
ATOM   4651  CD1 ILE A 305       6.798 -11.565   4.141  1.00 93.17           C
ATOM   4652 1HD1 ILE A 305       5.980 -11.334   4.823  1.00 93.17           H
ATOM   4653 2HD1 ILE A 305       6.425 -12.179   3.320  1.00 93.17           H
ATOM   4654 3HD1 ILE A 305       7.576 -12.108   4.677  1.00 93.17           H
ATOM   4655  HN  ILE A 305       6.637  -7.833   4.640  1.00 93.17           H
ATOM   4656  N   ALA A 306       4.810  -6.670   2.258  1.00 94.22           N
ATOM   4657  CA  ALA A 306       3.818  -5.924   1.502  1.00 94.22           C
ATOM   4658  C   ALA A 306       4.483  -4.705   0.860  1.00 94.22           C
ATOM   4659  O   ALA A 306       4.129  -4.314  -0.251  1.00 94.22           O
ATOM   4660  HA  ALA A 306       3.439  -6.577   0.716  1.00 94.22           H
ATOM   4661  CB  ALA A 306       2.659  -5.538   2.423  1.00 94.22           C
ATOM   4662 1HB  ALA A 306       2.202  -6.440   2.830  1.00 94.22           H
ATOM   4663 2HB  ALA A 306       3.033  -4.921   3.240  1.00 94.22           H
ATOM   4664 3HB  ALA A 306       1.915  -4.978   1.856  1.00 94.22           H
ATOM   4665  HN  ALA A 306       4.647  -6.712   3.243  1.00 94.22           H
ATOM   4666  N   PHE A 307       5.435  -4.139   1.587  1.00 92.71           N
ATOM   4667  CA  PHE A 307       6.106  -2.933   1.133  1.00 92.71           C
ATOM   4668  C   PHE A 307       6.987  -3.221  -0.085  1.00 92.71           C
ATOM   4669  O   PHE A 307       7.167  -2.358  -0.943  1.00 92.71           O
ATOM   4670  HA  PHE A 307       5.333  -2.216   0.858  1.00 92.71           H
ATOM   4671  CB  PHE A 307       6.991  -2.452   2.285  1.00 92.71           C
ATOM   4672 1HB  PHE A 307       7.602  -3.286   2.633  1.00 92.71           H
ATOM   4673 2HB  PHE A 307       7.675  -1.691   1.911  1.00 92.71           H
ATOM   4674  CG  PHE A 307       6.212  -1.880   3.471  1.00 92.71           C
ATOM   4675  CD1 PHE A 307       4.866  -1.707   3.381  1.00 92.71           C
ATOM   4676  HD1 PHE A 307       4.343  -1.977   2.464  1.00 92.71           H
ATOM   4677  CD2 PHE A 307       6.866  -1.544   4.616  1.00 92.71           C
ATOM   4678  HD2 PHE A 307       7.945  -1.682   4.688  1.00 92.71           H
ATOM   4679  CE1 PHE A 307       4.143  -1.176   4.482  1.00 92.71           C
ATOM   4680  HE1 PHE A 307       3.065  -1.037   4.409  1.00 92.71           H
ATOM   4681  CE2 PHE A 307       6.143  -1.013   5.716  1.00 92.71           C
ATOM   4682  HE2 PHE A 307       6.667  -0.743   6.633  1.00 92.71           H
ATOM   4683  CZ  PHE A 307       4.797  -0.840   5.626  1.00 92.71           C
ATOM   4684  HZ  PHE A 307       4.242  -0.432   6.471  1.00 92.71           H
ATOM   4685  HN  PHE A 307       5.748  -4.490   2.470  1.00 92.71           H
ATOM   4686  N   PHE A 308       7.512  -4.437  -0.121  1.00 88.02           N
ATOM   4687  CA  PHE A 308       8.330  -4.866  -1.242  1.00 88.02           C
ATOM   4688  C   PHE A 308       7.520  -4.874  -2.540  1.00 88.02           C
ATOM   4689  O   PHE A 308       8.088  -4.837  -3.631  1.00 88.02           O
ATOM   4690  HA  PHE A 308       9.152  -4.155  -1.334  1.00 88.02           H
ATOM   4691  CB  PHE A 308       8.797  -6.290  -0.937  1.00 88.02           C
ATOM   4692 1HB  PHE A 308       8.021  -6.801  -0.366  1.00 88.02           H
ATOM   4693 2HB  PHE A 308       8.911  -6.833  -1.875  1.00 88.02           H
ATOM   4694  CG  PHE A 308      10.113  -6.361  -0.160  1.00 88.02           C
ATOM   4695  CD1 PHE A 308      11.294  -6.169  -0.805  1.00 88.02           C
ATOM   4696  HD1 PHE A 308      11.304  -5.964  -1.875  1.00 88.02           H
ATOM   4697  CD2 PHE A 308      10.101  -6.617   1.176  1.00 88.02           C
ATOM   4698  HD2 PHE A 308       9.153  -6.771   1.693  1.00 88.02           H
ATOM   4699  CE1 PHE A 308      12.516  -6.235  -0.084  1.00 88.02           C
ATOM   4700  HE1 PHE A 308      13.463  -6.081  -0.601  1.00 88.02           H
ATOM   4701  CE2 PHE A 308      11.322  -6.683   1.897  1.00 88.02           C
ATOM   4702  HE2 PHE A 308      11.312  -6.887   2.968  1.00 88.02           H
ATOM   4703  CZ  PHE A 308      12.504  -6.490   1.252  1.00 88.02           C
ATOM   4704  HZ  PHE A 308      13.441  -6.541   1.806  1.00 88.02           H
ATOM   4705  HN  PHE A 308       7.387  -5.122   0.597  1.00 88.02           H
ATOM   4706  N   HIS A 309       6.206  -4.923  -2.380  1.00 81.42           N
ATOM   4707  CA  HIS A 309       5.312  -4.942  -3.525  1.00 81.42           C
ATOM   4708  C   HIS A 309       5.473  -3.647  -4.324  1.00 81.42           C
ATOM   4709  O   HIS A 309       5.402  -3.657  -5.552  1.00 81.42           O
ATOM   4710  HA  HIS A 309       5.619  -5.783  -4.147  1.00 81.42           H
ATOM   4711  CB  HIS A 309       3.868  -5.191  -3.084  1.00 81.42           C
ATOM   4712 1HB  HIS A 309       3.839  -6.083  -2.459  1.00 81.42           H
ATOM   4713 2HB  HIS A 309       3.539  -4.357  -2.465  1.00 81.42           H
ATOM   4714  CG  HIS A 309       2.898  -5.364  -4.228  1.00 81.42           C
ATOM   4715  ND1 HIS A 309       2.161  -4.316  -4.750  1.00 81.42           N
ATOM   4716  HD1 HIS A 309       2.191  -3.366  -4.438  1.00 81.42           H
ATOM   4717  CD2 HIS A 309       2.552  -6.472  -4.944  1.00 81.42           C
ATOM   4718  HD2 HIS A 309       2.948  -7.477  -4.794  1.00 81.42           H
ATOM   4719  CE1 HIS A 309       1.408  -4.784  -5.735  1.00 81.42           C
ATOM   4720  HE1 HIS A 309       0.716  -4.203  -6.344  1.00 81.42           H
ATOM   4721  NE2 HIS A 309       1.652  -6.121  -5.853  1.00 81.42           N
ATOM   4722  HN  HIS A 309       5.752  -4.948  -1.489  1.00 81.42           H
ATOM   4723  N   SER A 310       5.686  -2.562  -3.594  1.00 85.79           N
ATOM   4724  CA  SER A 310       5.827  -1.257  -4.216  1.00 85.79           C
ATOM   4725  C   SER A 310       7.110  -1.209  -5.048  1.00 85.79           C
ATOM   4726  O   SER A 310       7.220  -0.416  -5.982  1.00 85.79           O
ATOM   4727  HA  SER A 310       4.952  -1.146  -4.857  1.00 85.79           H
ATOM   4728  CB  SER A 310       5.834  -0.143  -3.167  1.00 85.79           C
ATOM   4729 1HB  SER A 310       6.642  -0.320  -2.457  1.00 85.79           H
ATOM   4730 2HB  SER A 310       6.038   0.811  -3.652  1.00 85.79           H
ATOM   4731  OG  SER A 310       4.596  -0.063  -2.466  1.00 85.79           O
ATOM   4732  HG  SER A 310       3.910   0.393  -3.033  1.00 85.79           H
ATOM   4733  HN  SER A 310       5.763  -2.565  -2.597  1.00 85.79           H
ATOM   4734  N   CYS A 311       8.049  -2.069  -4.680  1.00 88.42           N
ATOM   4735  CA  CYS A 311       9.297  -2.175  -5.416  1.00 88.42           C
ATOM   4736  C   CYS A 311       9.027  -2.946  -6.709  1.00 88.42           C
ATOM   4737  O   CYS A 311       9.694  -2.725  -7.719  1.00 88.42           O
ATOM   4738  HA  CYS A 311       9.620  -1.157  -5.632  1.00 88.42           H
ATOM   4739  CB  CYS A 311      10.394  -2.834  -4.577  1.00 88.42           C
ATOM   4740 1HB  CYS A 311      10.082  -3.834  -4.276  1.00 88.42           H
ATOM   4741 2HB  CYS A 311      11.299  -2.948  -5.172  1.00 88.42           H
ATOM   4742  SG  CYS A 311      10.745  -1.817  -3.096  1.00 88.42           S
ATOM   4743  HG  CYS A 311      11.492  -2.727  -2.477  1.00 88.42           H
ATOM   4744  HN  CYS A 311       7.967  -2.684  -3.895  1.00 88.42           H
ATOM   4745  N   LEU A 312       8.049  -3.837  -6.637  1.00 86.40           N
ATOM   4746  CA  LEU A 312       7.822  -4.788  -7.712  1.00 86.40           C
ATOM   4747  C   LEU A 312       6.850  -4.183  -8.726  1.00 86.40           C
ATOM   4748  O   LEU A 312       6.837  -4.577  -9.891  1.00 86.40           O
ATOM   4749  HA  LEU A 312       8.778  -4.955  -8.207  1.00 86.40           H
ATOM   4750  CB  LEU A 312       7.362  -6.134  -7.147  1.00 86.40           C
ATOM   4751 1HB  LEU A 312       6.481  -5.964  -6.528  1.00 86.40           H
ATOM   4752 2HB  LEU A 312       7.051  -6.767  -7.979  1.00 86.40           H
ATOM   4753  CG  LEU A 312       8.394  -6.901  -6.318  1.00 86.40           C
ATOM   4754  HG  LEU A 312       8.710  -6.263  -5.492  1.00 86.40           H
ATOM   4755  CD1 LEU A 312       7.779  -8.161  -5.706  1.00 86.40           C
ATOM   4756 1HD1 LEU A 312       6.947  -7.883  -5.059  1.00 86.40           H
ATOM   4757 2HD1 LEU A 312       7.417  -8.812  -6.503  1.00 86.40           H
ATOM   4758 3HD1 LEU A 312       8.534  -8.687  -5.122  1.00 86.40           H
ATOM   4759  CD2 LEU A 312       9.640  -7.216  -7.147  1.00 86.40           C
ATOM   4760 1HD2 LEU A 312       9.360  -7.825  -8.007  1.00 86.40           H
ATOM   4761 2HD2 LEU A 312      10.091  -6.285  -7.493  1.00 86.40           H
ATOM   4762 3HD2 LEU A 312      10.357  -7.761  -6.534  1.00 86.40           H
ATOM   4763  HN  LEU A 312       7.419  -3.914  -5.864  1.00 86.40           H
ATOM   4764  N   ASN A 313       6.059  -3.234  -8.247  1.00 84.05           N
ATOM   4765  CA  ASN A 313       5.024  -2.634  -9.072  1.00 84.05           C
ATOM   4766  C   ASN A 313       5.638  -2.168 -10.393  1.00 84.05           C
ATOM   4767  O   ASN A 313       5.126  -2.486 -11.466  1.00 84.05           O
ATOM   4768  HA  ASN A 313       4.279  -3.418  -9.212  1.00 84.05           H
ATOM   4769  CB  ASN A 313       4.406  -1.417  -8.382  1.00 84.05           C
ATOM   4770 1HB  ASN A 313       5.187  -0.838  -7.890  1.00 84.05           H
ATOM   4771 2HB  ASN A 313       3.948  -0.766  -9.127  1.00 84.05           H
ATOM   4772  CG  ASN A 313       3.355  -1.843  -7.355  1.00 84.05           C
ATOM   4773  OD1 ASN A 313       2.849  -2.953  -7.370  1.00 84.05           O
ATOM   4774  ND2 ASN A 313       3.057  -0.902  -6.464  1.00 84.05           N
ATOM   4775 1HD2 ASN A 313       3.509  -0.011  -6.507  1.00 84.05           H
ATOM   4776 2HD2 ASN A 313       2.380  -1.085  -5.750  1.00 84.05           H
ATOM   4777  HN  ASN A 313       6.116  -2.876  -7.315  1.00 84.05           H
ATOM   4778  N   PRO A 314       6.741  -1.409 -10.342  1.00 83.96           N
ATOM   4779  CA  PRO A 314       7.375  -0.916 -11.566  1.00 83.96           C
ATOM   4780  C   PRO A 314       7.670  -2.033 -12.554  1.00 83.96           C
ATOM   4781  O   PRO A 314       7.408  -1.897 -13.748  1.00 83.96           O
ATOM   4782  HA  PRO A 314       6.700  -0.241 -12.093  1.00 83.96           H
ATOM   4783  CB  PRO A 314       8.658  -0.247 -11.066  1.00 83.96           C
ATOM   4784 1HB  PRO A 314       9.498  -0.941 -11.067  1.00 83.96           H
ATOM   4785 2HB  PRO A 314       8.942   0.597 -11.695  1.00 83.96           H
ATOM   4786  CG  PRO A 314       8.296   0.198  -9.654  1.00 83.96           C
ATOM   4787 1HG  PRO A 314       9.183   0.370  -9.044  1.00 83.96           H
ATOM   4788 2HG  PRO A 314       7.739   1.135  -9.656  1.00 83.96           H
ATOM   4789  CD  PRO A 314       7.461  -0.961  -9.136  1.00 83.96           C
ATOM   4790 1HD  PRO A 314       8.083  -1.755  -8.723  1.00 83.96           H
ATOM   4791 2HD  PRO A 314       6.782  -0.648  -8.343  1.00 83.96           H
ATOM   4792  N   VAL A 315       8.213  -3.120 -12.024  1.00 83.27           N
ATOM   4793  CA  VAL A 315       8.670  -4.214 -12.864  1.00 83.27           C
ATOM   4794  C   VAL A 315       7.458  -4.942 -13.449  1.00 83.27           C
ATOM   4795  O   VAL A 315       7.444  -5.280 -14.632  1.00 83.27           O
ATOM   4796  HA  VAL A 315       9.248  -3.782 -13.681  1.00 83.27           H
ATOM   4797  CB  VAL A 315       9.594  -5.136 -12.066  1.00 83.27           C
ATOM   4798  HB  VAL A 315       9.017  -5.558 -11.243  1.00 83.27           H
ATOM   4799  CG1 VAL A 315      10.093  -6.294 -12.932  1.00 83.27           C
ATOM   4800 1HG1 VAL A 315       9.243  -6.875 -13.288  1.00 83.27           H
ATOM   4801 2HG1 VAL A 315      10.646  -5.899 -13.784  1.00 83.27           H
ATOM   4802 3HG1 VAL A 315      10.748  -6.934 -12.340  1.00 83.27           H
ATOM   4803  CG2 VAL A 315      10.764  -4.354 -11.467  1.00 83.27           C
ATOM   4804 1HG2 VAL A 315      11.340  -3.891 -12.268  1.00 83.27           H
ATOM   4805 2HG2 VAL A 315      10.382  -3.581 -10.800  1.00 83.27           H
ATOM   4806 3HG2 VAL A 315      11.405  -5.034 -10.904  1.00 83.27           H
ATOM   4807  HN  VAL A 315       8.342  -3.259 -11.042  1.00 83.27           H
ATOM   4808  N   LEU A 316       6.471  -5.163 -12.594  1.00 82.79           N
ATOM   4809  CA  LEU A 316       5.379  -6.062 -12.927  1.00 82.79           C
ATOM   4810  C   LEU A 316       4.543  -5.447 -14.051  1.00 82.79           C
ATOM   4811  O   LEU A 316       4.132  -6.146 -14.977  1.00 82.79           O
ATOM   4812  HA  LEU A 316       5.820  -6.990 -13.292  1.00 82.79           H
ATOM   4813  CB  LEU A 316       4.568  -6.407 -11.676  1.00 82.79           C
ATOM   4814 1HB  LEU A 316       4.290  -5.477 -11.180  1.00 82.79           H
ATOM   4815 2HB  LEU A 316       3.643  -6.891 -11.989  1.00 82.79           H
ATOM   4816  CG  LEU A 316       5.263  -7.309 -10.654  1.00 82.79           C
ATOM   4817  HG  LEU A 316       6.220  -6.857 -10.393  1.00 82.79           H
ATOM   4818  CD1 LEU A 316       4.444  -7.411  -9.366  1.00 82.79           C
ATOM   4819 1HD1 LEU A 316       4.326  -6.418  -8.932  1.00 82.79           H
ATOM   4820 2HD1 LEU A 316       3.463  -7.829  -9.591  1.00 82.79           H
ATOM   4821 3HD1 LEU A 316       4.961  -8.058  -8.657  1.00 82.79           H
ATOM   4822  CD2 LEU A 316       5.563  -8.685 -11.253  1.00 82.79           C
ATOM   4823 1HD2 LEU A 316       4.631  -9.159 -11.561  1.00 82.79           H
ATOM   4824 2HD2 LEU A 316       6.215  -8.570 -12.119  1.00 82.79           H
ATOM   4825 3HD2 LEU A 316       6.057  -9.307 -10.506  1.00 82.79           H
ATOM   4826  HN  LEU A 316       6.409  -4.740 -11.690  1.00 82.79           H
ATOM   4827  N   TYR A 317       4.315  -4.147 -13.934  1.00 79.11           N
ATOM   4828  CA  TYR A 317       3.303  -3.489 -14.742  1.00 79.11           C
ATOM   4829  C   TYR A 317       3.942  -2.718 -15.900  1.00 79.11           C
ATOM   4830  O   TYR A 317       3.344  -2.586 -16.966  1.00 79.11           O
ATOM   4831  HA  TYR A 317       2.644  -4.256 -15.146  1.00 79.11           H
ATOM   4832  CB  TYR A 317       2.600  -2.498 -13.812  1.00 79.11           C
ATOM   4833 1HB  TYR A 317       3.353  -1.907 -13.291  1.00 79.11           H
ATOM   4834 2HB  TYR A 317       2.012  -1.805 -14.414  1.00 79.11           H
ATOM   4835  CG  TYR A 317       1.685  -3.157 -12.779  1.00 79.11           C
ATOM   4836  CD1 TYR A 317       0.446  -3.632 -13.158  1.00 79.11           C
ATOM   4837  HD1 TYR A 317       0.120  -3.539 -14.194  1.00 79.11           H
ATOM   4838  CD2 TYR A 317       2.097  -3.275 -11.467  1.00 79.11           C
ATOM   4839  HD2 TYR A 317       3.076  -2.899 -11.167  1.00 79.11           H
ATOM   4840  CE1 TYR A 317      -0.416  -4.253 -12.185  1.00 79.11           C
ATOM   4841  HE1 TYR A 317      -1.397  -4.633 -12.471  1.00 79.11           H
ATOM   4842  CE2 TYR A 317       1.236  -3.895 -10.494  1.00 79.11           C
ATOM   4843  HE2 TYR A 317       1.549  -3.995  -9.455  1.00 79.11           H
ATOM   4844  CZ  TYR A 317       0.021  -4.353 -10.901  1.00 79.11           C
ATOM   4845  OH  TYR A 317      -0.792  -4.939  -9.983  1.00 79.11           O
ATOM   4846  HH  TYR A 317      -0.318  -5.018  -9.106  1.00 79.11           H
ATOM   4847  HN  TYR A 317       4.807  -3.548 -13.302  1.00 79.11           H
ATOM   4848  N   VAL A 318       5.148  -2.231 -15.650  1.00 75.51           N
ATOM   4849  CA  VAL A 318       5.727  -1.198 -16.492  1.00 75.51           C
ATOM   4850  C   VAL A 318       6.800  -1.818 -17.388  1.00 75.51           C
ATOM   4851  O   VAL A 318       6.700  -1.763 -18.613  1.00 75.51           O
ATOM   4852  HA  VAL A 318       4.930  -0.802 -17.121  1.00 75.51           H
ATOM   4853  CB  VAL A 318       6.259  -0.054 -15.626  1.00 75.51           C
ATOM   4854  HB  VAL A 318       7.209  -0.373 -15.196  1.00 75.51           H
ATOM   4855  CG1 VAL A 318       6.520   1.196 -16.469  1.00 75.51           C
ATOM   4856 1HG1 VAL A 318       7.258   0.968 -17.238  1.00 75.51           H
ATOM   4857 2HG1 VAL A 318       5.591   1.517 -16.940  1.00 75.51           H
ATOM   4858 3HG1 VAL A 318       6.898   1.993 -15.829  1.00 75.51           H
ATOM   4859  CG2 VAL A 318       5.301   0.252 -14.473  1.00 75.51           C
ATOM   4860 1HG2 VAL A 318       4.330   0.541 -14.875  1.00 75.51           H
ATOM   4861 2HG2 VAL A 318       5.188  -0.634 -13.849  1.00 75.51           H
ATOM   4862 3HG2 VAL A 318       5.704   1.069 -13.873  1.00 75.51           H
ATOM   4863  HN  VAL A 318       5.726  -2.529 -14.890  1.00 75.51           H
ATOM   4864  N   PHE A 319       7.803  -2.395 -16.743  1.00 73.29           N
ATOM   4865  CA  PHE A 319       8.981  -2.863 -17.455  1.00 73.29           C
ATOM   4866  C   PHE A 319       8.657  -4.098 -18.298  1.00 73.29           C
ATOM   4867  O   PHE A 319       9.401  -4.440 -19.216  1.00 73.29           O
ATOM   4868  HA  PHE A 319       9.306  -2.054 -18.109  1.00 73.29           H
ATOM   4869  CB  PHE A 319      10.022  -3.240 -16.399  1.00 73.29           C
ATOM   4870 1HB  PHE A 319       9.608  -4.017 -15.756  1.00 73.29           H
ATOM   4871 2HB  PHE A 319      10.891  -3.668 -16.897  1.00 73.29           H
ATOM   4872  CG  PHE A 319      10.477  -2.067 -15.528  1.00 73.29           C
ATOM   4873  CD1 PHE A 319      10.350  -0.792 -15.984  1.00 73.29           C
ATOM   4874  HD1 PHE A 319       9.923  -0.606 -16.969  1.00 73.29           H
ATOM   4875  CD2 PHE A 319      11.010  -2.300 -14.298  1.00 73.29           C
ATOM   4876  HD2 PHE A 319      11.112  -3.322 -13.933  1.00 73.29           H
ATOM   4877  CE1 PHE A 319      10.772   0.296 -15.175  1.00 73.29           C
ATOM   4878  HE1 PHE A 319      10.670   1.318 -15.541  1.00 73.29           H
ATOM   4879  CE2 PHE A 319      11.432  -1.211 -13.490  1.00 73.29           C
ATOM   4880  HE2 PHE A 319      11.859  -1.398 -12.505  1.00 73.29           H
ATOM   4881  CZ  PHE A 319      11.305   0.064 -13.946  1.00 73.29           C
ATOM   4882  HZ  PHE A 319      11.629   0.899 -13.325  1.00 73.29           H
ATOM   4883  HN  PHE A 319       7.820  -2.545 -15.754  1.00 73.29           H
ATOM   4884  N   VAL A 320       7.546  -4.734 -17.957  1.00 72.40           N
ATOM   4885  CA  VAL A 320       7.060  -5.862 -18.733  1.00 72.40           C
ATOM   4886  C   VAL A 320       6.685  -5.385 -20.138  1.00 72.40           C
ATOM   4887  O   VAL A 320       6.746  -6.154 -21.096  1.00 72.40           O
ATOM   4888  HA  VAL A 320       7.875  -6.581 -18.813  1.00 72.40           H
ATOM   4889  CB  VAL A 320       5.899  -6.539 -18.003  1.00 72.40           C
ATOM   4890  HB  VAL A 320       5.149  -5.778 -17.788  1.00 72.40           H
ATOM   4891  CG1 VAL A 320       5.246  -7.607 -18.882  1.00 72.40           C
ATOM   4892 1HG1 VAL A 320       4.864  -7.145 -19.792  1.00 72.40           H
ATOM   4893 2HG1 VAL A 320       5.986  -8.365 -19.142  1.00 72.40           H
ATOM   4894 3HG1 VAL A 320       4.424  -8.073 -18.338  1.00 72.40           H
ATOM   4895  CG2 VAL A 320       6.361  -7.132 -16.670  1.00 72.40           C
ATOM   4896 1HG2 VAL A 320       7.139  -7.874 -16.853  1.00 72.40           H
ATOM   4897 2HG2 VAL A 320       6.758  -6.339 -16.037  1.00 72.40           H
ATOM   4898 3HG2 VAL A 320       5.517  -7.608 -16.172  1.00 72.40           H
ATOM   4899  HN  VAL A 320       6.982  -4.490 -17.167  1.00 72.40           H
ATOM   4900  N   GLY A 321       6.306  -4.117 -20.217  1.00 73.39           N
ATOM   4901  CA  GLY A 321       5.877  -3.542 -21.480  1.00 73.39           C
ATOM   4902  C   GLY A 321       7.054  -3.401 -22.446  1.00 73.39           C
ATOM   4903  O   GLY A 321       8.091  -2.842 -22.091  1.00 73.39           O
ATOM   4904 1HA  GLY A 321       5.107  -4.171 -21.927  1.00 73.39           H
ATOM   4905 2HA  GLY A 321       5.427  -2.565 -21.304  1.00 73.39           H
ATOM   4906  HN  GLY A 321       6.290  -3.489 -19.439  1.00 73.39           H
ATOM   4907  N   GLU A 322       6.855  -3.916 -23.651  1.00 62.32           N
ATOM   4908  CA  GLU A 322       7.855  -3.784 -24.696  1.00 62.32           C
ATOM   4909  C   GLU A 322       8.000  -2.318 -25.109  1.00 62.32           C
ATOM   4910  O   GLU A 322       9.112  -1.834 -25.313  1.00 62.32           O
ATOM   4911  HA  GLU A 322       8.786  -4.137 -24.253  1.00 62.32           H
ATOM   4912  CB  GLU A 322       7.508  -4.661 -25.901  1.00 62.32           C
ATOM   4913 1HB  GLU A 322       6.467  -4.502 -26.184  1.00 62.32           H
ATOM   4914 2HB  GLU A 322       8.209  -4.465 -26.712  1.00 62.32           H
ATOM   4915  CG  GLU A 322       7.649  -6.145 -25.558  1.00 62.32           C
ATOM   4916 1HG  GLU A 322       8.673  -6.354 -25.245  1.00 62.32           H
ATOM   4917 2HG  GLU A 322       7.003  -6.390 -24.715  1.00 62.32           H
ATOM   4918  CD  GLU A 322       7.288  -7.022 -26.758  1.00 62.32           C
ATOM   4919  OE1 GLU A 322       7.324  -8.260 -26.587  1.00 62.32           O
ATOM   4920  OE2 GLU A 322       6.983  -6.435 -27.818  1.00 62.32           O
ATOM   4921  HN  GLU A 322       6.030  -4.416 -23.915  1.00 62.32           H
ATOM   4922  N   ARG A 323       6.860  -1.652 -25.220  1.00 61.27           N
ATOM   4923  CA  ARG A 323       6.846  -0.252 -25.610  1.00 61.27           C
ATOM   4924  C   ARG A 323       7.689   0.578 -24.640  1.00 61.27           C
ATOM   4925  O   ARG A 323       8.506   1.394 -25.063  1.00 61.27           O
ATOM   4926  HA  ARG A 323       7.274  -0.238 -26.612  1.00 61.27           H
ATOM   4927  CB  ARG A 323       5.419   0.299 -25.635  1.00 61.27           C
ATOM   4928 1HB  ARG A 323       4.820  -0.264 -26.351  1.00 61.27           H
ATOM   4929 2HB  ARG A 323       4.956   0.163 -24.657  1.00 61.27           H
ATOM   4930  CG  ARG A 323       5.410   1.782 -26.008  1.00 61.27           C
ATOM   4931 1HG  ARG A 323       5.988   2.348 -25.279  1.00 61.27           H
ATOM   4932 2HG  ARG A 323       5.894   1.920 -26.975  1.00 61.27           H
ATOM   4933  CD  ARG A 323       3.980   2.325 -26.065  1.00 61.27           C
ATOM   4934 1HD  ARG A 323       3.449   1.885 -26.909  1.00 61.27           H
ATOM   4935 2HD  ARG A 323       3.438   2.040 -25.164  1.00 61.27           H
ATOM   4936  NE  ARG A 323       4.003   3.799 -26.196  1.00 61.27           N
ATOM   4937  HE  ARG A 323       4.793   4.217 -26.644  1.00 61.27           H
ATOM   4938  CZ  ARG A 323       3.031   4.607 -25.753  1.00 61.27           C
ATOM   4939  NH1 ARG A 323       1.949   4.101 -25.145  1.00 61.27           N
ATOM   4940 1HH1 ARG A 323       1.863   3.113 -25.020  1.00 61.27           H
ATOM   4941 2HH1 ARG A 323       1.228   4.711 -24.817  1.00 61.27           H
ATOM   4942  NH2 ARG A 323       3.157   5.930 -25.925  1.00 61.27           N
ATOM   4943 1HH2 ARG A 323       2.441   6.548 -25.600  1.00 61.27           H
ATOM   4944 2HH2 ARG A 323       3.968   6.300 -26.380  1.00 61.27           H
ATOM   4945  HN  ARG A 323       5.959  -2.052 -25.049  1.00 61.27           H
ATOM   4946  N   PHE A 324       7.461   0.340 -23.356  1.00 70.45           N
ATOM   4947  CA  PHE A 324       8.126   1.115 -22.322  1.00 70.45           C
ATOM   4948  C   PHE A 324       9.625   0.813 -22.289  1.00 70.45           C
ATOM   4949  O   PHE A 324      10.443   1.723 -22.163  1.00 70.45           O
ATOM   4950  HA  PHE A 324       7.974   2.168 -22.560  1.00 70.45           H
ATOM   4951  CB  PHE A 324       7.505   0.704 -20.986  1.00 70.45           C
ATOM   4952 1HB  PHE A 324       6.422   0.814 -21.050  1.00 70.45           H
ATOM   4953 2HB  PHE A 324       7.708  -0.353 -20.813  1.00 70.45           H
ATOM   4954  CG  PHE A 324       8.015   1.508 -19.789  1.00 70.45           C
ATOM   4955  CD1 PHE A 324       9.100   1.077 -19.092  1.00 70.45           C
ATOM   4956  HD1 PHE A 324       9.608   0.159 -19.387  1.00 70.45           H
ATOM   4957  CD2 PHE A 324       7.382   2.655 -19.421  1.00 70.45           C
ATOM   4958  HD2 PHE A 324       6.512   3.000 -19.979  1.00 70.45           H
ATOM   4959  CE1 PHE A 324       9.573   1.824 -17.981  1.00 70.45           C
ATOM   4960  HE1 PHE A 324      10.444   1.479 -17.423  1.00 70.45           H
ATOM   4961  CE2 PHE A 324       7.855   3.402 -18.310  1.00 70.45           C
ATOM   4962  HE2 PHE A 324       7.348   4.320 -18.015  1.00 70.45           H
ATOM   4963  CZ  PHE A 324       8.941   2.971 -17.613  1.00 70.45           C
ATOM   4964  HZ  PHE A 324       9.304   3.544 -16.760  1.00 70.45           H
ATOM   4965  HN  PHE A 324       6.837  -0.365 -23.020  1.00 70.45           H
ATOM   4966  N   ARG A 325       9.941  -0.469 -22.405  1.00 69.98           N
ATOM   4967  CA  ARG A 325      11.327  -0.904 -22.371  1.00 69.98           C
ATOM   4968  C   ARG A 325      12.125  -0.222 -23.484  1.00 69.98           C
ATOM   4969  O   ARG A 325      13.281   0.148 -23.287  1.00 69.98           O
ATOM   4970  HA  ARG A 325      11.689  -0.603 -21.388  1.00 69.98           H
ATOM   4971  CB  ARG A 325      11.431  -2.422 -22.534  1.00 69.98           C
ATOM   4972 1HB  ARG A 325      10.788  -2.749 -23.351  1.00 69.98           H
ATOM   4973 2HB  ARG A 325      12.452  -2.693 -22.804  1.00 69.98           H
ATOM   4974  CG  ARG A 325      11.032  -3.140 -21.244  1.00 69.98           C
ATOM   4975 1HG  ARG A 325      11.561  -2.699 -20.399  1.00 69.98           H
ATOM   4976 2HG  ARG A 325       9.966  -3.001 -21.060  1.00 69.98           H
ATOM   4977  CD  ARG A 325      11.349  -4.635 -21.327  1.00 69.98           C
ATOM   4978 1HD  ARG A 325      12.373  -4.778 -21.672  1.00 69.98           H
ATOM   4979 2HD  ARG A 325      11.280  -5.086 -20.338  1.00 69.98           H
ATOM   4980  NE  ARG A 325      10.407  -5.301 -22.253  1.00 69.98           N
ATOM   4981  HE  ARG A 325       9.581  -4.804 -22.520  1.00 69.98           H
ATOM   4982  CZ  ARG A 325      10.591  -6.529 -22.757  1.00 69.98           C
ATOM   4983  NH1 ARG A 325      11.679  -7.241 -22.435  1.00 69.98           N
ATOM   4984 1HH1 ARG A 325      12.362  -6.856 -21.814  1.00 69.98           H
ATOM   4985 2HH1 ARG A 325      11.809  -8.156 -22.815  1.00 69.98           H
ATOM   4986  NH2 ARG A 325       9.670  -7.035 -23.589  1.00 69.98           N
ATOM   4987 1HH2 ARG A 325       9.792  -7.950 -23.974  1.00 69.98           H
ATOM   4988 2HH2 ARG A 325       8.860  -6.497 -23.825  1.00 69.98           H
ATOM   4989  HN  ARG A 325       9.270  -1.201 -22.520  1.00 69.98           H
ATOM   4990  N   ARG A 326      11.476  -0.078 -24.630  1.00 64.46           N
ATOM   4991  CA  ARG A 326      12.094   0.594 -25.761  1.00 64.46           C
ATOM   4992  C   ARG A 326      12.290   2.080 -25.453  1.00 64.46           C
ATOM   4993  O   ARG A 326      13.354   2.637 -25.717  1.00 64.46           O
ATOM   4994  HA  ARG A 326      13.052   0.092 -25.894  1.00 64.46           H
ATOM   4995  CB  ARG A 326      11.240   0.450 -27.022  1.00 64.46           C
ATOM   4996 1HB  ARG A 326      11.037  -0.605 -27.209  1.00 64.46           H
ATOM   4997 2HB  ARG A 326      10.277   0.937 -26.871  1.00 64.46           H
ATOM   4998  CG  ARG A 326      11.944   1.063 -28.234  1.00 64.46           C
ATOM   4999 1HG  ARG A 326      12.110   2.126 -28.063  1.00 64.46           H
ATOM   5000 2HG  ARG A 326      12.924   0.603 -28.361  1.00 64.46           H
ATOM   5001  CD  ARG A 326      11.115   0.868 -29.506  1.00 64.46           C
ATOM   5002 1HD  ARG A 326      10.086   1.182 -29.330  1.00 64.46           H
ATOM   5003 2HD  ARG A 326      11.508   1.497 -30.305  1.00 64.46           H
ATOM   5004  NE  ARG A 326      11.147  -0.553 -29.918  1.00 64.46           N
ATOM   5005  HE  ARG A 326      11.558  -1.214 -29.291  1.00 64.46           H
ATOM   5006  CZ  ARG A 326      10.658  -1.009 -31.080  1.00 64.46           C
ATOM   5007  NH1 ARG A 326      10.095  -0.167 -31.958  1.00 64.46           N
ATOM   5008 1HH1 ARG A 326      10.038   0.809 -31.749  1.00 64.46           H
ATOM   5009 2HH1 ARG A 326       9.733  -0.516 -32.823  1.00 64.46           H
ATOM   5010  NH2 ARG A 326      10.741  -2.319 -31.350  1.00 64.46           N
ATOM   5011 1HH2 ARG A 326      10.381  -2.675 -32.212  1.00 64.46           H
ATOM   5012 2HH2 ARG A 326      11.162  -2.940 -30.689  1.00 64.46           H
ATOM   5013  HN  ARG A 326      10.546  -0.409 -24.793  1.00 64.46           H
ATOM   5014  N   ASP A 327      11.246   2.679 -24.900  1.00 74.59           N
ATOM   5015  CA  ASP A 327      11.267   4.103 -24.609  1.00 74.59           C
ATOM   5016  C   ASP A 327      12.263   4.374 -23.480  1.00 74.59           C
ATOM   5017  O   ASP A 327      12.893   5.430 -23.443  1.00 74.59           O
ATOM   5018  HA  ASP A 327      11.557   4.582 -25.545  1.00 74.59           H
ATOM   5019  CB  ASP A 327       9.891   4.593 -24.154  1.00 74.59           C
ATOM   5020 1HB  ASP A 327       9.508   3.937 -23.372  1.00 74.59           H
ATOM   5021 2HB  ASP A 327       9.981   5.588 -23.719  1.00 74.59           H
ATOM   5022  CG  ASP A 327       8.907   4.629 -25.325  1.00 74.59           C
ATOM   5023  OD1 ASP A 327       9.394   4.614 -26.476  1.00 74.59           O
ATOM   5024  OD2 ASP A 327       7.690   4.672 -25.042  1.00 74.59           O
ATOM   5025  HN  ASP A 327      10.398   2.210 -24.651  1.00 74.59           H
ATOM   5026  N   LEU A 328      12.374   3.402 -22.587  1.00 75.94           N
ATOM   5027  CA  LEU A 328      13.328   3.496 -21.494  1.00 75.94           C
ATOM   5028  C   LEU A 328      14.737   3.660 -22.066  1.00 75.94           C
ATOM   5029  O   LEU A 328      15.429   4.627 -21.752  1.00 75.94           O
ATOM   5030  HA  LEU A 328      13.081   4.390 -20.921  1.00 75.94           H
ATOM   5031  CB  LEU A 328      13.182   2.299 -20.552  1.00 75.94           C
ATOM   5032 1HB  LEU A 328      12.207   2.361 -20.067  1.00 75.94           H
ATOM   5033 2HB  LEU A 328      13.183   1.388 -21.150  1.00 75.94           H
ATOM   5034  CG  LEU A 328      14.252   2.165 -19.467  1.00 75.94           C
ATOM   5035  HG  LEU A 328      15.226   2.104 -19.953  1.00 75.94           H
ATOM   5036  CD1 LEU A 328      14.275   3.400 -18.564  1.00 75.94           C
ATOM   5037 1HD1 LEU A 328      14.493   4.284 -19.163  1.00 75.94           H
ATOM   5038 2HD1 LEU A 328      13.304   3.517 -18.083  1.00 75.94           H
ATOM   5039 3HD1 LEU A 328      15.045   3.279 -17.802  1.00 75.94           H
ATOM   5040  CD2 LEU A 328      14.065   0.874 -18.668  1.00 75.94           C
ATOM   5041 1HD2 LEU A 328      13.084   0.881 -18.192  1.00 75.94           H
ATOM   5042 2HD2 LEU A 328      14.138   0.018 -19.338  1.00 75.94           H
ATOM   5043 3HD2 LEU A 328      14.839   0.804 -17.903  1.00 75.94           H
ATOM   5044  HN  LEU A 328      11.829   2.564 -22.601  1.00 75.94           H
ATOM   5045  N   VAL A 329      15.121   2.700 -22.894  1.00 77.14           N
ATOM   5046  CA  VAL A 329      16.465   2.679 -23.445  1.00 77.14           C
ATOM   5047  C   VAL A 329      16.699   3.957 -24.254  1.00 77.14           C
ATOM   5048  O   VAL A 329      17.804   4.497 -24.262  1.00 77.14           O
ATOM   5049  HA  VAL A 329      17.164   2.662 -22.608  1.00 77.14           H
ATOM   5050  CB  VAL A 329      16.676   1.405 -24.265  1.00 77.14           C
ATOM   5051  HB  VAL A 329      15.909   1.374 -25.039  1.00 77.14           H
ATOM   5052  CG1 VAL A 329      18.040   1.417 -24.957  1.00 77.14           C
ATOM   5053 1HG1 VAL A 329      18.101   2.277 -25.625  1.00 77.14           H
ATOM   5054 2HG1 VAL A 329      18.828   1.484 -24.206  1.00 77.14           H
ATOM   5055 3HG1 VAL A 329      18.164   0.500 -25.533  1.00 77.14           H
ATOM   5056  CG2 VAL A 329      16.514   0.159 -23.393  1.00 77.14           C
ATOM   5057 1HG2 VAL A 329      17.249   0.181 -22.588  1.00 77.14           H
ATOM   5058 2HG2 VAL A 329      15.510   0.140 -22.969  1.00 77.14           H
ATOM   5059 3HG2 VAL A 329      16.669  -0.733 -24.001  1.00 77.14           H
ATOM   5060  HN  VAL A 329      14.532   1.947 -23.189  1.00 77.14           H
ATOM   5061  N   LYS A 330      15.641   4.402 -24.916  1.00 70.84           N
ATOM   5062  CA  LYS A 330      15.710   5.622 -25.703  1.00 70.84           C
ATOM   5063  C   LYS A 330      16.037   6.799 -24.783  1.00 70.84           C
[truncated: 117,478 more chars]
