# Supplementary material for: Noncanonical roles of chemokine regions in CCR9 activation revealed by structural modeling and mutational mapping
Source: Nat Commun. 2025 Aug 18;16:7695. doi: 10.1038/s41467-025-62321-9 (PMC12361432; doi:10.1038/s41467-025-62321-9)
Supplement: Supplementary file 7 — Supplementary Data 5 [file 41467_2025_62321_MOESM7_ESM.zip › CCR9_CCL25x1P6_03_rnk2.pdb]

ATOM      1  N   GLU A  20      -4.905  -2.256  59.276  1.00 51.88           N
ATOM      2  CA  GLU A  20      -5.232  -3.141  58.171  1.00 51.88           C
ATOM      3  C   GLU A  20      -5.776  -4.470  58.699  1.00 51.88           C
ATOM      4  O   GLU A  20      -5.013  -5.323  59.147  1.00 51.88           O
ATOM      5  HA  GLU A  20      -6.005  -2.623  57.605  1.00 51.88           H
ATOM      6  CB  GLU A  20      -4.016  -3.365  57.271  1.00 51.88           C
ATOM      7 1HB  GLU A  20      -3.108  -3.373  57.874  1.00 51.88           H
ATOM      8 2HB  GLU A  20      -4.153  -4.276  56.688  1.00 51.88           H
ATOM      9  CG  GLU A  20      -3.864  -2.227  56.260  1.00 51.88           C
ATOM     10 1HG  GLU A  20      -4.845  -1.941  55.879  1.00 51.88           H
ATOM     11 2HG  GLU A  20      -3.446  -1.350  56.754  1.00 51.88           H
ATOM     12  CD  GLU A  20      -2.961  -2.642  55.097  1.00 51.88           C
ATOM     13  OE1 GLU A  20      -3.124  -2.046  54.010  1.00 51.88           O
ATOM     14  OE2 GLU A  20      -2.128  -3.547  55.321  1.00 51.88           O
ATOM     15  HN  GLU A  20      -5.064  -2.639  60.186  1.00 51.88           H
ATOM     16  N   SER A  21      -7.093  -4.603  58.628  1.00 60.25           N
ATOM     17  CA  SER A  21      -7.743  -5.836  59.038  1.00 60.25           C
ATOM     18  C   SER A  21      -7.113  -7.026  58.312  1.00 60.25           C
ATOM     19  O   SER A  21      -6.751  -6.923  57.142  1.00 60.25           O
ATOM     20  HA  SER A  21      -7.572  -5.909  60.112  1.00 60.25           H
ATOM     21  CB  SER A  21      -9.247  -5.783  58.764  1.00 60.25           C
ATOM     22 1HB  SER A  21      -9.709  -6.714  59.093  1.00 60.25           H
ATOM     23 2HB  SER A  21      -9.695  -4.980  59.350  1.00 60.25           H
ATOM     24  OG  SER A  21      -9.531  -5.576  57.383  1.00 60.25           O
ATOM     25  HG  SER A  21      -9.951  -6.396  56.993  1.00 60.25           H
ATOM     26  HN  SER A  21      -7.710  -3.889  58.298  1.00 60.25           H
ATOM     27  N   THR A  22      -7.002  -8.129  59.038  1.00 61.35           N
ATOM     28  CA  THR A  22      -6.414  -9.336  58.481  1.00 61.35           C
ATOM     29  C   THR A  22      -7.079  -9.687  57.148  1.00 61.35           C
ATOM     30  O   THR A  22      -6.435 -10.233  56.254  1.00 61.35           O
ATOM     31  HA  THR A  22      -5.362  -9.140  58.272  1.00 61.35           H
ATOM     32  CB  THR A  22      -6.529 -10.445  59.528  1.00 61.35           C
ATOM     33  HB  THR A  22      -6.574 -11.425  59.053  1.00 61.35           H
ATOM     34  OG1 THR A  22      -7.672 -10.080  60.297  1.00 61.35           O
ATOM     35  HG1 THR A  22      -8.507 -10.311  59.798  1.00 61.35           H
ATOM     36  CG2 THR A  22      -5.378 -10.420  60.537  1.00 61.35           C
ATOM     37 1HG2 THR A  22      -5.375  -9.464  61.060  1.00 61.35           H
ATOM     38 2HG2 THR A  22      -4.432 -10.551  60.012  1.00 61.35           H
ATOM     39 3HG2 THR A  22      -5.509 -11.227  61.257  1.00 61.35           H
ATOM     40  HN  THR A  22      -7.304  -8.207  59.988  1.00 61.35           H
ATOM     41  N   SER A  23      -8.359  -9.358  57.058  1.00 64.55           N
ATOM     42  CA  SER A  23      -9.106  -9.588  55.833  1.00 64.55           C
ATOM     43  C   SER A  23      -8.486  -8.790  54.685  1.00 64.55           C
ATOM     44  O   SER A  23      -8.361  -9.294  53.570  1.00 64.55           O
ATOM     45  HA  SER A  23      -9.026 -10.658  55.643  1.00 64.55           H
ATOM     46  CB  SER A  23     -10.579  -9.211  56.007  1.00 64.55           C
ATOM     47 1HB  SER A  23     -11.127  -9.462  55.099  1.00 64.55           H
ATOM     48 2HB  SER A  23     -11.012  -9.802  56.814  1.00 64.55           H
ATOM     49  OG  SER A  23     -10.745  -7.825  56.293  1.00 64.55           O
ATOM     50  HG  SER A  23     -11.717  -7.591  56.301  1.00 64.55           H
ATOM     51  HN  SER A  23      -8.884  -8.944  57.802  1.00 64.55           H
ATOM     52  N   SER A  24      -8.113  -7.557  54.997  1.00 69.10           N
ATOM     53  CA  SER A  24      -7.548  -6.670  53.994  1.00 69.10           C
ATOM     54  C   SER A  24      -6.237  -7.251  53.460  1.00 69.10           C
ATOM     55  O   SER A  24      -5.943  -7.138  52.271  1.00 69.10           O
ATOM     56  HA  SER A  24      -8.295  -6.618  53.202  1.00 69.10           H
ATOM     57  CB  SER A  24      -7.315  -5.270  54.566  1.00 69.10           C
ATOM     58 1HB  SER A  24      -8.275  -4.793  54.761  1.00 69.10           H
ATOM     59 2HB  SER A  24      -6.800  -5.351  55.523  1.00 69.10           H
ATOM     60  OG  SER A  24      -6.550  -4.454  53.684  1.00 69.10           O
ATOM     61  HG  SER A  24      -6.348  -3.576  54.119  1.00 69.10           H
ATOM     62  HN  SER A  24      -8.191  -7.165  55.913  1.00 69.10           H
ATOM     63  N   MET A  25      -5.485  -7.860  54.365  1.00 65.16           N
ATOM     64  CA  MET A  25      -4.205  -8.444  54.003  1.00 65.16           C
ATOM     65  C   MET A  25      -4.398  -9.721  53.181  1.00 65.16           C
ATOM     66  O   MET A  25      -3.678  -9.954  52.212  1.00 65.16           O
ATOM     67  HA  MET A  25      -3.697  -7.690  53.401  1.00 65.16           H
ATOM     68  CB  MET A  25      -3.414  -8.769  55.272  1.00 65.16           C
ATOM     69 1HB  MET A  25      -3.547  -7.969  56.001  1.00 65.16           H
ATOM     70 2HB  MET A  25      -3.804  -9.681  55.724  1.00 65.16           H
ATOM     71  CG  MET A  25      -1.926  -8.942  54.961  1.00 65.16           C
ATOM     72 1HG  MET A  25      -1.430  -9.451  55.788  1.00 65.16           H
ATOM     73 2HG  MET A  25      -1.801  -9.571  54.079  1.00 65.16           H
ATOM     74  SD  MET A  25      -1.170  -7.349  54.685  1.00 65.16           S
ATOM     75  CE  MET A  25       0.471  -7.673  55.307  1.00 65.16           C
ATOM     76 1HE  MET A  25       0.412  -7.959  56.357  1.00 65.16           H
ATOM     77 2HE  MET A  25       0.923  -8.482  54.734  1.00 65.16           H
ATOM     78 3HE  MET A  25       1.081  -6.774  55.209  1.00 65.16           H
ATOM     79  HN  MET A  25      -5.736  -7.956  55.328  1.00 65.16           H
ATOM     80  N   GLU A  26      -5.374 -10.513  53.599  1.00 60.58           N
ATOM     81  CA  GLU A  26      -5.690 -11.745  52.896  1.00 60.58           C
ATOM     82  C   GLU A  26      -6.167 -11.439  51.475  1.00 60.58           C
ATOM     83  O   GLU A  26      -5.786 -12.124  50.527  1.00 60.58           O
ATOM     84  HA  GLU A  26      -4.756 -12.306  52.860  1.00 60.58           H
ATOM     85  CB  GLU A  26      -6.735 -12.560  53.661  1.00 60.58           C
ATOM     86 1HB  GLU A  26      -7.505 -11.895  54.053  1.00 60.58           H
ATOM     87 2HB  GLU A  26      -7.131 -13.345  53.018  1.00 60.58           H
ATOM     88  CG  GLU A  26      -6.107 -13.265  54.865  1.00 60.58           C
ATOM     89 1HG  GLU A  26      -5.314 -13.932  54.527  1.00 60.58           H
ATOM     90 2HG  GLU A  26      -5.646 -12.528  55.522  1.00 60.58           H
ATOM     91  CD  GLU A  26      -7.156 -14.063  55.642  1.00 60.58           C
ATOM     92  OE1 GLU A  26      -6.735 -14.931  56.437  1.00 60.58           O
ATOM     93  OE2 GLU A  26      -8.355 -13.788  55.422  1.00 60.58           O
ATOM     94  HN  GLU A  26      -5.942 -10.326  54.400  1.00 60.58           H
ATOM     95  N   ASP A  27      -6.993 -10.408  51.372  1.00 67.09           N
ATOM     96  CA  ASP A  27      -7.565 -10.033  50.090  1.00 67.09           C
ATOM     97  C   ASP A  27      -6.437  -9.720  49.105  1.00 67.09           C
ATOM     98  O   ASP A  27      -6.519 -10.071  47.929  1.00 67.09           O
ATOM     99  HA  ASP A  27      -8.162 -10.891  49.781  1.00 67.09           H
ATOM    100  CB  ASP A  27      -8.439  -8.784  50.221  1.00 67.09           C
ATOM    101 1HB  ASP A  27      -7.928  -8.041  50.832  1.00 67.09           H
ATOM    102 2HB  ASP A  27      -8.592  -8.338  49.238  1.00 67.09           H
ATOM    103  CG  ASP A  27      -9.792  -9.125  50.848  1.00 67.09           C
ATOM    104  OD1 ASP A  27     -10.157 -10.320  50.796  1.00 67.09           O
ATOM    105  OD2 ASP A  27     -10.432  -8.184  51.365  1.00 67.09           O
ATOM    106  HN  ASP A  27      -7.272  -9.835  52.143  1.00 67.09           H
ATOM    107  N   TYR A  28      -5.410  -9.062  49.621  1.00 66.67           N
ATOM    108  CA  TYR A  28      -4.284  -8.663  48.794  1.00 66.67           C
ATOM    109  C   TYR A  28      -3.416  -9.870  48.430  1.00 66.67           C
ATOM    110  O   TYR A  28      -2.908  -9.960  47.314  1.00 66.67           O
ATOM    111  HA  TYR A  28      -4.679  -8.220  47.879  1.00 66.67           H
ATOM    112  CB  TYR A  28      -3.459  -7.693  49.642  1.00 66.67           C
ATOM    113 1HB  TYR A  28      -4.093  -6.859  49.941  1.00 66.67           H
ATOM    114 2HB  TYR A  28      -3.148  -8.200  50.556  1.00 66.67           H
ATOM    115  CG  TYR A  28      -2.219  -7.145  48.933  1.00 66.67           C
ATOM    116  CD1 TYR A  28      -0.983  -7.711  49.168  1.00 66.67           C
ATOM    117  HD1 TYR A  28      -0.889  -8.548  49.860  1.00 66.67           H
ATOM    118  CD2 TYR A  28      -2.338  -6.085  48.057  1.00 66.67           C
ATOM    119  HD2 TYR A  28      -3.314  -5.639  47.870  1.00 66.67           H
ATOM    120  CE1 TYR A  28       0.184  -7.195  48.501  1.00 66.67           C
ATOM    121  HE1 TYR A  28       1.167  -7.632  48.678  1.00 66.67           H
ATOM    122  CE2 TYR A  28      -1.171  -5.570  47.389  1.00 66.67           C
ATOM    123  HE2 TYR A  28      -1.250  -4.733  46.695  1.00 66.67           H
ATOM    124  CZ  TYR A  28       0.032  -6.150  47.644  1.00 66.67           C
ATOM    125  OH  TYR A  28       1.134  -5.663  47.013  1.00 66.67           O
ATOM    126  HH  TYR A  28       0.898  -4.837  46.500  1.00 66.67           H
ATOM    127  HN  TYR A  28      -5.339  -8.802  50.584  1.00 66.67           H
ATOM    128  N   VAL A  29      -3.273 -10.767  49.395  1.00 66.03           N
ATOM    129  CA  VAL A  29      -2.412 -11.924  49.218  1.00 66.03           C
ATOM    130  C   VAL A  29      -3.078 -12.909  48.257  1.00 66.03           C
ATOM    131  O   VAL A  29      -2.406 -13.535  47.439  1.00 66.03           O
ATOM    132  HA  VAL A  29      -1.480 -11.575  48.773  1.00 66.03           H
ATOM    133  CB  VAL A  29      -2.084 -12.544  50.578  1.00 66.03           C
ATOM    134  HB  VAL A  29      -3.024 -12.716  51.103  1.00 66.03           H
ATOM    135  CG1 VAL A  29      -1.387 -13.896  50.410  1.00 66.03           C
ATOM    136 1HG1 VAL A  29      -2.039 -14.576  49.864  1.00 66.03           H
ATOM    137 2HG1 VAL A  29      -0.458 -13.759  49.856  1.00 66.03           H
ATOM    138 3HG1 VAL A  29      -1.165 -14.314  51.392  1.00 66.03           H
ATOM    139  CG2 VAL A  29      -1.239 -11.592  51.426  1.00 66.03           C
ATOM    140 1HG2 VAL A  29      -0.305 -11.375  50.907  1.00 66.03           H
ATOM    141 2HG2 VAL A  29      -1.788 -10.665  51.588  1.00 66.03           H
ATOM    142 3HG2 VAL A  29      -1.020 -12.058  52.387  1.00 66.03           H
ATOM    143  HN  VAL A  29      -3.733 -10.713  50.281  1.00 66.03           H
ATOM    144  N   ASN A  30      -4.393 -13.017  48.387  1.00 60.93           N
ATOM    145  CA  ASN A  30      -5.143 -13.998  47.622  1.00 60.93           C
ATOM    146  C   ASN A  30      -5.487 -13.414  46.250  1.00 60.93           C
ATOM    147  O   ASN A  30      -6.009 -14.117  45.386  1.00 60.93           O
ATOM    148  HA  ASN A  30      -4.489 -14.868  47.553  1.00 60.93           H
ATOM    149  CB  ASN A  30      -6.453 -14.360  48.325  1.00 60.93           C
ATOM    150 1HB  ASN A  30      -6.995 -13.450  48.582  1.00 60.93           H
ATOM    151 2HB  ASN A  30      -7.089 -14.928  47.646  1.00 60.93           H
ATOM    152  CG  ASN A  30      -6.189 -15.178  49.590  1.00 60.93           C
ATOM    153  OD1 ASN A  30      -5.176 -15.844  49.729  1.00 60.93           O
ATOM    154  ND2 ASN A  30      -7.153 -15.092  50.501  1.00 60.93           N
ATOM    155 1HD2 ASN A  30      -7.959 -14.527  50.324  1.00 60.93           H
ATOM    156 2HD2 ASN A  30      -7.072 -15.592  51.364  1.00 60.93           H
ATOM    157  HN  ASN A  30      -4.942 -12.449  49.000  1.00 60.93           H
ATOM    158  N   PHE A  31      -5.183 -12.134  46.094  1.00 68.42           N
ATOM    159  CA  PHE A  31      -5.413 -11.460  44.828  1.00 68.42           C
ATOM    160  C   PHE A  31      -4.563 -12.077  43.715  1.00 68.42           C
ATOM    161  O   PHE A  31      -3.344 -12.174  43.841  1.00 68.42           O
ATOM    162  HA  PHE A  31      -6.469 -11.579  44.585  1.00 68.42           H
ATOM    163  CB  PHE A  31      -4.999  -9.999  45.017  1.00 68.42           C
ATOM    164 1HB  PHE A  31      -5.493  -9.605  45.906  1.00 68.42           H
ATOM    165 2HB  PHE A  31      -3.926  -9.957  45.204  1.00 68.42           H
ATOM    166  CG  PHE A  31      -5.330  -9.099  43.826  1.00 68.42           C
ATOM    167  CD1 PHE A  31      -4.363  -8.782  42.923  1.00 68.42           C
ATOM    168  HD1 PHE A  31      -3.352  -9.170  43.049  1.00 68.42           H
ATOM    169  CD2 PHE A  31      -6.592  -8.615  43.668  1.00 68.42           C
ATOM    170  HD2 PHE A  31      -7.367  -8.869  44.392  1.00 68.42           H
ATOM    171  CE1 PHE A  31      -4.671  -7.946  41.817  1.00 68.42           C
ATOM    172  HE1 PHE A  31      -3.895  -7.692  41.094  1.00 68.42           H
ATOM    173  CE2 PHE A  31      -6.899  -7.779  42.562  1.00 68.42           C
ATOM    174  HE2 PHE A  31      -7.910  -7.392  42.436  1.00 68.42           H
ATOM    175  CZ  PHE A  31      -5.932  -7.463  41.660  1.00 68.42           C
ATOM    176  HZ  PHE A  31      -6.168  -6.821  40.811  1.00 68.42           H
ATOM    177  HN  PHE A  31      -4.786 -11.562  46.812  1.00 68.42           H
ATOM    178  N   ASN A  32      -5.242 -12.480  42.650  1.00 60.91           N
ATOM    179  CA  ASN A  32      -4.563 -13.077  41.512  1.00 60.91           C
ATOM    180  C   ASN A  32      -3.959 -11.970  40.646  1.00 60.91           C
ATOM    181  O   ASN A  32      -4.646 -11.390  39.806  1.00 60.91           O
ATOM    182  HA  ASN A  32      -3.805 -13.731  41.942  1.00 60.91           H
ATOM    183  CB  ASN A  32      -5.540 -13.875  40.646  1.00 60.91           C
ATOM    184 1HB  ASN A  32      -6.152 -14.518  41.280  1.00 60.91           H
ATOM    185 2HB  ASN A  32      -6.218 -13.194  40.134  1.00 60.91           H
ATOM    186  CG  ASN A  32      -4.791 -14.727  39.619  1.00 60.91           C
ATOM    187  OD1 ASN A  32      -3.574 -14.708  39.527  1.00 60.91           O
ATOM    188  ND2 ASN A  32      -5.583 -15.472  38.854  1.00 60.91           N
ATOM    189 1HD2 ASN A  32      -6.575 -15.441  38.981  1.00 60.91           H
ATOM    190 2HD2 ASN A  32      -5.187 -16.064  38.151  1.00 60.91           H
ATOM    191  HN  ASN A  32      -6.234 -12.403  42.558  1.00 60.91           H
ATOM    192  N   PHE A  33      -2.681 -11.710  40.880  1.00 64.05           N
ATOM    193  CA  PHE A  33      -1.949 -10.757  40.063  1.00 64.05           C
ATOM    194  C   PHE A  33      -1.544 -11.380  38.725  1.00 64.05           C
ATOM    195  O   PHE A  33      -0.359 -11.455  38.405  1.00 64.05           O
ATOM    196  HA  PHE A  33      -2.612  -9.911  39.882  1.00 64.05           H
ATOM    197  CB  PHE A  33      -0.687 -10.379  40.839  1.00 64.05           C
ATOM    198 1HB  PHE A  33      -0.165 -11.291  41.131  1.00 64.05           H
ATOM    199 2HB  PHE A  33      -0.018  -9.827  40.179  1.00 64.05           H
ATOM    200  CG  PHE A  33      -0.953  -9.539  42.090  1.00 64.05           C
ATOM    201  CD1 PHE A  33      -1.103  -8.191  41.984  1.00 64.05           C
ATOM    202  HD1 PHE A  33      -1.033  -7.710  41.008  1.00 64.05           H
ATOM    203  CD2 PHE A  33      -1.040 -10.139  43.307  1.00 64.05           C
ATOM    204  HD2 PHE A  33      -0.920 -11.219  43.392  1.00 64.05           H
ATOM    205  CE1 PHE A  33      -1.350  -7.411  43.144  1.00 64.05           C
ATOM    206  HE1 PHE A  33      -1.470  -6.331  43.060  1.00 64.05           H
ATOM    207  CE2 PHE A  33      -1.287  -9.359  44.467  1.00 64.05           C
ATOM    208  HE2 PHE A  33      -1.357  -9.840  45.443  1.00 64.05           H
ATOM    209  CZ  PHE A  33      -1.437  -8.011  44.362  1.00 64.05           C
ATOM    210  HZ  PHE A  33      -1.627  -7.413  45.252  1.00 64.05           H
ATOM    211  HN  PHE A  33      -2.149 -12.136  41.611  1.00 64.05           H
ATOM    212  N   THR A  34      -2.552 -11.811  37.980  1.00 62.95           N
ATOM    213  CA  THR A  34      -2.364 -12.114  36.572  1.00 62.95           C
ATOM    214  C   THR A  34      -1.797 -10.899  35.835  1.00 62.95           C
ATOM    215  O   THR A  34      -2.341  -9.800  35.932  1.00 62.95           O
ATOM    216  HA  THR A  34      -1.627 -12.912  36.487  1.00 62.95           H
ATOM    217  CB  THR A  34      -3.704 -12.595  36.009  1.00 62.95           C
ATOM    218  HB  THR A  34      -4.280 -11.760  35.610  1.00 62.95           H
ATOM    219  OG1 THR A  34      -4.306 -13.294  37.095  1.00 62.95           O
ATOM    220  HG1 THR A  34      -5.285 -13.409  36.927  1.00 62.95           H
ATOM    221  CG2 THR A  34      -3.535 -13.662  34.926  1.00 62.95           C
ATOM    222 1HG2 THR A  34      -3.018 -14.526  35.345  1.00 62.95           H
ATOM    223 2HG2 THR A  34      -2.951 -13.254  34.101  1.00 62.95           H
ATOM    224 3HG2 THR A  34      -4.516 -13.968  34.562  1.00 62.95           H
ATOM    225  HN  THR A  34      -3.480 -11.953  38.323  1.00 62.95           H
ATOM    226  N   ASP A  35      -0.710 -11.138  35.116  1.00 68.23           N
ATOM    227  CA  ASP A  35       0.003 -10.057  34.456  1.00 68.23           C
ATOM    228  C   ASP A  35      -0.681  -9.741  33.124  1.00 68.23           C
ATOM    229  O   ASP A  35      -0.272 -10.243  32.078  1.00 68.23           O
ATOM    230  HA  ASP A  35      -0.036  -9.220  35.153  1.00 68.23           H
ATOM    231  CB  ASP A  35       1.452 -10.451  34.162  1.00 68.23           C
ATOM    232 1HB  ASP A  35       1.838 -11.063  34.977  1.00 68.23           H
ATOM    233 2HB  ASP A  35       1.490 -11.061  33.260  1.00 68.23           H
ATOM    234  CG  ASP A  35       2.332  -9.212  33.984  1.00 68.23           C
ATOM    235  OD1 ASP A  35       1.787  -8.100  34.157  1.00 68.23           O
ATOM    236  OD2 ASP A  35       3.529  -9.405  33.680  1.00 68.23           O
ATOM    237  HN  ASP A  35      -0.316 -12.047  34.982  1.00 68.23           H
ATOM    238  N   PHE A  36      -1.709  -8.909  33.206  1.00 81.55           N
ATOM    239  CA  PHE A  36      -2.411  -8.468  32.013  1.00 81.55           C
ATOM    240  C   PHE A  36      -1.674  -7.308  31.340  1.00 81.55           C
ATOM    241  O   PHE A  36      -2.019  -6.911  30.228  1.00 81.55           O
ATOM    242  HA  PHE A  36      -2.452  -9.316  31.329  1.00 81.55           H
ATOM    243  CB  PHE A  36      -3.794  -7.987  32.460  1.00 81.55           C
ATOM    244 1HB  PHE A  36      -3.673  -7.280  33.280  1.00 81.55           H
ATOM    245 2HB  PHE A  36      -4.262  -7.446  31.638  1.00 81.55           H
ATOM    246  CG  PHE A  36      -4.729  -9.112  32.908  1.00 81.55           C
ATOM    247  CD1 PHE A  36      -4.785 -10.272  32.201  1.00 81.55           C
ATOM    248  HD1 PHE A  36      -4.164 -10.401  31.314  1.00 81.55           H
ATOM    249  CD2 PHE A  36      -5.504  -8.952  34.014  1.00 81.55           C
ATOM    250  HD2 PHE A  36      -5.459  -8.022  34.581  1.00 81.55           H
ATOM    251  CE1 PHE A  36      -5.653 -11.316  32.617  1.00 81.55           C
ATOM    252  HE1 PHE A  36      -5.698 -12.246  32.050  1.00 81.55           H
ATOM    253  CE2 PHE A  36      -6.372  -9.996  34.430  1.00 81.55           C
ATOM    254  HE2 PHE A  36      -6.993  -9.867  35.317  1.00 81.55           H
ATOM    255  CZ  PHE A  36      -6.428 -11.156  33.723  1.00 81.55           C
ATOM    256  HZ  PHE A  36      -7.094 -11.957  34.043  1.00 81.55           H
ATOM    257  HN  PHE A  36      -2.062  -8.540  34.065  1.00 81.55           H
ATOM    258  N   TYR A  37      -0.673  -6.798  32.042  1.00 86.01           N
ATOM    259  CA  TYR A  37       0.184  -5.767  31.483  1.00 86.01           C
ATOM    260  C   TYR A  37       1.327  -6.384  30.674  1.00 86.01           C
ATOM    261  O   TYR A  37       2.249  -6.968  31.241  1.00 86.01           O
ATOM    262  HA  TYR A  37      -0.423  -5.145  30.825  1.00 86.01           H
ATOM    263  CB  TYR A  37       0.770  -5.012  32.678  1.00 86.01           C
ATOM    264 1HB  TYR A  37      -0.042  -4.719  33.343  1.00 86.01           H
ATOM    265 2HB  TYR A  37       1.415  -5.687  33.241  1.00 86.01           H
ATOM    266  CG  TYR A  37       1.571  -3.766  32.295  1.00 86.01           C
ATOM    267  CD1 TYR A  37       2.943  -3.842  32.160  1.00 86.01           C
ATOM    268  HD1 TYR A  37       3.455  -4.790  32.327  1.00 86.01           H
ATOM    269  CD2 TYR A  37       0.923  -2.567  32.084  1.00 86.01           C
ATOM    270  HD2 TYR A  37      -0.161  -2.507  32.191  1.00 86.01           H
ATOM    271  CE1 TYR A  37       3.697  -2.670  31.799  1.00 86.01           C
ATOM    272  HE1 TYR A  37       4.780  -2.716  31.690  1.00 86.01           H
ATOM    273  CE2 TYR A  37       1.677  -1.394  31.723  1.00 86.01           C
ATOM    274  HE2 TYR A  37       1.177  -0.440  31.554  1.00 86.01           H
ATOM    275  CZ  TYR A  37       3.026  -1.504  31.599  1.00 86.01           C
ATOM    276  OH  TYR A  37       3.739  -0.396  31.258  1.00 86.01           O
ATOM    277  HH  TYR A  37       4.707  -0.628  31.163  1.00 86.01           H
ATOM    278  HN  TYR A  37      -0.445  -7.078  32.975  1.00 86.01           H
ATOM    279  N   CYS A  38       1.229  -6.232  29.361  1.00 89.58           N
ATOM    280  CA  CYS A  38       2.184  -6.858  28.463  1.00 89.58           C
ATOM    281  C   CYS A  38       3.272  -5.836  28.129  1.00 89.58           C
ATOM    282  O   CYS A  38       3.002  -4.827  27.478  1.00 89.58           O
ATOM    283  HA  CYS A  38       2.605  -7.710  28.997  1.00 89.58           H
ATOM    284  CB  CYS A  38       1.504  -7.400  27.203  1.00 89.58           C
ATOM    285 1HB  CYS A  38       0.653  -8.023  27.479  1.00 89.58           H
ATOM    286 2HB  CYS A  38       1.115  -6.575  26.607  1.00 89.58           H
ATOM    287  SG  CYS A  38       2.699  -8.375  26.218  1.00 89.58           S
ATOM    288  HN  CYS A  38       0.516  -5.695  28.912  1.00 89.58           H
ATOM    289  N   GLU A  39       4.479  -6.131  28.590  1.00 81.84           N
ATOM    290  CA  GLU A  39       5.644  -5.368  28.178  1.00 81.84           C
ATOM    291  C   GLU A  39       6.181  -5.895  26.846  1.00 81.84           C
ATOM    292  O   GLU A  39       6.478  -7.082  26.718  1.00 81.84           O
ATOM    293  HA  GLU A  39       5.292  -4.344  28.055  1.00 81.84           H
ATOM    294  CB  GLU A  39       6.729  -5.399  29.257  1.00 81.84           C
ATOM    295 1HB  GLU A  39       7.005  -6.432  29.470  1.00 81.84           H
ATOM    296 2HB  GLU A  39       7.573  -4.783  28.946  1.00 81.84           H
ATOM    297  CG  GLU A  39       6.216  -4.799  30.567  1.00 81.84           C
ATOM    298 1HG  GLU A  39       5.791  -3.814  30.378  1.00 81.84           H
ATOM    299 2HG  GLU A  39       5.416  -5.421  30.967  1.00 81.84           H
ATOM    300  CD  GLU A  39       7.343  -4.685  31.596  1.00 81.84           C
ATOM    301  OE1 GLU A  39       7.101  -4.030  32.633  1.00 81.84           O
ATOM    302  OE2 GLU A  39       8.421  -5.256  31.322  1.00 81.84           O
ATOM    303  HN  GLU A  39       4.665  -6.875  29.231  1.00 81.84           H
ATOM    304  N   LYS A  40       6.288  -4.988  25.886  1.00 88.41           N
ATOM    305  CA  LYS A  40       6.615  -5.373  24.524  1.00 88.41           C
ATOM    306  C   LYS A  40       8.016  -4.867  24.178  1.00 88.41           C
ATOM    307  O   LYS A  40       8.293  -4.534  23.026  1.00 88.41           O
ATOM    308  HA  LYS A  40       6.622  -6.463  24.486  1.00 88.41           H
ATOM    309  CB  LYS A  40       5.531  -4.894  23.557  1.00 88.41           C
ATOM    310 1HB  LYS A  40       5.387  -3.819  23.669  1.00 88.41           H
ATOM    311 2HB  LYS A  40       5.853  -5.065  22.530  1.00 88.41           H
ATOM    312  CG  LYS A  40       4.209  -5.620  23.810  1.00 88.41           C
ATOM    313 1HG  LYS A  40       4.367  -6.698  23.765  1.00 88.41           H
ATOM    314 2HG  LYS A  40       3.851  -5.392  24.815  1.00 88.41           H
ATOM    315  CD  LYS A  40       3.152  -5.211  22.782  1.00 88.41           C
ATOM    316 1HD  LYS A  40       2.969  -4.139  22.850  1.00 88.41           H
ATOM    317 2HD  LYS A  40       3.523  -5.407  21.776  1.00 88.41           H
ATOM    318  CE  LYS A  40       1.844  -5.973  23.007  1.00 88.41           C
ATOM    319 1HE  LYS A  40       2.019  -7.044  22.906  1.00 88.41           H
ATOM    320 2HE  LYS A  40       1.487  -5.802  24.022  1.00 88.41           H
ATOM    321  NZ  LYS A  40       0.817  -5.538  22.034  1.00 88.41           N
ATOM    322 1HZ  LYS A  40       0.034  -6.180  22.060  1.00 88.41           H
ATOM    323 2HZ  LYS A  40       0.498  -4.606  22.274  1.00 88.41           H
ATOM    324 3HZ  LYS A  40       1.217  -5.529  21.102  1.00 88.41           H
ATOM    325  HN  LYS A  40       6.156  -4.007  26.028  1.00 88.41           H
ATOM    326  N   ASN A  41       8.864  -4.826  25.195  1.00 82.34           N
ATOM    327  CA  ASN A  41      10.229  -4.362  25.013  1.00 82.34           C
ATOM    328  C   ASN A  41      10.914  -5.215  23.943  1.00 82.34           C
ATOM    329  O   ASN A  41      11.659  -4.695  23.114  1.00 82.34           O
ATOM    330  HA  ASN A  41      10.140  -3.317  24.719  1.00 82.34           H
ATOM    331  CB  ASN A  41      11.033  -4.494  26.309  1.00 82.34           C
ATOM    332 1HB  ASN A  41      10.907  -5.496  26.719  1.00 82.34           H
ATOM    333 2HB  ASN A  41      12.094  -4.368  26.097  1.00 82.34           H
ATOM    334  CG  ASN A  41      10.586  -3.456  27.340  1.00 82.34           C
ATOM    335  OD1 ASN A  41      10.204  -2.344  27.013  1.00 82.34           O
ATOM    336  ND2 ASN A  41      10.654  -3.879  28.599  1.00 82.34           N
ATOM    337 1HD2 ASN A  41      10.976  -4.805  28.798  1.00 82.34           H
ATOM    338 2HD2 ASN A  41      10.383  -3.272  29.346  1.00 82.34           H
ATOM    339  HN  ASN A  41       8.632  -5.101  26.128  1.00 82.34           H
ATOM    340  N   ASN A  42      10.638  -6.509  23.997  1.00 83.91           N
ATOM    341  CA  ASN A  42      11.271  -7.448  23.086  1.00 83.91           C
ATOM    342  C   ASN A  42      10.846  -7.126  21.652  1.00 83.91           C
ATOM    343  O   ASN A  42      11.640  -7.258  20.722  1.00 83.91           O
ATOM    344  HA  ASN A  42      12.342  -7.321  23.243  1.00 83.91           H
ATOM    345  CB  ASN A  42      10.846  -8.885  23.394  1.00 83.91           C
ATOM    346 1HB  ASN A  42       9.758  -8.956  23.386  1.00 83.91           H
ATOM    347 2HB  ASN A  42      11.214  -9.552  22.614  1.00 83.91           H
ATOM    348  CG  ASN A  42      11.382  -9.337  24.753  1.00 83.91           C
ATOM    349  OD1 ASN A  42      12.213  -8.689  25.369  1.00 83.91           O
ATOM    350  ND2 ASN A  42      10.862 -10.482  25.187  1.00 83.91           N
ATOM    351 1HD2 ASN A  42      10.184 -10.965  24.633  1.00 83.91           H
ATOM    352 2HD2 ASN A  42      11.150 -10.861  26.067  1.00 83.91           H
ATOM    353  HN  ASN A  42       9.996  -6.918  24.646  1.00 83.91           H
ATOM    354  N   VAL A  43       9.595  -6.710  21.518  1.00 91.12           N
ATOM    355  CA  VAL A  43       9.041  -6.413  20.208  1.00 91.12           C
ATOM    356  C   VAL A  43       9.739  -5.180  19.632  1.00 91.12           C
ATOM    357  O   VAL A  43      10.093  -5.156  18.454  1.00 91.12           O
ATOM    358  HA  VAL A  43       9.248  -7.267  19.563  1.00 91.12           H
ATOM    359  CB  VAL A  43       7.523  -6.250  20.307  1.00 91.12           C
ATOM    360  HB  VAL A  43       7.320  -5.362  20.907  1.00 91.12           H
ATOM    361  CG1 VAL A  43       6.904  -6.034  18.924  1.00 91.12           C
ATOM    362 1HG1 VAL A  43       7.324  -5.135  18.474  1.00 91.12           H
ATOM    363 2HG1 VAL A  43       7.123  -6.894  18.291  1.00 91.12           H
ATOM    364 3HG1 VAL A  43       5.825  -5.921  19.024  1.00 91.12           H
ATOM    365  CG2 VAL A  43       6.887  -7.449  21.012  1.00 91.12           C
ATOM    366 1HG2 VAL A  43       7.105  -8.358  20.451  1.00 91.12           H
ATOM    367 2HG2 VAL A  43       7.296  -7.537  22.019  1.00 91.12           H
ATOM    368 3HG2 VAL A  43       5.808  -7.307  21.069  1.00 91.12           H
ATOM    369  HN  VAL A  43       8.966  -6.575  22.284  1.00 91.12           H
ATOM    370  N   ARG A  44       9.917  -4.185  20.489  1.00 86.00           N
ATOM    371  CA  ARG A  44      10.559  -2.948  20.077  1.00 86.00           C
ATOM    372  C   ARG A  44      12.017  -3.209  19.694  1.00 86.00           C
ATOM    373  O   ARG A  44      12.530  -2.613  18.749  1.00 86.00           O
ATOM    374  HA  ARG A  44       9.982  -2.607  19.217  1.00 86.00           H
ATOM    375  CB  ARG A  44      10.511  -1.904  21.195  1.00 86.00           C
ATOM    376 1HB  ARG A  44      10.815  -2.361  22.137  1.00 86.00           H
ATOM    377 2HB  ARG A  44      11.223  -1.106  20.983  1.00 86.00           H
ATOM    378  CG  ARG A  44       9.106  -1.317  21.337  1.00 86.00           C
ATOM    379 1HG  ARG A  44       8.787  -0.893  20.384  1.00 86.00           H
ATOM    380 2HG  ARG A  44       8.400  -2.109  21.586  1.00 86.00           H
ATOM    381  CD  ARG A  44       9.070  -0.236  22.419  1.00 86.00           C
ATOM    382 1HD  ARG A  44      10.006   0.323  22.418  1.00 86.00           H
ATOM    383 2HD  ARG A  44       8.273   0.477  22.206  1.00 86.00           H
ATOM    384  NE  ARG A  44       8.853  -0.855  23.745  1.00 86.00           N
ATOM    385  HE  ARG A  44       8.692  -1.841  23.782  1.00 86.00           H
ATOM    386  CZ  ARG A  44       8.857  -0.176  24.901  1.00 86.00           C
ATOM    387  NH1 ARG A  44       9.067   1.147  24.912  1.00 86.00           N
ATOM    388 1HH1 ARG A  44       9.222   1.636  24.053  1.00 86.00           H
ATOM    389 2HH1 ARG A  44       9.069   1.646  25.778  1.00 86.00           H
ATOM    390  NH2 ARG A  44       8.649  -0.841  26.046  1.00 86.00           N
ATOM    391 1HH2 ARG A  44       8.649  -0.349  26.916  1.00 86.00           H
ATOM    392 2HH2 ARG A  44       8.493  -1.828  26.029  1.00 86.00           H
ATOM    393  HN  ARG A  44       9.631  -4.214  21.446  1.00 86.00           H
ATOM    394  N   GLN A  45      12.643  -4.100  20.449  1.00 82.98           N
ATOM    395  CA  GLN A  45      14.038  -4.432  20.213  1.00 82.98           C
ATOM    396  C   GLN A  45      14.199  -5.116  18.854  1.00 82.98           C
ATOM    397  O   GLN A  45      15.138  -4.825  18.116  1.00 82.98           O
ATOM    398  HA  GLN A  45      14.566  -3.479  20.213  1.00 82.98           H
ATOM    399  CB  GLN A  45      14.590  -5.311  21.338  1.00 82.98           C
ATOM    400 1HB  GLN A  45      14.353  -4.863  22.303  1.00 82.98           H
ATOM    401 2HB  GLN A  45      14.106  -6.287  21.312  1.00 82.98           H
ATOM    402  CG  GLN A  45      16.105  -5.482  21.206  1.00 82.98           C
ATOM    403 1HG  GLN A  45      16.339  -5.954  20.252  1.00 82.98           H
ATOM    404 2HG  GLN A  45      16.586  -4.504  21.205  1.00 82.98           H
ATOM    405  CD  GLN A  45      16.662  -6.330  22.352  1.00 82.98           C
ATOM    406  OE1 GLN A  45      15.934  -6.923  23.131  1.00 82.98           O
ATOM    407  NE2 GLN A  45      17.990  -6.354  22.410  1.00 82.98           N
ATOM    408 1HE2 GLN A  45      18.530  -5.844  21.740  1.00 82.98           H
ATOM    409 2HE2 GLN A  45      18.450  -6.881  23.125  1.00 82.98           H
ATOM    410  HN  GLN A  45      12.214  -4.591  21.207  1.00 82.98           H
ATOM    411  N   PHE A  46      13.267  -6.013  18.565  1.00 92.40           N
ATOM    412  CA  PHE A  46      13.261  -6.699  17.284  1.00 92.40           C
ATOM    413  C   PHE A  46      13.123  -5.705  16.129  1.00 92.40           C
ATOM    414  O   PHE A  46      13.878  -5.766  15.160  1.00 92.40           O
ATOM    415  HA  PHE A  46      14.211  -7.227  17.196  1.00 92.40           H
ATOM    416  CB  PHE A  46      12.050  -7.635  17.283  1.00 92.40           C
ATOM    417 1HB  PHE A  46      12.201  -8.408  18.036  1.00 92.40           H
ATOM    418 2HB  PHE A  46      11.167  -7.069  17.580  1.00 92.40           H
ATOM    419  CG  PHE A  46      11.781  -8.302  15.934  1.00 92.40           C
ATOM    420  CD1 PHE A  46      10.819  -7.806  15.109  1.00 92.40           C
ATOM    421  HD1 PHE A  46      10.241  -6.932  15.411  1.00 92.40           H
ATOM    422  CD2 PHE A  46      12.502  -9.392  15.558  1.00 92.40           C
ATOM    423  HD2 PHE A  46      13.272  -9.790  16.218  1.00 92.40           H
ATOM    424  CE1 PHE A  46      10.569  -8.426  13.857  1.00 92.40           C
ATOM    425  HE1 PHE A  46       9.798  -8.028  13.196  1.00 92.40           H
ATOM    426  CE2 PHE A  46      12.252 -10.012  14.305  1.00 92.40           C
ATOM    427  HE2 PHE A  46      12.830 -10.886  14.004  1.00 92.40           H
ATOM    428  CZ  PHE A  46      11.290  -9.516  13.481  1.00 92.40           C
ATOM    429  HZ  PHE A  46      11.098  -9.991  12.519  1.00 92.40           H
ATOM    430  HN  PHE A  46      12.528  -6.271  19.186  1.00 92.40           H
ATOM    431  N   ALA A  47      12.154  -4.813  16.272  1.00 92.90           N
ATOM    432  CA  ALA A  47      11.858  -3.856  15.219  1.00 92.90           C
ATOM    433  C   ALA A  47      13.097  -3.000  14.950  1.00 92.90           C
ATOM    434  O   ALA A  47      13.393  -2.675  13.801  1.00 92.90           O
ATOM    435  HA  ALA A  47      11.612  -4.419  14.319  1.00 92.90           H
ATOM    436  CB  ALA A  47      10.644  -3.015  15.621  1.00 92.90           C
ATOM    437 1HB  ALA A  47       9.784  -3.667  15.772  1.00 92.90           H
ATOM    438 2HB  ALA A  47      10.862  -2.481  16.546  1.00 92.90           H
ATOM    439 3HB  ALA A  47      10.422  -2.297  14.831  1.00 92.90           H
ATOM    440  HN  ALA A  47      11.579  -4.737  17.086  1.00 92.90           H
ATOM    441  N   SER A  48      13.788  -2.659  16.028  1.00 91.12           N
ATOM    442  CA  SER A  48      14.885  -1.711  15.945  1.00 91.12           C
ATOM    443  C   SER A  48      16.018  -2.294  15.099  1.00 91.12           C
ATOM    444  O   SER A  48      16.819  -1.552  14.531  1.00 91.12           O
ATOM    445  HA  SER A  48      14.466  -0.826  15.465  1.00 91.12           H
ATOM    446  CB  SER A  48      15.399  -1.340  17.337  1.00 91.12           C
ATOM    447 1HB  SER A  48      16.076  -0.489  17.259  1.00 91.12           H
ATOM    448 2HB  SER A  48      14.562  -1.024  17.961  1.00 91.12           H
ATOM    449  OG  SER A  48      16.074  -2.427  17.964  1.00 91.12           O
ATOM    450  HG  SER A  48      15.571  -3.277  17.809  1.00 91.12           H
ATOM    451  HN  SER A  48      13.608  -3.019  16.944  1.00 91.12           H
ATOM    452  N   HIS A  49      16.050  -3.617  15.041  1.00 87.07           N
ATOM    453  CA  HIS A  49      17.119  -4.311  14.342  1.00 87.07           C
ATOM    454  C   HIS A  49      16.653  -4.685  12.934  1.00 87.07           C
ATOM    455  O   HIS A  49      17.411  -4.565  11.973  1.00 87.07           O
ATOM    456  HA  HIS A  49      17.949  -3.609  14.266  1.00 87.07           H
ATOM    457  CB  HIS A  49      17.601  -5.518  15.149  1.00 87.07           C
ATOM    458 1HB  HIS A  49      16.741  -6.136  15.408  1.00 87.07           H
ATOM    459 2HB  HIS A  49      18.251  -6.126  14.519  1.00 87.07           H
ATOM    460  CG  HIS A  49      18.343  -5.156  16.413  1.00 87.07           C
ATOM    461  ND1 HIS A  49      17.702  -4.927  17.618  1.00 87.07           N
ATOM    462  HD1 HIS A  49      16.716  -4.974  17.775  1.00 87.07           H
ATOM    463  CD2 HIS A  49      19.676  -4.988  16.647  1.00 87.07           C
ATOM    464  HD2 HIS A  49      20.471  -5.094  15.909  1.00 87.07           H
ATOM    465  CE1 HIS A  49      18.618  -4.633  18.529  1.00 87.07           C
ATOM    466  HE1 HIS A  49      18.429  -4.402  19.577  1.00 87.07           H
ATOM    467  NE2 HIS A  49      19.841  -4.671  17.925  1.00 87.07           N
ATOM    468  HN  HIS A  49      15.363  -4.212  15.460  1.00 87.07           H
ATOM    469  N   PHE A  50      15.408  -5.132  12.856  1.00 85.96           N
ATOM    470  CA  PHE A  50      14.928  -5.805  11.662  1.00 85.96           C
ATOM    471  C   PHE A  50      14.412  -4.796  10.634  1.00 85.96           C
ATOM    472  O   PHE A  50      14.690  -4.922   9.442  1.00 85.96           O
ATOM    473  HA  PHE A  50      15.769  -6.354  11.239  1.00 85.96           H
ATOM    474  CB  PHE A  50      13.773  -6.712  12.093  1.00 85.96           C
ATOM    475 1HB  PHE A  50      14.116  -7.363  12.896  1.00 85.96           H
ATOM    476 2HB  PHE A  50      12.973  -6.094  12.502  1.00 85.96           H
ATOM    477  CG  PHE A  50      13.204  -7.574  10.964  1.00 85.96           C
ATOM    478  CD1 PHE A  50      12.002  -7.263  10.410  1.00 85.96           C
ATOM    479  HD1 PHE A  50      11.443  -6.399  10.770  1.00 85.96           H
ATOM    480  CD2 PHE A  50      13.901  -8.652  10.515  1.00 85.96           C
ATOM    481  HD2 PHE A  50      14.865  -8.902  10.959  1.00 85.96           H
ATOM    482  CE1 PHE A  50      11.474  -8.064   9.363  1.00 85.96           C
ATOM    483  HE1 PHE A  50      10.510  -7.814   8.919  1.00 85.96           H
ATOM    484  CE2 PHE A  50      13.373  -9.453   9.468  1.00 85.96           C
ATOM    485  HE2 PHE A  50      13.932 -10.317   9.108  1.00 85.96           H
ATOM    486  CZ  PHE A  50      12.171  -9.142   8.914  1.00 85.96           C
ATOM    487  HZ  PHE A  50      11.766  -9.756   8.110  1.00 85.96           H
ATOM    488  HN  PHE A  50      14.734  -5.041  13.590  1.00 85.96           H
ATOM    489  N   LEU A  51      13.670  -3.818  11.132  1.00 93.74           N
ATOM    490  CA  LEU A  51      12.870  -2.970  10.265  1.00 93.74           C
ATOM    491  C   LEU A  51      13.787  -1.986   9.535  1.00 93.74           C
ATOM    492  O   LEU A  51      13.660  -1.795   8.326  1.00 93.74           O
ATOM    493  HA  LEU A  51      12.395  -3.614   9.525  1.00 93.74           H
ATOM    494  CB  LEU A  51      11.752  -2.294  11.061  1.00 93.74           C
ATOM    495 1HB  LEU A  51      12.206  -1.706  11.860  1.00 93.74           H
ATOM    496 2HB  LEU A  51      11.237  -1.593  10.403  1.00 93.74           H
ATOM    497  CG  LEU A  51      10.711  -3.228  11.681  1.00 93.74           C
ATOM    498  HG  LEU A  51      11.210  -3.852  12.422  1.00 93.74           H
ATOM    499  CD1 LEU A  51       9.630  -2.433  12.416  1.00 93.74           C
ATOM    500 1HD1 LEU A  51      10.088  -1.844  13.210  1.00 93.74           H
ATOM    501 2HD1 LEU A  51       9.128  -1.767  11.714  1.00 93.74           H
ATOM    502 3HD1 LEU A  51       8.902  -3.121  12.847  1.00 93.74           H
ATOM    503  CD2 LEU A  51      10.117  -4.164  10.627  1.00 93.74           C
ATOM    504 1HD2 LEU A  51       9.637  -3.574   9.846  1.00 93.74           H
ATOM    505 2HD2 LEU A  51      10.912  -4.768  10.189  1.00 93.74           H
ATOM    506 3HD2 LEU A  51       9.380  -4.817  11.095  1.00 93.74           H
ATOM    507  HN  LEU A  51      13.611  -3.603  12.107  1.00 93.74           H
ATOM    508  N   PRO A  52      14.722  -1.347  10.251  1.00 95.50           N
ATOM    509  CA  PRO A  52      15.473  -0.226   9.681  1.00 95.50           C
ATOM    510  C   PRO A  52      16.120  -0.582   8.352  1.00 95.50           C
ATOM    511  O   PRO A  52      15.982   0.153   7.375  1.00 95.50           O
ATOM    512  HA  PRO A  52      14.800   0.601   9.458  1.00 95.50           H
ATOM    513  CB  PRO A  52      16.518   0.092  10.753  1.00 95.50           C
ATOM    514 1HB  PRO A  52      17.448  -0.448  10.580  1.00 95.50           H
ATOM    515 2HB  PRO A  52      16.765   1.154  10.769  1.00 95.50           H
ATOM    516  CG  PRO A  52      15.842  -0.349  12.046  1.00 95.50           C
ATOM    517 1HG  PRO A  52      16.566  -0.517  12.843  1.00 95.50           H
ATOM    518 2HG  PRO A  52      15.147   0.405  12.417  1.00 95.50           H
ATOM    519  CD  PRO A  52      15.132  -1.629  11.638  1.00 95.50           C
ATOM    520 1HD  PRO A  52      15.794  -2.494  11.692  1.00 95.50           H
ATOM    521 2HD  PRO A  52      14.281  -1.843  12.284  1.00 95.50           H
ATOM    522  N   PRO A  53      16.838  -1.711   8.283  1.00 95.91           N
ATOM    523  CA  PRO A  53      17.579  -2.062   7.069  1.00 95.91           C
ATOM    524  C   PRO A  53      16.658  -2.412   5.912  1.00 95.91           C
ATOM    525  O   PRO A  53      16.966  -2.119   4.758  1.00 95.91           O
ATOM    526  HA  PRO A  53      18.158  -1.206   6.722  1.00 95.91           H
ATOM    527  CB  PRO A  53      18.432  -3.257   7.498  1.00 95.91           C
ATOM    528 1HB  PRO A  53      18.586  -3.956   6.676  1.00 95.91           H
ATOM    529 2HB  PRO A  53      19.419  -2.944   7.838  1.00 95.91           H
ATOM    530  CG  PRO A  53      17.638  -3.880   8.610  1.00 95.91           C
ATOM    531 1HG  PRO A  53      16.884  -4.564   8.221  1.00 95.91           H
ATOM    532 2HG  PRO A  53      18.278  -4.458   9.276  1.00 95.91           H
ATOM    533  CD  PRO A  53      17.002  -2.730   9.336  1.00 95.91           C
ATOM    534 1HD  PRO A  53      16.045  -3.012   9.775  1.00 95.91           H
ATOM    535 2HD  PRO A  53      17.633  -2.370  10.148  1.00 95.91           H
ATOM    536  N   LEU A  54      15.541  -3.037   6.255  1.00 94.17           N
ATOM    537  CA  LEU A  54      14.598  -3.492   5.247  1.00 94.17           C
ATOM    538  C   LEU A  54      13.935  -2.279   4.591  1.00 94.17           C
ATOM    539  O   LEU A  54      13.746  -2.253   3.376  1.00 94.17           O
ATOM    540  HA  LEU A  54      15.166  -4.028   4.487  1.00 94.17           H
ATOM    541  CB  LEU A  54      13.603  -4.484   5.853  1.00 94.17           C
ATOM    542 1HB  LEU A  54      13.146  -4.021   6.728  1.00 94.17           H
ATOM    543 2HB  LEU A  54      12.806  -4.655   5.130  1.00 94.17           H
ATOM    544  CG  LEU A  54      14.177  -5.840   6.268  1.00 94.17           C
ATOM    545  HG  LEU A  54      14.948  -5.669   7.019  1.00 94.17           H
ATOM    546  CD1 LEU A  54      13.102  -6.715   6.916  1.00 94.17           C
ATOM    547 1HD1 LEU A  54      12.711  -6.215   7.802  1.00 94.17           H
ATOM    548 2HD1 LEU A  54      12.292  -6.881   6.205  1.00 94.17           H
ATOM    549 3HD1 LEU A  54      13.536  -7.673   7.201  1.00 94.17           H
ATOM    550  CD2 LEU A  54      14.847  -6.538   5.083  1.00 94.17           C
ATOM    551 1HD2 LEU A  54      14.114  -6.696   4.293  1.00 94.17           H
ATOM    552 2HD2 LEU A  54      15.659  -5.916   4.707  1.00 94.17           H
ATOM    553 3HD2 LEU A  54      15.247  -7.499   5.406  1.00 94.17           H
ATOM    554  HN  LEU A  54      15.277  -3.233   7.199  1.00 94.17           H
ATOM    555  N   TYR A  55      13.600  -1.305   5.424  1.00 94.35           N
ATOM    556  CA  TYR A  55      12.936  -0.105   4.944  1.00 94.35           C
ATOM    557  C   TYR A  55      13.860   0.707   4.034  1.00 94.35           C
ATOM    558  O   TYR A  55      13.415   1.267   3.034  1.00 94.35           O
ATOM    559  HA  TYR A  55      12.057  -0.412   4.377  1.00 94.35           H
ATOM    560  CB  TYR A  55      12.609   0.723   6.189  1.00 94.35           C
ATOM    561 1HB  TYR A  55      13.477   0.725   6.849  1.00 94.35           H
ATOM    562 2HB  TYR A  55      12.433   1.756   5.890  1.00 94.35           H
ATOM    563  CG  TYR A  55      11.394   0.219   6.970  1.00 94.35           C
ATOM    564  CD1 TYR A  55      10.752  -0.938   6.577  1.00 94.35           C
ATOM    565  HD1 TYR A  55      11.111  -1.493   5.711  1.00 94.35           H
ATOM    566  CD2 TYR A  55      10.939   0.922   8.067  1.00 94.35           C
ATOM    567  HD2 TYR A  55      11.446   1.836   8.377  1.00 94.35           H
ATOM    568  CE1 TYR A  55       9.608  -1.412   7.312  1.00 94.35           C
ATOM    569  HE1 TYR A  55       9.092  -2.324   7.013  1.00 94.35           H
ATOM    570  CE2 TYR A  55       9.795   0.448   8.802  1.00 94.35           C
ATOM    571  HE2 TYR A  55       9.425   0.994   9.670  1.00 94.35           H
ATOM    572  CZ  TYR A  55       9.186  -0.695   8.388  1.00 94.35           C
ATOM    573  OH  TYR A  55       8.106  -1.143   9.083  1.00 94.35           O
ATOM    574  HH  TYR A  55       7.728  -1.957   8.641  1.00 94.35           H
ATOM    575  HN  TYR A  55      13.776  -1.326   6.408  1.00 94.35           H
ATOM    576  N   TRP A  56      15.128   0.744   4.414  1.00 92.83           N
ATOM    577  CA  TRP A  56      16.128   1.434   3.617  1.00 92.83           C
ATOM    578  C   TRP A  56      16.235   0.716   2.270  1.00 92.83           C
ATOM    579  O   TRP A  56      16.317   1.360   1.225  1.00 92.83           O
ATOM    580  HA  TRP A  56      15.788   2.458   3.468  1.00 92.83           H
ATOM    581  CB  TRP A  56      17.464   1.512   4.360  1.00 92.83           C
ATOM    582 1HB  TRP A  56      17.622   0.579   4.900  1.00 92.83           H
ATOM    583 2HB  TRP A  56      18.269   1.599   3.631  1.00 92.83           H
ATOM    584  CG  TRP A  56      17.559   2.678   5.346  1.00 92.83           C
ATOM    585  CD1 TRP A  56      17.667   2.623   6.681  1.00 92.83           C
ATOM    586  HD1 TRP A  56      17.701   1.698   7.256  1.00 92.83           H
ATOM    587  CD2 TRP A  56      17.553   4.083   5.019  1.00 92.83           C
ATOM    588  NE1 TRP A  56      17.729   3.885   7.235  1.00 92.83           N
ATOM    589  HE1 TRP A  56      17.811   4.101   8.208  1.00 92.83           H
ATOM    590  CE2 TRP A  56      17.658   4.802   6.192  1.00 92.83           C
ATOM    591  CE3 TRP A  56      17.461   4.727   3.772  1.00 92.83           C
ATOM    592  HE3 TRP A  56      17.378   4.182   2.831  1.00 92.83           H
ATOM    593  CZ2 TRP A  56      17.680   6.201   6.236  1.00 92.83           C
ATOM    594  HZ2 TRP A  56      17.764   6.745   7.176  1.00 92.83           H
ATOM    595  CZ3 TRP A  56      17.485   6.125   3.832  1.00 92.83           C
ATOM    596  HZ3 TRP A  56      17.417   6.674   2.893  1.00 92.83           H
ATOM    597  CH2 TRP A  56      17.590   6.863   5.005  1.00 92.83           C
ATOM    598  HH2 TRP A  56      17.602   7.952   4.968  1.00 92.83           H
ATOM    599  HN  TRP A  56      15.475   0.316   5.249  1.00 92.83           H
ATOM    600  N   LEU A  57      16.231  -0.607   2.338  1.00 93.54           N
ATOM    601  CA  LEU A  57      16.339  -1.419   1.138  1.00 93.54           C
ATOM    602  C   LEU A  57      15.149  -1.126   0.222  1.00 93.54           C
ATOM    603  O   LEU A  57      15.326  -0.858  -0.966  1.00 93.54           O
ATOM    604  HA  LEU A  57      17.252  -1.121   0.622  1.00 93.54           H
ATOM    605  CB  LEU A  57      16.485  -2.897   1.502  1.00 93.54           C
ATOM    606 1HB  LEU A  57      17.363  -3.009   2.139  1.00 93.54           H
ATOM    607 2HB  LEU A  57      15.621  -3.192   2.096  1.00 93.54           H
ATOM    608  CG  LEU A  57      16.616  -3.868   0.326  1.00 93.54           C
ATOM    609  HG  LEU A  57      15.777  -3.701  -0.349  1.00 93.54           H
ATOM    610  CD1 LEU A  57      17.896  -3.599  -0.467  1.00 93.54           C
ATOM    611 1HD1 LEU A  57      17.876  -2.580  -0.855  1.00 93.54           H
ATOM    612 2HD1 LEU A  57      18.761  -3.721   0.185  1.00 93.54           H
ATOM    613 3HD1 LEU A  57      17.964  -4.303  -1.297  1.00 93.54           H
ATOM    614  CD2 LEU A  57      16.531  -5.320   0.802  1.00 93.54           C
ATOM    615 1HD2 LEU A  57      17.336  -5.518   1.510  1.00 93.54           H
ATOM    616 2HD2 LEU A  57      15.570  -5.487   1.288  1.00 93.54           H
ATOM    617 3HD2 LEU A  57      16.627  -5.988  -0.053  1.00 93.54           H
ATOM    618  HN  LEU A  57      16.157  -1.123   3.192  1.00 93.54           H
ATOM    619  N   VAL A  58      13.962  -1.187   0.808  1.00 95.38           N
ATOM    620  CA  VAL A  58      12.740  -0.993   0.047  1.00 95.38           C
ATOM    621  C   VAL A  58      12.754   0.400  -0.587  1.00 95.38           C
ATOM    622  O   VAL A  58      12.407   0.557  -1.756  1.00 95.38           O
ATOM    623  HA  VAL A  58      12.725  -1.739  -0.748  1.00 95.38           H
ATOM    624  CB  VAL A  58      11.522  -1.230   0.942  1.00 95.38           C
ATOM    625  HB  VAL A  58      11.627  -0.598   1.824  1.00 95.38           H
ATOM    626  CG1 VAL A  58      10.230  -0.830   0.228  1.00 95.38           C
ATOM    627 1HG1 VAL A  58      10.272   0.228  -0.033  1.00 95.38           H
ATOM    628 2HG1 VAL A  58      10.117  -1.423  -0.679  1.00 95.38           H
ATOM    629 3HG1 VAL A  58       9.380  -1.008   0.887  1.00 95.38           H
ATOM    630  CG2 VAL A  58      11.461  -2.685   1.411  1.00 95.38           C
ATOM    631 1HG2 VAL A  58      11.391  -3.343   0.545  1.00 95.38           H
ATOM    632 2HG2 VAL A  58      12.362  -2.923   1.976  1.00 95.38           H
ATOM    633 3HG2 VAL A  58      10.586  -2.826   2.046  1.00 95.38           H
ATOM    634  HN  VAL A  58      13.829  -1.365   1.783  1.00 95.38           H
ATOM    635  N   PHE A  59      13.159   1.375   0.214  1.00 96.03           N
ATOM    636  CA  PHE A  59      13.182   2.755  -0.240  1.00 96.03           C
ATOM    637  C   PHE A  59      14.069   2.911  -1.477  1.00 96.03           C
ATOM    638  O   PHE A  59      13.641   3.472  -2.484  1.00 96.03           O
ATOM    639  HA  PHE A  59      12.158   3.029  -0.492  1.00 96.03           H
ATOM    640  CB  PHE A  59      13.766   3.591   0.901  1.00 96.03           C
ATOM    641 1HB  PHE A  59      13.081   3.561   1.748  1.00 96.03           H
ATOM    642 2HB  PHE A  59      14.700   3.135   1.230  1.00 96.03           H
ATOM    643  CG  PHE A  59      14.031   5.051   0.529  1.00 96.03           C
ATOM    644  CD1 PHE A  59      15.309   5.499   0.401  1.00 96.03           C
ATOM    645  HD1 PHE A  59      16.144   4.817   0.563  1.00 96.03           H
ATOM    646  CD2 PHE A  59      12.989   5.902   0.327  1.00 96.03           C
ATOM    647  HD2 PHE A  59      11.965   5.543   0.430  1.00 96.03           H
ATOM    648  CE1 PHE A  59      15.555   6.854   0.056  1.00 96.03           C
ATOM    649  HE1 PHE A  59      16.579   7.213  -0.047  1.00 96.03           H
ATOM    650  CE2 PHE A  59      13.235   7.257  -0.018  1.00 96.03           C
ATOM    651  HE2 PHE A  59      12.400   7.938  -0.180  1.00 96.03           H
ATOM    652  CZ  PHE A  59      14.513   7.705  -0.146  1.00 96.03           C
ATOM    653  HZ  PHE A  59      14.702   8.745  -0.411  1.00 96.03           H
ATOM    654  HN  PHE A  59      13.468   1.234   1.155  1.00 96.03           H
ATOM    655  N   ILE A  60      15.287   2.404  -1.360  1.00 93.99           N
ATOM    656  CA  ILE A  60      16.289   2.617  -2.391  1.00 93.99           C
ATOM    657  C   ILE A  60      15.806   1.990  -3.701  1.00 93.99           C
ATOM    658  O   ILE A  60      15.780   2.652  -4.737  1.00 93.99           O
ATOM    659  HA  ILE A  60      16.384   3.693  -2.537  1.00 93.99           H
ATOM    660  CB  ILE A  60      17.652   2.100  -1.928  1.00 93.99           C
ATOM    661  HB  ILE A  60      17.521   1.091  -1.538  1.00 93.99           H
ATOM    662  CG1 ILE A  60      18.205   2.957  -0.787  1.00 93.99           C
ATOM    663 1HG1 ILE A  60      18.519   3.926  -1.175  1.00 93.99           H
ATOM    664 2HG1 ILE A  60      17.419   3.146  -0.056  1.00 93.99           H
ATOM    665  CG2 ILE A  60      18.631   2.008  -3.101  1.00 93.99           C
ATOM    666 1HG2 ILE A  60      18.234   1.324  -3.852  1.00 93.99           H
ATOM    667 2HG2 ILE A  60      18.762   2.996  -3.543  1.00 93.99           H
ATOM    668 3HG2 ILE A  60      19.592   1.639  -2.744  1.00 93.99           H
ATOM    669  CD1 ILE A  60      19.387   2.266  -0.106  1.00 93.99           C
ATOM    670 1HD1 ILE A  60      19.063   1.308   0.302  1.00 93.99           H
ATOM    671 2HD1 ILE A  60      20.181   2.101  -0.834  1.00 93.99           H
ATOM    672 3HD1 ILE A  60      19.761   2.896   0.701  1.00 93.99           H
ATOM    673  HN  ILE A  60      15.594   1.858  -0.579  1.00 93.99           H
ATOM    674  N   VAL A  61      15.435   0.721  -3.612  1.00 94.34           N
ATOM    675  CA  VAL A  61      15.093  -0.044  -4.798  1.00 94.34           C
ATOM    676  C   VAL A  61      13.824   0.537  -5.425  1.00 94.34           C
ATOM    677  O   VAL A  61      13.750   0.709  -6.641  1.00 94.34           O
ATOM    678  HA  VAL A  61      15.914   0.063  -5.507  1.00 94.34           H
ATOM    679  CB  VAL A  61      14.960  -1.526  -4.445  1.00 94.34           C
ATOM    680  HB  VAL A  61      14.208  -1.619  -3.662  1.00 94.34           H
ATOM    681  CG1 VAL A  61      14.484  -2.337  -5.652  1.00 94.34           C
ATOM    682 1HG1 VAL A  61      13.511  -1.967  -5.977  1.00 94.34           H
ATOM    683 2HG1 VAL A  61      15.202  -2.234  -6.466  1.00 94.34           H
ATOM    684 3HG1 VAL A  61      14.398  -3.387  -5.374  1.00 94.34           H
ATOM    685  CG2 VAL A  61      16.278  -2.080  -3.899  1.00 94.34           C
ATOM    686 1HG2 VAL A  61      17.059  -1.968  -4.652  1.00 94.34           H
ATOM    687 2HG2 VAL A  61      16.559  -1.530  -3.001  1.00 94.34           H
ATOM    688 3HG2 VAL A  61      16.156  -3.135  -3.656  1.00 94.34           H
ATOM    689  HN  VAL A  61      15.368   0.218  -2.750  1.00 94.34           H
ATOM    690  N   GLY A  62      12.856   0.824  -4.567  1.00 95.73           N
ATOM    691  CA  GLY A  62      11.558   1.286  -5.029  1.00 95.73           C
ATOM    692  C   GLY A  62      11.664   2.676  -5.660  1.00 95.73           C
ATOM    693  O   GLY A  62      11.053   2.940  -6.694  1.00 95.73           O
ATOM    694 1HA  GLY A  62      11.156   0.582  -5.758  1.00 95.73           H
ATOM    695 2HA  GLY A  62      10.859   1.314  -4.194  1.00 95.73           H
ATOM    696  HN  GLY A  62      12.947   0.744  -3.574  1.00 95.73           H
ATOM    697  N   ALA A  63      12.444   3.527  -5.011  1.00 95.41           N
ATOM    698  CA  ALA A  63      12.600   4.897  -5.469  1.00 95.41           C
ATOM    699  C   ALA A  63      13.226   4.896  -6.865  1.00 95.41           C
ATOM    700  O   ALA A  63      12.783   5.629  -7.748  1.00 95.41           O
ATOM    701  HA  ALA A  63      11.608   5.344  -5.525  1.00 95.41           H
ATOM    702  CB  ALA A  63      13.437   5.682  -4.456  1.00 95.41           C
ATOM    703 1HB  ALA A  63      12.935   5.677  -3.489  1.00 95.41           H
ATOM    704 2HB  ALA A  63      14.418   5.217  -4.358  1.00 95.41           H
ATOM    705 3HB  ALA A  63      13.554   6.710  -4.800  1.00 95.41           H
ATOM    706  HN  ALA A  63      12.962   3.295  -4.188  1.00 95.41           H
ATOM    707  N   LEU A  64      14.245   4.064  -7.021  1.00 88.93           N
ATOM    708  CA  LEU A  64      14.941   3.963  -8.292  1.00 88.93           C
ATOM    709  C   LEU A  64      13.961   3.495  -9.370  1.00 88.93           C
ATOM    710  O   LEU A  64      13.891   4.082 -10.448  1.00 88.93           O
ATOM    711  HA  LEU A  64      15.290   4.962  -8.554  1.00 88.93           H
ATOM    712  CB  LEU A  64      16.178   3.072  -8.157  1.00 88.93           C
ATOM    713 1HB  LEU A  64      15.884   2.150  -7.656  1.00 88.93           H
ATOM    714 2HB  LEU A  64      16.515   2.798  -9.157  1.00 88.93           H
ATOM    715  CG  LEU A  64      17.361   3.677  -7.398  1.00 88.93           C
ATOM    716  HG  LEU A  64      17.000   4.038  -6.435  1.00 88.93           H
ATOM    717  CD1 LEU A  64      18.428   2.618  -7.113  1.00 88.93           C
ATOM    718 1HD1 LEU A  64      17.996   1.821  -6.509  1.00 88.93           H
ATOM    719 2HD1 LEU A  64      18.791   2.205  -8.054  1.00 88.93           H
ATOM    720 3HD1 LEU A  64      19.257   3.075  -6.573  1.00 88.93           H
ATOM    721  CD2 LEU A  64      17.934   4.882  -8.147  1.00 88.93           C
ATOM    722 1HD2 LEU A  64      18.275   4.568  -9.134  1.00 88.93           H
ATOM    723 2HD2 LEU A  64      17.161   5.643  -8.255  1.00 88.93           H
ATOM    724 3HD2 LEU A  64      18.773   5.292  -7.586  1.00 88.93           H
ATOM    725  HN  LEU A  64      14.596   3.467  -6.299  1.00 88.93           H
ATOM    726  N   GLY A  65      13.228   2.441  -9.040  1.00 93.16           N
ATOM    727  CA  GLY A  65      12.356   1.802 -10.011  1.00 93.16           C
ATOM    728  C   GLY A  65      11.259   2.762 -10.478  1.00 93.16           C
ATOM    729  O   GLY A  65      11.061   2.948 -11.677  1.00 93.16           O
ATOM    730 1HA  GLY A  65      12.942   1.470 -10.868  1.00 93.16           H
ATOM    731 2HA  GLY A  65      11.904   0.914  -9.571  1.00 93.16           H
ATOM    732  HN  GLY A  65      13.223   2.025  -8.131  1.00 93.16           H
ATOM    733  N   ASN A  66      10.574   3.344  -9.504  1.00 91.22           N
ATOM    734  CA  ASN A  66       9.399   4.149  -9.794  1.00 91.22           C
ATOM    735  C   ASN A  66       9.835   5.464 -10.444  1.00 91.22           C
ATOM    736  O   ASN A  66       9.154   5.976 -11.332  1.00 91.22           O
ATOM    737  HA  ASN A  66       8.790   3.537 -10.459  1.00 91.22           H
ATOM    738  CB  ASN A  66       8.633   4.486  -8.513  1.00 91.22           C
ATOM    739 1HB  ASN A  66       9.334   4.781  -7.733  1.00 91.22           H
ATOM    740 2HB  ASN A  66       7.977   5.337  -8.692  1.00 91.22           H
ATOM    741  CG  ASN A  66       7.807   3.289  -8.038  1.00 91.22           C
ATOM    742  OD1 ASN A  66       6.845   2.877  -8.665  1.00 91.22           O
ATOM    743  ND2 ASN A  66       8.235   2.755  -6.897  1.00 91.22           N
ATOM    744 1HD2 ASN A  66       9.031   3.141  -6.433  1.00 91.22           H
ATOM    745 2HD2 ASN A  66       7.760   1.968  -6.505  1.00 91.22           H
ATOM    746  HN  ASN A  66      10.810   3.274  -8.535  1.00 91.22           H
ATOM    747  N   SER A  67      10.966   5.972  -9.978  1.00 91.40           N
ATOM    748  CA  SER A  67      11.523   7.193 -10.533  1.00 91.40           C
ATOM    749  C   SER A  67      11.819   7.003 -12.022  1.00 91.40           C
ATOM    750  O   SER A  67      11.608   7.914 -12.821  1.00 91.40           O
ATOM    751  HA  SER A  67      10.755   7.952 -10.389  1.00 91.40           H
ATOM    752  CB  SER A  67      12.794   7.607  -9.788  1.00 91.40           C
ATOM    753 1HB  SER A  67      13.537   6.815  -9.872  1.00 91.40           H
ATOM    754 2HB  SER A  67      13.218   8.493 -10.260  1.00 91.40           H
ATOM    755  OG  SER A  67      12.542   7.878  -8.412  1.00 91.40           O
ATOM    756  HG  SER A  67      12.948   7.163  -7.843  1.00 91.40           H
ATOM    757  HN  SER A  67      11.498   5.564  -9.235  1.00 91.40           H
ATOM    758  N   LEU A  68      12.302   5.814 -12.350  1.00 86.11           N
ATOM    759  CA  LEU A  68      12.645   5.499 -13.727  1.00 86.11           C
ATOM    760  C   LEU A  68      11.374   5.511 -14.579  1.00 86.11           C
ATOM    761  O   LEU A  68      11.385   5.997 -15.709  1.00 86.11           O
ATOM    762  HA  LEU A  68      13.309   6.285 -14.086  1.00 86.11           H
ATOM    763  CB  LEU A  68      13.421   4.182 -13.798  1.00 86.11           C
ATOM    764 1HB  LEU A  68      14.191   4.196 -13.027  1.00 86.11           H
ATOM    765 2HB  LEU A  68      12.739   3.368 -13.553  1.00 86.11           H
ATOM    766  CG  LEU A  68      14.086   3.867 -15.139  1.00 86.11           C
ATOM    767  HG  LEU A  68      13.364   4.063 -15.932  1.00 86.11           H
ATOM    768  CD1 LEU A  68      15.286   4.783 -15.384  1.00 86.11           C
ATOM    769 1HD1 LEU A  68      14.955   5.822 -15.394  1.00 86.11           H
ATOM    770 2HD1 LEU A  68      16.019   4.643 -14.590  1.00 86.11           H
ATOM    771 3HD1 LEU A  68      15.740   4.538 -16.344  1.00 86.11           H
ATOM    772  CD2 LEU A  68      14.465   2.388 -15.229  1.00 86.11           C
ATOM    773 1HD2 LEU A  68      15.162   2.142 -14.427  1.00 86.11           H
ATOM    774 2HD2 LEU A  68      13.569   1.776 -15.131  1.00 86.11           H
ATOM    775 3HD2 LEU A  68      14.936   2.192 -16.192  1.00 86.11           H
ATOM    776  HN  LEU A  68      12.460   5.075 -11.696  1.00 86.11           H
ATOM    777  N   VAL A  69      10.309   4.970 -14.005  1.00 89.53           N
ATOM    778  CA  VAL A  69       9.036   4.903 -14.702  1.00 89.53           C
ATOM    779  C   VAL A  69       8.589   6.318 -15.076  1.00 89.53           C
ATOM    780  O   VAL A  69       8.236   6.577 -16.225  1.00 89.53           O
ATOM    781  HA  VAL A  69       9.192   4.331 -15.617  1.00 89.53           H
ATOM    782  CB  VAL A  69       8.010   4.158 -13.846  1.00 89.53           C
ATOM    783  HB  VAL A  69       7.987   4.630 -12.864  1.00 89.53           H
ATOM    784  CG1 VAL A  69       6.609   4.268 -14.452  1.00 89.53           C
ATOM    785 1HG1 VAL A  69       6.319   5.317 -14.511  1.00 89.53           H
ATOM    786 2HG1 VAL A  69       6.610   3.834 -15.451  1.00 89.53           H
ATOM    787 3HG1 VAL A  69       5.899   3.730 -13.823  1.00 89.53           H
ATOM    788  CG2 VAL A  69       8.413   2.695 -13.656  1.00 89.53           C
ATOM    789 1HG2 VAL A  69       8.477   2.206 -14.628  1.00 89.53           H
ATOM    790 2HG2 VAL A  69       9.382   2.646 -13.160  1.00 89.53           H
ATOM    791 3HG2 VAL A  69       7.666   2.189 -13.044  1.00 89.53           H
ATOM    792  HN  VAL A  69      10.307   4.583 -13.083  1.00 89.53           H
ATOM    793  N   ILE A  70       8.620   7.195 -14.084  1.00 89.84           N
ATOM    794  CA  ILE A  70       8.115   8.546 -14.263  1.00 89.84           C
ATOM    795  C   ILE A  70       8.912   9.241 -15.368  1.00 89.84           C
ATOM    796  O   ILE A  70       8.337   9.904 -16.230  1.00 89.84           O
ATOM    797  HA  ILE A  70       7.076   8.466 -14.585  1.00 89.84           H
ATOM    798  CB  ILE A  70       8.120   9.301 -12.933  1.00 89.84           C
ATOM    799  HB  ILE A  70       9.115   9.217 -12.496  1.00 89.84           H
ATOM    800  CG1 ILE A  70       7.137   8.673 -11.942  1.00 89.84           C
ATOM    801 1HG1 ILE A  70       6.116   8.910 -12.238  1.00 89.84           H
ATOM    802 2HG1 ILE A  70       7.233   7.587 -11.968  1.00 89.84           H
ATOM    803  CG2 ILE A  70       7.845  10.791 -13.146  1.00 89.84           C
ATOM    804 1HG2 ILE A  70       8.615  11.214 -13.791  1.00 89.84           H
ATOM    805 2HG2 ILE A  70       6.869  10.916 -13.616  1.00 89.84           H
ATOM    806 3HG2 ILE A  70       7.854  11.304 -12.185  1.00 89.84           H
ATOM    807  CD1 ILE A  70       7.393   9.179 -10.521  1.00 89.84           C
ATOM    808 1HD1 ILE A  70       8.408   8.918 -10.219  1.00 89.84           H
ATOM    809 2HD1 ILE A  70       7.273  10.262 -10.493  1.00 89.84           H
ATOM    810 3HD1 ILE A  70       6.681   8.717  -9.837  1.00 89.84           H
ATOM    811  HN  ILE A  70       8.981   6.997 -13.172  1.00 89.84           H
ATOM    812  N   LEU A  71      10.224   9.067 -15.306  1.00 84.33           N
ATOM    813  CA  LEU A  71      11.113   9.736 -16.241  1.00 84.33           C
ATOM    814  C   LEU A  71      10.757   9.314 -17.668  1.00 84.33           C
ATOM    815  O   LEU A  71      10.669  10.152 -18.564  1.00 84.33           O
ATOM    816  HA  LEU A  71      10.941  10.808 -16.145  1.00 84.33           H
ATOM    817  CB  LEU A  71      12.575   9.477 -15.870  1.00 84.33           C
ATOM    818 1HB  LEU A  71      12.690   8.416 -15.647  1.00 84.33           H
ATOM    819 2HB  LEU A  71      13.193   9.688 -16.742  1.00 84.33           H
ATOM    820  CG  LEU A  71      13.119  10.280 -14.687  1.00 84.33           C
ATOM    821  HG  LEU A  71      12.406  10.204 -13.866  1.00 84.33           H
ATOM    822  CD1 LEU A  71      14.443   9.697 -14.191  1.00 84.33           C
ATOM    823 1HD1 LEU A  71      14.290   8.666 -13.872  1.00 84.33           H
ATOM    824 2HD1 LEU A  71      15.176   9.723 -14.997  1.00 84.33           H
ATOM    825 3HD1 LEU A  71      14.808  10.287 -13.350  1.00 84.33           H
ATOM    826  CD2 LEU A  71      13.242  11.763 -15.042  1.00 84.33           C
ATOM    827 1HD2 LEU A  71      13.923  11.879 -15.886  1.00 84.33           H
ATOM    828 2HD2 LEU A  71      12.261  12.156 -15.310  1.00 84.33           H
ATOM    829 3HD2 LEU A  71      13.631  12.311 -14.184  1.00 84.33           H
ATOM    830  HN  LEU A  71      10.680   8.482 -14.635  1.00 84.33           H
ATOM    831  N   VAL A  72      10.562   8.014 -17.835  1.00 83.66           N
ATOM    832  CA  VAL A  72      10.370   7.450 -19.161  1.00 83.66           C
ATOM    833  C   VAL A  72       9.070   7.991 -19.757  1.00 83.66           C
ATOM    834  O   VAL A  72       9.025   8.355 -20.931  1.00 83.66           O
ATOM    835  HA  VAL A  72      11.204   7.778 -19.781  1.00 83.66           H
ATOM    836  CB  VAL A  72      10.405   5.922 -19.090  1.00 83.66           C
ATOM    837  HB  VAL A  72       9.661   5.603 -18.360  1.00 83.66           H
ATOM    838  CG1 VAL A  72      10.037   5.302 -20.439  1.00 83.66           C
ATOM    839 1HG1 VAL A  72       9.032   5.616 -20.721  1.00 83.66           H
ATOM    840 2HG1 VAL A  72      10.747   5.633 -21.197  1.00 83.66           H
ATOM    841 3HG1 VAL A  72      10.070   4.215 -20.360  1.00 83.66           H
ATOM    842  CG2 VAL A  72      11.772   5.426 -18.613  1.00 83.66           C
ATOM    843 1HG2 VAL A  72      12.542   5.762 -19.307  1.00 83.66           H
ATOM    844 2HG2 VAL A  72      11.978   5.827 -17.621  1.00 83.66           H
ATOM    845 3HG2 VAL A  72      11.769   4.337 -18.572  1.00 83.66           H
ATOM    846  HN  VAL A  72      10.534   7.352 -17.086  1.00 83.66           H
ATOM    847  N   TYR A  73       8.043   8.027 -18.921  1.00 84.06           N
ATOM    848  CA  TYR A  73       6.738   8.496 -19.357  1.00 84.06           C
ATOM    849  C   TYR A  73       6.770   9.994 -19.668  1.00 84.06           C
ATOM    850  O   TYR A  73       6.072  10.460 -20.567  1.00 84.06           O
ATOM    851  HA  TYR A  73       6.470   7.951 -20.262  1.00 84.06           H
ATOM    852  CB  TYR A  73       5.788   8.251 -18.184  1.00 84.06           C
ATOM    853 1HB  TYR A  73       6.359   8.272 -17.256  1.00 84.06           H
ATOM    854 2HB  TYR A  73       5.069   9.069 -18.135  1.00 84.06           H
ATOM    855  CG  TYR A  73       5.026   6.926 -18.267  1.00 84.06           C
ATOM    856  CD1 TYR A  73       4.144   6.701 -19.304  1.00 84.06           C
ATOM    857  HD1 TYR A  73       3.989   7.467 -20.064  1.00 84.06           H
ATOM    858  CD2 TYR A  73       5.222   5.956 -17.305  1.00 84.06           C
ATOM    859  HD2 TYR A  73       5.919   6.134 -16.486  1.00 84.06           H
ATOM    860  CE1 TYR A  73       3.427   5.455 -19.382  1.00 84.06           C
ATOM    861  HE1 TYR A  73       2.727   5.264 -20.196  1.00 84.06           H
ATOM    862  CE2 TYR A  73       4.505   4.710 -17.383  1.00 84.06           C
ATOM    863  HE2 TYR A  73       4.650   3.935 -16.630  1.00 84.06           H
ATOM    864  CZ  TYR A  73       3.643   4.520 -18.418  1.00 84.06           C
ATOM    865  OH  TYR A  73       2.967   3.343 -18.492  1.00 84.06           O
ATOM    866  HH  TYR A  73       2.383   3.334 -19.304  1.00 84.06           H
ATOM    867  HN  TYR A  73       8.091   7.744 -17.963  1.00 84.06           H
ATOM    868  N   TRP A  74       7.586  10.707 -18.906  1.00 72.38           N
ATOM    869  CA  TRP A  74       7.643  12.154 -19.019  1.00 72.38           C
ATOM    870  C   TRP A  74       8.215  12.499 -20.395  1.00 72.38           C
ATOM    871  O   TRP A  74       7.616  13.266 -21.147  1.00 72.38           O
ATOM    872  HA  TRP A  74       6.625  12.535 -18.932  1.00 72.38           H
ATOM    873  CB  TRP A  74       8.446  12.763 -17.868  1.00 72.38           C
ATOM    874 1HB  TRP A  74       8.083  12.351 -16.927  1.00 72.38           H
ATOM    875 2HB  TRP A  74       9.489  12.461 -17.967  1.00 72.38           H
ATOM    876  CG  TRP A  74       8.377  14.290 -17.800  1.00 72.38           C
ATOM    877  CD1 TRP A  74       8.686  15.174 -18.759  1.00 72.38           C
ATOM    878  HD1 TRP A  74       9.041  14.901 -19.753  1.00 72.38           H
ATOM    879  CD2 TRP A  74       7.957  15.082 -16.669  1.00 72.38           C
ATOM    880  NE1 TRP A  74       8.497  16.472 -18.331  1.00 72.38           N
ATOM    881  HE1 TRP A  74       8.659  17.301 -18.866  1.00 72.38           H
ATOM    882  CE2 TRP A  74       8.040  16.415 -17.019  1.00 72.38           C
ATOM    883  CE3 TRP A  74       7.522  14.686 -15.392  1.00 72.38           C
ATOM    884  HE3 TRP A  74       7.448  13.641 -15.091  1.00 72.38           H
ATOM    885  CZ2 TRP A  74       7.704  17.458 -16.149  1.00 72.38           C
ATOM    886  HZ2 TRP A  74       7.778  18.503 -16.450  1.00 72.38           H
ATOM    887  CZ3 TRP A  74       7.191  15.741 -14.534  1.00 72.38           C
ATOM    888  HZ3 TRP A  74       6.848  15.490 -13.530  1.00 72.38           H
ATOM    889  CH2 TRP A  74       7.269  17.088 -14.871  1.00 72.38           C
ATOM    890  HH2 TRP A  74       6.992  17.851 -14.144  1.00 72.38           H
ATOM    891  HN  TRP A  74       8.201  10.312 -18.222  1.00 72.38           H
ATOM    892  N   TYR A  75       9.369  11.915 -20.685  1.00 69.79           N
ATOM    893  CA  TYR A  75      10.199  12.396 -21.775  1.00 69.79           C
ATOM    894  C   TYR A  75       9.886  11.649 -23.074  1.00 69.79           C
ATOM    895  O   TYR A  75      10.011  12.209 -24.162  1.00 69.79           O
ATOM    896  HA  TYR A  75       9.989  13.457 -21.915  1.00 69.79           H
ATOM    897  CB  TYR A  75      11.644  12.102 -21.367  1.00 69.79           C
ATOM    898 1HB  TYR A  75      11.694  11.100 -20.943  1.00 69.79           H
ATOM    899 2HB  TYR A  75      12.270  12.103 -22.259  1.00 69.79           H
ATOM    900  CG  TYR A  75      12.220  13.097 -20.357  1.00 69.79           C
ATOM    901  CD1 TYR A  75      12.524  14.384 -20.752  1.00 69.79           C
ATOM    902  HD1 TYR A  75      12.353  14.692 -21.784  1.00 69.79           H
ATOM    903  CD2 TYR A  75      12.435  12.707 -19.051  1.00 69.79           C
ATOM    904  HD2 TYR A  75      12.195  11.690 -18.739  1.00 69.79           H
ATOM    905  CE1 TYR A  75      13.065  15.320 -19.801  1.00 69.79           C
ATOM    906  HE1 TYR A  75      13.310  16.339 -20.100  1.00 69.79           H
ATOM    907  CE2 TYR A  75      12.977  13.643 -18.100  1.00 69.79           C
ATOM    908  HE2 TYR A  75      13.152  13.348 -17.065  1.00 69.79           H
ATOM    909  CZ  TYR A  75      13.265  14.903 -18.522  1.00 69.79           C
ATOM    910  OH  TYR A  75      13.777  15.787 -17.624  1.00 69.79           O
ATOM    911  HH  TYR A  75      13.903  16.680 -18.057  1.00 69.79           H
ATOM    912  HN  TYR A  75       9.737  11.128 -20.189  1.00 69.79           H
ATOM    913  N   CYS A  76       9.487  10.396 -22.916  1.00 69.48           N
ATOM    914  CA  CYS A  76       9.497   9.461 -24.029  1.00 69.48           C
ATOM    915  C   CYS A  76       8.060   9.005 -24.286  1.00 69.48           C
ATOM    916  O   CYS A  76       7.485   9.313 -25.329  1.00 69.48           O
ATOM    917  HA  CYS A  76       9.892  10.003 -24.889  1.00 69.48           H
ATOM    918  CB  CYS A  76      10.433   8.280 -23.766  1.00 69.48           C
ATOM    919 1HB  CYS A  76      11.335   8.625 -23.261  1.00 69.48           H
ATOM    920 2HB  CYS A  76       9.950   7.564 -23.102  1.00 69.48           H
ATOM    921  SG  CYS A  76      10.874   7.467 -25.346  1.00 69.48           S
ATOM    922  HG  CYS A  76      11.706   6.575 -24.816  1.00 69.48           H
ATOM    923  HN  CYS A  76       9.161  10.017 -22.050  1.00 69.48           H
ATOM    924  N   THR A  77       7.521   8.278 -23.318  1.00 63.14           N
ATOM    925  CA  THR A  77       6.290   7.538 -23.535  1.00 63.14           C
ATOM    926  C   THR A  77       5.109   8.499 -23.684  1.00 63.14           C
ATOM    927  O   THR A  77       4.268   8.323 -24.564  1.00 63.14           O
ATOM    928  HA  THR A  77       6.378   6.992 -24.474  1.00 63.14           H
ATOM    929  CB  THR A  77       6.125   6.546 -22.381  1.00 63.14           C
ATOM    930  HB  THR A  77       5.903   7.067 -21.450  1.00 63.14           H
ATOM    931  OG1 THR A  77       7.336   5.795 -22.393  1.00 63.14           O
ATOM    932  HG1 THR A  77       7.388   5.243 -23.226  1.00 63.14           H
ATOM    933  CG2 THR A  77       5.038   5.505 -22.655  1.00 63.14           C
ATOM    934 1HG2 THR A  77       5.295   4.939 -23.550  1.00 63.14           H
ATOM    935 2HG2 THR A  77       4.083   6.008 -22.805  1.00 63.14           H
ATOM    936 3HG2 THR A  77       4.962   4.827 -21.805  1.00 63.14           H
ATOM    937  HN  THR A  77       7.911   8.191 -22.402  1.00 63.14           H
ATOM    938  N   ARG A  78       5.083   9.494 -22.810  1.00 60.62           N
ATOM    939  CA  ARG A  78       3.907  10.336 -22.668  1.00 60.62           C
ATOM    940  C   ARG A  78       2.660   9.475 -22.457  1.00 60.62           C
ATOM    941  O   ARG A  78       2.594   8.344 -22.938  1.00 60.62           O
ATOM    942  HA  ARG A  78       4.110  10.953 -21.793  1.00 60.62           H
ATOM    943  CB  ARG A  78       3.708  11.216 -23.904  1.00 60.62           C
ATOM    944 1HB  ARG A  78       3.599  10.588 -24.788  1.00 60.62           H
ATOM    945 2HB  ARG A  78       2.785  11.787 -23.803  1.00 60.62           H
ATOM    946  CG  ARG A  78       4.888  12.171 -24.092  1.00 60.62           C
ATOM    947 1HG  ARG A  78       5.095  12.689 -23.156  1.00 60.62           H
ATOM    948 2HG  ARG A  78       5.783  11.604 -24.347  1.00 60.62           H
ATOM    949  CD  ARG A  78       4.595  13.193 -25.193  1.00 60.62           C
ATOM    950 1HD  ARG A  78       4.459  12.684 -26.147  1.00 60.62           H
ATOM    951 2HD  ARG A  78       3.665  13.717 -24.975  1.00 60.62           H
ATOM    952  NE  ARG A  78       5.709  14.162 -25.293  1.00 60.62           N
ATOM    953  HE  ARG A  78       6.543  13.973 -24.774  1.00 60.62           H
ATOM    954  CZ  ARG A  78       5.670  15.278 -26.034  1.00 60.62           C
ATOM    955  NH1 ARG A  78       4.578  15.582 -26.749  1.00 60.62           N
ATOM    956 1HH1 ARG A  78       3.784  14.974 -26.732  1.00 60.62           H
ATOM    957 2HH1 ARG A  78       4.557  16.416 -27.300  1.00 60.62           H
ATOM    958  NH2 ARG A  78       6.740  16.085 -26.050  1.00 60.62           N
ATOM    959 1HH2 ARG A  78       6.727  16.921 -26.598  1.00 60.62           H
ATOM    960 2HH2 ARG A  78       7.551  15.851 -25.514  1.00 60.62           H
ATOM    961  HN  ARG A  78       5.845   9.728 -22.206  1.00 60.62           H
ATOM    962  N   VAL A  79       1.703  10.042 -21.738  1.00 75.10           N
ATOM    963  CA  VAL A  79       0.465   9.338 -21.452  1.00 75.10           C
ATOM    964  C   VAL A  79      -0.471   9.451 -22.658  1.00 75.10           C
ATOM    965  O   VAL A  79      -0.998  10.526 -22.940  1.00 75.10           O
ATOM    966  HA  VAL A  79       0.711   8.287 -21.298  1.00 75.10           H
ATOM    967  CB  VAL A  79      -0.157   9.874 -20.161  1.00 75.10           C
ATOM    968  HB  VAL A  79      -0.414  10.921 -20.322  1.00 75.10           H
ATOM    969  CG1 VAL A  79      -1.444   9.121 -19.818  1.00 75.10           C
ATOM    970 1HG1 VAL A  79      -2.163   9.243 -20.629  1.00 75.10           H
ATOM    971 2HG1 VAL A  79      -1.221   8.062 -19.686  1.00 75.10           H
ATOM    972 3HG1 VAL A  79      -1.864   9.522 -18.896  1.00 75.10           H
ATOM    973  CG2 VAL A  79       0.842   9.808 -19.004  1.00 75.10           C
ATOM    974 1HG2 VAL A  79       1.144   8.773 -18.843  1.00 75.10           H
ATOM    975 2HG2 VAL A  79       1.719  10.409 -19.246  1.00 75.10           H
ATOM    976 3HG2 VAL A  79       0.375  10.195 -18.098  1.00 75.10           H
ATOM    977  HN  VAL A  79       1.764  10.963 -21.353  1.00 75.10           H
ATOM    978  N   LYS A  80      -0.648   8.327 -23.337  1.00 68.13           N
ATOM    979  CA  LYS A  80      -1.455   8.302 -24.545  1.00 68.13           C
ATOM    980  C   LYS A  80      -2.708   7.460 -24.299  1.00 68.13           C
ATOM    981  O   LYS A  80      -3.696   7.584 -25.022  1.00 68.13           O
ATOM    982  HA  LYS A  80      -1.763   9.327 -24.754  1.00 68.13           H
ATOM    983  CB  LYS A  80      -0.620   7.829 -25.737  1.00 68.13           C
ATOM    984 1HB  LYS A  80      -0.155   6.871 -25.503  1.00 68.13           H
ATOM    985 2HB  LYS A  80      -1.269   7.666 -26.598  1.00 68.13           H
ATOM    986  CG  LYS A  80       0.460   8.853 -26.092  1.00 68.13           C
ATOM    987 1HG  LYS A  80       0.004   9.834 -26.229  1.00 68.13           H
ATOM    988 2HG  LYS A  80       1.166   8.943 -25.266  1.00 68.13           H
ATOM    989  CD  LYS A  80       1.203   8.447 -27.365  1.00 68.13           C
ATOM    990 1HD  LYS A  80       1.646   7.460 -27.233  1.00 68.13           H
ATOM    991 2HD  LYS A  80       0.499   8.372 -28.194  1.00 68.13           H
ATOM    992  CE  LYS A  80       2.297   9.461 -27.709  1.00 68.13           C
ATOM    993 1HE  LYS A  80       1.862  10.456 -27.801  1.00 68.13           H
ATOM    994 2HE  LYS A  80       3.027   9.505 -26.900  1.00 68.13           H
ATOM    995  NZ  LYS A  80       2.971   9.088 -28.973  1.00 68.13           N
ATOM    996 1HZ  LYS A  80       3.695   9.766 -29.182  1.00 68.13           H
ATOM    997 2HZ  LYS A  80       3.386   8.168 -28.876  1.00 68.13           H
ATOM    998 3HZ  LYS A  80       2.292   9.075 -29.726  1.00 68.13           H
ATOM    999  HN  LYS A  80      -0.252   7.447 -23.075  1.00 68.13           H
ATOM   1000  N   THR A  81      -2.628   6.622 -23.276  1.00 79.19           N
ATOM   1001  CA  THR A  81      -3.680   5.654 -23.016  1.00 79.19           C
ATOM   1002  C   THR A  81      -4.153   5.757 -21.565  1.00 79.19           C
ATOM   1003  O   THR A  81      -3.484   6.367 -20.732  1.00 79.19           O
ATOM   1004  HA  THR A  81      -4.534   5.897 -23.649  1.00 79.19           H
ATOM   1005  CB  THR A  81      -3.149   4.268 -23.386  1.00 79.19           C
ATOM   1006  HB  THR A  81      -3.957   3.538 -23.419  1.00 79.19           H
ATOM   1007  OG1 THR A  81      -2.132   4.017 -22.419  1.00 79.19           O
ATOM   1008  HG1 THR A  81      -1.882   3.049 -22.429  1.00 79.19           H
ATOM   1009  CG2 THR A  81      -2.403   4.263 -24.721  1.00 79.19           C
ATOM   1010 1HG2 THR A  81      -1.553   4.944 -24.665  1.00 79.19           H
ATOM   1011 2HG2 THR A  81      -3.076   4.587 -25.515  1.00 79.19           H
ATOM   1012 3HG2 THR A  81      -2.047   3.256 -24.935  1.00 79.19           H
ATOM   1013  HN  THR A  81      -1.863   6.598 -22.632  1.00 79.19           H
ATOM   1014  N   MET A  82      -5.303   5.152 -21.307  1.00 80.14           N
ATOM   1015  CA  MET A  82      -5.825   5.083 -19.952  1.00 80.14           C
ATOM   1016  C   MET A  82      -4.871   4.315 -19.035  1.00 80.14           C
ATOM   1017  O   MET A  82      -4.676   4.692 -17.881  1.00 80.14           O
ATOM   1018  HA  MET A  82      -5.908   6.117 -19.617  1.00 80.14           H
ATOM   1019  CB  MET A  82      -7.189   4.391 -19.965  1.00 80.14           C
ATOM   1020 1HB  MET A  82      -7.854   4.902 -20.662  1.00 80.14           H
ATOM   1021 2HB  MET A  82      -7.079   3.368 -20.323  1.00 80.14           H
ATOM   1022  CG  MET A  82      -7.814   4.385 -18.569  1.00 80.14           C
ATOM   1023 1HG  MET A  82      -7.229   3.751 -17.903  1.00 80.14           H
ATOM   1024 2HG  MET A  82      -7.796   5.390 -18.149  1.00 80.14           H
ATOM   1025  SD  MET A  82      -9.495   3.790 -18.655  1.00 80.14           S
ATOM   1026  CE  MET A  82      -9.958   3.919 -16.935  1.00 80.14           C
ATOM   1027 1HE  MET A  82      -9.297   3.295 -16.334  1.00 80.14           H
ATOM   1028 2HE  MET A  82      -9.871   4.957 -16.613  1.00 80.14           H
ATOM   1029 3HE  MET A  82     -10.988   3.585 -16.810  1.00 80.14           H
ATOM   1030  HN  MET A  82      -5.873   4.714 -22.002  1.00 80.14           H
ATOM   1031  N   THR A  83      -4.303   3.251 -19.584  1.00 81.92           N
ATOM   1032  CA  THR A  83      -3.359   2.438 -18.836  1.00 81.92           C
ATOM   1033  C   THR A  83      -2.157   3.279 -18.402  1.00 81.92           C
ATOM   1034  O   THR A  83      -1.718   3.196 -17.256  1.00 81.92           O
ATOM   1035  HA  THR A  83      -3.850   2.089 -17.928  1.00 81.92           H
ATOM   1036  CB  THR A  83      -2.978   1.237 -19.704  1.00 81.92           C
ATOM   1037  HB  THR A  83      -2.188   1.500 -20.408  1.00 81.92           H
ATOM   1038  OG1 THR A  83      -4.211   0.826 -20.290  1.00 81.92           O
ATOM   1039  HG1 THR A  83      -4.606   0.075 -19.762  1.00 81.92           H
ATOM   1040  CG2 THR A  83      -2.540   0.029 -18.874  1.00 81.92           C
ATOM   1041 1HG2 THR A  83      -3.355  -0.276 -18.218  1.00 81.92           H
ATOM   1042 2HG2 THR A  83      -1.671   0.298 -18.272  1.00 81.92           H
ATOM   1043 3HG2 THR A  83      -2.281  -0.795 -19.539  1.00 81.92           H
ATOM   1044  HN  THR A  83      -4.478   2.943 -20.519  1.00 81.92           H
ATOM   1045  N   ASP A  84      -1.659   4.071 -19.341  1.00 84.68           N
ATOM   1046  CA  ASP A  84      -0.498   4.904 -19.079  1.00 84.68           C
ATOM   1047  C   ASP A  84      -0.800   5.838 -17.906  1.00 84.68           C
ATOM   1048  O   ASP A  84       0.068   6.094 -17.073  1.00 84.68           O
ATOM   1049  HA  ASP A  84       0.311   4.207 -18.860  1.00 84.68           H
ATOM   1050  CB  ASP A  84      -0.154   5.767 -20.294  1.00 84.68           C
ATOM   1051 1HB  ASP A  84      -1.007   6.395 -20.552  1.00 84.68           H
ATOM   1052 2HB  ASP A  84       0.671   6.436 -20.048  1.00 84.68           H
ATOM   1053  CG  ASP A  84       0.227   4.898 -21.494  1.00 84.68           C
ATOM   1054  OD1 ASP A  84       0.783   3.805 -21.250  1.00 84.68           O
ATOM   1055  OD2 ASP A  84      -0.045   5.346 -22.629  1.00 84.68           O
ATOM   1056  HN  ASP A  84      -2.035   4.148 -20.264  1.00 84.68           H
ATOM   1057  N   MET A  85      -2.033   6.321 -17.877  1.00 87.37           N
ATOM   1058  CA  MET A  85      -2.439   7.280 -16.864  1.00 87.37           C
ATOM   1059  C   MET A  85      -2.356   6.666 -15.465  1.00 87.37           C
ATOM   1060  O   MET A  85      -1.805   7.273 -14.548  1.00 87.37           O
ATOM   1061  HA  MET A  85      -1.736   8.109 -16.946  1.00 87.37           H
ATOM   1062  CB  MET A  85      -3.873   7.736 -17.137  1.00 87.37           C
ATOM   1063 1HB  MET A  85      -3.976   8.016 -18.185  1.00 87.37           H
ATOM   1064 2HB  MET A  85      -4.562   6.910 -16.958  1.00 87.37           H
ATOM   1065  CG  MET A  85      -4.250   8.923 -16.248  1.00 87.37           C
ATOM   1066 1HG  MET A  85      -5.317   9.128 -16.334  1.00 87.37           H
ATOM   1067 2HG  MET A  85      -4.055   8.681 -15.203  1.00 87.37           H
ATOM   1068  SD  MET A  85      -3.312  10.365 -16.724  1.00 87.37           S
ATOM   1069  CE  MET A  85      -3.805  11.495 -15.434  1.00 87.37           C
ATOM   1070 1HE  MET A  85      -4.885  11.638 -15.469  1.00 87.37           H
ATOM   1071 2HE  MET A  85      -3.524  11.085 -14.464  1.00 87.37           H
ATOM   1072 3HE  MET A  85      -3.307  12.454 -15.580  1.00 87.37           H
ATOM   1073  HN  MET A  85      -2.748   6.068 -18.530  1.00 87.37           H
ATOM   1074  N   PHE A  86      -2.912   5.469 -15.344  1.00 91.05           N
ATOM   1075  CA  PHE A  86      -2.941   4.783 -14.064  1.00 91.05           C
ATOM   1076  C   PHE A  86      -1.534   4.364 -13.634  1.00 91.05           C
ATOM   1077  O   PHE A  86      -1.191   4.444 -12.455  1.00 91.05           O
ATOM   1078  HA  PHE A  86      -3.350   5.480 -13.332  1.00 91.05           H
ATOM   1079  CB  PHE A  86      -3.800   3.530 -14.247  1.00 91.05           C
ATOM   1080 1HB  PHE A  86      -3.439   2.979 -15.116  1.00 91.05           H
ATOM   1081 2HB  PHE A  86      -3.667   2.881 -13.381  1.00 91.05           H
ATOM   1082  CG  PHE A  86      -5.291   3.818 -14.427  1.00 91.05           C
ATOM   1083  CD1 PHE A  86      -5.893   4.782 -13.679  1.00 91.05           C
ATOM   1084  HD1 PHE A  86      -5.312   5.349 -12.951  1.00 91.05           H
ATOM   1085  CD2 PHE A  86      -6.016   3.111 -15.335  1.00 91.05           C
ATOM   1086  HD2 PHE A  86      -5.534   2.339 -15.934  1.00 91.05           H
ATOM   1087  CE1 PHE A  86      -7.277   5.050 -13.846  1.00 91.05           C
ATOM   1088  HE1 PHE A  86      -7.759   5.822 -13.246  1.00 91.05           H
ATOM   1089  CE2 PHE A  86      -7.401   3.379 -15.501  1.00 91.05           C
ATOM   1090  HE2 PHE A  86      -7.982   2.812 -16.229  1.00 91.05           H
ATOM   1091  CZ  PHE A  86      -8.002   4.342 -14.753  1.00 91.05           C
ATOM   1092  HZ  PHE A  86      -9.065   4.548 -14.882  1.00 91.05           H
ATOM   1093  HN  PHE A  86      -3.336   4.971 -16.100  1.00 91.05           H
ATOM   1094  N   LEU A  87      -0.756   3.927 -14.613  1.00 88.48           N
ATOM   1095  CA  LEU A  87       0.582   3.430 -14.341  1.00 88.48           C
ATOM   1096  C   LEU A  87       1.453   4.578 -13.826  1.00 88.48           C
ATOM   1097  O   LEU A  87       2.293   4.379 -12.950  1.00 88.48           O
ATOM   1098  HA  LEU A  87       0.498   2.680 -13.555  1.00 88.48           H
ATOM   1099  CB  LEU A  87       1.155   2.730 -15.575  1.00 88.48           C
ATOM   1100 1HB  LEU A  87       1.049   3.399 -16.430  1.00 88.48           H
ATOM   1101 2HB  LEU A  87       2.223   2.579 -15.420  1.00 88.48           H
ATOM   1102  CG  LEU A  87       0.524   1.384 -15.936  1.00 88.48           C
ATOM   1103  HG  LEU A  87      -0.548   1.534 -16.069  1.00 88.48           H
ATOM   1104  CD1 LEU A  87       1.074   0.859 -17.264  1.00 88.48           C
ATOM   1105 1HD1 LEU A  87       0.852   1.573 -18.057  1.00 88.48           H
ATOM   1106 2HD1 LEU A  87       2.153   0.729 -17.184  1.00 88.48           H
ATOM   1107 3HD1 LEU A  87       0.609  -0.099 -17.497  1.00 88.48           H
ATOM   1108  CD2 LEU A  87       0.702   0.373 -14.802  1.00 88.48           C
ATOM   1109 1HD2 LEU A  87       1.765   0.222 -14.614  1.00 88.48           H
ATOM   1110 2HD2 LEU A  87       0.224   0.752 -13.899  1.00 88.48           H
ATOM   1111 3HD2 LEU A  87       0.245  -0.575 -15.085  1.00 88.48           H
ATOM   1112  HN  LEU A  87      -1.026   3.909 -15.576  1.00 88.48           H
ATOM   1113  N   LEU A  88       1.221   5.754 -14.391  1.00 91.02           N
ATOM   1114  CA  LEU A  88       1.968   6.935 -13.993  1.00 91.02           C
ATOM   1115  C   LEU A  88       1.603   7.303 -12.554  1.00 91.02           C
ATOM   1116  O   LEU A  88       2.484   7.528 -11.725  1.00 91.02           O
ATOM   1117  HA  LEU A  88       3.027   6.679 -14.026  1.00 91.02           H
ATOM   1118  CB  LEU A  88       1.746   8.071 -14.993  1.00 91.02           C
ATOM   1119 1HB  LEU A  88       2.092   7.740 -15.973  1.00 91.02           H
ATOM   1120 2HB  LEU A  88       0.674   8.250 -15.078  1.00 91.02           H
ATOM   1121  CG  LEU A  88       2.431   9.399 -14.664  1.00 91.02           C
ATOM   1122  HG  LEU A  88       2.110   9.712 -13.671  1.00 91.02           H
ATOM   1123  CD1 LEU A  88       3.952   9.233 -14.616  1.00 91.02           C
ATOM   1124 1HD1 LEU A  88       4.214   8.505 -13.848  1.00 91.02           H
ATOM   1125 2HD1 LEU A  88       4.310   8.886 -15.584  1.00 91.02           H
ATOM   1126 3HD1 LEU A  88       4.414  10.192 -14.379  1.00 91.02           H
ATOM   1127  CD2 LEU A  88       2.005  10.494 -15.643  1.00 91.02           C
ATOM   1128 1HD2 LEU A  88       2.278  10.202 -16.657  1.00 91.02           H
ATOM   1129 2HD2 LEU A  88       0.925  10.634 -15.584  1.00 91.02           H
ATOM   1130 3HD2 LEU A  88       2.507  11.427 -15.386  1.00 91.02           H
ATOM   1131  HN  LEU A  88       0.540   5.906 -15.107  1.00 91.02           H
ATOM   1132  N   ASN A  89       0.304   7.353 -12.301  1.00 92.10           N
ATOM   1133  CA  ASN A  89      -0.189   7.763 -10.997  1.00 92.10           C
ATOM   1134  C   ASN A  89       0.239   6.736  -9.948  1.00 92.10           C
ATOM   1135  O   ASN A  89       0.502   7.089  -8.799  1.00 92.10           O
ATOM   1136  HA  ASN A  89       0.248   8.746 -10.821  1.00 92.10           H
ATOM   1137  CB  ASN A  89      -1.717   7.841 -10.986  1.00 92.10           C
ATOM   1138 1HB  ASN A  89      -2.132   7.008 -11.553  1.00 92.10           H
ATOM   1139 2HB  ASN A  89      -2.083   7.743  -9.963  1.00 92.10           H
ATOM   1140  CG  ASN A  89      -2.204   9.164 -11.582  1.00 92.10           C
ATOM   1141  OD1 ASN A  89      -2.361  10.162 -10.898  1.00 92.10           O
ATOM   1142  ND2 ASN A  89      -2.432   9.115 -12.891  1.00 92.10           N
ATOM   1143 1HD2 ASN A  89      -2.283   8.264 -13.394  1.00 92.10           H
ATOM   1144 2HD2 ASN A  89      -2.753   9.931 -13.373  1.00 92.10           H
ATOM   1145  HN  ASN A  89      -0.405   7.120 -12.966  1.00 92.10           H
ATOM   1146  N   LEU A  90       0.296   5.485 -10.380  1.00 92.99           N
ATOM   1147  CA  LEU A  90       0.726   4.409  -9.503  1.00 92.99           C
ATOM   1148  C   LEU A  90       2.170   4.658  -9.066  1.00 92.99           C
ATOM   1149  O   LEU A  90       2.496   4.534  -7.886  1.00 92.99           O
ATOM   1150  HA  LEU A  90       0.088   4.434  -8.619  1.00 92.99           H
ATOM   1151  CB  LEU A  90       0.512   3.051 -10.176  1.00 92.99           C
ATOM   1152 1HB  LEU A  90      -0.546   2.948 -10.413  1.00 92.99           H
ATOM   1153 2HB  LEU A  90       1.053   3.049 -11.122  1.00 92.99           H
ATOM   1154  CG  LEU A  90       0.947   1.827  -9.368  1.00 92.99           C
ATOM   1155  HG  LEU A  90       1.996   1.950  -9.100  1.00 92.99           H
ATOM   1156  CD1 LEU A  90       0.156   1.721  -8.063  1.00 92.99           C
ATOM   1157 1HD1 LEU A  90       0.325   2.614  -7.462  1.00 92.99           H
ATOM   1158 2HD1 LEU A  90      -0.907   1.631  -8.289  1.00 92.99           H
ATOM   1159 3HD1 LEU A  90       0.485   0.842  -7.509  1.00 92.99           H
ATOM   1160  CD2 LEU A  90       0.843   0.551 -10.207  1.00 92.99           C
ATOM   1161 1HD2 LEU A  90      -0.190   0.411 -10.527  1.00 92.99           H
ATOM   1162 2HD2 LEU A  90       1.485   0.639 -11.083  1.00 92.99           H
ATOM   1163 3HD2 LEU A  90       1.158  -0.304  -9.609  1.00 92.99           H
ATOM   1164  HN  LEU A  90       0.056   5.202 -11.309  1.00 92.99           H
ATOM   1165  N   ALA A  91       2.998   5.005 -10.040  1.00 94.18           N
ATOM   1166  CA  ALA A  91       4.414   5.209  -9.783  1.00 94.18           C
ATOM   1167  C   ALA A  91       4.590   6.402  -8.841  1.00 94.18           C
ATOM   1168  O   ALA A  91       5.467   6.391  -7.978  1.00 94.18           O
ATOM   1169  HA  ALA A  91       4.794   4.312  -9.295  1.00 94.18           H
ATOM   1170  CB  ALA A  91       5.152   5.399 -11.110  1.00 94.18           C
ATOM   1171 1HB  ALA A  91       5.019   4.512 -11.730  1.00 94.18           H
ATOM   1172 2HB  ALA A  91       4.748   6.269 -11.628  1.00 94.18           H
ATOM   1173 3HB  ALA A  91       6.213   5.552 -10.916  1.00 94.18           H
ATOM   1174  HN  ALA A  91       2.716   5.147 -10.989  1.00 94.18           H
ATOM   1175  N   ILE A  92       3.743   7.401  -9.039  1.00 93.16           N
ATOM   1176  CA  ILE A  92       3.781   8.590  -8.204  1.00 93.16           C
ATOM   1177  C   ILE A  92       3.408   8.212  -6.769  1.00 93.16           C
ATOM   1178  O   ILE A  92       4.084   8.614  -5.823  1.00 93.16           O
ATOM   1179  HA  ILE A  92       4.806   8.960  -8.209  1.00 93.16           H
ATOM   1180  CB  ILE A  92       2.900   9.690  -8.799  1.00 93.16           C
ATOM   1181  HB  ILE A  92       1.925   9.261  -9.028  1.00 93.16           H
ATOM   1182  CG1 ILE A  92       3.485  10.211 -10.113  1.00 93.16           C
ATOM   1183 1HG1 ILE A  92       4.380  10.799  -9.910  1.00 93.16           H
ATOM   1184 2HG1 ILE A  92       3.792   9.371 -10.737  1.00 93.16           H
ATOM   1185  CG2 ILE A  92       2.671  10.816  -7.788  1.00 93.16           C
ATOM   1186 1HG2 ILE A  92       2.179  10.414  -6.903  1.00 93.16           H
ATOM   1187 2HG2 ILE A  92       3.630  11.250  -7.505  1.00 93.16           H
ATOM   1188 3HG2 ILE A  92       2.042  11.585  -8.237  1.00 93.16           H
ATOM   1189  CD1 ILE A  92       2.465  11.067 -10.867  1.00 93.16           C
ATOM   1190 1HD1 ILE A  92       1.583  10.468 -11.090  1.00 93.16           H
ATOM   1191 2HD1 ILE A  92       2.180  11.919 -10.250  1.00 93.16           H
ATOM   1192 3HD1 ILE A  92       2.907  11.424 -11.797  1.00 93.16           H
ATOM   1193  HN  ILE A  92       3.043   7.408  -9.752  1.00 93.16           H
ATOM   1194  N   ALA A  93       2.335   7.445  -6.653  1.00 95.12           N
ATOM   1195  CA  ALA A  93       1.812   7.083  -5.347  1.00 95.12           C
ATOM   1196  C   ALA A  93       2.865   6.274  -4.586  1.00 95.12           C
ATOM   1197  O   ALA A  93       3.110   6.522  -3.406  1.00 95.12           O
ATOM   1198  HA  ALA A  93       1.611   8.005  -4.802  1.00 95.12           H
ATOM   1199  CB  ALA A  93       0.499   6.315  -5.517  1.00 95.12           C
ATOM   1200 1HB  ALA A  93      -0.224   6.943  -6.037  1.00 95.12           H
ATOM   1201 2HB  ALA A  93       0.680   5.411  -6.099  1.00 95.12           H
ATOM   1202 3HB  ALA A  93       0.107   6.044  -4.537  1.00 95.12           H
ATOM   1203  HN  ALA A  93       1.826   7.073  -7.430  1.00 95.12           H
ATOM   1204  N   ASP A  94       3.460   5.325  -5.293  1.00 91.76           N
ATOM   1205  CA  ASP A  94       4.476   4.474  -4.697  1.00 91.76           C
ATOM   1206  C   ASP A  94       5.622   5.343  -4.175  1.00 91.76           C
ATOM   1207  O   ASP A  94       6.112   5.130  -3.067  1.00 91.76           O
ATOM   1208  HA  ASP A  94       3.966   3.934  -3.900  1.00 91.76           H
ATOM   1209  CB  ASP A  94       5.053   3.501  -5.728  1.00 91.76           C
ATOM   1210 1HB  ASP A  94       5.149   4.001  -6.691  1.00 91.76           H
ATOM   1211 2HB  ASP A  94       6.055   3.197  -5.425  1.00 91.76           H
ATOM   1212  CG  ASP A  94       4.162   2.266  -5.874  1.00 91.76           C
ATOM   1213  OD1 ASP A  94       3.525   1.902  -4.862  1.00 91.76           O
ATOM   1214  OD2 ASP A  94       4.138   1.714  -6.996  1.00 91.76           O
ATOM   1215  HN  ASP A  94       3.260   5.134  -6.254  1.00 91.76           H
ATOM   1216  N   LEU A  95       6.015   6.305  -4.997  1.00 91.88           N
ATOM   1217  CA  LEU A  95       7.162   7.138  -4.680  1.00 91.88           C
ATOM   1218  C   LEU A  95       6.871   7.935  -3.406  1.00 91.88           C
ATOM   1219  O   LEU A  95       7.730   8.051  -2.533  1.00 91.88           O
ATOM   1220  HA  LEU A  95       8.005   6.475  -4.487  1.00 91.88           H
ATOM   1221  CB  LEU A  95       7.538   8.012  -5.878  1.00 91.88           C
ATOM   1222 1HB  LEU A  95       7.604   7.374  -6.760  1.00 91.88           H
ATOM   1223 2HB  LEU A  95       6.727   8.718  -6.056  1.00 91.88           H
ATOM   1224  CG  LEU A  95       8.844   8.798  -5.752  1.00 91.88           C
ATOM   1225  HG  LEU A  95       8.818   9.355  -4.816  1.00 91.88           H
ATOM   1226  CD1 LEU A  95      10.047   7.855  -5.683  1.00 91.88           C
ATOM   1227 1HD1 LEU A  95       9.947   7.201  -4.816  1.00 91.88           H
ATOM   1228 2HD1 LEU A  95      10.089   7.251  -6.590  1.00 91.88           H
ATOM   1229 3HD1 LEU A  95      10.963   8.439  -5.593  1.00 91.88           H
ATOM   1230  CD2 LEU A  95       8.981   9.819  -6.883  1.00 91.88           C
ATOM   1231 1HD2 LEU A  95       8.976   9.302  -7.842  1.00 91.88           H
ATOM   1232 2HD2 LEU A  95       8.147  10.519  -6.843  1.00 91.88           H
ATOM   1233 3HD2 LEU A  95       9.918  10.364  -6.769  1.00 91.88           H
ATOM   1234  HN  LEU A  95       5.565   6.517  -5.865  1.00 91.88           H
ATOM   1235  N   LEU A  96       5.657   8.462  -3.340  1.00 91.30           N
ATOM   1236  CA  LEU A  96       5.261   9.288  -2.212  1.00 91.30           C
ATOM   1237  C   LEU A  96       5.299   8.450  -0.933  1.00 91.30           C
ATOM   1238  O   LEU A  96       5.706   8.937   0.120  1.00 91.30           O
ATOM   1239  HA  LEU A  96       5.993  10.090  -2.121  1.00 91.30           H
ATOM   1240  CB  LEU A  96       3.903   9.942  -2.479  1.00 91.30           C
ATOM   1241 1HB  LEU A  96       3.209   9.170  -2.810  1.00 91.30           H
ATOM   1242 2HB  LEU A  96       3.519  10.333  -1.536  1.00 91.30           H
ATOM   1243  CG  LEU A  96       3.894  11.073  -3.509  1.00 91.30           C
ATOM   1244  HG  LEU A  96       4.323  10.694  -4.437  1.00 91.30           H
ATOM   1245  CD1 LEU A  96       2.465  11.520  -3.821  1.00 91.30           C
ATOM   1246 1HD1 LEU A  96       1.900  10.677  -4.222  1.00 91.30           H
ATOM   1247 2HD1 LEU A  96       1.987  11.875  -2.908  1.00 91.30           H
ATOM   1248 3HD1 LEU A  96       2.487  12.324  -4.556  1.00 91.30           H
ATOM   1249  CD2 LEU A  96       4.772  12.240  -3.050  1.00 91.30           C
ATOM   1250 1HD2 LEU A  96       4.395  12.627  -2.103  1.00 91.30           H
ATOM   1251 2HD2 LEU A  96       5.797  11.894  -2.920  1.00 91.30           H
ATOM   1252 3HD2 LEU A  96       4.747  13.030  -3.801  1.00 91.30           H
ATOM   1253  HN  LEU A  96       4.953   8.333  -4.038  1.00 91.30           H
ATOM   1254  N   PHE A  97       4.869   7.204  -1.067  1.00 92.49           N
ATOM   1255  CA  PHE A  97       4.895   6.278   0.053  1.00 92.49           C
ATOM   1256  C   PHE A  97       6.328   6.040   0.534  1.00 92.49           C
ATOM   1257  O   PHE A  97       6.600   6.088   1.732  1.00 92.49           O
ATOM   1258  HA  PHE A  97       4.314   6.729   0.857  1.00 92.49           H
ATOM   1259  CB  PHE A  97       4.310   4.956  -0.446  1.00 92.49           C
ATOM   1260 1HB  PHE A  97       3.225   5.045  -0.495  1.00 92.49           H
ATOM   1261 2HB  PHE A  97       4.661   4.775  -1.462  1.00 92.49           H
ATOM   1262  CG  PHE A  97       4.669   3.749   0.424  1.00 92.49           C
ATOM   1263  CD1 PHE A  97       5.543   2.815  -0.037  1.00 92.49           C
ATOM   1264  HD1 PHE A  97       5.988   2.925  -1.026  1.00 92.49           H
ATOM   1265  CD2 PHE A  97       4.114   3.611   1.657  1.00 92.49           C
ATOM   1266  HD2 PHE A  97       3.413   4.360   2.026  1.00 92.49           H
ATOM   1267  CE1 PHE A  97       5.876   1.695   0.770  1.00 92.49           C
ATOM   1268  HE1 PHE A  97       6.577   0.946   0.401  1.00 92.49           H
ATOM   1269  CE2 PHE A  97       4.447   2.491   2.465  1.00 92.49           C
ATOM   1270  HE2 PHE A  97       4.002   2.381   3.453  1.00 92.49           H
ATOM   1271  CZ  PHE A  97       5.321   1.557   2.004  1.00 92.49           C
ATOM   1272  HZ  PHE A  97       5.577   0.697   2.624  1.00 92.49           H
ATOM   1273  HN  PHE A  97       4.509   6.825  -1.920  1.00 92.49           H
ATOM   1274  N   LEU A  98       7.206   5.787  -0.426  1.00 94.55           N
ATOM   1275  CA  LEU A  98       8.554   5.348  -0.110  1.00 94.55           C
ATOM   1276  C   LEU A  98       9.269   6.443   0.685  1.00 94.55           C
ATOM   1277  O   LEU A  98      10.098   6.150   1.545  1.00 94.55           O
ATOM   1278  HA  LEU A  98       8.470   4.463   0.521  1.00 94.55           H
ATOM   1279  CB  LEU A  98       9.294   4.929  -1.382  1.00 94.55           C
ATOM   1280 1HB  LEU A  98       9.211   5.737  -2.109  1.00 94.55           H
ATOM   1281 2HB  LEU A  98      10.352   4.821  -1.144  1.00 94.55           H
ATOM   1282  CG  LEU A  98       8.813   3.635  -2.042  1.00 94.55           C
ATOM   1283  HG  LEU A  98       7.724   3.652  -2.073  1.00 94.55           H
ATOM   1284  CD1 LEU A  98       9.305   3.542  -3.487  1.00 94.55           C
ATOM   1285 1HD1 LEU A  98       8.921   4.388  -4.057  1.00 94.55           H
ATOM   1286 2HD1 LEU A  98      10.395   3.557  -3.502  1.00 94.55           H
ATOM   1287 3HD1 LEU A  98       8.949   2.612  -3.933  1.00 94.55           H
ATOM   1288  CD2 LEU A  98       9.223   2.414  -1.216  1.00 94.55           C
ATOM   1289 1HD2 LEU A  98      10.309   2.380  -1.132  1.00 94.55           H
ATOM   1290 2HD2 LEU A  98       8.783   2.483  -0.222  1.00 94.55           H
ATOM   1291 3HD2 LEU A  98       8.869   1.508  -1.708  1.00 94.55           H
ATOM   1292  HN  LEU A  98       7.009   5.878  -1.402  1.00 94.55           H
ATOM   1293  N   VAL A  99       8.922   7.682   0.368  1.00 91.88           N
ATOM   1294  CA  VAL A  99       9.567   8.823   0.995  1.00 91.88           C
ATOM   1295  C   VAL A  99       9.296   8.794   2.501  1.00 91.88           C
ATOM   1296  O   VAL A  99      10.006   9.433   3.275  1.00 91.88           O
ATOM   1297  HA  VAL A  99      10.640   8.726   0.830  1.00 91.88           H
ATOM   1298  CB  VAL A  99       9.100  10.119   0.329  1.00 91.88           C
ATOM   1299  HB  VAL A  99       8.010  10.119   0.324  1.00 91.88           H
ATOM   1300  CG1 VAL A  99       9.566  11.342   1.122  1.00 91.88           C
ATOM   1301 1HG1 VAL A  99       9.155  11.299   2.130  1.00 91.88           H
ATOM   1302 2HG1 VAL A  99      10.655  11.348   1.173  1.00 91.88           H
ATOM   1303 3HG1 VAL A  99       9.221  12.249   0.626  1.00 91.88           H
ATOM   1304  CG2 VAL A  99       9.577  10.192  -1.123  1.00 91.88           C
ATOM   1305 1HG2 VAL A  99      10.666  10.158  -1.149  1.00 91.88           H
ATOM   1306 2HG2 VAL A  99       9.174   9.347  -1.681  1.00 91.88           H
ATOM   1307 3HG2 VAL A  99       9.231  11.123  -1.572  1.00 91.88           H
ATOM   1308  HN  VAL A  99       8.216   7.911  -0.301  1.00 91.88           H
ATOM   1309  N   THR A 100       8.267   8.045   2.870  1.00 91.42           N
ATOM   1310  CA  THR A 100       7.877   7.945   4.266  1.00 91.42           C
ATOM   1311  C   THR A 100       8.772   6.945   5.000  1.00 91.42           C
ATOM   1312  O   THR A 100       8.927   7.023   6.218  1.00 91.42           O
ATOM   1313  HA  THR A 100       8.030   8.917   4.736  1.00 91.42           H
ATOM   1314  CB  THR A 100       6.391   7.582   4.316  1.00 91.42           C
ATOM   1315  HB  THR A 100       5.979   7.765   5.309  1.00 91.42           H
ATOM   1316  OG1 THR A 100       6.350   6.228   3.874  1.00 91.42           O
ATOM   1317  HG1 THR A 100       5.463   5.822   4.097  1.00 91.42           H
ATOM   1318  CG2 THR A 100       5.567   8.340   3.274  1.00 91.42           C
ATOM   1319 1HG2 THR A 100       5.937   8.104   2.276  1.00 91.42           H
ATOM   1320 2HG2 THR A 100       5.657   9.412   3.450  1.00 91.42           H
ATOM   1321 3HG2 THR A 100       4.521   8.045   3.354  1.00 91.42           H
ATOM   1322  HN  THR A 100       7.706   7.513   2.235  1.00 91.42           H
ATOM   1323  N   LEU A 101       9.338   6.029   4.229  1.00 93.55           N
ATOM   1324  CA  LEU A 101      10.008   4.875   4.805  1.00 93.55           C
ATOM   1325  C   LEU A 101      11.216   5.346   5.617  1.00 93.55           C
ATOM   1326  O   LEU A 101      11.485   4.822   6.697  1.00 93.55           O
ATOM   1327  HA  LEU A 101       9.303   4.393   5.483  1.00 93.55           H
ATOM   1328  CB  LEU A 101      10.357   3.859   3.716  1.00 93.55           C
ATOM   1329 1HB  LEU A 101      10.922   4.370   2.937  1.00 93.55           H
ATOM   1330 2HB  LEU A 101      11.018   3.107   4.147  1.00 93.55           H
ATOM   1331  CG  LEU A 101       9.173   3.143   3.063  1.00 93.55           C
ATOM   1332  HG  LEU A 101       8.569   3.886   2.543  1.00 93.55           H
ATOM   1333  CD1 LEU A 101       9.652   2.136   2.015  1.00 93.55           C
ATOM   1334 1HD1 LEU A 101      10.216   2.657   1.241  1.00 93.55           H
ATOM   1335 2HD1 LEU A 101      10.291   1.392   2.491  1.00 93.55           H
ATOM   1336 3HD1 LEU A 101       8.791   1.641   1.566  1.00 93.55           H
ATOM   1337  CD2 LEU A 101       8.277   2.490   4.117  1.00 93.55           C
ATOM   1338 1HD2 LEU A 101       8.856   1.762   4.686  1.00 93.55           H
ATOM   1339 2HD2 LEU A 101       7.894   3.255   4.792  1.00 93.55           H
ATOM   1340 3HD2 LEU A 101       7.444   1.988   3.626  1.00 93.55           H
ATOM   1341  HN  LEU A 101       9.344   6.065   3.229  1.00 93.55           H
ATOM   1342  N   PRO A 102      11.963   6.339   5.115  1.00 95.00           N
ATOM   1343  CA  PRO A 102      13.145   6.829   5.829  1.00 95.00           C
ATOM   1344  C   PRO A 102      12.833   7.212   7.267  1.00 95.00           C
ATOM   1345  O   PRO A 102      13.594   6.890   8.178  1.00 95.00           O
ATOM   1346  HA  PRO A 102      13.893   6.040   5.901  1.00 95.00           H
ATOM   1347  CB  PRO A 102      13.591   8.038   5.004  1.00 95.00           C
ATOM   1348 1HB  PRO A 102      13.147   8.962   5.373  1.00 95.00           H
ATOM   1349 2HB  PRO A 102      14.673   8.169   5.038  1.00 95.00           H
ATOM   1350  CG  PRO A 102      13.108   7.703   3.598  1.00 95.00           C
ATOM   1351 1HG  PRO A 102      13.031   8.593   2.974  1.00 95.00           H
ATOM   1352 2HG  PRO A 102      13.792   7.027   3.085  1.00 95.00           H
ATOM   1353  CD  PRO A 102      11.753   7.063   3.848  1.00 95.00           C
ATOM   1354 1HD  PRO A 102      10.963   7.808   3.940  1.00 95.00           H
ATOM   1355 2HD  PRO A 102      11.464   6.395   3.036  1.00 95.00           H
ATOM   1356  N   PHE A 103      11.710   7.897   7.433  1.00 93.61           N
ATOM   1357  CA  PHE A 103      11.315   8.380   8.745  1.00 93.61           C
ATOM   1358  C   PHE A 103      10.970   7.216   9.677  1.00 93.61           C
ATOM   1359  O   PHE A 103      11.323   7.234  10.855  1.00 93.61           O
ATOM   1360  HA  PHE A 103      12.161   8.932   9.154  1.00 93.61           H
ATOM   1361  CB  PHE A 103      10.070   9.246   8.547  1.00 93.61           C
ATOM   1362 1HB  PHE A 103       9.312   8.660   8.026  1.00 93.61           H
ATOM   1363 2HB  PHE A 103       9.659   9.503   9.523  1.00 93.61           H
ATOM   1364  CG  PHE A 103      10.326  10.534   7.762  1.00 93.61           C
ATOM   1365  CD1 PHE A 103      10.739  11.655   8.411  1.00 93.61           C
ATOM   1366  HD1 PHE A 103      10.887  11.636   9.491  1.00 93.61           H
ATOM   1367  CD2 PHE A 103      10.141  10.558   6.415  1.00 93.61           C
ATOM   1368  HD2 PHE A 103       9.810   9.659   5.894  1.00 93.61           H
ATOM   1369  CE1 PHE A 103      10.976  12.851   7.683  1.00 93.61           C
ATOM   1370  HE1 PHE A 103      11.307  13.749   8.204  1.00 93.61           H
ATOM   1371  CE2 PHE A 103      10.378  11.753   5.686  1.00 93.61           C
ATOM   1372  HE2 PHE A 103      10.230  11.772   4.607  1.00 93.61           H
ATOM   1373  CZ  PHE A 103      10.791  12.875   6.336  1.00 93.61           C
ATOM   1374  HZ  PHE A 103      10.974  13.792   5.777  1.00 93.61           H
ATOM   1375  HN  PHE A 103      11.077   8.121   6.692  1.00 93.61           H
ATOM   1376  N   TRP A 104      10.285   6.232   9.113  1.00 87.02           N
ATOM   1377  CA  TRP A 104       9.868   5.073   9.884  1.00 87.02           C
ATOM   1378  C   TRP A 104      11.123   4.292  10.279  1.00 87.02           C
ATOM   1379  O   TRP A 104      11.169   3.682  11.346  1.00 87.02           O
ATOM   1380  HA  TRP A 104       9.357   5.433  10.777  1.00 87.02           H
ATOM   1381  CB  TRP A 104       8.859   4.229   9.103  1.00 87.02           C
ATOM   1382 1HB  TRP A 104       9.269   4.012   8.117  1.00 87.02           H
ATOM   1383 2HB  TRP A 104       8.730   3.273   9.611  1.00 87.02           H
ATOM   1384  CG  TRP A 104       7.490   4.891   8.938  1.00 87.02           C
ATOM   1385  CD1 TRP A 104       6.839   5.166   7.799  1.00 87.02           C
ATOM   1386  HD1 TRP A 104       7.223   4.943   6.804  1.00 87.02           H
ATOM   1387  CD2 TRP A 104       6.624   5.352   9.996  1.00 87.02           C
ATOM   1388  NE1 TRP A 104       5.622   5.769   8.045  1.00 87.02           N
ATOM   1389  HE1 TRP A 104       4.960   6.067   7.358  1.00 87.02           H
ATOM   1390  CE2 TRP A 104       5.488   5.886   9.424  1.00 87.02           C
ATOM   1391  CE3 TRP A 104       6.796   5.319  11.391  1.00 87.02           C
ATOM   1392  HE3 TRP A 104       7.684   4.903  11.867  1.00 87.02           H
ATOM   1393  CZ2 TRP A 104       4.435   6.427  10.171  1.00 87.02           C
ATOM   1394  HZ2 TRP A 104       3.547   6.843   9.695  1.00 87.02           H
ATOM   1395  CZ3 TRP A 104       5.735   5.864  12.124  1.00 87.02           C
ATOM   1396  HZ3 TRP A 104       5.817   5.864  13.211  1.00 87.02           H
ATOM   1397  CH2 TRP A 104       4.584   6.405  11.563  1.00 87.02           C
ATOM   1398  HH2 TRP A 104       3.801   6.811  12.204  1.00 87.02           H
ATOM   1399  HN  TRP A 104      10.016   6.218   8.150  1.00 87.02           H
ATOM   1400  N   ALA A 105      12.111   4.335   9.396  1.00 95.07           N
ATOM   1401  CA  ALA A 105      13.358   3.628   9.633  1.00 95.07           C
ATOM   1402  C   ALA A 105      14.035   4.202  10.880  1.00 95.07           C
ATOM   1403  O   ALA A 105      14.489   3.453  11.744  1.00 95.07           O
ATOM   1404  HA  ALA A 105      13.117   2.580   9.811  1.00 95.07           H
ATOM   1405  CB  ALA A 105      14.245   3.727   8.390  1.00 95.07           C
ATOM   1406 1HB  ALA A 105      13.729   3.280   7.540  1.00 95.07           H
ATOM   1407 2HB  ALA A 105      14.456   4.775   8.177  1.00 95.07           H
ATOM   1408 3HB  ALA A 105      15.180   3.196   8.569  1.00 95.07           H
ATOM   1409  HN  ALA A 105      12.069   4.841   8.535  1.00 95.07           H
ATOM   1410  N   ILE A 106      14.082   5.525  10.933  1.00 91.51           N
ATOM   1411  CA  ILE A 106      14.715   6.207  12.049  1.00 91.51           C
ATOM   1412  C   ILE A 106      13.915   5.938  13.325  1.00 91.51           C
ATOM   1413  O   ILE A 106      14.489   5.641  14.372  1.00 91.51           O
ATOM   1414  HA  ILE A 106      15.711   5.780  12.170  1.00 91.51           H
ATOM   1415  CB  ILE A 106      14.895   7.693  11.737  1.00 91.51           C
ATOM   1416  HB  ILE A 106      13.939   8.087  11.391  1.00 91.51           H
ATOM   1417  CG1 ILE A 106      15.904   7.898  10.605  1.00 91.51           C
ATOM   1418 1HG1 ILE A 106      16.913   7.724  10.977  1.00 91.51           H
ATOM   1419 2HG1 ILE A 106      15.724   7.167   9.816  1.00 91.51           H
ATOM   1420  CG2 ILE A 106      15.277   8.476  12.994  1.00 91.51           C
ATOM   1421 1HG2 ILE A 106      14.492   8.368  13.742  1.00 91.51           H
ATOM   1422 2HG2 ILE A 106      16.214   8.087  13.393  1.00 91.51           H
ATOM   1423 3HG2 ILE A 106      15.399   9.530  12.744  1.00 91.51           H
ATOM   1424  CD1 ILE A 106      15.803   9.312  10.029  1.00 91.51           C
ATOM   1425 1HD1 ILE A 106      14.799   9.474   9.636  1.00 91.51           H
ATOM   1426 2HD1 ILE A 106      16.007  10.040  10.815  1.00 91.51           H
ATOM   1427 3HD1 ILE A 106      16.531   9.431   9.227  1.00 91.51           H
ATOM   1428  HN  ILE A 106      13.699   6.127  10.233  1.00 91.51           H
ATOM   1429  N   ALA A 107      12.601   6.053  13.197  1.00 92.71           N
ATOM   1430  CA  ALA A 107      11.722   5.921  14.346  1.00 92.71           C
ATOM   1431  C   ALA A 107      11.847   4.507  14.917  1.00 92.71           C
ATOM   1432  O   ALA A 107      11.759   4.313  16.129  1.00 92.71           O
ATOM   1433  HA  ALA A 107      12.050   6.638  15.099  1.00 92.71           H
ATOM   1434  CB  ALA A 107      10.288   6.259  13.934  1.00 92.71           C
ATOM   1435 1HB  ALA A 107      10.248   7.283  13.563  1.00 92.71           H
ATOM   1436 2HB  ALA A 107       9.965   5.575  13.149  1.00 92.71           H
ATOM   1437 3HB  ALA A 107       9.629   6.159  14.797  1.00 92.71           H
ATOM   1438  HN  ALA A 107      12.138   6.233  12.329  1.00 92.71           H
ATOM   1439  N   ALA A 108      12.049   3.555  14.018  1.00 92.14           N
ATOM   1440  CA  ALA A 108      12.149   2.161  14.413  1.00 92.14           C
ATOM   1441  C   ALA A 108      13.511   1.917  15.067  1.00 92.14           C
ATOM   1442  O   ALA A 108      13.632   1.090  15.969  1.00 92.14           O
ATOM   1443  HA  ALA A 108      11.365   1.966  15.145  1.00 92.14           H
ATOM   1444  CB  ALA A 108      11.919   1.266  13.194  1.00 92.14           C
ATOM   1445 1HB  ALA A 108      10.927   1.457  12.785  1.00 92.14           H
ATOM   1446 2HB  ALA A 108      12.672   1.484  12.436  1.00 92.14           H
ATOM   1447 3HB  ALA A 108      11.994   0.220  13.491  1.00 92.14           H
ATOM   1448  HN  ALA A 108      12.144   3.724  13.037  1.00 92.14           H
ATOM   1449  N   ALA A 109      14.503   2.651  14.585  1.00 90.81           N
ATOM   1450  CA  ALA A 109      15.873   2.434  15.016  1.00 90.81           C
ATOM   1451  C   ALA A 109      16.014   2.846  16.482  1.00 90.81           C
ATOM   1452  O   ALA A 109      16.738   2.207  17.244  1.00 90.81           O
ATOM   1453  HA  ALA A 109      16.085   1.368  14.925  1.00 90.81           H
ATOM   1454  CB  ALA A 109      16.826   3.205  14.099  1.00 90.81           C
ATOM   1455 1HB  ALA A 109      16.707   2.853  13.074  1.00 90.81           H
ATOM   1456 2HB  ALA A 109      16.594   4.269  14.148  1.00 90.81           H
ATOM   1457 3HB  ALA A 109      17.853   3.041  14.423  1.00 90.81           H
ATOM   1458  HN  ALA A 109      14.382   3.383  13.914  1.00 90.81           H
ATOM   1459  N   ASP A 110      15.311   3.912  16.834  1.00 81.81           N
ATOM   1460  CA  ASP A 110      15.475   4.519  18.144  1.00 81.81           C
ATOM   1461  C   ASP A 110      14.127   5.064  18.621  1.00 81.81           C
ATOM   1462  O   ASP A 110      13.360   4.355  19.270  1.00 81.81           O
ATOM   1463  HA  ASP A 110      15.851   3.720  18.784  1.00 81.81           H
ATOM   1464  CB  ASP A 110      16.465   5.683  18.092  1.00 81.81           C
ATOM   1465 1HB  ASP A 110      17.386   5.362  17.605  1.00 81.81           H
ATOM   1466 2HB  ASP A 110      16.051   6.491  17.489  1.00 81.81           H
ATOM   1467  CG  ASP A 110      16.779   6.199  19.498  1.00 81.81           C
ATOM   1468  OD1 ASP A 110      16.350   5.525  20.459  1.00 81.81           O
ATOM   1469  OD2 ASP A 110      17.442   7.256  19.580  1.00 81.81           O
ATOM   1470  HN  ASP A 110      14.640   4.360  16.242  1.00 81.81           H
ATOM   1471  N   GLN A 111      13.880   6.321  18.281  1.00 84.82           N
ATOM   1472  CA  GLN A 111      12.642   6.973  18.674  1.00 84.82           C
ATOM   1473  C   GLN A 111      12.244   8.025  17.636  1.00 84.82           C
ATOM   1474  O   GLN A 111      13.022   8.341  16.738  1.00 84.82           O
ATOM   1475  HA  GLN A 111      11.894   6.181  18.703  1.00 84.82           H
ATOM   1476  CB  GLN A 111      12.768   7.596  20.065  1.00 84.82           C
ATOM   1477 1HB  GLN A 111      11.839   8.103  20.326  1.00 84.82           H
ATOM   1478 2HB  GLN A 111      12.922   6.811  20.806  1.00 84.82           H
ATOM   1479  CG  GLN A 111      13.930   8.590  20.118  1.00 84.82           C
ATOM   1480 1HG  GLN A 111      14.863   8.078  19.882  1.00 84.82           H
ATOM   1481 2HG  GLN A 111      13.789   9.361  19.361  1.00 84.82           H
ATOM   1482  CD  GLN A 111      14.034   9.239  21.500  1.00 84.82           C
ATOM   1483  OE1 GLN A 111      13.085   9.287  22.265  1.00 84.82           O
ATOM   1484  NE2 GLN A 111      15.238   9.733  21.776  1.00 84.82           N
ATOM   1485 1HE2 GLN A 111      15.974   9.661  21.104  1.00 84.82           H
ATOM   1486 2HE2 GLN A 111      15.406  10.178  22.656  1.00 84.82           H
ATOM   1487  HN  GLN A 111      14.507   6.890  17.749  1.00 84.82           H
ATOM   1488  N   TRP A 112      11.033   8.537  17.795  1.00 90.22           N
ATOM   1489  CA  TRP A 112      10.555   9.608  16.936  1.00 90.22           C
ATOM   1490  C   TRP A 112      11.275  10.895  17.341  1.00 90.22           C
ATOM   1491  O   TRP A 112      11.042  11.426  18.426  1.00 90.22           O
ATOM   1492  HA  TRP A 112      10.806   9.347  15.908  1.00 90.22           H
ATOM   1493  CB  TRP A 112       9.031   9.727  17.006  1.00 90.22           C
ATOM   1494 1HB  TRP A 112       8.591   8.747  16.820  1.00 90.22           H
ATOM   1495 2HB  TRP A 112       8.745  10.018  18.017  1.00 90.22           H
ATOM   1496  CG  TRP A 112       8.440  10.733  16.016  1.00 90.22           C
ATOM   1497  CD1 TRP A 112       8.094  12.007  16.242  1.00 90.22           C
ATOM   1498  HD1 TRP A 112       8.196  12.509  17.204  1.00 90.22           H
ATOM   1499  CD2 TRP A 112       8.137  10.493  14.625  1.00 90.22           C
ATOM   1500  NE1 TRP A 112       7.593  12.605  15.103  1.00 90.22           N
ATOM   1501  HE1 TRP A 112       7.269  13.548  15.023  1.00 90.22           H
ATOM   1502  CE2 TRP A 112       7.620  11.655  14.089  1.00 90.22           C
ATOM   1503  CE3 TRP A 112       8.296   9.334  13.846  1.00 90.22           C
ATOM   1504  HE3 TRP A 112       8.702   8.405  14.246  1.00 90.22           H
ATOM   1505  CZ2 TRP A 112       7.219  11.770  12.753  1.00 90.22           C
ATOM   1506  HZ2 TRP A 112       6.813  12.699  12.353  1.00 90.22           H
ATOM   1507  CZ3 TRP A 112       7.890   9.465  12.512  1.00 90.22           C
ATOM   1508  HZ3 TRP A 112       7.992   8.595  11.864  1.00 90.22           H
ATOM   1509  CH2 TRP A 112       7.368  10.627  11.957  1.00 90.22           C
ATOM   1510  HH2 TRP A 112       7.075  10.649  10.908  1.00 90.22           H
ATOM   1511  HN  TRP A 112      10.384   8.234  18.493  1.00 90.22           H
ATOM   1512  N   LYS A 113      12.135  11.361  16.447  1.00 82.17           N
ATOM   1513  CA  LYS A 113      13.007  12.481  16.760  1.00 82.17           C
ATOM   1514  C   LYS A 113      12.458  13.748  16.102  1.00 82.17           C
ATOM   1515  O   LYS A 113      13.100  14.796  16.134  1.00 82.17           O
ATOM   1516  HA  LYS A 113      12.988  12.617  17.841  1.00 82.17           H
ATOM   1517  CB  LYS A 113      14.451  12.160  16.369  1.00 82.17           C
ATOM   1518 1HB  LYS A 113      14.508  11.968  15.297  1.00 82.17           H
ATOM   1519 2HB  LYS A 113      15.086  13.023  16.571  1.00 82.17           H
ATOM   1520  CG  LYS A 113      14.971  10.945  17.139  1.00 82.17           C
ATOM   1521 1HG  LYS A 113      14.822  11.097  18.208  1.00 82.17           H
ATOM   1522 2HG  LYS A 113      14.398  10.061  16.860  1.00 82.17           H
ATOM   1523  CD  LYS A 113      16.455  10.709  16.853  1.00 82.17           C
ATOM   1524 1HD  LYS A 113      16.600  10.535  15.787  1.00 82.17           H
ATOM   1525 2HD  LYS A 113      17.025  11.601  17.111  1.00 82.17           H
ATOM   1526  CE  LYS A 113      16.983   9.512  17.647  1.00 82.17           C
ATOM   1527 1HE  LYS A 113      16.813   9.672  18.712  1.00 82.17           H
ATOM   1528 2HE  LYS A 113      16.434   8.613  17.369  1.00 82.17           H
ATOM   1529  NZ  LYS A 113      18.428   9.318  17.393  1.00 82.17           N
ATOM   1530 1HZ  LYS A 113      18.759   8.517  17.920  1.00 82.17           H
ATOM   1531 2HZ  LYS A 113      18.578   9.157  16.403  1.00 82.17           H
ATOM   1532 3HZ  LYS A 113      18.936  10.146  17.681  1.00 82.17           H
ATOM   1533  HN  LYS A 113      12.241  10.987  15.526  1.00 82.17           H
ATOM   1534  N   PHE A 114      11.275  13.610  15.520  1.00 88.12           N
ATOM   1535  CA  PHE A 114      10.702  14.683  14.726  1.00 88.12           C
ATOM   1536  C   PHE A 114       9.542  15.353  15.466  1.00 88.12           C
ATOM   1537  O   PHE A 114       9.070  14.841  16.480  1.00 88.12           O
ATOM   1538  HA  PHE A 114      11.491  15.415  14.553  1.00 88.12           H
ATOM   1539  CB  PHE A 114      10.172  14.052  13.437  1.00 88.12           C
ATOM   1540 1HB  PHE A 114       9.333  13.401  13.681  1.00 88.12           H
ATOM   1541 2HB  PHE A 114       9.786  14.841  12.790  1.00 88.12           H
ATOM   1542  CG  PHE A 114      11.217  13.245  12.664  1.00 88.12           C
ATOM   1543  CD1 PHE A 114      12.154  13.887  11.915  1.00 88.12           C
ATOM   1544  HD1 PHE A 114      12.160  14.975  11.865  1.00 88.12           H
ATOM   1545  CD2 PHE A 114      11.210  11.887  12.726  1.00 88.12           C
ATOM   1546  HD2 PHE A 114      10.459  11.373  13.326  1.00 88.12           H
ATOM   1547  CE1 PHE A 114      13.124  13.138  11.198  1.00 88.12           C
ATOM   1548  HE1 PHE A 114      13.875  13.651  10.597  1.00 88.12           H
ATOM   1549  CE2 PHE A 114      12.180  11.138  12.009  1.00 88.12           C
ATOM   1550  HE2 PHE A 114      12.174  10.049  12.059  1.00 88.12           H
ATOM   1551  CZ  PHE A 114      13.116  11.779  11.260  1.00 88.12           C
ATOM   1552  HZ  PHE A 114      13.861  11.204  10.709  1.00 88.12           H
ATOM   1553  HN  PHE A 114      10.713  12.785  15.584  1.00 88.12           H
ATOM   1554  N   GLN A 115       9.117  16.488  14.930  1.00 81.21           N
ATOM   1555  CA  GLN A 115       8.041  17.248  15.543  1.00 81.21           C
ATOM   1556  C   GLN A 115       6.703  16.535  15.339  1.00 81.21           C
ATOM   1557  O   GLN A 115       6.593  15.643  14.498  1.00 81.21           O
ATOM   1558  HA  GLN A 115       8.282  17.285  16.606  1.00 81.21           H
ATOM   1559  CB  GLN A 115       7.993  18.674  14.990  1.00 81.21           C
ATOM   1560 1HB  GLN A 115       7.905  18.643  13.904  1.00 81.21           H
ATOM   1561 2HB  GLN A 115       7.106  19.184  15.367  1.00 81.21           H
ATOM   1562  CG  GLN A 115       9.246  19.458  15.384  1.00 81.21           C
ATOM   1563 1HG  GLN A 115       9.360  19.446  16.468  1.00 81.21           H
ATOM   1564 2HG  GLN A 115      10.128  18.975  14.965  1.00 81.21           H
ATOM   1565  CD  GLN A 115       9.165  20.904  14.891  1.00 81.21           C
ATOM   1566  OE1 GLN A 115       8.262  21.291  14.168  1.00 81.21           O
ATOM   1567  NE2 GLN A 115      10.158  21.678  15.320  1.00 81.21           N
ATOM   1568 1HE2 GLN A 115      10.869  21.298  15.912  1.00 81.21           H
ATOM   1569 2HE2 GLN A 115      10.194  22.640  15.051  1.00 81.21           H
ATOM   1570  HN  GLN A 115       9.493  16.887  14.094  1.00 81.21           H
ATOM   1571  N   THR A 116       5.720  16.953  16.122  1.00 88.21           N
ATOM   1572  CA  THR A 116       4.392  16.369  16.034  1.00 88.21           C
ATOM   1573  C   THR A 116       3.828  16.539  14.622  1.00 88.21           C
ATOM   1574  O   THR A 116       3.167  15.642  14.102  1.00 88.21           O
ATOM   1575  HA  THR A 116       4.475  15.298  16.218  1.00 88.21           H
ATOM   1576  CB  THR A 116       3.522  17.008  17.118  1.00 88.21           C
ATOM   1577  HB  THR A 116       3.248  18.028  16.847  1.00 88.21           H
ATOM   1578  OG1 THR A 116       4.295  16.874  18.308  1.00 88.21           O
ATOM   1579  HG1 THR A 116       3.949  17.494  19.012  1.00 88.21           H
ATOM   1580  CG2 THR A 116       2.255  16.199  17.404  1.00 88.21           C
ATOM   1581 1HG2 THR A 116       2.530  15.199  17.740  1.00 88.21           H
ATOM   1582 2HG2 THR A 116       1.658  16.125  16.494  1.00 88.21           H
ATOM   1583 3HG2 THR A 116       1.674  16.696  18.180  1.00 88.21           H
ATOM   1584  HN  THR A 116       5.819  17.676  16.806  1.00 88.21           H
ATOM   1585  N   PHE A 117       4.108  17.697  14.043  1.00 91.47           N
ATOM   1586  CA  PHE A 117       3.638  17.996  12.701  1.00 91.47           C
ATOM   1587  C   PHE A 117       4.073  16.911  11.714  1.00 91.47           C
ATOM   1588  O   PHE A 117       3.267  16.432  10.917  1.00 91.47           O
ATOM   1589  HA  PHE A 117       2.549  18.034  12.740  1.00 91.47           H
ATOM   1590  CB  PHE A 117       4.273  19.326  12.290  1.00 91.47           C
ATOM   1591 1HB  PHE A 117       3.951  20.101  12.986  1.00 91.47           H
ATOM   1592 2HB  PHE A 117       5.356  19.244  12.383  1.00 91.47           H
ATOM   1593  CG  PHE A 117       3.930  19.765  10.865  1.00 91.47           C
ATOM   1594  CD1 PHE A 117       4.864  19.671   9.881  1.00 91.47           C
ATOM   1595  HD1 PHE A 117       5.856  19.281  10.107  1.00 91.47           H
ATOM   1596  CD2 PHE A 117       2.691  20.251  10.583  1.00 91.47           C
ATOM   1597  HD2 PHE A 117       1.943  20.327  11.372  1.00 91.47           H
ATOM   1598  CE1 PHE A 117       4.545  20.078   8.559  1.00 91.47           C
ATOM   1599  HE1 PHE A 117       5.294  20.003   7.770  1.00 91.47           H
ATOM   1600  CE2 PHE A 117       2.373  20.659   9.260  1.00 91.47           C
ATOM   1601  HE2 PHE A 117       1.380  21.048   9.034  1.00 91.47           H
ATOM   1602  CZ  PHE A 117       3.307  20.564   8.276  1.00 91.47           C
ATOM   1603  HZ  PHE A 117       3.062  20.877   7.261  1.00 91.47           H
ATOM   1604  HN  PHE A 117       4.645  18.423  14.474  1.00 91.47           H
ATOM   1605  N   MET A 118       5.346  16.554  11.798  1.00 89.00           N
ATOM   1606  CA  MET A 118       5.904  15.554  10.905  1.00 89.00           C
ATOM   1607  C   MET A 118       5.249  14.190  11.132  1.00 89.00           C
ATOM   1608  O   MET A 118       5.104  13.403  10.197  1.00 89.00           O
ATOM   1609  HA  MET A 118       5.685  15.906   9.897  1.00 89.00           H
ATOM   1610  CB  MET A 118       7.412  15.442  11.140  1.00 89.00           C
ATOM   1611 1HB  MET A 118       7.608  15.307  12.204  1.00 89.00           H
ATOM   1612 2HB  MET A 118       7.799  14.560  10.631  1.00 89.00           H
ATOM   1613  CG  MET A 118       8.139  16.690  10.636  1.00 89.00           C
ATOM   1614 1HG  MET A 118       7.825  17.561  11.210  1.00 89.00           H
ATOM   1615 2HG  MET A 118       9.213  16.580  10.785  1.00 89.00           H
ATOM   1616  SD  MET A 118       7.788  16.943   8.904  1.00 89.00           S
ATOM   1617  CE  MET A 118       8.591  15.507   8.212  1.00 89.00           C
ATOM   1618 1HE  MET A 118       9.653  15.531   8.457  1.00 89.00           H
ATOM   1619 2HE  MET A 118       8.143  14.604   8.627  1.00 89.00           H
ATOM   1620 3HE  MET A 118       8.468  15.509   7.129  1.00 89.00           H
ATOM   1621  HN  MET A 118       5.991  16.936  12.460  1.00 89.00           H
ATOM   1622  N   CYS A 119       4.872  13.950  12.379  1.00 93.78           N
ATOM   1623  CA  CYS A 119       4.180  12.722  12.729  1.00 93.78           C
ATOM   1624  C   CYS A 119       2.862  12.675  11.954  1.00 93.78           C
ATOM   1625  O   CYS A 119       2.535  11.660  11.340  1.00 93.78           O
ATOM   1626  HA  CYS A 119       4.833  11.900  12.434  1.00 93.78           H
ATOM   1627  CB  CYS A 119       3.959  12.607  14.239  1.00 93.78           C
ATOM   1628 1HB  CYS A 119       4.919  12.533  14.751  1.00 93.78           H
ATOM   1629 2HB  CYS A 119       3.468  13.506  14.612  1.00 93.78           H
ATOM   1630  SG  CYS A 119       2.936  11.136  14.612  1.00 93.78           S
ATOM   1631  HN  CYS A 119       5.031  14.578  13.142  1.00 93.78           H
ATOM   1632  N   LYS A 120       2.141  13.785  12.008  1.00 91.99           N
ATOM   1633  CA  LYS A 120       0.856  13.877  11.335  1.00 91.99           C
ATOM   1634  C   LYS A 120       1.055  13.656   9.834  1.00 91.99           C
ATOM   1635  O   LYS A 120       0.327  12.882   9.215  1.00 91.99           O
ATOM   1636  HA  LYS A 120       0.227  13.075  11.721  1.00 91.99           H
ATOM   1637  CB  LYS A 120       0.166  15.198  11.677  1.00 91.99           C
ATOM   1638 1HB  LYS A 120       0.857  16.026  11.519  1.00 91.99           H
ATOM   1639 2HB  LYS A 120      -0.678  15.356  11.005  1.00 91.99           H
ATOM   1640  CG  LYS A 120      -0.322  15.203  13.127  1.00 91.99           C
ATOM   1641 1HG  LYS A 120      -1.066  14.419  13.266  1.00 91.99           H
ATOM   1642 2HG  LYS A 120       0.509  14.977  13.795  1.00 91.99           H
ATOM   1643  CD  LYS A 120      -0.926  16.559  13.497  1.00 91.99           C
ATOM   1644 1HD  LYS A 120      -0.176  17.341  13.379  1.00 91.99           H
ATOM   1645 2HD  LYS A 120      -1.743  16.796  12.815  1.00 91.99           H
ATOM   1646  CE  LYS A 120      -1.442  16.555  14.938  1.00 91.99           C
ATOM   1647 1HE  LYS A 120      -0.870  15.843  15.533  1.00 91.99           H
ATOM   1648 2HE  LYS A 120      -1.294  17.537  15.386  1.00 91.99           H
ATOM   1649  NZ  LYS A 120      -2.878  16.198  14.973  1.00 91.99           N
ATOM   1650 1HZ  LYS A 120      -3.169  16.059  15.934  1.00 91.99           H
ATOM   1651 2HZ  LYS A 120      -3.423  16.948  14.560  1.00 91.99           H
ATOM   1652 3HZ  LYS A 120      -3.027  15.344  14.448  1.00 91.99           H
ATOM   1653  HN  LYS A 120       2.421  14.610  12.499  1.00 91.99           H
ATOM   1654  N   VAL A 121       2.044  14.351   9.292  1.00 93.90           N
ATOM   1655  CA  VAL A 121       2.276  14.330   7.858  1.00 93.90           C
ATOM   1656  C   VAL A 121       2.621  12.904   7.423  1.00 93.90           C
ATOM   1657  O   VAL A 121       2.031  12.380   6.479  1.00 93.90           O
ATOM   1658  HA  VAL A 121       1.349  14.631   7.370  1.00 93.90           H
ATOM   1659  CB  VAL A 121       3.358  15.346   7.487  1.00 93.90           C
ATOM   1660  HB  VAL A 121       4.226  15.157   8.119  1.00 93.90           H
ATOM   1661  CG1 VAL A 121       3.792  15.178   6.030  1.00 93.90           C
ATOM   1662 1HG1 VAL A 121       4.191  14.174   5.883  1.00 93.90           H
ATOM   1663 2HG1 VAL A 121       2.934  15.327   5.375  1.00 93.90           H
ATOM   1664 3HG1 VAL A 121       4.562  15.912   5.793  1.00 93.90           H
ATOM   1665  CG2 VAL A 121       2.883  16.776   7.756  1.00 93.90           C
ATOM   1666 1HG2 VAL A 121       1.993  16.981   7.162  1.00 93.90           H
ATOM   1667 2HG2 VAL A 121       2.646  16.887   8.815  1.00 93.90           H
ATOM   1668 3HG2 VAL A 121       3.671  17.478   7.484  1.00 93.90           H
ATOM   1669  HN  VAL A 121       2.680  14.920   9.814  1.00 93.90           H
ATOM   1670  N   VAL A 122       3.574  12.318   8.131  1.00 93.25           N
ATOM   1671  CA  VAL A 122       4.138  11.044   7.717  1.00 93.25           C
ATOM   1672  C   VAL A 122       3.050   9.969   7.768  1.00 93.25           C
ATOM   1673  O   VAL A 122       2.913   9.175   6.839  1.00 93.25           O
ATOM   1674  HA  VAL A 122       4.475  11.153   6.686  1.00 93.25           H
ATOM   1675  CB  VAL A 122       5.355  10.705   8.580  1.00 93.25           C
ATOM   1676  HB  VAL A 122       5.053  10.771   9.626  1.00 93.25           H
ATOM   1677  CG1 VAL A 122       5.831   9.274   8.318  1.00 93.25           C
ATOM   1678 1HG1 VAL A 122       5.029   8.575   8.555  1.00 93.25           H
ATOM   1679 2HG1 VAL A 122       6.107   9.170   7.269  1.00 93.25           H
ATOM   1680 3HG1 VAL A 122       6.697   9.060   8.945  1.00 93.25           H
ATOM   1681  CG2 VAL A 122       6.486  11.710   8.353  1.00 93.25           C
ATOM   1682 1HG2 VAL A 122       6.784  11.690   7.305  1.00 93.25           H
ATOM   1683 2HG2 VAL A 122       6.140  12.710   8.613  1.00 93.25           H
ATOM   1684 3HG2 VAL A 122       7.338  11.445   8.979  1.00 93.25           H
ATOM   1685  HN  VAL A 122       3.961  12.697   8.971  1.00 93.25           H
ATOM   1686  N   ASN A 123       2.305   9.979   8.864  1.00 91.59           N
ATOM   1687  CA  ASN A 123       1.228   9.020   9.045  1.00 91.59           C
ATOM   1688  C   ASN A 123       0.191   9.209   7.936  1.00 91.59           C
ATOM   1689  O   ASN A 123      -0.299   8.234   7.368  1.00 91.59           O
ATOM   1690  HA  ASN A 123       1.706   8.042   9.006  1.00 91.59           H
ATOM   1691  CB  ASN A 123       0.526   9.227  10.389  1.00 91.59           C
ATOM   1692 1HB  ASN A 123       0.648  10.261  10.711  1.00 91.59           H
ATOM   1693 2HB  ASN A 123      -0.544   9.052  10.275  1.00 91.59           H
ATOM   1694  CG  ASN A 123       1.092   8.286  11.454  1.00 91.59           C
ATOM   1695  OD1 ASN A 123       1.791   7.329  11.165  1.00 91.59           O
ATOM   1696  ND2 ASN A 123       0.752   8.610  12.698  1.00 91.59           N
ATOM   1697 1HD2 ASN A 123       0.175   9.409  12.867  1.00 91.59           H
ATOM   1698 2HD2 ASN A 123       1.074   8.055  13.465  1.00 91.59           H
ATOM   1699  HN  ASN A 123       2.426  10.625   9.617  1.00 91.59           H
ATOM   1700  N   SER A 124      -0.113  10.469   7.661  1.00 92.85           N
ATOM   1701  CA  SER A 124      -1.142  10.796   6.690  1.00 92.85           C
ATOM   1702  C   SER A 124      -0.698  10.366   5.291  1.00 92.85           C
ATOM   1703  O   SER A 124      -1.474   9.772   4.544  1.00 92.85           O
ATOM   1704  HA  SER A 124      -2.022  10.233   7.002  1.00 92.85           H
ATOM   1705  CB  SER A 124      -1.462  12.292   6.709  1.00 92.85           C
ATOM   1706 1HB  SER A 124      -0.578  12.855   6.408  1.00 92.85           H
ATOM   1707 2HB  SER A 124      -2.240  12.506   5.976  1.00 92.85           H
ATOM   1708  OG  SER A 124      -1.888  12.731   7.996  1.00 92.85           O
ATOM   1709  HG  SER A 124      -1.201  13.339   8.394  1.00 92.85           H
ATOM   1710  HN  SER A 124       0.331  11.257   8.089  1.00 92.85           H
ATOM   1711  N   MET A 125       0.550  10.682   4.978  1.00 87.12           N
ATOM   1712  CA  MET A 125       1.100  10.357   3.673  1.00 87.12           C
ATOM   1713  C   MET A 125       1.061   8.848   3.421  1.00 87.12           C
ATOM   1714  O   MET A 125       0.641   8.403   2.354  1.00 87.12           O
ATOM   1715  HA  MET A 125       0.463  10.869   2.951  1.00 87.12           H
ATOM   1716  CB  MET A 125       2.545  10.851   3.589  1.00 87.12           C
ATOM   1717 1HB  MET A 125       3.069  10.613   4.515  1.00 87.12           H
ATOM   1718 2HB  MET A 125       3.066  10.331   2.786  1.00 87.12           H
ATOM   1719  CG  MET A 125       2.595  12.361   3.343  1.00 87.12           C
ATOM   1720 1HG  MET A 125       2.007  12.613   2.461  1.00 87.12           H
ATOM   1721 2HG  MET A 125       2.149  12.890   4.186  1.00 87.12           H
ATOM   1722  SD  MET A 125       4.286  12.887   3.120  1.00 87.12           S
ATOM   1723  CE  MET A 125       4.617  12.190   1.510  1.00 87.12           C
ATOM   1724 1HE  MET A 125       4.492  11.108   1.550  1.00 87.12           H
ATOM   1725 2HE  MET A 125       3.922  12.610   0.782  1.00 87.12           H
ATOM   1726 3HE  MET A 125       5.639  12.427   1.215  1.00 87.12           H
ATOM   1727  HN  MET A 125       1.181  11.150   5.597  1.00 87.12           H
ATOM   1728  N   TYR A 126       1.504   8.102   4.423  1.00 88.30           N
ATOM   1729  CA  TYR A 126       1.548   6.654   4.315  1.00 88.30           C
ATOM   1730  C   TYR A 126       0.167   6.088   3.979  1.00 88.30           C
ATOM   1731  O   TYR A 126       0.029   5.284   3.058  1.00 88.30           O
ATOM   1732  HA  TYR A 126       2.242   6.396   3.515  1.00 88.30           H
ATOM   1733  CB  TYR A 126       1.975   6.141   5.692  1.00 88.30           C
ATOM   1734 1HB  TYR A 126       3.031   6.365   5.840  1.00 88.30           H
ATOM   1735 2HB  TYR A 126       1.422   6.685   6.458  1.00 88.30           H
ATOM   1736  CG  TYR A 126       1.753   4.640   5.893  1.00 88.30           C
ATOM   1737  CD1 TYR A 126       0.702   4.196   6.668  1.00 88.30           C
ATOM   1738  HD1 TYR A 126       0.029   4.914   7.137  1.00 88.30           H
ATOM   1739  CD2 TYR A 126       2.606   3.732   5.299  1.00 88.30           C
ATOM   1740  HD2 TYR A 126       3.436   4.083   4.687  1.00 88.30           H
ATOM   1741  CE1 TYR A 126       0.493   2.784   6.858  1.00 88.30           C
ATOM   1742  HE1 TYR A 126      -0.333   2.419   7.467  1.00 88.30           H
ATOM   1743  CE2 TYR A 126       2.397   2.319   5.489  1.00 88.30           C
ATOM   1744  HE2 TYR A 126       3.063   1.591   5.026  1.00 88.30           H
ATOM   1745  CZ  TYR A 126       1.352   1.915   6.258  1.00 88.30           C
ATOM   1746  OH  TYR A 126       1.155   0.581   6.437  1.00 88.30           O
ATOM   1747  HH  TYR A 126       1.142   0.116   5.552  1.00 88.30           H
ATOM   1748  HN  TYR A 126       1.830   8.471   5.294  1.00 88.30           H
ATOM   1749  N   LYS A 127      -0.821   6.529   4.743  1.00 86.42           N
ATOM   1750  CA  LYS A 127      -2.153   5.955   4.652  1.00 86.42           C
ATOM   1751  C   LYS A 127      -2.789   6.363   3.322  1.00 86.42           C
ATOM   1752  O   LYS A 127      -3.448   5.554   2.671  1.00 86.42           O
ATOM   1753  HA  LYS A 127      -2.042   4.871   4.664  1.00 86.42           H
ATOM   1754  CB  LYS A 127      -2.987   6.339   5.876  1.00 86.42           C
ATOM   1755 1HB  LYS A 127      -2.402   6.183   6.783  1.00 86.42           H
ATOM   1756 2HB  LYS A 127      -3.233   7.400   5.835  1.00 86.42           H
ATOM   1757  CG  LYS A 127      -4.273   5.513   5.944  1.00 86.42           C
ATOM   1758 1HG  LYS A 127      -4.912   5.759   5.096  1.00 86.42           H
ATOM   1759 2HG  LYS A 127      -4.033   4.452   5.864  1.00 86.42           H
ATOM   1760  CD  LYS A 127      -5.025   5.775   7.250  1.00 86.42           C
ATOM   1761 1HD  LYS A 127      -4.409   5.469   8.096  1.00 86.42           H
ATOM   1762 2HD  LYS A 127      -5.209   6.844   7.360  1.00 86.42           H
ATOM   1763  CE  LYS A 127      -6.354   5.018   7.279  1.00 86.42           C
ATOM   1764 1HE  LYS A 127      -6.920   5.230   6.372  1.00 86.42           H
ATOM   1765 2HE  LYS A 127      -6.167   3.944   7.294  1.00 86.42           H
ATOM   1766  NZ  LYS A 127      -7.146   5.406   8.468  1.00 86.42           N
ATOM   1767 1HZ  LYS A 127      -8.083   5.026   8.389  1.00 86.42           H
ATOM   1768 2HZ  LYS A 127      -6.702   5.041   9.303  1.00 86.42           H
ATOM   1769 3HZ  LYS A 127      -7.195   6.417   8.525  1.00 86.42           H
ATOM   1770  HN  LYS A 127      -0.723   7.264   5.414  1.00 86.42           H
ATOM   1771  N   MET A 128      -2.570   7.618   2.958  1.00 87.72           N
ATOM   1772  CA  MET A 128      -3.115   8.144   1.718  1.00 87.72           C
ATOM   1773  C   MET A 128      -2.603   7.351   0.514  1.00 87.72           C
ATOM   1774  O   MET A 128      -3.381   6.974  -0.361  1.00 87.72           O
ATOM   1775  HA  MET A 128      -4.196   8.032   1.802  1.00 87.72           H
ATOM   1776  CB  MET A 128      -2.718   9.614   1.568  1.00 87.72           C
ATOM   1777 1HB  MET A 128      -3.074  10.180   2.429  1.00 87.72           H
ATOM   1778 2HB  MET A 128      -1.631   9.701   1.556  1.00 87.72           H
ATOM   1779  CG  MET A 128      -3.297  10.210   0.284  1.00 87.72           C
ATOM   1780 1HG  MET A 128      -2.931   9.657  -0.581  1.00 87.72           H
ATOM   1781 2HG  MET A 128      -4.383  10.115   0.286  1.00 87.72           H
ATOM   1782  SD  MET A 128      -2.837  11.930   0.147  1.00 87.72           S
ATOM   1783  CE  MET A 128      -3.542  12.313  -1.447  1.00 87.72           C
ATOM   1784 1HE  MET A 128      -3.093  11.673  -2.207  1.00 87.72           H
ATOM   1785 2HE  MET A 128      -4.618  12.144  -1.419  1.00 87.72           H
ATOM   1786 3HE  MET A 128      -3.345  13.358  -1.690  1.00 87.72           H
ATOM   1787  HN  MET A 128      -2.031   8.270   3.492  1.00 87.72           H
ATOM   1788  N   ASN A 129      -1.298   7.123   0.508  1.00 85.14           N
ATOM   1789  CA  ASN A 129      -0.655   6.488  -0.630  1.00 85.14           C
ATOM   1790  C   ASN A 129      -0.979   4.993  -0.626  1.00 85.14           C
ATOM   1791  O   ASN A 129      -1.072   4.372  -1.683  1.00 85.14           O
ATOM   1792  HA  ASN A 129      -1.054   6.999  -1.506  1.00 85.14           H
ATOM   1793  CB  ASN A 129       0.866   6.643  -0.560  1.00 85.14           C
ATOM   1794 1HB  ASN A 129       1.224   6.312   0.416  1.00 85.14           H
ATOM   1795 2HB  ASN A 129       1.335   6.001  -1.305  1.00 85.14           H
ATOM   1796  CG  ASN A 129       1.281   8.096  -0.796  1.00 85.14           C
ATOM   1797  OD1 ASN A 129       0.861   8.743  -1.741  1.00 85.14           O
ATOM   1798  ND2 ASN A 129       2.128   8.571   0.113  1.00 85.14           N
ATOM   1799 1HD2 ASN A 129       2.435   7.987   0.864  1.00 85.14           H
ATOM   1800 2HD2 ASN A 129       2.459   9.513   0.044  1.00 85.14           H
ATOM   1801  HN  ASN A 129      -0.685   7.362   1.261  1.00 85.14           H
ATOM   1802  N   PHE A 130      -1.141   4.459   0.575  1.00 87.81           N
ATOM   1803  CA  PHE A 130      -1.543   3.071   0.729  1.00 87.81           C
ATOM   1804  C   PHE A 130      -2.823   2.780  -0.058  1.00 87.81           C
ATOM   1805  O   PHE A 130      -2.861   1.856  -0.868  1.00 87.81           O
ATOM   1806  HA  PHE A 130      -0.732   2.455   0.341  1.00 87.81           H
ATOM   1807  CB  PHE A 130      -1.812   2.845   2.218  1.00 87.81           C
ATOM   1808 1HB  PHE A 130      -0.876   2.954   2.767  1.00 87.81           H
ATOM   1809 2HB  PHE A 130      -2.485   3.624   2.578  1.00 87.81           H
ATOM   1810  CG  PHE A 130      -2.419   1.478   2.541  1.00 87.81           C
ATOM   1811  CD1 PHE A 130      -3.755   1.364   2.765  1.00 87.81           C
ATOM   1812  HD1 PHE A 130      -4.394   2.245   2.714  1.00 87.81           H
ATOM   1813  CD2 PHE A 130      -1.622   0.378   2.604  1.00 87.81           C
ATOM   1814  HD2 PHE A 130      -0.551   0.470   2.425  1.00 87.81           H
ATOM   1815  CE1 PHE A 130      -4.319   0.095   3.064  1.00 87.81           C
ATOM   1816  HE1 PHE A 130      -5.390   0.003   3.244  1.00 87.81           H
ATOM   1817  CE2 PHE A 130      -2.185  -0.890   2.903  1.00 87.81           C
ATOM   1818  HE2 PHE A 130      -1.546  -1.772   2.954  1.00 87.81           H
ATOM   1819  CZ  PHE A 130      -3.522  -1.005   3.127  1.00 87.81           C
ATOM   1820  HZ  PHE A 130      -3.954  -1.979   3.357  1.00 87.81           H
ATOM   1821  HN  PHE A 130      -1.003   4.956   1.432  1.00 87.81           H
ATOM   1822  N   TYR A 131      -3.840   3.587   0.209  1.00 92.67           N
ATOM   1823  CA  TYR A 131      -5.122   3.419  -0.452  1.00 92.67           C
ATOM   1824  C   TYR A 131      -5.010   3.716  -1.949  1.00 92.67           C
ATOM   1825  O   TYR A 131      -5.591   3.009  -2.771  1.00 92.67           O
ATOM   1826  HA  TYR A 131      -5.437   2.384  -0.318  1.00 92.67           H
ATOM   1827  CB  TYR A 131      -6.065   4.439   0.189  1.00 92.67           C
ATOM   1828 1HB  TYR A 131      -5.535   5.384   0.307  1.00 92.67           H
ATOM   1829 2HB  TYR A 131      -6.899   4.624  -0.488  1.00 92.67           H
ATOM   1830  CG  TYR A 131      -6.617   4.008   1.549  1.00 92.67           C
ATOM   1831  CD1 TYR A 131      -7.287   2.808   1.673  1.00 92.67           C
ATOM   1832  HD1 TYR A 131      -7.423   2.167   0.801  1.00 92.67           H
ATOM   1833  CD2 TYR A 131      -6.444   4.818   2.653  1.00 92.67           C
ATOM   1834  HD2 TYR A 131      -5.914   5.766   2.555  1.00 92.67           H
ATOM   1835  CE1 TYR A 131      -7.806   2.401   2.953  1.00 92.67           C
ATOM   1836  HE1 TYR A 131      -8.338   1.456   3.064  1.00 92.67           H
ATOM   1837  CE2 TYR A 131      -6.963   4.412   3.933  1.00 92.67           C
ATOM   1838  HE2 TYR A 131      -6.834   5.043   4.812  1.00 92.67           H
ATOM   1839  CZ  TYR A 131      -7.619   3.224   4.020  1.00 92.67           C
ATOM   1840  OH  TYR A 131      -8.109   2.840   5.229  1.00 92.67           O
ATOM   1841  HH  TYR A 131      -8.344   3.645   5.774  1.00 92.67           H
ATOM   1842  HN  TYR A 131      -3.797   4.343   0.863  1.00 92.67           H
ATOM   1843  N   SER A 132      -4.260   4.763  -2.257  1.00 92.59           N
ATOM   1844  CA  SER A 132      -4.137   5.218  -3.632  1.00 92.59           C
ATOM   1845  C   SER A 132      -3.549   4.104  -4.501  1.00 92.59           C
ATOM   1846  O   SER A 132      -4.048   3.834  -5.592  1.00 92.59           O
ATOM   1847  HA  SER A 132      -5.153   5.454  -3.949  1.00 92.59           H
ATOM   1848  CB  SER A 132      -3.271   6.475  -3.722  1.00 92.59           C
ATOM   1849 1HB  SER A 132      -2.270   6.253  -3.351  1.00 92.59           H
ATOM   1850 2HB  SER A 132      -3.165   6.770  -4.766  1.00 92.59           H
ATOM   1851  OG  SER A 132      -3.822   7.558  -2.977  1.00 92.59           O
ATOM   1852  HG  SER A 132      -3.385   7.613  -2.079  1.00 92.59           H
ATOM   1853  HN  SER A 132      -3.742   5.297  -1.588  1.00 92.59           H
ATOM   1854  N   CYS A 133      -2.496   3.488  -3.984  1.00 92.17           N
ATOM   1855  CA  CYS A 133      -1.797   2.452  -4.725  1.00 92.17           C
ATOM   1856  C   CYS A 133      -2.789   1.329  -5.032  1.00 92.17           C
ATOM   1857  O   CYS A 133      -2.917   0.906  -6.180  1.00 92.17           O
ATOM   1858  HA  CYS A 133      -1.437   2.914  -5.645  1.00 92.17           H
ATOM   1859  CB  CYS A 133      -0.573   1.940  -3.963  1.00 92.17           C
ATOM   1860 1HB  CYS A 133      -0.849   1.693  -2.938  1.00 92.17           H
ATOM   1861 2HB  CYS A 133      -0.205   1.023  -4.423  1.00 92.17           H
ATOM   1862  SG  CYS A 133       0.743   3.212  -3.966  1.00 92.17           S
ATOM   1863  HG  CYS A 133       0.252   3.922  -2.954  1.00 92.17           H
ATOM   1864  HN  CYS A 133      -2.122   3.686  -3.078  1.00 92.17           H
ATOM   1865  N   VAL A 134      -3.465   0.877  -3.987  1.00 90.23           N
ATOM   1866  CA  VAL A 134      -4.284  -0.319  -4.085  1.00 90.23           C
ATOM   1867  C   VAL A 134      -5.478  -0.041  -5.001  1.00 90.23           C
ATOM   1868  O   VAL A 134      -5.884  -0.904  -5.777  1.00 90.23           O
ATOM   1869  HA  VAL A 134      -3.672  -1.101  -4.534  1.00 90.23           H
ATOM   1870  CB  VAL A 134      -4.699  -0.786  -2.688  1.00 90.23           C
ATOM   1871  HB  VAL A 134      -5.298   0.004  -2.235  1.00 90.23           H
ATOM   1872  CG1 VAL A 134      -5.564  -2.045  -2.765  1.00 90.23           C
ATOM   1873 1HG1 VAL A 134      -6.463  -1.834  -3.344  1.00 90.23           H
ATOM   1874 2HG1 VAL A 134      -5.000  -2.844  -3.247  1.00 90.23           H
ATOM   1875 3HG1 VAL A 134      -5.844  -2.355  -1.759  1.00 90.23           H
ATOM   1876  CG2 VAL A 134      -3.474  -1.015  -1.801  1.00 90.23           C
ATOM   1877 1HG2 VAL A 134      -2.838  -1.778  -2.249  1.00 90.23           H
ATOM   1878 2HG2 VAL A 134      -2.914  -0.084  -1.706  1.00 90.23           H
ATOM   1879 3HG2 VAL A 134      -3.797  -1.346  -0.814  1.00 90.23           H
ATOM   1880  HN  VAL A 134      -3.460   1.313  -3.086  1.00 90.23           H
ATOM   1881  N   LEU A 135      -6.006   1.168  -4.880  1.00 93.97           N
ATOM   1882  CA  LEU A 135      -7.155   1.566  -5.676  1.00 93.97           C
ATOM   1883  C   LEU A 135      -6.737   1.686  -7.143  1.00 93.97           C
ATOM   1884  O   LEU A 135      -7.520   1.382  -8.042  1.00 93.97           O
ATOM   1885  HA  LEU A 135      -7.900   0.774  -5.592  1.00 93.97           H
ATOM   1886  CB  LEU A 135      -7.784   2.841  -5.109  1.00 93.97           C
ATOM   1887 1HB  LEU A 135      -7.000   3.589  -4.994  1.00 93.97           H
ATOM   1888 2HB  LEU A 135      -8.490   3.230  -5.842  1.00 93.97           H
ATOM   1889  CG  LEU A 135      -8.511   2.693  -3.771  1.00 93.97           C
ATOM   1890  HG  LEU A 135      -7.815   2.263  -3.051  1.00 93.97           H
ATOM   1891  CD1 LEU A 135      -8.940   4.056  -3.226  1.00 93.97           C
ATOM   1892 1HD1 LEU A 135      -8.060   4.682  -3.079  1.00 93.97           H
ATOM   1893 2HD1 LEU A 135      -9.612   4.537  -3.938  1.00 93.97           H
ATOM   1894 3HD1 LEU A 135      -9.454   3.922  -2.275  1.00 93.97           H
ATOM   1895  CD2 LEU A 135      -9.691   1.726  -3.892  1.00 93.97           C
ATOM   1896 1HD2 LEU A 135     -10.396   2.104  -4.632  1.00 93.97           H
ATOM   1897 2HD2 LEU A 135      -9.328   0.747  -4.203  1.00 93.97           H
ATOM   1898 3HD2 LEU A 135     -10.189   1.639  -2.926  1.00 93.97           H
ATOM   1899  HN  LEU A 135      -5.663   1.869  -4.254  1.00 93.97           H
ATOM   1900  N   LEU A 136      -5.504   2.129  -7.339  1.00 93.82           N
ATOM   1901  CA  LEU A 136      -4.967   2.277  -8.681  1.00 93.82           C
ATOM   1902  C   LEU A 136      -4.770   0.893  -9.303  1.00 93.82           C
ATOM   1903  O   LEU A 136      -5.104   0.678 -10.467  1.00 93.82           O
ATOM   1904  HA  LEU A 136      -5.707   2.818  -9.271  1.00 93.82           H
ATOM   1905  CB  LEU A 136      -3.696   3.127  -8.658  1.00 93.82           C
ATOM   1906 1HB  LEU A 136      -3.068   2.786  -7.835  1.00 93.82           H
ATOM   1907 2HB  LEU A 136      -3.142   2.942  -9.579  1.00 93.82           H
ATOM   1908  CG  LEU A 136      -3.901   4.637  -8.514  1.00 93.82           C
ATOM   1909  HG  LEU A 136      -4.586   4.811  -7.684  1.00 93.82           H
ATOM   1910  CD1 LEU A 136      -2.585   5.338  -8.169  1.00 93.82           C
ATOM   1911 1HD1 LEU A 136      -2.201   4.946  -7.227  1.00 93.82           H
ATOM   1912 2HD1 LEU A 136      -1.859   5.158  -8.961  1.00 93.82           H
ATOM   1913 3HD1 LEU A 136      -2.760   6.410  -8.072  1.00 93.82           H
ATOM   1914  CD2 LEU A 136      -4.551   5.224  -9.768  1.00 93.82           C
ATOM   1915 1HD2 LEU A 136      -3.911   5.039 -10.630  1.00 93.82           H
ATOM   1916 2HD2 LEU A 136      -5.521   4.753  -9.928  1.00 93.82           H
ATOM   1917 3HD2 LEU A 136      -4.686   6.298  -9.639  1.00 93.82           H
ATOM   1918  HN  LEU A 136      -4.877   2.384  -6.603  1.00 93.82           H
ATOM   1919  N   ILE A 137      -4.229  -0.010  -8.498  1.00 91.14           N
ATOM   1920  CA  ILE A 137      -4.000  -1.372  -8.950  1.00 91.14           C
ATOM   1921  C   ILE A 137      -5.331  -1.994  -9.378  1.00 91.14           C
ATOM   1922  O   ILE A 137      -5.396  -2.697 -10.385  1.00 91.14           O
ATOM   1923  HA  ILE A 137      -3.346  -1.323  -9.820  1.00 91.14           H
ATOM   1924  CB  ILE A 137      -3.263  -2.176  -7.876  1.00 91.14           C
ATOM   1925  HB  ILE A 137      -3.745  -1.986  -6.917  1.00 91.14           H
ATOM   1926  CG1 ILE A 137      -1.809  -1.716  -7.749  1.00 91.14           C
ATOM   1927 1HG1 ILE A 137      -1.241  -2.052  -8.616  1.00 91.14           H
ATOM   1928 2HG1 ILE A 137      -1.767  -0.627  -7.743  1.00 91.14           H
ATOM   1929  CG2 ILE A 137      -3.368  -3.678  -8.146  1.00 91.14           C
ATOM   1930 1HG2 ILE A 137      -4.417  -3.974  -8.146  1.00 91.14           H
ATOM   1931 2HG2 ILE A 137      -2.927  -3.904  -9.116  1.00 91.14           H
ATOM   1932 3HG2 ILE A 137      -2.836  -4.225  -7.368  1.00 91.14           H
ATOM   1933  CD1 ILE A 137      -1.171  -2.264  -6.471  1.00 91.14           C
ATOM   1934 1HD1 ILE A 137      -1.727  -1.906  -5.604  1.00 91.14           H
ATOM   1935 2HD1 ILE A 137      -1.193  -3.354  -6.492  1.00 91.14           H
ATOM   1936 3HD1 ILE A 137      -0.138  -1.922  -6.405  1.00 91.14           H
ATOM   1937  HN  ILE A 137      -3.950   0.175  -7.556  1.00 91.14           H
ATOM   1938  N   MET A 138      -6.359  -1.713  -8.591  1.00 91.03           N
ATOM   1939  CA  MET A 138      -7.693  -2.198  -8.901  1.00 91.03           C
ATOM   1940  C   MET A 138      -8.173  -1.657 -10.250  1.00 91.03           C
ATOM   1941  O   MET A 138      -8.719  -2.402 -11.062  1.00 91.03           O
ATOM   1942  HA  MET A 138      -7.608  -3.283  -8.946  1.00 91.03           H
ATOM   1943  CB  MET A 138      -8.664  -1.761  -7.801  1.00 91.03           C
ATOM   1944 1HB  MET A 138      -8.316  -2.130  -6.837  1.00 91.03           H
ATOM   1945 2HB  MET A 138      -8.682  -0.673  -7.739  1.00 91.03           H
ATOM   1946  CG  MET A 138     -10.075  -2.286  -8.076  1.00 91.03           C
ATOM   1947 1HG  MET A 138     -10.402  -1.972  -9.067  1.00 91.03           H
ATOM   1948 2HG  MET A 138     -10.074  -3.376  -8.071  1.00 91.03           H
ATOM   1949  SD  MET A 138     -11.205  -1.673  -6.838  1.00 91.03           S
ATOM   1950  CE  MET A 138     -11.283   0.046  -7.314  1.00 91.03           C
ATOM   1951 1HE  MET A 138     -10.287   0.484  -7.259  1.00 91.03           H
ATOM   1952 2HE  MET A 138     -11.659   0.124  -8.334  1.00 91.03           H
ATOM   1953 3HE  MET A 138     -11.952   0.580  -6.639  1.00 91.03           H
ATOM   1954  HN  MET A 138      -6.291  -1.167  -7.756  1.00 91.03           H
ATOM   1955  N   CYS A 139      -7.952  -0.366 -10.446  1.00 93.61           N
ATOM   1956  CA  CYS A 139      -8.411   0.297 -11.655  1.00 93.61           C
ATOM   1957  C   CYS A 139      -7.651  -0.294 -12.844  1.00 93.61           C
ATOM   1958  O   CYS A 139      -8.210  -0.443 -13.930  1.00 93.61           O
ATOM   1959  HA  CYS A 139      -9.478   0.092 -11.738  1.00 93.61           H
ATOM   1960  CB  CYS A 139      -8.243   1.815 -11.567  1.00 93.61           C
ATOM   1961 1HB  CYS A 139      -7.237   2.058 -11.223  1.00 93.61           H
ATOM   1962 2HB  CYS A 139      -8.358   2.260 -12.555  1.00 93.61           H
ATOM   1963  SG  CYS A 139      -9.482   2.516 -10.418  1.00 93.61           S
ATOM   1964  HG  CYS A 139      -8.866   2.139  -9.301  1.00 93.61           H
ATOM   1965  HN  CYS A 139      -7.469   0.224  -9.798  1.00 93.61           H
ATOM   1966  N   ILE A 140      -6.388  -0.613 -12.600  1.00 90.05           N
ATOM   1967  CA  ILE A 140      -5.551  -1.199 -13.632  1.00 90.05           C
ATOM   1968  C   ILE A 140      -6.163  -2.526 -14.086  1.00 90.05           C
ATOM   1969  O   ILE A 140      -6.166  -2.837 -15.276  1.00 90.05           O
ATOM   1970  HA  ILE A 140      -5.547  -0.513 -14.479  1.00 90.05           H
ATOM   1971  CB  ILE A 140      -4.106  -1.324 -13.144  1.00 90.05           C
ATOM   1972  HB  ILE A 140      -4.121  -1.745 -12.139  1.00 90.05           H
ATOM   1973  CG1 ILE A 140      -3.439   0.050 -13.050  1.00 90.05           C
ATOM   1974 1HG1 ILE A 140      -3.195   0.409 -14.049  1.00 90.05           H
ATOM   1975 2HG1 ILE A 140      -4.136   0.767 -12.615  1.00 90.05           H
ATOM   1976  CG2 ILE A 140      -3.311  -2.288 -14.026  1.00 90.05           C
ATOM   1977 1HG2 ILE A 140      -3.775  -3.274 -13.998  1.00 90.05           H
ATOM   1978 2HG2 ILE A 140      -3.303  -1.919 -15.052  1.00 90.05           H
ATOM   1979 3HG2 ILE A 140      -2.288  -2.358 -13.657  1.00 90.05           H
ATOM   1980  CD1 ILE A 140      -2.169  -0.015 -12.200  1.00 90.05           C
ATOM   1981 1HD1 ILE A 140      -2.421  -0.351 -11.194  1.00 90.05           H
ATOM   1982 2HD1 ILE A 140      -1.465  -0.715 -12.651  1.00 90.05           H
ATOM   1983 3HD1 ILE A 140      -1.714   0.975 -12.149  1.00 90.05           H
ATOM   1984  HN  ILE A 140      -5.938  -0.477 -11.717  1.00 90.05           H
ATOM   1985  N   SER A 141      -6.668  -3.272 -13.114  1.00 88.64           N
ATOM   1986  CA  SER A 141      -7.248  -4.574 -13.395  1.00 88.64           C
ATOM   1987  C   SER A 141      -8.489  -4.415 -14.276  1.00 88.64           C
ATOM   1988  O   SER A 141      -8.705  -5.201 -15.197  1.00 88.64           O
ATOM   1989  HA  SER A 141      -6.472  -5.128 -13.922  1.00 88.64           H
ATOM   1990  CB  SER A 141      -7.607  -5.307 -12.101  1.00 88.64           C
ATOM   1991 1HB  SER A 141      -7.685  -6.376 -12.299  1.00 88.64           H
ATOM   1992 2HB  SER A 141      -6.805  -5.175 -11.375  1.00 88.64           H
ATOM   1993  OG  SER A 141      -8.832  -4.838 -11.544  1.00 88.64           O
ATOM   1994  HG  SER A 141      -8.673  -3.996 -11.027  1.00 88.64           H
ATOM   1995  HN  SER A 141      -6.683  -3.000 -12.152  1.00 88.64           H
ATOM   1996  N   VAL A 142      -9.271  -3.393 -13.963  1.00 90.30           N
ATOM   1997  CA  VAL A 142     -10.489  -3.126 -14.709  1.00 90.30           C
ATOM   1998  C   VAL A 142     -10.127  -2.689 -16.130  1.00 90.30           C
ATOM   1999  O   VAL A 142     -10.773  -3.099 -17.093  1.00 90.30           O
ATOM   2000  HA  VAL A 142     -11.053  -4.058 -14.762  1.00 90.30           H
ATOM   2001  CB  VAL A 142     -11.343  -2.097 -13.967  1.00 90.30           C
ATOM   2002  HB  VAL A 142     -10.750  -1.189 -13.853  1.00 90.30           H
ATOM   2003  CG1 VAL A 142     -12.596  -1.742 -14.770  1.00 90.30           C
ATOM   2004 1HG1 VAL A 142     -12.304  -1.324 -15.733  1.00 90.30           H
ATOM   2005 2HG1 VAL A 142     -13.192  -2.641 -14.929  1.00 90.30           H
ATOM   2006 3HG1 VAL A 142     -13.185  -1.008 -14.219  1.00 90.30           H
ATOM   2007  CG2 VAL A 142     -11.711  -2.596 -12.568  1.00 90.30           C
ATOM   2008 1HG2 VAL A 142     -12.276  -3.524 -12.651  1.00 90.30           H
ATOM   2009 2HG2 VAL A 142     -10.801  -2.774 -11.995  1.00 90.30           H
ATOM   2010 3HG2 VAL A 142     -12.318  -1.845 -12.062  1.00 90.30           H
ATOM   2011  HN  VAL A 142      -9.084  -2.754 -13.217  1.00 90.30           H
ATOM   2012  N   ASP A 143      -9.094  -1.863 -16.216  1.00 85.46           N
ATOM   2013  CA  ASP A 143      -8.669  -1.328 -17.497  1.00 85.46           C
ATOM   2014  C   ASP A 143      -8.236  -2.478 -18.408  1.00 85.46           C
ATOM   2015  O   ASP A 143      -8.578  -2.502 -19.589  1.00 85.46           O
ATOM   2016  HA  ASP A 143      -9.535  -0.792 -17.886  1.00 85.46           H
ATOM   2017  CB  ASP A 143      -7.477  -0.383 -17.331  1.00 85.46           C
ATOM   2018 1HB  ASP A 143      -7.750   0.441 -16.672  1.00 85.46           H
ATOM   2019 2HB  ASP A 143      -6.652  -0.912 -16.855  1.00 85.46           H
ATOM   2020  CG  ASP A 143      -7.022   0.170 -18.684  1.00 85.46           C
ATOM   2021  OD1 ASP A 143      -7.847   0.859 -19.322  1.00 85.46           O
ATOM   2022  OD2 ASP A 143      -5.860  -0.110 -19.049  1.00 85.46           O
ATOM   2023  HN  ASP A 143      -8.553  -1.561 -15.431  1.00 85.46           H
ATOM   2024  N   ARG A 144      -7.490  -3.404 -17.824  1.00 74.15           N
ATOM   2025  CA  ARG A 144      -6.994  -4.547 -18.572  1.00 74.15           C
ATOM   2026  C   ARG A 144      -8.161  -5.400 -19.073  1.00 74.15           C
ATOM   2027  O   ARG A 144      -8.131  -5.901 -20.196  1.00 74.15           O
ATOM   2028  HA  ARG A 144      -6.438  -4.116 -19.404  1.00 74.15           H
ATOM   2029  CB  ARG A 144      -6.073  -5.412 -17.709  1.00 74.15           C
ATOM   2030 1HB  ARG A 144      -6.514  -5.547 -16.722  1.00 74.15           H
ATOM   2031 2HB  ARG A 144      -5.978  -6.403 -18.153  1.00 74.15           H
ATOM   2032  CG  ARG A 144      -4.689  -4.773 -17.574  1.00 74.15           C
ATOM   2033 1HG  ARG A 144      -4.303  -4.521 -18.561  1.00 74.15           H
ATOM   2034 2HG  ARG A 144      -4.769  -3.841 -17.015  1.00 74.15           H
ATOM   2035  CD  ARG A 144      -3.716  -5.718 -16.866  1.00 74.15           C
ATOM   2036 1HD  ARG A 144      -4.050  -5.898 -15.844  1.00 74.15           H
ATOM   2037 2HD  ARG A 144      -3.701  -6.683 -17.371  1.00 74.15           H
ATOM   2038  NE  ARG A 144      -2.357  -5.131 -16.857  1.00 74.15           N
ATOM   2039  HE  ARG A 144      -2.260  -4.170 -17.116  1.00 74.15           H
ATOM   2040  CZ  ARG A 144      -1.249  -5.807 -16.524  1.00 74.15           C
ATOM   2041  NH1 ARG A 144      -1.321  -7.097 -16.169  1.00 74.15           N
ATOM   2042 1HH1 ARG A 144      -2.205  -7.562 -16.151  1.00 74.15           H
ATOM   2043 2HH1 ARG A 144      -0.489  -7.594 -15.921  1.00 74.15           H
ATOM   2044  NH2 ARG A 144      -0.069  -5.173 -16.552  1.00 74.15           N
ATOM   2045 1HH2 ARG A 144       0.768  -5.663 -16.306  1.00 74.15           H
ATOM   2046 2HH2 ARG A 144      -0.024  -4.210 -16.818  1.00 74.15           H
ATOM   2047  HN  ARG A 144      -7.224  -3.383 -16.860  1.00 74.15           H
ATOM   2048  N   TYR A 145      -9.162  -5.539 -18.216  1.00 86.31           N
ATOM   2049  CA  TYR A 145     -10.363  -6.271 -18.580  1.00 86.31           C
ATOM   2050  C   TYR A 145     -11.016  -5.669 -19.825  1.00 86.31           C
ATOM   2051  O   TYR A 145     -11.329  -6.385 -20.775  1.00 86.31           O
ATOM   2052  HA  TYR A 145     -10.078  -7.302 -18.790  1.00 86.31           H
ATOM   2053  CB  TYR A 145     -11.321  -6.125 -17.396  1.00 86.31           C
ATOM   2054 1HB  TYR A 145     -10.982  -6.771 -16.585  1.00 86.31           H
ATOM   2055 2HB  TYR A 145     -11.274  -5.100 -17.027  1.00 86.31           H
ATOM   2056  CG  TYR A 145     -12.775  -6.467 -17.726  1.00 86.31           C
ATOM   2057  CD1 TYR A 145     -13.704  -5.458 -17.879  1.00 86.31           C
ATOM   2058  HD1 TYR A 145     -13.401  -4.417 -17.764  1.00 86.31           H
ATOM   2059  CD2 TYR A 145     -13.158  -7.785 -17.871  1.00 86.31           C
ATOM   2060  HD2 TYR A 145     -12.425  -8.582 -17.750  1.00 86.31           H
ATOM   2061  CE1 TYR A 145     -15.073  -5.780 -18.189  1.00 86.31           C
ATOM   2062  HE1 TYR A 145     -15.816  -4.992 -18.313  1.00 86.31           H
ATOM   2063  CE2 TYR A 145     -14.527  -8.107 -18.181  1.00 86.31           C
ATOM   2064  HE2 TYR A 145     -14.843  -9.143 -18.299  1.00 86.31           H
ATOM   2065  CZ  TYR A 145     -15.417  -7.088 -18.325  1.00 86.31           C
ATOM   2066  OH  TYR A 145     -16.709  -7.392 -18.619  1.00 86.31           O
ATOM   2067  HH  TYR A 145     -16.814  -8.382 -18.718  1.00 86.31           H
ATOM   2068  HN  TYR A 145      -9.161  -5.163 -17.289  1.00 86.31           H
ATOM   2069  N   ILE A 146     -11.201  -4.357 -19.782  1.00 83.39           N
ATOM   2070  CA  ILE A 146     -11.867  -3.659 -20.868  1.00 83.39           C
ATOM   2071  C   ILE A 146     -11.045  -3.816 -22.149  1.00 83.39           C
ATOM   2072  O   ILE A 146     -11.602  -4.006 -23.229  1.00 83.39           O
ATOM   2073  HA  ILE A 146     -12.835  -4.137 -21.019  1.00 83.39           H
ATOM   2074  CB  ILE A 146     -12.136  -2.203 -20.484  1.00 83.39           C
ATOM   2075  HB  ILE A 146     -11.198  -1.760 -20.147  1.00 83.39           H
ATOM   2076  CG1 ILE A 146     -13.122  -2.116 -19.318  1.00 83.39           C
ATOM   2077 1HG1 ILE A 146     -14.124  -2.371 -19.665  1.00 83.39           H
ATOM   2078 2HG1 ILE A 146     -12.854  -2.846 -18.555  1.00 83.39           H
ATOM   2079  CG2 ILE A 146     -12.606  -1.394 -21.695  1.00 83.39           C
ATOM   2080 1HG2 ILE A 146     -11.838  -1.416 -22.468  1.00 83.39           H
ATOM   2081 2HG2 ILE A 146     -13.527  -1.828 -22.086  1.00 83.39           H
ATOM   2082 3HG2 ILE A 146     -12.790  -0.363 -21.394  1.00 83.39           H
ATOM   2083  CD1 ILE A 146     -13.130  -0.712 -18.710  1.00 83.39           C
ATOM   2084 1HD1 ILE A 146     -12.133  -0.470 -18.342  1.00 83.39           H
ATOM   2085 2HD1 ILE A 146     -13.423   0.012 -19.470  1.00 83.39           H
ATOM   2086 3HD1 ILE A 146     -13.840  -0.679 -17.883  1.00 83.39           H
ATOM   2087  HN  ILE A 146     -10.906  -3.776 -19.024  1.00 83.39           H
ATOM   2088  N   ALA A 147      -9.733  -3.731 -21.986  1.00 81.76           N
ATOM   2089  CA  ALA A 147      -8.835  -3.732 -23.129  1.00 81.76           C
ATOM   2090  C   ALA A 147      -8.921  -5.086 -23.837  1.00 81.76           C
ATOM   2091  O   ALA A 147      -8.770  -5.163 -25.055  1.00 81.76           O
ATOM   2092  HA  ALA A 147      -9.167  -2.952 -23.813  1.00 81.76           H
ATOM   2093  CB  ALA A 147      -7.414  -3.407 -22.663  1.00 81.76           C
ATOM   2094 1HB  ALA A 147      -7.402  -2.424 -22.193  1.00 81.76           H
ATOM   2095 2HB  ALA A 147      -7.087  -4.158 -21.943  1.00 81.76           H
ATOM   2096 3HB  ALA A 147      -6.741  -3.409 -23.520  1.00 81.76           H
ATOM   2097  HN  ALA A 147      -9.283  -3.662 -21.096  1.00 81.76           H
ATOM   2098  N   ILE A 148      -9.163  -6.119 -23.044  1.00 78.13           N
ATOM   2099  CA  ILE A 148      -9.091  -7.481 -23.545  1.00 78.13           C
ATOM   2100  C   ILE A 148     -10.494  -7.950 -23.934  1.00 78.13           C
ATOM   2101  O   ILE A 148     -10.703  -8.444 -25.042  1.00 78.13           O
ATOM   2102  HA  ILE A 148      -8.471  -7.467 -24.442  1.00 78.13           H
ATOM   2103  CB  ILE A 148      -8.398  -8.391 -22.529  1.00 78.13           C
ATOM   2104  HB  ILE A 148      -8.874  -8.245 -21.560  1.00 78.13           H
ATOM   2105  CG1 ILE A 148      -6.924  -8.012 -22.370  1.00 78.13           C
ATOM   2106 1HG1 ILE A 148      -6.389  -8.221 -23.296  1.00 78.13           H
ATOM   2107 2HG1 ILE A 148      -6.838  -6.941 -22.187  1.00 78.13           H
ATOM   2108  CG2 ILE A 148      -8.574  -9.864 -22.902  1.00 78.13           C
ATOM   2109 1HG2 ILE A 148      -9.636 -10.109 -22.923  1.00 78.13           H
ATOM   2110 2HG2 ILE A 148      -8.140 -10.044 -23.886  1.00 78.13           H
ATOM   2111 3HG2 ILE A 148      -8.072 -10.488 -22.164  1.00 78.13           H
ATOM   2112  CD1 ILE A 148      -6.281  -8.785 -21.217  1.00 78.13           C
ATOM   2113 1HD1 ILE A 148      -6.803  -8.554 -20.289  1.00 78.13           H
ATOM   2114 2HD1 ILE A 148      -6.347  -9.855 -21.415  1.00 78.13           H
ATOM   2115 3HD1 ILE A 148      -5.234  -8.497 -21.126  1.00 78.13           H
ATOM   2116  HN  ILE A 148      -9.403  -6.037 -22.076  1.00 78.13           H
ATOM   2117  N   ALA A 149     -11.421  -7.780 -23.002  1.00 77.43           N
ATOM   2118  CA  ALA A 149     -12.744  -8.361 -23.147  1.00 77.43           C
ATOM   2119  C   ALA A 149     -13.586  -7.479 -24.072  1.00 77.43           C
ATOM   2120  O   ALA A 149     -14.467  -7.973 -24.774  1.00 77.43           O
ATOM   2121  HA  ALA A 149     -12.627  -9.344 -23.604  1.00 77.43           H
ATOM   2122  CB  ALA A 149     -13.381  -8.533 -21.767  1.00 77.43           C
ATOM   2123 1HB  ALA A 149     -12.759  -9.191 -21.159  1.00 77.43           H
ATOM   2124 2HB  ALA A 149     -13.463  -7.560 -21.281  1.00 77.43           H
ATOM   2125 3HB  ALA A 149     -14.374  -8.969 -21.876  1.00 77.43           H
ATOM   2126  HN  ALA A 149     -11.279  -7.256 -22.162  1.00 77.43           H
ATOM   2127  N   GLN A 150     -13.284  -6.189 -24.042  1.00 68.73           N
ATOM   2128  CA  GLN A 150     -14.061  -5.222 -24.799  1.00 68.73           C
ATOM   2129  C   GLN A 150     -13.150  -4.431 -25.740  1.00 68.73           C
ATOM   2130  O   GLN A 150     -13.283  -3.214 -25.860  1.00 68.73           O
ATOM   2131  HA  GLN A 150     -14.771  -5.811 -25.379  1.00 68.73           H
ATOM   2132  CB  GLN A 150     -14.831  -4.286 -23.865  1.00 68.73           C
ATOM   2133 1HB  GLN A 150     -14.129  -3.708 -23.264  1.00 68.73           H
ATOM   2134 2HB  GLN A 150     -15.407  -3.573 -24.454  1.00 68.73           H
ATOM   2135  CG  GLN A 150     -15.768  -5.075 -22.949  1.00 68.73           C
ATOM   2136 1HG  GLN A 150     -16.346  -5.786 -23.539  1.00 68.73           H
ATOM   2137 2HG  GLN A 150     -15.182  -5.654 -22.235  1.00 68.73           H
ATOM   2138  CD  GLN A 150     -16.716  -4.138 -22.197  1.00 68.73           C
ATOM   2139  OE1 GLN A 150     -16.671  -2.927 -22.334  1.00 68.73           O
ATOM   2140  NE2 GLN A 150     -17.574  -4.765 -21.397  1.00 68.73           N
ATOM   2141 1HE2 GLN A 150     -17.557  -5.763 -21.330  1.00 68.73           H
ATOM   2142 2HE2 GLN A 150     -18.235  -4.239 -20.862  1.00 68.73           H
ATOM   2143  HN  GLN A 150     -12.527  -5.804 -23.515  1.00 68.73           H
ATOM   2144  N   ALA A 151     -12.246  -5.154 -26.384  1.00 68.62           N
ATOM   2145  CA  ALA A 151     -11.187  -4.519 -27.151  1.00 68.62           C
ATOM   2146  C   ALA A 151     -11.805  -3.539 -28.151  1.00 68.62           C
ATOM   2147  O   ALA A 151     -11.295  -2.436 -28.339  1.00 68.62           O
ATOM   2148  HA  ALA A 151     -10.559  -3.966 -26.453  1.00 68.62           H
ATOM   2149  CB  ALA A 151     -10.338  -5.593 -27.835  1.00 68.62           C
ATOM   2150 1HB  ALA A 151      -9.899  -6.244 -27.079  1.00 68.62           H
ATOM   2151 2HB  ALA A 151     -10.966  -6.182 -28.502  1.00 68.62           H
ATOM   2152 3HB  ALA A 151      -9.544  -5.116 -28.410  1.00 68.62           H
ATOM   2153  HN  ALA A 151     -12.229  -6.154 -26.388  1.00 68.62           H
ATOM   2154  N   MET A 152     -12.893  -3.978 -28.765  1.00 59.54           N
ATOM   2155  CA  MET A 152     -13.530  -3.194 -29.810  1.00 59.54           C
ATOM   2156  C   MET A 152     -13.989  -1.837 -29.274  1.00 59.54           C
ATOM   2157  O   MET A 152     -13.712  -0.801 -29.877  1.00 59.54           O
ATOM   2158  HA  MET A 152     -12.768  -3.051 -30.576  1.00 59.54           H
ATOM   2159  CB  MET A 152     -14.735  -3.960 -30.360  1.00 59.54           C
ATOM   2160 1HB  MET A 152     -15.361  -4.302 -29.536  1.00 59.54           H
ATOM   2161 2HB  MET A 152     -15.346  -3.294 -30.969  1.00 59.54           H
ATOM   2162  CG  MET A 152     -14.287  -5.159 -31.198  1.00 59.54           C
ATOM   2163 1HG  MET A 152     -13.592  -5.774 -30.626  1.00 59.54           H
ATOM   2164 2HG  MET A 152     -15.145  -5.787 -31.438  1.00 59.54           H
ATOM   2165  SD  MET A 152     -13.506  -4.595 -32.701  1.00 59.54           S
ATOM   2166  CE  MET A 152     -14.950  -4.287 -33.704  1.00 59.54           C
ATOM   2167 1HE  MET A 152     -15.516  -5.211 -33.819  1.00 59.54           H
ATOM   2168 2HE  MET A 152     -15.574  -3.536 -33.221  1.00 59.54           H
ATOM   2169 3HE  MET A 152     -14.640  -3.926 -34.685  1.00 59.54           H
ATOM   2170  HN  MET A 152     -13.338  -4.850 -28.561  1.00 59.54           H
ATOM   2171  N   ARG A 153     -14.683  -1.885 -28.146  1.00 57.84           N
ATOM   2172  CA  ARG A 153     -15.205  -0.674 -27.536  1.00 57.84           C
ATOM   2173  C   ARG A 153     -14.058   0.203 -27.032  1.00 57.84           C
ATOM   2174  O   ARG A 153     -14.171   1.428 -27.012  1.00 57.84           O
ATOM   2175  HA  ARG A 153     -15.758  -0.177 -28.333  1.00 57.84           H
ATOM   2176  CB  ARG A 153     -16.138  -1.004 -26.369  1.00 57.84           C
ATOM   2177 1HB  ARG A 153     -15.669  -1.745 -25.722  1.00 57.84           H
ATOM   2178 2HB  ARG A 153     -16.301  -0.111 -25.765  1.00 57.84           H
ATOM   2179  CG  ARG A 153     -17.481  -1.537 -26.873  1.00 57.84           C
ATOM   2180 1HG  ARG A 153     -17.901  -0.843 -27.601  1.00 57.84           H
ATOM   2181 2HG  ARG A 153     -17.329  -2.485 -27.388  1.00 57.84           H
ATOM   2182  CD  ARG A 153     -18.463  -1.730 -25.717  1.00 57.84           C
ATOM   2183 1HD  ARG A 153     -18.084  -2.484 -25.028  1.00 57.84           H
ATOM   2184 2HD  ARG A 153     -18.560  -0.802 -25.152  1.00 57.84           H
ATOM   2185  NE  ARG A 153     -19.785  -2.142 -26.239  1.00 57.84           N
ATOM   2186  HE  ARG A 153     -19.899  -2.202 -27.231  1.00 57.84           H
ATOM   2187  CZ  ARG A 153     -20.839  -2.440 -25.466  1.00 57.84           C
ATOM   2188  NH1 ARG A 153     -20.743  -2.376 -24.131  1.00 57.84           N
ATOM   2189 1HH1 ARG A 153     -19.880  -2.105 -23.704  1.00 57.84           H
ATOM   2190 2HH1 ARG A 153     -21.534  -2.600 -23.562  1.00 57.84           H
ATOM   2191  NH2 ARG A 153     -21.990  -2.802 -26.049  1.00 57.84           N
ATOM   2192 1HH2 ARG A 153     -22.785  -3.028 -25.487  1.00 57.84           H
ATOM   2193 2HH2 ARG A 153     -22.053  -2.848 -27.046  1.00 57.84           H
ATOM   2194  HN  ARG A 153     -14.889  -2.730 -27.653  1.00 57.84           H
ATOM   2195  N   ALA A 154     -12.980  -0.458 -26.636  1.00 62.93           N
ATOM   2196  CA  ALA A 154     -11.849   0.239 -26.048  1.00 62.93           C
ATOM   2197  C   ALA A 154     -11.179   1.107 -27.116  1.00 62.93           C
ATOM   2198  O   ALA A 154     -10.626   2.161 -26.807  1.00 62.93           O
ATOM   2199  HA  ALA A 154     -12.231   0.883 -25.256  1.00 62.93           H
ATOM   2200  CB  ALA A 154     -10.884  -0.778 -25.435  1.00 62.93           C
ATOM   2201 1HB  ALA A 154     -11.400  -1.348 -24.663  1.00 62.93           H
ATOM   2202 2HB  ALA A 154     -10.530  -1.456 -26.212  1.00 62.93           H
ATOM   2203 3HB  ALA A 154     -10.036  -0.255 -24.995  1.00 62.93           H
ATOM   2204  HN  ALA A 154     -12.872  -1.449 -26.712  1.00 62.93           H
ATOM   2205  N   HIS A 155     -11.252   0.632 -28.351  1.00 57.92           N
ATOM   2206  CA  HIS A 155     -10.544   1.277 -29.444  1.00 57.92           C
ATOM   2207  C   HIS A 155     -11.274   2.562 -29.840  1.00 57.92           C
ATOM   2208  O   HIS A 155     -10.644   3.597 -30.052  1.00 57.92           O
ATOM   2209  HA  HIS A 155      -9.554   1.532 -29.067  1.00 57.92           H
ATOM   2210  CB  HIS A 155     -10.363   0.312 -30.617  1.00 57.92           C
ATOM   2211 1HB  HIS A 155     -10.122  -0.677 -30.228  1.00 57.92           H
ATOM   2212 2HB  HIS A 155     -11.310   0.222 -31.150  1.00 57.92           H
ATOM   2213  CG  HIS A 155      -9.289   0.729 -31.594  1.00 57.92           C
ATOM   2214  ND1 HIS A 155      -9.308   1.944 -32.255  1.00 57.92           N
ATOM   2215  HD1 HIS A 155     -10.009   2.651 -32.161  1.00 57.92           H
ATOM   2216  CD2 HIS A 155      -8.165   0.079 -32.014  1.00 57.92           C
ATOM   2217  HD2 HIS A 155      -7.842  -0.910 -31.689  1.00 57.92           H
ATOM   2218  CE1 HIS A 155      -8.239   2.012 -33.036  1.00 57.92           C
ATOM   2219  HE1 HIS A 155      -7.972   2.846 -33.684  1.00 57.92           H
ATOM   2220  NE2 HIS A 155      -7.533   0.855 -32.885  1.00 57.92           N
ATOM   2221  HN  HIS A 155     -11.781  -0.176 -28.608  1.00 57.92           H
ATOM   2222  N   THR A 156     -12.591   2.454 -29.928  1.00 64.64           N
ATOM   2223  CA  THR A 156     -13.396   3.536 -30.468  1.00 64.64           C
ATOM   2224  C   THR A 156     -13.440   4.710 -29.488  1.00 64.64           C
ATOM   2225  O   THR A 156     -13.526   5.865 -29.901  1.00 64.64           O
ATOM   2226  HA  THR A 156     -12.919   3.898 -31.379  1.00 64.64           H
ATOM   2227  CB  THR A 156     -14.779   2.974 -30.805  1.00 64.64           C
ATOM   2228  HB  THR A 156     -15.478   3.776 -31.041  1.00 64.64           H
ATOM   2229  OG1 THR A 156     -15.115   2.177 -29.672  1.00 64.64           O
ATOM   2230  HG1 THR A 156     -16.048   1.828 -29.765  1.00 64.64           H
ATOM   2231  CG2 THR A 156     -14.739   1.975 -31.964  1.00 64.64           C
ATOM   2232 1HG2 THR A 156     -14.091   1.139 -31.700  1.00 64.64           H
ATOM   2233 2HG2 THR A 156     -14.351   2.469 -32.855  1.00 64.64           H
ATOM   2234 3HG2 THR A 156     -15.746   1.607 -32.161  1.00 64.64           H
ATOM   2235  HN  THR A 156     -13.107   1.648 -29.638  1.00 64.64           H
ATOM   2236  N   TRP A 157     -13.380   4.373 -28.208  1.00 59.67           N
ATOM   2237  CA  TRP A 157     -13.630   5.351 -27.164  1.00 59.67           C
ATOM   2238  C   TRP A 157     -12.291   5.702 -26.513  1.00 59.67           C
ATOM   2239  O   TRP A 157     -12.236   6.009 -25.323  1.00 59.67           O
ATOM   2240  HA  TRP A 157     -14.060   6.236 -27.633  1.00 59.67           H
ATOM   2241  CB  TRP A 157     -14.663   4.832 -26.162  1.00 59.67           C
ATOM   2242 1HB  TRP A 157     -14.354   3.846 -25.815  1.00 59.67           H
ATOM   2243 2HB  TRP A 157     -14.672   5.488 -25.291  1.00 59.67           H
ATOM   2244  CG  TRP A 157     -16.083   4.736 -26.725  1.00 59.67           C
ATOM   2245  CD1 TRP A 157     -16.481   4.156 -27.865  1.00 59.67           C
ATOM   2246  HD1 TRP A 157     -15.812   3.656 -28.565  1.00 59.67           H
ATOM   2247  CD2 TRP A 157     -17.284   5.264 -26.122  1.00 59.67           C
ATOM   2248  NE1 TRP A 157     -17.845   4.270 -28.041  1.00 59.67           N
ATOM   2249  HE1 TRP A 157     -18.374   3.917 -28.813  1.00 59.67           H
ATOM   2250  CE2 TRP A 157     -18.349   4.965 -26.948  1.00 59.67           C
ATOM   2251  CE3 TRP A 157     -17.464   5.970 -24.920  1.00 59.67           C
ATOM   2252  HE3 TRP A 157     -16.640   6.218 -24.251  1.00 59.67           H
ATOM   2253  CZ2 TRP A 157     -19.668   5.333 -26.660  1.00 59.67           C
ATOM   2254  HZ2 TRP A 157     -20.493   5.085 -27.329  1.00 59.67           H
ATOM   2255  CZ3 TRP A 157     -18.789   6.331 -24.647  1.00 59.67           C
ATOM   2256  HZ3 TRP A 157     -18.985   6.881 -23.727  1.00 59.67           H
ATOM   2257  CH2 TRP A 157     -19.872   6.038 -25.468  1.00 59.67           C
ATOM   2258  HH2 TRP A 157     -20.876   6.355 -25.184  1.00 59.67           H
ATOM   2259  HN  TRP A 157     -13.164   3.452 -27.882  1.00 59.67           H
ATOM   2260  N   ARG A 158     -11.243   5.646 -27.323  1.00 60.90           N
ATOM   2261  CA  ARG A 158      -9.892   5.793 -26.809  1.00 60.90           C
ATOM   2262  C   ARG A 158      -9.747   7.123 -26.067  1.00 60.90           C
ATOM   2263  O   ARG A 158      -9.218   7.164 -24.958  1.00 60.90           O
ATOM   2264  HA  ARG A 158      -9.758   4.949 -26.132  1.00 60.90           H
ATOM   2265  CB  ARG A 158      -8.863   5.733 -27.941  1.00 60.90           C
ATOM   2266 1HB  ARG A 158      -9.029   4.838 -28.541  1.00 60.90           H
ATOM   2267 2HB  ARG A 158      -8.995   6.589 -28.602  1.00 60.90           H
ATOM   2268  CG  ARG A 158      -7.438   5.725 -27.386  1.00 60.90           C
ATOM   2269 1HG  ARG A 158      -7.242   6.662 -26.864  1.00 60.90           H
ATOM   2270 2HG  ARG A 158      -7.333   4.925 -26.654  1.00 60.90           H
ATOM   2271  CD  ARG A 158      -6.414   5.536 -28.507  1.00 60.90           C
ATOM   2272 1HD  ARG A 158      -6.575   4.577 -28.999  1.00 60.90           H
ATOM   2273 2HD  ARG A 158      -6.545   6.309 -29.264  1.00 60.90           H
ATOM   2274  NE  ARG A 158      -5.042   5.597 -27.955  1.00 60.90           N
ATOM   2275  HE  ARG A 158      -4.932   5.885 -27.004  1.00 60.90           H
ATOM   2276  CZ  ARG A 158      -3.938   5.290 -28.650  1.00 60.90           C
ATOM   2277  NH1 ARG A 158      -4.027   4.898 -29.928  1.00 60.90           N
ATOM   2278 1HH1 ARG A 158      -4.921   4.832 -30.370  1.00 60.90           H
ATOM   2279 2HH1 ARG A 158      -3.198   4.670 -30.440  1.00 60.90           H
ATOM   2280  NH2 ARG A 158      -2.745   5.381 -28.048  1.00 60.90           N
ATOM   2281 1HH2 ARG A 158      -1.912   5.155 -28.552  1.00 60.90           H
ATOM   2282 2HH2 ARG A 158      -2.687   5.674 -27.094  1.00 60.90           H
ATOM   2283  HN  ARG A 158     -11.307   5.503 -28.310  1.00 60.90           H
ATOM   2284  N   GLU A 159     -10.228   8.177 -26.710  1.00 65.84           N
ATOM   2285  CA  GLU A 159     -10.062   9.518 -26.175  1.00 65.84           C
ATOM   2286  C   GLU A 159     -10.904   9.693 -24.909  1.00 65.84           C
ATOM   2287  O   GLU A 159     -10.417  10.204 -23.902  1.00 65.84           O
ATOM   2288  HA  GLU A 159      -9.004   9.604 -25.931  1.00 65.84           H
ATOM   2289  CB  GLU A 159     -10.422  10.574 -27.223  1.00 65.84           C
ATOM   2290 1HB  GLU A 159     -11.380  10.326 -27.680  1.00 65.84           H
ATOM   2291 2HB  GLU A 159     -10.405  11.564 -26.767  1.00 65.84           H
ATOM   2292  CG  GLU A 159      -9.389  10.601 -28.351  1.00 65.84           C
ATOM   2293 1HG  GLU A 159      -8.385  10.629 -27.929  1.00 65.84           H
ATOM   2294 2HG  GLU A 159      -9.463   9.686 -28.939  1.00 65.84           H
ATOM   2295  CD  GLU A 159      -9.600  11.815 -29.258  1.00 65.84           C
ATOM   2296  OE1 GLU A 159      -8.645  12.146 -29.994  1.00 65.84           O
ATOM   2297  OE2 GLU A 159     -10.711  12.385 -29.195  1.00 65.84           O
ATOM   2298  HN  GLU A 159     -10.721   8.126 -27.578  1.00 65.84           H
ATOM   2299  N   LYS A 160     -12.152   9.258 -25.002  1.00 70.91           N
ATOM   2300  CA  LYS A 160     -13.071   9.377 -23.883  1.00 70.91           C
ATOM   2301  C   LYS A 160     -12.497   8.632 -22.676  1.00 70.91           C
ATOM   2302  O   LYS A 160     -12.594   9.107 -21.546  1.00 70.91           O
ATOM   2303  HA  LYS A 160     -13.145  10.435 -23.633  1.00 70.91           H
ATOM   2304  CB  LYS A 160     -14.470   8.908 -24.287  1.00 70.91           C
ATOM   2305 1HB  LYS A 160     -14.406   7.933 -24.769  1.00 70.91           H
ATOM   2306 2HB  LYS A 160     -15.087   8.783 -23.397  1.00 70.91           H
ATOM   2307  CG  LYS A 160     -15.132   9.910 -25.236  1.00 70.91           C
ATOM   2308 1HG  LYS A 160     -15.052  10.915 -24.822  1.00 70.91           H
ATOM   2309 2HG  LYS A 160     -14.604   9.915 -26.190  1.00 70.91           H
ATOM   2310  CD  LYS A 160     -16.604   9.561 -25.463  1.00 70.91           C
ATOM   2311 1HD  LYS A 160     -16.683   8.559 -25.885  1.00 70.91           H
ATOM   2312 2HD  LYS A 160     -17.129   9.546 -24.508  1.00 70.91           H
ATOM   2313  CE  LYS A 160     -17.269  10.570 -26.401  1.00 70.91           C
ATOM   2314 1HE  LYS A 160     -17.205  11.570 -25.973  1.00 70.91           H
ATOM   2315 2HE  LYS A 160     -16.737  10.596 -27.352  1.00 70.91           H
ATOM   2316  NZ  LYS A 160     -18.687  10.211 -26.628  1.00 70.91           N
ATOM   2317 1HZ  LYS A 160     -19.112  10.891 -27.248  1.00 70.91           H
ATOM   2318 2HZ  LYS A 160     -18.739   9.290 -27.049  1.00 70.91           H
ATOM   2319 3HZ  LYS A 160     -19.180  10.206 -25.742  1.00 70.91           H
ATOM   2320  HN  LYS A 160     -12.536   8.832 -25.821  1.00 70.91           H
ATOM   2321  N   ARG A 161     -11.913   7.477 -22.957  1.00 69.22           N
ATOM   2322  CA  ARG A 161     -11.349   6.648 -21.905  1.00 69.22           C
ATOM   2323  C   ARG A 161     -10.217   7.392 -21.193  1.00 69.22           C
ATOM   2324  O   ARG A 161     -10.032   7.238 -19.987  1.00 69.22           O
ATOM   2325  HA  ARG A 161     -12.180   6.456 -21.227  1.00 69.22           H
ATOM   2326  CB  ARG A 161     -10.809   5.333 -22.470  1.00 69.22           C
ATOM   2327 1HB  ARG A 161     -10.197   5.534 -23.349  1.00 69.22           H
ATOM   2328 2HB  ARG A 161     -10.163   4.854 -21.734  1.00 69.22           H
ATOM   2329  CG  ARG A 161     -11.952   4.387 -22.844  1.00 69.22           C
ATOM   2330 1HG  ARG A 161     -12.571   4.194 -21.968  1.00 69.22           H
ATOM   2331 2HG  ARG A 161     -12.593   4.861 -23.588  1.00 69.22           H
ATOM   2332  CD  ARG A 161     -11.413   3.066 -23.396  1.00 69.22           C
ATOM   2333 1HD  ARG A 161     -12.233   2.463 -23.787  1.00 69.22           H
ATOM   2334 2HD  ARG A 161     -10.734   3.259 -24.227  1.00 69.22           H
ATOM   2335  NE  ARG A 161     -10.705   2.323 -22.328  1.00 69.22           N
ATOM   2336  HE  ARG A 161     -10.907   2.562 -21.379  1.00 69.22           H
ATOM   2337  CZ  ARG A 161      -9.812   1.351 -22.555  1.00 69.22           C
ATOM   2338  NH1 ARG A 161      -9.504   0.989 -23.808  1.00 69.22           N
ATOM   2339 1HH1 ARG A 161      -9.941   1.446 -24.583  1.00 69.22           H
ATOM   2340 2HH1 ARG A 161      -8.836   0.263 -23.969  1.00 69.22           H
ATOM   2341  NH2 ARG A 161      -9.231   0.745 -21.511  1.00 69.22           N
ATOM   2342 1HH2 ARG A 161      -8.562   0.018 -21.663  1.00 69.22           H
ATOM   2343 2HH2 ARG A 161      -9.467   1.021 -20.579  1.00 69.22           H
ATOM   2344  HN  ARG A 161     -11.821   7.107 -23.882  1.00 69.22           H
ATOM   2345  N   LEU A 162      -9.490   8.181 -21.970  1.00 81.68           N
ATOM   2346  CA  LEU A 162      -8.384   8.952 -21.428  1.00 81.68           C
ATOM   2347  C   LEU A 162      -8.928  10.013 -20.470  1.00 81.68           C
ATOM   2348  O   LEU A 162      -8.346  10.259 -19.415  1.00 81.68           O
ATOM   2349  HA  LEU A 162      -7.754   8.265 -20.861  1.00 81.68           H
ATOM   2350  CB  LEU A 162      -7.525   9.525 -22.557  1.00 81.68           C
ATOM   2351 1HB  LEU A 162      -7.201   8.702 -23.194  1.00 81.68           H
ATOM   2352 2HB  LEU A 162      -8.152  10.174 -23.169  1.00 81.68           H
ATOM   2353  CG  LEU A 162      -6.289  10.316 -22.125  1.00 81.68           C
ATOM   2354  HG  LEU A 162      -6.609  11.102 -21.441  1.00 81.68           H
ATOM   2355  CD1 LEU A 162      -5.306   9.424 -21.363  1.00 81.68           C
ATOM   2356 1HD1 LEU A 162      -5.794   9.024 -20.474  1.00 81.68           H
ATOM   2357 2HD1 LEU A 162      -4.989   8.602 -22.005  1.00 81.68           H
ATOM   2358 3HD1 LEU A 162      -4.437  10.012 -21.068  1.00 81.68           H
ATOM   2359  CD2 LEU A 162      -5.630  11.001 -23.324  1.00 81.68           C
ATOM   2360 1HD2 LEU A 162      -5.327  10.248 -24.051  1.00 81.68           H
ATOM   2361 2HD2 LEU A 162      -6.340  11.687 -23.786  1.00 81.68           H
ATOM   2362 3HD2 LEU A 162      -4.754  11.556 -22.988  1.00 81.68           H
ATOM   2363  HN  LEU A 162      -9.646   8.299 -22.951  1.00 81.68           H
ATOM   2364  N   LEU A 163     -10.039  10.613 -20.872  1.00 82.74           N
ATOM   2365  CA  LEU A 163     -10.673  11.637 -20.058  1.00 82.74           C
ATOM   2366  C   LEU A 163     -11.141  11.017 -18.740  1.00 82.74           C
ATOM   2367  O   LEU A 163     -10.871  11.553 -17.667  1.00 82.74           O
ATOM   2368  HA  LEU A 163      -9.918  12.391 -19.836  1.00 82.74           H
ATOM   2369  CB  LEU A 163     -11.789  12.330 -20.843  1.00 82.74           C
ATOM   2370 1HB  LEU A 163     -11.373  12.694 -21.782  1.00 82.74           H
ATOM   2371 2HB  LEU A 163     -12.544  11.585 -21.096  1.00 82.74           H
ATOM   2372  CG  LEU A 163     -12.480  13.497 -20.136  1.00 82.74           C
ATOM   2373  HG  LEU A 163     -12.829  13.149 -19.164  1.00 82.74           H
ATOM   2374  CD1 LEU A 163     -11.499  14.643 -19.881  1.00 82.74           C
ATOM   2375 1HD1 LEU A 163     -10.682  14.288 -19.252  1.00 82.74           H
ATOM   2376 2HD1 LEU A 163     -11.099  14.997 -20.831  1.00 82.74           H
ATOM   2377 3HD1 LEU A 163     -12.017  15.459 -19.377  1.00 82.74           H
ATOM   2378  CD2 LEU A 163     -13.711  13.960 -20.919  1.00 82.74           C
ATOM   2379 1HD2 LEU A 163     -13.408  14.285 -21.914  1.00 82.74           H
ATOM   2380 2HD2 LEU A 163     -14.418  13.135 -21.005  1.00 82.74           H
ATOM   2381 3HD2 LEU A 163     -14.184  14.791 -20.394  1.00 82.74           H
ATOM   2382  HN  LEU A 163     -10.503  10.411 -21.734  1.00 82.74           H
ATOM   2383  N   TYR A 164     -11.836   9.896 -18.865  1.00 77.57           N
ATOM   2384  CA  TYR A 164     -12.352   9.201 -17.697  1.00 77.57           C
ATOM   2385  C   TYR A 164     -11.215   8.784 -16.761  1.00 77.57           C
ATOM   2386  O   TYR A 164     -11.366   8.821 -15.541  1.00 77.57           O
ATOM   2387  HA  TYR A 164     -13.017   9.883 -17.167  1.00 77.57           H
ATOM   2388  CB  TYR A 164     -13.048   7.946 -18.226  1.00 77.57           C
ATOM   2389 1HB  TYR A 164     -12.379   7.437 -18.921  1.00 77.57           H
ATOM   2390 2HB  TYR A 164     -13.224   7.263 -17.395  1.00 77.57           H
ATOM   2391  CG  TYR A 164     -14.378   8.222 -18.931  1.00 77.57           C
ATOM   2392  CD1 TYR A 164     -15.294   9.084 -18.362  1.00 77.57           C
ATOM   2393  HD1 TYR A 164     -15.070   9.568 -17.412  1.00 77.57           H
ATOM   2394  CD2 TYR A 164     -14.661   7.609 -20.134  1.00 77.57           C
ATOM   2395  HD2 TYR A 164     -13.938   6.928 -20.583  1.00 77.57           H
ATOM   2396  CE1 TYR A 164     -16.545   9.343 -19.025  1.00 77.57           C
ATOM   2397  HE1 TYR A 164     -17.278  10.022 -18.588  1.00 77.57           H
ATOM   2398  CE2 TYR A 164     -15.913   7.869 -20.797  1.00 77.57           C
ATOM   2399  HE2 TYR A 164     -16.150   7.392 -21.748  1.00 77.57           H
ATOM   2400  CZ  TYR A 164     -16.793   8.723 -20.210  1.00 77.57           C
ATOM   2401  OH  TYR A 164     -17.975   8.969 -20.836  1.00 77.57           O
ATOM   2402  HH  TYR A 164     -18.528   9.598 -20.289  1.00 77.57           H
ATOM   2403  HN  TYR A 164     -12.048   9.463 -19.741  1.00 77.57           H
ATOM   2404  N   SER A 165     -10.104   8.396 -17.369  1.00 87.80           N
ATOM   2405  CA  SER A 165      -8.953   7.943 -16.606  1.00 87.80           C
ATOM   2406  C   SER A 165      -8.440   9.073 -15.712  1.00 87.80           C
ATOM   2407  O   SER A 165      -7.989   8.829 -14.594  1.00 87.80           O
ATOM   2408  HA  SER A 165      -9.316   7.112 -16.002  1.00 87.80           H
ATOM   2409  CB  SER A 165      -7.838   7.450 -17.531  1.00 87.80           C
ATOM   2410 1HB  SER A 165      -7.102   6.896 -16.949  1.00 87.80           H
ATOM   2411 2HB  SER A 165      -8.254   6.757 -18.262  1.00 87.80           H
ATOM   2412  OG  SER A 165      -7.194   8.525 -18.210  1.00 87.80           O
ATOM   2413  HG  SER A 165      -7.874   9.181 -18.535  1.00 87.80           H
ATOM   2414  HN  SER A 165      -9.982   8.388 -18.362  1.00 87.80           H
ATOM   2415  N   LYS A 166      -8.525  10.286 -16.238  1.00 84.82           N
ATOM   2416  CA  LYS A 166      -8.096  11.457 -15.493  1.00 84.82           C
ATOM   2417  C   LYS A 166      -9.014  11.653 -14.285  1.00 84.82           C
ATOM   2418  O   LYS A 166      -8.541  11.859 -13.168  1.00 84.82           O
ATOM   2419  HA  LYS A 166      -7.086  11.262 -15.131  1.00 84.82           H
ATOM   2420  CB  LYS A 166      -8.020  12.679 -16.411  1.00 84.82           C
ATOM   2421 1HB  LYS A 166      -8.951  12.777 -16.970  1.00 84.82           H
ATOM   2422 2HB  LYS A 166      -7.911  13.583 -15.812  1.00 84.82           H
ATOM   2423  CG  LYS A 166      -6.845  12.561 -17.384  1.00 84.82           C
ATOM   2424 1HG  LYS A 166      -5.915  12.458 -16.826  1.00 84.82           H
ATOM   2425 2HG  LYS A 166      -6.956  11.660 -17.987  1.00 84.82           H
ATOM   2426  CD  LYS A 166      -6.765  13.786 -18.298  1.00 84.82           C
ATOM   2427 1HD  LYS A 166      -7.684  13.872 -18.877  1.00 84.82           H
ATOM   2428 2HD  LYS A 166      -6.682  14.689 -17.694  1.00 84.82           H
ATOM   2429  CE  LYS A 166      -5.566  13.686 -19.244  1.00 84.82           C
ATOM   2430 1HE  LYS A 166      -4.654  13.529 -18.669  1.00 84.82           H
ATOM   2431 2HE  LYS A 166      -5.683  12.823 -19.899  1.00 84.82           H
ATOM   2432  NZ  LYS A 166      -5.442  14.918 -20.055  1.00 84.82           N
ATOM   2433 1HZ  LYS A 166      -4.650  14.832 -20.681  1.00 84.82           H
ATOM   2434 2HZ  LYS A 166      -6.289  15.053 -20.596  1.00 84.82           H
ATOM   2435 3HZ  LYS A 166      -5.303  15.714 -19.442  1.00 84.82           H
ATOM   2436  HN  LYS A 166      -8.880  10.475 -17.154  1.00 84.82           H
ATOM   2437  N   MET A 167     -10.310  11.580 -14.549  1.00 85.83           N
ATOM   2438  CA  MET A 167     -11.300  11.802 -13.508  1.00 85.83           C
ATOM   2439  C   MET A 167     -11.185  10.744 -12.409  1.00 85.83           C
ATOM   2440  O   MET A 167     -11.254  11.066 -11.224  1.00 85.83           O
ATOM   2441  HA  MET A 167     -11.079  12.787 -13.098  1.00 85.83           H
ATOM   2442  CB  MET A 167     -12.702  11.754 -14.118  1.00 85.83           C
ATOM   2443 1HB  MET A 167     -12.827  10.829 -14.681  1.00 85.83           H
ATOM   2444 2HB  MET A 167     -13.448  11.747 -13.324  1.00 85.83           H
ATOM   2445  CG  MET A 167     -12.941  12.953 -15.038  1.00 85.83           C
ATOM   2446 1HG  MET A 167     -12.638  13.872 -14.537  1.00 85.83           H
ATOM   2447 2HG  MET A 167     -12.328  12.862 -15.935  1.00 85.83           H
ATOM   2448  SD  MET A 167     -14.666  13.044 -15.487  1.00 85.83           S
ATOM   2449  CE  MET A 167     -14.789  11.607 -16.539  1.00 85.83           C
ATOM   2450 1HE  MET A 167     -14.106  11.715 -17.382  1.00 85.83           H
ATOM   2451 2HE  MET A 167     -14.526  10.716 -15.970  1.00 85.83           H
ATOM   2452 3HE  MET A 167     -15.810  11.514 -16.909  1.00 85.83           H
ATOM   2453  HN  MET A 167     -10.686  11.375 -15.453  1.00 85.83           H
ATOM   2454  N   VAL A 168     -11.012   9.503 -12.841  1.00 93.32           N
ATOM   2455  CA  VAL A 168     -10.938   8.390 -11.910  1.00 93.32           C
ATOM   2456  C   VAL A 168      -9.728   8.577 -10.993  1.00 93.32           C
ATOM   2457  O   VAL A 168      -9.812   8.334  -9.790  1.00 93.32           O
ATOM   2458  HA  VAL A 168     -11.844   8.408 -11.304  1.00 93.32           H
ATOM   2459  CB  VAL A 168     -10.907   7.067 -12.678  1.00 93.32           C
ATOM   2460  HB  VAL A 168     -10.112   7.129 -13.420  1.00 93.32           H
ATOM   2461  CG1 VAL A 168     -10.589   5.898 -11.744  1.00 93.32           C
ATOM   2462 1HG1 VAL A 168      -9.614   6.057 -11.282  1.00 93.32           H
ATOM   2463 2HG1 VAL A 168     -11.352   5.835 -10.968  1.00 93.32           H
ATOM   2464 3HG1 VAL A 168     -10.573   4.970 -12.315  1.00 93.32           H
ATOM   2465  CG2 VAL A 168     -12.225   6.833 -13.419  1.00 93.32           C
ATOM   2466 1HG2 VAL A 168     -13.045   6.802 -12.702  1.00 93.32           H
ATOM   2467 2HG2 VAL A 168     -12.393   7.644 -14.128  1.00 93.32           H
ATOM   2468 3HG2 VAL A 168     -12.176   5.886 -13.957  1.00 93.32           H
ATOM   2469  HN  VAL A 168     -10.923   9.254 -13.805  1.00 93.32           H
ATOM   2470  N   CYS A 169      -8.629   9.008 -11.596  1.00 94.45           N
ATOM   2471  CA  CYS A 169      -7.405   9.236 -10.848  1.00 94.45           C
ATOM   2472  C   CYS A 169      -7.681  10.303  -9.788  1.00 94.45           C
ATOM   2473  O   CYS A 169      -7.315  10.138  -8.625  1.00 94.45           O
ATOM   2474  HA  CYS A 169      -7.142   8.286 -10.381  1.00 94.45           H
ATOM   2475  CB  CYS A 169      -6.246   9.629 -11.766  1.00 94.45           C
ATOM   2476 1HB  CYS A 169      -6.559  10.426 -12.440  1.00 94.45           H
ATOM   2477 2HB  CYS A 169      -5.419  10.020 -11.173  1.00 94.45           H
ATOM   2478  SG  CYS A 169      -5.691   8.177 -12.731  1.00 94.45           S
ATOM   2479  HG  CYS A 169      -6.682   8.213 -13.618  1.00 94.45           H
ATOM   2480  HN  CYS A 169      -8.568   9.200 -12.576  1.00 94.45           H
ATOM   2481  N   PHE A 170      -8.325  11.375 -10.227  1.00 93.87           N
ATOM   2482  CA  PHE A 170      -8.609  12.492  -9.342  1.00 93.87           C
ATOM   2483  C   PHE A 170      -9.461  12.046  -8.152  1.00 93.87           C
ATOM   2484  O   PHE A 170      -9.159  12.382  -7.008  1.00 93.87           O
ATOM   2485  HA  PHE A 170      -7.653  12.870  -8.981  1.00 93.87           H
ATOM   2486  CB  PHE A 170      -9.394  13.521 -10.159  1.00 93.87           C
ATOM   2487 1HB  PHE A 170      -8.807  13.800 -11.034  1.00 93.87           H
ATOM   2488 2HB  PHE A 170     -10.310  13.057 -10.524  1.00 93.87           H
ATOM   2489  CG  PHE A 170      -9.756  14.788  -9.381  1.00 93.87           C
ATOM   2490  CD1 PHE A 170     -11.020  14.956  -8.906  1.00 93.87           C
ATOM   2491  HD1 PHE A 170     -11.774  14.188  -9.079  1.00 93.87           H
ATOM   2492  CD2 PHE A 170      -8.815  15.745  -9.164  1.00 93.87           C
ATOM   2493  HD2 PHE A 170      -7.803  15.610  -9.545  1.00 93.87           H
ATOM   2494  CE1 PHE A 170     -11.356  16.131  -8.184  1.00 93.87           C
ATOM   2495  HE1 PHE A 170     -12.368  16.266  -7.803  1.00 93.87           H
ATOM   2496  CE2 PHE A 170      -9.152  16.921  -8.442  1.00 93.87           C
ATOM   2497  HE2 PHE A 170      -8.397  17.688  -8.268  1.00 93.87           H
ATOM   2498  CZ  PHE A 170     -10.415  17.089  -7.967  1.00 93.87           C
ATOM   2499  HZ  PHE A 170     -10.673  17.991  -7.413  1.00 93.87           H
ATOM   2500  HN  PHE A 170      -8.650  11.486 -11.166  1.00 93.87           H
ATOM   2501  N   THR A 171     -10.508  11.297  -8.462  1.00 93.55           N
ATOM   2502  CA  THR A 171     -11.435  10.845  -7.438  1.00 93.55           C
ATOM   2503  C   THR A 171     -10.718   9.945  -6.430  1.00 93.55           C
ATOM   2504  O   THR A 171     -11.045   9.952  -5.244  1.00 93.55           O
ATOM   2505  HA  THR A 171     -11.794  11.716  -6.891  1.00 93.55           H
ATOM   2506  CB  THR A 171     -12.612  10.159  -8.135  1.00 93.55           C
ATOM   2507  HB  THR A 171     -13.296   9.725  -7.406  1.00 93.55           H
ATOM   2508  OG1 THR A 171     -11.996   9.235  -9.028  1.00 93.55           O
ATOM   2509  HG1 THR A 171     -11.585   8.483  -8.512  1.00 93.55           H
ATOM   2510  CG2 THR A 171     -13.382  11.109  -9.055  1.00 93.55           C
ATOM   2511 1HG2 THR A 171     -12.712  11.491  -9.826  1.00 93.55           H
ATOM   2512 2HG2 THR A 171     -13.776  11.941  -8.471  1.00 93.55           H
ATOM   2513 3HG2 THR A 171     -14.206  10.572  -9.524  1.00 93.55           H
ATOM   2514  HN  THR A 171     -10.728  11.000  -9.392  1.00 93.55           H
ATOM   2515  N   ILE A 172      -9.753   9.192  -6.938  1.00 94.36           N
ATOM   2516  CA  ILE A 172      -8.979   8.298  -6.094  1.00 94.36           C
ATOM   2517  C   ILE A 172      -8.179   9.123  -5.083  1.00 94.36           C
ATOM   2518  O   ILE A 172      -8.157   8.804  -3.895  1.00 94.36           O
ATOM   2519  HA  ILE A 172      -9.684   7.672  -5.548  1.00 94.36           H
ATOM   2520  CB  ILE A 172      -8.116   7.368  -6.949  1.00 94.36           C
ATOM   2521  HB  ILE A 172      -7.663   7.959  -7.745  1.00 94.36           H
ATOM   2522  CG1 ILE A 172      -8.969   6.288  -7.617  1.00 94.36           C
ATOM   2523 1HG1 ILE A 172      -9.333   5.590  -6.864  1.00 94.36           H
ATOM   2524 2HG1 ILE A 172      -9.845   6.745  -8.077  1.00 94.36           H
ATOM   2525  CG2 ILE A 172      -6.974   6.769  -6.125  1.00 94.36           C
ATOM   2526 1HG2 ILE A 172      -6.346   7.571  -5.738  1.00 94.36           H
ATOM   2527 2HG2 ILE A 172      -7.387   6.197  -5.295  1.00 94.36           H
ATOM   2528 3HG2 ILE A 172      -6.376   6.112  -6.757  1.00 94.36           H
ATOM   2529  CD1 ILE A 172      -8.165   5.532  -8.677  1.00 94.36           C
ATOM   2530 1HD1 ILE A 172      -7.824   6.230  -9.441  1.00 94.36           H
ATOM   2531 2HD1 ILE A 172      -7.304   5.056  -8.208  1.00 94.36           H
ATOM   2532 3HD1 ILE A 172      -8.796   4.770  -9.136  1.00 94.36           H
ATOM   2533  HN  ILE A 172      -9.499   9.187  -7.905  1.00 94.36           H
ATOM   2534  N   TRP A 173      -7.542  10.167  -5.592  1.00 92.95           N
ATOM   2535  CA  TRP A 173      -6.667  10.984  -4.768  1.00 92.95           C
ATOM   2536  C   TRP A 173      -7.521  11.649  -3.686  1.00 92.95           C
ATOM   2537  O   TRP A 173      -7.133  11.687  -2.520  1.00 92.95           O
ATOM   2538  HA  TRP A 173      -5.931  10.325  -4.308  1.00 92.95           H
ATOM   2539  CB  TRP A 173      -5.893  11.991  -5.621  1.00 92.95           C
ATOM   2540 1HB  TRP A 173      -6.576  12.442  -6.341  1.00 92.95           H
ATOM   2541 2HB  TRP A 173      -5.531  12.794  -4.978  1.00 92.95           H
ATOM   2542  CG  TRP A 173      -4.707  11.386  -6.374  1.00 92.95           C
ATOM   2543  CD1 TRP A 173      -4.580  11.192  -7.694  1.00 92.95           C
ATOM   2544  HD1 TRP A 173      -5.342  11.453  -8.429  1.00 92.95           H
ATOM   2545  CD2 TRP A 173      -3.477  10.902  -5.795  1.00 92.95           C
ATOM   2546  NE1 TRP A 173      -3.364  10.620  -8.007  1.00 92.95           N
ATOM   2547  HE1 TRP A 173      -3.040  10.381  -8.922  1.00 92.95           H
ATOM   2548  CE2 TRP A 173      -2.672  10.438  -6.815  1.00 92.95           C
ATOM   2549  CE3 TRP A 173      -3.059  10.857  -4.454  1.00 92.95           C
ATOM   2550  HE3 TRP A 173      -3.676  11.217  -3.630  1.00 92.95           H
ATOM   2551  CZ2 TRP A 173      -1.399   9.896  -6.601  1.00 92.95           C
ATOM   2552  HZ2 TRP A 173      -0.782   9.536  -7.424  1.00 92.95           H
ATOM   2553  CZ3 TRP A 173      -1.784  10.312  -4.256  1.00 92.95           C
ATOM   2554  HZ3 TRP A 173      -1.411  10.253  -3.234  1.00 92.95           H
ATOM   2555  CH2 TRP A 173      -0.961   9.841  -5.272  1.00 92.95           C
ATOM   2556  HH2 TRP A 173       0.020   9.430  -5.036  1.00 92.95           H
ATOM   2557  HN  TRP A 173      -7.615  10.457  -6.546  1.00 92.95           H
ATOM   2558  N   VAL A 174      -8.669  12.155  -4.112  1.00 95.89           N
ATOM   2559  CA  VAL A 174      -9.565  12.848  -3.202  1.00 95.89           C
ATOM   2560  C   VAL A 174     -10.024  11.880  -2.110  1.00 95.89           C
ATOM   2561  O   VAL A 174     -10.034  12.228  -0.930  1.00 95.89           O
ATOM   2562  HA  VAL A 174      -9.002  13.658  -2.738  1.00 95.89           H
ATOM   2563  CB  VAL A 174     -10.728  13.466  -3.981  1.00 95.89           C
ATOM   2564  HB  VAL A 174     -11.190  12.677  -4.575  1.00 95.89           H
ATOM   2565  CG1 VAL A 174     -11.791  14.022  -3.031  1.00 95.89           C
ATOM   2566 1HG1 VAL A 174     -12.177  13.216  -2.406  1.00 95.89           H
ATOM   2567 2HG1 VAL A 174     -11.346  14.791  -2.399  1.00 95.89           H
ATOM   2568 3HG1 VAL A 174     -12.606  14.455  -3.611  1.00 95.89           H
ATOM   2569  CG2 VAL A 174     -10.231  14.547  -4.942  1.00 95.89           C
ATOM   2570 1HG2 VAL A 174      -9.733  15.335  -4.376  1.00 95.89           H
ATOM   2571 2HG2 VAL A 174      -9.529  14.109  -5.651  1.00 95.89           H
ATOM   2572 3HG2 VAL A 174     -11.078  14.970  -5.483  1.00 95.89           H
ATOM   2573  HN  VAL A 174      -8.989  12.099  -5.058  1.00 95.89           H
ATOM   2574  N   LEU A 175     -10.393  10.683  -2.542  1.00 91.04           N
ATOM   2575  CA  LEU A 175     -10.915   9.684  -1.624  1.00 91.04           C
ATOM   2576  C   LEU A 175      -9.839   9.330  -0.597  1.00 91.04           C
ATOM   2577  O   LEU A 175     -10.115   9.267   0.600  1.00 91.04           O
ATOM   2578  HA  LEU A 175     -11.759  10.132  -1.100  1.00 91.04           H
ATOM   2579  CB  LEU A 175     -11.451   8.476  -2.395  1.00 91.04           C
ATOM   2580 1HB  LEU A 175     -12.236   8.819  -3.070  1.00 91.04           H
ATOM   2581 2HB  LEU A 175     -10.647   8.081  -3.016  1.00 91.04           H
ATOM   2582  CG  LEU A 175     -12.011   7.333  -1.546  1.00 91.04           C
ATOM   2583  HG  LEU A 175     -11.249   7.040  -0.824  1.00 91.04           H
ATOM   2584  CD1 LEU A 175     -13.236   7.790  -0.751  1.00 91.04           C
ATOM   2585 1HD1 LEU A 175     -12.955   8.611  -0.091  1.00 91.04           H
ATOM   2586 2HD1 LEU A 175     -14.011   8.126  -1.440  1.00 91.04           H
ATOM   2587 3HD1 LEU A 175     -13.614   6.958  -0.157  1.00 91.04           H
ATOM   2588  CD2 LEU A 175     -12.312   6.106  -2.409  1.00 91.04           C
ATOM   2589 1HD2 LEU A 175     -13.047   6.369  -3.170  1.00 91.04           H
ATOM   2590 2HD2 LEU A 175     -11.395   5.767  -2.891  1.00 91.04           H
ATOM   2591 3HD2 LEU A 175     -12.709   5.309  -1.781  1.00 91.04           H
ATOM   2592  HN  LEU A 175     -10.340  10.392  -3.497  1.00 91.04           H
ATOM   2593  N   ALA A 176      -8.634   9.108  -1.102  1.00 95.71           N
ATOM   2594  CA  ALA A 176      -7.534   8.680  -0.254  1.00 95.71           C
ATOM   2595  C   ALA A 176      -7.241   9.769   0.781  1.00 95.71           C
ATOM   2596  O   ALA A 176      -6.946   9.468   1.937  1.00 95.71           O
ATOM   2597  HA  ALA A 176      -7.847   7.774   0.264  1.00 95.71           H
ATOM   2598  CB  ALA A 176      -6.316   8.357  -1.122  1.00 95.71           C
ATOM   2599 1HB  ALA A 176      -6.568   7.558  -1.819  1.00 95.71           H
ATOM   2600 2HB  ALA A 176      -6.021   9.246  -1.679  1.00 95.71           H
ATOM   2601 3HB  ALA A 176      -5.491   8.037  -0.485  1.00 95.71           H
ATOM   2602  HN  ALA A 176      -8.405   9.215  -2.069  1.00 95.71           H
ATOM   2603  N   ALA A 177      -7.331  11.011   0.328  1.00 95.50           N
ATOM   2604  CA  ALA A 177      -7.054  12.145   1.193  1.00 95.50           C
ATOM   2605  C   ALA A 177      -8.046  12.147   2.358  1.00 95.50           C
ATOM   2606  O   ALA A 177      -7.655  12.320   3.511  1.00 95.50           O
ATOM   2607  HA  ALA A 177      -6.045  12.023   1.587  1.00 95.50           H
ATOM   2608  CB  ALA A 177      -7.112  13.437   0.376  1.00 95.50           C
ATOM   2609 1HB  ALA A 177      -6.368  13.397  -0.420  1.00 95.50           H
ATOM   2610 2HB  ALA A 177      -8.105  13.547  -0.060  1.00 95.50           H
ATOM   2611 3HB  ALA A 177      -6.904  14.287   1.025  1.00 95.50           H
ATOM   2612  HN  ALA A 177      -7.588  11.247  -0.609  1.00 95.50           H
ATOM   2613  N   ALA A 178      -9.312  11.952   2.016  1.00 95.45           N
ATOM   2614  CA  ALA A 178     -10.371  11.999   3.009  1.00 95.45           C
ATOM   2615  C   ALA A 178     -10.153  10.885   4.034  1.00 95.45           C
ATOM   2616  O   ALA A 178     -10.430  11.063   5.219  1.00 95.45           O
ATOM   2617  HA  ALA A 178     -10.310  12.963   3.514  1.00 95.45           H
ATOM   2618  CB  ALA A 178     -11.729  11.893   2.313  1.00 95.45           C
ATOM   2619 1HB  ALA A 178     -11.847  12.724   1.617  1.00 95.45           H
ATOM   2620 2HB  ALA A 178     -11.785  10.951   1.767  1.00 95.45           H
ATOM   2621 3HB  ALA A 178     -12.524  11.928   3.058  1.00 95.45           H
ATOM   2622  HN  ALA A 178      -9.616  11.766   1.082  1.00 95.45           H
ATOM   2623  N   LEU A 179      -9.657   9.759   3.541  1.00 92.83           N
ATOM   2624  CA  LEU A 179      -9.469   8.591   4.385  1.00 92.83           C
ATOM   2625  C   LEU A 179      -8.277   8.825   5.314  1.00 92.83           C
ATOM   2626  O   LEU A 179      -7.995   8.006   6.187  1.00 92.83           O
ATOM   2627  HA  LEU A 179     -10.366   8.481   4.995  1.00 92.83           H
ATOM   2628  CB  LEU A 179      -9.344   7.328   3.531  1.00 92.83           C
ATOM   2629 1HB  LEU A 179      -8.571   7.495   2.781  1.00 92.83           H
ATOM   2630 2HB  LEU A 179      -8.999   6.514   4.169  1.00 92.83           H
ATOM   2631  CG  LEU A 179     -10.618   6.872   2.816  1.00 92.83           C
ATOM   2632  HG  LEU A 179     -11.037   7.728   2.287  1.00 92.83           H
ATOM   2633  CD1 LEU A 179     -10.307   5.801   1.769  1.00 92.83           C
ATOM   2634 1HD1 LEU A 179      -9.617   6.207   1.029  1.00 92.83           H
ATOM   2635 2HD1 LEU A 179      -9.852   4.939   2.256  1.00 92.83           H
ATOM   2636 3HD1 LEU A 179     -11.230   5.496   1.276  1.00 92.83           H
ATOM   2637  CD2 LEU A 179     -11.672   6.402   3.821  1.00 92.83           C
ATOM   2638 1HD2 LEU A 179     -11.277   5.566   4.397  1.00 92.83           H
ATOM   2639 2HD2 LEU A 179     -11.923   7.222   4.494  1.00 92.83           H
ATOM   2640 3HD2 LEU A 179     -12.567   6.085   3.286  1.00 92.83           H
ATOM   2641  HN  LEU A 179      -9.387   9.638   2.586  1.00 92.83           H
ATOM   2642  N   CYS A 180      -7.608   9.948   5.095  1.00 91.46           N
ATOM   2643  CA  CYS A 180      -6.412  10.267   5.855  1.00 91.46           C
ATOM   2644  C   CYS A 180      -6.799  11.230   6.979  1.00 91.46           C
ATOM   2645  O   CYS A 180      -5.963  11.596   7.803  1.00 91.46           O
ATOM   2646  HA  CYS A 180      -6.039   9.327   6.262  1.00 91.46           H
ATOM   2647  CB  CYS A 180      -5.311  10.845   4.962  1.00 91.46           C
ATOM   2648 1HB  CYS A 180      -5.667  11.752   4.474  1.00 91.46           H
ATOM   2649 2HB  CYS A 180      -4.450  11.127   5.569  1.00 91.46           H
ATOM   2650  SG  CYS A 180      -4.813   9.612   3.705  1.00 91.46           S
ATOM   2651  HG  CYS A 180      -5.652  10.030   2.761  1.00 91.46           H
ATOM   2652  HN  CYS A 180      -7.871  10.631   4.414  1.00 91.46           H
ATOM   2653  N   ILE A 181      -8.068  11.613   6.976  1.00 91.46           N
ATOM   2654  CA  ILE A 181      -8.559  12.585   7.938  1.00 91.46           C
ATOM   2655  C   ILE A 181      -8.265  12.087   9.355  1.00 91.46           C
ATOM   2656  O   ILE A 181      -7.747  12.834  10.184  1.00 91.46           O
ATOM   2657  HA  ILE A 181      -8.008  13.511   7.776  1.00 91.46           H
ATOM   2658  CB  ILE A 181     -10.037  12.887   7.687  1.00 91.46           C
ATOM   2659  HB  ILE A 181     -10.569  11.940   7.592  1.00 91.46           H
ATOM   2660  CG1 ILE A 181     -10.227  13.645   6.371  1.00 91.46           C
ATOM   2661 1HG1 ILE A 181      -9.776  14.634   6.450  1.00 91.46           H
ATOM   2662 2HG1 ILE A 181      -9.708  13.121   5.568  1.00 91.46           H
ATOM   2663  CG2 ILE A 181     -10.653  13.634   8.872  1.00 91.46           C
ATOM   2664 1HG2 ILE A 181     -10.569  13.022   9.770  1.00 91.46           H
ATOM   2665 2HG2 ILE A 181     -10.124  14.575   9.023  1.00 91.46           H
ATOM   2666 3HG2 ILE A 181     -11.704  13.836   8.667  1.00 91.46           H
ATOM   2667  CD1 ILE A 181     -11.711  13.779   6.025  1.00 91.46           C
ATOM   2668 1HD1 ILE A 181     -12.152  12.788   5.923  1.00 91.46           H
ATOM   2669 2HD1 ILE A 181     -12.221  14.325   6.818  1.00 91.46           H
ATOM   2670 3HD1 ILE A 181     -11.816  14.322   5.085  1.00 91.46           H
ATOM   2671  HN  ILE A 181      -8.753  11.271   6.333  1.00 91.46           H
ATOM   2672  N   PRO A 182      -8.588  10.822   9.657  1.00 92.76           N
ATOM   2673  CA  PRO A 182      -8.362  10.287  11.002  1.00 92.76           C
ATOM   2674  C   PRO A 182      -6.930  10.486  11.469  1.00 92.76           C
ATOM   2675  O   PRO A 182      -6.695  10.878  12.611  1.00 92.76           O
ATOM   2676  HA  PRO A 182      -8.976  10.822  11.726  1.00 92.76           H
ATOM   2677  CB  PRO A 182      -8.713   8.804  10.864  1.00 92.76           C
ATOM   2678 1HB  PRO A 182      -7.836   8.204  10.622  1.00 92.76           H
ATOM   2679 2HB  PRO A 182      -9.126   8.402  11.790  1.00 92.76           H
ATOM   2680  CG  PRO A 182      -9.738   8.786   9.736  1.00 92.76           C
ATOM   2681 1HG  PRO A 182      -9.824   7.798   9.283  1.00 92.76           H
ATOM   2682 2HG  PRO A 182     -10.735   9.049  10.090  1.00 92.76           H
ATOM   2683  CD  PRO A 182      -9.188   9.815   8.762  1.00 92.76           C
ATOM   2684 1HD  PRO A 182      -8.445   9.382   8.092  1.00 92.76           H
ATOM   2685 2HD  PRO A 182      -9.972  10.238   8.134  1.00 92.76           H
ATOM   2686  N   GLU A 183      -6.002  10.208  10.565  1.00 89.85           N
ATOM   2687  CA  GLU A 183      -4.589  10.292  10.893  1.00 89.85           C
ATOM   2688  C   GLU A 183      -4.214  11.729  11.263  1.00 89.85           C
ATOM   2689  O   GLU A 183      -3.449  11.953  12.200  1.00 89.85           O
ATOM   2690  HA  GLU A 183      -4.453   9.641  11.757  1.00 89.85           H
ATOM   2691  CB  GLU A 183      -3.726   9.780   9.738  1.00 89.85           C
ATOM   2692 1HB  GLU A 183      -4.178  10.066   8.788  1.00 89.85           H
ATOM   2693 2HB  GLU A 183      -2.705  10.141   9.855  1.00 89.85           H
ATOM   2694  CG  GLU A 183      -3.648   8.252   9.748  1.00 89.85           C
ATOM   2695 1HG  GLU A 183      -2.952   7.915   8.979  1.00 89.85           H
ATOM   2696 2HG  GLU A 183      -3.255   7.911  10.705  1.00 89.85           H
ATOM   2697  CD  GLU A 183      -5.025   7.631   9.505  1.00 89.85           C
ATOM   2698  OE1 GLU A 183      -5.211   6.475   9.943  1.00 89.85           O
ATOM   2699  OE2 GLU A 183      -5.860   8.326   8.886  1.00 89.85           O
ATOM   2700  HN  GLU A 183      -6.202   9.931   9.626  1.00 89.85           H
ATOM   2701  N   ILE A 184      -4.770  12.664  10.507  1.00 91.44           N
ATOM   2702  CA  ILE A 184      -4.441  14.068  10.691  1.00 91.44           C
ATOM   2703  C   ILE A 184      -4.839  14.499  12.104  1.00 91.44           C
ATOM   2704  O   ILE A 184      -4.120  15.259  12.751  1.00 91.44           O
ATOM   2705  HA  ILE A 184      -3.360  14.166  10.592  1.00 91.44           H
ATOM   2706  CB  ILE A 184      -5.076  14.916   9.587  1.00 91.44           C
ATOM   2707  HB  ILE A 184      -6.140  14.684   9.548  1.00 91.44           H
ATOM   2708  CG1 ILE A 184      -4.486  14.566   8.220  1.00 91.44           C
ATOM   2709 1HG1 ILE A 184      -3.455  14.915   8.164  1.00 91.44           H
ATOM   2710 2HG1 ILE A 184      -4.463  13.483   8.096  1.00 91.44           H
ATOM   2711  CG2 ILE A 184      -4.949  16.408   9.901  1.00 91.44           C
ATOM   2712 1HG2 ILE A 184      -5.454  16.625  10.842  1.00 91.44           H
ATOM   2713 2HG2 ILE A 184      -3.895  16.674   9.984  1.00 91.44           H
ATOM   2714 3HG2 ILE A 184      -5.408  16.988   9.100  1.00 91.44           H
ATOM   2715  CD1 ILE A 184      -5.305  15.197   7.092  1.00 91.44           C
ATOM   2716 1HD1 ILE A 184      -6.330  14.827   7.136  1.00 91.44           H
ATOM   2717 2HD1 ILE A 184      -5.305  16.281   7.205  1.00 91.44           H
ATOM   2718 3HD1 ILE A 184      -4.865  14.932   6.131  1.00 91.44           H
ATOM   2719  HN  ILE A 184      -5.432  12.477   9.782  1.00 91.44           H
ATOM   2720  N   LEU A 185      -5.984  13.996  12.542  1.00 91.27           N
ATOM   2721  CA  LEU A 185      -6.596  14.481  13.767  1.00 91.27           C
ATOM   2722  C   LEU A 185      -5.879  13.864  14.969  1.00 91.27           C
ATOM   2723  O   LEU A 185      -5.498  14.572  15.900  1.00 91.27           O
ATOM   2724  HA  LEU A 185      -6.453  15.562  13.798  1.00 91.27           H
ATOM   2725  CB  LEU A 185      -8.104  14.224  13.752  1.00 91.27           C
ATOM   2726 1HB  LEU A 185      -8.270  13.163  13.566  1.00 91.27           H
ATOM   2727 2HB  LEU A 185      -8.499  14.440  14.744  1.00 91.27           H
ATOM   2728  CG  LEU A 185      -8.910  15.025  12.727  1.00 91.27           C
ATOM   2729  HG  LEU A 185      -8.533  14.786  11.733  1.00 91.27           H
ATOM   2730  CD1 LEU A 185     -10.387  14.626  12.759  1.00 91.27           C
ATOM   2731 1HD1 LEU A 185     -10.482  13.565  12.526  1.00 91.27           H
ATOM   2732 2HD1 LEU A 185     -10.794  14.818  13.752  1.00 91.27           H
ATOM   2733 3HD1 LEU A 185     -10.937  15.210  12.021  1.00 91.27           H
ATOM   2734  CD2 LEU A 185      -8.719  16.529  12.933  1.00 91.27           C
ATOM   2735 1HD2 LEU A 185      -9.053  16.804  13.933  1.00 91.27           H
ATOM   2736 2HD2 LEU A 185      -7.664  16.780  12.821  1.00 91.27           H
ATOM   2737 3HD2 LEU A 185      -9.303  17.075  12.192  1.00 91.27           H
ATOM   2738  HN  LEU A 185      -6.491  13.271  12.075  1.00 91.27           H
ATOM   2739  N   TYR A 186      -5.716  12.550  14.910  1.00 91.22           N
ATOM   2740  CA  TYR A 186      -5.451  11.774  16.109  1.00 91.22           C
ATOM   2741  C   TYR A 186      -3.996  11.301  16.146  1.00 91.22           C
ATOM   2742  O   TYR A 186      -3.585  10.617  17.082  1.00 91.22           O
ATOM   2743  HA  TYR A 186      -5.639  12.413  16.972  1.00 91.22           H
ATOM   2744  CB  TYR A 186      -6.370  10.553  16.034  1.00 91.22           C
ATOM   2745 1HB  TYR A 186      -6.084   9.949  15.173  1.00 91.22           H
ATOM   2746 2HB  TYR A 186      -6.214   9.939  16.921  1.00 91.22           H
ATOM   2747  CG  TYR A 186      -7.856  10.899  15.925  1.00 91.22           C
ATOM   2748  CD1 TYR A 186      -8.431  11.767  16.831  1.00 91.22           C
ATOM   2749  HD1 TYR A 186      -7.825  12.207  17.624  1.00 91.22           H
ATOM   2750  CD2 TYR A 186      -8.622  10.342  14.921  1.00 91.22           C
ATOM   2751  HD2 TYR A 186      -8.168   9.656  14.206  1.00 91.22           H
ATOM   2752  CE1 TYR A 186      -9.830  12.093  16.729  1.00 91.22           C
ATOM   2753  HE1 TYR A 186     -10.296  12.777  17.438  1.00 91.22           H
ATOM   2754  CE2 TYR A 186     -10.021  10.668  14.819  1.00 91.22           C
ATOM   2755  HE2 TYR A 186     -10.638  10.235  14.031  1.00 91.22           H
ATOM   2756  CZ  TYR A 186     -10.556  11.527  15.728  1.00 91.22           C
ATOM   2757  OH  TYR A 186     -11.877  11.834  15.631  1.00 91.22           O
ATOM   2758  HH  TYR A 186     -12.292  11.327  14.876  1.00 91.22           H
ATOM   2759  HN  TYR A 186      -5.764  12.018  14.065  1.00 91.22           H
ATOM   2760  N   SER A 187      -3.257  11.684  15.115  1.00 92.17           N
ATOM   2761  CA  SER A 187      -1.820  11.470  15.103  1.00 92.17           C
ATOM   2762  C   SER A 187      -1.149  12.368  16.144  1.00 92.17           C
ATOM   2763  O   SER A 187      -1.264  13.591  16.081  1.00 92.17           O
ATOM   2764  HA  SER A 187      -1.683  10.419  15.360  1.00 92.17           H
ATOM   2765  CB  SER A 187      -1.234  11.736  13.715  1.00 92.17           C
ATOM   2766 1HB  SER A 187      -1.479  12.753  13.407  1.00 92.17           H
ATOM   2767 2HB  SER A 187      -0.147  11.671  13.762  1.00 92.17           H
ATOM   2768  OG  SER A 187      -1.723  10.816  12.744  1.00 92.17           O
ATOM   2769  HG  SER A 187      -2.207  11.307  12.020  1.00 92.17           H
ATOM   2770  HN  SER A 187      -3.624  12.133  14.300  1.00 92.17           H
ATOM   2771  N   GLN A 188      -0.462  11.727  17.078  1.00 85.44           N
ATOM   2772  CA  GLN A 188       0.204  12.451  18.147  1.00 85.44           C
ATOM   2773  C   GLN A 188       1.550  11.799  18.472  1.00 85.44           C
ATOM   2774  O   GLN A 188       1.800  10.659  18.086  1.00 85.44           O
ATOM   2775  HA  GLN A 188       0.364  13.457  17.760  1.00 85.44           H
ATOM   2776  CB  GLN A 188      -0.683  12.528  19.392  1.00 85.44           C
ATOM   2777 1HB  GLN A 188      -0.918  11.522  19.739  1.00 85.44           H
ATOM   2778 2HB  GLN A 188      -0.142  13.025  20.198  1.00 85.44           H
ATOM   2779  CG  GLN A 188      -1.978  13.287  19.096  1.00 85.44           C
ATOM   2780 1HG  GLN A 188      -1.744  14.245  18.632  1.00 85.44           H
ATOM   2781 2HG  GLN A 188      -2.578  12.725  18.381  1.00 85.44           H
ATOM   2782  CD  GLN A 188      -2.783  13.518  20.377  1.00 85.44           C
ATOM   2783  OE1 GLN A 188      -2.350  13.213  21.476  1.00 85.44           O
ATOM   2784  NE2 GLN A 188      -3.975  14.071  20.174  1.00 85.44           N
ATOM   2785 1HE2 GLN A 188      -4.270  14.297  19.246  1.00 85.44           H
ATOM   2786 2HE2 GLN A 188      -4.576  14.261  20.950  1.00 85.44           H
ATOM   2787  HN  GLN A 188      -0.357  10.733  17.111  1.00 85.44           H
ATOM   2788  N   ILE A 189       2.380  12.552  19.180  1.00 89.70           N
ATOM   2789  CA  ILE A 189       3.563  11.981  19.800  1.00 89.70           C
ATOM   2790  C   ILE A 189       3.222  11.529  21.221  1.00 89.70           C
ATOM   2791  O   ILE A 189       2.779  12.332  22.041  1.00 89.70           O
ATOM   2792  HA  ILE A 189       3.846  11.104  19.218  1.00 89.70           H
ATOM   2793  CB  ILE A 189       4.732  12.966  19.731  1.00 89.70           C
ATOM   2794  HB  ILE A 189       4.427  13.892  20.217  1.00 89.70           H
ATOM   2795  CG1 ILE A 189       5.077  13.308  18.280  1.00 89.70           C
ATOM   2796 1HG1 ILE A 189       5.404  12.409  17.758  1.00 89.70           H
ATOM   2797 2HG1 ILE A 189       4.185  13.668  17.766  1.00 89.70           H
ATOM   2798  CG2 ILE A 189       5.944  12.432  20.497  1.00 89.70           C
ATOM   2799 1HG2 ILE A 189       5.676  12.281  21.543  1.00 89.70           H
ATOM   2800 2HG2 ILE A 189       6.260  11.484  20.063  1.00 89.70           H
ATOM   2801 3HG2 ILE A 189       6.761  13.152  20.432  1.00 89.70           H
ATOM   2802  CD1 ILE A 189       6.175  14.371  18.213  1.00 89.70           C
ATOM   2803 1HD1 ILE A 189       5.834  15.277  18.715  1.00 89.70           H
ATOM   2804 2HD1 ILE A 189       7.072  13.998  18.707  1.00 89.70           H
ATOM   2805 3HD1 ILE A 189       6.400  14.596  17.171  1.00 89.70           H
ATOM   2806  HN  ILE A 189       2.255  13.532  19.331  1.00 89.70           H
ATOM   2807  N   LYS A 190       3.441  10.246  21.469  1.00 84.54           N
ATOM   2808  CA  LYS A 190       3.238   9.696  22.798  1.00 84.54           C
ATOM   2809  C   LYS A 190       4.590   9.290  23.389  1.00 84.54           C
ATOM   2810  O   LYS A 190       5.416   8.690  22.704  1.00 84.54           O
ATOM   2811  HA  LYS A 190       2.814  10.486  23.418  1.00 84.54           H
ATOM   2812  CB  LYS A 190       2.218   8.556  22.757  1.00 84.54           C
ATOM   2813 1HB  LYS A 190       1.313   8.892  22.251  1.00 84.54           H
ATOM   2814 2HB  LYS A 190       2.619   7.726  22.175  1.00 84.54           H
ATOM   2815  CG  LYS A 190       1.873   8.077  24.168  1.00 84.54           C
ATOM   2816 1HG  LYS A 190       2.777   7.730  24.669  1.00 84.54           H
ATOM   2817 2HG  LYS A 190       1.484   8.910  24.754  1.00 84.54           H
ATOM   2818  CD  LYS A 190       0.840   6.949  24.127  1.00 84.54           C
ATOM   2819 1HD  LYS A 190      -0.101   7.327  23.728  1.00 84.54           H
ATOM   2820 2HD  LYS A 190       1.181   6.164  23.452  1.00 84.54           H
ATOM   2821  CE  LYS A 190       0.611   6.365  25.523  1.00 84.54           C
ATOM   2822 1HE  LYS A 190       1.567   6.223  26.026  1.00 84.54           H
ATOM   2823 2HE  LYS A 190       0.034   7.066  26.126  1.00 84.54           H
ATOM   2824  NZ  LYS A 190      -0.106   5.074  25.432  1.00 84.54           N
ATOM   2825 1HZ  LYS A 190      -0.282   4.719  26.366  1.00 84.54           H
ATOM   2826 2HZ  LYS A 190      -0.987   5.209  24.950  1.00 84.54           H
ATOM   2827 3HZ  LYS A 190       0.461   4.408  24.919  1.00 84.54           H
ATOM   2828  HN  LYS A 190       3.751   9.589  20.782  1.00 84.54           H
ATOM   2829  N   GLU A 191       4.773   9.634  24.656  1.00 75.56           N
ATOM   2830  CA  GLU A 191       5.941   9.182  25.392  1.00 75.56           C
ATOM   2831  C   GLU A 191       5.629   7.880  26.134  1.00 75.56           C
ATOM   2832  O   GLU A 191       4.695   7.825  26.932  1.00 75.56           O
ATOM   2833  HA  GLU A 191       6.708   9.003  24.639  1.00 75.56           H
ATOM   2834  CB  GLU A 191       6.431  10.261  26.360  1.00 75.56           C
ATOM   2835 1HB  GLU A 191       5.585  10.669  26.914  1.00 75.56           H
ATOM   2836 2HB  GLU A 191       7.210   9.851  27.004  1.00 75.56           H
ATOM   2837  CG  GLU A 191       7.068  11.428  25.603  1.00 75.56           C
ATOM   2838 1HG  GLU A 191       7.814  11.050  24.905  1.00 75.56           H
ATOM   2839 2HG  GLU A 191       6.308  11.940  25.012  1.00 75.56           H
ATOM   2840  CD  GLU A 191       7.721  12.417  26.571  1.00 75.56           C
ATOM   2841  OE1 GLU A 191       8.335  13.382  26.066  1.00 75.56           O
ATOM   2842  OE2 GLU A 191       7.591  12.186  27.792  1.00 75.56           O
ATOM   2843  HN  GLU A 191       4.142  10.210  25.176  1.00 75.56           H
ATOM   2844  N   GLU A 192       6.430   6.865  25.845  1.00 75.25           N
ATOM   2845  CA  GLU A 192       6.267   5.575  26.493  1.00 75.25           C
ATOM   2846  C   GLU A 192       7.608   5.084  27.044  1.00 75.25           C
ATOM   2847  O   GLU A 192       8.531   4.803  26.281  1.00 75.25           O
ATOM   2848  HA  GLU A 192       5.571   5.749  27.314  1.00 75.25           H
ATOM   2849  CB  GLU A 192       5.662   4.551  25.531  1.00 75.25           C
ATOM   2850 1HB  GLU A 192       4.717   4.928  25.140  1.00 75.25           H
ATOM   2851 2HB  GLU A 192       6.384   4.308  24.751  1.00 75.25           H
ATOM   2852  CG  GLU A 192       5.349   3.239  26.253  1.00 75.25           C
ATOM   2853 1HG  GLU A 192       5.083   2.473  25.524  1.00 75.25           H
ATOM   2854 2HG  GLU A 192       6.238   2.886  26.775  1.00 75.25           H
ATOM   2855  CD  GLU A 192       4.203   3.421  27.250  1.00 75.25           C
ATOM   2856  OE1 GLU A 192       4.136   2.604  28.193  1.00 75.25           O
ATOM   2857  OE2 GLU A 192       3.420   4.374  27.046  1.00 75.25           O
ATOM   2858  HN  GLU A 192       7.178   6.914  25.183  1.00 75.25           H
ATOM   2859  N   SER A 193       7.672   4.996  28.364  1.00 73.94           N
ATOM   2860  CA  SER A 193       8.869   4.502  29.024  1.00 73.94           C
ATOM   2861  C   SER A 193      10.083   5.324  28.589  1.00 73.94           C
ATOM   2862  O   SER A 193      11.177   4.785  28.428  1.00 73.94           O
ATOM   2863  HA  SER A 193       8.683   4.628  30.091  1.00 73.94           H
ATOM   2864  CB  SER A 193       9.094   3.020  28.718  1.00 73.94           C
ATOM   2865 1HB  SER A 193       9.293   2.896  27.654  1.00 73.94           H
ATOM   2866 2HB  SER A 193       9.978   2.670  29.250  1.00 73.94           H
ATOM   2867  OG  SER A 193       7.972   2.222  29.087  1.00 73.94           O
ATOM   2868  HG  SER A 193       8.108   1.279  28.782  1.00 73.94           H
ATOM   2869  HN  SER A 193       6.927   5.254  28.979  1.00 73.94           H
ATOM   2870  N   GLY A 194       9.850   6.616  28.412  1.00 81.90           N
ATOM   2871  CA  GLY A 194      10.927   7.532  28.076  1.00 81.90           C
ATOM   2872  C   GLY A 194      11.250   7.475  26.582  1.00 81.90           C
ATOM   2873  O   GLY A 194      12.213   8.091  26.128  1.00 81.90           O
ATOM   2874 1HA  GLY A 194      10.645   8.548  28.353  1.00 81.90           H
ATOM   2875 2HA  GLY A 194      11.817   7.280  28.654  1.00 81.90           H
ATOM   2876  HN  GLY A 194       8.947   7.038  28.493  1.00 81.90           H
ATOM   2877  N   ILE A 195      10.427   6.730  25.859  1.00 80.51           N
ATOM   2878  CA  ILE A 195      10.568   6.645  24.415  1.00 80.51           C
ATOM   2879  C   ILE A 195       9.431   7.423  23.750  1.00 80.51           C
ATOM   2880  O   ILE A 195       8.260   7.196  24.050  1.00 80.51           O
ATOM   2881  HA  ILE A 195      11.512   7.120  24.150  1.00 80.51           H
ATOM   2882  CB  ILE A 195      10.655   5.184  23.971  1.00 80.51           C
ATOM   2883  HB  ILE A 195       9.751   4.672  24.301  1.00 80.51           H
ATOM   2884  CG1 ILE A 195      11.841   4.479  24.633  1.00 80.51           C
ATOM   2885 1HG1 ILE A 195      12.770   4.966  24.336  1.00 80.51           H
ATOM   2886 2HG1 ILE A 195      11.765   4.573  25.717  1.00 80.51           H
ATOM   2887  CG2 ILE A 195      10.704   5.077  22.445  1.00 80.51           C
ATOM   2888 1HG2 ILE A 195       9.802   5.517  22.021  1.00 80.51           H
ATOM   2889 2HG2 ILE A 195      11.579   5.609  22.072  1.00 80.51           H
ATOM   2890 3HG2 ILE A 195      10.766   4.027  22.157  1.00 80.51           H
ATOM   2891  CD1 ILE A 195      11.886   3.000  24.245  1.00 80.51           C
ATOM   2892 1HD1 ILE A 195      10.966   2.512  24.566  1.00 80.51           H
ATOM   2893 2HD1 ILE A 195      11.987   2.911  23.164  1.00 80.51           H
ATOM   2894 3HD1 ILE A 195      12.739   2.523  24.730  1.00 80.51           H
ATOM   2895  HN  ILE A 195       9.677   6.192  26.243  1.00 80.51           H
ATOM   2896  N   ALA A 196       9.816   8.325  22.859  1.00 90.65           N
ATOM   2897  CA  ALA A 196       8.842   9.073  22.082  1.00 90.65           C
ATOM   2898  C   ALA A 196       8.348   8.206  20.922  1.00 90.65           C
ATOM   2899  O   ALA A 196       9.148   7.690  20.143  1.00 90.65           O
ATOM   2900  HA  ALA A 196       8.001   9.303  22.736  1.00 90.65           H
ATOM   2901  CB  ALA A 196       9.468  10.385  21.604  1.00 90.65           C
ATOM   2902 1HB  ALA A 196       9.775  10.976  22.467  1.00 90.65           H
ATOM   2903 2HB  ALA A 196      10.338  10.168  20.985  1.00 90.65           H
ATOM   2904 3HB  ALA A 196       8.737  10.945  21.022  1.00 90.65           H
ATOM   2905  HN  ALA A 196      10.771   8.547  22.666  1.00 90.65           H
ATOM   2906  N   ILE A 197       7.032   8.073  20.843  1.00 86.62           N
ATOM   2907  CA  ILE A 197       6.423   7.259  19.805  1.00 86.62           C
ATOM   2908  C   ILE A 197       5.407   8.102  19.031  1.00 86.62           C
ATOM   2909  O   ILE A 197       4.539   8.737  19.629  1.00 86.62           O
ATOM   2910  HA  ILE A 197       7.215   6.958  19.119  1.00 86.62           H
ATOM   2911  CB  ILE A 197       5.833   5.981  20.404  1.00 86.62           C
ATOM   2912  HB  ILE A 197       5.068   6.264  21.127  1.00 86.62           H
ATOM   2913  CG1 ILE A 197       6.899   5.187  21.161  1.00 86.62           C
ATOM   2914 1HG1 ILE A 197       7.687   4.881  20.472  1.00 86.62           H
ATOM   2915 2HG1 ILE A 197       7.364   5.823  21.915  1.00 86.62           H
ATOM   2916  CG2 ILE A 197       5.146   5.137  19.328  1.00 86.62           C
ATOM   2917 1HG2 ILE A 197       4.341   5.714  18.873  1.00 86.62           H
ATOM   2918 2HG2 ILE A 197       5.873   4.862  18.563  1.00 86.62           H
ATOM   2919 3HG2 ILE A 197       4.736   4.235  19.781  1.00 86.62           H
ATOM   2920  CD1 ILE A 197       6.291   3.953  21.831  1.00 86.62           C
ATOM   2921 1HD1 ILE A 197       5.521   4.265  22.536  1.00 86.62           H
ATOM   2922 2HD1 ILE A 197       5.849   3.308  21.071  1.00 86.62           H
ATOM   2923 3HD1 ILE A 197       7.071   3.407  22.362  1.00 86.62           H
ATOM   2924  HN  ILE A 197       6.387   8.510  21.470  1.00 86.62           H
ATOM   2925  N   CYS A 198       5.549   8.081  17.714  1.00 92.18           N
ATOM   2926  CA  CYS A 198       4.526   8.634  16.843  1.00 92.18           C
ATOM   2927  C   CYS A 198       3.441   7.575  16.644  1.00 92.18           C
ATOM   2928  O   CYS A 198       3.670   6.561  15.986  1.00 92.18           O
ATOM   2929  HA  CYS A 198       4.124   9.511  17.350  1.00 92.18           H
ATOM   2930  CB  CYS A 198       5.113   9.107  15.511  1.00 92.18           C
ATOM   2931 1HB  CYS A 198       5.781   9.953  15.678  1.00 92.18           H
ATOM   2932 2HB  CYS A 198       5.712   8.312  15.065  1.00 92.18           H
ATOM   2933  SG  CYS A 198       3.767   9.590  14.370  1.00 92.18           S
ATOM   2934  HN  CYS A 198       6.343   7.696  17.243  1.00 92.18           H
ATOM   2935  N   THR A 199       2.281   7.846  17.224  1.00 90.16           N
ATOM   2936  CA  THR A 199       1.157   6.932  17.113  1.00 90.16           C
ATOM   2937  C   THR A 199      -0.157   7.711  17.026  1.00 90.16           C
ATOM   2938  O   THR A 199      -0.189   8.913  17.287  1.00 90.16           O
ATOM   2939  HA  THR A 199       1.259   6.373  16.183  1.00 90.16           H
ATOM   2940  CB  THR A 199       1.213   5.967  18.298  1.00 90.16           C
ATOM   2941  HB  THR A 199       2.225   5.588  18.444  1.00 90.16           H
ATOM   2942  OG1 THR A 199       0.226   4.985  17.994  1.00 90.16           O
ATOM   2943  HG1 THR A 199       0.338   4.191  18.591  1.00 90.16           H
ATOM   2944  CG2 THR A 199       0.716   6.605  19.597  1.00 90.16           C
ATOM   2945 1HG2 THR A 199      -0.319   6.923  19.473  1.00 90.16           H
ATOM   2946 2HG2 THR A 199       1.335   7.469  19.838  1.00 90.16           H
ATOM   2947 3HG2 THR A 199       0.777   5.877  20.406  1.00 90.16           H
ATOM   2948  HN  THR A 199       2.103   8.671  17.761  1.00 90.16           H
ATOM   2949  N   MET A 200      -1.210   6.995  16.658  1.00 88.95           N
ATOM   2950  CA  MET A 200      -2.556   7.530  16.771  1.00 88.95           C
ATOM   2951  C   MET A 200      -3.091   7.370  18.196  1.00 88.95           C
ATOM   2952  O   MET A 200      -3.022   6.284  18.770  1.00 88.95           O
ATOM   2953  HA  MET A 200      -2.473   8.588  16.524  1.00 88.95           H
ATOM   2954  CB  MET A 200      -3.479   6.800  15.794  1.00 88.95           C
ATOM   2955 1HB  MET A 200      -3.397   5.724  15.944  1.00 88.95           H
ATOM   2956 2HB  MET A 200      -4.516   7.072  15.995  1.00 88.95           H
ATOM   2957  CG  MET A 200      -3.128   7.147  14.345  1.00 88.95           C
ATOM   2958 1HG  MET A 200      -3.099   8.229  14.218  1.00 88.95           H
ATOM   2959 2HG  MET A 200      -2.134   6.771  14.103  1.00 88.95           H
ATOM   2960  SD  MET A 200      -4.334   6.436  13.238  1.00 88.95           S
ATOM   2961  CE  MET A 200      -5.765   7.412  13.670  1.00 88.95           C
ATOM   2962 1HE  MET A 200      -5.996   7.271  14.726  1.00 88.95           H
ATOM   2963 2HE  MET A 200      -5.557   8.465  13.481  1.00 88.95           H
ATOM   2964 3HE  MET A 200      -6.616   7.096  13.066  1.00 88.95           H
ATOM   2965  HN  MET A 200      -1.153   6.067  16.288  1.00 88.95           H
ATOM   2966  N   VAL A 201      -3.612   8.467  18.725  1.00 91.31           N
ATOM   2967  CA  VAL A 201      -4.291   8.429  20.009  1.00 91.31           C
ATOM   2968  C   VAL A 201      -5.761   8.805  19.815  1.00 91.31           C
ATOM   2969  O   VAL A 201      -6.071   9.928  19.421  1.00 91.31           O
ATOM   2970  HA  VAL A 201      -4.236   7.406  20.380  1.00 91.31           H
ATOM   2971  CB  VAL A 201      -3.569   9.335  21.009  1.00 91.31           C
ATOM   2972  HB  VAL A 201      -3.640  10.360  20.646  1.00 91.31           H
ATOM   2973  CG1 VAL A 201      -4.237   9.275  22.384  1.00 91.31           C
ATOM   2974 1HG1 VAL A 201      -5.273   9.605  22.299  1.00 91.31           H
ATOM   2975 2HG1 VAL A 201      -4.211   8.251  22.757  1.00 91.31           H
ATOM   2976 3HG1 VAL A 201      -3.704   9.928  23.075  1.00 91.31           H
ATOM   2977  CG2 VAL A 201      -2.085   8.973  21.105  1.00 91.31           C
ATOM   2978 1HG2 VAL A 201      -1.984   7.938  21.433  1.00 91.31           H
ATOM   2979 2HG2 VAL A 201      -1.619   9.090  20.127  1.00 91.31           H
ATOM   2980 3HG2 VAL A 201      -1.596   9.631  21.822  1.00 91.31           H
ATOM   2981  HN  VAL A 201      -3.576   9.368  18.292  1.00 91.31           H
ATOM   2982  N   TYR A 202      -6.627   7.845  20.101  1.00 90.82           N
ATOM   2983  CA  TYR A 202      -8.056   8.050  19.933  1.00 90.82           C
ATOM   2984  C   TYR A 202      -8.675   8.656  21.194  1.00 90.82           C
ATOM   2985  O   TYR A 202      -8.266   8.331  22.308  1.00 90.82           O
ATOM   2986  HA  TYR A 202      -8.201   8.738  19.100  1.00 90.82           H
ATOM   2987  CB  TYR A 202      -8.657   6.663  19.700  1.00 90.82           C
ATOM   2988 1HB  TYR A 202      -8.410   6.024  20.548  1.00 90.82           H
ATOM   2989 2HB  TYR A 202      -9.743   6.749  19.671  1.00 90.82           H
ATOM   2990  CG  TYR A 202      -8.179   5.986  18.414  1.00 90.82           C
ATOM   2991  CD1 TYR A 202      -8.835   6.225  17.223  1.00 90.82           C
ATOM   2992  HD1 TYR A 202      -9.693   6.897  17.199  1.00 90.82           H
ATOM   2993  CD2 TYR A 202      -7.092   5.136  18.444  1.00 90.82           C
ATOM   2994  HD2 TYR A 202      -6.574   4.946  19.384  1.00 90.82           H
ATOM   2995  CE1 TYR A 202      -8.385   5.588  16.013  1.00 90.82           C
ATOM   2996  HE1 TYR A 202      -8.894   5.768  15.066  1.00 90.82           H
ATOM   2997  CE2 TYR A 202      -6.643   4.498  17.234  1.00 90.82           C
ATOM   2998  HE2 TYR A 202      -5.786   3.825  17.244  1.00 90.82           H
ATOM   2999  CZ  TYR A 202      -7.311   4.756  16.078  1.00 90.82           C
ATOM   3000  OH  TYR A 202      -6.886   4.154  14.934  1.00 90.82           O
ATOM   3001  HH  TYR A 202      -7.431   4.471  14.158  1.00 90.82           H
ATOM   3002  HN  TYR A 202      -6.368   6.941  20.442  1.00 90.82           H
ATOM   3003  N   PRO A 203      -9.667   9.543  21.044  1.00 84.53           N
ATOM   3004  CA  PRO A 203     -10.285  10.188  22.205  1.00 84.53           C
ATOM   3005  C   PRO A 203     -11.096   9.213  23.043  1.00 84.53           C
ATOM   3006  O   PRO A 203     -11.606   8.220  22.526  1.00 84.53           O
ATOM   3007  HA  PRO A 203      -9.516  10.569  22.878  1.00 84.53           H
ATOM   3008  CB  PRO A 203     -11.166  11.277  21.589  1.00 84.53           C
ATOM   3009 1HB  PRO A 203     -12.063  11.451  22.184  1.00 84.53           H
ATOM   3010 2HB  PRO A 203     -10.640  12.228  21.522  1.00 84.53           H
ATOM   3011  CG  PRO A 203     -11.503  10.735  20.230  1.00 84.53           C
ATOM   3012 1HG  PRO A 203     -12.365  10.068  20.273  1.00 84.53           H
ATOM   3013 2HG  PRO A 203     -11.756  11.537  19.537  1.00 84.53           H
ATOM   3014  CD  PRO A 203     -10.274  10.000  19.781  1.00 84.53           C
ATOM   3015 1HD  PRO A 203     -10.522   9.163  19.129  1.00 84.53           H
ATOM   3016 2HD  PRO A 203      -9.599  10.650  19.223  1.00 84.53           H
ATOM   3017  N   SER A 204     -11.195   9.525  24.327  1.00 76.38           N
ATOM   3018  CA  SER A 204     -11.784   8.599  25.279  1.00 76.38           C
ATOM   3019  C   SER A 204     -13.205   8.235  24.845  1.00 76.38           C
ATOM   3020  O   SER A 204     -13.650   7.106  25.045  1.00 76.38           O
ATOM   3021  HA  SER A 204     -11.141   7.719  25.261  1.00 76.38           H
ATOM   3022  CB  SER A 204     -11.796   9.192  26.689  1.00 76.38           C
ATOM   3023 1HB  SER A 204     -12.383   8.551  27.347  1.00 76.38           H
ATOM   3024 2HB  SER A 204     -10.780   9.208  27.084  1.00 76.38           H
ATOM   3025  OG  SER A 204     -12.333  10.511  26.709  1.00 76.38           O
ATOM   3026  HG  SER A 204     -13.331  10.474  26.764  1.00 76.38           H
ATOM   3027  HN  SER A 204     -10.882  10.390  24.718  1.00 76.38           H
ATOM   3028  N   ASP A 205     -13.879   9.213  24.257  1.00 72.28           N
ATOM   3029  CA  ASP A 205     -15.262   9.031  23.852  1.00 72.28           C
ATOM   3030  C   ASP A 205     -15.314   8.116  22.626  1.00 72.28           C
ATOM   3031  O   ASP A 205     -14.848   8.487  21.551  1.00 72.28           O
ATOM   3032  HA  ASP A 205     -15.759   8.595  24.719  1.00 72.28           H
ATOM   3033  CB  ASP A 205     -15.906  10.366  23.473  1.00 72.28           C
ATOM   3034 1HB  ASP A 205     -15.299  10.865  22.719  1.00 72.28           H
ATOM   3035 2HB  ASP A 205     -16.885  10.189  23.029  1.00 72.28           H
ATOM   3036  CG  ASP A 205     -16.053  11.271  24.698  1.00 72.28           C
ATOM   3037  OD1 ASP A 205     -16.023  10.718  25.819  1.00 72.28           O
ATOM   3038  OD2 ASP A 205     -16.191  12.495  24.486  1.00 72.28           O
ATOM   3039  HN  ASP A 205     -13.496  10.115  24.058  1.00 72.28           H
ATOM   3040  N   GLU A 206     -15.886   6.939  22.830  1.00 75.44           N
ATOM   3041  CA  GLU A 206     -16.082   6.003  21.736  1.00 75.44           C
ATOM   3042  C   GLU A 206     -14.744   5.680  21.068  1.00 75.44           C
ATOM   3043  O   GLU A 206     -14.703   5.336  19.887  1.00 75.44           O
ATOM   3044  HA  GLU A 206     -16.493   5.103  22.195  1.00 75.44           H
ATOM   3045  CB  GLU A 206     -17.085   6.550  20.719  1.00 75.44           C
ATOM   3046 1HB  GLU A 206     -16.689   7.459  20.265  1.00 75.44           H
ATOM   3047 2HB  GLU A 206     -17.330   5.777  19.992  1.00 75.44           H
ATOM   3048  CG  GLU A 206     -18.401   6.935  21.399  1.00 75.44           C
ATOM   3049 1HG  GLU A 206     -18.557   6.309  22.277  1.00 75.44           H
ATOM   3050 2HG  GLU A 206     -18.346   7.966  21.748  1.00 75.44           H
ATOM   3051  CD  GLU A 206     -19.581   6.778  20.438  1.00 75.44           C
ATOM   3052  OE1 GLU A 206     -20.591   6.183  20.872  1.00 75.44           O
ATOM   3053  OE2 GLU A 206     -19.446   7.257  19.291  1.00 75.44           O
ATOM   3054  HN  GLU A 206     -16.212   6.622  23.721  1.00 75.44           H
ATOM   3055  N   SER A 207     -13.683   5.802  21.851  1.00 86.67           N
ATOM   3056  CA  SER A 207     -12.347   5.527  21.350  1.00 86.67           C
ATOM   3057  C   SER A 207     -12.320   4.165  20.652  1.00 86.67           C
ATOM   3058  O   SER A 207     -11.710   4.018  19.594  1.00 86.67           O
ATOM   3059  HA  SER A 207     -12.135   6.325  20.639  1.00 86.67           H
ATOM   3060  CB  SER A 207     -11.316   5.564  22.480  1.00 86.67           C
ATOM   3061 1HB  SER A 207     -10.348   5.240  22.098  1.00 86.67           H
ATOM   3062 2HB  SER A 207     -11.195   6.590  22.826  1.00 86.67           H
ATOM   3063  OG  SER A 207     -11.695   4.736  23.576  1.00 86.67           O
ATOM   3064  HG  SER A 207     -11.121   4.935  24.370  1.00 86.67           H
ATOM   3065  HN  SER A 207     -13.725   6.083  22.810  1.00 86.67           H
ATOM   3066  N   THR A 208     -12.990   3.205  21.272  1.00 86.94           N
ATOM   3067  CA  THR A 208     -12.997   1.846  20.758  1.00 86.94           C
ATOM   3068  C   THR A 208     -13.675   1.797  19.388  1.00 86.94           C
ATOM   3069  O   THR A 208     -13.169   1.164  18.463  1.00 86.94           O
ATOM   3070  HA  THR A 208     -11.964   1.527  20.615  1.00 86.94           H
ATOM   3071  CB  THR A 208     -13.668   0.949  21.801  1.00 86.94           C
ATOM   3072  HB  THR A 208     -14.731   1.177  21.884  1.00 86.94           H
ATOM   3073  OG1 THR A 208     -12.900   1.158  22.984  1.00 86.94           O
ATOM   3074  HG1 THR A 208     -11.938   0.952  22.807  1.00 86.94           H
ATOM   3075  CG2 THR A 208     -13.487  -0.539  21.497  1.00 86.94           C
ATOM   3076 1HG2 THR A 208     -12.425  -0.781  21.481  1.00 86.94           H
ATOM   3077 2HG2 THR A 208     -13.926  -0.767  20.526  1.00 86.94           H
ATOM   3078 3HG2 THR A 208     -13.983  -1.130  22.268  1.00 86.94           H
ATOM   3079  HN  THR A 208     -13.520   3.343  22.109  1.00 86.94           H
ATOM   3080  N   LYS A 209     -14.811   2.473  19.301  1.00 82.72           N
ATOM   3081  CA  LYS A 209     -15.594   2.467  18.077  1.00 82.72           C
ATOM   3082  C   LYS A 209     -14.761   3.063  16.941  1.00 82.72           C
ATOM   3083  O   LYS A 209     -14.735   2.522  15.836  1.00 82.72           O
ATOM   3084  HA  LYS A 209     -15.815   1.427  17.836  1.00 82.72           H
ATOM   3085  CB  LYS A 209     -16.934   3.175  18.295  1.00 82.72           C
ATOM   3086 1HB  LYS A 209     -16.761   4.169  18.706  1.00 82.72           H
ATOM   3087 2HB  LYS A 209     -17.437   3.309  17.337  1.00 82.72           H
ATOM   3088  CG  LYS A 209     -17.830   2.374  19.241  1.00 82.72           C
ATOM   3089 1HG  LYS A 209     -17.908   1.345  18.890  1.00 82.72           H
ATOM   3090 2HG  LYS A 209     -17.378   2.339  20.233  1.00 82.72           H
ATOM   3091  CD  LYS A 209     -19.225   2.994  19.331  1.00 82.72           C
ATOM   3092 1HD  LYS A 209     -19.139   4.068  19.496  1.00 82.72           H
ATOM   3093 2HD  LYS A 209     -19.750   2.858  18.386  1.00 82.72           H
ATOM   3094  CE  LYS A 209     -20.034   2.362  20.466  1.00 82.72           C
ATOM   3095 1HE  LYS A 209     -20.294   1.336  20.207  1.00 82.72           H
ATOM   3096 2HE  LYS A 209     -19.429   2.319  21.371  1.00 82.72           H
ATOM   3097  NZ  LYS A 209     -21.265   3.142  20.722  1.00 82.72           N
ATOM   3098 1HZ  LYS A 209     -21.805   2.692  21.453  1.00 82.72           H
ATOM   3099 2HZ  LYS A 209     -21.016   4.081  21.015  1.00 82.72           H
ATOM   3100 3HZ  LYS A 209     -21.819   3.189  19.873  1.00 82.72           H
ATOM   3101  HN  LYS A 209     -15.197   3.017  20.047  1.00 82.72           H
ATOM   3102  N   LEU A 210     -14.101   4.169  17.251  1.00 88.77           N
ATOM   3103  CA  LEU A 210     -13.366   4.910  16.240  1.00 88.77           C
ATOM   3104  C   LEU A 210     -12.242   4.031  15.686  1.00 88.77           C
ATOM   3105  O   LEU A 210     -12.087   3.907  14.472  1.00 88.77           O
ATOM   3106  HA  LEU A 210     -14.060   5.134  15.430  1.00 88.77           H
ATOM   3107  CB  LEU A 210     -12.880   6.247  16.804  1.00 88.77           C
ATOM   3108 1HB  LEU A 210     -13.732   6.765  17.243  1.00 88.77           H
ATOM   3109 2HB  LEU A 210     -12.179   6.044  17.613  1.00 88.77           H
ATOM   3110  CG  LEU A 210     -12.204   7.189  15.806  1.00 88.77           C
ATOM   3111  HG  LEU A 210     -11.365   6.662  15.352  1.00 88.77           H
ATOM   3112  CD1 LEU A 210     -13.163   7.571  14.676  1.00 88.77           C
ATOM   3113 1HD1 LEU A 210     -13.479   6.671  14.148  1.00 88.77           H
ATOM   3114 2HD1 LEU A 210     -14.036   8.072  15.094  1.00 88.77           H
ATOM   3115 3HD1 LEU A 210     -12.657   8.241  13.981  1.00 88.77           H
ATOM   3116  CD2 LEU A 210     -11.634   8.420  16.513  1.00 88.77           C
ATOM   3117 1HD2 LEU A 210     -12.440   8.958  17.012  1.00 88.77           H
ATOM   3118 2HD2 LEU A 210     -10.896   8.105  17.251  1.00 88.77           H
ATOM   3119 3HD2 LEU A 210     -11.159   9.073  15.781  1.00 88.77           H
ATOM   3120  HN  LEU A 210     -14.064   4.559  18.171  1.00 88.77           H
ATOM   3121  N   LYS A 211     -11.487   3.443  16.603  1.00 93.42           N
ATOM   3122  CA  LYS A 211     -10.378   2.587  16.222  1.00 93.42           C
ATOM   3123  C   LYS A 211     -10.892   1.467  15.315  1.00 93.42           C
ATOM   3124  O   LYS A 211     -10.331   1.219  14.249  1.00 93.42           O
ATOM   3125  HA  LYS A 211      -9.675   3.196  15.653  1.00 93.42           H
ATOM   3126  CB  LYS A 211      -9.639   2.083  17.463  1.00 93.42           C
ATOM   3127 1HB  LYS A 211      -9.247   2.929  18.027  1.00 93.42           H
ATOM   3128 2HB  LYS A 211     -10.335   1.559  18.118  1.00 93.42           H
ATOM   3129  CG  LYS A 211      -8.492   1.147  17.076  1.00 93.42           C
ATOM   3130 1HG  LYS A 211      -8.896   0.218  16.672  1.00 93.42           H
ATOM   3131 2HG  LYS A 211      -7.895   1.604  16.287  1.00 93.42           H
ATOM   3132  CD  LYS A 211      -7.603   0.840  18.283  1.00 93.42           C
ATOM   3133 1HD  LYS A 211      -7.219   1.770  18.702  1.00 93.42           H
ATOM   3134 2HD  LYS A 211      -8.195   0.360  19.062  1.00 93.42           H
ATOM   3135  CE  LYS A 211      -6.436  -0.067  17.888  1.00 93.42           C
ATOM   3136 1HE  LYS A 211      -6.816  -1.031  17.548  1.00 93.42           H
ATOM   3137 2HE  LYS A 211      -5.891   0.373  17.053  1.00 93.42           H
ATOM   3138  NZ  LYS A 211      -5.522  -0.265  19.035  1.00 93.42           N
ATOM   3139 1HZ  LYS A 211      -4.897  -1.039  18.840  1.00 93.42           H
ATOM   3140 2HZ  LYS A 211      -4.980   0.578  19.185  1.00 93.42           H
ATOM   3141 3HZ  LYS A 211      -6.064  -0.471  19.867  1.00 93.42           H
ATOM   3142  HN  LYS A 211     -11.624   3.545  17.589  1.00 93.42           H
ATOM   3143  N   SER A 212     -11.954   0.819  15.772  1.00 91.04           N
ATOM   3144  CA  SER A 212     -12.495  -0.327  15.062  1.00 91.04           C
ATOM   3145  C   SER A 212     -12.932   0.087  13.655  1.00 91.04           C
ATOM   3146  O   SER A 212     -12.698  -0.638  12.690  1.00 91.04           O
ATOM   3147  HA  SER A 212     -11.678  -1.047  15.012  1.00 91.04           H
ATOM   3148  CB  SER A 212     -13.670  -0.943  15.824  1.00 91.04           C
ATOM   3149 1HB  SER A 212     -14.463  -0.203  15.926  1.00 91.04           H
ATOM   3150 2HB  SER A 212     -14.080  -1.773  15.248  1.00 91.04           H
ATOM   3151  OG  SER A 212     -13.285  -1.407  17.115  1.00 91.04           O
ATOM   3152  HG  SER A 212     -13.427  -0.686  17.793  1.00 91.04           H
ATOM   3153  HN  SER A 212     -12.442   1.066  16.609  1.00 91.04           H
ATOM   3154  N   ALA A 213     -13.560   1.251  13.585  1.00 94.14           N
ATOM   3155  CA  ALA A 213     -14.059   1.756  12.317  1.00 94.14           C
ATOM   3156  C   ALA A 213     -12.881   2.004  11.372  1.00 94.14           C
ATOM   3157  O   ALA A 213     -12.924   1.617  10.206  1.00 94.14           O
ATOM   3158  HA  ALA A 213     -14.705   0.991  11.886  1.00 94.14           H
ATOM   3159  CB  ALA A 213     -14.887   3.020  12.561  1.00 94.14           C
ATOM   3160 1HB  ALA A 213     -15.727   2.783  13.213  1.00 94.14           H
ATOM   3161 2HB  ALA A 213     -14.262   3.778  13.033  1.00 94.14           H
ATOM   3162 3HB  ALA A 213     -15.261   3.398  11.610  1.00 94.14           H
ATOM   3163  HN  ALA A 213     -13.730   1.844  14.372  1.00 94.14           H
ATOM   3164  N   VAL A 214     -11.857   2.649  11.912  1.00 92.65           N
ATOM   3165  CA  VAL A 214     -10.698   3.012  11.115  1.00 92.65           C
ATOM   3166  C   VAL A 214     -10.057   1.744  10.547  1.00 92.65           C
ATOM   3167  O   VAL A 214      -9.690   1.702   9.374  1.00 92.65           O
ATOM   3168  HA  VAL A 214     -11.048   3.629  10.288  1.00 92.65           H
ATOM   3169  CB  VAL A 214      -9.728   3.848  11.953  1.00 92.65           C
ATOM   3170  HB  VAL A 214      -9.559   3.323  12.893  1.00 92.65           H
ATOM   3171  CG1 VAL A 214      -8.379   3.994  11.247  1.00 92.65           C
ATOM   3172 1HG1 VAL A 214      -7.943   3.007  11.088  1.00 92.65           H
ATOM   3173 2HG1 VAL A 214      -8.523   4.486  10.285  1.00 92.65           H
ATOM   3174 3HG1 VAL A 214      -7.708   4.592  11.864  1.00 92.65           H
ATOM   3175  CG2 VAL A 214     -10.326   5.218  12.280  1.00 92.65           C
ATOM   3176 1HG2 VAL A 214     -10.538   5.752  11.354  1.00 92.65           H
ATOM   3177 2HG2 VAL A 214     -11.250   5.085  12.843  1.00 92.65           H
ATOM   3178 3HG2 VAL A 214      -9.616   5.791  12.876  1.00 92.65           H
ATOM   3179  HN  VAL A 214     -11.812   2.922  12.873  1.00 92.65           H
ATOM   3180  N   LEU A 215      -9.943   0.742  11.406  1.00 92.41           N
ATOM   3181  CA  LEU A 215      -9.283  -0.496  11.028  1.00 92.41           C
ATOM   3182  C   LEU A 215     -10.132  -1.223   9.983  1.00 92.41           C
ATOM   3183  O   LEU A 215      -9.604  -1.745   9.002  1.00 92.41           O
ATOM   3184  HA  LEU A 215      -8.328  -0.232  10.574  1.00 92.41           H
ATOM   3185  CB  LEU A 215      -8.977  -1.341  12.266  1.00 92.41           C
ATOM   3186 1HB  LEU A 215      -9.894  -1.444  12.847  1.00 92.41           H
ATOM   3187 2HB  LEU A 215      -8.693  -2.341  11.939  1.00 92.41           H
ATOM   3188  CG  LEU A 215      -7.880  -0.806  13.189  1.00 92.41           C
ATOM   3189  HG  LEU A 215      -8.184   0.179  13.546  1.00 92.41           H
ATOM   3190  CD1 LEU A 215      -7.713  -1.700  14.419  1.00 92.41           C
ATOM   3191 1HD1 LEU A 215      -8.651  -1.734  14.974  1.00 92.41           H
ATOM   3192 2HD1 LEU A 215      -7.442  -2.707  14.101  1.00 92.41           H
ATOM   3193 3HD1 LEU A 215      -6.927  -1.297  15.057  1.00 92.41           H
ATOM   3194  CD2 LEU A 215      -6.565  -0.624  12.429  1.00 92.41           C
ATOM   3195 1HD2 LEU A 215      -6.244  -1.584  12.024  1.00 92.41           H
ATOM   3196 2HD2 LEU A 215      -6.711   0.083  11.613  1.00 92.41           H
ATOM   3197 3HD2 LEU A 215      -5.802  -0.243  13.108  1.00 92.41           H
ATOM   3198  HN  LEU A 215     -10.290   0.766  12.344  1.00 92.41           H
ATOM   3199  N   THR A 216     -11.434  -1.233  10.228  1.00 91.75           N
ATOM   3200  CA  THR A 216     -12.356  -1.933   9.349  1.00 91.75           C
ATOM   3201  C   THR A 216     -12.278  -1.363   7.932  1.00 91.75           C
ATOM   3202  O   THR A 216     -12.206  -2.114   6.960  1.00 91.75           O
ATOM   3203  HA  THR A 216     -12.049  -2.978   9.291  1.00 91.75           H
ATOM   3204  CB  THR A 216     -13.754  -1.846   9.964  1.00 91.75           C
ATOM   3205  HB  THR A 216     -14.092  -0.811  10.016  1.00 91.75           H
ATOM   3206  OG1 THR A 216     -13.626  -2.514  11.216  1.00 91.75           O
ATOM   3207  HG1 THR A 216     -13.577  -1.844  11.958  1.00 91.75           H
ATOM   3208  CG2 THR A 216     -14.783  -2.681   9.200  1.00 91.75           C
ATOM   3209 1HG2 THR A 216     -14.479  -3.728   9.207  1.00 91.75           H
ATOM   3210 2HG2 THR A 216     -14.846  -2.328   8.171  1.00 91.75           H
ATOM   3211 3HG2 THR A 216     -15.758  -2.583   9.678  1.00 91.75           H
ATOM   3212  HN  THR A 216     -11.860  -0.776  11.009  1.00 91.75           H
ATOM   3213  N   LEU A 217     -12.296  -0.040   7.859  1.00 89.21           N
ATOM   3214  CA  LEU A 217     -12.206   0.640   6.578  1.00 89.21           C
ATOM   3215  C   LEU A 217     -10.918   0.215   5.869  1.00 89.21           C
ATOM   3216  O   LEU A 217     -10.913   0.002   4.658  1.00 89.21           O
ATOM   3217  HA  LEU A 217     -13.055   0.316   5.975  1.00 89.21           H
ATOM   3218  CB  LEU A 217     -12.335   2.153   6.764  1.00 89.21           C
ATOM   3219 1HB  LEU A 217     -11.801   2.434   7.672  1.00 89.21           H
ATOM   3220 2HB  LEU A 217     -11.831   2.646   5.933  1.00 89.21           H
ATOM   3221  CG  LEU A 217     -13.761   2.698   6.855  1.00 89.21           C
ATOM   3222  HG  LEU A 217     -14.331   2.056   7.526  1.00 89.21           H
ATOM   3223  CD1 LEU A 217     -13.773   4.105   7.457  1.00 89.21           C
ATOM   3224 1HD1 LEU A 217     -13.346   4.075   8.459  1.00 89.21           H
ATOM   3225 2HD1 LEU A 217     -13.183   4.773   6.830  1.00 89.21           H
ATOM   3226 3HD1 LEU A 217     -14.799   4.469   7.510  1.00 89.21           H
ATOM   3227  CD2 LEU A 217     -14.453   2.653   5.491  1.00 89.21           C
ATOM   3228 1HD2 LEU A 217     -13.893   3.258   4.779  1.00 89.21           H
ATOM   3229 2HD2 LEU A 217     -14.495   1.622   5.139  1.00 89.21           H
ATOM   3230 3HD2 LEU A 217     -15.466   3.046   5.584  1.00 89.21           H
ATOM   3231  HN  LEU A 217     -12.370   0.563   8.653  1.00 89.21           H
ATOM   3232  N   LYS A 218      -9.857   0.104   6.655  1.00 86.87           N
ATOM   3233  CA  LYS A 218      -8.549  -0.210   6.106  1.00 86.87           C
ATOM   3234  C   LYS A 218      -8.589  -1.599   5.467  1.00 86.87           C
ATOM   3235  O   LYS A 218      -8.060  -1.799   4.374  1.00 86.87           O
ATOM   3236  HA  LYS A 218      -8.337   0.523   5.327  1.00 86.87           H
ATOM   3237  CB  LYS A 218      -7.467  -0.056   7.177  1.00 86.87           C
ATOM   3238 1HB  LYS A 218      -7.594   0.895   7.694  1.00 86.87           H
ATOM   3239 2HB  LYS A 218      -7.577  -0.841   7.925  1.00 86.87           H
ATOM   3240  CG  LYS A 218      -6.070  -0.125   6.559  1.00 86.87           C
ATOM   3241 1HG  LYS A 218      -5.945  -1.074   6.037  1.00 86.87           H
ATOM   3242 2HG  LYS A 218      -5.957   0.665   5.816  1.00 86.87           H
ATOM   3243  CD  LYS A 218      -4.988   0.019   7.631  1.00 86.87           C
ATOM   3244 1HD  LYS A 218      -5.077   0.992   8.114  1.00 86.87           H
ATOM   3245 2HD  LYS A 218      -5.135  -0.735   8.404  1.00 86.87           H
ATOM   3246  CE  LYS A 218      -3.591  -0.130   7.025  1.00 86.87           C
ATOM   3247 1HE  LYS A 218      -3.530  -1.062   6.462  1.00 86.87           H
ATOM   3248 2HE  LYS A 218      -3.406   0.680   6.320  1.00 86.87           H
ATOM   3249  NZ  LYS A 218      -2.561  -0.116   8.087  1.00 86.87           N
ATOM   3250 1HZ  LYS A 218      -1.652  -0.302   7.678  1.00 86.87           H
ATOM   3251 2HZ  LYS A 218      -2.551   0.793   8.536  1.00 86.87           H
ATOM   3252 3HZ  LYS A 218      -2.774  -0.830   8.774  1.00 86.87           H
ATOM   3253  HN  LYS A 218      -9.881   0.224   7.647  1.00 86.87           H
ATOM   3254  N   VAL A 219      -9.220  -2.524   6.175  1.00 91.44           N
ATOM   3255  CA  VAL A 219      -9.264  -3.907   5.732  1.00 91.44           C
ATOM   3256  C   VAL A 219     -10.124  -4.006   4.471  1.00 91.44           C
ATOM   3257  O   VAL A 219      -9.726  -4.636   3.492  1.00 91.44           O
ATOM   3258  HA  VAL A 219      -8.245  -4.206   5.486  1.00 91.44           H
ATOM   3259  CB  VAL A 219      -9.760  -4.805   6.867  1.00 91.44           C
ATOM   3260  HB  VAL A 219     -10.728  -4.426   7.195  1.00 91.44           H
ATOM   3261  CG1 VAL A 219      -9.959  -6.242   6.381  1.00 91.44           C
ATOM   3262 1HG1 VAL A 219     -10.695  -6.256   5.577  1.00 91.44           H
ATOM   3263 2HG1 VAL A 219      -9.011  -6.636   6.013  1.00 91.44           H
ATOM   3264 3HG1 VAL A 219     -10.312  -6.859   7.208  1.00 91.44           H
ATOM   3265  CG2 VAL A 219      -8.806  -4.756   8.062  1.00 91.44           C
ATOM   3266 1HG2 VAL A 219      -7.818  -5.098   7.752  1.00 91.44           H
ATOM   3267 2HG2 VAL A 219      -8.737  -3.733   8.430  1.00 91.44           H
ATOM   3268 3HG2 VAL A 219      -9.182  -5.404   8.854  1.00 91.44           H
ATOM   3269  HN  VAL A 219      -9.695  -2.341   7.036  1.00 91.44           H
ATOM   3270  N   ILE A 220     -11.287  -3.375   4.535  1.00 91.95           N
ATOM   3271  CA  ILE A 220     -12.271  -3.510   3.474  1.00 91.95           C
ATOM   3272  C   ILE A 220     -11.708  -2.914   2.183  1.00 91.95           C
ATOM   3273  O   ILE A 220     -11.612  -3.601   1.167  1.00 91.95           O
ATOM   3274  HA  ILE A 220     -12.439  -4.575   3.318  1.00 91.95           H
ATOM   3275  CB  ILE A 220     -13.607  -2.899   3.902  1.00 91.95           C
ATOM   3276  HB  ILE A 220     -13.415  -1.904   4.303  1.00 91.95           H
ATOM   3277  CG1 ILE A 220     -14.253  -3.720   5.020  1.00 91.95           C
ATOM   3278 1HG1 ILE A 220     -14.483  -4.720   4.655  1.00 91.95           H
ATOM   3279 2HG1 ILE A 220     -13.548  -3.836   5.844  1.00 91.95           H
ATOM   3280  CG2 ILE A 220     -14.542  -2.729   2.703  1.00 91.95           C
ATOM   3281 1HG2 ILE A 220     -14.075  -2.072   1.969  1.00 91.95           H
ATOM   3282 2HG2 ILE A 220     -14.731  -3.702   2.250  1.00 91.95           H
ATOM   3283 3HG2 ILE A 220     -15.484  -2.293   3.035  1.00 91.95           H
ATOM   3284  CD1 ILE A 220     -15.531  -3.048   5.525  1.00 91.95           C
ATOM   3285 1HD1 ILE A 220     -15.293  -2.057   5.912  1.00 91.95           H
ATOM   3286 2HD1 ILE A 220     -16.242  -2.956   4.704  1.00 91.95           H
ATOM   3287 3HD1 ILE A 220     -15.969  -3.652   6.320  1.00 91.95           H
ATOM   3288  HN  ILE A 220     -11.561  -2.782   5.292  1.00 91.95           H
ATOM   3289  N   LEU A 221     -11.349  -1.641   2.264  1.00 91.64           N
ATOM   3290  CA  LEU A 221     -10.961  -0.895   1.078  1.00 91.64           C
ATOM   3291  C   LEU A 221      -9.520  -1.250   0.707  1.00 91.64           C
ATOM   3292  O   LEU A 221      -9.124  -1.122  -0.450  1.00 91.64           O
ATOM   3293  HA  LEU A 221     -11.614  -1.212   0.265  1.00 91.64           H
ATOM   3294  CB  LEU A 221     -11.192   0.602   1.288  1.00 91.64           C
ATOM   3295 1HB  LEU A 221     -10.583   0.930   2.130  1.00 91.64           H
ATOM   3296 2HB  LEU A 221     -10.828   1.132   0.407  1.00 91.64           H
ATOM   3297  CG  LEU A 221     -12.639   1.029   1.544  1.00 91.64           C
ATOM   3298  HG  LEU A 221     -12.997   0.506   2.431  1.00 91.64           H
ATOM   3299  CD1 LEU A 221     -12.725   2.528   1.837  1.00 91.64           C
ATOM   3300 1HD1 LEU A 221     -12.131   2.760   2.721  1.00 91.64           H
ATOM   3301 2HD1 LEU A 221     -12.342   3.088   0.984  1.00 91.64           H
ATOM   3302 3HD1 LEU A 221     -13.764   2.804   2.015  1.00 91.64           H
ATOM   3303  CD2 LEU A 221     -13.545   0.619   0.381  1.00 91.64           C
ATOM   3304 1HD2 LEU A 221     -13.198   1.095  -0.536  1.00 91.64           H
ATOM   3305 2HD2 LEU A 221     -13.516  -0.464   0.262  1.00 91.64           H
ATOM   3306 3HD2 LEU A 221     -14.568   0.934   0.589  1.00 91.64           H
ATOM   3307  HN  LEU A 221     -11.321  -1.121   3.118  1.00 91.64           H
ATOM   3308  N   GLY A 222      -8.774  -1.687   1.712  1.00 90.79           N
ATOM   3309  CA  GLY A 222      -7.343  -1.878   1.554  1.00 90.79           C
ATOM   3310  C   GLY A 222      -7.040  -3.208   0.861  1.00 90.79           C
ATOM   3311  O   GLY A 222      -5.984  -3.368   0.250  1.00 90.79           O
ATOM   3312 1HA  GLY A 222      -6.925  -1.057   0.971  1.00 90.79           H
ATOM   3313 2HA  GLY A 222      -6.859  -1.854   2.530  1.00 90.79           H
ATOM   3314  HN  GLY A 222      -9.133  -1.909   2.619  1.00 90.79           H
ATOM   3315  N   PHE A 223      -7.985  -4.129   0.980  1.00 89.77           N
ATOM   3316  CA  PHE A 223      -7.776  -5.483   0.496  1.00 89.77           C
ATOM   3317  C   PHE A 223      -9.032  -6.019  -0.194  1.00 89.77           C
ATOM   3318  O   PHE A 223      -9.019  -6.283  -1.395  1.00 89.77           O
ATOM   3319  HA  PHE A 223      -6.956  -5.447  -0.221  1.00 89.77           H
ATOM   3320  CB  PHE A 223      -7.470  -6.352   1.718  1.00 89.77           C
ATOM   3321 1HB  PHE A 223      -6.631  -5.915   2.260  1.00 89.77           H
ATOM   3322 2HB  PHE A 223      -8.328  -6.333   2.389  1.00 89.77           H
ATOM   3323  CG  PHE A 223      -7.138  -7.807   1.379  1.00 89.77           C
ATOM   3324  CD1 PHE A 223      -8.038  -8.790   1.648  1.00 89.77           C
ATOM   3325  HD1 PHE A 223      -8.996  -8.541   2.105  1.00 89.77           H
ATOM   3326  CD2 PHE A 223      -5.942  -8.116   0.810  1.00 89.77           C
ATOM   3327  HD2 PHE A 223      -5.220  -7.328   0.594  1.00 89.77           H
ATOM   3328  CE1 PHE A 223      -7.730 -10.140   1.334  1.00 89.77           C
ATOM   3329  HE1 PHE A 223      -8.451 -10.928   1.550  1.00 89.77           H
ATOM   3330  CE2 PHE A 223      -5.634  -9.467   0.495  1.00 89.77           C
ATOM   3331  HE2 PHE A 223      -4.676  -9.715   0.039  1.00 89.77           H
ATOM   3332  CZ  PHE A 223      -6.534 -10.450   0.764  1.00 89.77           C
ATOM   3333  HZ  PHE A 223      -6.298 -11.486   0.523  1.00 89.77           H
ATOM   3334  HN  PHE A 223      -8.879  -3.962   1.397  1.00 89.77           H
ATOM   3335  N   PHE A 224     -10.086  -6.164   0.596  1.00 85.40           N
ATOM   3336  CA  PHE A 224     -11.218  -6.979   0.189  1.00 85.40           C
ATOM   3337  C   PHE A 224     -11.821  -6.466  -1.120  1.00 85.40           C
ATOM   3338  O   PHE A 224     -12.035  -7.238  -2.053  1.00 85.40           O
ATOM   3339  HA  PHE A 224     -10.850  -7.995   0.045  1.00 85.40           H
ATOM   3340  CB  PHE A 224     -12.268  -6.870   1.297  1.00 85.40           C
ATOM   3341 1HB  PHE A 224     -12.248  -5.860   1.705  1.00 85.40           H
ATOM   3342 2HB  PHE A 224     -13.256  -7.020   0.863  1.00 85.40           H
ATOM   3343  CG  PHE A 224     -12.072  -7.869   2.440  1.00 85.40           C
ATOM   3344  CD1 PHE A 224     -12.352  -9.186   2.247  1.00 85.40           C
ATOM   3345  HD1 PHE A 224     -12.715  -9.530   1.278  1.00 85.40           H
ATOM   3346  CD2 PHE A 224     -11.620  -7.440   3.648  1.00 85.40           C
ATOM   3347  HD2 PHE A 224     -11.396  -6.385   3.803  1.00 85.40           H
ATOM   3348  CE1 PHE A 224     -12.170 -10.113   3.307  1.00 85.40           C
ATOM   3349  HE1 PHE A 224     -12.394 -11.169   3.152  1.00 85.40           H
ATOM   3350  CE2 PHE A 224     -11.438  -8.367   4.709  1.00 85.40           C
ATOM   3351  HE2 PHE A 224     -11.075  -8.023   5.677  1.00 85.40           H
ATOM   3352  CZ  PHE A 224     -11.717  -9.684   4.516  1.00 85.40           C
ATOM   3353  HZ  PHE A 224     -11.578 -10.396   5.329  1.00 85.40           H
ATOM   3354  HN  PHE A 224     -10.173  -5.738   1.496  1.00 85.40           H
ATOM   3355  N   LEU A 225     -12.078  -5.167  -1.147  1.00 93.09           N
ATOM   3356  CA  LEU A 225     -12.693  -4.550  -2.310  1.00 93.09           C
ATOM   3357  C   LEU A 225     -11.785  -4.747  -3.526  1.00 93.09           C
ATOM   3358  O   LEU A 225     -12.211  -5.298  -4.540  1.00 93.09           O
ATOM   3359  HA  LEU A 225     -13.635  -5.066  -2.495  1.00 93.09           H
ATOM   3360  CB  LEU A 225     -13.029  -3.085  -2.024  1.00 93.09           C
ATOM   3361 1HB  LEU A 225     -13.767  -3.051  -1.223  1.00 93.09           H
ATOM   3362 2HB  LEU A 225     -12.131  -2.593  -1.650  1.00 93.09           H
ATOM   3363  CG  LEU A 225     -13.564  -2.276  -3.208  1.00 93.09           C
ATOM   3364  HG  LEU A 225     -12.908  -2.445  -4.061  1.00 93.09           H
ATOM   3365  CD1 LEU A 225     -14.961  -2.753  -3.610  1.00 93.09           C
ATOM   3366 1HD1 LEU A 225     -14.919  -3.804  -3.895  1.00 93.09           H
ATOM   3367 2HD1 LEU A 225     -15.643  -2.632  -2.768  1.00 93.09           H
ATOM   3368 3HD1 LEU A 225     -15.318  -2.161  -4.453  1.00 93.09           H
ATOM   3369  CD2 LEU A 225     -13.535  -0.777  -2.905  1.00 93.09           C
ATOM   3370 1HD2 LEU A 225     -14.154  -0.570  -2.032  1.00 93.09           H
ATOM   3371 2HD2 LEU A 225     -12.509  -0.466  -2.705  1.00 93.09           H
ATOM   3372 3HD2 LEU A 225     -13.921  -0.225  -3.763  1.00 93.09           H
ATOM   3373  HN  LEU A 225     -11.874  -4.541  -0.394  1.00 93.09           H
ATOM   3374  N   PRO A 226     -10.524  -4.302  -3.448  1.00 93.02           N
ATOM   3375  CA  PRO A 226      -9.590  -4.480  -4.563  1.00 93.02           C
ATOM   3376  C   PRO A 226      -9.507  -5.927  -5.019  1.00 93.02           C
ATOM   3377  O   PRO A 226      -9.529  -6.207  -6.217  1.00 93.02           O
ATOM   3378  HA  PRO A 226      -9.938  -3.926  -5.435  1.00 93.02           H
ATOM   3379  CB  PRO A 226      -8.256  -3.983  -4.002  1.00 93.02           C
ATOM   3380 1HB  PRO A 226      -7.679  -4.796  -3.561  1.00 93.02           H
ATOM   3381 2HB  PRO A 226      -7.635  -3.538  -4.779  1.00 93.02           H
ATOM   3382  CG  PRO A 226      -8.673  -2.957  -2.956  1.00 93.02           C
ATOM   3383 1HG  PRO A 226      -7.880  -2.771  -2.232  1.00 93.02           H
ATOM   3384 2HG  PRO A 226      -8.909  -1.993  -3.406  1.00 93.02           H
ATOM   3385  CD  PRO A 226      -9.892  -3.601  -2.315  1.00 93.02           C
ATOM   3386 1HD  PRO A 226      -9.614  -4.294  -1.521  1.00 93.02           H
ATOM   3387 2HD  PRO A 226     -10.554  -2.859  -1.869  1.00 93.02           H
ATOM   3388  N   PHE A 227      -9.412  -6.818  -4.043  1.00 91.03           N
ATOM   3389  CA  PHE A 227      -9.189  -8.224  -4.331  1.00 91.03           C
ATOM   3390  C   PHE A 227     -10.349  -8.808  -5.140  1.00 91.03           C
ATOM   3391  O   PHE A 227     -10.132  -9.489  -6.141  1.00 91.03           O
ATOM   3392  HA  PHE A 227      -8.271  -8.293  -4.915  1.00 91.03           H
ATOM   3393  CB  PHE A 227      -9.105  -8.949  -2.987  1.00 91.03           C
ATOM   3394 1HB  PHE A 227      -8.251  -8.563  -2.430  1.00 91.03           H
ATOM   3395 2HB  PHE A 227      -9.997  -8.717  -2.404  1.00 91.03           H
ATOM   3396  CG  PHE A 227      -8.973 -10.469  -3.106  1.00 91.03           C
ATOM   3397  CD1 PHE A 227     -10.025 -11.270  -2.788  1.00 91.03           C
ATOM   3398  HD1 PHE A 227     -10.962 -10.830  -2.449  1.00 91.03           H
ATOM   3399  CD2 PHE A 227      -7.803 -11.018  -3.530  1.00 91.03           C
ATOM   3400  HD2 PHE A 227      -6.960 -10.376  -3.784  1.00 91.03           H
ATOM   3401  CE1 PHE A 227      -9.902 -12.680  -2.899  1.00 91.03           C
ATOM   3402  HE1 PHE A 227     -10.745 -13.322  -2.644  1.00 91.03           H
ATOM   3403  CE2 PHE A 227      -7.680 -12.429  -3.641  1.00 91.03           C
ATOM   3404  HE2 PHE A 227      -6.743 -12.869  -3.980  1.00 91.03           H
ATOM   3405  CZ  PHE A 227      -8.732 -13.230  -3.323  1.00 91.03           C
ATOM   3406  HZ  PHE A 227      -8.638 -14.312  -3.408  1.00 91.03           H
ATOM   3407  HN  PHE A 227      -9.484  -6.592  -3.071  1.00 91.03           H
ATOM   3408  N   VAL A 228     -11.557  -8.520  -4.676  1.00 94.22           N
ATOM   3409  CA  VAL A 228     -12.750  -9.054  -5.311  1.00 94.22           C
ATOM   3410  C   VAL A 228     -12.796  -8.593  -6.769  1.00 94.22           C
ATOM   3411  O   VAL A 228     -13.078  -9.386  -7.666  1.00 94.22           O
ATOM   3412  HA  VAL A 228     -12.675 -10.141  -5.289  1.00 94.22           H
ATOM   3413  CB  VAL A 228     -13.992  -8.647  -4.516  1.00 94.22           C
ATOM   3414  HB  VAL A 228     -13.956  -7.568  -4.367  1.00 94.22           H
ATOM   3415  CG1 VAL A 228     -15.270  -8.972  -5.292  1.00 94.22           C
ATOM   3416 1HG1 VAL A 228     -15.268  -8.431  -6.238  1.00 94.22           H
ATOM   3417 2HG1 VAL A 228     -15.315 -10.044  -5.487  1.00 94.22           H
ATOM   3418 3HG1 VAL A 228     -16.138  -8.673  -4.704  1.00 94.22           H
ATOM   3419  CG2 VAL A 228     -14.003  -9.313  -3.138  1.00 94.22           C
ATOM   3420 1HG2 VAL A 228     -14.004 -10.396  -3.258  1.00 94.22           H
ATOM   3421 2HG2 VAL A 228     -13.117  -9.009  -2.581  1.00 94.22           H
ATOM   3422 3HG2 VAL A 228     -14.897  -9.007  -2.594  1.00 94.22           H
ATOM   3423  HN  VAL A 228     -11.726  -7.935  -3.883  1.00 94.22           H
ATOM   3424  N   VAL A 229     -12.513  -7.313  -6.961  1.00 94.38           N
ATOM   3425  CA  VAL A 229     -12.586  -6.720  -8.286  1.00 94.38           C
ATOM   3426  C   VAL A 229     -11.526  -7.360  -9.185  1.00 94.38           C
ATOM   3427  O   VAL A 229     -11.811  -7.724 -10.325  1.00 94.38           O
ATOM   3428  HA  VAL A 229     -13.573  -6.944  -8.693  1.00 94.38           H
ATOM   3429  CB  VAL A 229     -12.448  -5.200  -8.188  1.00 94.38           C
ATOM   3430  HB  VAL A 229     -11.529  -4.981  -7.645  1.00 94.38           H
ATOM   3431  CG1 VAL A 229     -12.335  -4.569  -9.577  1.00 94.38           C
ATOM   3432 1HG1 VAL A 229     -11.458  -4.967 -10.087  1.00 94.38           H
ATOM   3433 2HG1 VAL A 229     -13.229  -4.802 -10.156  1.00 94.38           H
ATOM   3434 3HG1 VAL A 229     -12.238  -3.488  -9.478  1.00 94.38           H
ATOM   3435  CG2 VAL A 229     -13.613  -4.593  -7.403  1.00 94.38           C
ATOM   3436 1HG2 VAL A 229     -14.551  -4.827  -7.906  1.00 94.38           H
ATOM   3437 2HG2 VAL A 229     -13.628  -5.008  -6.395  1.00 94.38           H
ATOM   3438 3HG2 VAL A 229     -13.490  -3.511  -7.349  1.00 94.38           H
ATOM   3439  HN  VAL A 229     -12.240  -6.685  -6.232  1.00 94.38           H
ATOM   3440  N   MET A 230     -10.325  -7.478  -8.638  1.00 88.37           N
ATOM   3441  CA  MET A 230      -9.211  -8.030  -9.390  1.00 88.37           C
ATOM   3442  C   MET A 230      -9.487  -9.480  -9.794  1.00 88.37           C
ATOM   3443  O   MET A 230      -9.265  -9.861 -10.942  1.00 88.37           O
ATOM   3444  HA  MET A 230      -9.122  -7.408 -10.281  1.00 88.37           H
ATOM   3445  CB  MET A 230      -7.941  -7.970  -8.539  1.00 88.37           C
ATOM   3446 1HB  MET A 230      -8.158  -8.322  -7.531  1.00 88.37           H
ATOM   3447 2HB  MET A 230      -7.188  -8.639  -8.956  1.00 88.37           H
ATOM   3448  CG  MET A 230      -7.388  -6.545  -8.480  1.00 88.37           C
ATOM   3449 1HG  MET A 230      -7.153  -6.195  -9.485  1.00 88.37           H
ATOM   3450 2HG  MET A 230      -8.142  -5.869  -8.076  1.00 88.37           H
ATOM   3451  SD  MET A 230      -5.923  -6.501  -7.461  1.00 88.37           S
ATOM   3452  CE  MET A 230      -4.798  -7.423  -8.496  1.00 88.37           C
ATOM   3453 1HE  MET A 230      -5.194  -8.425  -8.659  1.00 88.37           H
ATOM   3454 2HE  MET A 230      -4.687  -6.916  -9.454  1.00 88.37           H
ATOM   3455 3HE  MET A 230      -3.827  -7.491  -8.006  1.00 88.37           H
ATOM   3456  HN  MET A 230     -10.108  -7.205  -7.701  1.00 88.37           H
ATOM   3457  N   ALA A 231      -9.968 -10.249  -8.828  1.00 93.25           N
ATOM   3458  CA  ALA A 231     -10.206 -11.665  -9.048  1.00 93.25           C
ATOM   3459  C   ALA A 231     -11.219 -11.837 -10.182  1.00 93.25           C
ATOM   3460  O   ALA A 231     -11.030 -12.670 -11.067  1.00 93.25           O
ATOM   3461  HA  ALA A 231      -9.261 -12.119  -9.345  1.00 93.25           H
ATOM   3462  CB  ALA A 231     -10.676 -12.312  -7.743  1.00 93.25           C
ATOM   3463 1HB  ALA A 231      -9.909 -12.187  -6.979  1.00 93.25           H
ATOM   3464 2HB  ALA A 231     -11.599 -11.836  -7.413  1.00 93.25           H
ATOM   3465 3HB  ALA A 231     -10.855 -13.375  -7.909  1.00 93.25           H
ATOM   3466  HN  ALA A 231     -10.193  -9.919  -7.911  1.00 93.25           H
ATOM   3467  N   CYS A 232     -12.273 -11.036 -10.118  1.00 92.29           N
ATOM   3468  CA  CYS A 232     -13.327 -11.106 -11.116  1.00 92.29           C
ATOM   3469  C   CYS A 232     -12.730 -10.727 -12.473  1.00 92.29           C
ATOM   3470  O   CYS A 232     -12.926 -11.433 -13.460  1.00 92.29           O
ATOM   3471  HA  CYS A 232     -13.683 -12.136 -11.123  1.00 92.29           H
ATOM   3472  CB  CYS A 232     -14.515 -10.215 -10.746  1.00 92.29           C
ATOM   3473 1HB  CYS A 232     -14.168  -9.208 -10.517  1.00 92.29           H
ATOM   3474 2HB  CYS A 232     -15.196 -10.133 -11.593  1.00 92.29           H
ATOM   3475  SG  CYS A 232     -15.396 -10.915  -9.303  1.00 92.29           S
ATOM   3476  HG  CYS A 232     -14.569 -10.424  -8.384  1.00 92.29           H
ATOM   3477  HN  CYS A 232     -12.411 -10.350  -9.404  1.00 92.29           H
ATOM   3478  N   CYS A 233     -12.014  -9.612 -12.478  1.00 91.67           N
ATOM   3479  CA  CYS A 233     -11.504  -9.056 -13.719  1.00 91.67           C
ATOM   3480  C   CYS A 233     -10.611 -10.105 -14.385  1.00 91.67           C
ATOM   3481  O   CYS A 233     -10.795 -10.428 -15.558  1.00 91.67           O
ATOM   3482  HA  CYS A 233     -12.371  -8.834 -14.342  1.00 91.67           H
ATOM   3483  CB  CYS A 233     -10.760  -7.739 -13.486  1.00 91.67           C
ATOM   3484 1HB  CYS A 233     -10.054  -7.851 -12.664  1.00 91.67           H
ATOM   3485 2HB  CYS A 233     -10.180  -7.478 -14.371  1.00 91.67           H
ATOM   3486  SG  CYS A 233     -11.954  -6.405 -13.107  1.00 91.67           S
ATOM   3487  HG  CYS A 233     -12.155  -6.754 -11.840  1.00 91.67           H
ATOM   3488  HN  CYS A 233     -11.781  -9.093 -11.655  1.00 91.67           H
ATOM   3489  N   TYR A 234      -9.664 -10.609 -13.608  1.00 85.89           N
ATOM   3490  CA  TYR A 234      -8.647 -11.496 -14.146  1.00 85.89           C
ATOM   3491  C   TYR A 234      -9.236 -12.869 -14.477  1.00 85.89           C
ATOM   3492  O   TYR A 234      -8.746 -13.561 -15.368  1.00 85.89           O
ATOM   3493  HA  TYR A 234      -8.258 -11.047 -15.060  1.00 85.89           H
ATOM   3494  CB  TYR A 234      -7.600 -11.657 -13.042  1.00 85.89           C
ATOM   3495 1HB  TYR A 234      -8.108 -11.864 -12.101  1.00 85.89           H
ATOM   3496 2HB  TYR A 234      -6.980 -12.524 -13.267  1.00 85.89           H
ATOM   3497  CG  TYR A 234      -6.696 -10.435 -12.860  1.00 85.89           C
ATOM   3498  CD1 TYR A 234      -6.314  -9.690 -13.956  1.00 85.89           C
ATOM   3499  HD1 TYR A 234      -6.656  -9.971 -14.952  1.00 85.89           H
ATOM   3500  CD2 TYR A 234      -6.263 -10.080 -11.598  1.00 85.89           C
ATOM   3501  HD2 TYR A 234      -6.565 -10.669 -10.732  1.00 85.89           H
ATOM   3502  CE1 TYR A 234      -5.464  -8.540 -13.784  1.00 85.89           C
ATOM   3503  HE1 TYR A 234      -5.155  -7.943 -14.642  1.00 85.89           H
ATOM   3504  CE2 TYR A 234      -5.413  -8.931 -11.427  1.00 85.89           C
ATOM   3505  HE2 TYR A 234      -5.064  -8.639 -10.436  1.00 85.89           H
ATOM   3506  CZ  TYR A 234      -5.055  -8.218 -12.528  1.00 85.89           C
ATOM   3507  OH  TYR A 234      -4.252  -7.132 -12.366  1.00 85.89           O
ATOM   3508  HH  TYR A 234      -4.190  -6.895 -11.396  1.00 85.89           H
ATOM   3509  HN  TYR A 234      -9.585 -10.421 -12.629  1.00 85.89           H
ATOM   3510  N   THR A 235     -10.280 -13.223 -13.741  1.00 89.02           N
ATOM   3511  CA  THR A 235     -11.011 -14.447 -14.018  1.00 89.02           C
ATOM   3512  C   THR A 235     -11.566 -14.425 -15.444  1.00 89.02           C
ATOM   3513  O   THR A 235     -11.439 -15.404 -16.178  1.00 89.02           O
ATOM   3514  HA  THR A 235     -10.315 -15.284 -13.959  1.00 89.02           H
ATOM   3515  CB  THR A 235     -12.093 -14.605 -12.948  1.00 89.02           C
ATOM   3516  HB  THR A 235     -12.809 -13.784 -12.995  1.00 89.02           H
ATOM   3517  OG1 THR A 235     -11.362 -14.714 -11.729  1.00 89.02           O
ATOM   3518  HG1 THR A 235     -11.526 -13.909 -11.159  1.00 89.02           H
ATOM   3519  CG2 THR A 235     -12.836 -15.938 -13.058  1.00 89.02           C
ATOM   3520 1HG2 THR A 235     -12.128 -16.759 -12.943  1.00 89.02           H
ATOM   3521 2HG2 THR A 235     -13.317 -16.006 -14.034  1.00 89.02           H
ATOM   3522 3HG2 THR A 235     -13.592 -15.998 -12.275  1.00 89.02           H
ATOM   3523  HN  THR A 235     -10.626 -12.690 -12.968  1.00 89.02           H
ATOM   3524  N   ILE A 236     -12.170 -13.299 -15.793  1.00 88.53           N
ATOM   3525  CA  ILE A 236     -12.762 -13.144 -17.111  1.00 88.53           C
ATOM   3526  C   ILE A 236     -11.650 -13.045 -18.157  1.00 88.53           C
ATOM   3527  O   ILE A 236     -11.764 -13.607 -19.245  1.00 88.53           O
ATOM   3528  HA  ILE A 236     -13.347 -14.041 -17.313  1.00 88.53           H
ATOM   3529  CB  ILE A 236     -13.730 -11.959 -17.127  1.00 88.53           C
ATOM   3530  HB  ILE A 236     -13.183 -11.067 -16.820  1.00 88.53           H
ATOM   3531  CG1 ILE A 236     -14.864 -12.162 -16.121  1.00 88.53           C
ATOM   3532 1HG1 ILE A 236     -15.557 -12.915 -16.496  1.00 88.53           H
ATOM   3533 2HG1 ILE A 236     -14.459 -12.542 -15.183  1.00 88.53           H
ATOM   3534  CG2 ILE A 236     -14.257 -11.701 -18.540  1.00 88.53           C
ATOM   3535 1HG2 ILE A 236     -13.421 -11.480 -19.205  1.00 88.53           H
ATOM   3536 2HG2 ILE A 236     -14.782 -12.586 -18.899  1.00 88.53           H
ATOM   3537 3HG2 ILE A 236     -14.942 -10.854 -18.524  1.00 88.53           H
ATOM   3538  CD1 ILE A 236     -15.612 -10.853 -15.866  1.00 88.53           C
ATOM   3539 1HD1 ILE A 236     -14.921 -10.110 -15.468  1.00 88.53           H
ATOM   3540 2HD1 ILE A 236     -16.037 -10.489 -16.802  1.00 88.53           H
ATOM   3541 3HD1 ILE A 236     -16.413 -11.026 -15.147  1.00 88.53           H
ATOM   3542  HN  ILE A 236     -12.257 -12.502 -15.194  1.00 88.53           H
ATOM   3543  N   ILE A 237     -10.599 -12.326 -17.790  1.00 86.51           N
ATOM   3544  CA  ILE A 237      -9.466 -12.148 -18.683  1.00 86.51           C
ATOM   3545  C   ILE A 237      -8.911 -13.519 -19.073  1.00 86.51           C
ATOM   3546  O   ILE A 237      -8.735 -13.808 -20.256  1.00 86.51           O
ATOM   3547  HA  ILE A 237      -9.833 -11.655 -19.583  1.00 86.51           H
ATOM   3548  CB  ILE A 237      -8.426 -11.221 -18.050  1.00 86.51           C
ATOM   3549  HB  ILE A 237      -8.296 -11.514 -17.008  1.00 86.51           H
ATOM   3550  CG1 ILE A 237      -8.911  -9.770 -18.055  1.00 86.51           C
ATOM   3551 1HG1 ILE A 237      -8.861  -9.369 -19.067  1.00 86.51           H
ATOM   3552 2HG1 ILE A 237      -9.956  -9.731 -17.748  1.00 86.51           H
ATOM   3553  CG2 ILE A 237      -7.067 -11.373 -18.735  1.00 86.51           C
ATOM   3554 1HG2 ILE A 237      -6.723 -12.403 -18.636  1.00 86.51           H
ATOM   3555 2HG2 ILE A 237      -7.163 -11.122 -19.792  1.00 86.51           H
ATOM   3556 3HG2 ILE A 237      -6.347 -10.703 -18.266  1.00 86.51           H
ATOM   3557  CD1 ILE A 237      -8.066  -8.907 -17.116  1.00 86.51           C
ATOM   3558 1HD1 ILE A 237      -8.138  -9.296 -16.100  1.00 86.51           H
ATOM   3559 2HD1 ILE A 237      -7.026  -8.929 -17.440  1.00 86.51           H
ATOM   3560 3HD1 ILE A 237      -8.432  -7.880 -17.138  1.00 86.51           H
ATOM   3561  HN  ILE A 237     -10.515 -11.870 -16.904  1.00 86.51           H
ATOM   3562  N   ILE A 238      -8.650 -14.328 -18.057  1.00 86.51           N
ATOM   3563  CA  ILE A 238      -8.057 -15.637 -18.275  1.00 86.51           C
ATOM   3564  C   ILE A 238      -8.946 -16.443 -19.225  1.00 86.51           C
ATOM   3565  O   ILE A 238      -8.453 -17.060 -20.167  1.00 86.51           O
ATOM   3566  HA  ILE A 238      -7.091 -15.482 -18.754  1.00 86.51           H
ATOM   3567  CB  ILE A 238      -7.794 -16.335 -16.939  1.00 86.51           C
ATOM   3568  HB  ILE A 238      -8.674 -16.210 -16.309  1.00 86.51           H
ATOM   3569  CG1 ILE A 238      -6.618 -15.688 -16.205  1.00 86.51           C
ATOM   3570 1HG1 ILE A 238      -5.681 -16.000 -16.666  1.00 86.51           H
ATOM   3571 2HG1 ILE A 238      -6.675 -14.604 -16.303  1.00 86.51           H
ATOM   3572  CG2 ILE A 238      -7.589 -17.838 -17.137  1.00 86.51           C
ATOM   3573 1HG2 ILE A 238      -8.483 -18.271 -17.587  1.00 86.51           H
ATOM   3574 2HG2 ILE A 238      -6.735 -18.005 -17.793  1.00 86.51           H
ATOM   3575 3HG2 ILE A 238      -7.404 -18.310 -16.172  1.00 86.51           H
ATOM   3576  CD1 ILE A 238      -6.617 -16.073 -14.724  1.00 86.51           C
ATOM   3577 1HD1 ILE A 238      -7.545 -15.738 -14.261  1.00 86.51           H
ATOM   3578 2HD1 ILE A 238      -6.535 -17.156 -14.630  1.00 86.51           H
ATOM   3579 3HD1 ILE A 238      -5.771 -15.600 -14.226  1.00 86.51           H
ATOM   3580  HN  ILE A 238      -8.836 -14.103 -17.101  1.00 86.51           H
ATOM   3581  N   HIS A 239     -10.240 -16.410 -18.944  1.00 81.25           N
ATOM   3582  CA  HIS A 239     -11.197 -17.163 -19.736  1.00 81.25           C
ATOM   3583  C   HIS A 239     -11.108 -16.727 -21.200  1.00 81.25           C
ATOM   3584  O   HIS A 239     -11.107 -17.563 -22.102  1.00 81.25           O
ATOM   3585  HA  HIS A 239     -10.910 -18.212 -19.660  1.00 81.25           H
ATOM   3586  CB  HIS A 239     -12.608 -17.023 -19.161  1.00 81.25           C
ATOM   3587 1HB  HIS A 239     -12.587 -17.290 -18.105  1.00 81.25           H
ATOM   3588 2HB  HIS A 239     -12.912 -15.978 -19.220  1.00 81.25           H
ATOM   3589  CG  HIS A 239     -13.643 -17.873 -19.859  1.00 81.25           C
ATOM   3590  ND1 HIS A 239     -14.530 -17.361 -20.790  1.00 81.25           N
ATOM   3591  HD1 HIS A 239     -14.579 -16.408 -21.089  1.00 81.25           H
ATOM   3592  CD2 HIS A 239     -13.922 -19.205 -19.754  1.00 81.25           C
ATOM   3593  HD2 HIS A 239     -13.408 -19.913 -19.104  1.00 81.25           H
ATOM   3594  CE1 HIS A 239     -15.304 -18.348 -21.218  1.00 81.25           C
ATOM   3595  HE1 HIS A 239     -16.102 -18.263 -21.955  1.00 81.25           H
ATOM   3596  NE2 HIS A 239     -14.925 -19.490 -20.574  1.00 81.25           N
ATOM   3597  HN  HIS A 239     -10.636 -15.883 -18.192  1.00 81.25           H
ATOM   3598  N   THR A 240     -11.034 -15.418 -21.390  1.00 83.56           N
ATOM   3599  CA  THR A 240     -10.992 -14.857 -22.730  1.00 83.56           C
ATOM   3600  C   THR A 240      -9.698 -15.266 -23.438  1.00 83.56           C
ATOM   3601  O   THR A 240      -9.710 -15.578 -24.628  1.00 83.56           O
ATOM   3602  HA  THR A 240     -11.817 -15.278 -23.305  1.00 83.56           H
ATOM   3603  CB  THR A 240     -11.169 -13.342 -22.615  1.00 83.56           C
ATOM   3604  HB  THR A 240     -10.286 -12.879 -22.175  1.00 83.56           H
ATOM   3605  OG1 THR A 240     -12.377 -13.189 -21.876  1.00 83.56           O
ATOM   3606  HG1 THR A 240     -12.170 -13.044 -20.908  1.00 83.56           H
ATOM   3607  CG2 THR A 240     -11.471 -12.684 -23.963  1.00 83.56           C
ATOM   3608 1HG2 THR A 240     -12.392 -13.099 -24.372  1.00 83.56           H
ATOM   3609 2HG2 THR A 240     -10.649 -12.874 -24.653  1.00 83.56           H
ATOM   3610 3HG2 THR A 240     -11.587 -11.609 -23.825  1.00 83.56           H
ATOM   3611  HN  THR A 240     -11.003 -14.746 -20.650  1.00 83.56           H
ATOM   3612  N   LEU A 241      -8.614 -15.251 -22.677  1.00 82.64           N
ATOM   3613  CA  LEU A 241      -7.303 -15.531 -23.236  1.00 82.64           C
ATOM   3614  C   LEU A 241      -7.241 -16.996 -23.672  1.00 82.64           C
ATOM   3615  O   LEU A 241      -6.641 -17.319 -24.696  1.00 82.64           O
ATOM   3616  HA  LEU A 241      -7.183 -14.903 -24.119  1.00 82.64           H
ATOM   3617  CB  LEU A 241      -6.203 -15.136 -22.248  1.00 82.64           C
ATOM   3618 1HB  LEU A 241      -6.469 -15.525 -21.265  1.00 82.64           H
ATOM   3619 2HB  LEU A 241      -5.279 -15.630 -22.547  1.00 82.64           H
ATOM   3620  CG  LEU A 241      -5.928 -13.637 -22.116  1.00 82.64           C
ATOM   3621  HG  LEU A 241      -6.862 -13.139 -21.855  1.00 82.64           H
ATOM   3622  CD1 LEU A 241      -4.937 -13.359 -20.983  1.00 82.64           C
ATOM   3623 1HD1 LEU A 241      -5.350 -13.724 -20.042  1.00 82.64           H
ATOM   3624 2HD1 LEU A 241      -3.997 -13.871 -21.189  1.00 82.64           H
ATOM   3625 3HD1 LEU A 241      -4.759 -12.286 -20.911  1.00 82.64           H
ATOM   3626  CD2 LEU A 241      -5.457 -13.046 -23.446  1.00 82.64           C
ATOM   3627 1HD2 LEU A 241      -4.540 -13.543 -23.760  1.00 82.64           H
ATOM   3628 2HD2 LEU A 241      -6.228 -13.194 -24.202  1.00 82.64           H
ATOM   3629 3HD2 LEU A 241      -5.269 -11.979 -23.324  1.00 82.64           H
ATOM   3630  HN  LEU A 241      -8.622 -15.052 -21.697  1.00 82.64           H
ATOM   3631  N   ILE A 242      -7.869 -17.845 -22.871  1.00 80.82           N
ATOM   3632  CA  ILE A 242      -7.877 -19.271 -23.151  1.00 80.82           C
ATOM   3633  C   ILE A 242      -8.575 -19.520 -24.489  1.00 80.82           C
ATOM   3634  O   ILE A 242      -8.130 -20.352 -25.279  1.00 80.82           O
ATOM   3635  HA  ILE A 242      -6.839 -19.592 -23.237  1.00 80.82           H
ATOM   3636  CB  ILE A 242      -8.494 -20.042 -21.982  1.00 80.82           C
ATOM   3637  HB  ILE A 242      -9.405 -19.528 -21.676  1.00 80.82           H
ATOM   3638  CG1 ILE A 242      -7.554 -20.054 -20.775  1.00 80.82           C
ATOM   3639 1HG1 ILE A 242      -6.696 -20.693 -20.984  1.00 80.82           H
ATOM   3640 2HG1 ILE A 242      -7.167 -19.049 -20.601  1.00 80.82           H
ATOM   3641  CG2 ILE A 242      -8.895 -21.456 -22.409  1.00 80.82           C
ATOM   3642 1HG2 ILE A 242      -9.627 -21.398 -23.215  1.00 80.82           H
ATOM   3643 2HG2 ILE A 242      -8.014 -21.994 -22.757  1.00 80.82           H
ATOM   3644 3HG2 ILE A 242      -9.331 -21.982 -21.560  1.00 80.82           H
ATOM   3645  CD1 ILE A 242      -8.276 -20.552 -19.522  1.00 80.82           C
ATOM   3646 1HD1 ILE A 242      -9.118 -19.896 -19.303  1.00 80.82           H
ATOM   3647 2HD1 ILE A 242      -8.640 -21.566 -19.692  1.00 80.82           H
ATOM   3648 3HD1 ILE A 242      -7.585 -20.550 -18.679  1.00 80.82           H
ATOM   3649  HN  ILE A 242      -8.366 -17.573 -22.047  1.00 80.82           H
ATOM   3650  N   GLN A 243      -9.656 -18.785 -24.703  1.00 75.84           N
ATOM   3651  CA  GLN A 243     -10.455 -18.960 -25.903  1.00 75.84           C
ATOM   3652  C   GLN A 243      -9.738 -18.355 -27.111  1.00 75.84           C
ATOM   3653  O   GLN A 243     -10.039 -18.699 -28.253  1.00 75.84           O
ATOM   3654  HA  GLN A 243     -10.552 -20.038 -26.032  1.00 75.84           H
ATOM   3655  CB  GLN A 243     -11.847 -18.350 -25.729  1.00 75.84           C
ATOM   3656 1HB  GLN A 243     -11.756 -17.318 -25.392  1.00 75.84           H
ATOM   3657 2HB  GLN A 243     -12.361 -18.327 -26.690  1.00 75.84           H
ATOM   3658  CG  GLN A 243     -12.675 -19.150 -24.722  1.00 75.84           C
ATOM   3659 1HG  GLN A 243     -12.737 -20.191 -25.041  1.00 75.84           H
ATOM   3660 2HG  GLN A 243     -12.179 -19.144 -23.751  1.00 75.84           H
ATOM   3661  CD  GLN A 243     -14.084 -18.569 -24.584  1.00 75.84           C
ATOM   3662  OE1 GLN A 243     -14.385 -17.485 -25.057  1.00 75.84           O
ATOM   3663  NE2 GLN A 243     -14.927 -19.348 -23.912  1.00 75.84           N
ATOM   3664 1HE2 GLN A 243     -14.616 -20.226 -23.550  1.00 75.84           H
ATOM   3665 2HE2 GLN A 243     -15.872 -19.054 -23.770  1.00 75.84           H
ATOM   3666  HN  GLN A 243      -9.987 -18.082 -24.074  1.00 75.84           H
ATOM   3667  N   ALA A 244      -8.803 -17.463 -26.818  1.00 76.95           N
ATOM   3668  CA  ALA A 244      -8.079 -16.765 -27.867  1.00 76.95           C
ATOM   3669  C   ALA A 244      -7.203 -17.762 -28.627  1.00 76.95           C
ATOM   3670  O   ALA A 244      -6.536 -18.598 -28.019  1.00 76.95           O
ATOM   3671  HA  ALA A 244      -8.814 -16.343 -28.553  1.00 76.95           H
ATOM   3672  CB  ALA A 244      -7.266 -15.623 -27.254  1.00 76.95           C
ATOM   3673 1HB  ALA A 244      -7.937 -14.928 -26.751  1.00 76.95           H
ATOM   3674 2HB  ALA A 244      -6.557 -16.030 -26.532  1.00 76.95           H
ATOM   3675 3HB  ALA A 244      -6.723 -15.100 -28.041  1.00 76.95           H
ATOM   3676  HN  ALA A 244      -8.538 -17.217 -25.886  1.00 76.95           H
ATOM   3677  N   LYS A 245      -7.233 -17.642 -29.947  1.00 65.79           N
ATOM   3678  CA  LYS A 245      -6.445 -18.519 -30.796  1.00 65.79           C
ATOM   3679  C   LYS A 245      -5.021 -17.971 -30.905  1.00 65.79           C
ATOM   3680  O   LYS A 245      -4.133 -18.642 -31.429  1.00 65.79           O
ATOM   3681  HA  LYS A 245      -6.404 -19.494 -30.311  1.00 65.79           H
ATOM   3682  CB  LYS A 245      -7.134 -18.715 -32.148  1.00 65.79           C
ATOM   3683 1HB  LYS A 245      -7.385 -17.745 -32.577  1.00 65.79           H
ATOM   3684 2HB  LYS A 245      -6.448 -19.201 -32.842  1.00 65.79           H
ATOM   3685  CG  LYS A 245      -8.402 -19.558 -32.000  1.00 65.79           C
ATOM   3686 1HG  LYS A 245      -8.181 -20.455 -31.422  1.00 65.79           H
ATOM   3687 2HG  LYS A 245      -9.153 -18.997 -31.444  1.00 65.79           H
ATOM   3688  CD  LYS A 245      -8.962 -19.951 -33.369  1.00 65.79           C
ATOM   3689 1HD  LYS A 245      -9.255 -19.056 -33.917  1.00 65.79           H
ATOM   3690 2HD  LYS A 245      -8.186 -20.444 -33.955  1.00 65.79           H
ATOM   3691  CE  LYS A 245     -10.166 -20.883 -33.222  1.00 65.79           C
ATOM   3692 1HE  LYS A 245      -9.898 -21.739 -32.602  1.00 65.79           H
ATOM   3693 2HE  LYS A 245     -10.976 -20.362 -32.712  1.00 65.79           H
ATOM   3694  NZ  LYS A 245     -10.626 -21.349 -34.549  1.00 65.79           N
ATOM   3695 1HZ  LYS A 245     -11.424 -21.964 -34.433  1.00 65.79           H
ATOM   3696 2HZ  LYS A 245     -10.894 -20.551 -35.113  1.00 65.79           H
ATOM   3697 3HZ  LYS A 245      -9.876 -21.852 -35.009  1.00 65.79           H
ATOM   3698  HN  LYS A 245      -7.781 -16.962 -30.434  1.00 65.79           H
ATOM   3699  N   LYS A 246      -4.847 -16.758 -30.402  1.00 60.05           N
ATOM   3700  CA  LYS A 246      -3.605 -16.032 -30.610  1.00 60.05           C
ATOM   3701  C   LYS A 246      -2.484 -16.713 -29.822  1.00 60.05           C
ATOM   3702  O   LYS A 246      -2.677 -17.102 -28.672  1.00 60.05           O
ATOM   3703  HA  LYS A 246      -3.366 -16.091 -31.672  1.00 60.05           H
ATOM   3704  CB  LYS A 246      -3.786 -14.552 -30.268  1.00 60.05           C
ATOM   3705 1HB  LYS A 246      -4.276 -14.455 -29.299  1.00 60.05           H
ATOM   3706 2HB  LYS A 246      -2.811 -14.073 -30.181  1.00 60.05           H
ATOM   3707  CG  LYS A 246      -4.617 -13.839 -31.337  1.00 60.05           C
ATOM   3708 1HG  LYS A 246      -4.214 -14.065 -32.325  1.00 60.05           H
ATOM   3709 2HG  LYS A 246      -5.640 -14.214 -31.317  1.00 60.05           H
ATOM   3710  CD  LYS A 246      -4.616 -12.326 -31.114  1.00 60.05           C
ATOM   3711 1HD  LYS A 246      -5.096 -12.095 -30.163  1.00 60.05           H
ATOM   3712 2HD  LYS A 246      -3.590 -11.964 -31.049  1.00 60.05           H
ATOM   3713  CE  LYS A 246      -5.347 -11.604 -32.248  1.00 60.05           C
ATOM   3714 1HE  LYS A 246      -4.904 -11.877 -33.206  1.00 60.05           H
ATOM   3715 2HE  LYS A 246      -6.389 -11.921 -32.277  1.00 60.05           H
ATOM   3716  NZ  LYS A 246      -5.273 -10.138 -32.061  1.00 60.05           N
ATOM   3717 1HZ  LYS A 246      -5.782  -9.676 -32.807  1.00 60.05           H
ATOM   3718 2HZ  LYS A 246      -5.684  -9.890 -31.168  1.00 60.05           H
ATOM   3719 3HZ  LYS A 246      -4.303  -9.843 -32.080  1.00 60.05           H
ATOM   3720  HN  LYS A 246      -5.535 -16.272 -29.863  1.00 60.05           H
ATOM   3721  N   SER A 247      -1.337 -16.835 -30.474  1.00 66.14           N
ATOM   3722  CA  SER A 247      -0.190 -17.478 -29.855  1.00 66.14           C
ATOM   3723  C   SER A 247       0.282 -16.660 -28.651  1.00 66.14           C
ATOM   3724  O   SER A 247       0.730 -17.220 -27.652  1.00 66.14           O
ATOM   3725  HA  SER A 247      -0.546 -18.458 -29.536  1.00 66.14           H
ATOM   3726  CB  SER A 247       0.951 -17.653 -30.859  1.00 66.14           C
ATOM   3727 1HB  SER A 247       1.798 -18.130 -30.365  1.00 66.14           H
ATOM   3728 2HB  SER A 247       0.632 -18.321 -31.659  1.00 66.14           H
ATOM   3729  OG  SER A 247       1.367 -16.409 -31.417  1.00 66.14           O
ATOM   3730  HG  SER A 247       2.100 -16.560 -32.080  1.00 66.14           H
ATOM   3731  HN  SER A 247      -1.185 -16.505 -31.405  1.00 66.14           H
ATOM   3732  N   SER A 248       0.166 -15.347 -28.787  1.00 68.20           N
ATOM   3733  CA  SER A 248       0.682 -14.442 -27.774  1.00 68.20           C
ATOM   3734  C   SER A 248      -0.102 -14.614 -26.471  1.00 68.20           C
ATOM   3735  O   SER A 248       0.247 -14.023 -25.450  1.00 68.20           O
ATOM   3736  HA  SER A 248       1.724 -14.728 -27.634  1.00 68.20           H
ATOM   3737  CB  SER A 248       0.612 -12.988 -28.247  1.00 68.20           C
ATOM   3738 1HB  SER A 248       1.015 -12.335 -27.472  1.00 68.20           H
ATOM   3739 2HB  SER A 248       1.241 -12.863 -29.128  1.00 68.20           H
ATOM   3740  OG  SER A 248      -0.722 -12.591 -28.555  1.00 68.20           O
ATOM   3741  HG  SER A 248      -0.732 -11.641 -28.867  1.00 68.20           H
ATOM   3742  HN  SER A 248      -0.270 -14.902 -29.569  1.00 68.20           H
ATOM   3743  N   LYS A 249      -1.146 -15.426 -26.548  1.00 65.01           N
ATOM   3744  CA  LYS A 249      -2.064 -15.573 -25.432  1.00 65.01           C
ATOM   3745  C   LYS A 249      -1.299 -16.090 -24.212  1.00 65.01           C
ATOM   3746  O   LYS A 249      -1.608 -15.723 -23.079  1.00 65.01           O
ATOM   3747  HA  LYS A 249      -2.456 -14.583 -25.199  1.00 65.01           H
ATOM   3748  CB  LYS A 249      -3.254 -16.449 -25.828  1.00 65.01           C
ATOM   3749 1HB  LYS A 249      -4.058 -16.328 -25.102  1.00 65.01           H
ATOM   3750 2HB  LYS A 249      -3.645 -16.124 -26.792  1.00 65.01           H
ATOM   3751  CG  LYS A 249      -2.848 -17.922 -25.907  1.00 65.01           C
ATOM   3752 1HG  LYS A 249      -1.989 -18.031 -26.570  1.00 65.01           H
ATOM   3753 2HG  LYS A 249      -2.537 -18.270 -24.923  1.00 65.01           H
ATOM   3754  CD  LYS A 249      -4.005 -18.783 -26.417  1.00 65.01           C
ATOM   3755 1HD  LYS A 249      -4.894 -18.598 -25.815  1.00 65.01           H
ATOM   3756 2HD  LYS A 249      -4.249 -18.501 -27.441  1.00 65.01           H
ATOM   3757  CE  LYS A 249      -3.647 -20.270 -26.363  1.00 65.01           C
ATOM   3758 1HE  LYS A 249      -2.840 -20.482 -27.065  1.00 65.01           H
ATOM   3759 2HE  LYS A 249      -3.280 -20.526 -25.369  1.00 65.01           H
ATOM   3760  NZ  LYS A 249      -4.828 -21.100 -26.691  1.00 65.01           N
ATOM   3761 1HZ  LYS A 249      -4.559 -22.077 -26.710  1.00 65.01           H
ATOM   3762 2HZ  LYS A 249      -5.545 -20.959 -25.989  1.00 65.01           H
ATOM   3763 3HZ  LYS A 249      -5.188 -20.831 -27.600  1.00 65.01           H
ATOM   3764  HN  LYS A 249      -1.368 -15.976 -27.353  1.00 65.01           H
ATOM   3765  N   HIS A 250      -0.314 -16.933 -24.485  1.00 70.07           N
ATOM   3766  CA  HIS A 250       0.414 -17.603 -23.421  1.00 70.07           C
ATOM   3767  C   HIS A 250       1.201 -16.572 -22.610  1.00 70.07           C
ATOM   3768  O   HIS A 250       1.264 -16.658 -21.384  1.00 70.07           O
ATOM   3769  HA  HIS A 250      -0.332 -18.068 -22.776  1.00 70.07           H
ATOM   3770  CB  HIS A 250       1.301 -18.715 -23.986  1.00 70.07           C
ATOM   3771 1HB  HIS A 250       1.910 -18.305 -24.791  1.00 70.07           H
ATOM   3772 2HB  HIS A 250       1.986 -19.050 -23.207  1.00 70.07           H
ATOM   3773  CG  HIS A 250       0.534 -19.906 -24.510  1.00 70.07           C
ATOM   3774  ND1 HIS A 250      -0.075 -20.829 -23.678  1.00 70.07           N
ATOM   3775  HD1 HIS A 250      -0.073 -20.807 -22.679  1.00 70.07           H
ATOM   3776  CD2 HIS A 250       0.284 -20.313 -25.787  1.00 70.07           C
ATOM   3777  HD2 HIS A 250       0.621 -19.811 -26.694  1.00 70.07           H
ATOM   3778  CE1 HIS A 250      -0.662 -21.747 -24.432  1.00 70.07           C
ATOM   3779  HE1 HIS A 250      -1.225 -22.608 -24.072  1.00 70.07           H
ATOM   3780  NE2 HIS A 250      -0.438 -21.426 -25.739  1.00 70.07           N
ATOM   3781  HN  HIS A 250      -0.014 -17.161 -25.411  1.00 70.07           H
ATOM   3782  N   LYS A 251       1.780 -15.620 -23.326  1.00 69.28           N
ATOM   3783  CA  LYS A 251       2.580 -14.587 -22.690  1.00 69.28           C
ATOM   3784  C   LYS A 251       1.685 -13.743 -21.780  1.00 69.28           C
ATOM   3785  O   LYS A 251       2.036 -13.477 -20.631  1.00 69.28           O
ATOM   3786  HA  LYS A 251       3.328 -15.086 -22.073  1.00 69.28           H
ATOM   3787  CB  LYS A 251       3.334 -13.769 -23.741  1.00 69.28           C
ATOM   3788 1HB  LYS A 251       3.886 -14.438 -24.401  1.00 69.28           H
ATOM   3789 2HB  LYS A 251       2.622 -13.226 -24.362  1.00 69.28           H
ATOM   3790  CG  LYS A 251       4.299 -12.784 -23.080  1.00 69.28           C
ATOM   3791 1HG  LYS A 251       3.744 -12.103 -22.434  1.00 69.28           H
ATOM   3792 2HG  LYS A 251       5.000 -13.326 -22.445  1.00 69.28           H
ATOM   3793  CD  LYS A 251       5.070 -11.983 -24.131  1.00 69.28           C
ATOM   3794 1HD  LYS A 251       5.682 -12.657 -24.731  1.00 69.28           H
ATOM   3795 2HD  LYS A 251       4.369 -11.499 -24.812  1.00 69.28           H
ATOM   3796  CE  LYS A 251       5.961 -10.928 -23.473  1.00 69.28           C
ATOM   3797 1HE  LYS A 251       5.365 -10.306 -22.805  1.00 69.28           H
ATOM   3798 2HE  LYS A 251       6.721 -11.415 -22.861  1.00 69.28           H
ATOM   3799  NZ  LYS A 251       6.610 -10.083 -24.500  1.00 69.28           N
ATOM   3800 1HZ  LYS A 251       7.171  -9.370 -24.046  1.00 69.28           H
ATOM   3801 2HZ  LYS A 251       7.204 -10.659 -25.085  1.00 69.28           H
ATOM   3802 3HZ  LYS A 251       5.899  -9.640 -25.071  1.00 69.28           H
ATOM   3803  HN  LYS A 251       1.711 -15.548 -24.321  1.00 69.28           H
ATOM   3804  N   ALA A 252       0.546 -13.345 -22.327  1.00 79.70           N
ATOM   3805  CA  ALA A 252      -0.371 -12.483 -21.602  1.00 79.70           C
ATOM   3806  C   ALA A 252      -0.897 -13.224 -20.372  1.00 79.70           C
ATOM   3807  O   ALA A 252      -1.052 -12.632 -19.305  1.00 79.70           O
ATOM   3808  HA  ALA A 252       0.186 -11.605 -21.276  1.00 79.70           H
ATOM   3809  CB  ALA A 252      -1.496 -12.033 -22.537  1.00 79.70           C
ATOM   3810 1HB  ALA A 252      -1.072 -11.486 -23.379  1.00 79.70           H
ATOM   3811 2HB  ALA A 252      -2.033 -12.907 -22.906  1.00 79.70           H
ATOM   3812 3HB  ALA A 252      -2.184 -11.386 -21.993  1.00 79.70           H
ATOM   3813  HN  ALA A 252       0.248 -13.602 -23.247  1.00 79.70           H
ATOM   3814  N   LEU A 253      -1.158 -14.510 -20.562  1.00 77.55           N
ATOM   3815  CA  LEU A 253      -1.688 -15.332 -19.488  1.00 77.55           C
ATOM   3816  C   LEU A 253      -0.695 -15.347 -18.324  1.00 77.55           C
ATOM   3817  O   LEU A 253      -1.077 -15.134 -17.174  1.00 77.55           O
ATOM   3818  HA  LEU A 253      -2.613 -14.867 -19.146  1.00 77.55           H
ATOM   3819  CB  LEU A 253      -2.047 -16.726 -20.007  1.00 77.55           C
ATOM   3820 1HB  LEU A 253      -2.617 -16.612 -20.930  1.00 77.55           H
ATOM   3821 2HB  LEU A 253      -1.124 -17.244 -20.265  1.00 77.55           H
ATOM   3822  CG  LEU A 253      -2.848 -17.612 -19.052  1.00 77.55           C
ATOM   3823  HG  LEU A 253      -2.377 -17.569 -18.070  1.00 77.55           H
ATOM   3824  CD1 LEU A 253      -4.278 -17.092 -18.890  1.00 77.55           C
ATOM   3825 1HD1 LEU A 253      -4.253 -16.079 -18.489  1.00 77.55           H
ATOM   3826 2HD1 LEU A 253      -4.775 -17.087 -19.860  1.00 77.55           H
ATOM   3827 3HD1 LEU A 253      -4.825 -17.741 -18.206  1.00 77.55           H
ATOM   3828  CD2 LEU A 253      -2.817 -19.074 -19.503  1.00 77.55           C
ATOM   3829 1HD2 LEU A 253      -3.250 -19.155 -20.501  1.00 77.55           H
ATOM   3830 2HD2 LEU A 253      -1.786 -19.425 -19.525  1.00 77.55           H
ATOM   3831 3HD2 LEU A 253      -3.394 -19.682 -18.807  1.00 77.55           H
ATOM   3832  HN  LEU A 253      -1.012 -14.988 -21.428  1.00 77.55           H
ATOM   3833  N   LYS A 254       0.560 -15.601 -18.662  1.00 75.29           N
ATOM   3834  CA  LYS A 254       1.602 -15.700 -17.654  1.00 75.29           C
ATOM   3835  C   LYS A 254       1.639 -14.407 -16.837  1.00 75.29           C
ATOM   3836  O   LYS A 254       1.650 -14.446 -15.607  1.00 75.29           O
ATOM   3837  HA  LYS A 254       1.336 -16.521 -16.989  1.00 75.29           H
ATOM   3838  CB  LYS A 254       2.942 -16.057 -18.301  1.00 75.29           C
ATOM   3839 1HB  LYS A 254       2.818 -16.927 -18.946  1.00 75.29           H
ATOM   3840 2HB  LYS A 254       3.274 -15.235 -18.936  1.00 75.29           H
ATOM   3841  CG  LYS A 254       4.003 -16.349 -17.239  1.00 75.29           C
ATOM   3842 1HG  LYS A 254       4.205 -15.446 -16.663  1.00 75.29           H
ATOM   3843 2HG  LYS A 254       3.626 -17.095 -16.539  1.00 75.29           H
ATOM   3844  CD  LYS A 254       5.298 -16.851 -17.880  1.00 75.29           C
ATOM   3845 1HD  LYS A 254       5.093 -17.745 -18.470  1.00 75.29           H
ATOM   3846 2HD  LYS A 254       5.684 -16.098 -18.567  1.00 75.29           H
ATOM   3847  CE  LYS A 254       6.351 -17.167 -16.816  1.00 75.29           C
ATOM   3848 1HE  LYS A 254       6.620 -16.256 -16.281  1.00 75.29           H
ATOM   3849 2HE  LYS A 254       5.938 -17.858 -16.082  1.00 75.29           H
ATOM   3850  NZ  LYS A 254       7.557 -17.757 -17.439  1.00 75.29           N
ATOM   3851 1HZ  LYS A 254       8.251 -17.941 -16.724  1.00 75.29           H
ATOM   3852 2HZ  LYS A 254       7.308 -18.625 -17.900  1.00 75.29           H
ATOM   3853 3HZ  LYS A 254       7.937 -17.109 -18.121  1.00 75.29           H
ATOM   3854  HN  LYS A 254       0.869 -15.737 -19.604  1.00 75.29           H
ATOM   3855  N   VAL A 255       1.658 -13.292 -17.552  1.00 81.64           N
ATOM   3856  CA  VAL A 255       1.759 -11.992 -16.911  1.00 81.64           C
ATOM   3857  C   VAL A 255       0.579 -11.807 -15.955  1.00 81.64           C
ATOM   3858  O   VAL A 255       0.756 -11.361 -14.823  1.00 81.64           O
ATOM   3859  HA  VAL A 255       2.683 -11.982 -16.333  1.00 81.64           H
ATOM   3860  CB  VAL A 255       1.850 -10.892 -17.969  1.00 81.64           C
ATOM   3861  HB  VAL A 255       1.021 -11.026 -18.664  1.00 81.64           H
ATOM   3862  CG1 VAL A 255       1.712  -9.507 -17.334  1.00 81.64           C
ATOM   3863 1HG1 VAL A 255       0.746  -9.432 -16.834  1.00 81.64           H
ATOM   3864 2HG1 VAL A 255       2.510  -9.359 -16.607  1.00 81.64           H
ATOM   3865 3HG1 VAL A 255       1.780  -8.743 -18.109  1.00 81.64           H
ATOM   3866  CG2 VAL A 255       3.152 -11.002 -18.765  1.00 81.64           C
ATOM   3867 1HG2 VAL A 255       4.001 -10.906 -18.087  1.00 81.64           H
ATOM   3868 2HG2 VAL A 255       3.193 -11.971 -19.263  1.00 81.64           H
ATOM   3869 3HG2 VAL A 255       3.191 -10.208 -19.510  1.00 81.64           H
ATOM   3870  HN  VAL A 255       1.606 -13.268 -18.551  1.00 81.64           H
ATOM   3871  N   THR A 256      -0.600 -12.159 -16.447  1.00 80.38           N
ATOM   3872  CA  THR A 256      -1.822 -11.939 -15.692  1.00 80.38           C
ATOM   3873  C   THR A 256      -1.776 -12.707 -14.369  1.00 80.38           C
ATOM   3874  O   THR A 256      -2.090 -12.155 -13.315  1.00 80.38           O
ATOM   3875  HA  THR A 256      -1.888 -10.880 -15.444  1.00 80.38           H
ATOM   3876  CB  THR A 256      -3.004 -12.331 -16.580  1.00 80.38           C
ATOM   3877  HB  THR A 256      -2.984 -13.397 -16.807  1.00 80.38           H
ATOM   3878  OG1 THR A 256      -2.897 -11.460 -17.704  1.00 80.38           O
ATOM   3879  HG1 THR A 256      -2.447 -11.934 -18.461  1.00 80.38           H
ATOM   3880  CG2 THR A 256      -4.353 -11.968 -15.955  1.00 80.38           C
ATOM   3881 1HG2 THR A 256      -4.398 -10.891 -15.790  1.00 80.38           H
ATOM   3882 2HG2 THR A 256      -4.463 -12.486 -15.002  1.00 80.38           H
ATOM   3883 3HG2 THR A 256      -5.157 -12.267 -16.627  1.00 80.38           H
ATOM   3884  HN  THR A 256      -0.728 -12.586 -17.342  1.00 80.38           H
ATOM   3885  N   ILE A 257      -1.382 -13.968 -14.467  1.00 82.88           N
ATOM   3886  CA  ILE A 257      -1.320 -14.826 -13.295  1.00 82.88           C
ATOM   3887  C   ILE A 257      -0.304 -14.256 -12.304  1.00 82.88           C
ATOM   3888  O   ILE A 257      -0.586 -14.150 -11.112  1.00 82.88           O
ATOM   3889  HA  ILE A 257      -2.304 -14.811 -12.827  1.00 82.88           H
ATOM   3890  CB  ILE A 257      -1.035 -16.272 -13.705  1.00 82.88           C
ATOM   3891  HB  ILE A 257      -0.171 -16.275 -14.369  1.00 82.88           H
ATOM   3892  CG1 ILE A 257      -2.209 -16.862 -14.489  1.00 82.88           C
ATOM   3893 1HG1 ILE A 257      -3.063 -16.998 -13.825  1.00 82.88           H
ATOM   3894 2HG1 ILE A 257      -2.519 -16.163 -15.267  1.00 82.88           H
ATOM   3895  CG2 ILE A 257      -0.673 -17.126 -12.488  1.00 82.88           C
ATOM   3896 1HG2 ILE A 257       0.216 -16.716 -12.009  1.00 82.88           H
ATOM   3897 2HG2 ILE A 257      -1.502 -17.119 -11.780  1.00 82.88           H
ATOM   3898 3HG2 ILE A 257      -0.475 -18.149 -12.807  1.00 82.88           H
ATOM   3899  CD1 ILE A 257      -1.829 -18.202 -15.121  1.00 82.88           C
ATOM   3900 1HD1 ILE A 257      -0.991 -18.057 -15.803  1.00 82.88           H
ATOM   3901 2HD1 ILE A 257      -1.543 -18.905 -14.339  1.00 82.88           H
ATOM   3902 3HD1 ILE A 257      -2.681 -18.599 -15.673  1.00 82.88           H
ATOM   3903  HN  ILE A 257      -1.110 -14.404 -15.324  1.00 82.88           H
ATOM   3904  N   THR A 258       0.858 -13.903 -12.835  1.00 85.65           N
ATOM   3905  CA  THR A 258       1.949 -13.430 -12.000  1.00 85.65           C
ATOM   3906  C   THR A 258       1.502 -12.223 -11.172  1.00 85.65           C
ATOM   3907  O   THR A 258       1.758 -12.161  -9.970  1.00 85.65           O
ATOM   3908  HA  THR A 258       2.212 -14.220 -11.297  1.00 85.65           H
ATOM   3909  CB  THR A 258       3.145 -13.134 -12.907  1.00 85.65           C
ATOM   3910  HB  THR A 258       2.913 -12.332 -13.608  1.00 85.65           H
ATOM   3911  OG1 THR A 258       3.454 -14.394 -13.496  1.00 85.65           O
ATOM   3912  HG1 THR A 258       2.928 -14.517 -14.337  1.00 85.65           H
ATOM   3913  CG2 THR A 258       4.404 -12.773 -12.117  1.00 85.65           C
ATOM   3914 1HG2 THR A 258       4.675 -13.603 -11.465  1.00 85.65           H
ATOM   3915 2HG2 THR A 258       4.213 -11.885 -11.514  1.00 85.65           H
ATOM   3916 3HG2 THR A 258       5.223 -12.573 -12.809  1.00 85.65           H
ATOM   3917  HN  THR A 258       1.060 -13.937 -13.814  1.00 85.65           H
ATOM   3918  N   VAL A 259       0.841 -11.294 -11.847  1.00 85.55           N
ATOM   3919  CA  VAL A 259       0.409 -10.066 -11.203  1.00 85.55           C
ATOM   3920  C   VAL A 259      -0.499 -10.407 -10.020  1.00 85.55           C
ATOM   3921  O   VAL A 259      -0.327  -9.871  -8.926  1.00 85.55           O
ATOM   3922  HA  VAL A 259       1.299  -9.560 -10.828  1.00 85.55           H
ATOM   3923  CB  VAL A 259      -0.262  -9.147 -12.226  1.00 85.55           C
ATOM   3924  HB  VAL A 259      -0.951  -9.750 -12.818  1.00 85.55           H
ATOM   3925  CG1 VAL A 259      -1.075  -8.053 -11.530  1.00 85.55           C
ATOM   3926 1HG1 VAL A 259      -1.847  -8.512 -10.912  1.00 85.55           H
ATOM   3927 2HG1 VAL A 259      -0.415  -7.454 -10.902  1.00 85.55           H
ATOM   3928 3HG1 VAL A 259      -1.541  -7.414 -12.280  1.00 85.55           H
ATOM   3929  CG2 VAL A 259       0.770  -8.540 -13.179  1.00 85.55           C
ATOM   3930 1HG2 VAL A 259       1.493  -7.958 -12.608  1.00 85.55           H
ATOM   3931 2HG2 VAL A 259       1.286  -9.339 -13.712  1.00 85.55           H
ATOM   3932 3HG2 VAL A 259       0.266  -7.892 -13.895  1.00 85.55           H
ATOM   3933  HN  VAL A 259       0.602 -11.371 -12.815  1.00 85.55           H
ATOM   3934  N   LEU A 260      -1.445 -11.298 -10.279  1.00 83.57           N
ATOM   3935  CA  LEU A 260      -2.436 -11.650  -9.276  1.00 83.57           C
ATOM   3936  C   LEU A 260      -1.741 -12.337  -8.099  1.00 83.57           C
ATOM   3937  O   LEU A 260      -2.006 -12.013  -6.942  1.00 83.57           O
ATOM   3938  HA  LEU A 260      -2.884 -10.723  -8.920  1.00 83.57           H
ATOM   3939  CB  LEU A 260      -3.556 -12.484  -9.900  1.00 83.57           C
ATOM   3940 1HB  LEU A 260      -3.973 -11.927 -10.739  1.00 83.57           H
ATOM   3941 2HB  LEU A 260      -3.120 -13.396 -10.309  1.00 83.57           H
ATOM   3942  CG  LEU A 260      -4.702 -12.876  -8.964  1.00 83.57           C
ATOM   3943  HG  LEU A 260      -4.277 -13.381  -8.097  1.00 83.57           H
ATOM   3944  CD1 LEU A 260      -5.437 -11.636  -8.449  1.00 83.57           C
ATOM   3945 1HD1 LEU A 260      -4.740 -11.002  -7.902  1.00 83.57           H
ATOM   3946 2HD1 LEU A 260      -5.848 -11.082  -9.293  1.00 83.57           H
ATOM   3947 3HD1 LEU A 260      -6.246 -11.943  -7.787  1.00 83.57           H
ATOM   3948  CD2 LEU A 260      -5.651 -13.865  -9.644  1.00 83.57           C
ATOM   3949 1HD2 LEU A 260      -6.072 -13.407 -10.539  1.00 83.57           H
ATOM   3950 2HD2 LEU A 260      -5.102 -14.765  -9.919  1.00 83.57           H
ATOM   3951 3HD2 LEU A 260      -6.456 -14.126  -8.956  1.00 83.57           H
ATOM   3952  HN  LEU A 260      -1.541 -11.773 -11.153  1.00 83.57           H
ATOM   3953  N   THR A 261      -0.864 -13.272  -8.434  1.00 87.95           N
ATOM   3954  CA  THR A 261      -0.207 -14.079  -7.420  1.00 87.95           C
ATOM   3955  C   THR A 261       0.637 -13.196  -6.499  1.00 87.95           C
ATOM   3956  O   THR A 261       0.617 -13.366  -5.281  1.00 87.95           O
ATOM   3957  HA  THR A 261      -0.974 -14.546  -6.801  1.00 87.95           H
ATOM   3958  CB  THR A 261       0.604 -15.164  -8.132  1.00 87.95           C
ATOM   3959  HB  THR A 261       1.413 -14.725  -8.716  1.00 87.95           H
ATOM   3960  OG1 THR A 261      -0.368 -15.892  -8.877  1.00 87.95           O
ATOM   3961  HG1 THR A 261      -0.476 -15.487  -9.785  1.00 87.95           H
ATOM   3962  CG2 THR A 261       1.179 -16.197  -7.161  1.00 87.95           C
ATOM   3963 1HG2 THR A 261       0.365 -16.685  -6.625  1.00 87.95           H
ATOM   3964 2HG2 THR A 261       1.837 -15.699  -6.448  1.00 87.95           H
ATOM   3965 3HG2 THR A 261       1.746 -16.944  -7.718  1.00 87.95           H
ATOM   3966  HN  THR A 261      -0.602 -13.481  -9.376  1.00 87.95           H
ATOM   3967  N   VAL A 262       1.358 -12.272  -7.116  1.00 90.59           N
ATOM   3968  CA  VAL A 262       2.278 -11.424  -6.377  1.00 90.59           C
ATOM   3969  C   VAL A 262       1.489 -10.556  -5.395  1.00 90.59           C
ATOM   3970  O   VAL A 262       1.905 -10.370  -4.252  1.00 90.59           O
ATOM   3971  HA  VAL A 262       2.944 -12.076  -5.812  1.00 90.59           H
ATOM   3972  CB  VAL A 262       3.129 -10.604  -7.348  1.00 90.59           C
ATOM   3973  HB  VAL A 262       2.455 -10.096  -8.038  1.00 90.59           H
ATOM   3974  CG1 VAL A 262       3.934  -9.536  -6.605  1.00 90.59           C
ATOM   3975 1HG1 VAL A 262       3.251  -8.863  -6.085  1.00 90.59           H
ATOM   3976 2HG1 VAL A 262       4.593 -10.015  -5.882  1.00 90.59           H
ATOM   3977 3HG1 VAL A 262       4.530  -8.967  -7.320  1.00 90.59           H
ATOM   3978  CG2 VAL A 262       4.048 -11.510  -8.171  1.00 90.59           C
ATOM   3979 1HG2 VAL A 262       4.712 -12.057  -7.502  1.00 90.59           H
ATOM   3980 2HG2 VAL A 262       3.446 -12.215  -8.743  1.00 90.59           H
ATOM   3981 3HG2 VAL A 262       4.642 -10.901  -8.853  1.00 90.59           H
ATOM   3982  HN  VAL A 262       1.321 -12.098  -8.100  1.00 90.59           H
ATOM   3983  N   PHE A 263       0.364 -10.048  -5.875  1.00 89.26           N
ATOM   3984  CA  PHE A 263      -0.491  -9.210  -5.052  1.00 89.26           C
ATOM   3985  C   PHE A 263      -0.981  -9.972  -3.818  1.00 89.26           C
ATOM   3986  O   PHE A 263      -0.862  -9.484  -2.695  1.00 89.26           O
ATOM   3987  HA  PHE A 263       0.103  -8.353  -4.735  1.00 89.26           H
ATOM   3988  CB  PHE A 263      -1.698  -8.823  -5.909  1.00 89.26           C
ATOM   3989 1HB  PHE A 263      -1.345  -8.310  -6.804  1.00 89.26           H
ATOM   3990 2HB  PHE A 263      -2.202  -9.731  -6.240  1.00 89.26           H
ATOM   3991  CG  PHE A 263      -2.710  -7.928  -5.191  1.00 89.26           C
ATOM   3992  CD1 PHE A 263      -3.811  -8.476  -4.611  1.00 89.26           C
ATOM   3993  HD1 PHE A 263      -3.973  -9.553  -4.659  1.00 89.26           H
ATOM   3994  CD2 PHE A 263      -2.508  -6.584  -5.132  1.00 89.26           C
ATOM   3995  HD2 PHE A 263      -1.625  -6.145  -5.596  1.00 89.26           H
ATOM   3996  CE1 PHE A 263      -4.751  -7.645  -3.945  1.00 89.26           C
ATOM   3997  HE1 PHE A 263      -5.634  -8.084  -3.481  1.00 89.26           H
ATOM   3998  CE2 PHE A 263      -3.447  -5.754  -4.465  1.00 89.26           C
ATOM   3999  HE2 PHE A 263      -3.285  -4.677  -4.418  1.00 89.26           H
ATOM   4000  CZ  PHE A 263      -4.549  -6.302  -3.886  1.00 89.26           C
ATOM   4001  HZ  PHE A 263      -5.269  -5.664  -3.374  1.00 89.26           H
ATOM   4002  HN  PHE A 263       0.035 -10.200  -6.808  1.00 89.26           H
ATOM   4003  N   VAL A 264      -1.520 -11.156  -4.069  1.00 90.18           N
ATOM   4004  CA  VAL A 264      -2.116 -11.947  -3.005  1.00 90.18           C
ATOM   4005  C   VAL A 264      -1.041 -12.297  -1.973  1.00 90.18           C
ATOM   4006  O   VAL A 264      -1.255 -12.139  -0.772  1.00 90.18           O
ATOM   4007  HA  VAL A 264      -2.877 -11.332  -2.524  1.00 90.18           H
ATOM   4008  CB  VAL A 264      -2.804 -13.180  -3.593  1.00 90.18           C
ATOM   4009  HB  VAL A 264      -2.075 -13.712  -4.204  1.00 90.18           H
ATOM   4010  CG1 VAL A 264      -3.270 -14.128  -2.486  1.00 90.18           C
ATOM   4011 1HG1 VAL A 264      -2.411 -14.453  -1.900  1.00 90.18           H
ATOM   4012 2HG1 VAL A 264      -3.977 -13.609  -1.837  1.00 90.18           H
ATOM   4013 3HG1 VAL A 264      -3.756 -14.996  -2.932  1.00 90.18           H
ATOM   4014  CG2 VAL A 264      -3.971 -12.778  -4.498  1.00 90.18           C
ATOM   4015 1HG2 VAL A 264      -4.701 -12.212  -3.919  1.00 90.18           H
ATOM   4016 2HG2 VAL A 264      -3.600 -12.161  -5.316  1.00 90.18           H
ATOM   4017 3HG2 VAL A 264      -4.442 -13.673  -4.902  1.00 90.18           H
ATOM   4018  HN  VAL A 264      -1.555 -11.574  -4.976  1.00 90.18           H
ATOM   4019  N   LEU A 265       0.090 -12.765  -2.480  1.00 89.23           N
ATOM   4020  CA  LEU A 265       1.138 -13.283  -1.617  1.00 89.23           C
ATOM   4021  C   LEU A 265       1.681 -12.150  -0.745  1.00 89.23           C
ATOM   4022  O   LEU A 265       2.128 -12.385   0.377  1.00 89.23           O
ATOM   4023  HA  LEU A 265       0.686 -14.033  -0.967  1.00 89.23           H
ATOM   4024  CB  LEU A 265       2.213 -13.991  -2.445  1.00 89.23           C
ATOM   4025 1HB  LEU A 265       2.502 -13.335  -3.265  1.00 89.23           H
ATOM   4026 2HB  LEU A 265       3.095 -14.127  -1.819  1.00 89.23           H
ATOM   4027  CG  LEU A 265       1.822 -15.350  -3.029  1.00 89.23           C
ATOM   4028  HG  LEU A 265       0.946 -15.210  -3.663  1.00 89.23           H
ATOM   4029  CD1 LEU A 265       2.938 -15.906  -3.916  1.00 89.23           C
ATOM   4030 1HD1 LEU A 265       3.128 -15.215  -4.737  1.00 89.23           H
ATOM   4031 2HD1 LEU A 265       3.845 -16.028  -3.325  1.00 89.23           H
ATOM   4032 3HD1 LEU A 265       2.634 -16.873  -4.319  1.00 89.23           H
ATOM   4033  CD2 LEU A 265       1.427 -16.330  -1.922  1.00 89.23           C
ATOM   4034 1HD2 LEU A 265       2.269 -16.470  -1.244  1.00 89.23           H
ATOM   4035 2HD2 LEU A 265       0.578 -15.930  -1.369  1.00 89.23           H
ATOM   4036 3HD2 LEU A 265       1.155 -17.288  -2.365  1.00 89.23           H
ATOM   4037  HN  LEU A 265       0.295 -12.794  -3.458  1.00 89.23           H
ATOM   4038  N   SER A 266       1.625 -10.945  -1.293  1.00 91.16           N
ATOM   4039  CA  SER A 266       2.200  -9.791  -0.624  1.00 91.16           C
ATOM   4040  C   SER A 266       1.190  -9.201   0.363  1.00 91.16           C
ATOM   4041  O   SER A 266       1.550  -8.832   1.479  1.00 91.16           O
ATOM   4042  HA  SER A 266       3.075 -10.169  -0.095  1.00 91.16           H
ATOM   4043  CB  SER A 266       2.637  -8.729  -1.635  1.00 91.16           C
ATOM   4044 1HB  SER A 266       3.019  -7.857  -1.103  1.00 91.16           H
ATOM   4045 2HB  SER A 266       3.456  -9.118  -2.239  1.00 91.16           H
ATOM   4046  OG  SER A 266       1.566  -8.331  -2.488  1.00 91.16           O
ATOM   4047  HG  SER A 266       1.635  -8.804  -3.366  1.00 91.16           H
ATOM   4048  HN  SER A 266       1.197 -10.752  -2.176  1.00 91.16           H
ATOM   4049  N   GLN A 267      -0.055  -9.130  -0.086  1.00 88.03           N
ATOM   4050  CA  GLN A 267      -1.053  -8.328   0.601  1.00 88.03           C
ATOM   4051  C   GLN A 267      -1.827  -9.188   1.603  1.00 88.03           C
ATOM   4052  O   GLN A 267      -2.223  -8.707   2.663  1.00 88.03           O
ATOM   4053  HA  GLN A 267      -0.492  -7.558   1.131  1.00 88.03           H
ATOM   4054  CB  GLN A 267      -2.002  -7.661  -0.396  1.00 88.03           C
ATOM   4055 1HB  GLN A 267      -2.496  -8.423  -0.999  1.00 88.03           H
ATOM   4056 2HB  GLN A 267      -2.783  -7.125   0.142  1.00 88.03           H
ATOM   4057  CG  GLN A 267      -1.246  -6.692  -1.308  1.00 88.03           C
ATOM   4058 1HG  GLN A 267      -0.479  -7.233  -1.862  1.00 88.03           H
ATOM   4059 2HG  GLN A 267      -1.931  -6.269  -2.043  1.00 88.03           H
ATOM   4060  CD  GLN A 267      -0.601  -5.567  -0.497  1.00 88.03           C
ATOM   4061  OE1 GLN A 267      -1.122  -5.114   0.509  1.00 88.03           O
ATOM   4062  NE2 GLN A 267       0.559  -5.142  -0.989  1.00 88.03           N
ATOM   4063 1HE2 GLN A 267       0.932  -5.557  -1.820  1.00 88.03           H
ATOM   4064 2HE2 GLN A 267       1.059  -4.408  -0.529  1.00 88.03           H
ATOM   4065  HN  GLN A 267      -0.384  -9.607  -0.901  1.00 88.03           H
ATOM   4066  N   PHE A 268      -2.019 -10.445   1.231  1.00 92.11           N
ATOM   4067  CA  PHE A 268      -2.928 -11.311   1.962  1.00 92.11           C
ATOM   4068  C   PHE A 268      -2.450 -11.520   3.400  1.00 92.11           C
ATOM   4069  O   PHE A 268      -3.201 -11.293   4.347  1.00 92.11           O
ATOM   4070  HA  PHE A 268      -3.902 -10.823   1.972  1.00 92.11           H
ATOM   4071  CB  PHE A 268      -2.938 -12.660   1.240  1.00 92.11           C
ATOM   4072 1HB  PHE A 268      -3.224 -12.502   0.200  1.00 92.11           H
ATOM   4073 2HB  PHE A 268      -1.926 -13.065   1.234  1.00 92.11           H
ATOM   4074  CG  PHE A 268      -3.881 -13.692   1.862  1.00 92.11           C
ATOM   4075  CD1 PHE A 268      -3.380 -14.686   2.645  1.00 92.11           C
ATOM   4076  HD1 PHE A 268      -2.308 -14.746   2.829  1.00 92.11           H
ATOM   4077  CD2 PHE A 268      -5.219 -13.616   1.633  1.00 92.11           C
ATOM   4078  HD2 PHE A 268      -5.620 -12.820   1.005  1.00 92.11           H
ATOM   4079  CE1 PHE A 268      -4.256 -15.643   3.223  1.00 92.11           C
ATOM   4080  HE1 PHE A 268      -3.855 -16.439   3.850  1.00 92.11           H
ATOM   4081  CE2 PHE A 268      -6.094 -14.574   2.210  1.00 92.11           C
ATOM   4082  HE2 PHE A 268      -7.167 -14.513   2.026  1.00 92.11           H
ATOM   4083  CZ  PHE A 268      -5.594 -15.567   2.993  1.00 92.11           C
ATOM   4084  HZ  PHE A 268      -6.266 -16.302   3.436  1.00 92.11           H
ATOM   4085  HN  PHE A 268      -1.566 -10.872   0.448  1.00 92.11           H
ATOM   4086  N   PRO A 269      -1.196 -11.953   3.590  1.00 95.09           N
ATOM   4087  CA  PRO A 269      -0.686 -12.221   4.937  1.00 95.09           C
ATOM   4088  C   PRO A 269      -0.876 -11.038   5.872  1.00 95.09           C
ATOM   4089  O   PRO A 269      -1.304 -11.207   7.013  1.00 95.09           O
ATOM   4090  HA  PRO A 269      -1.245 -13.038   5.393  1.00 95.09           H
ATOM   4091  CB  PRO A 269       0.795 -12.532   4.708  1.00 95.09           C
ATOM   4092 1HB  PRO A 269       1.411 -11.636   4.796  1.00 95.09           H
ATOM   4093 2HB  PRO A 269       1.172 -13.249   5.437  1.00 95.09           H
ATOM   4094  CG  PRO A 269       0.823 -13.098   3.294  1.00 95.09           C
ATOM   4095 1HG  PRO A 269       1.819 -13.040   2.854  1.00 95.09           H
ATOM   4096 2HG  PRO A 269       0.540 -14.150   3.273  1.00 95.09           H
ATOM   4097  CD  PRO A 269      -0.178 -12.223   2.558  1.00 95.09           C
ATOM   4098 1HD  PRO A 269       0.279 -11.302   2.196  1.00 95.09           H
ATOM   4099 2HD  PRO A 269      -0.597 -12.730   1.689  1.00 95.09           H
ATOM   4100  N   TYR A 270      -0.550  -9.861   5.359  1.00 92.64           N
ATOM   4101  CA  TYR A 270      -0.628  -8.650   6.158  1.00 92.64           C
ATOM   4102  C   TYR A 270      -2.065  -8.383   6.611  1.00 92.64           C
ATOM   4103  O   TYR A 270      -2.309  -8.111   7.786  1.00 92.64           O
ATOM   4104  HA  TYR A 270       0.003  -8.785   7.036  1.00 92.64           H
ATOM   4105  CB  TYR A 270      -0.176  -7.511   5.242  1.00 92.64           C
ATOM   4106 1HB  TYR A 270       0.883  -7.639   5.015  1.00 92.64           H
ATOM   4107 2HB  TYR A 270      -0.715  -7.582   4.297  1.00 92.64           H
ATOM   4108  CG  TYR A 270      -0.390  -6.115   5.832  1.00 92.64           C
ATOM   4109  CD1 TYR A 270      -1.241  -5.226   5.207  1.00 92.64           C
ATOM   4110  HD1 TYR A 270      -1.760  -5.517   4.294  1.00 92.64           H
ATOM   4111  CD2 TYR A 270       0.266  -5.746   6.988  1.00 92.64           C
ATOM   4112  HD2 TYR A 270       0.938  -6.449   7.481  1.00 92.64           H
ATOM   4113  CE1 TYR A 270      -1.443  -3.912   5.762  1.00 92.64           C
ATOM   4114  HE1 TYR A 270      -2.112  -3.200   5.279  1.00 92.64           H
ATOM   4115  CE2 TYR A 270       0.064  -4.433   7.543  1.00 92.64           C
ATOM   4116  HE2 TYR A 270       0.577  -4.128   8.455  1.00 92.64           H
ATOM   4117  CZ  TYR A 270      -0.780  -3.581   6.902  1.00 92.64           C
ATOM   4118  OH  TYR A 270      -0.971  -2.340   7.426  1.00 92.64           O
ATOM   4119  HH  TYR A 270      -0.519  -2.272   8.316  1.00 92.64           H
ATOM   4120  HN  TYR A 270      -0.238  -9.728   4.419  1.00 92.64           H
ATOM   4121  N   ASN A 271      -2.979  -8.471   5.656  1.00 91.31           N
ATOM   4122  CA  ASN A 271      -4.364  -8.110   5.910  1.00 91.31           C
ATOM   4123  C   ASN A 271      -5.012  -9.180   6.791  1.00 91.31           C
ATOM   4124  O   ASN A 271      -6.005  -8.914   7.466  1.00 91.31           O
ATOM   4125  HA  ASN A 271      -4.321  -7.137   6.399  1.00 91.31           H
ATOM   4126  CB  ASN A 271      -5.159  -8.026   4.605  1.00 91.31           C
ATOM   4127 1HB  ASN A 271      -4.911  -8.876   3.969  1.00 91.31           H
ATOM   4128 2HB  ASN A 271      -6.225  -8.090   4.821  1.00 91.31           H
ATOM   4129  CG  ASN A 271      -4.859  -6.722   3.863  1.00 91.31           C
ATOM   4130  OD1 ASN A 271      -5.391  -5.668   4.169  1.00 91.31           O
ATOM   4131  ND2 ASN A 271      -3.980  -6.853   2.874  1.00 91.31           N
ATOM   4132 1HD2 ASN A 271      -3.580  -7.748   2.675  1.00 91.31           H
ATOM   4133 2HD2 ASN A 271      -3.719  -6.056   2.329  1.00 91.31           H
ATOM   4134  HN  ASN A 271      -2.787  -8.782   4.725  1.00 91.31           H
ATOM   4135  N   CYS A 272      -4.424 -10.366   6.756  1.00 95.01           N
ATOM   4136  CA  CYS A 272      -4.836 -11.433   7.652  1.00 95.01           C
ATOM   4137  C   CYS A 272      -4.604 -10.968   9.091  1.00 95.01           C
ATOM   4138  O   CYS A 272      -5.496 -11.069   9.932  1.00 95.01           O
ATOM   4139  HA  CYS A 272      -5.897 -11.604   7.467  1.00 95.01           H
ATOM   4140  CB  CYS A 272      -4.104 -12.741   7.349  1.00 95.01           C
ATOM   4141 1HB  CYS A 272      -3.038 -12.550   7.225  1.00 95.01           H
ATOM   4142 2HB  CYS A 272      -4.208 -13.429   8.188  1.00 95.01           H
ATOM   4143  SG  CYS A 272      -4.783 -13.502   5.830  1.00 95.01           S
ATOM   4144  HG  CYS A 272      -4.233 -12.638   4.983  1.00 95.01           H
ATOM   4145  HN  CYS A 272      -3.680 -10.603   6.131  1.00 95.01           H
ATOM   4146  N   ILE A 273      -3.400 -10.469   9.330  1.00 93.88           N
ATOM   4147  CA  ILE A 273      -3.030 -10.012  10.659  1.00 93.88           C
ATOM   4148  C   ILE A 273      -3.853  -8.772  11.015  1.00 93.88           C
ATOM   4149  O   ILE A 273      -4.304  -8.626  12.150  1.00 93.88           O
ATOM   4150  HA  ILE A 273      -3.283 -10.807  11.360  1.00 93.88           H
ATOM   4151  CB  ILE A 273      -1.518  -9.793  10.749  1.00 93.88           C
ATOM   4152  HB  ILE A 273      -1.232  -9.070   9.985  1.00 93.88           H
ATOM   4153  CG1 ILE A 273      -0.759 -11.088  10.453  1.00 93.88           C
ATOM   4154 1HG1 ILE A 273      -0.976 -11.417   9.437  1.00 93.88           H
ATOM   4155 2HG1 ILE A 273       0.314 -10.905  10.507  1.00 93.88           H
ATOM   4156  CG2 ILE A 273      -1.130  -9.197  12.104  1.00 93.88           C
ATOM   4157 1HG2 ILE A 273      -1.630  -8.238  12.235  1.00 93.88           H
ATOM   4158 2HG2 ILE A 273      -1.433  -9.877  12.900  1.00 93.88           H
ATOM   4159 3HG2 ILE A 273      -0.050  -9.052  12.141  1.00 93.88           H
ATOM   4160  CD1 ILE A 273      -1.144 -12.188  11.445  1.00 93.88           C
ATOM   4161 1HD1 ILE A 273      -0.903 -11.865  12.458  1.00 93.88           H
ATOM   4162 2HD1 ILE A 273      -2.213 -12.386  11.371  1.00 93.88           H
ATOM   4163 3HD1 ILE A 273      -0.589 -13.097  11.212  1.00 93.88           H
ATOM   4164  HN  ILE A 273      -2.686 -10.374   8.637  1.00 93.88           H
ATOM   4165  N   LEU A 274      -4.023  -7.910  10.023  1.00 90.76           N
ATOM   4166  CA  LEU A 274      -4.754  -6.670  10.226  1.00 90.76           C
ATOM   4167  C   LEU A 274      -6.192  -6.992  10.638  1.00 90.76           C
ATOM   4168  O   LEU A 274      -6.787  -6.275  11.440  1.00 90.76           O
ATOM   4169  HA  LEU A 274      -4.271  -6.137  11.045  1.00 90.76           H
ATOM   4170  CB  LEU A 274      -4.654  -5.780   8.986  1.00 90.76           C
ATOM   4171 1HB  LEU A 274      -3.608  -5.725   8.685  1.00 90.76           H
ATOM   4172 2HB  LEU A 274      -5.195  -6.263   8.172  1.00 90.76           H
ATOM   4173  CG  LEU A 274      -5.187  -4.354   9.139  1.00 90.76           C
ATOM   4174  HG  LEU A 274      -6.197  -4.408   9.546  1.00 90.76           H
ATOM   4175  CD1 LEU A 274      -4.341  -3.557  10.134  1.00 90.76           C
ATOM   4176 1HD1 LEU A 274      -4.368  -4.047  11.108  1.00 90.76           H
ATOM   4177 2HD1 LEU A 274      -3.312  -3.509   9.780  1.00 90.76           H
ATOM   4178 3HD1 LEU A 274      -4.742  -2.547  10.225  1.00 90.76           H
ATOM   4179  CD2 LEU A 274      -5.284  -3.656   7.781  1.00 90.76           C
ATOM   4180 1HD2 LEU A 274      -4.295  -3.612   7.324  1.00 90.76           H
ATOM   4181 2HD2 LEU A 274      -5.960  -4.214   7.133  1.00 90.76           H
ATOM   4182 3HD2 LEU A 274      -5.665  -2.644   7.919  1.00 90.76           H
ATOM   4183  HN  LEU A 274      -3.673  -8.047   9.096  1.00 90.76           H
ATOM   4184  N   LEU A 275      -6.708  -8.073  10.070  1.00 92.76           N
ATOM   4185  CA  LEU A 275      -8.060  -8.507  10.379  1.00 92.76           C
ATOM   4186  C   LEU A 275      -8.138  -8.904  11.855  1.00 92.76           C
ATOM   4187  O   LEU A 275      -9.071  -8.516  12.557  1.00 92.76           O
ATOM   4188  HA  LEU A 275      -8.722  -7.657  10.215  1.00 92.76           H
ATOM   4189  CB  LEU A 275      -8.499  -9.615   9.420  1.00 92.76           C
ATOM   4190 1HB  LEU A 275      -8.419  -9.239   8.401  1.00 92.76           H
ATOM   4191 2HB  LEU A 275      -7.798 -10.445   9.510  1.00 92.76           H
ATOM   4192  CG  LEU A 275      -9.915 -10.157   9.625  1.00 92.76           C
ATOM   4193  HG  LEU A 275     -10.008 -10.489  10.658  1.00 92.76           H
ATOM   4194  CD1 LEU A 275     -10.959  -9.059   9.408  1.00 92.76           C
ATOM   4195 1HD1 LEU A 275     -10.788  -8.250  10.118  1.00 92.76           H
ATOM   4196 2HD1 LEU A 275     -10.875  -8.673   8.391  1.00 92.76           H
ATOM   4197 3HD1 LEU A 275     -11.956  -9.470   9.559  1.00 92.76           H
ATOM   4198  CD2 LEU A 275     -10.171 -11.374   8.734  1.00 92.76           C
ATOM   4199 1HD2 LEU A 275     -10.052 -11.090   7.688  1.00 92.76           H
ATOM   4200 2HD2 LEU A 275      -9.457 -12.160   8.980  1.00 92.76           H
ATOM   4201 3HD2 LEU A 275     -11.185 -11.739   8.899  1.00 92.76           H
ATOM   4202  HN  LEU A 275      -6.220  -8.646   9.411  1.00 92.76           H
ATOM   4203  N   VAL A 276      -7.147  -9.672  12.282  1.00 94.69           N
ATOM   4204  CA  VAL A 276      -7.089 -10.122  13.662  1.00 94.69           C
ATOM   4205  C   VAL A 276      -7.061  -8.906  14.590  1.00 94.69           C
ATOM   4206  O   VAL A 276      -7.782  -8.863  15.585  1.00 94.69           O
ATOM   4207  HA  VAL A 276      -7.997 -10.693  13.860  1.00 94.69           H
ATOM   4208  CB  VAL A 276      -5.891 -11.053  13.860  1.00 94.69           C
ATOM   4209  HB  VAL A 276      -4.999 -10.527  13.521  1.00 94.69           H
ATOM   4210  CG1 VAL A 276      -5.702 -11.397  15.339  1.00 94.69           C
ATOM   4211 1HG1 VAL A 276      -5.531 -10.481  15.905  1.00 94.69           H
ATOM   4212 2HG1 VAL A 276      -6.597 -11.894  15.713  1.00 94.69           H
ATOM   4213 3HG1 VAL A 276      -4.844 -12.059  15.451  1.00 94.69           H
ATOM   4214  CG2 VAL A 276      -6.037 -12.322  13.017  1.00 94.69           C
ATOM   4215 1HG2 VAL A 276      -6.944 -12.851  13.311  1.00 94.69           H
ATOM   4216 2HG2 VAL A 276      -6.100 -12.052  11.962  1.00 94.69           H
ATOM   4217 3HG2 VAL A 276      -5.173 -12.965  13.176  1.00 94.69           H
ATOM   4218  HN  VAL A 276      -6.393  -9.986  11.703  1.00 94.69           H
ATOM   4219  N   GLN A 277      -6.220  -7.947  14.231  1.00 91.18           N
ATOM   4220  CA  GLN A 277      -6.079  -6.739  15.025  1.00 91.18           C
ATOM   4221  C   GLN A 277      -7.406  -5.980  15.078  1.00 91.18           C
ATOM   4222  O   GLN A 277      -7.738  -5.372  16.094  1.00 91.18           O
ATOM   4223  HA  GLN A 277      -5.808  -7.080  16.024  1.00 91.18           H
ATOM   4224  CB  GLN A 277      -4.960  -5.850  14.478  1.00 91.18           C
ATOM   4225 1HB  GLN A 277      -5.073  -5.740  13.399  1.00 91.18           H
ATOM   4226 2HB  GLN A 277      -5.039  -4.853  14.910  1.00 91.18           H
ATOM   4227  CG  GLN A 277      -3.585  -6.442  14.794  1.00 91.18           C
ATOM   4228 1HG  GLN A 277      -3.500  -6.621  15.866  1.00 91.18           H
ATOM   4229 2HG  GLN A 277      -3.479  -7.408  14.300  1.00 91.18           H
ATOM   4230  CD  GLN A 277      -2.466  -5.503  14.338  1.00 91.18           C
ATOM   4231  OE1 GLN A 277      -2.633  -4.681  13.452  1.00 91.18           O
ATOM   4232  NE2 GLN A 277      -1.320  -5.670  14.992  1.00 91.18           N
ATOM   4233 1HE2 GLN A 277      -1.250  -6.363  15.709  1.00 91.18           H
ATOM   4234 2HE2 GLN A 277      -0.528  -5.103  14.766  1.00 91.18           H
ATOM   4235  HN  GLN A 277      -5.643  -7.986  13.415  1.00 91.18           H
ATOM   4236  N   THR A 278      -8.130  -6.041  13.970  1.00 92.05           N
ATOM   4237  CA  THR A 278      -9.396  -5.335  13.863  1.00 92.05           C
ATOM   4238  C   THR A 278     -10.425  -5.937  14.822  1.00 92.05           C
ATOM   4239  O   THR A 278     -11.137  -5.209  15.511  1.00 92.05           O
ATOM   4240  HA  THR A 278      -9.239  -4.301  14.170  1.00 92.05           H
ATOM   4241  CB  THR A 278      -9.835  -5.372  12.398  1.00 92.05           C
ATOM   4242  HB  THR A 278     -10.055  -6.392  12.083  1.00 92.05           H
ATOM   4243  OG1 THR A 278      -8.773  -4.728  11.700  1.00 92.05           O
ATOM   4244  HG1 THR A 278      -7.893  -5.092  12.006  1.00 92.05           H
ATOM   4245  CG2 THR A 278     -11.051  -4.482  12.129  1.00 92.05           C
ATOM   4246 1HG2 THR A 278     -10.808  -3.449  12.381  1.00 92.05           H
ATOM   4247 2HG2 THR A 278     -11.889  -4.817  12.739  1.00 92.05           H
ATOM   4248 3HG2 THR A 278     -11.321  -4.545  11.075  1.00 92.05           H
ATOM   4249  HN  THR A 278      -7.866  -6.559  13.157  1.00 92.05           H
ATOM   4250  N   ILE A 279     -10.471  -7.261  14.834  1.00 92.35           N
ATOM   4251  CA  ILE A 279     -11.413  -7.969  15.684  1.00 92.35           C
ATOM   4252  C   ILE A 279     -11.040  -7.741  17.151  1.00 92.35           C
ATOM   4253  O   ILE A 279     -11.910  -7.490  17.984  1.00 92.35           O
ATOM   4254  HA  ILE A 279     -12.399  -7.540  15.508  1.00 92.35           H
ATOM   4255  CB  ILE A 279     -11.485  -9.446  15.291  1.00 92.35           C
ATOM   4256  HB  ILE A 279     -10.474  -9.855  15.313  1.00 92.35           H
ATOM   4257  CG1 ILE A 279     -12.006  -9.608  13.861  1.00 92.35           C
ATOM   4258 1HG1 ILE A 279     -13.074  -9.392  13.834  1.00 92.35           H
ATOM   4259 2HG1 ILE A 279     -11.518  -8.884  13.208  1.00 92.35           H
ATOM   4260  CG2 ILE A 279     -12.317 -10.242  16.298  1.00 92.35           C
ATOM   4261 1HG2 ILE A 279     -11.862 -10.165  17.286  1.00 92.35           H
ATOM   4262 2HG2 ILE A 279     -13.329  -9.840  16.331  1.00 92.35           H
ATOM   4263 3HG2 ILE A 279     -12.351 -11.288  15.994  1.00 92.35           H
ATOM   4264  CD1 ILE A 279     -11.752 -11.024  13.342  1.00 92.35           C
ATOM   4265 1HD1 ILE A 279     -10.681 -11.227  13.349  1.00 92.35           H
ATOM   4266 2HD1 ILE A 279     -12.262 -11.743  13.984  1.00 92.35           H
ATOM   4267 3HD1 ILE A 279     -12.132 -11.112  12.324  1.00 92.35           H
ATOM   4268  HN  ILE A 279      -9.881  -7.847  14.278  1.00 92.35           H
ATOM   4269  N   ASP A 280      -9.747  -7.837  17.422  1.00 91.66           N
ATOM   4270  CA  ASP A 280      -9.254  -7.689  18.780  1.00 91.66           C
ATOM   4271  C   ASP A 280      -9.527  -6.263  19.265  1.00 91.66           C
ATOM   4272  O   ASP A 280      -9.796  -6.046  20.445  1.00 91.66           O
ATOM   4273  HA  ASP A 280      -9.791  -8.437  19.363  1.00 91.66           H
ATOM   4274  CB  ASP A 280      -7.745  -7.930  18.848  1.00 91.66           C
ATOM   4275 1HB  ASP A 280      -7.508  -8.902  18.414  1.00 91.66           H
ATOM   4276 2HB  ASP A 280      -7.225  -7.180  18.252  1.00 91.66           H
ATOM   4277  CG  ASP A 280      -7.245  -7.877  20.293  1.00 91.66           C
ATOM   4278  OD1 ASP A 280      -7.839  -8.596  21.126  1.00 91.66           O
ATOM   4279  OD2 ASP A 280      -6.281  -7.118  20.533  1.00 91.66           O
ATOM   4280  HN  ASP A 280      -9.043  -8.012  16.733  1.00 91.66           H
ATOM   4281  N   ALA A 281      -9.447  -5.329  18.328  1.00 91.17           N
ATOM   4282  CA  ALA A 281      -9.691  -3.932  18.643  1.00 91.17           C
ATOM   4283  C   ALA A 281     -11.109  -3.778  19.197  1.00 91.17           C
ATOM   4284  O   ALA A 281     -11.368  -2.895  20.013  1.00 91.17           O
ATOM   4285  HA  ALA A 281      -8.976  -3.634  19.410  1.00 91.17           H
ATOM   4286  CB  ALA A 281      -9.458  -3.079  17.394  1.00 91.17           C
ATOM   4287 1HB  ALA A 281      -8.428  -3.201  17.058  1.00 91.17           H
ATOM   4288 2HB  ALA A 281     -10.138  -3.397  16.605  1.00 91.17           H
ATOM   4289 3HB  ALA A 281      -9.641  -2.030  17.631  1.00 91.17           H
ATOM   4290  HN  ALA A 281      -9.222  -5.514  17.372  1.00 91.17           H
ATOM   4291  N   TYR A 282     -11.990  -4.652  18.732  1.00 79.51           N
ATOM   4292  CA  TYR A 282     -13.384  -4.598  19.139  1.00 79.51           C
ATOM   4293  C   TYR A 282     -13.650  -5.545  20.311  1.00 79.51           C
ATOM   4294  O   TYR A 282     -14.272  -5.156  21.298  1.00 79.51           O
ATOM   4295  HA  TYR A 282     -13.605  -3.577  19.449  1.00 79.51           H
ATOM   4296  CB  TYR A 282     -14.194  -5.065  17.928  1.00 79.51           C
ATOM   4297 1HB  TYR A 282     -13.891  -4.487  17.055  1.00 79.51           H
ATOM   4298 2HB  TYR A 282     -13.951  -6.107  17.720  1.00 79.51           H
ATOM   4299  CG  TYR A 282     -15.709  -4.935  18.106  1.00 79.51           C
ATOM   4300  CD1 TYR A 282     -16.465  -6.048  18.411  1.00 79.51           C
ATOM   4301  HD1 TYR A 282     -15.984  -7.019  18.526  1.00 79.51           H
ATOM   4302  CD2 TYR A 282     -16.317  -3.705  17.960  1.00 79.51           C
ATOM   4303  HD2 TYR A 282     -15.720  -2.826  17.719  1.00 79.51           H
ATOM   4304  CE1 TYR A 282     -17.890  -5.926  18.578  1.00 79.51           C
ATOM   4305  HE1 TYR A 282     -18.500  -6.797  18.820  1.00 79.51           H
ATOM   4306  CE2 TYR A 282     -17.742  -3.583  18.127  1.00 79.51           C
ATOM   4307  HE2 TYR A 282     -18.236  -2.618  18.015  1.00 79.51           H
ATOM   4308  CZ  TYR A 282     -18.459  -4.699  18.428  1.00 79.51           C
ATOM   4309  OH  TYR A 282     -19.804  -4.584  18.586  1.00 79.51           O
ATOM   4310  HH  TYR A 282     -20.081  -3.629  18.479  1.00 79.51           H
ATOM   4311  HN  TYR A 282     -11.765  -5.385  18.090  1.00 79.51           H
ATOM   4312  N   ALA A 283     -13.165  -6.769  20.164  1.00 89.32           N
ATOM   4313  CA  ALA A 283     -13.558  -7.843  21.060  1.00 89.32           C
ATOM   4314  C   ALA A 283     -12.573  -7.914  22.228  1.00 89.32           C
ATOM   4315  O   ALA A 283     -12.899  -8.445  23.288  1.00 89.32           O
ATOM   4316  HA  ALA A 283     -14.550  -7.606  21.446  1.00 89.32           H
ATOM   4317  CB  ALA A 283     -13.633  -9.157  20.280  1.00 89.32           C
ATOM   4318 1HB  ALA A 283     -14.368  -9.063  19.480  1.00 89.32           H
ATOM   4319 2HB  ALA A 283     -12.657  -9.381  19.851  1.00 89.32           H
ATOM   4320 3HB  ALA A 283     -13.929  -9.962  20.952  1.00 89.32           H
ATOM   4321  HN  ALA A 283     -12.515  -7.031  19.449  1.00 89.32           H
ATOM   4322  N   MET A 284     -11.387  -7.370  21.994  1.00 83.25           N
ATOM   4323  CA  MET A 284     -10.349  -7.372  23.011  1.00 83.25           C
ATOM   4324  C   MET A 284     -10.180  -8.767  23.618  1.00 83.25           C
ATOM   4325  O   MET A 284     -10.097  -8.911  24.837  1.00 83.25           O
ATOM   4326  HA  MET A 284      -9.434  -7.079  22.497  1.00 83.25           H
ATOM   4327  CB  MET A 284     -10.713  -6.376  24.114  1.00 83.25           C
ATOM   4328 1HB  MET A 284     -11.634  -6.690  24.604  1.00 83.25           H
ATOM   4329 2HB  MET A 284      -9.933  -6.371  24.875  1.00 83.25           H
ATOM   4330  CG  MET A 284     -10.886  -4.967  23.544  1.00 83.25           C
ATOM   4331 1HG  MET A 284      -9.946  -4.621  23.114  1.00 83.25           H
ATOM   4332 2HG  MET A 284     -11.620  -4.979  22.738  1.00 83.25           H
ATOM   4333  SD  MET A 284     -11.414  -3.849  24.831  1.00 83.25           S
ATOM   4334  CE  MET A 284     -11.582  -2.344  23.885  1.00 83.25           C
ATOM   4335 1HE  MET A 284     -10.621  -2.085  23.441  1.00 83.25           H
ATOM   4336 2HE  MET A 284     -12.319  -2.491  23.096  1.00 83.25           H
ATOM   4337 3HE  MET A 284     -11.907  -1.537  24.541  1.00 83.25           H
ATOM   4338  HN  MET A 284     -11.132  -6.935  21.131  1.00 83.25           H
ATOM   4339  N   PHE A 285     -10.133  -9.758  22.740  1.00 85.80           N
ATOM   4340  CA  PHE A 285     -10.158 -11.144  23.174  1.00 85.80           C
ATOM   4341  C   PHE A 285      -8.746 -11.648  23.480  1.00 85.80           C
ATOM   4342  O   PHE A 285      -8.579 -12.697  24.100  1.00 85.80           O
ATOM   4343  HA  PHE A 285     -10.762 -11.188  24.080  1.00 85.80           H
ATOM   4344  CB  PHE A 285     -10.741 -11.963  22.021  1.00 85.80           C
ATOM   4345 1HB  PHE A 285     -10.952 -12.972  22.376  1.00 85.80           H
ATOM   4346 2HB  PHE A 285     -11.693 -11.525  21.722  1.00 85.80           H
ATOM   4347  CG  PHE A 285      -9.829 -12.049  20.795  1.00 85.80           C
ATOM   4348  CD1 PHE A 285      -9.925 -11.117  19.810  1.00 85.80           C
ATOM   4349  HD1 PHE A 285     -10.651 -10.309  19.893  1.00 85.80           H
ATOM   4350  CD2 PHE A 285      -8.923 -13.058  20.691  1.00 85.80           C
ATOM   4351  HD2 PHE A 285      -8.846 -13.805  21.481  1.00 85.80           H
ATOM   4352  CE1 PHE A 285      -9.079 -11.197  18.672  1.00 85.80           C
ATOM   4353  HE1 PHE A 285      -9.156 -10.450  17.882  1.00 85.80           H
ATOM   4354  CE2 PHE A 285      -8.077 -13.138  19.554  1.00 85.80           C
ATOM   4355  HE2 PHE A 285      -7.350 -13.946  19.470  1.00 85.80           H
ATOM   4356  CZ  PHE A 285      -8.172 -12.205  18.568  1.00 85.80           C
ATOM   4357  HZ  PHE A 285      -7.523 -12.267  17.695  1.00 85.80           H
ATOM   4358  HN  PHE A 285     -10.079  -9.626  21.750  1.00 85.80           H
ATOM   4359  N   ILE A 286      -7.767 -10.878  23.030  1.00 86.77           N
ATOM   4360  CA  ILE A 286      -6.375 -11.228  23.258  1.00 86.77           C
ATOM   4361  C   ILE A 286      -5.941 -10.711  24.631  1.00 86.77           C
ATOM   4362  O   ILE A 286      -5.664  -9.523  24.792  1.00 86.77           O
ATOM   4363  HA  ILE A 286      -6.308 -12.316  23.261  1.00 86.77           H
ATOM   4364  CB  ILE A 286      -5.501 -10.724  22.107  1.00 86.77           C
ATOM   4365  HB  ILE A 286      -5.603  -9.641  22.049  1.00 86.77           H
ATOM   4366  CG1 ILE A 286      -5.974 -11.295  20.769  1.00 86.77           C
ATOM   4367 1HG1 ILE A 286      -5.865 -12.379  20.773  1.00 86.77           H
ATOM   4368 2HG1 ILE A 286      -7.034 -11.081  20.633  1.00 86.77           H
ATOM   4369  CG2 ILE A 286      -4.024 -11.025  22.368  1.00 86.77           C
ATOM   4370 1HG2 ILE A 286      -3.709 -10.532  23.288  1.00 86.77           H
ATOM   4371 2HG2 ILE A 286      -3.884 -12.102  22.468  1.00 86.77           H
ATOM   4372 3HG2 ILE A 286      -3.425 -10.657  21.535  1.00 86.77           H
ATOM   4373  CD1 ILE A 286      -5.176 -10.701  19.606  1.00 86.77           C
ATOM   4374 1HD1 ILE A 286      -5.306  -9.619  19.591  1.00 86.77           H
ATOM   4375 2HD1 ILE A 286      -4.119 -10.938  19.733  1.00 86.77           H
ATOM   4376 3HD1 ILE A 286      -5.532 -11.124  18.667  1.00 86.77           H
ATOM   4377  HN  ILE A 286      -7.911 -10.030  22.520  1.00 86.77           H
ATOM   4378  N   SER A 287      -5.896 -11.628  25.586  1.00 84.81           N
ATOM   4379  CA  SER A 287      -5.506 -11.279  26.941  1.00 84.81           C
ATOM   4380  C   SER A 287      -4.094 -11.795  27.228  1.00 84.81           C
ATOM   4381  O   SER A 287      -3.459 -11.371  28.192  1.00 84.81           O
ATOM   4382  HA  SER A 287      -5.530 -10.190  26.977  1.00 84.81           H
ATOM   4383  CB  SER A 287      -6.495 -11.844  27.962  1.00 84.81           C
ATOM   4384 1HB  SER A 287      -6.158 -11.597  28.969  1.00 84.81           H
ATOM   4385 2HB  SER A 287      -7.467 -11.370  27.826  1.00 84.81           H
ATOM   4386  OG  SER A 287      -6.636 -13.257  27.844  1.00 84.81           O
ATOM   4387  HG  SER A 287      -7.313 -13.590  28.501  1.00 84.81           H
ATOM   4388  HN  SER A 287      -6.121 -12.593  25.446  1.00 84.81           H
ATOM   4389  N   ASN A 288      -3.645 -12.702  26.373  1.00 85.99           N
ATOM   4390  CA  ASN A 288      -2.356 -13.344  26.572  1.00 85.99           C
ATOM   4391  C   ASN A 288      -1.260 -12.482  25.942  1.00 85.99           C
ATOM   4392  O   ASN A 288      -1.295 -12.205  24.744  1.00 85.99           O
ATOM   4393  HA  ASN A 288      -2.245 -13.435  27.652  1.00 85.99           H
ATOM   4394  CB  ASN A 288      -2.318 -14.720  25.904  1.00 85.99           C
ATOM   4395 1HB  ASN A 288      -3.190 -15.299  26.207  1.00 85.99           H
ATOM   4396 2HB  ASN A 288      -2.372 -14.605  24.822  1.00 85.99           H
ATOM   4397  CG  ASN A 288      -1.041 -15.475  26.279  1.00 85.99           C
ATOM   4398  OD1 ASN A 288       0.027 -14.906  26.427  1.00 85.99           O
ATOM   4399  ND2 ASN A 288      -1.212 -16.787  26.424  1.00 85.99           N
ATOM   4400 1HD2 ASN A 288      -2.116 -17.191  26.288  1.00 85.99           H
ATOM   4401 2HD2 ASN A 288      -0.435 -17.368  26.668  1.00 85.99           H
ATOM   4402  HN  ASN A 288      -4.144 -12.999  25.559  1.00 85.99           H
ATOM   4403  N   CYS A 289      -0.313 -12.082  26.778  1.00 90.78           N
ATOM   4404  CA  CYS A 289       0.737 -11.178  26.341  1.00 90.78           C
ATOM   4405  C   CYS A 289       1.561 -11.883  25.262  1.00 90.78           C
ATOM   4406  O   CYS A 289       1.967 -11.262  24.281  1.00 90.78           O
ATOM   4407  HA  CYS A 289       0.242 -10.296  25.935  1.00 90.78           H
ATOM   4408  CB  CYS A 289       1.607 -10.714  27.511  1.00 90.78           C
ATOM   4409 1HB  CYS A 289       0.987 -10.235  28.269  1.00 90.78           H
ATOM   4410 2HB  CYS A 289       2.082 -11.574  27.985  1.00 90.78           H
ATOM   4411  SG  CYS A 289       2.883  -9.545  26.918  1.00 90.78           S
ATOM   4412  HN  CYS A 289      -0.256 -12.365  27.735  1.00 90.78           H
ATOM   4413  N   ALA A 290       1.784 -13.171  25.480  1.00 93.03           N
ATOM   4414  CA  ALA A 290       2.623 -13.947  24.584  1.00 93.03           C
ATOM   4415  C   ALA A 290       2.014 -13.934  23.181  1.00 93.03           C
ATOM   4416  O   ALA A 290       2.728 -13.780  22.191  1.00 93.03           O
ATOM   4417  HA  ALA A 290       3.603 -13.470  24.550  1.00 93.03           H
ATOM   4418  CB  ALA A 290       2.785 -15.365  25.136  1.00 93.03           C
ATOM   4419 1HB  ALA A 290       3.250 -15.321  26.121  1.00 93.03           H
ATOM   4420 2HB  ALA A 290       1.807 -15.838  25.217  1.00 93.03           H
ATOM   4421 3HB  ALA A 290       3.416 -15.947  24.464  1.00 93.03           H
ATOM   4422  HN  ALA A 290       1.402 -13.682  26.250  1.00 93.03           H
ATOM   4423  N   VAL A 291       0.699 -14.098  23.140  1.00 93.37           N
ATOM   4424  CA  VAL A 291      -0.014 -14.111  21.874  1.00 93.37           C
ATOM   4425  C   VAL A 291       0.071 -12.725  21.232  1.00 93.37           C
ATOM   4426  O   VAL A 291       0.304 -12.608  20.029  1.00 93.37           O
ATOM   4427  HA  VAL A 291       0.483 -14.830  21.224  1.00 93.37           H
ATOM   4428  CB  VAL A 291      -1.454 -14.582  22.090  1.00 93.37           C
ATOM   4429  HB  VAL A 291      -1.924 -13.908  22.806  1.00 93.37           H
ATOM   4430  CG1 VAL A 291      -2.253 -14.516  20.787  1.00 93.37           C
ATOM   4431 1HG1 VAL A 291      -2.273 -13.488  20.424  1.00 93.37           H
ATOM   4432 2HG1 VAL A 291      -1.784 -15.156  20.040  1.00 93.37           H
ATOM   4433 3HG1 VAL A 291      -3.273 -14.857  20.969  1.00 93.37           H
ATOM   4434  CG2 VAL A 291      -1.486 -15.993  22.682  1.00 93.37           C
ATOM   4435 1HG2 VAL A 291      -0.990 -16.684  22.001  1.00 93.37           H
ATOM   4436 2HG2 VAL A 291      -0.970 -15.996  23.642  1.00 93.37           H
ATOM   4437 3HG2 VAL A 291      -2.521 -16.303  22.825  1.00 93.37           H
ATOM   4438  HN  VAL A 291       0.126 -14.220  23.950  1.00 93.37           H
ATOM   4439  N   SER A 292      -0.122 -11.710  22.061  1.00 93.41           N
ATOM   4440  CA  SER A 292      -0.107 -10.339  21.582  1.00 93.41           C
ATOM   4441  C   SER A 292       1.261 -10.009  20.982  1.00 93.41           C
ATOM   4442  O   SER A 292       1.346  -9.366  19.936  1.00 93.41           O
ATOM   4443  HA  SER A 292      -0.882 -10.292  20.817  1.00 93.41           H
ATOM   4444  CB  SER A 292      -0.443  -9.358  22.707  1.00 93.41           C
ATOM   4445 1HB  SER A 292      -1.366  -9.670  23.196  1.00 93.41           H
ATOM   4446 2HB  SER A 292       0.343  -9.389  23.462  1.00 93.41           H
ATOM   4447  OG  SER A 292      -0.587  -8.024  22.228  1.00 93.41           O
ATOM   4448  HG  SER A 292      -1.432  -7.940  21.700  1.00 93.41           H
ATOM   4449  HN  SER A 292      -0.285 -11.813  23.042  1.00 93.41           H
ATOM   4450  N   THR A 293       2.299 -10.463  21.669  1.00 90.30           N
ATOM   4451  CA  THR A 293       3.659 -10.195  21.235  1.00 90.30           C
ATOM   4452  C   THR A 293       3.908 -10.800  19.853  1.00 90.30           C
ATOM   4453  O   THR A 293       4.449 -10.138  18.969  1.00 90.30           O
ATOM   4454  HA  THR A 293       3.783  -9.116  21.139  1.00 90.30           H
ATOM   4455  CB  THR A 293       4.611 -10.724  22.310  1.00 90.30           C
ATOM   4456  HB  THR A 293       4.497 -11.801  22.436  1.00 90.30           H
ATOM   4457  OG1 THR A 293       4.311  -9.936  23.459  1.00 90.30           O
ATOM   4458  HG1 THR A 293       3.623 -10.397  24.020  1.00 90.30           H
ATOM   4459  CG2 THR A 293       6.075 -10.399  22.008  1.00 90.30           C
ATOM   4460 1HG2 THR A 293       6.203  -9.318  21.949  1.00 90.30           H
ATOM   4461 2HG2 THR A 293       6.359 -10.850  21.057  1.00 90.30           H
ATOM   4462 3HG2 THR A 293       6.708 -10.796  22.801  1.00 90.30           H
ATOM   4463  HN  THR A 293       2.221 -11.005  22.506  1.00 90.30           H
ATOM   4464  N   ASN A 294       3.500 -12.053  19.708  1.00 92.10           N
ATOM   4465  CA  ASN A 294       3.736 -12.779  18.472  1.00 92.10           C
ATOM   4466  C   ASN A 294       2.964 -12.106  17.335  1.00 92.10           C
ATOM   4467  O   ASN A 294       3.456 -12.023  16.210  1.00 92.10           O
ATOM   4468  HA  ASN A 294       4.815 -12.745  18.321  1.00 92.10           H
ATOM   4469  CB  ASN A 294       3.250 -14.225  18.581  1.00 92.10           C
ATOM   4470 1HB  ASN A 294       2.250 -14.245  19.016  1.00 92.10           H
ATOM   4471 2HB  ASN A 294       3.173 -14.663  17.586  1.00 92.10           H
ATOM   4472  CG  ASN A 294       4.202 -15.060  19.440  1.00 92.10           C
ATOM   4473  OD1 ASN A 294       5.353 -14.715  19.650  1.00 92.10           O
ATOM   4474  ND2 ASN A 294       3.660 -16.175  19.922  1.00 92.10           N
ATOM   4475 1HD2 ASN A 294       2.708 -16.400  19.711  1.00 92.10           H
ATOM   4476 2HD2 ASN A 294       4.203 -16.788  20.495  1.00 92.10           H
ATOM   4477  HN  ASN A 294       3.017 -12.569  20.416  1.00 92.10           H
ATOM   4478  N   ILE A 295       1.768 -11.642  17.667  1.00 92.25           N
ATOM   4479  CA  ILE A 295       0.914 -11.000  16.683  1.00 92.25           C
ATOM   4480  C   ILE A 295       1.599  -9.731  16.171  1.00 92.25           C
ATOM   4481  O   ILE A 295       1.604  -9.465  14.970  1.00 92.25           O
ATOM   4482  HA  ILE A 295       0.801 -11.691  15.848  1.00 92.25           H
ATOM   4483  CB  ILE A 295      -0.481 -10.755  17.261  1.00 92.25           C
ATOM   4484  HB  ILE A 295      -0.367 -10.359  18.270  1.00 92.25           H
ATOM   4485  CG1 ILE A 295      -1.264 -12.065  17.376  1.00 92.25           C
ATOM   4486 1HG1 ILE A 295      -1.512 -12.433  16.380  1.00 92.25           H
ATOM   4487 2HG1 ILE A 295      -0.643 -12.824  17.851  1.00 92.25           H
ATOM   4488  CG2 ILE A 295      -1.237  -9.705  16.445  1.00 92.25           C
ATOM   4489 1HG2 ILE A 295      -0.683  -8.766  16.460  1.00 92.25           H
ATOM   4490 2HG2 ILE A 295      -1.340 -10.050  15.416  1.00 92.25           H
ATOM   4491 3HG2 ILE A 295      -2.225  -9.551  16.878  1.00 92.25           H
ATOM   4492  CD1 ILE A 295      -2.547 -11.867  18.186  1.00 92.25           C
ATOM   4493 1HD1 ILE A 295      -2.294 -11.522  19.189  1.00 92.25           H
ATOM   4494 2HD1 ILE A 295      -3.176 -11.125  17.695  1.00 92.25           H
ATOM   4495 3HD1 ILE A 295      -3.084 -12.813  18.252  1.00 92.25           H
ATOM   4496  HN  ILE A 295       1.382 -11.700  18.588  1.00 92.25           H
ATOM   4497  N   ASP A 296       2.161  -8.981  17.108  1.00 93.40           N
ATOM   4498  CA  ASP A 296       2.786  -7.712  16.776  1.00 93.40           C
ATOM   4499  C   ASP A 296       3.980  -7.963  15.853  1.00 93.40           C
ATOM   4500  O   ASP A 296       4.196  -7.222  14.895  1.00 93.40           O
ATOM   4501  HA  ASP A 296       2.004  -7.124  16.295  1.00 93.40           H
ATOM   4502  CB  ASP A 296       3.300  -7.006  18.032  1.00 93.40           C
ATOM   4503 1HB  ASP A 296       3.769  -7.732  18.696  1.00 93.40           H
ATOM   4504 2HB  ASP A 296       4.067  -6.282  17.759  1.00 93.40           H
ATOM   4505  CG  ASP A 296       2.160  -6.296  18.767  1.00 93.40           C
ATOM   4506  OD1 ASP A 296       0.997  -6.548  18.387  1.00 93.40           O
ATOM   4507  OD2 ASP A 296       2.479  -5.519  19.692  1.00 93.40           O
ATOM   4508  HN  ASP A 296       2.192  -9.227  18.077  1.00 93.40           H
ATOM   4509  N   ILE A 297       4.725  -9.011  16.174  1.00 93.39           N
ATOM   4510  CA  ILE A 297       5.877  -9.385  15.371  1.00 93.39           C
ATOM   4511  C   ILE A 297       5.407  -9.795  13.974  1.00 93.39           C
ATOM   4512  O   ILE A 297       5.983  -9.374  12.972  1.00 93.39           O
ATOM   4513  HA  ILE A 297       6.510  -8.502  15.276  1.00 93.39           H
ATOM   4514  CB  ILE A 297       6.701 -10.459  16.082  1.00 93.39           C
ATOM   4515  HB  ILE A 297       6.024 -11.251  16.405  1.00 93.39           H
ATOM   4516  CG1 ILE A 297       7.369  -9.896  17.338  1.00 93.39           C
ATOM   4517 1HG1 ILE A 297       8.128  -9.166  17.054  1.00 93.39           H
ATOM   4518 2HG1 ILE A 297       6.631  -9.369  17.942  1.00 93.39           H
ATOM   4519  CG2 ILE A 297       7.715 -11.094  15.129  1.00 93.39           C
ATOM   4520 1HG2 ILE A 297       7.189 -11.554  14.292  1.00 93.39           H
ATOM   4521 2HG2 ILE A 297       8.392 -10.326  14.754  1.00 93.39           H
ATOM   4522 3HG2 ILE A 297       8.288 -11.854  15.661  1.00 93.39           H
ATOM   4523  CD1 ILE A 297       8.011 -11.011  18.166  1.00 93.39           C
ATOM   4524 1HD1 ILE A 297       7.245 -11.726  18.468  1.00 93.39           H
ATOM   4525 2HD1 ILE A 297       8.766 -11.520  17.566  1.00 93.39           H
ATOM   4526 3HD1 ILE A 297       8.478 -10.583  19.052  1.00 93.39           H
ATOM   4527  HN  ILE A 297       4.554  -9.598  16.965  1.00 93.39           H
ATOM   4528  N   CYS A 298       4.364 -10.612  13.951  1.00 95.16           N
ATOM   4529  CA  CYS A 298       3.818 -11.095  12.694  1.00 95.16           C
ATOM   4530  C   CYS A 298       3.414  -9.885  11.850  1.00 95.16           C
ATOM   4531  O   CYS A 298       3.633  -9.867  10.639  1.00 95.16           O
ATOM   4532  HA  CYS A 298       4.612 -11.661  12.205  1.00 95.16           H
ATOM   4533  CB  CYS A 298       2.647 -12.053  12.917  1.00 95.16           C
ATOM   4534 1HB  CYS A 298       1.968 -11.643  13.665  1.00 95.16           H
ATOM   4535 2HB  CYS A 298       2.076 -12.163  11.995  1.00 95.16           H
ATOM   4536  SG  CYS A 298       3.267 -13.685  13.465  1.00 95.16           S
ATOM   4537  HG  CYS A 298       3.515 -13.325  14.721  1.00 95.16           H
ATOM   4538  HN  CYS A 298       3.895 -10.943  14.770  1.00 95.16           H
ATOM   4539  N   PHE A 299       2.831  -8.903  12.521  1.00 94.03           N
ATOM   4540  CA  PHE A 299       2.394  -7.692  11.848  1.00 94.03           C
ATOM   4541  C   PHE A 299       3.569  -6.991  11.163  1.00 94.03           C
ATOM   4542  O   PHE A 299       3.482  -6.627   9.992  1.00 94.03           O
ATOM   4543  HA  PHE A 299       1.661  -7.986  11.096  1.00 94.03           H
ATOM   4544  CB  PHE A 299       1.819  -6.766  12.921  1.00 94.03           C
ATOM   4545 1HB  PHE A 299       0.993  -7.273  13.420  1.00 94.03           H
ATOM   4546 2HB  PHE A 299       2.583  -6.583  13.677  1.00 94.03           H
ATOM   4547  CG  PHE A 299       1.323  -5.422  12.383  1.00 94.03           C
ATOM   4548  CD1 PHE A 299       2.125  -4.326  12.449  1.00 94.03           C
ATOM   4549  HD1 PHE A 299       3.121  -4.404  12.885  1.00 94.03           H
ATOM   4550  CD2 PHE A 299       0.080  -5.324  11.839  1.00 94.03           C
ATOM   4551  HD2 PHE A 299      -0.562  -6.203  11.786  1.00 94.03           H
ATOM   4552  CE1 PHE A 299       1.665  -3.079  11.949  1.00 94.03           C
ATOM   4553  HE1 PHE A 299       2.307  -2.200  12.002  1.00 94.03           H
ATOM   4554  CE2 PHE A 299      -0.380  -4.077  11.340  1.00 94.03           C
ATOM   4555  HE2 PHE A 299      -1.376  -3.999  10.904  1.00 94.03           H
ATOM   4556  CZ  PHE A 299       0.422  -2.981  11.405  1.00 94.03           C
ATOM   4557  HZ  PHE A 299       0.069  -2.024  11.022  1.00 94.03           H
ATOM   4558  HN  PHE A 299       2.656  -8.926  13.506  1.00 94.03           H
ATOM   4559  N   GLN A 300       4.642  -6.824  11.923  1.00 90.82           N
ATOM   4560  CA  GLN A 300       5.797  -6.089  11.437  1.00 90.82           C
ATOM   4561  C   GLN A 300       6.380  -6.774  10.200  1.00 90.82           C
ATOM   4562  O   GLN A 300       6.749  -6.109   9.234  1.00 90.82           O
ATOM   4563  HA  GLN A 300       5.420  -5.101  11.170  1.00 90.82           H
ATOM   4564  CB  GLN A 300       6.854  -5.942  12.533  1.00 90.82           C
ATOM   4565 1HB  GLN A 300       7.045  -6.912  12.991  1.00 90.82           H
ATOM   4566 2HB  GLN A 300       7.794  -5.606  12.094  1.00 90.82           H
ATOM   4567  CG  GLN A 300       6.401  -4.947  13.603  1.00 90.82           C
ATOM   4568 1HG  GLN A 300       6.244  -3.968  13.151  1.00 90.82           H
ATOM   4569 2HG  GLN A 300       5.443  -5.264  14.017  1.00 90.82           H
ATOM   4570  CD  GLN A 300       7.436  -4.837  14.724  1.00 90.82           C
ATOM   4571  OE1 GLN A 300       8.537  -5.357  14.641  1.00 90.82           O
ATOM   4572  NE2 GLN A 300       7.024  -4.134  15.775  1.00 90.82           N
ATOM   4573 1HE2 GLN A 300       6.107  -3.733  15.780  1.00 90.82           H
ATOM   4574 2HE2 GLN A 300       7.630  -4.005  16.560  1.00 90.82           H
ATOM   4575  HN  GLN A 300       4.729  -7.181  12.854  1.00 90.82           H
ATOM   4576  N   VAL A 301       6.446  -8.096  10.271  1.00 95.55           N
ATOM   4577  CA  VAL A 301       7.047  -8.873   9.201  1.00 95.55           C
ATOM   4578  C   VAL A 301       6.186  -8.752   7.942  1.00 95.55           C
ATOM   4579  O   VAL A 301       6.689  -8.416   6.871  1.00 95.55           O
ATOM   4580  HA  VAL A 301       8.029  -8.447   8.996  1.00 95.55           H
ATOM   4581  CB  VAL A 301       7.245 -10.321   9.653  1.00 95.55           C
ATOM   4582  HB  VAL A 301       6.279 -10.705   9.981  1.00 95.55           H
ATOM   4583  CG1 VAL A 301       7.729 -11.196   8.495  1.00 95.55           C
ATOM   4584 1HG1 VAL A 301       6.992 -11.178   7.693  1.00 95.55           H
ATOM   4585 2HG1 VAL A 301       8.680 -10.814   8.124  1.00 95.55           H
ATOM   4586 3HG1 VAL A 301       7.861 -12.220   8.845  1.00 95.55           H
ATOM   4587  CG2 VAL A 301       8.208 -10.398  10.839  1.00 95.55           C
ATOM   4588 1HG2 VAL A 301       9.175  -9.988  10.549  1.00 95.55           H
ATOM   4589 2HG2 VAL A 301       7.805  -9.824  11.673  1.00 95.55           H
ATOM   4590 3HG2 VAL A 301       8.330 -11.439  11.141  1.00 95.55           H
ATOM   4591  HN  VAL A 301       6.098  -8.633  11.039  1.00 95.55           H
ATOM   4592  N   THR A 302       4.902  -9.034   8.113  1.00 94.44           N
ATOM   4593  CA  THR A 302       3.997  -9.116   6.979  1.00 94.44           C
ATOM   4594  C   THR A 302       3.820  -7.739   6.337  1.00 94.44           C
ATOM   4595  O   THR A 302       3.634  -7.634   5.125  1.00 94.44           O
ATOM   4596  HA  THR A 302       4.447  -9.764   6.227  1.00 94.44           H
ATOM   4597  CB  THR A 302       2.684  -9.733   7.466  1.00 94.44           C
ATOM   4598  HB  THR A 302       1.959  -9.796   6.655  1.00 94.44           H
ATOM   4599  OG1 THR A 302       2.304  -8.914   8.569  1.00 94.44           O
ATOM   4600  HG1 THR A 302       1.416  -9.207   8.923  1.00 94.44           H
ATOM   4601  CG2 THR A 302       2.882 -11.119   8.083  1.00 94.44           C
ATOM   4602 1HG2 THR A 302       3.555 -11.045   8.937  1.00 94.44           H
ATOM   4603 2HG2 THR A 302       3.312 -11.790   7.339  1.00 94.44           H
ATOM   4604 3HG2 THR A 302       1.919 -11.511   8.412  1.00 94.44           H
ATOM   4605  HN  THR A 302       4.481  -9.203   9.004  1.00 94.44           H
ATOM   4606  N   GLN A 303       3.884  -6.717   7.177  1.00 92.22           N
ATOM   4607  CA  GLN A 303       3.804  -5.347   6.697  1.00 92.22           C
ATOM   4608  C   GLN A 303       4.977  -5.042   5.764  1.00 92.22           C
ATOM   4609  O   GLN A 303       4.800  -4.408   4.725  1.00 92.22           O
ATOM   4610  HA  GLN A 303       2.866  -5.289   6.145  1.00 92.22           H
ATOM   4611  CB  GLN A 303       3.761  -4.359   7.865  1.00 92.22           C
ATOM   4612 1HB  GLN A 303       2.907  -4.583   8.504  1.00 92.22           H
ATOM   4613 2HB  GLN A 303       4.656  -4.474   8.476  1.00 92.22           H
ATOM   4614  CG  GLN A 303       3.662  -2.918   7.360  1.00 92.22           C
ATOM   4615 1HG  GLN A 303       4.578  -2.651   6.832  1.00 92.22           H
ATOM   4616 2HG  GLN A 303       2.845  -2.835   6.643  1.00 92.22           H
ATOM   4617  CD  GLN A 303       3.432  -1.946   8.518  1.00 92.22           C
ATOM   4618  OE1 GLN A 303       4.256  -1.790   9.405  1.00 92.22           O
ATOM   4619  NE2 GLN A 303       2.270  -1.302   8.461  1.00 92.22           N
ATOM   4620 1HE2 GLN A 303       1.638  -1.476   7.706  1.00 92.22           H
ATOM   4621 2HE2 GLN A 303       2.028  -0.644   9.174  1.00 92.22           H
ATOM   4622  HN  GLN A 303       3.989  -6.812   8.167  1.00 92.22           H
ATOM   4623  N   THR A 304       6.150  -5.509   6.168  1.00 93.50           N
ATOM   4624  CA  THR A 304       7.361  -5.250   5.407  1.00 93.50           C
ATOM   4625  C   THR A 304       7.275  -5.907   4.028  1.00 93.50           C
ATOM   4626  O   THR A 304       7.651  -5.304   3.024  1.00 93.50           O
ATOM   4627  HA  THR A 304       7.441  -4.175   5.244  1.00 93.50           H
ATOM   4628  CB  THR A 304       8.552  -5.731   6.237  1.00 93.50           C
ATOM   4629  HB  THR A 304       8.542  -6.816   6.340  1.00 93.50           H
ATOM   4630  OG1 THR A 304       8.447  -4.997   7.454  1.00 93.50           O
ATOM   4631  HG1 THR A 304       8.028  -5.566   8.161  1.00 93.50           H
ATOM   4632  CG2 THR A 304       9.893  -5.286   5.649  1.00 93.50           C
ATOM   4633 1HG2 THR A 304       9.929  -4.198   5.609  1.00 93.50           H
ATOM   4634 2HG2 THR A 304      10.000  -5.691   4.642  1.00 93.50           H
ATOM   4635 3HG2 THR A 304      10.705  -5.654   6.276  1.00 93.50           H
ATOM   4636  HN  THR A 304       6.280  -6.053   6.996  1.00 93.50           H
ATOM   4637  N   ILE A 305       6.779  -7.136   4.024  1.00 93.07           N
ATOM   4638  CA  ILE A 305       6.615  -7.872   2.782  1.00 93.07           C
ATOM   4639  C   ILE A 305       5.688  -7.090   1.849  1.00 93.07           C
ATOM   4640  O   ILE A 305       5.915  -7.042   0.641  1.00 93.07           O
ATOM   4641  HA  ILE A 305       7.596  -7.945   2.313  1.00 93.07           H
ATOM   4642  CB  ILE A 305       6.142  -9.300   3.064  1.00 93.07           C
ATOM   4643  HB  ILE A 305       5.261  -9.248   3.704  1.00 93.07           H
ATOM   4644  CG1 ILE A 305       7.208 -10.091   3.825  1.00 93.07           C
ATOM   4645 1HG1 ILE A 305       8.032 -10.334   3.155  1.00 93.07           H
ATOM   4646 2HG1 ILE A 305       7.619  -9.476   4.626  1.00 93.07           H
ATOM   4647  CG2 ILE A 305       5.720 -10.003   1.772  1.00 93.07           C
ATOM   4648 1HG2 ILE A 305       4.904  -9.450   1.307  1.00 93.07           H
ATOM   4649 2HG2 ILE A 305       6.567 -10.044   1.088  1.00 93.07           H
ATOM   4650 3HG2 ILE A 305       5.388 -11.015   2.001  1.00 93.07           H
ATOM   4651  CD1 ILE A 305       6.622 -11.377   4.411  1.00 93.07           C
ATOM   4652 1HD1 ILE A 305       5.814 -11.128   5.099  1.00 93.07           H
ATOM   4653 2HD1 ILE A 305       6.234 -12.000   3.605  1.00 93.07           H
ATOM   4654 3HD1 ILE A 305       7.401 -11.920   4.946  1.00 93.07           H
ATOM   4655  HN  ILE A 305       6.492  -7.626   4.847  1.00 93.07           H
ATOM   4656  N   ALA A 306       4.664  -6.498   2.444  1.00 94.18           N
ATOM   4657  CA  ALA A 306       3.676  -5.761   1.676  1.00 94.18           C
ATOM   4658  C   ALA A 306       4.352  -4.572   0.990  1.00 94.18           C
ATOM   4659  O   ALA A 306       3.988  -4.205  -0.126  1.00 94.18           O
ATOM   4660  HA  ALA A 306       3.280  -6.432   0.914  1.00 94.18           H
ATOM   4661  CB  ALA A 306       2.531  -5.329   2.595  1.00 94.18           C
ATOM   4662 1HB  ALA A 306       2.066  -6.211   3.034  1.00 94.18           H
ATOM   4663 2HB  ALA A 306       2.923  -4.693   3.389  1.00 94.18           H
ATOM   4664 3HB  ALA A 306       1.790  -4.776   2.018  1.00 94.18           H
ATOM   4665  HN  ALA A 306       4.504  -6.516   3.431  1.00 94.18           H
ATOM   4666  N   PHE A 307       5.326  -4.004   1.687  1.00 92.55           N
ATOM   4667  CA  PHE A 307       6.009  -2.821   1.190  1.00 92.55           C
ATOM   4668  C   PHE A 307       6.856  -3.154  -0.040  1.00 92.55           C
ATOM   4669  O   PHE A 307       7.024  -2.318  -0.927  1.00 92.55           O
ATOM   4670  HA  PHE A 307       5.243  -2.096   0.916  1.00 92.55           H
ATOM   4671  CB  PHE A 307       6.929  -2.333   2.311  1.00 92.55           C
ATOM   4672 1HB  PHE A 307       7.544  -3.166   2.651  1.00 92.55           H
ATOM   4673 2HB  PHE A 307       7.606  -1.580   1.909  1.00 92.55           H
ATOM   4674  CG  PHE A 307       6.187  -1.741   3.511  1.00 92.55           C
ATOM   4675  CD1 PHE A 307       4.843  -1.542   3.449  1.00 92.55           C
ATOM   4676  HD1 PHE A 307       4.295  -1.803   2.544  1.00 92.55           H
ATOM   4677  CD2 PHE A 307       6.872  -1.415   4.640  1.00 92.55           C
ATOM   4678  HD2 PHE A 307       7.949  -1.575   4.690  1.00 92.55           H
ATOM   4679  CE1 PHE A 307       4.155  -0.993   4.563  1.00 92.55           C
ATOM   4680  HE1 PHE A 307       3.078  -0.833   4.514  1.00 92.55           H
ATOM   4681  CE2 PHE A 307       6.183  -0.866   5.754  1.00 92.55           C
ATOM   4682  HE2 PHE A 307       6.732  -0.604   6.659  1.00 92.55           H
ATOM   4683  CZ  PHE A 307       4.839  -0.667   5.692  1.00 92.55           C
ATOM   4684  HZ  PHE A 307       4.311  -0.245   6.548  1.00 92.55           H
ATOM   4685  HN  PHE A 307       5.647  -4.337   2.573  1.00 92.55           H
ATOM   4686  N   PHE A 308       7.367  -4.376  -0.054  1.00 87.93           N
ATOM   4687  CA  PHE A 308       8.178  -4.835  -1.169  1.00 87.93           C
ATOM   4688  C   PHE A 308       7.366  -4.859  -2.465  1.00 87.93           C
ATOM   4689  O   PHE A 308       7.932  -4.886  -3.557  1.00 87.93           O
ATOM   4690  HA  PHE A 308       9.007  -4.135  -1.275  1.00 87.93           H
ATOM   4691  CB  PHE A 308       8.630  -6.259  -0.837  1.00 87.93           C
ATOM   4692 1HB  PHE A 308       7.834  -6.764  -0.291  1.00 87.93           H
ATOM   4693 2HB  PHE A 308       8.777  -6.808  -1.767  1.00 87.93           H
ATOM   4694  CG  PHE A 308       9.917  -6.327  -0.013  1.00 87.93           C
ATOM   4695  CD1 PHE A 308      11.123  -6.155  -0.619  1.00 87.93           C
ATOM   4696  HD1 PHE A 308      11.172  -5.968  -1.692  1.00 87.93           H
ATOM   4697  CD2 PHE A 308       9.856  -6.560   1.325  1.00 87.93           C
ATOM   4698  HD2 PHE A 308       8.890  -6.698   1.811  1.00 87.93           H
ATOM   4699  CE1 PHE A 308      12.317  -6.218   0.146  1.00 87.93           C
ATOM   4700  HE1 PHE A 308      13.283  -6.080  -0.340  1.00 87.93           H
ATOM   4701  CE2 PHE A 308      11.051  -6.623   2.090  1.00 87.93           C
ATOM   4702  HE2 PHE A 308      11.002  -6.810   3.163  1.00 87.93           H
ATOM   4703  CZ  PHE A 308      12.256  -6.451   1.484  1.00 87.93           C
ATOM   4704  HZ  PHE A 308      13.173  -6.500   2.072  1.00 87.93           H
ATOM   4705  HN  PHE A 308       7.235  -5.046   0.676  1.00 87.93           H
ATOM   4706  N   HIS A 309       6.051  -4.850  -2.302  1.00 82.29           N
ATOM   4707  CA  HIS A 309       5.154  -4.866  -3.445  1.00 82.29           C
ATOM   4708  C   HIS A 309       5.377  -3.610  -4.290  1.00 82.29           C
ATOM   4709  O   HIS A 309       5.297  -3.660  -5.516  1.00 82.29           O
ATOM   4710  HA  HIS A 309       5.418  -5.743  -4.037  1.00 82.29           H
ATOM   4711  CB  HIS A 309       3.701  -5.028  -2.994  1.00 82.29           C
ATOM   4712 1HB  HIS A 309       3.635  -5.879  -2.316  1.00 82.29           H
ATOM   4713 2HB  HIS A 309       3.407  -4.145  -2.427  1.00 82.29           H
ATOM   4714  CG  HIS A 309       2.725  -5.229  -4.128  1.00 82.29           C
ATOM   4715  ND1 HIS A 309       1.995  -4.191  -4.682  1.00 82.29           N
ATOM   4716  HD1 HIS A 309       2.035  -3.232  -4.401  1.00 82.29           H
ATOM   4717  CD2 HIS A 309       2.366  -6.356  -4.807  1.00 82.29           C
ATOM   4718  HD2 HIS A 309       2.753  -7.359  -4.626  1.00 82.29           H
ATOM   4719  CE1 HIS A 309       1.235  -4.684  -5.649  1.00 82.29           C
ATOM   4720  HE1 HIS A 309       0.546  -4.116  -6.274  1.00 82.29           H
ATOM   4721  NE2 HIS A 309       1.466  -6.026  -5.724  1.00 82.29           N
ATOM   4722  HN  HIS A 309       5.598  -4.831  -1.410  1.00 82.29           H
ATOM   4723  N   SER A 310       5.651  -2.513  -3.600  1.00 86.25           N
ATOM   4724  CA  SER A 310       5.840  -1.236  -4.268  1.00 86.25           C
ATOM   4725  C   SER A 310       7.092  -1.285  -5.146  1.00 86.25           C
ATOM   4726  O   SER A 310       7.193  -0.554  -6.130  1.00 86.25           O
ATOM   4727  HA  SER A 310       4.949  -1.096  -4.879  1.00 86.25           H
ATOM   4728  CB  SER A 310       5.946  -0.095  -3.254  1.00 86.25           C
ATOM   4729 1HB  SER A 310       5.900   0.860  -3.778  1.00 86.25           H
ATOM   4730 2HB  SER A 310       5.092  -0.129  -2.578  1.00 86.25           H
ATOM   4731  OG  SER A 310       7.153  -0.162  -2.499  1.00 86.25           O
ATOM   4732  HG  SER A 310       7.044  -0.801  -1.737  1.00 86.25           H
ATOM   4733  HN  SER A 310       5.745  -2.487  -2.604  1.00 86.25           H
ATOM   4734  N   CYS A 311       8.015  -2.153  -4.758  1.00 88.65           N
ATOM   4735  CA  CYS A 311       9.248  -2.319  -5.507  1.00 88.65           C
ATOM   4736  C   CYS A 311       8.937  -3.118  -6.774  1.00 88.65           C
ATOM   4737  O   CYS A 311       9.613  -2.966  -7.790  1.00 88.65           O
ATOM   4738  HA  CYS A 311       9.599  -1.318  -5.758  1.00 88.65           H
ATOM   4739  CB  CYS A 311      10.337  -2.986  -4.664  1.00 88.65           C
ATOM   4740 1HB  CYS A 311      10.020  -3.987  -4.372  1.00 88.65           H
ATOM   4741 2HB  CYS A 311      11.247  -3.099  -5.253  1.00 88.65           H
ATOM   4742  SG  CYS A 311      10.679  -1.980  -3.174  1.00 88.65           S
ATOM   4743  HG  CYS A 311      11.574  -2.811  -2.648  1.00 88.65           H
ATOM   4744  HN  CYS A 311       7.930  -2.736  -3.949  1.00 88.65           H
ATOM   4745  N   LEU A 312       7.914  -3.954  -6.672  1.00 86.49           N
ATOM   4746  CA  LEU A 312       7.633  -4.924  -7.716  1.00 86.49           C
ATOM   4747  C   LEU A 312       6.681  -4.304  -8.740  1.00 86.49           C
ATOM   4748  O   LEU A 312       6.657  -4.715  -9.899  1.00 86.49           O
ATOM   4749  HA  LEU A 312       8.576  -5.151  -8.214  1.00 86.49           H
ATOM   4750  CB  LEU A 312       7.117  -6.231  -7.108  1.00 86.49           C
ATOM   4751 1HB  LEU A 312       6.244  -6.004  -6.497  1.00 86.49           H
ATOM   4752 2HB  LEU A 312       6.780  -6.877  -7.919  1.00 86.49           H
ATOM   4753  CG  LEU A 312       8.116  -7.012  -6.252  1.00 86.49           C
ATOM   4754  HG  LEU A 312       8.449  -6.366  -5.440  1.00 86.49           H
ATOM   4755  CD1 LEU A 312       7.452  -8.234  -5.614  1.00 86.49           C
ATOM   4756 1HD1 LEU A 312       6.626  -7.910  -4.980  1.00 86.49           H
ATOM   4757 2HD1 LEU A 312       7.073  -8.892  -6.396  1.00 86.49           H
ATOM   4758 3HD1 LEU A 312       8.184  -8.771  -5.010  1.00 86.49           H
ATOM   4759  CD2 LEU A 312       9.355  -7.392  -7.064  1.00 86.49           C
ATOM   4760 1HD2 LEU A 312       9.059  -8.013  -7.910  1.00 86.49           H
ATOM   4761 2HD2 LEU A 312       9.842  -6.488  -7.430  1.00 86.49           H
ATOM   4762 3HD2 LEU A 312      10.048  -7.947  -6.431  1.00 86.49           H
ATOM   4763  HN  LEU A 312       7.284  -3.974  -5.895  1.00 86.49           H
ATOM   4764  N   ASN A 313       5.919  -3.325  -8.275  1.00 84.41           N
ATOM   4765  CA  ASN A 313       4.898  -2.711  -9.107  1.00 84.41           C
ATOM   4766  C   ASN A 313       5.522  -2.276 -10.434  1.00 84.41           C
ATOM   4767  O   ASN A 313       5.004  -2.597 -11.503  1.00 84.41           O
ATOM   4768  HA  ASN A 313       4.135  -3.479  -9.237  1.00 84.41           H
ATOM   4769  CB  ASN A 313       4.309  -1.471  -8.432  1.00 84.41           C
ATOM   4770 1HB  ASN A 313       5.105  -0.903  -7.950  1.00 84.41           H
ATOM   4771 2HB  ASN A 313       3.864  -0.820  -9.184  1.00 84.41           H
ATOM   4772  CG  ASN A 313       3.253  -1.860  -7.396  1.00 84.41           C
ATOM   4773  OD1 ASN A 313       2.709  -2.952  -7.406  1.00 84.41           O
ATOM   4774  ND2 ASN A 313       2.993  -0.907  -6.504  1.00 84.41           N
ATOM   4775 1HD2 ASN A 313       3.475  -0.033  -6.552  1.00 84.41           H
ATOM   4776 2HD2 ASN A 313       2.316  -1.066  -5.786  1.00 84.41           H
ATOM   4777  HN  ASN A 313       5.990  -2.952  -7.350  1.00 84.41           H
ATOM   4778  N   PRO A 314       6.641  -1.541 -10.392  1.00 84.38           N
ATOM   4779  CA  PRO A 314       7.279  -1.065 -11.623  1.00 84.38           C
ATOM   4780  C   PRO A 314       7.543  -2.192 -12.608  1.00 84.38           C
ATOM   4781  O   PRO A 314       7.277  -2.053 -13.801  1.00 84.38           O
ATOM   4782  HA  PRO A 314       6.614  -0.378 -12.147  1.00 84.38           H
ATOM   4783  CB  PRO A 314       8.578  -0.423 -11.133  1.00 84.38           C
ATOM   4784 1HB  PRO A 314       9.404  -1.134 -11.137  1.00 84.38           H
ATOM   4785 2HB  PRO A 314       8.876   0.413 -11.766  1.00 84.38           H
ATOM   4786  CG  PRO A 314       8.235   0.035  -9.720  1.00 84.38           C
ATOM   4787 1HG  PRO A 314       9.129   0.189  -9.117  1.00 84.38           H
ATOM   4788 2HG  PRO A 314       7.698   0.984  -9.722  1.00 84.38           H
ATOM   4789  CD  PRO A 314       7.379  -1.105  -9.193  1.00 84.38           C
ATOM   4790 1HD  PRO A 314       7.987  -1.911  -8.782  1.00 84.38           H
ATOM   4791 2HD  PRO A 314       6.712  -0.775  -8.396  1.00 84.38           H
ATOM   4792  N   VAL A 315       8.064  -3.289 -12.078  1.00 83.38           N
ATOM   4793  CA  VAL A 315       8.505  -4.390 -12.918  1.00 83.38           C
ATOM   4794  C   VAL A 315       7.282  -5.104 -13.497  1.00 83.38           C
ATOM   4795  O   VAL A 315       7.258  -5.441 -14.680  1.00 83.38           O
ATOM   4796  HA  VAL A 315       9.084  -3.966 -13.738  1.00 83.38           H
ATOM   4797  CB  VAL A 315       9.420  -5.322 -12.122  1.00 83.38           C
ATOM   4798  HB  VAL A 315       8.842  -5.734 -11.295  1.00 83.38           H
ATOM   4799  CG1 VAL A 315       9.901  -6.488 -12.987  1.00 83.38           C
ATOM   4800 1HG1 VAL A 315       9.041  -7.059 -13.338  1.00 83.38           H
ATOM   4801 2HG1 VAL A 315      10.455  -6.102 -13.843  1.00 83.38           H
ATOM   4802 3HG1 VAL A 315      10.550  -7.135 -12.396  1.00 83.38           H
ATOM   4803  CG2 VAL A 315      10.604  -4.553 -11.530  1.00 83.38           C
ATOM   4804 1HG2 VAL A 315      11.182  -4.100 -12.335  1.00 83.38           H
ATOM   4805 2HG2 VAL A 315      10.234  -3.774 -10.864  1.00 83.38           H
ATOM   4806 3HG2 VAL A 315      11.238  -5.240 -10.969  1.00 83.38           H
ATOM   4807  HN  VAL A 315       8.188  -3.431 -11.096  1.00 83.38           H
ATOM   4808  N   LEU A 316       6.296  -5.314 -12.636  1.00 83.18           N
ATOM   4809  CA  LEU A 316       5.199  -6.209 -12.960  1.00 83.18           C
ATOM   4810  C   LEU A 316       4.347  -5.586 -14.068  1.00 83.18           C
ATOM   4811  O   LEU A 316       3.890  -6.284 -14.972  1.00 83.18           O
ATOM   4812  HA  LEU A 316       5.632  -7.135 -13.337  1.00 83.18           H
ATOM   4813  CB  LEU A 316       4.406  -6.561 -11.700  1.00 83.18           C
ATOM   4814 1HB  LEU A 316       4.132  -5.635 -11.196  1.00 83.18           H
ATOM   4815 2HB  LEU A 316       3.477  -7.046 -12.002  1.00 83.18           H
ATOM   4816  CG  LEU A 316       5.116  -7.467 -10.691  1.00 83.18           C
ATOM   4817  HG  LEU A 316       6.076  -7.014 -10.443  1.00 83.18           H
ATOM   4818  CD1 LEU A 316       4.316  -7.573  -9.391  1.00 83.18           C
ATOM   4819 1HD1 LEU A 316       4.204  -6.581  -8.952  1.00 83.18           H
ATOM   4820 2HD1 LEU A 316       3.332  -7.990  -9.603  1.00 83.18           H
ATOM   4821 3HD1 LEU A 316       4.844  -8.222  -8.692  1.00 83.18           H
ATOM   4822  CD2 LEU A 316       5.408  -8.841 -11.299  1.00 83.18           C
ATOM   4823 1HD2 LEU A 316       4.471  -9.314 -11.594  1.00 83.18           H
ATOM   4824 2HD2 LEU A 316       6.047  -8.723 -12.174  1.00 83.18           H
ATOM   4825 3HD2 LEU A 316       5.913  -9.464 -10.561  1.00 83.18           H
ATOM   4826  HN  LEU A 316       6.241  -4.885 -11.735  1.00 83.18           H
ATOM   4827  N   TYR A 317       4.160  -4.278 -13.962  1.00 79.67           N
ATOM   4828  CA  TYR A 317       3.138  -3.603 -14.743  1.00 79.67           C
ATOM   4829  C   TYR A 317       3.759  -2.838 -15.914  1.00 79.67           C
ATOM   4830  O   TYR A 317       3.129  -2.677 -16.958  1.00 79.67           O
ATOM   4831  HA  TYR A 317       2.458  -4.360 -15.133  1.00 79.67           H
ATOM   4832  CB  TYR A 317       2.472  -2.605 -13.794  1.00 79.67           C
ATOM   4833 1HB  TYR A 317       3.246  -2.029 -13.287  1.00 79.67           H
ATOM   4834 2HB  TYR A 317       1.882  -1.900 -14.379  1.00 79.67           H
ATOM   4835  CG  TYR A 317       1.569  -3.254 -12.743  1.00 79.67           C
ATOM   4836  CD1 TYR A 317       0.286  -3.637 -13.077  1.00 79.67           C
ATOM   4837  HD1 TYR A 317      -0.084  -3.477 -14.090  1.00 79.67           H
ATOM   4838  CD2 TYR A 317       2.037  -3.456 -11.460  1.00 79.67           C
ATOM   4839  HD2 TYR A 317       3.051  -3.153 -11.196  1.00 79.67           H
ATOM   4840  CE1 TYR A 317      -0.564  -4.247 -12.088  1.00 79.67           C
ATOM   4841  HE1 TYR A 317      -1.580  -4.554 -12.338  1.00 79.67           H
ATOM   4842  CE2 TYR A 317       1.188  -4.066 -10.471  1.00 79.67           C
ATOM   4843  HE2 TYR A 317       1.545  -4.232  -9.455  1.00 79.67           H
ATOM   4844  CZ  TYR A 317      -0.071  -4.432 -10.834  1.00 79.67           C
ATOM   4845  OH  TYR A 317      -0.874  -5.009  -9.900  1.00 79.67           O
ATOM   4846  HH  TYR A 317      -0.377  -5.111  -9.038  1.00 79.67           H
ATOM   4847  HN  TYR A 317       4.690  -3.685 -13.357  1.00 79.67           H
ATOM   4848  N   VAL A 318       4.987  -2.388 -15.700  1.00 76.06           N
ATOM   4849  CA  VAL A 318       5.564  -1.358 -16.547  1.00 76.06           C
ATOM   4850  C   VAL A 318       6.605  -1.990 -17.474  1.00 76.06           C
ATOM   4851  O   VAL A 318       6.463  -1.945 -18.695  1.00 76.06           O
ATOM   4852  HA  VAL A 318       4.760  -0.943 -17.155  1.00 76.06           H
ATOM   4853  CB  VAL A 318       6.137  -0.232 -15.685  1.00 76.06           C
ATOM   4854  HB  VAL A 318       7.043  -0.603 -15.207  1.00 76.06           H
ATOM   4855  CG1 VAL A 318       6.519   0.976 -16.543  1.00 76.06           C
ATOM   4856 1HG1 VAL A 318       7.271   0.678 -17.274  1.00 76.06           H
ATOM   4857 2HG1 VAL A 318       5.635   1.347 -17.062  1.00 76.06           H
ATOM   4858 3HG1 VAL A 318       6.923   1.762 -15.905  1.00 76.06           H
ATOM   4859  CG2 VAL A 318       5.154   0.168 -14.582  1.00 76.06           C
ATOM   4860 1HG2 VAL A 318       4.223   0.512 -15.033  1.00 76.06           H
ATOM   4861 2HG2 VAL A 318       4.953  -0.692 -13.944  1.00 76.06           H
ATOM   4862 3HG2 VAL A 318       5.586   0.971 -13.984  1.00 76.06           H
ATOM   4863  HN  VAL A 318       5.582  -2.714 -14.966  1.00 76.06           H
ATOM   4864  N   PHE A 319       7.627  -2.564 -16.858  1.00 73.99           N
ATOM   4865  CA  PHE A 319       8.788  -3.023 -17.602  1.00 73.99           C
ATOM   4866  C   PHE A 319       8.442  -4.239 -18.463  1.00 73.99           C
ATOM   4867  O   PHE A 319       9.170  -4.571 -19.397  1.00 73.99           O
ATOM   4868  HA  PHE A 319       9.104  -2.202 -18.247  1.00 73.99           H
ATOM   4869  CB  PHE A 319       9.848  -3.424 -16.575  1.00 73.99           C
ATOM   4870 1HB  PHE A 319       9.436  -4.197 -15.926  1.00 73.99           H
ATOM   4871 2HB  PHE A 319      10.697  -3.867 -17.098  1.00 73.99           H
ATOM   4872  CG  PHE A 319      10.348  -2.265 -15.711  1.00 73.99           C
ATOM   4873  CD1 PHE A 319      10.354  -0.999 -16.209  1.00 73.99           C
ATOM   4874  HD1 PHE A 319      10.002  -0.811 -17.223  1.00 73.99           H
ATOM   4875  CD2 PHE A 319      10.787  -2.500 -14.445  1.00 73.99           C
ATOM   4876  HD2 PHE A 319      10.783  -3.515 -14.047  1.00 73.99           H
ATOM   4877  CE1 PHE A 319      10.818   0.077 -15.407  1.00 73.99           C
ATOM   4878  HE1 PHE A 319      10.823   1.091 -15.805  1.00 73.99           H
ATOM   4879  CE2 PHE A 319      11.251  -1.424 -13.643  1.00 73.99           C
ATOM   4880  HE2 PHE A 319      11.603  -1.612 -12.629  1.00 73.99           H
ATOM   4881  CZ  PHE A 319      11.257  -0.158 -14.141  1.00 73.99           C
ATOM   4882  HZ  PHE A 319      11.613   0.668 -13.525  1.00 73.99           H
ATOM   4883  HN  PHE A 319       7.671  -2.718 -15.871  1.00 73.99           H
ATOM   4884  N   VAL A 320       7.330  -4.872 -18.117  1.00 73.15           N
ATOM   4885  CA  VAL A 320       6.836  -5.996 -18.894  1.00 73.15           C
ATOM   4886  C   VAL A 320       6.401  -5.502 -20.276  1.00 73.15           C
ATOM   4887  O   VAL A 320       6.365  -6.275 -21.232  1.00 73.15           O
ATOM   4888  HA  VAL A 320       7.659  -6.699 -19.016  1.00 73.15           H
ATOM   4889  CB  VAL A 320       5.714  -6.705 -18.133  1.00 73.15           C
ATOM   4890  HB  VAL A 320       4.909  -5.987 -17.976  1.00 73.15           H
ATOM   4891  CG1 VAL A 320       5.151  -7.871 -18.948  1.00 73.15           C
ATOM   4892 1HG1 VAL A 320       4.751  -7.496 -19.890  1.00 73.15           H
ATOM   4893 2HG1 VAL A 320       5.945  -8.590 -19.151  1.00 73.15           H
ATOM   4894 3HG1 VAL A 320       4.355  -8.358 -18.384  1.00 73.15           H
ATOM   4895  CG2 VAL A 320       6.197  -7.179 -16.761  1.00 73.15           C
ATOM   4896 1HG2 VAL A 320       7.028  -7.874 -16.888  1.00 73.15           H
ATOM   4897 2HG2 VAL A 320       6.528  -6.321 -16.176  1.00 73.15           H
ATOM   4898 3HG2 VAL A 320       5.381  -7.680 -16.241  1.00 73.15           H
ATOM   4899  HN  VAL A 320       6.773  -4.630 -17.323  1.00 73.15           H
ATOM   4900  N   GLY A 321       6.082  -4.217 -20.337  1.00 74.14           N
ATOM   4901  CA  GLY A 321       5.607  -3.622 -21.574  1.00 74.14           C
ATOM   4902  C   GLY A 321       6.734  -3.522 -22.603  1.00 74.14           C
ATOM   4903  O   GLY A 321       7.809  -3.005 -22.303  1.00 74.14           O
ATOM   4904 1HA  GLY A 321       4.791  -4.221 -21.980  1.00 74.14           H
ATOM   4905 2HA  GLY A 321       5.204  -2.629 -21.373  1.00 74.14           H
ATOM   4906  HN  GLY A 321       6.144  -3.588 -19.562  1.00 74.14           H
ATOM   4907  N   GLU A 322       6.450  -4.026 -23.796  1.00 62.91           N
ATOM   4908  CA  GLU A 322       7.403  -3.942 -24.890  1.00 62.91           C
ATOM   4909  C   GLU A 322       7.586  -2.486 -25.323  1.00 62.91           C
ATOM   4910  O   GLU A 322       8.691  -2.073 -25.673  1.00 62.91           O
ATOM   4911  HA  GLU A 322       8.339  -4.329 -24.488  1.00 62.91           H
ATOM   4912  CB  GLU A 322       6.963  -4.814 -26.067  1.00 62.91           C
ATOM   4913 1HB  GLU A 322       5.925  -4.596 -26.318  1.00 62.91           H
ATOM   4914 2HB  GLU A 322       7.647  -4.673 -26.904  1.00 62.91           H
ATOM   4915  CG  GLU A 322       7.027  -6.299 -25.704  1.00 62.91           C
ATOM   4916 1HG  GLU A 322       8.044  -6.562 -25.414  1.00 62.91           H
ATOM   4917 2HG  GLU A 322       6.389  -6.494 -24.843  1.00 62.91           H
ATOM   4918  CD  GLU A 322       6.585  -7.170 -26.881  1.00 62.91           C
ATOM   4919  OE1 GLU A 322       6.618  -8.409 -26.714  1.00 62.91           O
ATOM   4920  OE2 GLU A 322       6.223  -6.579 -27.921  1.00 62.91           O
ATOM   4921  HN  GLU A 322       5.590  -4.483 -24.019  1.00 62.91           H
ATOM   4922  N   ARG A 323       6.486  -1.748 -25.287  1.00 62.14           N
ATOM   4923  CA  ARG A 323       6.512  -0.347 -25.670  1.00 62.14           C
ATOM   4924  C   ARG A 323       7.424   0.444 -24.731  1.00 62.14           C
ATOM   4925  O   ARG A 323       8.280   1.202 -25.184  1.00 62.14           O
ATOM   4926  HA  ARG A 323       6.900  -0.344 -26.689  1.00 62.14           H
ATOM   4927  CB  ARG A 323       5.107   0.259 -25.636  1.00 62.14           C
ATOM   4928 1HB  ARG A 323       4.453  -0.290 -26.313  1.00 62.14           H
ATOM   4929 2HB  ARG A 323       4.688   0.157 -24.635  1.00 62.14           H
ATOM   4930  CG  ARG A 323       5.138   1.736 -26.035  1.00 62.14           C
ATOM   4931 1HG  ARG A 323       5.772   2.290 -25.343  1.00 62.14           H
ATOM   4932 2HG  ARG A 323       5.579   1.840 -27.026  1.00 62.14           H
ATOM   4933  CD  ARG A 323       3.729   2.334 -26.033  1.00 62.14           C
ATOM   4934 1HD  ARG A 323       3.130   1.876 -26.820  1.00 62.14           H
ATOM   4935 2HD  ARG A 323       3.234   2.115 -25.087  1.00 62.14           H
ATOM   4936  NE  ARG A 323       3.800   3.797 -26.239  1.00 62.14           N
ATOM   4937  HE  ARG A 323       4.604   4.167 -26.706  1.00 62.14           H
ATOM   4938  CZ  ARG A 323       2.855   4.659 -25.839  1.00 62.14           C
ATOM   4939  NH1 ARG A 323       1.757   4.220 -25.209  1.00 62.14           N
ATOM   4940 1HH1 ARG A 323       1.638   3.243 -25.034  1.00 62.14           H
ATOM   4941 2HH1 ARG A 323       1.056   4.870 -24.914  1.00 62.14           H
ATOM   4942  NH2 ARG A 323       3.024   5.967 -26.079  1.00 62.14           N
ATOM   4943 1HH2 ARG A 323       2.328   6.623 -25.788  1.00 62.14           H
ATOM   4944 2HH2 ARG A 323       3.846   6.286 -26.550  1.00 62.14           H
ATOM   4945  HN  ARG A 323       5.591  -2.092 -25.002  1.00 62.14           H
ATOM   4946  N   PHE A 324       7.210   0.240 -23.439  1.00 71.31           N
ATOM   4947  CA  PHE A 324       7.946   0.985 -22.432  1.00 71.31           C
ATOM   4948  C   PHE A 324       9.428   0.606 -22.444  1.00 71.31           C
ATOM   4949  O   PHE A 324      10.294   1.469 -22.307  1.00 71.31           O
ATOM   4950  HA  PHE A 324       7.841   2.043 -22.671  1.00 71.31           H
ATOM   4951  CB  PHE A 324       7.348   0.612 -21.074  1.00 71.31           C
ATOM   4952 1HB  PHE A 324       6.266   0.740 -21.118  1.00 71.31           H
ATOM   4953 2HB  PHE A 324       7.536  -0.444 -20.883  1.00 71.31           H
ATOM   4954  CG  PHE A 324       7.897   1.433 -19.905  1.00 71.31           C
ATOM   4955  CD1 PHE A 324       8.993   1.000 -19.227  1.00 71.31           C
ATOM   4956  HD1 PHE A 324       9.480   0.068 -19.515  1.00 71.31           H
ATOM   4957  CD2 PHE A 324       7.289   2.595 -19.545  1.00 71.31           C
ATOM   4958  HD2 PHE A 324       6.411   2.942 -20.089  1.00 71.31           H
ATOM   4959  CE1 PHE A 324       9.503   1.762 -18.142  1.00 71.31           C
ATOM   4960  HE1 PHE A 324      10.382   1.415 -17.598  1.00 71.31           H
ATOM   4961  CE2 PHE A 324       7.799   3.356 -18.461  1.00 71.31           C
ATOM   4962  HE2 PHE A 324       7.312   4.288 -18.172  1.00 71.31           H
ATOM   4963  CZ  PHE A 324       8.895   2.924 -17.782  1.00 71.31           C
ATOM   4964  HZ  PHE A 324       9.287   3.508 -16.950  1.00 71.31           H
ATOM   4965  HN  PHE A 324       6.550  -0.419 -23.079  1.00 71.31           H
ATOM   4966  N   ARG A 325       9.675  -0.685 -22.609  1.00 70.52           N
ATOM   4967  CA  ARG A 325      11.037  -1.193 -22.603  1.00 70.52           C
ATOM   4968  C   ARG A 325      11.855  -0.532 -23.714  1.00 70.52           C
ATOM   4969  O   ARG A 325      13.020  -0.194 -23.514  1.00 70.52           O
ATOM   4970  HA  ARG A 325      11.427  -0.932 -21.620  1.00 70.52           H
ATOM   4971  CB  ARG A 325      11.059  -2.711 -22.798  1.00 70.52           C
ATOM   4972 1HB  ARG A 325      10.363  -2.990 -23.589  1.00 70.52           H
ATOM   4973 2HB  ARG A 325      12.051  -3.025 -23.121  1.00 70.52           H
ATOM   4974  CG  ARG A 325      10.684  -3.435 -21.503  1.00 70.52           C
ATOM   4975 1HG  ARG A 325      11.264  -3.029 -20.674  1.00 70.52           H
ATOM   4976 2HG  ARG A 325       9.634  -3.257 -21.274  1.00 70.52           H
ATOM   4977  CD  ARG A 325      10.939  -4.939 -21.623  1.00 70.52           C
ATOM   4978 1HD  ARG A 325      11.929  -5.116 -22.043  1.00 70.52           H
ATOM   4979 2HD  ARG A 325      10.926  -5.398 -20.634  1.00 70.52           H
ATOM   4980  NE  ARG A 325       9.907  -5.560 -22.482  1.00 70.52           N
ATOM   4981  HE  ARG A 325       9.014  -5.114 -22.539  1.00 70.52           H
ATOM   4982  CZ  ARG A 325      10.094  -6.683 -23.188  1.00 70.52           C
ATOM   4983  NH1 ARG A 325      11.270  -7.323 -23.149  1.00 70.52           N
ATOM   4984 1HH1 ARG A 325      12.017  -6.963 -22.590  1.00 70.52           H
ATOM   4985 2HH1 ARG A 325      11.402  -8.161 -23.679  1.00 70.52           H
ATOM   4986  NH2 ARG A 325       9.086  -7.157 -23.934  1.00 70.52           N
ATOM   4987 1HH2 ARG A 325       9.209  -7.994 -24.467  1.00 70.52           H
ATOM   4988 2HH2 ARG A 325       8.211  -6.674 -23.958  1.00 70.52           H
ATOM   4989  HN  ARG A 325       8.966  -1.377 -22.744  1.00 70.52           H
ATOM   4990  N   ARG A 326      11.212  -0.366 -24.861  1.00 64.78           N
ATOM   4991  CA  ARG A 326      11.853   0.282 -25.992  1.00 64.78           C
ATOM   4992  C   ARG A 326      12.103   1.760 -25.684  1.00 64.78           C
ATOM   4993  O   ARG A 326      13.169   2.290 -25.994  1.00 64.78           O
ATOM   4994  HA  ARG A 326      12.792  -0.255 -26.125  1.00 64.78           H
ATOM   4995  CB  ARG A 326      10.993   0.169 -27.252  1.00 64.78           C
ATOM   4996 1HB  ARG A 326       9.946   0.339 -26.999  1.00 64.78           H
ATOM   4997 2HB  ARG A 326      11.279   0.944 -27.963  1.00 64.78           H
ATOM   4998  CG  ARG A 326      11.149  -1.208 -27.900  1.00 64.78           C
ATOM   4999 1HG  ARG A 326      12.206  -1.431 -28.039  1.00 64.78           H
ATOM   5000 2HG  ARG A 326      10.746  -1.974 -27.238  1.00 64.78           H
ATOM   5001  CD  ARG A 326      10.429  -1.263 -29.249  1.00 64.78           C
ATOM   5002 1HD  ARG A 326      10.711  -0.403 -29.857  1.00 64.78           H
ATOM   5003 2HD  ARG A 326      10.734  -2.155 -29.797  1.00 64.78           H
ATOM   5004  NE  ARG A 326       8.964  -1.275 -29.041  1.00 64.78           N
ATOM   5005  HE  ARG A 326       8.623  -1.430 -28.114  1.00 64.78           H
ATOM   5006  CZ  ARG A 326       8.065  -1.091 -30.018  1.00 64.78           C
ATOM   5007  NH1 ARG A 326       8.464  -0.879 -31.279  1.00 64.78           N
ATOM   5008 1HH1 ARG A 326       9.440  -0.857 -31.498  1.00 64.78           H
ATOM   5009 2HH1 ARG A 326       7.787  -0.742 -32.002  1.00 64.78           H
ATOM   5010  NH2 ARG A 326       6.760  -1.122 -29.714  1.00 64.78           N
ATOM   5011 1HH2 ARG A 326       6.076  -0.986 -30.431  1.00 64.78           H
ATOM   5012 2HH2 ARG A 326       6.470  -1.280 -28.770  1.00 64.78           H
ATOM   5013  HN  ARG A 326      10.271  -0.666 -25.023  1.00 64.78           H
ATOM   5014  N   ASP A 327      11.103   2.383 -25.079  1.00 75.12           N
ATOM   5015  CA  ASP A 327      11.171   3.807 -24.796  1.00 75.12           C
ATOM   5016  C   ASP A 327      12.188   4.052 -23.679  1.00 75.12           C
ATOM   5017  O   ASP A 327      12.844   5.092 -23.649  1.00 75.12           O
ATOM   5018  HA  ASP A 327      11.464   4.273 -25.736  1.00 75.12           H
ATOM   5019  CB  ASP A 327       9.816   4.340 -24.326  1.00 75.12           C
ATOM   5020 1HB  ASP A 327       9.436   3.716 -23.517  1.00 75.12           H
ATOM   5021 2HB  ASP A 327       9.936   5.345 -23.923  1.00 75.12           H
ATOM   5022  CG  ASP A 327       8.807   4.363 -25.476  1.00 75.12           C
ATOM   5023  OD1 ASP A 327       9.267   4.278 -26.636  1.00 75.12           O
ATOM   5024  OD2 ASP A 327       7.599   4.466 -25.170  1.00 75.12           O
ATOM   5025  HN  ASP A 327      10.260   1.934 -24.786  1.00 75.12           H
ATOM   5026  N   LEU A 328      12.287   3.077 -22.788  1.00 76.44           N
ATOM   5027  CA  LEU A 328      13.280   3.129 -21.729  1.00 76.44           C
ATOM   5028  C   LEU A 328      14.677   3.214 -22.349  1.00 76.44           C
ATOM   5029  O   LEU A 328      15.462   4.094 -22.001  1.00 76.44           O
ATOM   5030  HA  LEU A 328      13.101   4.039 -21.157  1.00 76.44           H
ATOM   5031  CB  LEU A 328      13.104   1.950 -20.770  1.00 76.44           C
ATOM   5032 1HB  LEU A 328      12.144   2.058 -20.265  1.00 76.44           H
ATOM   5033 2HB  LEU A 328      13.052   1.033 -21.358  1.00 76.44           H
ATOM   5034  CG  LEU A 328      14.192   1.780 -19.708  1.00 76.44           C
ATOM   5035  HG  LEU A 328      15.152   1.686 -20.215  1.00 76.44           H
ATOM   5036  CD1 LEU A 328      14.275   3.014 -18.807  1.00 76.44           C
ATOM   5037 1HD1 LEU A 328      14.511   3.890 -19.411  1.00 76.44           H
ATOM   5038 2HD1 LEU A 328      13.319   3.164 -18.306  1.00 76.44           H
ATOM   5039 3HD1 LEU A 328      15.057   2.867 -18.061  1.00 76.44           H
ATOM   5040  CD2 LEU A 328      13.977   0.496 -18.903  1.00 76.44           C
ATOM   5041 1HD2 LEU A 328      13.008   0.536 -18.407  1.00 76.44           H
ATOM   5042 2HD2 LEU A 328      14.007  -0.362 -19.574  1.00 76.44           H
ATOM   5043 3HD2 LEU A 328      14.765   0.401 -18.155  1.00 76.44           H
ATOM   5044  HN  LEU A 328      11.705   2.263 -22.782  1.00 76.44           H
ATOM   5045  N   VAL A 329      14.944   2.286 -23.256  1.00 77.58           N
ATOM   5046  CA  VAL A 329      16.261   2.189 -23.861  1.00 77.58           C
ATOM   5047  C   VAL A 329      16.555   3.471 -24.642  1.00 77.58           C
ATOM   5048  O   VAL A 329      17.698   3.923 -24.693  1.00 77.58           O
ATOM   5049  HA  VAL A 329      16.988   2.095 -23.054  1.00 77.58           H
ATOM   5050  CB  VAL A 329      16.348   0.929 -24.726  1.00 77.58           C
ATOM   5051  HB  VAL A 329      15.562   0.985 -25.479  1.00 77.58           H
ATOM   5052  CG1 VAL A 329      17.692   0.855 -25.453  1.00 77.58           C
ATOM   5053 1HG1 VAL A 329      17.806   1.728 -26.095  1.00 77.58           H
ATOM   5054 2HG1 VAL A 329      18.500   0.833 -24.722  1.00 77.58           H
ATOM   5055 3HG1 VAL A 329      17.727  -0.050 -26.060  1.00 77.58           H
ATOM   5056  CG2 VAL A 329      16.108  -0.328 -23.888  1.00 77.58           C
ATOM   5057 1HG2 VAL A 329      16.861  -0.391 -23.102  1.00 77.58           H
ATOM   5058 2HG2 VAL A 329      15.116  -0.281 -23.438  1.00 77.58           H
ATOM   5059 3HG2 VAL A 329      16.175  -1.209 -24.527  1.00 77.58           H
ATOM   5060  HN  VAL A 329      14.280   1.611 -23.578  1.00 77.58           H
ATOM   5061  N   LYS A 330      15.504   4.021 -25.232  1.00 71.36           N
ATOM   5062  CA  LYS A 330      15.616   5.291 -25.928  1.00 71.36           C
ATOM   5063  C   LYS A 330      16.101   6.363 -24.950  1.00 71.36           C
[truncated: 117,478 more chars]
