# Supplementary material for: Noncanonical roles of chemokine regions in CCR9 activation revealed by structural modeling and mutational mapping
Source: Nat Commun. 2025 Aug 18;16:7695. doi: 10.1038/s41467-025-62321-9 (PMC12361432; doi:10.1038/s41467-025-62321-9)
Supplement: Supplementary file 7 — Supplementary Data 5 [file 41467_2025_62321_MOESM7_ESM.zip › CCR9_CCL25x1P6_03_rnk3.pdb]

ATOM      1  N   GLU A  20      -5.140   0.651  59.611  1.00 51.93           N
ATOM      2  CA  GLU A  20      -5.331  -0.308  58.536  1.00 51.93           C
ATOM      3  C   GLU A  20      -5.742  -1.668  59.105  1.00 51.93           C
ATOM      4  O   GLU A  20      -4.902  -2.420  59.595  1.00 51.93           O
ATOM      5  HA  GLU A  20      -6.138   0.098  57.926  1.00 51.93           H
ATOM      6  CB  GLU A  20      -4.069  -0.431  57.681  1.00 51.93           C
ATOM      7 1HB  GLU A  20      -3.186  -0.306  58.308  1.00 51.93           H
ATOM      8 2HB  GLU A  20      -4.082  -1.377  57.139  1.00 51.93           H
ATOM      9  CG  GLU A  20      -4.015   0.671  56.621  1.00 51.93           C
ATOM     10 1HG  GLU A  20      -5.015   0.847  56.223  1.00 51.93           H
ATOM     11 2HG  GLU A  20      -3.686   1.605  57.077  1.00 51.93           H
ATOM     12  CD  GLU A  20      -3.067   0.291  55.482  1.00 51.93           C
ATOM     13  OE1 GLU A  20      -3.163   0.946  54.421  1.00 51.93           O
ATOM     14  OE2 GLU A  20      -2.268  -0.645  55.697  1.00 51.93           O
ATOM     15  HN  GLU A  20      -5.296   0.291  60.531  1.00 51.93           H
ATOM     16  N   SER A  21      -7.036  -1.942  59.019  1.00 60.17           N
ATOM     17  CA  SER A  21      -7.566  -3.206  59.502  1.00 60.17           C
ATOM     18  C   SER A  21      -6.830  -4.371  58.836  1.00 60.17           C
ATOM     19  O   SER A  21      -6.484  -4.299  57.658  1.00 60.17           O
ATOM     20  HA  SER A  21      -7.385  -3.203  60.577  1.00 60.17           H
ATOM     21  CB  SER A  21      -9.070  -3.308  59.239  1.00 60.17           C
ATOM     22 1HB  SER A  21      -9.446  -4.246  59.649  1.00 60.17           H
ATOM     23 2HB  SER A  21      -9.585  -2.503  59.761  1.00 60.17           H
ATOM     24  OG  SER A  21      -9.375  -3.243  57.848  1.00 60.17           O
ATOM     25  HG  SER A  21      -9.736  -4.121  57.535  1.00 60.17           H
ATOM     26  HN  SER A  21      -7.715  -1.320  58.630  1.00 60.17           H
ATOM     27  N   THR A  22      -6.613  -5.417  59.620  1.00 60.87           N
ATOM     28  CA  THR A  22      -5.937  -6.600  59.117  1.00 60.87           C
ATOM     29  C   THR A  22      -6.585  -7.072  57.814  1.00 60.87           C
ATOM     30  O   THR A  22      -5.907  -7.606  56.937  1.00 60.87           O
ATOM     31  HA  THR A  22      -4.906  -6.334  58.883  1.00 60.87           H
ATOM     32  CB  THR A  22      -5.952  -7.659  60.222  1.00 60.87           C
ATOM     33  HB  THR A  22      -6.176  -8.644  59.814  1.00 60.87           H
ATOM     34  OG1 THR A  22      -6.892  -7.158  61.169  1.00 60.87           O
ATOM     35  HG1 THR A  22      -7.187  -7.893  61.780  1.00 60.87           H
ATOM     36  CG2 THR A  22      -4.635  -7.715  60.998  1.00 60.87           C
ATOM     37 1HG2 THR A  22      -4.445  -6.748  61.463  1.00 60.87           H
ATOM     38 2HG2 THR A  22      -3.821  -7.956  60.314  1.00 60.87           H
ATOM     39 3HG2 THR A  22      -4.700  -8.482  61.769  1.00 60.87           H
ATOM     40  HN  THR A  22      -6.890  -5.463  60.580  1.00 60.87           H
ATOM     41  N   SER A  23      -7.890  -6.859  57.729  1.00 64.54           N
ATOM     42  CA  SER A  23      -8.636  -7.249  56.544  1.00 64.54           C
ATOM     43  C   SER A  23      -8.115  -6.487  55.324  1.00 64.54           C
ATOM     44  O   SER A  23      -7.993  -7.054  54.239  1.00 64.54           O
ATOM     45  HA  SER A  23      -8.459  -8.318  56.431  1.00 64.54           H
ATOM     46  CB  SER A  23     -10.133  -6.996  56.729  1.00 64.54           C
ATOM     47 1HB  SER A  23     -10.682  -7.452  55.904  1.00 64.54           H
ATOM     48 2HB  SER A  23     -10.473  -7.482  57.644  1.00 64.54           H
ATOM     49  OG  SER A  23     -10.437  -5.605  56.789  1.00 64.54           O
ATOM     50  HG  SER A  23     -11.428  -5.470  56.771  1.00 64.54           H
ATOM     51  HN  SER A  23      -8.434  -6.429  58.449  1.00 64.54           H
ATOM     52  N   SER A  24      -7.823  -5.213  55.542  1.00 69.36           N
ATOM     53  CA  SER A  24      -7.361  -4.356  54.463  1.00 69.36           C
ATOM     54  C   SER A  24      -6.034  -4.880  53.911  1.00 69.36           C
ATOM     55  O   SER A  24      -5.786  -4.807  52.708  1.00 69.36           O
ATOM     56  HA  SER A  24      -8.139  -4.406  53.702  1.00 69.36           H
ATOM     57  CB  SER A  24      -7.205  -2.910  54.937  1.00 69.36           C
ATOM     58 1HB  SER A  24      -8.188  -2.486  55.138  1.00 69.36           H
ATOM     59 2HB  SER A  24      -6.653  -2.894  55.877  1.00 69.36           H
ATOM     60  OG  SER A  24      -6.528  -2.103  53.977  1.00 69.36           O
ATOM     61  HG  SER A  24      -6.358  -1.193  54.354  1.00 69.36           H
ATOM     62  HN  SER A  24      -7.898  -4.767  56.434  1.00 69.36           H
ATOM     63  N   MET A  25      -5.216  -5.397  54.815  1.00 65.64           N
ATOM     64  CA  MET A  25      -3.898  -5.883  54.442  1.00 65.64           C
ATOM     65  C   MET A  25      -3.990  -7.257  53.775  1.00 65.64           C
ATOM     66  O   MET A  25      -3.242  -7.550  52.844  1.00 65.64           O
ATOM     67  HA  MET A  25      -3.506  -5.154  53.733  1.00 65.64           H
ATOM     68  CB  MET A  25      -3.017  -5.978  55.689  1.00 65.64           C
ATOM     69 1HB  MET A  25      -3.257  -5.163  56.371  1.00 65.64           H
ATOM     70 2HB  MET A  25      -3.227  -6.908  56.217  1.00 65.64           H
ATOM     71  CG  MET A  25      -1.534  -5.920  55.317  1.00 65.64           C
ATOM     72 1HG  MET A  25      -1.199  -6.896  54.967  1.00 65.64           H
ATOM     73 2HG  MET A  25      -1.383  -5.218  54.496  1.00 65.64           H
ATOM     74  SD  MET A  25      -0.569  -5.417  56.732  1.00 65.64           S
ATOM     75  CE  MET A  25       1.059  -5.384  56.002  1.00 65.64           C
ATOM     76 1HE  MET A  25       1.309  -6.376  55.625  1.00 65.64           H
ATOM     77 2HE  MET A  25       1.074  -4.669  55.179  1.00 65.64           H
ATOM     78 3HE  MET A  25       1.789  -5.087  56.754  1.00 65.64           H
ATOM     79  HN  MET A  25      -5.439  -5.486  55.786  1.00 65.64           H
ATOM     80  N   GLU A  26      -4.913  -8.063  54.279  1.00 60.48           N
ATOM     81  CA  GLU A  26      -5.165  -9.370  53.694  1.00 60.48           C
ATOM     82  C   GLU A  26      -5.700  -9.219  52.268  1.00 60.48           C
ATOM     83  O   GLU A  26      -5.311  -9.967  51.373  1.00 60.48           O
ATOM     84  HA  GLU A  26      -4.197  -9.870  53.675  1.00 60.48           H
ATOM     85  CB  GLU A  26      -6.132 -10.180  54.559  1.00 60.48           C
ATOM     86 1HB  GLU A  26      -6.940  -9.537  54.908  1.00 60.48           H
ATOM     87 2HB  GLU A  26      -6.483 -11.049  54.003  1.00 60.48           H
ATOM     88  CG  GLU A  26      -5.430 -10.722  55.806  1.00 60.48           C
ATOM     89 1HG  GLU A  26      -4.593 -11.354  55.510  1.00 60.48           H
ATOM     90 2HG  GLU A  26      -5.017  -9.895  56.383  1.00 60.48           H
ATOM     91  CD  GLU A  26      -6.400 -11.524  56.676  1.00 60.48           C
ATOM     92  OE1 GLU A  26      -5.898 -12.286  57.530  1.00 60.48           O
ATOM     93  OE2 GLU A  26      -7.621 -11.357  56.467  1.00 60.48           O
ATOM     94  HN  GLU A  26      -5.482  -7.837  55.069  1.00 60.48           H
ATOM     95  N   ASP A  27      -6.584  -8.246  52.102  1.00 67.35           N
ATOM     96  CA  ASP A  27      -7.211  -8.017  50.811  1.00 67.35           C
ATOM     97  C   ASP A  27      -6.130  -7.719  49.770  1.00 67.35           C
ATOM     98  O   ASP A  27      -6.222  -8.167  48.628  1.00 67.35           O
ATOM     99  HA  ASP A  27      -7.759  -8.933  50.592  1.00 67.35           H
ATOM    100  CB  ASP A  27      -8.159  -6.818  50.864  1.00 67.35           C
ATOM    101 1HB  ASP A  27      -7.685  -5.998  51.404  1.00 67.35           H
ATOM    102 2HB  ASP A  27      -8.357  -6.461  49.853  1.00 67.35           H
ATOM    103  CG  ASP A  27      -9.477  -7.191  51.546  1.00 67.35           C
ATOM    104  OD1 ASP A  27      -9.772  -8.405  51.585  1.00 67.35           O
ATOM    105  OD2 ASP A  27     -10.159  -6.254  52.013  1.00 67.35           O
ATOM    106  HN  ASP A  27      -6.872  -7.622  52.828  1.00 67.35           H
ATOM    107  N   TYR A  28      -5.130  -6.964  50.201  1.00 66.75           N
ATOM    108  CA  TYR A  28      -4.046  -6.580  49.313  1.00 66.75           C
ATOM    109  C   TYR A  28      -3.135  -7.772  49.011  1.00 66.75           C
ATOM    110  O   TYR A  28      -2.650  -7.918  47.890  1.00 66.75           O
ATOM    111  HA  TYR A  28      -4.485  -6.222  48.382  1.00 66.75           H
ATOM    112  CB  TYR A  28      -3.242  -5.517  50.065  1.00 66.75           C
ATOM    113 1HB  TYR A  28      -3.898  -4.680  50.302  1.00 66.75           H
ATOM    114 2HB  TYR A  28      -2.903  -5.935  51.013  1.00 66.75           H
ATOM    115  CG  TYR A  28      -2.029  -4.992  49.293  1.00 66.75           C
ATOM    116  CD1 TYR A  28      -0.778  -5.526  49.528  1.00 66.75           C
ATOM    117  HD1 TYR A  28      -0.654  -6.321  50.264  1.00 66.75           H
ATOM    118  CD2 TYR A  28      -2.187  -3.986  48.362  1.00 66.75           C
ATOM    119  HD2 TYR A  28      -3.175  -3.565  48.176  1.00 66.75           H
ATOM    120  CE1 TYR A  28       0.363  -5.032  48.802  1.00 66.75           C
ATOM    121  HE1 TYR A  28       1.356  -5.444  48.978  1.00 66.75           H
ATOM    122  CE2 TYR A  28      -1.045  -3.492  47.636  1.00 66.75           C
ATOM    123  HE2 TYR A  28      -1.155  -2.698  46.898  1.00 66.75           H
ATOM    124  CZ  TYR A  28       0.173  -4.040  47.892  1.00 66.75           C
ATOM    125  OH  TYR A  28       1.251  -3.574  47.206  1.00 66.75           O
ATOM    126  HH  TYR A  28       1.005  -2.743  46.706  1.00 66.75           H
ATOM    127  HN  TYR A  28      -5.053  -6.618  51.136  1.00 66.75           H
ATOM    128  N   VAL A  29      -2.931  -8.593  50.030  1.00 66.84           N
ATOM    129  CA  VAL A  29      -2.022  -9.721  49.913  1.00 66.84           C
ATOM    130  C   VAL A  29      -2.664 -10.798  49.036  1.00 66.84           C
ATOM    131  O   VAL A  29      -1.980 -11.453  48.251  1.00 66.84           O
ATOM    132  HA  VAL A  29      -1.117  -9.363  49.423  1.00 66.84           H
ATOM    133  CB  VAL A  29      -1.640 -10.232  51.303  1.00 66.84           C
ATOM    134  HB  VAL A  29      -2.560 -10.413  51.859  1.00 66.84           H
ATOM    135  CG1 VAL A  29      -0.878 -11.555  51.210  1.00 66.84           C
ATOM    136 1HG1 VAL A  29      -1.505 -12.302  50.724  1.00 66.84           H
ATOM    137 2HG1 VAL A  29       0.032 -11.411  50.628  1.00 66.84           H
ATOM    138 3HG1 VAL A  29      -0.618 -11.896  52.212  1.00 66.84           H
ATOM    139  CG2 VAL A  29      -0.828  -9.184  52.068  1.00 66.84           C
ATOM    140 1HG2 VAL A  29       0.084  -8.957  51.515  1.00 66.84           H
ATOM    141 2HG2 VAL A  29      -1.420  -8.276  52.180  1.00 66.84           H
ATOM    142 3HG2 VAL A  29      -0.569  -9.573  53.052  1.00 66.84           H
ATOM    143  HN  VAL A  29      -3.373  -8.498  50.922  1.00 66.84           H
ATOM    144  N   ASN A  30      -3.971 -10.947  49.198  1.00 61.55           N
ATOM    145  CA  ASN A  30      -4.690 -12.019  48.531  1.00 61.55           C
ATOM    146  C   ASN A  30      -5.115 -11.552  47.138  1.00 61.55           C
ATOM    147  O   ASN A  30      -5.635 -12.338  46.347  1.00 61.55           O
ATOM    148  HA  ASN A  30      -3.990 -12.854  48.495  1.00 61.55           H
ATOM    149  CB  ASN A  30      -5.952 -12.402  49.307  1.00 61.55           C
ATOM    150 1HB  ASN A  30      -6.531 -11.507  49.531  1.00 61.55           H
ATOM    151 2HB  ASN A  30      -6.581 -13.044  48.691  1.00 61.55           H
ATOM    152  CG  ASN A  30      -5.597 -13.124  50.609  1.00 61.55           C
ATOM    153  OD1 ASN A  30      -4.555 -13.746  50.740  1.00 61.55           O
ATOM    154  ND2 ASN A  30      -6.518 -13.008  51.560  1.00 61.55           N
ATOM    155 1HD2 ASN A  30      -7.352 -12.483  51.388  1.00 61.55           H
ATOM    156 2HD2 ASN A  30      -6.378 -13.445  52.449  1.00 61.55           H
ATOM    157  HN  ASN A  30      -4.534 -10.353  49.772  1.00 61.55           H
ATOM    158  N   PHE A  31      -4.879 -10.274  46.880  1.00 67.87           N
ATOM    159  CA  PHE A  31      -5.196  -9.702  45.582  1.00 67.87           C
ATOM    160  C   PHE A  31      -4.386 -10.377  44.473  1.00 67.87           C
ATOM    161  O   PHE A  31      -3.162 -10.456  44.554  1.00 67.87           O
ATOM    162  HA  PHE A  31      -6.259  -9.868  45.406  1.00 67.87           H
ATOM    163  CB  PHE A  31      -4.819  -8.220  45.643  1.00 67.87           C
ATOM    164 1HB  PHE A  31      -5.287  -7.772  46.519  1.00 67.87           H
ATOM    165 2HB  PHE A  31      -3.741  -8.135  45.778  1.00 67.87           H
ATOM    166  CG  PHE A  31      -5.227  -7.423  44.402  1.00 67.87           C
ATOM    167  CD1 PHE A  31      -4.305  -7.139  43.443  1.00 67.87           C
ATOM    168  HD1 PHE A  31      -3.276  -7.480  43.558  1.00 67.87           H
ATOM    169  CD2 PHE A  31      -6.511  -6.998  44.258  1.00 67.87           C
ATOM    170  HD2 PHE A  31      -7.249  -7.226  45.026  1.00 67.87           H
ATOM    171  CE1 PHE A  31      -4.683  -6.400  42.291  1.00 67.87           C
ATOM    172  HE1 PHE A  31      -3.945  -6.172  41.523  1.00 67.87           H
ATOM    173  CE2 PHE A  31      -6.889  -6.259  43.106  1.00 67.87           C
ATOM    174  HE2 PHE A  31      -7.918  -5.918  42.991  1.00 67.87           H
ATOM    175  CZ  PHE A  31      -5.967  -5.975  42.147  1.00 67.87           C
ATOM    176  HZ  PHE A  31      -6.258  -5.407  41.263  1.00 67.87           H
ATOM    177  HN  PHE A  31      -4.480  -9.635  47.537  1.00 67.87           H
ATOM    178  N   ASN A  32      -5.104 -10.846  43.463  1.00 60.35           N
ATOM    179  CA  ASN A  32      -4.467 -11.506  42.336  1.00 60.35           C
ATOM    180  C   ASN A  32      -3.911 -10.449  41.379  1.00 60.35           C
ATOM    181  O   ASN A  32      -4.636  -9.932  40.531  1.00 60.35           O
ATOM    182  HA  ASN A  32      -3.684 -12.126  42.772  1.00 60.35           H
ATOM    183  CB  ASN A  32      -5.470 -12.364  41.561  1.00 60.35           C
ATOM    184 1HB  ASN A  32      -6.040 -12.980  42.256  1.00 60.35           H
ATOM    185 2HB  ASN A  32      -6.183 -11.720  41.046  1.00 60.35           H
ATOM    186  CG  ASN A  32      -4.756 -13.259  40.546  1.00 60.35           C
ATOM    187  OD1 ASN A  32      -3.545 -13.239  40.405  1.00 60.35           O
ATOM    188  ND2 ASN A  32      -5.573 -14.042  39.847  1.00 60.35           N
ATOM    189 1HD2 ASN A  32      -6.559 -14.010  40.012  1.00 60.35           H
ATOM    190 2HD2 ASN A  32      -5.201 -14.664  39.158  1.00 60.35           H
ATOM    191  HN  ASN A  32      -6.100 -10.782  43.407  1.00 60.35           H
ATOM    192  N   PHE A  33      -2.629 -10.160  41.548  1.00 63.94           N
ATOM    193  CA  PHE A  33      -1.943  -9.248  40.648  1.00 63.94           C
ATOM    194  C   PHE A  33      -1.562  -9.949  39.343  1.00 63.94           C
ATOM    195  O   PHE A  33      -0.384 -10.040  39.003  1.00 63.94           O
ATOM    196  HA  PHE A  33      -2.629  -8.429  40.432  1.00 63.94           H
ATOM    197  CB  PHE A  33      -0.667  -8.794  41.360  1.00 63.94           C
ATOM    198 1HB  PHE A  33      -0.112  -9.674  41.686  1.00 63.94           H
ATOM    199 2HB  PHE A  33      -0.034  -8.265  40.647  1.00 63.94           H
ATOM    200  CG  PHE A  33      -0.916  -7.889  42.568  1.00 63.94           C
ATOM    201  CD1 PHE A  33      -1.076  -6.550  42.393  1.00 63.94           C
ATOM    202  HD1 PHE A  33      -1.026  -6.121  41.392  1.00 63.94           H
ATOM    203  CD2 PHE A  33      -0.978  -8.424  43.817  1.00 63.94           C
ATOM    204  HD2 PHE A  33      -0.850  -9.497  43.957  1.00 63.94           H
ATOM    205  CE1 PHE A  33      -1.308  -5.710  43.514  1.00 63.94           C
ATOM    206  HE1 PHE A  33      -1.436  -4.636  43.374  1.00 63.94           H
ATOM    207  CE2 PHE A  33      -1.210  -7.583  44.938  1.00 63.94           C
ATOM    208  HE2 PHE A  33      -1.259  -8.012  45.939  1.00 63.94           H
ATOM    209  CZ  PHE A  33      -1.370  -6.244  44.763  1.00 63.94           C
ATOM    210  HZ  PHE A  33      -1.548  -5.600  45.624  1.00 63.94           H
ATOM    211  HN  PHE A  33      -2.063 -10.536  42.282  1.00 63.94           H
ATOM    212  N   THR A  34      -2.583 -10.427  38.646  1.00 62.57           N
ATOM    213  CA  THR A  34      -2.421 -10.825  37.258  1.00 62.57           C
ATOM    214  C   THR A  34      -1.858  -9.665  36.433  1.00 62.57           C
ATOM    215  O   THR A  34      -2.406  -8.564  36.450  1.00 62.57           O
ATOM    216  HA  THR A  34      -1.689 -11.632  37.215  1.00 62.57           H
ATOM    217  CB  THR A  34      -3.772 -11.332  36.750  1.00 62.57           C
ATOM    218  HB  THR A  34      -4.457 -10.503  36.573  1.00 62.57           H
ATOM    219  OG1 THR A  34      -4.184 -12.271  37.740  1.00 62.57           O
ATOM    220  HG1 THR A  34      -3.449 -12.923  37.920  1.00 62.57           H
ATOM    221  CG2 THR A  34      -3.642 -12.168  35.475  1.00 62.57           C
ATOM    222 1HG2 THR A  34      -3.011 -13.034  35.672  1.00 62.57           H
ATOM    223 2HG2 THR A  34      -3.194 -11.562  34.688  1.00 62.57           H
ATOM    224 3HG2 THR A  34      -4.630 -12.503  35.158  1.00 62.57           H
ATOM    225  HN  THR A  34      -3.505 -10.544  39.014  1.00 62.57           H
ATOM    226  N   ASP A  35      -0.772  -9.952  35.731  1.00 67.58           N
ATOM    227  CA  ASP A  35      -0.067  -8.922  34.988  1.00 67.58           C
ATOM    228  C   ASP A  35      -0.729  -8.741  33.621  1.00 67.58           C
ATOM    229  O   ASP A  35      -0.331  -9.377  32.646  1.00 67.58           O
ATOM    230  HA  ASP A  35      -0.135  -8.026  35.606  1.00 67.58           H
ATOM    231  CB  ASP A  35       1.395  -9.311  34.758  1.00 67.58           C
ATOM    232 1HB  ASP A  35       1.779  -9.829  35.637  1.00 67.58           H
ATOM    233 2HB  ASP A  35       1.462 -10.007  33.923  1.00 67.58           H
ATOM    234  CG  ASP A  35       2.252  -8.077  34.471  1.00 67.58           C
ATOM    235  OD1 ASP A  35       1.676  -6.968  34.496  1.00 67.58           O
ATOM    236  OD2 ASP A  35       3.464  -8.270  34.234  1.00 67.58           O
ATOM    237  HN  ASP A  35      -0.374 -10.868  35.665  1.00 67.58           H
ATOM    238  N   PHE A  36      -1.728  -7.871  33.593  1.00 81.10           N
ATOM    239  CA  PHE A  36      -2.397  -7.540  32.346  1.00 81.10           C
ATOM    240  C   PHE A  36      -1.629  -6.459  31.583  1.00 81.10           C
ATOM    241  O   PHE A  36      -1.963  -6.145  30.441  1.00 81.10           O
ATOM    242  HA  PHE A  36      -2.432  -8.450  31.746  1.00 81.10           H
ATOM    243  CB  PHE A  36      -3.783  -7.004  32.711  1.00 81.10           C
ATOM    244 1HB  PHE A  36      -3.671  -6.210  33.449  1.00 81.10           H
ATOM    245 2HB  PHE A  36      -4.231  -6.554  31.825  1.00 81.10           H
ATOM    246  CG  PHE A  36      -4.735  -8.066  33.264  1.00 81.10           C
ATOM    247  CD1 PHE A  36      -4.859  -9.263  32.631  1.00 81.10           C
ATOM    248  HD1 PHE A  36      -4.281  -9.466  31.730  1.00 81.10           H
ATOM    249  CD2 PHE A  36      -5.457  -7.813  34.388  1.00 81.10           C
ATOM    250  HD2 PHE A  36      -5.357  -6.853  34.895  1.00 81.10           H
ATOM    251  CE1 PHE A  36      -5.743 -10.249  33.144  1.00 81.10           C
ATOM    252  HE1 PHE A  36      -5.843 -11.209  32.637  1.00 81.10           H
ATOM    253  CE2 PHE A  36      -6.341  -8.799  34.901  1.00 81.10           C
ATOM    254  HE2 PHE A  36      -6.919  -8.596  35.803  1.00 81.10           H
ATOM    255  CZ  PHE A  36      -6.465  -9.996  34.269  1.00 81.10           C
ATOM    256  HZ  PHE A  36      -7.144 -10.753  34.663  1.00 81.10           H
ATOM    257  HN  PHE A  36      -2.080  -7.398  34.400  1.00 81.10           H
ATOM    258  N   TYR A  37      -0.616  -5.919  32.244  1.00 85.67           N
ATOM    259  CA  TYR A  37       0.240  -4.924  31.620  1.00 85.67           C
ATOM    260  C   TYR A  37       1.367  -5.590  30.828  1.00 85.67           C
ATOM    261  O   TYR A  37       2.290  -6.156  31.411  1.00 85.67           O
ATOM    262  HA  TYR A  37      -0.372  -4.333  30.939  1.00 85.67           H
ATOM    263  CB  TYR A  37       0.848  -4.113  32.766  1.00 85.67           C
ATOM    264 1HB  TYR A  37       0.049  -3.790  33.433  1.00 85.67           H
ATOM    265 2HB  TYR A  37       1.506  -4.760  33.346  1.00 85.67           H
ATOM    266  CG  TYR A  37       1.639  -2.885  32.308  1.00 85.67           C
ATOM    267  CD1 TYR A  37       3.011  -2.956  32.182  1.00 85.67           C
ATOM    268  HD1 TYR A  37       3.532  -3.886  32.408  1.00 85.67           H
ATOM    269  CD2 TYR A  37       0.979  -1.708  32.021  1.00 85.67           C
ATOM    270  HD2 TYR A  37      -0.105  -1.652  32.121  1.00 85.67           H
ATOM    271  CE1 TYR A  37       3.755  -1.800  31.751  1.00 85.67           C
ATOM    272  HE1 TYR A  37       4.839  -1.842  31.647  1.00 85.67           H
ATOM    273  CE2 TYR A  37       1.722  -0.552  31.590  1.00 85.67           C
ATOM    274  HE2 TYR A  37       1.214   0.384  31.360  1.00 85.67           H
ATOM    275  CZ  TYR A  37       3.074  -0.656  31.476  1.00 85.67           C
ATOM    276  OH  TYR A  37       3.776   0.435  31.069  1.00 85.67           O
ATOM    277  HH  TYR A  37       4.749   0.213  31.010  1.00 85.67           H
ATOM    278  HN  TYR A  37      -0.377  -6.150  33.187  1.00 85.67           H
ATOM    279  N   CYS A  38       1.254  -5.500  29.511  1.00 89.51           N
ATOM    280  CA  CYS A  38       2.192  -6.178  28.631  1.00 89.51           C
ATOM    281  C   CYS A  38       3.302  -5.192  28.262  1.00 89.51           C
ATOM    282  O   CYS A  38       3.054  -4.197  27.582  1.00 89.51           O
ATOM    283  HA  CYS A  38       2.594  -7.021  29.193  1.00 89.51           H
ATOM    284  CB  CYS A  38       1.496  -6.744  27.392  1.00 89.51           C
ATOM    285 1HB  CYS A  38       0.664  -7.382  27.691  1.00 89.51           H
ATOM    286 2HB  CYS A  38       1.078  -5.933  26.796  1.00 89.51           H
ATOM    287  SG  CYS A  38       2.689  -7.704  26.389  1.00 89.51           S
ATOM    288  HN  CYS A  38       0.541  -4.977  29.045  1.00 89.51           H
ATOM    289  N   GLU A  39       4.504  -5.503  28.726  1.00 81.78           N
ATOM    290  CA  GLU A  39       5.686  -4.783  28.284  1.00 81.78           C
ATOM    291  C   GLU A  39       6.218  -5.385  26.981  1.00 81.78           C
ATOM    292  O   GLU A  39       6.495  -6.581  26.914  1.00 81.78           O
ATOM    293  HA  GLU A  39       5.354  -3.760  28.110  1.00 81.78           H
ATOM    294  CB  GLU A  39       6.765  -4.783  29.368  1.00 81.78           C
ATOM    295 1HB  GLU A  39       7.017  -5.809  29.636  1.00 81.78           H
ATOM    296 2HB  GLU A  39       7.624  -4.202  29.032  1.00 81.78           H
ATOM    297  CG  GLU A  39       6.261  -4.105  30.644  1.00 81.78           C
ATOM    298 1HG  GLU A  39       5.830  -3.134  30.399  1.00 81.78           H
ATOM    299 2HG  GLU A  39       5.465  -4.704  31.087  1.00 81.78           H
ATOM    300  CD  GLU A  39       7.395  -3.926  31.655  1.00 81.78           C
ATOM    301  OE1 GLU A  39       7.146  -3.241  32.671  1.00 81.78           O
ATOM    302  OE2 GLU A  39       8.485  -4.477  31.389  1.00 81.78           O
ATOM    303  HN  GLU A  39       4.676  -6.230  29.391  1.00 81.78           H
ATOM    304  N   LYS A  40       6.344  -4.528  25.979  1.00 88.26           N
ATOM    305  CA  LYS A  40       6.670  -4.986  24.639  1.00 88.26           C
ATOM    306  C   LYS A  40       8.098  -4.562  24.293  1.00 88.26           C
ATOM    307  O   LYS A  40       8.400  -4.271  23.136  1.00 88.26           O
ATOM    308  HA  LYS A  40       6.625  -6.075  24.646  1.00 88.26           H
ATOM    309  CB  LYS A  40       5.623  -4.496  23.637  1.00 88.26           C
ATOM    310 1HB  LYS A  40       5.531  -3.412  23.701  1.00 88.26           H
ATOM    311 2HB  LYS A  40       5.949  -4.728  22.623  1.00 88.26           H
ATOM    312  CG  LYS A  40       4.263  -5.146  23.902  1.00 88.26           C
ATOM    313 1HG  LYS A  40       4.372  -6.230  23.925  1.00 88.26           H
ATOM    314 2HG  LYS A  40       3.896  -4.842  24.883  1.00 88.26           H
ATOM    315  CD  LYS A  40       3.248  -4.752  22.827  1.00 88.26           C
ATOM    316 1HD  LYS A  40       3.109  -3.671  22.832  1.00 88.26           H
ATOM    317 2HD  LYS A  40       3.633  -5.020  21.843  1.00 88.26           H
ATOM    318  CE  LYS A  40       1.904  -5.445  23.062  1.00 88.26           C
ATOM    319 1HE  LYS A  40       2.040  -6.527  23.052  1.00 88.26           H
ATOM    320 2HE  LYS A  40       1.519  -5.182  24.047  1.00 88.26           H
ATOM    321  NZ  LYS A  40       0.929  -5.052  22.020  1.00 88.26           N
ATOM    322 1HZ  LYS A  40       0.119  -5.659  22.069  1.00 88.26           H
ATOM    323 2HZ  LYS A  40       0.641  -4.091  22.173  1.00 88.26           H
ATOM    324 3HZ  LYS A  40       1.360  -5.134  21.106  1.00 88.26           H
ATOM    325  HN  LYS A  40       6.229  -3.539  26.071  1.00 88.26           H
ATOM    326  N   ASN A  41       8.940  -4.541  25.316  1.00 82.30           N
ATOM    327  CA  ASN A  41      10.322  -4.130  25.140  1.00 82.30           C
ATOM    328  C   ASN A  41      10.982  -5.016  24.080  1.00 82.30           C
ATOM    329  O   ASN A  41      11.742  -4.529  23.245  1.00 82.30           O
ATOM    330  HA  ASN A  41      10.274  -3.084  24.837  1.00 82.30           H
ATOM    331  CB  ASN A  41      11.112  -4.282  26.441  1.00 82.30           C
ATOM    332 1HB  ASN A  41      10.976  -5.288  26.838  1.00 82.30           H
ATOM    333 2HB  ASN A  41      12.177  -4.160  26.241  1.00 82.30           H
ATOM    334  CG  ASN A  41      10.662  -3.252  27.479  1.00 82.30           C
ATOM    335  OD1 ASN A  41      10.243  -2.152  27.159  1.00 82.30           O
ATOM    336  ND2 ASN A  41      10.772  -3.669  28.737  1.00 82.30           N
ATOM    337 1HD2 ASN A  41      11.124  -4.584  28.932  1.00 82.30           H
ATOM    338 2HD2 ASN A  41      10.503  -3.066  29.489  1.00 82.30           H
ATOM    339  HN  ASN A  41       8.691  -4.797  26.250  1.00 82.30           H
ATOM    340  N   ASN A  42      10.666  -6.301  24.149  1.00 83.90           N
ATOM    341  CA  ASN A  42      11.276  -7.270  23.255  1.00 83.90           C
ATOM    342  C   ASN A  42      10.865  -6.959  21.815  1.00 83.90           C
ATOM    343  O   ASN A  42      11.660  -7.122  20.890  1.00 83.90           O
ATOM    344  HA  ASN A  42      12.350  -7.169  23.414  1.00 83.90           H
ATOM    345  CB  ASN A  42      10.811  -8.690  23.583  1.00 83.90           C
ATOM    346 1HB  ASN A  42       9.722  -8.734  23.566  1.00 83.90           H
ATOM    347 2HB  ASN A  42      11.170  -9.380  22.819  1.00 83.90           H
ATOM    348  CG  ASN A  42      11.323  -9.132  24.956  1.00 83.90           C
ATOM    349  OD1 ASN A  42      12.162  -8.493  25.569  1.00 83.90           O
ATOM    350  ND2 ASN A  42      10.773 -10.258  25.402  1.00 83.90           N
ATOM    351 1HD2 ASN A  42      10.090 -10.734  24.848  1.00 83.90           H
ATOM    352 2HD2 ASN A  42      11.043 -10.628  26.291  1.00 83.90           H
ATOM    353  HN  ASN A  42      10.008  -6.681  24.799  1.00 83.90           H
ATOM    354  N   VAL A  43       9.625  -6.516  21.670  1.00 91.28           N
ATOM    355  CA  VAL A  43       9.084  -6.223  20.353  1.00 91.28           C
ATOM    356  C   VAL A  43       9.825  -5.025  19.757  1.00 91.28           C
ATOM    357  O   VAL A  43      10.178  -5.032  18.579  1.00 91.28           O
ATOM    358  HA  VAL A  43       9.262  -7.095  19.723  1.00 91.28           H
ATOM    359  CB  VAL A  43       7.572  -6.006  20.445  1.00 91.28           C
ATOM    360  HB  VAL A  43       7.398  -5.098  21.022  1.00 91.28           H
ATOM    361  CG1 VAL A  43       6.962  -5.805  19.057  1.00 91.28           C
ATOM    362 1HG1 VAL A  43       7.413  -4.931  18.585  1.00 91.28           H
ATOM    363 2HG1 VAL A  43       7.152  -6.686  18.445  1.00 91.28           H
ATOM    364 3HG1 VAL A  43       5.887  -5.653  19.151  1.00 91.28           H
ATOM    365  CG2 VAL A  43       6.895  -7.166  21.178  1.00 91.28           C
ATOM    366 1HG2 VAL A  43       7.083  -8.095  20.640  1.00 91.28           H
ATOM    367 2HG2 VAL A  43       7.299  -7.243  22.188  1.00 91.28           H
ATOM    368 3HG2 VAL A  43       5.822  -6.986  21.230  1.00 91.28           H
ATOM    369  HN  VAL A  43       8.995  -6.358  22.430  1.00 91.28           H
ATOM    370  N   ARG A  44      10.039  -4.024  20.599  1.00 86.19           N
ATOM    371  CA  ARG A  44      10.708  -2.810  20.163  1.00 86.19           C
ATOM    372  C   ARG A  44      12.158  -3.111  19.779  1.00 86.19           C
ATOM    373  O   ARG A  44      12.687  -2.530  18.833  1.00 86.19           O
ATOM    374  HA  ARG A  44      10.136  -2.471  19.299  1.00 86.19           H
ATOM    375  CB  ARG A  44      10.689  -1.746  21.262  1.00 86.19           C
ATOM    376 1HB  ARG A  44      11.096  -2.162  22.183  1.00 86.19           H
ATOM    377 2HB  ARG A  44      11.332  -0.912  20.978  1.00 86.19           H
ATOM    378  CG  ARG A  44       9.267  -1.238  21.510  1.00 86.19           C
ATOM    379 1HG  ARG A  44       8.784  -1.019  20.558  1.00 86.19           H
ATOM    380 2HG  ARG A  44       8.678  -2.018  21.993  1.00 86.19           H
ATOM    381  CD  ARG A  44       9.277   0.017  22.385  1.00 86.19           C
ATOM    382 1HD  ARG A  44       9.996   0.737  21.993  1.00 86.19           H
ATOM    383 2HD  ARG A  44       8.299   0.497  22.358  1.00 86.19           H
ATOM    384  NE  ARG A  44       9.627  -0.340  23.778  1.00 86.19           N
ATOM    385  HE  ARG A  44      10.594  -0.452  24.004  1.00 86.19           H
ATOM    386  CZ  ARG A  44       8.728  -0.522  24.755  1.00 86.19           C
ATOM    387  NH1 ARG A  44       7.418  -0.384  24.508  1.00 86.19           N
ATOM    388 1HH1 ARG A  44       7.105  -0.143  23.589  1.00 86.19           H
ATOM    389 2HH1 ARG A  44       6.754  -0.521  25.243  1.00 86.19           H
ATOM    390  NH2 ARG A  44       9.159  -0.843  25.982  1.00 86.19           N
ATOM    391 1HH2 ARG A  44       8.501  -0.982  26.722  1.00 86.19           H
ATOM    392 2HH2 ARG A  44      10.138  -0.944  26.158  1.00 86.19           H
ATOM    393  HN  ARG A  44       9.764  -4.033  21.560  1.00 86.19           H
ATOM    394  N   GLN A  45      12.760  -4.019  20.534  1.00 83.08           N
ATOM    395  CA  GLN A  45      14.146  -4.385  20.302  1.00 83.08           C
ATOM    396  C   GLN A  45      14.290  -5.093  18.953  1.00 83.08           C
ATOM    397  O   GLN A  45      15.234  -4.833  18.209  1.00 83.08           O
ATOM    398  HA  GLN A  45      14.696  -3.444  20.286  1.00 83.08           H
ATOM    399  CB  GLN A  45      14.681  -5.258  21.439  1.00 83.08           C
ATOM    400 1HB  GLN A  45      14.450  -4.794  22.398  1.00 83.08           H
ATOM    401 2HB  GLN A  45      14.180  -6.226  21.425  1.00 83.08           H
ATOM    402  CG  GLN A  45      16.192  -5.458  21.313  1.00 83.08           C
ATOM    403 1HG  GLN A  45      16.419  -5.961  20.373  1.00 83.08           H
ATOM    404 2HG  GLN A  45      16.690  -4.488  21.284  1.00 83.08           H
ATOM    405  CD  GLN A  45      16.736  -6.282  22.482  1.00 83.08           C
ATOM    406  OE1 GLN A  45      15.999  -6.866  23.259  1.00 83.08           O
ATOM    407  NE2 GLN A  45      18.063  -6.295  22.564  1.00 83.08           N
ATOM    408 1HE2 GLN A  45      18.610  -5.793  21.893  1.00 83.08           H
ATOM    409 2HE2 GLN A  45      18.514  -6.807  23.295  1.00 83.08           H
ATOM    410  HN  GLN A  45      12.316  -4.500  21.290  1.00 83.08           H
ATOM    411  N   PHE A  46      13.339  -5.974  18.679  1.00 92.62           N
ATOM    412  CA  PHE A  46      13.316  -6.679  17.409  1.00 92.62           C
ATOM    413  C   PHE A  46      13.196  -5.700  16.240  1.00 92.62           C
ATOM    414  O   PHE A  46      13.946  -5.792  15.269  1.00 92.62           O
ATOM    415  HA  PHE A  46      14.254  -7.228  17.326  1.00 92.62           H
ATOM    416  CB  PHE A  46      12.085  -7.589  17.425  1.00 92.62           C
ATOM    417 1HB  PHE A  46      12.217  -8.348  18.195  1.00 92.62           H
ATOM    418 2HB  PHE A  46      11.213  -6.998  17.705  1.00 92.62           H
ATOM    419  CG  PHE A  46      11.806  -8.281  16.089  1.00 92.62           C
ATOM    420  CD1 PHE A  46      10.855  -7.785  15.252  1.00 92.62           C
ATOM    421  HD1 PHE A  46      10.292  -6.895  15.533  1.00 92.62           H
ATOM    422  CD2 PHE A  46      12.508  -9.391  15.739  1.00 92.62           C
ATOM    423  HD2 PHE A  46      13.270  -9.789  16.409  1.00 92.62           H
ATOM    424  CE1 PHE A  46      10.596  -8.427  14.013  1.00 92.62           C
ATOM    425  HE1 PHE A  46       9.834  -8.030  13.342  1.00 92.62           H
ATOM    426  CE2 PHE A  46      12.248 -10.034  14.499  1.00 92.62           C
ATOM    427  HE2 PHE A  46      12.811 -10.924  14.218  1.00 92.62           H
ATOM    428  CZ  PHE A  46      11.298  -9.538  13.662  1.00 92.62           C
ATOM    429  HZ  PHE A  46      11.099 -10.031  12.711  1.00 92.62           H
ATOM    430  HN  PHE A  46      12.596  -6.208  19.306  1.00 92.62           H
ATOM    431  N   ALA A  47      12.248  -4.784  16.371  1.00 93.22           N
ATOM    432  CA  ALA A  47      11.965  -3.840  15.303  1.00 93.22           C
ATOM    433  C   ALA A  47      13.216  -3.006  15.021  1.00 93.22           C
ATOM    434  O   ALA A  47      13.518  -2.703  13.868  1.00 93.22           O
ATOM    435  HA  ALA A  47      11.713  -4.414  14.411  1.00 93.22           H
ATOM    436  CB  ALA A  47      10.763  -2.977  15.689  1.00 93.22           C
ATOM    437 1HB  ALA A  47       9.894  -3.615  15.850  1.00 93.22           H
ATOM    438 2HB  ALA A  47      10.987  -2.431  16.606  1.00 93.22           H
ATOM    439 3HB  ALA A  47      10.551  -2.269  14.888  1.00 93.22           H
ATOM    440  HN  ALA A  47      11.679  -4.681  17.188  1.00 93.22           H
ATOM    441  N   SER A  48      13.910  -2.658  16.095  1.00 91.48           N
ATOM    442  CA  SER A  48      15.016  -1.720  15.999  1.00 91.48           C
ATOM    443  C   SER A  48      16.151  -2.331  15.174  1.00 91.48           C
ATOM    444  O   SER A  48      16.968  -1.609  14.604  1.00 91.48           O
ATOM    445  HA  SER A  48      14.608  -0.843  15.497  1.00 91.48           H
ATOM    446  CB  SER A  48      15.524  -1.323  17.387  1.00 91.48           C
ATOM    447 1HB  SER A  48      16.202  -0.475  17.296  1.00 91.48           H
ATOM    448 2HB  SER A  48      14.684  -0.995  18.000  1.00 91.48           H
ATOM    449  OG  SER A  48      16.194  -2.398  18.038  1.00 91.48           O
ATOM    450  HG  SER A  48      15.682  -3.248  17.911  1.00 91.48           H
ATOM    451  HN  SER A  48      13.729  -3.004  17.015  1.00 91.48           H
ATOM    452  N   HIS A  49      16.165  -3.656  15.136  1.00 87.40           N
ATOM    453  CA  HIS A  49      17.232  -4.374  14.460  1.00 87.40           C
ATOM    454  C   HIS A  49      16.771  -4.778  13.058  1.00 87.40           C
ATOM    455  O   HIS A  49      17.532  -4.677  12.097  1.00 87.40           O
ATOM    456  HA  HIS A  49      18.069  -3.681  14.372  1.00 87.40           H
ATOM    457  CB  HIS A  49      17.700  -5.566  15.297  1.00 87.40           C
ATOM    458 1HB  HIS A  49      16.833  -6.169  15.569  1.00 87.40           H
ATOM    459 2HB  HIS A  49      18.346  -6.195  14.685  1.00 87.40           H
ATOM    460  CG  HIS A  49      18.441  -5.181  16.555  1.00 87.40           C
ATOM    461  ND1 HIS A  49      17.797  -4.885  17.744  1.00 87.40           N
ATOM    462  HD1 HIS A  49      16.808  -4.895  17.892  1.00 87.40           H
ATOM    463  CD2 HIS A  49      19.776  -5.046  16.797  1.00 87.40           C
ATOM    464  HD2 HIS A  49      20.574  -5.206  16.072  1.00 87.40           H
ATOM    465  CE1 HIS A  49      18.713  -4.587  18.653  1.00 87.40           C
ATOM    466  HE1 HIS A  49      18.521  -4.310  19.690  1.00 87.40           H
ATOM    467  NE2 HIS A  49      19.939  -4.687  18.064  1.00 87.40           N
ATOM    468  HN  HIS A  49      15.466  -4.235  15.556  1.00 87.40           H
ATOM    469  N   PHE A  50      15.526  -5.227  12.986  1.00 86.19           N
ATOM    470  CA  PHE A  50      15.055  -5.940  11.811  1.00 86.19           C
ATOM    471  C   PHE A  50      14.523  -4.968  10.756  1.00 86.19           C
ATOM    472  O   PHE A  50      14.799  -5.124   9.568  1.00 86.19           O
ATOM    473  HA  PHE A  50      15.905  -6.487  11.402  1.00 86.19           H
ATOM    474  CB  PHE A  50      13.915  -6.852  12.268  1.00 86.19           C
ATOM    475 1HB  PHE A  50      14.272  -7.482  13.083  1.00 86.19           H
ATOM    476 2HB  PHE A  50      13.110  -6.237  12.670  1.00 86.19           H
ATOM    477  CG  PHE A  50      13.351  -7.746  11.162  1.00 86.19           C
ATOM    478  CD1 PHE A  50      12.145  -7.457  10.603  1.00 86.19           C
ATOM    479  HD1 PHE A  50      11.581  -6.589  10.944  1.00 86.19           H
ATOM    480  CD2 PHE A  50      14.055  -8.829  10.737  1.00 86.19           C
ATOM    481  HD2 PHE A  50      15.022  -9.060  11.185  1.00 86.19           H
ATOM    482  CE1 PHE A  50      11.621  -8.286   9.576  1.00 86.19           C
ATOM    483  HE1 PHE A  50      10.655  -8.055   9.129  1.00 86.19           H
ATOM    484  CE2 PHE A  50      13.532  -9.658   9.710  1.00 86.19           C
ATOM    485  HE2 PHE A  50      14.096 -10.526   9.370  1.00 86.19           H
ATOM    486  CZ  PHE A  50      12.326  -9.369   9.152  1.00 86.19           C
ATOM    487  HZ  PHE A  50      11.924 -10.006   8.363  1.00 86.19           H
ATOM    488  HN  PHE A  50      14.847  -5.111  13.710  1.00 86.19           H
ATOM    489  N   LEU A  51      13.770  -3.986  11.229  1.00 94.14           N
ATOM    490  CA  LEU A  51      12.944  -3.183  10.344  1.00 94.14           C
ATOM    491  C   LEU A  51      13.835  -2.225   9.551  1.00 94.14           C
ATOM    492  O   LEU A  51      13.722  -2.134   8.329  1.00 94.14           O
ATOM    493  HA  LEU A  51      12.459  -3.864   9.643  1.00 94.14           H
ATOM    494  CB  LEU A  51      11.836  -2.482  11.133  1.00 94.14           C
ATOM    495 1HB  LEU A  51      12.300  -1.872  11.908  1.00 94.14           H
ATOM    496 2HB  LEU A  51      11.314  -1.802  10.461  1.00 94.14           H
ATOM    497  CG  LEU A  51      10.803  -3.396  11.794  1.00 94.14           C
ATOM    498  HG  LEU A  51      11.311  -3.999  12.546  1.00 94.14           H
ATOM    499  CD1 LEU A  51       9.732  -2.578  12.520  1.00 94.14           C
ATOM    500 1HD1 LEU A  51      10.202  -1.967  13.290  1.00 94.14           H
ATOM    501 2HD1 LEU A  51       9.222  -1.933  11.805  1.00 94.14           H
ATOM    502 3HD1 LEU A  51       9.010  -3.252  12.981  1.00 94.14           H
ATOM    503  CD2 LEU A  51      10.194  -4.362  10.776  1.00 94.14           C
ATOM    504 1HD2 LEU A  51       9.703  -3.794   9.985  1.00 94.14           H
ATOM    505 2HD2 LEU A  51      10.982  -4.980  10.345  1.00 94.14           H
ATOM    506 3HD2 LEU A  51       9.462  -5.000  11.272  1.00 94.14           H
ATOM    507  HN  LEU A  51      13.719  -3.736  12.196  1.00 94.14           H
ATOM    508  N   PRO A  52      14.733  -1.496  10.227  1.00 95.82           N
ATOM    509  CA  PRO A  52      15.448  -0.392   9.582  1.00 95.82           C
ATOM    510  C   PRO A  52      16.129  -0.822   8.293  1.00 95.82           C
ATOM    511  O   PRO A  52      15.940  -0.198   7.250  1.00 95.82           O
ATOM    512  HA  PRO A  52      14.747   0.388   9.288  1.00 95.82           H
ATOM    513  CB  PRO A  52      16.462   0.050  10.640  1.00 95.82           C
ATOM    514 1HB  PRO A  52      17.416  -0.464  10.521  1.00 95.82           H
ATOM    515 2HB  PRO A  52      16.667   1.119  10.577  1.00 95.82           H
ATOM    516  CG  PRO A  52      15.784  -0.318  11.954  1.00 95.82           C
ATOM    517 1HG  PRO A  52      16.501  -0.395  12.772  1.00 95.82           H
ATOM    518 2HG  PRO A  52      15.054   0.433  12.257  1.00 95.82           H
ATOM    519  CD  PRO A  52      15.132  -1.654  11.638  1.00 95.82           C
ATOM    520 1HD  PRO A  52      15.826  -2.484  11.766  1.00 95.82           H
ATOM    521 2HD  PRO A  52      14.279  -1.852  12.287  1.00 95.82           H
ATOM    522  N   PRO A  53      16.935  -1.892   8.333  1.00 96.11           N
ATOM    523  CA  PRO A  53      17.642  -2.349   7.135  1.00 96.11           C
ATOM    524  C   PRO A  53      16.705  -2.563   5.958  1.00 96.11           C
ATOM    525  O   PRO A  53      17.018  -2.178   4.832  1.00 96.11           O
ATOM    526  HA  PRO A  53      18.348  -1.588   6.803  1.00 96.11           H
ATOM    527  CB  PRO A  53      18.301  -3.657   7.580  1.00 96.11           C
ATOM    528 1HB  PRO A  53      17.665  -4.517   7.373  1.00 96.11           H
ATOM    529 2HB  PRO A  53      19.245  -3.827   7.062  1.00 96.11           H
ATOM    530  CG  PRO A  53      18.508  -3.456   9.077  1.00 96.11           C
ATOM    531 1HG  PRO A  53      18.637  -4.405   9.598  1.00 96.11           H
ATOM    532 2HG  PRO A  53      19.401  -2.867   9.286  1.00 96.11           H
ATOM    533  CD  PRO A  53      17.237  -2.738   9.502  1.00 96.11           C
ATOM    534 1HD  PRO A  53      16.428  -3.438   9.710  1.00 96.11           H
ATOM    535 2HD  PRO A  53      17.388  -2.151  10.408  1.00 96.11           H
ATOM    536  N   LEU A  54      15.568  -3.177   6.252  1.00 94.34           N
ATOM    537  CA  LEU A  54      14.640  -3.574   5.206  1.00 94.34           C
ATOM    538  C   LEU A  54      14.009  -2.325   4.588  1.00 94.34           C
ATOM    539  O   LEU A  54      13.859  -2.240   3.370  1.00 94.34           O
ATOM    540  HA  LEU A  54      15.216  -4.088   4.436  1.00 94.34           H
ATOM    541  CB  LEU A  54      13.618  -4.575   5.749  1.00 94.34           C
ATOM    542 1HB  LEU A  54      13.120  -4.126   6.609  1.00 94.34           H
ATOM    543 2HB  LEU A  54      12.855  -4.735   4.987  1.00 94.34           H
ATOM    544  CG  LEU A  54      14.172  -5.938   6.171  1.00 94.34           C
ATOM    545  HG  LEU A  54      14.920  -5.777   6.947  1.00 94.34           H
ATOM    546  CD1 LEU A  54      13.072  -6.813   6.776  1.00 94.34           C
ATOM    547 1HD1 LEU A  54      12.656  -6.318   7.654  1.00 94.34           H
ATOM    548 2HD1 LEU A  54      12.284  -6.968   6.039  1.00 94.34           H
ATOM    549 3HD1 LEU A  54      13.493  -7.775   7.067  1.00 94.34           H
ATOM    550  CD2 LEU A  54      14.875  -6.629   5.001  1.00 94.34           C
ATOM    551 1HD2 LEU A  54      14.166  -6.776   4.186  1.00 94.34           H
ATOM    552 2HD2 LEU A  54      15.701  -6.008   4.656  1.00 94.34           H
ATOM    553 3HD2 LEU A  54      15.259  -7.595   5.328  1.00 94.34           H
ATOM    554  HN  LEU A  54      15.278  -3.402   7.182  1.00 94.34           H
ATOM    555  N   TYR A  55      13.657  -1.388   5.455  1.00 94.71           N
ATOM    556  CA  TYR A  55      12.999  -0.170   5.014  1.00 94.71           C
ATOM    557  C   TYR A  55      13.921   0.659   4.117  1.00 94.71           C
ATOM    558  O   TYR A  55      13.467   1.277   3.156  1.00 94.71           O
ATOM    559  HA  TYR A  55      12.112  -0.453   4.448  1.00 94.71           H
ATOM    560  CB  TYR A  55      12.692   0.627   6.284  1.00 94.71           C
ATOM    561 1HB  TYR A  55      13.559   0.589   6.943  1.00 94.71           H
ATOM    562 2HB  TYR A  55      12.540   1.673   6.017  1.00 94.71           H
ATOM    563  CG  TYR A  55      11.465   0.128   7.050  1.00 94.71           C
ATOM    564  CD1 TYR A  55      10.829  -1.031   6.654  1.00 94.71           C
ATOM    565  HD1 TYR A  55      11.200  -1.590   5.795  1.00 94.71           H
ATOM    566  CD2 TYR A  55      10.996   0.836   8.138  1.00 94.71           C
ATOM    567  HD2 TYR A  55      11.498   1.751   8.450  1.00 94.71           H
ATOM    568  CE1 TYR A  55       9.674  -1.501   7.376  1.00 94.71           C
ATOM    569  HE1 TYR A  55       9.162  -2.414   7.073  1.00 94.71           H
ATOM    570  CE2 TYR A  55       9.841   0.366   8.859  1.00 94.71           C
ATOM    571  HE2 TYR A  55       9.460   0.916   9.719  1.00 94.71           H
ATOM    572  CZ  TYR A  55       9.238  -0.779   8.442  1.00 94.71           C
ATOM    573  OH  TYR A  55       8.147  -1.223   9.124  1.00 94.71           O
ATOM    574  HH  TYR A  55       7.769  -2.032   8.674  1.00 94.71           H
ATOM    575  HN  TYR A  55      13.815  -1.450   6.441  1.00 94.71           H
ATOM    576  N   TRP A  56      15.200   0.644   4.464  1.00 93.09           N
ATOM    577  CA  TRP A  56      16.199   1.333   3.665  1.00 93.09           C
ATOM    578  C   TRP A  56      16.297   0.622   2.314  1.00 93.09           C
ATOM    579  O   TRP A  56      16.386   1.270   1.273  1.00 93.09           O
ATOM    580  HA  TRP A  56      15.862   2.360   3.522  1.00 93.09           H
ATOM    581  CB  TRP A  56      17.538   1.403   4.403  1.00 93.09           C
ATOM    582 1HB  TRP A  56      17.688   0.472   4.950  1.00 93.09           H
ATOM    583 2HB  TRP A  56      18.342   1.475   3.670  1.00 93.09           H
ATOM    584  CG  TRP A  56      17.650   2.576   5.379  1.00 93.09           C
ATOM    585  CD1 TRP A  56      17.781   2.530   6.712  1.00 93.09           C
ATOM    586  HD1 TRP A  56      17.826   1.609   7.293  1.00 93.09           H
ATOM    587  CD2 TRP A  56      17.637   3.979   5.042  1.00 93.09           C
ATOM    588  NE1 TRP A  56      17.852   3.796   7.257  1.00 93.09           N
ATOM    589  HE1 TRP A  56      17.951   4.018   8.227  1.00 93.09           H
ATOM    590  CE2 TRP A  56      17.762   4.705   6.209  1.00 93.09           C
ATOM    591  CE3 TRP A  56      17.522   4.614   3.793  1.00 93.09           C
ATOM    592  HE3 TRP A  56      17.423   4.063   2.858  1.00 93.09           H
ATOM    593  CZ2 TRP A  56      17.784   6.104   6.242  1.00 93.09           C
ATOM    594  HZ2 TRP A  56      17.884   6.655   7.178  1.00 93.09           H
ATOM    595  CZ3 TRP A  56      17.547   6.012   3.843  1.00 93.09           C
ATOM    596  HZ3 TRP A  56      17.461   6.555   2.902  1.00 93.09           H
ATOM    597  CH2 TRP A  56      17.672   6.758   5.010  1.00 93.09           C
ATOM    598  HH2 TRP A  56      17.682   7.847   4.965  1.00 93.09           H
ATOM    599  HN  TRP A  56      15.555   0.175   5.272  1.00 93.09           H
ATOM    600  N   LEU A  57      16.278  -0.702   2.376  1.00 93.43           N
ATOM    601  CA  LEU A  57      16.375  -1.508   1.171  1.00 93.43           C
ATOM    602  C   LEU A  57      15.177  -1.212   0.266  1.00 93.43           C
ATOM    603  O   LEU A  57      15.344  -0.941  -0.922  1.00 93.43           O
ATOM    604  HA  LEU A  57      17.284  -1.208   0.649  1.00 93.43           H
ATOM    605  CB  LEU A  57      16.525  -2.988   1.528  1.00 93.43           C
ATOM    606 1HB  LEU A  57      17.409  -3.103   2.155  1.00 93.43           H
ATOM    607 2HB  LEU A  57      15.666  -3.285   2.130  1.00 93.43           H
ATOM    608  CG  LEU A  57      16.643  -3.954   0.347  1.00 93.43           C
ATOM    609  HG  LEU A  57      15.793  -3.789  -0.315  1.00 93.43           H
ATOM    610  CD1 LEU A  57      17.910  -3.677  -0.464  1.00 93.43           C
ATOM    611 1HD1 LEU A  57      17.879  -2.657  -0.849  1.00 93.43           H
ATOM    612 2HD1 LEU A  57      18.784  -3.798   0.175  1.00 93.43           H
ATOM    613 3HD1 LEU A  57      17.969  -4.377  -1.297  1.00 93.43           H
ATOM    614  CD2 LEU A  57      16.571  -5.408   0.819  1.00 93.43           C
ATOM    615 1HD2 LEU A  57      17.387  -5.605   1.514  1.00 93.43           H
ATOM    616 2HD2 LEU A  57      15.618  -5.582   1.319  1.00 93.43           H
ATOM    617 3HD2 LEU A  57      16.658  -6.074  -0.040  1.00 93.43           H
ATOM    618  HN  LEU A  57      16.198  -1.221   3.227  1.00 93.43           H
ATOM    619  N   VAL A  58      13.996  -1.274   0.864  1.00 95.38           N
ATOM    620  CA  VAL A  58      12.767  -1.071   0.115  1.00 95.38           C
ATOM    621  C   VAL A  58      12.789   0.318  -0.527  1.00 95.38           C
ATOM    622  O   VAL A  58      12.448   0.470  -1.698  1.00 95.38           O
ATOM    623  HA  VAL A  58      12.735  -1.821  -0.675  1.00 95.38           H
ATOM    624  CB  VAL A  58      11.557  -1.289   1.025  1.00 95.38           C
ATOM    625  HB  VAL A  58      11.681  -0.658   1.905  1.00 95.38           H
ATOM    626  CG1 VAL A  58      10.262  -0.871   0.326  1.00 95.38           C
ATOM    627 1HG1 VAL A  58      10.316   0.185   0.063  1.00 95.38           H
ATOM    628 2HG1 VAL A  58      10.130  -1.465  -0.579  1.00 95.38           H
ATOM    629 3HG1 VAL A  58       9.418  -1.037   0.995  1.00 95.38           H
ATOM    630  CG2 VAL A  58      11.481  -2.743   1.497  1.00 95.38           C
ATOM    631 1HG2 VAL A  58      11.391  -3.401   0.633  1.00 95.38           H
ATOM    632 2HG2 VAL A  58      12.386  -2.993   2.052  1.00 95.38           H
ATOM    633 3HG2 VAL A  58      10.612  -2.871   2.142  1.00 95.38           H
ATOM    634  HN  VAL A  58      13.871  -1.458   1.838  1.00 95.38           H
ATOM    635  N   PHE A  59      13.195   1.296   0.270  1.00 96.04           N
ATOM    636  CA  PHE A  59      13.215   2.675  -0.189  1.00 96.04           C
ATOM    637  C   PHE A  59      14.096   2.828  -1.430  1.00 96.04           C
ATOM    638  O   PHE A  59      13.665   3.387  -2.437  1.00 96.04           O
ATOM    639  HA  PHE A  59      12.189   2.947  -0.438  1.00 96.04           H
ATOM    640  CB  PHE A  59      13.802   3.515   0.947  1.00 96.04           C
ATOM    641 1HB  PHE A  59      13.124   3.482   1.799  1.00 96.04           H
ATOM    642 2HB  PHE A  59      14.742   3.066   1.269  1.00 96.04           H
ATOM    643  CG  PHE A  59      14.055   4.977   0.572  1.00 96.04           C
ATOM    644  CD1 PHE A  59      15.329   5.434   0.439  1.00 96.04           C
ATOM    645  HD1 PHE A  59      16.170   4.759   0.598  1.00 96.04           H
ATOM    646  CD2 PHE A  59      13.006   5.819   0.373  1.00 96.04           C
ATOM    647  HD2 PHE A  59      11.985   5.453   0.481  1.00 96.04           H
ATOM    648  CE1 PHE A  59      15.564   6.791   0.091  1.00 96.04           C
ATOM    649  HE1 PHE A  59      16.585   7.157  -0.016  1.00 96.04           H
ATOM    650  CE2 PHE A  59      13.241   7.176   0.026  1.00 96.04           C
ATOM    651  HE2 PHE A  59      12.400   7.851  -0.134  1.00 96.04           H
ATOM    652  CZ  PHE A  59      14.515   7.633  -0.108  1.00 96.04           C
ATOM    653  HZ  PHE A  59      14.695   8.674  -0.375  1.00 96.04           H
ATOM    654  HN  PHE A  59      13.506   1.159   1.210  1.00 96.04           H
ATOM    655  N   ILE A  60      15.315   2.321  -1.316  1.00 93.89           N
ATOM    656  CA  ILE A  60      16.314   2.535  -2.350  1.00 93.89           C
ATOM    657  C   ILE A  60      15.820   1.925  -3.664  1.00 93.89           C
ATOM    658  O   ILE A  60      15.801   2.596  -4.695  1.00 93.89           O
ATOM    659  HA  ILE A  60      16.417   3.611  -2.487  1.00 93.89           H
ATOM    660  CB  ILE A  60      17.675   2.002  -1.899  1.00 93.89           C
ATOM    661  HB  ILE A  60      17.536   0.992  -1.513  1.00 93.89           H
ATOM    662  CG1 ILE A  60      18.243   2.848  -0.757  1.00 93.89           C
ATOM    663 1HG1 ILE A  60      18.568   3.814  -1.143  1.00 93.89           H
ATOM    664 2HG1 ILE A  60      17.463   3.044  -0.022  1.00 93.89           H
ATOM    665  CG2 ILE A  60      18.645   1.905  -3.078  1.00 93.89           C
ATOM    666 1HG2 ILE A  60      18.236   1.229  -3.829  1.00 93.89           H
ATOM    667 2HG2 ILE A  60      18.784   2.894  -3.516  1.00 93.89           H
ATOM    668 3HG2 ILE A  60      19.604   1.524  -2.729  1.00 93.89           H
ATOM    669  CD1 ILE A  60      19.421   2.140  -0.084  1.00 93.89           C
ATOM    670 1HD1 ILE A  60      19.087   1.185   0.322  1.00 93.89           H
ATOM    671 2HD1 ILE A  60      20.209   1.967  -0.817  1.00 93.89           H
ATOM    672 3HD1 ILE A  60      19.806   2.763   0.723  1.00 93.89           H
ATOM    673  HN  ILE A  60      15.623   1.774  -0.538  1.00 93.89           H
ATOM    674  N   VAL A  61      15.432   0.661  -3.584  1.00 94.35           N
ATOM    675  CA  VAL A  61      15.072  -0.088  -4.775  1.00 94.35           C
ATOM    676  C   VAL A  61      13.815   0.523  -5.397  1.00 94.35           C
ATOM    677  O   VAL A  61      13.750   0.718  -6.610  1.00 94.35           O
ATOM    678  HA  VAL A  61      15.895   0.005  -5.484  1.00 94.35           H
ATOM    679  CB  VAL A  61      14.909  -1.570  -4.432  1.00 94.35           C
ATOM    680  HB  VAL A  61      14.157  -1.652  -3.647  1.00 94.35           H
ATOM    681  CG1 VAL A  61      14.411  -2.362  -5.643  1.00 94.35           C
ATOM    682 1HG1 VAL A  61      13.445  -1.969  -5.962  1.00 94.35           H
ATOM    683 2HG1 VAL A  61      15.128  -2.269  -6.458  1.00 94.35           H
ATOM    684 3HG1 VAL A  61      14.303  -3.412  -5.371  1.00 94.35           H
ATOM    685  CG2 VAL A  61      16.216  -2.156  -3.894  1.00 94.35           C
ATOM    686 1HG2 VAL A  61      16.996  -2.056  -4.649  1.00 94.35           H
ATOM    687 2HG2 VAL A  61      16.511  -1.619  -2.993  1.00 94.35           H
ATOM    688 3HG2 VAL A  61      16.072  -3.210  -3.658  1.00 94.35           H
ATOM    689  HN  VAL A  61      15.362   0.151  -2.726  1.00 94.35           H
ATOM    690  N   GLY A  62      12.848   0.809  -4.538  1.00 95.64           N
ATOM    691  CA  GLY A  62      11.557   1.293  -4.998  1.00 95.64           C
ATOM    692  C   GLY A  62      11.682   2.689  -5.612  1.00 95.64           C
ATOM    693  O   GLY A  62      11.079   2.973  -6.646  1.00 95.64           O
ATOM    694 1HA  GLY A  62      11.148   0.603  -5.736  1.00 95.64           H
ATOM    695 2HA  GLY A  62      10.856   1.320  -4.164  1.00 95.64           H
ATOM    696  HN  GLY A  62      12.935   0.715  -3.546  1.00 95.64           H
ATOM    697  N   ALA A  63      12.469   3.524  -4.949  1.00 95.34           N
ATOM    698  CA  ALA A  63      12.632   4.901  -5.382  1.00 95.34           C
ATOM    699  C   ALA A  63      13.249   4.922  -6.782  1.00 95.34           C
ATOM    700  O   ALA A  63      12.799   5.668  -7.651  1.00 95.34           O
ATOM    701  HA  ALA A  63      11.642   5.355  -5.423  1.00 95.34           H
ATOM    702  CB  ALA A  63      13.481   5.660  -4.360  1.00 95.34           C
ATOM    703 1HB  ALA A  63      12.985   5.641  -3.389  1.00 95.34           H
ATOM    704 2HB  ALA A  63      14.460   5.187  -4.277  1.00 95.34           H
ATOM    705 3HB  ALA A  63      13.603   6.693  -4.684  1.00 95.34           H
ATOM    706  HN  ALA A  63      12.989   3.273  -4.132  1.00 95.34           H
ATOM    707  N   LEU A  64      14.269   4.094  -6.957  1.00 88.98           N
ATOM    708  CA  LEU A  64      14.960   4.018  -8.233  1.00 88.98           C
ATOM    709  C   LEU A  64      13.975   3.572  -9.316  1.00 88.98           C
ATOM    710  O   LEU A  64      13.904   4.178 -10.384  1.00 88.98           O
ATOM    711  HA  LEU A  64      15.309   5.022  -8.476  1.00 88.98           H
ATOM    712  CB  LEU A  64      16.196   3.123  -8.120  1.00 88.98           C
ATOM    713 1HB  LEU A  64      15.903   2.193  -7.633  1.00 88.98           H
ATOM    714 2HB  LEU A  64      16.526   2.866  -9.126  1.00 88.98           H
ATOM    715  CG  LEU A  64      17.384   3.714  -7.358  1.00 88.98           C
ATOM    716  HG  LEU A  64      17.028   4.062  -6.388  1.00 88.98           H
ATOM    717  CD1 LEU A  64      18.450   2.649  -7.094  1.00 88.98           C
ATOM    718 1HD1 LEU A  64      18.019   1.843  -6.499  1.00 88.98           H
ATOM    719 2HD1 LEU A  64      18.807   2.249  -8.043  1.00 88.98           H
ATOM    720 3HD1 LEU A  64      19.283   3.095  -6.551  1.00 88.98           H
ATOM    721  CD2 LEU A  64      17.957   4.928  -8.092  1.00 88.98           C
ATOM    722 1HD2 LEU A  64      18.292   4.628  -9.084  1.00 88.98           H
ATOM    723 2HD2 LEU A  64      17.186   5.693  -8.185  1.00 88.98           H
ATOM    724 3HD2 LEU A  64      18.800   5.328  -7.529  1.00 88.98           H
ATOM    725  HN  LEU A  64      14.622   3.485  -6.248  1.00 88.98           H
ATOM    726  N   GLY A  65      13.238   2.516  -9.002  1.00 93.07           N
ATOM    727  CA  GLY A  65      12.358   1.901  -9.981  1.00 93.07           C
ATOM    728  C   GLY A  65      11.274   2.880 -10.436  1.00 93.07           C
ATOM    729  O   GLY A  65      11.095   3.099 -11.633  1.00 93.07           O
ATOM    730 1HA  GLY A  65      12.940   1.570 -10.841  1.00 93.07           H
ATOM    731 2HA  GLY A  65      11.893   1.014  -9.550  1.00 93.07           H
ATOM    732  HN  GLY A  65      13.237   2.083  -8.101  1.00 93.07           H
ATOM    733  N   ASN A  66      10.581   3.443  -9.458  1.00 91.30           N
ATOM    734  CA  ASN A  66       9.419   4.267  -9.742  1.00 91.30           C
ATOM    735  C   ASN A  66       9.876   5.588 -10.366  1.00 91.30           C
ATOM    736  O   ASN A  66       9.186   6.149 -11.215  1.00 91.30           O
ATOM    737  HA  ASN A  66       8.807   3.675 -10.423  1.00 91.30           H
ATOM    738  CB  ASN A  66       8.646   4.591  -8.462  1.00 91.30           C
ATOM    739 1HB  ASN A  66       9.344   4.874  -7.673  1.00 91.30           H
ATOM    740 2HB  ASN A  66       7.995   5.448  -8.633  1.00 91.30           H
ATOM    741  CG  ASN A  66       7.812   3.392  -8.007  1.00 91.30           C
ATOM    742  OD1 ASN A  66       6.848   2.997  -8.642  1.00 91.30           O
ATOM    743  ND2 ASN A  66       8.235   2.838  -6.874  1.00 91.30           N
ATOM    744 1HD2 ASN A  66       9.033   3.212  -6.402  1.00 91.30           H
ATOM    745 2HD2 ASN A  66       7.754   2.047  -6.495  1.00 91.30           H
ATOM    746  HN  ASN A  66      10.801   3.343  -8.487  1.00 91.30           H
ATOM    747  N   SER A  67      11.036   6.046  -9.919  1.00 91.45           N
ATOM    748  CA  SER A  67      11.603   7.280 -10.436  1.00 91.45           C
ATOM    749  C   SER A  67      11.883   7.140 -11.933  1.00 91.45           C
ATOM    750  O   SER A  67      11.682   8.083 -12.697  1.00 91.45           O
ATOM    751  HA  SER A  67      10.844   8.042 -10.259  1.00 91.45           H
ATOM    752  CB  SER A  67      12.884   7.654  -9.688  1.00 91.45           C
ATOM    753 1HB  SER A  67      13.609   6.846  -9.786  1.00 91.45           H
ATOM    754 2HB  SER A  67      13.328   8.537 -10.148  1.00 91.45           H
ATOM    755  OG  SER A  67      12.641   7.909  -8.307  1.00 91.45           O
ATOM    756  HG  SER A  67      13.046   7.184  -7.749  1.00 91.45           H
ATOM    757  HN  SER A  67      11.586   5.589  -9.219  1.00 91.45           H
ATOM    758  N   LEU A  68      12.345   5.956 -12.309  1.00 86.26           N
ATOM    759  CA  LEU A  68      12.623   5.670 -13.706  1.00 86.26           C
ATOM    760  C   LEU A  68      11.320   5.741 -14.505  1.00 86.26           C
ATOM    761  O   LEU A  68      11.291   6.295 -15.603  1.00 86.26           O
ATOM    762  HA  LEU A  68      13.295   6.446 -14.071  1.00 86.26           H
ATOM    763  CB  LEU A  68      13.356   4.334 -13.843  1.00 86.26           C
ATOM    764 1HB  LEU A  68      12.902   3.620 -13.156  1.00 86.26           H
ATOM    765 2HB  LEU A  68      13.192   3.954 -14.852  1.00 86.26           H
ATOM    766  CG  LEU A  68      14.863   4.366 -13.579  1.00 86.26           C
ATOM    767  HG  LEU A  68      15.036   4.918 -12.655  1.00 86.26           H
ATOM    768  CD1 LEU A  68      15.413   2.954 -13.372  1.00 86.26           C
ATOM    769 1HD1 LEU A  68      14.918   2.493 -12.517  1.00 86.26           H
ATOM    770 2HD1 LEU A  68      15.228   2.357 -14.265  1.00 86.26           H
ATOM    771 3HD1 LEU A  68      16.486   3.006 -13.186  1.00 86.26           H
ATOM    772  CD2 LEU A  68      15.599   5.111 -14.695  1.00 86.26           C
ATOM    773 1HD2 LEU A  68      15.422   4.608 -15.645  1.00 86.26           H
ATOM    774 2HD2 LEU A  68      15.232   6.136 -14.751  1.00 86.26           H
ATOM    775 3HD2 LEU A  68      16.668   5.119 -14.482  1.00 86.26           H
ATOM    776  HN  LEU A  68      12.528   5.202 -11.678  1.00 86.26           H
ATOM    777  N   VAL A  69      10.274   5.173 -13.923  1.00 89.77           N
ATOM    778  CA  VAL A  69       8.984   5.121 -14.590  1.00 89.77           C
ATOM    779  C   VAL A  69       8.527   6.544 -14.918  1.00 89.77           C
ATOM    780  O   VAL A  69       8.175   6.839 -16.059  1.00 89.77           O
ATOM    781  HA  VAL A  69       9.116   4.571 -15.522  1.00 89.77           H
ATOM    782  CB  VAL A  69       7.980   4.355 -13.726  1.00 89.77           C
ATOM    783  HB  VAL A  69       7.975   4.808 -12.735  1.00 89.77           H
ATOM    784  CG1 VAL A  69       6.566   4.466 -14.300  1.00 89.77           C
ATOM    785 1HG1 VAL A  69       6.269   5.515 -14.334  1.00 89.77           H
ATOM    786 2HG1 VAL A  69       6.549   4.051 -15.308  1.00 89.77           H
ATOM    787 3HG1 VAL A  69       5.872   3.913 -13.667  1.00 89.77           H
ATOM    788  CG2 VAL A  69       8.395   2.890 -13.572  1.00 89.77           C
ATOM    789 1HG2 VAL A  69       8.441   2.420 -14.554  1.00 89.77           H
ATOM    790 2HG2 VAL A  69       9.375   2.838 -13.097  1.00 89.77           H
ATOM    791 3HG2 VAL A  69       7.664   2.369 -12.954  1.00 89.77           H
ATOM    792  HN  VAL A  69      10.298   4.754 -13.016  1.00 89.77           H
ATOM    793  N   ILE A  70       8.547   7.388 -13.897  1.00 90.01           N
ATOM    794  CA  ILE A  70       8.038   8.742 -14.036  1.00 90.01           C
ATOM    795  C   ILE A  70       8.837   9.474 -15.116  1.00 90.01           C
ATOM    796  O   ILE A  70       8.265  10.178 -15.947  1.00 90.01           O
ATOM    797  HA  ILE A  70       7.001   8.670 -14.362  1.00 90.01           H
ATOM    798  CB  ILE A  70       8.038   9.456 -12.682  1.00 90.01           C
ATOM    799  HB  ILE A  70       9.034   9.365 -12.248  1.00 90.01           H
ATOM    800  CG1 ILE A  70       7.060   8.790 -11.712  1.00 90.01           C
ATOM    801 1HG1 ILE A  70       6.036   9.024 -12.005  1.00 90.01           H
ATOM    802 2HG1 ILE A  70       7.168   7.707 -11.767  1.00 90.01           H
ATOM    803  CG2 ILE A  70       7.753  10.949 -12.850  1.00 90.01           C
ATOM    804 1HG2 ILE A  70       8.521  11.397 -13.481  1.00 90.01           H
ATOM    805 2HG2 ILE A  70       6.776  11.083 -13.315  1.00 90.01           H
ATOM    806 3HG2 ILE A  70       7.759  11.432 -11.872  1.00 90.01           H
ATOM    807  CD1 ILE A  70       7.306   9.261 -10.277  1.00 90.01           C
ATOM    808 1HD1 ILE A  70       8.322   9.003  -9.979  1.00 90.01           H
ATOM    809 2HD1 ILE A  70       7.174  10.341 -10.221  1.00 90.01           H
ATOM    810 3HD1 ILE A  70       6.597   8.773  -9.608  1.00 90.01           H
ATOM    811  HN  ILE A  70       8.901   7.160 -12.990  1.00 90.01           H
ATOM    812  N   LEU A  71      10.147   9.282 -15.070  1.00 84.46           N
ATOM    813  CA  LEU A  71      11.043  10.021 -15.945  1.00 84.46           C
ATOM    814  C   LEU A  71      10.746   9.653 -17.400  1.00 84.46           C
ATOM    815  O   LEU A  71      10.731  10.519 -18.272  1.00 84.46           O
ATOM    816  HA  LEU A  71      10.832  11.082 -15.807  1.00 84.46           H
ATOM    817  CB  LEU A  71      12.499   9.792 -15.537  1.00 84.46           C
ATOM    818 1HB  LEU A  71      12.599  10.022 -14.476  1.00 84.46           H
ATOM    819 2HB  LEU A  71      12.727   8.733 -15.656  1.00 84.46           H
ATOM    820  CG  LEU A  71      13.546  10.600 -16.306  1.00 84.46           C
ATOM    821  HG  LEU A  71      13.027  11.342 -16.912  1.00 84.46           H
ATOM    822  CD1 LEU A  71      14.463  11.362 -15.347  1.00 84.46           C
ATOM    823 1HD1 LEU A  71      13.869  12.047 -14.742  1.00 84.46           H
ATOM    824 2HD1 LEU A  71      14.977  10.655 -14.696  1.00 84.46           H
ATOM    825 3HD1 LEU A  71      15.198  11.929 -15.920  1.00 84.46           H
ATOM    826  CD2 LEU A  71      14.335   9.705 -17.264  1.00 84.46           C
ATOM    827 1HD2 LEU A  71      14.843   8.925 -16.697  1.00 84.46           H
ATOM    828 2HD2 LEU A  71      13.652   9.248 -17.979  1.00 84.46           H
ATOM    829 3HD2 LEU A  71      15.072  10.305 -17.797  1.00 84.46           H
ATOM    830  HN  LEU A  71      10.597   8.638 -14.452  1.00 84.46           H
ATOM    831  N   VAL A  72      10.518   8.366 -17.616  1.00 83.90           N
ATOM    832  CA  VAL A  72      10.315   7.858 -18.962  1.00 83.90           C
ATOM    833  C   VAL A  72       9.026   8.450 -19.537  1.00 83.90           C
ATOM    834  O   VAL A  72       9.001   8.894 -20.684  1.00 83.90           O
ATOM    835  HA  VAL A  72      11.156   8.191 -19.570  1.00 83.90           H
ATOM    836  CB  VAL A  72      10.316   6.328 -18.950  1.00 83.90           C
ATOM    837  HB  VAL A  72       9.578   5.998 -18.220  1.00 83.90           H
ATOM    838  CG1 VAL A  72       9.910   5.768 -20.315  1.00 83.90           C
ATOM    839 1HG1 VAL A  72       8.908   6.115 -20.566  1.00 83.90           H
ATOM    840 2HG1 VAL A  72      10.614   6.112 -21.073  1.00 83.90           H
ATOM    841 3HG1 VAL A  72       9.920   4.679 -20.278  1.00 83.90           H
ATOM    842  CG2 VAL A  72      11.680   5.784 -18.518  1.00 83.90           C
ATOM    843 1HG2 VAL A  72      12.445   6.129 -19.213  1.00 83.90           H
ATOM    844 2HG2 VAL A  72      11.913   6.142 -17.515  1.00 83.90           H
ATOM    845 3HG2 VAL A  72      11.653   4.694 -18.518  1.00 83.90           H
ATOM    846  HN  VAL A  72      10.471   7.676 -16.893  1.00 83.90           H
ATOM    847  N   TYR A  73       7.988   8.436 -18.714  1.00 84.34           N
ATOM    848  CA  TYR A  73       6.689   8.929 -19.140  1.00 84.34           C
ATOM    849  C   TYR A  73       6.728  10.439 -19.381  1.00 84.34           C
ATOM    850  O   TYR A  73       6.040  10.948 -20.265  1.00 84.34           O
ATOM    851  HA  TYR A  73       6.428   8.426 -20.071  1.00 84.34           H
ATOM    852  CB  TYR A  73       5.728   8.633 -17.987  1.00 84.34           C
ATOM    853 1HB  TYR A  73       6.288   8.628 -17.052  1.00 84.34           H
ATOM    854 2HB  TYR A  73       5.000   9.442 -17.918  1.00 84.34           H
ATOM    855  CG  TYR A  73       4.981   7.305 -18.125  1.00 84.34           C
ATOM    856  CD1 TYR A  73       4.111   7.108 -19.178  1.00 84.34           C
ATOM    857  HD1 TYR A  73       3.956   7.899 -19.912  1.00 84.34           H
ATOM    858  CD2 TYR A  73       5.178   6.304 -17.196  1.00 84.34           C
ATOM    859  HD2 TYR A  73       5.865   6.459 -16.364  1.00 84.34           H
ATOM    860  CE1 TYR A  73       3.409   5.858 -19.308  1.00 84.34           C
ATOM    861  HE1 TYR A  73       2.719   5.690 -20.135  1.00 84.34           H
ATOM    862  CE2 TYR A  73       4.475   5.053 -17.325  1.00 84.34           C
ATOM    863  HE2 TYR A  73       4.621   4.254 -16.599  1.00 84.34           H
ATOM    864  CZ  TYR A  73       3.625   4.892 -18.375  1.00 84.34           C
ATOM    865  OH  TYR A  73       2.962   3.711 -18.497  1.00 84.34           O
ATOM    866  HH  TYR A  73       2.446   3.696 -19.354  1.00 84.34           H
ATOM    867  HN  TYR A  73       8.025   8.098 -17.773  1.00 84.34           H
ATOM    868  N   TRP A  74       7.539  11.114 -18.579  1.00 72.65           N
ATOM    869  CA  TRP A  74       7.590  12.566 -18.616  1.00 72.65           C
ATOM    870  C   TRP A  74       8.211  12.984 -19.950  1.00 72.65           C
ATOM    871  O   TRP A  74       7.658  13.822 -20.661  1.00 72.65           O
ATOM    872  HA  TRP A  74       6.568  12.937 -18.548  1.00 72.65           H
ATOM    873  CB  TRP A  74       8.346  13.118 -17.406  1.00 72.65           C
ATOM    874 1HB  TRP A  74       7.968  12.637 -16.503  1.00 72.65           H
ATOM    875 2HB  TRP A  74       9.398  12.849 -17.493  1.00 72.65           H
ATOM    876  CG  TRP A  74       8.235  14.636 -17.242  1.00 72.65           C
ATOM    877  CD1 TRP A  74       8.991  15.584 -17.811  1.00 72.65           C
ATOM    878  HD1 TRP A  74       9.817  15.383 -18.493  1.00 72.65           H
ATOM    879  CD2 TRP A  74       7.276  15.344 -16.429  1.00 72.65           C
ATOM    880  NE1 TRP A  74       8.591  16.848 -17.425  1.00 72.65           N
ATOM    881  HE1 TRP A  74       9.001  17.713 -17.716  1.00 72.65           H
ATOM    882  CE2 TRP A  74       7.516  16.697 -16.558  1.00 72.65           C
ATOM    883  CE3 TRP A  74       6.241  14.859 -15.611  1.00 72.65           C
ATOM    884  HE3 TRP A  74       6.031  13.795 -15.492  1.00 72.65           H
ATOM    885  CZ2 TRP A  74       6.762  17.676 -15.899  1.00 72.65           C
ATOM    886  HZ2 TRP A  74       6.971  18.739 -16.017  1.00 72.65           H
ATOM    887  CZ3 TRP A  74       5.497  15.849 -14.958  1.00 72.65           C
ATOM    888  HZ3 TRP A  74       4.682  15.527 -14.311  1.00 72.65           H
ATOM    889  CH2 TRP A  74       5.726  17.215 -15.078  1.00 72.65           C
ATOM    890  HH2 TRP A  74       5.100  17.924 -14.536  1.00 72.65           H
ATOM    891  HN  TRP A  74       8.152  10.686 -17.915  1.00 72.65           H
ATOM    892  N   TYR A  75       9.352  12.381 -20.250  1.00 69.92           N
ATOM    893  CA  TYR A  75      10.204  12.879 -21.317  1.00 69.92           C
ATOM    894  C   TYR A  75       9.843  12.231 -22.655  1.00 69.92           C
ATOM    895  O   TYR A  75       9.968  12.858 -23.706  1.00 69.92           O
ATOM    896  HA  TYR A  75      10.055  13.956 -21.391  1.00 69.92           H
ATOM    897  CB  TYR A  75      11.631  12.478 -20.938  1.00 69.92           C
ATOM    898 1HB  TYR A  75      11.596  11.567 -20.341  1.00 69.92           H
ATOM    899 2HB  TYR A  75      12.185  12.243 -21.847  1.00 69.92           H
ATOM    900  CG  TYR A  75      12.393  13.552 -20.158  1.00 69.92           C
ATOM    901  CD1 TYR A  75      13.088  14.533 -20.835  1.00 69.92           C
ATOM    902  HD1 TYR A  75      13.095  14.543 -21.925  1.00 69.92           H
ATOM    903  CD2 TYR A  75      12.384  13.539 -18.778  1.00 69.92           C
ATOM    904  HD2 TYR A  75      11.835  12.764 -18.244  1.00 69.92           H
ATOM    905  CE1 TYR A  75      13.805  15.544 -20.101  1.00 69.92           C
ATOM    906  HE1 TYR A  75      14.358  16.324 -20.623  1.00 69.92           H
ATOM    907  CE2 TYR A  75      13.101  14.549 -18.044  1.00 69.92           C
ATOM    908  HE2 TYR A  75      13.103  14.551 -16.954  1.00 69.92           H
ATOM    909  CZ  TYR A  75      13.776  15.502 -18.742  1.00 69.92           C
ATOM    910  OH  TYR A  75      14.453  16.456 -18.049  1.00 69.92           O
ATOM    911  HH  TYR A  75      14.326  16.320 -17.066  1.00 69.92           H
ATOM    912  HN  TYR A  75       9.695  11.568 -19.780  1.00 69.92           H
ATOM    913  N   CYS A  76       9.403  10.984 -22.573  1.00 69.55           N
ATOM    914  CA  CYS A  76       9.408  10.111 -23.734  1.00 69.55           C
ATOM    915  C   CYS A  76       7.963   9.711 -24.040  1.00 69.55           C
ATOM    916  O   CYS A  76       7.416  10.090 -25.075  1.00 69.55           O
ATOM    917  HA  CYS A  76       9.833  10.686 -24.556  1.00 69.55           H
ATOM    918  CB  CYS A  76      10.304   8.890 -23.520  1.00 69.55           C
ATOM    919 1HB  CYS A  76      11.207   9.181 -22.983  1.00 69.55           H
ATOM    920 2HB  CYS A  76       9.790   8.154 -22.901  1.00 69.55           H
ATOM    921  SG  CYS A  76      10.748   8.148 -25.133  1.00 69.55           S
ATOM    922  HG  CYS A  76       9.532   7.689 -25.414  1.00 69.55           H
ATOM    923  HN  CYS A  76       9.048  10.570 -21.734  1.00 69.55           H
ATOM    924  N   THR A  77       7.386   8.950 -23.122  1.00 62.91           N
ATOM    925  CA  THR A  77       6.161   8.225 -23.413  1.00 62.91           C
ATOM    926  C   THR A  77       4.987   9.196 -23.554  1.00 62.91           C
ATOM    927  O   THR A  77       4.161   9.051 -24.454  1.00 62.91           O
ATOM    928  HA  THR A  77       6.278   7.723 -24.374  1.00 62.91           H
ATOM    929  CB  THR A  77       5.957   7.180 -22.314  1.00 62.91           C
ATOM    930  HB  THR A  77       5.680   7.655 -21.372  1.00 62.91           H
ATOM    931  OG1 THR A  77       7.180   6.449 -22.298  1.00 62.91           O
ATOM    932  HG1 THR A  77       7.217   5.829 -23.081  1.00 62.91           H
ATOM    933  CG2 THR A  77       4.903   6.136 -22.686  1.00 62.91           C
ATOM    934 1HG2 THR A  77       5.213   5.614 -23.592  1.00 62.91           H
ATOM    935 2HG2 THR A  77       3.947   6.630 -22.861  1.00 62.91           H
ATOM    936 3HG2 THR A  77       4.798   5.419 -21.872  1.00 62.91           H
ATOM    937  HN  THR A  77       7.740   8.825 -22.195  1.00 62.91           H
ATOM    938  N   ARG A  78       4.949  10.164 -22.651  1.00 60.17           N
ATOM    939  CA  ARG A  78       3.748  10.958 -22.454  1.00 60.17           C
ATOM    940  C   ARG A  78       2.532  10.046 -22.282  1.00 60.17           C
ATOM    941  O   ARG A  78       2.494   8.946 -22.830  1.00 60.17           O
ATOM    942  HA  ARG A  78       3.939  11.532 -21.547  1.00 60.17           H
ATOM    943  CB  ARG A  78       3.509  11.898 -23.637  1.00 60.17           C
ATOM    944 1HB  ARG A  78       3.417  11.318 -24.554  1.00 60.17           H
ATOM    945 2HB  ARG A  78       2.567  12.429 -23.499  1.00 60.17           H
ATOM    946  CG  ARG A  78       4.653  12.905 -23.776  1.00 60.17           C
ATOM    947 1HG  ARG A  78       4.835  13.390 -22.817  1.00 60.17           H
ATOM    948 2HG  ARG A  78       5.570  12.384 -24.049  1.00 60.17           H
ATOM    949  CD  ARG A  78       4.327  13.962 -24.834  1.00 60.17           C
ATOM    950 1HD  ARG A  78       4.189  13.486 -25.804  1.00 60.17           H
ATOM    951 2HD  ARG A  78       3.389  14.459 -24.586  1.00 60.17           H
ATOM    952  NE  ARG A  78       5.420  14.956 -24.910  1.00 60.17           N
ATOM    953  HE  ARG A  78       6.260  14.770 -24.398  1.00 60.17           H
ATOM    954  CZ  ARG A  78       5.357  16.090 -25.621  1.00 60.17           C
ATOM    955  NH1 ARG A  78       4.257  16.390 -26.325  1.00 60.17           N
ATOM    956 1HH1 ARG A  78       3.476  15.766 -26.322  1.00 60.17           H
ATOM    957 2HH1 ARG A  78       4.218  17.239 -26.853  1.00 60.17           H
ATOM    958  NH2 ARG A  78       6.410  16.919 -25.617  1.00 60.17           N
ATOM    959 1HH2 ARG A  78       6.378  17.769 -26.143  1.00 60.17           H
ATOM    960 2HH2 ARG A  78       7.227  16.688 -25.089  1.00 60.17           H
ATOM    961  HN  ARG A  78       5.719  10.409 -22.061  1.00 60.17           H
ATOM    962  N   VAL A  79       1.567  10.538 -21.518  1.00 75.08           N
ATOM    963  CA  VAL A  79       0.356   9.777 -21.260  1.00 75.08           C
ATOM    964  C   VAL A  79      -0.581   9.895 -22.463  1.00 75.08           C
ATOM    965  O   VAL A  79      -1.158  10.955 -22.704  1.00 75.08           O
ATOM    966  HA  VAL A  79       0.643   8.732 -21.140  1.00 75.08           H
ATOM    967  CB  VAL A  79      -0.287  10.245 -19.953  1.00 75.08           C
ATOM    968  HB  VAL A  79      -0.576  11.288 -20.076  1.00 75.08           H
ATOM    969  CG1 VAL A  79      -1.551   9.440 -19.645  1.00 75.08           C
ATOM    970 1HG1 VAL A  79      -2.270   9.569 -20.454  1.00 75.08           H
ATOM    971 2HG1 VAL A  79      -1.296   8.384 -19.551  1.00 75.08           H
ATOM    972 3HG1 VAL A  79      -1.988   9.793 -18.711  1.00 75.08           H
ATOM    973  CG2 VAL A  79       0.709  10.167 -18.793  1.00 75.08           C
ATOM    974 1HG2 VAL A  79       1.042   9.137 -18.670  1.00 75.08           H
ATOM    975 2HG2 VAL A  79       1.567  10.803 -19.008  1.00 75.08           H
ATOM    976 3HG2 VAL A  79       0.226  10.505 -17.877  1.00 75.08           H
ATOM    977  HN  VAL A  79       1.603  11.436 -21.081  1.00 75.08           H
ATOM    978  N   LYS A  80      -0.705   8.792 -23.187  1.00 68.32           N
ATOM    979  CA  LYS A  80      -1.502   8.780 -24.402  1.00 68.32           C
ATOM    980  C   LYS A  80      -2.723   7.881 -24.196  1.00 68.32           C
ATOM    981  O   LYS A  80      -3.731   8.031 -24.885  1.00 68.32           O
ATOM    982  HA  LYS A  80      -1.849   9.799 -24.576  1.00 68.32           H
ATOM    983  CB  LYS A  80      -0.642   8.383 -25.603  1.00 68.32           C
ATOM    984 1HB  LYS A  80      -0.123   7.448 -25.391  1.00 68.32           H
ATOM    985 2HB  LYS A  80      -1.280   8.204 -26.468  1.00 68.32           H
ATOM    986  CG  LYS A  80       0.378   9.475 -25.932  1.00 68.32           C
ATOM    987 1HG  LYS A  80      -0.134  10.429 -26.061  1.00 68.32           H
ATOM    988 2HG  LYS A  80       1.069   9.596 -25.097  1.00 68.32           H
ATOM    989  CD  LYS A  80       1.159   9.132 -27.202  1.00 68.32           C
ATOM    990 1HD  LYS A  80       1.661   8.173 -27.077  1.00 68.32           H
ATOM    991 2HD  LYS A  80       0.469   9.024 -28.039  1.00 68.32           H
ATOM    992  CE  LYS A  80       2.190  10.216 -27.521  1.00 68.32           C
ATOM    993 1HE  LYS A  80       1.695  11.183 -27.611  1.00 68.32           H
ATOM    994 2HE  LYS A  80       2.905  10.299 -26.702  1.00 68.32           H
ATOM    995  NZ  LYS A  80       2.903   9.899 -28.779  1.00 68.32           N
ATOM    996 1HZ  LYS A  80       3.583  10.625 -28.974  1.00 68.32           H
ATOM    997 2HZ  LYS A  80       3.378   9.008 -28.683  1.00 68.32           H
ATOM    998 3HZ  LYS A  80       2.237   9.846 -29.541  1.00 68.32           H
ATOM    999  HN  LYS A  80      -0.274   7.920 -22.956  1.00 68.32           H
ATOM   1000  N   THR A  81      -2.593   6.968 -23.246  1.00 79.43           N
ATOM   1001  CA  THR A  81      -3.615   5.957 -23.034  1.00 79.43           C
ATOM   1002  C   THR A  81      -4.118   6.002 -21.590  1.00 79.43           C
ATOM   1003  O   THR A  81      -3.491   6.617 -20.729  1.00 79.43           O
ATOM   1004  HA  THR A  81      -4.465   6.187 -23.677  1.00 79.43           H
ATOM   1005  CB  THR A  81      -3.028   4.601 -23.431  1.00 79.43           C
ATOM   1006  HB  THR A  81      -3.814   3.854 -23.544  1.00 79.43           H
ATOM   1007  OG1 THR A  81      -2.064   4.329 -22.417  1.00 79.43           O
ATOM   1008  HG1 THR A  81      -1.739   3.387 -22.497  1.00 79.43           H
ATOM   1009  CG2 THR A  81      -2.204   4.673 -24.718  1.00 79.43           C
ATOM   1010 1HG2 THR A  81      -1.377   5.370 -24.581  1.00 79.43           H
ATOM   1011 2HG2 THR A  81      -2.837   5.017 -25.536  1.00 79.43           H
ATOM   1012 3HG2 THR A  81      -1.811   3.684 -24.954  1.00 79.43           H
ATOM   1013  HN  THR A  81      -1.808   6.911 -22.629  1.00 79.43           H
ATOM   1014  N   MET A  82      -5.246   5.342 -21.370  1.00 80.65           N
ATOM   1015  CA  MET A  82      -5.794   5.225 -20.029  1.00 80.65           C
ATOM   1016  C   MET A  82      -4.841   4.457 -19.112  1.00 80.65           C
ATOM   1017  O   MET A  82      -4.676   4.810 -17.945  1.00 80.65           O
ATOM   1018  HA  MET A  82      -5.911   6.247 -19.669  1.00 80.65           H
ATOM   1019  CB  MET A  82      -7.140   4.499 -20.090  1.00 80.65           C
ATOM   1020 1HB  MET A  82      -7.808   5.020 -20.776  1.00 80.65           H
ATOM   1021 2HB  MET A  82      -6.997   3.493 -20.486  1.00 80.65           H
ATOM   1022  CG  MET A  82      -7.783   4.421 -18.704  1.00 80.65           C
ATOM   1023 1HG  MET A  82      -7.193   3.773 -18.055  1.00 80.65           H
ATOM   1024 2HG  MET A  82      -7.795   5.408 -18.242  1.00 80.65           H
ATOM   1025  SD  MET A  82      -9.449   3.793 -18.838  1.00 80.65           S
ATOM   1026  CE  MET A  82      -9.922   3.797 -17.117  1.00 80.65           C
ATOM   1027 1HE  MET A  82      -9.249   3.151 -16.554  1.00 80.65           H
ATOM   1028 2HE  MET A  82      -9.862   4.813 -16.726  1.00 80.65           H
ATOM   1029 3HE  MET A  82     -10.944   3.430 -17.020  1.00 80.65           H
ATOM   1030  HN  MET A  82      -5.781   4.894 -22.086  1.00 80.65           H
ATOM   1031  N   THR A  83      -4.237   3.420 -19.674  1.00 82.37           N
ATOM   1032  CA  THR A  83      -3.286   2.613 -18.928  1.00 82.37           C
ATOM   1033  C   THR A  83      -2.106   3.470 -18.465  1.00 82.37           C
ATOM   1034  O   THR A  83      -1.677   3.373 -17.316  1.00 82.37           O
ATOM   1035  HA  THR A  83      -3.782   2.239 -18.032  1.00 82.37           H
ATOM   1036  CB  THR A  83      -2.872   1.434 -19.811  1.00 82.37           C
ATOM   1037  HB  THR A  83      -2.089   1.728 -20.510  1.00 82.37           H
ATOM   1038  OG1 THR A  83      -4.092   0.996 -20.402  1.00 82.37           O
ATOM   1039  HG1 THR A  83      -4.526   0.308 -19.820  1.00 82.37           H
ATOM   1040  CG2 THR A  83      -2.399   0.229 -18.995  1.00 82.37           C
ATOM   1041 1HG2 THR A  83      -3.206  -0.107 -18.343  1.00 82.37           H
ATOM   1042 2HG2 THR A  83      -1.539   0.514 -18.390  1.00 82.37           H
ATOM   1043 3HG2 THR A  83      -2.117  -0.579 -19.670  1.00 82.37           H
ATOM   1044  HN  THR A  83      -4.387   3.130 -20.619  1.00 82.37           H
ATOM   1045  N   ASP A  84      -1.615   4.289 -19.383  1.00 84.97           N
ATOM   1046  CA  ASP A  84      -0.477   5.144 -19.091  1.00 84.97           C
ATOM   1047  C   ASP A  84      -0.809   6.037 -17.894  1.00 84.97           C
ATOM   1048  O   ASP A  84       0.045   6.287 -17.045  1.00 84.97           O
ATOM   1049  HA  ASP A  84       0.348   4.462 -18.885  1.00 84.97           H
ATOM   1050  CB  ASP A  84      -0.148   6.049 -20.280  1.00 84.97           C
ATOM   1051 1HB  ASP A  84      -1.012   6.670 -20.518  1.00 84.97           H
ATOM   1052 2HB  ASP A  84       0.666   6.723 -20.014  1.00 84.97           H
ATOM   1053  CG  ASP A  84       0.246   5.222 -21.506  1.00 84.97           C
ATOM   1054  OD1 ASP A  84       0.774   4.109 -21.293  1.00 84.97           O
ATOM   1055  OD2 ASP A  84       0.010   5.722 -22.627  1.00 84.97           O
ATOM   1056  HN  ASP A  84      -1.981   4.375 -20.309  1.00 84.97           H
ATOM   1057  N   MET A  85      -2.052   6.495 -17.865  1.00 87.85           N
ATOM   1058  CA  MET A  85      -2.486   7.419 -16.831  1.00 87.85           C
ATOM   1059  C   MET A  85      -2.395   6.774 -15.446  1.00 87.85           C
ATOM   1060  O   MET A  85      -1.855   7.368 -14.515  1.00 87.85           O
ATOM   1061  HA  MET A  85      -1.803   8.267 -16.889  1.00 87.85           H
ATOM   1062  CB  MET A  85      -3.929   7.848 -17.101  1.00 87.85           C
ATOM   1063 1HB  MET A  85      -4.028   8.175 -18.136  1.00 87.85           H
ATOM   1064 2HB  MET A  85      -4.596   6.995 -16.971  1.00 87.85           H
ATOM   1065  CG  MET A  85      -4.350   8.979 -16.161  1.00 87.85           C
ATOM   1066 1HG  MET A  85      -5.422   9.156 -16.249  1.00 87.85           H
ATOM   1067 2HG  MET A  85      -4.158   8.694 -15.126  1.00 87.85           H
ATOM   1068  SD  MET A  85      -3.452  10.469 -16.558  1.00 87.85           S
ATOM   1069  CE  MET A  85      -3.762  11.421 -15.080  1.00 87.85           C
ATOM   1070 1HE  MET A  85      -4.835  11.569 -14.962  1.00 87.85           H
ATOM   1071 2HE  MET A  85      -3.371  10.886 -14.214  1.00 87.85           H
ATOM   1072 3HE  MET A  85      -3.268  12.390 -15.161  1.00 87.85           H
ATOM   1073  HN  MET A  85      -2.756   6.246 -18.531  1.00 87.85           H
ATOM   1074  N   PHE A  86      -2.932   5.566 -15.355  1.00 91.40           N
ATOM   1075  CA  PHE A  86      -2.963   4.854 -14.089  1.00 91.40           C
ATOM   1076  C   PHE A  86      -1.554   4.449 -13.653  1.00 91.40           C
ATOM   1077  O   PHE A  86      -1.223   4.516 -12.470  1.00 91.40           O
ATOM   1078  HA  PHE A  86      -3.390   5.531 -13.348  1.00 91.40           H
ATOM   1079  CB  PHE A  86      -3.800   3.592 -14.305  1.00 91.40           C
ATOM   1080 1HB  PHE A  86      -3.440   3.078 -15.196  1.00 91.40           H
ATOM   1081 2HB  PHE A  86      -3.647   2.918 -13.463  1.00 91.40           H
ATOM   1082  CG  PHE A  86      -5.299   3.858 -14.460  1.00 91.40           C
ATOM   1083  CD1 PHE A  86      -5.922   4.741 -13.633  1.00 91.40           C
ATOM   1084  HD1 PHE A  86      -5.353   5.258 -12.860  1.00 91.40           H
ATOM   1085  CD2 PHE A  86      -6.009   3.213 -15.424  1.00 91.40           C
ATOM   1086  HD2 PHE A  86      -5.510   2.506 -16.086  1.00 91.40           H
ATOM   1087  CE1 PHE A  86      -7.313   4.988 -13.776  1.00 91.40           C
ATOM   1088  HE1 PHE A  86      -7.812   5.695 -13.113  1.00 91.40           H
ATOM   1089  CE2 PHE A  86      -7.400   3.460 -15.567  1.00 91.40           C
ATOM   1090  HE2 PHE A  86      -7.969   2.943 -16.340  1.00 91.40           H
ATOM   1091  CZ  PHE A  86      -8.022   4.342 -14.740  1.00 91.40           C
ATOM   1092  HZ  PHE A  86      -9.090   4.532 -14.850  1.00 91.40           H
ATOM   1093  HN  PHE A  86      -3.340   5.076 -16.126  1.00 91.40           H
ATOM   1094  N   LEU A  87      -0.762   4.037 -14.632  1.00 88.62           N
ATOM   1095  CA  LEU A  87       0.580   3.553 -14.356  1.00 88.62           C
ATOM   1096  C   LEU A  87       1.430   4.703 -13.811  1.00 88.62           C
ATOM   1097  O   LEU A  87       2.256   4.502 -12.922  1.00 88.62           O
ATOM   1098  HA  LEU A  87       0.499   2.788 -13.583  1.00 88.62           H
ATOM   1099  CB  LEU A  87       1.175   2.883 -15.596  1.00 88.62           C
ATOM   1100 1HB  LEU A  87       1.073   3.568 -16.438  1.00 88.62           H
ATOM   1101 2HB  LEU A  87       2.242   2.738 -15.430  1.00 88.62           H
ATOM   1102  CG  LEU A  87       0.561   1.539 -15.992  1.00 88.62           C
ATOM   1103  HG  LEU A  87      -0.508   1.684 -16.145  1.00 88.62           H
ATOM   1104  CD1 LEU A  87       1.144   1.038 -17.315  1.00 88.62           C
ATOM   1105 1HD1 LEU A  87       0.934   1.763 -18.101  1.00 88.62           H
ATOM   1106 2HD1 LEU A  87       2.222   0.914 -17.213  1.00 88.62           H
ATOM   1107 3HD1 LEU A  87       0.690   0.081 -17.572  1.00 88.62           H
ATOM   1108  CD2 LEU A  87       0.721   0.512 -14.869  1.00 88.62           C
ATOM   1109 1HD2 LEU A  87       1.781   0.364 -14.660  1.00 88.62           H
ATOM   1110 2HD2 LEU A  87       0.221   0.874 -13.971  1.00 88.62           H
ATOM   1111 3HD2 LEU A  87       0.277  -0.435 -15.177  1.00 88.62           H
ATOM   1112  HN  LEU A  87      -1.023   4.030 -15.597  1.00 88.62           H
ATOM   1113  N   LEU A  88       1.197   5.883 -14.367  1.00 91.34           N
ATOM   1114  CA  LEU A  88       1.928   7.066 -13.945  1.00 91.34           C
ATOM   1115  C   LEU A  88       1.549   7.407 -12.502  1.00 91.34           C
ATOM   1116  O   LEU A  88       2.422   7.627 -11.663  1.00 91.34           O
ATOM   1117  HA  LEU A  88       2.990   6.822 -13.975  1.00 91.34           H
ATOM   1118  CB  LEU A  88       1.700   8.216 -14.928  1.00 91.34           C
ATOM   1119 1HB  LEU A  88       2.063   7.907 -15.908  1.00 91.34           H
ATOM   1120 2HB  LEU A  88       0.626   8.379 -15.022  1.00 91.34           H
ATOM   1121  CG  LEU A  88       2.361   9.548 -14.568  1.00 91.34           C
ATOM   1122  HG  LEU A  88       2.018   9.842 -13.576  1.00 91.34           H
ATOM   1123  CD1 LEU A  88       3.882   9.403 -14.495  1.00 91.34           C
ATOM   1124 1HD1 LEU A  88       4.141   8.667 -13.734  1.00 91.34           H
ATOM   1125 2HD1 LEU A  88       4.263   9.075 -15.462  1.00 91.34           H
ATOM   1126 3HD1 LEU A  88       4.327  10.364 -14.237  1.00 91.34           H
ATOM   1127  CD2 LEU A  88       1.936  10.651 -15.538  1.00 91.34           C
ATOM   1128 1HD2 LEU A  88       2.231  10.378 -16.551  1.00 91.34           H
ATOM   1129 2HD2 LEU A  88       0.853  10.775 -15.496  1.00 91.34           H
ATOM   1130 3HD2 LEU A  88       2.420  11.587 -15.259  1.00 91.34           H
ATOM   1131  HN  LEU A  88       0.526   6.037 -15.091  1.00 91.34           H
ATOM   1132  N   ASN A  89       0.248   7.439 -12.258  1.00 92.32           N
ATOM   1133  CA  ASN A  89      -0.259   7.830 -10.953  1.00 92.32           C
ATOM   1134  C   ASN A  89       0.177   6.799  -9.911  1.00 92.32           C
ATOM   1135  O   ASN A  89       0.441   7.146  -8.761  1.00 92.32           O
ATOM   1136  HA  ASN A  89       0.164   8.817 -10.766  1.00 92.32           H
ATOM   1137  CB  ASN A  89      -1.788   7.888 -10.951  1.00 92.32           C
ATOM   1138 1HB  ASN A  89      -2.188   7.054 -11.529  1.00 92.32           H
ATOM   1139 2HB  ASN A  89      -2.158   7.775  -9.932  1.00 92.32           H
ATOM   1140  CG  ASN A  89      -2.289   9.209 -11.538  1.00 92.32           C
ATOM   1141  OD1 ASN A  89      -2.478  10.194 -10.844  1.00 92.32           O
ATOM   1142  ND2 ASN A  89      -2.491   9.175 -12.852  1.00 92.32           N
ATOM   1143 1HD2 ASN A  89      -2.316   8.334 -13.363  1.00 92.32           H
ATOM   1144 2HD2 ASN A  89      -2.818   9.991 -13.329  1.00 92.32           H
ATOM   1145  HN  ASN A  89      -0.454   7.205 -12.931  1.00 92.32           H
ATOM   1146  N   LEU A  90       0.239   5.550 -10.351  1.00 93.19           N
ATOM   1147  CA  LEU A  90       0.673   4.471  -9.480  1.00 93.19           C
ATOM   1148  C   LEU A  90       2.116   4.724  -9.041  1.00 93.19           C
ATOM   1149  O   LEU A  90       2.441   4.597  -7.861  1.00 93.19           O
ATOM   1150  HA  LEU A  90       0.035   4.488  -8.596  1.00 93.19           H
ATOM   1151  CB  LEU A  90       0.466   3.117 -10.161  1.00 93.19           C
ATOM   1152 1HB  LEU A  90      -0.592   3.012 -10.402  1.00 93.19           H
ATOM   1153 2HB  LEU A  90       1.009   3.121 -11.106  1.00 93.19           H
ATOM   1154  CG  LEU A  90       0.902   1.889  -9.360  1.00 93.19           C
ATOM   1155  HG  LEU A  90       1.950   2.013  -9.089  1.00 93.19           H
ATOM   1156  CD1 LEU A  90       0.108   1.774  -8.057  1.00 93.19           C
ATOM   1157 1HD1 LEU A  90       0.275   2.665  -7.451  1.00 93.19           H
ATOM   1158 2HD1 LEU A  90      -0.954   1.683  -8.285  1.00 93.19           H
ATOM   1159 3HD1 LEU A  90       0.438   0.893  -7.507  1.00 93.19           H
ATOM   1160  CD2 LEU A  90       0.802   0.618 -10.206  1.00 93.19           C
ATOM   1161 1HD2 LEU A  90      -0.230   0.476 -10.528  1.00 93.19           H
ATOM   1162 2HD2 LEU A  90       1.446   0.712 -11.080  1.00 93.19           H
ATOM   1163 3HD2 LEU A  90       1.118  -0.240  -9.612  1.00 93.19           H
ATOM   1164  HN  LEU A  90       0.001   5.273 -11.281  1.00 93.19           H
ATOM   1165  N   ALA A  91       2.944   5.078 -10.013  1.00 94.29           N
ATOM   1166  CA  ALA A  91       4.359   5.280  -9.755  1.00 94.29           C
ATOM   1167  C   ALA A  91       4.535   6.464  -8.802  1.00 94.29           C
ATOM   1168  O   ALA A  91       5.411   6.446  -7.938  1.00 94.29           O
ATOM   1169  HA  ALA A  91       4.741   4.379  -9.275  1.00 94.29           H
ATOM   1170  CB  ALA A  91       5.096   5.483 -11.080  1.00 94.29           C
ATOM   1171 1HB  ALA A  91       4.964   4.602 -11.708  1.00 94.29           H
ATOM   1172 2HB  ALA A  91       4.692   6.357 -11.590  1.00 94.29           H
ATOM   1173 3HB  ALA A  91       6.158   5.635 -10.886  1.00 94.29           H
ATOM   1174  HN  ALA A  91       2.662   5.226 -10.961  1.00 94.29           H
ATOM   1175  N   ILE A  92       3.689   7.466  -8.992  1.00 93.40           N
ATOM   1176  CA  ILE A  92       3.725   8.647  -8.146  1.00 93.40           C
ATOM   1177  C   ILE A  92       3.351   8.255  -6.715  1.00 93.40           C
ATOM   1178  O   ILE A  92       4.021   8.653  -5.763  1.00 93.40           O
ATOM   1179  HA  ILE A  92       4.751   9.017  -8.145  1.00 93.40           H
ATOM   1180  CB  ILE A  92       2.845   9.753  -8.731  1.00 93.40           C
ATOM   1181  HB  ILE A  92       1.872   9.324  -8.971  1.00 93.40           H
ATOM   1182  CG1 ILE A  92       3.435  10.291 -10.036  1.00 93.40           C
ATOM   1183 1HG1 ILE A  92       4.329  10.876  -9.820  1.00 93.40           H
ATOM   1184 2HG1 ILE A  92       3.744   9.460 -10.670  1.00 93.40           H
ATOM   1185  CG2 ILE A  92       2.608  10.865  -7.707  1.00 93.40           C
ATOM   1186 1HG2 ILE A  92       2.112  10.451  -6.829  1.00 93.40           H
ATOM   1187 2HG2 ILE A  92       3.565  11.298  -7.414  1.00 93.40           H
ATOM   1188 3HG2 ILE A  92       1.980  11.638  -8.149  1.00 93.40           H
ATOM   1189  CD1 ILE A  92       2.419  11.158 -10.781  1.00 93.40           C
ATOM   1190 1HD1 ILE A  92       1.536  10.562 -11.016  1.00 93.40           H
ATOM   1191 2HD1 ILE A  92       2.131  12.001 -10.154  1.00 93.40           H
ATOM   1192 3HD1 ILE A  92       2.864  11.527 -11.705  1.00 93.40           H
ATOM   1193  HN  ILE A  92       2.990   7.480  -9.707  1.00 93.40           H
ATOM   1194  N   ALA A  93       2.282   7.480  -6.608  1.00 95.30           N
ATOM   1195  CA  ALA A  93       1.756   7.105  -5.306  1.00 95.30           C
ATOM   1196  C   ALA A  93       2.806   6.283  -4.556  1.00 95.30           C
ATOM   1197  O   ALA A  93       3.044   6.508  -3.370  1.00 95.30           O
ATOM   1198  HA  ALA A  93       1.560   8.022  -4.751  1.00 95.30           H
ATOM   1199  CB  ALA A  93       0.440   6.346  -5.486  1.00 95.30           C
ATOM   1200 1HB  ALA A  93      -0.280   6.984  -5.998  1.00 95.30           H
ATOM   1201 2HB  ALA A  93       0.616   5.448  -6.079  1.00 95.30           H
ATOM   1202 3HB  ALA A  93       0.047   6.065  -4.509  1.00 95.30           H
ATOM   1203  HN  ALA A  93       1.778   7.112  -7.389  1.00 95.30           H
ATOM   1204  N   ASP A  94       3.405   5.347  -5.277  1.00 91.83           N
ATOM   1205  CA  ASP A  94       4.414   4.481  -4.691  1.00 91.83           C
ATOM   1206  C   ASP A  94       5.565   5.335  -4.157  1.00 91.83           C
ATOM   1207  O   ASP A  94       6.051   5.108  -3.050  1.00 91.83           O
ATOM   1208  HA  ASP A  94       3.898   3.935  -3.900  1.00 91.83           H
ATOM   1209  CB  ASP A  94       4.984   3.516  -5.732  1.00 91.83           C
ATOM   1210 1HB  ASP A  94       5.084   4.026  -6.690  1.00 91.83           H
ATOM   1211 2HB  ASP A  94       5.984   3.201  -5.432  1.00 91.83           H
ATOM   1212  CG  ASP A  94       4.084   2.289  -5.893  1.00 91.83           C
ATOM   1213  OD1 ASP A  94       3.433   1.927  -4.889  1.00 91.83           O
ATOM   1214  OD2 ASP A  94       4.069   1.740  -7.016  1.00 91.83           O
ATOM   1215  HN  ASP A  94       3.212   5.176  -6.243  1.00 91.83           H
ATOM   1216  N   LEU A  95       5.969   6.301  -4.969  1.00 91.96           N
ATOM   1217  CA  LEU A  95       7.120   7.124  -4.639  1.00 91.96           C
ATOM   1218  C   LEU A  95       6.829   7.910  -3.359  1.00 91.96           C
ATOM   1219  O   LEU A  95       7.683   8.006  -2.478  1.00 91.96           O
ATOM   1220  HA  LEU A  95       7.958   6.453  -4.450  1.00 91.96           H
ATOM   1221  CB  LEU A  95       7.506   8.007  -5.828  1.00 91.96           C
ATOM   1222 1HB  LEU A  95       7.580   7.377  -6.714  1.00 91.96           H
ATOM   1223 2HB  LEU A  95       6.697   8.715  -6.007  1.00 91.96           H
ATOM   1224  CG  LEU A  95       8.811   8.793  -5.684  1.00 91.96           C
ATOM   1225  HG  LEU A  95       8.773   9.349  -4.747  1.00 91.96           H
ATOM   1226  CD1 LEU A  95      10.013   7.849  -5.601  1.00 91.96           C
ATOM   1227 1HD1 LEU A  95       9.902   7.194  -4.737  1.00 91.96           H
ATOM   1228 2HD1 LEU A  95      10.065   7.247  -6.508  1.00 91.96           H
ATOM   1229 3HD1 LEU A  95      10.927   8.434  -5.499  1.00 91.96           H
ATOM   1230  CD2 LEU A  95       8.962   9.816  -6.812  1.00 91.96           C
ATOM   1231 1HD2 LEU A  95       8.969   9.300  -7.772  1.00 91.96           H
ATOM   1232 2HD2 LEU A  95       8.127  10.516  -6.781  1.00 91.96           H
ATOM   1233 3HD2 LEU A  95       9.898  10.360  -6.685  1.00 91.96           H
ATOM   1234  HN  LEU A  95       5.525   6.524  -5.837  1.00 91.96           H
ATOM   1235  N   LEU A  96       5.622   8.451  -3.296  1.00 91.76           N
ATOM   1236  CA  LEU A  96       5.228   9.272  -2.163  1.00 91.76           C
ATOM   1237  C   LEU A  96       5.249   8.422  -0.891  1.00 91.76           C
ATOM   1238  O   LEU A  96       5.639   8.900   0.173  1.00 91.76           O
ATOM   1239  HA  LEU A  96       5.968  10.065  -2.061  1.00 91.76           H
ATOM   1240  CB  LEU A  96       3.879   9.943  -2.431  1.00 91.76           C
ATOM   1241 1HB  LEU A  96       3.178   9.181  -2.772  1.00 91.76           H
ATOM   1242 2HB  LEU A  96       3.495  10.330  -1.488  1.00 91.76           H
ATOM   1243  CG  LEU A  96       3.888  11.082  -3.453  1.00 91.76           C
ATOM   1244  HG  LEU A  96       4.335  10.710  -4.375  1.00 91.76           H
ATOM   1245  CD1 LEU A  96       2.464  11.528  -3.789  1.00 91.76           C
ATOM   1246 1HD1 LEU A  96       1.909  10.688  -4.207  1.00 91.76           H
ATOM   1247 2HD1 LEU A  96       1.969  11.876  -2.882  1.00 91.76           H
ATOM   1248 3HD1 LEU A  96       2.499  12.339  -4.517  1.00 91.76           H
ATOM   1249  CD2 LEU A  96       4.754  12.246  -2.968  1.00 91.76           C
ATOM   1250 1HD2 LEU A  96       4.360  12.625  -2.026  1.00 91.76           H
ATOM   1251 2HD2 LEU A  96       5.778  11.901  -2.821  1.00 91.76           H
ATOM   1252 3HD2 LEU A  96       4.743  13.042  -3.713  1.00 91.76           H
ATOM   1253  HN  LEU A  96       4.921   8.338  -4.000  1.00 91.76           H
ATOM   1254  N   PHE A  97       4.826   7.175  -1.044  1.00 92.60           N
ATOM   1255  CA  PHE A  97       4.846   6.237   0.066  1.00 92.60           C
ATOM   1256  C   PHE A  97       6.276   5.990   0.550  1.00 92.60           C
ATOM   1257  O   PHE A  97       6.545   6.029   1.750  1.00 92.60           O
ATOM   1258  HA  PHE A  97       4.262   6.680   0.873  1.00 92.60           H
ATOM   1259  CB  PHE A  97       4.260   4.921  -0.450  1.00 92.60           C
ATOM   1260 1HB  PHE A  97       3.179   5.026  -0.538  1.00 92.60           H
ATOM   1261 2HB  PHE A  97       4.644   4.733  -1.453  1.00 92.60           H
ATOM   1262  CG  PHE A  97       4.571   3.713   0.435  1.00 92.60           C
ATOM   1263  CD1 PHE A  97       5.503   2.804   0.042  1.00 92.60           C
ATOM   1264  HD1 PHE A  97       6.029   2.936  -0.904  1.00 92.60           H
ATOM   1265  CD2 PHE A  97       3.915   3.547   1.615  1.00 92.60           C
ATOM   1266  HD2 PHE A  97       3.168   4.275   1.930  1.00 92.60           H
ATOM   1267  CE1 PHE A  97       5.791   1.682   0.863  1.00 92.60           C
ATOM   1268  HE1 PHE A  97       6.538   0.953   0.548  1.00 92.60           H
ATOM   1269  CE2 PHE A  97       4.203   2.425   2.436  1.00 92.60           C
ATOM   1270  HE2 PHE A  97       3.678   2.292   3.382  1.00 92.60           H
ATOM   1271  CZ  PHE A  97       5.136   1.516   2.043  1.00 92.60           C
ATOM   1272  HZ  PHE A  97       5.357   0.655   2.673  1.00 92.60           H
ATOM   1273  HN  PHE A  97       4.476   6.805  -1.904  1.00 92.60           H
ATOM   1274  N   LEU A  98       7.157   5.742  -0.409  1.00 94.68           N
ATOM   1275  CA  LEU A  98       8.504   5.300  -0.091  1.00 94.68           C
ATOM   1276  C   LEU A  98       9.221   6.395   0.701  1.00 94.68           C
ATOM   1277  O   LEU A  98      10.045   6.102   1.567  1.00 94.68           O
ATOM   1278  HA  LEU A  98       8.418   4.417   0.542  1.00 94.68           H
ATOM   1279  CB  LEU A  98       9.243   4.877  -1.362  1.00 94.68           C
ATOM   1280 1HB  LEU A  98       9.162   5.683  -2.091  1.00 94.68           H
ATOM   1281 2HB  LEU A  98      10.301   4.767  -1.124  1.00 94.68           H
ATOM   1282  CG  LEU A  98       8.759   3.582  -2.019  1.00 94.68           C
ATOM   1283  HG  LEU A  98       7.670   3.599  -2.045  1.00 94.68           H
ATOM   1284  CD1 LEU A  98       9.245   3.487  -3.466  1.00 94.68           C
ATOM   1285 1HD1 LEU A  98       8.860   4.333  -4.036  1.00 94.68           H
ATOM   1286 2HD1 LEU A  98      10.335   3.503  -3.485  1.00 94.68           H
ATOM   1287 3HD1 LEU A  98       8.888   2.557  -3.909  1.00 94.68           H
ATOM   1288  CD2 LEU A  98       9.172   2.361  -1.194  1.00 94.68           C
ATOM   1289 1HD2 LEU A  98      10.259   2.328  -1.113  1.00 94.68           H
ATOM   1290 2HD2 LEU A  98       8.736   2.432  -0.197  1.00 94.68           H
ATOM   1291 3HD2 LEU A  98       8.816   1.455  -1.683  1.00 94.68           H
ATOM   1292  HN  LEU A  98       6.962   5.837  -1.385  1.00 94.68           H
ATOM   1293  N   VAL A  99       8.883   7.634   0.377  1.00 92.29           N
ATOM   1294  CA  VAL A  99       9.530   8.775   1.002  1.00 92.29           C
ATOM   1295  C   VAL A  99       9.262   8.746   2.508  1.00 92.29           C
ATOM   1296  O   VAL A  99       9.971   9.388   3.281  1.00 92.29           O
ATOM   1297  HA  VAL A  99      10.603   8.677   0.835  1.00 92.29           H
ATOM   1298  CB  VAL A  99       9.063  10.071   0.337  1.00 92.29           C
ATOM   1299  HB  VAL A  99       7.973  10.063   0.316  1.00 92.29           H
ATOM   1300  CG1 VAL A  99       9.508  11.293   1.144  1.00 92.29           C
ATOM   1301 1HG1 VAL A  99       9.082  11.241   2.146  1.00 92.29           H
ATOM   1302 2HG1 VAL A  99      10.596  11.307   1.211  1.00 92.29           H
ATOM   1303 3HG1 VAL A  99       9.162  12.200   0.649  1.00 92.29           H
ATOM   1304  CG2 VAL A  99       9.560  10.157  -1.107  1.00 92.29           C
ATOM   1305 1HG2 VAL A  99      10.650  10.132  -1.118  1.00 92.29           H
ATOM   1306 2HG2 VAL A  99       9.172   9.312  -1.676  1.00 92.29           H
ATOM   1307 3HG2 VAL A  99       9.214  11.088  -1.557  1.00 92.29           H
ATOM   1308  HN  VAL A  99       8.181   7.864  -0.298  1.00 92.29           H
ATOM   1309  N   THR A 100       8.237   7.994   2.880  1.00 92.12           N
ATOM   1310  CA  THR A 100       7.854   7.888   4.278  1.00 92.12           C
ATOM   1311  C   THR A 100       8.767   6.900   5.007  1.00 92.12           C
ATOM   1312  O   THR A 100       8.949   6.996   6.220  1.00 92.12           O
ATOM   1313  HA  THR A 100       7.997   8.861   4.748  1.00 92.12           H
ATOM   1314  CB  THR A 100       6.374   7.504   4.335  1.00 92.12           C
ATOM   1315  HB  THR A 100       5.965   7.680   5.330  1.00 92.12           H
ATOM   1316  OG1 THR A 100       6.349   6.151   3.890  1.00 92.12           O
ATOM   1317  HG1 THR A 100       6.532   5.535   4.656  1.00 92.12           H
ATOM   1318  CG2 THR A 100       5.534   8.253   3.299  1.00 92.12           C
ATOM   1319 1HG2 THR A 100       5.902   8.024   2.299  1.00 92.12           H
ATOM   1320 2HG2 THR A 100       5.610   9.326   3.477  1.00 92.12           H
ATOM   1321 3HG2 THR A 100       4.493   7.944   3.383  1.00 92.12           H
ATOM   1322  HN  THR A 100       7.673   7.464   2.246  1.00 92.12           H
ATOM   1323  N   LEU A 101       9.317   5.972   4.237  1.00 93.88           N
ATOM   1324  CA  LEU A 101       9.984   4.818   4.816  1.00 93.88           C
ATOM   1325  C   LEU A 101      11.211   5.285   5.601  1.00 93.88           C
ATOM   1326  O   LEU A 101      11.495   4.769   6.681  1.00 93.88           O
ATOM   1327  HA  LEU A 101       9.286   4.352   5.511  1.00 93.88           H
ATOM   1328  CB  LEU A 101      10.304   3.785   3.733  1.00 93.88           C
ATOM   1329 1HB  LEU A 101      10.860   4.282   2.938  1.00 93.88           H
ATOM   1330 2HB  LEU A 101      10.964   3.032   4.162  1.00 93.88           H
ATOM   1331  CG  LEU A 101       9.101   3.074   3.109  1.00 93.88           C
ATOM   1332  HG  LEU A 101       8.489   3.820   2.602  1.00 93.88           H
ATOM   1333  CD1 LEU A 101       9.550   2.063   2.052  1.00 93.88           C
ATOM   1334 1HD1 LEU A 101      10.098   2.580   1.264  1.00 93.88           H
ATOM   1335 2HD1 LEU A 101      10.197   1.317   2.514  1.00 93.88           H
ATOM   1336 3HD1 LEU A 101       8.676   1.572   1.625  1.00 93.88           H
ATOM   1337  CD2 LEU A 101       8.227   2.427   4.186  1.00 93.88           C
ATOM   1338 1HD2 LEU A 101       8.816   1.697   4.742  1.00 93.88           H
ATOM   1339 2HD2 LEU A 101       7.864   3.196   4.868  1.00 93.88           H
ATOM   1340 3HD2 LEU A 101       7.380   1.929   3.715  1.00 93.88           H
ATOM   1341  HN  LEU A 101       9.311   6.000   3.237  1.00 93.88           H
ATOM   1342  N   PRO A 102      11.958   6.266   5.076  1.00 95.38           N
ATOM   1343  CA  PRO A 102      13.157   6.752   5.764  1.00 95.38           C
ATOM   1344  C   PRO A 102      12.875   7.152   7.203  1.00 95.38           C
ATOM   1345  O   PRO A 102      13.643   6.820   8.105  1.00 95.38           O
ATOM   1346  HA  PRO A 102      13.900   5.956   5.829  1.00 95.38           H
ATOM   1347  CB  PRO A 102      13.600   7.948   4.918  1.00 95.38           C
ATOM   1348 1HB  PRO A 102      13.172   8.880   5.287  1.00 95.38           H
ATOM   1349 2HB  PRO A 102      14.684   8.069   4.931  1.00 95.38           H
ATOM   1350  CG  PRO A 102      13.089   7.605   3.525  1.00 95.38           C
ATOM   1351 1HG  PRO A 102      13.009   8.489   2.893  1.00 95.38           H
ATOM   1352 2HG  PRO A 102      13.757   6.917   3.006  1.00 95.38           H
ATOM   1353  CD  PRO A 102      11.732   6.980   3.806  1.00 95.38           C
ATOM   1354 1HD  PRO A 102      10.951   7.734   3.904  1.00 95.38           H
ATOM   1355 2HD  PRO A 102      11.422   6.307   3.006  1.00 95.38           H
ATOM   1356  N   PHE A 103      11.770   7.861   7.380  1.00 94.44           N
ATOM   1357  CA  PHE A 103      11.405   8.361   8.695  1.00 94.44           C
ATOM   1358  C   PHE A 103      11.053   7.212   9.641  1.00 94.44           C
ATOM   1359  O   PHE A 103      11.429   7.229  10.811  1.00 94.44           O
ATOM   1360  HA  PHE A 103      12.267   8.900   9.086  1.00 94.44           H
ATOM   1361  CB  PHE A 103      10.173   9.249   8.509  1.00 94.44           C
ATOM   1362 1HB  PHE A 103       9.390   8.669   8.021  1.00 94.44           H
ATOM   1363 2HB  PHE A 103       9.793   9.535   9.490  1.00 94.44           H
ATOM   1364  CG  PHE A 103      10.435  10.515   7.690  1.00 94.44           C
ATOM   1365  CD1 PHE A 103      10.916  11.631   8.300  1.00 94.44           C
ATOM   1366  HD1 PHE A 103      11.114  11.624   9.372  1.00 94.44           H
ATOM   1367  CD2 PHE A 103      10.188  10.523   6.353  1.00 94.44           C
ATOM   1368  HD2 PHE A 103       9.802   9.628   5.864  1.00 94.44           H
ATOM   1369  CE1 PHE A 103      11.160  12.806   7.540  1.00 94.44           C
ATOM   1370  HE1 PHE A 103      11.545  13.701   8.029  1.00 94.44           H
ATOM   1371  CE2 PHE A 103      10.431  11.698   5.593  1.00 94.44           C
ATOM   1372  HE2 PHE A 103      10.233  11.705   4.522  1.00 94.44           H
ATOM   1373  CZ  PHE A 103      10.912  12.814   6.203  1.00 94.44           C
ATOM   1374  HZ  PHE A 103      11.099  13.716   5.620  1.00 94.44           H
ATOM   1375  HN  PHE A 103      11.131   8.093   6.647  1.00 94.44           H
ATOM   1376  N   TRP A 104      10.334   6.240   9.098  1.00 87.68           N
ATOM   1377  CA  TRP A 104       9.906   5.096   9.885  1.00 87.68           C
ATOM   1378  C   TRP A 104      11.150   4.287  10.258  1.00 87.68           C
ATOM   1379  O   TRP A 104      11.197   3.670  11.322  1.00 87.68           O
ATOM   1380  HA  TRP A 104       9.423   5.474  10.786  1.00 87.68           H
ATOM   1381  CB  TRP A 104       8.860   4.272   9.131  1.00 87.68           C
ATOM   1382 1HB  TRP A 104       9.262   4.000   8.155  1.00 87.68           H
ATOM   1383 2HB  TRP A 104       8.684   3.343   9.674  1.00 87.68           H
ATOM   1384  CG  TRP A 104       7.524   4.991   8.935  1.00 87.68           C
ATOM   1385  CD1 TRP A 104       6.889   5.251   7.784  1.00 87.68           C
ATOM   1386  HD1 TRP A 104       7.263   4.969   6.799  1.00 87.68           H
ATOM   1387  CD2 TRP A 104       6.680   5.536   9.971  1.00 87.68           C
ATOM   1388  NE1 TRP A 104       5.702   5.921   8.001  1.00 87.68           N
ATOM   1389  HE1 TRP A 104       5.055   6.222   7.301  1.00 87.68           H
ATOM   1390  CE2 TRP A 104       5.571   6.100   9.374  1.00 87.68           C
ATOM   1391  CE3 TRP A 104       6.848   5.552  11.367  1.00 87.68           C
ATOM   1392  HE3 TRP A 104       7.715   5.113  11.862  1.00 87.68           H
ATOM   1393  CZ2 TRP A 104       4.545   6.720  10.095  1.00 87.68           C
ATOM   1394  HZ2 TRP A 104       3.678   7.159   9.599  1.00 87.68           H
ATOM   1395  CZ3 TRP A 104       5.814   6.176  12.073  1.00 87.68           C
ATOM   1396  HZ3 TRP A 104       5.894   6.216  13.160  1.00 87.68           H
ATOM   1397  CH2 TRP A 104       4.691   6.748  11.487  1.00 87.68           C
ATOM   1398  HH2 TRP A 104       3.927   7.217  12.108  1.00 87.68           H
ATOM   1399  HN  TRP A 104      10.045   6.226   8.140  1.00 87.68           H
ATOM   1400  N   ALA A 105      12.125   4.315   9.362  1.00 95.63           N
ATOM   1401  CA  ALA A 105      13.366   3.592   9.585  1.00 95.63           C
ATOM   1402  C   ALA A 105      14.068   4.161  10.819  1.00 95.63           C
ATOM   1403  O   ALA A 105      14.519   3.410  11.683  1.00 95.63           O
ATOM   1404  HA  ALA A 105      13.114   2.548   9.769  1.00 95.63           H
ATOM   1405  CB  ALA A 105      14.237   3.675   8.329  1.00 95.63           C
ATOM   1406 1HB  ALA A 105      13.704   3.231   7.488  1.00 95.63           H
ATOM   1407 2HB  ALA A 105      14.459   4.719   8.109  1.00 95.63           H
ATOM   1408 3HB  ALA A 105      15.168   3.132   8.496  1.00 95.63           H
ATOM   1409  HN  ALA A 105      12.078   4.818   8.500  1.00 95.63           H
ATOM   1410  N   ILE A 106      14.140   5.483  10.864  1.00 92.34           N
ATOM   1411  CA  ILE A 106      14.795   6.161  11.970  1.00 92.34           C
ATOM   1412  C   ILE A 106      14.007   5.907  13.257  1.00 92.34           C
ATOM   1413  O   ILE A 106      14.591   5.616  14.299  1.00 92.34           O
ATOM   1414  HA  ILE A 106      15.786   5.722  12.080  1.00 92.34           H
ATOM   1415  CB  ILE A 106      14.990   7.644  11.650  1.00 92.34           C
ATOM   1416  HB  ILE A 106      14.036   8.048  11.310  1.00 92.34           H
ATOM   1417  CG1 ILE A 106      15.992   7.832  10.509  1.00 92.34           C
ATOM   1418 1HG1 ILE A 106      17.002   7.645  10.873  1.00 92.34           H
ATOM   1419 2HG1 ILE A 106      15.796   7.102   9.724  1.00 92.34           H
ATOM   1420  CG2 ILE A 106      15.392   8.427  12.901  1.00 92.34           C
ATOM   1421 1HG2 ILE A 106      14.612   8.332  13.656  1.00 92.34           H
ATOM   1422 2HG2 ILE A 106      16.328   8.028  13.294  1.00 92.34           H
ATOM   1423 3HG2 ILE A 106      15.524   9.478  12.645  1.00 92.34           H
ATOM   1424  CD1 ILE A 106      15.906   9.246   9.931  1.00 92.34           C
ATOM   1425 1HD1 ILE A 106      14.902   9.421   9.546  1.00 92.34           H
ATOM   1426 2HD1 ILE A 106      16.127   9.972  10.713  1.00 92.34           H
ATOM   1427 3HD1 ILE A 106      16.629   9.352   9.122  1.00 92.34           H
ATOM   1428  HN  ILE A 106      13.760   6.088  10.163  1.00 92.34           H
ATOM   1429  N   ALA A 107      12.692   6.028  13.141  1.00 93.79           N
ATOM   1430  CA  ALA A 107      11.825   5.905  14.300  1.00 93.79           C
ATOM   1431  C   ALA A 107      11.945   4.492  14.873  1.00 93.79           C
ATOM   1432  O   ALA A 107      11.871   4.302  16.087  1.00 93.79           O
ATOM   1433  HA  ALA A 107      12.166   6.622  15.047  1.00 93.79           H
ATOM   1434  CB  ALA A 107      10.389   6.253  13.902  1.00 93.79           C
ATOM   1435 1HB  ALA A 107      10.353   7.276  13.529  1.00 93.79           H
ATOM   1436 2HB  ALA A 107      10.052   5.570  13.122  1.00 93.79           H
ATOM   1437 3HB  ALA A 107       9.738   6.160  14.772  1.00 93.79           H
ATOM   1438  HN  ALA A 107      12.221   6.207  12.277  1.00 93.79           H
ATOM   1439  N   ALA A 108      12.128   3.536  13.974  1.00 93.15           N
ATOM   1440  CA  ALA A 108      12.221   2.142  14.372  1.00 93.15           C
ATOM   1441  C   ALA A 108      13.585   1.891  15.018  1.00 93.15           C
ATOM   1442  O   ALA A 108      13.709   1.051  15.909  1.00 93.15           O
ATOM   1443  HA  ALA A 108      11.440   1.954  15.108  1.00 93.15           H
ATOM   1444  CB  ALA A 108      11.979   1.246  13.156  1.00 93.15           C
ATOM   1445 1HB  ALA A 108      10.985   1.443  12.752  1.00 93.15           H
ATOM   1446 2HB  ALA A 108      12.729   1.457  12.394  1.00 93.15           H
ATOM   1447 3HB  ALA A 108      12.049   0.200  13.455  1.00 93.15           H
ATOM   1448  HN  ALA A 108      12.211   3.702  12.991  1.00 93.15           H
ATOM   1449  N   ALA A 109      14.575   2.634  14.544  1.00 91.61           N
ATOM   1450  CA  ALA A 109      15.945   2.420  14.977  1.00 91.61           C
ATOM   1451  C   ALA A 109      16.085   2.843  16.441  1.00 91.61           C
ATOM   1452  O   ALA A 109      16.807   2.209  17.208  1.00 91.61           O
ATOM   1453  HA  ALA A 109      16.156   1.354  14.895  1.00 91.61           H
ATOM   1454  CB  ALA A 109      16.897   3.184  14.055  1.00 91.61           C
ATOM   1455 1HB  ALA A 109      16.779   2.825  13.033  1.00 91.61           H
ATOM   1456 2HB  ALA A 109      16.666   4.249  14.096  1.00 91.61           H
ATOM   1457 3HB  ALA A 109      17.925   3.023  14.380  1.00 91.61           H
ATOM   1458  HN  ALA A 109      14.452   3.370  13.878  1.00 91.61           H
ATOM   1459  N   ASP A 110      15.383   3.914  16.784  1.00 82.55           N
ATOM   1460  CA  ASP A 110      15.551   4.533  18.087  1.00 82.55           C
ATOM   1461  C   ASP A 110      14.214   5.116  18.547  1.00 82.55           C
ATOM   1462  O   ASP A 110      13.426   4.433  19.198  1.00 82.55           O
ATOM   1463  HA  ASP A 110      15.904   3.734  18.740  1.00 82.55           H
ATOM   1464  CB  ASP A 110      16.569   5.673  18.028  1.00 82.55           C
ATOM   1465 1HB  ASP A 110      17.490   5.320  17.564  1.00 82.55           H
ATOM   1466 2HB  ASP A 110      16.184   6.477  17.400  1.00 82.55           H
ATOM   1467  CG  ASP A 110      16.871   6.212  19.428  1.00 82.55           C
ATOM   1468  OD1 ASP A 110      16.457   5.539  20.397  1.00 82.55           O
ATOM   1469  OD2 ASP A 110      17.508   7.285  19.498  1.00 82.55           O
ATOM   1470  HN  ASP A 110      14.711   4.355  16.190  1.00 82.55           H
ATOM   1471  N   GLN A 111      13.999   6.373  18.188  1.00 85.79           N
ATOM   1472  CA  GLN A 111      12.780   7.064  18.576  1.00 85.79           C
ATOM   1473  C   GLN A 111      12.414   8.121  17.532  1.00 85.79           C
ATOM   1474  O   GLN A 111      13.199   8.404  16.628  1.00 85.79           O
ATOM   1475  HA  GLN A 111      12.009   6.294  18.610  1.00 85.79           H
ATOM   1476  CB  GLN A 111      12.924   7.691  19.964  1.00 85.79           C
ATOM   1477 1HB  GLN A 111      12.007   8.221  20.225  1.00 85.79           H
ATOM   1478 2HB  GLN A 111      13.062   6.908  20.709  1.00 85.79           H
ATOM   1479  CG  GLN A 111      14.108   8.659  20.008  1.00 85.79           C
ATOM   1480 1HG  GLN A 111      15.028   8.126  19.768  1.00 85.79           H
ATOM   1481 2HG  GLN A 111      13.980   9.431  19.249  1.00 85.79           H
ATOM   1482  CD  GLN A 111      14.234   9.309  21.388  1.00 85.79           C
ATOM   1483  OE1 GLN A 111      13.270   9.467  22.118  1.00 85.79           O
ATOM   1484  NE2 GLN A 111      15.474   9.675  21.702  1.00 85.79           N
ATOM   1485 1HE2 GLN A 111      16.221   9.516  21.057  1.00 85.79           H
ATOM   1486 2HE2 GLN A 111      15.658  10.109  22.584  1.00 85.79           H
ATOM   1487  HN  GLN A 111      14.638   6.917  17.644  1.00 85.79           H
ATOM   1488  N   TRP A 112      11.221   8.675  17.691  1.00 90.98           N
ATOM   1489  CA  TRP A 112      10.768   9.741  16.814  1.00 90.98           C
ATOM   1490  C   TRP A 112      11.523  11.017  17.192  1.00 90.98           C
ATOM   1491  O   TRP A 112      11.348  11.543  18.289  1.00 90.98           O
ATOM   1492  HA  TRP A 112      11.009   9.455  15.790  1.00 90.98           H
ATOM   1493  CB  TRP A 112       9.248   9.902  16.885  1.00 90.98           C
ATOM   1494 1HB  TRP A 112       8.782   8.932  16.710  1.00 90.98           H
ATOM   1495 2HB  TRP A 112       8.973  10.210  17.894  1.00 90.98           H
ATOM   1496  CG  TRP A 112       8.681  10.912  15.886  1.00 90.98           C
ATOM   1497  CD1 TRP A 112       8.367  12.197  16.101  1.00 90.98           C
ATOM   1498  HD1 TRP A 112       8.481  12.705  17.059  1.00 90.98           H
ATOM   1499  CD2 TRP A 112       8.373  10.668  14.498  1.00 90.98           C
ATOM   1500  NE1 TRP A 112       7.880  12.796  14.957  1.00 90.98           N
ATOM   1501  HE1 TRP A 112       7.580  13.746  14.868  1.00 90.98           H
ATOM   1502  CE2 TRP A 112       7.884  11.837  13.951  1.00 90.98           C
ATOM   1503  CE3 TRP A 112       8.503   9.498  13.729  1.00 90.98           C
ATOM   1504  HE3 TRP A 112       8.887   8.563  14.137  1.00 90.98           H
ATOM   1505  CZ2 TRP A 112       7.486  11.950  12.614  1.00 90.98           C
ATOM   1506  HZ2 TRP A 112       7.102  12.886  12.206  1.00 90.98           H
ATOM   1507  CZ3 TRP A 112       8.101   9.628  12.394  1.00 90.98           C
ATOM   1508  HZ3 TRP A 112       8.181   8.750  11.753  1.00 90.98           H
ATOM   1509  CH2 TRP A 112       7.606  10.797  11.829  1.00 90.98           C
ATOM   1510  HH2 TRP A 112       7.314  10.817  10.779  1.00 90.98           H
ATOM   1511  HN  TRP A 112      10.570   8.407  18.402  1.00 90.98           H
ATOM   1512  N   LYS A 113      12.346  11.477  16.261  1.00 83.31           N
ATOM   1513  CA  LYS A 113      13.261  12.569  16.545  1.00 83.31           C
ATOM   1514  C   LYS A 113      12.744  13.848  15.885  1.00 83.31           C
ATOM   1515  O   LYS A 113      13.435  14.865  15.867  1.00 83.31           O
ATOM   1516  HA  LYS A 113      13.268  12.717  17.625  1.00 83.31           H
ATOM   1517  CB  LYS A 113      14.686  12.195  16.130  1.00 83.31           C
ATOM   1518 1HB  LYS A 113      14.716  11.993  15.060  1.00 83.31           H
ATOM   1519 2HB  LYS A 113      15.354  13.037  16.313  1.00 83.31           H
ATOM   1520  CG  LYS A 113      15.178  10.969  16.901  1.00 83.31           C
ATOM   1521 1HG  LYS A 113      15.052  11.133  17.971  1.00 83.31           H
ATOM   1522 2HG  LYS A 113      14.571  10.102  16.638  1.00 83.31           H
ATOM   1523  CD  LYS A 113      16.649  10.681  16.593  1.00 83.31           C
ATOM   1524 1HD  LYS A 113      16.771  10.499  15.526  1.00 83.31           H
ATOM   1525 2HD  LYS A 113      17.253  11.555  16.839  1.00 83.31           H
ATOM   1526  CE  LYS A 113      17.148   9.470  17.384  1.00 83.31           C
ATOM   1527 1HE  LYS A 113      17.001   9.640  18.451  1.00 83.31           H
ATOM   1528 2HE  LYS A 113      16.564   8.589  17.118  1.00 83.31           H
ATOM   1529  NZ  LYS A 113      18.581   9.225  17.107  1.00 83.31           N
ATOM   1530 1HZ  LYS A 113      18.900   8.432  17.652  1.00 83.31           H
ATOM   1531 2HZ  LYS A 113      18.705   9.029  16.120  1.00 83.31           H
ATOM   1532 3HZ  LYS A 113      19.119  10.047  17.358  1.00 83.31           H
ATOM   1533  HN  LYS A 113      12.393  11.118  15.329  1.00 83.31           H
ATOM   1534  N   PHE A 114      11.532  13.756  15.358  1.00 89.10           N
ATOM   1535  CA  PHE A 114      10.978  14.836  14.559  1.00 89.10           C
ATOM   1536  C   PHE A 114       9.840  15.539  15.302  1.00 89.10           C
ATOM   1537  O   PHE A 114       9.383  15.062  16.340  1.00 89.10           O
ATOM   1538  HA  PHE A 114      11.783  15.547  14.375  1.00 89.10           H
ATOM   1539  CB  PHE A 114      10.424  14.208  13.279  1.00 89.10           C
ATOM   1540 1HB  PHE A 114       9.575  13.573  13.536  1.00 89.10           H
ATOM   1541 2HB  PHE A 114      10.046  14.999  12.632  1.00 89.10           H
ATOM   1542  CG  PHE A 114      11.446  13.377  12.501  1.00 89.10           C
ATOM   1543  CD1 PHE A 114      12.377  13.996  11.726  1.00 89.10           C
ATOM   1544  HD1 PHE A 114      12.395  15.084  11.660  1.00 89.10           H
ATOM   1545  CD2 PHE A 114      11.424  12.020  12.583  1.00 89.10           C
ATOM   1546  HD2 PHE A 114      10.678  11.524  13.204  1.00 89.10           H
ATOM   1547  CE1 PHE A 114      13.326  13.225  11.004  1.00 89.10           C
ATOM   1548  HE1 PHE A 114      14.072  13.722  10.383  1.00 89.10           H
ATOM   1549  CE2 PHE A 114      12.373  11.249  11.860  1.00 89.10           C
ATOM   1550  HE2 PHE A 114      12.355  10.161  11.926  1.00 89.10           H
ATOM   1551  CZ  PHE A 114      13.304  11.868  11.086  1.00 89.10           C
ATOM   1552  HZ  PHE A 114      14.032  11.276  10.531  1.00 89.10           H
ATOM   1553  HN  PHE A 114      10.933  12.962  15.469  1.00 89.10           H
ATOM   1554  N   GLN A 115       9.415  16.662  14.742  1.00 81.83           N
ATOM   1555  CA  GLN A 115       8.369  17.458  15.361  1.00 81.83           C
ATOM   1556  C   GLN A 115       7.007  16.792  15.161  1.00 81.83           C
ATOM   1557  O   GLN A 115       6.864  15.900  14.325  1.00 81.83           O
ATOM   1558  HA  GLN A 115       8.616  17.485  16.422  1.00 81.83           H
ATOM   1559  CB  GLN A 115       8.368  18.886  14.810  1.00 81.83           C
ATOM   1560 1HB  GLN A 115       8.274  18.860  13.724  1.00 81.83           H
ATOM   1561 2HB  GLN A 115       7.502  19.426  15.192  1.00 81.83           H
ATOM   1562  CG  GLN A 115       9.649  19.625  15.199  1.00 81.83           C
ATOM   1563 1HG  GLN A 115       9.783  19.583  16.280  1.00 81.83           H
ATOM   1564 2HG  GLN A 115      10.510  19.128  14.752  1.00 81.83           H
ATOM   1565  CD  GLN A 115       9.601  21.084  14.742  1.00 81.83           C
ATOM   1566  OE1 GLN A 115       8.690  21.517  14.056  1.00 81.83           O
ATOM   1567  NE2 GLN A 115      10.630  21.816  15.159  1.00 81.83           N
ATOM   1568 1HE2 GLN A 115      11.346  21.399  15.720  1.00 81.83           H
ATOM   1569 2HE2 GLN A 115      10.689  22.783  14.911  1.00 81.83           H
ATOM   1570  HN  GLN A 115       9.773  17.028  13.883  1.00 81.83           H
ATOM   1571  N   THR A 116       6.039  17.250  15.942  1.00 88.40           N
ATOM   1572  CA  THR A 116       4.696  16.701  15.870  1.00 88.40           C
ATOM   1573  C   THR A 116       4.122  16.879  14.463  1.00 88.40           C
ATOM   1574  O   THR A 116       3.472  15.978  13.935  1.00 88.40           O
ATOM   1575  HA  THR A 116       4.752  15.629  16.059  1.00 88.40           H
ATOM   1576  CB  THR A 116       3.853  17.368  16.959  1.00 88.40           C
ATOM   1577  HB  THR A 116       3.614  18.397  16.690  1.00 88.40           H
ATOM   1578  OG1 THR A 116       4.627  17.206  18.144  1.00 88.40           O
ATOM   1579  HG1 THR A 116       4.299  17.829  18.855  1.00 88.40           H
ATOM   1580  CG2 THR A 116       2.561  16.603  17.250  1.00 88.40           C
ATOM   1581 1HG2 THR A 116       2.803  15.594  17.584  1.00 88.40           H
ATOM   1582 2HG2 THR A 116       1.957  16.551  16.343  1.00 88.40           H
ATOM   1583 3HG2 THR A 116       2.001  17.119  18.030  1.00 88.40           H
ATOM   1584  HN  THR A 116       6.161  17.981  16.613  1.00 88.40           H
ATOM   1585  N   PHE A 117       4.383  18.047  13.895  1.00 91.91           N
ATOM   1586  CA  PHE A 117       3.896  18.357  12.562  1.00 91.91           C
ATOM   1587  C   PHE A 117       4.313  17.278  11.561  1.00 91.91           C
ATOM   1588  O   PHE A 117       3.501  16.826  10.755  1.00 91.91           O
ATOM   1589  HA  PHE A 117       2.808  18.398  12.617  1.00 91.91           H
ATOM   1590  CB  PHE A 117       4.529  19.688  12.152  1.00 91.91           C
ATOM   1591 1HB  PHE A 117       4.218  20.459  12.857  1.00 91.91           H
ATOM   1592 2HB  PHE A 117       5.613  19.603  12.231  1.00 91.91           H
ATOM   1593  CG  PHE A 117       4.169  20.139  10.735  1.00 91.91           C
ATOM   1594  CD1 PHE A 117       5.089  20.046   9.738  1.00 91.91           C
ATOM   1595  HD1 PHE A 117       6.083  19.650   9.948  1.00 91.91           H
ATOM   1596  CD2 PHE A 117       2.929  20.632  10.472  1.00 91.91           C
ATOM   1597  HD2 PHE A 117       2.192  20.707  11.272  1.00 91.91           H
ATOM   1598  CE1 PHE A 117       4.755  20.464   8.422  1.00 91.91           C
ATOM   1599  HE1 PHE A 117       5.493  20.389   7.623  1.00 91.91           H
ATOM   1600  CE2 PHE A 117       2.595  21.050   9.157  1.00 91.91           C
ATOM   1601  HE2 PHE A 117       1.602  21.446   8.947  1.00 91.91           H
ATOM   1602  CZ  PHE A 117       3.515  20.957   8.160  1.00 91.91           C
ATOM   1603  HZ  PHE A 117       3.259  21.278   7.150  1.00 91.91           H
ATOM   1604  HN  PHE A 117       4.916  18.773  14.329  1.00 91.91           H
ATOM   1605  N   MET A 118       5.579  16.896  11.645  1.00 89.43           N
ATOM   1606  CA  MET A 118       6.130  15.921  10.719  1.00 89.43           C
ATOM   1607  C   MET A 118       5.494  14.545  10.930  1.00 89.43           C
ATOM   1608  O   MET A 118       5.349  13.772   9.984  1.00 89.43           O
ATOM   1609  HA  MET A 118       5.887  16.291   9.723  1.00 89.43           H
ATOM   1610  CB  MET A 118       7.643  15.821  10.922  1.00 89.43           C
ATOM   1611 1HB  MET A 118       8.047  16.805  11.158  1.00 89.43           H
ATOM   1612 2HB  MET A 118       7.858  15.175  11.773  1.00 89.43           H
ATOM   1613  CG  MET A 118       8.329  15.269   9.670  1.00 89.43           C
ATOM   1614 1HG  MET A 118       9.395  15.144   9.856  1.00 89.43           H
ATOM   1615 2HG  MET A 118       7.929  14.283   9.431  1.00 89.43           H
ATOM   1616  SD  MET A 118       8.075  16.379   8.296  1.00 89.43           S
ATOM   1617  CE  MET A 118       8.807  15.417   6.982  1.00 89.43           C
ATOM   1618 1HE  MET A 118       9.855  15.227   7.211  1.00 89.43           H
ATOM   1619 2HE  MET A 118       8.278  14.468   6.889  1.00 89.43           H
ATOM   1620 3HE  MET A 118       8.733  15.967   6.044  1.00 89.43           H
ATOM   1621  HN  MET A 118       6.223  17.240  12.328  1.00 89.43           H
ATOM   1622  N   CYS A 119       5.132  14.281  12.177  1.00 94.18           N
ATOM   1623  CA  CYS A 119       4.439  13.048  12.510  1.00 94.18           C
ATOM   1624  C   CYS A 119       3.113  13.022  11.749  1.00 94.18           C
ATOM   1625  O   CYS A 119       2.767  12.016  11.130  1.00 94.18           O
ATOM   1626  HA  CYS A 119       5.085  12.230  12.191  1.00 94.18           H
ATOM   1627  CB  CYS A 119       4.234  12.904  14.019  1.00 94.18           C
ATOM   1628 1HB  CYS A 119       5.197  12.790  14.517  1.00 94.18           H
ATOM   1629 2HB  CYS A 119       3.774  13.808  14.420  1.00 94.18           H
ATOM   1630  SG  CYS A 119       3.174  11.455  14.372  1.00 94.18           S
ATOM   1631  HN  CYS A 119       5.305  14.891  12.951  1.00 94.18           H
ATOM   1632  N   LYS A 120       2.405  14.140  11.818  1.00 92.09           N
ATOM   1633  CA  LYS A 120       1.112  14.249  11.165  1.00 92.09           C
ATOM   1634  C   LYS A 120       1.284  14.022   9.662  1.00 92.09           C
ATOM   1635  O   LYS A 120       0.530  13.263   9.055  1.00 92.09           O
ATOM   1636  HA  LYS A 120       0.477  13.457  11.563  1.00 92.09           H
ATOM   1637  CB  LYS A 120       0.446  15.581  11.514  1.00 92.09           C
ATOM   1638 1HB  LYS A 120       1.124  16.403  11.285  1.00 92.09           H
ATOM   1639 2HB  LYS A 120      -0.442  15.721  10.897  1.00 92.09           H
ATOM   1640  CG  LYS A 120       0.058  15.630  12.993  1.00 92.09           C
ATOM   1641 1HG  LYS A 120      -0.453  14.708  13.269  1.00 92.09           H
ATOM   1642 2HG  LYS A 120       0.957  15.691  13.607  1.00 92.09           H
ATOM   1643  CD  LYS A 120      -0.847  16.829  13.284  1.00 92.09           C
ATOM   1644 1HD  LYS A 120      -0.310  17.754  13.073  1.00 92.09           H
ATOM   1645 2HD  LYS A 120      -1.712  16.804  12.622  1.00 92.09           H
ATOM   1646  CE  LYS A 120      -1.313  16.823  14.741  1.00 92.09           C
ATOM   1647 1HE  LYS A 120      -1.213  15.821  15.157  1.00 92.09           H
ATOM   1648 2HE  LYS A 120      -0.676  17.479  15.335  1.00 92.09           H
ATOM   1649  NZ  LYS A 120      -2.721  17.269  14.837  1.00 92.09           N
ATOM   1650 1HZ  LYS A 120      -3.017  17.246  15.807  1.00 92.09           H
ATOM   1651 2HZ  LYS A 120      -2.800  18.216  14.482  1.00 92.09           H
ATOM   1652 3HZ  LYS A 120      -3.309  16.652  14.289  1.00 92.09           H
ATOM   1653  HN  LYS A 120       2.701  14.959  12.309  1.00 92.09           H
ATOM   1654  N   VAL A 121       2.280  14.695   9.105  1.00 94.47           N
ATOM   1655  CA  VAL A 121       2.498  14.656   7.669  1.00 94.47           C
ATOM   1656  C   VAL A 121       2.813  13.221   7.243  1.00 94.47           C
ATOM   1657  O   VAL A 121       2.214  12.703   6.302  1.00 94.47           O
ATOM   1658  HA  VAL A 121       1.572  14.969   7.187  1.00 94.47           H
ATOM   1659  CB  VAL A 121       3.595  15.650   7.279  1.00 94.47           C
ATOM   1660  HB  VAL A 121       4.469  15.443   7.896  1.00 94.47           H
ATOM   1661  CG1 VAL A 121       4.001  15.471   5.815  1.00 94.47           C
ATOM   1662 1HG1 VAL A 121       4.376  14.459   5.662  1.00 94.47           H
ATOM   1663 2HG1 VAL A 121       3.135  15.638   5.175  1.00 94.47           H
ATOM   1664 3HG1 VAL A 121       4.781  16.190   5.564  1.00 94.47           H
ATOM   1665  CG2 VAL A 121       3.154  17.089   7.555  1.00 94.47           C
ATOM   1666 1HG2 VAL A 121       2.258  17.312   6.975  1.00 94.47           H
ATOM   1667 2HG2 VAL A 121       2.938  17.205   8.617  1.00 94.47           H
ATOM   1668 3HG2 VAL A 121       3.952  17.774   7.269  1.00 94.47           H
ATOM   1669  HN  VAL A 121       2.930  15.257   9.616  1.00 94.47           H
ATOM   1670  N   VAL A 122       3.754  12.619   7.957  1.00 93.81           N
ATOM   1671  CA  VAL A 122       4.284  11.326   7.557  1.00 93.81           C
ATOM   1672  C   VAL A 122       3.169  10.280   7.623  1.00 93.81           C
ATOM   1673  O   VAL A 122       3.004   9.486   6.699  1.00 93.81           O
ATOM   1674  HA  VAL A 122       4.622  11.414   6.525  1.00 93.81           H
ATOM   1675  CB  VAL A 122       5.493  10.967   8.423  1.00 93.81           C
ATOM   1676  HB  VAL A 122       5.201  11.073   9.468  1.00 93.81           H
ATOM   1677  CG1 VAL A 122       5.915   9.513   8.198  1.00 93.81           C
ATOM   1678 1HG1 VAL A 122       5.090   8.851   8.459  1.00 93.81           H
ATOM   1679 2HG1 VAL A 122       6.180   9.369   7.151  1.00 93.81           H
ATOM   1680 3HG1 VAL A 122       6.777   9.284   8.826  1.00 93.81           H
ATOM   1681  CG2 VAL A 122       6.659  11.923   8.161  1.00 93.81           C
ATOM   1682 1HG2 VAL A 122       6.949  11.862   7.112  1.00 93.81           H
ATOM   1683 2HG2 VAL A 122       6.352  12.942   8.395  1.00 93.81           H
ATOM   1684 3HG2 VAL A 122       7.505  11.645   8.789  1.00 93.81           H
ATOM   1685  HN  VAL A 122       4.151  12.999   8.792  1.00 93.81           H
ATOM   1686  N   ASN A 123       2.434  10.314   8.725  1.00 92.09           N
ATOM   1687  CA  ASN A 123       1.344   9.374   8.926  1.00 92.09           C
ATOM   1688  C   ASN A 123       0.295   9.574   7.831  1.00 92.09           C
ATOM   1689  O   ASN A 123      -0.210   8.605   7.266  1.00 92.09           O
ATOM   1690  HA  ASN A 123       1.806   8.388   8.886  1.00 92.09           H
ATOM   1691  CB  ASN A 123       0.666   9.600  10.279  1.00 92.09           C
ATOM   1692 1HB  ASN A 123       0.777  10.643  10.576  1.00 92.09           H
ATOM   1693 2HB  ASN A 123      -0.403   9.406  10.190  1.00 92.09           H
ATOM   1694  CG  ASN A 123       1.267   8.691  11.353  1.00 92.09           C
ATOM   1695  OD1 ASN A 123       1.994   7.752  11.072  1.00 92.09           O
ATOM   1696  ND2 ASN A 123       0.923   9.020  12.595  1.00 92.09           N
ATOM   1697 1HD2 ASN A 123       0.322   9.803  12.756  1.00 92.09           H
ATOM   1698 2HD2 ASN A 123       1.266   8.485  13.367  1.00 92.09           H
ATOM   1699  HN  ASN A 123       2.572  10.967   9.470  1.00 92.09           H
ATOM   1700  N   SER A 124      -0.002  10.837   7.565  1.00 93.32           N
ATOM   1701  CA  SER A 124      -1.042  11.176   6.607  1.00 93.32           C
ATOM   1702  C   SER A 124      -0.634  10.714   5.207  1.00 93.32           C
ATOM   1703  O   SER A 124      -1.443  10.143   4.477  1.00 93.32           O
ATOM   1704  HA  SER A 124      -1.929  10.639   6.943  1.00 93.32           H
ATOM   1705  CB  SER A 124      -1.324  12.679   6.609  1.00 93.32           C
ATOM   1706 1HB  SER A 124      -0.434  13.216   6.280  1.00 93.32           H
ATOM   1707 2HB  SER A 124      -2.114  12.901   5.890  1.00 93.32           H
ATOM   1708  OG  SER A 124      -1.711  13.148   7.898  1.00 93.32           O
ATOM   1709  HG  SER A 124      -0.998  13.739   8.275  1.00 93.32           H
ATOM   1710  HN  SER A 124       0.452  11.621   7.989  1.00 93.32           H
ATOM   1711  N   MET A 125       0.621  10.979   4.873  1.00 87.73           N
ATOM   1712  CA  MET A 125       1.148  10.593   3.576  1.00 87.73           C
ATOM   1713  C   MET A 125       1.054   9.079   3.374  1.00 87.73           C
ATOM   1714  O   MET A 125       0.589   8.615   2.334  1.00 87.73           O
ATOM   1715  HA  MET A 125       0.524  11.103   2.842  1.00 87.73           H
ATOM   1716  CB  MET A 125       2.610  11.032   3.466  1.00 87.73           C
ATOM   1717 1HB  MET A 125       3.133  10.802   4.394  1.00 87.73           H
ATOM   1718 2HB  MET A 125       3.104  10.471   2.674  1.00 87.73           H
ATOM   1719  CG  MET A 125       2.711  12.531   3.177  1.00 87.73           C
ATOM   1720 1HG  MET A 125       2.133  12.778   2.286  1.00 87.73           H
ATOM   1721 2HG  MET A 125       2.281  13.099   4.002  1.00 87.73           H
ATOM   1722  SD  MET A 125       4.419  12.994   2.942  1.00 87.73           S
ATOM   1723  CE  MET A 125       4.728  12.243   1.353  1.00 87.73           C
ATOM   1724 1HE  MET A 125       4.566  11.167   1.422  1.00 87.73           H
ATOM   1725 2HE  MET A 125       4.049  12.666   0.613  1.00 87.73           H
ATOM   1726 3HE  MET A 125       5.758  12.436   1.054  1.00 87.73           H
ATOM   1727  HN  MET A 125       1.272  11.447   5.471  1.00 87.73           H
ATOM   1728  N   TYR A 126       1.503   8.350   4.385  1.00 89.04           N
ATOM   1729  CA  TYR A 126       1.488   6.898   4.327  1.00 89.04           C
ATOM   1730  C   TYR A 126       0.077   6.376   4.047  1.00 89.04           C
ATOM   1731  O   TYR A 126      -0.113   5.527   3.177  1.00 89.04           O
ATOM   1732  HA  TYR A 126       2.149   6.588   3.518  1.00 89.04           H
ATOM   1733  CB  TYR A 126       1.932   6.416   5.709  1.00 89.04           C
ATOM   1734 1HB  TYR A 126       2.979   6.684   5.857  1.00 89.04           H
ATOM   1735 2HB  TYR A 126       1.358   6.944   6.469  1.00 89.04           H
ATOM   1736  CG  TYR A 126       1.772   4.909   5.923  1.00 89.04           C
ATOM   1737  CD1 TYR A 126       0.661   4.421   6.581  1.00 89.04           C
ATOM   1738  HD1 TYR A 126      -0.101   5.108   6.948  1.00 89.04           H
ATOM   1739  CD2 TYR A 126       2.737   4.040   5.459  1.00 89.04           C
ATOM   1740  HD2 TYR A 126       3.614   4.426   4.939  1.00 89.04           H
ATOM   1741  CE1 TYR A 126       0.510   3.003   6.783  1.00 89.04           C
ATOM   1742  HE1 TYR A 126      -0.362   2.604   7.301  1.00 89.04           H
ATOM   1743  CE2 TYR A 126       2.586   2.622   5.661  1.00 89.04           C
ATOM   1744  HE2 TYR A 126       3.341   1.924   5.299  1.00 89.04           H
ATOM   1745  CZ  TYR A 126       1.480   2.174   6.313  1.00 89.04           C
ATOM   1746  OH  TYR A 126       1.337   0.835   6.503  1.00 89.04           O
ATOM   1747  HH  TYR A 126       0.441   0.640   6.903  1.00 89.04           H
ATOM   1748  HN  TYR A 126       1.871   8.735   5.232  1.00 89.04           H
ATOM   1749  N   LYS A 127      -0.876   6.905   4.800  1.00 86.87           N
ATOM   1750  CA  LYS A 127      -2.236   6.396   4.752  1.00 86.87           C
ATOM   1751  C   LYS A 127      -2.847   6.714   3.386  1.00 86.87           C
ATOM   1752  O   LYS A 127      -3.478   5.856   2.770  1.00 86.87           O
ATOM   1753  HA  LYS A 127      -2.184   5.313   4.864  1.00 86.87           H
ATOM   1754  CB  LYS A 127      -3.051   6.934   5.930  1.00 86.87           C
ATOM   1755 1HB  LYS A 127      -2.481   6.824   6.853  1.00 86.87           H
ATOM   1756 2HB  LYS A 127      -3.233   8.001   5.794  1.00 86.87           H
ATOM   1757  CG  LYS A 127      -4.385   6.196   6.057  1.00 86.87           C
ATOM   1758 1HG  LYS A 127      -5.047   6.746   6.726  1.00 86.87           H
ATOM   1759 2HG  LYS A 127      -4.876   6.155   5.085  1.00 86.87           H
ATOM   1760  CD  LYS A 127      -4.177   4.777   6.590  1.00 86.87           C
ATOM   1761 1HD  LYS A 127      -3.750   4.149   5.808  1.00 86.87           H
ATOM   1762 2HD  LYS A 127      -3.460   4.794   7.411  1.00 86.87           H
ATOM   1763  CE  LYS A 127      -5.498   4.173   7.071  1.00 86.87           C
ATOM   1764 1HE  LYS A 127      -6.334   4.714   6.629  1.00 86.87           H
ATOM   1765 2HE  LYS A 127      -5.575   3.138   6.736  1.00 86.87           H
ATOM   1766  NZ  LYS A 127      -5.587   4.230   8.547  1.00 86.87           N
ATOM   1767 1HZ  LYS A 127      -6.382   3.684   8.860  1.00 86.87           H
ATOM   1768 2HZ  LYS A 127      -4.737   3.852   8.952  1.00 86.87           H
ATOM   1769 3HZ  LYS A 127      -5.702   5.194   8.842  1.00 86.87           H
ATOM   1770  HN  LYS A 127      -0.731   7.665   5.433  1.00 86.87           H
ATOM   1771  N   MET A 128      -2.638   7.948   2.952  1.00 88.28           N
ATOM   1772  CA  MET A 128      -3.206   8.406   1.696  1.00 88.28           C
ATOM   1773  C   MET A 128      -2.693   7.566   0.524  1.00 88.28           C
ATOM   1774  O   MET A 128      -3.471   7.150  -0.333  1.00 88.28           O
ATOM   1775  HA  MET A 128      -4.284   8.281   1.797  1.00 88.28           H
ATOM   1776  CB  MET A 128      -2.835   9.874   1.472  1.00 88.28           C
ATOM   1777 1HB  MET A 128      -3.169  10.470   2.321  1.00 88.28           H
ATOM   1778 2HB  MET A 128      -1.751   9.975   1.419  1.00 88.28           H
ATOM   1779  CG  MET A 128      -3.467  10.409   0.186  1.00 88.28           C
ATOM   1780 1HG  MET A 128      -3.131   9.819  -0.667  1.00 88.28           H
ATOM   1781 2HG  MET A 128      -4.551  10.310   0.235  1.00 88.28           H
ATOM   1782  SD  MET A 128      -3.021  12.122  -0.046  1.00 88.28           S
ATOM   1783  CE  MET A 128      -3.838  12.447  -1.600  1.00 88.28           C
ATOM   1784 1HE  MET A 128      -3.442  11.779  -2.365  1.00 88.28           H
ATOM   1785 2HE  MET A 128      -4.909  12.279  -1.489  1.00 88.28           H
ATOM   1786 3HE  MET A 128      -3.661  13.482  -1.894  1.00 88.28           H
ATOM   1787  HN  MET A 128      -2.094   8.629   3.443  1.00 88.28           H
ATOM   1788  N   ASN A 129      -1.387   7.342   0.525  1.00 86.10           N
ATOM   1789  CA  ASN A 129      -0.741   6.679  -0.595  1.00 86.10           C
ATOM   1790  C   ASN A 129      -1.050   5.181  -0.542  1.00 86.10           C
ATOM   1791  O   ASN A 129      -1.077   4.513  -1.575  1.00 86.10           O
ATOM   1792  HA  ASN A 129      -1.149   7.158  -1.486  1.00 86.10           H
ATOM   1793  CB  ASN A 129       0.778   6.851  -0.535  1.00 86.10           C
ATOM   1794 1HB  ASN A 129       1.145   6.535   0.441  1.00 86.10           H
ATOM   1795 2HB  ASN A 129       1.250   6.207  -1.277  1.00 86.10           H
ATOM   1796  CG  ASN A 129       1.175   8.307  -0.789  1.00 86.10           C
ATOM   1797  OD1 ASN A 129       0.709   8.952  -1.713  1.00 86.10           O
ATOM   1798  ND2 ASN A 129       2.060   8.785   0.081  1.00 86.10           N
ATOM   1799 1HD2 ASN A 129       2.404   8.202   0.817  1.00 86.10           H
ATOM   1800 2HD2 ASN A 129       2.383   9.729  -0.002  1.00 86.10           H
ATOM   1801  HN  ASN A 129      -0.775   7.605   1.271  1.00 86.10           H
ATOM   1802  N   PHE A 130      -1.274   4.698   0.671  1.00 88.84           N
ATOM   1803  CA  PHE A 130      -1.677   3.315   0.863  1.00 88.84           C
ATOM   1804  C   PHE A 130      -2.941   2.996   0.063  1.00 88.84           C
ATOM   1805  O   PHE A 130      -2.970   2.032  -0.701  1.00 88.84           O
ATOM   1806  HA  PHE A 130      -0.858   2.688   0.510  1.00 88.84           H
ATOM   1807  CB  PHE A 130      -1.972   3.139   2.354  1.00 88.84           C
ATOM   1808 1HB  PHE A 130      -1.046   3.263   2.915  1.00 88.84           H
ATOM   1809 2HB  PHE A 130      -2.649   3.930   2.676  1.00 88.84           H
ATOM   1810  CG  PHE A 130      -2.589   1.784   2.709  1.00 88.84           C
ATOM   1811  CD1 PHE A 130      -3.932   1.675   2.890  1.00 88.84           C
ATOM   1812  HD1 PHE A 130      -4.570   2.552   2.781  1.00 88.84           H
ATOM   1813  CD2 PHE A 130      -1.793   0.690   2.845  1.00 88.84           C
ATOM   1814  HD2 PHE A 130      -0.716   0.777   2.701  1.00 88.84           H
ATOM   1815  CE1 PHE A 130      -4.504   0.418   3.220  1.00 88.84           C
ATOM   1816  HE1 PHE A 130      -5.581   0.330   3.365  1.00 88.84           H
ATOM   1817  CE2 PHE A 130      -2.365  -0.567   3.176  1.00 88.84           C
ATOM   1818  HE2 PHE A 130      -1.727  -1.445   3.285  1.00 88.84           H
ATOM   1819  CZ  PHE A 130      -3.709  -0.677   3.356  1.00 88.84           C
ATOM   1820  HZ  PHE A 130      -4.148  -1.642   3.609  1.00 88.84           H
ATOM   1821  HN  PHE A 130      -1.186   5.233   1.511  1.00 88.84           H
ATOM   1822  N   TYR A 131      -3.956   3.824   0.266  1.00 93.23           N
ATOM   1823  CA  TYR A 131      -5.238   3.610  -0.385  1.00 93.23           C
ATOM   1824  C   TYR A 131      -5.138   3.868  -1.890  1.00 93.23           C
ATOM   1825  O   TYR A 131      -5.695   3.118  -2.690  1.00 93.23           O
ATOM   1826  HA  TYR A 131      -5.529   2.573  -0.220  1.00 93.23           H
ATOM   1827  CB  TYR A 131      -6.199   4.627   0.233  1.00 93.23           C
ATOM   1828 1HB  TYR A 131      -5.686   5.584   0.329  1.00 93.23           H
ATOM   1829 2HB  TYR A 131      -7.036   4.781  -0.448  1.00 93.23           H
ATOM   1830  CG  TYR A 131      -6.744   4.217   1.602  1.00 93.23           C
ATOM   1831  CD1 TYR A 131      -7.443   3.035   1.741  1.00 93.23           C
ATOM   1832  HD1 TYR A 131      -7.607   2.394   0.874  1.00 93.23           H
ATOM   1833  CD2 TYR A 131      -6.536   5.028   2.699  1.00 93.23           C
ATOM   1834  HD2 TYR A 131      -5.983   5.961   2.590  1.00 93.23           H
ATOM   1835  CE1 TYR A 131      -7.956   2.649   3.030  1.00 93.23           C
ATOM   1836  HE1 TYR A 131      -8.510   1.718   3.153  1.00 93.23           H
ATOM   1837  CE2 TYR A 131      -7.048   4.642   3.988  1.00 93.23           C
ATOM   1838  HE2 TYR A 131      -6.891   5.273   4.862  1.00 93.23           H
ATOM   1839  CZ  TYR A 131      -7.733   3.471   4.090  1.00 93.23           C
ATOM   1840  OH  TYR A 131      -8.217   3.106   5.307  1.00 93.23           O
ATOM   1841  HH  TYR A 131      -8.277   3.905   5.905  1.00 93.23           H
ATOM   1842  HN  TYR A 131      -3.913   4.626   0.861  1.00 93.23           H
ATOM   1843  N   SER A 132      -4.426   4.932  -2.229  1.00 93.01           N
ATOM   1844  CA  SER A 132      -4.339   5.364  -3.614  1.00 93.01           C
ATOM   1845  C   SER A 132      -3.685   4.271  -4.463  1.00 93.01           C
ATOM   1846  O   SER A 132      -4.129   3.997  -5.577  1.00 93.01           O
ATOM   1847  HA  SER A 132      -5.369   5.529  -3.930  1.00 93.01           H
ATOM   1848  CB  SER A 132      -3.553   6.671  -3.735  1.00 93.01           C
ATOM   1849 1HB  SER A 132      -3.541   6.992  -4.777  1.00 93.01           H
ATOM   1850 2HB  SER A 132      -4.059   7.452  -3.168  1.00 93.01           H
ATOM   1851  OG  SER A 132      -2.214   6.535  -3.266  1.00 93.01           O
ATOM   1852  HG  SER A 132      -1.695   7.365  -3.469  1.00 93.01           H
ATOM   1853  HN  SER A 132      -3.915   5.494  -1.579  1.00 93.01           H
ATOM   1854  N   CYS A 133      -2.641   3.677  -3.904  1.00 92.31           N
ATOM   1855  CA  CYS A 133      -1.901   2.645  -4.609  1.00 92.31           C
ATOM   1856  C   CYS A 133      -2.862   1.497  -4.927  1.00 92.31           C
ATOM   1857  O   CYS A 133      -2.960   1.065  -6.074  1.00 92.31           O
ATOM   1858  HA  CYS A 133      -1.525   3.100  -5.525  1.00 92.31           H
ATOM   1859  CB  CYS A 133      -0.690   2.168  -3.806  1.00 92.31           C
ATOM   1860 1HB  CYS A 133      -0.987   1.947  -2.780  1.00 92.31           H
ATOM   1861 2HB  CYS A 133      -0.302   1.243  -4.232  1.00 92.31           H
ATOM   1862  SG  CYS A 133       0.613   3.454  -3.815  1.00 92.31           S
ATOM   1863  HG  CYS A 133       0.094   4.185  -2.832  1.00 92.31           H
ATOM   1864  HN  CYS A 133      -2.301   3.890  -2.988  1.00 92.31           H
ATOM   1865  N   VAL A 134      -3.547   1.037  -3.891  1.00 90.43           N
ATOM   1866  CA  VAL A 134      -4.340  -0.176  -3.997  1.00 90.43           C
ATOM   1867  C   VAL A 134      -5.523   0.073  -4.935  1.00 90.43           C
ATOM   1868  O   VAL A 134      -5.893  -0.800  -5.718  1.00 90.43           O
ATOM   1869  HA  VAL A 134      -3.704  -0.948  -4.431  1.00 90.43           H
ATOM   1870  CB  VAL A 134      -4.769  -0.644  -2.605  1.00 90.43           C
ATOM   1871  HB  VAL A 134      -5.386   0.138  -2.163  1.00 90.43           H
ATOM   1872  CG1 VAL A 134      -5.614  -1.917  -2.691  1.00 90.43           C
ATOM   1873 1HG1 VAL A 134      -6.507  -1.721  -3.284  1.00 90.43           H
ATOM   1874 2HG1 VAL A 134      -5.032  -2.709  -3.162  1.00 90.43           H
ATOM   1875 3HG1 VAL A 134      -5.906  -2.228  -1.688  1.00 90.43           H
ATOM   1876  CG2 VAL A 134      -3.554  -0.853  -1.698  1.00 90.43           C
ATOM   1877 1HG2 VAL A 134      -2.900  -1.608  -2.134  1.00 90.43           H
ATOM   1878 2HG2 VAL A 134      -3.010   0.086  -1.598  1.00 90.43           H
ATOM   1879 3HG2 VAL A 134      -3.888  -1.186  -0.715  1.00 90.43           H
ATOM   1880  HN  VAL A 134      -3.566   1.477  -2.993  1.00 90.43           H
ATOM   1881  N   LEU A 135      -6.083   1.269  -4.824  1.00 94.22           N
ATOM   1882  CA  LEU A 135      -7.231   1.635  -5.635  1.00 94.22           C
ATOM   1883  C   LEU A 135      -6.803   1.741  -7.100  1.00 94.22           C
ATOM   1884  O   LEU A 135      -7.576   1.420  -8.002  1.00 94.22           O
ATOM   1885  HA  LEU A 135      -7.963   0.832  -5.547  1.00 94.22           H
ATOM   1886  CB  LEU A 135      -7.886   2.907  -5.093  1.00 94.22           C
ATOM   1887 1HB  LEU A 135      -7.117   3.673  -4.992  1.00 94.22           H
ATOM   1888 2HB  LEU A 135      -8.600   3.268  -5.833  1.00 94.22           H
ATOM   1889  CG  LEU A 135      -8.610   2.769  -3.752  1.00 94.22           C
ATOM   1890  HG  LEU A 135      -7.906   2.366  -3.024  1.00 94.22           H
ATOM   1891  CD1 LEU A 135      -9.065   4.134  -3.232  1.00 94.22           C
ATOM   1892 1HD1 LEU A 135      -8.197   4.780  -3.097  1.00 94.22           H
ATOM   1893 2HD1 LEU A 135      -9.746   4.588  -3.952  1.00 94.22           H
ATOM   1894 3HD1 LEU A 135      -9.576   4.008  -2.278  1.00 94.22           H
ATOM   1895  CD2 LEU A 135      -9.771   1.778  -3.855  1.00 94.22           C
ATOM   1896 1HD2 LEU A 135     -10.483   2.129  -4.602  1.00 94.22           H
ATOM   1897 2HD2 LEU A 135      -9.389   0.800  -4.148  1.00 94.22           H
ATOM   1898 3HD2 LEU A 135     -10.268   1.700  -2.888  1.00 94.22           H
ATOM   1899  HN  LEU A 135      -5.765   1.979  -4.196  1.00 94.22           H
ATOM   1900  N   LEU A 136      -5.571   2.191  -7.293  1.00 94.16           N
ATOM   1901  CA  LEU A 136      -5.028   2.334  -8.632  1.00 94.16           C
ATOM   1902  C   LEU A 136      -4.813   0.947  -9.242  1.00 94.16           C
ATOM   1903  O   LEU A 136      -5.128   0.722 -10.409  1.00 94.16           O
ATOM   1904  HA  LEU A 136      -5.769   2.863  -9.231  1.00 94.16           H
ATOM   1905  CB  LEU A 136      -3.765   3.197  -8.609  1.00 94.16           C
ATOM   1906 1HB  LEU A 136      -3.142   2.873  -7.775  1.00 94.16           H
ATOM   1907 2HB  LEU A 136      -3.201   3.006  -9.522  1.00 94.16           H
ATOM   1908  CG  LEU A 136      -3.986   4.706  -8.486  1.00 94.16           C
ATOM   1909  HG  LEU A 136      -4.683   4.884  -7.667  1.00 94.16           H
ATOM   1910  CD1 LEU A 136      -2.682   5.425  -8.135  1.00 94.16           C
ATOM   1911 1HD1 LEU A 136      -2.305   5.049  -7.184  1.00 94.16           H
ATOM   1912 2HD1 LEU A 136      -1.945   5.243  -8.917  1.00 94.16           H
ATOM   1913 3HD1 LEU A 136      -2.868   6.496  -8.054  1.00 94.16           H
ATOM   1914  CD2 LEU A 136      -4.628   5.271  -9.755  1.00 94.16           C
ATOM   1915 1HD2 LEU A 136      -3.976   5.082 -10.608  1.00 94.16           H
ATOM   1916 2HD2 LEU A 136      -5.592   4.789  -9.920  1.00 94.16           H
ATOM   1917 3HD2 LEU A 136      -4.775   6.345  -9.641  1.00 94.16           H
ATOM   1918  HN  LEU A 136      -4.951   2.455  -6.554  1.00 94.16           H
ATOM   1919  N   ILE A 137      -4.278   0.053  -8.423  1.00 91.31           N
ATOM   1920  CA  ILE A 137      -4.037  -1.312  -8.860  1.00 91.31           C
ATOM   1921  C   ILE A 137      -5.359  -1.940  -9.306  1.00 91.31           C
ATOM   1922  O   ILE A 137      -5.406  -2.647 -10.312  1.00 91.31           O
ATOM   1923  HA  ILE A 137      -3.369  -1.267  -9.720  1.00 91.31           H
ATOM   1924  CB  ILE A 137      -3.317  -2.105  -7.767  1.00 91.31           C
ATOM   1925  HB  ILE A 137      -3.817  -1.911  -6.819  1.00 91.31           H
ATOM   1926  CG1 ILE A 137      -1.867  -1.641  -7.618  1.00 91.31           C
ATOM   1927 1HG1 ILE A 137      -1.286  -1.968  -8.480  1.00 91.31           H
ATOM   1928 2HG1 ILE A 137      -1.830  -0.552  -7.603  1.00 91.31           H
ATOM   1929  CG2 ILE A 137      -3.413  -3.610  -8.029  1.00 91.31           C
ATOM   1930 1HG2 ILE A 137      -4.461  -3.910  -8.045  1.00 91.31           H
ATOM   1931 2HG2 ILE A 137      -2.954  -3.842  -8.990  1.00 91.31           H
ATOM   1932 3HG2 ILE A 137      -2.893  -4.150  -7.237  1.00 91.31           H
ATOM   1933  CD1 ILE A 137      -1.244  -2.195  -6.336  1.00 91.31           C
ATOM   1934 1HD1 ILE A 137      -1.813  -1.847  -5.474  1.00 91.31           H
ATOM   1935 2HD1 ILE A 137      -1.260  -3.285  -6.365  1.00 91.31           H
ATOM   1936 3HD1 ILE A 137      -0.213  -1.850  -6.254  1.00 91.31           H
ATOM   1937  HN  ILE A 137      -4.011   0.248  -7.479  1.00 91.31           H
ATOM   1938  N   MET A 138      -6.400  -1.660  -8.536  1.00 91.37           N
ATOM   1939  CA  MET A 138      -7.726  -2.158  -8.861  1.00 91.37           C
ATOM   1940  C   MET A 138      -8.193  -1.631 -10.219  1.00 91.37           C
ATOM   1941  O   MET A 138      -8.728  -2.385 -11.031  1.00 91.37           O
ATOM   1942  HA  MET A 138      -7.632  -3.243  -8.897  1.00 91.37           H
ATOM   1943  CB  MET A 138      -8.715  -1.722  -7.777  1.00 91.37           C
ATOM   1944 1HB  MET A 138      -8.366  -2.063  -6.803  1.00 91.37           H
ATOM   1945 2HB  MET A 138      -8.759  -0.633  -7.737  1.00 91.37           H
ATOM   1946  CG  MET A 138     -10.111  -2.284  -8.050  1.00 91.37           C
ATOM   1947 1HG  MET A 138     -10.439  -1.998  -9.050  1.00 91.37           H
ATOM   1948 2HG  MET A 138     -10.085  -3.374  -8.023  1.00 91.37           H
ATOM   1949  SD  MET A 138     -11.265  -1.672  -6.833  1.00 91.37           S
ATOM   1950  CE  MET A 138     -11.389   0.031  -7.353  1.00 91.37           C
ATOM   1951 1HE  MET A 138     -10.406   0.498  -7.306  1.00 91.37           H
ATOM   1952 2HE  MET A 138     -11.762   0.072  -8.377  1.00 91.37           H
ATOM   1953 3HE  MET A 138     -12.076   0.562  -6.695  1.00 91.37           H
ATOM   1954  HN  MET A 138      -6.349  -1.105  -7.706  1.00 91.37           H
ATOM   1955  N   CYS A 139      -7.972  -0.341 -10.425  1.00 93.77           N
ATOM   1956  CA  CYS A 139      -8.423   0.310 -11.643  1.00 93.77           C
ATOM   1957  C   CYS A 139      -7.642  -0.278 -12.820  1.00 93.77           C
ATOM   1958  O   CYS A 139      -8.184  -0.432 -13.914  1.00 93.77           O
ATOM   1959  HA  CYS A 139      -9.487   0.094 -11.738  1.00 93.77           H
ATOM   1960  CB  CYS A 139      -8.272   1.830 -11.561  1.00 93.77           C
ATOM   1961 1HB  CYS A 139      -7.275   2.086 -11.202  1.00 93.77           H
ATOM   1962 2HB  CYS A 139      -8.375   2.268 -12.554  1.00 93.77           H
ATOM   1963  SG  CYS A 139      -9.539   2.525 -10.438  1.00 93.77           S
ATOM   1964  HG  CYS A 139      -8.941   2.157  -9.309  1.00 93.77           H
ATOM   1965  HN  CYS A 139      -7.495   0.255  -9.779  1.00 93.77           H
ATOM   1966  N   ILE A 140      -6.382  -0.591 -12.556  1.00 90.29           N
ATOM   1967  CA  ILE A 140      -5.525  -1.171 -13.576  1.00 90.29           C
ATOM   1968  C   ILE A 140      -6.120  -2.503 -14.039  1.00 90.29           C
ATOM   1969  O   ILE A 140      -6.094  -2.819 -15.227  1.00 90.29           O
ATOM   1970  HA  ILE A 140      -5.515  -0.485 -14.423  1.00 90.29           H
ATOM   1971  CB  ILE A 140      -4.087  -1.283 -13.067  1.00 90.29           C
ATOM   1972  HB  ILE A 140      -4.113  -1.695 -12.058  1.00 90.29           H
ATOM   1973  CG1 ILE A 140      -3.428   0.094 -12.977  1.00 90.29           C
ATOM   1974 1HG1 ILE A 140      -3.176   0.447 -13.977  1.00 90.29           H
ATOM   1975 2HG1 ILE A 140      -4.132   0.811 -12.554  1.00 90.29           H
ATOM   1976  CG2 ILE A 140      -3.274  -2.252 -13.929  1.00 90.29           C
ATOM   1977 1HG2 ILE A 140      -3.734  -3.240 -13.898  1.00 90.29           H
ATOM   1978 2HG2 ILE A 140      -3.254  -1.893 -14.958  1.00 90.29           H
ATOM   1979 3HG2 ILE A 140      -2.256  -2.313 -13.545  1.00 90.29           H
ATOM   1980  CD1 ILE A 140      -2.165   0.043 -12.115  1.00 90.29           C
ATOM   1981 1HD1 ILE A 140      -2.425  -0.287 -11.109  1.00 90.29           H
ATOM   1982 2HD1 ILE A 140      -1.454  -0.657 -12.554  1.00 90.29           H
ATOM   1983 3HD1 ILE A 140      -1.717   1.035 -12.067  1.00 90.29           H
ATOM   1984  HN  ILE A 140      -5.947  -0.455 -11.666  1.00 90.29           H
ATOM   1985  N   SER A 141      -6.641  -3.248 -13.075  1.00 88.85           N
ATOM   1986  CA  SER A 141      -7.202  -4.557 -13.363  1.00 88.85           C
ATOM   1987  C   SER A 141      -8.422  -4.415 -14.276  1.00 88.85           C
ATOM   1988  O   SER A 141      -8.611  -5.212 -15.193  1.00 88.85           O
ATOM   1989  HA  SER A 141      -6.408  -5.107 -13.867  1.00 88.85           H
ATOM   1990  CB  SER A 141      -7.587  -5.287 -12.074  1.00 88.85           C
ATOM   1991 1HB  SER A 141      -7.665  -6.356 -12.271  1.00 88.85           H
ATOM   1992 2HB  SER A 141      -6.797  -5.156 -11.334  1.00 88.85           H
ATOM   1993  OG  SER A 141      -8.820  -4.813 -11.540  1.00 88.85           O
ATOM   1994  HG  SER A 141      -8.665  -3.981 -11.006  1.00 88.85           H
ATOM   1995  HN  SER A 141      -6.684  -2.972 -12.115  1.00 88.85           H
ATOM   1996  N   VAL A 142      -9.217  -3.394 -13.993  1.00 90.41           N
ATOM   1997  CA  VAL A 142     -10.425  -3.150 -14.763  1.00 90.41           C
ATOM   1998  C   VAL A 142     -10.043  -2.711 -16.178  1.00 90.41           C
ATOM   1999  O   VAL A 142     -10.666  -3.130 -17.152  1.00 90.41           O
ATOM   2000  HA  VAL A 142     -10.971  -4.091 -14.824  1.00 90.41           H
ATOM   2001  CB  VAL A 142     -11.311  -2.134 -14.040  1.00 90.41           C
ATOM   2002  HB  VAL A 142     -10.737  -1.215 -13.920  1.00 90.41           H
ATOM   2003  CG1 VAL A 142     -12.556  -1.806 -14.866  1.00 90.41           C
ATOM   2004 1HG1 VAL A 142     -12.255  -1.387 -15.826  1.00 90.41           H
ATOM   2005 2HG1 VAL A 142     -13.132  -2.716 -15.031  1.00 90.41           H
ATOM   2006 3HG1 VAL A 142     -13.168  -1.081 -14.329  1.00 90.41           H
ATOM   2007  CG2 VAL A 142     -11.693  -2.634 -12.646  1.00 90.41           C
ATOM   2008 1HG2 VAL A 142     -12.240  -3.573 -12.734  1.00 90.41           H
ATOM   2009 2HG2 VAL A 142     -10.790  -2.793 -12.056  1.00 90.41           H
ATOM   2010 3HG2 VAL A 142     -12.323  -1.893 -12.154  1.00 90.41           H
ATOM   2011  HN  VAL A 142      -9.048  -2.741 -13.255  1.00 90.41           H
ATOM   2012  N   ASP A 143      -9.019  -1.872 -16.246  1.00 85.42           N
ATOM   2013  CA  ASP A 143      -8.577  -1.333 -17.521  1.00 85.42           C
ATOM   2014  C   ASP A 143      -8.107  -2.479 -18.419  1.00 85.42           C
ATOM   2015  O   ASP A 143      -8.434  -2.519 -19.604  1.00 85.42           O
ATOM   2016  HA  ASP A 143      -9.445  -0.813 -17.929  1.00 85.42           H
ATOM   2017  CB  ASP A 143      -7.406  -0.367 -17.334  1.00 85.42           C
ATOM   2018 1HB  ASP A 143      -7.704   0.449 -16.675  1.00 85.42           H
ATOM   2019 2HB  ASP A 143      -6.578  -0.883 -16.849  1.00 85.42           H
ATOM   2020  CG  ASP A 143      -6.943   0.200 -18.678  1.00 85.42           C
ATOM   2021  OD1 ASP A 143      -7.786   0.836 -19.346  1.00 85.42           O
ATOM   2022  OD2 ASP A 143      -5.756  -0.015 -19.007  1.00 85.42           O
ATOM   2023  HN  ASP A 143      -8.497  -1.561 -15.452  1.00 85.42           H
ATOM   2024  N   ARG A 144      -7.346  -3.383 -17.819  1.00 74.23           N
ATOM   2025  CA  ARG A 144      -6.812  -4.517 -18.554  1.00 74.23           C
ATOM   2026  C   ARG A 144      -7.951  -5.390 -19.084  1.00 74.23           C
ATOM   2027  O   ARG A 144      -7.878  -5.901 -20.200  1.00 74.23           O
ATOM   2028  HA  ARG A 144      -6.242  -4.076 -19.372  1.00 74.23           H
ATOM   2029  CB  ARG A 144      -5.897  -5.366 -17.668  1.00 74.23           C
ATOM   2030 1HB  ARG A 144      -6.356  -5.500 -16.689  1.00 74.23           H
ATOM   2031 2HB  ARG A 144      -5.781  -6.358 -18.105  1.00 74.23           H
ATOM   2032  CG  ARG A 144      -4.525  -4.709 -17.509  1.00 74.23           C
ATOM   2033 1HG  ARG A 144      -4.130  -4.441 -18.489  1.00 74.23           H
ATOM   2034 2HG  ARG A 144      -4.624  -3.784 -16.941  1.00 74.23           H
ATOM   2035  CD  ARG A 144      -3.547  -5.648 -16.798  1.00 74.23           C
ATOM   2036 1HD  ARG A 144      -3.882  -5.830 -15.777  1.00 74.23           H
ATOM   2037 2HD  ARG A 144      -3.525  -6.613 -17.304  1.00 74.23           H
ATOM   2038  NE  ARG A 144      -2.192  -5.053 -16.787  1.00 74.23           N
ATOM   2039  HE  ARG A 144      -2.106  -4.079 -16.998  1.00 74.23           H
ATOM   2040  CZ  ARG A 144      -1.073  -5.737 -16.511  1.00 74.23           C
ATOM   2041  NH1 ARG A 144      -1.130  -7.044 -16.221  1.00 74.23           N
ATOM   2042 1HH1 ARG A 144      -2.011  -7.516 -16.210  1.00 74.23           H
ATOM   2043 2HH1 ARG A 144      -0.290  -7.547 -16.017  1.00 74.23           H
ATOM   2044  NH2 ARG A 144       0.102  -5.094 -16.530  1.00 74.23           N
ATOM   2045 1HH2 ARG A 144       0.946  -5.590 -16.326  1.00 74.23           H
ATOM   2046 2HH2 ARG A 144       0.136  -4.119 -16.747  1.00 74.23           H
ATOM   2047  HN  ARG A 144      -7.094  -3.350 -16.852  1.00 74.23           H
ATOM   2048  N   TYR A 145      -8.977  -5.534 -18.258  1.00 86.05           N
ATOM   2049  CA  TYR A 145     -10.156  -6.285 -18.653  1.00 86.05           C
ATOM   2050  C   TYR A 145     -10.788  -5.690 -19.913  1.00 86.05           C
ATOM   2051  O   TYR A 145     -11.058  -6.407 -20.875  1.00 86.05           O
ATOM   2052  HA  TYR A 145      -9.849  -7.310 -18.860  1.00 86.05           H
ATOM   2053  CB  TYR A 145     -11.145  -6.159 -17.492  1.00 86.05           C
ATOM   2054 1HB  TYR A 145     -10.805  -6.787 -16.669  1.00 86.05           H
ATOM   2055 2HB  TYR A 145     -11.138  -5.130 -17.132  1.00 86.05           H
ATOM   2056  CG  TYR A 145     -12.580  -6.548 -17.853  1.00 86.05           C
ATOM   2057  CD1 TYR A 145     -13.540  -5.569 -18.016  1.00 86.05           C
ATOM   2058  HD1 TYR A 145     -13.275  -4.520 -17.888  1.00 86.05           H
ATOM   2059  CD2 TYR A 145     -12.915  -7.877 -18.014  1.00 86.05           C
ATOM   2060  HD2 TYR A 145     -12.157  -8.650 -17.885  1.00 86.05           H
ATOM   2061  CE1 TYR A 145     -14.891  -5.935 -18.355  1.00 86.05           C
ATOM   2062  HE1 TYR A 145     -15.658  -5.173 -18.487  1.00 86.05           H
ATOM   2063  CE2 TYR A 145     -14.266  -8.243 -18.353  1.00 86.05           C
ATOM   2064  HE2 TYR A 145     -14.544  -9.288 -18.484  1.00 86.05           H
ATOM   2065  CZ  TYR A 145     -15.187  -7.254 -18.507  1.00 86.05           C
ATOM   2066  OH  TYR A 145     -16.463  -7.599 -18.827  1.00 86.05           O
ATOM   2067  HH  TYR A 145     -16.533  -8.592 -18.928  1.00 86.05           H
ATOM   2068  HN  TYR A 145      -9.010  -5.150 -17.335  1.00 86.05           H
ATOM   2069  N   ILE A 146     -11.006  -4.383 -19.866  1.00 83.05           N
ATOM   2070  CA  ILE A 146     -11.672  -3.696 -20.960  1.00 83.05           C
ATOM   2071  C   ILE A 146     -10.827  -3.826 -22.228  1.00 83.05           C
ATOM   2072  O   ILE A 146     -11.361  -4.038 -23.316  1.00 83.05           O
ATOM   2073  HA  ILE A 146     -12.626  -4.197 -21.128  1.00 83.05           H
ATOM   2074  CB  ILE A 146     -11.983  -2.249 -20.573  1.00 83.05           C
ATOM   2075  HB  ILE A 146     -11.062  -1.784 -20.223  1.00 83.05           H
ATOM   2076  CG1 ILE A 146     -12.985  -2.194 -19.417  1.00 83.05           C
ATOM   2077 1HG1 ILE A 146     -13.975  -2.475 -19.776  1.00 83.05           H
ATOM   2078 2HG1 ILE A 146     -12.705  -2.919 -18.654  1.00 83.05           H
ATOM   2079  CG2 ILE A 146     -12.462  -1.448 -21.785  1.00 83.05           C
ATOM   2080 1HG2 ILE A 146     -11.685  -1.446 -22.550  1.00 83.05           H
ATOM   2081 2HG2 ILE A 146     -13.366  -1.904 -22.188  1.00 83.05           H
ATOM   2082 3HG2 ILE A 146     -12.676  -0.423 -21.482  1.00 83.05           H
ATOM   2083  CD1 ILE A 146     -13.037  -0.793 -18.804  1.00 83.05           C
ATOM   2084 1HD1 ILE A 146     -12.051  -0.525 -18.425  1.00 83.05           H
ATOM   2085 2HD1 ILE A 146     -13.341  -0.074 -19.565  1.00 83.05           H
ATOM   2086 3HD1 ILE A 146     -13.756  -0.781 -17.985  1.00 83.05           H
ATOM   2087  HN  ILE A 146     -10.736  -3.798 -19.102  1.00 83.05           H
ATOM   2088  N   ALA A 147      -9.521  -3.692 -22.047  1.00 81.47           N
ATOM   2089  CA  ALA A 147      -8.608  -3.665 -23.177  1.00 81.47           C
ATOM   2090  C   ALA A 147      -8.656  -5.012 -23.900  1.00 81.47           C
ATOM   2091  O   ALA A 147      -8.500  -5.073 -25.118  1.00 81.47           O
ATOM   2092  HA  ALA A 147      -8.946  -2.884 -23.858  1.00 81.47           H
ATOM   2093  CB  ALA A 147      -7.200  -3.317 -22.687  1.00 81.47           C
ATOM   2094 1HB  ALA A 147      -7.214  -2.338 -22.208  1.00 81.47           H
ATOM   2095 2HB  ALA A 147      -6.869  -4.068 -21.970  1.00 81.47           H
ATOM   2096 3HB  ALA A 147      -6.516  -3.296 -23.535  1.00 81.47           H
ATOM   2097  HN  ALA A 147      -9.087  -3.604 -21.150  1.00 81.47           H
ATOM   2098  N   ILE A 148      -8.875  -6.060 -23.118  1.00 77.97           N
ATOM   2099  CA  ILE A 148      -8.782  -7.414 -23.637  1.00 77.97           C
ATOM   2100  C   ILE A 148     -10.160  -7.864 -24.124  1.00 77.97           C
ATOM   2101  O   ILE A 148     -10.293  -8.379 -25.234  1.00 77.97           O
ATOM   2102  HA  ILE A 148      -8.104  -7.390 -24.491  1.00 77.97           H
ATOM   2103  CB  ILE A 148      -8.163  -8.346 -22.594  1.00 77.97           C
ATOM   2104  HB  ILE A 148      -8.697  -8.209 -21.653  1.00 77.97           H
ATOM   2105  CG1 ILE A 148      -6.698  -7.988 -22.338  1.00 77.97           C
ATOM   2106 1HG1 ILE A 148      -6.106  -8.205 -23.227  1.00 77.97           H
ATOM   2107 2HG1 ILE A 148      -6.609  -6.918 -22.149  1.00 77.97           H
ATOM   2108  CG2 ILE A 148      -8.333  -9.812 -22.999  1.00 77.97           C
ATOM   2109 1HG2 ILE A 148      -9.394 -10.043 -23.090  1.00 77.97           H
ATOM   2110 2HG2 ILE A 148      -7.840  -9.983 -23.957  1.00 77.97           H
ATOM   2111 3HG2 ILE A 148      -7.884 -10.453 -22.240  1.00 77.97           H
ATOM   2112  CD1 ILE A 148      -6.142  -8.770 -21.146  1.00 77.97           C
ATOM   2113 1HD1 ILE A 148      -6.721  -8.531 -20.253  1.00 77.97           H
ATOM   2114 2HD1 ILE A 148      -6.211  -9.838 -21.349  1.00 77.97           H
ATOM   2115 3HD1 ILE A 148      -5.100  -8.496 -20.986  1.00 77.97           H
ATOM   2116  HN  ILE A 148      -9.111  -5.994 -22.148  1.00 77.97           H
ATOM   2117  N   ALA A 149     -11.152  -7.654 -23.271  1.00 76.64           N
ATOM   2118  CA  ALA A 149     -12.472  -8.214 -23.506  1.00 76.64           C
ATOM   2119  C   ALA A 149     -13.214  -7.350 -24.527  1.00 76.64           C
ATOM   2120  O   ALA A 149     -14.014  -7.858 -25.311  1.00 76.64           O
ATOM   2121  HA  ALA A 149     -12.340  -9.215 -23.917  1.00 76.64           H
ATOM   2122  CB  ALA A 149     -13.224  -8.322 -22.178  1.00 76.64           C
ATOM   2123 1HB  ALA A 149     -12.671  -8.970 -21.498  1.00 76.64           H
ATOM   2124 2HB  ALA A 149     -13.324  -7.331 -21.735  1.00 76.64           H
ATOM   2125 3HB  ALA A 149     -14.215  -8.742 -22.354  1.00 76.64           H
ATOM   2126  HN  ALA A 149     -11.065  -7.114 -22.434  1.00 76.64           H
ATOM   2127  N   GLN A 150     -12.922  -6.058 -24.485  1.00 67.58           N
ATOM   2128  CA  GLN A 150     -13.648  -5.099 -25.301  1.00 67.58           C
ATOM   2129  C   GLN A 150     -12.679  -4.318 -26.191  1.00 67.58           C
ATOM   2130  O   GLN A 150     -12.869  -3.125 -26.424  1.00 67.58           O
ATOM   2131  HA  GLN A 150     -14.319  -5.695 -25.919  1.00 67.58           H
ATOM   2132  CB  GLN A 150     -14.476  -4.153 -24.429  1.00 67.58           C
ATOM   2133 1HB  GLN A 150     -13.813  -3.569 -23.790  1.00 67.58           H
ATOM   2134 2HB  GLN A 150     -15.013  -3.447 -25.061  1.00 67.58           H
ATOM   2135  CG  GLN A 150     -15.470  -4.933 -23.565  1.00 67.58           C
ATOM   2136 1HG  GLN A 150     -16.018  -5.641 -24.186  1.00 67.58           H
ATOM   2137 2HG  GLN A 150     -14.930  -5.514 -22.818  1.00 67.58           H
ATOM   2138  CD  GLN A 150     -16.452  -3.987 -22.871  1.00 67.58           C
ATOM   2139  OE1 GLN A 150     -16.382  -2.776 -22.998  1.00 67.58           O
ATOM   2140  NE2 GLN A 150     -17.368  -4.606 -22.132  1.00 67.58           N
ATOM   2141 1HE2 GLN A 150     -17.370  -5.604 -22.070  1.00 67.58           H
ATOM   2142 2HE2 GLN A 150     -18.056  -4.073 -21.639  1.00 67.58           H
ATOM   2143  HN  GLN A 150     -12.205  -5.665 -23.909  1.00 67.58           H
ATOM   2144  N   ALA A 151     -11.661  -5.022 -26.663  1.00 67.24           N
ATOM   2145  CA  ALA A 151     -10.564  -4.375 -27.363  1.00 67.24           C
ATOM   2146  C   ALA A 151     -11.126  -3.508 -28.492  1.00 67.24           C
ATOM   2147  O   ALA A 151     -10.668  -2.386 -28.704  1.00 67.24           O
ATOM   2148  HA  ALA A 151     -10.046  -3.735 -26.649  1.00 67.24           H
ATOM   2149  CB  ALA A 151      -9.587  -5.436 -27.874  1.00 67.24           C
ATOM   2150 1HB  ALA A 151      -9.195  -6.004 -27.031  1.00 67.24           H
ATOM   2151 2HB  ALA A 151     -10.107  -6.109 -28.556  1.00 67.24           H
ATOM   2152 3HB  ALA A 151      -8.765  -4.950 -28.399  1.00 67.24           H
ATOM   2153  HN  ALA A 151     -11.578  -6.015 -26.575  1.00 67.24           H
ATOM   2154  N   MET A 152     -12.110  -4.061 -29.186  1.00 58.35           N
ATOM   2155  CA  MET A 152     -12.670  -3.396 -30.350  1.00 58.35           C
ATOM   2156  C   MET A 152     -13.227  -2.020 -29.981  1.00 58.35           C
ATOM   2157  O   MET A 152     -12.910  -1.024 -30.629  1.00 58.35           O
ATOM   2158  HA  MET A 152     -11.843  -3.285 -31.051  1.00 58.35           H
ATOM   2159  CB  MET A 152     -13.788  -4.257 -30.941  1.00 58.35           C
ATOM   2160 1HB  MET A 152     -14.407  -4.658 -30.138  1.00 58.35           H
ATOM   2161 2HB  MET A 152     -14.435  -3.641 -31.566  1.00 58.35           H
ATOM   2162  CG  MET A 152     -13.214  -5.407 -31.771  1.00 58.35           C
ATOM   2163 1HG  MET A 152     -12.418  -5.905 -31.217  1.00 58.35           H
ATOM   2164 2HG  MET A 152     -13.986  -6.153 -31.959  1.00 58.35           H
ATOM   2165  SD  MET A 152     -12.580  -4.785 -33.320  1.00 58.35           S
ATOM   2166  CE  MET A 152     -12.742  -6.247 -34.331  1.00 58.35           C
ATOM   2167 1HE  MET A 152     -12.148  -7.054 -33.901  1.00 58.35           H
ATOM   2168 2HE  MET A 152     -13.789  -6.548 -34.370  1.00 58.35           H
ATOM   2169 3HE  MET A 152     -12.388  -6.032 -35.339  1.00 58.35           H
ATOM   2170  HN  MET A 152     -12.523  -4.945 -28.964  1.00 58.35           H
ATOM   2171  N   ARG A 153     -14.047  -2.008 -28.940  1.00 56.21           N
ATOM   2172  CA  ARG A 153     -14.726  -0.789 -28.536  1.00 56.21           C
ATOM   2173  C   ARG A 153     -13.737   0.175 -27.877  1.00 56.21           C
ATOM   2174  O   ARG A 153     -13.955   1.386 -27.873  1.00 56.21           O
ATOM   2175  HA  ARG A 153     -15.124  -0.372 -29.461  1.00 56.21           H
ATOM   2176  CB  ARG A 153     -15.863  -1.090 -27.557  1.00 56.21           C
ATOM   2177 1HB  ARG A 153     -15.519  -1.794 -26.799  1.00 56.21           H
ATOM   2178 2HB  ARG A 153     -16.151  -0.177 -27.037  1.00 56.21           H
ATOM   2179  CG  ARG A 153     -17.075  -1.672 -28.288  1.00 56.21           C
ATOM   2180 1HG  ARG A 153     -17.357  -1.016 -29.111  1.00 56.21           H
ATOM   2181 2HG  ARG A 153     -16.813  -2.636 -28.723  1.00 56.21           H
ATOM   2182  CD  ARG A 153     -18.260  -1.841 -27.335  1.00 56.21           C
ATOM   2183 1HD  ARG A 153     -18.014  -2.569 -26.561  1.00 56.21           H
ATOM   2184 2HD  ARG A 153     -18.470  -0.898 -26.831  1.00 56.21           H
ATOM   2185  NE  ARG A 153     -19.454  -2.289 -28.086  1.00 56.21           N
ATOM   2186  HE  ARG A 153     -19.381  -2.364 -29.081  1.00 56.21           H
ATOM   2187  CZ  ARG A 153     -20.627  -2.599 -27.518  1.00 56.21           C
ATOM   2188  NH1 ARG A 153     -20.782  -2.516 -26.189  1.00 56.21           N
ATOM   2189 1HH1 ARG A 153     -20.019  -2.221 -25.614  1.00 56.21           H
ATOM   2190 2HH1 ARG A 153     -21.661  -2.749 -25.773  1.00 56.21           H
ATOM   2191  NH2 ARG A 153     -21.643  -2.993 -28.298  1.00 56.21           N
ATOM   2192 1HH2 ARG A 153     -22.525  -3.228 -27.889  1.00 56.21           H
ATOM   2193 2HH2 ARG A 153     -21.519  -3.052 -29.288  1.00 56.21           H
ATOM   2194  HN  ARG A 153     -14.249  -2.811 -28.379  1.00 56.21           H
ATOM   2195  N   ALA A 154     -12.673  -0.398 -27.335  1.00 59.85           N
ATOM   2196  CA  ALA A 154     -11.734   0.372 -26.536  1.00 59.85           C
ATOM   2197  C   ALA A 154     -10.992   1.359 -27.439  1.00 59.85           C
ATOM   2198  O   ALA A 154     -10.580   2.428 -26.990  1.00 59.85           O
ATOM   2199  HA  ALA A 154     -12.307   0.930 -25.796  1.00 59.85           H
ATOM   2200  CB  ALA A 154     -10.783  -0.580 -25.808  1.00 59.85           C
ATOM   2201 1HB  ALA A 154     -11.357  -1.240 -25.158  1.00 59.85           H
ATOM   2202 2HB  ALA A 154     -10.235  -1.176 -26.538  1.00 59.85           H
ATOM   2203 3HB  ALA A 154     -10.079  -0.003 -25.209  1.00 59.85           H
ATOM   2204  HN  ALA A 154     -12.448  -1.367 -27.434  1.00 59.85           H
ATOM   2205  N   HIS A 155     -10.844   0.966 -28.696  1.00 55.79           N
ATOM   2206  CA  HIS A 155     -10.015   1.718 -29.622  1.00 55.79           C
ATOM   2207  C   HIS A 155     -10.740   2.999 -30.037  1.00 55.79           C
ATOM   2208  O   HIS A 155     -10.128   4.062 -30.130  1.00 55.79           O
ATOM   2209  HA  HIS A 155      -9.105   1.984 -29.083  1.00 55.79           H
ATOM   2210  CB  HIS A 155      -9.612   0.851 -30.817  1.00 55.79           C
ATOM   2211 1HB  HIS A 155      -9.417  -0.163 -30.468  1.00 55.79           H
ATOM   2212 2HB  HIS A 155     -10.450   0.794 -31.511  1.00 55.79           H
ATOM   2213  CG  HIS A 155      -8.397   1.354 -31.559  1.00 55.79           C
ATOM   2214  ND1 HIS A 155      -8.448   2.408 -32.455  1.00 55.79           N
ATOM   2215  HD1 HIS A 155      -9.266   2.930 -32.697  1.00 55.79           H
ATOM   2216  CD2 HIS A 155      -7.098   0.939 -31.528  1.00 55.79           C
ATOM   2217  HD2 HIS A 155      -6.704   0.122 -30.923  1.00 55.79           H
ATOM   2218  CE1 HIS A 155      -7.230   2.608 -32.936  1.00 55.79           C
ATOM   2219  HE1 HIS A 155      -6.946   3.368 -33.663  1.00 55.79           H
ATOM   2220  NE2 HIS A 155      -6.395   1.696 -32.361  1.00 55.79           N
ATOM   2221  HN  HIS A 155     -11.278   0.152 -29.082  1.00 55.79           H
ATOM   2222  N   THR A 156     -12.036   2.856 -30.277  1.00 62.63           N
ATOM   2223  CA  THR A 156     -12.821   3.951 -30.820  1.00 62.63           C
ATOM   2224  C   THR A 156     -12.978   5.063 -29.781  1.00 62.63           C
ATOM   2225  O   THR A 156     -13.082   6.237 -30.133  1.00 62.63           O
ATOM   2226  HA  THR A 156     -12.279   4.377 -31.665  1.00 62.63           H
ATOM   2227  CB  THR A 156     -14.155   3.380 -31.306  1.00 62.63           C
ATOM   2228  HB  THR A 156     -14.971   4.076 -31.108  1.00 62.63           H
ATOM   2229  OG1 THR A 156     -14.251   2.118 -30.652  1.00 62.63           O
ATOM   2230  HG1 THR A 156     -15.195   1.788 -30.681  1.00 62.63           H
ATOM   2231  CG2 THR A 156     -14.134   3.028 -32.795  1.00 62.63           C
ATOM   2232 1HG2 THR A 156     -13.362   2.282 -32.981  1.00 62.63           H
ATOM   2233 2HG2 THR A 156     -13.921   3.925 -33.377  1.00 62.63           H
ATOM   2234 3HG2 THR A 156     -15.105   2.628 -33.087  1.00 62.63           H
ATOM   2235  HN  THR A 156     -12.547   2.014 -30.105  1.00 62.63           H
ATOM   2236  N   TRP A 157     -12.992   4.653 -28.521  1.00 58.89           N
ATOM   2237  CA  TRP A 157     -13.340   5.562 -27.442  1.00 58.89           C
ATOM   2238  C   TRP A 157     -12.050   5.959 -26.723  1.00 58.89           C
ATOM   2239  O   TRP A 157     -12.067   6.261 -25.530  1.00 58.89           O
ATOM   2240  HA  TRP A 157     -13.806   6.443 -27.886  1.00 58.89           H
ATOM   2241  CB  TRP A 157     -14.377   4.934 -26.509  1.00 58.89           C
ATOM   2242 1HB  TRP A 157     -13.999   3.973 -26.158  1.00 58.89           H
ATOM   2243 2HB  TRP A 157     -14.493   5.569 -25.631  1.00 58.89           H
ATOM   2244  CG  TRP A 157     -15.748   4.722 -27.153  1.00 58.89           C
ATOM   2245  CD1 TRP A 157     -16.061   3.929 -28.187  1.00 58.89           C
ATOM   2246  HD1 TRP A 157     -15.343   3.307 -28.722  1.00 58.89           H
ATOM   2247  CD2 TRP A 157     -16.988   5.349 -26.761  1.00 58.89           C
ATOM   2248  NE1 TRP A 157     -17.405   3.999 -28.489  1.00 58.89           N
ATOM   2249  HE1 TRP A 157     -17.875   3.500 -29.218  1.00 58.89           H
ATOM   2250  CE2 TRP A 157     -17.987   4.890 -27.595  1.00 58.89           C
ATOM   2251  CE3 TRP A 157     -17.256   6.274 -25.737  1.00 58.89           C
ATOM   2252  HE3 TRP A 157     -16.484   6.652 -25.066  1.00 58.89           H
ATOM   2253  CZ2 TRP A 157     -19.322   5.299 -27.490  1.00 58.89           C
ATOM   2254  HZ2 TRP A 157     -20.093   4.921 -28.161  1.00 58.89           H
ATOM   2255  CZ3 TRP A 157     -18.594   6.673 -25.645  1.00 58.89           C
ATOM   2256  HZ3 TRP A 157     -18.857   7.390 -24.867  1.00 58.89           H
ATOM   2257  CH2 TRP A 157     -19.612   6.220 -26.476  1.00 58.89           C
ATOM   2258  HH2 TRP A 157     -20.632   6.580 -26.340  1.00 58.89           H
ATOM   2259  HN  TRP A 157     -12.771   3.721 -28.233  1.00 58.89           H
ATOM   2260  N   ARG A 158     -10.961   5.945 -27.477  1.00 60.53           N
ATOM   2261  CA  ARG A 158      -9.640   6.078 -26.887  1.00 60.53           C
ATOM   2262  C   ARG A 158      -9.538   7.388 -26.104  1.00 60.53           C
ATOM   2263  O   ARG A 158      -9.034   7.407 -24.982  1.00 60.53           O
ATOM   2264  HA  ARG A 158      -9.542   5.217 -26.226  1.00 60.53           H
ATOM   2265  CB  ARG A 158      -8.551   6.048 -27.962  1.00 60.53           C
ATOM   2266 1HB  ARG A 158      -8.790   5.289 -28.706  1.00 60.53           H
ATOM   2267 2HB  ARG A 158      -8.522   7.006 -28.481  1.00 60.53           H
ATOM   2268  CG  ARG A 158      -7.181   5.753 -27.347  1.00 60.53           C
ATOM   2269 1HG  ARG A 158      -6.922   6.536 -26.634  1.00 60.53           H
ATOM   2270 2HG  ARG A 158      -7.223   4.817 -26.790  1.00 60.53           H
ATOM   2271  CD  ARG A 158      -6.103   5.663 -28.428  1.00 60.53           C
ATOM   2272 1HD  ARG A 158      -6.431   4.996 -29.226  1.00 60.53           H
ATOM   2273 2HD  ARG A 158      -5.943   6.643 -28.877  1.00 60.53           H
ATOM   2274  NE  ARG A 158      -4.839   5.164 -27.842  1.00 60.53           N
ATOM   2275  HE  ARG A 158      -4.808   5.012 -26.854  1.00 60.53           H
ATOM   2276  CZ  ARG A 158      -3.733   4.902 -28.552  1.00 60.53           C
ATOM   2277  NH1 ARG A 158      -3.717   5.087 -29.879  1.00 60.53           N
ATOM   2278 1HH1 ARG A 158      -4.535   5.423 -30.347  1.00 60.53           H
ATOM   2279 2HH1 ARG A 158      -2.888   4.890 -30.401  1.00 60.53           H
ATOM   2280  NH2 ARG A 158      -2.643   4.453 -27.915  1.00 60.53           N
ATOM   2281 1HH2 ARG A 158      -1.809   4.253 -28.430  1.00 60.53           H
ATOM   2282 2HH2 ARG A 158      -2.663   4.318 -26.924  1.00 60.53           H
ATOM   2283  HN  ARG A 158     -10.971   5.845 -28.472  1.00 60.53           H
ATOM   2284  N   GLU A 159     -10.024   8.452 -26.726  1.00 65.65           N
ATOM   2285  CA  GLU A 159      -9.910   9.778 -26.142  1.00 65.65           C
ATOM   2286  C   GLU A 159     -10.796   9.889 -24.901  1.00 65.65           C
ATOM   2287  O   GLU A 159     -10.357  10.380 -23.862  1.00 65.65           O
ATOM   2288  HA  GLU A 159      -8.862   9.880 -25.859  1.00 65.65           H
ATOM   2289  CB  GLU A 159     -10.261  10.859 -27.166  1.00 65.65           C
ATOM   2290 1HB  GLU A 159     -11.198  10.606 -27.662  1.00 65.65           H
ATOM   2291 2HB  GLU A 159     -10.281  11.834 -26.678  1.00 65.65           H
ATOM   2292  CG  GLU A 159      -9.193  10.947 -28.259  1.00 65.65           C
ATOM   2293 1HG  GLU A 159      -8.203  10.966 -27.804  1.00 65.65           H
ATOM   2294 2HG  GLU A 159      -9.238  10.058 -28.888  1.00 65.65           H
ATOM   2295  CD  GLU A 159      -9.391  12.197 -29.119  1.00 65.65           C
ATOM   2296  OE1 GLU A 159      -8.406  12.593 -29.779  1.00 65.65           O
ATOM   2297  OE2 GLU A 159     -10.522  12.728 -29.097  1.00 65.65           O
ATOM   2298  HN  GLU A 159     -10.489   8.418 -27.611  1.00 65.65           H
ATOM   2299  N   LYS A 160     -12.029   9.426 -25.049  1.00 71.24           N
ATOM   2300  CA  LYS A 160     -12.990   9.496 -23.962  1.00 71.24           C
ATOM   2301  C   LYS A 160     -12.452   8.718 -22.759  1.00 71.24           C
ATOM   2302  O   LYS A 160     -12.590   9.158 -21.619  1.00 71.24           O
ATOM   2303  HA  LYS A 160     -13.088  10.544 -23.679  1.00 71.24           H
ATOM   2304  CB  LYS A 160     -14.367   9.024 -24.434  1.00 71.24           C
ATOM   2305 1HB  LYS A 160     -14.276   8.054 -24.921  1.00 71.24           H
ATOM   2306 2HB  LYS A 160     -15.023   8.888 -23.574  1.00 71.24           H
ATOM   2307  CG  LYS A 160     -14.990  10.031 -25.403  1.00 71.24           C
ATOM   2308 1HG  LYS A 160     -14.908  11.037 -24.990  1.00 71.24           H
ATOM   2309 2HG  LYS A 160     -14.437  10.027 -26.342  1.00 71.24           H
ATOM   2310  CD  LYS A 160     -16.460   9.701 -25.668  1.00 71.24           C
ATOM   2311 1HD  LYS A 160     -16.543   8.688 -26.061  1.00 71.24           H
ATOM   2312 2HD  LYS A 160     -17.017   9.726 -24.731  1.00 71.24           H
ATOM   2313  CE  LYS A 160     -17.074  10.691 -26.659  1.00 71.24           C
ATOM   2314 1HE  LYS A 160     -17.001  11.704 -26.263  1.00 71.24           H
ATOM   2315 2HE  LYS A 160     -16.515  10.673 -27.594  1.00 71.24           H
ATOM   2316  NZ  LYS A 160     -18.492  10.354 -26.916  1.00 71.24           N
ATOM   2317 1HZ  LYS A 160     -18.888  11.028 -27.563  1.00 71.24           H
ATOM   2318 2HZ  LYS A 160     -18.552   9.425 -27.318  1.00 71.24           H
ATOM   2319 3HZ  LYS A 160     -19.009  10.379 -26.044  1.00 71.24           H
ATOM   2320  HN  LYS A 160     -12.372   9.009 -25.891  1.00 71.24           H
ATOM   2321  N   ARG A 161     -11.851   7.575 -23.055  1.00 69.67           N
ATOM   2322  CA  ARG A 161     -11.301   6.727 -22.012  1.00 69.67           C
ATOM   2323  C   ARG A 161     -10.206   7.470 -21.245  1.00 69.67           C
ATOM   2324  O   ARG A 161     -10.063   7.298 -20.036  1.00 69.67           O
ATOM   2325  HA  ARG A 161     -12.148   6.498 -21.364  1.00 69.67           H
ATOM   2326  CB  ARG A 161     -10.719   5.439 -22.599  1.00 69.67           C
ATOM   2327 1HB  ARG A 161     -10.081   5.679 -23.449  1.00 69.67           H
ATOM   2328 2HB  ARG A 161     -10.090   4.949 -21.856  1.00 69.67           H
ATOM   2329  CG  ARG A 161     -11.832   4.487 -23.042  1.00 69.67           C
ATOM   2330 1HG  ARG A 161     -12.515   4.308 -22.211  1.00 69.67           H
ATOM   2331 2HG  ARG A 161     -12.414   4.948 -23.840  1.00 69.67           H
ATOM   2332  CD  ARG A 161     -11.253   3.156 -23.528  1.00 69.67           C
ATOM   2333 1HD  ARG A 161     -12.037   2.557 -23.992  1.00 69.67           H
ATOM   2334 2HD  ARG A 161     -10.497   3.337 -24.292  1.00 69.67           H
ATOM   2335  NE  ARG A 161     -10.658   2.418 -22.392  1.00 69.67           N
ATOM   2336  HE  ARG A 161     -10.920   2.691 -21.467  1.00 69.67           H
ATOM   2337  CZ  ARG A 161      -9.790   1.406 -22.527  1.00 69.67           C
ATOM   2338  NH1 ARG A 161      -9.404   0.998 -23.743  1.00 69.67           N
ATOM   2339 1HH1 ARG A 161      -9.764   1.449 -24.560  1.00 69.67           H
ATOM   2340 2HH1 ARG A 161      -8.756   0.242 -23.835  1.00 69.67           H
ATOM   2341  NH2 ARG A 161      -9.314   0.808 -21.426  1.00 69.67           N
ATOM   2342 1HH2 ARG A 161      -8.665   0.051 -21.509  1.00 69.67           H
ATOM   2343 2HH2 ARG A 161      -9.607   1.119 -20.522  1.00 69.67           H
ATOM   2344  HN  ARG A 161     -11.737   7.228 -23.986  1.00 69.67           H
ATOM   2345  N   LEU A 162      -9.460   8.282 -21.980  1.00 82.32           N
ATOM   2346  CA  LEU A 162      -8.372   9.041 -21.388  1.00 82.32           C
ATOM   2347  C   LEU A 162      -8.947  10.082 -20.426  1.00 82.32           C
ATOM   2348  O   LEU A 162      -8.401  10.305 -19.346  1.00 82.32           O
ATOM   2349  HA  LEU A 162      -7.761   8.343 -20.815  1.00 82.32           H
ATOM   2350  CB  LEU A 162      -7.479   9.637 -22.477  1.00 82.32           C
ATOM   2351 1HB  LEU A 162      -7.114   8.825 -23.105  1.00 82.32           H
ATOM   2352 2HB  LEU A 162      -8.092  10.279 -23.110  1.00 82.32           H
ATOM   2353  CG  LEU A 162      -6.276  10.448 -21.990  1.00 82.32           C
ATOM   2354  HG  LEU A 162      -6.638  11.222 -21.313  1.00 82.32           H
ATOM   2355  CD1 LEU A 162      -5.309   9.569 -21.194  1.00 82.32           C
ATOM   2356 1HD1 LEU A 162      -5.825   9.153 -20.328  1.00 82.32           H
ATOM   2357 2HD1 LEU A 162      -4.950   8.757 -21.827  1.00 82.32           H
ATOM   2358 3HD1 LEU A 162      -4.464  10.170 -20.859  1.00 82.32           H
ATOM   2359  CD2 LEU A 162      -5.582  11.154 -23.156  1.00 82.32           C
ATOM   2360 1HD2 LEU A 162      -5.235  10.412 -23.875  1.00 82.32           H
ATOM   2361 2HD2 LEU A 162      -6.285  11.830 -23.641  1.00 82.32           H
ATOM   2362 3HD2 LEU A 162      -4.731  11.723 -22.781  1.00 82.32           H
ATOM   2363  HN  LEU A 162      -9.589   8.424 -22.962  1.00 82.32           H
ATOM   2364  N   LEU A 163     -10.044  10.693 -20.852  1.00 83.29           N
ATOM   2365  CA  LEU A 163     -10.696  11.709 -20.044  1.00 83.29           C
ATOM   2366  C   LEU A 163     -11.180  11.082 -18.735  1.00 83.29           C
ATOM   2367  O   LEU A 163     -10.905  11.601 -17.655  1.00 83.29           O
ATOM   2368  HA  LEU A 163      -9.949  12.468 -19.808  1.00 83.29           H
ATOM   2369  CB  LEU A 163     -11.804  12.398 -20.842  1.00 83.29           C
ATOM   2370 1HB  LEU A 163     -11.374  12.779 -21.769  1.00 83.29           H
ATOM   2371 2HB  LEU A 163     -12.545  11.648 -21.119  1.00 83.29           H
ATOM   2372  CG  LEU A 163     -12.524  13.549 -20.136  1.00 83.29           C
ATOM   2373  HG  LEU A 163     -12.892  13.184 -19.177  1.00 83.29           H
ATOM   2374  CD1 LEU A 163     -11.559  14.700 -19.841  1.00 83.29           C
ATOM   2375 1HD1 LEU A 163     -10.755  14.344 -19.198  1.00 83.29           H
ATOM   2376 2HD1 LEU A 163     -11.140  15.071 -20.776  1.00 83.29           H
ATOM   2377 3HD1 LEU A 163     -12.097  15.504 -19.338  1.00 83.29           H
ATOM   2378  CD2 LEU A 163     -13.739  14.012 -20.941  1.00 83.29           C
ATOM   2379 1HD2 LEU A 163     -13.416  14.354 -21.924  1.00 83.29           H
ATOM   2380 2HD2 LEU A 163     -14.437  13.182 -21.056  1.00 83.29           H
ATOM   2381 3HD2 LEU A 163     -14.232  14.831 -20.416  1.00 83.29           H
ATOM   2382  HN  LEU A 163     -10.484  10.503 -21.729  1.00 83.29           H
ATOM   2383  N   TYR A 164     -11.893   9.974 -18.876  1.00 78.11           N
ATOM   2384  CA  TYR A 164     -12.431   9.278 -17.719  1.00 78.11           C
ATOM   2385  C   TYR A 164     -11.310   8.830 -16.778  1.00 78.11           C
ATOM   2386  O   TYR A 164     -11.475   8.846 -15.560  1.00 78.11           O
ATOM   2387  HA  TYR A 164     -13.088   9.967 -17.188  1.00 78.11           H
ATOM   2388  CB  TYR A 164     -13.146   8.041 -18.266  1.00 78.11           C
ATOM   2389 1HB  TYR A 164     -12.493   7.543 -18.982  1.00 78.11           H
ATOM   2390 2HB  TYR A 164     -13.315   7.340 -17.448  1.00 78.11           H
ATOM   2391  CG  TYR A 164     -14.484   8.344 -18.943  1.00 78.11           C
ATOM   2392  CD1 TYR A 164     -15.420   9.129 -18.300  1.00 78.11           C
ATOM   2393  HD1 TYR A 164     -15.206   9.533 -17.311  1.00 78.11           H
ATOM   2394  CD2 TYR A 164     -14.755   7.833 -20.196  1.00 78.11           C
ATOM   2395  HD2 TYR A 164     -14.016   7.213 -20.703  1.00 78.11           H
ATOM   2396  CE1 TYR A 164     -16.680   9.415 -18.938  1.00 78.11           C
ATOM   2397  HE1 TYR A 164     -17.428  10.033 -18.441  1.00 78.11           H
ATOM   2398  CE2 TYR A 164     -16.015   8.118 -20.833  1.00 78.11           C
ATOM   2399  HE2 TYR A 164     -16.242   7.721 -21.822  1.00 78.11           H
ATOM   2400  CZ  TYR A 164     -16.915   8.895 -20.172  1.00 78.11           C
ATOM   2401  OH  TYR A 164     -18.104   9.165 -20.774  1.00 78.11           O
ATOM   2402  HH  TYR A 164     -18.664   9.744 -20.181  1.00 78.11           H
ATOM   2403  HN  TYR A 164     -12.104   9.552 -19.758  1.00 78.11           H
ATOM   2404  N   SER A 165     -10.196   8.442 -17.380  1.00 88.42           N
ATOM   2405  CA  SER A 165      -9.057   7.968 -16.613  1.00 88.42           C
ATOM   2406  C   SER A 165      -8.530   9.087 -15.713  1.00 88.42           C
ATOM   2407  O   SER A 165      -8.087   8.833 -14.594  1.00 88.42           O
ATOM   2408  HA  SER A 165      -9.437   7.141 -16.012  1.00 88.42           H
ATOM   2409  CB  SER A 165      -7.945   7.459 -17.533  1.00 88.42           C
ATOM   2410 1HB  SER A 165      -7.221   6.892 -16.948  1.00 88.42           H
ATOM   2411 2HB  SER A 165      -8.368   6.774 -18.268  1.00 88.42           H
ATOM   2412  OG  SER A 165      -7.280   8.524 -18.206  1.00 88.42           O
ATOM   2413  HG  SER A 165      -7.944   9.215 -18.494  1.00 88.42           H
ATOM   2414  HN  SER A 165     -10.064   8.447 -18.372  1.00 88.42           H
ATOM   2415  N   LYS A 166      -8.594  10.303 -16.236  1.00 85.47           N
ATOM   2416  CA  LYS A 166      -8.163  11.467 -15.479  1.00 85.47           C
ATOM   2417  C   LYS A 166      -9.100  11.670 -14.287  1.00 85.47           C
ATOM   2418  O   LYS A 166      -8.644  11.873 -13.162  1.00 85.47           O
ATOM   2419  HA  LYS A 166      -7.163  11.258 -15.101  1.00 85.47           H
ATOM   2420  CB  LYS A 166      -8.057  12.690 -16.393  1.00 85.47           C
ATOM   2421 1HB  LYS A 166      -8.968  12.789 -16.982  1.00 85.47           H
ATOM   2422 2HB  LYS A 166      -7.968  13.592 -15.788  1.00 85.47           H
ATOM   2423  CG  LYS A 166      -6.850  12.573 -17.326  1.00 85.47           C
ATOM   2424 1HG  LYS A 166      -5.938  12.477 -16.736  1.00 85.47           H
ATOM   2425 2HG  LYS A 166      -6.937  11.669 -17.928  1.00 85.47           H
ATOM   2426  CD  LYS A 166      -6.745  13.794 -18.242  1.00 85.47           C
ATOM   2427 1HD  LYS A 166      -7.646  13.875 -18.850  1.00 85.47           H
ATOM   2428 2HD  LYS A 166      -6.685  14.701 -17.640  1.00 85.47           H
ATOM   2429  CE  LYS A 166      -5.517  13.696 -19.149  1.00 85.47           C
ATOM   2430 1HE  LYS A 166      -4.623  13.544 -18.545  1.00 85.47           H
ATOM   2431 2HE  LYS A 166      -5.610  12.830 -19.804  1.00 85.47           H
ATOM   2432  NZ  LYS A 166      -5.372  14.925 -19.960  1.00 85.47           N
ATOM   2433 1HZ  LYS A 166      -4.559  14.840 -20.561  1.00 85.47           H
ATOM   2434 2HZ  LYS A 166      -6.201  15.054 -20.530  1.00 85.47           H
ATOM   2435 3HZ  LYS A 166      -5.256  15.724 -19.346  1.00 85.47           H
ATOM   2436  HN  LYS A 166      -8.933  10.499 -17.156  1.00 85.47           H
ATOM   2437  N   MET A 167     -10.392  11.608 -14.572  1.00 86.36           N
ATOM   2438  CA  MET A 167     -11.397  11.827 -13.546  1.00 86.36           C
ATOM   2439  C   MET A 167     -11.280  10.784 -12.432  1.00 86.36           C
ATOM   2440  O   MET A 167     -11.337  11.123 -11.251  1.00 86.36           O
ATOM   2441  HA  MET A 167     -11.194  12.821 -13.145  1.00 86.36           H
ATOM   2442  CB  MET A 167     -12.791  11.753 -14.171  1.00 86.36           C
ATOM   2443 1HB  MET A 167     -12.904  10.810 -14.706  1.00 86.36           H
ATOM   2444 2HB  MET A 167     -13.547  11.767 -13.386  1.00 86.36           H
ATOM   2445  CG  MET A 167     -13.024  12.921 -15.132  1.00 86.36           C
ATOM   2446 1HG  MET A 167     -12.945  13.866 -14.594  1.00 86.36           H
ATOM   2447 2HG  MET A 167     -12.253  12.928 -15.903  1.00 86.36           H
ATOM   2448  SD  MET A 167     -14.637  12.781 -15.884  1.00 86.36           S
ATOM   2449  CE  MET A 167     -15.666  13.216 -14.492  1.00 86.36           C
ATOM   2450 1HE  MET A 167     -15.494  12.511 -13.678  1.00 86.36           H
ATOM   2451 2HE  MET A 167     -15.419  14.224 -14.158  1.00 86.36           H
ATOM   2452 3HE  MET A 167     -16.714  13.179 -14.789  1.00 86.36           H
ATOM   2453  HN  MET A 167     -10.755  11.411 -15.483  1.00 86.36           H
ATOM   2454  N   VAL A 168     -11.120   9.537 -12.848  1.00 93.94           N
ATOM   2455  CA  VAL A 168     -11.050   8.436 -11.903  1.00 93.94           C
ATOM   2456  C   VAL A 168      -9.843   8.634 -10.984  1.00 93.94           C
ATOM   2457  O   VAL A 168      -9.939   8.432  -9.774  1.00 93.94           O
ATOM   2458  HA  VAL A 168     -11.958   8.462 -11.300  1.00 93.94           H
ATOM   2459  CB  VAL A 168     -11.017   7.103 -12.653  1.00 93.94           C
ATOM   2460  HB  VAL A 168     -10.223   7.157 -13.398  1.00 93.94           H
ATOM   2461  CG1 VAL A 168     -10.693   5.947 -11.704  1.00 93.94           C
ATOM   2462 1HG1 VAL A 168      -9.718   6.115 -11.247  1.00 93.94           H
ATOM   2463 2HG1 VAL A 168     -11.455   5.892 -10.926  1.00 93.94           H
ATOM   2464 3HG1 VAL A 168     -10.676   5.012 -12.263  1.00 93.94           H
ATOM   2465  CG2 VAL A 168     -12.336   6.855 -13.389  1.00 93.94           C
ATOM   2466 1HG2 VAL A 168     -13.154   6.831 -12.669  1.00 93.94           H
ATOM   2467 2HG2 VAL A 168     -12.507   7.657 -14.107  1.00 93.94           H
ATOM   2468 3HG2 VAL A 168     -12.285   5.901 -13.914  1.00 93.94           H
ATOM   2469  HN  VAL A 168     -11.038   9.274 -13.810  1.00 93.94           H
ATOM   2470  N   CYS A 169      -8.734   9.028 -11.593  1.00 95.01           N
ATOM   2471  CA  CYS A 169      -7.509   9.254 -10.844  1.00 95.01           C
ATOM   2472  C   CYS A 169      -7.782  10.327  -9.789  1.00 95.01           C
ATOM   2473  O   CYS A 169      -7.430  10.159  -8.622  1.00 95.01           O
ATOM   2474  HA  CYS A 169      -7.251   8.305 -10.374  1.00 95.01           H
ATOM   2475  CB  CYS A 169      -6.348   9.639 -11.763  1.00 95.01           C
ATOM   2476 1HB  CYS A 169      -6.659  10.431 -12.444  1.00 95.01           H
ATOM   2477 2HB  CYS A 169      -5.521  10.032 -11.172  1.00 95.01           H
ATOM   2478  SG  CYS A 169      -5.795   8.178 -12.717  1.00 95.01           S
ATOM   2479  HG  CYS A 169      -6.785   8.209 -13.605  1.00 95.01           H
ATOM   2480  HN  CYS A 169      -8.665   9.193 -12.576  1.00 95.01           H
ATOM   2481  N   PHE A 170      -8.406  11.407 -10.236  1.00 94.32           N
ATOM   2482  CA  PHE A 170      -8.696  12.524  -9.353  1.00 94.32           C
ATOM   2483  C   PHE A 170      -9.574  12.083  -8.181  1.00 94.32           C
ATOM   2484  O   PHE A 170      -9.305  12.432  -7.033  1.00 94.32           O
ATOM   2485  HA  PHE A 170      -7.742  12.891  -8.973  1.00 94.32           H
ATOM   2486  CB  PHE A 170      -9.454  13.563 -10.181  1.00 94.32           C
ATOM   2487 1HB  PHE A 170      -8.850  13.835 -11.046  1.00 94.32           H
ATOM   2488 2HB  PHE A 170     -10.371  13.112 -10.561  1.00 94.32           H
ATOM   2489  CG  PHE A 170      -9.812  14.834  -9.407  1.00 94.32           C
ATOM   2490  CD1 PHE A 170     -11.080  15.018  -8.950  1.00 94.32           C
ATOM   2491  HD1 PHE A 170     -11.841  14.260  -9.134  1.00 94.32           H
ATOM   2492  CD2 PHE A 170      -8.862  15.780  -9.177  1.00 94.32           C
ATOM   2493  HD2 PHE A 170      -7.846  15.633  -9.544  1.00 94.32           H
ATOM   2494  CE1 PHE A 170     -11.411  16.197  -8.232  1.00 94.32           C
ATOM   2495  HE1 PHE A 170     -12.427  16.345  -7.866  1.00 94.32           H
ATOM   2496  CE2 PHE A 170      -9.194  16.959  -8.459  1.00 94.32           C
ATOM   2497  HE2 PHE A 170      -8.433  17.718  -8.275  1.00 94.32           H
ATOM   2498  CZ  PHE A 170     -10.462  17.143  -8.002  1.00 94.32           C
ATOM   2499  HZ  PHE A 170     -10.716  18.048  -7.451  1.00 94.32           H
ATOM   2500  HN  PHE A 170      -8.711  11.525 -11.181  1.00 94.32           H
ATOM   2501  N   THR A 171     -10.607  11.321  -8.511  1.00 93.97           N
ATOM   2502  CA  THR A 171     -11.537  10.844  -7.502  1.00 93.97           C
ATOM   2503  C   THR A 171     -10.802  10.010  -6.450  1.00 93.97           C
ATOM   2504  O   THR A 171     -11.104  10.098  -5.261  1.00 93.97           O
ATOM   2505  HA  THR A 171     -11.960  11.707  -6.988  1.00 93.97           H
ATOM   2506  CB  THR A 171     -12.654  10.076  -8.213  1.00 93.97           C
ATOM   2507  HB  THR A 171     -12.273   9.155  -8.654  1.00 93.97           H
ATOM   2508  OG1 THR A 171     -13.192  11.021  -9.134  1.00 93.97           O
ATOM   2509  HG1 THR A 171     -12.736  10.934 -10.020  1.00 93.97           H
ATOM   2510  CG2 THR A 171     -13.825   9.751  -7.284  1.00 93.97           C
ATOM   2511 1HG2 THR A 171     -14.249  10.678  -6.896  1.00 93.97           H
ATOM   2512 2HG2 THR A 171     -13.472   9.138  -6.455  1.00 93.97           H
ATOM   2513 3HG2 THR A 171     -14.589   9.207  -7.839  1.00 93.97           H
ATOM   2514  HN  THR A 171     -10.812  11.032  -9.446  1.00 93.97           H
ATOM   2515  N   ILE A 172      -9.850   9.221  -6.927  1.00 94.94           N
ATOM   2516  CA  ILE A 172      -9.093   8.347  -6.047  1.00 94.94           C
ATOM   2517  C   ILE A 172      -8.299   9.195  -5.052  1.00 94.94           C
ATOM   2518  O   ILE A 172      -8.291   8.911  -3.856  1.00 94.94           O
ATOM   2519  HA  ILE A 172      -9.810   7.743  -5.490  1.00 94.94           H
ATOM   2520  CB  ILE A 172      -8.228   7.385  -6.863  1.00 94.94           C
ATOM   2521  HB  ILE A 172      -7.748   7.950  -7.662  1.00 94.94           H
ATOM   2522  CG1 ILE A 172      -9.084   6.304  -7.526  1.00 94.94           C
ATOM   2523 1HG1 ILE A 172      -9.471   5.625  -6.767  1.00 94.94           H
ATOM   2524 2HG1 ILE A 172      -9.946   6.765  -8.010  1.00 94.94           H
ATOM   2525  CG2 ILE A 172      -7.114   6.785  -6.003  1.00 94.94           C
ATOM   2526 1HG2 ILE A 172      -6.480   7.585  -5.619  1.00 94.94           H
ATOM   2527 2HG2 ILE A 172      -7.554   6.238  -5.169  1.00 94.94           H
ATOM   2528 3HG2 ILE A 172      -6.514   6.105  -6.607  1.00 94.94           H
ATOM   2529  CD1 ILE A 172      -8.273   5.517  -8.557  1.00 94.94           C
ATOM   2530 1HD1 ILE A 172      -7.909   6.196  -9.328  1.00 94.94           H
ATOM   2531 2HD1 ILE A 172      -7.427   5.039  -8.065  1.00 94.94           H
ATOM   2532 3HD1 ILE A 172      -8.906   4.756  -9.013  1.00 94.94           H
ATOM   2533  HN  ILE A 172      -9.595   9.173  -7.892  1.00 94.94           H
ATOM   2534  N   TRP A 173      -7.650  10.221  -5.584  1.00 93.35           N
ATOM   2535  CA  TRP A 173      -6.775  11.053  -4.776  1.00 93.35           C
ATOM   2536  C   TRP A 173      -7.628  11.740  -3.708  1.00 93.35           C
ATOM   2537  O   TRP A 173      -7.240  11.802  -2.543  1.00 93.35           O
ATOM   2538  HA  TRP A 173      -6.039  10.402  -4.303  1.00 93.35           H
ATOM   2539  CB  TRP A 173      -5.999  12.042  -5.648  1.00 93.35           C
ATOM   2540 1HB  TRP A 173      -6.678  12.470  -6.386  1.00 93.35           H
ATOM   2541 2HB  TRP A 173      -5.648  12.864  -5.024  1.00 93.35           H
ATOM   2542  CG  TRP A 173      -4.802  11.425  -6.375  1.00 93.35           C
ATOM   2543  CD1 TRP A 173      -4.664  11.194  -7.688  1.00 93.35           C
ATOM   2544  HD1 TRP A 173      -5.422  11.428  -8.435  1.00 93.35           H
ATOM   2545  CD2 TRP A 173      -3.573  10.968  -5.773  1.00 93.35           C
ATOM   2546  NE1 TRP A 173      -3.441  10.623  -7.974  1.00 93.35           N
ATOM   2547  HE1 TRP A 173      -3.108  10.360  -8.880  1.00 93.35           H
ATOM   2548  CE2 TRP A 173      -2.757  10.481  -6.773  1.00 93.35           C
ATOM   2549  CE3 TRP A 173      -3.165  10.965  -4.427  1.00 93.35           C
ATOM   2550  HE3 TRP A 173      -3.792  11.344  -3.619  1.00 93.35           H
ATOM   2551  CZ2 TRP A 173      -1.481   9.956  -6.533  1.00 93.35           C
ATOM   2552  HZ2 TRP A 173      -0.855   9.577  -7.341  1.00 93.35           H
ATOM   2553  CZ3 TRP A 173      -1.888  10.437  -4.204  1.00 93.35           C
ATOM   2554  HZ3 TRP A 173      -1.523  10.410  -3.178  1.00 93.35           H
ATOM   2555  CH2 TRP A 173      -1.054   9.943  -5.200  1.00 93.35           C
ATOM   2556  HH2 TRP A 173      -0.071   9.547  -4.944  1.00 93.35           H
ATOM   2557  HN  TRP A 173      -7.715  10.486  -6.546  1.00 93.35           H
ATOM   2558  N   VAL A 174      -8.776  12.238  -4.144  1.00 96.28           N
ATOM   2559  CA  VAL A 174      -9.672  12.950  -3.247  1.00 96.28           C
ATOM   2560  C   VAL A 174     -10.133  12.003  -2.137  1.00 96.28           C
ATOM   2561  O   VAL A 174     -10.156  12.378  -0.966  1.00 96.28           O
ATOM   2562  HA  VAL A 174      -9.107  13.767  -2.799  1.00 96.28           H
ATOM   2563  CB  VAL A 174     -10.833  13.554  -4.039  1.00 96.28           C
ATOM   2564  HB  VAL A 174     -11.291  12.757  -4.624  1.00 96.28           H
ATOM   2565  CG1 VAL A 174     -11.900  14.120  -3.100  1.00 96.28           C
ATOM   2566 1HG1 VAL A 174     -12.287  13.322  -2.467  1.00 96.28           H
ATOM   2567 2HG1 VAL A 174     -11.460  14.898  -2.476  1.00 96.28           H
ATOM   2568 3HG1 VAL A 174     -12.714  14.544  -3.689  1.00 96.28           H
ATOM   2569  CG2 VAL A 174     -10.334  14.625  -5.012  1.00 96.28           C
ATOM   2570 1HG2 VAL A 174      -9.840  15.420  -4.454  1.00 96.28           H
ATOM   2571 2HG2 VAL A 174      -9.629  14.179  -5.712  1.00 96.28           H
ATOM   2572 3HG2 VAL A 174     -11.180  15.038  -5.561  1.00 96.28           H
ATOM   2573  HN  VAL A 174      -9.096  12.162  -5.088  1.00 96.28           H
ATOM   2574  N   LEU A 175     -10.491  10.794  -2.545  1.00 91.49           N
ATOM   2575  CA  LEU A 175     -11.012   9.812  -1.610  1.00 91.49           C
ATOM   2576  C   LEU A 175      -9.935   9.476  -0.577  1.00 91.49           C
ATOM   2577  O   LEU A 175     -10.209   9.439   0.622  1.00 91.49           O
ATOM   2578  HA  LEU A 175     -11.856  10.270  -1.093  1.00 91.49           H
ATOM   2579  CB  LEU A 175     -11.549   8.591  -2.359  1.00 91.49           C
ATOM   2580 1HB  LEU A 175     -12.323   8.924  -3.050  1.00 91.49           H
ATOM   2581 2HB  LEU A 175     -10.742   8.175  -2.961  1.00 91.49           H
ATOM   2582  CG  LEU A 175     -12.128   7.473  -1.490  1.00 91.49           C
ATOM   2583  HG  LEU A 175     -11.374   7.183  -0.758  1.00 91.49           H
ATOM   2584  CD1 LEU A 175     -13.351   7.961  -0.710  1.00 91.49           C
ATOM   2585 1HD1 LEU A 175     -13.063   8.791  -0.065  1.00 91.49           H
ATOM   2586 2HD1 LEU A 175     -14.118   8.294  -1.409  1.00 91.49           H
ATOM   2587 3HD1 LEU A 175     -13.743   7.146  -0.101  1.00 91.49           H
ATOM   2588  CD2 LEU A 175     -12.442   6.232  -2.330  1.00 91.49           C
ATOM   2589 1HD2 LEU A 175     -13.169   6.489  -3.099  1.00 91.49           H
ATOM   2590 2HD2 LEU A 175     -11.527   5.872  -2.800  1.00 91.49           H
ATOM   2591 3HD2 LEU A 175     -12.852   5.453  -1.687  1.00 91.49           H
ATOM   2592  HN  LEU A 175     -10.429  10.483  -3.494  1.00 91.49           H
ATOM   2593  N   ALA A 176      -8.732   9.239  -1.079  1.00 96.15           N
ATOM   2594  CA  ALA A 176      -7.633   8.823  -0.225  1.00 96.15           C
ATOM   2595  C   ALA A 176      -7.315   9.942   0.769  1.00 96.15           C
ATOM   2596  O   ALA A 176      -6.988   9.676   1.925  1.00 96.15           O
ATOM   2597  HA  ALA A 176      -7.957   7.940   0.327  1.00 96.15           H
ATOM   2598  CB  ALA A 176      -6.427   8.450  -1.089  1.00 96.15           C
ATOM   2599 1HB  ALA A 176      -6.697   7.632  -1.756  1.00 96.15           H
ATOM   2600 2HB  ALA A 176      -6.122   9.315  -1.679  1.00 96.15           H
ATOM   2601 3HB  ALA A 176      -5.603   8.139  -0.447  1.00 96.15           H
ATOM   2602  HN  ALA A 176      -8.504   9.326  -2.049  1.00 96.15           H
ATOM   2603  N   ALA A 177      -7.421  11.170   0.283  1.00 95.88           N
ATOM   2604  CA  ALA A 177      -7.122  12.329   1.107  1.00 95.88           C
ATOM   2605  C   ALA A 177      -8.111  12.390   2.273  1.00 95.88           C
ATOM   2606  O   ALA A 177      -7.724  12.670   3.406  1.00 95.88           O
ATOM   2607  HA  ALA A 177      -6.114  12.204   1.503  1.00 95.88           H
ATOM   2608  CB  ALA A 177      -7.160  13.592   0.244  1.00 95.88           C
ATOM   2609 1HB  ALA A 177      -6.419  13.511  -0.551  1.00 95.88           H
ATOM   2610 2HB  ALA A 177      -8.152  13.703  -0.194  1.00 95.88           H
ATOM   2611 3HB  ALA A 177      -6.935  14.461   0.862  1.00 95.88           H
ATOM   2612  HN  ALA A 177      -7.705  11.378  -0.652  1.00 95.88           H
ATOM   2613  N   ALA A 178      -9.369  12.123   1.954  1.00 95.74           N
ATOM   2614  CA  ALA A 178     -10.422  12.177   2.954  1.00 95.74           C
ATOM   2615  C   ALA A 178     -10.197  11.070   3.986  1.00 95.74           C
ATOM   2616  O   ALA A 178     -10.453  11.263   5.174  1.00 95.74           O
ATOM   2617  HA  ALA A 178     -10.358  13.145   3.451  1.00 95.74           H
ATOM   2618  CB  ALA A 178     -11.785  12.065   2.267  1.00 95.74           C
ATOM   2619 1HB  ALA A 178     -11.907  12.890   1.566  1.00 95.74           H
ATOM   2620 2HB  ALA A 178     -11.844  11.119   1.729  1.00 95.74           H
ATOM   2621 3HB  ALA A 178     -12.574  12.106   3.018  1.00 95.74           H
ATOM   2622  HN  ALA A 178      -9.672  11.873   1.034  1.00 95.74           H
ATOM   2623  N   LEU A 179      -9.719   9.936   3.496  1.00 93.35           N
ATOM   2624  CA  LEU A 179      -9.595   8.753   4.331  1.00 93.35           C
ATOM   2625  C   LEU A 179      -8.393   8.916   5.263  1.00 93.35           C
ATOM   2626  O   LEU A 179      -8.213   8.132   6.193  1.00 93.35           O
ATOM   2627  HA  LEU A 179     -10.497   8.687   4.940  1.00 93.35           H
ATOM   2628  CB  LEU A 179      -9.537   7.492   3.468  1.00 93.35           C
ATOM   2629 1HB  LEU A 179      -8.780   7.636   2.698  1.00 93.35           H
ATOM   2630 2HB  LEU A 179      -9.203   6.663   4.092  1.00 93.35           H
ATOM   2631  CG  LEU A 179     -10.846   7.085   2.786  1.00 93.35           C
ATOM   2632  HG  LEU A 179     -11.242   7.954   2.261  1.00 93.35           H
ATOM   2633  CD1 LEU A 179     -10.603   5.996   1.739  1.00 93.35           C
ATOM   2634 1HD1 LEU A 179      -9.915   6.369   0.980  1.00 93.35           H
ATOM   2635 2HD1 LEU A 179     -10.172   5.118   2.220  1.00 93.35           H
ATOM   2636 3HD1 LEU A 179     -11.549   5.726   1.270  1.00 93.35           H
ATOM   2637  CD2 LEU A 179     -11.894   6.664   3.818  1.00 93.35           C
ATOM   2638 1HD2 LEU A 179     -11.519   5.815   4.391  1.00 93.35           H
ATOM   2639 2HD2 LEU A 179     -12.095   7.496   4.492  1.00 93.35           H
ATOM   2640 3HD2 LEU A 179     -12.813   6.380   3.307  1.00 93.35           H
ATOM   2641  HN  LEU A 179      -9.421   9.818   2.549  1.00 93.35           H
ATOM   2642  N   CYS A 180      -7.600   9.940   4.981  1.00 91.89           N
ATOM   2643  CA  CYS A 180      -6.401  10.195   5.761  1.00 91.89           C
ATOM   2644  C   CYS A 180      -6.693  11.343   6.729  1.00 91.89           C
ATOM   2645  O   CYS A 180      -5.798  11.807   7.434  1.00 91.89           O
ATOM   2646  HA  CYS A 180      -6.180   9.276   6.304  1.00 91.89           H
ATOM   2647  CB  CYS A 180      -5.197  10.496   4.865  1.00 91.89           C
ATOM   2648 1HB  CYS A 180      -4.272  10.338   5.420  1.00 91.89           H
ATOM   2649 2HB  CYS A 180      -5.182   9.809   4.019  1.00 91.89           H
ATOM   2650  SG  CYS A 180      -5.279  12.223   4.266  1.00 91.89           S
ATOM   2651  HG  CYS A 180      -3.998  12.311   3.919  1.00 91.89           H
ATOM   2652  HN  CYS A 180      -7.766  10.587   4.237  1.00 91.89           H
ATOM   2653  N   ILE A 181      -7.948  11.767   6.732  1.00 91.79           N
ATOM   2654  CA  ILE A 181      -8.373  12.837   7.618  1.00 91.79           C
ATOM   2655  C   ILE A 181      -8.081  12.441   9.067  1.00 91.79           C
ATOM   2656  O   ILE A 181      -7.528  13.231   9.831  1.00 91.79           O
ATOM   2657  HA  ILE A 181      -7.780  13.719   7.375  1.00 91.79           H
ATOM   2658  CB  ILE A 181      -9.839  13.194   7.362  1.00 91.79           C
ATOM   2659  HB  ILE A 181     -10.412  12.268   7.310  1.00 91.79           H
ATOM   2660  CG1 ILE A 181     -10.004  13.904   6.017  1.00 91.79           C
ATOM   2661 1HG1 ILE A 181      -9.509  14.874   6.051  1.00 91.79           H
ATOM   2662 2HG1 ILE A 181      -9.516  13.324   5.234  1.00 91.79           H
ATOM   2663  CG2 ILE A 181     -10.414  14.015   8.518  1.00 91.79           C
ATOM   2664 1HG2 ILE A 181     -10.350  13.438   9.441  1.00 91.79           H
ATOM   2665 2HG2 ILE A 181      -9.844  14.938   8.627  1.00 91.79           H
ATOM   2666 3HG2 ILE A 181     -11.457  14.255   8.310  1.00 91.79           H
ATOM   2667  CD1 ILE A 181     -11.483  14.091   5.674  1.00 91.79           C
ATOM   2668 1HD1 ILE A 181     -11.969  13.117   5.617  1.00 91.79           H
ATOM   2669 2HD1 ILE A 181     -11.962  14.692   6.447  1.00 91.79           H
ATOM   2670 3HD1 ILE A 181     -11.572  14.598   4.713  1.00 91.79           H
ATOM   2671  HN  ILE A 181      -8.666  11.394   6.145  1.00 91.79           H
ATOM   2672  N   PRO A 182      -8.444  11.216   9.470  1.00 92.61           N
ATOM   2673  CA  PRO A 182      -8.231  10.782  10.853  1.00 92.61           C
ATOM   2674  C   PRO A 182      -6.791  10.971  11.301  1.00 92.61           C
ATOM   2675  O   PRO A 182      -6.538  11.438  12.411  1.00 92.61           O
ATOM   2676  HA  PRO A 182      -8.823  11.394  11.533  1.00 92.61           H
ATOM   2677  CB  PRO A 182      -8.631   9.306  10.835  1.00 92.61           C
ATOM   2678 1HB  PRO A 182      -7.775   8.660  10.640  1.00 92.61           H
ATOM   2679 2HB  PRO A 182      -9.053   8.993  11.790  1.00 92.61           H
ATOM   2680  CG  PRO A 182      -9.660   9.232   9.713  1.00 92.61           C
ATOM   2681 1HG  PRO A 182      -9.780   8.215   9.341  1.00 92.61           H
ATOM   2682 2HG  PRO A 182     -10.646   9.555  10.047  1.00 92.61           H
ATOM   2683  CD  PRO A 182      -9.080  10.161   8.660  1.00 92.61           C
ATOM   2684 1HD  PRO A 182      -8.355   9.652   8.025  1.00 92.61           H
ATOM   2685 2HD  PRO A 182      -9.853  10.558   8.001  1.00 92.61           H
ATOM   2686  N   GLU A 183      -5.876  10.600  10.417  1.00 90.20           N
ATOM   2687  CA  GLU A 183      -4.459  10.669  10.732  1.00 90.20           C
ATOM   2688  C   GLU A 183      -4.049  12.115  11.017  1.00 90.20           C
ATOM   2689  O   GLU A 183      -3.240  12.371  11.907  1.00 90.20           O
ATOM   2690  HA  GLU A 183      -4.333  10.065  11.631  1.00 90.20           H
ATOM   2691  CB  GLU A 183      -3.617  10.072   9.604  1.00 90.20           C
ATOM   2692 1HB  GLU A 183      -4.045  10.348   8.640  1.00 90.20           H
ATOM   2693 2HB  GLU A 183      -2.578  10.382   9.718  1.00 90.20           H
ATOM   2694  CG  GLU A 183      -3.620   8.544   9.666  1.00 90.20           C
ATOM   2695 1HG  GLU A 183      -2.842   8.148   9.013  1.00 90.20           H
ATOM   2696 2HG  GLU A 183      -3.384   8.217  10.679  1.00 90.20           H
ATOM   2697  CD  GLU A 183      -4.980   7.981   9.247  1.00 90.20           C
ATOM   2698  OE1 GLU A 183      -5.182   6.767   9.463  1.00 90.20           O
ATOM   2699  OE2 GLU A 183      -5.786   8.778   8.721  1.00 90.20           O
ATOM   2700  HN  GLU A 183      -6.089  10.258   9.502  1.00 90.20           H
ATOM   2701  N   ILE A 184      -4.626  13.024  10.244  1.00 91.46           N
ATOM   2702  CA  ILE A 184      -4.281  14.431  10.357  1.00 91.46           C
ATOM   2703  C   ILE A 184      -4.633  14.927  11.761  1.00 91.46           C
ATOM   2704  O   ILE A 184      -3.881  15.695  12.359  1.00 91.46           O
ATOM   2705  HA  ILE A 184      -3.203  14.515  10.222  1.00 91.46           H
ATOM   2706  CB  ILE A 184      -4.943  15.236   9.237  1.00 91.46           C
ATOM   2707  HB  ILE A 184      -6.011  15.019   9.245  1.00 91.46           H
ATOM   2708  CG1 ILE A 184      -4.405  14.815   7.868  1.00 91.46           C
ATOM   2709 1HG1 ILE A 184      -3.361  15.114   7.775  1.00 91.46           H
ATOM   2710 2HG1 ILE A 184      -4.434  13.728   7.781  1.00 91.46           H
ATOM   2711  CG2 ILE A 184      -4.786  16.739   9.476  1.00 91.46           C
ATOM   2712 1HG2 ILE A 184      -5.255  17.007  10.423  1.00 91.46           H
ATOM   2713 2HG2 ILE A 184      -3.726  16.993   9.511  1.00 91.46           H
ATOM   2714 3HG2 ILE A 184      -5.265  17.288   8.665  1.00 91.46           H
ATOM   2715  CD1 ILE A 184      -5.224  15.445   6.740  1.00 91.46           C
ATOM   2716 1HD1 ILE A 184      -6.263  15.123   6.822  1.00 91.46           H
ATOM   2717 2HD1 ILE A 184      -5.173  16.531   6.816  1.00 91.46           H
ATOM   2718 3HD1 ILE A 184      -4.821  15.128   5.778  1.00 91.46           H
ATOM   2719  HN  ILE A 184      -5.317  12.812   9.553  1.00 91.46           H
ATOM   2720  N   LEU A 185      -5.777  14.467  12.247  1.00 90.79           N
ATOM   2721  CA  LEU A 185      -6.357  15.031  13.454  1.00 90.79           C
ATOM   2722  C   LEU A 185      -5.633  14.464  14.677  1.00 90.79           C
ATOM   2723  O   LEU A 185      -5.221  15.213  15.561  1.00 90.79           O
ATOM   2724  HA  LEU A 185      -6.192  16.108  13.424  1.00 90.79           H
ATOM   2725  CB  LEU A 185      -7.871  14.805  13.476  1.00 90.79           C
ATOM   2726 1HB  LEU A 185      -8.061  13.739  13.356  1.00 90.79           H
ATOM   2727 2HB  LEU A 185      -8.246  15.087  14.460  1.00 90.79           H
ATOM   2728  CG  LEU A 185      -8.677  15.561  12.418  1.00 90.79           C
ATOM   2729  HG  LEU A 185      -8.318  15.258  11.434  1.00 90.79           H
ATOM   2730  CD1 LEU A 185     -10.160  15.193  12.492  1.00 90.79           C
ATOM   2731 1HD1 LEU A 185     -10.277  14.122  12.322  1.00 90.79           H
ATOM   2732 2HD1 LEU A 185     -10.549  15.449  13.477  1.00 90.79           H
ATOM   2733 3HD1 LEU A 185     -10.710  15.744  11.729  1.00 90.79           H
ATOM   2734  CD2 LEU A 185      -8.455  17.071  12.534  1.00 90.79           C
ATOM   2735 1HD2 LEU A 185      -8.770  17.409  13.521  1.00 90.79           H
ATOM   2736 2HD2 LEU A 185      -7.397  17.294  12.393  1.00 90.79           H
ATOM   2737 3HD2 LEU A 185      -9.039  17.584  11.770  1.00 90.79           H
ATOM   2738  HN  LEU A 185      -6.302  13.724  11.832  1.00 90.79           H
ATOM   2739  N   TYR A 186      -5.501  13.145  14.688  1.00 90.54           N
ATOM   2740  CA  TYR A 186      -5.248  12.429  15.926  1.00 90.54           C
ATOM   2741  C   TYR A 186      -3.811  11.906  15.973  1.00 90.54           C
ATOM   2742  O   TYR A 186      -3.417  11.249  16.936  1.00 90.54           O
ATOM   2743  HA  TYR A 186      -5.402  13.122  16.753  1.00 90.54           H
ATOM   2744  CB  TYR A 186      -6.212  11.240  15.929  1.00 90.54           C
ATOM   2745 1HB  TYR A 186      -5.977  10.593  15.084  1.00 90.54           H
ATOM   2746 2HB  TYR A 186      -6.047  10.654  16.834  1.00 90.54           H
ATOM   2747  CG  TYR A 186      -7.688  11.635  15.857  1.00 90.54           C
ATOM   2748  CD1 TYR A 186      -8.216  12.504  16.790  1.00 90.54           C
ATOM   2749  HD1 TYR A 186      -7.581  12.909  17.578  1.00 90.54           H
ATOM   2750  CD2 TYR A 186      -8.491  11.122  14.859  1.00 90.54           C
ATOM   2751  HD2 TYR A 186      -8.074  10.436  14.122  1.00 90.54           H
ATOM   2752  CE1 TYR A 186      -9.605  12.876  16.722  1.00 90.54           C
ATOM   2753  HE1 TYR A 186     -10.035  13.562  17.453  1.00 90.54           H
ATOM   2754  CE2 TYR A 186      -9.881  11.494  14.791  1.00 90.54           C
ATOM   2755  HE2 TYR A 186     -10.527  11.097  14.008  1.00 90.54           H
ATOM   2756  CZ  TYR A 186     -10.369  12.353  15.726  1.00 90.54           C
ATOM   2757  OH  TYR A 186     -11.681  12.704  15.662  1.00 90.54           O
ATOM   2758  HH  TYR A 186     -12.124  12.236  14.897  1.00 90.54           H
ATOM   2759  HN  TYR A 186      -5.563  12.570  13.872  1.00 90.54           H
ATOM   2760  N   SER A 187      -3.067  12.216  14.922  1.00 92.35           N
ATOM   2761  CA  SER A 187      -1.633  11.984  14.925  1.00 92.35           C
ATOM   2762  C   SER A 187      -0.950  12.949  15.897  1.00 92.35           C
ATOM   2763  O   SER A 187      -1.074  14.165  15.760  1.00 92.35           O
ATOM   2764  HA  SER A 187      -1.508  10.954  15.258  1.00 92.35           H
ATOM   2765  CB  SER A 187      -1.046  12.141  13.521  1.00 92.35           C
ATOM   2766 1HB  SER A 187      -1.265  13.141  13.146  1.00 92.35           H
ATOM   2767 2HB  SER A 187       0.039  12.050  13.569  1.00 92.35           H
ATOM   2768  OG  SER A 187      -1.564  11.171  12.615  1.00 92.35           O
ATOM   2769  HG  SER A 187      -1.980  11.626  11.828  1.00 92.35           H
ATOM   2770  HN  SER A 187      -3.429  12.618  14.080  1.00 92.35           H
ATOM   2771  N   GLN A 188      -0.242  12.370  16.856  1.00 85.44           N
ATOM   2772  CA  GLN A 188       0.560  13.159  17.775  1.00 85.44           C
ATOM   2773  C   GLN A 188       1.760  12.347  18.264  1.00 85.44           C
ATOM   2774  O   GLN A 188       1.828  11.138  18.045  1.00 85.44           O
ATOM   2775  HA  GLN A 188       0.904  14.016  17.196  1.00 85.44           H
ATOM   2776  CB  GLN A 188      -0.283  13.655  18.952  1.00 85.44           C
ATOM   2777 1HB  GLN A 188       0.307  14.336  19.565  1.00 85.44           H
ATOM   2778 2HB  GLN A 188      -1.137  14.220  18.580  1.00 85.44           H
ATOM   2779  CG  GLN A 188      -0.773  12.484  19.807  1.00 85.44           C
ATOM   2780 1HG  GLN A 188      -1.296  11.764  19.178  1.00 85.44           H
ATOM   2781 2HG  GLN A 188       0.081  11.966  20.243  1.00 85.44           H
ATOM   2782  CD  GLN A 188      -1.704  12.970  20.919  1.00 85.44           C
ATOM   2783  OE1 GLN A 188      -2.238  14.066  20.883  1.00 85.44           O
ATOM   2784  NE2 GLN A 188      -1.868  12.095  21.908  1.00 85.44           N
ATOM   2785 1HE2 GLN A 188      -1.401  11.212  21.877  1.00 85.44           H
ATOM   2786 2HE2 GLN A 188      -2.460  12.321  22.682  1.00 85.44           H
ATOM   2787  HN  GLN A 188      -0.212  11.382  17.010  1.00 85.44           H
ATOM   2788  N   ILE A 189       2.679  13.043  18.918  1.00 90.01           N
ATOM   2789  CA  ILE A 189       3.808  12.383  19.552  1.00 90.01           C
ATOM   2790  C   ILE A 189       3.416  11.961  20.969  1.00 90.01           C
ATOM   2791  O   ILE A 189       3.005  12.793  21.777  1.00 90.01           O
ATOM   2792  HA  ILE A 189       4.029  11.487  18.973  1.00 90.01           H
ATOM   2793  CB  ILE A 189       5.049  13.275  19.497  1.00 90.01           C
ATOM   2794  HB  ILE A 189       4.813  14.220  19.987  1.00 90.01           H
ATOM   2795  CG1 ILE A 189       5.429  13.599  18.051  1.00 90.01           C
ATOM   2796 1HG1 ILE A 189       5.723  12.685  17.535  1.00 90.01           H
ATOM   2797 2HG1 ILE A 189       4.561  13.997  17.524  1.00 90.01           H
ATOM   2798  CG2 ILE A 189       6.212  12.645  20.267  1.00 90.01           C
ATOM   2799 1HG2 ILE A 189       5.925  12.509  21.310  1.00 90.01           H
ATOM   2800 2HG2 ILE A 189       6.456  11.678  19.828  1.00 90.01           H
ATOM   2801 3HG2 ILE A 189       7.081  13.300  20.212  1.00 90.01           H
ATOM   2802  CD1 ILE A 189       6.574  14.612  17.998  1.00 90.01           C
ATOM   2803 1HD1 ILE A 189       6.268  15.533  18.493  1.00 90.01           H
ATOM   2804 2HD1 ILE A 189       7.447  14.200  18.504  1.00 90.01           H
ATOM   2805 3HD1 ILE A 189       6.824  14.824  16.958  1.00 90.01           H
ATOM   2806  HN  ILE A 189       2.660  14.038  19.018  1.00 90.01           H
ATOM   2807  N   LYS A 190       3.557  10.669  21.228  1.00 84.77           N
ATOM   2808  CA  LYS A 190       3.365  10.150  22.571  1.00 84.77           C
ATOM   2809  C   LYS A 190       4.722   9.757  23.160  1.00 84.77           C
ATOM   2810  O   LYS A 190       5.551   9.162  22.474  1.00 84.77           O
ATOM   2811  HA  LYS A 190       2.947  10.954  23.176  1.00 84.77           H
ATOM   2812  CB  LYS A 190       2.345   9.010  22.565  1.00 84.77           C
ATOM   2813 1HB  LYS A 190       1.426   9.342  22.083  1.00 84.77           H
ATOM   2814 2HB  LYS A 190       2.729   8.177  21.977  1.00 84.77           H
ATOM   2815  CG  LYS A 190       2.039   8.539  23.988  1.00 84.77           C
ATOM   2816 1HG  LYS A 190       2.962   8.228  24.478  1.00 84.77           H
ATOM   2817 2HG  LYS A 190       1.634   9.367  24.570  1.00 84.77           H
ATOM   2818  CD  LYS A 190       1.043   7.378  23.980  1.00 84.77           C
ATOM   2819 1HD  LYS A 190       0.088   7.717  23.580  1.00 84.77           H
ATOM   2820 2HD  LYS A 190       1.404   6.590  23.319  1.00 84.77           H
ATOM   2821  CE  LYS A 190       0.842   6.818  25.389  1.00 84.77           C
ATOM   2822 1HE  LYS A 190       1.803   6.746  25.899  1.00 84.77           H
ATOM   2823 2HE  LYS A 190       0.222   7.499  25.973  1.00 84.77           H
ATOM   2824  NZ  LYS A 190       0.204   5.484  25.331  1.00 84.77           N
ATOM   2825 1HZ  LYS A 190       0.237   5.053  26.248  1.00 84.77           H
ATOM   2826 2HZ  LYS A 190      -0.762   5.584  25.038  1.00 84.77           H
ATOM   2827 3HZ  LYS A 190       0.700   4.901  24.665  1.00 84.77           H
ATOM   2828  HN  LYS A 190       3.797   9.984  20.540  1.00 84.77           H
ATOM   2829  N   GLU A 191       4.906  10.107  24.425  1.00 75.58           N
ATOM   2830  CA  GLU A 191       6.096   9.694  25.150  1.00 75.58           C
ATOM   2831  C   GLU A 191       5.800   8.448  25.988  1.00 75.58           C
ATOM   2832  O   GLU A 191       4.901   8.460  26.827  1.00 75.58           O
ATOM   2833  HA  GLU A 191       6.834   9.457  24.384  1.00 75.58           H
ATOM   2834  CB  GLU A 191       6.627  10.831  26.025  1.00 75.58           C
ATOM   2835 1HB  GLU A 191       6.684  11.749  25.440  1.00 75.58           H
ATOM   2836 2HB  GLU A 191       6.009  10.926  26.918  1.00 75.58           H
ATOM   2837  CG  GLU A 191       8.046  10.530  26.513  1.00 75.58           C
ATOM   2838 1HG  GLU A 191       8.025   9.689  27.206  1.00 75.58           H
ATOM   2839 2HG  GLU A 191       8.669  10.232  25.669  1.00 75.58           H
ATOM   2840  CD  GLU A 191       8.659  11.751  27.201  1.00 75.58           C
ATOM   2841  OE1 GLU A 191       9.847  11.653  27.578  1.00 75.58           O
ATOM   2842  OE2 GLU A 191       7.926  12.754  27.336  1.00 75.58           O
ATOM   2843  HN  GLU A 191       4.262  10.662  24.951  1.00 75.58           H
ATOM   2844  N   GLU A 192       6.574   7.404  25.732  1.00 75.43           N
ATOM   2845  CA  GLU A 192       6.353   6.129  26.392  1.00 75.43           C
ATOM   2846  C   GLU A 192       7.670   5.583  26.948  1.00 75.43           C
ATOM   2847  O   GLU A 192       8.571   5.233  26.188  1.00 75.43           O
ATOM   2848  HA  GLU A 192       5.665   6.342  27.211  1.00 75.43           H
ATOM   2849  CB  GLU A 192       5.702   5.124  25.439  1.00 75.43           C
ATOM   2850 1HB  GLU A 192       4.792   5.552  25.019  1.00 75.43           H
ATOM   2851 2HB  GLU A 192       6.423   4.815  24.682  1.00 75.43           H
ATOM   2852  CG  GLU A 192       5.288   3.852  26.183  1.00 75.43           C
ATOM   2853 1HG  GLU A 192       5.131   3.044  25.469  1.00 75.43           H
ATOM   2854 2HG  GLU A 192       6.091   3.538  26.849  1.00 75.43           H
ATOM   2855  CD  GLU A 192       4.009   4.082  26.991  1.00 75.43           C
ATOM   2856  OE1 GLU A 192       3.630   3.149  27.731  1.00 75.43           O
ATOM   2857  OE2 GLU A 192       3.439   5.185  26.850  1.00 75.43           O
ATOM   2858  HN  GLU A 192       7.339   7.419  25.088  1.00 75.43           H
ATOM   2859  N   SER A 193       7.740   5.529  28.270  1.00 74.10           N
ATOM   2860  CA  SER A 193       8.908   4.980  28.936  1.00 74.10           C
ATOM   2861  C   SER A 193      10.166   5.723  28.483  1.00 74.10           C
ATOM   2862  O   SER A 193      11.227   5.119  28.327  1.00 74.10           O
ATOM   2863  HA  SER A 193       8.734   5.135  30.000  1.00 74.10           H
ATOM   2864  CB  SER A 193       9.048   3.482  28.656  1.00 74.10           C
ATOM   2865 1HB  SER A 193       9.244   3.328  27.595  1.00 74.10           H
ATOM   2866 2HB  SER A 193       9.908   3.090  29.199  1.00 74.10           H
ATOM   2867  OG  SER A 193       7.880   2.758  29.033  1.00 74.10           O
ATOM   2868  HG  SER A 193       7.910   1.836  28.646  1.00 74.10           H
ATOM   2869  HN  SER A 193       7.017   5.852  28.882  1.00 74.10           H
ATOM   2870  N   GLY A 194      10.007   7.024  28.284  1.00 82.08           N
ATOM   2871  CA  GLY A 194      11.131   7.867  27.914  1.00 82.08           C
ATOM   2872  C   GLY A 194      11.440   7.744  26.420  1.00 82.08           C
ATOM   2873  O   GLY A 194      12.446   8.269  25.946  1.00 82.08           O
ATOM   2874 1HA  GLY A 194      10.907   8.906  28.158  1.00 82.08           H
ATOM   2875 2HA  GLY A 194      12.009   7.585  28.495  1.00 82.08           H
ATOM   2876  HN  GLY A 194       9.132   7.500  28.372  1.00 82.08           H
ATOM   2877  N   ILE A 195      10.556   7.047  25.721  1.00 80.82           N
ATOM   2878  CA  ILE A 195      10.680   6.914  24.280  1.00 80.82           C
ATOM   2879  C   ILE A 195       9.565   7.712  23.601  1.00 80.82           C
ATOM   2880  O   ILE A 195       8.389   7.531  23.912  1.00 80.82           O
ATOM   2881  HA  ILE A 195      11.638   7.346  23.993  1.00 80.82           H
ATOM   2882  CB  ILE A 195      10.711   5.438  23.879  1.00 80.82           C
ATOM   2883  HB  ILE A 195       9.789   4.970  24.224  1.00 80.82           H
ATOM   2884  CG1 ILE A 195      11.870   4.708  24.561  1.00 80.82           C
ATOM   2885 1HG1 ILE A 195      12.816   5.151  24.251  1.00 80.82           H
ATOM   2886 2HG1 ILE A 195      11.798   4.835  25.642  1.00 80.82           H
ATOM   2887  CG2 ILE A 195      10.753   5.283  22.357  1.00 80.82           C
ATOM   2888 1HG2 ILE A 195       9.868   5.745  21.920  1.00 80.82           H
ATOM   2889 2HG2 ILE A 195      11.647   5.770  21.968  1.00 80.82           H
ATOM   2890 3HG2 ILE A 195      10.775   4.224  22.100  1.00 80.82           H
ATOM   2891  CD1 ILE A 195      11.860   3.218  24.215  1.00 80.82           C
ATOM   2892 1HD1 ILE A 195      10.923   2.774  24.549  1.00 80.82           H
ATOM   2893 2HD1 ILE A 195      11.957   3.095  23.136  1.00 80.82           H
ATOM   2894 3HD1 ILE A 195      12.694   2.724  24.713  1.00 80.82           H
ATOM   2895  HN  ILE A 195       9.769   6.580  26.123  1.00 80.82           H
ATOM   2896  N   ALA A 196       9.974   8.578  22.685  1.00 91.20           N
ATOM   2897  CA  ALA A 196       9.021   9.343  21.899  1.00 91.20           C
ATOM   2898  C   ALA A 196       8.491   8.471  20.759  1.00 91.20           C
ATOM   2899  O   ALA A 196       9.267   7.927  19.976  1.00 91.20           O
ATOM   2900  HA  ALA A 196       8.193   9.613  22.554  1.00 91.20           H
ATOM   2901  CB  ALA A 196       9.688  10.623  21.393  1.00 91.20           C
ATOM   2902 1HB  ALA A 196      10.020  11.220  22.242  1.00 91.20           H
ATOM   2903 2HB  ALA A 196      10.546  10.365  20.772  1.00 91.20           H
ATOM   2904 3HB  ALA A 196       8.972  11.197  20.803  1.00 91.20           H
ATOM   2905  HN  ALA A 196      10.936   8.760  22.477  1.00 91.20           H
ATOM   2906  N   ILE A 197       7.171   8.366  20.702  1.00 87.03           N
ATOM   2907  CA  ILE A 197       6.528   7.557  19.681  1.00 87.03           C
ATOM   2908  C   ILE A 197       5.512   8.413  18.923  1.00 87.03           C
ATOM   2909  O   ILE A 197       4.660   9.057  19.533  1.00 87.03           O
ATOM   2910  HA  ILE A 197       7.301   7.239  18.981  1.00 87.03           H
ATOM   2911  CB  ILE A 197       5.928   6.292  20.298  1.00 87.03           C
ATOM   2912  HB  ILE A 197       5.186   6.592  21.037  1.00 87.03           H
ATOM   2913  CG1 ILE A 197       6.997   5.481  21.034  1.00 87.03           C
ATOM   2914 1HG1 ILE A 197       7.777   5.181  20.334  1.00 87.03           H
ATOM   2915 2HG1 ILE A 197       7.472   6.103  21.793  1.00 87.03           H
ATOM   2916  CG2 ILE A 197       5.202   5.457  19.241  1.00 87.03           C
ATOM   2917 1HG2 ILE A 197       4.397   6.047  18.802  1.00 87.03           H
ATOM   2918 2HG2 ILE A 197       5.906   5.166  18.462  1.00 87.03           H
ATOM   2919 3HG2 ILE A 197       4.785   4.564  19.707  1.00 87.03           H
ATOM   2920  CD1 ILE A 197       6.388   4.240  21.691  1.00 87.03           C
ATOM   2921 1HD1 ILE A 197       5.626   4.546  22.407  1.00 87.03           H
ATOM   2922 2HD1 ILE A 197       5.935   3.609  20.926  1.00 87.03           H
ATOM   2923 3HD1 ILE A 197       7.169   3.682  22.207  1.00 87.03           H
ATOM   2924  HN  ILE A 197       6.546   8.820  21.337  1.00 87.03           H
ATOM   2925  N   CYS A 198       5.635   8.392  17.604  1.00 92.65           N
ATOM   2926  CA  CYS A 198       4.616   8.976  16.748  1.00 92.65           C
ATOM   2927  C   CYS A 198       3.501   7.945  16.557  1.00 92.65           C
ATOM   2928  O   CYS A 198       3.705   6.917  15.913  1.00 92.65           O
ATOM   2929  HA  CYS A 198       4.241   9.859  17.265  1.00 92.65           H
ATOM   2930  CB  CYS A 198       5.198   9.441  15.412  1.00 92.65           C
ATOM   2931 1HB  CYS A 198       5.863  10.290  15.571  1.00 92.65           H
ATOM   2932 2HB  CYS A 198       5.797   8.645  14.970  1.00 92.65           H
ATOM   2933  SG  CYS A 198       3.847   9.911  14.271  1.00 92.65           S
ATOM   2934  HN  CYS A 198       6.411   7.987  17.121  1.00 92.65           H
ATOM   2935  N   THR A 199       2.347   8.256  17.129  1.00 90.38           N
ATOM   2936  CA  THR A 199       1.204   7.364  17.041  1.00 90.38           C
ATOM   2937  C   THR A 199      -0.096   8.168  16.962  1.00 90.38           C
ATOM   2938  O   THR A 199      -0.105   9.368  17.231  1.00 90.38           O
ATOM   2939  HA  THR A 199       1.283   6.793  16.116  1.00 90.38           H
ATOM   2940  CB  THR A 199       1.256   6.409  18.236  1.00 90.38           C
ATOM   2941  HB  THR A 199       2.262   6.012  18.372  1.00 90.38           H
ATOM   2942  OG1 THR A 199       0.247   5.444  17.954  1.00 90.38           O
ATOM   2943  HG1 THR A 199       0.386   4.629  18.516  1.00 90.38           H
ATOM   2944  CG2 THR A 199       0.788   7.070  19.534  1.00 90.38           C
ATOM   2945 1HG2 THR A 199      -0.242   7.407  19.419  1.00 90.38           H
ATOM   2946 2HG2 THR A 199       1.427   7.924  19.758  1.00 90.38           H
ATOM   2947 3HG2 THR A 199       0.845   6.349  20.349  1.00 90.38           H
ATOM   2948  HN  THR A 199       2.187   9.099  17.643  1.00 90.38           H
ATOM   2949  N   MET A 200      -1.162   7.474  16.592  1.00 88.83           N
ATOM   2950  CA  MET A 200      -2.496   8.040  16.695  1.00 88.83           C
ATOM   2951  C   MET A 200      -3.072   7.836  18.097  1.00 88.83           C
ATOM   2952  O   MET A 200      -2.962   6.750  18.666  1.00 88.83           O
ATOM   2953  HA  MET A 200      -2.379   9.105  16.494  1.00 88.83           H
ATOM   2954  CB  MET A 200      -3.413   7.377  15.665  1.00 88.83           C
ATOM   2955 1HB  MET A 200      -3.377   6.294  15.784  1.00 88.83           H
ATOM   2956 2HB  MET A 200      -4.444   7.683  15.840  1.00 88.83           H
ATOM   2957  CG  MET A 200      -2.999   7.752  14.240  1.00 88.83           C
ATOM   2958 1HG  MET A 200      -3.020   8.835  14.120  1.00 88.83           H
ATOM   2959 2HG  MET A 200      -1.975   7.431  14.054  1.00 88.83           H
ATOM   2960  SD  MET A 200      -4.101   6.988  13.063  1.00 88.83           S
ATOM   2961  CE  MET A 200      -5.616   7.849  13.451  1.00 88.83           C
ATOM   2962 1HE  MET A 200      -5.882   7.665  14.492  1.00 88.83           H
ATOM   2963 2HE  MET A 200      -5.475   8.919  13.296  1.00 88.83           H
ATOM   2964 3HE  MET A 200      -6.415   7.490  12.802  1.00 88.83           H
ATOM   2965  HN  MET A 200      -1.125   6.543  16.229  1.00 88.83           H
ATOM   2966  N   VAL A 201      -3.674   8.896  18.615  1.00 91.03           N
ATOM   2967  CA  VAL A 201      -4.371   8.814  19.888  1.00 91.03           C
ATOM   2968  C   VAL A 201      -5.781   9.388  19.730  1.00 91.03           C
ATOM   2969  O   VAL A 201      -5.951  10.494  19.220  1.00 91.03           O
ATOM   2970  HA  VAL A 201      -4.449   7.760  20.153  1.00 91.03           H
ATOM   2971  CB  VAL A 201      -3.558   9.517  20.976  1.00 91.03           C
ATOM   2972  HB  VAL A 201      -3.520  10.579  20.733  1.00 91.03           H
ATOM   2973  CG1 VAL A 201      -4.230   9.372  22.343  1.00 91.03           C
ATOM   2974 1HG1 VAL A 201      -5.224   9.816  22.308  1.00 91.03           H
ATOM   2975 2HG1 VAL A 201      -4.312   8.315  22.596  1.00 91.03           H
ATOM   2976 3HG1 VAL A 201      -3.631   9.880  23.098  1.00 91.03           H
ATOM   2977  CG2 VAL A 201      -2.121   8.992  21.013  1.00 91.03           C
ATOM   2978 1HG2 VAL A 201      -2.131   7.922  21.220  1.00 91.03           H
ATOM   2979 2HG2 VAL A 201      -1.644   9.172  20.049  1.00 91.03           H
ATOM   2980 3HG2 VAL A 201      -1.565   9.509  21.795  1.00 91.03           H
ATOM   2981  HN  VAL A 201      -3.691   9.797  18.182  1.00 91.03           H
ATOM   2982  N   TYR A 202      -6.755   8.610  20.178  1.00 89.37           N
ATOM   2983  CA  TYR A 202      -8.149   8.984  20.008  1.00 89.37           C
ATOM   2984  C   TYR A 202      -8.739   9.511  21.318  1.00 89.37           C
ATOM   2985  O   TYR A 202      -9.173   8.733  22.165  1.00 89.37           O
ATOM   2986  HA  TYR A 202      -8.197   9.770  19.255  1.00 89.37           H
ATOM   2987  CB  TYR A 202      -8.884   7.703  19.611  1.00 89.37           C
ATOM   2988 1HB  TYR A 202      -8.816   6.988  20.432  1.00 89.37           H
ATOM   2989 2HB  TYR A 202      -9.941   7.930  19.474  1.00 89.37           H
ATOM   2990  CG  TYR A 202      -8.348   7.047  18.337  1.00 89.37           C
ATOM   2991  CD1 TYR A 202      -8.812   7.456  17.103  1.00 89.37           C
ATOM   2992  HD1 TYR A 202      -9.560   8.247  17.037  1.00 89.37           H
ATOM   2993  CD2 TYR A 202      -7.402   6.047  18.422  1.00 89.37           C
ATOM   2994  HD2 TYR A 202      -7.036   5.723  19.396  1.00 89.37           H
ATOM   2995  CE1 TYR A 202      -8.308   6.839  15.904  1.00 89.37           C
ATOM   2996  HE1 TYR A 202      -8.665   7.153  14.923  1.00 89.37           H
ATOM   2997  CE2 TYR A 202      -6.897   5.430  17.222  1.00 89.37           C
ATOM   2998  HE2 TYR A 202      -6.149   4.638  17.274  1.00 89.37           H
ATOM   2999  CZ  TYR A 202      -7.375   5.857  16.022  1.00 89.37           C
ATOM   3000  OH  TYR A 202      -6.899   5.274  14.890  1.00 89.37           O
ATOM   3001  HH  TYR A 202      -7.493   5.493  14.116  1.00 89.37           H
ATOM   3002  HN  TYR A 202      -6.605   7.741  20.648  1.00 89.37           H
ATOM   3003  N   PRO A 203      -8.765  10.838  21.508  1.00 81.38           N
ATOM   3004  CA  PRO A 203      -9.067  11.406  22.824  1.00 81.38           C
ATOM   3005  C   PRO A 203     -10.513  11.179  23.232  1.00 81.38           C
ATOM   3006  O   PRO A 203     -10.886  11.434  24.376  1.00 81.38           O
ATOM   3007  HA  PRO A 203      -8.474  10.911  23.593  1.00 81.38           H
ATOM   3008  CB  PRO A 203      -8.750  12.894  22.657  1.00 81.38           C
ATOM   3009 1HB  PRO A 203      -9.404  13.514  23.270  1.00 81.38           H
ATOM   3010 2HB  PRO A 203      -7.727  13.122  22.953  1.00 81.38           H
ATOM   3011  CG  PRO A 203      -8.970  13.142  21.192  1.00 81.38           C
ATOM   3012 1HG  PRO A 203     -10.019  13.346  20.979  1.00 81.38           H
ATOM   3013 2HG  PRO A 203      -8.402  14.007  20.849  1.00 81.38           H
ATOM   3014  CD  PRO A 203      -8.513  11.888  20.505  1.00 81.38           C
ATOM   3015 1HD  PRO A 203      -9.070  11.708  19.586  1.00 81.38           H
ATOM   3016 2HD  PRO A 203      -7.458  11.941  20.234  1.00 81.38           H
ATOM   3017  N   SER A 204     -11.296  10.701  22.276  1.00 73.42           N
ATOM   3018  CA  SER A 204     -12.742  10.721  22.414  1.00 73.42           C
ATOM   3019  C   SER A 204     -13.204   9.533  23.261  1.00 73.42           C
ATOM   3020  O   SER A 204     -12.522   8.512  23.328  1.00 73.42           O
ATOM   3021  HA  SER A 204     -12.972  11.661  22.915  1.00 73.42           H
ATOM   3022  CB  SER A 204     -13.426  10.694  21.045  1.00 73.42           C
ATOM   3023 1HB  SER A 204     -14.490  10.901  21.167  1.00 73.42           H
ATOM   3024 2HB  SER A 204     -13.017  11.487  20.420  1.00 73.42           H
ATOM   3025  OG  SER A 204     -13.260   9.440  20.389  1.00 73.42           O
ATOM   3026  HG  SER A 204     -13.794   9.422  19.544  1.00 73.42           H
ATOM   3027  HN  SER A 204     -10.958  10.306  21.422  1.00 73.42           H
ATOM   3028  N   ASP A 205     -14.359   9.707  23.886  1.00 69.96           N
ATOM   3029  CA  ASP A 205     -14.977   8.623  24.631  1.00 69.96           C
ATOM   3030  C   ASP A 205     -15.313   7.478  23.672  1.00 69.96           C
ATOM   3031  O   ASP A 205     -15.378   6.320  24.082  1.00 69.96           O
ATOM   3032  HA  ASP A 205     -14.242   8.335  25.382  1.00 69.96           H
ATOM   3033  CB  ASP A 205     -16.278   9.081  25.293  1.00 69.96           C
ATOM   3034 1HB  ASP A 205     -16.898   9.602  24.564  1.00 69.96           H
ATOM   3035 2HB  ASP A 205     -16.844   8.213  25.631  1.00 69.96           H
ATOM   3036  CG  ASP A 205     -15.993  10.004  26.480  1.00 69.96           C
ATOM   3037  OD1 ASP A 205     -14.973   9.757  27.159  1.00 69.96           O
ATOM   3038  OD2 ASP A 205     -16.801  10.936  26.681  1.00 69.96           O
ATOM   3039  HN  ASP A 205     -14.869  10.567  23.890  1.00 69.96           H
ATOM   3040  N   GLU A 206     -15.517   7.842  22.415  1.00 74.62           N
ATOM   3041  CA  GLU A 206     -15.827   6.858  21.392  1.00 74.62           C
ATOM   3042  C   GLU A 206     -14.544   6.390  20.701  1.00 74.62           C
ATOM   3043  O   GLU A 206     -14.588   5.885  19.580  1.00 74.62           O
ATOM   3044  HA  GLU A 206     -16.287   6.025  21.922  1.00 74.62           H
ATOM   3045  CB  GLU A 206     -16.823   7.419  20.375  1.00 74.62           C
ATOM   3046 1HB  GLU A 206     -16.420   8.327  19.928  1.00 74.62           H
ATOM   3047 2HB  GLU A 206     -17.072   6.651  19.643  1.00 74.62           H
ATOM   3048  CG  GLU A 206     -18.138   7.809  21.054  1.00 74.62           C
ATOM   3049 1HG  GLU A 206     -18.297   7.184  21.933  1.00 74.62           H
ATOM   3050 2HG  GLU A 206     -18.079   8.840  21.403  1.00 74.62           H
ATOM   3051  CD  GLU A 206     -19.318   7.657  20.093  1.00 74.62           C
ATOM   3052  OE1 GLU A 206     -20.309   7.017  20.507  1.00 74.62           O
ATOM   3053  OE2 GLU A 206     -19.203   8.183  18.965  1.00 74.62           O
ATOM   3054  HN  GLU A 206     -15.474   8.788  22.093  1.00 74.62           H
ATOM   3055  N   SER A 207     -13.433   6.573  21.399  1.00 86.41           N
ATOM   3056  CA  SER A 207     -12.134   6.244  20.838  1.00 86.41           C
ATOM   3057  C   SER A 207     -12.162   4.833  20.247  1.00 86.41           C
ATOM   3058  O   SER A 207     -11.619   4.597  19.168  1.00 86.41           O
ATOM   3059  HA  SER A 207     -11.962   6.983  20.055  1.00 86.41           H
ATOM   3060  CB  SER A 207     -11.033   6.355  21.894  1.00 86.41           C
ATOM   3061 1HB  SER A 207     -10.101   5.961  21.490  1.00 86.41           H
ATOM   3062 2HB  SER A 207     -10.860   7.405  22.128  1.00 86.41           H
ATOM   3063  OG  SER A 207     -11.366   5.652  23.088  1.00 86.41           O
ATOM   3064  HG  SER A 207     -10.741   5.912  23.824  1.00 86.41           H
ATOM   3065  HN  SER A 207     -13.411   6.938  22.329  1.00 86.41           H
ATOM   3066  N   THR A 208     -12.799   3.931  20.979  1.00 86.68           N
ATOM   3067  CA  THR A 208     -12.854   2.538  20.571  1.00 86.68           C
ATOM   3068  C   THR A 208     -13.574   2.404  19.227  1.00 86.68           C
ATOM   3069  O   THR A 208     -13.103   1.701  18.334  1.00 86.68           O
ATOM   3070  HA  THR A 208     -11.834   2.182  20.424  1.00 86.68           H
ATOM   3071  CB  THR A 208     -13.516   1.741  21.696  1.00 86.68           C
ATOM   3072  HB  THR A 208     -14.571   1.998  21.787  1.00 86.68           H
ATOM   3073  OG1 THR A 208     -12.713   2.022  22.840  1.00 86.68           O
ATOM   3074  HG1 THR A 208     -11.772   1.726  22.678  1.00 86.68           H
ATOM   3075  CG2 THR A 208     -13.374   0.229  21.505  1.00 86.68           C
ATOM   3076 1HG2 THR A 208     -12.318  -0.037  21.482  1.00 86.68           H
ATOM   3077 2HG2 THR A 208     -13.844  -0.063  20.566  1.00 86.68           H
ATOM   3078 3HG2 THR A 208     -13.861  -0.289  22.331  1.00 86.68           H
ATOM   3079  HN  THR A 208     -13.272   4.139  21.836  1.00 86.68           H
ATOM   3080  N   LYS A 209     -14.703   3.090  19.126  1.00 82.20           N
ATOM   3081  CA  LYS A 209     -15.510   3.029  17.919  1.00 82.20           C
ATOM   3082  C   LYS A 209     -14.699   3.572  16.741  1.00 82.20           C
ATOM   3083  O   LYS A 209     -14.689   2.979  15.663  1.00 82.20           O
ATOM   3084  HA  LYS A 209     -15.735   1.979  17.729  1.00 82.20           H
ATOM   3085  CB  LYS A 209     -16.845   3.747  18.130  1.00 82.20           C
ATOM   3086 1HB  LYS A 209     -16.664   4.761  18.486  1.00 82.20           H
ATOM   3087 2HB  LYS A 209     -17.370   3.832  17.179  1.00 82.20           H
ATOM   3088  CG  LYS A 209     -17.718   2.995  19.136  1.00 82.20           C
ATOM   3089 1HG  LYS A 209     -17.815   1.952  18.832  1.00 82.20           H
ATOM   3090 2HG  LYS A 209     -17.238   2.998  20.114  1.00 82.20           H
ATOM   3091  CD  LYS A 209     -19.106   3.631  19.241  1.00 82.20           C
ATOM   3092 1HD  LYS A 209     -19.007   4.713  19.329  1.00 82.20           H
ATOM   3093 2HD  LYS A 209     -19.669   3.436  18.329  1.00 82.20           H
ATOM   3094  CE  LYS A 209     -19.871   3.083  20.447  1.00 82.20           C
ATOM   3095 1HE  LYS A 209     -20.184   2.058  20.251  1.00 82.20           H
ATOM   3096 2HE  LYS A 209     -19.216   3.056  21.318  1.00 82.20           H
ATOM   3097  NZ  LYS A 209     -21.055   3.923  20.735  1.00 82.20           N
ATOM   3098 1HZ  LYS A 209     -21.529   3.568  21.558  1.00 82.20           H
ATOM   3099 2HZ  LYS A 209     -20.759   4.879  20.900  1.00 82.20           H
ATOM   3100 3HZ  LYS A 209     -21.688   3.897  19.943  1.00 82.20           H
ATOM   3101  HN  LYS A 209     -15.067   3.677  19.849  1.00 82.20           H
ATOM   3102  N   LEU A 210     -14.038   4.694  16.986  1.00 88.33           N
ATOM   3103  CA  LEU A 210     -13.320   5.386  15.929  1.00 88.33           C
ATOM   3104  C   LEU A 210     -12.209   4.478  15.395  1.00 88.33           C
ATOM   3105  O   LEU A 210     -12.088   4.285  14.187  1.00 88.33           O
ATOM   3106  HA  LEU A 210     -14.028   5.576  15.123  1.00 88.33           H
ATOM   3107  CB  LEU A 210     -12.820   6.745  16.422  1.00 88.33           C
ATOM   3108 1HB  LEU A 210     -13.665   7.292  16.839  1.00 88.33           H
ATOM   3109 2HB  LEU A 210     -12.115   6.577  17.236  1.00 88.33           H
ATOM   3110  CG  LEU A 210     -12.143   7.631  15.374  1.00 88.33           C
ATOM   3111  HG  LEU A 210     -11.301   7.080  14.954  1.00 88.33           H
ATOM   3112  CD1 LEU A 210     -13.099   7.945  14.221  1.00 88.33           C
ATOM   3113 1HD1 LEU A 210     -13.410   7.015  13.745  1.00 88.33           H
ATOM   3114 2HD1 LEU A 210     -13.974   8.467  14.607  1.00 88.33           H
ATOM   3115 3HD1 LEU A 210     -12.592   8.575  13.491  1.00 88.33           H
ATOM   3116  CD2 LEU A 210     -11.578   8.901  16.012  1.00 88.33           C
ATOM   3117 1HD2 LEU A 210     -12.387   9.465  16.476  1.00 88.33           H
ATOM   3118 2HD2 LEU A 210     -10.842   8.631  16.769  1.00 88.33           H
ATOM   3119 3HD2 LEU A 210     -11.102   9.513  15.245  1.00 88.33           H
ATOM   3120  HN  LEU A 210     -13.990   5.130  17.885  1.00 88.33           H
ATOM   3121  N   LYS A 211     -11.427   3.946  16.323  1.00 93.18           N
ATOM   3122  CA  LYS A 211     -10.323   3.074  15.960  1.00 93.18           C
ATOM   3123  C   LYS A 211     -10.853   1.906  15.126  1.00 93.18           C
ATOM   3124  O   LYS A 211     -10.308   1.596  14.068  1.00 93.18           O
ATOM   3125  HA  LYS A 211      -9.637   3.655  15.343  1.00 93.18           H
ATOM   3126  CB  LYS A 211      -9.552   2.639  17.207  1.00 93.18           C
ATOM   3127 1HB  LYS A 211      -9.147   3.515  17.714  1.00 93.18           H
ATOM   3128 2HB  LYS A 211     -10.230   2.152  17.907  1.00 93.18           H
ATOM   3129  CG  LYS A 211      -8.414   1.683  16.843  1.00 93.18           C
ATOM   3130 1HG  LYS A 211      -8.827   0.745  16.473  1.00 93.18           H
ATOM   3131 2HG  LYS A 211      -7.820   2.111  16.035  1.00 93.18           H
ATOM   3132  CD  LYS A 211      -7.517   1.411  18.053  1.00 93.18           C
ATOM   3133 1HD  LYS A 211      -7.121   2.352  18.435  1.00 93.18           H
ATOM   3134 2HD  LYS A 211      -8.107   0.965  18.854  1.00 93.18           H
ATOM   3135  CE  LYS A 211      -6.363   0.478  17.681  1.00 93.18           C
ATOM   3136 1HE  LYS A 211      -6.756  -0.489  17.369  1.00 93.18           H
ATOM   3137 2HE  LYS A 211      -5.815   0.889  16.833  1.00 93.18           H
ATOM   3138  NZ  LYS A 211      -5.449   0.302  18.831  1.00 93.18           N
ATOM   3139 1HZ  LYS A 211      -4.826  -0.478  18.651  1.00 93.18           H
ATOM   3140 2HZ  LYS A 211      -4.903   1.147  18.963  1.00 93.18           H
ATOM   3141 3HZ  LYS A 211      -5.990   0.115  19.668  1.00 93.18           H
ATOM   3142  HN  LYS A 211     -11.538   4.101  17.304  1.00 93.18           H
ATOM   3143  N   SER A 212     -11.910   1.290  15.635  1.00 90.79           N
ATOM   3144  CA  SER A 212     -12.468   0.110  14.996  1.00 90.79           C
ATOM   3145  C   SER A 212     -12.923   0.449  13.575  1.00 90.79           C
ATOM   3146  O   SER A 212     -12.717  -0.334  12.650  1.00 90.79           O
ATOM   3147  HA  SER A 212     -11.656  -0.617  14.974  1.00 90.79           H
ATOM   3148  CB  SER A 212     -13.635  -0.456  15.807  1.00 90.79           C
ATOM   3149 1HB  SER A 212     -14.436   0.282  15.853  1.00 90.79           H
ATOM   3150 2HB  SER A 212     -14.038  -1.332  15.299  1.00 90.79           H
ATOM   3151  OG  SER A 212     -13.243  -0.813  17.129  1.00 90.79           O
ATOM   3152  HG  SER A 212     -13.455  -0.068  17.762  1.00 90.79           H
ATOM   3153  HN  SER A 212     -12.383   1.583  16.466  1.00 90.79           H
ATOM   3154  N   ALA A 213     -13.534   1.618  13.448  1.00 93.94           N
ATOM   3155  CA  ALA A 213     -14.044   2.060  12.161  1.00 93.94           C
ATOM   3156  C   ALA A 213     -12.874   2.270  11.198  1.00 93.94           C
ATOM   3157  O   ALA A 213     -12.924   1.831  10.050  1.00 93.94           O
ATOM   3158  HA  ALA A 213     -14.688   1.271  11.771  1.00 93.94           H
ATOM   3159  CB  ALA A 213     -14.879   3.328  12.350  1.00 93.94           C
ATOM   3160 1HB  ALA A 213     -15.714   3.117  13.019  1.00 93.94           H
ATOM   3161 2HB  ALA A 213     -14.256   4.111  12.782  1.00 93.94           H
ATOM   3162 3HB  ALA A 213     -15.261   3.659  11.384  1.00 93.94           H
ATOM   3163  HN  ALA A 213     -13.682   2.257  14.203  1.00 93.94           H
ATOM   3164  N   VAL A 214     -11.849   2.941  11.701  1.00 92.63           N
ATOM   3165  CA  VAL A 214     -10.693   3.267  10.883  1.00 92.63           C
ATOM   3166  C   VAL A 214     -10.062   1.975  10.361  1.00 92.63           C
ATOM   3167  O   VAL A 214      -9.704   1.885   9.187  1.00 92.63           O
ATOM   3168  HA  VAL A 214     -11.046   3.853  10.034  1.00 92.63           H
ATOM   3169  CB  VAL A 214      -9.714   4.131  11.680  1.00 92.63           C
ATOM   3170  HB  VAL A 214      -9.529   3.635  12.633  1.00 92.63           H
ATOM   3171  CG1 VAL A 214      -8.376   4.259  10.949  1.00 92.63           C
ATOM   3172 1HG1 VAL A 214      -7.939   3.269  10.814  1.00 92.63           H
ATOM   3173 2HG1 VAL A 214      -8.537   4.721   9.975  1.00 92.63           H
ATOM   3174 3HG1 VAL A 214      -7.698   4.878  11.538  1.00 92.63           H
ATOM   3175  CG2 VAL A 214     -10.312   5.508  11.975  1.00 92.63           C
ATOM   3176 1HG2 VAL A 214     -10.540   6.013  11.037  1.00 92.63           H
ATOM   3177 2HG2 VAL A 214     -11.227   5.390  12.556  1.00 92.63           H
ATOM   3178 3HG2 VAL A 214      -9.595   6.101  12.543  1.00 92.63           H
ATOM   3179  HN  VAL A 214     -11.799   3.259  12.648  1.00 92.63           H
ATOM   3180  N   LEU A 215      -9.946   1.006  11.257  1.00 92.61           N
ATOM   3181  CA  LEU A 215      -9.298  -0.250  10.922  1.00 92.61           C
ATOM   3182  C   LEU A 215     -10.160  -1.009   9.911  1.00 92.61           C
ATOM   3183  O   LEU A 215      -9.641  -1.578   8.951  1.00 92.61           O
ATOM   3184  HA  LEU A 215      -8.344  -0.011  10.452  1.00 92.61           H
ATOM   3185  CB  LEU A 215      -8.990  -1.049  12.190  1.00 92.61           C
ATOM   3186 1HB  LEU A 215      -9.901  -1.115  12.785  1.00 92.61           H
ATOM   3187 2HB  LEU A 215      -8.725  -2.066  11.899  1.00 92.61           H
ATOM   3188  CG  LEU A 215      -7.873  -0.495  13.077  1.00 92.61           C
ATOM   3189  HG  LEU A 215      -8.162   0.503  13.406  1.00 92.61           H
ATOM   3190  CD1 LEU A 215      -7.695  -1.351  14.333  1.00 92.61           C
ATOM   3191 1HD1 LEU A 215      -8.624  -1.358  14.903  1.00 92.61           H
ATOM   3192 2HD1 LEU A 215      -7.439  -2.371  14.044  1.00 92.61           H
ATOM   3193 3HD1 LEU A 215      -6.896  -0.935  14.946  1.00 92.61           H
ATOM   3194  CD2 LEU A 215      -6.569  -0.352  12.291  1.00 92.61           C
ATOM   3195 1HD2 LEU A 215      -6.263  -1.328  11.913  1.00 92.61           H
ATOM   3196 2HD2 LEU A 215      -6.721   0.330  11.455  1.00 92.61           H
ATOM   3197 3HD2 LEU A 215      -5.792   0.044  12.946  1.00 92.61           H
ATOM   3198  HN  LEU A 215     -10.284   1.070  12.196  1.00 92.61           H
ATOM   3199  N   THR A 216     -11.461  -0.994  10.161  1.00 92.17           N
ATOM   3200  CA  THR A 216     -12.394  -1.716   9.313  1.00 92.17           C
ATOM   3201  C   THR A 216     -12.325  -1.192   7.877  1.00 92.17           C
ATOM   3202  O   THR A 216     -12.279  -1.974   6.929  1.00 92.17           O
ATOM   3203  HA  THR A 216     -12.094  -2.764   9.286  1.00 92.17           H
ATOM   3204  CB  THR A 216     -13.787  -1.599   9.936  1.00 92.17           C
ATOM   3205  HB  THR A 216     -14.119  -0.561   9.955  1.00 92.17           H
ATOM   3206  OG1 THR A 216     -13.651  -2.224  11.209  1.00 92.17           O
ATOM   3207  HG1 THR A 216     -13.578  -1.530  11.925  1.00 92.17           H
ATOM   3208  CG2 THR A 216     -14.827  -2.455   9.210  1.00 92.17           C
ATOM   3209 1HG2 THR A 216     -14.528  -3.502   9.250  1.00 92.17           H
ATOM   3210 2HG2 THR A 216     -14.897  -2.136   8.170  1.00 92.17           H
ATOM   3211 3HG2 THR A 216     -15.797  -2.335   9.693  1.00 92.17           H
ATOM   3212  HN  THR A 216     -11.878  -0.501  10.924  1.00 92.17           H
ATOM   3213  N   LEU A 217     -12.321   0.128   7.762  1.00 89.63           N
ATOM   3214  CA  LEU A 217     -12.233   0.766   6.459  1.00 89.63           C
ATOM   3215  C   LEU A 217     -10.951   0.310   5.759  1.00 89.63           C
ATOM   3216  O   LEU A 217     -10.954   0.055   4.556  1.00 89.63           O
ATOM   3217  HA  LEU A 217     -13.086   0.427   5.872  1.00 89.63           H
ATOM   3218  CB  LEU A 217     -12.352   2.285   6.597  1.00 89.63           C
ATOM   3219 1HB  LEU A 217     -11.739   2.602   7.440  1.00 89.63           H
ATOM   3220 2HB  LEU A 217     -11.929   2.745   5.704  1.00 89.63           H
ATOM   3221  CG  LEU A 217     -13.767   2.831   6.797  1.00 89.63           C
ATOM   3222  HG  LEU A 217     -14.239   2.270   7.604  1.00 89.63           H
ATOM   3223  CD1 LEU A 217     -13.732   4.299   7.227  1.00 89.63           C
ATOM   3224 1HD1 LEU A 217     -13.186   4.390   8.167  1.00 89.63           H
ATOM   3225 2HD1 LEU A 217     -13.234   4.891   6.459  1.00 89.63           H
ATOM   3226 3HD1 LEU A 217     -14.751   4.662   7.363  1.00 89.63           H
ATOM   3227  CD2 LEU A 217     -14.618   2.621   5.544  1.00 89.63           C
ATOM   3228 1HD2 LEU A 217     -14.159   3.139   4.702  1.00 89.63           H
ATOM   3229 2HD2 LEU A 217     -14.683   1.556   5.323  1.00 89.63           H
ATOM   3230 3HD2 LEU A 217     -15.619   3.018   5.713  1.00 89.63           H
ATOM   3231  HN  LEU A 217     -12.375   0.757   8.538  1.00 89.63           H
ATOM   3232  N   LYS A 218      -9.886   0.222   6.542  1.00 87.45           N
ATOM   3233  CA  LYS A 218      -8.583  -0.122   5.998  1.00 87.45           C
ATOM   3234  C   LYS A 218      -8.644  -1.524   5.390  1.00 87.45           C
ATOM   3235  O   LYS A 218      -8.111  -1.758   4.306  1.00 87.45           O
ATOM   3236  HA  LYS A 218      -8.363   0.590   5.203  1.00 87.45           H
ATOM   3237  CB  LYS A 218      -7.498   0.040   7.064  1.00 87.45           C
ATOM   3238 1HB  LYS A 218      -7.617   0.999   7.568  1.00 87.45           H
ATOM   3239 2HB  LYS A 218      -7.611  -0.734   7.824  1.00 87.45           H
ATOM   3240  CG  LYS A 218      -6.102  -0.048   6.443  1.00 87.45           C
ATOM   3241 1HG  LYS A 218      -6.000  -0.987   5.899  1.00 87.45           H
ATOM   3242 2HG  LYS A 218      -5.972   0.756   5.719  1.00 87.45           H
ATOM   3243  CD  LYS A 218      -5.017   0.046   7.518  1.00 87.45           C
ATOM   3244 1HD  LYS A 218      -5.083   1.010   8.023  1.00 87.45           H
ATOM   3245 2HD  LYS A 218      -5.182  -0.722   8.274  1.00 87.45           H
ATOM   3246  CE  LYS A 218      -3.625  -0.122   6.907  1.00 87.45           C
ATOM   3247 1HE  LYS A 218      -3.601  -1.013   6.280  1.00 87.45           H
ATOM   3248 2HE  LYS A 218      -3.399   0.727   6.262  1.00 87.45           H
ATOM   3249  NZ  LYS A 218      -2.601  -0.230   7.971  1.00 87.45           N
ATOM   3250 1HZ  LYS A 218      -1.710  -0.481   7.558  1.00 87.45           H
ATOM   3251 2HZ  LYS A 218      -2.514   0.661   8.447  1.00 87.45           H
ATOM   3252 3HZ  LYS A 218      -2.879  -0.943   8.636  1.00 87.45           H
ATOM   3253  HN  LYS A 218      -9.903   0.381   7.529  1.00 87.45           H
ATOM   3254  N   VAL A 219      -9.298  -2.421   6.113  1.00 91.88           N
ATOM   3255  CA  VAL A 219      -9.348  -3.816   5.709  1.00 91.88           C
ATOM   3256  C   VAL A 219     -10.214  -3.949   4.455  1.00 91.88           C
ATOM   3257  O   VAL A 219      -9.822  -4.607   3.493  1.00 91.88           O
ATOM   3258  HA  VAL A 219      -8.331  -4.125   5.468  1.00 91.88           H
ATOM   3259  CB  VAL A 219      -9.843  -4.680   6.871  1.00 91.88           C
ATOM   3260  HB  VAL A 219     -10.802  -4.280   7.201  1.00 91.88           H
ATOM   3261  CG1 VAL A 219     -10.065  -6.126   6.424  1.00 91.88           C
ATOM   3262 1HG1 VAL A 219     -10.810  -6.150   5.629  1.00 91.88           H
ATOM   3263 2HG1 VAL A 219      -9.126  -6.540   6.056  1.00 91.88           H
ATOM   3264 3HG1 VAL A 219     -10.416  -6.718   7.269  1.00 91.88           H
ATOM   3265  CG2 VAL A 219      -8.875  -4.614   8.054  1.00 91.88           C
ATOM   3266 1HG2 VAL A 219      -7.895  -4.976   7.743  1.00 91.88           H
ATOM   3267 2HG2 VAL A 219      -8.789  -3.583   8.397  1.00 91.88           H
ATOM   3268 3HG2 VAL A 219      -9.250  -5.237   8.866  1.00 91.88           H
ATOM   3269  HN  VAL A 219      -9.787  -2.208   6.959  1.00 91.88           H
ATOM   3270  N   ILE A 220     -11.375  -3.312   4.506  1.00 92.34           N
ATOM   3271  CA  ILE A 220     -12.359  -3.465   3.448  1.00 92.34           C
ATOM   3272  C   ILE A 220     -11.796  -2.891   2.147  1.00 92.34           C
ATOM   3273  O   ILE A 220     -11.694  -3.598   1.145  1.00 92.34           O
ATOM   3274  HA  ILE A 220     -12.527  -4.533   3.310  1.00 92.34           H
ATOM   3275  CB  ILE A 220     -13.695  -2.847   3.865  1.00 92.34           C
ATOM   3276  HB  ILE A 220     -13.503  -1.842   4.242  1.00 92.34           H
ATOM   3277  CG1 ILE A 220     -14.335  -3.642   5.005  1.00 92.34           C
ATOM   3278 1HG1 ILE A 220     -14.562  -4.652   4.666  1.00 92.34           H
ATOM   3279 2HG1 ILE A 220     -13.628  -3.734   5.830  1.00 92.34           H
ATOM   3280  CG2 ILE A 220     -14.634  -2.708   2.666  1.00 92.34           C
ATOM   3281 1HG2 ILE A 220     -14.172  -2.068   1.915  1.00 92.34           H
ATOM   3282 2HG2 ILE A 220     -14.823  -3.692   2.237  1.00 92.34           H
ATOM   3283 3HG2 ILE A 220     -15.576  -2.266   2.990  1.00 92.34           H
ATOM   3284  CD1 ILE A 220     -15.615  -2.963   5.496  1.00 92.34           C
ATOM   3285 1HD1 ILE A 220     -15.379  -1.962   5.858  1.00 92.34           H
ATOM   3286 2HD1 ILE A 220     -16.328  -2.894   4.675  1.00 92.34           H
ATOM   3287 3HD1 ILE A 220     -16.049  -3.549   6.306  1.00 92.34           H
ATOM   3288  HN  ILE A 220     -11.646  -2.703   5.251  1.00 92.34           H
ATOM   3289  N   LEU A 221     -11.444  -1.615   2.203  1.00 92.21           N
ATOM   3290  CA  LEU A 221     -11.050  -0.893   1.006  1.00 92.21           C
ATOM   3291  C   LEU A 221      -9.606  -1.254   0.650  1.00 92.21           C
ATOM   3292  O   LEU A 221      -9.199  -1.131  -0.504  1.00 92.21           O
ATOM   3293  HA  LEU A 221     -11.699  -1.226   0.195  1.00 92.21           H
ATOM   3294  CB  LEU A 221     -11.282   0.609   1.184  1.00 92.21           C
ATOM   3295 1HB  LEU A 221     -10.666   0.956   2.014  1.00 92.21           H
ATOM   3296 2HB  LEU A 221     -10.928   1.120   0.289  1.00 92.21           H
ATOM   3297  CG  LEU A 221     -12.728   1.038   1.444  1.00 92.21           C
ATOM   3298  HG  LEU A 221     -13.079   0.528   2.341  1.00 92.21           H
ATOM   3299  CD1 LEU A 221     -12.813   2.541   1.716  1.00 92.21           C
ATOM   3300 1HD1 LEU A 221     -12.213   2.786   2.592  1.00 92.21           H
ATOM   3301 2HD1 LEU A 221     -12.436   3.088   0.852  1.00 92.21           H
ATOM   3302 3HD1 LEU A 221     -13.851   2.819   1.898  1.00 92.21           H
ATOM   3303  CD2 LEU A 221     -13.642   0.610   0.294  1.00 92.21           C
ATOM   3304 1HD2 LEU A 221     -13.302   1.073  -0.632  1.00 92.21           H
ATOM   3305 2HD2 LEU A 221     -13.612  -0.475   0.191  1.00 92.21           H
ATOM   3306 3HD2 LEU A 221     -14.663   0.927   0.505  1.00 92.21           H
ATOM   3307  HN  LEU A 221     -11.426  -1.077   3.046  1.00 92.21           H
ATOM   3308  N   GLY A 222      -8.872  -1.691   1.662  1.00 91.31           N
ATOM   3309  CA  GLY A 222      -7.439  -1.881   1.521  1.00 91.31           C
ATOM   3310  C   GLY A 222      -7.127  -3.215   0.839  1.00 91.31           C
ATOM   3311  O   GLY A 222      -6.067  -3.376   0.237  1.00 91.31           O
ATOM   3312 1HA  GLY A 222      -7.016  -1.063   0.937  1.00 91.31           H
ATOM   3313 2HA  GLY A 222      -6.966  -1.851   2.502  1.00 91.31           H
ATOM   3314  HN  GLY A 222      -9.241  -1.914   2.565  1.00 91.31           H
ATOM   3315  N   PHE A 223      -8.071  -4.138   0.957  1.00 90.12           N
ATOM   3316  CA  PHE A 223      -7.854  -5.494   0.484  1.00 90.12           C
ATOM   3317  C   PHE A 223      -9.108  -6.044  -0.199  1.00 90.12           C
ATOM   3318  O   PHE A 223      -9.094  -6.327  -1.396  1.00 90.12           O
ATOM   3319  HA  PHE A 223      -7.036  -5.459  -0.236  1.00 90.12           H
ATOM   3320  CB  PHE A 223      -7.539  -6.351   1.712  1.00 90.12           C
ATOM   3321 1HB  PHE A 223      -6.725  -5.887   2.267  1.00 90.12           H
ATOM   3322 2HB  PHE A 223      -8.409  -6.359   2.369  1.00 90.12           H
ATOM   3323  CG  PHE A 223      -7.154  -7.795   1.381  1.00 90.12           C
ATOM   3324  CD1 PHE A 223      -8.017  -8.809   1.658  1.00 90.12           C
ATOM   3325  HD1 PHE A 223      -8.983  -8.593   2.115  1.00 90.12           H
ATOM   3326  CD2 PHE A 223      -5.949  -8.063   0.811  1.00 90.12           C
ATOM   3327  HD2 PHE A 223      -5.258  -7.251   0.590  1.00 90.12           H
ATOM   3328  CE1 PHE A 223      -7.660 -10.148   1.351  1.00 90.12           C
ATOM   3329  HE1 PHE A 223      -8.351 -10.961   1.573  1.00 90.12           H
ATOM   3330  CE2 PHE A 223      -5.592  -9.403   0.504  1.00 90.12           C
ATOM   3331  HE2 PHE A 223      -4.626  -9.619   0.048  1.00 90.12           H
ATOM   3332  CZ  PHE A 223      -6.455 -10.417   0.781  1.00 90.12           C
ATOM   3333  HZ  PHE A 223      -6.180 -11.446   0.545  1.00 90.12           H
ATOM   3334  HN  PHE A 223      -8.968  -3.971   1.365  1.00 90.12           H
ATOM   3335  N   PHE A 224     -10.163  -6.179   0.592  1.00 85.87           N
ATOM   3336  CA  PHE A 224     -11.295  -6.999   0.195  1.00 85.87           C
ATOM   3337  C   PHE A 224     -11.895  -6.505  -1.123  1.00 85.87           C
ATOM   3338  O   PHE A 224     -12.089  -7.288  -2.052  1.00 85.87           O
ATOM   3339  HA  PHE A 224     -10.928  -8.017   0.067  1.00 85.87           H
ATOM   3340  CB  PHE A 224     -12.347  -6.873   1.300  1.00 85.87           C
ATOM   3341 1HB  PHE A 224     -12.355  -5.845   1.663  1.00 85.87           H
ATOM   3342 2HB  PHE A 224     -13.331  -7.069   0.874  1.00 85.87           H
ATOM   3343  CG  PHE A 224     -12.122  -7.816   2.483  1.00 85.87           C
ATOM   3344  CD1 PHE A 224     -12.309  -9.154   2.331  1.00 85.87           C
ATOM   3345  HD1 PHE A 224     -12.618  -9.555   1.366  1.00 85.87           H
ATOM   3346  CD2 PHE A 224     -11.736  -7.316   3.688  1.00 85.87           C
ATOM   3347  HD2 PHE A 224     -11.587  -6.243   3.810  1.00 85.87           H
ATOM   3348  CE1 PHE A 224     -12.100 -10.030   3.430  1.00 85.87           C
ATOM   3349  HE1 PHE A 224     -12.250 -11.102   3.308  1.00 85.87           H
ATOM   3350  CE2 PHE A 224     -11.528  -8.191   4.786  1.00 85.87           C
ATOM   3351  HE2 PHE A 224     -11.219  -7.790   5.752  1.00 85.87           H
ATOM   3352  CZ  PHE A 224     -11.714  -9.529   4.634  1.00 85.87           C
ATOM   3353  HZ  PHE A 224     -11.554 -10.201   5.478  1.00 85.87           H
ATOM   3354  HN  PHE A 224     -10.251  -5.741   1.486  1.00 85.87           H
ATOM   3355  N   LEU A 225     -12.172  -5.210  -1.161  1.00 93.44           N
ATOM   3356  CA  LEU A 225     -12.792  -4.612  -2.332  1.00 93.44           C
ATOM   3357  C   LEU A 225     -11.875  -4.803  -3.542  1.00 93.44           C
ATOM   3358  O   LEU A 225     -12.289  -5.360  -4.558  1.00 93.44           O
ATOM   3359  HA  LEU A 225     -13.724  -5.147  -2.517  1.00 93.44           H
ATOM   3360  CB  LEU A 225     -13.154  -3.151  -2.059  1.00 93.44           C
ATOM   3361 1HB  LEU A 225     -13.887  -3.124  -1.252  1.00 93.44           H
ATOM   3362 2HB  LEU A 225     -12.263  -2.638  -1.698  1.00 93.44           H
ATOM   3363  CG  LEU A 225     -13.715  -2.366  -3.246  1.00 93.44           C
ATOM   3364  HG  LEU A 225     -13.058  -2.524  -4.101  1.00 93.44           H
ATOM   3365  CD1 LEU A 225     -15.101  -2.882  -3.639  1.00 93.44           C
ATOM   3366 1HD1 LEU A 225     -15.031  -3.934  -3.917  1.00 93.44           H
ATOM   3367 2HD1 LEU A 225     -15.782  -2.773  -2.795  1.00 93.44           H
ATOM   3368 3HD1 LEU A 225     -15.476  -2.307  -4.486  1.00 93.44           H
ATOM   3369  CD2 LEU A 225     -13.724  -0.864  -2.955  1.00 93.44           C
ATOM   3370 1HD2 LEU A 225     -14.345  -0.667  -2.081  1.00 93.44           H
ATOM   3371 2HD2 LEU A 225     -12.706  -0.525  -2.762  1.00 93.44           H
ATOM   3372 3HD2 LEU A 225     -14.127  -0.330  -3.815  1.00 93.44           H
ATOM   3373  HN  LEU A 225     -11.982  -4.575  -0.413  1.00 93.44           H
ATOM   3374  N   PRO A 226     -10.618  -4.347  -3.457  1.00 93.45           N
ATOM   3375  CA  PRO A 226      -9.677  -4.517  -4.567  1.00 93.45           C
ATOM   3376  C   PRO A 226      -9.578  -5.963  -5.022  1.00 93.45           C
ATOM   3377  O   PRO A 226      -9.587  -6.243  -6.220  1.00 93.45           O
ATOM   3378  HA  PRO A 226     -10.025  -3.966  -5.441  1.00 93.45           H
ATOM   3379  CB  PRO A 226      -8.351  -4.008  -3.998  1.00 93.45           C
ATOM   3380 1HB  PRO A 226      -7.769  -4.815  -3.554  1.00 93.45           H
ATOM   3381 2HB  PRO A 226      -7.729  -3.557  -4.772  1.00 93.45           H
ATOM   3382  CG  PRO A 226      -8.783  -2.985  -2.955  1.00 93.45           C
ATOM   3383 1HG  PRO A 226      -7.995  -2.792  -2.226  1.00 93.45           H
ATOM   3384 2HG  PRO A 226      -9.025  -2.023  -3.407  1.00 93.45           H
ATOM   3385  CD  PRO A 226      -9.999  -3.640  -2.321  1.00 93.45           C
ATOM   3386 1HD  PRO A 226      -9.719  -4.330  -1.525  1.00 93.45           H
ATOM   3387 2HD  PRO A 226     -10.671  -2.904  -1.879  1.00 93.45           H
ATOM   3388  N   PHE A 227      -9.484  -6.853  -4.045  1.00 91.51           N
ATOM   3389  CA  PHE A 227      -9.246  -8.257  -4.331  1.00 91.51           C
ATOM   3390  C   PHE A 227     -10.398  -8.855  -5.142  1.00 91.51           C
ATOM   3391  O   PHE A 227     -10.170  -9.549  -6.132  1.00 91.51           O
ATOM   3392  HA  PHE A 227      -8.326  -8.317  -4.912  1.00 91.51           H
ATOM   3393  CB  PHE A 227      -9.157  -8.980  -2.985  1.00 91.51           C
ATOM   3394 1HB  PHE A 227      -8.319  -8.572  -2.420  1.00 91.51           H
ATOM   3395 2HB  PHE A 227     -10.060  -8.770  -2.412  1.00 91.51           H
ATOM   3396  CG  PHE A 227      -8.985 -10.495  -3.103  1.00 91.51           C
ATOM   3397  CD1 PHE A 227     -10.021 -11.323  -2.799  1.00 91.51           C
ATOM   3398  HD1 PHE A 227     -10.973 -10.906  -2.472  1.00 91.51           H
ATOM   3399  CD2 PHE A 227      -7.797 -11.015  -3.511  1.00 91.51           C
ATOM   3400  HD2 PHE A 227      -6.967 -10.352  -3.754  1.00 91.51           H
ATOM   3401  CE1 PHE A 227      -9.861 -12.730  -2.908  1.00 91.51           C
ATOM   3402  HE1 PHE A 227     -10.691 -13.393  -2.664  1.00 91.51           H
ATOM   3403  CE2 PHE A 227      -7.637 -12.422  -3.620  1.00 91.51           C
ATOM   3404  HE2 PHE A 227      -6.684 -12.839  -3.947  1.00 91.51           H
ATOM   3405  CZ  PHE A 227      -8.672 -13.249  -3.316  1.00 91.51           C
ATOM   3406  HZ  PHE A 227      -8.550 -14.329  -3.400  1.00 91.51           H
ATOM   3407  HN  PHE A 227      -9.568  -6.628  -3.074  1.00 91.51           H
ATOM   3408  N   VAL A 228     -11.609  -8.563  -4.693  1.00 94.47           N
ATOM   3409  CA  VAL A 228     -12.796  -9.102  -5.335  1.00 94.47           C
ATOM   3410  C   VAL A 228     -12.829  -8.651  -6.797  1.00 94.47           C
ATOM   3411  O   VAL A 228     -13.094  -9.452  -7.691  1.00 94.47           O
ATOM   3412  HA  VAL A 228     -12.721 -10.189  -5.305  1.00 94.47           H
ATOM   3413  CB  VAL A 228     -14.046  -8.692  -4.554  1.00 94.47           C
ATOM   3414  HB  VAL A 228     -14.012  -7.612  -4.410  1.00 94.47           H
ATOM   3415  CG1 VAL A 228     -15.316  -9.020  -5.341  1.00 94.47           C
ATOM   3416 1HG1 VAL A 228     -15.305  -8.484  -6.290  1.00 94.47           H
ATOM   3417 2HG1 VAL A 228     -15.359 -10.093  -5.530  1.00 94.47           H
ATOM   3418 3HG1 VAL A 228     -16.190  -8.718  -4.763  1.00 94.47           H
ATOM   3419  CG2 VAL A 228     -14.071  -9.350  -3.173  1.00 94.47           C
ATOM   3420 1HG2 VAL A 228     -14.070 -10.434  -3.287  1.00 94.47           H
ATOM   3421 2HG2 VAL A 228     -13.190  -9.043  -2.609  1.00 94.47           H
ATOM   3422 3HG2 VAL A 228     -14.969  -9.041  -2.639  1.00 94.47           H
ATOM   3423  HN  VAL A 228     -11.787  -7.970  -3.907  1.00 94.47           H
ATOM   3424  N   VAL A 229     -12.556  -7.370  -6.994  1.00 94.74           N
ATOM   3425  CA  VAL A 229     -12.619  -6.787  -8.323  1.00 94.74           C
ATOM   3426  C   VAL A 229     -11.550  -7.431  -9.209  1.00 94.74           C
ATOM   3427  O   VAL A 229     -11.827  -7.810 -10.345  1.00 94.74           O
ATOM   3428  HA  VAL A 229     -13.601  -7.015  -8.736  1.00 94.74           H
ATOM   3429  CB  VAL A 229     -12.484  -5.265  -8.234  1.00 94.74           C
ATOM   3430  HB  VAL A 229     -11.569  -5.041  -7.687  1.00 94.74           H
ATOM   3431  CG1 VAL A 229     -12.362  -4.644  -9.627  1.00 94.74           C
ATOM   3432 1HG1 VAL A 229     -11.481  -5.044 -10.128  1.00 94.74           H
ATOM   3433 2HG1 VAL A 229     -13.251  -4.882 -10.211  1.00 94.74           H
ATOM   3434 3HG1 VAL A 229     -12.268  -3.562  -9.535  1.00 94.74           H
ATOM   3435  CG2 VAL A 229     -13.656  -4.655  -7.462  1.00 94.74           C
ATOM   3436 1HG2 VAL A 229     -14.590  -4.894  -7.971  1.00 94.74           H
ATOM   3437 2HG2 VAL A 229     -13.677  -5.064  -6.452  1.00 94.74           H
ATOM   3438 3HG2 VAL A 229     -13.535  -3.573  -7.414  1.00 94.74           H
ATOM   3439  HN  VAL A 229     -12.297  -6.735  -6.266  1.00 94.74           H
ATOM   3440  N   MET A 230     -10.352  -7.535  -8.654  1.00 88.76           N
ATOM   3441  CA  MET A 230      -9.230  -8.089  -9.393  1.00 88.76           C
ATOM   3442  C   MET A 230      -9.502  -9.539  -9.797  1.00 88.76           C
ATOM   3443  O   MET A 230      -9.278  -9.920 -10.945  1.00 88.76           O
ATOM   3444  HA  MET A 230      -9.132  -7.469 -10.284  1.00 88.76           H
ATOM   3445  CB  MET A 230      -7.969  -8.027  -8.530  1.00 88.76           C
ATOM   3446 1HB  MET A 230      -8.198  -8.368  -7.520  1.00 88.76           H
ATOM   3447 2HB  MET A 230      -7.215  -8.705  -8.932  1.00 88.76           H
ATOM   3448  CG  MET A 230      -7.408  -6.605  -8.479  1.00 88.76           C
ATOM   3449 1HG  MET A 230      -7.169  -6.263  -9.486  1.00 88.76           H
ATOM   3450 2HG  MET A 230      -8.160  -5.923  -8.081  1.00 88.76           H
ATOM   3451  SD  MET A 230      -5.945  -6.561  -7.458  1.00 88.76           S
ATOM   3452  CE  MET A 230      -4.821  -7.492  -8.487  1.00 88.76           C
ATOM   3453 1HE  MET A 230      -5.220  -8.493  -8.647  1.00 88.76           H
ATOM   3454 2HE  MET A 230      -4.706  -6.988  -9.447  1.00 88.76           H
ATOM   3455 3HE  MET A 230      -3.851  -7.561  -7.995  1.00 88.76           H
ATOM   3456  HN  MET A 230     -10.141  -7.249  -7.719  1.00 88.76           H
ATOM   3457  N   ALA A 231      -9.982 -10.309  -8.831  1.00 93.44           N
ATOM   3458  CA  ALA A 231     -10.213 -11.727  -9.049  1.00 93.44           C
ATOM   3459  C   ALA A 231     -11.205 -11.907 -10.199  1.00 93.44           C
ATOM   3460  O   ALA A 231     -11.000 -12.746 -11.075  1.00 93.44           O
ATOM   3461  HA  ALA A 231      -9.261 -12.179  -9.327  1.00 93.44           H
ATOM   3462  CB  ALA A 231     -10.703 -12.370  -7.750  1.00 93.44           C
ATOM   3463 1HB  ALA A 231      -9.950 -12.239  -6.973  1.00 93.44           H
ATOM   3464 2HB  ALA A 231     -11.633 -11.895  -7.438  1.00 93.44           H
ATOM   3465 3HB  ALA A 231     -10.876 -13.433  -7.914  1.00 93.44           H
ATOM   3466  HN  ALA A 231     -10.212  -9.979  -7.915  1.00 93.44           H
ATOM   3467  N   CYS A 232     -12.260 -11.106 -10.160  1.00 92.42           N
ATOM   3468  CA  CYS A 232     -13.302 -11.190 -11.169  1.00 92.42           C
ATOM   3469  C   CYS A 232     -12.692 -10.813 -12.521  1.00 92.42           C
ATOM   3470  O   CYS A 232     -12.873 -11.525 -13.508  1.00 92.42           O
ATOM   3471  HA  CYS A 232     -13.649 -12.223 -11.176  1.00 92.42           H
ATOM   3472  CB  CYS A 232     -14.501 -10.307 -10.819  1.00 92.42           C
ATOM   3473 1HB  CYS A 232     -14.165  -9.296 -10.592  1.00 92.42           H
ATOM   3474 2HB  CYS A 232     -15.173 -10.236 -11.674  1.00 92.42           H
ATOM   3475  SG  CYS A 232     -15.394 -11.006  -9.382  1.00 92.42           S
ATOM   3476  HG  CYS A 232     -14.585 -10.498  -8.456  1.00 92.42           H
ATOM   3477  HN  CYS A 232     -12.409 -10.411  -9.456  1.00 92.42           H
ATOM   3478  N   CYS A 233     -11.982  -9.695 -12.523  1.00 91.86           N
ATOM   3479  CA  CYS A 233     -11.467  -9.137 -13.762  1.00 91.86           C
ATOM   3480  C   CYS A 233     -10.557 -10.179 -14.416  1.00 91.86           C
ATOM   3481  O   CYS A 233     -10.734 -10.516 -15.586  1.00 91.86           O
ATOM   3482  HA  CYS A 233     -12.331  -8.927 -14.393  1.00 91.86           H
ATOM   3483  CB  CYS A 233     -10.740  -7.812 -13.527  1.00 91.86           C
ATOM   3484 1HB  CYS A 233     -10.038  -7.914 -12.699  1.00 91.86           H
ATOM   3485 2HB  CYS A 233     -10.157  -7.546 -14.409  1.00 91.86           H
ATOM   3486  SG  CYS A 233     -11.951  -6.490 -13.158  1.00 91.86           S
ATOM   3487  HG  CYS A 233     -12.151  -6.835 -11.889  1.00 91.86           H
ATOM   3488  HN  CYS A 233     -11.757  -9.174 -11.700  1.00 91.86           H
ATOM   3489  N   TYR A 234      -9.603 -10.660 -13.633  1.00 86.31           N
ATOM   3490  CA  TYR A 234      -8.570 -11.534 -14.162  1.00 86.31           C
ATOM   3491  C   TYR A 234      -9.136 -12.917 -14.491  1.00 86.31           C
ATOM   3492  O   TYR A 234      -8.622 -13.610 -15.367  1.00 86.31           O
ATOM   3493  HA  TYR A 234      -8.183 -11.082 -15.075  1.00 86.31           H
ATOM   3494  CB  TYR A 234      -7.526 -11.674 -13.052  1.00 86.31           C
ATOM   3495 1HB  TYR A 234      -8.038 -11.852 -12.107  1.00 86.31           H
ATOM   3496 2HB  TYR A 234      -6.912 -12.552 -13.253  1.00 86.31           H
ATOM   3497  CG  TYR A 234      -6.614 -10.455 -12.899  1.00 86.31           C
ATOM   3498  CD1 TYR A 234      -5.992  -9.916 -14.007  1.00 86.31           C
ATOM   3499  HD1 TYR A 234      -6.151 -10.357 -14.991  1.00 86.31           H
ATOM   3500  CD2 TYR A 234      -6.412  -9.896 -11.654  1.00 86.31           C
ATOM   3501  HD2 TYR A 234      -6.903 -10.323 -10.779  1.00 86.31           H
ATOM   3502  CE1 TYR A 234      -5.133  -8.769 -13.863  1.00 86.31           C
ATOM   3503  HE1 TYR A 234      -4.636  -8.333 -14.729  1.00 86.31           H
ATOM   3504  CE2 TYR A 234      -5.553  -8.750 -11.510  1.00 86.31           C
ATOM   3505  HE2 TYR A 234      -5.385  -8.298 -10.532  1.00 86.31           H
ATOM   3506  CZ  TYR A 234      -4.956  -8.242 -12.622  1.00 86.31           C
ATOM   3507  OH  TYR A 234      -4.145  -7.159 -12.486  1.00 86.31           O
ATOM   3508  HH  TYR A 234      -4.156  -6.840 -11.538  1.00 86.31           H
ATOM   3509  HN  TYR A 234      -9.530 -10.463 -12.655  1.00 86.31           H
ATOM   3510  N   THR A 235     -10.187 -13.277 -13.769  1.00 89.22           N
ATOM   3511  CA  THR A 235     -10.897 -14.515 -14.046  1.00 89.22           C
ATOM   3512  C   THR A 235     -11.431 -14.513 -15.480  1.00 89.22           C
ATOM   3513  O   THR A 235     -11.267 -15.491 -16.208  1.00 89.22           O
ATOM   3514  HA  THR A 235     -10.190 -15.341 -13.969  1.00 89.22           H
ATOM   3515  CB  THR A 235     -11.991 -14.679 -12.990  1.00 89.22           C
ATOM   3516  HB  THR A 235     -12.715 -13.867 -13.050  1.00 89.22           H
ATOM   3517  OG1 THR A 235     -11.276 -14.776 -11.761  1.00 89.22           O
ATOM   3518  HG1 THR A 235     -11.462 -13.974 -11.193  1.00 89.22           H
ATOM   3519  CG2 THR A 235     -12.719 -16.020 -13.104  1.00 89.22           C
ATOM   3520 1HG2 THR A 235     -12.004 -16.833 -12.976  1.00 89.22           H
ATOM   3521 2HG2 THR A 235     -13.186 -16.098 -14.086  1.00 89.22           H
ATOM   3522 3HG2 THR A 235     -13.485 -16.085 -12.332  1.00 89.22           H
ATOM   3523  HN  THR A 235     -10.554 -12.741 -13.008  1.00 89.22           H
ATOM   3524  N   ILE A 236     -12.059 -13.404 -15.842  1.00 88.52           N
ATOM   3525  CA  ILE A 236     -12.636 -13.271 -17.169  1.00 88.52           C
ATOM   3526  C   ILE A 236     -11.512 -13.156 -18.200  1.00 88.52           C
ATOM   3527  O   ILE A 236     -11.601 -13.723 -19.288  1.00 88.52           O
ATOM   3528  HA  ILE A 236     -13.200 -14.181 -17.374  1.00 88.52           H
ATOM   3529  CB  ILE A 236     -13.627 -12.106 -17.208  1.00 88.52           C
ATOM   3530  HB  ILE A 236     -13.097 -11.197 -16.922  1.00 88.52           H
ATOM   3531  CG1 ILE A 236     -14.754 -12.311 -16.193  1.00 88.52           C
ATOM   3532 1HG1 ILE A 236     -15.426 -13.094 -16.543  1.00 88.52           H
ATOM   3533 2HG1 ILE A 236     -14.336 -12.650 -15.244  1.00 88.52           H
ATOM   3534  CG2 ILE A 236     -14.164 -11.889 -18.624  1.00 88.52           C
ATOM   3535 1HG2 ILE A 236     -13.336 -11.665 -19.296  1.00 88.52           H
ATOM   3536 2HG2 ILE A 236     -14.673 -12.792 -18.962  1.00 88.52           H
ATOM   3537 3HG2 ILE A 236     -14.866 -11.055 -18.623  1.00 88.52           H
ATOM   3538  CD1 ILE A 236     -15.539 -11.016 -15.976  1.00 88.52           C
ATOM   3539 1HD1 ILE A 236     -14.868 -10.242 -15.603  1.00 88.52           H
ATOM   3540 2HD1 ILE A 236     -15.975 -10.693 -16.922  1.00 88.52           H
ATOM   3541 3HD1 ILE A 236     -16.333 -11.189 -15.251  1.00 88.52           H
ATOM   3542  HN  ILE A 236     -12.176 -12.608 -15.249  1.00 88.52           H
ATOM   3543  N   ILE A 237     -10.478 -12.417 -17.822  1.00 86.72           N
ATOM   3544  CA  ILE A 237      -9.340 -12.217 -18.702  1.00 86.72           C
ATOM   3545  C   ILE A 237      -8.757 -13.577 -19.093  1.00 86.72           C
ATOM   3546  O   ILE A 237      -8.558 -13.854 -20.275  1.00 86.72           O
ATOM   3547  HA  ILE A 237      -9.706 -11.726 -19.604  1.00 86.72           H
ATOM   3548  CB  ILE A 237      -8.322 -11.275 -18.056  1.00 86.72           C
ATOM   3549  HB  ILE A 237      -8.205 -11.564 -17.011  1.00 86.72           H
ATOM   3550  CG1 ILE A 237      -8.824  -9.830 -18.072  1.00 86.72           C
ATOM   3551 1HG1 ILE A 237      -8.769  -9.434 -19.086  1.00 86.72           H
ATOM   3552 2HG1 ILE A 237      -9.873  -9.803 -17.775  1.00 86.72           H
ATOM   3553  CG2 ILE A 237      -6.949 -11.413 -18.718  1.00 86.72           C
ATOM   3554 1HG2 ILE A 237      -6.595 -12.438 -18.610  1.00 86.72           H
ATOM   3555 2HG2 ILE A 237      -7.031 -11.166 -19.777  1.00 86.72           H
ATOM   3556 3HG2 ILE A 237      -6.245 -10.733 -18.239  1.00 86.72           H
ATOM   3557  CD1 ILE A 237      -7.998  -8.952 -17.130  1.00 86.72           C
ATOM   3558 1HD1 ILE A 237      -8.076  -9.337 -16.113  1.00 86.72           H
ATOM   3559 2HD1 ILE A 237      -6.955  -8.963 -17.444  1.00 86.72           H
ATOM   3560 3HD1 ILE A 237      -8.377  -7.930 -17.161  1.00 86.72           H
ATOM   3561  HN  ILE A 237     -10.412 -11.961 -16.935  1.00 86.72           H
ATOM   3562  N   ILE A 238      -8.501 -14.389 -18.078  1.00 86.80           N
ATOM   3563  CA  ILE A 238      -7.879 -15.684 -18.295  1.00 86.80           C
ATOM   3564  C   ILE A 238      -8.741 -16.506 -19.255  1.00 86.80           C
ATOM   3565  O   ILE A 238      -8.224 -17.132 -20.179  1.00 86.80           O
ATOM   3566  HA  ILE A 238      -6.911 -15.507 -18.765  1.00 86.80           H
ATOM   3567  CB  ILE A 238      -7.612 -16.380 -16.959  1.00 86.80           C
ATOM   3568  HB  ILE A 238      -8.499 -16.274 -16.335  1.00 86.80           H
ATOM   3569  CG1 ILE A 238      -6.453 -15.713 -16.215  1.00 86.80           C
ATOM   3570 1HG1 ILE A 238      -5.508 -15.995 -16.679  1.00 86.80           H
ATOM   3571 2HG1 ILE A 238      -6.538 -14.630 -16.298  1.00 86.80           H
ATOM   3572  CG2 ILE A 238      -7.377 -17.879 -17.159  1.00 86.80           C
ATOM   3573 1HG2 ILE A 238      -8.260 -18.327 -17.616  1.00 86.80           H
ATOM   3574 2HG2 ILE A 238      -6.516 -18.029 -17.809  1.00 86.80           H
ATOM   3575 3HG2 ILE A 238      -7.190 -18.349 -16.194  1.00 86.80           H
ATOM   3576  CD1 ILE A 238      -6.444 -16.118 -14.739  1.00 86.80           C
ATOM   3577 1HD1 ILE A 238      -7.380 -15.812 -14.273  1.00 86.80           H
ATOM   3578 2HD1 ILE A 238      -6.334 -17.199 -14.660  1.00 86.80           H
ATOM   3579 3HD1 ILE A 238      -5.610 -15.630 -14.234  1.00 86.80           H
ATOM   3580  HN  ILE A 238      -8.710 -14.175 -17.124  1.00 86.80           H
ATOM   3581  N   HIS A 239     -10.042 -16.476 -19.003  1.00 81.52           N
ATOM   3582  CA  HIS A 239     -10.977 -17.243 -19.809  1.00 81.52           C
ATOM   3583  C   HIS A 239     -10.874 -16.805 -21.271  1.00 81.52           C
ATOM   3584  O   HIS A 239     -10.836 -17.642 -22.172  1.00 81.52           O
ATOM   3585  HA  HIS A 239     -10.676 -18.287 -19.729  1.00 81.52           H
ATOM   3586  CB  HIS A 239     -12.398 -17.123 -19.253  1.00 81.52           C
ATOM   3587 1HB  HIS A 239     -12.378 -17.332 -18.184  1.00 81.52           H
ATOM   3588 2HB  HIS A 239     -12.737 -16.094 -19.370  1.00 81.52           H
ATOM   3589  CG  HIS A 239     -13.395 -18.045 -19.913  1.00 81.52           C
ATOM   3590  ND1 HIS A 239     -13.411 -19.412 -19.696  1.00 81.52           N
ATOM   3591  HD1 HIS A 239     -12.786 -19.917 -19.100  1.00 81.52           H
ATOM   3592  CD2 HIS A 239     -14.410 -17.783 -20.786  1.00 81.52           C
ATOM   3593  HD2 HIS A 239     -14.680 -16.800 -21.172  1.00 81.52           H
ATOM   3594  CE1 HIS A 239     -14.394 -19.938 -20.411  1.00 81.52           C
ATOM   3595  HE1 HIS A 239     -14.662 -20.994 -20.453  1.00 81.52           H
ATOM   3596  NE2 HIS A 239     -15.012 -18.927 -21.086  1.00 81.52           N
ATOM   3597  HN  HIS A 239     -10.457 -15.943 -18.266  1.00 81.52           H
ATOM   3598  N   THR A 240     -10.831 -15.495 -21.462  1.00 83.71           N
ATOM   3599  CA  THR A 240     -10.786 -14.935 -22.802  1.00 83.71           C
ATOM   3600  C   THR A 240      -9.483 -15.329 -23.501  1.00 83.71           C
ATOM   3601  O   THR A 240      -9.487 -15.662 -24.685  1.00 83.71           O
ATOM   3602  HA  THR A 240     -11.603 -15.364 -23.382  1.00 83.71           H
ATOM   3603  CB  THR A 240     -10.981 -13.421 -22.689  1.00 83.71           C
ATOM   3604  HB  THR A 240     -10.109 -12.950 -22.235  1.00 83.71           H
ATOM   3605  OG1 THR A 240     -12.201 -13.281 -21.967  1.00 83.71           O
ATOM   3606  HG1 THR A 240     -12.011 -13.148 -20.994  1.00 83.71           H
ATOM   3607  CG2 THR A 240     -11.269 -12.765 -24.040  1.00 83.71           C
ATOM   3608 1HG2 THR A 240     -12.180 -13.190 -24.463  1.00 83.71           H
ATOM   3609 2HG2 THR A 240     -10.435 -12.947 -24.718  1.00 83.71           H
ATOM   3610 3HG2 THR A 240     -11.399 -11.692 -23.903  1.00 83.71           H
ATOM   3611  HN  THR A 240     -10.827 -14.822 -20.722  1.00 83.71           H
ATOM   3612  N   LEU A 241      -8.401 -15.279 -22.739  1.00 82.93           N
ATOM   3613  CA  LEU A 241      -7.082 -15.530 -23.294  1.00 82.93           C
ATOM   3614  C   LEU A 241      -6.987 -16.995 -23.727  1.00 82.93           C
ATOM   3615  O   LEU A 241      -6.376 -17.305 -24.748  1.00 82.93           O
ATOM   3616  HA  LEU A 241      -6.974 -14.901 -24.177  1.00 82.93           H
ATOM   3617  CB  LEU A 241      -5.995 -15.110 -22.303  1.00 82.93           C
ATOM   3618 1HB  LEU A 241      -6.251 -15.509 -21.322  1.00 82.93           H
ATOM   3619 2HB  LEU A 241      -5.057 -15.579 -22.603  1.00 82.93           H
ATOM   3620  CG  LEU A 241      -5.758 -13.605 -22.165  1.00 82.93           C
ATOM   3621  HG  LEU A 241      -6.706 -13.133 -21.906  1.00 82.93           H
ATOM   3622  CD1 LEU A 241      -4.778 -13.306 -21.029  1.00 82.93           C
ATOM   3623 1HD1 LEU A 241      -5.183 -13.683 -20.091  1.00 82.93           H
ATOM   3624 2HD1 LEU A 241      -3.824 -13.792 -21.235  1.00 82.93           H
ATOM   3625 3HD1 LEU A 241      -4.628 -12.229 -20.953  1.00 82.93           H
ATOM   3626  CD2 LEU A 241      -5.300 -12.998 -23.493  1.00 82.93           C
ATOM   3627 1HD2 LEU A 241      -4.369 -13.471 -23.806  1.00 82.93           H
ATOM   3628 2HD2 LEU A 241      -6.065 -13.164 -24.251  1.00 82.93           H
ATOM   3629 3HD2 LEU A 241      -5.139 -11.927 -23.367  1.00 82.93           H
ATOM   3630  HN  LEU A 241      -8.415 -15.071 -21.761  1.00 82.93           H
ATOM   3631  N   ILE A 242      -7.600 -17.856 -22.928  1.00 81.53           N
ATOM   3632  CA  ILE A 242      -7.576 -19.282 -23.206  1.00 81.53           C
ATOM   3633  C   ILE A 242      -8.277 -19.549 -24.540  1.00 81.53           C
ATOM   3634  O   ILE A 242      -7.812 -20.363 -25.337  1.00 81.53           O
ATOM   3635  HA  ILE A 242      -6.532 -19.579 -23.299  1.00 81.53           H
ATOM   3636  CB  ILE A 242      -8.168 -20.066 -22.033  1.00 81.53           C
ATOM   3637  HB  ILE A 242      -9.089 -19.573 -21.722  1.00 81.53           H
ATOM   3638  CG1 ILE A 242      -7.221 -20.053 -20.831  1.00 81.53           C
ATOM   3639 1HG1 ILE A 242      -6.343 -20.662 -21.049  1.00 81.53           H
ATOM   3640 2HG1 ILE A 242      -6.868 -19.037 -20.653  1.00 81.53           H
ATOM   3641  CG2 ILE A 242      -8.538 -21.489 -22.456  1.00 81.53           C
ATOM   3642 1HG2 ILE A 242      -9.275 -21.450 -23.257  1.00 81.53           H
ATOM   3643 2HG2 ILE A 242      -7.646 -22.007 -22.808  1.00 81.53           H
ATOM   3644 3HG2 ILE A 242      -8.956 -22.025 -21.603  1.00 81.53           H
ATOM   3645  CD1 ILE A 242      -7.918 -20.584 -19.577  1.00 81.53           C
ATOM   3646 1HD1 ILE A 242      -8.781 -19.958 -19.349  1.00 81.53           H
ATOM   3647 2HD1 ILE A 242      -8.248 -21.608 -19.751  1.00 81.53           H
ATOM   3648 3HD1 ILE A 242      -7.223 -20.563 -18.738  1.00 81.53           H
ATOM   3649  HN  ILE A 242      -8.105 -17.594 -22.106  1.00 81.53           H
ATOM   3650  N   GLN A 243      -9.383 -18.848 -24.742  1.00 76.32           N
ATOM   3651  CA  GLN A 243     -10.185 -19.044 -25.937  1.00 76.32           C
ATOM   3652  C   GLN A 243      -9.488 -18.426 -27.151  1.00 76.32           C
ATOM   3653  O   GLN A 243      -9.735 -18.832 -28.286  1.00 76.32           O
ATOM   3654  HA  GLN A 243     -10.259 -20.124 -26.063  1.00 76.32           H
ATOM   3655  CB  GLN A 243     -11.589 -18.464 -25.756  1.00 76.32           C
ATOM   3656 1HB  GLN A 243     -11.519 -17.431 -25.414  1.00 76.32           H
ATOM   3657 2HB  GLN A 243     -12.106 -18.446 -26.716  1.00 76.32           H
ATOM   3658  CG  GLN A 243     -12.397 -19.286 -24.751  1.00 76.32           C
ATOM   3659 1HG  GLN A 243     -12.405 -20.333 -25.054  1.00 76.32           H
ATOM   3660 2HG  GLN A 243     -11.920 -19.241 -23.772  1.00 76.32           H
ATOM   3661  CD  GLN A 243     -13.834 -18.769 -24.648  1.00 76.32           C
ATOM   3662  OE1 GLN A 243     -14.196 -17.750 -25.212  1.00 76.32           O
ATOM   3663  NE2 GLN A 243     -14.629 -19.526 -23.897  1.00 76.32           N
ATOM   3664 1HE2 GLN A 243     -14.268 -20.351 -23.461  1.00 76.32           H
ATOM   3665 2HE2 GLN A 243     -15.587 -19.271 -23.769  1.00 76.32           H
ATOM   3666  HN  GLN A 243      -9.732 -18.159 -24.107  1.00 76.32           H
ATOM   3667  N   ALA A 244      -8.632 -17.454 -26.871  1.00 77.66           N
ATOM   3668  CA  ALA A 244      -7.950 -16.730 -27.929  1.00 77.66           C
ATOM   3669  C   ALA A 244      -7.004 -17.681 -28.665  1.00 77.66           C
ATOM   3670  O   ALA A 244      -6.251 -18.423 -28.036  1.00 77.66           O
ATOM   3671  HA  ALA A 244      -8.707 -16.372 -28.627  1.00 77.66           H
ATOM   3672  CB  ALA A 244      -7.219 -15.525 -27.334  1.00 77.66           C
ATOM   3673 1HB  ALA A 244      -7.939 -14.866 -26.849  1.00 77.66           H
ATOM   3674 2HB  ALA A 244      -6.489 -15.869 -26.601  1.00 77.66           H
ATOM   3675 3HB  ALA A 244      -6.707 -14.982 -28.128  1.00 77.66           H
ATOM   3676  HN  ALA A 244      -8.403 -17.162 -25.942  1.00 77.66           H
ATOM   3677  N   LYS A 245      -7.073 -17.628 -29.987  1.00 66.39           N
ATOM   3678  CA  LYS A 245      -6.220 -18.463 -30.815  1.00 66.39           C
ATOM   3679  C   LYS A 245      -4.870 -17.770 -31.009  1.00 66.39           C
ATOM   3680  O   LYS A 245      -3.998 -18.286 -31.707  1.00 66.39           O
ATOM   3681  HA  LYS A 245      -6.054 -19.396 -30.277  1.00 66.39           H
ATOM   3682  CB  LYS A 245      -6.924 -18.816 -32.126  1.00 66.39           C
ATOM   3683 1HB  LYS A 245      -7.309 -17.909 -32.592  1.00 66.39           H
ATOM   3684 2HB  LYS A 245      -6.208 -19.252 -32.823  1.00 66.39           H
ATOM   3685  CG  LYS A 245      -8.072 -19.798 -31.885  1.00 66.39           C
ATOM   3686 1HG  LYS A 245      -7.721 -20.631 -31.276  1.00 66.39           H
ATOM   3687 2HG  LYS A 245      -8.866 -19.305 -31.324  1.00 66.39           H
ATOM   3688  CD  LYS A 245      -8.629 -20.327 -33.208  1.00 66.39           C
ATOM   3689 1HD  LYS A 245      -9.039 -19.501 -33.790  1.00 66.39           H
ATOM   3690 2HD  LYS A 245      -7.822 -20.763 -33.798  1.00 66.39           H
ATOM   3691  CE  LYS A 245      -9.716 -21.376 -32.966  1.00 66.39           C
ATOM   3692 1HE  LYS A 245      -9.322 -22.178 -32.342  1.00 66.39           H
ATOM   3693 2HE  LYS A 245     -10.547 -20.928 -32.422  1.00 66.39           H
ATOM   3694  NZ  LYS A 245     -10.197 -21.930 -34.251  1.00 66.39           N
ATOM   3695 1HZ  LYS A 245     -10.912 -22.627 -34.072  1.00 66.39           H
ATOM   3696 2HZ  LYS A 245     -10.586 -21.184 -34.816  1.00 66.39           H
ATOM   3697 3HZ  LYS A 245      -9.422 -22.360 -34.745  1.00 66.39           H
ATOM   3698  HN  LYS A 245      -7.697 -17.031 -30.491  1.00 66.39           H
ATOM   3699  N   LYS A 246      -4.739 -16.611 -30.380  1.00 60.13           N
ATOM   3700  CA  LYS A 246      -3.587 -15.757 -30.615  1.00 60.13           C
ATOM   3701  C   LYS A 246      -2.350 -16.389 -29.975  1.00 60.13           C
ATOM   3702  O   LYS A 246      -2.430 -16.949 -28.882  1.00 60.13           O
ATOM   3703  HA  LYS A 246      -3.431 -15.709 -31.693  1.00 60.13           H
ATOM   3704  CB  LYS A 246      -3.869 -14.333 -30.134  1.00 60.13           C
ATOM   3705 1HB  LYS A 246      -4.228 -14.356 -29.105  1.00 60.13           H
ATOM   3706 2HB  LYS A 246      -2.945 -13.755 -30.136  1.00 60.13           H
ATOM   3707  CG  LYS A 246      -4.907 -13.648 -31.026  1.00 60.13           C
ATOM   3708 1HG  LYS A 246      -4.687 -13.858 -32.072  1.00 60.13           H
ATOM   3709 2HG  LYS A 246      -5.896 -14.057 -30.819  1.00 60.13           H
ATOM   3710  CD  LYS A 246      -4.916 -12.135 -30.794  1.00 60.13           C
ATOM   3711 1HD  LYS A 246      -5.254 -11.921 -29.781  1.00 60.13           H
ATOM   3712 2HD  LYS A 246      -3.902 -11.745 -30.882  1.00 60.13           H
ATOM   3713  CE  LYS A 246      -5.828 -11.432 -31.802  1.00 60.13           C
ATOM   3714 1HE  LYS A 246      -5.675 -11.853 -32.795  1.00 60.13           H
ATOM   3715 2HE  LYS A 246      -6.871 -11.606 -31.539  1.00 60.13           H
ATOM   3716  NZ  LYS A 246      -5.551  -9.978 -31.825  1.00 60.13           N
ATOM   3717 1HZ  LYS A 246      -6.194  -9.522 -32.462  1.00 60.13           H
ATOM   3718 2HZ  LYS A 246      -5.671  -9.597 -30.893  1.00 60.13           H
ATOM   3719 3HZ  LYS A 246      -4.599  -9.821 -32.134  1.00 60.13           H
ATOM   3720  HN  LYS A 246      -5.402 -16.255 -29.722  1.00 60.13           H
ATOM   3721  N   SER A 247      -1.235 -16.279 -30.682  1.00 66.75           N
ATOM   3722  CA  SER A 247      -0.002 -16.907 -30.238  1.00 66.75           C
ATOM   3723  C   SER A 247       0.526 -16.200 -28.989  1.00 66.75           C
ATOM   3724  O   SER A 247       1.108 -16.835 -28.111  1.00 66.75           O
ATOM   3725  HA  SER A 247      -0.270 -17.939 -30.009  1.00 66.75           H
ATOM   3726  CB  SER A 247       1.054 -16.889 -31.345  1.00 66.75           C
ATOM   3727 1HB  SER A 247       1.984 -17.312 -30.965  1.00 66.75           H
ATOM   3728 2HB  SER A 247       0.728 -17.525 -32.168  1.00 66.75           H
ATOM   3729  OG  SER A 247       1.296 -15.572 -31.830  1.00 66.75           O
ATOM   3730  HG  SER A 247       1.981 -15.596 -32.559  1.00 66.75           H
ATOM   3731  HN  SER A 247      -1.166 -15.772 -31.541  1.00 66.75           H
ATOM   3732  N   SER A 248       0.303 -14.894 -28.948  1.00 69.10           N
ATOM   3733  CA  SER A 248       0.825 -14.079 -27.864  1.00 69.10           C
ATOM   3734  C   SER A 248       0.075 -14.392 -26.568  1.00 69.10           C
ATOM   3735  O   SER A 248       0.430 -13.886 -25.504  1.00 69.10           O
ATOM   3736  HA  SER A 248       1.875 -14.356 -27.775  1.00 69.10           H
ATOM   3737  CB  SER A 248       0.717 -12.589 -28.194  1.00 69.10           C
ATOM   3738 1HB  SER A 248       1.089 -12.004 -27.353  1.00 69.10           H
ATOM   3739 2HB  SER A 248       1.353 -12.360 -29.048  1.00 69.10           H
ATOM   3740  OG  SER A 248      -0.624 -12.202 -28.484  1.00 69.10           O
ATOM   3741  HG  SER A 248      -0.661 -11.225 -28.691  1.00 69.10           H
ATOM   3742  HN  SER A 248      -0.221 -14.395 -29.638  1.00 69.10           H
ATOM   3743  N   LYS A 249      -0.948 -15.224 -26.699  1.00 66.33           N
ATOM   3744  CA  LYS A 249      -1.873 -15.451 -25.602  1.00 66.33           C
ATOM   3745  C   LYS A 249      -1.104 -15.995 -24.396  1.00 66.33           C
ATOM   3746  O   LYS A 249      -1.417 -15.662 -23.254  1.00 66.33           O
ATOM   3747  HA  LYS A 249      -2.302 -14.486 -25.331  1.00 66.33           H
ATOM   3748  CB  LYS A 249      -3.027 -16.349 -26.051  1.00 66.33           C
ATOM   3749 1HB  LYS A 249      -3.852 -16.270 -25.342  1.00 66.33           H
ATOM   3750 2HB  LYS A 249      -3.404 -16.007 -27.016  1.00 66.33           H
ATOM   3751  CG  LYS A 249      -2.577 -17.807 -26.160  1.00 66.33           C
ATOM   3752 1HG  LYS A 249      -1.701 -17.874 -26.805  1.00 66.33           H
ATOM   3753 2HG  LYS A 249      -2.278 -18.173 -25.178  1.00 66.33           H
ATOM   3754  CD  LYS A 249      -3.698 -18.686 -26.719  1.00 66.33           C
ATOM   3755 1HD  LYS A 249      -4.613 -18.519 -26.152  1.00 66.33           H
ATOM   3756 2HD  LYS A 249      -3.906 -18.404 -27.751  1.00 66.33           H
ATOM   3757  CE  LYS A 249      -3.316 -20.166 -26.656  1.00 66.33           C
ATOM   3758 1HE  LYS A 249      -2.516 -20.372 -27.367  1.00 66.33           H
ATOM   3759 2HE  LYS A 249      -2.931 -20.407 -25.665  1.00 66.33           H
ATOM   3760  NZ  LYS A 249      -4.488 -21.017 -26.959  1.00 66.33           N
ATOM   3761 1HZ  LYS A 249      -4.203 -21.990 -26.982  1.00 66.33           H
ATOM   3762 2HZ  LYS A 249      -5.194 -20.889 -26.242  1.00 66.33           H
ATOM   3763 3HZ  LYS A 249      -4.871 -20.756 -27.861  1.00 66.33           H
ATOM   3764  HN  LYS A 249      -1.148 -15.737 -27.533  1.00 66.33           H
ATOM   3765  N   HIS A 250      -0.113 -16.824 -24.691  1.00 70.92           N
ATOM   3766  CA  HIS A 250       0.623 -17.513 -23.645  1.00 70.92           C
ATOM   3767  C   HIS A 250       1.423 -16.498 -22.826  1.00 70.92           C
ATOM   3768  O   HIS A 250       1.523 -16.620 -21.606  1.00 70.92           O
ATOM   3769  HA  HIS A 250      -0.119 -17.984 -23.000  1.00 70.92           H
ATOM   3770  CB  HIS A 250       1.498 -18.620 -24.236  1.00 70.92           C
ATOM   3771 1HB  HIS A 250       2.100 -18.202 -25.043  1.00 70.92           H
ATOM   3772 2HB  HIS A 250       2.190 -18.969 -23.470  1.00 70.92           H
ATOM   3773  CG  HIS A 250       0.720 -19.800 -24.767  1.00 70.92           C
ATOM   3774  ND1 HIS A 250       0.096 -20.720 -23.942  1.00 70.92           N
ATOM   3775  HD1 HIS A 250       0.094 -20.701 -22.942  1.00 70.92           H
ATOM   3776  CD2 HIS A 250       0.471 -20.201 -26.047  1.00 70.92           C
ATOM   3777  HD2 HIS A 250       0.818 -19.699 -26.950  1.00 70.92           H
ATOM   3778  CE1 HIS A 250      -0.498 -21.628 -24.701  1.00 70.92           C
ATOM   3779  HE1 HIS A 250      -1.072 -22.484 -24.346  1.00 70.92           H
ATOM   3780  NE2 HIS A 250      -0.264 -21.305 -26.006  1.00 70.92           N
ATOM   3781  HN  HIS A 250       0.187 -17.026 -25.623  1.00 70.92           H
ATOM   3782  N   LYS A 251       1.972 -15.519 -23.530  1.00 70.05           N
ATOM   3783  CA  LYS A 251       2.779 -14.496 -22.887  1.00 70.05           C
ATOM   3784  C   LYS A 251       1.897 -13.675 -21.944  1.00 70.05           C
ATOM   3785  O   LYS A 251       2.266 -13.433 -20.796  1.00 70.05           O
ATOM   3786  HA  LYS A 251       3.539 -15.005 -22.293  1.00 70.05           H
ATOM   3787  CB  LYS A 251       3.511 -13.654 -23.934  1.00 70.05           C
ATOM   3788 1HB  LYS A 251       4.018 -14.309 -24.643  1.00 70.05           H
ATOM   3789 2HB  LYS A 251       2.790 -13.067 -24.502  1.00 70.05           H
ATOM   3790  CG  LYS A 251       4.530 -12.723 -23.273  1.00 70.05           C
ATOM   3791 1HG  LYS A 251       4.020 -12.056 -22.577  1.00 70.05           H
ATOM   3792 2HG  LYS A 251       5.240 -13.309 -22.691  1.00 70.05           H
ATOM   3793  CD  LYS A 251       5.279 -11.898 -24.322  1.00 70.05           C
ATOM   3794 1HD  LYS A 251       5.844 -12.562 -24.976  1.00 70.05           H
ATOM   3795 2HD  LYS A 251       4.564 -11.365 -24.949  1.00 70.05           H
ATOM   3796  CE  LYS A 251       6.228 -10.898 -23.657  1.00 70.05           C
ATOM   3797 1HE  LYS A 251       5.678 -10.285 -22.944  1.00 70.05           H
ATOM   3798 2HE  LYS A 251       6.993 -11.433 -23.095  1.00 70.05           H
ATOM   3799  NZ  LYS A 251       6.866 -10.034 -24.676  1.00 70.05           N
ATOM   3800 1HZ  LYS A 251       7.504  -9.391 -24.221  1.00 70.05           H
ATOM   3801 2HZ  LYS A 251       7.378 -10.610 -25.334  1.00 70.05           H
ATOM   3802 3HZ  LYS A 251       6.152  -9.510 -25.169  1.00 70.05           H
ATOM   3803  HN  LYS A 251       1.873 -15.419 -24.520  1.00 70.05           H
ATOM   3804  N   ALA A 252       0.748 -13.268 -22.465  1.00 80.69           N
ATOM   3805  CA  ALA A 252      -0.161 -12.426 -21.706  1.00 80.69           C
ATOM   3806  C   ALA A 252      -0.682 -13.206 -20.497  1.00 80.69           C
ATOM   3807  O   ALA A 252      -0.827 -12.649 -19.410  1.00 80.69           O
ATOM   3808  HA  ALA A 252       0.403 -11.562 -21.355  1.00 80.69           H
ATOM   3809  CB  ALA A 252      -1.289 -11.941 -22.618  1.00 80.69           C
ATOM   3810 1HB  ALA A 252      -0.868 -11.369 -23.444  1.00 80.69           H
ATOM   3811 2HB  ALA A 252      -1.833 -12.800 -23.011  1.00 80.69           H
ATOM   3812 3HB  ALA A 252      -1.971 -11.310 -22.048  1.00 80.69           H
ATOM   3813  HN  ALA A 252       0.437 -13.504 -23.385  1.00 80.69           H
ATOM   3814  N   LEU A 253      -0.951 -14.483 -20.728  1.00 78.65           N
ATOM   3815  CA  LEU A 253      -1.489 -15.335 -19.681  1.00 78.65           C
ATOM   3816  C   LEU A 253      -0.501 -15.388 -18.514  1.00 78.65           C
ATOM   3817  O   LEU A 253      -0.889 -15.220 -17.359  1.00 78.65           O
ATOM   3818  HA  LEU A 253      -2.414 -14.877 -19.330  1.00 78.65           H
ATOM   3819  CB  LEU A 253      -1.850 -16.711 -20.244  1.00 78.65           C
ATOM   3820 1HB  LEU A 253      -2.435 -16.568 -21.153  1.00 78.65           H
ATOM   3821 2HB  LEU A 253      -0.929 -17.216 -20.534  1.00 78.65           H
ATOM   3822  CG  LEU A 253      -2.632 -17.634 -19.307  1.00 78.65           C
ATOM   3823  HG  LEU A 253      -2.145 -17.624 -18.332  1.00 78.65           H
ATOM   3824  CD1 LEU A 253      -4.061 -17.127 -19.105  1.00 78.65           C
ATOM   3825 1HD1 LEU A 253      -4.034 -16.128 -18.668  1.00 78.65           H
ATOM   3826 2HD1 LEU A 253      -4.573 -17.089 -20.066  1.00 78.65           H
ATOM   3827 3HD1 LEU A 253      -4.595 -17.801 -18.435  1.00 78.65           H
ATOM   3828  CD2 LEU A 253      -2.603 -19.079 -19.811  1.00 78.65           C
ATOM   3829 1HD2 LEU A 253      -3.051 -19.126 -20.804  1.00 78.65           H
ATOM   3830 2HD2 LEU A 253      -1.571 -19.425 -19.862  1.00 78.65           H
ATOM   3831 3HD2 LEU A 253      -3.167 -19.713 -19.128  1.00 78.65           H
ATOM   3832  HN  LEU A 253      -0.807 -14.934 -21.608  1.00 78.65           H
ATOM   3833  N   LYS A 254       0.758 -15.622 -18.856  1.00 75.87           N
ATOM   3834  CA  LYS A 254       1.795 -15.754 -17.847  1.00 75.87           C
ATOM   3835  C   LYS A 254       1.836 -14.484 -16.995  1.00 75.87           C
ATOM   3836  O   LYS A 254       1.856 -14.556 -15.767  1.00 75.87           O
ATOM   3837  HA  LYS A 254       1.522 -16.591 -17.205  1.00 75.87           H
ATOM   3838  CB  LYS A 254       3.135 -16.101 -18.499  1.00 75.87           C
ATOM   3839 1HB  LYS A 254       3.008 -16.950 -19.171  1.00 75.87           H
ATOM   3840 2HB  LYS A 254       3.477 -15.263 -19.106  1.00 75.87           H
ATOM   3841  CG  LYS A 254       4.189 -16.435 -17.441  1.00 75.87           C
ATOM   3842 1HG  LYS A 254       4.390 -15.553 -16.832  1.00 75.87           H
ATOM   3843 2HG  LYS A 254       3.806 -17.205 -16.771  1.00 75.87           H
ATOM   3844  CD  LYS A 254       5.486 -16.918 -18.093  1.00 75.87           C
ATOM   3845 1HD  LYS A 254       5.282 -17.790 -18.714  1.00 75.87           H
ATOM   3846 2HD  LYS A 254       5.877 -16.142 -18.751  1.00 75.87           H
ATOM   3847  CE  LYS A 254       6.533 -17.272 -17.035  1.00 75.87           C
ATOM   3848 1HE  LYS A 254       6.796 -16.382 -16.463  1.00 75.87           H
ATOM   3849 2HE  LYS A 254       6.117 -17.991 -16.329  1.00 75.87           H
ATOM   3850  NZ  LYS A 254       7.744 -17.836 -17.671  1.00 75.87           N
ATOM   3851 1HZ  LYS A 254       8.434 -18.046 -16.959  1.00 75.87           H
ATOM   3852 2HZ  LYS A 254       7.500 -18.687 -18.167  1.00 75.87           H
ATOM   3853 3HZ  LYS A 254       8.127 -17.162 -18.325  1.00 75.87           H
ATOM   3854  HN  LYS A 254       1.071 -15.721 -19.800  1.00 75.87           H
ATOM   3855  N   VAL A 255       1.848 -13.350 -17.680  1.00 82.15           N
ATOM   3856  CA  VAL A 255       1.948 -12.068 -17.004  1.00 82.15           C
ATOM   3857  C   VAL A 255       0.761 -11.904 -16.052  1.00 82.15           C
ATOM   3858  O   VAL A 255       0.932 -11.492 -14.906  1.00 82.15           O
ATOM   3859  HA  VAL A 255       2.868 -12.075 -16.420  1.00 82.15           H
ATOM   3860  CB  VAL A 255       2.048 -10.940 -18.033  1.00 82.15           C
ATOM   3861  HB  VAL A 255       1.226 -11.055 -18.739  1.00 82.15           H
ATOM   3862  CG1 VAL A 255       1.904  -9.572 -17.363  1.00 82.15           C
ATOM   3863 1HG1 VAL A 255       0.933  -9.510 -16.870  1.00 82.15           H
ATOM   3864 2HG1 VAL A 255       2.695  -9.443 -16.625  1.00 82.15           H
ATOM   3865 3HG1 VAL A 255       1.979  -8.788 -18.117  1.00 82.15           H
ATOM   3866  CG2 VAL A 255       3.358 -11.030 -18.819  1.00 82.15           C
ATOM   3867 1HG2 VAL A 255       4.200 -10.952 -18.132  1.00 82.15           H
ATOM   3868 2HG2 VAL A 255       3.403 -11.985 -19.342  1.00 82.15           H
ATOM   3869 3HG2 VAL A 255       3.403 -10.216 -19.543  1.00 82.15           H
ATOM   3870  HN  VAL A 255       1.791 -13.298 -18.678  1.00 82.15           H
ATOM   3871  N   THR A 256      -0.416 -12.237 -16.562  1.00 81.12           N
ATOM   3872  CA  THR A 256      -1.642 -12.031 -15.811  1.00 81.12           C
ATOM   3873  C   THR A 256      -1.607 -12.824 -14.503  1.00 81.12           C
ATOM   3874  O   THR A 256      -1.919 -12.290 -13.440  1.00 81.12           O
ATOM   3875  HA  THR A 256      -1.708 -10.976 -15.544  1.00 81.12           H
ATOM   3876  CB  THR A 256      -2.819 -12.403 -16.716  1.00 81.12           C
ATOM   3877  HB  THR A 256      -2.792 -13.461 -16.974  1.00 81.12           H
ATOM   3878  OG1 THR A 256      -2.713 -11.499 -17.812  1.00 81.12           O
ATOM   3879  HG1 THR A 256      -2.243 -11.941 -18.576  1.00 81.12           H
ATOM   3880  CG2 THR A 256      -4.172 -12.066 -16.085  1.00 81.12           C
ATOM   3881 1HG2 THR A 256      -4.225 -10.996 -15.888  1.00 81.12           H
ATOM   3882 2HG2 THR A 256      -4.282 -12.614 -15.148  1.00 81.12           H
ATOM   3883 3HG2 THR A 256      -4.972 -12.350 -16.768  1.00 81.12           H
ATOM   3884  HN  THR A 256      -0.539 -12.640 -17.469  1.00 81.12           H
ATOM   3885  N   ILE A 257      -1.223 -14.086 -14.625  1.00 83.75           N
ATOM   3886  CA  ILE A 257      -1.177 -14.969 -13.471  1.00 83.75           C
ATOM   3887  C   ILE A 257      -0.169 -14.423 -12.457  1.00 83.75           C
ATOM   3888  O   ILE A 257      -0.459 -14.356 -11.264  1.00 83.75           O
ATOM   3889  HA  ILE A 257      -2.166 -14.960 -13.013  1.00 83.75           H
ATOM   3890  CB  ILE A 257      -0.893 -16.407 -13.908  1.00 83.75           C
ATOM   3891  HB  ILE A 257      -0.027 -16.399 -14.569  1.00 83.75           H
ATOM   3892  CG1 ILE A 257      -2.066 -16.980 -14.706  1.00 83.75           C
ATOM   3893 1HG1 ILE A 257      -2.923 -17.123 -14.047  1.00 83.75           H
ATOM   3894 2HG1 ILE A 257      -2.370 -16.268 -15.473  1.00 83.75           H
ATOM   3895  CG2 ILE A 257      -0.535 -17.284 -12.706  1.00 83.75           C
ATOM   3896 1HG2 ILE A 257       0.354 -16.886 -12.217  1.00 83.75           H
ATOM   3897 2HG2 ILE A 257      -1.366 -17.291 -12.000  1.00 83.75           H
ATOM   3898 3HG2 ILE A 257      -0.338 -18.301 -13.045  1.00 83.75           H
ATOM   3899  CD1 ILE A 257      -1.688 -18.311 -15.358  1.00 83.75           C
ATOM   3900 1HD1 ILE A 257      -0.847 -18.159 -16.034  1.00 83.75           H
ATOM   3901 2HD1 ILE A 257      -1.408 -19.027 -14.585  1.00 83.75           H
ATOM   3902 3HD1 ILE A 257      -2.540 -18.696 -15.919  1.00 83.75           H
ATOM   3903  HN  ILE A 257      -0.948 -14.507 -15.489  1.00 83.75           H
ATOM   3904  N   THR A 258       0.993 -14.048 -12.970  1.00 85.98           N
ATOM   3905  CA  THR A 258       2.075 -13.589 -12.115  1.00 85.98           C
ATOM   3906  C   THR A 258       1.616 -12.403 -11.264  1.00 85.98           C
ATOM   3907  O   THR A 258       1.858 -12.368 -10.059  1.00 85.98           O
ATOM   3908  HA  THR A 258       2.334 -14.394 -11.427  1.00 85.98           H
ATOM   3909  CB  THR A 258       3.278 -13.270 -13.005  1.00 85.98           C
ATOM   3910  HB  THR A 258       3.049 -12.454 -13.691  1.00 85.98           H
ATOM   3911  OG1 THR A 258       3.598 -14.516 -13.616  1.00 85.98           O
ATOM   3912  HG1 THR A 258       3.080 -14.624 -14.465  1.00 85.98           H
ATOM   3913  CG2 THR A 258       4.528 -12.920 -12.196  1.00 85.98           C
ATOM   3914 1HG2 THR A 258       4.796 -13.762 -11.558  1.00 85.98           H
ATOM   3915 2HG2 THR A 258       4.327 -12.045 -11.577  1.00 85.98           H
ATOM   3916 3HG2 THR A 258       5.352 -12.702 -12.876  1.00 85.98           H
ATOM   3917  HN  THR A 258       1.201 -14.053 -13.948  1.00 85.98           H
ATOM   3918  N   VAL A 259       0.962 -11.459 -11.926  1.00 85.96           N
ATOM   3919  CA  VAL A 259       0.524 -10.245 -11.259  1.00 85.96           C
ATOM   3920  C   VAL A 259      -0.397 -10.612 -10.094  1.00 85.96           C
ATOM   3921  O   VAL A 259      -0.234 -10.104  -8.986  1.00 85.96           O
ATOM   3922  HA  VAL A 259       1.410  -9.749 -10.863  1.00 85.96           H
ATOM   3923  CB  VAL A 259      -0.135  -9.302 -12.268  1.00 85.96           C
ATOM   3924  HB  VAL A 259      -0.829  -9.888 -12.870  1.00 85.96           H
ATOM   3925  CG1 VAL A 259      -0.936  -8.210 -11.557  1.00 85.96           C
ATOM   3926 1HG1 VAL A 259      -1.714  -8.669 -10.947  1.00 85.96           H
ATOM   3927 2HG1 VAL A 259      -0.270  -7.629 -10.919  1.00 85.96           H
ATOM   3928 3HG1 VAL A 259      -1.393  -7.554 -12.297  1.00 85.96           H
ATOM   3929  CG2 VAL A 259       0.906  -8.693 -13.210  1.00 85.96           C
ATOM   3930 1HG2 VAL A 259       1.635  -8.129 -12.630  1.00 85.96           H
ATOM   3931 2HG2 VAL A 259       1.413  -9.490 -13.755  1.00 85.96           H
ATOM   3932 3HG2 VAL A 259       0.411  -8.028 -13.917  1.00 85.96           H
ATOM   3933  HN  VAL A 259       0.732 -11.515 -12.897  1.00 85.96           H
ATOM   3934  N   LEU A 260      -1.345 -11.491 -10.385  1.00 84.20           N
ATOM   3935  CA  LEU A 260      -2.348 -11.862  -9.402  1.00 84.20           C
ATOM   3936  C   LEU A 260      -1.667 -12.558  -8.222  1.00 84.20           C
ATOM   3937  O   LEU A 260      -1.947 -12.245  -7.066  1.00 84.20           O
ATOM   3938  HA  LEU A 260      -2.808 -10.942  -9.041  1.00 84.20           H
ATOM   3939  CB  LEU A 260      -3.454 -12.696 -10.053  1.00 84.20           C
ATOM   3940 1HB  LEU A 260      -3.858 -12.133 -10.895  1.00 84.20           H
ATOM   3941 2HB  LEU A 260      -3.005 -13.602 -10.461  1.00 84.20           H
ATOM   3942  CG  LEU A 260      -4.614 -13.100  -9.142  1.00 84.20           C
ATOM   3943  HG  LEU A 260      -4.202 -13.605  -8.268  1.00 84.20           H
ATOM   3944  CD1 LEU A 260      -5.371 -11.870  -8.638  1.00 84.20           C
ATOM   3945 1HD1 LEU A 260      -4.691 -11.230  -8.076  1.00 84.20           H
ATOM   3946 2HD1 LEU A 260      -5.770 -11.316  -9.488  1.00 84.20           H
ATOM   3947 3HD1 LEU A 260      -6.190 -12.186  -7.993  1.00 84.20           H
ATOM   3948  CD2 LEU A 260      -5.540 -14.096  -9.843  1.00 84.20           C
ATOM   3949 1HD2 LEU A 260      -5.947 -13.640 -10.745  1.00 84.20           H
ATOM   3950 2HD2 LEU A 260      -4.977 -14.990 -10.110  1.00 84.20           H
ATOM   3951 3HD2 LEU A 260      -6.356 -14.367  -9.173  1.00 84.20           H
ATOM   3952  HN  LEU A 260      -1.433 -11.945 -11.271  1.00 84.20           H
ATOM   3953  N   THR A 261      -0.786 -13.490  -8.555  1.00 88.08           N
ATOM   3954  CA  THR A 261      -0.144 -14.310  -7.541  1.00 88.08           C
ATOM   3955  C   THR A 261       0.686 -13.438  -6.597  1.00 88.08           C
ATOM   3956  O   THR A 261       0.649 -13.622  -5.381  1.00 88.08           O
ATOM   3957  HA  THR A 261      -0.921 -14.782  -6.939  1.00 88.08           H
ATOM   3958  CB  THR A 261       0.677 -15.387  -8.253  1.00 88.08           C
ATOM   3959  HB  THR A 261       1.486 -14.941  -8.830  1.00 88.08           H
ATOM   3960  OG1 THR A 261      -0.288 -16.116  -9.008  1.00 88.08           O
ATOM   3961  HG1 THR A 261      -0.396 -15.704  -9.913  1.00 88.08           H
ATOM   3962  CG2 THR A 261       1.251 -16.422  -7.283  1.00 88.08           C
ATOM   3963 1HG2 THR A 261       0.436 -16.916  -6.754  1.00 88.08           H
ATOM   3964 2HG2 THR A 261       1.902 -15.924  -6.564  1.00 88.08           H
ATOM   3965 3HG2 THR A 261       1.824 -17.163  -7.841  1.00 88.08           H
ATOM   3966  HN  THR A 261      -0.509 -13.688  -9.495  1.00 88.08           H
ATOM   3967  N   VAL A 262       1.416 -12.506  -7.192  1.00 90.57           N
ATOM   3968  CA  VAL A 262       2.321 -11.663  -6.429  1.00 90.57           C
ATOM   3969  C   VAL A 262       1.513 -10.822  -5.439  1.00 90.57           C
ATOM   3970  O   VAL A 262       1.908 -10.665  -4.285  1.00 90.57           O
ATOM   3971  HA  VAL A 262       2.988 -12.318  -5.870  1.00 90.57           H
ATOM   3972  CB  VAL A 262       3.172 -10.816  -7.377  1.00 90.57           C
ATOM   3973  HB  VAL A 262       2.499 -10.303  -8.064  1.00 90.57           H
ATOM   3974  CG1 VAL A 262       3.958  -9.753  -6.607  1.00 90.57           C
ATOM   3975 1HG1 VAL A 262       3.263  -9.098  -6.082  1.00 90.57           H
ATOM   3976 2HG1 VAL A 262       4.615 -10.239  -5.886  1.00 90.57           H
ATOM   3977 3HG1 VAL A 262       4.555  -9.166  -7.305  1.00 90.57           H
ATOM   3978  CG2 VAL A 262       4.109 -11.697  -8.207  1.00 90.57           C
ATOM   3979 1HG2 VAL A 262       4.772 -12.250  -7.541  1.00 90.57           H
ATOM   3980 2HG2 VAL A 262       3.520 -12.398  -8.798  1.00 90.57           H
ATOM   3981 3HG2 VAL A 262       4.702 -11.070  -8.872  1.00 90.57           H
ATOM   3982  HN  VAL A 262       1.397 -12.324  -8.175  1.00 90.57           H
ATOM   3983  N   PHE A 263       0.395 -10.302  -5.926  1.00 89.31           N
ATOM   3984  CA  PHE A 263      -0.467  -9.473  -5.101  1.00 89.31           C
ATOM   3985  C   PHE A 263      -0.958 -10.244  -3.874  1.00 89.31           C
ATOM   3986  O   PHE A 263      -0.830  -9.770  -2.747  1.00 89.31           O
ATOM   3987  HA  PHE A 263       0.122  -8.616  -4.778  1.00 89.31           H
ATOM   3988  CB  PHE A 263      -1.672  -9.087  -5.961  1.00 89.31           C
ATOM   3989 1HB  PHE A 263      -1.318  -8.564  -6.850  1.00 89.31           H
ATOM   3990 2HB  PHE A 263      -2.169  -9.995  -6.302  1.00 89.31           H
ATOM   3991  CG  PHE A 263      -2.693  -8.204  -5.241  1.00 89.31           C
ATOM   3992  CD1 PHE A 263      -3.796  -8.763  -4.675  1.00 89.31           C
ATOM   3993  HD1 PHE A 263      -3.952  -9.840  -4.734  1.00 89.31           H
ATOM   3994  CD2 PHE A 263      -2.498  -6.860  -5.167  1.00 89.31           C
ATOM   3995  HD2 PHE A 263      -1.614  -6.412  -5.621  1.00 89.31           H
ATOM   3996  CE1 PHE A 263      -4.743  -7.944  -4.006  1.00 89.31           C
ATOM   3997  HE1 PHE A 263      -5.627  -8.392  -3.552  1.00 89.31           H
ATOM   3998  CE2 PHE A 263      -3.446  -6.041  -4.498  1.00 89.31           C
ATOM   3999  HE2 PHE A 263      -3.289  -4.964  -4.439  1.00 89.31           H
ATOM   4000  CZ  PHE A 263      -4.548  -6.600  -3.932  1.00 89.31           C
ATOM   4001  HZ  PHE A 263      -5.276  -5.971  -3.418  1.00 89.31           H
ATOM   4002  HN  PHE A 263       0.078 -10.440  -6.865  1.00 89.31           H
ATOM   4003  N   VAL A 264      -1.509 -11.420  -4.135  1.00 90.27           N
ATOM   4004  CA  VAL A 264      -2.129 -12.207  -3.082  1.00 90.27           C
ATOM   4005  C   VAL A 264      -1.073 -12.575  -2.038  1.00 90.27           C
ATOM   4006  O   VAL A 264      -1.302 -12.422  -0.839  1.00 90.27           O
ATOM   4007  HA  VAL A 264      -2.888 -11.583  -2.610  1.00 90.27           H
ATOM   4008  CB  VAL A 264      -2.827 -13.429  -3.683  1.00 90.27           C
ATOM   4009  HB  VAL A 264      -2.096 -13.969  -4.286  1.00 90.27           H
ATOM   4010  CG1 VAL A 264      -3.322 -14.372  -2.586  1.00 90.27           C
ATOM   4011 1HG1 VAL A 264      -2.475 -14.712  -1.989  1.00 90.27           H
ATOM   4012 2HG1 VAL A 264      -4.029 -13.846  -1.945  1.00 90.27           H
ATOM   4013 3HG1 VAL A 264      -3.813 -15.232  -3.040  1.00 90.27           H
ATOM   4014  CG2 VAL A 264      -3.975 -13.007  -4.603  1.00 90.27           C
ATOM   4015 1HG2 VAL A 264      -4.705 -12.433  -4.033  1.00 90.27           H
ATOM   4016 2HG2 VAL A 264      -3.584 -12.394  -5.415  1.00 90.27           H
ATOM   4017 3HG2 VAL A 264      -4.453 -13.895  -5.017  1.00 90.27           H
ATOM   4018  HN  VAL A 264      -1.537 -11.836  -5.045  1.00 90.27           H
ATOM   4019  N   LEU A 265       0.060 -13.053  -2.531  1.00 89.34           N
ATOM   4020  CA  LEU A 265       1.083 -13.602  -1.658  1.00 89.34           C
ATOM   4021  C   LEU A 265       1.632 -12.492  -0.761  1.00 89.34           C
ATOM   4022  O   LEU A 265       2.059 -12.751   0.363  1.00 89.34           O
ATOM   4023  HA  LEU A 265       0.606 -14.352  -1.027  1.00 89.34           H
ATOM   4024  CB  LEU A 265       2.158 -14.319  -2.478  1.00 89.34           C
ATOM   4025 1HB  LEU A 265       2.470 -13.659  -3.287  1.00 89.34           H
ATOM   4026 2HB  LEU A 265       3.029 -14.475  -1.841  1.00 89.34           H
ATOM   4027  CG  LEU A 265       1.755 -15.665  -3.082  1.00 89.34           C
ATOM   4028  HG  LEU A 265       0.894 -15.504  -3.731  1.00 89.34           H
ATOM   4029  CD1 LEU A 265       2.877 -16.234  -3.953  1.00 89.34           C
ATOM   4030 1HD1 LEU A 265       3.096 -15.539  -4.763  1.00 89.34           H
ATOM   4031 2HD1 LEU A 265       3.771 -16.377  -3.345  1.00 89.34           H
ATOM   4032 3HD1 LEU A 265       2.564 -17.191  -4.370  1.00 89.34           H
ATOM   4033  CD2 LEU A 265       1.321 -16.647  -1.992  1.00 89.34           C
ATOM   4034 1HD2 LEU A 265       2.146 -16.809  -1.299  1.00 89.34           H
ATOM   4035 2HD2 LEU A 265       0.468 -16.237  -1.452  1.00 89.34           H
ATOM   4036 3HD2 LEU A 265       1.039 -17.596  -2.449  1.00 89.34           H
ATOM   4037  HN  LEU A 265       0.283 -13.068  -3.506  1.00 89.34           H
ATOM   4038  N   SER A 266       1.604 -11.278  -1.291  1.00 91.17           N
ATOM   4039  CA  SER A 266       2.202 -10.146  -0.603  1.00 91.17           C
ATOM   4040  C   SER A 266       1.192  -9.530   0.367  1.00 91.17           C
ATOM   4041  O   SER A 266       1.547  -9.158   1.485  1.00 91.17           O
ATOM   4042  HA  SER A 266       3.053 -10.556  -0.060  1.00 91.17           H
ATOM   4043  CB  SER A 266       2.692  -9.093  -1.599  1.00 91.17           C
ATOM   4044 1HB  SER A 266       3.092  -8.238  -1.054  1.00 91.17           H
ATOM   4045 2HB  SER A 266       3.510  -9.505  -2.190  1.00 91.17           H
ATOM   4046  OG  SER A 266       1.652  -8.655  -2.469  1.00 91.17           O
ATOM   4047  HG  SER A 266       1.752  -9.086  -3.366  1.00 91.17           H
ATOM   4048  HN  SER A 266       1.183 -11.062  -2.172  1.00 91.17           H
ATOM   4049  N   GLN A 267      -0.047  -9.442  -0.095  1.00 88.35           N
ATOM   4050  CA  GLN A 267      -1.038  -8.617   0.574  1.00 88.35           C
ATOM   4051  C   GLN A 267      -1.821  -9.448   1.592  1.00 88.35           C
ATOM   4052  O   GLN A 267      -2.211  -8.943   2.643  1.00 88.35           O
ATOM   4053  HA  GLN A 267      -0.470  -7.841   1.088  1.00 88.35           H
ATOM   4054  CB  GLN A 267      -1.979  -7.961  -0.438  1.00 88.35           C
ATOM   4055 1HB  GLN A 267      -2.482  -8.730  -1.024  1.00 88.35           H
ATOM   4056 2HB  GLN A 267      -2.754  -7.404   0.088  1.00 88.35           H
ATOM   4057  CG  GLN A 267      -1.213  -7.021  -1.371  1.00 88.35           C
ATOM   4058 1HG  GLN A 267      -0.455  -7.584  -1.917  1.00 88.35           H
ATOM   4059 2HG  GLN A 267      -1.894  -6.603  -2.112  1.00 88.35           H
ATOM   4060  CD  GLN A 267      -0.548  -5.890  -0.585  1.00 88.35           C
ATOM   4061  OE1 GLN A 267      -1.074  -5.388   0.395  1.00 88.35           O
ATOM   4062  NE2 GLN A 267       0.634  -5.518  -1.067  1.00 88.35           N
ATOM   4063 1HE2 GLN A 267       1.010  -5.971  -1.876  1.00 88.35           H
ATOM   4064 2HE2 GLN A 267       1.148  -4.784  -0.621  1.00 88.35           H
ATOM   4065  HN  GLN A 267      -0.375  -9.920  -0.910  1.00 88.35           H
ATOM   4066  N   PHE A 268      -2.027 -10.710   1.244  1.00 92.39           N
ATOM   4067  CA  PHE A 268      -2.945 -11.552   1.992  1.00 92.39           C
ATOM   4068  C   PHE A 268      -2.470 -11.737   3.434  1.00 92.39           C
ATOM   4069  O   PHE A 268      -3.219 -11.484   4.376  1.00 92.39           O
ATOM   4070  HA  PHE A 268      -3.914 -11.053   1.992  1.00 92.39           H
ATOM   4071  CB  PHE A 268      -2.969 -12.915   1.296  1.00 92.39           C
ATOM   4072 1HB  PHE A 268      -3.237 -12.773   0.249  1.00 92.39           H
ATOM   4073 2HB  PHE A 268      -1.965 -13.338   1.314  1.00 92.39           H
ATOM   4074  CG  PHE A 268      -3.940 -13.917   1.924  1.00 92.39           C
ATOM   4075  CD1 PHE A 268      -3.470 -14.906   2.731  1.00 92.39           C
ATOM   4076  HD1 PHE A 268      -2.401 -14.984   2.930  1.00 92.39           H
ATOM   4077  CD2 PHE A 268      -5.274 -13.819   1.676  1.00 92.39           C
ATOM   4078  HD2 PHE A 268      -5.651 -13.026   1.029  1.00 92.39           H
ATOM   4079  CE1 PHE A 268      -4.371 -15.835   3.314  1.00 92.39           C
ATOM   4080  HE1 PHE A 268      -3.994 -16.628   3.960  1.00 92.39           H
ATOM   4081  CE2 PHE A 268      -6.175 -14.748   2.259  1.00 92.39           C
ATOM   4082  HE2 PHE A 268      -7.244 -14.670   2.059  1.00 92.39           H
ATOM   4083  CZ  PHE A 268      -5.705 -15.737   3.065  1.00 92.39           C
ATOM   4084  HZ  PHE A 268      -6.397 -16.451   3.513  1.00 92.39           H
ATOM   4085  HN  PHE A 268      -1.580 -11.157   0.469  1.00 92.39           H
ATOM   4086  N   PRO A 269      -1.221 -12.180   3.633  1.00 95.30           N
ATOM   4087  CA  PRO A 269      -0.713 -12.425   4.985  1.00 95.30           C
ATOM   4088  C   PRO A 269      -0.890 -11.219   5.894  1.00 95.30           C
ATOM   4089  O   PRO A 269      -1.313 -11.359   7.040  1.00 95.30           O
ATOM   4090  HA  PRO A 269      -1.281 -13.225   5.459  1.00 95.30           H
ATOM   4091  CB  PRO A 269       0.764 -12.757   4.763  1.00 95.30           C
ATOM   4092 1HB  PRO A 269       1.390 -11.867   4.831  1.00 95.30           H
ATOM   4093 2HB  PRO A 269       1.133 -13.462   5.507  1.00 95.30           H
ATOM   4094  CG  PRO A 269       0.785 -13.354   3.361  1.00 95.30           C
ATOM   4095 1HG  PRO A 269       1.781 -13.317   2.920  1.00 95.30           H
ATOM   4096 2HG  PRO A 269       0.490 -14.403   3.364  1.00 95.30           H
ATOM   4097  CD  PRO A 269      -0.207 -12.484   2.606  1.00 95.30           C
ATOM   4098 1HD  PRO A 269       0.260 -11.576   2.224  1.00 95.30           H
ATOM   4099 2HD  PRO A 269      -0.632 -13.005   1.749  1.00 95.30           H
ATOM   4100  N   TYR A 270      -0.557 -10.056   5.353  1.00 93.06           N
ATOM   4101  CA  TYR A 270      -0.618  -8.827   6.126  1.00 93.06           C
ATOM   4102  C   TYR A 270      -2.051  -8.533   6.575  1.00 93.06           C
ATOM   4103  O   TYR A 270      -2.289  -8.227   7.742  1.00 93.06           O
ATOM   4104  HA  TYR A 270       0.012  -8.951   7.006  1.00 93.06           H
ATOM   4105  CB  TYR A 270      -0.153  -7.714   5.185  1.00 93.06           C
ATOM   4106 1HB  TYR A 270       0.906  -7.853   4.970  1.00 93.06           H
ATOM   4107 2HB  TYR A 270      -0.685  -7.807   4.238  1.00 93.06           H
ATOM   4108  CG  TYR A 270      -0.366  -6.303   5.736  1.00 93.06           C
ATOM   4109  CD1 TYR A 270      -1.209  -5.427   5.084  1.00 93.06           C
ATOM   4110  HD1 TYR A 270      -1.724  -5.741   4.176  1.00 93.06           H
ATOM   4111  CD2 TYR A 270       0.286  -5.907   6.886  1.00 93.06           C
ATOM   4112  HD2 TYR A 270       0.952  -6.598   7.402  1.00 93.06           H
ATOM   4113  CE1 TYR A 270      -1.410  -4.099   5.603  1.00 93.06           C
ATOM   4114  HE1 TYR A 270      -2.073  -3.397   5.098  1.00 93.06           H
ATOM   4115  CE2 TYR A 270       0.085  -4.579   7.406  1.00 93.06           C
ATOM   4116  HE2 TYR A 270       0.594  -4.252   8.313  1.00 93.06           H
ATOM   4117  CZ  TYR A 270      -0.753  -3.740   6.739  1.00 93.06           C
ATOM   4118  OH  TYR A 270      -0.942  -2.486   7.229  1.00 93.06           O
ATOM   4119  HH  TYR A 270      -0.486  -2.393   8.114  1.00 93.06           H
ATOM   4120  HN  TYR A 270      -0.251  -9.947   4.408  1.00 93.06           H
ATOM   4121  N   ASN A 271      -2.968  -8.636   5.625  1.00 91.64           N
ATOM   4122  CA  ASN A 271      -4.348  -8.250   5.871  1.00 91.64           C
ATOM   4123  C   ASN A 271      -5.007  -9.285   6.785  1.00 91.64           C
ATOM   4124  O   ASN A 271      -6.002  -8.991   7.445  1.00 91.64           O
ATOM   4125  HA  ASN A 271      -4.291  -7.264   6.330  1.00 91.64           H
ATOM   4126  CB  ASN A 271      -5.145  -8.196   4.566  1.00 91.64           C
ATOM   4127 1HB  ASN A 271      -4.902  -9.061   3.950  1.00 91.64           H
ATOM   4128 2HB  ASN A 271      -6.212  -8.250   4.785  1.00 91.64           H
ATOM   4129  CG  ASN A 271      -4.843  -6.911   3.792  1.00 91.64           C
ATOM   4130  OD1 ASN A 271      -5.370  -5.847   4.074  1.00 91.64           O
ATOM   4131  ND2 ASN A 271      -3.968  -7.068   2.803  1.00 91.64           N
ATOM   4132 1HD2 ASN A 271      -3.572  -7.969   2.625  1.00 91.64           H
ATOM   4133 2HD2 ASN A 271      -3.705  -6.286   2.239  1.00 91.64           H
ATOM   4134  HN  ASN A 271      -2.783  -8.975   4.702  1.00 91.64           H
ATOM   4135  N   CYS A 272      -4.425 -10.476   6.794  1.00 95.39           N
ATOM   4136  CA  CYS A 272      -4.851 -11.510   7.722  1.00 95.39           C
ATOM   4137  C   CYS A 272      -4.621 -11.002   9.146  1.00 95.39           C
ATOM   4138  O   CYS A 272      -5.519 -11.065   9.985  1.00 95.39           O
ATOM   4139  HA  CYS A 272      -5.912 -11.677   7.537  1.00 95.39           H
ATOM   4140  CB  CYS A 272      -4.129 -12.833   7.464  1.00 95.39           C
ATOM   4141 1HB  CYS A 272      -3.059 -12.657   7.349  1.00 95.39           H
ATOM   4142 2HB  CYS A 272      -4.252 -13.497   8.320  1.00 95.39           H
ATOM   4143  SG  CYS A 272      -4.796 -13.627   5.956  1.00 95.39           S
ATOM   4144  HG  CYS A 272      -4.219 -12.796   5.094  1.00 95.39           H
ATOM   4145  HN  CYS A 272      -3.677 -10.737   6.184  1.00 95.39           H
ATOM   4146  N   ILE A 273      -3.413 -10.509   9.377  1.00 94.30           N
ATOM   4147  CA  ILE A 273      -3.044 -10.016  10.693  1.00 94.30           C
ATOM   4148  C   ILE A 273      -3.845  -8.750  11.002  1.00 94.30           C
ATOM   4149  O   ILE A 273      -4.296  -8.556  12.129  1.00 94.30           O
ATOM   4150  HA  ILE A 273      -3.317 -10.783  11.418  1.00 94.30           H
ATOM   4151  CB  ILE A 273      -1.529  -9.824  10.788  1.00 94.30           C
ATOM   4152  HB  ILE A 273      -1.223  -9.127  10.007  1.00 94.30           H
ATOM   4153  CG1 ILE A 273      -0.792 -11.140  10.532  1.00 94.30           C
ATOM   4154 1HG1 ILE A 273      -1.012 -11.495   9.525  1.00 94.30           H
ATOM   4155 2HG1 ILE A 273       0.284 -10.975  10.584  1.00 94.30           H
ATOM   4156  CG2 ILE A 273      -1.138  -9.199  12.129  1.00 94.30           C
ATOM   4157 1HG2 ILE A 273      -1.621  -8.227  12.231  1.00 94.30           H
ATOM   4158 2HG2 ILE A 273      -1.459  -9.852  12.941  1.00 94.30           H
ATOM   4159 3HG2 ILE A 273      -0.056  -9.074  12.170  1.00 94.30           H
ATOM   4160  CD1 ILE A 273      -1.199 -12.204  11.554  1.00 94.30           C
ATOM   4161 1HD1 ILE A 273      -0.955 -11.856  12.558  1.00 94.30           H
ATOM   4162 2HD1 ILE A 273      -2.272 -12.384  11.483  1.00 94.30           H
ATOM   4163 3HD1 ILE A 273      -0.661 -13.129  11.349  1.00 94.30           H
ATOM   4164  HN  ILE A 273      -2.694 -10.444   8.684  1.00 94.30           H
ATOM   4165  N   LEU A 274      -3.997  -7.921   9.980  1.00 91.40           N
ATOM   4166  CA  LEU A 274      -4.705  -6.661  10.137  1.00 91.40           C
ATOM   4167  C   LEU A 274      -6.147  -6.941  10.566  1.00 91.40           C
ATOM   4168  O   LEU A 274      -6.723  -6.186  11.348  1.00 91.40           O
ATOM   4169  HA  LEU A 274      -4.210  -6.105  10.933  1.00 91.40           H
ATOM   4170  CB  LEU A 274      -4.595  -5.822   8.862  1.00 91.40           C
ATOM   4171 1HB  LEU A 274      -3.543  -5.761   8.581  1.00 91.40           H
ATOM   4172 2HB  LEU A 274      -5.109  -6.349   8.059  1.00 91.40           H
ATOM   4173  CG  LEU A 274      -5.155  -4.401   8.944  1.00 91.40           C
ATOM   4174  HG  LEU A 274      -6.182  -4.459   9.305  1.00 91.40           H
ATOM   4175  CD1 LEU A 274      -4.369  -3.559   9.951  1.00 91.40           C
ATOM   4176 1HD1 LEU A 274      -4.434  -4.017  10.938  1.00 91.40           H
ATOM   4177 2HD1 LEU A 274      -3.325  -3.505   9.643  1.00 91.40           H
ATOM   4178 3HD1 LEU A 274      -4.789  -2.553   9.990  1.00 91.40           H
ATOM   4179  CD2 LEU A 274      -5.199  -3.748   7.561  1.00 91.40           C
ATOM   4180 1HD2 LEU A 274      -4.191  -3.703   7.149  1.00 91.40           H
ATOM   4181 2HD2 LEU A 274      -5.836  -4.337   6.901  1.00 91.40           H
ATOM   4182 3HD2 LEU A 274      -5.602  -2.739   7.649  1.00 91.40           H
ATOM   4183  HN  LEU A 274      -3.648  -8.097   9.059  1.00 91.40           H
ATOM   4184  N   LEU A 275      -6.688  -8.028  10.036  1.00 93.29           N
ATOM   4185  CA  LEU A 275      -8.046  -8.424  10.364  1.00 93.29           C
ATOM   4186  C   LEU A 275      -8.129  -8.762  11.854  1.00 93.29           C
ATOM   4187  O   LEU A 275      -9.049  -8.325  12.543  1.00 93.29           O
ATOM   4188  HA  LEU A 275      -8.693  -7.569  10.168  1.00 93.29           H
ATOM   4189  CB  LEU A 275      -8.509  -9.561   9.450  1.00 93.29           C
ATOM   4190 1HB  LEU A 275      -8.420  -9.228   8.416  1.00 93.29           H
ATOM   4191 2HB  LEU A 275      -7.826 -10.401   9.574  1.00 93.29           H
ATOM   4192  CG  LEU A 275      -9.937 -10.062   9.674  1.00 93.29           C
ATOM   4193  HG  LEU A 275     -10.036 -10.356  10.719  1.00 93.29           H
ATOM   4194  CD1 LEU A 275     -10.955  -8.949   9.419  1.00 93.29           C
ATOM   4195 1HD1 LEU A 275     -10.766  -8.120  10.100  1.00 93.29           H
ATOM   4196 2HD1 LEU A 275     -10.864  -8.602   8.389  1.00 93.29           H
ATOM   4197 3HD1 LEU A 275     -11.962  -9.333   9.585  1.00 93.29           H
ATOM   4198  CD2 LEU A 275     -10.221 -11.304   8.826  1.00 93.29           C
ATOM   4199 1HD2 LEU A 275     -10.098 -11.060   7.771  1.00 93.29           H
ATOM   4200 2HD2 LEU A 275      -9.525 -12.097   9.100  1.00 93.29           H
ATOM   4201 3HD2 LEU A 275     -11.243 -11.640   9.004  1.00 93.29           H
ATOM   4202  HN  LEU A 275      -6.215  -8.632   9.394  1.00 93.29           H
ATOM   4203  N   VAL A 276      -7.154  -9.536  12.308  1.00 95.07           N
ATOM   4204  CA  VAL A 276      -7.103  -9.936  13.704  1.00 95.07           C
ATOM   4205  C   VAL A 276      -7.064  -8.686  14.586  1.00 95.07           C
ATOM   4206  O   VAL A 276      -7.789  -8.597  15.576  1.00 95.07           O
ATOM   4207  HA  VAL A 276      -8.017 -10.489  13.921  1.00 95.07           H
ATOM   4208  CB  VAL A 276      -5.915 -10.871  13.938  1.00 95.07           C
ATOM   4209  HB  VAL A 276      -5.016 -10.366  13.583  1.00 95.07           H
ATOM   4210  CG1 VAL A 276      -5.732 -11.162  15.429  1.00 95.07           C
ATOM   4211 1HG1 VAL A 276      -5.553 -10.229  15.962  1.00 95.07           H
ATOM   4212 2HG1 VAL A 276      -6.633 -11.637  15.819  1.00 95.07           H
ATOM   4213 3HG1 VAL A 276      -4.881 -11.829  15.567  1.00 95.07           H
ATOM   4214  CG2 VAL A 276      -6.072 -12.167  13.141  1.00 95.07           C
ATOM   4215 1HG2 VAL A 276      -6.984 -12.676  13.452  1.00 95.07           H
ATOM   4216 2HG2 VAL A 276      -6.130 -11.935  12.077  1.00 95.07           H
ATOM   4217 3HG2 VAL A 276      -5.214 -12.813  13.326  1.00 95.07           H
ATOM   4218  HN  VAL A 276      -6.409  -9.888  11.740  1.00 95.07           H
ATOM   4219  N   GLN A 277      -6.209  -7.752  14.196  1.00 91.62           N
ATOM   4220  CA  GLN A 277      -6.048  -6.522  14.952  1.00 91.62           C
ATOM   4221  C   GLN A 277      -7.362  -5.737  14.976  1.00 91.62           C
ATOM   4222  O   GLN A 277      -7.681  -5.084  15.968  1.00 91.62           O
ATOM   4223  HA  GLN A 277      -5.786  -6.836  15.963  1.00 91.62           H
ATOM   4224  CB  GLN A 277      -4.912  -5.672  14.381  1.00 91.62           C
ATOM   4225 1HB  GLN A 277      -5.018  -5.596  13.299  1.00 91.62           H
ATOM   4226 2HB  GLN A 277      -4.975  -4.659  14.779  1.00 91.62           H
ATOM   4227  CG  GLN A 277      -3.549  -6.276  14.724  1.00 91.62           C
ATOM   4228 1HG  GLN A 277      -3.480  -6.441  15.799  1.00 91.62           H
ATOM   4229 2HG  GLN A 277      -3.449  -7.251  14.245  1.00 91.62           H
ATOM   4230  CD  GLN A 277      -2.412  -5.359  14.269  1.00 91.62           C
ATOM   4231  OE1 GLN A 277      -2.555  -4.551  13.366  1.00 91.62           O
ATOM   4232  NE2 GLN A 277      -1.278  -5.529  14.943  1.00 91.62           N
ATOM   4233 1HE2 GLN A 277      -1.227  -6.210  15.673  1.00 91.62           H
ATOM   4234 2HE2 GLN A 277      -0.476  -4.975  14.719  1.00 91.62           H
ATOM   4235  HN  GLN A 277      -5.635  -7.825  13.380  1.00 91.62           H
ATOM   4236  N   THR A 278      -8.087  -5.827  13.871  1.00 92.59           N
ATOM   4237  CA  THR A 278      -9.338  -5.099  13.736  1.00 92.59           C
ATOM   4238  C   THR A 278     -10.382  -5.647  14.711  1.00 92.59           C
ATOM   4239  O   THR A 278     -11.086  -4.881  15.366  1.00 92.59           O
ATOM   4240  HA  THR A 278      -9.161  -4.059  14.008  1.00 92.59           H
ATOM   4241  CB  THR A 278      -9.774  -5.177  12.271  1.00 92.59           C
ATOM   4242  HB  THR A 278     -10.008  -6.204  11.989  1.00 92.59           H
ATOM   4243  OG1 THR A 278      -8.700  -4.573  11.556  1.00 92.59           O
ATOM   4244  HG1 THR A 278      -8.081  -5.277  11.209  1.00 92.59           H
ATOM   4245  CG2 THR A 278     -10.976  -4.279  11.970  1.00 92.59           C
ATOM   4246 1HG2 THR A 278     -10.718  -3.243  12.189  1.00 92.59           H
ATOM   4247 2HG2 THR A 278     -11.820  -4.582  12.589  1.00 92.59           H
ATOM   4248 3HG2 THR A 278     -11.244  -4.372  10.918  1.00 92.59           H
ATOM   4249  HN  THR A 278      -7.834  -6.383  13.079  1.00 92.59           H
ATOM   4250  N   ILE A 279     -10.447  -6.969  14.777  1.00 92.87           N
ATOM   4251  CA  ILE A 279     -11.399  -7.628  15.654  1.00 92.87           C
ATOM   4252  C   ILE A 279     -11.024  -7.346  17.110  1.00 92.87           C
ATOM   4253  O   ILE A 279     -11.890  -7.049  17.932  1.00 92.87           O
ATOM   4254  HA  ILE A 279     -12.379  -7.193  15.460  1.00 92.87           H
ATOM   4255  CB  ILE A 279     -11.492  -9.119  15.321  1.00 92.87           C
ATOM   4256  HB  ILE A 279     -10.488  -9.541  15.360  1.00 92.87           H
ATOM   4257  CG1 ILE A 279     -12.017  -9.331  13.900  1.00 92.87           C
ATOM   4258 1HG1 ILE A 279     -13.081  -9.099  13.863  1.00 92.87           H
ATOM   4259 2HG1 ILE A 279     -11.517  -8.644  13.217  1.00 92.87           H
ATOM   4260  CG2 ILE A 279     -12.335  -9.861  16.360  1.00 92.87           C
ATOM   4261 1HG2 ILE A 279     -11.879  -9.751  17.344  1.00 92.87           H
ATOM   4262 2HG2 ILE A 279     -13.341  -9.444  16.377  1.00 92.87           H
ATOM   4263 3HG2 ILE A 279     -12.384 -10.919  16.099  1.00 92.87           H
ATOM   4264  CD1 ILE A 279     -11.787 -10.772  13.440  1.00 92.87           C
ATOM   4265 1HD1 ILE A 279     -10.720 -10.993  13.455  1.00 92.87           H
ATOM   4266 2HD1 ILE A 279     -12.309 -11.455  14.111  1.00 92.87           H
ATOM   4267 3HD1 ILE A 279     -12.169 -10.896  12.427  1.00 92.87           H
ATOM   4268  HN  ILE A 279      -9.866  -7.585  14.245  1.00 92.87           H
ATOM   4269  N   ASP A 280      -9.732  -7.448  17.386  1.00 91.92           N
ATOM   4270  CA  ASP A 280      -9.238  -7.256  18.739  1.00 91.92           C
ATOM   4271  C   ASP A 280      -9.512  -5.816  19.178  1.00 91.92           C
ATOM   4272  O   ASP A 280      -9.783  -5.562  20.350  1.00 91.92           O
ATOM   4273  HA  ASP A 280      -9.774  -7.986  19.346  1.00 91.92           H
ATOM   4274  CB  ASP A 280      -7.728  -7.494  18.812  1.00 91.92           C
ATOM   4275 1HB  ASP A 280      -7.491  -8.477  18.406  1.00 91.92           H
ATOM   4276 2HB  ASP A 280      -7.210  -6.760  18.195  1.00 91.92           H
ATOM   4277  CG  ASP A 280      -7.228  -7.399  20.255  1.00 91.92           C
ATOM   4278  OD1 ASP A 280      -7.836  -8.076  21.112  1.00 91.92           O
ATOM   4279  OD2 ASP A 280      -6.250  -6.651  20.468  1.00 91.92           O
ATOM   4280  HN  ASP A 280      -9.030  -7.657  16.705  1.00 91.92           H
ATOM   4281  N   ALA A 281      -9.431  -4.912  18.213  1.00 91.24           N
ATOM   4282  CA  ALA A 281      -9.672  -3.505  18.484  1.00 91.24           C
ATOM   4283  C   ALA A 281     -11.094  -3.330  19.020  1.00 91.24           C
ATOM   4284  O   ALA A 281     -11.360  -2.415  19.799  1.00 91.24           O
ATOM   4285  HA  ALA A 281      -8.963  -3.188  19.248  1.00 91.24           H
ATOM   4286  CB  ALA A 281      -9.424  -2.690  17.213  1.00 91.24           C
ATOM   4287 1HB  ALA A 281      -8.392  -2.826  16.890  1.00 91.24           H
ATOM   4288 2HB  ALA A 281     -10.098  -3.029  16.426  1.00 91.24           H
ATOM   4289 3HB  ALA A 281      -9.605  -1.635  17.417  1.00 91.24           H
ATOM   4290  HN  ALA A 281      -9.205  -5.126  17.262  1.00 91.24           H
ATOM   4291  N   TYR A 282     -11.972  -4.221  18.582  1.00 79.34           N
ATOM   4292  CA  TYR A 282     -13.370  -4.147  18.970  1.00 79.34           C
ATOM   4293  C   TYR A 282     -13.650  -5.037  20.183  1.00 79.34           C
ATOM   4294  O   TYR A 282     -14.290  -4.605  21.140  1.00 79.34           O
ATOM   4295  HA  TYR A 282     -13.593  -3.112  19.229  1.00 79.34           H
ATOM   4296  CB  TYR A 282     -14.167  -4.671  17.774  1.00 79.34           C
ATOM   4297 1HB  TYR A 282     -13.882  -4.107  16.885  1.00 79.34           H
ATOM   4298 2HB  TYR A 282     -13.893  -5.710  17.594  1.00 79.34           H
ATOM   4299  CG  TYR A 282     -15.685  -4.582  17.950  1.00 79.34           C
ATOM   4300  CD1 TYR A 282     -16.414  -5.719  18.233  1.00 79.34           C
ATOM   4301  HD1 TYR A 282     -15.909  -6.680  18.330  1.00 79.34           H
ATOM   4302  CD2 TYR A 282     -16.324  -3.365  17.827  1.00 79.34           C
ATOM   4303  HD2 TYR A 282     -15.748  -2.467  17.604  1.00 79.34           H
ATOM   4304  CE1 TYR A 282     -17.842  -5.636  18.399  1.00 79.34           C
ATOM   4305  HE1 TYR A 282     -18.430  -6.526  18.623  1.00 79.34           H
ATOM   4306  CE2 TYR A 282     -17.751  -3.282  17.994  1.00 79.34           C
ATOM   4307  HE2 TYR A 282     -18.269  -2.327  17.899  1.00 79.34           H
ATOM   4308  CZ  TYR A 282     -18.440  -4.421  18.272  1.00 79.34           C
ATOM   4309  OH  TYR A 282     -19.789  -4.342  18.429  1.00 79.34           O
ATOM   4310  HH  TYR A 282     -20.090  -3.394  18.330  1.00 79.34           H
ATOM   4311  HN  TYR A 282     -11.741  -4.981  17.974  1.00 79.34           H
ATOM   4312  N   ALA A 283     -13.156  -6.264  20.103  1.00 89.56           N
ATOM   4313  CA  ALA A 283     -13.563  -7.297  21.041  1.00 89.56           C
ATOM   4314  C   ALA A 283     -12.578  -7.333  22.211  1.00 89.56           C
ATOM   4315  O   ALA A 283     -12.903  -7.837  23.285  1.00 89.56           O
ATOM   4316  HA  ALA A 283     -14.551  -7.033  21.417  1.00 89.56           H
ATOM   4317  CB  ALA A 283     -13.654  -8.640  20.314  1.00 89.56           C
ATOM   4318 1HB  ALA A 283     -14.388  -8.569  19.511  1.00 89.56           H
ATOM   4319 2HB  ALA A 283     -12.680  -8.893  19.895  1.00 89.56           H
ATOM   4320 3HB  ALA A 283     -13.959  -9.414  21.018  1.00 89.56           H
ATOM   4321  HN  ALA A 283     -12.492  -6.556  19.415  1.00 89.56           H
ATOM   4322  N   MET A 284     -11.394  -6.793  21.963  1.00 83.27           N
ATOM   4323  CA  MET A 284     -10.356  -6.765  22.980  1.00 83.27           C
ATOM   4324  C   MET A 284     -10.194  -8.138  23.636  1.00 83.27           C
ATOM   4325  O   MET A 284     -10.108  -8.240  24.858  1.00 83.27           O
ATOM   4326  HA  MET A 284      -9.439  -6.494  22.457  1.00 83.27           H
ATOM   4327  CB  MET A 284     -10.715  -5.729  24.048  1.00 83.27           C
ATOM   4328 1HB  MET A 284     -11.634  -6.025  24.553  1.00 83.27           H
ATOM   4329 2HB  MET A 284      -9.931  -5.696  24.805  1.00 83.27           H
ATOM   4330  CG  MET A 284     -10.891  -4.342  23.427  1.00 83.27           C
ATOM   4331 1HG  MET A 284      -9.966  -4.030  22.942  1.00 83.27           H
ATOM   4332 2HG  MET A 284     -11.660  -4.374  22.655  1.00 83.27           H
ATOM   4333  SD  MET A 284     -11.344  -3.162  24.688  1.00 83.27           S
ATOM   4334  CE  MET A 284     -11.546  -1.699  23.686  1.00 83.27           C
ATOM   4335 1HE  MET A 284     -10.606  -1.471  23.183  1.00 83.27           H
ATOM   4336 2HE  MET A 284     -12.324  -1.873  22.942  1.00 83.27           H
ATOM   4337 3HE  MET A 284     -11.831  -0.860  24.321  1.00 83.27           H
ATOM   4338  HN  MET A 284     -11.139  -6.380  21.089  1.00 83.27           H
ATOM   4339  N   PHE A 285     -10.157  -9.160  22.793  1.00 86.10           N
ATOM   4340  CA  PHE A 285     -10.198 -10.530  23.276  1.00 86.10           C
ATOM   4341  C   PHE A 285      -8.793 -11.035  23.611  1.00 86.10           C
ATOM   4342  O   PHE A 285      -8.639 -12.070  24.257  1.00 86.10           O
ATOM   4343  HA  PHE A 285     -10.809 -10.537  24.178  1.00 86.10           H
ATOM   4344  CB  PHE A 285     -10.778 -11.385  22.147  1.00 86.10           C
ATOM   4345 1HB  PHE A 285     -10.992 -12.381  22.533  1.00 86.10           H
ATOM   4346 2HB  PHE A 285     -11.728 -10.955  21.832  1.00 86.10           H
ATOM   4347  CG  PHE A 285      -9.862 -11.511  20.928  1.00 86.10           C
ATOM   4348  CD1 PHE A 285      -9.957 -10.615  19.910  1.00 86.10           C
ATOM   4349  HD1 PHE A 285     -10.686  -9.806  19.963  1.00 86.10           H
ATOM   4350  CD2 PHE A 285      -8.952 -12.520  20.863  1.00 86.10           C
ATOM   4351  HD2 PHE A 285      -8.876 -13.239  21.679  1.00 86.10           H
ATOM   4352  CE1 PHE A 285      -9.107 -10.732  18.779  1.00 86.10           C
ATOM   4353  HE1 PHE A 285      -9.184 -10.013  17.963  1.00 86.10           H
ATOM   4354  CE2 PHE A 285      -8.102 -12.638  19.732  1.00 86.10           C
ATOM   4355  HE2 PHE A 285      -7.373 -13.446  19.679  1.00 86.10           H
ATOM   4356  CZ  PHE A 285      -8.198 -11.741  18.713  1.00 86.10           C
ATOM   4357  HZ  PHE A 285      -7.545 -11.831  17.845  1.00 86.10           H
ATOM   4358  HN  PHE A 285     -10.101  -9.063  21.799  1.00 86.10           H
ATOM   4359  N   ILE A 286      -7.803 -10.280  23.157  1.00 86.75           N
ATOM   4360  CA  ILE A 286      -6.416 -10.630  23.413  1.00 86.75           C
ATOM   4361  C   ILE A 286      -5.990 -10.052  24.764  1.00 86.75           C
ATOM   4362  O   ILE A 286      -5.732  -8.855  24.877  1.00 86.75           O
ATOM   4363  HA  ILE A 286      -6.359 -11.717  23.468  1.00 86.75           H
ATOM   4364  CB  ILE A 286      -5.529 -10.189  22.247  1.00 86.75           C
ATOM   4365  HB  ILE A 286      -5.626  -9.110  22.133  1.00 86.75           H
ATOM   4366  CG1 ILE A 286      -5.990 -10.826  20.935  1.00 86.75           C
ATOM   4367 1HG1 ILE A 286      -5.867 -11.908  20.988  1.00 86.75           H
ATOM   4368 2HG1 ILE A 286      -7.053 -10.633  20.787  1.00 86.75           H
ATOM   4369  CG2 ILE A 286      -4.055 -10.481  22.539  1.00 86.75           C
ATOM   4370 1HG2 ILE A 286      -3.749  -9.942  23.435  1.00 86.75           H
ATOM   4371 2HG2 ILE A 286      -3.921 -11.552  22.695  1.00 86.75           H
ATOM   4372 3HG2 ILE A 286      -3.447 -10.158  21.694  1.00 86.75           H
ATOM   4373  CD1 ILE A 286      -5.196 -10.275  19.749  1.00 86.75           C
ATOM   4374 1HD1 ILE A 286      -5.341  -9.197  19.684  1.00 86.75           H
ATOM   4375 2HD1 ILE A 286      -4.137 -10.491  19.889  1.00 86.75           H
ATOM   4376 3HD1 ILE A 286      -5.545 -10.744  18.829  1.00 86.75           H
ATOM   4377  HN  ILE A 286      -7.936  -9.444  22.624  1.00 86.75           H
ATOM   4378  N   SER A 287      -5.928 -10.931  25.754  1.00 84.57           N
ATOM   4379  CA  SER A 287      -5.537 -10.523  27.092  1.00 84.57           C
ATOM   4380  C   SER A 287      -4.137 -11.050  27.413  1.00 84.57           C
ATOM   4381  O   SER A 287      -3.508 -10.609  28.374  1.00 84.57           O
ATOM   4382  HA  SER A 287      -5.540  -9.433  27.075  1.00 84.57           H
ATOM   4383  CB  SER A 287      -6.542 -11.018  28.134  1.00 84.57           C
ATOM   4384 1HB  SER A 287      -6.210 -10.720  29.129  1.00 84.57           H
ATOM   4385 2HB  SER A 287      -7.507 -10.540  27.964  1.00 84.57           H
ATOM   4386  OG  SER A 287      -6.701 -12.433  28.092  1.00 84.57           O
ATOM   4387  HG  SER A 287      -7.392 -12.720  28.756  1.00 84.57           H
ATOM   4388  HN  SER A 287      -6.138 -11.903  25.653  1.00 84.57           H
ATOM   4389  N   ASN A 288      -3.690 -11.987  26.590  1.00 85.71           N
ATOM   4390  CA  ASN A 288      -2.414 -12.641  26.823  1.00 85.71           C
ATOM   4391  C   ASN A 288      -1.299 -11.826  26.164  1.00 85.71           C
ATOM   4392  O   ASN A 288      -1.321 -11.602  24.955  1.00 85.71           O
ATOM   4393  HA  ASN A 288      -2.310 -12.689  27.907  1.00 85.71           H
ATOM   4394  CB  ASN A 288      -2.395 -14.045  26.216  1.00 85.71           C
ATOM   4395 1HB  ASN A 288      -3.280 -14.596  26.535  1.00 85.71           H
ATOM   4396 2HB  ASN A 288      -2.438 -13.976  25.129  1.00 85.71           H
ATOM   4397  CG  ASN A 288      -1.136 -14.807  26.634  1.00 85.71           C
ATOM   4398  OD1 ASN A 288      -0.066 -14.245  26.802  1.00 85.71           O
ATOM   4399  ND2 ASN A 288      -1.322 -16.115  26.791  1.00 85.71           N
ATOM   4400 1HD2 ASN A 288      -2.226 -16.513  26.637  1.00 85.71           H
ATOM   4401 2HD2 ASN A 288      -0.558 -16.699  27.064  1.00 85.71           H
ATOM   4402  HN  ASN A 288      -4.182 -12.299  25.777  1.00 85.71           H
ATOM   4403  N   CYS A 289      -0.351 -11.406  26.989  1.00 90.65           N
ATOM   4404  CA  CYS A 289       0.717 -10.538  26.520  1.00 90.65           C
ATOM   4405  C   CYS A 289       1.534 -11.303  25.477  1.00 90.65           C
ATOM   4406  O   CYS A 289       1.962 -10.729  24.477  1.00 90.65           O
ATOM   4407  HA  CYS A 289       0.239  -9.666  26.075  1.00 90.65           H
ATOM   4408  CB  CYS A 289       1.589 -10.041  27.675  1.00 90.65           C
ATOM   4409 1HB  CYS A 289       0.970  -9.536  28.417  1.00 90.65           H
ATOM   4410 2HB  CYS A 289       2.061 -10.886  28.175  1.00 90.65           H
ATOM   4411  SG  CYS A 289       2.868  -8.894  27.044  1.00 90.65           S
ATOM   4412  HN  CYS A 289      -0.305 -11.647  27.958  1.00 90.65           H
ATOM   4413  N   ALA A 290       1.725 -12.586  25.745  1.00 93.01           N
ATOM   4414  CA  ALA A 290       2.553 -13.415  24.886  1.00 93.01           C
ATOM   4415  C   ALA A 290       1.948 -13.450  23.481  1.00 93.01           C
ATOM   4416  O   ALA A 290       2.667 -13.348  22.489  1.00 93.01           O
ATOM   4417  HA  ALA A 290       3.541 -12.957  24.835  1.00 93.01           H
ATOM   4418  CB  ALA A 290       2.687 -14.811  25.498  1.00 93.01           C
ATOM   4419 1HB  ALA A 290       3.149 -14.733  26.482  1.00 93.01           H
ATOM   4420 2HB  ALA A 290       1.699 -15.261  25.594  1.00 93.01           H
ATOM   4421 3HB  ALA A 290       3.308 -15.432  24.853  1.00 93.01           H
ATOM   4422  HN  ALA A 290       1.327 -13.058  26.531  1.00 93.01           H
ATOM   4423  N   VAL A 291       0.631 -13.593  23.442  1.00 93.46           N
ATOM   4424  CA  VAL A 291      -0.079 -13.645  22.175  1.00 93.46           C
ATOM   4425  C   VAL A 291       0.036 -12.289  21.476  1.00 93.46           C
ATOM   4426  O   VAL A 291       0.280 -12.227  20.272  1.00 93.46           O
ATOM   4427  HA  VAL A 291       0.406 -14.401  21.557  1.00 93.46           H
ATOM   4428  CB  VAL A 291      -1.528 -14.078  22.405  1.00 93.46           C
ATOM   4429  HB  VAL A 291      -1.989 -13.361  23.084  1.00 93.46           H
ATOM   4430  CG1 VAL A 291      -2.319 -14.062  21.095  1.00 93.46           C
ATOM   4431 1HG1 VAL A 291      -2.317 -13.053  20.683  1.00 93.46           H
ATOM   4432 2HG1 VAL A 291      -1.858 -14.746  20.384  1.00 93.46           H
ATOM   4433 3HG1 VAL A 291      -3.346 -14.374  21.287  1.00 93.46           H
ATOM   4434  CG2 VAL A 291      -1.590 -15.457  23.065  1.00 93.46           C
ATOM   4435 1HG2 VAL A 291      -1.103 -16.190  22.422  1.00 93.46           H
ATOM   4436 2HG2 VAL A 291      -1.079 -15.422  24.028  1.00 93.46           H
ATOM   4437 3HG2 VAL A 291      -2.631 -15.741  23.217  1.00 93.46           H
ATOM   4438  HN  VAL A 291       0.053 -13.674  24.254  1.00 93.46           H
ATOM   4439  N   SER A 292      -0.145 -11.237  22.260  1.00 93.57           N
ATOM   4440  CA  SER A 292      -0.104  -9.887  21.723  1.00 93.57           C
ATOM   4441  C   SER A 292       1.269  -9.610  21.108  1.00 93.57           C
ATOM   4442  O   SER A 292       1.363  -9.012  20.037  1.00 93.57           O
ATOM   4443  HA  SER A 292      -0.880  -9.858  20.958  1.00 93.57           H
ATOM   4444  CB  SER A 292      -0.419  -8.854  22.807  1.00 93.57           C
ATOM   4445 1HB  SER A 292      -1.360  -9.113  23.293  1.00 93.57           H
ATOM   4446 2HB  SER A 292       0.355  -8.886  23.574  1.00 93.57           H
ATOM   4447  OG  SER A 292      -0.506  -7.534  22.277  1.00 93.57           O
ATOM   4448  HG  SER A 292      -1.332  -7.442  21.722  1.00 93.57           H
ATOM   4449  HN  SER A 292      -0.316 -11.296  23.244  1.00 93.57           H
ATOM   4450  N   THR A 293       2.299 -10.058  21.811  1.00 90.40           N
ATOM   4451  CA  THR A 293       3.663  -9.830  21.367  1.00 90.40           C
ATOM   4452  C   THR A 293       3.898 -10.487  20.005  1.00 90.40           C
ATOM   4453  O   THR A 293       4.445  -9.863  19.097  1.00 90.40           O
ATOM   4454  HA  THR A 293       3.807  -8.758  21.234  1.00 90.40           H
ATOM   4455  CB  THR A 293       4.607 -10.341  22.458  1.00 90.40           C
ATOM   4456  HB  THR A 293       4.457 -11.406  22.635  1.00 90.40           H
ATOM   4457  OG1 THR A 293       4.344  -9.490  23.571  1.00 90.40           O
ATOM   4458  HG1 THR A 293       3.633  -9.891  24.148  1.00 90.40           H
ATOM   4459  CG2 THR A 293       6.078 -10.080  22.129  1.00 90.40           C
ATOM   4460 1HG2 THR A 293       6.241  -9.008  22.019  1.00 90.40           H
ATOM   4461 2HG2 THR A 293       6.337 -10.585  21.198  1.00 90.40           H
ATOM   4462 3HG2 THR A 293       6.704 -10.462  22.936  1.00 90.40           H
ATOM   4463  HN  THR A 293       2.212 -10.566  22.668  1.00 90.40           H
ATOM   4464  N   ASN A 294       3.472 -11.737  19.906  1.00 92.19           N
ATOM   4465  CA  ASN A 294       3.701 -12.512  18.698  1.00 92.19           C
ATOM   4466  C   ASN A 294       2.939 -11.873  17.535  1.00 92.19           C
ATOM   4467  O   ASN A 294       3.433 -11.837  16.410  1.00 92.19           O
ATOM   4468  HA  ASN A 294       4.780 -12.496  18.548  1.00 92.19           H
ATOM   4469  CB  ASN A 294       3.198 -13.948  18.861  1.00 92.19           C
ATOM   4470 1HB  ASN A 294       2.199 -13.940  19.296  1.00 92.19           H
ATOM   4471 2HB  ASN A 294       3.116 -14.421  17.883  1.00 92.19           H
ATOM   4472  CG  ASN A 294       4.141 -14.762  19.750  1.00 92.19           C
ATOM   4473  OD1 ASN A 294       5.299 -14.428  19.939  1.00 92.19           O
ATOM   4474  ND2 ASN A 294       3.581 -15.844  20.282  1.00 92.19           N
ATOM   4475 1HD2 ASN A 294       2.625 -16.061  20.086  1.00 92.19           H
ATOM   4476 2HD2 ASN A 294       4.117 -16.442  20.879  1.00 92.19           H
ATOM   4477  HN  ASN A 294       2.980 -12.220  20.631  1.00 92.19           H
ATOM   4478  N   ILE A 295       1.748 -11.384  17.848  1.00 92.38           N
ATOM   4479  CA  ILE A 295       0.903 -10.768  16.839  1.00 92.38           C
ATOM   4480  C   ILE A 295       1.603  -9.527  16.282  1.00 92.38           C
ATOM   4481  O   ILE A 295       1.610  -9.303  15.073  1.00 92.38           O
ATOM   4482  HA  ILE A 295       0.783 -11.489  16.029  1.00 92.38           H
ATOM   4483  CB  ILE A 295      -0.490 -10.487  17.405  1.00 92.38           C
ATOM   4484  HB  ILE A 295      -0.374 -10.051  18.397  1.00 92.38           H
ATOM   4485  CG1 ILE A 295      -1.287 -11.782  17.570  1.00 92.38           C
ATOM   4486 1HG1 ILE A 295      -1.531 -12.191  16.590  1.00 92.38           H
ATOM   4487 2HG1 ILE A 295      -0.677 -12.526  18.083  1.00 92.38           H
ATOM   4488  CG2 ILE A 295      -1.234  -9.462  16.546  1.00 92.38           C
ATOM   4489 1HG2 ILE A 295      -0.670  -8.529  16.524  1.00 92.38           H
ATOM   4490 2HG2 ILE A 295      -1.340  -9.846  15.532  1.00 92.38           H
ATOM   4491 3HG2 ILE A 295      -2.221  -9.280  16.971  1.00 92.38           H
ATOM   4492  CD1 ILE A 295      -2.574 -11.537  18.361  1.00 92.38           C
ATOM   4493 1HD1 ILE A 295      -2.324 -11.151  19.350  1.00 92.38           H
ATOM   4494 2HD1 ILE A 295      -3.192 -10.811  17.833  1.00 92.38           H
ATOM   4495 3HD1 ILE A 295      -3.121 -12.474  18.464  1.00 92.38           H
ATOM   4496  HN  ILE A 295       1.359 -11.405  18.769  1.00 92.38           H
ATOM   4497  N   ASP A 296       2.176  -8.752  17.192  1.00 93.69           N
ATOM   4498  CA  ASP A 296       2.824  -7.508  16.814  1.00 93.69           C
ATOM   4499  C   ASP A 296       4.005  -7.813  15.891  1.00 93.69           C
ATOM   4500  O   ASP A 296       4.216  -7.118  14.898  1.00 93.69           O
ATOM   4501  HA  ASP A 296       2.050  -6.920  16.321  1.00 93.69           H
ATOM   4502  CB  ASP A 296       3.362  -6.772  18.043  1.00 93.69           C
ATOM   4503 1HB  ASP A 296       3.837  -7.484  18.719  1.00 93.69           H
ATOM   4504 2HB  ASP A 296       4.130  -6.061  17.738  1.00 93.69           H
ATOM   4505  CG  ASP A 296       2.240  -6.035  18.776  1.00 93.69           C
ATOM   4506  OD1 ASP A 296       1.070  -6.267  18.402  1.00 93.69           O
ATOM   4507  OD2 ASP A 296       2.577  -5.256  19.693  1.00 93.69           O
ATOM   4508  HN  ASP A 296       2.202  -8.962  18.169  1.00 93.69           H
ATOM   4509  N   ILE A 297       4.744  -8.852  16.251  1.00 93.59           N
ATOM   4510  CA  ILE A 297       5.890  -9.265  15.460  1.00 93.59           C
ATOM   4511  C   ILE A 297       5.415  -9.715  14.077  1.00 93.59           C
ATOM   4512  O   ILE A 297       5.995  -9.333  13.062  1.00 93.59           O
ATOM   4513  HA  ILE A 297       6.534  -8.394  15.337  1.00 93.59           H
ATOM   4514  CB  ILE A 297       6.702 -10.326  16.206  1.00 93.59           C
ATOM   4515  HB  ILE A 297       6.016 -11.097  16.556  1.00 93.59           H
ATOM   4516  CG1 ILE A 297       7.380  -9.730  17.441  1.00 93.59           C
ATOM   4517 1HG1 ILE A 297       8.147  -9.020  17.131  1.00 93.59           H
ATOM   4518 2HG1 ILE A 297       6.649  -9.173  18.028  1.00 93.59           H
ATOM   4519  CG2 ILE A 297       7.706 -11.005  15.272  1.00 93.59           C
ATOM   4520 1HG2 ILE A 297       7.172 -11.486  14.453  1.00 93.59           H
ATOM   4521 2HG2 ILE A 297       8.392 -10.259  14.871  1.00 93.59           H
ATOM   4522 3HG2 ILE A 297       8.269 -11.755  15.828  1.00 93.59           H
ATOM   4523  CD1 ILE A 297       8.009 -10.825  18.304  1.00 93.59           C
ATOM   4524 1HD1 ILE A 297       7.234 -11.519  18.631  1.00 93.59           H
ATOM   4525 2HD1 ILE A 297       8.756 -11.363  17.721  1.00 93.59           H
ATOM   4526 3HD1 ILE A 297       8.484 -10.374  19.175  1.00 93.59           H
ATOM   4527  HN  ILE A 297       4.570  -9.406  17.065  1.00 93.59           H
ATOM   4528  N   CYS A 298       4.363 -10.521  14.081  1.00 95.33           N
ATOM   4529  CA  CYS A 298       3.819 -11.048  12.841  1.00 95.33           C
ATOM   4530  C   CYS A 298       3.421  -9.869  11.951  1.00 95.33           C
ATOM   4531  O   CYS A 298       3.647  -9.894  10.743  1.00 95.33           O
ATOM   4532  HA  CYS A 298       4.612 -11.634  12.376  1.00 95.33           H
ATOM   4533  CB  CYS A 298       2.643 -11.993  13.096  1.00 95.33           C
ATOM   4534 1HB  CYS A 298       1.964 -11.554  13.827  1.00 95.33           H
ATOM   4535 2HB  CYS A 298       2.074 -12.135  12.177  1.00 95.33           H
ATOM   4536  SG  CYS A 298       3.257 -13.606  13.705  1.00 95.33           S
ATOM   4537  HG  CYS A 298       3.500 -13.202  14.948  1.00 95.33           H
ATOM   4538  HN  CYS A 298       3.886 -10.813  14.910  1.00 95.33           H
ATOM   4539  N   PHE A 299       2.835  -8.863  12.584  1.00 94.37           N
ATOM   4540  CA  PHE A 299       2.402  -7.677  11.865  1.00 94.37           C
ATOM   4541  C   PHE A 299       3.581  -6.999  11.164  1.00 94.37           C
ATOM   4542  O   PHE A 299       3.500  -6.669   9.982  1.00 94.37           O
ATOM   4543  HA  PHE A 299       1.675  -7.998  11.119  1.00 94.37           H
ATOM   4544  CB  PHE A 299       1.817  -6.714  12.900  1.00 94.37           C
ATOM   4545 1HB  PHE A 299       0.989  -7.205  13.411  1.00 94.37           H
ATOM   4546 2HB  PHE A 299       2.576  -6.503  13.654  1.00 94.37           H
ATOM   4547  CG  PHE A 299       1.323  -5.392  12.311  1.00 94.37           C
ATOM   4548  CD1 PHE A 299       2.117  -4.288  12.355  1.00 94.37           C
ATOM   4549  HD1 PHE A 299       3.105  -4.346  12.811  1.00 94.37           H
ATOM   4550  CD2 PHE A 299       0.089  -5.320  11.742  1.00 94.37           C
ATOM   4551  HD2 PHE A 299      -0.547  -6.204  11.707  1.00 94.37           H
ATOM   4552  CE1 PHE A 299       1.657  -3.061  11.808  1.00 94.37           C
ATOM   4553  HE1 PHE A 299       2.293  -2.176  11.844  1.00 94.37           H
ATOM   4554  CE2 PHE A 299      -0.370  -4.092  11.195  1.00 94.37           C
ATOM   4555  HE2 PHE A 299      -1.358  -4.034  10.740  1.00 94.37           H
ATOM   4556  CZ  PHE A 299       0.424  -2.989  11.240  1.00 94.37           C
ATOM   4557  HZ  PHE A 299       0.072  -2.047  10.820  1.00 94.37           H
ATOM   4558  HN  PHE A 299       2.655  -8.849  13.568  1.00 94.37           H
ATOM   4559  N   GLN A 300       4.651  -6.812  11.923  1.00 91.11           N
ATOM   4560  CA  GLN A 300       5.808  -6.091  11.421  1.00 91.11           C
ATOM   4561  C   GLN A 300       6.393  -6.808  10.203  1.00 91.11           C
ATOM   4562  O   GLN A 300       6.763  -6.168   9.220  1.00 91.11           O
ATOM   4563  HA  GLN A 300       5.434  -5.110  11.129  1.00 91.11           H
ATOM   4564  CB  GLN A 300       6.864  -5.920  12.515  1.00 91.11           C
ATOM   4565 1HB  GLN A 300       7.047  -6.877  13.002  1.00 91.11           H
ATOM   4566 2HB  GLN A 300       7.807  -5.604  12.069  1.00 91.11           H
ATOM   4567  CG  GLN A 300       6.415  -4.890  13.554  1.00 91.11           C
ATOM   4568 1HG  GLN A 300       6.306  -3.914  13.081  1.00 91.11           H
ATOM   4569 2HG  GLN A 300       5.436  -5.166  13.946  1.00 91.11           H
ATOM   4570  CD  GLN A 300       7.422  -4.796  14.703  1.00 91.11           C
ATOM   4571  OE1 GLN A 300       8.497  -5.370  14.669  1.00 91.11           O
ATOM   4572  NE2 GLN A 300       7.014  -4.041  15.719  1.00 91.11           N
ATOM   4573 1HE2 GLN A 300       6.118  -3.596  15.683  1.00 91.11           H
ATOM   4574 2HE2 GLN A 300       7.602  -3.917  16.518  1.00 91.11           H
ATOM   4575  HN  GLN A 300       4.734  -7.143  12.864  1.00 91.11           H
ATOM   4576  N   VAL A 301       6.458  -8.127  10.307  1.00 95.69           N
ATOM   4577  CA  VAL A 301       7.067  -8.932   9.261  1.00 95.69           C
ATOM   4578  C   VAL A 301       6.215  -8.843   7.993  1.00 95.69           C
ATOM   4579  O   VAL A 301       6.726  -8.529   6.919  1.00 95.69           O
ATOM   4580  HA  VAL A 301       8.051  -8.510   9.053  1.00 95.69           H
ATOM   4581  CB  VAL A 301       7.261 -10.368   9.752  1.00 95.69           C
ATOM   4582  HB  VAL A 301       6.294 -10.741  10.088  1.00 95.69           H
ATOM   4583  CG1 VAL A 301       7.746 -11.274   8.618  1.00 95.69           C
ATOM   4584 1HG1 VAL A 301       7.009 -11.275   7.814  1.00 95.69           H
ATOM   4585 2HG1 VAL A 301       8.698 -10.903   8.238  1.00 95.69           H
ATOM   4586 3HG1 VAL A 301       7.875 -12.288   8.994  1.00 95.69           H
ATOM   4587  CG2 VAL A 301       8.223 -10.416  10.941  1.00 95.69           C
ATOM   4588 1HG2 VAL A 301       9.191 -10.015  10.642  1.00 95.69           H
ATOM   4589 2HG2 VAL A 301       7.819  -9.819  11.759  1.00 95.69           H
ATOM   4590 3HG2 VAL A 301       8.342 -11.448  11.270  1.00 95.69           H
ATOM   4591  HN  VAL A 301       6.103  -8.645  11.086  1.00 95.69           H
ATOM   4592  N   THR A 302       4.932  -9.126   8.160  1.00 94.72           N
ATOM   4593  CA  THR A 302       4.036  -9.239   7.022  1.00 94.72           C
ATOM   4594  C   THR A 302       3.858  -7.878   6.345  1.00 94.72           C
ATOM   4595  O   THR A 302       3.681  -7.803   5.131  1.00 94.72           O
ATOM   4596  HA  THR A 302       4.495  -9.903   6.289  1.00 94.72           H
ATOM   4597  CB  THR A 302       2.722  -9.850   7.513  1.00 94.72           C
ATOM   4598  HB  THR A 302       2.004  -9.936   6.697  1.00 94.72           H
ATOM   4599  OG1 THR A 302       2.329  -9.006   8.591  1.00 94.72           O
ATOM   4600  HG1 THR A 302       1.434  -9.288   8.937  1.00 94.72           H
ATOM   4601  CG2 THR A 302       2.921 -11.220   8.165  1.00 94.72           C
ATOM   4602 1HG2 THR A 302       3.586 -11.121   9.022  1.00 94.72           H
ATOM   4603 2HG2 THR A 302       3.360 -11.906   7.441  1.00 94.72           H
ATOM   4604 3HG2 THR A 302       1.957 -11.608   8.495  1.00 94.72           H
ATOM   4605  HN  THR A 302       4.503  -9.276   9.051  1.00 94.72           H
ATOM   4606  N   GLN A 303       3.912  -6.836   7.162  1.00 92.53           N
ATOM   4607  CA  GLN A 303       3.822  -5.479   6.650  1.00 92.53           C
ATOM   4608  C   GLN A 303       4.997  -5.184   5.717  1.00 92.53           C
ATOM   4609  O   GLN A 303       4.821  -4.575   4.663  1.00 92.53           O
ATOM   4610  HA  GLN A 303       2.887  -5.442   6.091  1.00 92.53           H
ATOM   4611  CB  GLN A 303       3.762  -4.464   7.794  1.00 92.53           C
ATOM   4612 1HB  GLN A 303       2.901  -4.675   8.427  1.00 92.53           H
ATOM   4613 2HB  GLN A 303       4.649  -4.563   8.419  1.00 92.53           H
ATOM   4614  CG  GLN A 303       3.668  -3.036   7.255  1.00 92.53           C
ATOM   4615 1HG  GLN A 303       4.587  -2.781   6.726  1.00 92.53           H
ATOM   4616 2HG  GLN A 303       2.855  -2.968   6.532  1.00 92.53           H
ATOM   4617  CD  GLN A 303       3.433  -2.036   8.389  1.00 92.53           C
ATOM   4618  OE1 GLN A 303       4.244  -1.874   9.287  1.00 92.53           O
ATOM   4619  NE2 GLN A 303       2.282  -1.377   8.299  1.00 92.53           N
ATOM   4620 1HE2 GLN A 303       1.660  -1.557   7.537  1.00 92.53           H
ATOM   4621 2HE2 GLN A 303       2.037  -0.701   8.995  1.00 92.53           H
ATOM   4622  HN  GLN A 303       4.015  -6.907   8.154  1.00 92.53           H
ATOM   4623  N   THR A 304       6.172  -5.631   6.137  1.00 93.61           N
ATOM   4624  CA  THR A 304       7.385  -5.373   5.380  1.00 93.61           C
ATOM   4625  C   THR A 304       7.313  -6.050   4.010  1.00 93.61           C
ATOM   4626  O   THR A 304       7.702  -5.462   3.002  1.00 93.61           O
ATOM   4627  HA  THR A 304       7.458  -4.300   5.203  1.00 93.61           H
ATOM   4628  CB  THR A 304       8.575  -5.834   6.224  1.00 93.61           C
ATOM   4629  HB  THR A 304       8.569  -6.917   6.348  1.00 93.61           H
ATOM   4630  OG1 THR A 304       8.463  -5.077   7.426  1.00 93.61           O
ATOM   4631  HG1 THR A 304       8.052  -5.637   8.145  1.00 93.61           H
ATOM   4632  CG2 THR A 304       9.917  -5.397   5.632  1.00 93.61           C
ATOM   4633 1HG2 THR A 304       9.950  -4.309   5.572  1.00 93.61           H
ATOM   4634 2HG2 THR A 304      10.029  -5.820   4.634  1.00 93.61           H
ATOM   4635 3HG2 THR A 304      10.728  -5.749   6.270  1.00 93.61           H
ATOM   4636  HN  THR A 304       6.301  -6.160   6.976  1.00 93.61           H
ATOM   4637  N   ILE A 305       6.814  -7.278   4.017  1.00 93.13           N
ATOM   4638  CA  ILE A 305       6.658  -8.029   2.784  1.00 93.13           C
ATOM   4639  C   ILE A 305       5.732  -7.262   1.837  1.00 93.13           C
ATOM   4640  O   ILE A 305       5.958  -7.236   0.629  1.00 93.13           O
ATOM   4641  HA  ILE A 305       7.641  -8.104   2.320  1.00 93.13           H
ATOM   4642  CB  ILE A 305       6.189  -9.455   3.081  1.00 93.13           C
ATOM   4643  HB  ILE A 305       5.304  -9.398   3.715  1.00 93.13           H
ATOM   4644  CG1 ILE A 305       7.253 -10.231   3.859  1.00 93.13           C
ATOM   4645 1HG1 ILE A 305       8.083 -10.479   3.198  1.00 93.13           H
ATOM   4646 2HG1 ILE A 305       7.656  -9.605   4.655  1.00 93.13           H
ATOM   4647  CG2 ILE A 305       5.778 -10.176   1.795  1.00 93.13           C
ATOM   4648 1HG2 ILE A 305       4.963  -9.633   1.318  1.00 93.13           H
ATOM   4649 2HG2 ILE A 305       6.630 -10.223   1.117  1.00 93.13           H
ATOM   4650 3HG2 ILE A 305       5.449 -11.187   2.035  1.00 93.13           H
ATOM   4651  CD1 ILE A 305       6.669 -11.513   4.457  1.00 93.13           C
ATOM   4652 1HD1 ILE A 305       5.855 -11.260   5.136  1.00 93.13           H
ATOM   4653 2HD1 ILE A 305       6.290 -12.148   3.655  1.00 93.13           H
ATOM   4654 3HD1 ILE A 305       7.447 -12.046   5.004  1.00 93.13           H
ATOM   4655  HN  ILE A 305       6.519  -7.756   4.844  1.00 93.13           H
ATOM   4656  N   ALA A 306       4.710  -6.657   2.423  1.00 94.22           N
ATOM   4657  CA  ALA A 306       3.720  -5.935   1.642  1.00 94.22           C
ATOM   4658  C   ALA A 306       4.388  -4.740   0.959  1.00 94.22           C
ATOM   4659  O   ALA A 306       4.033  -4.382  -0.163  1.00 94.22           O
ATOM   4660  HA  ALA A 306       3.341  -6.613   0.878  1.00 94.22           H
ATOM   4661  CB  ALA A 306       2.561  -5.515   2.548  1.00 94.22           C
ATOM   4662 1HB  ALA A 306       2.102  -6.402   2.985  1.00 94.22           H
ATOM   4663 2HB  ALA A 306       2.936  -4.871   3.343  1.00 94.22           H
ATOM   4664 3HB  ALA A 306       1.819  -4.973   1.961  1.00 94.22           H
ATOM   4665  HN  ALA A 306       4.552  -6.654   3.411  1.00 94.22           H
ATOM   4666  N   PHE A 307       5.345  -4.154   1.665  1.00 92.67           N
ATOM   4667  CA  PHE A 307       6.026  -2.971   1.167  1.00 92.67           C
ATOM   4668  C   PHE A 307       6.890  -3.308  -0.050  1.00 92.67           C
ATOM   4669  O   PHE A 307       7.054  -2.482  -0.947  1.00 92.67           O
ATOM   4670  HA  PHE A 307       5.258  -2.254   0.878  1.00 92.67           H
ATOM   4671  CB  PHE A 307       6.928  -2.466   2.294  1.00 92.67           C
ATOM   4672 1HB  PHE A 307       7.547  -3.291   2.648  1.00 92.67           H
ATOM   4673 2HB  PHE A 307       7.603  -1.710   1.894  1.00 92.67           H
ATOM   4674  CG  PHE A 307       6.168  -1.873   3.482  1.00 92.67           C
ATOM   4675  CD1 PHE A 307       4.828  -1.659   3.393  1.00 92.67           C
ATOM   4676  HD1 PHE A 307       4.295  -1.910   2.475  1.00 92.67           H
ATOM   4677  CD2 PHE A 307       6.832  -1.560   4.627  1.00 92.67           C
ATOM   4678  HD2 PHE A 307       7.906  -1.732   4.698  1.00 92.67           H
ATOM   4679  CE1 PHE A 307       4.122  -1.108   4.495  1.00 92.67           C
ATOM   4680  HE1 PHE A 307       3.048  -0.936   4.424  1.00 92.67           H
ATOM   4681  CE2 PHE A 307       6.126  -1.010   5.729  1.00 92.67           C
ATOM   4682  HE2 PHE A 307       6.658  -0.759   6.647  1.00 92.67           H
ATOM   4683  CZ  PHE A 307       4.786  -0.795   5.640  1.00 92.67           C
ATOM   4684  HZ  PHE A 307       4.244  -0.373   6.486  1.00 92.67           H
ATOM   4685  HN  PHE A 307       5.655  -4.475   2.560  1.00 92.67           H
ATOM   4686  N   PHE A 308       7.419  -4.522  -0.042  1.00 87.40           N
ATOM   4687  CA  PHE A 308       8.237  -4.989  -1.149  1.00 87.40           C
ATOM   4688  C   PHE A 308       7.425  -5.048  -2.444  1.00 87.40           C
ATOM   4689  O   PHE A 308       7.989  -5.021  -3.536  1.00 87.40           O
ATOM   4690  HA  PHE A 308       9.056  -4.280  -1.267  1.00 87.40           H
ATOM   4691  CB  PHE A 308       8.710  -6.400  -0.792  1.00 87.40           C
ATOM   4692 1HB  PHE A 308       7.924  -6.903  -0.228  1.00 87.40           H
ATOM   4693 2HB  PHE A 308       8.855  -6.967  -1.711  1.00 87.40           H
ATOM   4694  CG  PHE A 308      10.005  -6.435   0.022  1.00 87.40           C
ATOM   4695  CD1 PHE A 308      11.199  -6.216  -0.590  1.00 87.40           C
ATOM   4696  HD1 PHE A 308      11.233  -6.015  -1.661  1.00 87.40           H
ATOM   4697  CD2 PHE A 308       9.961  -6.686   1.358  1.00 87.40           C
ATOM   4698  HD2 PHE A 308       9.004  -6.862   1.849  1.00 87.40           H
ATOM   4699  CE1 PHE A 308      12.401  -6.249   0.165  1.00 87.40           C
ATOM   4700  HE1 PHE A 308      13.358  -6.073  -0.326  1.00 87.40           H
ATOM   4701  CE2 PHE A 308      11.163  -6.719   2.114  1.00 87.40           C
ATOM   4702  HE2 PHE A 308      11.129  -6.921   3.184  1.00 87.40           H
ATOM   4703  CZ  PHE A 308      12.358  -6.500   1.501  1.00 87.40           C
ATOM   4704  HZ  PHE A 308      13.280  -6.525   2.081  1.00 87.40           H
ATOM   4705  HN  PHE A 308       7.298  -5.180   0.701  1.00 87.40           H
ATOM   4706  N   HIS A 309       6.113  -5.129  -2.279  1.00 80.66           N
ATOM   4707  CA  HIS A 309       5.218  -5.194  -3.421  1.00 80.66           C
ATOM   4708  C   HIS A 309       5.339  -3.909  -4.242  1.00 80.66           C
ATOM   4709  O   HIS A 309       5.291  -3.946  -5.471  1.00 80.66           O
ATOM   4710  HA  HIS A 309       5.547  -6.036  -4.030  1.00 80.66           H
ATOM   4711  CB  HIS A 309       3.783  -5.476  -2.972  1.00 80.66           C
ATOM   4712 1HB  HIS A 309       3.770  -6.397  -2.389  1.00 80.66           H
ATOM   4713 2HB  HIS A 309       3.456  -4.675  -2.309  1.00 80.66           H
ATOM   4714  CG  HIS A 309       2.797  -5.604  -4.108  1.00 80.66           C
ATOM   4715  ND1 HIS A 309       2.043  -4.539  -4.569  1.00 80.66           N
ATOM   4716  HD1 HIS A 309       2.069  -3.605  -4.212  1.00 80.66           H
ATOM   4717  CD2 HIS A 309       2.450  -6.680  -4.872  1.00 80.66           C
ATOM   4718  HD2 HIS A 309       2.857  -7.687  -4.775  1.00 80.66           H
ATOM   4719  CE1 HIS A 309       1.280  -4.967  -5.565  1.00 80.66           C
ATOM   4720  HE1 HIS A 309       0.573  -4.364  -6.135  1.00 80.66           H
ATOM   4721  NE2 HIS A 309       1.534  -6.294  -5.750  1.00 80.66           N
ATOM   4722  HN  HIS A 309       5.662  -5.150  -1.387  1.00 80.66           H
ATOM   4723  N   SER A 310       5.495  -2.802  -3.531  1.00 84.08           N
ATOM   4724  CA  SER A 310       5.589  -1.504  -4.176  1.00 84.08           C
ATOM   4725  C   SER A 310       6.871  -1.423  -5.007  1.00 84.08           C
ATOM   4726  O   SER A 310       6.950  -0.649  -5.959  1.00 84.08           O
ATOM   4727  HA  SER A 310       4.711  -1.438  -4.820  1.00 84.08           H
ATOM   4728  CB  SER A 310       5.551  -0.373  -3.147  1.00 84.08           C
ATOM   4729 1HB  SER A 310       6.361  -0.508  -2.430  1.00 84.08           H
ATOM   4730 2HB  SER A 310       5.724   0.580  -3.648  1.00 84.08           H
ATOM   4731  OG  SER A 310       4.308  -0.323  -2.452  1.00 84.08           O
ATOM   4732  HG  SER A 310       3.620   0.136  -3.014  1.00 84.08           H
ATOM   4733  HN  SER A 310       5.558  -2.783  -2.533  1.00 84.08           H
ATOM   4734  N   CYS A 311       7.843  -2.234  -4.616  1.00 87.47           N
ATOM   4735  CA  CYS A 311       9.101  -2.299  -5.341  1.00 87.47           C
ATOM   4736  C   CYS A 311       8.866  -3.067  -6.643  1.00 87.47           C
ATOM   4737  O   CYS A 311       9.559  -2.843  -7.634  1.00 87.47           O
ATOM   4738  HA  CYS A 311       9.397  -1.270  -5.546  1.00 87.47           H
ATOM   4739  CB  CYS A 311      10.209  -2.932  -4.496  1.00 87.47           C
ATOM   4740 1HB  CYS A 311       9.932  -3.950  -4.224  1.00 87.47           H
ATOM   4741 2HB  CYS A 311      11.128  -2.996  -5.078  1.00 87.47           H
ATOM   4742  SG  CYS A 311      10.492  -1.937  -2.987  1.00 87.47           S
ATOM   4743  HG  CYS A 311      11.328  -2.794  -2.410  1.00 87.47           H
ATOM   4744  HN  CYS A 311       7.782  -2.838  -3.821  1.00 87.47           H
ATOM   4745  N   LEU A 312       7.885  -3.957  -6.598  1.00 86.15           N
ATOM   4746  CA  LEU A 312       7.672  -4.891  -7.691  1.00 86.15           C
ATOM   4747  C   LEU A 312       6.709  -4.271  -8.706  1.00 86.15           C
ATOM   4748  O   LEU A 312       6.683  -4.673  -9.868  1.00 86.15           O
ATOM   4749  HA  LEU A 312       8.634  -5.048  -8.179  1.00 86.15           H
ATOM   4750  CB  LEU A 312       7.210  -6.247  -7.154  1.00 86.15           C
ATOM   4751 1HB  LEU A 312       6.315  -6.091  -6.552  1.00 86.15           H
ATOM   4752 2HB  LEU A 312       6.920  -6.871  -8.000  1.00 86.15           H
ATOM   4753  CG  LEU A 312       8.230  -7.018  -6.313  1.00 86.15           C
ATOM   4754  HG  LEU A 312       8.515  -6.394  -5.466  1.00 86.15           H
ATOM   4755  CD1 LEU A 312       7.615  -8.299  -5.745  1.00 86.15           C
ATOM   4756 1HD1 LEU A 312       6.763  -8.044  -5.115  1.00 86.15           H
ATOM   4757 2HD1 LEU A 312       7.284  -8.937  -6.564  1.00 86.15           H
ATOM   4758 3HD1 LEU A 312       8.361  -8.828  -5.152  1.00 86.15           H
ATOM   4759  CD2 LEU A 312       9.502  -7.299  -7.116  1.00 86.15           C
ATOM   4760 1HD2 LEU A 312       9.252  -7.894  -7.995  1.00 86.15           H
ATOM   4761 2HD2 LEU A 312       9.949  -6.357  -7.430  1.00 86.15           H
ATOM   4762 3HD2 LEU A 312      10.209  -7.849  -6.495  1.00 86.15           H
ATOM   4763  HN  LEU A 312       7.244  -4.045  -5.836  1.00 86.15           H
ATOM   4764  N   ASN A 313       5.942  -3.302  -8.230  1.00 84.38           N
ATOM   4765  CA  ASN A 313       4.908  -2.694  -9.051  1.00 84.38           C
ATOM   4766  C   ASN A 313       5.519  -2.236 -10.376  1.00 84.38           C
ATOM   4767  O   ASN A 313       5.008  -2.564 -11.446  1.00 84.38           O
ATOM   4768  HA  ASN A 313       4.156  -3.471  -9.185  1.00 84.38           H
ATOM   4769  CB  ASN A 313       4.305  -1.470  -8.360  1.00 84.38           C
ATOM   4770 1HB  ASN A 313       5.096  -0.887  -7.889  1.00 84.38           H
ATOM   4771 2HB  ASN A 313       3.832  -0.825  -9.101  1.00 84.38           H
ATOM   4772  CG  ASN A 313       3.275  -1.886  -7.307  1.00 84.38           C
ATOM   4773  OD1 ASN A 313       2.771  -2.997  -7.300  1.00 84.38           O
ATOM   4774  ND2 ASN A 313       2.991  -0.934  -6.422  1.00 84.38           N
ATOM   4775 1HD2 ASN A 313       3.440  -0.043  -6.485  1.00 84.38           H
ATOM   4776 2HD2 ASN A 313       2.329  -1.110  -5.694  1.00 84.38           H
ATOM   4777  HN  ASN A 313       6.017  -2.932  -7.304  1.00 84.38           H
ATOM   4778  N   PRO A 314       6.620  -1.473 -10.331  1.00 84.33           N
ATOM   4779  CA  PRO A 314       7.242  -0.972 -11.559  1.00 84.33           C
ATOM   4780  C   PRO A 314       7.532  -2.085 -12.553  1.00 84.33           C
ATOM   4781  O   PRO A 314       7.270  -1.940 -13.746  1.00 84.33           O
ATOM   4782  HA  PRO A 314       6.559  -0.298 -12.077  1.00 84.33           H
ATOM   4783  CB  PRO A 314       8.525  -0.300 -11.068  1.00 84.33           C
ATOM   4784 1HB  PRO A 314       9.369  -0.990 -11.078  1.00 84.33           H
ATOM   4785 2HB  PRO A 314       8.800   0.547 -11.696  1.00 84.33           H
ATOM   4786  CG  PRO A 314       8.174   0.139  -9.651  1.00 84.33           C
ATOM   4787 1HG  PRO A 314       9.065   0.311  -9.048  1.00 84.33           H
ATOM   4788 2HG  PRO A 314       7.613   1.073  -9.644  1.00 84.33           H
ATOM   4789  CD  PRO A 314       7.348  -1.026  -9.130  1.00 84.33           C
ATOM   4790 1HD  PRO A 314       7.978  -1.820  -8.726  1.00 84.33           H
ATOM   4791 2HD  PRO A 314       6.675  -0.719  -8.330  1.00 84.33           H
ATOM   4792  N   VAL A 315       8.072  -3.176 -12.031  1.00 83.64           N
ATOM   4793  CA  VAL A 315       8.539  -4.260 -12.878  1.00 83.64           C
ATOM   4794  C   VAL A 315       7.333  -4.991 -13.473  1.00 83.64           C
ATOM   4795  O   VAL A 315       7.326  -5.324 -14.657  1.00 83.64           O
ATOM   4796  HA  VAL A 315       9.116  -3.818 -13.690  1.00 83.64           H
ATOM   4797  CB  VAL A 315       9.466  -5.183 -12.085  1.00 83.64           C
ATOM   4798  HB  VAL A 315       8.889  -5.615 -11.267  1.00 83.64           H
ATOM   4799  CG1 VAL A 315       9.976  -6.330 -12.959  1.00 83.64           C
ATOM   4800 1HG1 VAL A 315       9.130  -6.914 -13.322  1.00 83.64           H
ATOM   4801 2HG1 VAL A 315      10.529  -5.924 -13.806  1.00 83.64           H
ATOM   4802 3HG1 VAL A 315      10.633  -6.971 -12.370  1.00 83.64           H
ATOM   4803  CG2 VAL A 315      10.630  -4.398 -11.475  1.00 83.64           C
ATOM   4804 1HG2 VAL A 315      11.205  -3.925 -12.271  1.00 83.64           H
ATOM   4805 2HG2 VAL A 315      10.240  -3.633 -10.804  1.00 83.64           H
ATOM   4806 3HG2 VAL A 315      11.273  -5.078 -10.917  1.00 83.64           H
ATOM   4807  HN  VAL A 315       8.193  -3.325 -11.049  1.00 83.64           H
ATOM   4808  N   LEU A 316       6.343  -5.221 -12.623  1.00 83.38           N
ATOM   4809  CA  LEU A 316       5.255  -6.121 -12.967  1.00 83.38           C
ATOM   4810  C   LEU A 316       4.410  -5.492 -14.077  1.00 83.38           C
ATOM   4811  O   LEU A 316       3.955  -6.187 -14.984  1.00 83.38           O
ATOM   4812  HA  LEU A 316       5.700  -7.039 -13.350  1.00 83.38           H
ATOM   4813  CB  LEU A 316       4.452  -6.492 -11.719  1.00 83.38           C
ATOM   4814 1HB  LEU A 316       4.169  -5.573 -11.206  1.00 83.38           H
ATOM   4815 2HB  LEU A 316       3.529  -6.977 -12.036  1.00 83.38           H
ATOM   4816  CG  LEU A 316       5.157  -7.407 -10.715  1.00 83.38           C
ATOM   4817  HG  LEU A 316       6.106  -6.946 -10.441  1.00 83.38           H
ATOM   4818  CD1 LEU A 316       4.336  -7.549  -9.432  1.00 83.38           C
ATOM   4819 1HD1 LEU A 316       4.202  -6.568  -8.976  1.00 83.38           H
ATOM   4820 2HD1 LEU A 316       3.362  -7.976  -9.669  1.00 83.38           H
ATOM   4821 3HD1 LEU A 316       4.860  -8.204  -8.736  1.00 83.38           H
ATOM   4822  CD2 LEU A 316       5.479  -8.765 -11.343  1.00 83.38           C
ATOM   4823 1HD2 LEU A 316       4.555  -9.245 -11.664  1.00 83.38           H
ATOM   4824 2HD2 LEU A 316       6.132  -8.621 -12.204  1.00 83.38           H
ATOM   4825 3HD2 LEU A 316       5.980  -9.395 -10.608  1.00 83.38           H
ATOM   4826  HN  LEU A 316       6.276  -4.805 -11.716  1.00 83.38           H
ATOM   4827  N   TYR A 317       4.227  -4.185 -13.969  1.00 80.14           N
ATOM   4828  CA  TYR A 317       3.211  -3.504 -14.754  1.00 80.14           C
ATOM   4829  C   TYR A 317       3.842  -2.720 -15.906  1.00 80.14           C
ATOM   4830  O   TYR A 317       3.221  -2.540 -16.952  1.00 80.14           O
ATOM   4831  HA  TYR A 317       2.540  -4.259 -15.163  1.00 80.14           H
ATOM   4832  CB  TYR A 317       2.528  -2.523 -13.799  1.00 80.14           C
ATOM   4833 1HB  TYR A 317       3.293  -1.963 -13.261  1.00 80.14           H
ATOM   4834 2HB  TYR A 317       1.956  -1.801 -14.383  1.00 80.14           H
ATOM   4835  CG  TYR A 317       1.596  -3.188 -12.785  1.00 80.14           C
ATOM   4836  CD1 TYR A 317       0.332  -3.590 -13.169  1.00 80.14           C
ATOM   4837  HD1 TYR A 317      -0.001  -3.433 -14.195  1.00 80.14           H
ATOM   4838  CD2 TYR A 317       2.018  -3.387 -11.486  1.00 80.14           C
ATOM   4839  HD2 TYR A 317       3.016  -3.069 -11.183  1.00 80.14           H
ATOM   4840  CE1 TYR A 317      -0.545  -4.217 -12.214  1.00 80.14           C
ATOM   4841  HE1 TYR A 317      -1.545  -4.539 -12.504  1.00 80.14           H
ATOM   4842  CE2 TYR A 317       1.141  -4.013 -10.532  1.00 80.14           C
ATOM   4843  HE2 TYR A 317       1.462  -4.176  -9.503  1.00 80.14           H
ATOM   4844  CZ  TYR A 317      -0.098  -4.397 -10.943  1.00 80.14           C
ATOM   4845  OH  TYR A 317      -0.926  -4.989 -10.041  1.00 80.14           O
ATOM   4846  HH  TYR A 317      -0.452  -5.109  -9.169  1.00 80.14           H
ATOM   4847  HN  TYR A 317       4.757  -3.594 -13.360  1.00 80.14           H
ATOM   4848  N   VAL A 318       5.069  -2.275 -15.675  1.00 76.37           N
ATOM   4849  CA  VAL A 318       5.651  -1.226 -16.495  1.00 76.37           C
ATOM   4850  C   VAL A 318       6.729  -1.830 -17.398  1.00 76.37           C
ATOM   4851  O   VAL A 318       6.622  -1.773 -18.622  1.00 76.37           O
ATOM   4852  HA  VAL A 318       4.857  -0.819 -17.121  1.00 76.37           H
ATOM   4853  CB  VAL A 318       6.179  -0.099 -15.605  1.00 76.37           C
ATOM   4854  HB  VAL A 318       7.093  -0.450 -15.126  1.00 76.37           H
ATOM   4855  CG1 VAL A 318       6.529   1.137 -16.436  1.00 76.37           C
ATOM   4856 1HG1 VAL A 318       7.297   0.879 -17.166  1.00 76.37           H
ATOM   4857 2HG1 VAL A 318       5.638   1.490 -16.955  1.00 76.37           H
ATOM   4858 3HG1 VAL A 318       6.902   1.923 -15.779  1.00 76.37           H
ATOM   4859  CG2 VAL A 318       5.175   0.247 -14.504  1.00 76.37           C
ATOM   4860 1HG2 VAL A 318       4.237   0.569 -14.956  1.00 76.37           H
ATOM   4861 2HG2 VAL A 318       4.997  -0.633 -13.885  1.00 76.37           H
ATOM   4862 3HG2 VAL A 318       5.575   1.050 -13.886  1.00 76.37           H
ATOM   4863  HN  VAL A 318       5.660  -2.618 -14.945  1.00 76.37           H
ATOM   4864  N   PHE A 319       7.743  -2.395 -16.759  1.00 74.15           N
ATOM   4865  CA  PHE A 319       8.913  -2.866 -17.480  1.00 74.15           C
ATOM   4866  C   PHE A 319       8.576  -4.096 -18.326  1.00 74.15           C
ATOM   4867  O   PHE A 319       9.340  -4.472 -19.213  1.00 74.15           O
ATOM   4868  HA  PHE A 319       9.238  -2.057 -18.133  1.00 74.15           H
ATOM   4869  CB  PHE A 319       9.959  -3.253 -16.432  1.00 74.15           C
ATOM   4870 1HB  PHE A 319       9.521  -3.980 -15.748  1.00 74.15           H
ATOM   4871 2HB  PHE A 319      10.793  -3.747 -16.931  1.00 74.15           H
ATOM   4872  CG  PHE A 319      10.495  -2.071 -15.622  1.00 74.15           C
ATOM   4873  CD1 PHE A 319      10.809  -0.905 -16.248  1.00 74.15           C
ATOM   4874  HD1 PHE A 319      10.678  -0.812 -17.326  1.00 74.15           H
ATOM   4875  CD2 PHE A 319      10.658  -2.187 -14.277  1.00 74.15           C
ATOM   4876  HD2 PHE A 319      10.407  -3.121 -13.776  1.00 74.15           H
ATOM   4877  CE1 PHE A 319      11.307   0.192 -15.496  1.00 74.15           C
ATOM   4878  HE1 PHE A 319      11.558   1.127 -15.998  1.00 74.15           H
ATOM   4879  CE2 PHE A 319      11.156  -1.090 -13.526  1.00 74.15           C
ATOM   4880  HE2 PHE A 319      11.287  -1.182 -12.447  1.00 74.15           H
ATOM   4881  CZ  PHE A 319      11.470   0.077 -14.151  1.00 74.15           C
ATOM   4882  HZ  PHE A 319      11.852   0.919 -13.574  1.00 74.15           H
ATOM   4883  HN  PHE A 319       7.774  -2.531 -15.768  1.00 74.15           H
ATOM   4884  N   VAL A 320       7.431  -4.689 -18.020  1.00 73.59           N
ATOM   4885  CA  VAL A 320       6.944  -5.819 -18.794  1.00 73.59           C
ATOM   4886  C   VAL A 320       6.548  -5.341 -20.192  1.00 73.59           C
ATOM   4887  O   VAL A 320       6.641  -6.095 -21.159  1.00 73.59           O
ATOM   4888  HA  VAL A 320       7.764  -6.532 -18.886  1.00 73.59           H
ATOM   4889  CB  VAL A 320       5.798  -6.507 -18.050  1.00 73.59           C
ATOM   4890  HB  VAL A 320       5.011  -5.771 -17.892  1.00 73.59           H
ATOM   4891  CG1 VAL A 320       5.213  -7.650 -18.882  1.00 73.59           C
ATOM   4892 1HG1 VAL A 320       4.831  -7.256 -19.823  1.00 73.59           H
ATOM   4893 2HG1 VAL A 320       5.990  -8.387 -19.085  1.00 73.59           H
ATOM   4894 3HG1 VAL A 320       4.400  -8.122 -18.329  1.00 73.59           H
ATOM   4895  CG2 VAL A 320       6.257  -7.006 -16.678  1.00 73.59           C
ATOM   4896 1HG2 VAL A 320       7.070  -7.721 -16.804  1.00 73.59           H
ATOM   4897 2HG2 VAL A 320       6.603  -6.162 -16.082  1.00 73.59           H
ATOM   4898 3HG2 VAL A 320       5.423  -7.491 -16.171  1.00 73.59           H
ATOM   4899  HN  VAL A 320       6.842  -4.411 -17.262  1.00 73.59           H
ATOM   4900  N   GLY A 321       6.113  -4.091 -20.254  1.00 74.47           N
ATOM   4901  CA  GLY A 321       5.629  -3.528 -21.504  1.00 74.47           C
ATOM   4902  C   GLY A 321       6.779  -3.311 -22.489  1.00 74.47           C
ATOM   4903  O   GLY A 321       7.791  -2.704 -22.144  1.00 74.47           O
ATOM   4904 1HA  GLY A 321       4.889  -4.196 -21.944  1.00 74.47           H
ATOM   4905 2HA  GLY A 321       5.128  -2.580 -21.309  1.00 74.47           H
ATOM   4906  HN  GLY A 321       6.089  -3.468 -19.473  1.00 74.47           H
ATOM   4907  N   GLU A 322       6.585  -3.820 -23.697  1.00 63.01           N
ATOM   4908  CA  GLU A 322       7.576  -3.656 -24.747  1.00 63.01           C
ATOM   4909  C   GLU A 322       7.706  -2.180 -25.128  1.00 63.01           C
ATOM   4910  O   GLU A 322       8.811  -1.690 -25.359  1.00 63.01           O
ATOM   4911  HA  GLU A 322       8.513  -4.011 -24.318  1.00 63.01           H
ATOM   4912  CB  GLU A 322       7.228  -4.509 -25.968  1.00 63.01           C
ATOM   4913 1HB  GLU A 322       6.195  -4.324 -26.263  1.00 63.01           H
ATOM   4914 2HB  GLU A 322       7.945  -4.318 -26.766  1.00 63.01           H
ATOM   4915  CG  GLU A 322       7.333  -6.001 -25.643  1.00 63.01           C
ATOM   4916 1HG  GLU A 322       8.347  -6.236 -25.321  1.00 63.01           H
ATOM   4917 2HG  GLU A 322       6.670  -6.243 -24.812  1.00 63.01           H
ATOM   4918  CD  GLU A 322       6.967  -6.854 -26.859  1.00 63.01           C
ATOM   4919  OE1 GLU A 322       7.008  -8.095 -26.714  1.00 63.01           O
ATOM   4920  OE2 GLU A 322       6.655  -6.246 -27.906  1.00 63.01           O
ATOM   4921  HN  GLU A 322       5.770  -4.335 -23.963  1.00 63.01           H
ATOM   4922  N   ARG A 323       6.563  -1.513 -25.182  1.00 62.07           N
ATOM   4923  CA  ARG A 323       6.534  -0.107 -25.548  1.00 62.07           C
ATOM   4924  C   ARG A 323       7.415   0.707 -24.600  1.00 62.07           C
ATOM   4925  O   ARG A 323       8.185   1.560 -25.040  1.00 62.07           O
ATOM   4926  HA  ARG A 323       6.920  -0.076 -26.567  1.00 62.07           H
ATOM   4927  CB  ARG A 323       5.107   0.443 -25.506  1.00 62.07           C
ATOM   4928 1HB  ARG A 323       4.466  -0.147 -26.161  1.00 62.07           H
ATOM   4929 2HB  ARG A 323       4.706   0.348 -24.497  1.00 62.07           H
ATOM   4930  CG  ARG A 323       5.072   1.911 -25.938  1.00 62.07           C
ATOM   4931 1HG  ARG A 323       5.679   2.508 -25.257  1.00 62.07           H
ATOM   4932 2HG  ARG A 323       5.512   2.012 -26.930  1.00 62.07           H
ATOM   4933  CD  ARG A 323       3.638   2.444 -25.952  1.00 62.07           C
ATOM   4934 1HD  ARG A 323       3.057   1.927 -26.715  1.00 62.07           H
ATOM   4935 2HD  ARG A 323       3.157   2.245 -24.995  1.00 62.07           H
ATOM   4936  NE  ARG A 323       3.642   3.900 -26.222  1.00 62.07           N
ATOM   4937  HE  ARG A 323       4.432   4.286 -26.698  1.00 62.07           H
ATOM   4938  CZ  ARG A 323       2.654   4.732 -25.867  1.00 62.07           C
ATOM   4939  NH1 ARG A 323       1.572   4.269 -25.227  1.00 62.07           N
ATOM   4940 1HH1 ARG A 323       1.497   3.296 -25.010  1.00 62.07           H
ATOM   4941 2HH1 ARG A 323       0.839   4.897 -24.966  1.00 62.07           H
ATOM   4942  NH2 ARG A 323       2.764   6.035 -26.163  1.00 62.07           N
ATOM   4943 1HH2 ARG A 323       2.035   6.669 -25.905  1.00 62.07           H
ATOM   4944 2HH2 ARG A 323       3.575   6.372 -26.641  1.00 62.07           H
ATOM   4945  HN  ARG A 323       5.670  -1.916 -24.981  1.00 62.07           H
ATOM   4946  N   PHE A 324       7.274   0.416 -23.315  1.00 71.61           N
ATOM   4947  CA  PHE A 324       7.986   1.166 -22.295  1.00 71.61           C
ATOM   4948  C   PHE A 324       9.487   0.875 -22.347  1.00 71.61           C
ATOM   4949  O   PHE A 324      10.305   1.778 -22.174  1.00 71.61           O
ATOM   4950  HA  PHE A 324       7.816   2.224 -22.494  1.00 71.61           H
ATOM   4951  CB  PHE A 324       7.437   0.712 -20.941  1.00 71.61           C
ATOM   4952 1HB  PHE A 324       6.349   0.772 -20.962  1.00 71.61           H
ATOM   4953 2HB  PHE A 324       7.695  -0.336 -20.789  1.00 71.61           H
ATOM   4954  CG  PHE A 324       7.955   1.527 -19.754  1.00 71.61           C
ATOM   4955  CD1 PHE A 324       9.086   1.140 -19.105  1.00 71.61           C
ATOM   4956  HD1 PHE A 324       9.623   0.249 -19.430  1.00 71.61           H
ATOM   4957  CD2 PHE A 324       7.285   2.638 -19.348  1.00 71.61           C
ATOM   4958  HD2 PHE A 324       6.379   2.949 -19.868  1.00 71.61           H
ATOM   4959  CE1 PHE A 324       9.567   1.896 -18.004  1.00 71.61           C
ATOM   4960  HE1 PHE A 324      10.473   1.586 -17.483  1.00 71.61           H
ATOM   4961  CE2 PHE A 324       7.766   3.395 -18.247  1.00 71.61           C
ATOM   4962  HE2 PHE A 324       7.229   4.286 -17.921  1.00 71.61           H
ATOM   4963  CZ  PHE A 324       8.897   3.008 -17.598  1.00 71.61           C
ATOM   4964  HZ  PHE A 324       9.266   3.588 -16.752  1.00 71.61           H
ATOM   4965  HN  PHE A 324       6.687  -0.316 -22.969  1.00 71.61           H
ATOM   4966  N   ARG A 325       9.804  -0.389 -22.585  1.00 70.64           N
ATOM   4967  CA  ARG A 325      11.192  -0.804 -22.699  1.00 70.64           C
ATOM   4968  C   ARG A 325      11.898   0.001 -23.792  1.00 70.64           C
ATOM   4969  O   ARG A 325      13.042   0.420 -23.619  1.00 70.64           O
ATOM   4970  HA  ARG A 325      11.625  -0.600 -21.720  1.00 70.64           H
ATOM   4971  CB  ARG A 325      11.296  -2.295 -23.025  1.00 70.64           C
ATOM   4972 1HB  ARG A 325      10.646  -2.533 -23.867  1.00 70.64           H
ATOM   4973 2HB  ARG A 325      12.315  -2.534 -23.332  1.00 70.64           H
ATOM   4974  CG  ARG A 325      10.908  -3.149 -21.817  1.00 70.64           C
ATOM   4975 1HG  ARG A 325      11.526  -2.878 -20.961  1.00 70.64           H
ATOM   4976 2HG  ARG A 325       9.874  -2.945 -21.540  1.00 70.64           H
ATOM   4977  CD  ARG A 325      11.076  -4.639 -22.122  1.00 70.64           C
ATOM   4978 1HD  ARG A 325      10.635  -4.872 -23.091  1.00 70.64           H
ATOM   4979 2HD  ARG A 325      12.135  -4.889 -22.184  1.00 70.64           H
ATOM   4980  NE  ARG A 325      10.428  -5.448 -21.065  1.00 70.64           N
ATOM   4981  HE  ARG A 325       9.954  -4.965 -20.329  1.00 70.64           H
ATOM   4982  CZ  ARG A 325      10.438  -6.788 -21.032  1.00 70.64           C
ATOM   4983  NH1 ARG A 325      11.058  -7.487 -21.992  1.00 70.64           N
ATOM   4984 1HH1 ARG A 325      11.518  -7.009 -22.741  1.00 70.64           H
ATOM   4985 2HH1 ARG A 325      11.060  -8.486 -21.961  1.00 70.64           H
ATOM   4986  NH2 ARG A 325       9.817  -7.417 -20.025  1.00 70.64           N
ATOM   4987 1HH2 ARG A 325       9.815  -8.417 -19.986  1.00 70.64           H
ATOM   4988 2HH2 ARG A 325       9.357  -6.888 -19.312  1.00 70.64           H
ATOM   4989  HN  ARG A 325       9.133  -1.122 -22.700  1.00 70.64           H
ATOM   4990  N   ARG A 326      11.188   0.192 -24.894  1.00 65.21           N
ATOM   4991  CA  ARG A 326      11.741   0.920 -26.024  1.00 65.21           C
ATOM   4992  C   ARG A 326      11.983   2.382 -25.646  1.00 65.21           C
ATOM   4993  O   ARG A 326      13.030   2.945 -25.964  1.00 65.21           O
ATOM   4994  HA  ARG A 326      12.679   0.413 -26.250  1.00 65.21           H
ATOM   4995  CB  ARG A 326      10.801   0.861 -27.230  1.00 65.21           C
ATOM   4996 1HB  ARG A 326      10.475  -0.167 -27.392  1.00 65.21           H
ATOM   4997 2HB  ARG A 326       9.907   1.451 -27.028  1.00 65.21           H
ATOM   4998  CG  ARG A 326      11.493   1.386 -28.490  1.00 65.21           C
ATOM   4999 1HG  ARG A 326      11.766   2.432 -28.349  1.00 65.21           H
ATOM   5000 2HG  ARG A 326      12.418   0.835 -28.658  1.00 65.21           H
ATOM   5001  CD  ARG A 326      10.582   1.251 -29.712  1.00 65.21           C
ATOM   5002 1HD  ARG A 326      10.270   0.213 -29.830  1.00 65.21           H
ATOM   5003 2HD  ARG A 326       9.677   1.842 -29.569  1.00 65.21           H
ATOM   5004  NE  ARG A 326      11.295   1.706 -30.927  1.00 65.21           N
ATOM   5005  HE  ARG A 326      12.240   2.015 -30.827  1.00 65.21           H
ATOM   5006  CZ  ARG A 326      10.752   1.729 -32.152  1.00 65.21           C
ATOM   5007  NH1 ARG A 326       9.489   1.325 -32.343  1.00 65.21           N
ATOM   5008 1HH1 ARG A 326       8.944   1.004 -31.569  1.00 65.21           H
ATOM   5009 2HH1 ARG A 326       9.091   1.345 -33.261  1.00 65.21           H
ATOM   5010  NH2 ARG A 326      11.492   2.161 -33.182  1.00 65.21           N
ATOM   5011 1HH2 ARG A 326      11.102   2.184 -34.102  1.00 65.21           H
ATOM   5012 2HH2 ARG A 326      12.434   2.460 -33.030  1.00 65.21           H
ATOM   5013  HN  ARG A 326      10.253  -0.140 -25.022  1.00 65.21           H
ATOM   5014  N   ASP A 327      10.998   2.957 -24.971  1.00 75.33           N
ATOM   5015  CA  ASP A 327      11.051   4.367 -24.624  1.00 75.33           C
ATOM   5016  C   ASP A 327      12.098   4.579 -23.529  1.00 75.33           C
ATOM   5017  O   ASP A 327      12.726   5.634 -23.461  1.00 75.33           O
ATOM   5018  HA  ASP A 327      11.308   4.881 -25.551  1.00 75.33           H
ATOM   5019  CB  ASP A 327       9.703   4.854 -24.090  1.00 75.33           C
ATOM   5020 1HB  ASP A 327       9.349   4.177 -23.312  1.00 75.33           H
ATOM   5021 2HB  ASP A 327       9.823   5.834 -23.629  1.00 75.33           H
ATOM   5022  CG  ASP A 327       8.666   4.936 -25.212  1.00 75.33           C
ATOM   5023  OD1 ASP A 327       9.100   4.992 -26.383  1.00 75.33           O
ATOM   5024  OD2 ASP A 327       7.463   4.942 -24.874  1.00 75.33           O
ATOM   5025  HN  ASP A 327      10.176   2.477 -24.664  1.00 75.33           H
ATOM   5026  N   LEU A 328      12.254   3.558 -22.698  1.00 76.37           N
ATOM   5027  CA  LEU A 328      13.257   3.595 -21.647  1.00 76.37           C
ATOM   5028  C   LEU A 328      14.641   3.764 -22.276  1.00 76.37           C
ATOM   5029  O   LEU A 328      15.378   4.684 -21.924  1.00 76.37           O
ATOM   5030  HA  LEU A 328      13.049   4.468 -21.028  1.00 76.37           H
ATOM   5031  CB  LEU A 328      13.136   2.363 -20.748  1.00 76.37           C
ATOM   5032 1HB  LEU A 328      12.160   2.385 -20.265  1.00 76.37           H
ATOM   5033 2HB  LEU A 328      13.159   1.474 -21.379  1.00 76.37           H
ATOM   5034  CG  LEU A 328      14.207   2.215 -19.666  1.00 76.37           C
ATOM   5035  HG  LEU A 328      15.185   2.238 -20.148  1.00 76.37           H
ATOM   5036  CD1 LEU A 328      14.160   3.386 -18.684  1.00 76.37           C
ATOM   5037 1HD1 LEU A 328      14.333   4.319 -19.221  1.00 76.37           H
ATOM   5038 2HD1 LEU A 328      13.181   3.419 -18.205  1.00 76.37           H
ATOM   5039 3HD1 LEU A 328      14.932   3.256 -17.925  1.00 76.37           H
ATOM   5040  CD2 LEU A 328      14.086   0.865 -18.956  1.00 76.37           C
ATOM   5041 1HD2 LEU A 328      13.104   0.788 -18.488  1.00 76.37           H
ATOM   5042 2HD2 LEU A 328      14.208   0.060 -19.681  1.00 76.37           H
ATOM   5043 3HD2 LEU A 328      14.859   0.786 -18.191  1.00 76.37           H
ATOM   5044  HN  LEU A 328      11.710   2.720 -22.735  1.00 76.37           H
ATOM   5045  N   VAL A 329      14.954   2.862 -23.195  1.00 78.00           N
ATOM   5046  CA  VAL A 329      16.261   2.861 -23.829  1.00 78.00           C
ATOM   5047  C   VAL A 329      16.457   4.176 -24.586  1.00 78.00           C
ATOM   5048  O   VAL A 329      17.562   4.714 -24.627  1.00 78.00           O
ATOM   5049  HA  VAL A 329      17.009   2.797 -23.039  1.00 78.00           H
ATOM   5050  CB  VAL A 329      16.408   1.629 -24.723  1.00 78.00           C
ATOM   5051  HB  VAL A 329      15.592   1.640 -25.446  1.00 78.00           H
ATOM   5052  CG1 VAL A 329      17.725   1.670 -25.501  1.00 78.00           C
ATOM   5053 1HG1 VAL A 329      17.749   2.561 -26.128  1.00 78.00           H
ATOM   5054 2HG1 VAL A 329      18.560   1.695 -24.801  1.00 78.00           H
ATOM   5055 3HG1 VAL A 329      17.804   0.782 -26.128  1.00 78.00           H
ATOM   5056  CG2 VAL A 329      16.294   0.341 -23.905  1.00 78.00           C
ATOM   5057 1HG2 VAL A 329      17.080   0.320 -23.149  1.00 78.00           H
ATOM   5058 2HG2 VAL A 329      15.320   0.305 -23.417  1.00 78.00           H
ATOM   5059 3HG2 VAL A 329      16.402  -0.520 -24.565  1.00 78.00           H
ATOM   5060  HN  VAL A 329      14.332   2.143 -23.506  1.00 78.00           H
ATOM   5061  N   LYS A 330      15.367   4.656 -25.167  1.00 71.63           N
ATOM   5062  CA  LYS A 330      15.402   5.903 -25.912  1.00 71.63           C
ATOM   5063  C   LYS A 330      15.798   7.043 -24.971  1.00 71.63           C
[truncated: 117,478 more chars]
