# Supplementary material for: Noncanonical roles of chemokine regions in CCR9 activation revealed by structural modeling and mutational mapping
Source: Nat Commun. 2025 Aug 18;16:7695. doi: 10.1038/s41467-025-62321-9 (PMC12361432; doi:10.1038/s41467-025-62321-9)
Supplement: Supplementary file 7 — Supplementary Data 5 [file 41467_2025_62321_MOESM7_ESM.zip › CCR9_CCL25x1P6_03_rnk4.pdb]

ATOM      1  N   GLU A  20      -5.508  -0.712  58.460  1.00 51.73           N
ATOM      2  CA  GLU A  20      -6.051  -1.746  57.596  1.00 51.73           C
ATOM      3  C   GLU A  20      -6.659  -2.873  58.434  1.00 51.73           C
ATOM      4  O   GLU A  20      -5.945  -3.576  59.147  1.00 51.73           O
ATOM      5  HA  GLU A  20      -6.831  -1.257  57.013  1.00 51.73           H
ATOM      6  CB  GLU A  20      -4.980  -2.286  56.646  1.00 51.73           C
ATOM      7 1HB  GLU A  20      -4.019  -2.324  57.160  1.00 51.73           H
ATOM      8 2HB  GLU A  20      -5.294  -3.251  56.248  1.00 51.73           H
ATOM      9  CG  GLU A  20      -4.799  -1.361  55.441  1.00 51.73           C
ATOM     10 1HG  GLU A  20      -5.770  -1.147  54.994  1.00 51.73           H
ATOM     11 2HG  GLU A  20      -4.381  -0.409  55.768  1.00 51.73           H
ATOM     12  CD  GLU A  20      -3.880  -1.996  54.396  1.00 51.73           C
ATOM     13  OE1 GLU A  20      -3.963  -1.560  53.227  1.00 51.73           O
ATOM     14  OE2 GLU A  20      -3.114  -2.903  54.789  1.00 51.73           O
ATOM     15  HN  GLU A  20      -5.614  -0.881  59.440  1.00 51.73           H
ATOM     16  N   SER A  21      -7.972  -3.009  58.321  1.00 60.54           N
ATOM     17  CA  SER A  21      -8.655  -4.167  58.872  1.00 60.54           C
ATOM     18  C   SER A  21      -8.036  -5.452  58.318  1.00 60.54           C
ATOM     19  O   SER A  21      -7.622  -5.497  57.160  1.00 60.54           O
ATOM     20  HA  SER A  21      -8.505  -4.105  59.950  1.00 60.54           H
ATOM     21  CB  SER A  21     -10.152  -4.123  58.563  1.00 60.54           C
ATOM     22 1HB  SER A  21     -10.633  -5.013  58.969  1.00 60.54           H
ATOM     23 2HB  SER A  21     -10.600  -3.263  59.061  1.00 60.54           H
ATOM     24  OG  SER A  21     -10.406  -4.045  57.163  1.00 60.54           O
ATOM     25  HG  SER A  21     -10.973  -4.817  56.874  1.00 60.54           H
ATOM     26  HN  SER A  21      -8.566  -2.347  57.863  1.00 60.54           H
ATOM     27  N   THR A  22      -7.993  -6.466  59.170  1.00 61.25           N
ATOM     28  CA  THR A  22      -7.439  -7.750  58.777  1.00 61.25           C
ATOM     29  C   THR A  22      -8.069  -8.225  57.466  1.00 61.25           C
ATOM     30  O   THR A  22      -7.392  -8.816  56.626  1.00 61.25           O
ATOM     31  HA  THR A  22      -6.372  -7.622  58.591  1.00 61.25           H
ATOM     32  CB  THR A  22      -7.641  -8.727  59.937  1.00 61.25           C
ATOM     33  HB  THR A  22      -7.691  -9.755  59.577  1.00 61.25           H
ATOM     34  OG1 THR A  22      -8.813  -8.249  60.593  1.00 61.25           O
ATOM     35  HG1 THR A  22      -9.189  -8.962  61.184  1.00 61.25           H
ATOM     36  CG2 THR A  22      -6.546  -8.611  60.999  1.00 61.25           C
ATOM     37 1HG2 THR A  22      -6.542  -7.601  61.408  1.00 61.25           H
ATOM     38 2HG2 THR A  22      -5.577  -8.824  60.546  1.00 61.25           H
ATOM     39 3HG2 THR A  22      -6.738  -9.326  61.799  1.00 61.25           H
ATOM     40  HN  THR A  22      -8.327  -6.420  60.111  1.00 61.25           H
ATOM     41  N   SER A  23      -9.358  -7.948  57.332  1.00 64.93           N
ATOM     42  CA  SER A  23     -10.081  -8.318  56.127  1.00 64.93           C
ATOM     43  C   SER A  23      -9.466  -7.621  54.912  1.00 64.93           C
ATOM     44  O   SER A  23      -9.322  -8.227  53.852  1.00 64.93           O
ATOM     45  HA  SER A  23      -9.971  -9.399  56.045  1.00 64.93           H
ATOM     46  CB  SER A  23     -11.565  -7.965  56.246  1.00 64.93           C
ATOM     47 1HB  SER A  23     -12.086  -8.278  55.341  1.00 64.93           H
ATOM     48 2HB  SER A  23     -12.005  -8.521  57.074  1.00 64.93           H
ATOM     49  OG  SER A  23     -11.768  -6.570  56.450  1.00 64.93           O
ATOM     50  HG  SER A  23     -12.746  -6.367  56.483  1.00 64.93           H
ATOM     51  HN  SER A  23      -9.905  -7.480  58.026  1.00 64.93           H
ATOM     52  N   SER A  24      -9.119  -6.357  55.107  1.00 69.34           N
ATOM     53  CA  SER A  24      -8.567  -5.558  54.027  1.00 69.34           C
ATOM     54  C   SER A  24      -7.238  -6.155  53.560  1.00 69.34           C
ATOM     55  O   SER A  24      -6.933  -6.144  52.369  1.00 69.34           O
ATOM     56  HA  SER A  24      -9.307  -5.601  53.229  1.00 69.34           H
ATOM     57  CB  SER A  24      -8.371  -4.104  54.463  1.00 69.34           C
ATOM     58 1HB  SER A  24      -9.343  -3.647  54.649  1.00 69.34           H
ATOM     59 2HB  SER A  24      -7.822  -4.078  55.404  1.00 69.34           H
ATOM     60  OG  SER A  24      -7.670  -3.343  53.483  1.00 69.34           O
ATOM     61  HG  SER A  24      -6.683  -3.429  53.625  1.00 69.34           H
ATOM     62  HN  SER A  24      -9.210  -5.881  55.982  1.00 69.34           H
ATOM     63  N   MET A  25      -6.482  -6.662  54.524  1.00 65.77           N
ATOM     64  CA  MET A  25      -5.172  -7.218  54.233  1.00 65.77           C
ATOM     65  C   MET A  25      -5.294  -8.581  53.548  1.00 65.77           C
ATOM     66  O   MET A  25      -4.519  -8.899  52.648  1.00 65.77           O
ATOM     67  HA  MET A  25      -4.694  -6.507  53.559  1.00 65.77           H
ATOM     68  CB  MET A  25      -4.381  -7.370  55.534  1.00 65.77           C
ATOM     69 1HB  MET A  25      -4.601  -6.533  56.197  1.00 65.77           H
ATOM     70 2HB  MET A  25      -4.694  -8.277  56.050  1.00 65.77           H
ATOM     71  CG  MET A  25      -2.877  -7.427  55.258  1.00 65.77           C
ATOM     72 1HG  MET A  25      -2.610  -8.403  54.852  1.00 65.77           H
ATOM     73 2HG  MET A  25      -2.609  -6.685  54.506  1.00 65.77           H
ATOM     74  SD  MET A  25      -1.968  -7.124  56.764  1.00 65.77           S
ATOM     75  CE  MET A  25      -0.302  -7.121  56.125  1.00 65.77           C
ATOM     76 1HE  MET A  25      -0.088  -8.086  55.665  1.00 65.77           H
ATOM     77 2HE  MET A  25      -0.199  -6.333  55.379  1.00 65.77           H
ATOM     78 3HE  MET A  25       0.400  -6.944  56.940  1.00 65.77           H
ATOM     79  HN  MET A  25      -6.752  -6.696  55.486  1.00 65.77           H
ATOM     80  N   GLU A  26      -6.275  -9.349  54.000  1.00 61.25           N
ATOM     81  CA  GLU A  26      -6.545 -10.646  53.404  1.00 61.25           C
ATOM     82  C   GLU A  26      -6.974 -10.481  51.945  1.00 61.25           C
ATOM     83  O   GLU A  26      -6.533 -11.232  51.076  1.00 61.25           O
ATOM     84  HA  GLU A  26      -5.601 -11.190  53.454  1.00 61.25           H
ATOM     85  CB  GLU A  26      -7.604 -11.407  54.204  1.00 61.25           C
ATOM     86 1HB  GLU A  26      -8.413 -10.731  54.479  1.00 61.25           H
ATOM     87 2HB  GLU A  26      -7.941 -12.274  53.636  1.00 61.25           H
ATOM     88  CG  GLU A  26      -7.020 -11.950  55.510  1.00 61.25           C
ATOM     89 1HG  GLU A  26      -6.198 -12.631  55.290  1.00 61.25           H
ATOM     90 2HG  GLU A  26      -6.606 -11.129  56.096  1.00 61.25           H
ATOM     91  CD  GLU A  26      -8.088 -12.679  56.328  1.00 61.25           C
ATOM     92  OE1 GLU A  26      -7.692 -13.372  57.290  1.00 61.25           O
ATOM     93  OE2 GLU A  26      -9.277 -12.526  55.972  1.00 61.25           O
ATOM     94  HN  GLU A  26      -6.877  -9.098  54.758  1.00 61.25           H
ATOM     95  N   ASP A  27      -7.828  -9.494  51.721  1.00 67.42           N
ATOM     96  CA  ASP A  27      -8.365  -9.256  50.392  1.00 67.42           C
ATOM     97  C   ASP A  27      -7.213  -8.992  49.421  1.00 67.42           C
ATOM     98  O   ASP A  27      -7.230  -9.470  48.287  1.00 67.42           O
ATOM     99  HA  ASP A  27      -8.922 -10.159  50.142  1.00 67.42           H
ATOM    100  CB  ASP A  27      -9.284  -8.033  50.379  1.00 67.42           C
ATOM    101 1HB  ASP A  27      -8.822  -7.221  50.940  1.00 67.42           H
ATOM    102 2HB  ASP A  27      -9.412  -7.680  49.356  1.00 67.42           H
ATOM    103  CG  ASP A  27     -10.649  -8.366  50.985  1.00 67.42           C
ATOM    104  OD1 ASP A  27     -10.968  -9.573  51.034  1.00 67.42           O
ATOM    105  OD2 ASP A  27     -11.342  -7.406  51.385  1.00 67.42           O
ATOM    106  HN  ASP A  27      -8.153  -8.864  52.427  1.00 67.42           H
ATOM    107  N   TYR A  28      -6.239  -8.233  49.900  1.00 66.95           N
ATOM    108  CA  TYR A  28      -5.103  -7.861  49.074  1.00 66.95           C
ATOM    109  C   TYR A  28      -4.196  -9.065  48.815  1.00 66.95           C
ATOM    110  O   TYR A  28      -3.627  -9.198  47.733  1.00 66.95           O
ATOM    111  HA  TYR A  28      -5.486  -7.493  48.122  1.00 66.95           H
ATOM    112  CB  TYR A  28      -4.325  -6.813  49.873  1.00 66.95           C
ATOM    113 1HB  TYR A  28      -4.979  -5.963  50.071  1.00 66.95           H
ATOM    114 2HB  TYR A  28      -4.052  -7.237  50.839  1.00 66.95           H
ATOM    115  CG  TYR A  28      -3.059  -6.313  49.175  1.00 66.95           C
ATOM    116  CD1 TYR A  28      -1.820  -6.748  49.598  1.00 66.95           C
ATOM    117  HD1 TYR A  28      -1.743  -7.449  50.430  1.00 66.95           H
ATOM    118  CD2 TYR A  28      -3.156  -5.426  48.122  1.00 66.95           C
ATOM    119  HD2 TYR A  28      -4.135  -5.082  47.787  1.00 66.95           H
ATOM    120  CE1 TYR A  28      -0.628  -6.277  48.941  1.00 66.95           C
ATOM    121  HE1 TYR A  28       0.357  -6.613  49.266  1.00 66.95           H
ATOM    122  CE2 TYR A  28      -1.964  -4.955  47.465  1.00 66.95           C
ATOM    123  HE2 TYR A  28      -2.027  -4.255  46.632  1.00 66.95           H
ATOM    124  CZ  TYR A  28      -0.759  -5.404  47.907  1.00 66.95           C
ATOM    125  OH  TYR A  28       0.366  -4.959  47.287  1.00 66.95           O
ATOM    126  HH  TYR A  28       0.123  -4.352  46.531  1.00 66.95           H
ATOM    127  HN  TYR A  28      -6.218  -7.874  50.834  1.00 66.95           H
ATOM    128  N   VAL A  29      -4.088  -9.913  49.828  1.00 66.35           N
ATOM    129  CA  VAL A  29      -3.212 -11.069  49.747  1.00 66.35           C
ATOM    130  C   VAL A  29      -3.821 -12.099  48.794  1.00 66.35           C
ATOM    131  O   VAL A  29      -3.104 -12.740  48.026  1.00 66.35           O
ATOM    132  HA  VAL A  29      -2.260 -10.731  49.336  1.00 66.35           H
ATOM    133  CB  VAL A  29      -2.952 -11.628  51.147  1.00 66.35           C
ATOM    134  HB  VAL A  29      -3.917 -11.783  51.630  1.00 66.35           H
ATOM    135  CG1 VAL A  29      -2.241 -12.981  51.073  1.00 66.35           C
ATOM    136 1HG1 VAL A  29      -2.862 -13.689  50.523  1.00 66.35           H
ATOM    137 2HG1 VAL A  29      -1.286 -12.862  50.562  1.00 66.35           H
ATOM    138 3HG1 VAL A  29      -2.069 -13.356  52.082  1.00 66.35           H
ATOM    139  CG2 VAL A  29      -2.156 -10.636  51.995  1.00 66.35           C
ATOM    140 1HG2 VAL A  29      -1.197 -10.435  51.516  1.00 66.35           H
ATOM    141 2HG2 VAL A  29      -2.716  -9.706  52.089  1.00 66.35           H
ATOM    142 3HG2 VAL A  29      -1.985 -11.059  52.985  1.00 66.35           H
ATOM    143  HN  VAL A  29      -4.586  -9.820  50.690  1.00 66.35           H
ATOM    144  N   ASN A  30      -5.137 -12.227  48.874  1.00 61.59           N
ATOM    145  CA  ASN A  30      -5.832 -13.281  48.154  1.00 61.59           C
ATOM    146  C   ASN A  30      -6.130 -12.808  46.730  1.00 61.59           C
ATOM    147  O   ASN A  30      -6.599 -13.585  45.900  1.00 61.59           O
ATOM    148  HA  ASN A  30      -5.157 -14.136  48.177  1.00 61.59           H
ATOM    149  CB  ASN A  30      -7.163 -13.622  48.828  1.00 61.59           C
ATOM    150 1HB  ASN A  30      -7.735 -12.710  48.994  1.00 61.59           H
ATOM    151 2HB  ASN A  30      -7.756 -14.255  48.168  1.00 61.59           H
ATOM    152  CG  ASN A  30      -6.935 -14.338  50.161  1.00 61.59           C
ATOM    153  OD1 ASN A  30      -5.924 -14.983  50.384  1.00 61.59           O
ATOM    154  ND2 ASN A  30      -7.929 -14.189  51.031  1.00 61.59           N
ATOM    155 1HD2 ASN A  30      -8.732 -13.646  50.785  1.00 61.59           H
ATOM    156 2HD2 ASN A  30      -7.874 -14.619  51.932  1.00 61.59           H
ATOM    157  HN  ASN A  30      -5.725 -11.628  49.418  1.00 61.59           H
ATOM    158  N   PHE A  31      -5.846 -11.536  46.491  1.00 68.38           N
ATOM    159  CA  PHE A  31      -6.083 -10.949  45.183  1.00 68.38           C
ATOM    160  C   PHE A  31      -5.199 -11.605  44.120  1.00 68.38           C
ATOM    161  O   PHE A  31      -3.989 -11.725  44.302  1.00 68.38           O
ATOM    162  HA  PHE A  31      -7.131 -11.119  44.938  1.00 68.38           H
ATOM    163  CB  PHE A  31      -5.721  -9.466  45.286  1.00 68.38           C
ATOM    164 1HB  PHE A  31      -6.243  -9.034  46.140  1.00 68.38           H
ATOM    165 2HB  PHE A  31      -4.654  -9.376  45.487  1.00 68.38           H
ATOM    166  CG  PHE A  31      -6.061  -8.654  44.035  1.00 68.38           C
ATOM    167  CD1 PHE A  31      -5.085  -8.342  43.141  1.00 68.38           C
ATOM    168  HD1 PHE A  31      -4.060  -8.670  43.317  1.00 68.38           H
ATOM    169  CD2 PHE A  31      -7.339  -8.245  43.816  1.00 68.38           C
ATOM    170  HD2 PHE A  31      -8.122  -8.495  44.532  1.00 68.38           H
ATOM    171  CE1 PHE A  31      -5.400  -7.589  41.980  1.00 68.38           C
ATOM    172  HE1 PHE A  31      -4.617  -7.338  41.263  1.00 68.38           H
ATOM    173  CE2 PHE A  31      -7.655  -7.492  42.654  1.00 68.38           C
ATOM    174  HE2 PHE A  31      -8.679  -7.164  42.479  1.00 68.38           H
ATOM    175  CZ  PHE A  31      -6.678  -7.179  41.761  1.00 68.38           C
ATOM    176  HZ  PHE A  31      -6.920  -6.601  40.869  1.00 68.38           H
ATOM    177  HN  PHE A  31      -5.462 -10.911  47.172  1.00 68.38           H
ATOM    178  N   ASN A  32      -5.839 -12.011  43.034  1.00 60.90           N
ATOM    179  CA  ASN A  32      -5.125 -12.646  41.938  1.00 60.90           C
ATOM    180  C   ASN A  32      -4.518 -11.567  41.039  1.00 60.90           C
ATOM    181  O   ASN A  32      -5.213 -10.980  40.211  1.00 60.90           O
ATOM    182  HA  ASN A  32      -4.367 -13.268  42.413  1.00 60.90           H
ATOM    183  CB  ASN A  32      -6.068 -13.496  41.085  1.00 60.90           C
ATOM    184 1HB  ASN A  32      -6.655 -14.151  41.729  1.00 60.90           H
ATOM    185 2HB  ASN A  32      -6.773 -12.850  40.561  1.00 60.90           H
ATOM    186  CG  ASN A  32      -5.286 -14.335  40.073  1.00 60.90           C
ATOM    187  OD1 ASN A  32      -4.069 -14.291  40.000  1.00 60.90           O
ATOM    188  ND2 ASN A  32      -6.050 -15.099  39.298  1.00 60.90           N
ATOM    189 1HD2 ASN A  32      -7.044 -15.088  39.409  1.00 60.90           H
ATOM    190 2HD2 ASN A  32      -5.631 -15.684  38.603  1.00 60.90           H
ATOM    191  HN  ASN A  32      -6.825 -11.914  42.895  1.00 60.90           H
ATOM    192  N   PHE A  33      -3.227 -11.338  41.232  1.00 64.22           N
ATOM    193  CA  PHE A  33      -2.501 -10.397  40.397  1.00 64.22           C
ATOM    194  C   PHE A  33      -2.058 -11.053  39.088  1.00 64.22           C
ATOM    195  O   PHE A  33      -0.863 -11.156  38.814  1.00 64.22           O
ATOM    196  HA  PHE A  33      -3.177  -9.571  40.177  1.00 64.22           H
ATOM    197  CB  PHE A  33      -1.261  -9.967  41.183  1.00 64.22           C
ATOM    198 1HB  PHE A  33      -0.720 -10.857  41.505  1.00 64.22           H
ATOM    199 2HB  PHE A  33      -0.597  -9.413  40.520  1.00 64.22           H
ATOM    200  CG  PHE A  33      -1.569  -9.104  42.409  1.00 64.22           C
ATOM    201  CD1 PHE A  33      -1.700  -7.757  42.276  1.00 64.22           C
ATOM    202  HD1 PHE A  33      -1.587  -7.292  41.297  1.00 64.22           H
ATOM    203  CD2 PHE A  33      -1.711  -9.684  43.630  1.00 64.22           C
ATOM    204  HD2 PHE A  33      -1.605 -10.764  43.737  1.00 64.22           H
ATOM    205  CE1 PHE A  33      -1.986  -6.956  43.414  1.00 64.22           C
ATOM    206  HE1 PHE A  33      -2.092  -5.877  43.308  1.00 64.22           H
ATOM    207  CE2 PHE A  33      -1.997  -8.884  44.768  1.00 64.22           C
ATOM    208  HE2 PHE A  33      -2.111  -9.349  45.747  1.00 64.22           H
ATOM    209  CZ  PHE A  33      -2.128  -7.537  44.635  1.00 64.22           C
ATOM    210  HZ  PHE A  33      -2.348  -6.922  45.509  1.00 64.22           H
ATOM    211  HN  PHE A  33      -2.681 -11.783  41.942  1.00 64.22           H
ATOM    212  N   THR A  34      -3.045 -11.480  38.314  1.00 63.24           N
ATOM    213  CA  THR A  34      -2.804 -11.848  36.929  1.00 63.24           C
ATOM    214  C   THR A  34      -2.197 -10.672  36.163  1.00 63.24           C
ATOM    215  O   THR A  34      -2.694  -9.550  36.244  1.00 63.24           O
ATOM    216  HA  THR A  34      -2.072 -12.655  36.910  1.00 63.24           H
ATOM    217  CB  THR A  34      -4.125 -12.344  36.335  1.00 63.24           C
ATOM    218  HB  THR A  34      -4.715 -11.512  35.952  1.00 63.24           H
ATOM    219  OG1 THR A  34      -4.724 -13.087  37.393  1.00 63.24           O
ATOM    220  HG1 THR A  34      -4.089 -13.785  37.724  1.00 63.24           H
ATOM    221  CG2 THR A  34      -3.917 -13.376  35.226  1.00 63.24           C
ATOM    222 1HG2 THR A  34      -3.385 -14.239  35.627  1.00 63.24           H
ATOM    223 2HG2 THR A  34      -3.332 -12.931  34.420  1.00 63.24           H
ATOM    224 3HG2 THR A  34      -4.885 -13.694  34.839  1.00 63.24           H
ATOM    225  HN  THR A  34      -3.993 -11.576  38.618  1.00 63.24           H
ATOM    226  N   ASP A  35      -1.129 -10.969  35.436  1.00 68.10           N
ATOM    227  CA  ASP A  35      -0.412  -9.939  34.704  1.00 68.10           C
ATOM    228  C   ASP A  35      -1.080  -9.726  33.345  1.00 68.10           C
ATOM    229  O   ASP A  35      -0.729 -10.384  32.366  1.00 68.10           O
ATOM    230  HA  ASP A  35      -0.461  -9.052  35.336  1.00 68.10           H
ATOM    231  CB  ASP A  35       1.041 -10.349  34.458  1.00 68.10           C
ATOM    232 1HB  ASP A  35       1.431 -10.865  35.335  1.00 68.10           H
ATOM    233 2HB  ASP A  35       1.088 -11.053  33.627  1.00 68.10           H
ATOM    234  CG  ASP A  35       1.911  -9.128  34.149  1.00 68.10           C
ATOM    235  OD1 ASP A  35       1.349  -8.012  34.168  1.00 68.10           O
ATOM    236  OD2 ASP A  35       3.117  -9.340  33.900  1.00 68.10           O
ATOM    237  HN  ASP A  35      -0.755 -11.892  35.343  1.00 68.10           H
ATOM    238  N   PHE A  36      -2.031  -8.803  33.326  1.00 81.35           N
ATOM    239  CA  PHE A  36      -2.687  -8.429  32.085  1.00 81.35           C
ATOM    240  C   PHE A  36      -1.927  -7.304  31.381  1.00 81.35           C
ATOM    241  O   PHE A  36      -2.255  -6.940  30.252  1.00 81.35           O
ATOM    242  HA  PHE A  36      -2.699  -9.313  31.447  1.00 81.35           H
ATOM    243  CB  PHE A  36      -4.087  -7.932  32.452  1.00 81.35           C
ATOM    244 1HB  PHE A  36      -4.000  -7.175  33.232  1.00 81.35           H
ATOM    245 2HB  PHE A  36      -4.527  -7.443  31.582  1.00 81.35           H
ATOM    246  CG  PHE A  36      -5.033  -9.033  32.933  1.00 81.35           C
ATOM    247  CD1 PHE A  36      -5.063 -10.232  32.291  1.00 81.35           C
ATOM    248  HD1 PHE A  36      -4.413 -10.408  31.434  1.00 81.35           H
ATOM    249  CD2 PHE A  36      -5.844  -8.814  34.002  1.00 81.35           C
ATOM    250  HD2 PHE A  36      -5.820  -7.853  34.517  1.00 81.35           H
ATOM    251  CE1 PHE A  36      -5.941 -11.255  32.738  1.00 81.35           C
ATOM    252  HE1 PHE A  36      -5.965 -12.216  32.224  1.00 81.35           H
ATOM    253  CE2 PHE A  36      -6.722  -9.837  34.449  1.00 81.35           C
ATOM    254  HE2 PHE A  36      -7.372  -9.661  35.306  1.00 81.35           H
ATOM    255  CZ  PHE A  36      -6.752 -11.036  33.808  1.00 81.35           C
ATOM    256  HZ  PHE A  36      -7.426 -11.821  34.151  1.00 81.35           H
ATOM    257  HN  PHE A  36      -2.353  -8.316  34.138  1.00 81.35           H
ATOM    258  N   TYR A  37      -0.926  -6.784  32.075  1.00 85.96           N
ATOM    259  CA  TYR A  37      -0.077  -5.752  31.506  1.00 85.96           C
ATOM    260  C   TYR A  37       1.087  -6.367  30.725  1.00 85.96           C
ATOM    261  O   TYR A  37       1.981  -6.974  31.312  1.00 85.96           O
ATOM    262  HA  TYR A  37      -0.684  -5.153  30.827  1.00 85.96           H
ATOM    263  CB  TYR A  37       0.482  -4.963  32.692  1.00 85.96           C
ATOM    264 1HB  TYR A  37      -0.345  -4.661  33.336  1.00 85.96           H
ATOM    265 2HB  TYR A  37       1.122  -5.619  33.282  1.00 85.96           H
ATOM    266  CG  TYR A  37       1.279  -3.720  32.293  1.00 85.96           C
ATOM    267  CD1 TYR A  37       2.656  -3.779  32.215  1.00 85.96           C
ATOM    268  HD1 TYR A  37       3.175  -4.712  32.438  1.00 85.96           H
ATOM    269  CD2 TYR A  37       0.622  -2.540  32.012  1.00 85.96           C
ATOM    270  HD2 TYR A  37      -0.465  -2.493  32.074  1.00 85.96           H
ATOM    271  CE1 TYR A  37       3.406  -2.609  31.840  1.00 85.96           C
ATOM    272  HE1 TYR A  37       4.494  -2.642  31.774  1.00 85.96           H
ATOM    273  CE2 TYR A  37       1.373  -1.370  31.636  1.00 85.96           C
ATOM    274  HE2 TYR A  37       0.866  -0.431  31.411  1.00 85.96           H
ATOM    275  CZ  TYR A  37       2.728  -1.462  31.569  1.00 85.96           C
ATOM    276  OH  TYR A  37       3.437  -0.357  31.214  1.00 85.96           O
ATOM    277  HH  TYR A  37       2.821   0.342  30.851  1.00 85.96           H
ATOM    278  HN  TYR A  37      -0.691  -7.057  33.008  1.00 85.96           H
ATOM    279  N   CYS A  38       1.037  -6.189  29.413  1.00 89.63           N
ATOM    280  CA  CYS A  38       1.996  -6.834  28.533  1.00 89.63           C
ATOM    281  C   CYS A  38       3.096  -5.825  28.198  1.00 89.63           C
ATOM    282  O   CYS A  38       2.837  -4.810  27.552  1.00 89.63           O
ATOM    283  HA  CYS A  38       2.404  -7.682  29.083  1.00 89.63           H
ATOM    284  CB  CYS A  38       1.326  -7.387  27.274  1.00 89.63           C
ATOM    285 1HB  CYS A  38       0.487  -8.026  27.549  1.00 89.63           H
ATOM    286 2HB  CYS A  38       0.920  -6.568  26.679  1.00 89.63           H
ATOM    287  SG  CYS A  38       2.538  -8.336  26.285  1.00 89.63           S
ATOM    288  HN  CYS A  38       0.359  -5.616  28.952  1.00 89.63           H
ATOM    289  N   GLU A  39       4.301  -6.138  28.653  1.00 82.20           N
ATOM    290  CA  GLU A  39       5.473  -5.379  28.251  1.00 82.20           C
ATOM    291  C   GLU A  39       6.048  -5.941  26.949  1.00 82.20           C
ATOM    292  O   GLU A  39       6.308  -7.139  26.848  1.00 82.20           O
ATOM    293  HA  GLU A  39       5.117  -4.361  28.089  1.00 82.20           H
ATOM    294  CB  GLU A  39       6.528  -5.371  29.359  1.00 82.20           C
ATOM    295 1HB  GLU A  39       6.806  -6.395  29.607  1.00 82.20           H
ATOM    296 2HB  GLU A  39       7.375  -4.756  29.055  1.00 82.20           H
ATOM    297  CG  GLU A  39       5.974  -4.742  30.639  1.00 82.20           C
ATOM    298 1HG  GLU A  39       5.540  -3.768  30.411  1.00 82.20           H
ATOM    299 2HG  GLU A  39       5.172  -5.363  31.036  1.00 82.20           H
ATOM    300  CD  GLU A  39       7.073  -4.583  31.691  1.00 82.20           C
ATOM    301  OE1 GLU A  39       6.788  -3.925  32.715  1.00 82.20           O
ATOM    302  OE2 GLU A  39       8.174  -5.122  31.448  1.00 82.20           O
ATOM    303  HN  GLU A  39       4.482  -6.892  29.283  1.00 82.20           H
ATOM    304  N   LYS A  40       6.231  -5.049  25.986  1.00 88.63           N
ATOM    305  CA  LYS A  40       6.577  -5.464  24.638  1.00 88.63           C
ATOM    306  C   LYS A  40       7.985  -4.968  24.302  1.00 88.63           C
ATOM    307  O   LYS A  40       8.267  -4.619  23.157  1.00 88.63           O
ATOM    308  HA  LYS A  40       6.582  -6.554  24.623  1.00 88.63           H
ATOM    309  CB  LYS A  40       5.509  -5.003  23.644  1.00 88.63           C
ATOM    310 1HB  LYS A  40       5.369  -3.925  23.729  1.00 88.63           H
ATOM    311 2HB  LYS A  40       5.844  -5.201  22.626  1.00 88.63           H
ATOM    312  CG  LYS A  40       4.179  -5.717  23.897  1.00 88.63           C
ATOM    313 1HG  LYS A  40       4.333  -6.796  23.879  1.00 88.63           H
ATOM    314 2HG  LYS A  40       3.810  -5.464  24.891  1.00 88.63           H
ATOM    315  CD  LYS A  40       3.139  -5.327  22.846  1.00 88.63           C
ATOM    316 1HD  LYS A  40       2.975  -4.249  22.873  1.00 88.63           H
ATOM    317 2HD  LYS A  40       3.514  -5.567  21.851  1.00 88.63           H
ATOM    318  CE  LYS A  40       1.815  -6.055  23.088  1.00 88.63           C
ATOM    319 1HE  LYS A  40       1.969  -7.132  23.021  1.00 88.63           H
ATOM    320 2HE  LYS A  40       1.457  -5.846  24.096  1.00 88.63           H
ATOM    321  NZ  LYS A  40       0.801  -5.631  22.097  1.00 88.63           N
ATOM    322 1HZ  LYS A  40       0.018  -6.274  22.118  1.00 88.63           H
ATOM    323 2HZ  LYS A  40       0.478  -4.697  22.323  1.00 88.63           H
ATOM    324 3HZ  LYS A  40       1.214  -5.630  21.170  1.00 88.63           H
ATOM    325  HN  LYS A  40       6.146  -4.061  26.116  1.00 88.63           H
ATOM    326  N   ASN A  41       8.831  -4.953  25.321  1.00 82.74           N
ATOM    327  CA  ASN A  41      10.194  -4.476  25.155  1.00 82.74           C
ATOM    328  C   ASN A  41      10.907  -5.336  24.110  1.00 82.74           C
ATOM    329  O   ASN A  41      11.677  -4.824  23.299  1.00 82.74           O
ATOM    330  HA  ASN A  41      10.097  -3.436  24.844  1.00 82.74           H
ATOM    331  CB  ASN A  41      10.977  -4.579  26.466  1.00 82.74           C
ATOM    332 1HB  ASN A  41      10.835  -5.568  26.901  1.00 82.74           H
ATOM    333 2HB  ASN A  41      12.042  -4.468  26.266  1.00 82.74           H
ATOM    334  CG  ASN A  41      10.524  -3.509  27.460  1.00 82.74           C
ATOM    335  OD1 ASN A  41      10.145  -2.407  27.097  1.00 82.74           O
ATOM    336  ND2 ASN A  41      10.584  -3.892  28.733  1.00 82.74           N
ATOM    337 1HD2 ASN A  41      10.905  -4.811  28.963  1.00 82.74           H
ATOM    338 2HD2 ASN A  41      10.309  -3.262  29.458  1.00 82.74           H
ATOM    339  HN  ASN A  41       8.600  -5.258  26.245  1.00 82.74           H
ATOM    340  N   ASN A  42      10.624  -6.630  24.162  1.00 84.30           N
ATOM    341  CA  ASN A  42      11.253  -7.571  23.250  1.00 84.30           C
ATOM    342  C   ASN A  42      10.827  -7.247  21.817  1.00 84.30           C
ATOM    343  O   ASN A  42      11.626  -7.359  20.888  1.00 84.30           O
ATOM    344  HA  ASN A  42      12.325  -7.446  23.405  1.00 84.30           H
ATOM    345  CB  ASN A  42      10.825  -9.007  23.558  1.00 84.30           C
ATOM    346 1HB  ASN A  42      11.284  -9.689  22.843  1.00 84.30           H
ATOM    347 2HB  ASN A  42      11.184  -9.293  24.547  1.00 84.30           H
ATOM    348  CG  ASN A  42       9.303  -9.149  23.502  1.00 84.30           C
ATOM    349  OD1 ASN A  42       8.562  -8.180  23.521  1.00 84.30           O
ATOM    350  ND2 ASN A  42       8.879 -10.408  23.431  1.00 84.30           N
ATOM    351 1HD2 ASN A  42       9.540 -11.158  23.418  1.00 84.30           H
ATOM    352 2HD2 ASN A  42       7.899 -10.604  23.389  1.00 84.30           H
ATOM    353  HN  ASN A  42       9.981  -7.036  24.810  1.00 84.30           H
ATOM    354  N   VAL A  43       9.570  -6.853  21.682  1.00 91.50           N
ATOM    355  CA  VAL A  43       9.018  -6.546  20.373  1.00 91.50           C
ATOM    356  C   VAL A  43       9.734  -5.323  19.797  1.00 91.50           C
ATOM    357  O   VAL A  43      10.077  -5.300  18.616  1.00 91.50           O
ATOM    358  HA  VAL A  43       9.210  -7.402  19.726  1.00 91.50           H
ATOM    359  CB  VAL A  43       7.503  -6.359  20.475  1.00 91.50           C
ATOM    360  HB  VAL A  43       7.315  -5.472  21.080  1.00 91.50           H
ATOM    361  CG1 VAL A  43       6.885  -6.125  19.095  1.00 91.50           C
ATOM    362 1HG1 VAL A  43       7.319  -5.229  18.650  1.00 91.50           H
ATOM    363 2HG1 VAL A  43       7.089  -6.984  18.455  1.00 91.50           H
ATOM    364 3HG1 VAL A  43       5.808  -5.995  19.196  1.00 91.50           H
ATOM    365  CG2 VAL A  43       6.848  -7.553  21.173  1.00 91.50           C
ATOM    366 1HG2 VAL A  43       7.051  -8.461  20.606  1.00 91.50           H
ATOM    367 2HG2 VAL A  43       7.256  -7.654  22.179  1.00 91.50           H
ATOM    368 3HG2 VAL A  43       5.772  -7.393  21.232  1.00 91.50           H
ATOM    369  HN  VAL A  43       8.933  -6.743  22.445  1.00 91.50           H
ATOM    370  N   ARG A  44       9.939  -4.337  20.657  1.00 86.25           N
ATOM    371  CA  ARG A  44      10.563  -3.094  20.237  1.00 86.25           C
ATOM    372  C   ARG A  44      12.016  -3.343  19.825  1.00 86.25           C
ATOM    373  O   ARG A  44      12.510  -2.731  18.879  1.00 86.25           O
ATOM    374  HA  ARG A  44       9.967  -2.756  19.389  1.00 86.25           H
ATOM    375  CB  ARG A  44      10.529  -2.054  21.358  1.00 86.25           C
ATOM    376 1HB  ARG A  44      10.946  -2.482  22.269  1.00 86.25           H
ATOM    377 2HB  ARG A  44      11.158  -1.204  21.090  1.00 86.25           H
ATOM    378  CG  ARG A  44       9.100  -1.575  21.619  1.00 86.25           C
ATOM    379 1HG  ARG A  44       8.606  -1.360  20.671  1.00 86.25           H
ATOM    380 2HG  ARG A  44       8.530  -2.369  22.102  1.00 86.25           H
ATOM    381  CD  ARG A  44       9.092  -0.325  22.500  1.00 86.25           C
ATOM    382 1HD  ARG A  44       9.794   0.411  22.108  1.00 86.25           H
ATOM    383 2HD  ARG A  44       8.105   0.136  22.484  1.00 86.25           H
ATOM    384  NE  ARG A  44       9.459  -0.682  23.889  1.00 86.25           N
ATOM    385  HE  ARG A  44      10.431  -0.729  24.119  1.00 86.25           H
ATOM    386  CZ  ARG A  44       8.571  -0.946  24.857  1.00 86.25           C
ATOM    387  NH1 ARG A  44       7.256  -0.898  24.604  1.00 86.25           N
ATOM    388 1HH1 ARG A  44       6.931  -0.663  23.688  1.00 86.25           H
ATOM    389 2HH1 ARG A  44       6.599  -1.096  25.332  1.00 86.25           H
ATOM    390  NH2 ARG A  44       9.017  -1.259  26.081  1.00 86.25           N
ATOM    391 1HH2 ARG A  44       8.367  -1.459  26.814  1.00 86.25           H
ATOM    392 2HH2 ARG A  44      10.000  -1.293  26.261  1.00 86.25           H
ATOM    393  HN  ARG A  44       9.687  -4.377  21.624  1.00 86.25           H
ATOM    394  N   GLN A  45      12.659  -4.242  20.555  1.00 83.26           N
ATOM    395  CA  GLN A  45      14.038  -4.594  20.264  1.00 83.26           C
ATOM    396  C   GLN A  45      14.142  -5.234  18.878  1.00 83.26           C
ATOM    397  O   GLN A  45      15.035  -4.901  18.101  1.00 83.26           O
ATOM    398  HA  GLN A  45      14.587  -3.652  20.278  1.00 83.26           H
ATOM    399  CB  GLN A  45      14.606  -5.521  21.340  1.00 83.26           C
ATOM    400 1HB  GLN A  45      13.869  -6.283  21.595  1.00 83.26           H
ATOM    401 2HB  GLN A  45      15.481  -6.043  20.951  1.00 83.26           H
ATOM    402  CG  GLN A  45      14.990  -4.735  22.595  1.00 83.26           C
ATOM    403 1HG  GLN A  45      15.717  -3.965  22.337  1.00 83.26           H
ATOM    404 2HG  GLN A  45      14.112  -4.224  22.991  1.00 83.26           H
ATOM    405  CD  GLN A  45      15.576  -5.659  23.664  1.00 83.26           C
ATOM    406  OE1 GLN A  45      15.561  -6.874  23.547  1.00 83.26           O
ATOM    407  NE2 GLN A  45      16.090  -5.019  24.710  1.00 83.26           N
ATOM    408 1HE2 GLN A  45      16.069  -4.020  24.744  1.00 83.26           H
ATOM    409 2HE2 GLN A  45      16.497  -5.537  25.463  1.00 83.26           H
ATOM    410  HN  GLN A  45      12.254  -4.725  21.331  1.00 83.26           H
ATOM    411  N   PHE A  46      13.215  -6.143  18.610  1.00 92.81           N
ATOM    412  CA  PHE A  46      13.183  -6.824  17.327  1.00 92.81           C
ATOM    413  C   PHE A  46      13.052  -5.823  16.178  1.00 92.81           C
ATOM    414  O   PHE A  46      13.795  -5.894  15.200  1.00 92.81           O
ATOM    415  HA  PHE A  46      14.122  -7.369  17.227  1.00 92.81           H
ATOM    416  CB  PHE A  46      11.955  -7.736  17.336  1.00 92.81           C
ATOM    417 1HB  PHE A  46      12.101  -8.518  18.081  1.00 92.81           H
ATOM    418 2HB  PHE A  46      11.086  -7.157  17.648  1.00 92.81           H
ATOM    419  CG  PHE A  46      11.655  -8.389  15.985  1.00 92.81           C
ATOM    420  CD1 PHE A  46      10.696  -7.867  15.175  1.00 92.81           C
ATOM    421  HD1 PHE A  46      10.140  -6.983  15.489  1.00 92.81           H
ATOM    422  CD2 PHE A  46      12.349  -9.492  15.593  1.00 92.81           C
ATOM    423  HD2 PHE A  46      13.118  -9.911  16.243  1.00 92.81           H
ATOM    424  CE1 PHE A  46      10.418  -8.472  13.921  1.00 92.81           C
ATOM    425  HE1 PHE A  46       9.648  -8.054  13.272  1.00 92.81           H
ATOM    426  CE2 PHE A  46      12.071 -10.097  14.340  1.00 92.81           C
ATOM    427  HE2 PHE A  46      12.626 -10.981  14.026  1.00 92.81           H
ATOM    428  CZ  PHE A  46      11.111  -9.575  13.530  1.00 92.81           C
ATOM    429  HZ  PHE A  46      10.898 -10.040  12.567  1.00 92.81           H
ATOM    430  HN  PHE A  46      12.496  -6.414  19.251  1.00 92.81           H
ATOM    431  N   ALA A  47      12.101  -4.913  16.334  1.00 93.31           N
ATOM    432  CA  ALA A  47      11.808  -3.950  15.286  1.00 93.31           C
ATOM    433  C   ALA A  47      13.052  -3.100  15.017  1.00 93.31           C
ATOM    434  O   ALA A  47      13.348  -2.773  13.869  1.00 93.31           O
ATOM    435  HA  ALA A  47      11.558  -4.507  14.383  1.00 93.31           H
ATOM    436  CB  ALA A  47      10.601  -3.103  15.693  1.00 93.31           C
ATOM    437 1HB  ALA A  47       9.737  -3.750  15.844  1.00 93.31           H
ATOM    438 2HB  ALA A  47      10.824  -2.574  16.620  1.00 93.31           H
ATOM    439 3HB  ALA A  47      10.382  -2.381  14.907  1.00 93.31           H
ATOM    440  HN  ALA A  47      11.538  -4.828  17.155  1.00 93.31           H
ATOM    441  N   SER A  48      13.747  -2.768  16.095  1.00 91.52           N
ATOM    442  CA  SER A  48      14.846  -1.821  16.015  1.00 91.52           C
ATOM    443  C   SER A  48      15.982  -2.408  15.175  1.00 91.52           C
ATOM    444  O   SER A  48      16.786  -1.668  14.609  1.00 91.52           O
ATOM    445  HA  SER A  48      14.430  -0.937  15.532  1.00 91.52           H
ATOM    446  CB  SER A  48      15.354  -1.448  17.409  1.00 91.52           C
ATOM    447 1HB  SER A  48      16.018  -0.586  17.334  1.00 91.52           H
ATOM    448 2HB  SER A  48      14.512  -1.148  18.034  1.00 91.52           H
ATOM    449  OG  SER A  48      16.046  -2.526  18.032  1.00 91.52           O
ATOM    450  HG  SER A  48      16.397  -2.239  18.923  1.00 91.52           H
ATOM    451  HN  SER A  48      13.570  -3.134  17.009  1.00 91.52           H
ATOM    452  N   HIS A  49      16.013  -3.731  15.121  1.00 87.43           N
ATOM    453  CA  HIS A  49      17.085  -4.427  14.431  1.00 87.43           C
ATOM    454  C   HIS A  49      16.625  -4.814  13.025  1.00 87.43           C
ATOM    455  O   HIS A  49      17.381  -4.688  12.063  1.00 87.43           O
ATOM    456  HA  HIS A  49      17.915  -3.724  14.352  1.00 87.43           H
ATOM    457  CB  HIS A  49      17.568  -5.628  15.248  1.00 87.43           C
ATOM    458 1HB  HIS A  49      16.709  -6.244  15.511  1.00 87.43           H
ATOM    459 2HB  HIS A  49      18.221  -6.239  14.625  1.00 87.43           H
ATOM    460  CG  HIS A  49      18.307  -5.254  16.511  1.00 87.43           C
ATOM    461  ND1 HIS A  49      17.663  -5.013  17.712  1.00 87.43           N
ATOM    462  HD1 HIS A  49      16.677  -5.058  17.867  1.00 87.43           H
ATOM    463  CD2 HIS A  49      19.640  -5.084  16.747  1.00 87.43           C
ATOM    464  HD2 HIS A  49      20.436  -5.197  16.012  1.00 87.43           H
ATOM    465  CE1 HIS A  49      18.577  -4.711  18.623  1.00 87.43           C
ATOM    466  HE1 HIS A  49      18.385  -4.469  19.668  1.00 87.43           H
ATOM    467  NE2 HIS A  49      19.801  -4.755  18.023  1.00 87.43           N
ATOM    468  HN  HIS A  49      15.323  -4.324  15.537  1.00 87.43           H
ATOM    469  N   PHE A  50      15.386  -5.278  12.949  1.00 86.45           N
ATOM    470  CA  PHE A  50      14.917  -5.971  11.761  1.00 86.45           C
ATOM    471  C   PHE A  50      14.414  -4.978  10.711  1.00 86.45           C
ATOM    472  O   PHE A  50      14.696  -5.129   9.523  1.00 86.45           O
ATOM    473  HA  PHE A  50      15.763  -6.527  11.356  1.00 86.45           H
ATOM    474  CB  PHE A  50      13.757  -6.869  12.194  1.00 86.45           C
ATOM    475 1HB  PHE A  50      14.104  -7.540  12.980  1.00 86.45           H
ATOM    476 2HB  PHE A  50      12.973  -6.248  12.629  1.00 86.45           H
ATOM    477  CG  PHE A  50      13.157  -7.701  11.060  1.00 86.45           C
ATOM    478  CD1 PHE A  50      11.958  -7.352  10.520  1.00 86.45           C
ATOM    479  HD1 PHE A  50      11.425  -6.478  10.896  1.00 86.45           H
ATOM    480  CD2 PHE A  50      13.821  -8.791  10.591  1.00 86.45           C
ATOM    481  HD2 PHE A  50      14.782  -9.071  11.024  1.00 86.45           H
ATOM    482  CE1 PHE A  50      11.401  -8.125   9.468  1.00 86.45           C
ATOM    483  HE1 PHE A  50      10.441  -7.845   9.035  1.00 86.45           H
ATOM    484  CE2 PHE A  50      13.264  -9.564   9.538  1.00 86.45           C
ATOM    485  HE2 PHE A  50      13.797 -10.438   9.163  1.00 86.45           H
ATOM    486  CZ  PHE A  50      12.066  -9.215   8.999  1.00 86.45           C
ATOM    487  HZ  PHE A  50      11.639  -9.808   8.190  1.00 86.45           H
ATOM    488  HN  PHE A  50      14.709  -5.187  13.680  1.00 86.45           H
ATOM    489  N   LEU A  51      13.676  -3.986  11.186  1.00 94.15           N
ATOM    490  CA  LEU A  51      12.865  -3.166  10.303  1.00 94.15           C
ATOM    491  C   LEU A  51      13.772  -2.214   9.521  1.00 94.15           C
ATOM    492  O   LEU A  51      13.676  -2.124   8.298  1.00 94.15           O
ATOM    493  HA  LEU A  51      12.375  -3.835   9.595  1.00 94.15           H
ATOM    494  CB  LEU A  51      11.763  -2.456  11.092  1.00 94.15           C
ATOM    495 1HB  LEU A  51      12.233  -1.841  11.860  1.00 94.15           H
ATOM    496 2HB  LEU A  51      11.240  -1.778  10.418  1.00 94.15           H
ATOM    497  CG  LEU A  51      10.729  -3.361  11.764  1.00 94.15           C
ATOM    498  HG  LEU A  51      11.244  -3.979  12.500  1.00 94.15           H
ATOM    499  CD1 LEU A  51       9.685  -2.535  12.518  1.00 94.15           C
ATOM    500 1HD1 LEU A  51      10.178  -1.939  13.285  1.00 94.15           H
ATOM    501 2HD1 LEU A  51       9.170  -1.875  11.820  1.00 94.15           H
ATOM    502 3HD1 LEU A  51       8.962  -3.204  12.986  1.00 94.15           H
ATOM    503  CD2 LEU A  51      10.087  -4.308  10.748  1.00 94.15           C
ATOM    504 1HD2 LEU A  51       9.590  -3.725   9.972  1.00 94.15           H
ATOM    505 2HD2 LEU A  51      10.858  -4.933  10.296  1.00 94.15           H
ATOM    506 3HD2 LEU A  51       9.356  -4.940  11.252  1.00 94.15           H
ATOM    507  HN  LEU A  51      13.628  -3.739  12.154  1.00 94.15           H
ATOM    508  N   PRO A  52      14.666  -1.490  10.208  1.00 95.82           N
ATOM    509  CA  PRO A  52      15.387  -0.383   9.576  1.00 95.82           C
ATOM    510  C   PRO A  52      16.077  -0.804   8.288  1.00 95.82           C
ATOM    511  O   PRO A  52      15.902  -0.169   7.250  1.00 95.82           O
ATOM    512  HA  PRO A  52      14.688   0.400   9.281  1.00 95.82           H
ATOM    513  CB  PRO A  52      16.394   0.051  10.643  1.00 95.82           C
ATOM    514 1HB  PRO A  52      17.348  -0.463  10.527  1.00 95.82           H
ATOM    515 2HB  PRO A  52      16.600   1.120  10.589  1.00 95.82           H
ATOM    516  CG  PRO A  52      15.706  -0.325  11.950  1.00 95.82           C
ATOM    517 1HG  PRO A  52      16.418  -0.409  12.772  1.00 95.82           H
ATOM    518 2HG  PRO A  52      14.975   0.425  12.253  1.00 95.82           H
ATOM    519  CD  PRO A  52      15.055  -1.658  11.620  1.00 95.82           C
ATOM    520 1HD  PRO A  52      15.748  -2.490  11.748  1.00 95.82           H
ATOM    521 2HD  PRO A  52      14.198  -1.860  12.263  1.00 95.82           H
ATOM    522  N   PRO A  53      16.873  -1.881   8.325  1.00 96.17           N
ATOM    523  CA  PRO A  53      17.589  -2.331   7.128  1.00 96.17           C
ATOM    524  C   PRO A  53      16.662  -2.524   5.939  1.00 96.17           C
ATOM    525  O   PRO A  53      16.988  -2.125   4.822  1.00 96.17           O
ATOM    526  HA  PRO A  53      18.304  -1.571   6.812  1.00 96.17           H
ATOM    527  CB  PRO A  53      18.233  -3.648   7.565  1.00 96.17           C
ATOM    528 1HB  PRO A  53      17.593  -4.502   7.342  1.00 96.17           H
ATOM    529 2HB  PRO A  53      19.181  -3.820   7.055  1.00 96.17           H
ATOM    530  CG  PRO A  53      18.427  -3.466   9.066  1.00 96.17           C
ATOM    531 1HG  PRO A  53      18.543  -4.421   9.578  1.00 96.17           H
ATOM    532 2HG  PRO A  53      19.322  -2.886   9.291  1.00 96.17           H
ATOM    533  CD  PRO A  53      17.157  -2.743   9.486  1.00 96.17           C
ATOM    534 1HD  PRO A  53      16.340  -3.439   9.678  1.00 96.17           H
ATOM    535 2HD  PRO A  53      17.303  -2.168  10.400  1.00 96.17           H
ATOM    536  N   LEU A  54      15.519  -3.136   6.214  1.00 94.45           N
ATOM    537  CA  LEU A  54      14.608  -3.530   5.153  1.00 94.45           C
ATOM    538  C   LEU A  54      13.965  -2.279   4.549  1.00 94.45           C
ATOM    539  O   LEU A  54      13.806  -2.185   3.333  1.00 94.45           O
ATOM    540  HA  LEU A  54      15.198  -4.022   4.381  1.00 94.45           H
ATOM    541  CB  LEU A  54      13.595  -4.553   5.670  1.00 94.45           C
ATOM    542 1HB  LEU A  54      13.081  -4.124   6.530  1.00 94.45           H
ATOM    543 2HB  LEU A  54      12.843  -4.713   4.897  1.00 94.45           H
ATOM    544  CG  LEU A  54      14.164  -5.914   6.077  1.00 94.45           C
ATOM    545  HG  LEU A  54      14.905  -5.754   6.860  1.00 94.45           H
ATOM    546  CD1 LEU A  54      13.073  -6.812   6.663  1.00 94.45           C
ATOM    547 1HD1 LEU A  54      12.644  -6.334   7.545  1.00 94.45           H
ATOM    548 2HD1 LEU A  54      12.292  -6.968   5.919  1.00 94.45           H
ATOM    549 3HD1 LEU A  54      13.504  -7.772   6.944  1.00 94.45           H
ATOM    550  CD2 LEU A  54      14.884  -6.580   4.903  1.00 94.45           C
ATOM    551 1HD2 LEU A  54      14.183  -6.726   4.081  1.00 94.45           H
ATOM    552 2HD2 LEU A  54      15.704  -5.943   4.571  1.00 94.45           H
ATOM    553 3HD2 LEU A  54      15.279  -7.545   5.219  1.00 94.45           H
ATOM    554  HN  LEU A  54      15.214  -3.363   7.139  1.00 94.45           H
ATOM    555  N   TYR A  55      13.613  -1.351   5.426  1.00 94.73           N
ATOM    556  CA  TYR A  55      12.955  -0.128   4.999  1.00 94.73           C
ATOM    557  C   TYR A  55      13.876   0.706   4.106  1.00 94.73           C
ATOM    558  O   TYR A  55      13.422   1.315   3.138  1.00 94.73           O
ATOM    559  HA  TYR A  55      12.065  -0.405   4.433  1.00 94.73           H
ATOM    560  CB  TYR A  55      12.654   0.658   6.276  1.00 94.73           C
ATOM    561 1HB  TYR A  55      13.522   0.608   6.934  1.00 94.73           H
ATOM    562 2HB  TYR A  55      12.509   1.707   6.019  1.00 94.73           H
ATOM    563  CG  TYR A  55      11.425   0.160   7.039  1.00 94.73           C
ATOM    564  CD1 TYR A  55      10.783  -0.994   6.635  1.00 94.73           C
ATOM    565  HD1 TYR A  55      11.152  -1.549   5.773  1.00 94.73           H
ATOM    566  CD2 TYR A  55      10.957   0.863   8.130  1.00 94.73           C
ATOM    567  HD2 TYR A  55      11.464   1.774   8.449  1.00 94.73           H
ATOM    568  CE1 TYR A  55       9.626  -1.463   7.352  1.00 94.73           C
ATOM    569  HE1 TYR A  55       9.110  -2.372   7.044  1.00 94.73           H
ATOM    570  CE2 TYR A  55       9.800   0.394   8.847  1.00 94.73           C
ATOM    571  HE2 TYR A  55       9.421   0.941   9.711  1.00 94.73           H
ATOM    572  CZ  TYR A  55       9.192  -0.745   8.423  1.00 94.73           C
ATOM    573  OH  TYR A  55       8.099  -1.189   9.101  1.00 94.73           O
ATOM    574  HH  TYR A  55       7.744  -2.019   8.672  1.00 94.73           H
ATOM    575  HN  TYR A  55      13.769  -1.425   6.411  1.00 94.73           H
ATOM    576  N   TRP A  56      15.152   0.706   4.462  1.00 93.19           N
ATOM    577  CA  TRP A  56      16.149   1.411   3.675  1.00 93.19           C
ATOM    578  C   TRP A  56      16.262   0.711   2.319  1.00 93.19           C
ATOM    579  O   TRP A  56      16.357   1.367   1.283  1.00 93.19           O
ATOM    580  HA  TRP A  56      15.801   2.435   3.537  1.00 93.19           H
ATOM    581  CB  TRP A  56      17.482   1.489   4.421  1.00 93.19           C
ATOM    582 1HB  TRP A  56      17.648   0.549   4.947  1.00 93.19           H
ATOM    583 2HB  TRP A  56      18.288   1.594   3.694  1.00 93.19           H
ATOM    584  CG  TRP A  56      17.567   2.641   5.425  1.00 93.19           C
ATOM    585  CD1 TRP A  56      17.701   2.566   6.756  1.00 93.19           C
ATOM    586  HD1 TRP A  56      17.769   1.632   7.314  1.00 93.19           H
ATOM    587  CD2 TRP A  56      17.519   4.051   5.122  1.00 93.19           C
ATOM    588  NE1 TRP A  56      17.742   3.820   7.331  1.00 93.19           N
ATOM    589  HE1 TRP A  56      17.837   4.021   8.306  1.00 93.19           H
ATOM    590  CE2 TRP A  56      17.628   4.751   6.306  1.00 93.19           C
ATOM    591  CE3 TRP A  56      17.388   4.712   3.888  1.00 93.19           C
ATOM    592  HE3 TRP A  56      17.300   4.182   2.940  1.00 93.19           H
ATOM    593  CZ2 TRP A  56      17.616   6.150   6.373  1.00 93.19           C
ATOM    594  HZ2 TRP A  56      17.704   6.680   7.321  1.00 93.19           H
ATOM    595  CZ3 TRP A  56      17.378   6.110   3.972  1.00 93.19           C
ATOM    596  HZ3 TRP A  56      17.278   6.673   3.044  1.00 93.19           H
ATOM    597  CH2 TRP A  56      17.486   6.830   5.156  1.00 93.19           C
ATOM    598  HH2 TRP A  56      17.470   7.920   5.137  1.00 93.19           H
ATOM    599  HN  TRP A  56      15.506   0.238   5.271  1.00 93.19           H
ATOM    600  N   LEU A  57      16.248  -0.613   2.370  1.00 93.77           N
ATOM    601  CA  LEU A  57      16.361  -1.410   1.160  1.00 93.77           C
ATOM    602  C   LEU A  57      15.169  -1.114   0.247  1.00 93.77           C
ATOM    603  O   LEU A  57      15.345  -0.835  -0.938  1.00 93.77           O
ATOM    604  HA  LEU A  57      17.272  -1.100   0.649  1.00 93.77           H
ATOM    605  CB  LEU A  57      16.517  -2.892   1.507  1.00 93.77           C
ATOM    606 1HB  LEU A  57      17.401  -3.007   2.134  1.00 93.77           H
ATOM    607 2HB  LEU A  57      15.659  -3.196   2.106  1.00 93.77           H
ATOM    608  CG  LEU A  57      16.640  -3.849   0.320  1.00 93.77           C
ATOM    609  HG  LEU A  57      15.798  -3.673  -0.350  1.00 93.77           H
ATOM    610  CD1 LEU A  57      17.916  -3.573  -0.477  1.00 93.77           C
ATOM    611 1HD1 LEU A  57      17.896  -2.550  -0.853  1.00 93.77           H
ATOM    612 2HD1 LEU A  57      18.784  -3.705   0.170  1.00 93.77           H
ATOM    613 3HD1 LEU A  57      17.979  -4.267  -1.315  1.00 93.77           H
ATOM    614  CD2 LEU A  57      16.554  -5.306   0.779  1.00 93.77           C
ATOM    615 1HD2 LEU A  57      17.362  -5.513   1.481  1.00 93.77           H
ATOM    616 2HD2 LEU A  57      15.596  -5.477   1.268  1.00 93.77           H
ATOM    617 3HD2 LEU A  57      16.645  -5.965  -0.084  1.00 93.77           H
ATOM    618  HN  LEU A  57      16.162  -1.139   3.216  1.00 93.77           H
ATOM    619  N   VAL A  58      13.983  -1.185   0.833  1.00 95.64           N
ATOM    620  CA  VAL A  58      12.760  -0.982   0.076  1.00 95.64           C
ATOM    621  C   VAL A  58      12.779   0.414  -0.551  1.00 95.64           C
ATOM    622  O   VAL A  58      12.443   0.577  -1.723  1.00 95.64           O
ATOM    623  HA  VAL A  58      12.741  -1.724  -0.722  1.00 95.64           H
ATOM    624  CB  VAL A  58      11.543  -1.218   0.973  1.00 95.64           C
ATOM    625  HB  VAL A  58      11.653  -0.590   1.857  1.00 95.64           H
ATOM    626  CG1 VAL A  58      10.251  -0.808   0.263  1.00 95.64           C
ATOM    627 1HG1 VAL A  58      10.297   0.251   0.007  1.00 95.64           H
ATOM    628 2HG1 VAL A  58      10.134  -1.397  -0.647  1.00 95.64           H
ATOM    629 3HG1 VAL A  58       9.402  -0.986   0.922  1.00 95.64           H
ATOM    630  CG2 VAL A  58      11.477  -2.675   1.435  1.00 95.64           C
ATOM    631 1HG2 VAL A  58      11.402  -3.328   0.566  1.00 95.64           H
ATOM    632 2HG2 VAL A  58      12.378  -2.919   1.997  1.00 95.64           H
ATOM    633 3HG2 VAL A  58      10.603  -2.815   2.071  1.00 95.64           H
ATOM    634  HN  VAL A  58      13.851  -1.376   1.806  1.00 95.64           H
ATOM    635  N   PHE A  59      13.176   1.386   0.258  1.00 96.30           N
ATOM    636  CA  PHE A  59      13.201   2.768  -0.189  1.00 96.30           C
ATOM    637  C   PHE A  59      14.087   2.928  -1.426  1.00 96.30           C
ATOM    638  O   PHE A  59      13.659   3.493  -2.432  1.00 96.30           O
ATOM    639  HA  PHE A  59      12.177   3.046  -0.439  1.00 96.30           H
ATOM    640  CB  PHE A  59      13.789   3.597   0.955  1.00 96.30           C
ATOM    641 1HB  PHE A  59      13.106   3.561   1.804  1.00 96.30           H
ATOM    642 2HB  PHE A  59      14.724   3.141   1.278  1.00 96.30           H
ATOM    643  CG  PHE A  59      14.051   5.060   0.592  1.00 96.30           C
ATOM    644  CD1 PHE A  59      15.328   5.513   0.472  1.00 96.30           C
ATOM    645  HD1 PHE A  59      16.164   4.833   0.635  1.00 96.30           H
ATOM    646  CD2 PHE A  59      13.007   5.908   0.389  1.00 96.30           C
ATOM    647  HD2 PHE A  59      11.984   5.545   0.485  1.00 96.30           H
ATOM    648  CE1 PHE A  59      15.571   6.871   0.135  1.00 96.30           C
ATOM    649  HE1 PHE A  59      16.594   7.234   0.040  1.00 96.30           H
ATOM    650  CE2 PHE A  59      13.250   7.266   0.052  1.00 96.30           C
ATOM    651  HE2 PHE A  59      12.414   7.945  -0.111  1.00 96.30           H
ATOM    652  CZ  PHE A  59      14.527   7.719  -0.068  1.00 96.30           C
ATOM    653  HZ  PHE A  59      14.714   8.761  -0.326  1.00 96.30           H
ATOM    654  HN  PHE A  59      13.476   1.241   1.201  1.00 96.30           H
ATOM    655  N   ILE A  60      15.306   2.421  -1.312  1.00 94.17           N
ATOM    656  CA  ILE A  60      16.309   2.644  -2.339  1.00 94.17           C
ATOM    657  C   ILE A  60      15.828   2.033  -3.657  1.00 94.17           C
ATOM    658  O   ILE A  60      15.806   2.706  -4.686  1.00 94.17           O
ATOM    659  HA  ILE A  60      16.405   3.721  -2.473  1.00 94.17           H
ATOM    660  CB  ILE A  60      17.672   2.121  -1.880  1.00 94.17           C
ATOM    661  HB  ILE A  60      17.538   1.110  -1.495  1.00 94.17           H
ATOM    662  CG1 ILE A  60      18.227   2.971  -0.735  1.00 94.17           C
ATOM    663 1HG1 ILE A  60      18.543   3.941  -1.118  1.00 94.17           H
ATOM    664 2HG1 ILE A  60      17.442   3.157  -0.002  1.00 94.17           H
ATOM    665  CG2 ILE A  60      18.649   2.033  -3.054  1.00 94.17           C
ATOM    666 1HG2 ILE A  60      18.250   1.354  -3.808  1.00 94.17           H
ATOM    667 2HG2 ILE A  60      18.783   3.022  -3.491  1.00 94.17           H
ATOM    668 3HG2 ILE A  60      19.609   1.658  -2.700  1.00 94.17           H
ATOM    669  CD1 ILE A  60      19.409   2.274  -0.059  1.00 94.17           C
ATOM    670 1HD1 ILE A  60      19.083   1.314   0.344  1.00 94.17           H
ATOM    671 2HD1 ILE A  60      20.201   2.111  -0.789  1.00 94.17           H
ATOM    672 3HD1 ILE A  60      19.785   2.899   0.751  1.00 94.17           H
ATOM    673  HN  ILE A  60      15.611   1.867  -0.537  1.00 94.17           H
ATOM    674  N   VAL A  61      15.455   0.764  -3.582  1.00 94.67           N
ATOM    675  CA  VAL A  61      15.120   0.011  -4.779  1.00 94.67           C
ATOM    676  C   VAL A  61      13.855   0.599  -5.408  1.00 94.67           C
ATOM    677  O   VAL A  61      13.791   0.786  -6.622  1.00 94.67           O
ATOM    678  HA  VAL A  61      15.946   0.123  -5.481  1.00 94.67           H
ATOM    679  CB  VAL A  61      14.983  -1.475  -4.441  1.00 94.67           C
ATOM    680  HB  VAL A  61      14.226  -1.574  -3.664  1.00 94.67           H
ATOM    681  CG1 VAL A  61      14.514  -2.273  -5.659  1.00 94.67           C
ATOM    682 1HG1 VAL A  61      13.544  -1.899  -5.987  1.00 94.67           H
ATOM    683 2HG1 VAL A  61      15.238  -2.163  -6.467  1.00 94.67           H
ATOM    684 3HG1 VAL A  61      14.425  -3.326  -5.391  1.00 94.67           H
ATOM    685  CG2 VAL A  61      16.297  -2.035  -3.892  1.00 94.67           C
ATOM    686 1HG2 VAL A  61      17.083  -1.917  -4.638  1.00 94.67           H
ATOM    687 2HG2 VAL A  61      16.572  -1.495  -2.986  1.00 94.67           H
ATOM    688 3HG2 VAL A  61      16.172  -3.093  -3.660  1.00 94.67           H
ATOM    689  HN  VAL A  61      15.381   0.252  -2.726  1.00 94.67           H
ATOM    690  N   GLY A  62      12.880   0.875  -4.554  1.00 96.00           N
ATOM    691  CA  GLY A  62      11.585   1.339  -5.021  1.00 96.00           C
ATOM    692  C   GLY A  62      11.692   2.736  -5.634  1.00 96.00           C
ATOM    693  O   GLY A  62      11.090   3.011  -6.672  1.00 96.00           O
ATOM    694 1HA  GLY A  62      11.190   0.642  -5.761  1.00 96.00           H
ATOM    695 2HA  GLY A  62      10.880   1.355  -4.190  1.00 96.00           H
ATOM    696  HN  GLY A  62      12.965   0.786  -3.562  1.00 96.00           H
ATOM    697  N   ALA A  63      12.462   3.583  -4.968  1.00 95.70           N
ATOM    698  CA  ALA A  63      12.613   4.961  -5.404  1.00 95.70           C
ATOM    699  C   ALA A  63      13.240   4.983  -6.800  1.00 95.70           C
ATOM    700  O   ALA A  63      12.793   5.726  -7.673  1.00 95.70           O
ATOM    701  HA  ALA A  63      11.619   5.404  -5.455  1.00 95.70           H
ATOM    702  CB  ALA A  63      13.446   5.733  -4.379  1.00 95.70           C
ATOM    703 1HB  ALA A  63      12.943   5.712  -3.412  1.00 95.70           H
ATOM    704 2HB  ALA A  63      14.429   5.272  -4.288  1.00 95.70           H
ATOM    705 3HB  ALA A  63      13.559   6.767  -4.707  1.00 95.70           H
ATOM    706  HN  ALA A  63      12.977   3.342  -4.145  1.00 95.70           H
ATOM    707  N   LEU A  64      14.264   4.160  -6.967  1.00 89.30           N
ATOM    708  CA  LEU A  64      14.963   4.083  -8.239  1.00 89.30           C
ATOM    709  C   LEU A  64      13.986   3.629  -9.326  1.00 89.30           C
ATOM    710  O   LEU A  64      13.916   4.234 -10.394  1.00 89.30           O
ATOM    711  HA  LEU A  64      15.308   5.087  -8.483  1.00 89.30           H
ATOM    712  CB  LEU A  64      16.203   3.195  -8.116  1.00 89.30           C
ATOM    713 1HB  LEU A  64      15.910   2.261  -7.637  1.00 89.30           H
ATOM    714 2HB  LEU A  64      16.546   2.944  -9.120  1.00 89.30           H
ATOM    715  CG  LEU A  64      17.379   3.789  -7.339  1.00 89.30           C
ATOM    716  HG  LEU A  64      17.013   4.121  -6.367  1.00 89.30           H
ATOM    717  CD1 LEU A  64      18.454   2.732  -7.080  1.00 89.30           C
ATOM    718 1HD1 LEU A  64      18.028   1.915  -6.498  1.00 89.30           H
ATOM    719 2HD1 LEU A  64      18.823   2.348  -8.031  1.00 89.30           H
ATOM    720 3HD1 LEU A  64      19.279   3.181  -6.525  1.00 89.30           H
ATOM    721  CD2 LEU A  64      17.943   5.018  -8.053  1.00 89.30           C
ATOM    722 1HD2 LEU A  64      18.289   4.734  -9.047  1.00 89.30           H
ATOM    723 2HD2 LEU A  64      17.165   5.776  -8.142  1.00 89.30           H
ATOM    724 3HD2 LEU A  64      18.778   5.421  -7.479  1.00 89.30           H
ATOM    725  HN  LEU A  64      14.617   3.554  -6.254  1.00 89.30           H
ATOM    726  N   GLY A  65      13.257   2.567  -9.015  1.00 93.55           N
ATOM    727  CA  GLY A  65      12.397   1.936 -10.001  1.00 93.55           C
ATOM    728  C   GLY A  65      11.297   2.894 -10.464  1.00 93.55           C
ATOM    729  O   GLY A  65      11.109   3.096 -11.662  1.00 93.55           O
ATOM    730 1HA  GLY A  65      12.991   1.618 -10.858  1.00 93.55           H
ATOM    731 2HA  GLY A  65      11.947   1.039  -9.576  1.00 93.55           H
ATOM    732  HN  GLY A  65      13.248   2.140  -8.111  1.00 93.55           H
ATOM    733  N   ASN A  66      10.600   3.458  -9.489  1.00 91.66           N
ATOM    734  CA  ASN A  66       9.425   4.263  -9.778  1.00 91.66           C
ATOM    735  C   ASN A  66       9.862   5.585 -10.412  1.00 91.66           C
ATOM    736  O   ASN A  66       9.183   6.108 -11.295  1.00 91.66           O
ATOM    737  HA  ASN A  66       8.822   3.657 -10.452  1.00 91.66           H
ATOM    738  CB  ASN A  66       8.650   4.586  -8.498  1.00 91.66           C
ATOM    739 1HB  ASN A  66       9.345   4.880  -7.712  1.00 91.66           H
ATOM    740 2HB  ASN A  66       7.989   5.434  -8.674  1.00 91.66           H
ATOM    741  CG  ASN A  66       7.830   3.380  -8.036  1.00 91.66           C
ATOM    742  OD1 ASN A  66       6.873   2.967  -8.671  1.00 91.66           O
ATOM    743  ND2 ASN A  66       8.256   2.840  -6.898  1.00 91.66           N
ATOM    744 1HD2 ASN A  66       9.048   3.227  -6.427  1.00 91.66           H
ATOM    745 2HD2 ASN A  66       7.784   2.046  -6.514  1.00 91.66           H
ATOM    746  HN  ASN A  66      10.826   3.373  -8.518  1.00 91.66           H
ATOM    747  N   SER A  67      10.992   6.089  -9.937  1.00 91.67           N
ATOM    748  CA  SER A  67      11.546   7.320 -10.472  1.00 91.67           C
ATOM    749  C   SER A  67      11.850   7.153 -11.962  1.00 91.67           C
ATOM    750  O   SER A  67      11.665   8.084 -12.745  1.00 91.67           O
ATOM    751  HA  SER A  67      10.773   8.074 -10.321  1.00 91.67           H
ATOM    752  CB  SER A  67      12.810   7.730  -9.714  1.00 91.67           C
ATOM    753 1HB  SER A  67      13.553   6.937  -9.793  1.00 91.67           H
ATOM    754 2HB  SER A  67      13.241   8.617 -10.180  1.00 91.67           H
ATOM    755  OG  SER A  67      12.546   7.997  -8.340  1.00 91.67           O
ATOM    756  HG  SER A  67      12.970   7.295  -7.767  1.00 91.67           H
ATOM    757  HN  SER A  67      11.525   5.670  -9.201  1.00 91.67           H
ATOM    758  N   LEU A  68      12.312   5.961 -12.309  1.00 86.43           N
ATOM    759  CA  LEU A  68      12.656   5.664 -13.689  1.00 86.43           C
ATOM    760  C   LEU A  68      11.385   5.684 -14.542  1.00 86.43           C
ATOM    761  O   LEU A  68      11.396   6.183 -15.666  1.00 86.43           O
ATOM    762  HA  LEU A  68      13.318   6.456 -14.038  1.00 86.43           H
ATOM    763  CB  LEU A  68      13.434   4.350 -13.777  1.00 86.43           C
ATOM    764 1HB  LEU A  68      14.194   4.348 -12.995  1.00 86.43           H
ATOM    765 2HB  LEU A  68      12.750   3.530 -13.558  1.00 86.43           H
ATOM    766  CG  LEU A  68      14.119   4.064 -15.115  1.00 86.43           C
ATOM    767  HG  LEU A  68      13.405   4.267 -15.913  1.00 86.43           H
ATOM    768  CD1 LEU A  68      15.315   4.993 -15.329  1.00 86.43           C
ATOM    769 1HD1 LEU A  68      14.975   6.029 -15.325  1.00 86.43           H
ATOM    770 2HD1 LEU A  68      16.038   4.845 -14.528  1.00 86.43           H
ATOM    771 3HD1 LEU A  68      15.782   4.769 -16.288  1.00 86.43           H
ATOM    772  CD2 LEU A  68      14.512   2.589 -15.225  1.00 86.43           C
ATOM    773 1HD2 LEU A  68      15.200   2.336 -14.419  1.00 86.43           H
ATOM    774 2HD2 LEU A  68      13.619   1.969 -15.149  1.00 86.43           H
ATOM    775 3HD2 LEU A  68      14.996   2.413 -16.186  1.00 86.43           H
ATOM    776  HN  LEU A  68      12.452   5.207 -11.667  1.00 86.43           H
ATOM    777  N   VAL A  69      10.321   5.134 -13.974  1.00 90.13           N
ATOM    778  CA  VAL A  69       9.049   5.074 -14.672  1.00 90.13           C
ATOM    779  C   VAL A  69       8.604   6.492 -15.037  1.00 90.13           C
ATOM    780  O   VAL A  69       8.271   6.764 -16.190  1.00 90.13           O
ATOM    781  HA  VAL A  69       9.204   4.508 -15.591  1.00 90.13           H
ATOM    782  CB  VAL A  69       8.020   4.325 -13.822  1.00 90.13           C
ATOM    783  HB  VAL A  69       8.000   4.789 -12.835  1.00 90.13           H
ATOM    784  CG1 VAL A  69       6.619   4.444 -14.425  1.00 90.13           C
ATOM    785 1HG1 VAL A  69       6.333   5.494 -14.475  1.00 90.13           H
ATOM    786 2HG1 VAL A  69       6.619   4.019 -15.429  1.00 90.13           H
ATOM    787 3HG1 VAL A  69       5.908   3.903 -13.801  1.00 90.13           H
ATOM    788  CG2 VAL A  69       8.419   2.859 -13.645  1.00 90.13           C
ATOM    789 1HG2 VAL A  69       8.481   2.379 -14.621  1.00 90.13           H
ATOM    790 2HG2 VAL A  69       9.389   2.803 -13.150  1.00 90.13           H
ATOM    791 3HG2 VAL A  69       7.671   2.350 -13.036  1.00 90.13           H
ATOM    792  HN  VAL A  69      10.320   4.736 -13.057  1.00 90.13           H
ATOM    793  N   ILE A  70       8.613   7.357 -14.034  1.00 90.33           N
ATOM    794  CA  ILE A  70       8.123   8.714 -14.212  1.00 90.33           C
ATOM    795  C   ILE A  70       8.953   9.414 -15.290  1.00 90.33           C
ATOM    796  O   ILE A  70       8.407  10.114 -16.141  1.00 90.33           O
ATOM    797  HA  ILE A  70       7.092   8.646 -14.559  1.00 90.33           H
ATOM    798  CB  ILE A  70       8.103   9.455 -12.873  1.00 90.33           C
ATOM    799  HB  ILE A  70       9.093   9.377 -12.424  1.00 90.33           H
ATOM    800  CG1 ILE A  70       7.114   8.807 -11.902  1.00 90.33           C
ATOM    801 1HG1 ILE A  70       6.094   9.032 -12.213  1.00 90.33           H
ATOM    802 2HG1 ILE A  70       7.225   7.723 -11.934  1.00 90.33           H
ATOM    803  CG2 ILE A  70       7.816  10.944 -13.076  1.00 90.33           C
ATOM    804 1HG2 ILE A  70       8.590  11.381 -13.706  1.00 90.33           H
ATOM    805 2HG2 ILE A  70       6.845  11.065 -13.557  1.00 90.33           H
ATOM    806 3HG2 ILE A  70       7.807  11.447 -12.109  1.00 90.33           H
ATOM    807  CD1 ILE A  70       7.341   9.307 -10.474  1.00 90.33           C
ATOM    808 1HD1 ILE A  70       8.354   9.058 -10.159  1.00 90.33           H
ATOM    809 2HD1 ILE A  70       7.205  10.388 -10.442  1.00 90.33           H
ATOM    810 3HD1 ILE A  70       6.624   8.831  -9.805  1.00 90.33           H
ATOM    811  HN  ILE A  70       8.946   7.145 -13.116  1.00 90.33           H
ATOM    812  N   LEU A  71      10.259   9.200 -15.219  1.00 84.81           N
ATOM    813  CA  LEU A  71      11.177   9.869 -16.125  1.00 84.81           C
ATOM    814  C   LEU A  71      10.826   9.498 -17.567  1.00 84.81           C
ATOM    815  O   LEU A  71      10.763  10.364 -18.437  1.00 84.81           O
ATOM    816  HA  LEU A  71      11.034  10.943 -16.000  1.00 84.81           H
ATOM    817  CB  LEU A  71      12.626   9.559 -15.745  1.00 84.81           C
ATOM    818 1HB  LEU A  71      12.748   9.741 -14.677  1.00 84.81           H
ATOM    819 2HB  LEU A  71      12.804   8.496 -15.909  1.00 84.81           H
ATOM    820  CG  LEU A  71      13.700  10.349 -16.494  1.00 84.81           C
ATOM    821  HG  LEU A  71      13.305  10.618 -17.474  1.00 84.81           H
ATOM    822  CD1 LEU A  71      14.029  11.654 -15.766  1.00 84.81           C
ATOM    823 1HD1 LEU A  71      13.130  12.267 -15.694  1.00 84.81           H
ATOM    824 2HD1 LEU A  71      14.396  11.429 -14.764  1.00 84.81           H
ATOM    825 3HD1 LEU A  71      14.795  12.196 -16.320  1.00 84.81           H
ATOM    826  CD2 LEU A  71      14.947   9.494 -16.729  1.00 84.81           C
ATOM    827 1HD2 LEU A  71      15.354   9.174 -15.770  1.00 84.81           H
ATOM    828 2HD2 LEU A  71      14.680   8.619 -17.321  1.00 84.81           H
ATOM    829 3HD2 LEU A  71      15.694  10.080 -17.264  1.00 84.81           H
ATOM    830  HN  LEU A  71      10.689   8.584 -14.560  1.00 84.81           H
ATOM    831  N   VAL A  72      10.606   8.208 -17.775  1.00 84.40           N
ATOM    832  CA  VAL A  72      10.417   7.688 -19.118  1.00 84.40           C
ATOM    833  C   VAL A  72       9.135   8.275 -19.712  1.00 84.40           C
ATOM    834  O   VAL A  72       9.110   8.673 -20.875  1.00 84.40           O
ATOM    835  HA  VAL A  72      11.264   8.016 -19.721  1.00 84.40           H
ATOM    836  CB  VAL A  72      10.419   6.158 -19.093  1.00 84.40           C
ATOM    837  HB  VAL A  72       9.663   5.834 -18.377  1.00 84.40           H
ATOM    838  CG1 VAL A  72      10.045   5.587 -20.462  1.00 84.40           C
ATOM    839 1HG1 VAL A  72       9.049   5.930 -20.740  1.00 84.40           H
ATOM    840 2HG1 VAL A  72      10.766   5.924 -21.206  1.00 84.40           H
ATOM    841 3HG1 VAL A  72      10.054   4.498 -20.416  1.00 84.40           H
ATOM    842  CG2 VAL A  72      11.772   5.619 -18.624  1.00 84.40           C
ATOM    843 1HG2 VAL A  72      12.553   5.958 -19.304  1.00 84.40           H
ATOM    844 2HG2 VAL A  72      11.981   5.986 -17.619  1.00 84.40           H
ATOM    845 3HG2 VAL A  72      11.745   4.529 -18.615  1.00 84.40           H
ATOM    846  HN  VAL A  72      10.557   7.524 -17.047  1.00 84.40           H
ATOM    847  N   TYR A  73       8.100   8.309 -18.884  1.00 84.82           N
ATOM    848  CA  TYR A  73       6.814   8.830 -19.316  1.00 84.82           C
ATOM    849  C   TYR A  73       6.900  10.329 -19.611  1.00 84.82           C
ATOM    850  O   TYR A  73       6.220  10.829 -20.506  1.00 84.82           O
ATOM    851  HA  TYR A  73       6.527   8.304 -20.227  1.00 84.82           H
ATOM    852  CB  TYR A  73       5.854   8.606 -18.146  1.00 84.82           C
ATOM    853 1HB  TYR A  73       6.423   8.614 -17.216  1.00 84.82           H
ATOM    854 2HB  TYR A  73       5.154   9.440 -18.098  1.00 84.82           H
ATOM    855  CG  TYR A  73       5.062   7.300 -18.231  1.00 84.82           C
ATOM    856  CD1 TYR A  73       4.190   7.089 -19.279  1.00 84.82           C
ATOM    857  HD1 TYR A  73       4.065   7.853 -20.046  1.00 84.82           H
ATOM    858  CD2 TYR A  73       5.221   6.332 -17.260  1.00 84.82           C
ATOM    859  HD2 TYR A  73       5.910   6.499 -16.432  1.00 84.82           H
ATOM    860  CE1 TYR A  73       3.445   5.859 -19.359  1.00 84.82           C
ATOM    861  HE1 TYR A  73       2.752   5.680 -20.182  1.00 84.82           H
ATOM    862  CE2 TYR A  73       4.476   5.102 -17.340  1.00 84.82           C
ATOM    863  HE2 TYR A  73       4.592   4.330 -16.580  1.00 84.82           H
ATOM    864  CZ  TYR A  73       3.625   4.927 -18.386  1.00 84.82           C
ATOM    865  OH  TYR A  73       2.921   3.765 -18.462  1.00 84.82           O
ATOM    866  HH  TYR A  73       2.444   3.711 -19.339  1.00 84.82           H
ATOM    867  HN  TYR A  73       8.131   7.991 -17.937  1.00 84.82           H
ATOM    868  N   TRP A  74       7.741  11.003 -18.841  1.00 73.37           N
ATOM    869  CA  TRP A  74       7.855  12.448 -18.944  1.00 73.37           C
ATOM    870  C   TRP A  74       8.455  12.778 -20.312  1.00 73.37           C
ATOM    871  O   TRP A  74       7.916  13.605 -21.046  1.00 73.37           O
ATOM    872  HA  TRP A  74       6.853  12.868 -18.865  1.00 73.37           H
ATOM    873  CB  TRP A  74       8.670  13.018 -17.781  1.00 73.37           C
ATOM    874 1HB  TRP A  74       8.240  12.666 -16.843  1.00 73.37           H
ATOM    875 2HB  TRP A  74       9.685  12.624 -17.834  1.00 73.37           H
ATOM    876  CG  TRP A  74       8.733  14.547 -17.755  1.00 73.37           C
ATOM    877  CD1 TRP A  74       9.596  15.348 -18.395  1.00 73.37           C
ATOM    878  HD1 TRP A  74      10.398  14.993 -19.042  1.00 73.37           H
ATOM    879  CD2 TRP A  74       7.857  15.431 -17.024  1.00 73.37           C
ATOM    880  NE1 TRP A  74       9.342  16.678 -18.130  1.00 73.37           N
ATOM    881  HE1 TRP A  74       9.850  17.461 -18.490  1.00 73.37           H
ATOM    882  CE2 TRP A  74       8.252  16.730 -17.270  1.00 73.37           C
ATOM    883  CE3 TRP A  74       6.769  15.142 -16.183  1.00 73.37           C
ATOM    884  HE3 TRP A  74       6.438  14.125 -15.973  1.00 73.37           H
ATOM    885  CZ2 TRP A  74       7.612  17.844 -16.713  1.00 73.37           C
ATOM    886  HZ2 TRP A  74       7.943  18.861 -16.923  1.00 73.37           H
ATOM    887  CZ3 TRP A  74       6.140  16.266 -15.633  1.00 73.37           C
ATOM    888  HZ3 TRP A  74       5.289  16.098 -14.973  1.00 73.37           H
ATOM    889  CH2 TRP A  74       6.525  17.580 -15.871  1.00 73.37           C
ATOM    890  HH2 TRP A  74       5.982  18.402 -15.404  1.00 73.37           H
ATOM    891  HN  TRP A  74       8.336  10.580 -18.157  1.00 73.37           H
ATOM    892  N   TYR A  75       9.561  12.114 -20.614  1.00 70.62           N
ATOM    893  CA  TYR A  75      10.412  12.538 -21.713  1.00 70.62           C
ATOM    894  C   TYR A  75       9.986  11.874 -23.024  1.00 70.62           C
ATOM    895  O   TYR A  75      10.100  12.473 -24.092  1.00 70.62           O
ATOM    896  HA  TYR A  75      10.317  13.619 -21.814  1.00 70.62           H
ATOM    897  CB  TYR A  75      11.825  12.073 -21.356  1.00 70.62           C
ATOM    898 1HB  TYR A  75      11.759  11.138 -20.800  1.00 70.62           H
ATOM    899 2HB  TYR A  75      12.370  11.861 -22.275  1.00 70.62           H
ATOM    900  CG  TYR A  75      12.622  13.085 -20.530  1.00 70.62           C
ATOM    901  CD1 TYR A  75      13.280  14.123 -21.157  1.00 70.62           C
ATOM    902  HD1 TYR A  75      13.231  14.223 -22.242  1.00 70.62           H
ATOM    903  CD2 TYR A  75      12.684  12.958 -19.157  1.00 70.62           C
ATOM    904  HD2 TYR A  75      12.165  12.138 -18.661  1.00 70.62           H
ATOM    905  CE1 TYR A  75      14.030  15.075 -20.380  1.00 70.62           C
ATOM    906  HE1 TYR A  75      14.554  15.900 -20.863  1.00 70.62           H
ATOM    907  CE2 TYR A  75      13.435  13.910 -18.379  1.00 70.62           C
ATOM    908  HE2 TYR A  75      13.492  13.822 -17.294  1.00 70.62           H
ATOM    909  CZ  TYR A  75      14.071  14.922 -19.029  1.00 70.62           C
ATOM    910  OH  TYR A  75      14.780  15.821 -18.295  1.00 70.62           O
ATOM    911  HH  TYR A  75      14.684  15.618 -17.321  1.00 70.62           H
ATOM    912  HN  TYR A  75       9.877  11.303 -20.123  1.00 70.62           H
ATOM    913  N   CYS A  76       9.503  10.647 -22.899  1.00 70.82           N
ATOM    914  CA  CYS A  76       9.440   9.748 -24.039  1.00 70.82           C
ATOM    915  C   CYS A  76       7.985   9.315 -24.229  1.00 70.82           C
ATOM    916  O   CYS A  76       7.353   9.671 -25.222  1.00 70.82           O
ATOM    917  HA  CYS A  76       9.793  10.312 -24.902  1.00 70.82           H
ATOM    918  CB  CYS A  76      10.375   8.549 -23.865  1.00 70.82           C
ATOM    919 1HB  CYS A  76      11.294   8.862 -23.371  1.00 70.82           H
ATOM    920 2HB  CYS A  76       9.907   7.802 -23.224  1.00 70.82           H
ATOM    921  SG  CYS A  76      10.761   7.815 -25.497  1.00 70.82           S
ATOM    922  HG  CYS A  76       9.524   7.403 -25.760  1.00 70.82           H
ATOM    923  HN  CYS A  76       9.160  10.265 -22.040  1.00 70.82           H
ATOM    924  N   THR A  77       7.497   8.553 -23.262  1.00 64.53           N
ATOM    925  CA  THR A  77       6.269   7.798 -23.452  1.00 64.53           C
ATOM    926  C   THR A  77       5.076   8.746 -23.589  1.00 64.53           C
ATOM    927  O   THR A  77       4.234   8.567 -24.468  1.00 64.53           O
ATOM    928  HA  THR A  77       6.347   7.245 -24.387  1.00 64.53           H
ATOM    929  CB  THR A  77       6.133   6.816 -22.287  1.00 64.53           C
ATOM    930  HB  THR A  77       5.921   7.343 -21.356  1.00 64.53           H
ATOM    931  OG1 THR A  77       7.352   6.078 -22.311  1.00 64.53           O
ATOM    932  HG1 THR A  77       7.387   5.501 -23.127  1.00 64.53           H
ATOM    933  CG2 THR A  77       5.054   5.760 -22.534  1.00 64.53           C
ATOM    934 1HG2 THR A  77       5.302   5.188 -23.428  1.00 64.53           H
ATOM    935 2HG2 THR A  77       4.090   6.251 -22.673  1.00 64.53           H
ATOM    936 3HG2 THR A  77       4.999   5.089 -21.677  1.00 64.53           H
ATOM    937  HN  THR A  77       7.923   8.446 -22.364  1.00 64.53           H
ATOM    938  N   ARG A  78       5.042   9.735 -22.708  1.00 61.79           N
ATOM    939  CA  ARG A  78       3.855  10.557 -22.551  1.00 61.79           C
ATOM    940  C   ARG A  78       2.624   9.676 -22.329  1.00 61.79           C
ATOM    941  O   ARG A  78       2.588   8.531 -22.777  1.00 61.79           O
ATOM    942  HA  ARG A  78       4.057  11.175 -21.676  1.00 61.79           H
ATOM    943  CB  ARG A  78       3.628  11.437 -23.782  1.00 61.79           C
ATOM    944 1HB  ARG A  78       3.478  10.809 -24.660  1.00 61.79           H
ATOM    945 2HB  ARG A  78       2.718  12.024 -23.651  1.00 61.79           H
ATOM    946  CG  ARG A  78       4.816  12.373 -24.013  1.00 61.79           C
ATOM    947 1HG  ARG A  78       5.048  12.907 -23.092  1.00 61.79           H
ATOM    948 2HG  ARG A  78       5.698  11.789 -24.274  1.00 61.79           H
ATOM    949  CD  ARG A  78       4.515  13.376 -25.129  1.00 61.79           C
ATOM    950 1HD  ARG A  78       4.317  12.847 -26.061  1.00 61.79           H
ATOM    951 2HD  ARG A  78       3.615  13.943 -24.887  1.00 61.79           H
ATOM    952  NE  ARG A  78       5.660  14.297 -25.304  1.00 61.79           N
ATOM    953  HE  ARG A  78       6.506  14.091 -24.814  1.00 61.79           H
ATOM    954  CZ  ARG A  78       5.633  15.390 -26.079  1.00 61.79           C
ATOM    955  NH1 ARG A  78       4.525  15.714 -26.760  1.00 61.79           N
ATOM    956 1HH1 ARG A  78       3.710  15.139 -26.691  1.00 61.79           H
ATOM    957 2HH1 ARG A  78       4.513  16.532 -27.336  1.00 61.79           H
ATOM    958  NH2 ARG A  78       6.731  16.153 -26.164  1.00 61.79           N
ATOM    959 1HH2 ARG A  78       6.728  16.972 -26.738  1.00 61.79           H
ATOM    960 2HH2 ARG A  78       7.554  15.904 -25.653  1.00 61.79           H
ATOM    961  HN  ARG A  78       5.806   9.977 -22.109  1.00 61.79           H
ATOM    962  N   VAL A  79       1.646  10.242 -21.638  1.00 76.80           N
ATOM    963  CA  VAL A  79       0.412   9.527 -21.362  1.00 76.80           C
ATOM    964  C   VAL A  79      -0.506   9.613 -22.583  1.00 76.80           C
ATOM    965  O   VAL A  79      -1.046  10.677 -22.884  1.00 76.80           O
ATOM    966  HA  VAL A  79       0.669   8.482 -21.190  1.00 76.80           H
ATOM    967  CB  VAL A  79      -0.235  10.072 -20.088  1.00 76.80           C
ATOM    968  HB  VAL A  79      -0.497  11.115 -20.264  1.00 76.80           H
ATOM    969  CG1 VAL A  79      -1.523   9.313 -19.760  1.00 76.80           C
ATOM    970 1HG1 VAL A  79      -2.228   9.421 -20.584  1.00 76.80           H
ATOM    971 2HG1 VAL A  79      -1.295   8.257 -19.612  1.00 76.80           H
ATOM    972 3HG1 VAL A  79      -1.963   9.721 -18.849  1.00 76.80           H
ATOM    973  CG2 VAL A  79       0.743  10.025 -18.912  1.00 76.80           C
ATOM    974 1HG2 VAL A  79       1.049   8.994 -18.735  1.00 76.80           H
ATOM    975 2HG2 VAL A  79       1.620  10.630 -19.145  1.00 76.80           H
ATOM    976 3HG2 VAL A  79       0.257  10.418 -18.019  1.00 76.80           H
ATOM    977  HN  VAL A  79       1.688  11.171 -21.269  1.00 76.80           H
ATOM    978  N   LYS A  80      -0.654   8.480 -23.254  1.00 69.30           N
ATOM    979  CA  LYS A  80      -1.433   8.433 -24.480  1.00 69.30           C
ATOM    980  C   LYS A  80      -2.693   7.598 -24.246  1.00 69.30           C
ATOM    981  O   LYS A  80      -3.688   7.758 -24.951  1.00 69.30           O
ATOM    982  HA  LYS A  80      -1.734   9.453 -24.715  1.00 69.30           H
ATOM    983  CB  LYS A  80      -0.572   7.934 -25.642  1.00 69.30           C
ATOM    984 1HB  LYS A  80      -0.128   6.973 -25.385  1.00 69.30           H
ATOM    985 2HB  LYS A  80      -1.199   7.771 -26.519  1.00 69.30           H
ATOM    986  CG  LYS A  80       0.532   8.939 -25.977  1.00 69.30           C
ATOM    987 1HG  LYS A  80       0.090   9.915 -26.182  1.00 69.30           H
ATOM    988 2HG  LYS A  80       1.191   9.061 -25.118  1.00 69.30           H
ATOM    989  CD  LYS A  80       1.345   8.478 -27.189  1.00 69.30           C
ATOM    990 1HD  LYS A  80       1.743   7.480 -27.004  1.00 69.30           H
ATOM    991 2HD  LYS A  80       0.695   8.405 -28.061  1.00 69.30           H
ATOM    992  CE  LYS A  80       2.492   9.446 -27.480  1.00 69.30           C
ATOM    993 1HE  LYS A  80       2.095  10.443 -27.672  1.00 69.30           H
ATOM    994 2HE  LYS A  80       3.141   9.524 -26.607  1.00 69.30           H
ATOM    995  NZ  LYS A  80       3.276   8.985 -28.648  1.00 69.30           N
ATOM    996 1HZ  LYS A  80       4.032   9.637 -28.827  1.00 69.30           H
ATOM    997 2HZ  LYS A  80       3.660   8.066 -28.455  1.00 69.30           H
ATOM    998 3HZ  LYS A  80       2.673   8.935 -29.461  1.00 69.30           H
ATOM    999  HN  LYS A  80      -0.254   7.608 -22.973  1.00 69.30           H
ATOM   1000  N   THR A  81      -2.610   6.724 -23.253  1.00 79.81           N
ATOM   1001  CA  THR A  81      -3.667   5.756 -23.017  1.00 79.81           C
ATOM   1002  C   THR A  81      -4.156   5.841 -21.570  1.00 79.81           C
ATOM   1003  O   THR A  81      -3.500   6.448 -20.724  1.00 79.81           O
ATOM   1004  HA  THR A  81      -4.514   6.009 -23.656  1.00 79.81           H
ATOM   1005  CB  THR A  81      -3.135   4.373 -23.398  1.00 79.81           C
ATOM   1006  HB  THR A  81      -3.949   3.651 -23.475  1.00 79.81           H
ATOM   1007  OG1 THR A  81      -2.156   4.091 -22.402  1.00 79.81           O
ATOM   1008  HG1 THR A  81      -1.847   3.144 -22.485  1.00 79.81           H
ATOM   1009  CG2 THR A  81      -2.343   4.390 -24.707  1.00 79.81           C
ATOM   1010 1HG2 THR A  81      -1.490   5.061 -24.606  1.00 79.81           H
ATOM   1011 2HG2 THR A  81      -2.985   4.737 -25.516  1.00 79.81           H
ATOM   1012 3HG2 THR A  81      -1.988   3.384 -24.930  1.00 79.81           H
ATOM   1013  HN  THR A  81      -1.840   6.671 -22.617  1.00 79.81           H
ATOM   1014  N   MET A  82      -5.304   5.226 -21.329  1.00 80.82           N
ATOM   1015  CA  MET A  82      -5.836   5.133 -19.980  1.00 80.82           C
ATOM   1016  C   MET A  82      -4.880   4.365 -19.066  1.00 80.82           C
ATOM   1017  O   MET A  82      -4.708   4.722 -17.901  1.00 80.82           O
ATOM   1018  HA  MET A  82      -5.934   6.162 -19.633  1.00 80.82           H
ATOM   1019  CB  MET A  82      -7.191   4.425 -20.013  1.00 80.82           C
ATOM   1020 1HB  MET A  82      -7.857   4.937 -20.706  1.00 80.82           H
ATOM   1021 2HB  MET A  82      -7.065   3.408 -20.384  1.00 80.82           H
ATOM   1022  CG  MET A  82      -7.825   4.390 -18.620  1.00 80.82           C
ATOM   1023 1HG  MET A  82      -7.209   3.795 -17.946  1.00 80.82           H
ATOM   1024 2HG  MET A  82      -7.869   5.397 -18.206  1.00 80.82           H
ATOM   1025  SD  MET A  82      -9.468   3.697 -18.715  1.00 80.82           S
ATOM   1026  CE  MET A  82      -9.995   3.920 -17.024  1.00 80.82           C
ATOM   1027 1HE  MET A  82      -9.323   3.377 -16.359  1.00 80.82           H
ATOM   1028 2HE  MET A  82      -9.975   4.980 -16.774  1.00 80.82           H
ATOM   1029 3HE  MET A  82     -11.009   3.537 -16.906  1.00 80.82           H
ATOM   1030  HN  MET A  82      -5.867   4.796 -22.035  1.00 80.82           H
ATOM   1031  N   THR A  83      -4.281   3.325 -19.628  1.00 82.53           N
ATOM   1032  CA  THR A  83      -3.316   2.529 -18.890  1.00 82.53           C
ATOM   1033  C   THR A  83      -2.150   3.402 -18.423  1.00 82.53           C
ATOM   1034  O   THR A  83      -1.747   3.337 -17.262  1.00 82.53           O
ATOM   1035  HA  THR A  83      -3.803   2.140 -17.995  1.00 82.53           H
ATOM   1036  CB  THR A  83      -2.883   1.364 -19.783  1.00 82.53           C
ATOM   1037  HB  THR A  83      -2.223   1.709 -20.579  1.00 82.53           H
ATOM   1038  OG1 THR A  83      -4.110   0.780 -20.211  1.00 82.53           O
ATOM   1039  HG1 THR A  83      -4.467   0.174 -19.501  1.00 82.53           H
ATOM   1040  CG2 THR A  83      -2.194   0.248 -18.996  1.00 82.53           C
ATOM   1041 1HG2 THR A  83      -2.879  -0.143 -18.244  1.00 82.53           H
ATOM   1042 2HG2 THR A  83      -1.304   0.644 -18.506  1.00 82.53           H
ATOM   1043 3HG2 THR A  83      -1.907  -0.553 -19.677  1.00 82.53           H
ATOM   1044  HN  THR A  83      -4.447   3.025 -20.567  1.00 82.53           H
ATOM   1045  N   ASP A  84      -1.641   4.200 -19.350  1.00 85.35           N
ATOM   1046  CA  ASP A  84      -0.490   5.040 -19.065  1.00 85.35           C
ATOM   1047  C   ASP A  84      -0.817   5.965 -17.892  1.00 85.35           C
ATOM   1048  O   ASP A  84       0.041   6.238 -17.054  1.00 85.35           O
ATOM   1049  HA  ASP A  84       0.320   4.347 -18.837  1.00 85.35           H
ATOM   1050  CB  ASP A  84      -0.133   5.912 -20.270  1.00 85.35           C
ATOM   1051 1HB  ASP A  84      -0.972   6.564 -20.513  1.00 85.35           H
ATOM   1052 2HB  ASP A  84       0.709   6.557 -20.020  1.00 85.35           H
ATOM   1053  CG  ASP A  84       0.220   5.052 -21.485  1.00 85.35           C
ATOM   1054  OD1 ASP A  84       0.736   3.936 -21.259  1.00 85.35           O
ATOM   1055  OD2 ASP A  84      -0.035   5.529 -22.612  1.00 85.35           O
ATOM   1056  HN  ASP A  84      -2.001   4.277 -20.280  1.00 85.35           H
ATOM   1057  N   MET A  85      -2.060   6.422 -17.869  1.00 87.96           N
ATOM   1058  CA  MET A  85      -2.495   7.357 -16.845  1.00 87.96           C
ATOM   1059  C   MET A  85      -2.402   6.728 -15.453  1.00 87.96           C
ATOM   1060  O   MET A  85      -1.863   7.334 -14.529  1.00 87.96           O
ATOM   1061  HA  MET A  85      -1.814   8.205 -16.914  1.00 87.96           H
ATOM   1062  CB  MET A  85      -3.940   7.779 -17.119  1.00 87.96           C
ATOM   1063 1HB  MET A  85      -4.045   8.073 -18.164  1.00 87.96           H
ATOM   1064 2HB  MET A  85      -4.607   6.932 -16.958  1.00 87.96           H
ATOM   1065  CG  MET A  85      -4.354   8.940 -16.213  1.00 87.96           C
ATOM   1066 1HG  MET A  85      -5.428   9.106 -16.287  1.00 87.96           H
ATOM   1067 2HG  MET A  85      -4.141   8.694 -15.173  1.00 87.96           H
ATOM   1068  SD  MET A  85      -3.475  10.422 -16.680  1.00 87.96           S
ATOM   1069  CE  MET A  85      -3.882  11.473 -15.296  1.00 87.96           C
ATOM   1070 1HE  MET A  85      -4.963  11.598 -15.240  1.00 87.96           H
ATOM   1071 2HE  MET A  85      -3.521  11.016 -14.375  1.00 87.96           H
ATOM   1072 3HE  MET A  85      -3.410  12.447 -15.428  1.00 87.96           H
ATOM   1073  HN  MET A  85      -2.763   6.165 -18.532  1.00 87.96           H
ATOM   1074  N   PHE A  86      -2.937   5.520 -15.348  1.00 91.57           N
ATOM   1075  CA  PHE A  86      -2.960   4.821 -14.074  1.00 91.57           C
ATOM   1076  C   PHE A  86      -1.548   4.422 -13.641  1.00 91.57           C
ATOM   1077  O   PHE A  86      -1.212   4.501 -12.461  1.00 91.57           O
ATOM   1078  HA  PHE A  86      -3.385   5.504 -13.338  1.00 91.57           H
ATOM   1079  CB  PHE A  86      -3.796   3.555 -14.274  1.00 91.57           C
ATOM   1080 1HB  PHE A  86      -3.429   3.025 -15.154  1.00 91.57           H
ATOM   1081 2HB  PHE A  86      -3.648   2.895 -13.420  1.00 91.57           H
ATOM   1082  CG  PHE A  86      -5.294   3.819 -14.443  1.00 91.57           C
ATOM   1083  CD1 PHE A  86      -5.914   4.742 -13.661  1.00 91.57           C
ATOM   1084  HD1 PHE A  86      -5.344   5.295 -12.914  1.00 91.57           H
ATOM   1085  CD2 PHE A  86      -6.005   3.129 -15.375  1.00 91.57           C
ATOM   1086  HD2 PHE A  86      -5.507   2.389 -16.002  1.00 91.57           H
ATOM   1087  CE1 PHE A  86      -7.304   4.986 -13.818  1.00 91.57           C
ATOM   1088  HE1 PHE A  86      -7.802   5.727 -13.191  1.00 91.57           H
ATOM   1089  CE2 PHE A  86      -7.395   3.373 -15.532  1.00 91.57           C
ATOM   1090  HE2 PHE A  86      -7.964   2.821 -16.279  1.00 91.57           H
ATOM   1091  CZ  PHE A  86      -8.015   4.297 -14.750  1.00 91.57           C
ATOM   1092  HZ  PHE A  86      -9.082   4.485 -14.870  1.00 91.57           H
ATOM   1093  HN  PHE A  86      -3.347   5.022 -16.111  1.00 91.57           H
ATOM   1094  N   LEU A  87      -0.760   4.003 -14.620  1.00 89.03           N
ATOM   1095  CA  LEU A  87       0.581   3.514 -14.344  1.00 89.03           C
ATOM   1096  C   LEU A  87       1.441   4.666 -13.820  1.00 89.03           C
ATOM   1097  O   LEU A  87       2.266   4.474 -12.929  1.00 89.03           O
ATOM   1098  HA  LEU A  87       0.499   2.761 -13.561  1.00 89.03           H
ATOM   1099  CB  LEU A  87       1.164   2.824 -15.578  1.00 89.03           C
ATOM   1100 1HB  LEU A  87       1.068   3.500 -16.428  1.00 89.03           H
ATOM   1101 2HB  LEU A  87       2.230   2.668 -15.414  1.00 89.03           H
ATOM   1102  CG  LEU A  87       0.534   1.482 -15.957  1.00 89.03           C
ATOM   1103  HG  LEU A  87      -0.531   1.641 -16.128  1.00 89.03           H
ATOM   1104  CD1 LEU A  87       1.127   0.946 -17.261  1.00 89.03           C
ATOM   1105 1HD1 LEU A  87       0.941   1.658 -18.065  1.00 89.03           H
ATOM   1106 2HD1 LEU A  87       2.201   0.806 -17.141  1.00 89.03           H
ATOM   1107 3HD1 LEU A  87       0.662  -0.009 -17.506  1.00 89.03           H
ATOM   1108  CD2 LEU A  87       0.661   0.474 -14.812  1.00 89.03           C
ATOM   1109 1HD2 LEU A  87       1.715   0.314 -14.585  1.00 89.03           H
ATOM   1110 2HD2 LEU A  87       0.154   0.862 -13.929  1.00 89.03           H
ATOM   1111 3HD2 LEU A  87       0.205  -0.471 -15.107  1.00 89.03           H
ATOM   1112  HN  LEU A  87      -1.023   3.993 -15.585  1.00 89.03           H
ATOM   1113  N   LEU A  88       1.218   5.838 -14.396  1.00 91.53           N
ATOM   1114  CA  LEU A  88       1.955   7.023 -13.991  1.00 91.53           C
ATOM   1115  C   LEU A  88       1.578   7.386 -12.553  1.00 91.53           C
ATOM   1116  O   LEU A  88       2.451   7.629 -11.721  1.00 91.53           O
ATOM   1117  HA  LEU A  88       3.015   6.773 -14.017  1.00 91.53           H
ATOM   1118  CB  LEU A  88       1.733   8.160 -14.991  1.00 91.53           C
ATOM   1119 1HB  LEU A  88       2.088   7.833 -15.968  1.00 91.53           H
ATOM   1120 2HB  LEU A  88       0.660   8.332 -15.082  1.00 91.53           H
ATOM   1121  CG  LEU A  88       2.408   9.491 -14.653  1.00 91.53           C
ATOM   1122  HG  LEU A  88       2.077   9.800 -13.662  1.00 91.53           H
ATOM   1123  CD1 LEU A  88       3.928   9.335 -14.595  1.00 91.53           C
ATOM   1124 1HD1 LEU A  88       4.190   8.607 -13.827  1.00 91.53           H
ATOM   1125 2HD1 LEU A  88       4.296   8.992 -15.561  1.00 91.53           H
ATOM   1126 3HD1 LEU A  88       4.383  10.296 -14.353  1.00 91.53           H
ATOM   1127  CD2 LEU A  88       1.981  10.586 -15.634  1.00 91.53           C
ATOM   1128 1HD2 LEU A  88       2.264  10.297 -16.646  1.00 91.53           H
ATOM   1129 2HD2 LEU A  88       0.901  10.719 -15.582  1.00 91.53           H
ATOM   1130 3HD2 LEU A  88       2.475  11.521 -15.371  1.00 91.53           H
ATOM   1131  HN  LEU A  88       0.549   5.985 -15.125  1.00 91.53           H
ATOM   1132  N   ASN A  89       0.277   7.412 -12.305  1.00 92.40           N
ATOM   1133  CA  ASN A  89      -0.229   7.812 -11.002  1.00 92.40           C
ATOM   1134  C   ASN A  89       0.205   6.786  -9.954  1.00 92.40           C
ATOM   1135  O   ASN A  89       0.465   7.138  -8.805  1.00 92.40           O
ATOM   1136  HA  ASN A  89       0.197   8.799 -10.821  1.00 92.40           H
ATOM   1137  CB  ASN A  89      -1.757   7.873 -11.000  1.00 92.40           C
ATOM   1138 1HB  ASN A  89      -2.159   7.043 -11.581  1.00 92.40           H
ATOM   1139 2HB  ASN A  89      -2.128   7.758  -9.981  1.00 92.40           H
ATOM   1140  CG  ASN A  89      -2.254   9.198 -11.582  1.00 92.40           C
ATOM   1141  OD1 ASN A  89      -2.437  10.182 -10.884  1.00 92.40           O
ATOM   1142  ND2 ASN A  89      -2.461   9.168 -12.895  1.00 92.40           N
ATOM   1143 1HD2 ASN A  89      -2.291   8.327 -13.409  1.00 92.40           H
ATOM   1144 2HD2 ASN A  89      -2.787   9.987 -13.369  1.00 92.40           H
ATOM   1145  HN  ASN A  89      -0.425   7.167 -12.973  1.00 92.40           H
ATOM   1146  N   LEU A  90       0.270   5.535 -10.389  1.00 93.35           N
ATOM   1147  CA  LEU A  90       0.701   4.460  -9.512  1.00 93.35           C
ATOM   1148  C   LEU A  90       2.146   4.712  -9.075  1.00 93.35           C
ATOM   1149  O   LEU A  90       2.471   4.589  -7.895  1.00 93.35           O
ATOM   1150  HA  LEU A  90       0.064   4.484  -8.628  1.00 93.35           H
ATOM   1151  CB  LEU A  90       0.491   3.102 -10.185  1.00 93.35           C
ATOM   1152 1HB  LEU A  90      -0.566   3.000 -10.430  1.00 93.35           H
ATOM   1153 2HB  LEU A  90       1.038   3.098 -11.128  1.00 93.35           H
ATOM   1154  CG  LEU A  90       0.919   1.878  -9.374  1.00 93.35           C
ATOM   1155  HG  LEU A  90       1.968   1.997  -9.104  1.00 93.35           H
ATOM   1156  CD1 LEU A  90       0.124   1.779  -8.070  1.00 93.35           C
ATOM   1157 1HD1 LEU A  90       0.297   2.673  -7.471  1.00 93.35           H
ATOM   1158 2HD1 LEU A  90      -0.938   1.694  -8.298  1.00 93.35           H
ATOM   1159 3HD1 LEU A  90       0.449   0.900  -7.513  1.00 93.35           H
ATOM   1160  CD2 LEU A  90       0.810   0.601 -10.210  1.00 93.35           C
ATOM   1161 1HD2 LEU A  90      -0.223   0.464 -10.531  1.00 93.35           H
ATOM   1162 2HD2 LEU A  90       1.454   0.683 -11.085  1.00 93.35           H
ATOM   1163 3HD2 LEU A  90       1.120  -0.254  -9.609  1.00 93.35           H
ATOM   1164  HN  LEU A  90       0.035   5.254 -11.319  1.00 93.35           H
ATOM   1165  N   ALA A  91       2.973   5.061 -10.049  1.00 94.51           N
ATOM   1166  CA  ALA A  91       4.388   5.269  -9.791  1.00 94.51           C
ATOM   1167  C   ALA A  91       4.558   6.455  -8.839  1.00 94.51           C
ATOM   1168  O   ALA A  91       5.425   6.435  -7.967  1.00 94.51           O
ATOM   1169  HA  ALA A  91       4.774   4.370  -9.311  1.00 94.51           H
ATOM   1170  CB  ALA A  91       5.124   5.475 -11.116  1.00 94.51           C
ATOM   1171 1HB  ALA A  91       4.995   4.594 -11.744  1.00 94.51           H
ATOM   1172 2HB  ALA A  91       4.715   6.347 -11.627  1.00 94.51           H
ATOM   1173 3HB  ALA A  91       6.185   5.632 -10.922  1.00 94.51           H
ATOM   1174  HN  ALA A  91       2.692   5.199 -10.999  1.00 94.51           H
ATOM   1175  N   ILE A  92       3.717   7.459  -9.039  1.00 93.50           N
ATOM   1176  CA  ILE A  92       3.751   8.642  -8.196  1.00 93.50           C
ATOM   1177  C   ILE A  92       3.374   8.254  -6.765  1.00 93.50           C
ATOM   1178  O   ILE A  92       4.039   8.660  -5.813  1.00 93.50           O
ATOM   1179  HA  ILE A  92       4.775   9.014  -8.195  1.00 93.50           H
ATOM   1180  CB  ILE A  92       2.870   9.745  -8.786  1.00 93.50           C
ATOM   1181  HB  ILE A  92       1.897   9.315  -9.025  1.00 93.50           H
ATOM   1182  CG1 ILE A  92       3.461  10.279 -10.093  1.00 93.50           C
ATOM   1183 1HG1 ILE A  92       4.350  10.872  -9.878  1.00 93.50           H
ATOM   1184 2HG1 ILE A  92       3.776   9.446 -10.720  1.00 93.50           H
ATOM   1185  CG2 ILE A  92       2.632  10.861  -7.767  1.00 93.50           C
ATOM   1186 1HG2 ILE A  92       2.135  10.450  -6.887  1.00 93.50           H
ATOM   1187 2HG2 ILE A  92       3.588  11.296  -7.474  1.00 93.50           H
ATOM   1188 3HG2 ILE A  92       2.003  11.632  -8.212  1.00 93.50           H
ATOM   1189  CD1 ILE A  92       2.441  11.135 -10.846  1.00 93.50           C
ATOM   1190 1HD1 ILE A  92       1.563  10.532 -11.080  1.00 93.50           H
ATOM   1191 2HD1 ILE A  92       2.146  11.980 -10.225  1.00 93.50           H
ATOM   1192 3HD1 ILE A  92       2.887  11.501 -11.771  1.00 93.50           H
ATOM   1193  HN  ILE A  92       3.024   7.473  -9.759  1.00 93.50           H
ATOM   1194  N   ALA A  93       2.309   7.474  -6.658  1.00 95.37           N
ATOM   1195  CA  ALA A  93       1.779   7.105  -5.356  1.00 95.37           C
ATOM   1196  C   ALA A  93       2.829   6.296  -4.593  1.00 95.37           C
ATOM   1197  O   ALA A  93       3.064   6.537  -3.410  1.00 95.37           O
ATOM   1198  HA  ALA A  93       1.573   8.025  -4.809  1.00 95.37           H
ATOM   1199  CB  ALA A  93       0.469   6.336  -5.538  1.00 95.37           C
ATOM   1200 1HB  ALA A  93      -0.253   6.965  -6.059  1.00 95.37           H
ATOM   1201 2HB  ALA A  93       0.654   5.435  -6.122  1.00 95.37           H
ATOM   1202 3HB  ALA A  93       0.071   6.060  -4.561  1.00 95.37           H
ATOM   1203  HN  ALA A  93       1.812   7.095  -7.439  1.00 95.37           H
ATOM   1204  N   ASP A  94       3.433   5.353  -5.301  1.00 92.05           N
ATOM   1205  CA  ASP A  94       4.442   4.497  -4.701  1.00 92.05           C
ATOM   1206  C   ASP A  94       5.591   5.361  -4.177  1.00 92.05           C
ATOM   1207  O   ASP A  94       6.087   5.138  -3.073  1.00 92.05           O
ATOM   1208  HA  ASP A  94       3.927   3.961  -3.904  1.00 92.05           H
ATOM   1209  CB  ASP A  94       5.017   3.519  -5.728  1.00 92.05           C
ATOM   1210 1HB  ASP A  94       5.124   4.019  -6.691  1.00 92.05           H
ATOM   1211 2HB  ASP A  94       6.014   3.206  -5.419  1.00 92.05           H
ATOM   1212  CG  ASP A  94       4.115   2.292  -5.880  1.00 92.05           C
ATOM   1213  OD1 ASP A  94       3.459   1.942  -4.876  1.00 92.05           O
ATOM   1214  OD2 ASP A  94       4.103   1.733  -6.998  1.00 92.05           O
ATOM   1215  HN  ASP A  94       3.243   5.170  -6.265  1.00 92.05           H
ATOM   1216  N   LEU A  95       5.981   6.329  -4.993  1.00 92.14           N
ATOM   1217  CA  LEU A  95       7.126   7.164  -4.671  1.00 92.14           C
ATOM   1218  C   LEU A  95       6.830   7.959  -3.397  1.00 92.14           C
ATOM   1219  O   LEU A  95       7.690   8.087  -2.527  1.00 92.14           O
ATOM   1220  HA  LEU A  95       7.969   6.501  -4.476  1.00 92.14           H
ATOM   1221  CB  LEU A  95       7.505   8.039  -5.867  1.00 92.14           C
ATOM   1222 1HB  LEU A  95       7.574   7.402  -6.750  1.00 92.14           H
ATOM   1223 2HB  LEU A  95       6.695   8.746  -6.046  1.00 92.14           H
ATOM   1224  CG  LEU A  95       8.811   8.824  -5.737  1.00 92.14           C
ATOM   1225  HG  LEU A  95       8.784   9.378  -4.798  1.00 92.14           H
ATOM   1226  CD1 LEU A  95      10.014   7.881  -5.670  1.00 92.14           C
ATOM   1227 1HD1 LEU A  95       9.914   7.224  -4.806  1.00 92.14           H
ATOM   1228 2HD1 LEU A  95      10.056   7.282  -6.580  1.00 92.14           H
ATOM   1229 3HD1 LEU A  95      10.929   8.466  -5.578  1.00 92.14           H
ATOM   1230  CD2 LEU A  95       8.949   9.850  -6.863  1.00 92.14           C
ATOM   1231 1HD2 LEU A  95       8.945   9.337  -7.825  1.00 92.14           H
ATOM   1232 2HD2 LEU A  95       8.114  10.550  -6.821  1.00 92.14           H
ATOM   1233 3HD2 LEU A  95       9.886  10.395  -6.746  1.00 92.14           H
ATOM   1234  HN  LEU A  95       5.530   6.546  -5.859  1.00 92.14           H
ATOM   1235  N   LEU A  96       5.610   8.473  -3.329  1.00 91.60           N
ATOM   1236  CA  LEU A  96       5.205   9.290  -2.198  1.00 91.60           C
ATOM   1237  C   LEU A  96       5.237   8.443  -0.924  1.00 91.60           C
ATOM   1238  O   LEU A  96       5.622   8.928   0.138  1.00 91.60           O
ATOM   1239  HA  LEU A  96       5.936  10.093  -2.097  1.00 91.60           H
ATOM   1240  CB  LEU A  96       3.849   9.944  -2.468  1.00 91.60           C
ATOM   1241 1HB  LEU A  96       3.156   9.173  -2.805  1.00 91.60           H
ATOM   1242 2HB  LEU A  96       3.460  10.332  -1.526  1.00 91.60           H
ATOM   1243  CG  LEU A  96       3.843  11.078  -3.495  1.00 91.60           C
ATOM   1244  HG  LEU A  96       4.280  10.703  -4.421  1.00 91.60           H
ATOM   1245  CD1 LEU A  96       2.414  11.520  -3.817  1.00 91.60           C
ATOM   1246 1HD1 LEU A  96       1.856  10.677  -4.224  1.00 91.60           H
ATOM   1247 2HD1 LEU A  96       1.929  11.871  -2.906  1.00 91.60           H
ATOM   1248 3HD1 LEU A  96       2.440  12.327  -4.549  1.00 91.60           H
ATOM   1249  CD2 LEU A  96       4.713  12.246  -3.027  1.00 91.60           C
ATOM   1250 1HD2 LEU A  96       4.328  12.629  -2.081  1.00 91.60           H
ATOM   1251 2HD2 LEU A  96       5.739  11.904  -2.889  1.00 91.60           H
ATOM   1252 3HD2 LEU A  96       4.692  13.039  -3.775  1.00 91.60           H
ATOM   1253  HN  LEU A  96       4.907   8.339  -4.027  1.00 91.60           H
ATOM   1254  N   PHE A  97       4.826   7.192  -1.074  1.00 92.84           N
ATOM   1255  CA  PHE A  97       4.858   6.256   0.037  1.00 92.84           C
ATOM   1256  C   PHE A  97       6.292   6.033   0.524  1.00 92.84           C
ATOM   1257  O   PHE A  97       6.558   6.080   1.724  1.00 92.84           O
ATOM   1258  HA  PHE A  97       4.266   6.690   0.843  1.00 92.84           H
ATOM   1259  CB  PHE A  97       4.295   4.931  -0.478  1.00 92.84           C
ATOM   1260 1HB  PHE A  97       3.208   5.005  -0.530  1.00 92.84           H
ATOM   1261 2HB  PHE A  97       4.652   4.766  -1.495  1.00 92.84           H
ATOM   1262  CG  PHE A  97       4.668   3.720   0.380  1.00 92.84           C
ATOM   1263  CD1 PHE A  97       5.573   2.814  -0.079  1.00 92.84           C
ATOM   1264  HD1 PHE A  97       6.032   2.951  -1.059  1.00 92.84           H
ATOM   1265  CD2 PHE A  97       4.096   3.549   1.601  1.00 92.84           C
ATOM   1266  HD2 PHE A  97       3.370   4.275   1.969  1.00 92.84           H
ATOM   1267  CE1 PHE A  97       5.920   1.691   0.717  1.00 92.84           C
ATOM   1268  HE1 PHE A  97       6.645   0.965   0.349  1.00 92.84           H
ATOM   1269  CE2 PHE A  97       4.442   2.426   2.398  1.00 92.84           C
ATOM   1270  HE2 PHE A  97       3.983   2.289   3.377  1.00 92.84           H
ATOM   1271  CZ  PHE A  97       5.347   1.520   1.938  1.00 92.84           C
ATOM   1272  HZ  PHE A  97       5.613   0.658   2.550  1.00 92.84           H
ATOM   1273  HN  PHE A  97       4.476   6.817  -1.932  1.00 92.84           H
ATOM   1274  N   LEU A  98       7.177   5.793  -0.433  1.00 94.84           N
ATOM   1275  CA  LEU A  98       8.528   5.366  -0.112  1.00 94.84           C
ATOM   1276  C   LEU A  98       9.231   6.467   0.685  1.00 94.84           C
ATOM   1277  O   LEU A  98      10.054   6.181   1.553  1.00 94.84           O
ATOM   1278  HA  LEU A  98       8.450   4.480   0.518  1.00 94.84           H
ATOM   1279  CB  LEU A  98       9.275   4.954  -1.382  1.00 94.84           C
ATOM   1280 1HB  LEU A  98       9.181   5.758  -2.112  1.00 94.84           H
ATOM   1281 2HB  LEU A  98      10.335   4.864  -1.143  1.00 94.84           H
ATOM   1282  CG  LEU A  98       8.816   3.650  -2.037  1.00 94.84           C
ATOM   1283  HG  LEU A  98       7.726   3.642  -2.054  1.00 94.84           H
ATOM   1284  CD1 LEU A  98       9.292   3.569  -3.489  1.00 94.84           C
ATOM   1285 1HD1 LEU A  98       8.882   4.407  -4.053  1.00 94.84           H
ATOM   1286 2HD1 LEU A  98      10.381   3.610  -3.517  1.00 94.84           H
ATOM   1287 3HD1 LEU A  98       8.952   2.632  -3.931  1.00 94.84           H
ATOM   1288  CD2 LEU A  98       9.264   2.438  -1.218  1.00 94.84           C
ATOM   1289 1HD2 LEU A  98      10.352   2.429  -1.147  1.00 94.84           H
ATOM   1290 2HD2 LEU A  98       8.835   2.496  -0.218  1.00 94.84           H
ATOM   1291 3HD2 LEU A  98       8.924   1.524  -1.707  1.00 94.84           H
ATOM   1292  HN  LEU A  98       6.984   5.887  -1.409  1.00 94.84           H
ATOM   1293  N   VAL A  99       8.880   7.703   0.363  1.00 92.26           N
ATOM   1294  CA  VAL A  99       9.512   8.849   0.994  1.00 92.26           C
ATOM   1295  C   VAL A  99       9.242   8.811   2.499  1.00 92.26           C
ATOM   1296  O   VAL A  99       9.943   9.457   3.276  1.00 92.26           O
ATOM   1297  HA  VAL A  99      10.586   8.765   0.828  1.00 92.26           H
ATOM   1298  CB  VAL A  99       9.029  10.142   0.333  1.00 92.26           C
ATOM   1299  HB  VAL A  99       7.940  10.129   0.325  1.00 92.26           H
ATOM   1300  CG1 VAL A  99       9.479  11.367   1.132  1.00 92.26           C
ATOM   1301 1HG1 VAL A  99       9.067  11.315   2.139  1.00 92.26           H
ATOM   1302 2HG1 VAL A  99      10.567  11.387   1.185  1.00 92.26           H
ATOM   1303 3HG1 VAL A  99       9.123  12.272   0.640  1.00 92.26           H
ATOM   1304  CG2 VAL A  99       9.508  10.228  -1.118  1.00 92.26           C
ATOM   1305 1HG2 VAL A  99      10.598  10.208  -1.143  1.00 92.26           H
ATOM   1306 2HG2 VAL A  99       9.116   9.381  -1.681  1.00 92.26           H
ATOM   1307 3HG2 VAL A  99       9.151  11.156  -1.564  1.00 92.26           H
ATOM   1308  HN  VAL A  99       8.179   7.927  -0.314  1.00 92.26           H
ATOM   1309  N   THR A 100       8.223   8.047   2.866  1.00 91.85           N
ATOM   1310  CA  THR A 100       7.831   7.941   4.261  1.00 91.85           C
ATOM   1311  C   THR A 100       8.727   6.940   4.993  1.00 91.85           C
ATOM   1312  O   THR A 100       8.880   7.013   6.211  1.00 91.85           O
ATOM   1313  HA  THR A 100       7.983   8.911   4.735  1.00 91.85           H
ATOM   1314  CB  THR A 100       6.346   7.576   4.309  1.00 91.85           C
ATOM   1315  HB  THR A 100       5.934   7.750   5.303  1.00 91.85           H
ATOM   1316  OG1 THR A 100       6.306   6.226   3.854  1.00 91.85           O
ATOM   1317  HG1 THR A 100       5.415   5.822   4.062  1.00 91.85           H
ATOM   1318  CG2 THR A 100       5.521   8.343   3.273  1.00 91.85           C
ATOM   1319 1HG2 THR A 100       5.891   8.115   2.274  1.00 91.85           H
ATOM   1320 2HG2 THR A 100       5.609   9.413   3.459  1.00 91.85           H
ATOM   1321 3HG2 THR A 100       4.475   8.046   3.350  1.00 91.85           H
ATOM   1322  HN  THR A 100       7.671   7.507   2.230  1.00 91.85           H
ATOM   1323  N   LEU A 101       9.296   6.028   4.218  1.00 93.91           N
ATOM   1324  CA  LEU A 101       9.963   4.871   4.791  1.00 93.91           C
ATOM   1325  C   LEU A 101      11.174   5.335   5.602  1.00 93.91           C
ATOM   1326  O   LEU A 101      11.447   4.803   6.677  1.00 93.91           O
ATOM   1327  HA  LEU A 101       9.258   4.389   5.468  1.00 93.91           H
ATOM   1328  CB  LEU A 101      10.307   3.856   3.699  1.00 93.91           C
ATOM   1329 1HB  LEU A 101      10.854   4.372   2.909  1.00 93.91           H
ATOM   1330 2HB  LEU A 101      10.983   3.112   4.121  1.00 93.91           H
ATOM   1331  CG  LEU A 101       9.121   3.125   3.065  1.00 93.91           C
ATOM   1332  HG  LEU A 101       8.498   3.861   2.557  1.00 93.91           H
ATOM   1333  CD1 LEU A 101       9.595   2.126   2.007  1.00 93.91           C
ATOM   1334 1HD1 LEU A 101      10.138   2.656   1.224  1.00 93.91           H
ATOM   1335 2HD1 LEU A 101      10.252   1.390   2.470  1.00 93.91           H
ATOM   1336 3HD1 LEU A 101       8.732   1.621   1.573  1.00 93.91           H
ATOM   1337  CD2 LEU A 101       8.253   2.459   4.134  1.00 93.91           C
ATOM   1338 1HD2 LEU A 101       8.852   1.737   4.691  1.00 93.91           H
ATOM   1339 2HD2 LEU A 101       7.872   3.218   4.817  1.00 93.91           H
ATOM   1340 3HD2 LEU A 101       7.418   1.946   3.657  1.00 93.91           H
ATOM   1341  HN  LEU A 101       9.306   6.070   3.219  1.00 93.91           H
ATOM   1342  N   PRO A 102      11.920   6.331   5.105  1.00 95.34           N
ATOM   1343  CA  PRO A 102      13.106   6.814   5.817  1.00 95.34           C
ATOM   1344  C   PRO A 102      12.801   7.186   7.259  1.00 95.34           C
ATOM   1345  O   PRO A 102      13.561   6.846   8.165  1.00 95.34           O
ATOM   1346  HA  PRO A 102      13.854   6.023   5.878  1.00 95.34           H
ATOM   1347  CB  PRO A 102      13.550   8.029   4.999  1.00 95.34           C
ATOM   1348 1HB  PRO A 102      13.109   8.951   5.378  1.00 95.34           H
ATOM   1349 2HB  PRO A 102      14.632   8.158   5.029  1.00 95.34           H
ATOM   1350  CG  PRO A 102      13.060   7.706   3.593  1.00 95.34           C
ATOM   1351 1HG  PRO A 102      12.981   8.602   2.976  1.00 95.34           H
ATOM   1352 2HG  PRO A 102      13.740   7.034   3.071  1.00 95.34           H
ATOM   1353  CD  PRO A 102      11.704   7.065   3.845  1.00 95.34           C
ATOM   1354 1HD  PRO A 102      10.916   7.812   3.946  1.00 95.34           H
ATOM   1355 2HD  PRO A 102      11.411   6.405   3.028  1.00 95.34           H
ATOM   1356  N   PHE A 103      11.687   7.880   7.435  1.00 94.15           N
ATOM   1357  CA  PHE A 103      11.298   8.350   8.753  1.00 94.15           C
ATOM   1358  C   PHE A 103      10.960   7.177   9.676  1.00 94.15           C
ATOM   1359  O   PHE A 103      11.328   7.180  10.850  1.00 94.15           O
ATOM   1360  HA  PHE A 103      12.145   8.900   9.163  1.00 94.15           H
ATOM   1361  CB  PHE A 103      10.049   9.215   8.570  1.00 94.15           C
ATOM   1362 1HB  PHE A 103       9.287   8.630   8.055  1.00 94.15           H
ATOM   1363 2HB  PHE A 103       9.648   9.468   9.551  1.00 94.15           H
ATOM   1364  CG  PHE A 103      10.296  10.506   7.787  1.00 94.15           C
ATOM   1365  CD1 PHE A 103      10.713  11.626   8.437  1.00 94.15           C
ATOM   1366  HD1 PHE A 103      10.872  11.603   9.515  1.00 94.15           H
ATOM   1367  CD2 PHE A 103      10.098  10.534   6.442  1.00 94.15           C
ATOM   1368  HD2 PHE A 103       9.763   9.637   5.922  1.00 94.15           H
ATOM   1369  CE1 PHE A 103      10.942  12.824   7.710  1.00 94.15           C
ATOM   1370  HE1 PHE A 103      11.277  13.721   8.231  1.00 94.15           H
ATOM   1371  CE2 PHE A 103      10.327  11.733   5.715  1.00 94.15           C
ATOM   1372  HE2 PHE A 103      10.168  11.755   4.637  1.00 94.15           H
ATOM   1373  CZ  PHE A 103      10.744  12.852   6.365  1.00 94.15           C
ATOM   1374  HZ  PHE A 103      10.920  13.772   5.807  1.00 94.15           H
ATOM   1375  HN  PHE A 103      11.056   8.121   6.697  1.00 94.15           H
ATOM   1376  N   TRP A 104      10.264   6.202   9.110  1.00 87.61           N
ATOM   1377  CA  TRP A 104       9.840   5.043   9.877  1.00 87.61           C
ATOM   1378  C   TRP A 104      11.089   4.244  10.255  1.00 87.61           C
ATOM   1379  O   TRP A 104      11.132   3.615  11.311  1.00 87.61           O
ATOM   1380  HA  TRP A 104       9.341   5.402  10.776  1.00 87.61           H
ATOM   1381  CB  TRP A 104       8.815   4.215   9.099  1.00 87.61           C
ATOM   1382 1HB  TRP A 104       9.206   4.016   8.101  1.00 87.61           H
ATOM   1383 2HB  TRP A 104       8.693   3.251   9.591  1.00 87.61           H
ATOM   1384  CG  TRP A 104       7.445   4.884   8.970  1.00 87.61           C
ATOM   1385  CD1 TRP A 104       6.777   5.187   7.849  1.00 87.61           C
ATOM   1386  HD1 TRP A 104       7.144   4.986   6.842  1.00 87.61           H
ATOM   1387  CD2 TRP A 104       6.597   5.321  10.052  1.00 87.61           C
ATOM   1388  NE1 TRP A 104       5.565   5.786   8.128  1.00 87.61           N
ATOM   1389  HE1 TRP A 104       4.893   6.101   7.459  1.00 87.61           H
ATOM   1390  CE2 TRP A 104       5.452   5.870   9.511  1.00 87.61           C
ATOM   1391  CE3 TRP A 104       6.790   5.256  11.444  1.00 87.61           C
ATOM   1392  HE3 TRP A 104       7.685   4.827  11.896  1.00 87.61           H
ATOM   1393  CZ2 TRP A 104       4.413   6.396  10.287  1.00 87.61           C
ATOM   1394  HZ2 TRP A 104       3.518   6.824   9.834  1.00 87.61           H
ATOM   1395  CZ3 TRP A 104       5.742   5.785  12.205  1.00 87.61           C
ATOM   1396  HZ3 TRP A 104       5.841   5.760  13.291  1.00 87.61           H
ATOM   1397  CH2 TRP A 104       4.584   6.341  11.675  1.00 87.61           C
ATOM   1398  HH2 TRP A 104       3.812   6.733  12.338  1.00 87.61           H
ATOM   1399  HN  TRP A 104       9.990   6.196   8.148  1.00 87.61           H
ATOM   1400  N   ALA A 105      12.076   4.296   9.373  1.00 95.51           N
ATOM   1401  CA  ALA A 105      13.323   3.586   9.601  1.00 95.51           C
ATOM   1402  C   ALA A 105      14.008   4.156  10.845  1.00 95.51           C
ATOM   1403  O   ALA A 105      14.460   3.405  11.708  1.00 95.51           O
ATOM   1404  HA  ALA A 105      13.081   2.538   9.778  1.00 95.51           H
ATOM   1405  CB  ALA A 105      14.203   3.684   8.354  1.00 95.51           C
ATOM   1406 1HB  ALA A 105      13.682   3.240   7.506  1.00 95.51           H
ATOM   1407 2HB  ALA A 105      14.416   4.732   8.141  1.00 95.51           H
ATOM   1408 3HB  ALA A 105      15.138   3.152   8.526  1.00 95.51           H
ATOM   1409  HN  ALA A 105      12.033   4.810   8.516  1.00 95.51           H
ATOM   1410  N   ILE A 106      14.064   5.478  10.897  1.00 92.13           N
ATOM   1411  CA  ILE A 106      14.699   6.157  12.014  1.00 92.13           C
ATOM   1412  C   ILE A 106      13.908   5.876  13.293  1.00 92.13           C
ATOM   1413  O   ILE A 106      14.490   5.575  14.334  1.00 92.13           O
ATOM   1414  HA  ILE A 106      15.698   5.736  12.127  1.00 92.13           H
ATOM   1415  CB  ILE A 106      14.867   7.647  11.710  1.00 92.13           C
ATOM   1416  HB  ILE A 106      13.909   8.036  11.367  1.00 92.13           H
ATOM   1417  CG1 ILE A 106      15.874   7.866  10.579  1.00 92.13           C
ATOM   1418 1HG1 ILE A 106      16.885   7.699  10.950  1.00 92.13           H
ATOM   1419 2HG1 ILE A 106      15.701   7.136   9.787  1.00 92.13           H
ATOM   1420  CG2 ILE A 106      15.245   8.425  12.972  1.00 92.13           C
ATOM   1421 1HG2 ILE A 106      14.461   8.307  13.720  1.00 92.13           H
ATOM   1422 2HG2 ILE A 106      16.186   8.041  13.368  1.00 92.13           H
ATOM   1423 3HG2 ILE A 106      15.359   9.481  12.727  1.00 92.13           H
ATOM   1424  CD1 ILE A 106      15.760   9.281  10.009  1.00 92.13           C
ATOM   1425 1HD1 ILE A 106      14.755   9.435   9.617  1.00 92.13           H
ATOM   1426 2HD1 ILE A 106      15.958  10.007  10.798  1.00 92.13           H
ATOM   1427 3HD1 ILE A 106      16.487   9.409   9.207  1.00 92.13           H
ATOM   1428  HN  ILE A 106      13.685   6.082  10.196  1.00 92.13           H
ATOM   1429  N   ALA A 107      12.593   5.984  13.173  1.00 93.31           N
ATOM   1430  CA  ALA A 107      11.722   5.835  14.326  1.00 93.31           C
ATOM   1431  C   ALA A 107      11.863   4.419  14.887  1.00 93.31           C
ATOM   1432  O   ALA A 107      11.780   4.216  16.098  1.00 93.31           O
ATOM   1433  HA  ALA A 107      12.046   6.550  15.082  1.00 93.31           H
ATOM   1434  CB  ALA A 107      10.282   6.162  13.924  1.00 93.31           C
ATOM   1435 1HB  ALA A 107      10.231   7.189  13.560  1.00 93.31           H
ATOM   1436 2HB  ALA A 107       9.961   5.481  13.136  1.00 93.31           H
ATOM   1437 3HB  ALA A 107       9.629   6.051  14.790  1.00 93.31           H
ATOM   1438  HN  ALA A 107      12.123   6.169  12.310  1.00 93.31           H
ATOM   1439  N   ALA A 108      12.074   3.476  13.981  1.00 92.77           N
ATOM   1440  CA  ALA A 108      12.186   2.079  14.366  1.00 92.77           C
ATOM   1441  C   ALA A 108      13.551   1.842  15.015  1.00 92.77           C
ATOM   1442  O   ALA A 108      13.679   1.009  15.911  1.00 92.77           O
ATOM   1443  HA  ALA A 108      11.404   1.873  15.097  1.00 92.77           H
ATOM   1444  CB  ALA A 108      11.961   1.192  13.140  1.00 92.77           C
ATOM   1445 1HB  ALA A 108      10.966   1.378  12.735  1.00 92.77           H
ATOM   1446 2HB  ALA A 108      12.711   1.421  12.383  1.00 92.77           H
ATOM   1447 3HB  ALA A 108      12.045   0.144  13.430  1.00 92.77           H
ATOM   1448  HN  ALA A 108      12.167   3.653  13.001  1.00 92.77           H
ATOM   1449  N   ALA A 109      14.535   2.589  14.538  1.00 91.33           N
ATOM   1450  CA  ALA A 109      15.909   2.375  14.960  1.00 91.33           C
ATOM   1451  C   ALA A 109      16.057   2.785  16.427  1.00 91.33           C
ATOM   1452  O   ALA A 109      16.778   2.140  17.186  1.00 91.33           O
ATOM   1453  HA  ALA A 109      16.123   1.311  14.866  1.00 91.33           H
ATOM   1454  CB  ALA A 109      16.853   3.152  14.040  1.00 91.33           C
ATOM   1455 1HB  ALA A 109      16.730   2.802  13.015  1.00 91.33           H
ATOM   1456 2HB  ALA A 109      16.618   4.215  14.092  1.00 91.33           H
ATOM   1457 3HB  ALA A 109      17.883   2.991  14.357  1.00 91.33           H
ATOM   1458  HN  ALA A 109      14.407   3.328  13.876  1.00 91.33           H
ATOM   1459  N   ASP A 110      15.362   3.856  16.782  1.00 82.35           N
ATOM   1460  CA  ASP A 110      15.546   4.470  18.086  1.00 82.35           C
ATOM   1461  C   ASP A 110      14.205   5.011  18.585  1.00 82.35           C
ATOM   1462  O   ASP A 110      13.455   4.301  19.254  1.00 82.35           O
ATOM   1463  HA  ASP A 110      15.938   3.676  18.723  1.00 82.35           H
ATOM   1464  CB  ASP A 110      16.529   5.639  18.011  1.00 82.35           C
ATOM   1465 1HB  ASP A 110      17.450   5.315  17.526  1.00 82.35           H
ATOM   1466 2HB  ASP A 110      16.108   6.434  17.394  1.00 82.35           H
ATOM   1467  CG  ASP A 110      16.844   6.182  19.406  1.00 82.35           C
ATOM   1468  OD1 ASP A 110      16.448   5.506  20.380  1.00 82.35           O
ATOM   1469  OD2 ASP A 110      17.474   7.260  19.467  1.00 82.35           O
ATOM   1470  HN  ASP A 110      14.684   4.302  16.197  1.00 82.35           H
ATOM   1471  N   GLN A 111      13.942   6.263  18.239  1.00 85.49           N
ATOM   1472  CA  GLN A 111      12.704   6.907  18.643  1.00 85.49           C
ATOM   1473  C   GLN A 111      12.300   7.969  17.618  1.00 85.49           C
ATOM   1474  O   GLN A 111      13.073   8.295  16.719  1.00 85.49           O
ATOM   1475  HA  GLN A 111      11.958   6.112  18.665  1.00 85.49           H
ATOM   1476  CB  GLN A 111      12.832   7.514  20.041  1.00 85.49           C
ATOM   1477 1HB  GLN A 111      11.899   8.006  20.315  1.00 85.49           H
ATOM   1478 2HB  GLN A 111      13.002   6.723  20.771  1.00 85.49           H
ATOM   1479  CG  GLN A 111      13.982   8.522  20.097  1.00 85.49           C
ATOM   1480 1HG  GLN A 111      14.921   8.022  19.858  1.00 85.49           H
ATOM   1481 2HG  GLN A 111      13.831   9.294  19.344  1.00 85.49           H
ATOM   1482  CD  GLN A 111      14.080   9.165  21.482  1.00 85.49           C
ATOM   1483  OE1 GLN A 111      13.186   9.065  22.306  1.00 85.49           O
ATOM   1484  NE2 GLN A 111      15.213   9.829  21.691  1.00 85.49           N
ATOM   1485 1HE2 GLN A 111      15.907   9.873  20.973  1.00 85.49           H
ATOM   1486 2HE2 GLN A 111      15.371  10.285  22.567  1.00 85.49           H
ATOM   1487  HN  GLN A 111      14.557   6.833  17.694  1.00 85.49           H
ATOM   1488  N   TRP A 112      11.089   8.479  17.789  1.00 90.88           N
ATOM   1489  CA  TRP A 112      10.599   9.545  16.932  1.00 90.88           C
ATOM   1490  C   TRP A 112      11.329  10.834  17.315  1.00 90.88           C
ATOM   1491  O   TRP A 112      11.109  11.377  18.397  1.00 90.88           O
ATOM   1492  HA  TRP A 112      10.831   9.278  15.901  1.00 90.88           H
ATOM   1493  CB  TRP A 112       9.077   9.669  17.027  1.00 90.88           C
ATOM   1494 1HB  TRP A 112       8.631   8.691  16.847  1.00 90.88           H
ATOM   1495 2HB  TRP A 112       8.809   9.960  18.043  1.00 90.88           H
ATOM   1496  CG  TRP A 112       8.472  10.677  16.048  1.00 90.88           C
ATOM   1497  CD1 TRP A 112       8.124  11.950  16.283  1.00 90.88           C
ATOM   1498  HD1 TRP A 112       8.233  12.447  17.247  1.00 90.88           H
ATOM   1499  CD2 TRP A 112       8.157  10.444  14.659  1.00 90.88           C
ATOM   1500  NE1 TRP A 112       7.609  12.551  15.153  1.00 90.88           N
ATOM   1501  HE1 TRP A 112       7.281  13.493  15.080  1.00 90.88           H
ATOM   1502  CE2 TRP A 112       7.630  11.606  14.134  1.00 90.88           C
ATOM   1503  CE3 TRP A 112       8.312   9.289  13.873  1.00 90.88           C
ATOM   1504  HE3 TRP A 112       8.726   8.359  14.264  1.00 90.88           H
ATOM   1505  CZ2 TRP A 112       7.215  11.726  12.802  1.00 90.88           C
ATOM   1506  HZ2 TRP A 112       6.801  12.656  12.411  1.00 90.88           H
ATOM   1507  CZ3 TRP A 112       7.893   9.425  12.544  1.00 90.88           C
ATOM   1508  HZ3 TRP A 112       7.991   8.558  11.890  1.00 90.88           H
ATOM   1509  CH2 TRP A 112       7.360  10.588  12.000  1.00 90.88           C
ATOM   1510  HH2 TRP A 112       7.056  10.613  10.953  1.00 90.88           H
ATOM   1511  HN  TRP A 112      10.449   8.176  18.495  1.00 90.88           H
ATOM   1512  N   LYS A 113      12.183  11.285  16.408  1.00 83.06           N
ATOM   1513  CA  LYS A 113      13.077  12.391  16.707  1.00 83.06           C
ATOM   1514  C   LYS A 113      12.515  13.675  16.095  1.00 83.06           C
ATOM   1515  O   LYS A 113      13.171  14.715  16.115  1.00 83.06           O
ATOM   1516  HA  LYS A 113      13.103  12.507  17.790  1.00 83.06           H
ATOM   1517  CB  LYS A 113      14.501  12.065  16.253  1.00 83.06           C
ATOM   1518 1HB  LYS A 113      14.512  11.884  15.178  1.00 83.06           H
ATOM   1519 2HB  LYS A 113      15.150  12.921  16.437  1.00 83.06           H
ATOM   1520  CG  LYS A 113      15.045  10.838  16.988  1.00 83.06           C
ATOM   1521 1HG  LYS A 113      14.954  10.985  18.064  1.00 83.06           H
ATOM   1522 2HG  LYS A 113      14.446   9.963  16.734  1.00 83.06           H
ATOM   1523  CD  LYS A 113      16.509  10.585  16.623  1.00 83.06           C
ATOM   1524 1HD  LYS A 113      16.595  10.404  15.552  1.00 83.06           H
ATOM   1525 2HD  LYS A 113      17.101  11.472  16.845  1.00 83.06           H
ATOM   1526  CE  LYS A 113      17.066   9.387  17.395  1.00 83.06           C
ATOM   1527 1HE  LYS A 113      16.973   9.562  18.467  1.00 83.06           H
ATOM   1528 2HE  LYS A 113      16.482   8.495  17.166  1.00 83.06           H
ATOM   1529  NZ  LYS A 113      18.486   9.160  17.045  1.00 83.06           N
ATOM   1530 1HZ  LYS A 113      18.845   8.376  17.579  1.00 83.06           H
ATOM   1531 2HZ  LYS A 113      18.562   8.957  16.054  1.00 83.06           H
ATOM   1532 3HZ  LYS A 113      19.025   9.991  17.262  1.00 83.06           H
ATOM   1533  HN  LYS A 113      12.269  10.909  15.486  1.00 83.06           H
ATOM   1534  N   PHE A 114      11.305  13.561  15.566  1.00 89.00           N
ATOM   1535  CA  PHE A 114      10.718  14.647  14.801  1.00 89.00           C
ATOM   1536  C   PHE A 114       9.567  15.300  15.569  1.00 89.00           C
ATOM   1537  O   PHE A 114       9.115  14.772  16.584  1.00 89.00           O
ATOM   1538  HA  PHE A 114      11.502  15.384  14.630  1.00 89.00           H
ATOM   1539  CB  PHE A 114      10.171  14.038  13.508  1.00 89.00           C
ATOM   1540 1HB  PHE A 114       9.343  13.373  13.753  1.00 89.00           H
ATOM   1541 2HB  PHE A 114       9.765  14.836  12.886  1.00 89.00           H
ATOM   1542  CG  PHE A 114      11.210  13.260  12.699  1.00 89.00           C
ATOM   1543  CD1 PHE A 114      12.109  13.926  11.926  1.00 89.00           C
ATOM   1544  HD1 PHE A 114      12.090  15.015  11.884  1.00 89.00           H
ATOM   1545  CD2 PHE A 114      11.234  11.901  12.752  1.00 89.00           C
ATOM   1546  HD2 PHE A 114      10.513  11.367  13.371  1.00 89.00           H
ATOM   1547  CE1 PHE A 114      13.073  13.204  11.175  1.00 89.00           C
ATOM   1548  HE1 PHE A 114      13.794  13.738  10.556  1.00 89.00           H
ATOM   1549  CE2 PHE A 114      12.199  11.178  12.001  1.00 89.00           C
ATOM   1550  HE2 PHE A 114      12.218  10.089  12.043  1.00 89.00           H
ATOM   1551  CZ  PHE A 114      13.098  11.845  11.228  1.00 89.00           C
ATOM   1552  HZ  PHE A 114      13.838  11.290  10.652  1.00 89.00           H
ATOM   1553  HN  PHE A 114      10.731  12.747  15.654  1.00 89.00           H
ATOM   1554  N   GLN A 115       9.127  16.440  15.057  1.00 81.69           N
ATOM   1555  CA  GLN A 115       8.056  17.184  15.697  1.00 81.69           C
ATOM   1556  C   GLN A 115       6.712  16.492  15.459  1.00 81.69           C
ATOM   1557  O   GLN A 115       6.602  15.623  14.596  1.00 81.69           O
ATOM   1558  HA  GLN A 115       8.293  17.175  16.761  1.00 81.69           H
ATOM   1559  CB  GLN A 115       8.022  18.632  15.203  1.00 81.69           C
ATOM   1560 1HB  GLN A 115       7.938  18.647  14.116  1.00 81.69           H
ATOM   1561 2HB  GLN A 115       7.139  19.134  15.598  1.00 81.69           H
ATOM   1562  CG  GLN A 115       9.281  19.387  15.633  1.00 81.69           C
ATOM   1563 1HG  GLN A 115       9.410  19.302  16.712  1.00 81.69           H
ATOM   1564 2HG  GLN A 115      10.158  18.934  15.171  1.00 81.69           H
ATOM   1565  CD  GLN A 115       9.196  20.863  15.240  1.00 81.69           C
ATOM   1566  OE1 GLN A 115       8.272  21.303  14.576  1.00 81.69           O
ATOM   1567  NE2 GLN A 115      10.209  21.601  15.686  1.00 81.69           N
ATOM   1568 1HE2 GLN A 115      10.936  21.178  16.226  1.00 81.69           H
ATOM   1569 2HE2 GLN A 115      10.243  22.579  15.480  1.00 81.69           H
ATOM   1570  HN  GLN A 115       9.488  16.854  14.221  1.00 81.69           H
ATOM   1571  N   THR A 116       5.724  16.903  16.240  1.00 88.48           N
ATOM   1572  CA  THR A 116       4.395  16.326  16.133  1.00 88.48           C
ATOM   1573  C   THR A 116       3.842  16.520  14.720  1.00 88.48           C
ATOM   1574  O   THR A 116       3.190  15.630  14.176  1.00 88.48           O
ATOM   1575  HA  THR A 116       4.473  15.252  16.301  1.00 88.48           H
ATOM   1576  CB  THR A 116       3.519  16.951  17.220  1.00 88.48           C
ATOM   1577  HB  THR A 116       3.259  17.979  16.967  1.00 88.48           H
ATOM   1578  OG1 THR A 116       4.276  16.785  18.415  1.00 88.48           O
ATOM   1579  HG1 THR A 116       3.923  17.387  19.131  1.00 88.48           H
ATOM   1580  CG2 THR A 116       2.240  16.149  17.474  1.00 88.48           C
ATOM   1581 1HG2 THR A 116       2.502  15.140  17.793  1.00 88.48           H
ATOM   1582 2HG2 THR A 116       1.654  16.100  16.557  1.00 88.48           H
ATOM   1583 3HG2 THR A 116       1.655  16.637  18.254  1.00 88.48           H
ATOM   1584  HN  THR A 116       5.820  17.616  16.935  1.00 88.48           H
ATOM   1585  N   PHE A 117       4.121  17.691  14.165  1.00 91.87           N
ATOM   1586  CA  PHE A 117       3.651  18.017  12.830  1.00 91.87           C
ATOM   1587  C   PHE A 117       4.089  16.955  11.819  1.00 91.87           C
ATOM   1588  O   PHE A 117       3.284  16.490  11.014  1.00 91.87           O
ATOM   1589  HA  PHE A 117       2.563  18.051  12.869  1.00 91.87           H
ATOM   1590  CB  PHE A 117       4.282  19.358  12.448  1.00 91.87           C
ATOM   1591 1HB  PHE A 117       3.958  20.116  13.161  1.00 91.87           H
ATOM   1592 2HB  PHE A 117       5.366  19.277  12.540  1.00 91.87           H
ATOM   1593  CG  PHE A 117       3.939  19.828  11.034  1.00 91.87           C
ATOM   1594  CD1 PHE A 117       4.876  19.765  10.050  1.00 91.87           C
ATOM   1595  HD1 PHE A 117       5.871  19.380  10.269  1.00 91.87           H
ATOM   1596  CD2 PHE A 117       2.696  20.308  10.760  1.00 91.87           C
ATOM   1597  HD2 PHE A 117       1.945  20.359  11.548  1.00 91.87           H
ATOM   1598  CE1 PHE A 117       4.556  20.201   8.737  1.00 91.87           C
ATOM   1599  HE1 PHE A 117       5.307  20.151   7.948  1.00 91.87           H
ATOM   1600  CE2 PHE A 117       2.377  20.744   9.447  1.00 91.87           C
ATOM   1601  HE2 PHE A 117       1.381  21.129   9.227  1.00 91.87           H
ATOM   1602  CZ  PHE A 117       3.314  20.682   8.463  1.00 91.87           C
ATOM   1603  HZ  PHE A 117       3.069  21.016   7.455  1.00 91.87           H
ATOM   1604  HN  PHE A 117       4.658  18.407  14.611  1.00 91.87           H
ATOM   1605  N   MET A 118       5.364  16.603  11.894  1.00 89.38           N
ATOM   1606  CA  MET A 118       5.923  15.617  10.985  1.00 89.38           C
ATOM   1607  C   MET A 118       5.270  14.249  11.191  1.00 89.38           C
ATOM   1608  O   MET A 118       5.123  13.478  10.244  1.00 89.38           O
ATOM   1609  HA  MET A 118       5.704  15.984   9.982  1.00 89.38           H
ATOM   1610  CB  MET A 118       7.431  15.503  11.218  1.00 89.38           C
ATOM   1611 1HB  MET A 118       7.629  15.378  12.283  1.00 89.38           H
ATOM   1612 2HB  MET A 118       7.814  14.615  10.716  1.00 89.38           H
ATOM   1613  CG  MET A 118       8.161  16.744  10.700  1.00 89.38           C
ATOM   1614 1HG  MET A 118       7.849  17.622  11.266  1.00 89.38           H
ATOM   1615 2HG  MET A 118       9.235  16.634  10.851  1.00 89.38           H
ATOM   1616  SD  MET A 118       7.809  16.980   8.966  1.00 89.38           S
ATOM   1617  CE  MET A 118       8.583  15.519   8.292  1.00 89.38           C
ATOM   1618 1HE  MET A 118       9.646  15.527   8.533  1.00 89.38           H
ATOM   1619 2HE  MET A 118       8.119  14.632   8.721  1.00 89.38           H
ATOM   1620 3HE  MET A 118       8.456  15.508   7.209  1.00 89.38           H
ATOM   1621  HN  MET A 118       6.010  16.979  12.559  1.00 89.38           H
ATOM   1622  N   CYS A 119       4.895  13.989  12.435  1.00 94.08           N
ATOM   1623  CA  CYS A 119       4.203  12.755  12.766  1.00 94.08           C
ATOM   1624  C   CYS A 119       2.884  12.722  11.992  1.00 94.08           C
ATOM   1625  O   CYS A 119       2.552  11.716  11.367  1.00 94.08           O
ATOM   1626  HA  CYS A 119       4.854  11.938  12.457  1.00 94.08           H
ATOM   1627  CB  CYS A 119       3.983  12.617  14.274  1.00 94.08           C
ATOM   1628 1HB  CYS A 119       4.943  12.535  14.784  1.00 94.08           H
ATOM   1629 2HB  CYS A 119       3.491  13.510  14.661  1.00 94.08           H
ATOM   1630  SG  CYS A 119       2.961  11.140  14.625  1.00 94.08           S
ATOM   1631  HN  CYS A 119       5.058  14.603  13.208  1.00 94.08           H
ATOM   1632  N   LYS A 120       2.168  13.835  12.057  1.00 92.15           N
ATOM   1633  CA  LYS A 120       0.884  13.939  11.385  1.00 92.15           C
ATOM   1634  C   LYS A 120       1.081  13.725   9.883  1.00 92.15           C
ATOM   1635  O   LYS A 120       0.351  12.955   9.261  1.00 92.15           O
ATOM   1636  HA  LYS A 120       0.249  13.140  11.767  1.00 92.15           H
ATOM   1637  CB  LYS A 120       0.203  15.264  11.732  1.00 92.15           C
ATOM   1638 1HB  LYS A 120       0.898  16.088  11.571  1.00 92.15           H
ATOM   1639 2HB  LYS A 120      -0.644  15.428  11.066  1.00 92.15           H
ATOM   1640  CG  LYS A 120      -0.275  15.270  13.186  1.00 92.15           C
ATOM   1641 1HG  LYS A 120      -1.009  14.478  13.334  1.00 92.15           H
ATOM   1642 2HG  LYS A 120       0.563  15.057  13.849  1.00 92.15           H
ATOM   1643  CD  LYS A 120      -0.893  16.621  13.554  1.00 92.15           C
ATOM   1644 1HD  LYS A 120      -0.149  17.409  13.436  1.00 92.15           H
ATOM   1645 2HD  LYS A 120      -1.711  16.849  12.871  1.00 92.15           H
ATOM   1646  CE  LYS A 120      -1.411  16.612  14.994  1.00 92.15           C
ATOM   1647 1HE  LYS A 120      -0.677  16.142  15.648  1.00 92.15           H
ATOM   1648 2HE  LYS A 120      -1.543  17.635  15.345  1.00 92.15           H
ATOM   1649  NZ  LYS A 120      -2.697  15.884  15.077  1.00 92.15           N
ATOM   1650 1HZ  LYS A 120      -3.170  16.131  15.939  1.00 92.15           H
ATOM   1651 2HZ  LYS A 120      -3.280  16.135  14.287  1.00 92.15           H
ATOM   1652 3HZ  LYS A 120      -2.521  14.885  15.063  1.00 92.15           H
ATOM   1653  HN  LYS A 120       2.450  14.653  12.558  1.00 92.15           H
ATOM   1654  N   VAL A 121       2.072  14.419   9.343  1.00 94.16           N
ATOM   1655  CA  VAL A 121       2.302  14.405   7.909  1.00 94.16           C
ATOM   1656  C   VAL A 121       2.649  12.982   7.466  1.00 94.16           C
ATOM   1657  O   VAL A 121       2.066  12.465   6.514  1.00 94.16           O
ATOM   1658  HA  VAL A 121       1.373  14.707   7.424  1.00 94.16           H
ATOM   1659  CB  VAL A 121       3.381  15.426   7.541  1.00 94.16           C
ATOM   1660  HB  VAL A 121       4.254  15.229   8.164  1.00 94.16           H
ATOM   1661  CG1 VAL A 121       3.804  15.274   6.079  1.00 94.16           C
ATOM   1662 1HG1 VAL A 121       4.202  14.271   5.918  1.00 94.16           H
ATOM   1663 2HG1 VAL A 121       2.941  15.430   5.433  1.00 94.16           H
ATOM   1664 3HG1 VAL A 121       4.572  16.011   5.845  1.00 94.16           H
ATOM   1665  CG2 VAL A 121       2.908  16.852   7.830  1.00 94.16           C
ATOM   1666 1HG2 VAL A 121       2.014  17.064   7.244  1.00 94.16           H
ATOM   1667 2HG2 VAL A 121       2.680  16.951   8.891  1.00 94.16           H
ATOM   1668 3HG2 VAL A 121       3.695  17.557   7.560  1.00 94.16           H
ATOM   1669  HN  VAL A 121       2.711  14.982   9.868  1.00 94.16           H
ATOM   1670  N   VAL A 122       3.596  12.390   8.177  1.00 93.53           N
ATOM   1671  CA  VAL A 122       4.152  11.112   7.766  1.00 93.53           C
ATOM   1672  C   VAL A 122       3.052  10.048   7.801  1.00 93.53           C
ATOM   1673  O   VAL A 122       2.911   9.265   6.863  1.00 93.53           O
ATOM   1674  HA  VAL A 122       4.502  11.220   6.740  1.00 93.53           H
ATOM   1675  CB  VAL A 122       5.355  10.757   8.643  1.00 93.53           C
ATOM   1676  HB  VAL A 122       5.044  10.834   9.685  1.00 93.53           H
ATOM   1677  CG1 VAL A 122       5.810   9.318   8.393  1.00 93.53           C
ATOM   1678 1HG1 VAL A 122       4.995   8.634   8.625  1.00 93.53           H
ATOM   1679 2HG1 VAL A 122       6.094   9.204   7.347  1.00 93.53           H
ATOM   1680 3HG1 VAL A 122       6.666   9.093   9.029  1.00 93.53           H
ATOM   1681  CG2 VAL A 122       6.504  11.743   8.421  1.00 93.53           C
ATOM   1682 1HG2 VAL A 122       6.812  11.712   7.376  1.00 93.53           H
ATOM   1683 2HG2 VAL A 122       6.172  12.750   8.672  1.00 93.53           H
ATOM   1684 3HG2 VAL A 122       7.346  11.468   9.056  1.00 93.53           H
ATOM   1685  HN  VAL A 122       3.983  12.768   9.018  1.00 93.53           H
ATOM   1686  N   ASN A 123       2.302  10.054   8.893  1.00 91.87           N
ATOM   1687  CA  ASN A 123       1.215   9.104   9.060  1.00 91.87           C
ATOM   1688  C   ASN A 123       0.183   9.317   7.951  1.00 91.87           C
ATOM   1689  O   ASN A 123      -0.312   8.355   7.366  1.00 91.87           O
ATOM   1690  HA  ASN A 123       1.684   8.121   9.011  1.00 91.87           H
ATOM   1691  CB  ASN A 123       0.512   9.302  10.404  1.00 91.87           C
ATOM   1692 1HB  ASN A 123       0.602  10.343  10.716  1.00 91.87           H
ATOM   1693 2HB  ASN A 123      -0.552   9.093  10.296  1.00 91.87           H
ATOM   1694  CG  ASN A 123       1.111   8.389  11.476  1.00 91.87           C
ATOM   1695  OD1 ASN A 123       1.871   7.476  11.197  1.00 91.87           O
ATOM   1696  ND2 ASN A 123       0.727   8.685  12.715  1.00 91.87           N
ATOM   1697 1HD2 ASN A 123       0.101   9.448  12.875  1.00 91.87           H
ATOM   1698 2HD2 ASN A 123       1.065   8.145  13.485  1.00 91.87           H
ATOM   1699  HN  ASN A 123       2.427  10.691   9.654  1.00 91.87           H
ATOM   1700  N   SER A 124      -0.110  10.584   7.695  1.00 93.10           N
ATOM   1701  CA  SER A 124      -1.137  10.933   6.728  1.00 93.10           C
ATOM   1702  C   SER A 124      -0.703  10.503   5.325  1.00 93.10           C
ATOM   1703  O   SER A 124      -1.493   9.931   4.575  1.00 93.10           O
ATOM   1704  HA  SER A 124      -2.025  10.384   7.039  1.00 93.10           H
ATOM   1705  CB  SER A 124      -1.431  12.434   6.755  1.00 93.10           C
ATOM   1706 1HB  SER A 124      -0.542  12.984   6.445  1.00 93.10           H
ATOM   1707 2HB  SER A 124      -2.215  12.663   6.033  1.00 93.10           H
ATOM   1708  OG  SER A 124      -1.834  12.876   8.048  1.00 93.10           O
ATOM   1709  HG  SER A 124      -1.132  13.471   8.441  1.00 93.10           H
ATOM   1710  HN  SER A 124       0.339  11.362   8.134  1.00 93.10           H
ATOM   1711  N   MET A 125       0.551  10.794   5.013  1.00 87.44           N
ATOM   1712  CA  MET A 125       1.095  10.459   3.708  1.00 87.44           C
ATOM   1713  C   MET A 125       1.041   8.950   3.462  1.00 87.44           C
ATOM   1714  O   MET A 125       0.617   8.506   2.396  1.00 87.44           O
ATOM   1715  HA  MET A 125       0.462  10.975   2.985  1.00 87.44           H
ATOM   1716  CB  MET A 125       2.545  10.940   3.620  1.00 87.44           C
ATOM   1717 1HB  MET A 125       3.068  10.700   4.545  1.00 87.44           H
ATOM   1718 2HB  MET A 125       3.059  10.412   2.816  1.00 87.44           H
ATOM   1719  CG  MET A 125       2.608  12.448   3.368  1.00 87.44           C
ATOM   1720 1HG  MET A 125       2.008  12.705   2.495  1.00 87.44           H
ATOM   1721 2HG  MET A 125       2.184  12.985   4.216  1.00 87.44           H
ATOM   1722  SD  MET A 125       4.301  12.953   3.114  1.00 87.44           S
ATOM   1723  CE  MET A 125       4.596  12.249   1.500  1.00 87.44           C
ATOM   1724 1HE  MET A 125       4.458  11.169   1.544  1.00 87.44           H
ATOM   1725 2HE  MET A 125       3.894  12.676   0.784  1.00 87.44           H
ATOM   1726 3HE  MET A 125       5.616  12.473   1.187  1.00 87.44           H
ATOM   1727  HN  MET A 125       1.191  11.249   5.633  1.00 87.44           H
ATOM   1728  N   TYR A 126       1.478   8.204   4.466  1.00 88.84           N
ATOM   1729  CA  TYR A 126       1.479   6.753   4.374  1.00 88.84           C
ATOM   1730  C   TYR A 126       0.076   6.222   4.070  1.00 88.84           C
ATOM   1731  O   TYR A 126      -0.097   5.391   3.180  1.00 88.84           O
ATOM   1732  HA  TYR A 126       2.151   6.468   3.565  1.00 88.84           H
ATOM   1733  CB  TYR A 126       1.916   6.245   5.749  1.00 88.84           C
ATOM   1734 1HB  TYR A 126       2.969   6.486   5.896  1.00 88.84           H
ATOM   1735 2HB  TYR A 126       1.356   6.777   6.518  1.00 88.84           H
ATOM   1736  CG  TYR A 126       1.721   4.740   5.947  1.00 88.84           C
ATOM   1737  CD1 TYR A 126       0.628   4.273   6.648  1.00 88.84           C
ATOM   1738  HD1 TYR A 126      -0.096   4.975   7.060  1.00 88.84           H
ATOM   1739  CD2 TYR A 126       2.638   3.851   5.425  1.00 88.84           C
ATOM   1740  HD2 TYR A 126       3.501   4.220   4.871  1.00 88.84           H
ATOM   1741  CE1 TYR A 126       0.444   2.857   6.834  1.00 88.84           C
ATOM   1742  HE1 TYR A 126      -0.415   2.474   7.385  1.00 88.84           H
ATOM   1743  CE2 TYR A 126       2.454   2.435   5.611  1.00 88.84           C
ATOM   1744  HE2 TYR A 126       3.170   1.721   5.204  1.00 88.84           H
ATOM   1745  CZ  TYR A 126       1.366   2.007   6.306  1.00 88.84           C
ATOM   1746  OH  TYR A 126       1.192   0.670   6.482  1.00 88.84           O
ATOM   1747  HH  TYR A 126       0.277   0.489   6.842  1.00 88.84           H
ATOM   1748  HN  TYR A 126       1.825   8.573   5.327  1.00 88.84           H
ATOM   1749  N   LYS A 127      -0.889   6.725   4.826  1.00 86.69           N
ATOM   1750  CA  LYS A 127      -2.244   6.205   4.753  1.00 86.69           C
ATOM   1751  C   LYS A 127      -2.845   6.550   3.389  1.00 86.69           C
ATOM   1752  O   LYS A 127      -3.499   5.715   2.766  1.00 86.69           O
ATOM   1753  HA  LYS A 127      -2.182   5.120   4.838  1.00 86.69           H
ATOM   1754  CB  LYS A 127      -3.074   6.706   5.936  1.00 86.69           C
ATOM   1755 1HB  LYS A 127      -2.516   6.567   6.862  1.00 86.69           H
ATOM   1756 2HB  LYS A 127      -3.256   7.775   5.831  1.00 86.69           H
ATOM   1757  CG  LYS A 127      -4.409   5.963   6.023  1.00 86.69           C
ATOM   1758 1HG  LYS A 127      -5.057   6.455   6.748  1.00 86.69           H
ATOM   1759 2HG  LYS A 127      -4.918   6.008   5.060  1.00 86.69           H
ATOM   1760  CD  LYS A 127      -4.198   4.502   6.427  1.00 86.69           C
ATOM   1761 1HD  LYS A 127      -3.751   3.953   5.599  1.00 86.69           H
ATOM   1762 2HD  LYS A 127      -3.498   4.449   7.261  1.00 86.69           H
ATOM   1763  CE  LYS A 127      -5.523   3.847   6.824  1.00 86.69           C
ATOM   1764 1HE  LYS A 127      -6.326   4.223   6.191  1.00 86.69           H
ATOM   1765 2HE  LYS A 127      -5.466   2.771   6.661  1.00 86.69           H
ATOM   1766  NZ  LYS A 127      -5.833   4.123   8.245  1.00 86.69           N
ATOM   1767 1HZ  LYS A 127      -6.669   3.617   8.513  1.00 86.69           H
ATOM   1768 2HZ  LYS A 127      -5.056   3.825   8.824  1.00 86.69           H
ATOM   1769 3HZ  LYS A 127      -5.985   5.118   8.370  1.00 86.69           H
ATOM   1770  HN  LYS A 127      -0.758   7.472   5.477  1.00 86.69           H
ATOM   1771  N   MET A 128      -2.603   7.782   2.966  1.00 88.11           N
ATOM   1772  CA  MET A 128      -3.145   8.261   1.706  1.00 88.11           C
ATOM   1773  C   MET A 128      -2.630   7.423   0.534  1.00 88.11           C
ATOM   1774  O   MET A 128      -3.406   7.009  -0.326  1.00 88.11           O
ATOM   1775  HA  MET A 128      -4.227   8.152   1.791  1.00 88.11           H
ATOM   1776  CB  MET A 128      -2.747   9.724   1.501  1.00 88.11           C
ATOM   1777 1HB  MET A 128      -3.090  10.319   2.348  1.00 88.11           H
ATOM   1778 2HB  MET A 128      -1.661   9.808   1.471  1.00 88.11           H
ATOM   1779  CG  MET A 128      -3.344  10.278   0.206  1.00 88.11           C
ATOM   1780 1HG  MET A 128      -2.988   9.698  -0.645  1.00 88.11           H
ATOM   1781 2HG  MET A 128      -4.429  10.183   0.225  1.00 88.11           H
ATOM   1782  SD  MET A 128      -2.887  11.992   0.008  1.00 88.11           S
ATOM   1783  CE  MET A 128      -3.583  12.315  -1.603  1.00 88.11           C
ATOM   1784 1HE  MET A 128      -3.128  11.648  -2.336  1.00 88.11           H
ATOM   1785 2HE  MET A 128      -4.659  12.144  -1.575  1.00 88.11           H
ATOM   1786 3HE  MET A 128      -3.387  13.350  -1.883  1.00 88.11           H
ATOM   1787  HN  MET A 128      -2.049   8.447   3.467  1.00 88.11           H
ATOM   1788  N   ASN A 129      -1.324   7.198   0.538  1.00 85.63           N
ATOM   1789  CA  ASN A 129      -0.677   6.530  -0.578  1.00 85.63           C
ATOM   1790  C   ASN A 129      -1.011   5.037  -0.537  1.00 85.63           C
ATOM   1791  O   ASN A 129      -1.055   4.379  -1.575  1.00 85.63           O
ATOM   1792  HA  ASN A 129      -1.066   7.020  -1.470  1.00 85.63           H
ATOM   1793  CB  ASN A 129       0.844   6.675  -0.500  1.00 85.63           C
ATOM   1794 1HB  ASN A 129       1.194   6.354   0.481  1.00 85.63           H
ATOM   1795 2HB  ASN A 129       1.314   6.022  -1.235  1.00 85.63           H
ATOM   1796  CG  ASN A 129       1.270   8.124  -0.749  1.00 85.63           C
ATOM   1797  OD1 ASN A 129       0.840   8.771  -1.690  1.00 85.63           O
ATOM   1798  ND2 ASN A 129       2.137   8.594   0.143  1.00 85.63           N
ATOM   1799 1HD2 ASN A 129       2.450   8.010   0.892  1.00 85.63           H
ATOM   1800 2HD2 ASN A 129       2.475   9.532   0.065  1.00 85.63           H
ATOM   1801  HN  ASN A 129      -0.713   7.463   1.284  1.00 85.63           H
ATOM   1802  N   PHE A 130      -1.239   4.547   0.672  1.00 88.61           N
ATOM   1803  CA  PHE A 130      -1.662   3.169   0.854  1.00 88.61           C
ATOM   1804  C   PHE A 130      -2.930   2.875   0.049  1.00 88.61           C
ATOM   1805  O   PHE A 130      -2.975   1.911  -0.714  1.00 88.61           O
ATOM   1806  HA  PHE A 130      -0.852   2.532   0.499  1.00 88.61           H
ATOM   1807  CB  PHE A 130      -1.964   2.987   2.343  1.00 88.61           C
ATOM   1808 1HB  PHE A 130      -1.036   3.086   2.906  1.00 88.61           H
ATOM   1809 2HB  PHE A 130      -2.624   3.790   2.671  1.00 88.61           H
ATOM   1810  CG  PHE A 130      -2.611   1.643   2.687  1.00 88.61           C
ATOM   1811  CD1 PHE A 130      -3.953   1.567   2.891  1.00 88.61           C
ATOM   1812  HD1 PHE A 130      -4.569   2.463   2.809  1.00 88.61           H
ATOM   1813  CD2 PHE A 130      -1.843   0.525   2.788  1.00 88.61           C
ATOM   1814  HD2 PHE A 130      -0.767   0.586   2.625  1.00 88.61           H
ATOM   1815  CE1 PHE A 130      -4.553   0.321   3.210  1.00 88.61           C
ATOM   1816  HE1 PHE A 130      -5.629   0.260   3.373  1.00 88.61           H
ATOM   1817  CE2 PHE A 130      -2.443  -0.721   3.107  1.00 88.61           C
ATOM   1818  HE2 PHE A 130      -1.828  -1.617   3.189  1.00 88.61           H
ATOM   1819  CZ  PHE A 130      -3.786  -0.797   3.311  1.00 88.61           C
ATOM   1820  HZ  PHE A 130      -4.246  -1.755   3.556  1.00 88.61           H
ATOM   1821  HN  PHE A 130      -1.138   5.073   1.517  1.00 88.61           H
ATOM   1822  N   TYR A 131      -3.929   3.723   0.247  1.00 93.09           N
ATOM   1823  CA  TYR A 131      -5.208   3.539  -0.416  1.00 93.09           C
ATOM   1824  C   TYR A 131      -5.091   3.806  -1.918  1.00 93.09           C
ATOM   1825  O   TYR A 131      -5.636   3.059  -2.729  1.00 93.09           O
ATOM   1826  HA  TYR A 131      -5.523   2.507  -0.261  1.00 93.09           H
ATOM   1827  CB  TYR A 131      -6.155   4.571   0.201  1.00 93.09           C
ATOM   1828 1HB  TYR A 131      -5.625   5.518   0.306  1.00 93.09           H
ATOM   1829 2HB  TYR A 131      -6.984   4.745  -0.485  1.00 93.09           H
ATOM   1830  CG  TYR A 131      -6.716   4.164   1.564  1.00 93.09           C
ATOM   1831  CD1 TYR A 131      -7.385   2.965   1.705  1.00 93.09           C
ATOM   1832  HD1 TYR A 131      -7.513   2.308   0.844  1.00 93.09           H
ATOM   1833  CD2 TYR A 131      -6.555   4.996   2.654  1.00 93.09           C
ATOM   1834  HD2 TYR A 131      -6.026   5.943   2.543  1.00 93.09           H
ATOM   1835  CE1 TYR A 131      -7.914   2.582   2.988  1.00 93.09           C
ATOM   1836  HE1 TYR A 131      -8.444   1.637   3.113  1.00 93.09           H
ATOM   1837  CE2 TYR A 131      -7.083   4.612   3.937  1.00 93.09           C
ATOM   1838  HE2 TYR A 131      -6.963   5.260   4.805  1.00 93.09           H
ATOM   1839  CZ  TYR A 131      -7.737   3.424   4.041  1.00 93.09           C
ATOM   1840  OH  TYR A 131      -8.236   3.062   5.253  1.00 93.09           O
ATOM   1841  HH  TYR A 131      -8.442   3.877   5.795  1.00 93.09           H
ATOM   1842  HN  TYR A 131      -3.874   4.521   0.846  1.00 93.09           H
ATOM   1843  N   SER A 132      -4.376   4.873  -2.243  1.00 93.03           N
ATOM   1844  CA  SER A 132      -4.287   5.322  -3.622  1.00 93.03           C
ATOM   1845  C   SER A 132      -3.637   4.239  -4.485  1.00 93.03           C
ATOM   1846  O   SER A 132      -4.077   3.985  -5.605  1.00 93.03           O
ATOM   1847  HA  SER A 132      -5.317   5.495  -3.936  1.00 93.03           H
ATOM   1848  CB  SER A 132      -3.498   6.629  -3.726  1.00 93.03           C
ATOM   1849 1HB  SER A 132      -3.477   6.958  -4.764  1.00 93.03           H
ATOM   1850 2HB  SER A 132      -4.006   7.406  -3.155  1.00 93.03           H
ATOM   1851  OG  SER A 132      -2.163   6.485  -3.247  1.00 93.03           O
ATOM   1852  HG  SER A 132      -1.643   7.320  -3.428  1.00 93.03           H
ATOM   1853  HN  SER A 132      -3.864   5.425  -1.585  1.00 93.03           H
ATOM   1854  N   CYS A 133      -2.599   3.630  -3.931  1.00 92.40           N
ATOM   1855  CA  CYS A 133      -1.867   2.599  -4.646  1.00 92.40           C
ATOM   1856  C   CYS A 133      -2.835   1.460  -4.973  1.00 92.40           C
ATOM   1857  O   CYS A 133      -2.947   1.047  -6.126  1.00 92.40           O
ATOM   1858  HA  CYS A 133      -1.489   3.059  -5.559  1.00 92.40           H
ATOM   1859  CB  CYS A 133      -0.657   2.107  -3.848  1.00 92.40           C
ATOM   1860 1HB  CYS A 133      -0.957   1.866  -2.829  1.00 92.40           H
ATOM   1861 2HB  CYS A 133      -0.267   1.191  -4.291  1.00 92.40           H
ATOM   1862  SG  CYS A 133       0.644   3.394  -3.829  1.00 92.40           S
ATOM   1863  HG  CYS A 133       0.118   4.109  -2.839  1.00 92.40           H
ATOM   1864  HN  CYS A 133      -2.258   3.830  -3.012  1.00 92.40           H
ATOM   1865  N   VAL A 134      -3.511   0.986  -3.936  1.00 90.51           N
ATOM   1866  CA  VAL A 134      -4.307  -0.225  -4.053  1.00 90.51           C
ATOM   1867  C   VAL A 134      -5.500   0.042  -4.973  1.00 90.51           C
ATOM   1868  O   VAL A 134      -5.894  -0.825  -5.752  1.00 90.51           O
ATOM   1869  HA  VAL A 134      -3.678  -0.990  -4.508  1.00 90.51           H
ATOM   1870  CB  VAL A 134      -4.720  -0.715  -2.664  1.00 90.51           C
ATOM   1871  HB  VAL A 134      -5.332   0.061  -2.203  1.00 90.51           H
ATOM   1872  CG1 VAL A 134      -5.566  -1.986  -2.761  1.00 90.51           C
ATOM   1873 1HG1 VAL A 134      -6.466  -1.780  -3.341  1.00 90.51           H
ATOM   1874 2HG1 VAL A 134      -4.989  -2.770  -3.251  1.00 90.51           H
ATOM   1875 3HG1 VAL A 134      -5.847  -2.313  -1.759  1.00 90.51           H
ATOM   1876  CG2 VAL A 134      -3.496  -0.938  -1.774  1.00 90.51           C
ATOM   1877 1HG2 VAL A 134      -2.847  -1.686  -2.230  1.00 90.51           H
ATOM   1878 2HG2 VAL A 134      -2.950  -0.000  -1.666  1.00 90.51           H
ATOM   1879 3HG2 VAL A 134      -3.818  -1.286  -0.793  1.00 90.51           H
ATOM   1880  HN  VAL A 134      -3.521   1.412  -3.032  1.00 90.51           H
ATOM   1881  N   LEU A 135      -6.043   1.244  -4.852  1.00 94.21           N
ATOM   1882  CA  LEU A 135      -7.194   1.630  -5.651  1.00 94.21           C
ATOM   1883  C   LEU A 135      -6.775   1.744  -7.118  1.00 94.21           C
ATOM   1884  O   LEU A 135      -7.561   1.447  -8.017  1.00 94.21           O
ATOM   1885  HA  LEU A 135      -7.933   0.834  -5.564  1.00 94.21           H
ATOM   1886  CB  LEU A 135      -7.831   2.903  -5.093  1.00 94.21           C
ATOM   1887 1HB  LEU A 135      -7.053   3.659  -4.985  1.00 94.21           H
ATOM   1888 2HB  LEU A 135      -8.543   3.281  -5.826  1.00 94.21           H
ATOM   1889  CG  LEU A 135      -8.552   2.760  -3.751  1.00 94.21           C
ATOM   1890  HG  LEU A 135      -7.849   2.344  -3.028  1.00 94.21           H
ATOM   1891  CD1 LEU A 135      -8.995   4.124  -3.217  1.00 94.21           C
ATOM   1892 1HD1 LEU A 135      -8.122   4.761  -3.079  1.00 94.21           H
ATOM   1893 2HD1 LEU A 135      -9.675   4.589  -3.931  1.00 94.21           H
ATOM   1894 3HD1 LEU A 135      -9.505   3.992  -2.263  1.00 94.21           H
ATOM   1895  CD2 LEU A 135      -9.721   1.779  -3.859  1.00 94.21           C
ATOM   1896 1HD2 LEU A 135     -10.433   2.142  -4.600  1.00 94.21           H
ATOM   1897 2HD2 LEU A 135      -9.348   0.801  -4.161  1.00 94.21           H
ATOM   1898 3HD2 LEU A 135     -10.216   1.696  -2.891  1.00 94.21           H
ATOM   1899  HN  LEU A 135      -5.710   1.948  -4.224  1.00 94.21           H
ATOM   1900  N   LEU A 136      -5.538   2.176  -7.316  1.00 94.21           N
ATOM   1901  CA  LEU A 136      -5.002   2.322  -8.658  1.00 94.21           C
ATOM   1902  C   LEU A 136      -4.799   0.937  -9.275  1.00 94.21           C
ATOM   1903  O   LEU A 136      -5.123   0.720 -10.442  1.00 94.21           O
ATOM   1904  HA  LEU A 136      -5.743   2.859  -9.250  1.00 94.21           H
ATOM   1905  CB  LEU A 136      -3.733   3.178  -8.638  1.00 94.21           C
ATOM   1906 1HB  LEU A 136      -3.114   2.856  -7.801  1.00 94.21           H
ATOM   1907 2HB  LEU A 136      -3.169   2.977  -9.548  1.00 94.21           H
ATOM   1908  CG  LEU A 136      -3.945   4.689  -8.527  1.00 94.21           C
ATOM   1909  HG  LEU A 136      -4.647   4.877  -7.714  1.00 94.21           H
ATOM   1910  CD1 LEU A 136      -2.639   5.401  -8.169  1.00 94.21           C
ATOM   1911 1HD1 LEU A 136      -2.272   5.029  -7.213  1.00 94.21           H
ATOM   1912 2HD1 LEU A 136      -1.897   5.209  -8.943  1.00 94.21           H
ATOM   1913 3HD1 LEU A 136      -2.819   6.474  -8.096  1.00 94.21           H
ATOM   1914  CD2 LEU A 136      -4.573   5.250  -9.804  1.00 94.21           C
ATOM   1915 1HD2 LEU A 136      -3.915   5.051 -10.650  1.00 94.21           H
ATOM   1916 2HD2 LEU A 136      -5.538   4.774  -9.975  1.00 94.21           H
ATOM   1917 3HD2 LEU A 136      -4.713   6.326  -9.698  1.00 94.21           H
ATOM   1918  HN  LEU A 136      -4.908   2.424  -6.580  1.00 94.21           H
ATOM   1919  N   ILE A 137      -4.264   0.036  -8.465  1.00 91.46           N
ATOM   1920  CA  ILE A 137      -4.034  -1.328  -8.911  1.00 91.46           C
ATOM   1921  C   ILE A 137      -5.363  -1.950  -9.342  1.00 91.46           C
ATOM   1922  O   ILE A 137      -5.427  -2.650 -10.352  1.00 91.46           O
ATOM   1923  HA  ILE A 137      -3.376  -1.282  -9.779  1.00 91.46           H
ATOM   1924  CB  ILE A 137      -3.302  -2.128  -7.831  1.00 91.46           C
ATOM   1925  HB  ILE A 137      -3.795  -1.943  -6.876  1.00 91.46           H
ATOM   1926  CG1 ILE A 137      -1.853  -1.660  -7.690  1.00 91.46           C
ATOM   1927 1HG1 ILE A 137      -1.276  -1.985  -8.556  1.00 91.46           H
ATOM   1928 2HG1 ILE A 137      -1.818  -0.571  -7.673  1.00 91.46           H
ATOM   1929  CG2 ILE A 137      -3.396  -3.631  -8.104  1.00 91.46           C
ATOM   1930 1HG2 ILE A 137      -4.443  -3.933  -8.114  1.00 91.46           H
ATOM   1931 2HG2 ILE A 137      -2.944  -3.853  -9.070  1.00 91.46           H
ATOM   1932 3HG2 ILE A 137      -2.868  -4.176  -7.322  1.00 91.46           H
ATOM   1933  CD1 ILE A 137      -1.220  -2.215  -6.412  1.00 91.46           C
ATOM   1934 1HD1 ILE A 137      -1.784  -1.869  -5.547  1.00 91.46           H
ATOM   1935 2HD1 ILE A 137      -1.234  -3.305  -6.443  1.00 91.46           H
ATOM   1936 3HD1 ILE A 137      -0.189  -1.868  -6.336  1.00 91.46           H
ATOM   1937  HN  ILE A 137      -3.990   0.224  -7.522  1.00 91.46           H
ATOM   1938  N   MET A 138      -6.393  -1.672  -8.556  1.00 91.49           N
ATOM   1939  CA  MET A 138      -7.727  -2.156  -8.870  1.00 91.49           C
ATOM   1940  C   MET A 138      -8.202  -1.617 -10.220  1.00 91.49           C
ATOM   1941  O   MET A 138      -8.747  -2.361 -11.033  1.00 91.49           O
ATOM   1942  HA  MET A 138      -7.641  -3.242  -8.915  1.00 91.49           H
ATOM   1943  CB  MET A 138      -8.700  -1.719  -7.774  1.00 91.49           C
ATOM   1944 1HB  MET A 138      -8.352  -2.083  -6.807  1.00 91.49           H
ATOM   1945 2HB  MET A 138      -8.723  -0.631  -7.715  1.00 91.49           H
ATOM   1946  CG  MET A 138     -10.109  -2.250  -8.047  1.00 91.49           C
ATOM   1947 1HG  MET A 138     -10.436  -1.942  -9.040  1.00 91.49           H
ATOM   1948 2HG  MET A 138     -10.103  -3.340  -8.037  1.00 91.49           H
ATOM   1949  SD  MET A 138     -11.243  -1.635  -6.814  1.00 91.49           S
ATOM   1950  CE  MET A 138     -11.327   0.081  -7.299  1.00 91.49           C
ATOM   1951 1HE  MET A 138     -10.333   0.523  -7.245  1.00 91.49           H
ATOM   1952 2HE  MET A 138     -11.702   0.152  -8.320  1.00 91.49           H
ATOM   1953 3HE  MET A 138     -11.999   0.615  -6.627  1.00 91.49           H
ATOM   1954  HN  MET A 138      -6.327  -1.128  -7.719  1.00 91.49           H
ATOM   1955  N   CYS A 139      -7.979  -0.326 -10.417  1.00 93.91           N
ATOM   1956  CA  CYS A 139      -8.438   0.337 -11.626  1.00 93.91           C
ATOM   1957  C   CYS A 139      -7.684  -0.258 -12.817  1.00 93.91           C
ATOM   1958  O   CYS A 139      -8.247  -0.407 -13.900  1.00 93.91           O
ATOM   1959  HA  CYS A 139      -9.507   0.138 -11.705  1.00 93.91           H
ATOM   1960  CB  CYS A 139      -8.262   1.855 -11.540  1.00 93.91           C
ATOM   1961 1HB  CYS A 139      -7.256   2.094 -11.196  1.00 93.91           H
ATOM   1962 2HB  CYS A 139      -8.374   2.299 -12.530  1.00 93.91           H
ATOM   1963  SG  CYS A 139      -9.499   2.565 -10.394  1.00 93.91           S
ATOM   1964  HG  CYS A 139      -8.889   2.182  -9.276  1.00 93.91           H
ATOM   1965  HN  CYS A 139      -7.495   0.263  -9.770  1.00 93.91           H
ATOM   1966  N   ILE A 140      -6.423  -0.583 -12.575  1.00 90.50           N
ATOM   1967  CA  ILE A 140      -5.595  -1.186 -13.606  1.00 90.50           C
ATOM   1968  C   ILE A 140      -6.226  -2.506 -14.054  1.00 90.50           C
ATOM   1969  O   ILE A 140      -6.288  -2.795 -15.248  1.00 90.50           O
ATOM   1970  HA  ILE A 140      -5.582  -0.504 -14.455  1.00 90.50           H
ATOM   1971  CB  ILE A 140      -4.152  -1.329 -13.118  1.00 90.50           C
ATOM   1972  HB  ILE A 140      -4.171  -1.744 -12.110  1.00 90.50           H
ATOM   1973  CG1 ILE A 140      -3.464   0.035 -13.032  1.00 90.50           C
ATOM   1974 1HG1 ILE A 140      -3.221   0.387 -14.034  1.00 90.50           H
ATOM   1975 2HG1 ILE A 140      -4.147   0.763 -12.594  1.00 90.50           H
ATOM   1976  CG2 ILE A 140      -3.371  -2.310 -13.995  1.00 90.50           C
ATOM   1977 1HG2 ILE A 140      -3.850  -3.289 -13.961  1.00 90.50           H
ATOM   1978 2HG2 ILE A 140      -3.358  -1.948 -15.023  1.00 90.50           H
ATOM   1979 3HG2 ILE A 140      -2.349  -2.393 -13.626  1.00 90.50           H
ATOM   1980  CD1 ILE A 140      -2.189  -0.046 -12.191  1.00 90.50           C
ATOM   1981 1HD1 ILE A 140      -2.439  -0.376 -11.182  1.00 90.50           H
ATOM   1982 2HD1 ILE A 140      -1.499  -0.757 -12.645  1.00 90.50           H
ATOM   1983 3HD1 ILE A 140      -1.720   0.937 -12.146  1.00 90.50           H
ATOM   1984  HN  ILE A 140      -5.967  -0.441 -11.696  1.00 90.50           H
ATOM   1985  N   SER A 141      -6.679  -3.272 -13.072  1.00 89.11           N
ATOM   1986  CA  SER A 141      -7.254  -4.578 -13.346  1.00 89.11           C
ATOM   1987  C   SER A 141      -8.496  -4.429 -14.227  1.00 89.11           C
ATOM   1988  O   SER A 141      -8.727  -5.240 -15.122  1.00 89.11           O
ATOM   1989  HA  SER A 141      -6.475  -5.131 -13.872  1.00 89.11           H
ATOM   1990  CB  SER A 141      -7.608  -5.307 -12.048  1.00 89.11           C
ATOM   1991 1HB  SER A 141      -7.698  -6.375 -12.246  1.00 89.11           H
ATOM   1992 2HB  SER A 141      -6.797  -5.183 -11.330  1.00 89.11           H
ATOM   1993  OG  SER A 141      -8.823  -4.826 -11.480  1.00 89.11           O
ATOM   1994  HG  SER A 141      -8.655  -3.972 -10.988  1.00 89.11           H
ATOM   1995  HN  SER A 141      -6.659  -3.013 -12.106  1.00 89.11           H
ATOM   1996  N   VAL A 142      -9.263  -3.387 -13.942  1.00 90.61           N
ATOM   1997  CA  VAL A 142     -10.479  -3.126 -14.693  1.00 90.61           C
ATOM   1998  C   VAL A 142     -10.113  -2.710 -16.119  1.00 90.61           C
ATOM   1999  O   VAL A 142     -10.758  -3.133 -17.077  1.00 90.61           O
ATOM   2000  HA  VAL A 142     -11.047  -4.055 -14.733  1.00 90.61           H
ATOM   2001  CB  VAL A 142     -11.329  -2.082 -13.966  1.00 90.61           C
ATOM   2002  HB  VAL A 142     -10.730  -1.176 -13.861  1.00 90.61           H
ATOM   2003  CG1 VAL A 142     -12.577  -1.729 -14.777  1.00 90.61           C
ATOM   2004 1HG1 VAL A 142     -12.279  -1.325 -15.745  1.00 90.61           H
ATOM   2005 2HG1 VAL A 142     -13.178  -2.626 -14.927  1.00 90.61           H
ATOM   2006 3HG1 VAL A 142     -13.163  -0.985 -14.237  1.00 90.61           H
ATOM   2007  CG2 VAL A 142     -11.704  -2.561 -12.562  1.00 90.61           C
ATOM   2008 1HG2 VAL A 142     -12.275  -3.487 -12.635  1.00 90.61           H
ATOM   2009 2HG2 VAL A 142     -10.797  -2.739 -11.984  1.00 90.61           H
ATOM   2010 3HG2 VAL A 142     -12.308  -1.800 -12.068  1.00 90.61           H
ATOM   2011  HN  VAL A 142      -9.065  -2.730 -13.215  1.00 90.61           H
ATOM   2012  N   ASP A 143      -9.079  -1.887 -16.215  1.00 85.86           N
ATOM   2013  CA  ASP A 143      -8.641  -1.384 -17.506  1.00 85.86           C
ATOM   2014  C   ASP A 143      -8.213  -2.558 -18.388  1.00 85.86           C
ATOM   2015  O   ASP A 143      -8.507  -2.582 -19.582  1.00 85.86           O
ATOM   2016  HA  ASP A 143      -9.500  -0.849 -17.912  1.00 85.86           H
ATOM   2017  CB  ASP A 143      -7.442  -0.446 -17.353  1.00 85.86           C
ATOM   2018 1HB  ASP A 143      -7.696   0.367 -16.673  1.00 85.86           H
ATOM   2019 2HB  ASP A 143      -6.608  -0.986 -16.905  1.00 85.86           H
ATOM   2020  CG  ASP A 143      -7.017   0.127 -18.706  1.00 85.86           C
ATOM   2021  OD1 ASP A 143      -7.891   0.731 -19.366  1.00 85.86           O
ATOM   2022  OD2 ASP A 143      -5.829  -0.052 -19.051  1.00 85.86           O
ATOM   2023  HN  ASP A 143      -8.546  -1.566 -15.433  1.00 85.86           H
ATOM   2024  N   ARG A 144      -7.525  -3.505 -17.766  1.00 74.59           N
ATOM   2025  CA  ARG A 144      -7.054  -4.680 -18.479  1.00 74.59           C
ATOM   2026  C   ARG A 144      -8.240  -5.487 -19.013  1.00 74.59           C
ATOM   2027  O   ARG A 144      -8.230  -5.923 -20.163  1.00 74.59           O
ATOM   2028  HA  ARG A 144      -6.448  -4.286 -19.295  1.00 74.59           H
ATOM   2029  CB  ARG A 144      -6.206  -5.572 -17.571  1.00 74.59           C
ATOM   2030 1HB  ARG A 144      -6.756  -5.794 -16.657  1.00 74.59           H
ATOM   2031 2HB  ARG A 144      -6.015  -6.524 -18.067  1.00 74.59           H
ATOM   2032  CG  ARG A 144      -4.878  -4.897 -17.224  1.00 74.59           C
ATOM   2033 1HG  ARG A 144      -5.069  -3.929 -16.759  1.00 74.59           H
ATOM   2034 2HG  ARG A 144      -4.339  -5.500 -16.493  1.00 74.59           H
ATOM   2035  CD  ARG A 144      -4.016  -4.708 -18.473  1.00 74.59           C
ATOM   2036 1HD  ARG A 144      -3.576  -5.660 -18.769  1.00 74.59           H
ATOM   2037 2HD  ARG A 144      -4.634  -4.370 -19.305  1.00 74.59           H
ATOM   2038  NE  ARG A 144      -2.947  -3.720 -18.206  1.00 74.59           N
ATOM   2039  HE  ARG A 144      -2.680  -3.563 -17.255  1.00 74.59           H
ATOM   2040  CZ  ARG A 144      -2.314  -3.021 -19.158  1.00 74.59           C
ATOM   2041  NH1 ARG A 144      -2.630  -3.190 -20.449  1.00 74.59           N
ATOM   2042 1HH1 ARG A 144      -3.344  -3.841 -20.708  1.00 74.59           H
ATOM   2043 2HH1 ARG A 144      -2.153  -2.665 -21.154  1.00 74.59           H
ATOM   2044  NH2 ARG A 144      -1.360  -2.151 -18.800  1.00 74.59           N
ATOM   2045 1HH2 ARG A 144      -0.878  -1.622 -19.499  1.00 74.59           H
ATOM   2046 2HH2 ARG A 144      -1.130  -2.031 -17.835  1.00 74.59           H
ATOM   2047  HN  ARG A 144      -7.289  -3.478 -16.794  1.00 74.59           H
ATOM   2048  N   TYR A 145      -9.232  -5.660 -18.152  1.00 86.78           N
ATOM   2049  CA  TYR A 145     -10.438  -6.375 -18.534  1.00 86.78           C
ATOM   2050  C   TYR A 145     -11.062  -5.766 -19.791  1.00 86.78           C
ATOM   2051  O   TYR A 145     -11.369  -6.479 -20.745  1.00 86.78           O
ATOM   2052  HA  TYR A 145     -10.164  -7.410 -18.739  1.00 86.78           H
ATOM   2053  CB  TYR A 145     -11.412  -6.214 -17.366  1.00 86.78           C
ATOM   2054 1HB  TYR A 145     -11.083  -6.846 -16.542  1.00 86.78           H
ATOM   2055 2HB  TYR A 145     -11.372  -5.183 -17.013  1.00 86.78           H
ATOM   2056  CG  TYR A 145     -12.861  -6.564 -17.711  1.00 86.78           C
ATOM   2057  CD1 TYR A 145     -13.791  -5.559 -17.884  1.00 86.78           C
ATOM   2058  HD1 TYR A 145     -13.493  -4.516 -17.774  1.00 86.78           H
ATOM   2059  CD2 TYR A 145     -13.238  -7.884 -17.850  1.00 86.78           C
ATOM   2060  HD2 TYR A 145     -12.503  -8.678 -17.713  1.00 86.78           H
ATOM   2061  CE1 TYR A 145     -15.155  -5.888 -18.209  1.00 86.78           C
ATOM   2062  HE1 TYR A 145     -15.899  -5.104 -18.348  1.00 86.78           H
ATOM   2063  CE2 TYR A 145     -14.601  -8.213 -18.175  1.00 86.78           C
ATOM   2064  HE2 TYR A 145     -14.912  -9.252 -18.287  1.00 86.78           H
ATOM   2065  CZ  TYR A 145     -15.493  -7.199 -18.338  1.00 86.78           C
ATOM   2066  OH  TYR A 145     -16.781  -7.510 -18.645  1.00 86.78           O
ATOM   2067  HH  TYR A 145     -16.882  -8.501 -18.732  1.00 86.78           H
ATOM   2068  HN  TYR A 145      -9.221  -5.322 -17.211  1.00 86.78           H
ATOM   2069  N   ILE A 146     -11.230  -4.452 -19.752  1.00 83.65           N
ATOM   2070  CA  ILE A 146     -11.885  -3.749 -20.842  1.00 83.65           C
ATOM   2071  C   ILE A 146     -11.054  -3.904 -22.117  1.00 83.65           C
ATOM   2072  O   ILE A 146     -11.603  -4.092 -23.201  1.00 83.65           O
ATOM   2073  HA  ILE A 146     -12.854  -4.223 -21.001  1.00 83.65           H
ATOM   2074  CB  ILE A 146     -12.153  -2.292 -20.456  1.00 83.65           C
ATOM   2075  HB  ILE A 146     -11.211  -1.845 -20.136  1.00 83.65           H
ATOM   2076  CG1 ILE A 146     -13.118  -2.208 -19.271  1.00 83.65           C
ATOM   2077 1HG1 ILE A 146     -14.124  -2.468 -19.599  1.00 83.65           H
ATOM   2078 2HG1 ILE A 146     -12.831  -2.935 -18.511  1.00 83.65           H
ATOM   2079  CG2 ILE A 146     -12.649  -1.488 -21.659  1.00 83.65           C
ATOM   2080 1HG2 ILE A 146     -11.895  -1.508 -22.446  1.00 83.65           H
ATOM   2081 2HG2 ILE A 146     -13.575  -1.927 -22.031  1.00 83.65           H
ATOM   2082 3HG2 ILE A 146     -12.831  -0.457 -21.356  1.00 83.65           H
ATOM   2083  CD1 ILE A 146     -13.120  -0.802 -18.666  1.00 83.65           C
ATOM   2084 1HD1 ILE A 146     -12.117  -0.555 -18.318  1.00 83.65           H
ATOM   2085 2HD1 ILE A 146     -13.431  -0.082 -19.422  1.00 83.65           H
ATOM   2086 3HD1 ILE A 146     -13.815  -0.770 -17.826  1.00 83.65           H
ATOM   2087  HN  ILE A 146     -10.928  -3.872 -18.996  1.00 83.65           H
ATOM   2088  N   ALA A 147      -9.743  -3.820 -21.944  1.00 82.27           N
ATOM   2089  CA  ALA A 147      -8.837  -3.820 -23.080  1.00 82.27           C
ATOM   2090  C   ALA A 147      -8.924  -5.170 -23.796  1.00 82.27           C
ATOM   2091  O   ALA A 147      -8.773  -5.241 -25.014  1.00 82.27           O
ATOM   2092  HA  ALA A 147      -9.160  -3.035 -23.763  1.00 82.27           H
ATOM   2093  CB  ALA A 147      -7.418  -3.505 -22.602  1.00 82.27           C
ATOM   2094 1HB  ALA A 147      -7.405  -2.524 -22.127  1.00 82.27           H
ATOM   2095 2HB  ALA A 147      -7.100  -4.260 -21.884  1.00 82.27           H
ATOM   2096 3HB  ALA A 147      -6.739  -3.505 -23.454  1.00 82.27           H
ATOM   2097  HN  ALA A 147      -9.300  -3.752 -21.050  1.00 82.27           H
ATOM   2098  N   ILE A 148      -9.168  -6.207 -23.008  1.00 78.81           N
ATOM   2099  CA  ILE A 148      -9.080  -7.567 -23.512  1.00 78.81           C
ATOM   2100  C   ILE A 148     -10.476  -8.049 -23.912  1.00 78.81           C
ATOM   2101  O   ILE A 148     -10.672  -8.543 -25.021  1.00 78.81           O
ATOM   2102  HA  ILE A 148      -8.454  -7.545 -24.404  1.00 78.81           H
ATOM   2103  CB  ILE A 148      -8.385  -8.472 -22.493  1.00 78.81           C
ATOM   2104  HB  ILE A 148      -8.879  -8.345 -21.530  1.00 78.81           H
ATOM   2105  CG1 ILE A 148      -6.922  -8.066 -22.307  1.00 78.81           C
ATOM   2106 1HG1 ILE A 148      -6.365  -8.269 -23.222  1.00 78.81           H
ATOM   2107 2HG1 ILE A 148      -6.859  -6.992 -22.127  1.00 78.81           H
ATOM   2108  CG2 ILE A 148      -8.526  -9.945 -22.883  1.00 78.81           C
ATOM   2109 1HG2 ILE A 148      -9.582 -10.211 -22.923  1.00 78.81           H
ATOM   2110 2HG2 ILE A 148      -8.073 -10.107 -23.861  1.00 78.81           H
ATOM   2111 3HG2 ILE A 148      -8.023 -10.566 -22.142  1.00 78.81           H
ATOM   2112  CD1 ILE A 148      -6.287  -8.823 -21.139  1.00 78.81           C
ATOM   2113 1HD1 ILE A 148      -6.831  -8.598 -20.222  1.00 78.81           H
ATOM   2114 2HD1 ILE A 148      -6.330  -9.894 -21.334  1.00 78.81           H
ATOM   2115 3HD1 ILE A 148      -5.247  -8.515 -21.029  1.00 78.81           H
ATOM   2116  HN  ILE A 148      -9.421  -6.129 -22.044  1.00 78.81           H
ATOM   2117  N   ALA A 149     -11.410  -7.888 -22.986  1.00 78.32           N
ATOM   2118  CA  ALA A 149     -12.723  -8.493 -23.135  1.00 78.32           C
ATOM   2119  C   ALA A 149     -13.569  -7.639 -24.081  1.00 78.32           C
ATOM   2120  O   ALA A 149     -14.433  -8.158 -24.786  1.00 78.32           O
ATOM   2121  HA  ALA A 149     -12.585  -9.481 -23.575  1.00 78.32           H
ATOM   2122  CB  ALA A 149     -13.370  -8.654 -21.758  1.00 78.32           C
ATOM   2123 1HB  ALA A 149     -12.745  -9.292 -21.134  1.00 78.32           H
ATOM   2124 2HB  ALA A 149     -13.473  -7.675 -21.288  1.00 78.32           H
ATOM   2125 3HB  ALA A 149     -14.355  -9.108 -21.870  1.00 78.32           H
ATOM   2126  HN  ALA A 149     -11.282  -7.358 -22.148  1.00 78.32           H
ATOM   2127  N   GLN A 150     -13.291  -6.344 -24.066  1.00 69.59           N
ATOM   2128  CA  GLN A 150     -14.085  -5.399 -24.833  1.00 69.59           C
ATOM   2129  C   GLN A 150     -13.196  -4.630 -25.812  1.00 69.59           C
ATOM   2130  O   GLN A 150     -13.387  -3.433 -26.021  1.00 69.59           O
ATOM   2131  HA  GLN A 150     -14.804  -6.005 -25.384  1.00 69.59           H
ATOM   2132  CB  GLN A 150     -14.840  -4.441 -23.909  1.00 69.59           C
ATOM   2133 1HB  GLN A 150     -14.129  -3.839 -23.344  1.00 69.59           H
ATOM   2134 2HB  GLN A 150     -15.438  -3.752 -24.505  1.00 69.59           H
ATOM   2135  CG  GLN A 150     -15.746  -5.210 -22.945  1.00 69.59           C
ATOM   2136 1HG  GLN A 150     -16.353  -5.924 -23.501  1.00 69.59           H
ATOM   2137 2HG  GLN A 150     -15.137  -5.785 -22.248  1.00 69.59           H
ATOM   2138  CD  GLN A 150     -16.655  -4.255 -22.168  1.00 69.59           C
ATOM   2139  OE1 GLN A 150     -16.628  -3.048 -22.346  1.00 69.59           O
ATOM   2140  NE2 GLN A 150     -17.460  -4.861 -21.299  1.00 69.59           N
ATOM   2141 1HE2 GLN A 150     -17.432  -5.856 -21.202  1.00 69.59           H
ATOM   2142 2HE2 GLN A 150     -18.092  -4.321 -20.743  1.00 69.59           H
ATOM   2143  HN  GLN A 150     -12.540  -5.939 -23.545  1.00 69.59           H
ATOM   2144  N   ALA A 151     -12.243  -5.349 -26.387  1.00 69.74           N
ATOM   2145  CA  ALA A 151     -11.185  -4.713 -27.153  1.00 69.74           C
ATOM   2146  C   ALA A 151     -11.806  -3.807 -28.218  1.00 69.74           C
ATOM   2147  O   ALA A 151     -11.354  -2.681 -28.420  1.00 69.74           O
ATOM   2148  HA  ALA A 151     -10.599  -4.103 -26.466  1.00 69.74           H
ATOM   2149  CB  ALA A 151     -10.277  -5.786 -27.757  1.00 69.74           C
ATOM   2150 1HB  ALA A 151      -9.838  -6.383 -26.958  1.00 69.74           H
ATOM   2151 2HB  ALA A 151     -10.862  -6.430 -28.413  1.00 69.74           H
ATOM   2152 3HB  ALA A 151      -9.483  -5.308 -28.332  1.00 69.74           H
ATOM   2153  HN  ALA A 151     -12.187  -6.346 -26.336  1.00 69.74           H
ATOM   2154  N   MET A 152     -12.832  -4.333 -28.871  1.00 59.98           N
ATOM   2155  CA  MET A 152     -13.454  -3.627 -29.979  1.00 59.98           C
ATOM   2156  C   MET A 152     -13.991  -2.267 -29.530  1.00 59.98           C
ATOM   2157  O   MET A 152     -13.694  -1.244 -30.146  1.00 59.98           O
ATOM   2158  HA  MET A 152     -12.666  -3.488 -30.718  1.00 59.98           H
ATOM   2159  CB  MET A 152     -14.602  -4.470 -30.540  1.00 59.98           C
ATOM   2160 1HB  MET A 152     -15.227  -4.830 -29.723  1.00 59.98           H
ATOM   2161 2HB  MET A 152     -15.234  -3.851 -31.176  1.00 59.98           H
ATOM   2162  CG  MET A 152     -14.068  -5.657 -31.343  1.00 59.98           C
ATOM   2163 1HG  MET A 152     -13.372  -5.308 -32.106  1.00 59.98           H
ATOM   2164 2HG  MET A 152     -13.513  -6.330 -30.689  1.00 59.98           H
ATOM   2165  SD  MET A 152     -15.421  -6.533 -32.110  1.00 59.98           S
ATOM   2166  CE  MET A 152     -15.825  -5.393 -33.422  1.00 59.98           C
ATOM   2167 1HE  MET A 152     -16.106  -4.431 -32.994  1.00 59.98           H
ATOM   2168 2HE  MET A 152     -14.958  -5.262 -34.070  1.00 59.98           H
ATOM   2169 3HE  MET A 152     -16.657  -5.788 -34.004  1.00 59.98           H
ATOM   2170  HN  MET A 152     -13.236  -5.221 -28.655  1.00 59.98           H
ATOM   2171  N   ARG A 153     -14.772  -2.298 -28.460  1.00 58.08           N
ATOM   2172  CA  ARG A 153     -15.401  -1.089 -27.956  1.00 58.08           C
ATOM   2173  C   ARG A 153     -14.345  -0.143 -27.380  1.00 58.08           C
ATOM   2174  O   ARG A 153     -14.508   1.076 -27.425  1.00 58.08           O
ATOM   2175  HA  ARG A 153     -15.891  -0.647 -28.824  1.00 58.08           H
ATOM   2176  CB  ARG A 153     -16.430  -1.413 -26.872  1.00 58.08           C
ATOM   2177 1HB  ARG A 153     -16.015  -2.144 -26.178  1.00 58.08           H
ATOM   2178 2HB  ARG A 153     -16.652  -0.515 -26.296  1.00 58.08           H
ATOM   2179  CG  ARG A 153     -17.719  -1.962 -27.487  1.00 58.08           C
ATOM   2180 1HG  ARG A 153     -18.065  -1.292 -28.275  1.00 58.08           H
ATOM   2181 2HG  ARG A 153     -17.522  -2.927 -27.954  1.00 58.08           H
ATOM   2182  CD  ARG A 153     -18.811  -2.117 -26.426  1.00 58.08           C
ATOM   2183 1HD  ARG A 153     -18.510  -2.861 -25.689  1.00 58.08           H
ATOM   2184 2HD  ARG A 153     -18.946  -1.176 -25.892  1.00 58.08           H
ATOM   2185  NE  ARG A 153     -20.083  -2.522 -27.064  1.00 58.08           N
ATOM   2186  HE  ARG A 153     -20.098  -2.622 -28.059  1.00 58.08           H
ATOM   2187  CZ  ARG A 153     -21.217  -2.765 -26.392  1.00 58.08           C
ATOM   2188  NH1 ARG A 153     -21.254  -2.647 -25.058  1.00 58.08           N
ATOM   2189 1HH1 ARG A 153     -20.433  -2.376 -24.556  1.00 58.08           H
ATOM   2190 2HH1 ARG A 153     -22.104  -2.830 -24.563  1.00 58.08           H
ATOM   2191  NH2 ARG A 153     -22.312  -3.127 -27.074  1.00 58.08           N
ATOM   2192 1HH2 ARG A 153     -23.166  -3.311 -26.587  1.00 58.08           H
ATOM   2193 2HH2 ARG A 153     -22.275  -3.212 -28.070  1.00 58.08           H
ATOM   2194  HN  ARG A 153     -14.978  -3.128 -27.942  1.00 58.08           H
ATOM   2195  N   ALA A 154     -13.286  -0.740 -26.853  1.00 63.45           N
ATOM   2196  CA  ALA A 154     -12.269   0.024 -26.150  1.00 63.45           C
ATOM   2197  C   ALA A 154     -11.561   0.952 -27.138  1.00 63.45           C
ATOM   2198  O   ALA A 154     -11.158   2.057 -26.778  1.00 63.45           O
ATOM   2199  HA  ALA A 154     -12.771   0.627 -25.394  1.00 63.45           H
ATOM   2200  CB  ALA A 154     -11.301  -0.934 -25.454  1.00 63.45           C
ATOM   2201 1HB  ALA A 154     -11.849  -1.551 -24.741  1.00 63.45           H
ATOM   2202 2HB  ALA A 154     -10.826  -1.574 -26.197  1.00 63.45           H
ATOM   2203 3HB  ALA A 154     -10.538  -0.361 -24.927  1.00 63.45           H
ATOM   2204  HN  ALA A 154     -13.118  -1.724 -26.900  1.00 63.45           H
ATOM   2205  N   HIS A 155     -11.430   0.470 -28.365  1.00 58.49           N
ATOM   2206  CA  HIS A 155     -10.675   1.190 -29.377  1.00 58.49           C
ATOM   2207  C   HIS A 155     -11.422   2.468 -29.762  1.00 58.49           C
ATOM   2208  O   HIS A 155     -10.816   3.530 -29.893  1.00 58.49           O
ATOM   2209  HA  HIS A 155      -9.722   1.459 -28.922  1.00 58.49           H
ATOM   2210  CB  HIS A 155     -10.381   0.289 -30.578  1.00 58.49           C
ATOM   2211 1HB  HIS A 155     -10.154  -0.715 -30.220  1.00 58.49           H
ATOM   2212 2HB  HIS A 155     -11.279   0.214 -31.191  1.00 58.49           H
ATOM   2213  CG  HIS A 155      -9.239   0.771 -31.441  1.00 58.49           C
ATOM   2214  ND1 HIS A 155      -9.208   2.033 -32.009  1.00 58.49           N
ATOM   2215  HD1 HIS A 155      -9.913   2.735 -31.912  1.00 58.49           H
ATOM   2216  CD2 HIS A 155      -8.088   0.148 -31.826  1.00 58.49           C
ATOM   2217  HD2 HIS A 155      -7.790  -0.865 -31.554  1.00 58.49           H
ATOM   2218  CE1 HIS A 155      -8.086   2.152 -32.702  1.00 58.49           C
ATOM   2219  HE1 HIS A 155      -7.771   3.031 -33.265  1.00 58.49           H
ATOM   2220  NE2 HIS A 155      -7.393   0.983 -32.588  1.00 58.49           N
ATOM   2221  HN  HIS A 155     -11.829  -0.395 -28.671  1.00 58.49           H
ATOM   2222  N   THR A 156     -12.728   2.323 -29.933  1.00 65.02           N
ATOM   2223  CA  THR A 156     -13.542   3.414 -30.441  1.00 65.02           C
ATOM   2224  C   THR A 156     -13.582   4.564 -29.432  1.00 65.02           C
ATOM   2225  O   THR A 156     -13.660   5.730 -29.817  1.00 65.02           O
ATOM   2226  HA  THR A 156     -13.074   3.800 -31.347  1.00 65.02           H
ATOM   2227  CB  THR A 156     -14.925   2.855 -30.779  1.00 65.02           C
ATOM   2228  HB  THR A 156     -15.582   2.889 -29.910  1.00 65.02           H
ATOM   2229  OG1 THR A 156     -14.657   1.555 -31.297  1.00 65.02           O
ATOM   2230  HG1 THR A 156     -15.476   0.984 -31.231  1.00 65.02           H
ATOM   2231  CG2 THR A 156     -15.586   3.592 -31.946  1.00 65.02           C
ATOM   2232 1HG2 THR A 156     -14.960   3.500 -32.834  1.00 65.02           H
ATOM   2233 2HG2 THR A 156     -15.703   4.645 -31.691  1.00 65.02           H
ATOM   2234 3HG2 THR A 156     -16.564   3.155 -32.144  1.00 65.02           H
ATOM   2235  HN  THR A 156     -13.229   1.481 -29.732  1.00 65.02           H
ATOM   2236  N   TRP A 157     -13.526   4.195 -28.161  1.00 60.18           N
ATOM   2237  CA  TRP A 157     -13.794   5.145 -27.094  1.00 60.18           C
ATOM   2238  C   TRP A 157     -12.456   5.537 -26.463  1.00 60.18           C
ATOM   2239  O   TRP A 157     -12.404   5.915 -25.294  1.00 60.18           O
ATOM   2240  HA  TRP A 157     -14.267   6.020 -27.538  1.00 60.18           H
ATOM   2241  CB  TRP A 157     -14.785   4.568 -26.082  1.00 60.18           C
ATOM   2242 1HB  TRP A 157     -14.441   3.580 -25.774  1.00 60.18           H
ATOM   2243 2HB  TRP A 157     -14.788   5.196 -25.192  1.00 60.18           H
ATOM   2244  CG  TRP A 157     -16.216   4.450 -26.610  1.00 60.18           C
ATOM   2245  CD1 TRP A 157     -16.642   3.802 -27.703  1.00 60.18           C
ATOM   2246  HD1 TRP A 157     -15.991   3.253 -28.383  1.00 60.18           H
ATOM   2247  CD2 TRP A 157     -17.401   5.027 -26.020  1.00 60.18           C
ATOM   2248  NE1 TRP A 157     -18.008   3.918 -27.860  1.00 60.18           N
ATOM   2249  HE1 TRP A 157     -18.555   3.522 -28.597  1.00 60.18           H
ATOM   2250  CE2 TRP A 157     -18.484   4.686 -26.804  1.00 60.18           C
ATOM   2251  CE3 TRP A 157     -17.551   5.809 -24.862  1.00 60.18           C
ATOM   2252  HE3 TRP A 157     -16.712   6.091 -24.226  1.00 60.18           H
ATOM   2253  CZ2 TRP A 157     -19.795   5.085 -26.515  1.00 60.18           C
ATOM   2254  HZ2 TRP A 157     -20.634   4.803 -27.150  1.00 60.18           H
ATOM   2255  CZ3 TRP A 157     -18.867   6.200 -24.587  1.00 60.18           C
ATOM   2256  HZ3 TRP A 157     -19.040   6.809 -23.700  1.00 60.18           H
ATOM   2257  CH2 TRP A 157     -19.969   5.866 -25.366  1.00 60.18           C
ATOM   2258  HH2 TRP A 157     -20.964   6.210 -25.084  1.00 60.18           H
ATOM   2259  HN  TRP A 157     -13.303   3.269 -27.856  1.00 60.18           H
ATOM   2260  N   ARG A 158     -11.407   5.434 -27.266  1.00 61.43           N
ATOM   2261  CA  ARG A 158     -10.056   5.597 -26.756  1.00 61.43           C
ATOM   2262  C   ARG A 158      -9.915   6.948 -26.050  1.00 61.43           C
ATOM   2263  O   ARG A 158      -9.360   7.024 -24.955  1.00 61.43           O
ATOM   2264  HA  ARG A 158      -9.920   4.773 -26.056  1.00 61.43           H
ATOM   2265  CB  ARG A 158      -9.027   5.510 -27.885  1.00 61.43           C
ATOM   2266 1HB  ARG A 158      -9.171   4.584 -28.442  1.00 61.43           H
ATOM   2267 2HB  ARG A 158      -9.180   6.331 -28.586  1.00 61.43           H
ATOM   2268  CG  ARG A 158      -7.601   5.563 -27.333  1.00 61.43           C
ATOM   2269 1HG  ARG A 158      -7.429   6.527 -26.853  1.00 61.43           H
ATOM   2270 2HG  ARG A 158      -7.476   4.799 -26.567  1.00 61.43           H
ATOM   2271  CD  ARG A 158      -6.574   5.351 -28.447  1.00 61.43           C
ATOM   2272 1HD  ARG A 158      -6.695   4.358 -28.880  1.00 61.43           H
ATOM   2273 2HD  ARG A 158      -6.740   6.071 -29.248  1.00 61.43           H
ATOM   2274  NE  ARG A 158      -5.204   5.502 -27.907  1.00 61.43           N
ATOM   2275  HE  ARG A 158      -5.103   5.849 -26.974  1.00 61.43           H
ATOM   2276  CZ  ARG A 158      -4.090   5.205 -28.590  1.00 61.43           C
ATOM   2277  NH1 ARG A 158      -4.166   4.737 -29.844  1.00 61.43           N
ATOM   2278 1HH1 ARG A 158      -5.058   4.608 -30.276  1.00 61.43           H
ATOM   2279 2HH1 ARG A 158      -3.330   4.517 -30.347  1.00 61.43           H
ATOM   2280  NH2 ARG A 158      -2.900   5.381 -28.001  1.00 61.43           N
ATOM   2281 1HH2 ARG A 158      -2.059   5.164 -28.497  1.00 61.43           H
ATOM   2282 2HH2 ARG A 158      -2.852   5.731 -27.065  1.00 61.43           H
ATOM   2283  HN  ARG A 158     -11.469   5.242 -28.245  1.00 61.43           H
ATOM   2284  N   GLU A 159     -10.426   7.979 -26.707  1.00 66.51           N
ATOM   2285  CA  GLU A 159     -10.283   9.333 -26.201  1.00 66.51           C
ATOM   2286  C   GLU A 159     -11.107   9.513 -24.924  1.00 66.51           C
ATOM   2287  O   GLU A 159     -10.619  10.064 -23.939  1.00 66.51           O
ATOM   2288  HA  GLU A 159      -9.223   9.448 -25.976  1.00 66.51           H
ATOM   2289  CB  GLU A 159     -10.684  10.360 -27.262  1.00 66.51           C
ATOM   2290 1HB  GLU A 159     -11.649  10.089 -27.689  1.00 66.51           H
ATOM   2291 2HB  GLU A 159     -10.670  11.360 -26.829  1.00 66.51           H
ATOM   2292  CG  GLU A 159      -9.680  10.376 -28.416  1.00 66.51           C
ATOM   2293 1HG  GLU A 159      -8.667  10.450 -28.021  1.00 66.51           H
ATOM   2294 2HG  GLU A 159      -9.739   9.438 -28.968  1.00 66.51           H
ATOM   2295  CD  GLU A 159      -9.950  11.548 -29.362  1.00 66.51           C
ATOM   2296  OE1 GLU A 159      -9.037  11.858 -30.158  1.00 66.51           O
ATOM   2297  OE2 GLU A 159     -11.064  12.108 -29.268  1.00 66.51           O
ATOM   2298  HN  GLU A 159     -10.930   7.900 -27.567  1.00 66.51           H
ATOM   2299  N   LYS A 160     -12.343   9.039 -24.984  1.00 71.60           N
ATOM   2300  CA  LYS A 160     -13.244   9.153 -23.850  1.00 71.60           C
ATOM   2301  C   LYS A 160     -12.629   8.443 -22.642  1.00 71.60           C
ATOM   2302  O   LYS A 160     -12.705   8.941 -21.520  1.00 71.60           O
ATOM   2303  HA  LYS A 160     -13.341  10.213 -23.615  1.00 71.60           H
ATOM   2304  CB  LYS A 160     -14.638   8.642 -24.220  1.00 71.60           C
ATOM   2305 1HB  LYS A 160     -14.561   7.645 -24.654  1.00 71.60           H
ATOM   2306 2HB  LYS A 160     -15.247   8.552 -23.320  1.00 71.60           H
ATOM   2307  CG  LYS A 160     -15.322   9.585 -25.212  1.00 71.60           C
ATOM   2308 1HG  LYS A 160     -15.250  10.611 -24.853  1.00 71.60           H
ATOM   2309 2HG  LYS A 160     -14.806   9.546 -26.171  1.00 71.60           H
ATOM   2310  CD  LYS A 160     -16.792   9.207 -25.403  1.00 71.60           C
ATOM   2311 1HD  LYS A 160     -16.865   8.175 -25.743  1.00 71.60           H
ATOM   2312 2HD  LYS A 160     -17.313   9.265 -24.447  1.00 71.60           H
ATOM   2313  CE  LYS A 160     -17.469  10.133 -26.416  1.00 71.60           C
ATOM   2314 1HE  LYS A 160     -17.422  11.164 -26.063  1.00 71.60           H
ATOM   2315 2HE  LYS A 160     -16.935  10.096 -27.365  1.00 71.60           H
ATOM   2316  NZ  LYS A 160     -18.881   9.736 -26.618  1.00 71.60           N
ATOM   2317 1HZ  LYS A 160     -19.315  10.362 -27.287  1.00 71.60           H
ATOM   2318 2HZ  LYS A 160     -18.917   8.786 -26.972  1.00 71.60           H
ATOM   2319 3HZ  LYS A 160     -19.376   9.787 -25.735  1.00 71.60           H
ATOM   2320  HN  LYS A 160     -12.729   8.585 -25.787  1.00 71.60           H
ATOM   2321  N   ARG A 161     -12.034   7.290 -22.914  1.00 70.10           N
ATOM   2322  CA  ARG A 161     -11.436   6.491 -21.859  1.00 70.10           C
ATOM   2323  C   ARG A 161     -10.314   7.272 -21.171  1.00 70.10           C
ATOM   2324  O   ARG A 161     -10.116   7.147 -19.964  1.00 70.10           O
ATOM   2325  HA  ARG A 161     -12.253   6.286 -21.167  1.00 70.10           H
ATOM   2326  CB  ARG A 161     -10.870   5.182 -22.413  1.00 70.10           C
ATOM   2327 1HB  ARG A 161     -10.261   5.389 -23.293  1.00 70.10           H
ATOM   2328 2HB  ARG A 161     -10.215   4.722 -21.673  1.00 70.10           H
ATOM   2329  CG  ARG A 161     -11.994   4.211 -22.781  1.00 70.10           C
ATOM   2330 1HG  ARG A 161     -12.641   4.054 -21.918  1.00 70.10           H
ATOM   2331 2HG  ARG A 161     -12.611   4.645 -23.568  1.00 70.10           H
ATOM   2332  CD  ARG A 161     -11.428   2.870 -23.252  1.00 70.10           C
ATOM   2333 1HD  ARG A 161     -12.218   2.271 -23.705  1.00 70.10           H
ATOM   2334 2HD  ARG A 161     -10.672   3.034 -24.020  1.00 70.10           H
ATOM   2335  NE  ARG A 161     -10.835   2.141 -22.108  1.00 70.10           N
ATOM   2336  HE  ARG A 161     -11.077   2.442 -21.185  1.00 70.10           H
ATOM   2337  CZ  ARG A 161      -9.995   1.104 -22.231  1.00 70.10           C
ATOM   2338  NH1 ARG A 161      -9.637   0.660 -23.443  1.00 70.10           N
ATOM   2339 1HH1 ARG A 161      -9.997   1.102 -24.264  1.00 70.10           H
ATOM   2340 2HH1 ARG A 161      -9.010  -0.115 -23.526  1.00 70.10           H
ATOM   2341  NH2 ARG A 161      -9.519   0.519 -21.124  1.00 70.10           N
ATOM   2342 1HH2 ARG A 161      -8.891  -0.256 -21.198  1.00 70.10           H
ATOM   2343 2HH2 ARG A 161      -9.791   0.857 -20.223  1.00 70.10           H
ATOM   2344  HN  ARG A 161     -11.957   6.903 -23.833  1.00 70.10           H
ATOM   2345  N   LEU A 162      -9.611   8.062 -21.970  1.00 82.52           N
ATOM   2346  CA  LEU A 162      -8.513   8.861 -21.454  1.00 82.52           C
ATOM   2347  C   LEU A 162      -9.067   9.935 -20.515  1.00 82.52           C
ATOM   2348  O   LEU A 162      -8.475  10.222 -19.476  1.00 82.52           O
ATOM   2349  HA  LEU A 162      -7.869   8.198 -20.877  1.00 82.52           H
ATOM   2350  CB  LEU A 162      -7.673   9.422 -22.603  1.00 82.52           C
ATOM   2351 1HB  LEU A 162      -7.338   8.590 -23.222  1.00 82.52           H
ATOM   2352 2HB  LEU A 162      -8.315  10.045 -23.225  1.00 82.52           H
ATOM   2353  CG  LEU A 162      -6.448  10.245 -22.198  1.00 82.52           C
ATOM   2354  HG  LEU A 162      -6.775  11.036 -21.523  1.00 82.52           H
ATOM   2355  CD1 LEU A 162      -5.439   9.386 -21.432  1.00 82.52           C
ATOM   2356 1HD1 LEU A 162      -5.908   8.992 -20.531  1.00 82.52           H
ATOM   2357 2HD1 LEU A 162      -5.112   8.560 -22.063  1.00 82.52           H
ATOM   2358 3HD1 LEU A 162      -4.578   9.996 -21.157  1.00 82.52           H
ATOM   2359  CD2 LEU A 162      -5.816  10.922 -23.416  1.00 82.52           C
ATOM   2360 1HD2 LEU A 162      -5.506  10.163 -24.134  1.00 82.52           H
ATOM   2361 2HD2 LEU A 162      -6.545  11.586 -23.881  1.00 82.52           H
ATOM   2362 3HD2 LEU A 162      -4.948  11.501 -23.100  1.00 82.52           H
ATOM   2363  HN  LEU A 162      -9.781   8.159 -22.950  1.00 82.52           H
ATOM   2364  N   LEU A 163     -10.196  10.500 -20.916  1.00 83.42           N
ATOM   2365  CA  LEU A 163     -10.840  11.532 -20.120  1.00 83.42           C
ATOM   2366  C   LEU A 163     -11.282  10.936 -18.782  1.00 83.42           C
ATOM   2367  O   LEU A 163     -10.994  11.495 -17.724  1.00 83.42           O
ATOM   2368  HA  LEU A 163     -10.097  12.305 -19.925  1.00 83.42           H
ATOM   2369  CB  LEU A 163     -11.977  12.185 -20.908  1.00 83.42           C
ATOM   2370 1HB  LEU A 163     -11.575  12.549 -21.854  1.00 83.42           H
ATOM   2371 2HB  LEU A 163     -12.713  11.417 -21.149  1.00 83.42           H
ATOM   2372  CG  LEU A 163     -12.697  13.342 -20.213  1.00 83.42           C
ATOM   2373  HG  LEU A 163     -13.046  12.993 -19.241  1.00 83.42           H
ATOM   2374  CD1 LEU A 163     -11.740  14.508 -19.957  1.00 83.42           C
ATOM   2375 1HD1 LEU A 163     -10.921  14.173 -19.321  1.00 83.42           H
ATOM   2376 2HD1 LEU A 163     -11.340  14.865 -20.906  1.00 83.42           H
ATOM   2377 3HD1 LEU A 163     -12.278  15.317 -19.462  1.00 83.42           H
ATOM   2378  CD2 LEU A 163     -13.931  13.776 -21.007  1.00 83.42           C
ATOM   2379 1HD2 LEU A 163     -13.627  14.101 -22.002  1.00 83.42           H
ATOM   2380 2HD2 LEU A 163     -14.621  12.937 -21.094  1.00 83.42           H
ATOM   2381 3HD2 LEU A 163     -14.424  14.600 -20.491  1.00 83.42           H
ATOM   2382  HN  LEU A 163     -10.669  10.264 -21.764  1.00 83.42           H
ATOM   2383  N   TYR A 164     -11.975   9.810 -18.872  1.00 78.00           N
ATOM   2384  CA  TYR A 164     -12.476   9.143 -17.682  1.00 78.00           C
ATOM   2385  C   TYR A 164     -11.327   8.737 -16.756  1.00 78.00           C
ATOM   2386  O   TYR A 164     -11.466   8.777 -15.535  1.00 78.00           O
ATOM   2387  HA  TYR A 164     -13.128   9.840 -17.155  1.00 78.00           H
ATOM   2388  CB  TYR A 164     -13.189   7.882 -18.174  1.00 78.00           C
ATOM   2389 1HB  TYR A 164     -12.558   7.385 -18.912  1.00 78.00           H
ATOM   2390 2HB  TYR A 164     -13.305   7.193 -17.338  1.00 78.00           H
ATOM   2391  CG  TYR A 164     -14.563   8.145 -18.794  1.00 78.00           C
ATOM   2392  CD1 TYR A 164     -15.500   8.886 -18.104  1.00 78.00           C
ATOM   2393  HD1 TYR A 164     -15.262   9.283 -17.117  1.00 78.00           H
ATOM   2394  CD2 TYR A 164     -14.864   7.642 -20.043  1.00 78.00           C
ATOM   2395  HD2 TYR A 164     -14.123   7.057 -20.589  1.00 78.00           H
ATOM   2396  CE1 TYR A 164     -16.793   9.134 -18.687  1.00 78.00           C
ATOM   2397  HE1 TYR A 164     -17.543   9.717 -18.152  1.00 78.00           H
ATOM   2398  CE2 TYR A 164     -16.157   7.890 -20.626  1.00 78.00           C
ATOM   2399  HE2 TYR A 164     -16.408   7.499 -21.612  1.00 78.00           H
ATOM   2400  CZ  TYR A 164     -17.058   8.624 -19.919  1.00 78.00           C
ATOM   2401  OH  TYR A 164     -18.279   8.858 -20.470  1.00 78.00           O
ATOM   2402  HH  TYR A 164     -18.832   9.416 -19.851  1.00 78.00           H
ATOM   2403  HN  TYR A 164     -12.194   9.356 -19.735  1.00 78.00           H
ATOM   2404  N   SER A 165     -10.219   8.355 -17.373  1.00 88.42           N
ATOM   2405  CA  SER A 165      -9.056   7.917 -16.620  1.00 88.42           C
ATOM   2406  C   SER A 165      -8.542   9.059 -15.740  1.00 88.42           C
ATOM   2407  O   SER A 165      -8.084   8.827 -14.623  1.00 88.42           O
ATOM   2408  HA  SER A 165      -9.406   7.088 -16.006  1.00 88.42           H
ATOM   2409  CB  SER A 165      -7.948   7.427 -17.554  1.00 88.42           C
ATOM   2410 1HB  SER A 165      -7.183   6.914 -16.971  1.00 88.42           H
ATOM   2411 2HB  SER A 165      -8.358   6.698 -18.253  1.00 88.42           H
ATOM   2412  OG  SER A 165      -7.351   8.497 -18.282  1.00 88.42           O
ATOM   2413  HG  SER A 165      -8.050   9.159 -18.551  1.00 88.42           H
ATOM   2414  HN  SER A 165     -10.108   8.342 -18.367  1.00 88.42           H
ATOM   2415  N   LYS A 166      -8.636  10.266 -16.278  1.00 85.58           N
ATOM   2416  CA  LYS A 166      -8.216  11.447 -15.543  1.00 85.58           C
ATOM   2417  C   LYS A 166      -9.136  11.646 -14.337  1.00 85.58           C
ATOM   2418  O   LYS A 166      -8.665  11.871 -13.223  1.00 85.58           O
ATOM   2419  HA  LYS A 166      -7.205  11.263 -15.180  1.00 85.58           H
ATOM   2420  CB  LYS A 166      -8.149  12.660 -16.473  1.00 85.58           C
ATOM   2421 1HB  LYS A 166      -9.086  12.755 -17.022  1.00 85.58           H
ATOM   2422 2HB  LYS A 166      -8.033  13.569 -15.882  1.00 85.58           H
ATOM   2423  CG  LYS A 166      -6.985  12.533 -17.458  1.00 85.58           C
ATOM   2424 1HG  LYS A 166      -6.047  12.445 -16.908  1.00 85.58           H
ATOM   2425 2HG  LYS A 166      -7.098  11.621 -18.044  1.00 85.58           H
ATOM   2426  CD  LYS A 166      -6.923  13.743 -18.393  1.00 85.58           C
ATOM   2427 1HD  LYS A 166      -7.854  13.819 -18.956  1.00 85.58           H
ATOM   2428 2HD  LYS A 166      -6.829  14.656 -17.806  1.00 85.58           H
ATOM   2429  CE  LYS A 166      -5.744  13.628 -19.360  1.00 85.58           C
ATOM   2430 1HE  LYS A 166      -4.818  13.493 -18.800  1.00 85.58           H
ATOM   2431 2HE  LYS A 166      -5.866  12.746 -19.990  1.00 85.58           H
ATOM   2432  NZ  LYS A 166      -5.647  14.839 -20.206  1.00 85.58           N
ATOM   2433 1HZ  LYS A 166      -4.866  14.743 -20.845  1.00 85.58           H
ATOM   2434 2HZ  LYS A 166      -6.505  14.951 -20.734  1.00 85.58           H
ATOM   2435 3HZ  LYS A 166      -5.504  15.652 -19.617  1.00 85.58           H
ATOM   2436  HN  LYS A 166      -8.991  10.443 -17.196  1.00 85.58           H
ATOM   2437  N   MET A 167     -10.431  11.557 -14.600  1.00 86.36           N
ATOM   2438  CA  MET A 167     -11.423  11.768 -13.559  1.00 86.36           C
ATOM   2439  C   MET A 167     -11.272  10.736 -12.440  1.00 86.36           C
ATOM   2440  O   MET A 167     -11.316  11.082 -11.261  1.00 86.36           O
ATOM   2441  HA  MET A 167     -11.230  12.768 -13.169  1.00 86.36           H
ATOM   2442  CB  MET A 167     -12.825  11.667 -14.162  1.00 86.36           C
ATOM   2443 1HB  MET A 167     -12.938  10.711 -14.672  1.00 86.36           H
ATOM   2444 2HB  MET A 167     -13.570  11.694 -13.366  1.00 86.36           H
ATOM   2445  CG  MET A 167     -13.083  12.810 -15.146  1.00 86.36           C
ATOM   2446 1HG  MET A 167     -12.980  13.769 -14.638  1.00 86.36           H
ATOM   2447 2HG  MET A 167     -12.339  12.789 -15.942  1.00 86.36           H
ATOM   2448  SD  MET A 167     -14.721  12.661 -15.839  1.00 86.36           S
ATOM   2449  CE  MET A 167     -15.700  13.147 -14.428  1.00 86.36           C
ATOM   2450 1HE  MET A 167     -15.506  12.466 -13.600  1.00 86.36           H
ATOM   2451 2HE  MET A 167     -15.434  14.163 -14.134  1.00 86.36           H
ATOM   2452 3HE  MET A 167     -16.758  13.110 -14.690  1.00 86.36           H
ATOM   2453  HN  MET A 167     -10.805  11.344 -15.503  1.00 86.36           H
ATOM   2454  N   VAL A 168     -11.097   9.488 -12.850  1.00 93.86           N
ATOM   2455  CA  VAL A 168     -10.998   8.395 -11.897  1.00 93.86           C
ATOM   2456  C   VAL A 168      -9.784   8.620 -10.993  1.00 93.86           C
ATOM   2457  O   VAL A 168      -9.866   8.432  -9.780  1.00 93.86           O
ATOM   2458  HA  VAL A 168     -11.899   8.409 -11.285  1.00 93.86           H
ATOM   2459  CB  VAL A 168     -10.950   7.057 -12.639  1.00 93.86           C
ATOM   2460  HB  VAL A 168     -10.167   7.121 -13.395  1.00 93.86           H
ATOM   2461  CG1 VAL A 168     -10.592   5.915 -11.687  1.00 93.86           C
ATOM   2462 1HG1 VAL A 168      -9.614   6.104 -11.244  1.00 93.86           H
ATOM   2463 2HG1 VAL A 168     -11.342   5.851 -10.898  1.00 93.86           H
ATOM   2464 3HG1 VAL A 168     -10.565   4.976 -12.240  1.00 93.86           H
ATOM   2465  CG2 VAL A 168     -12.274   6.780 -13.355  1.00 93.86           C
ATOM   2466 1HG2 VAL A 168     -13.082   6.746 -12.624  1.00 93.86           H
ATOM   2467 2HG2 VAL A 168     -12.469   7.573 -14.077  1.00 93.86           H
ATOM   2468 3HG2 VAL A 168     -12.212   5.824 -13.874  1.00 93.86           H
ATOM   2469  HN  VAL A 168     -11.023   9.220 -13.810  1.00 93.86           H
ATOM   2470  N   CYS A 169      -8.687   9.021 -11.618  1.00 94.92           N
ATOM   2471  CA  CYS A 169      -7.455   9.262 -10.887  1.00 94.92           C
ATOM   2472  C   CYS A 169      -7.723  10.341  -9.836  1.00 94.92           C
ATOM   2473  O   CYS A 169      -7.359  10.184  -8.672  1.00 94.92           O
ATOM   2474  HA  CYS A 169      -7.183   8.319 -10.412  1.00 94.92           H
ATOM   2475  CB  CYS A 169      -6.308   9.649 -11.823  1.00 94.92           C
ATOM   2476 1HB  CYS A 169      -6.638  10.422 -12.516  1.00 94.92           H
ATOM   2477 2HB  CYS A 169      -5.483  10.068 -11.246  1.00 94.92           H
ATOM   2478  SG  CYS A 169      -5.736   8.180 -12.752  1.00 94.92           S
ATOM   2479  HG  CYS A 169      -6.734   8.176 -13.632  1.00 94.92           H
ATOM   2480  HN  CYS A 169      -8.631   9.181 -12.604  1.00 94.92           H
ATOM   2481  N   PHE A 170      -8.357  11.414 -10.285  1.00 94.24           N
ATOM   2482  CA  PHE A 170      -8.652  12.532  -9.405  1.00 94.24           C
ATOM   2483  C   PHE A 170      -9.513  12.086  -8.221  1.00 94.24           C
ATOM   2484  O   PHE A 170      -9.236  12.445  -7.078  1.00 94.24           O
ATOM   2485  HA  PHE A 170      -7.700  12.913  -9.036  1.00 94.24           H
ATOM   2486  CB  PHE A 170      -9.432  13.558 -10.230  1.00 94.24           C
ATOM   2487 1HB  PHE A 170      -8.841  13.831 -11.104  1.00 94.24           H
ATOM   2488 2HB  PHE A 170     -10.347  13.093 -10.597  1.00 94.24           H
ATOM   2489  CG  PHE A 170      -9.797  14.829  -9.460  1.00 94.24           C
ATOM   2490  CD1 PHE A 170     -11.061  14.999  -8.988  1.00 94.24           C
ATOM   2491  HD1 PHE A 170     -11.814  14.230  -9.158  1.00 94.24           H
ATOM   2492  CD2 PHE A 170      -8.857  15.788  -9.248  1.00 94.24           C
ATOM   2493  HD2 PHE A 170      -7.844  15.652  -9.627  1.00 94.24           H
ATOM   2494  CE1 PHE A 170     -11.399  16.178  -8.273  1.00 94.24           C
ATOM   2495  HE1 PHE A 170     -12.412  16.315  -7.895  1.00 94.24           H
ATOM   2496  CE2 PHE A 170      -9.195  16.968  -8.534  1.00 94.24           C
ATOM   2497  HE2 PHE A 170      -8.441  17.737  -8.364  1.00 94.24           H
ATOM   2498  CZ  PHE A 170     -10.459  17.138  -8.061  1.00 94.24           C
ATOM   2499  HZ  PHE A 170     -10.718  18.044  -7.513  1.00 94.24           H
ATOM   2500  HN  PHE A 170      -8.668  11.526 -11.229  1.00 94.24           H
ATOM   2501  N   THR A 171     -10.540  11.311  -8.536  1.00 93.89           N
ATOM   2502  CA  THR A 171     -11.459  10.835  -7.517  1.00 93.89           C
ATOM   2503  C   THR A 171     -10.711  10.013  -6.465  1.00 93.89           C
ATOM   2504  O   THR A 171     -11.001  10.111  -5.274  1.00 93.89           O
ATOM   2505  HA  THR A 171     -11.882  11.700  -7.005  1.00 93.89           H
ATOM   2506  CB  THR A 171     -12.577  10.057  -8.214  1.00 93.89           C
ATOM   2507  HB  THR A 171     -12.194   9.138  -8.656  1.00 93.89           H
ATOM   2508  OG1 THR A 171     -13.133  10.996  -9.131  1.00 93.89           O
ATOM   2509  HG1 THR A 171     -12.678  10.918 -10.018  1.00 93.89           H
ATOM   2510  CG2 THR A 171     -13.736   9.726  -7.271  1.00 93.89           C
ATOM   2511 1HG2 THR A 171     -14.162  10.650  -6.881  1.00 93.89           H
ATOM   2512 2HG2 THR A 171     -13.369   9.118  -6.444  1.00 93.89           H
ATOM   2513 3HG2 THR A 171     -14.501   9.174  -7.816  1.00 93.89           H
ATOM   2514  HN  THR A 171     -10.747  11.008  -9.467  1.00 93.89           H
ATOM   2515  N   ILE A 172      -9.762   9.222  -6.944  1.00 94.82           N
ATOM   2516  CA  ILE A 172      -8.999   8.352  -6.066  1.00 94.82           C
ATOM   2517  C   ILE A 172      -8.202   9.206  -5.077  1.00 94.82           C
ATOM   2518  O   ILE A 172      -8.192   8.929  -3.879  1.00 94.82           O
ATOM   2519  HA  ILE A 172      -9.711   7.748  -5.504  1.00 94.82           H
ATOM   2520  CB  ILE A 172      -8.134   7.391  -6.883  1.00 94.82           C
ATOM   2521  HB  ILE A 172      -7.659   7.956  -7.685  1.00 94.82           H
ATOM   2522  CG1 ILE A 172      -8.990   6.306  -7.539  1.00 94.82           C
ATOM   2523 1HG1 ILE A 172      -9.369   5.626  -6.777  1.00 94.82           H
ATOM   2524 2HG1 ILE A 172      -9.857   6.762  -8.018  1.00 94.82           H
ATOM   2525  CG2 ILE A 172      -7.015   6.796  -6.026  1.00 94.82           C
ATOM   2526 1HG2 ILE A 172      -6.382   7.599  -5.647  1.00 94.82           H
ATOM   2527 2HG2 ILE A 172      -7.449   6.250  -5.188  1.00 94.82           H
ATOM   2528 3HG2 ILE A 172      -6.415   6.116  -6.631  1.00 94.82           H
ATOM   2529  CD1 ILE A 172      -8.183   5.521  -8.575  1.00 94.82           C
ATOM   2530 1HD1 ILE A 172      -7.826   6.201  -9.349  1.00 94.82           H
ATOM   2531 2HD1 ILE A 172      -7.331   5.047  -8.088  1.00 94.82           H
ATOM   2532 3HD1 ILE A 172      -8.815   4.757  -9.026  1.00 94.82           H
ATOM   2533  HN  ILE A 172      -9.514   9.169  -7.912  1.00 94.82           H
ATOM   2534  N   TRP A 173      -7.554  10.229  -5.616  1.00 93.18           N
ATOM   2535  CA  TRP A 173      -6.679  11.067  -4.813  1.00 93.18           C
ATOM   2536  C   TRP A 173      -7.532  11.751  -3.743  1.00 93.18           C
ATOM   2537  O   TRP A 173      -7.143  11.808  -2.577  1.00 93.18           O
ATOM   2538  HA  TRP A 173      -5.938  10.421  -4.342  1.00 93.18           H
ATOM   2539  CB  TRP A 173      -5.913  12.058  -5.691  1.00 93.18           C
ATOM   2540 1HB  TRP A 173      -6.601  12.495  -6.414  1.00 93.18           H
ATOM   2541 2HB  TRP A 173      -5.547  12.873  -5.067  1.00 93.18           H
ATOM   2542  CG  TRP A 173      -4.731  11.440  -6.441  1.00 93.18           C
ATOM   2543  CD1 TRP A 173      -4.614  11.221  -7.758  1.00 93.18           C
ATOM   2544  HD1 TRP A 173      -5.382  11.467  -8.492  1.00 93.18           H
ATOM   2545  CD2 TRP A 173      -3.497  10.968  -5.862  1.00 93.18           C
ATOM   2546  NE1 TRP A 173      -3.399  10.644  -8.069  1.00 93.18           N
ATOM   2547  HE1 TRP A 173      -3.082  10.388  -8.982  1.00 93.18           H
ATOM   2548  CE2 TRP A 173      -2.698  10.486  -6.879  1.00 93.18           C
ATOM   2549  CE3 TRP A 173      -3.069  10.949  -4.523  1.00 93.18           C
ATOM   2550  HE3 TRP A 173      -3.680  11.324  -3.702  1.00 93.18           H
ATOM   2551  CZ2 TRP A 173      -1.423   9.949  -6.664  1.00 93.18           C
ATOM   2552  HZ2 TRP A 173      -0.812   9.574  -7.484  1.00 93.18           H
ATOM   2553  CZ3 TRP A 173      -1.792  10.410  -4.324  1.00 93.18           C
ATOM   2554  HZ3 TRP A 173      -1.412  10.371  -3.304  1.00 93.18           H
ATOM   2555  CH2 TRP A 173      -0.976   9.920  -5.337  1.00 93.18           C
ATOM   2556  HH2 TRP A 173       0.008   9.515  -5.100  1.00 93.18           H
ATOM   2557  HN  TRP A 173      -7.619  10.487  -6.580  1.00 93.18           H
ATOM   2558  N   VAL A 174      -8.678  12.254  -4.177  1.00 96.09           N
ATOM   2559  CA  VAL A 174      -9.572  12.965  -3.279  1.00 96.09           C
ATOM   2560  C   VAL A 174     -10.039  12.016  -2.174  1.00 96.09           C
ATOM   2561  O   VAL A 174     -10.045  12.380  -0.999  1.00 96.09           O
ATOM   2562  HA  VAL A 174      -9.004  13.778  -2.826  1.00 96.09           H
ATOM   2563  CB  VAL A 174     -10.729  13.579  -4.069  1.00 96.09           C
ATOM   2564  HB  VAL A 174     -11.192  12.786  -4.655  1.00 96.09           H
ATOM   2565  CG1 VAL A 174     -11.792  14.151  -3.129  1.00 96.09           C
ATOM   2566 1HG1 VAL A 174     -12.184  13.355  -2.497  1.00 96.09           H
ATOM   2567 2HG1 VAL A 174     -11.347  14.925  -2.504  1.00 96.09           H
ATOM   2568 3HG1 VAL A 174     -12.603  14.581  -3.717  1.00 96.09           H
ATOM   2569  CG2 VAL A 174     -10.224  14.648  -5.040  1.00 96.09           C
ATOM   2570 1HG2 VAL A 174      -9.724  15.439  -4.482  1.00 96.09           H
ATOM   2571 2HG2 VAL A 174      -9.521  14.198  -5.742  1.00 96.09           H
ATOM   2572 3HG2 VAL A 174     -11.067  15.067  -5.589  1.00 96.09           H
ATOM   2573  HN  VAL A 174      -8.999  12.181  -5.121  1.00 96.09           H
ATOM   2574  N   LEU A 175     -10.420  10.817  -2.589  1.00 91.32           N
ATOM   2575  CA  LEU A 175     -10.943   9.833  -1.657  1.00 91.32           C
ATOM   2576  C   LEU A 175      -9.867   9.493  -0.624  1.00 91.32           C
ATOM   2577  O   LEU A 175     -10.135   9.482   0.576  1.00 91.32           O
ATOM   2578  HA  LEU A 175     -11.787  10.290  -1.139  1.00 91.32           H
ATOM   2579  CB  LEU A 175     -11.480   8.614  -2.410  1.00 91.32           C
ATOM   2580 1HB  LEU A 175     -12.255   8.950  -3.100  1.00 91.32           H
ATOM   2581 2HB  LEU A 175     -10.673   8.201  -3.015  1.00 91.32           H
ATOM   2582  CG  LEU A 175     -12.058   7.492  -1.545  1.00 91.32           C
ATOM   2583  HG  LEU A 175     -11.305   7.204  -0.812  1.00 91.32           H
ATOM   2584  CD1 LEU A 175     -13.284   7.976  -0.768  1.00 91.32           C
ATOM   2585 1HD1 LEU A 175     -13.001   8.805  -0.121  1.00 91.32           H
ATOM   2586 2HD1 LEU A 175     -14.051   8.307  -1.469  1.00 91.32           H
ATOM   2587 3HD1 LEU A 175     -13.675   7.159  -0.161  1.00 91.32           H
ATOM   2588  CD2 LEU A 175     -12.365   6.253  -2.388  1.00 91.32           C
ATOM   2589 1HD2 LEU A 175     -13.092   6.509  -3.159  1.00 91.32           H
ATOM   2590 2HD2 LEU A 175     -11.448   5.896  -2.856  1.00 91.32           H
ATOM   2591 3HD2 LEU A 175     -12.775   5.471  -1.748  1.00 91.32           H
ATOM   2592  HN  LEU A 175     -10.376  10.516  -3.542  1.00 91.32           H
ATOM   2593  N   ALA A 176      -8.672   9.223  -1.129  1.00 95.96           N
ATOM   2594  CA  ALA A 176      -7.576   8.800  -0.273  1.00 95.96           C
ATOM   2595  C   ALA A 176      -7.280   9.898   0.750  1.00 95.96           C
ATOM   2596  O   ALA A 176      -6.994   9.609   1.911  1.00 95.96           O
ATOM   2597  HA  ALA A 176      -7.895   7.900   0.253  1.00 95.96           H
ATOM   2598  CB  ALA A 176      -6.358   8.461  -1.134  1.00 95.96           C
ATOM   2599 1HB  ALA A 176      -6.612   7.656  -1.823  1.00 95.96           H
ATOM   2600 2HB  ALA A 176      -6.057   9.342  -1.700  1.00 95.96           H
ATOM   2601 3HB  ALA A 176      -5.536   8.143  -0.492  1.00 95.96           H
ATOM   2602  HN  ALA A 176      -8.447   9.290  -2.101  1.00 95.96           H
ATOM   2603  N   ALA A 177      -7.360  11.135   0.282  1.00 95.70           N
ATOM   2604  CA  ALA A 177      -7.071  12.277   1.134  1.00 95.70           C
ATOM   2605  C   ALA A 177      -8.061  12.300   2.300  1.00 95.70           C
ATOM   2606  O   ALA A 177      -7.665  12.479   3.451  1.00 95.70           O
ATOM   2607  HA  ALA A 177      -6.062  12.152   1.526  1.00 95.70           H
ATOM   2608  CB  ALA A 177      -7.121  13.560   0.301  1.00 95.70           C
ATOM   2609 1HB  ALA A 177      -6.380  13.505  -0.496  1.00 95.70           H
ATOM   2610 2HB  ALA A 177      -8.114  13.673  -0.133  1.00 95.70           H
ATOM   2611 3HB  ALA A 177      -6.905  14.416   0.940  1.00 95.70           H
ATOM   2612  HN  ALA A 177      -7.615  11.362  -0.657  1.00 95.70           H
ATOM   2613  N   ALA A 178      -9.329  12.117   1.963  1.00 95.60           N
ATOM   2614  CA  ALA A 178     -10.386  12.190   2.958  1.00 95.60           C
ATOM   2615  C   ALA A 178     -10.189  11.076   3.988  1.00 95.60           C
ATOM   2616  O   ALA A 178     -10.477  11.260   5.169  1.00 95.60           O
ATOM   2617  HA  ALA A 178     -10.304  13.155   3.458  1.00 95.60           H
ATOM   2618  CB  ALA A 178     -11.747  12.108   2.263  1.00 95.60           C
ATOM   2619 1HB  ALA A 178     -11.848  12.938   1.564  1.00 95.60           H
ATOM   2620 2HB  ALA A 178     -11.822  11.165   1.722  1.00 95.60           H
ATOM   2621 3HB  ALA A 178     -12.539  12.163   3.010  1.00 95.60           H
ATOM   2622  HN  ALA A 178      -9.637  11.922   1.032  1.00 95.60           H
ATOM   2623  N   LEU A 179      -9.700   9.945   3.502  1.00 93.17           N
ATOM   2624  CA  LEU A 179      -9.550   8.771   4.345  1.00 93.17           C
ATOM   2625  C   LEU A 179      -8.359   8.972   5.285  1.00 93.17           C
ATOM   2626  O   LEU A 179      -8.099   8.138   6.151  1.00 93.17           O
ATOM   2627  HA  LEU A 179     -10.454   8.684   4.948  1.00 93.17           H
ATOM   2628  CB  LEU A 179      -9.452   7.506   3.491  1.00 93.17           C
ATOM   2629 1HB  LEU A 179      -8.623   7.625   2.794  1.00 93.17           H
ATOM   2630 2HB  LEU A 179      -9.203   6.669   4.143  1.00 93.17           H
ATOM   2631  CG  LEU A 179     -10.704   7.138   2.692  1.00 93.17           C
ATOM   2632  HG  LEU A 179     -10.988   7.999   2.087  1.00 93.17           H
ATOM   2633  CD1 LEU A 179     -10.421   5.983   1.729  1.00 93.17           C
ATOM   2634 1HD1 LEU A 179      -9.635   6.275   1.033  1.00 93.17           H
ATOM   2635 2HD1 LEU A 179     -10.098   5.109   2.295  1.00 93.17           H
ATOM   2636 3HD1 LEU A 179     -11.327   5.742   1.174  1.00 93.17           H
ATOM   2637  CD2 LEU A 179     -11.879   6.833   3.623  1.00 93.17           C
ATOM   2638 1HD2 LEU A 179     -11.621   5.996   4.272  1.00 93.17           H
ATOM   2639 2HD2 LEU A 179     -12.098   7.711   4.231  1.00 93.17           H
ATOM   2640 3HD2 LEU A 179     -12.756   6.575   3.029  1.00 93.17           H
ATOM   2641  HN  LEU A 179      -9.409   9.823   2.553  1.00 93.17           H
ATOM   2642  N   CYS A 180      -7.666  10.083   5.081  1.00 91.71           N
ATOM   2643  CA  CYS A 180      -6.463  10.365   5.845  1.00 91.71           C
ATOM   2644  C   CYS A 180      -6.820  11.353   6.957  1.00 91.71           C
ATOM   2645  O   CYS A 180      -5.969  11.715   7.768  1.00 91.71           O
ATOM   2646  HA  CYS A 180      -6.128   9.416   6.263  1.00 91.71           H
ATOM   2647  CB  CYS A 180      -5.337  10.893   4.952  1.00 91.71           C
ATOM   2648 1HB  CYS A 180      -5.654  11.811   4.458  1.00 91.71           H
ATOM   2649 2HB  CYS A 180      -4.467  11.142   5.560  1.00 91.71           H
ATOM   2650  SG  CYS A 180      -4.887   9.634   3.703  1.00 91.71           S
ATOM   2651  HG  CYS A 180      -5.669  10.110   2.738  1.00 91.71           H
ATOM   2652  HN  CYS A 180      -7.915  10.782   4.410  1.00 91.71           H
ATOM   2653  N   ILE A 181      -8.080  11.762   6.959  1.00 91.63           N
ATOM   2654  CA  ILE A 181      -8.545  12.752   7.916  1.00 91.63           C
ATOM   2655  C   ILE A 181      -8.261  12.256   9.335  1.00 91.63           C
ATOM   2656  O   ILE A 181      -7.729  12.996  10.161  1.00 91.63           O
ATOM   2657  HA  ILE A 181      -7.970  13.664   7.748  1.00 91.63           H
ATOM   2658  CB  ILE A 181     -10.015  13.091   7.665  1.00 91.63           C
ATOM   2659  HB  ILE A 181     -10.572  12.158   7.581  1.00 91.63           H
ATOM   2660  CG1 ILE A 181     -10.188  13.841   6.343  1.00 91.63           C
ATOM   2661 1HG1 ILE A 181      -9.712  14.819   6.410  1.00 91.63           H
ATOM   2662 2HG1 ILE A 181      -9.685  13.296   5.544  1.00 91.63           H
ATOM   2663  CG2 ILE A 181     -10.608  13.866   8.844  1.00 91.63           C
ATOM   2664 1HG2 ILE A 181     -10.538  13.261   9.748  1.00 91.63           H
ATOM   2665 2HG2 ILE A 181     -10.054  14.794   8.985  1.00 91.63           H
ATOM   2666 3HG2 ILE A 181     -11.654  14.094   8.640  1.00 91.63           H
ATOM   2667  CD1 ILE A 181     -11.669  14.011   5.998  1.00 91.63           C
ATOM   2668 1HD1 ILE A 181     -12.136  13.030   5.907  1.00 91.63           H
ATOM   2669 2HD1 ILE A 181     -12.163  14.577   6.787  1.00 91.63           H
ATOM   2670 3HD1 ILE A 181     -11.763  14.547   5.053  1.00 91.63           H
ATOM   2671  HN  ILE A 181      -8.777  11.430   6.323  1.00 91.63           H
ATOM   2672  N   PRO A 182      -8.609  10.999   9.643  1.00 92.86           N
ATOM   2673  CA  PRO A 182      -8.392  10.464  10.989  1.00 92.86           C
ATOM   2674  C   PRO A 182      -6.956  10.637  11.454  1.00 92.86           C
ATOM   2675  O   PRO A 182      -6.712  11.047  12.588  1.00 92.86           O
ATOM   2676  HA  PRO A 182      -8.994  11.015  11.712  1.00 92.86           H
ATOM   2677  CB  PRO A 182      -8.773   8.988  10.859  1.00 92.86           C
ATOM   2678 1HB  PRO A 182      -7.908   8.370  10.617  1.00 92.86           H
ATOM   2679 2HB  PRO A 182      -9.193   8.598  11.786  1.00 92.86           H
ATOM   2680  CG  PRO A 182      -9.799   8.986   9.732  1.00 92.86           C
ATOM   2681 1HG  PRO A 182      -9.905   7.999   9.283  1.00 92.86           H
ATOM   2682 2HG  PRO A 182     -10.790   9.270  10.086  1.00 92.86           H
ATOM   2683  CD  PRO A 182      -9.230  10.000   8.753  1.00 92.86           C
ATOM   2684 1HD  PRO A 182      -8.497   9.550   8.084  1.00 92.86           H
ATOM   2685 2HD  PRO A 182     -10.006  10.436   8.124  1.00 92.86           H
ATOM   2686  N   GLU A 183      -6.034  10.317  10.558  1.00 90.16           N
ATOM   2687  CA  GLU A 183      -4.620  10.358  10.890  1.00 90.16           C
ATOM   2688  C   GLU A 183      -4.194  11.790  11.220  1.00 90.16           C
ATOM   2689  O   GLU A 183      -3.387  12.009  12.122  1.00 90.16           O
ATOM   2690  HA  GLU A 183      -4.512   9.727  11.772  1.00 90.16           H
ATOM   2691  CB  GLU A 183      -3.773   9.781   9.754  1.00 90.16           C
ATOM   2692 1HB  GLU A 183      -4.182  10.098   8.794  1.00 90.16           H
ATOM   2693 2HB  GLU A 183      -2.730  10.065   9.893  1.00 90.16           H
ATOM   2694  CG  GLU A 183      -3.809   8.252   9.765  1.00 90.16           C
ATOM   2695 1HG  GLU A 183      -3.003   7.861   9.144  1.00 90.16           H
ATOM   2696 2HG  GLU A 183      -3.636   7.888  10.778  1.00 90.16           H
ATOM   2697  CD  GLU A 183      -5.153   7.731   9.252  1.00 90.16           C
ATOM   2698  OE1 GLU A 183      -5.373   6.507   9.378  1.00 90.16           O
ATOM   2699  OE2 GLU A 183      -5.930   8.569   8.746  1.00 90.16           O
ATOM   2700  HN  GLU A 183      -6.240  10.033   9.621  1.00 90.16           H
ATOM   2701  N   ILE A 184      -4.755  12.727  10.471  1.00 91.57           N
ATOM   2702  CA  ILE A 184      -4.402  14.127  10.636  1.00 91.57           C
ATOM   2703  C   ILE A 184      -4.763  14.576  12.053  1.00 91.57           C
ATOM   2704  O   ILE A 184      -4.005  15.308  12.688  1.00 91.57           O
ATOM   2705  HA  ILE A 184      -3.322  14.209  10.512  1.00 91.57           H
ATOM   2706  CB  ILE A 184      -5.049  14.976   9.538  1.00 91.57           C
ATOM   2707  HB  ILE A 184      -6.114  14.746   9.512  1.00 91.57           H
ATOM   2708  CG1 ILE A 184      -4.477  14.623   8.164  1.00 91.57           C
ATOM   2709 1HG1 ILE A 184      -3.446  14.970   8.095  1.00 91.57           H
ATOM   2710 2HG1 ILE A 184      -4.458  13.540   8.041  1.00 91.57           H
ATOM   2711  CG2 ILE A 184      -4.916  16.468   9.849  1.00 91.57           C
ATOM   2712 1HG2 ILE A 184      -5.408  16.687  10.796  1.00 91.57           H
ATOM   2713 2HG2 ILE A 184      -3.860  16.732   9.919  1.00 91.57           H
ATOM   2714 3HG2 ILE A 184      -5.384  17.048   9.053  1.00 91.57           H
ATOM   2715  CD1 ILE A 184      -5.309  15.254   7.046  1.00 91.57           C
ATOM   2716 1HD1 ILE A 184      -6.333  14.886   7.103  1.00 91.57           H
ATOM   2717 2HD1 ILE A 184      -5.305  16.338   7.158  1.00 91.57           H
ATOM   2718 3HD1 ILE A 184      -4.880  14.987   6.079  1.00 91.57           H
ATOM   2719  HN  ILE A 184      -5.438  12.544   9.764  1.00 91.57           H
ATOM   2720  N   LEU A 185      -5.920  14.119  12.508  1.00 91.23           N
ATOM   2721  CA  LEU A 185      -6.500  14.638  13.735  1.00 91.23           C
ATOM   2722  C   LEU A 185      -5.776  14.023  14.935  1.00 91.23           C
ATOM   2723  O   LEU A 185      -5.359  14.736  15.846  1.00 91.23           O
ATOM   2724  HA  LEU A 185      -6.332  15.715  13.746  1.00 91.23           H
ATOM   2725  CB  LEU A 185      -8.013  14.414  13.750  1.00 91.23           C
ATOM   2726 1HB  LEU A 185      -8.206  13.355  13.583  1.00 91.23           H
ATOM   2727 2HB  LEU A 185      -8.386  14.653  14.746  1.00 91.23           H
ATOM   2728  CG  LEU A 185      -8.819  15.218  12.728  1.00 91.23           C
ATOM   2729  HG  LEU A 185      -8.461  14.961  11.731  1.00 91.23           H
ATOM   2730  CD1 LEU A 185     -10.302  14.846  12.785  1.00 91.23           C
ATOM   2731 1HD1 LEU A 185     -10.420  13.785  12.566  1.00 91.23           H
ATOM   2732 2HD1 LEU A 185     -10.692  15.057  13.781  1.00 91.23           H
ATOM   2733 3HD1 LEU A 185     -10.852  15.432  12.048  1.00 91.23           H
ATOM   2734  CD2 LEU A 185      -8.598  16.721  12.913  1.00 91.23           C
ATOM   2735 1HD2 LEU A 185      -8.912  17.013  13.915  1.00 91.23           H
ATOM   2736 2HD2 LEU A 185      -7.540  16.950  12.783  1.00 91.23           H
ATOM   2737 3HD2 LEU A 185      -9.182  17.268  12.174  1.00 91.23           H
ATOM   2738  HN  LEU A 185      -6.459  13.409  12.054  1.00 91.23           H
ATOM   2739  N   TYR A 186      -5.649  12.704  14.897  1.00 91.22           N
ATOM   2740  CA  TYR A 186      -5.399  11.941  16.108  1.00 91.22           C
ATOM   2741  C   TYR A 186      -3.960  11.423  16.142  1.00 91.22           C
ATOM   2742  O   TYR A 186      -3.570  10.726  17.078  1.00 91.22           O
ATOM   2743  HA  TYR A 186      -5.561  12.600  16.960  1.00 91.22           H
ATOM   2744  CB  TYR A 186      -6.357  10.749  16.059  1.00 91.22           C
ATOM   2745 1HB  TYR A 186      -6.098  10.123  15.205  1.00 91.22           H
ATOM   2746 2HB  TYR A 186      -6.212  10.143  16.954  1.00 91.22           H
ATOM   2747  CG  TYR A 186      -7.832  11.140  15.959  1.00 91.22           C
ATOM   2748  CD1 TYR A 186      -8.379  12.014  16.876  1.00 91.22           C
ATOM   2749  HD1 TYR A 186      -7.759  12.425  17.673  1.00 91.22           H
ATOM   2750  CD2 TYR A 186      -8.617  10.618  14.950  1.00 91.22           C
ATOM   2751  HD2 TYR A 186      -8.186   9.928  14.226  1.00 91.22           H
ATOM   2752  CE1 TYR A 186      -9.768  12.381  16.782  1.00 91.22           C
ATOM   2753  HE1 TYR A 186     -10.212  13.071  17.500  1.00 91.22           H
ATOM   2754  CE2 TYR A 186     -10.006  10.986  14.856  1.00 91.22           C
ATOM   2755  HE2 TYR A 186     -10.637  10.581  14.064  1.00 91.22           H
ATOM   2756  CZ  TYR A 186     -10.513  11.849  15.776  1.00 91.22           C
ATOM   2757  OH  TYR A 186     -11.825  12.197  15.687  1.00 91.22           O
ATOM   2758  HH  TYR A 186     -12.255  11.715  14.923  1.00 91.22           H
ATOM   2759  HN  TYR A 186      -5.713  12.160  14.060  1.00 91.22           H
ATOM   2760  N   SER A 187      -3.210  11.783  15.111  1.00 92.36           N
ATOM   2761  CA  SER A 187      -1.777  11.542  15.108  1.00 92.36           C
ATOM   2762  C   SER A 187      -1.095  12.425  16.155  1.00 92.36           C
ATOM   2763  O   SER A 187      -1.214  13.649  16.113  1.00 92.36           O
ATOM   2764  HA  SER A 187      -1.661  10.489  15.361  1.00 92.36           H
ATOM   2765  CB  SER A 187      -1.178  11.802  13.724  1.00 92.36           C
ATOM   2766 1HB  SER A 187      -1.407  12.822  13.415  1.00 92.36           H
ATOM   2767 2HB  SER A 187      -0.093  11.720  13.777  1.00 92.36           H
ATOM   2768  OG  SER A 187      -1.675  10.889  12.748  1.00 92.36           O
ATOM   2769  HG  SER A 187      -2.123  11.391  12.008  1.00 92.36           H
ATOM   2770  HN  SER A 187      -3.565  12.231  14.291  1.00 92.36           H
ATOM   2771  N   GLN A 188      -0.395  11.770  17.069  1.00 85.51           N
ATOM   2772  CA  GLN A 188       0.276  12.478  18.146  1.00 85.51           C
ATOM   2773  C   GLN A 188       1.617  11.813  18.464  1.00 85.51           C
ATOM   2774  O   GLN A 188       1.867  10.683  18.047  1.00 85.51           O
ATOM   2775  HA  GLN A 188       0.443  13.487  17.770  1.00 85.51           H
ATOM   2776  CB  GLN A 188      -0.609  12.548  19.392  1.00 85.51           C
ATOM   2777 1HB  GLN A 188      -0.836  11.540  19.739  1.00 85.51           H
ATOM   2778 2HB  GLN A 188      -0.072  13.049  20.197  1.00 85.51           H
ATOM   2779  CG  GLN A 188      -1.911  13.296  19.098  1.00 85.51           C
ATOM   2780 1HG  GLN A 188      -1.687  14.251  18.624  1.00 85.51           H
ATOM   2781 2HG  GLN A 188      -2.513  12.723  18.392  1.00 85.51           H
ATOM   2782  CD  GLN A 188      -2.709  13.533  20.382  1.00 85.51           C
ATOM   2783  OE1 GLN A 188      -2.248  13.287  21.484  1.00 85.51           O
ATOM   2784  NE2 GLN A 188      -3.929  14.024  20.178  1.00 85.51           N
ATOM   2785 1HE2 GLN A 188      -4.246  14.204  19.247  1.00 85.51           H
ATOM   2786 2HE2 GLN A 188      -4.528  14.213  20.956  1.00 85.51           H
ATOM   2787  HN  GLN A 188      -0.284  10.777  17.083  1.00 85.51           H
ATOM   2788  N   ILE A 189       2.444  12.542  19.199  1.00 89.99           N
ATOM   2789  CA  ILE A 189       3.621  11.950  19.811  1.00 89.99           C
ATOM   2790  C   ILE A 189       3.274  11.484  21.227  1.00 89.99           C
ATOM   2791  O   ILE A 189       2.868  12.287  22.066  1.00 89.99           O
ATOM   2792  HA  ILE A 189       3.894  11.077  19.218  1.00 89.99           H
ATOM   2793  CB  ILE A 189       4.800  12.922  19.755  1.00 89.99           C
ATOM   2794  HB  ILE A 189       4.507  13.844  20.258  1.00 89.99           H
ATOM   2795  CG1 ILE A 189       5.144  13.285  18.309  1.00 89.99           C
ATOM   2796 1HG1 ILE A 189       5.491  12.398  17.781  1.00 89.99           H
ATOM   2797 2HG1 ILE A 189       4.248  13.632  17.795  1.00 89.99           H
ATOM   2798  CG2 ILE A 189       6.009  12.362  20.508  1.00 89.99           C
ATOM   2799 1HG2 ILE A 189       5.742  12.197  21.552  1.00 89.99           H
ATOM   2800 2HG2 ILE A 189       6.313  11.418  20.057  1.00 89.99           H
ATOM   2801 3HG2 ILE A 189       6.833  13.073  20.453  1.00 89.99           H
ATOM   2802  CD1 ILE A 189       6.221  14.371  18.257  1.00 89.99           C
ATOM   2803 1HD1 ILE A 189       5.861  15.265  18.766  1.00 89.99           H
ATOM   2804 2HD1 ILE A 189       7.124  14.010  18.751  1.00 89.99           H
ATOM   2805 3HD1 ILE A 189       6.446  14.610  17.218  1.00 89.99           H
ATOM   2806  HN  ILE A 189       2.320  13.518  19.377  1.00 89.99           H
ATOM   2807  N   LYS A 190       3.447  10.189  21.448  1.00 84.85           N
ATOM   2808  CA  LYS A 190       3.251   9.624  22.773  1.00 84.85           C
ATOM   2809  C   LYS A 190       4.606   9.214  23.353  1.00 84.85           C
ATOM   2810  O   LYS A 190       5.448   8.664  22.644  1.00 84.85           O
ATOM   2811  HA  LYS A 190       2.829  10.407  23.403  1.00 84.85           H
ATOM   2812  CB  LYS A 190       2.233   8.484  22.723  1.00 84.85           C
ATOM   2813 1HB  LYS A 190       1.314   8.831  22.249  1.00 84.85           H
ATOM   2814 2HB  LYS A 190       2.620   7.671  22.108  1.00 84.85           H
ATOM   2815  CG  LYS A 190       1.923   7.964  24.128  1.00 84.85           C
ATOM   2816 1HG  LYS A 190       2.842   7.624  24.605  1.00 84.85           H
ATOM   2817 2HG  LYS A 190       1.527   8.774  24.741  1.00 84.85           H
ATOM   2818  CD  LYS A 190       0.913   6.816  24.078  1.00 84.85           C
ATOM   2819 1HD  LYS A 190      -0.052   7.190  23.737  1.00 84.85           H
ATOM   2820 2HD  LYS A 190       1.240   6.071  23.353  1.00 84.85           H
ATOM   2821  CE  LYS A 190       0.756   6.163  25.453  1.00 84.85           C
ATOM   2822 1HE  LYS A 190       1.725   6.108  25.949  1.00 84.85           H
ATOM   2823 2HE  LYS A 190       0.111   6.776  26.082  1.00 84.85           H
ATOM   2824  NZ  LYS A 190       0.183   4.805  25.319  1.00 84.85           N
ATOM   2825 1HZ  LYS A 190       0.054   4.400  26.240  1.00 84.85           H
ATOM   2826 2HZ  LYS A 190      -0.711   4.860  24.846  1.00 84.85           H
ATOM   2827 3HZ  LYS A 190       0.815   4.223  24.781  1.00 84.85           H
ATOM   2828  HN  LYS A 190       3.715   9.532  20.744  1.00 84.85           H
ATOM   2829  N   GLU A 191       4.775   9.497  24.636  1.00 75.81           N
ATOM   2830  CA  GLU A 191       5.957   9.049  25.352  1.00 75.81           C
ATOM   2831  C   GLU A 191       5.670   7.736  26.082  1.00 75.81           C
ATOM   2832  O   GLU A 191       4.741   7.658  26.884  1.00 75.81           O
ATOM   2833  HA  GLU A 191       6.716   8.889  24.586  1.00 75.81           H
ATOM   2834  CB  GLU A 191       6.447  10.123  26.326  1.00 75.81           C
ATOM   2835 1HB  GLU A 191       6.496  11.085  25.818  1.00 75.81           H
ATOM   2836 2HB  GLU A 191       5.810  10.134  27.211  1.00 75.81           H
ATOM   2837  CG  GLU A 191       7.862   9.811  26.818  1.00 75.81           C
ATOM   2838 1HG  GLU A 191       7.853   8.893  27.405  1.00 75.81           H
ATOM   2839 2HG  GLU A 191       8.518   9.638  25.965  1.00 75.81           H
ATOM   2840  CD  GLU A 191       8.413  10.959  27.667  1.00 75.81           C
ATOM   2841  OE1 GLU A 191       9.541  10.796  28.179  1.00 75.81           O
ATOM   2842  OE2 GLU A 191       7.692  11.974  27.784  1.00 75.81           O
ATOM   2843  HN  GLU A 191       4.122  10.021  25.183  1.00 75.81           H
ATOM   2844  N   GLU A 192       6.485   6.736  25.778  1.00 75.99           N
ATOM   2845  CA  GLU A 192       6.322   5.427  26.386  1.00 75.99           C
ATOM   2846  C   GLU A 192       7.661   4.923  26.928  1.00 75.99           C
ATOM   2847  O   GLU A 192       8.594   4.684  26.162  1.00 75.99           O
ATOM   2848  HA  GLU A 192       5.622   5.574  27.209  1.00 75.99           H
ATOM   2849  CB  GLU A 192       5.723   4.431  25.391  1.00 75.99           C
ATOM   2850 1HB  GLU A 192       4.824   4.854  24.944  1.00 75.99           H
ATOM   2851 2HB  GLU A 192       6.477   4.147  24.656  1.00 75.99           H
ATOM   2852  CG  GLU A 192       5.301   3.140  26.095  1.00 75.99           C
ATOM   2853 1HG  GLU A 192       5.086   2.370  25.353  1.00 75.99           H
ATOM   2854 2HG  GLU A 192       6.122   2.770  26.709  1.00 75.99           H
ATOM   2855  CD  GLU A 192       4.066   3.370  26.969  1.00 75.99           C
ATOM   2856  OE1 GLU A 192       3.899   2.590  27.931  1.00 75.99           O
ATOM   2857  OE2 GLU A 192       3.319   4.322  26.656  1.00 75.99           O
ATOM   2858  HN  GLU A 192       7.243   6.810  25.130  1.00 75.99           H
ATOM   2859  N   SER A 193       7.714   4.776  28.243  1.00 75.18           N
ATOM   2860  CA  SER A 193       8.899   4.240  28.890  1.00 75.18           C
ATOM   2861  C   SER A 193      10.127   5.065  28.500  1.00 75.18           C
ATOM   2862  O   SER A 193      11.215   4.519  28.322  1.00 75.18           O
ATOM   2863  HA  SER A 193       8.707   4.322  29.960  1.00 75.18           H
ATOM   2864  CB  SER A 193       9.109   2.769  28.523  1.00 75.18           C
ATOM   2865 1HB  SER A 193       9.322   2.689  27.457  1.00 75.18           H
ATOM   2866 2HB  SER A 193       9.980   2.384  29.052  1.00 75.18           H
ATOM   2867  OG  SER A 193       7.971   1.972  28.840  1.00 75.18           O
ATOM   2868  HG  SER A 193       8.067   1.063  28.435  1.00 75.18           H
ATOM   2869  HN  SER A 193       6.966   5.016  28.863  1.00 75.18           H
ATOM   2870  N   GLY A 194       9.911   6.366  28.377  1.00 83.11           N
ATOM   2871  CA  GLY A 194      10.999   7.280  28.071  1.00 83.11           C
ATOM   2872  C   GLY A 194      11.316   7.273  26.575  1.00 83.11           C
ATOM   2873  O   GLY A 194      12.296   7.876  26.141  1.00 83.11           O
ATOM   2874 1HA  GLY A 194      10.731   8.288  28.385  1.00 83.11           H
ATOM   2875 2HA  GLY A 194      11.887   6.996  28.636  1.00 83.11           H
ATOM   2876  HN  GLY A 194       9.015   6.797  28.483  1.00 83.11           H
ATOM   2877  N   ILE A 195      10.468   6.584  25.826  1.00 81.07           N
ATOM   2878  CA  ILE A 195      10.617   6.531  24.381  1.00 81.07           C
ATOM   2879  C   ILE A 195       9.477   7.313  23.726  1.00 81.07           C
ATOM   2880  O   ILE A 195       8.308   7.082  24.027  1.00 81.07           O
ATOM   2881  HA  ILE A 195      11.559   7.019  24.132  1.00 81.07           H
ATOM   2882  CB  ILE A 195      10.720   5.080  23.906  1.00 81.07           C
ATOM   2883  HB  ILE A 195       9.820   4.553  24.221  1.00 81.07           H
ATOM   2884  CG1 ILE A 195      11.910   4.372  24.558  1.00 81.07           C
ATOM   2885 1HG1 ILE A 195      12.836   4.869  24.268  1.00 81.07           H
ATOM   2886 2HG1 ILE A 195      11.833   4.449  25.642  1.00 81.07           H
ATOM   2887  CG2 ILE A 195      10.776   5.006  22.379  1.00 81.07           C
ATOM   2888 1HG2 ILE A 195       9.871   5.447  21.960  1.00 81.07           H
ATOM   2889 2HG2 ILE A 195      11.647   5.554  22.020  1.00 81.07           H
ATOM   2890 3HG2 ILE A 195      10.849   3.964  22.068  1.00 81.07           H
ATOM   2891  CD1 ILE A 195      11.964   2.900  24.147  1.00 81.07           C
ATOM   2892 1HD1 ILE A 195      11.047   2.401  24.460  1.00 81.07           H
ATOM   2893 2HD1 ILE A 195      12.065   2.828  23.064  1.00 81.07           H
ATOM   2894 3HD1 ILE A 195      12.819   2.421  24.624  1.00 81.07           H
ATOM   2895  HN  ILE A 195       9.692   6.069  26.189  1.00 81.07           H
ATOM   2896  N   ALA A 196       9.859   8.223  22.842  1.00 91.00           N
ATOM   2897  CA  ALA A 196       8.882   8.978  22.075  1.00 91.00           C
ATOM   2898  C   ALA A 196       8.373   8.117  20.918  1.00 91.00           C
ATOM   2899  O   ALA A 196       9.164   7.596  20.132  1.00 91.00           O
ATOM   2900  HA  ALA A 196       8.048   9.210  22.738  1.00 91.00           H
ATOM   2901  CB  ALA A 196       9.510  10.288  21.595  1.00 91.00           C
ATOM   2902 1HB  ALA A 196       9.829  10.875  22.457  1.00 91.00           H
ATOM   2903 2HB  ALA A 196      10.373  10.068  20.967  1.00 91.00           H
ATOM   2904 3HB  ALA A 196       8.777  10.853  21.021  1.00 91.00           H
ATOM   2905  HN  ALA A 196      10.814   8.447  22.646  1.00 91.00           H
ATOM   2906  N   ILE A 197       7.056   7.993  20.849  1.00 86.85           N
ATOM   2907  CA  ILE A 197       6.432   7.192  19.809  1.00 86.85           C
ATOM   2908  C   ILE A 197       5.407   8.045  19.060  1.00 86.85           C
ATOM   2909  O   ILE A 197       4.546   8.671  19.676  1.00 86.85           O
ATOM   2910  HA  ILE A 197       7.215   6.899  19.109  1.00 86.85           H
ATOM   2911  CB  ILE A 197       5.849   5.907  20.400  1.00 86.85           C
ATOM   2912  HB  ILE A 197       5.102   6.182  21.145  1.00 86.85           H
ATOM   2913  CG1 ILE A 197       6.928   5.096  21.121  1.00 86.85           C
ATOM   2914 1HG1 ILE A 197       7.701   4.801  20.411  1.00 86.85           H
ATOM   2915 2HG1 ILE A 197       7.410   5.716  21.877  1.00 86.85           H
ATOM   2916  CG2 ILE A 197       5.135   5.084  19.326  1.00 86.85           C
ATOM   2917 1HG2 ILE A 197       4.323   5.671  18.898  1.00 86.85           H
ATOM   2918 2HG2 ILE A 197       5.844   4.818  18.542  1.00 86.85           H
ATOM   2919 3HG2 ILE A 197       4.730   4.176  19.773  1.00 86.85           H
ATOM   2920  CD1 ILE A 197       6.331   3.850  21.778  1.00 86.85           C
ATOM   2921 1HD1 ILE A 197       5.575   4.150  22.505  1.00 86.85           H
ATOM   2922 2HD1 ILE A 197       5.872   3.222  21.015  1.00 86.85           H
ATOM   2923 3HD1 ILE A 197       7.119   3.292  22.283  1.00 86.85           H
ATOM   2924  HN  ILE A 197       6.419   8.428  21.486  1.00 86.85           H
ATOM   2925  N   CYS A 198       5.533   8.041  17.741  1.00 92.54           N
ATOM   2926  CA  CYS A 198       4.505   8.616  16.889  1.00 92.54           C
ATOM   2927  C   CYS A 198       3.401   7.574  16.699  1.00 92.54           C
ATOM   2928  O   CYS A 198       3.613   6.552  16.049  1.00 92.54           O
ATOM   2929  HA  CYS A 198       4.123   9.495  17.410  1.00 92.54           H
ATOM   2930  CB  CYS A 198       5.078   9.092  15.553  1.00 92.54           C
ATOM   2931 1HB  CYS A 198       5.744   9.940  15.714  1.00 92.54           H
ATOM   2932 2HB  CYS A 198       5.675   8.299  15.101  1.00 92.54           H
ATOM   2933  SG  CYS A 198       3.719   9.570  14.424  1.00 92.54           S
ATOM   2934  HN  CYS A 198       6.317   7.656  17.255  1.00 92.54           H
ATOM   2935  N   THR A 199       2.246   7.870  17.277  1.00 90.41           N
ATOM   2936  CA  THR A 199       1.111   6.967  17.187  1.00 90.41           C
ATOM   2937  C   THR A 199      -0.195   7.759  17.100  1.00 90.41           C
ATOM   2938  O   THR A 199      -0.213   8.963  17.349  1.00 90.41           O
ATOM   2939  HA  THR A 199       1.200   6.394  16.264  1.00 90.41           H
ATOM   2940  CB  THR A 199       1.167   6.017  18.385  1.00 90.41           C
ATOM   2941  HB  THR A 199       2.173   5.622  18.523  1.00 90.41           H
ATOM   2942  OG1 THR A 199       0.159   5.049  18.108  1.00 90.41           O
ATOM   2943  HG1 THR A 199       0.308   4.231  18.663  1.00 90.41           H
ATOM   2944  CG2 THR A 199       0.698   6.682  19.681  1.00 90.41           C
ATOM   2945 1HG2 THR A 199      -0.333   7.017  19.566  1.00 90.41           H
ATOM   2946 2HG2 THR A 199       1.336   7.538  19.902  1.00 90.41           H
ATOM   2947 3HG2 THR A 199       0.758   5.964  20.500  1.00 90.41           H
ATOM   2948  HN  THR A 199       2.080   8.707  17.799  1.00 90.41           H
ATOM   2949  N   MET A 200      -1.257   7.051  16.744  1.00 89.19           N
ATOM   2950  CA  MET A 200      -2.595   7.607  16.845  1.00 89.19           C
ATOM   2951  C   MET A 200      -3.154   7.439  18.259  1.00 89.19           C
ATOM   2952  O   MET A 200      -3.066   6.359  18.841  1.00 89.19           O
ATOM   2953  HA  MET A 200      -2.491   8.666  16.612  1.00 89.19           H
ATOM   2954  CB  MET A 200      -3.516   6.905  15.845  1.00 89.19           C
ATOM   2955 1HB  MET A 200      -3.488   5.828  16.013  1.00 89.19           H
ATOM   2956 2HB  MET A 200      -4.546   7.226  16.006  1.00 89.19           H
ATOM   2957  CG  MET A 200      -3.100   7.213  14.406  1.00 89.19           C
ATOM   2958 1HG  MET A 200      -3.015   8.291  14.266  1.00 89.19           H
ATOM   2959 2HG  MET A 200      -2.117   6.788  14.204  1.00 89.19           H
ATOM   2960  SD  MET A 200      -4.299   6.543  13.266  1.00 89.19           S
ATOM   2961  CE  MET A 200      -5.688   7.608  13.615  1.00 89.19           C
ATOM   2962 1HE  MET A 200      -5.968   7.507  14.664  1.00 89.19           H
ATOM   2963 2HE  MET A 200      -5.412   8.643  13.411  1.00 89.19           H
ATOM   2964 3HE  MET A 200      -6.530   7.325  12.985  1.00 89.19           H
ATOM   2965  HN  MET A 200      -1.213   6.115  16.394  1.00 89.19           H
ATOM   2966  N   VAL A 201      -3.717   8.523  18.772  1.00 91.51           N
ATOM   2967  CA  VAL A 201      -4.406   8.476  20.050  1.00 91.51           C
ATOM   2968  C   VAL A 201      -5.855   8.930  19.860  1.00 91.51           C
ATOM   2969  O   VAL A 201      -6.106  10.056  19.434  1.00 91.51           O
ATOM   2970  HA  VAL A 201      -4.404   7.440  20.386  1.00 91.51           H
ATOM   2971  CB  VAL A 201      -3.649   9.312  21.084  1.00 91.51           C
ATOM   2972  HB  VAL A 201      -3.676  10.352  20.759  1.00 91.51           H
ATOM   2973  CG1 VAL A 201      -4.324   9.230  22.455  1.00 91.51           C
ATOM   2974 1HG1 VAL A 201      -5.344   9.606  22.381  1.00 91.51           H
ATOM   2975 2HG1 VAL A 201      -4.342   8.192  22.789  1.00 91.51           H
ATOM   2976 3HG1 VAL A 201      -3.765   9.833  23.171  1.00 91.51           H
ATOM   2977  CG2 VAL A 201      -2.183   8.884  21.168  1.00 91.51           C
ATOM   2978 1HG2 VAL A 201      -2.127   7.834  21.457  1.00 91.51           H
ATOM   2979 2HG2 VAL A 201      -1.709   9.018  20.195  1.00 91.51           H
ATOM   2980 3HG2 VAL A 201      -1.668   9.493  21.910  1.00 91.51           H
ATOM   2981  HN  VAL A 201      -3.707   9.420  18.330  1.00 91.51           H
ATOM   2982  N   TYR A 202      -6.771   8.029  20.184  1.00 91.12           N
ATOM   2983  CA  TYR A 202      -8.182   8.274  19.939  1.00 91.12           C
ATOM   2984  C   TYR A 202      -8.858   8.870  21.175  1.00 91.12           C
ATOM   2985  O   TYR A 202      -8.560   8.475  22.301  1.00 91.12           O
ATOM   2986  HA  TYR A 202      -8.262   8.981  19.114  1.00 91.12           H
ATOM   2987  CB  TYR A 202      -8.802   6.907  19.643  1.00 91.12           C
ATOM   2988 1HB  TYR A 202      -8.628   6.248  20.493  1.00 91.12           H
ATOM   2989 2HB  TYR A 202      -9.882   7.023  19.545  1.00 91.12           H
ATOM   2990  CG  TYR A 202      -8.259   6.238  18.378  1.00 91.12           C
ATOM   2991  CD1 TYR A 202      -8.835   6.508  17.154  1.00 91.12           C
ATOM   2992  HD1 TYR A 202      -9.676   7.198  17.087  1.00 91.12           H
ATOM   2993  CD2 TYR A 202      -7.194   5.365  18.463  1.00 91.12           C
ATOM   2994  HD2 TYR A 202      -6.739   5.152  19.430  1.00 91.12           H
ATOM   2995  CE1 TYR A 202      -8.324   5.878  15.964  1.00 91.12           C
ATOM   2996  HE1 TYR A 202      -8.770   6.083  14.990  1.00 91.12           H
ATOM   2997  CE2 TYR A 202      -6.683   4.735  17.273  1.00 91.12           C
ATOM   2998  HE2 TYR A 202      -5.842   4.044  17.325  1.00 91.12           H
ATOM   2999  CZ  TYR A 202      -7.273   5.023  16.082  1.00 91.12           C
ATOM   3000  OH  TYR A 202      -6.791   4.429  14.958  1.00 91.12           O
ATOM   3001  HH  TYR A 202      -7.324   4.717  14.163  1.00 91.12           H
ATOM   3002  HN  TYR A 202      -6.563   7.146  20.606  1.00 91.12           H
ATOM   3003  N   PRO A 203      -9.776   9.829  20.990  1.00 84.32           N
ATOM   3004  CA  PRO A 203     -10.513  10.396  22.121  1.00 84.32           C
ATOM   3005  C   PRO A 203     -11.178   9.326  22.972  1.00 84.32           C
ATOM   3006  O   PRO A 203     -11.617   8.300  22.454  1.00 84.32           O
ATOM   3007  HA  PRO A 203      -9.828  10.911  22.795  1.00 84.32           H
ATOM   3008  CB  PRO A 203     -11.542  11.315  21.459  1.00 84.32           C
ATOM   3009 1HB  PRO A 203     -12.483  10.797  21.275  1.00 84.32           H
ATOM   3010 2HB  PRO A 203     -11.771  12.178  22.085  1.00 84.32           H
ATOM   3011  CG  PRO A 203     -10.862  11.727  20.159  1.00 84.32           C
ATOM   3012 1HG  PRO A 203     -11.581  12.085  19.422  1.00 84.32           H
ATOM   3013 2HG  PRO A 203     -10.151  12.538  20.313  1.00 84.32           H
ATOM   3014  CD  PRO A 203     -10.178  10.445  19.713  1.00 84.32           C
ATOM   3015 1HD  PRO A 203     -10.854   9.799  19.152  1.00 84.32           H
ATOM   3016 2HD  PRO A 203      -9.324  10.646  19.065  1.00 84.32           H
ATOM   3017  N   SER A 204     -11.234   9.596  24.268  1.00 74.95           N
ATOM   3018  CA  SER A 204     -11.585   8.567  25.232  1.00 74.95           C
ATOM   3019  C   SER A 204     -12.997   8.048  24.953  1.00 74.95           C
ATOM   3020  O   SER A 204     -13.243   6.845  25.009  1.00 74.95           O
ATOM   3021  HA  SER A 204     -10.851   7.774  25.088  1.00 74.95           H
ATOM   3022  CB  SER A 204     -11.488   9.097  26.664  1.00 74.95           C
ATOM   3023 1HB  SER A 204     -11.880   8.350  27.354  1.00 74.95           H
ATOM   3024 2HB  SER A 204     -10.440   9.252  26.922  1.00 74.95           H
ATOM   3025  OG  SER A 204     -12.203  10.318  26.830  1.00 74.95           O
ATOM   3026  HG  SER A 204     -13.174  10.129  26.975  1.00 74.95           H
ATOM   3027  HN  SER A 204     -11.045  10.496  24.660  1.00 74.95           H
ATOM   3028  N   ASP A 205     -13.889   8.983  24.657  1.00 70.26           N
ATOM   3029  CA  ASP A 205     -15.313   8.725  24.783  1.00 70.26           C
ATOM   3030  C   ASP A 205     -15.741   7.717  23.714  1.00 70.26           C
ATOM   3031  O   ASP A 205     -16.522   6.808  23.990  1.00 70.26           O
ATOM   3032  HA  ASP A 205     -15.447   8.342  25.794  1.00 70.26           H
ATOM   3033  CB  ASP A 205     -16.125  10.005  24.576  1.00 70.26           C
ATOM   3034 1HB  ASP A 205     -15.883  10.441  23.607  1.00 70.26           H
ATOM   3035 2HB  ASP A 205     -17.189   9.767  24.562  1.00 70.26           H
ATOM   3036  CG  ASP A 205     -15.839  11.021  25.684  1.00 70.26           C
ATOM   3037  OD1 ASP A 205     -15.187  10.615  26.671  1.00 70.26           O
ATOM   3038  OD2 ASP A 205     -16.278  12.180  25.519  1.00 70.26           O
ATOM   3039  HN  ASP A 205     -13.652   9.901  24.338  1.00 70.26           H
ATOM   3040  N   GLU A 206     -15.209   7.912  22.516  1.00 73.22           N
ATOM   3041  CA  GLU A 206     -15.608   7.099  21.379  1.00 73.22           C
ATOM   3042  C   GLU A 206     -14.402   6.342  20.819  1.00 73.22           C
ATOM   3043  O   GLU A 206     -14.415   5.911  19.667  1.00 73.22           O
ATOM   3044  HA  GLU A 206     -16.339   6.392  21.771  1.00 73.22           H
ATOM   3045  CB  GLU A 206     -16.268   7.956  20.297  1.00 73.22           C
ATOM   3046 1HB  GLU A 206     -15.681   8.860  20.135  1.00 73.22           H
ATOM   3047 2HB  GLU A 206     -16.406   7.363  19.393  1.00 73.22           H
ATOM   3048  CG  GLU A 206     -17.664   8.408  20.732  1.00 73.22           C
ATOM   3049 1HG  GLU A 206     -17.622   8.801  21.748  1.00 73.22           H
ATOM   3050 2HG  GLU A 206     -18.003   9.220  20.090  1.00 73.22           H
ATOM   3051  CD  GLU A 206     -18.660   7.249  20.669  1.00 73.22           C
ATOM   3052  OE1 GLU A 206     -19.608   7.270  21.484  1.00 73.22           O
ATOM   3053  OE2 GLU A 206     -18.453   6.369  19.806  1.00 73.22           O
ATOM   3054  HN  GLU A 206     -14.520   8.608  22.317  1.00 73.22           H
ATOM   3055  N   SER A 207     -13.387   6.204  21.660  1.00 86.14           N
ATOM   3056  CA  SER A 207     -12.092   5.734  21.200  1.00 86.14           C
ATOM   3057  C   SER A 207     -12.245   4.384  20.495  1.00 86.14           C
ATOM   3058  O   SER A 207     -11.706   4.183  19.408  1.00 86.14           O
ATOM   3059  HA  SER A 207     -11.741   6.493  20.500  1.00 86.14           H
ATOM   3060  CB  SER A 207     -11.103   5.616  22.362  1.00 86.14           C
ATOM   3061 1HB  SER A 207     -10.178   5.163  22.006  1.00 86.14           H
ATOM   3062 2HB  SER A 207     -10.851   6.612  22.726  1.00 86.14           H
ATOM   3063  OG  SER A 207     -11.630   4.839  23.434  1.00 86.14           O
ATOM   3064  HG  SER A 207     -11.997   5.440  24.144  1.00 86.14           H
ATOM   3065  HN  SER A 207     -13.440   6.406  22.638  1.00 86.14           H
ATOM   3066  N   THR A 208     -12.983   3.495  21.143  1.00 86.85           N
ATOM   3067  CA  THR A 208     -13.100   2.128  20.664  1.00 86.85           C
ATOM   3068  C   THR A 208     -13.782   2.100  19.294  1.00 86.85           C
ATOM   3069  O   THR A 208     -13.314   1.425  18.378  1.00 86.85           O
ATOM   3070  HA  THR A 208     -12.097   1.724  20.530  1.00 86.85           H
ATOM   3071  CB  THR A 208     -13.841   1.316  21.728  1.00 86.85           C
ATOM   3072  HB  THR A 208     -14.881   1.632  21.805  1.00 86.85           H
ATOM   3073  OG1 THR A 208     -13.057   1.490  22.905  1.00 86.85           O
ATOM   3074  HG1 THR A 208     -12.130   1.145  22.753  1.00 86.85           H
ATOM   3075  CG2 THR A 208     -13.783  -0.190  21.461  1.00 86.85           C
ATOM   3076 1HG2 THR A 208     -12.743  -0.517  21.451  1.00 86.85           H
ATOM   3077 2HG2 THR A 208     -14.241  -0.405  20.495  1.00 86.85           H
ATOM   3078 3HG2 THR A 208     -14.324  -0.719  22.245  1.00 86.85           H
ATOM   3079  HN  THR A 208     -13.494   3.695  21.979  1.00 86.85           H
ATOM   3080  N   LYS A 209     -14.876   2.841  19.198  1.00 82.46           N
ATOM   3081  CA  LYS A 209     -15.655   2.868  17.972  1.00 82.46           C
ATOM   3082  C   LYS A 209     -14.791   3.418  16.835  1.00 82.46           C
ATOM   3083  O   LYS A 209     -14.785   2.869  15.734  1.00 82.46           O
ATOM   3084  HA  LYS A 209     -15.926   1.839  17.733  1.00 82.46           H
ATOM   3085  CB  LYS A 209     -16.959   3.642  18.183  1.00 82.46           C
ATOM   3086 1HB  LYS A 209     -16.735   4.651  18.528  1.00 82.46           H
ATOM   3087 2HB  LYS A 209     -17.485   3.739  17.233  1.00 82.46           H
ATOM   3088  CG  LYS A 209     -17.857   2.936  19.200  1.00 82.46           C
ATOM   3089 1HG  LYS A 209     -17.960   1.884  18.932  1.00 82.46           H
ATOM   3090 2HG  LYS A 209     -17.391   2.969  20.186  1.00 82.46           H
ATOM   3091  CD  LYS A 209     -19.238   3.591  19.260  1.00 82.46           C
ATOM   3092 1HD  LYS A 209     -19.137   4.671  19.160  1.00 82.46           H
ATOM   3093 2HD  LYS A 209     -19.844   3.248  18.421  1.00 82.46           H
ATOM   3094  CE  LYS A 209     -19.945   3.260  20.576  1.00 82.46           C
ATOM   3095 1HE  LYS A 209     -20.515   2.337  20.467  1.00 82.46           H
ATOM   3096 2HE  LYS A 209     -19.207   3.087  21.359  1.00 82.46           H
ATOM   3097  NZ  LYS A 209     -20.848   4.364  20.971  1.00 82.46           N
ATOM   3098 1HZ  LYS A 209     -21.408   4.075  21.766  1.00 82.46           H
ATOM   3099 2HZ  LYS A 209     -20.297   5.177  21.223  1.00 82.46           H
ATOM   3100 3HZ  LYS A 209     -21.458   4.596  20.195  1.00 82.46           H
ATOM   3101  HN  LYS A 209     -15.230   3.414  19.936  1.00 82.46           H
ATOM   3102  N   LEU A 210     -14.082   4.494  17.141  1.00 89.04           N
ATOM   3103  CA  LEU A 210     -13.325   5.205  16.125  1.00 89.04           C
ATOM   3104  C   LEU A 210     -12.231   4.287  15.574  1.00 89.04           C
ATOM   3105  O   LEU A 210     -12.086   4.147  14.361  1.00 89.04           O
ATOM   3106  HA  LEU A 210     -14.012   5.447  15.315  1.00 89.04           H
ATOM   3107  CB  LEU A 210     -12.794   6.529  16.680  1.00 89.04           C
ATOM   3108 1HB  LEU A 210     -13.621   7.058  17.154  1.00 89.04           H
ATOM   3109 2HB  LEU A 210     -12.068   6.307  17.462  1.00 89.04           H
ATOM   3110  CG  LEU A 210     -12.139   7.467  15.665  1.00 89.04           C
ATOM   3111  HG  LEU A 210     -11.354   6.916  15.148  1.00 89.04           H
ATOM   3112  CD1 LEU A 210     -13.146   7.919  14.606  1.00 89.04           C
ATOM   3113 1HD1 LEU A 210     -13.534   7.048  14.077  1.00 89.04           H
ATOM   3114 2HD1 LEU A 210     -13.969   8.446  15.088  1.00 89.04           H
ATOM   3115 3HD1 LEU A 210     -12.654   8.585  13.897  1.00 89.04           H
ATOM   3116  CD2 LEU A 210     -11.473   8.653  16.365  1.00 89.04           C
ATOM   3117 1HD2 LEU A 210     -12.222   9.212  16.925  1.00 89.04           H
ATOM   3118 2HD2 LEU A 210     -10.706   8.287  17.048  1.00 89.04           H
ATOM   3119 3HD2 LEU A 210     -11.015   9.304  15.620  1.00 89.04           H
ATOM   3120  HN  LEU A 210     -14.020   4.880  18.061  1.00 89.04           H
ATOM   3121  N   LYS A 211     -11.491   3.685  16.493  1.00 93.76           N
ATOM   3122  CA  LYS A 211     -10.413   2.787  16.115  1.00 93.76           C
ATOM   3123  C   LYS A 211     -10.973   1.667  15.236  1.00 93.76           C
ATOM   3124  O   LYS A 211     -10.428   1.375  14.173  1.00 93.76           O
ATOM   3125  HA  LYS A 211      -9.699   3.362  15.527  1.00 93.76           H
ATOM   3126  CB  LYS A 211      -9.675   2.282  17.357  1.00 93.76           C
ATOM   3127 1HB  LYS A 211      -9.243   3.126  17.896  1.00 93.76           H
ATOM   3128 2HB  LYS A 211     -10.381   1.800  18.033  1.00 93.76           H
ATOM   3129  CG  LYS A 211      -8.570   1.295  16.975  1.00 93.76           C
ATOM   3130 1HG  LYS A 211      -9.015   0.370  16.609  1.00 93.76           H
ATOM   3131 2HG  LYS A 211      -7.976   1.707  16.159  1.00 93.76           H
ATOM   3132  CD  LYS A 211      -7.666   0.995  18.172  1.00 93.76           C
ATOM   3133 1HD  LYS A 211      -7.238   1.923  18.551  1.00 93.76           H
ATOM   3134 2HD  LYS A 211      -8.256   0.562  18.979  1.00 93.76           H
ATOM   3135  CE  LYS A 211      -6.542   0.032  17.782  1.00 93.76           C
ATOM   3136 1HE  LYS A 211      -6.963  -0.937  17.512  1.00 93.76           H
ATOM   3137 2HE  LYS A 211      -6.021   0.409  16.902  1.00 93.76           H
ATOM   3138  NZ  LYS A 211      -5.587  -0.130  18.900  1.00 93.76           N
ATOM   3139 1HZ  LYS A 211      -4.893  -0.827  18.654  1.00 93.76           H
ATOM   3140 2HZ  LYS A 211      -5.127   0.756  19.082  1.00 93.76           H
ATOM   3141 3HZ  LYS A 211      -6.086  -0.428  19.731  1.00 93.76           H
ATOM   3142  HN  LYS A 211     -11.617   3.802  17.478  1.00 93.76           H
ATOM   3143  N   SER A 212     -12.056   1.069  15.712  1.00 91.36           N
ATOM   3144  CA  SER A 212     -12.645  -0.068  15.027  1.00 91.36           C
ATOM   3145  C   SER A 212     -13.070   0.334  13.613  1.00 91.36           C
ATOM   3146  O   SER A 212     -12.872  -0.422  12.663  1.00 91.36           O
ATOM   3147  HA  SER A 212     -11.859  -0.822  14.991  1.00 91.36           H
ATOM   3148  CB  SER A 212     -13.843  -0.619  15.804  1.00 91.36           C
ATOM   3149 1HB  SER A 212     -14.612   0.150  15.878  1.00 91.36           H
ATOM   3150 2HB  SER A 212     -14.279  -1.454  15.255  1.00 91.36           H
ATOM   3151  OG  SER A 212     -13.478  -1.051  17.112  1.00 91.36           O
ATOM   3152  HG  SER A 212     -13.716  -0.349  17.783  1.00 91.36           H
ATOM   3153  HN  SER A 212     -12.527   1.350  16.548  1.00 91.36           H
ATOM   3154  N   ALA A 213     -13.645   1.524  13.519  1.00 94.45           N
ATOM   3155  CA  ALA A 213     -14.116   2.028  12.240  1.00 94.45           C
ATOM   3156  C   ALA A 213     -12.924   2.212  11.299  1.00 94.45           C
ATOM   3157  O   ALA A 213     -12.965   1.780  10.148  1.00 94.45           O
ATOM   3158  HA  ALA A 213     -14.790   1.283  11.818  1.00 94.45           H
ATOM   3159  CB  ALA A 213     -14.892   3.329  12.458  1.00 94.45           C
ATOM   3160 1HB  ALA A 213     -15.745   3.138  13.110  1.00 94.45           H
ATOM   3161 2HB  ALA A 213     -14.239   4.068  12.922  1.00 94.45           H
ATOM   3162 3HB  ALA A 213     -15.245   3.706  11.499  1.00 94.45           H
ATOM   3163  HN  ALA A 213     -13.790   2.138  14.295  1.00 94.45           H
ATOM   3164  N   VAL A 214     -11.890   2.853  11.823  1.00 93.08           N
ATOM   3165  CA  VAL A 214     -10.719   3.167  11.022  1.00 93.08           C
ATOM   3166  C   VAL A 214     -10.112   1.869  10.484  1.00 93.08           C
ATOM   3167  O   VAL A 214      -9.749   1.789   9.311  1.00 93.08           O
ATOM   3168  HA  VAL A 214     -11.050   3.775  10.180  1.00 93.08           H
ATOM   3169  CB  VAL A 214      -9.728   3.994  11.843  1.00 93.08           C
ATOM   3170  HB  VAL A 214      -9.564   3.477  12.789  1.00 93.08           H
ATOM   3171  CG1 VAL A 214      -8.381   4.105  11.128  1.00 93.08           C
ATOM   3172 1HG1 VAL A 214      -7.965   3.109  10.979  1.00 93.08           H
ATOM   3173 2HG1 VAL A 214      -8.522   4.588  10.161  1.00 93.08           H
ATOM   3174 3HG1 VAL A 214      -7.696   4.698  11.734  1.00 93.08           H
ATOM   3175  CG2 VAL A 214     -10.299   5.379  12.157  1.00 93.08           C
ATOM   3176 1HG2 VAL A 214     -10.506   5.906  11.226  1.00 93.08           H
ATOM   3177 2HG2 VAL A 214     -11.221   5.271  12.727  1.00 93.08           H
ATOM   3178 3HG2 VAL A 214      -9.574   5.946  12.742  1.00 93.08           H
ATOM   3179  HN  VAL A 214     -11.844   3.157  12.775  1.00 93.08           H
ATOM   3180  N   LEU A 215     -10.021   0.885  11.366  1.00 92.92           N
ATOM   3181  CA  LEU A 215      -9.383  -0.373  11.021  1.00 92.92           C
ATOM   3182  C   LEU A 215     -10.242  -1.110   9.990  1.00 92.92           C
ATOM   3183  O   LEU A 215      -9.724  -1.626   9.001  1.00 92.92           O
ATOM   3184  HA  LEU A 215      -8.422  -0.138  10.564  1.00 92.92           H
ATOM   3185  CB  LEU A 215      -9.097  -1.193  12.281  1.00 92.92           C
ATOM   3186 1HB  LEU A 215     -10.014  -1.251  12.868  1.00 92.92           H
ATOM   3187 2HB  LEU A 215      -8.846  -2.210  11.980  1.00 92.92           H
ATOM   3188  CG  LEU A 215      -7.979  -0.667  13.183  1.00 92.92           C
ATOM   3189  HG  LEU A 215      -8.258   0.328  13.528  1.00 92.92           H
ATOM   3190  CD1 LEU A 215      -7.817  -1.547  14.425  1.00 92.92           C
ATOM   3191 1HD1 LEU A 215      -8.749  -1.552  14.990  1.00 92.92           H
ATOM   3192 2HD1 LEU A 215      -7.571  -2.564  14.120  1.00 92.92           H
ATOM   3193 3HD1 LEU A 215      -7.016  -1.151  15.049  1.00 92.92           H
ATOM   3194  CD2 LEU A 215      -6.668  -0.525  12.406  1.00 92.92           C
ATOM   3195 1HD2 LEU A 215      -6.372  -1.498  12.013  1.00 92.92           H
ATOM   3196 2HD2 LEU A 215      -6.809   0.173  11.581  1.00 92.92           H
ATOM   3197 3HD2 LEU A 215      -5.891  -0.150  13.071  1.00 92.92           H
ATOM   3198  HN  LEU A 215     -10.373   0.938  12.301  1.00 92.92           H
ATOM   3199  N   THR A 216     -11.539  -1.134  10.258  1.00 92.29           N
ATOM   3200  CA  THR A 216     -12.471  -1.824   9.382  1.00 92.29           C
ATOM   3201  C   THR A 216     -12.391  -1.256   7.964  1.00 92.29           C
ATOM   3202  O   THR A 216     -12.378  -2.007   6.990  1.00 92.29           O
ATOM   3203  HA  THR A 216     -12.176  -2.872   9.324  1.00 92.29           H
ATOM   3204  CB  THR A 216     -13.866  -1.721  10.001  1.00 92.29           C
ATOM   3205  HB  THR A 216     -14.192  -0.682  10.055  1.00 92.29           H
ATOM   3206  OG1 THR A 216     -13.743  -2.393  11.251  1.00 92.29           O
ATOM   3207  HG1 THR A 216     -13.652  -1.725  11.991  1.00 92.29           H
ATOM   3208  CG2 THR A 216     -14.908  -2.542   9.238  1.00 92.29           C
ATOM   3209 1HG2 THR A 216     -14.616  -3.593   9.242  1.00 92.29           H
ATOM   3210 2HG2 THR A 216     -14.969  -2.186   8.209  1.00 92.29           H
ATOM   3211 3HG2 THR A 216     -15.880  -2.434   9.718  1.00 92.29           H
ATOM   3212  HN  THR A 216     -11.955  -0.694  11.054  1.00 92.29           H
ATOM   3213  N   LEU A 217     -12.340   0.066   7.893  1.00 89.51           N
ATOM   3214  CA  LEU A 217     -12.346   0.747   6.609  1.00 89.51           C
ATOM   3215  C   LEU A 217     -11.045   0.439   5.867  1.00 89.51           C
ATOM   3216  O   LEU A 217     -11.033   0.341   4.641  1.00 89.51           O
ATOM   3217  HA  LEU A 217     -13.178   0.345   6.030  1.00 89.51           H
ATOM   3218  CB  LEU A 217     -12.608   2.243   6.797  1.00 89.51           C
ATOM   3219 1HB  LEU A 217     -13.261   2.371   7.660  1.00 89.51           H
ATOM   3220 2HB  LEU A 217     -11.663   2.729   7.038  1.00 89.51           H
ATOM   3221  CG  LEU A 217     -13.235   2.969   5.606  1.00 89.51           C
ATOM   3222  HG  LEU A 217     -13.772   2.237   5.003  1.00 89.51           H
ATOM   3223  CD1 LEU A 217     -14.257   4.007   6.072  1.00 89.51           C
ATOM   3224 1HD1 LEU A 217     -15.048   3.511   6.634  1.00 89.51           H
ATOM   3225 2HD1 LEU A 217     -13.764   4.742   6.709  1.00 89.51           H
ATOM   3226 3HD1 LEU A 217     -14.687   4.509   5.205  1.00 89.51           H
ATOM   3227  CD2 LEU A 217     -12.157   3.587   4.712  1.00 89.51           C
ATOM   3228 1HD2 LEU A 217     -11.573   4.303   5.290  1.00 89.51           H
ATOM   3229 2HD2 LEU A 217     -11.502   2.801   4.337  1.00 89.51           H
ATOM   3230 3HD2 LEU A 217     -12.630   4.097   3.873  1.00 89.51           H
ATOM   3231  HN  LEU A 217     -12.295   0.668   8.690  1.00 89.51           H
ATOM   3232  N   LYS A 218      -9.979   0.295   6.641  1.00 87.39           N
ATOM   3233  CA  LYS A 218      -8.682  -0.034   6.075  1.00 87.39           C
ATOM   3234  C   LYS A 218      -8.752  -1.416   5.421  1.00 87.39           C
ATOM   3235  O   LYS A 218      -8.246  -1.610   4.317  1.00 87.39           O
ATOM   3236  HA  LYS A 218      -8.466   0.703   5.302  1.00 87.39           H
ATOM   3237  CB  LYS A 218      -7.587   0.089   7.137  1.00 87.39           C
ATOM   3238 1HB  LYS A 218      -7.684   1.043   7.656  1.00 87.39           H
ATOM   3239 2HB  LYS A 218      -7.711  -0.694   7.885  1.00 87.39           H
ATOM   3240  CG  LYS A 218      -6.197  -0.016   6.506  1.00 87.39           C
ATOM   3241 1HG  LYS A 218      -6.115  -0.952   5.954  1.00 87.39           H
ATOM   3242 2HG  LYS A 218      -6.058   0.792   5.788  1.00 87.39           H
ATOM   3243  CD  LYS A 218      -5.104   0.050   7.574  1.00 87.39           C
ATOM   3244 1HD  LYS A 218      -5.151   1.010   8.089  1.00 87.39           H
ATOM   3245 2HD  LYS A 218      -5.276  -0.722   8.324  1.00 87.39           H
ATOM   3246  CE  LYS A 218      -3.718  -0.135   6.953  1.00 87.39           C
ATOM   3247 1HE  LYS A 218      -3.709  -1.031   6.331  1.00 87.39           H
ATOM   3248 2HE  LYS A 218      -3.490   0.708   6.301  1.00 87.39           H
ATOM   3249  NZ  LYS A 218      -2.687  -0.247   8.009  1.00 87.39           N
ATOM   3250 1HZ  LYS A 218      -1.877  -0.731   7.640  1.00 87.39           H
ATOM   3251 2HZ  LYS A 218      -2.416   0.681   8.315  1.00 87.39           H
ATOM   3252 3HZ  LYS A 218      -3.063  -0.765   8.795  1.00 87.39           H
ATOM   3253  HN  LYS A 218      -9.992   0.400   7.635  1.00 87.39           H
ATOM   3254  N   VAL A 219      -9.382  -2.340   6.131  1.00 91.79           N
ATOM   3255  CA  VAL A 219      -9.437  -3.721   5.682  1.00 91.79           C
ATOM   3256  C   VAL A 219     -10.293  -3.808   4.417  1.00 91.79           C
ATOM   3257  O   VAL A 219      -9.890  -4.423   3.431  1.00 91.79           O
ATOM   3258  HA  VAL A 219      -8.420  -4.028   5.439  1.00 91.79           H
ATOM   3259  CB  VAL A 219      -9.946  -4.619   6.811  1.00 91.79           C
ATOM   3260  HB  VAL A 219     -10.892  -4.209   7.165  1.00 91.79           H
ATOM   3261  CG1 VAL A 219     -10.208  -6.039   6.307  1.00 91.79           C
ATOM   3262 1HG1 VAL A 219     -10.959  -6.011   5.517  1.00 91.79           H
ATOM   3263 2HG1 VAL A 219      -9.283  -6.462   5.914  1.00 91.79           H
ATOM   3264 3HG1 VAL A 219     -10.569  -6.656   7.129  1.00 91.79           H
ATOM   3265  CG2 VAL A 219      -8.969  -4.627   7.989  1.00 91.79           C
ATOM   3266 1HG2 VAL A 219      -8.001  -5.000   7.655  1.00 91.79           H
ATOM   3267 2HG2 VAL A 219      -8.854  -3.613   8.373  1.00 91.79           H
ATOM   3268 3HG2 VAL A 219      -9.355  -5.273   8.777  1.00 91.79           H
ATOM   3269  HN  VAL A 219      -9.849  -2.158   6.997  1.00 91.79           H
ATOM   3270  N   ILE A 220     -11.459  -3.182   4.486  1.00 92.06           N
ATOM   3271  CA  ILE A 220     -12.442  -3.313   3.424  1.00 92.06           C
ATOM   3272  C   ILE A 220     -11.881  -2.705   2.137  1.00 92.06           C
ATOM   3273  O   ILE A 220     -11.784  -3.385   1.117  1.00 92.06           O
ATOM   3274  HA  ILE A 220     -12.606  -4.378   3.260  1.00 92.06           H
ATOM   3275  CB  ILE A 220     -13.781  -2.711   3.856  1.00 92.06           C
ATOM   3276  HB  ILE A 220     -13.593  -1.714   4.256  1.00 92.06           H
ATOM   3277  CG1 ILE A 220     -14.417  -3.535   4.977  1.00 92.06           C
ATOM   3278 1HG1 ILE A 220     -14.652  -4.534   4.610  1.00 92.06           H
ATOM   3279 2HG1 ILE A 220     -13.705  -3.655   5.794  1.00 92.06           H
ATOM   3280  CG2 ILE A 220     -14.721  -2.548   2.660  1.00 92.06           C
ATOM   3281 1HG2 ILE A 220     -14.261  -1.888   1.924  1.00 92.06           H
ATOM   3282 2HG2 ILE A 220     -14.906  -3.523   2.208  1.00 92.06           H
ATOM   3283 3HG2 ILE A 220     -15.664  -2.118   2.995  1.00 92.06           H
ATOM   3284  CD1 ILE A 220     -15.690  -2.864   5.496  1.00 92.06           C
ATOM   3285 1HD1 ILE A 220     -15.447  -1.875   5.885  1.00 92.06           H
ATOM   3286 2HD1 ILE A 220     -16.408  -2.769   4.682  1.00 92.06           H
ATOM   3287 3HD1 ILE A 220     -16.122  -3.471   6.292  1.00 92.06           H
ATOM   3288  HN  ILE A 220     -11.735  -2.596   5.248  1.00 92.06           H
ATOM   3289  N   LEU A 221     -11.526  -1.432   2.228  1.00 92.08           N
ATOM   3290  CA  LEU A 221     -11.135  -0.678   1.049  1.00 92.08           C
ATOM   3291  C   LEU A 221      -9.678  -0.995   0.707  1.00 92.08           C
ATOM   3292  O   LEU A 221      -9.264  -0.864  -0.444  1.00 92.08           O
ATOM   3293  HA  LEU A 221     -11.764  -1.013   0.224  1.00 92.08           H
ATOM   3294  CB  LEU A 221     -11.410   0.813   1.251  1.00 92.08           C
ATOM   3295 1HB  LEU A 221     -10.862   1.147   2.132  1.00 92.08           H
ATOM   3296 2HB  LEU A 221     -11.003   1.356   0.398  1.00 92.08           H
ATOM   3297  CG  LEU A 221     -12.879   1.208   1.417  1.00 92.08           C
ATOM   3298  HG  LEU A 221     -13.250   0.762   2.340  1.00 92.08           H
ATOM   3299  CD1 LEU A 221     -13.026   2.725   1.557  1.00 92.08           C
ATOM   3300 1HD1 LEU A 221     -12.471   3.064   2.432  1.00 92.08           H
ATOM   3301 2HD1 LEU A 221     -12.632   3.212   0.665  1.00 92.08           H
ATOM   3302 3HD1 LEU A 221     -14.080   2.978   1.674  1.00 92.08           H
ATOM   3303  CD2 LEU A 221     -13.729   0.653   0.273  1.00 92.08           C
ATOM   3304 1HD2 LEU A 221     -13.366   1.049  -0.675  1.00 92.08           H
ATOM   3305 2HD2 LEU A 221     -13.659  -0.435   0.263  1.00 92.08           H
ATOM   3306 3HD2 LEU A 221     -14.768   0.948   0.416  1.00 92.08           H
ATOM   3307  HN  LEU A 221     -11.503  -0.917   3.085  1.00 92.08           H
ATOM   3308  N   GLY A 222      -8.939  -1.405   1.727  1.00 91.26           N
ATOM   3309  CA  GLY A 222      -7.499  -1.544   1.600  1.00 91.26           C
ATOM   3310  C   GLY A 222      -7.134  -2.860   0.909  1.00 91.26           C
ATOM   3311  O   GLY A 222      -6.064  -2.976   0.313  1.00 91.26           O
ATOM   3312 1HA  GLY A 222      -7.097  -0.706   1.030  1.00 91.26           H
ATOM   3313 2HA  GLY A 222      -7.038  -1.508   2.587  1.00 91.26           H
ATOM   3314  HN  GLY A 222      -9.309  -1.639   2.626  1.00 91.26           H
ATOM   3315  N   PHE A 223      -8.044  -3.817   1.012  1.00 90.20           N
ATOM   3316  CA  PHE A 223      -7.782  -5.156   0.511  1.00 90.20           C
ATOM   3317  C   PHE A 223      -9.027  -5.745  -0.157  1.00 90.20           C
ATOM   3318  O   PHE A 223      -9.006  -6.064  -1.344  1.00 90.20           O
ATOM   3319  HA  PHE A 223      -6.982  -5.075  -0.225  1.00 90.20           H
ATOM   3320  CB  PHE A 223      -7.407  -6.019   1.717  1.00 90.20           C
ATOM   3321 1HB  PHE A 223      -6.563  -5.560   2.231  1.00 90.20           H
ATOM   3322 2HB  PHE A 223      -8.242  -6.028   2.418  1.00 90.20           H
ATOM   3323  CG  PHE A 223      -7.044  -7.462   1.360  1.00 90.20           C
ATOM   3324  CD1 PHE A 223      -7.895  -8.475   1.677  1.00 90.20           C
ATOM   3325  HD1 PHE A 223      -8.835  -8.259   2.184  1.00 90.20           H
ATOM   3326  CD2 PHE A 223      -5.872  -7.732   0.726  1.00 90.20           C
ATOM   3327  HD2 PHE A 223      -5.190  -6.920   0.472  1.00 90.20           H
ATOM   3328  CE1 PHE A 223      -7.558  -9.815   1.346  1.00 90.20           C
ATOM   3329  HE1 PHE A 223      -8.239 -10.627   1.599  1.00 90.20           H
ATOM   3330  CE2 PHE A 223      -5.535  -9.071   0.395  1.00 90.20           C
ATOM   3331  HE2 PHE A 223      -4.595  -9.287  -0.113  1.00 90.20           H
ATOM   3332  CZ  PHE A 223      -6.385 -10.084   0.712  1.00 90.20           C
ATOM   3333  HZ  PHE A 223      -6.127 -11.112   0.457  1.00 90.20           H
ATOM   3334  HN  PHE A 223      -8.945  -3.690   1.427  1.00 90.20           H
ATOM   3335  N   PHE A 224     -10.080  -5.872   0.637  1.00 85.78           N
ATOM   3336  CA  PHE A 224     -11.170  -6.770   0.295  1.00 85.78           C
ATOM   3337  C   PHE A 224     -11.829  -6.356  -1.023  1.00 85.78           C
ATOM   3338  O   PHE A 224     -12.020  -7.185  -1.912  1.00 85.78           O
ATOM   3339  HA  PHE A 224     -10.746  -7.768   0.190  1.00 85.78           H
ATOM   3340  CB  PHE A 224     -12.202  -6.669   1.420  1.00 85.78           C
ATOM   3341 1HB  PHE A 224     -11.679  -6.573   2.372  1.00 85.78           H
ATOM   3342 2HB  PHE A 224     -12.786  -5.759   1.284  1.00 85.78           H
ATOM   3343  CG  PHE A 224     -13.156  -7.862   1.498  1.00 85.78           C
ATOM   3344  CD1 PHE A 224     -14.370  -7.803   0.888  1.00 85.78           C
ATOM   3345  HD1 PHE A 224     -14.663  -6.905   0.343  1.00 85.78           H
ATOM   3346  CD2 PHE A 224     -12.791  -8.982   2.177  1.00 85.78           C
ATOM   3347  HD2 PHE A 224     -11.818  -9.030   2.667  1.00 85.78           H
ATOM   3348  CE1 PHE A 224     -15.256  -8.910   0.960  1.00 85.78           C
ATOM   3349  HE1 PHE A 224     -16.229  -8.863   0.471  1.00 85.78           H
ATOM   3350  CE2 PHE A 224     -13.677 -10.090   2.250  1.00 85.78           C
ATOM   3351  HE2 PHE A 224     -13.384 -10.987   2.794  1.00 85.78           H
ATOM   3352  CZ  PHE A 224     -14.891 -10.030   1.639  1.00 85.78           C
ATOM   3353  HZ  PHE A 224     -15.571 -10.881   1.695  1.00 85.78           H
ATOM   3354  HN  PHE A 224     -10.195  -5.375   1.497  1.00 85.78           H
ATOM   3355  N   LEU A 225     -12.157  -5.076  -1.107  1.00 93.31           N
ATOM   3356  CA  LEU A 225     -12.799  -4.544  -2.298  1.00 93.31           C
ATOM   3357  C   LEU A 225     -11.874  -4.741  -3.501  1.00 93.31           C
ATOM   3358  O   LEU A 225     -12.270  -5.336  -4.502  1.00 93.31           O
ATOM   3359  HA  LEU A 225     -13.708  -5.122  -2.464  1.00 93.31           H
ATOM   3360  CB  LEU A 225     -13.219  -3.090  -2.076  1.00 93.31           C
ATOM   3361 1HB  LEU A 225     -13.975  -3.067  -1.291  1.00 93.31           H
ATOM   3362 2HB  LEU A 225     -12.357  -2.536  -1.705  1.00 93.31           H
ATOM   3363  CG  LEU A 225     -13.773  -2.358  -3.300  1.00 93.31           C
ATOM   3364  HG  LEU A 225     -13.094  -2.528  -4.136  1.00 93.31           H
ATOM   3365  CD1 LEU A 225     -15.137  -2.921  -3.705  1.00 93.31           C
ATOM   3366 1HD1 LEU A 225     -15.037  -3.979  -3.946  1.00 93.31           H
ATOM   3367 2HD1 LEU A 225     -15.839  -2.801  -2.879  1.00 93.31           H
ATOM   3368 3HD1 LEU A 225     -15.508  -2.383  -4.577  1.00 93.31           H
ATOM   3369  CD2 LEU A 225     -13.824  -0.848  -3.059  1.00 93.31           C
ATOM   3370 1HD2 LEU A 225     -14.468  -0.638  -2.205  1.00 93.31           H
ATOM   3371 2HD2 LEU A 225     -12.819  -0.478  -2.856  1.00 93.31           H
ATOM   3372 3HD2 LEU A 225     -14.222  -0.352  -3.945  1.00 93.31           H
ATOM   3373  HN  LEU A 225     -11.992  -4.407  -0.382  1.00 93.31           H
ATOM   3374  N   PRO A 226     -10.631  -4.246  -3.426  1.00 93.46           N
ATOM   3375  CA  PRO A 226      -9.688  -4.403  -4.537  1.00 93.46           C
ATOM   3376  C   PRO A 226      -9.547  -5.852  -4.973  1.00 93.46           C
ATOM   3377  O   PRO A 226      -9.555  -6.149  -6.167  1.00 93.46           O
ATOM   3378  HA  PRO A 226     -10.055  -3.875  -5.417  1.00 93.46           H
ATOM   3379  CB  PRO A 226      -8.376  -3.847  -3.980  1.00 93.46           C
ATOM   3380 1HB  PRO A 226      -7.769  -4.631  -3.526  1.00 93.46           H
ATOM   3381 2HB  PRO A 226      -7.771  -3.388  -4.761  1.00 93.46           H
ATOM   3382  CG  PRO A 226      -8.836  -2.823  -2.949  1.00 93.46           C
ATOM   3383 1HG  PRO A 226      -8.052  -2.597  -2.226  1.00 93.46           H
ATOM   3384 2HG  PRO A 226      -9.107  -1.875  -3.413  1.00 93.46           H
ATOM   3385  CD  PRO A 226     -10.030  -3.505  -2.302  1.00 93.46           C
ATOM   3386 1HD  PRO A 226      -9.727  -4.176  -1.498  1.00 93.46           H
ATOM   3387 2HD  PRO A 226     -10.722  -2.784  -1.868  1.00 93.46           H
ATOM   3388  N   PHE A 227      -9.421  -6.725  -3.984  1.00 91.39           N
ATOM   3389  CA  PHE A 227      -9.157  -8.128  -4.253  1.00 91.39           C
ATOM   3390  C   PHE A 227     -10.303  -8.760  -5.046  1.00 91.39           C
ATOM   3391  O   PHE A 227     -10.070  -9.454  -6.034  1.00 91.39           O
ATOM   3392  HA  PHE A 227      -8.240  -8.178  -4.840  1.00 91.39           H
ATOM   3393  CB  PHE A 227      -9.043  -8.830  -2.898  1.00 91.39           C
ATOM   3394 1HB  PHE A 227      -8.205  -8.402  -2.348  1.00 91.39           H
ATOM   3395 2HB  PHE A 227      -9.943  -8.624  -2.317  1.00 91.39           H
ATOM   3396  CG  PHE A 227      -8.852 -10.345  -2.996  1.00 91.39           C
ATOM   3397  CD1 PHE A 227      -9.879 -11.181  -2.688  1.00 91.39           C
ATOM   3398  HD1 PHE A 227     -10.839 -10.773  -2.372  1.00 91.39           H
ATOM   3399  CD2 PHE A 227      -7.654 -10.854  -3.390  1.00 91.39           C
ATOM   3400  HD2 PHE A 227      -6.831 -10.184  -3.637  1.00 91.39           H
ATOM   3401  CE1 PHE A 227      -9.701 -12.587  -2.779  1.00 91.39           C
ATOM   3402  HE1 PHE A 227     -10.524 -13.258  -2.532  1.00 91.39           H
ATOM   3403  CE2 PHE A 227      -7.476 -12.260  -3.481  1.00 91.39           C
ATOM   3404  HE2 PHE A 227      -6.516 -12.669  -3.797  1.00 91.39           H
ATOM   3405  CZ  PHE A 227      -8.503 -13.097  -3.173  1.00 91.39           C
ATOM   3406  HZ  PHE A 227      -8.367 -14.176  -3.243  1.00 91.39           H
ATOM   3407  HN  PHE A 227      -9.497  -6.487  -3.015  1.00 91.39           H
ATOM   3408  N   VAL A 228     -11.516  -8.495  -4.584  1.00 94.43           N
ATOM   3409  CA  VAL A 228     -12.697  -9.063  -5.213  1.00 94.43           C
ATOM   3410  C   VAL A 228     -12.751  -8.622  -6.677  1.00 94.43           C
ATOM   3411  O   VAL A 228     -13.007  -9.434  -7.565  1.00 94.43           O
ATOM   3412  HA  VAL A 228     -12.599 -10.148  -5.177  1.00 94.43           H
ATOM   3413  CB  VAL A 228     -13.949  -8.673  -4.425  1.00 94.43           C
ATOM   3414  HB  VAL A 228     -13.936  -7.591  -4.289  1.00 94.43           H
ATOM   3415  CG1 VAL A 228     -15.218  -9.035  -5.198  1.00 94.43           C
ATOM   3416 1HG1 VAL A 228     -15.227  -8.506  -6.151  1.00 94.43           H
ATOM   3417 2HG1 VAL A 228     -15.240 -10.110  -5.378  1.00 94.43           H
ATOM   3418 3HG1 VAL A 228     -16.093  -8.747  -4.615  1.00 94.43           H
ATOM   3419  CG2 VAL A 228     -13.947  -9.320  -3.038  1.00 94.43           C
ATOM   3420 1HG2 VAL A 228     -13.924 -10.404  -3.144  1.00 94.43           H
ATOM   3421 2HG2 VAL A 228     -13.068  -8.990  -2.484  1.00 94.43           H
ATOM   3422 3HG2 VAL A 228     -14.848  -9.026  -2.499  1.00 94.43           H
ATOM   3423  HN  VAL A 228     -11.699  -7.907  -3.797  1.00 94.43           H
ATOM   3424  N   VAL A 229     -12.505  -7.336  -6.884  1.00 94.74           N
ATOM   3425  CA  VAL A 229     -12.594  -6.763  -8.216  1.00 94.74           C
ATOM   3426  C   VAL A 229     -11.527  -7.396  -9.112  1.00 94.74           C
ATOM   3427  O   VAL A 229     -11.813  -7.789 -10.241  1.00 94.74           O
ATOM   3428  HA  VAL A 229     -13.578  -7.008  -8.616  1.00 94.74           H
ATOM   3429  CB  VAL A 229     -12.481  -5.239  -8.138  1.00 94.74           C
ATOM   3430  HB  VAL A 229     -11.566  -4.998  -7.598  1.00 94.74           H
ATOM   3431  CG1 VAL A 229     -12.377  -4.625  -9.536  1.00 94.74           C
ATOM   3432 1HG1 VAL A 229     -11.493  -5.015 -10.040  1.00 94.74           H
ATOM   3433 2HG1 VAL A 229     -13.266  -4.880 -10.112  1.00 94.74           H
ATOM   3434 3HG1 VAL A 229     -12.298  -3.541  -9.451  1.00 94.74           H
ATOM   3435  CG2 VAL A 229     -13.656  -4.641  -7.363  1.00 94.74           C
ATOM   3436 1HG2 VAL A 229     -14.590  -4.897  -7.863  1.00 94.74           H
ATOM   3437 2HG2 VAL A 229     -13.665  -5.043  -6.349  1.00 94.74           H
ATOM   3438 3HG2 VAL A 229     -13.551  -3.557  -7.322  1.00 94.74           H
ATOM   3439  HN  VAL A 229     -12.251  -6.692  -6.163  1.00 94.74           H
ATOM   3440  N   MET A 230     -10.319  -7.475  -8.573  1.00 88.91           N
ATOM   3441  CA  MET A 230      -9.199  -8.019  -9.323  1.00 88.91           C
ATOM   3442  C   MET A 230      -9.457  -9.476  -9.714  1.00 88.91           C
ATOM   3443  O   MET A 230      -9.249  -9.859 -10.864  1.00 88.91           O
ATOM   3444  HA  MET A 230      -9.120  -7.404 -10.219  1.00 88.91           H
ATOM   3445  CB  MET A 230      -7.928  -7.936  -8.475  1.00 88.91           C
ATOM   3446 1HB  MET A 230      -8.137  -8.289  -7.465  1.00 88.91           H
ATOM   3447 2HB  MET A 230      -7.165  -8.594  -8.891  1.00 88.91           H
ATOM   3448  CG  MET A 230      -7.399  -6.501  -8.421  1.00 88.91           C
ATOM   3449 1HG  MET A 230      -7.166  -6.153  -9.427  1.00 88.91           H
ATOM   3450 2HG  MET A 230      -8.165  -5.837  -8.022  1.00 88.91           H
ATOM   3451  SD  MET A 230      -5.938  -6.428  -7.398  1.00 88.91           S
ATOM   3452  CE  MET A 230      -4.780  -7.291  -8.448  1.00 88.91           C
ATOM   3453 1HE  MET A 230      -5.142  -8.302  -8.633  1.00 88.91           H
ATOM   3454 2HE  MET A 230      -4.685  -6.760  -9.396  1.00 88.91           H
ATOM   3455 3HE  MET A 230      -3.808  -7.336  -7.958  1.00 88.91           H
ATOM   3456  HN  MET A 230     -10.100  -7.177  -7.644  1.00 88.91           H
ATOM   3457  N   ALA A 231      -9.908 -10.247  -8.736  1.00 93.53           N
ATOM   3458  CA  ALA A 231     -10.117 -11.670  -8.941  1.00 93.53           C
ATOM   3459  C   ALA A 231     -11.128 -11.875 -10.071  1.00 93.53           C
ATOM   3460  O   ALA A 231     -10.926 -12.717 -10.944  1.00 93.53           O
ATOM   3461  HA  ALA A 231      -9.163 -12.107  -9.235  1.00 93.53           H
ATOM   3462  CB  ALA A 231     -10.571 -12.314  -7.629  1.00 93.53           C
ATOM   3463 1HB  ALA A 231      -9.806 -12.166  -6.868  1.00 93.53           H
ATOM   3464 2HB  ALA A 231     -11.503 -11.853  -7.302  1.00 93.53           H
ATOM   3465 3HB  ALA A 231     -10.728 -13.382  -7.784  1.00 93.53           H
ATOM   3466  HN  ALA A 231     -10.127  -9.916  -7.818  1.00 93.53           H
ATOM   3467  N   CYS A 232     -12.193 -11.089 -10.019  1.00 92.62           N
ATOM   3468  CA  CYS A 232     -13.250 -11.194 -11.011  1.00 92.62           C
ATOM   3469  C   CYS A 232     -12.667 -10.817 -12.374  1.00 92.62           C
ATOM   3470  O   CYS A 232     -12.856 -11.536 -13.354  1.00 92.62           O
ATOM   3471  HA  CYS A 232     -13.583 -12.232 -11.006  1.00 92.62           H
ATOM   3472  CB  CYS A 232     -14.456 -10.326 -10.646  1.00 92.62           C
ATOM   3473 1HB  CYS A 232     -14.130  -9.309 -10.427  1.00 92.62           H
ATOM   3474 2HB  CYS A 232     -15.140 -10.266 -11.493  1.00 92.62           H
ATOM   3475  SG  CYS A 232     -15.319 -11.031  -9.195  1.00 92.62           S
ATOM   3476  HG  CYS A 232     -14.502 -10.513  -8.282  1.00 92.62           H
ATOM   3477  HN  CYS A 232     -12.341 -10.393  -9.316  1.00 92.62           H
ATOM   3478  N   CYS A 233     -11.969  -9.691 -12.393  1.00 92.15           N
ATOM   3479  CA  CYS A 233     -11.473  -9.138 -13.643  1.00 92.15           C
ATOM   3480  C   CYS A 233     -10.569 -10.181 -14.303  1.00 92.15           C
ATOM   3481  O   CYS A 233     -10.764 -10.529 -15.467  1.00 92.15           O
ATOM   3482  HA  CYS A 233     -12.346  -8.934 -14.263  1.00 92.15           H
ATOM   3483  CB  CYS A 233     -10.748  -7.809 -13.425  1.00 92.15           C
ATOM   3484 1HB  CYS A 233     -10.035  -7.904 -12.606  1.00 92.15           H
ATOM   3485 2HB  CYS A 233     -10.176  -7.547 -14.316  1.00 92.15           H
ATOM   3486  SG  CYS A 233     -11.958  -6.489 -13.050  1.00 92.15           S
ATOM   3487  HG  CYS A 233     -12.149  -6.832 -11.779  1.00 92.15           H
ATOM   3488  HN  CYS A 233     -11.743  -9.159 -11.577  1.00 92.15           H
ATOM   3489  N   TYR A 234      -9.599 -10.650 -13.532  1.00 86.49           N
ATOM   3490  CA  TYR A 234      -8.571 -11.524 -14.071  1.00 86.49           C
ATOM   3491  C   TYR A 234      -9.138 -12.910 -14.382  1.00 86.49           C
ATOM   3492  O   TYR A 234      -8.641 -13.604 -15.268  1.00 86.49           O
ATOM   3493  HA  TYR A 234      -8.198 -11.077 -14.992  1.00 86.49           H
ATOM   3494  CB  TYR A 234      -7.511 -11.654 -12.975  1.00 86.49           C
ATOM   3495 1HB  TYR A 234      -8.008 -11.847 -12.024  1.00 86.49           H
ATOM   3496 2HB  TYR A 234      -6.886 -12.521 -13.189  1.00 86.49           H
ATOM   3497  CG  TYR A 234      -6.616 -10.422 -12.826  1.00 86.49           C
ATOM   3498  CD1 TYR A 234      -6.076  -9.822 -13.945  1.00 86.49           C
ATOM   3499  HD1 TYR A 234      -6.287 -10.226 -14.935  1.00 86.49           H
ATOM   3500  CD2 TYR A 234      -6.349  -9.911 -11.572  1.00 86.49           C
ATOM   3501  HD2 TYR A 234      -6.776 -10.385 -10.688  1.00 86.49           H
ATOM   3502  CE1 TYR A 234      -5.234  -8.663 -13.804  1.00 86.49           C
ATOM   3503  HE1 TYR A 234      -4.800  -8.179 -14.680  1.00 86.49           H
ATOM   3504  CE2 TYR A 234      -5.507  -8.752 -11.431  1.00 86.49           C
ATOM   3505  HE2 TYR A 234      -5.288  -8.338 -10.447  1.00 86.49           H
ATOM   3506  CZ  TYR A 234      -4.991  -8.185 -12.555  1.00 86.49           C
ATOM   3507  OH  TYR A 234      -4.195  -7.090 -12.422  1.00 86.49           O
ATOM   3508  HH  TYR A 234      -4.129  -6.830 -11.458  1.00 86.49           H
ATOM   3509  HN  TYR A 234      -9.509 -10.442 -12.558  1.00 86.49           H
ATOM   3510  N   THR A 235     -10.172 -13.273 -13.636  1.00 89.37           N
ATOM   3511  CA  THR A 235     -10.879 -14.516 -13.892  1.00 89.37           C
ATOM   3512  C   THR A 235     -11.447 -14.524 -15.313  1.00 89.37           C
ATOM   3513  O   THR A 235     -11.300 -15.506 -16.038  1.00 89.37           O
ATOM   3514  HA  THR A 235     -10.165 -15.338 -13.828  1.00 89.37           H
ATOM   3515  CB  THR A 235     -11.948 -14.683 -12.809  1.00 89.37           C
ATOM   3516  HB  THR A 235     -12.678 -13.876 -12.856  1.00 89.37           H
ATOM   3517  OG1 THR A 235     -11.203 -14.770 -11.597  1.00 89.37           O
ATOM   3518  HG1 THR A 235     -11.370 -13.959 -11.035  1.00 89.37           H
ATOM   3519  CG2 THR A 235     -12.668 -16.030 -12.901  1.00 89.37           C
ATOM   3520 1HG2 THR A 235     -11.945 -16.837 -12.786  1.00 89.37           H
ATOM   3521 2HG2 THR A 235     -13.157 -16.115 -13.871  1.00 89.37           H
ATOM   3522 3HG2 THR A 235     -13.416 -16.096 -12.110  1.00 89.37           H
ATOM   3523  HN  THR A 235     -10.525 -12.735 -12.871  1.00 89.37           H
ATOM   3524  N   ILE A 236     -12.085 -13.418 -15.667  1.00 89.08           N
ATOM   3525  CA  ILE A 236     -12.693 -13.293 -16.980  1.00 89.08           C
ATOM   3526  C   ILE A 236     -11.594 -13.192 -18.040  1.00 89.08           C
ATOM   3527  O   ILE A 236     -11.710 -13.774 -19.117  1.00 89.08           O
ATOM   3528  HA  ILE A 236     -13.266 -14.202 -17.163  1.00 89.08           H
ATOM   3529  CB  ILE A 236     -13.679 -12.123 -17.005  1.00 89.08           C
ATOM   3530  HB  ILE A 236     -13.146 -11.220 -16.709  1.00 89.08           H
ATOM   3531  CG1 ILE A 236     -14.806 -12.335 -15.992  1.00 89.08           C
ATOM   3532 1HG1 ILE A 236     -15.491 -13.100 -16.359  1.00 89.08           H
ATOM   3533 2HG1 ILE A 236     -14.392 -12.703 -15.053  1.00 89.08           H
ATOM   3534  CG2 ILE A 236     -14.216 -11.888 -18.418  1.00 89.08           C
ATOM   3535 1HG2 ILE A 236     -13.387 -11.660 -19.088  1.00 89.08           H
ATOM   3536 2HG2 ILE A 236     -14.728 -12.785 -18.767  1.00 89.08           H
ATOM   3537 3HG2 ILE A 236     -14.914 -11.052 -18.407  1.00 89.08           H
ATOM   3538  CD1 ILE A 236     -15.572 -11.034 -15.743  1.00 89.08           C
ATOM   3539 1HD1 ILE A 236     -14.889 -10.280 -15.353  1.00 89.08           H
ATOM   3540 2HD1 ILE A 236     -16.005 -10.683 -16.680  1.00 89.08           H
ATOM   3541 3HD1 ILE A 236     -16.367 -11.213 -15.020  1.00 89.08           H
ATOM   3542  HN  ILE A 236     -12.188 -12.618 -15.075  1.00 89.08           H
ATOM   3543  N   ILE A 237     -10.551 -12.450 -17.696  1.00 87.09           N
ATOM   3544  CA  ILE A 237      -9.431 -12.266 -18.603  1.00 87.09           C
ATOM   3545  C   ILE A 237      -8.859 -13.633 -18.983  1.00 87.09           C
ATOM   3546  O   ILE A 237      -8.690 -13.933 -20.164  1.00 87.09           O
ATOM   3547  HA  ILE A 237      -9.816 -11.790 -19.505  1.00 87.09           H
ATOM   3548  CB  ILE A 237      -8.399 -11.315 -17.995  1.00 87.09           C
ATOM   3549  HB  ILE A 237      -8.251 -11.594 -16.951  1.00 87.09           H
ATOM   3550  CG1 ILE A 237      -8.907  -9.872 -18.009  1.00 87.09           C
ATOM   3551 1HG1 ILE A 237      -8.880  -9.483 -19.027  1.00 87.09           H
ATOM   3552 2HG1 ILE A 237      -9.948  -9.846 -17.686  1.00 87.09           H
ATOM   3553  CG2 ILE A 237      -7.046 -11.453 -18.696  1.00 87.09           C
ATOM   3554 1HG2 ILE A 237      -6.684 -12.476 -18.589  1.00 87.09           H
ATOM   3555 2HG2 ILE A 237      -7.159 -11.216 -19.754  1.00 87.09           H
ATOM   3556 3HG2 ILE A 237      -6.331 -10.766 -18.244  1.00 87.09           H
ATOM   3557  CD1 ILE A 237      -8.062  -8.984 -17.095  1.00 87.09           C
ATOM   3558 1HD1 ILE A 237      -8.111  -9.362 -16.074  1.00 87.09           H
ATOM   3559 2HD1 ILE A 237      -7.026  -8.993 -17.436  1.00 87.09           H
ATOM   3560 3HD1 ILE A 237      -8.445  -7.964 -17.124  1.00 87.09           H
ATOM   3561  HN  ILE A 237     -10.465 -11.980 -16.818  1.00 87.09           H
ATOM   3562  N   ILE A 238      -8.577 -14.427 -17.960  1.00 86.93           N
ATOM   3563  CA  ILE A 238      -7.962 -15.727 -18.168  1.00 86.93           C
ATOM   3564  C   ILE A 238      -8.845 -16.561 -19.098  1.00 86.93           C
ATOM   3565  O   ILE A 238      -8.348 -17.195 -20.028  1.00 86.93           O
ATOM   3566  HA  ILE A 238      -7.004 -15.560 -18.659  1.00 86.93           H
ATOM   3567  CB  ILE A 238      -7.672 -16.403 -16.827  1.00 86.93           C
ATOM   3568  HB  ILE A 238      -8.547 -16.285 -16.188  1.00 86.93           H
ATOM   3569  CG1 ILE A 238      -6.499 -15.726 -16.114  1.00 86.93           C
ATOM   3570 1HG1 ILE A 238      -5.563 -16.017 -16.591  1.00 86.93           H
ATOM   3571 2HG1 ILE A 238      -6.584 -14.644 -16.213  1.00 86.93           H
ATOM   3572  CG2 ILE A 238      -7.443 -17.905 -17.008  1.00 86.93           C
ATOM   3573 1HG2 ILE A 238      -8.335 -18.358 -17.441  1.00 86.93           H
ATOM   3574 2HG2 ILE A 238      -6.594 -18.066 -17.671  1.00 86.93           H
ATOM   3575 3HG2 ILE A 238      -7.239 -18.360 -16.039  1.00 86.93           H
ATOM   3576  CD1 ILE A 238      -6.463 -16.108 -14.633  1.00 86.93           C
ATOM   3577 1HD1 ILE A 238      -7.390 -15.794 -14.154  1.00 86.93           H
ATOM   3578 2HD1 ILE A 238      -6.353 -17.188 -14.539  1.00 86.93           H
ATOM   3579 3HD1 ILE A 238      -5.619 -15.613 -14.151  1.00 86.93           H
ATOM   3580  HN  ILE A 238      -8.761 -14.194 -17.005  1.00 86.93           H
ATOM   3581  N   HIS A 239     -10.139 -16.533 -18.816  1.00 81.66           N
ATOM   3582  CA  HIS A 239     -11.091 -17.313 -19.589  1.00 81.66           C
ATOM   3583  C   HIS A 239     -11.024 -16.894 -21.059  1.00 81.66           C
ATOM   3584  O   HIS A 239     -11.003 -17.743 -21.949  1.00 81.66           O
ATOM   3585  HA  HIS A 239     -10.784 -18.355 -19.502  1.00 81.66           H
ATOM   3586  CB  HIS A 239     -12.498 -17.190 -19.002  1.00 81.66           C
ATOM   3587 1HB  HIS A 239     -12.451 -17.376 -17.929  1.00 81.66           H
ATOM   3588 2HB  HIS A 239     -12.848 -16.166 -19.132  1.00 81.66           H
ATOM   3589  CG  HIS A 239     -13.505 -18.132 -19.617  1.00 81.66           C
ATOM   3590  ND1 HIS A 239     -13.511 -19.493 -19.363  1.00 81.66           N
ATOM   3591  HD1 HIS A 239     -12.873 -19.979 -18.767  1.00 81.66           H
ATOM   3592  CD2 HIS A 239     -14.538 -17.896 -20.476  1.00 81.66           C
ATOM   3593  HD2 HIS A 239     -14.820 -16.925 -20.882  1.00 81.66           H
ATOM   3594  CE1 HIS A 239     -14.507 -20.041 -20.044  1.00 81.66           C
ATOM   3595  HE1 HIS A 239     -14.772 -21.098 -20.053  1.00 81.66           H
ATOM   3596  NE2 HIS A 239     -15.141 -19.050 -20.734  1.00 81.66           N
ATOM   3597  HN  HIS A 239     -10.539 -15.991 -18.077  1.00 81.66           H
ATOM   3598  N   THR A 240     -10.990 -15.586 -21.268  1.00 84.27           N
ATOM   3599  CA  THR A 240     -10.973 -15.044 -22.616  1.00 84.27           C
ATOM   3600  C   THR A 240      -9.689 -15.454 -23.339  1.00 84.27           C
ATOM   3601  O   THR A 240      -9.718 -15.790 -24.522  1.00 84.27           O
ATOM   3602  HA  THR A 240     -11.805 -15.478 -23.172  1.00 84.27           H
ATOM   3603  CB  THR A 240     -11.159 -13.529 -22.519  1.00 84.27           C
ATOM   3604  HB  THR A 240     -10.276 -13.055 -22.091  1.00 84.27           H
ATOM   3605  OG1 THR A 240     -12.363 -13.374 -21.772  1.00 84.27           O
ATOM   3606  HG1 THR A 240     -12.150 -13.215 -20.808  1.00 84.27           H
ATOM   3607  CG2 THR A 240     -11.475 -12.889 -23.872  1.00 84.27           C
ATOM   3608 1HG2 THR A 240     -12.397 -13.316 -24.269  1.00 84.27           H
ATOM   3609 2HG2 THR A 240     -10.657 -13.083 -24.566  1.00 84.27           H
ATOM   3610 3HG2 THR A 240     -11.598 -11.814 -23.746  1.00 84.27           H
ATOM   3611  HN  THR A 240     -10.976 -14.904 -20.538  1.00 84.27           H
ATOM   3612  N   LEU A 241      -8.591 -15.412 -22.598  1.00 83.33           N
ATOM   3613  CA  LEU A 241      -7.287 -15.685 -23.176  1.00 83.33           C
ATOM   3614  C   LEU A 241      -7.214 -17.157 -23.588  1.00 83.33           C
ATOM   3615  O   LEU A 241      -6.634 -17.489 -24.620  1.00 83.33           O
ATOM   3616  HA  LEU A 241      -7.191 -15.071 -24.072  1.00 83.33           H
ATOM   3617  CB  LEU A 241      -6.175 -15.260 -22.215  1.00 83.33           C
ATOM   3618 1HB  LEU A 241      -6.413 -15.643 -21.223  1.00 83.33           H
ATOM   3619 2HB  LEU A 241      -5.248 -15.740 -22.528  1.00 83.33           H
ATOM   3620  CG  LEU A 241      -5.924 -13.755 -22.104  1.00 83.33           C
ATOM   3621  HG  LEU A 241      -6.855 -13.275 -21.802  1.00 83.33           H
ATOM   3622  CD1 LEU A 241      -4.887 -13.450 -21.021  1.00 83.33           C
ATOM   3623 1HD1 LEU A 241      -5.248 -13.817 -20.059  1.00 83.33           H
ATOM   3624 2HD1 LEU A 241      -3.947 -13.943 -21.268  1.00 83.33           H
ATOM   3625 3HD1 LEU A 241      -4.728 -12.373 -20.962  1.00 83.33           H
ATOM   3626  CD2 LEU A 241      -5.529 -13.163 -23.458  1.00 83.33           C
ATOM   3627 1HD2 LEU A 241      -4.617 -13.643 -23.813  1.00 83.33           H
ATOM   3628 2HD2 LEU A 241      -6.332 -13.331 -24.176  1.00 83.33           H
ATOM   3629 3HD2 LEU A 241      -5.357 -12.092 -23.350  1.00 83.33           H
ATOM   3630  HN  LEU A 241      -8.584 -15.197 -21.621  1.00 83.33           H
ATOM   3631  N   ILE A 242      -7.811 -18.001 -22.758  1.00 81.57           N
ATOM   3632  CA  ILE A 242      -7.802 -19.431 -23.011  1.00 81.57           C
ATOM   3633  C   ILE A 242      -8.529 -19.716 -24.327  1.00 81.57           C
ATOM   3634  O   ILE A 242      -8.078 -20.538 -25.124  1.00 81.57           O
ATOM   3635  HA  ILE A 242      -6.762 -19.738 -23.118  1.00 81.57           H
ATOM   3636  CB  ILE A 242      -8.378 -20.191 -21.814  1.00 81.57           C
ATOM   3637  HB  ILE A 242      -9.286 -19.682 -21.492  1.00 81.57           H
ATOM   3638  CG1 ILE A 242      -7.405 -20.171 -20.634  1.00 81.57           C
ATOM   3639 1HG1 ILE A 242      -6.542 -20.798 -20.858  1.00 81.57           H
ATOM   3640 2HG1 ILE A 242      -7.032 -19.158 -20.482  1.00 81.57           H
ATOM   3641  CG2 ILE A 242      -8.773 -21.615 -22.208  1.00 81.57           C
ATOM   3642 1HG2 ILE A 242      -9.527 -21.579 -22.994  1.00 81.57           H
ATOM   3643 2HG2 ILE A 242      -7.895 -22.149 -22.571  1.00 81.57           H
ATOM   3644 3HG2 ILE A 242      -9.179 -22.133 -21.338  1.00 81.57           H
ATOM   3645  CD1 ILE A 242      -8.084 -20.668 -19.356  1.00 81.57           C
ATOM   3646 1HD1 ILE A 242      -8.931 -20.024 -19.121  1.00 81.57           H
ATOM   3647 2HD1 ILE A 242      -8.433 -21.690 -19.504  1.00 81.57           H
ATOM   3648 3HD1 ILE A 242      -7.370 -20.644 -18.532  1.00 81.57           H
ATOM   3649  HN  ILE A 242      -8.293 -17.721 -21.928  1.00 81.57           H
ATOM   3650  N   GLN A 243      -9.641 -19.021 -24.515  1.00 76.48           N
ATOM   3651  CA  GLN A 243     -10.468 -19.235 -25.690  1.00 76.48           C
ATOM   3652  C   GLN A 243      -9.779 -18.671 -26.934  1.00 76.48           C
ATOM   3653  O   GLN A 243     -10.053 -19.106 -28.052  1.00 76.48           O
ATOM   3654  HA  GLN A 243     -10.568 -20.317 -25.781  1.00 76.48           H
ATOM   3655  CB  GLN A 243     -11.855 -18.618 -25.504  1.00 76.48           C
ATOM   3656 1HB  GLN A 243     -11.756 -17.576 -25.199  1.00 76.48           H
ATOM   3657 2HB  GLN A 243     -12.390 -18.622 -26.454  1.00 76.48           H
ATOM   3658  CG  GLN A 243     -12.662 -19.387 -24.456  1.00 76.48           C
ATOM   3659 1HG  GLN A 243     -12.711 -20.441 -24.731  1.00 76.48           H
ATOM   3660 2HG  GLN A 243     -12.157 -19.332 -23.491  1.00 76.48           H
ATOM   3661  CD  GLN A 243     -14.077 -18.821 -24.329  1.00 76.48           C
ATOM   3662  OE1 GLN A 243     -14.424 -17.809 -24.916  1.00 76.48           O
ATOM   3663  NE2 GLN A 243     -14.874 -19.529 -23.533  1.00 76.48           N
ATOM   3664 1HE2 GLN A 243     -14.527 -20.351 -23.082  1.00 76.48           H
ATOM   3665 2HE2 GLN A 243     -15.820 -19.239 -23.387  1.00 76.48           H
ATOM   3666  HN  GLN A 243      -9.978 -18.324 -23.883  1.00 76.48           H
ATOM   3667  N   ALA A 244      -8.898 -17.709 -26.699  1.00 77.83           N
ATOM   3668  CA  ALA A 244      -8.207 -17.044 -27.790  1.00 77.83           C
ATOM   3669  C   ALA A 244      -7.309 -18.052 -28.510  1.00 77.83           C
ATOM   3670  O   ALA A 244      -6.598 -18.825 -27.868  1.00 77.83           O
ATOM   3671  HA  ALA A 244      -8.961 -16.680 -28.488  1.00 77.83           H
ATOM   3672  CB  ALA A 244      -7.422 -15.849 -27.244  1.00 77.83           C
ATOM   3673 1HB  ALA A 244      -8.109 -15.149 -26.769  1.00 77.83           H
ATOM   3674 2HB  ALA A 244      -6.694 -16.197 -26.512  1.00 77.83           H
ATOM   3675 3HB  ALA A 244      -6.904 -15.350 -28.063  1.00 77.83           H
ATOM   3676  HN  ALA A 244      -8.655 -17.385 -25.785  1.00 77.83           H
ATOM   3677  N   LYS A 245      -7.370 -18.012 -29.833  1.00 66.19           N
ATOM   3678  CA  LYS A 245      -6.560 -18.903 -30.646  1.00 66.19           C
ATOM   3679  C   LYS A 245      -5.170 -18.293 -30.835  1.00 66.19           C
ATOM   3680  O   LYS A 245      -4.304 -18.895 -31.468  1.00 66.19           O
ATOM   3681  HA  LYS A 245      -6.454 -19.840 -30.099  1.00 66.19           H
ATOM   3682  CB  LYS A 245      -7.274 -19.225 -31.961  1.00 66.19           C
ATOM   3683 1HB  LYS A 245      -7.595 -18.300 -32.441  1.00 66.19           H
ATOM   3684 2HB  LYS A 245      -6.581 -19.714 -32.645  1.00 66.19           H
ATOM   3685  CG  LYS A 245      -8.485 -20.129 -31.720  1.00 66.19           C
ATOM   3686 1HG  LYS A 245      -8.193 -20.976 -31.099  1.00 66.19           H
ATOM   3687 2HG  LYS A 245      -9.250 -19.580 -31.172  1.00 66.19           H
ATOM   3688  CD  LYS A 245      -9.062 -20.636 -33.044  1.00 66.19           C
ATOM   3689 1HD  LYS A 245      -9.414 -19.792 -33.638  1.00 66.19           H
ATOM   3690 2HD  LYS A 245      -8.280 -21.128 -33.621  1.00 66.19           H
ATOM   3691  CE  LYS A 245     -10.215 -21.612 -32.801  1.00 66.19           C
ATOM   3692 1HE  LYS A 245      -9.878 -22.431 -32.166  1.00 66.19           H
ATOM   3693 2HE  LYS A 245     -11.021 -21.106 -32.268  1.00 66.19           H
ATOM   3694  NZ  LYS A 245     -10.721 -22.146 -34.085  1.00 66.19           N
ATOM   3695 1HZ  LYS A 245     -11.482 -22.792 -33.906  1.00 66.19           H
ATOM   3696 2HZ  LYS A 245     -11.054 -21.382 -34.662  1.00 66.19           H
ATOM   3697 3HZ  LYS A 245      -9.972 -22.632 -34.567  1.00 66.19           H
ATOM   3698  HN  LYS A 245      -7.957 -17.387 -30.347  1.00 66.19           H
ATOM   3699  N   LYS A 246      -5.000 -17.104 -30.274  1.00 60.00           N
ATOM   3700  CA  LYS A 246      -3.807 -16.317 -30.536  1.00 60.00           C
ATOM   3701  C   LYS A 246      -2.621 -16.932 -29.788  1.00 60.00           C
ATOM   3702  O   LYS A 246      -2.755 -17.344 -28.637  1.00 60.00           O
ATOM   3703  HA  LYS A 246      -3.606 -16.373 -31.606  1.00 60.00           H
ATOM   3704  CB  LYS A 246      -4.050 -14.845 -30.197  1.00 60.00           C
ATOM   3705 1HB  LYS A 246      -4.478 -14.764 -29.198  1.00 60.00           H
ATOM   3706 2HB  LYS A 246      -3.101 -14.310 -30.181  1.00 60.00           H
ATOM   3707  CG  LYS A 246      -4.991 -14.197 -31.215  1.00 60.00           C
ATOM   3708 1HG  LYS A 246      -4.602 -14.348 -32.222  1.00 60.00           H
ATOM   3709 2HG  LYS A 246      -5.966 -14.682 -31.174  1.00 60.00           H
ATOM   3710  CD  LYS A 246      -5.148 -12.700 -30.941  1.00 60.00           C
ATOM   3711 1HD  LYS A 246      -5.739 -12.552 -30.037  1.00 60.00           H
ATOM   3712 2HD  LYS A 246      -4.169 -12.256 -30.758  1.00 60.00           H
ATOM   3713  CE  LYS A 246      -5.821 -11.995 -32.120  1.00 60.00           C
ATOM   3714 1HE  LYS A 246      -5.415 -12.373 -33.058  1.00 60.00           H
ATOM   3715 2HE  LYS A 246      -6.888 -12.216 -32.122  1.00 60.00           H
ATOM   3716  NZ  LYS A 246      -5.613 -10.532 -32.036  1.00 60.00           N
ATOM   3717 1HZ  LYS A 246      -6.111 -10.075 -32.792  1.00 60.00           H
ATOM   3718 2HZ  LYS A 246      -5.962 -10.191 -31.147  1.00 60.00           H
ATOM   3719 3HZ  LYS A 246      -4.623 -10.326 -32.111  1.00 60.00           H
ATOM   3720  HN  LYS A 246      -5.658 -16.680 -29.652  1.00 60.00           H
ATOM   3721  N   SER A 247      -1.488 -16.974 -30.474  1.00 66.67           N
ATOM   3722  CA  SER A 247      -0.296 -17.587 -29.912  1.00 66.67           C
ATOM   3723  C   SER A 247       0.252 -16.721 -28.776  1.00 66.67           C
ATOM   3724  O   SER A 247       0.823 -17.238 -27.817  1.00 66.67           O
ATOM   3725  HA  SER A 247      -0.622 -18.556 -29.532  1.00 66.67           H
ATOM   3726  CB  SER A 247       0.774 -17.795 -30.985  1.00 66.67           C
ATOM   3727 1HB  SER A 247       1.675 -18.200 -30.525  1.00 66.67           H
ATOM   3728 2HB  SER A 247       0.425 -18.533 -31.707  1.00 66.67           H
ATOM   3729  OG  SER A 247       1.093 -16.582 -31.663  1.00 66.67           O
ATOM   3730  HG  SER A 247       1.785 -16.754 -32.364  1.00 66.67           H
ATOM   3731  HN  SER A 247      -1.377 -16.600 -31.394  1.00 66.67           H
ATOM   3732  N   SER A 248       0.059 -15.418 -28.922  1.00 68.49           N
ATOM   3733  CA  SER A 248       0.573 -14.472 -27.947  1.00 68.49           C
ATOM   3734  C   SER A 248      -0.144 -14.658 -26.608  1.00 68.49           C
ATOM   3735  O   SER A 248       0.269 -14.094 -25.596  1.00 68.49           O
ATOM   3736  HA  SER A 248       1.633 -14.706 -27.849  1.00 68.49           H
ATOM   3737  CB  SER A 248       0.413 -13.032 -28.439  1.00 68.49           C
ATOM   3738 1HB  SER A 248       0.771 -12.345 -27.673  1.00 68.49           H
ATOM   3739 2HB  SER A 248       1.037 -12.879 -29.320  1.00 68.49           H
ATOM   3740  OG  SER A 248      -0.941 -12.724 -28.758  1.00 68.49           O
ATOM   3741  HG  SER A 248      -1.012 -11.777 -29.071  1.00 68.49           H
ATOM   3742  HN  SER A 248      -0.438 -15.009 -29.687  1.00 68.49           H
ATOM   3743  N   LYS A 249      -1.205 -15.449 -26.647  1.00 65.45           N
ATOM   3744  CA  LYS A 249      -2.073 -15.595 -25.490  1.00 65.45           C
ATOM   3745  C   LYS A 249      -1.255 -16.115 -24.306  1.00 65.45           C
ATOM   3746  O   LYS A 249      -1.521 -15.760 -23.159  1.00 65.45           O
ATOM   3747  HA  LYS A 249      -2.451 -14.604 -25.239  1.00 65.45           H
ATOM   3748  CB  LYS A 249      -3.282 -16.468 -25.833  1.00 65.45           C
ATOM   3749 1HB  LYS A 249      -4.059 -16.331 -25.082  1.00 65.45           H
ATOM   3750 2HB  LYS A 249      -3.703 -16.152 -26.788  1.00 65.45           H
ATOM   3751  CG  LYS A 249      -2.889 -17.944 -25.906  1.00 65.45           C
ATOM   3752 1HG  LYS A 249      -2.046 -18.067 -26.586  1.00 65.45           H
ATOM   3753 2HG  LYS A 249      -2.559 -18.285 -24.925  1.00 65.45           H
ATOM   3754  CD  LYS A 249      -4.063 -18.802 -26.382  1.00 65.45           C
ATOM   3755 1HD  LYS A 249      -4.942 -18.591 -25.773  1.00 65.45           H
ATOM   3756 2HD  LYS A 249      -4.317 -18.539 -27.409  1.00 65.45           H
ATOM   3757  CE  LYS A 249      -3.724 -20.291 -26.299  1.00 65.45           C
ATOM   3758 1HE  LYS A 249      -2.961 -20.538 -27.038  1.00 65.45           H
ATOM   3759 2HE  LYS A 249      -3.306 -20.521 -25.320  1.00 65.45           H
ATOM   3760  NZ  LYS A 249      -4.933 -21.112 -26.534  1.00 65.45           N
ATOM   3761 1HZ  LYS A 249      -4.675 -22.092 -26.565  1.00 65.45           H
ATOM   3762 2HZ  LYS A 249      -5.596 -20.960 -25.782  1.00 65.45           H
ATOM   3763 3HZ  LYS A 249      -5.356 -20.846 -27.416  1.00 65.45           H
ATOM   3764  HN  LYS A 249      -1.475 -15.985 -27.447  1.00 65.45           H
ATOM   3765  N   HIS A 250      -0.275 -16.948 -24.626  1.00 70.54           N
ATOM   3766  CA  HIS A 250       0.488 -17.636 -23.598  1.00 70.54           C
ATOM   3767  C   HIS A 250       1.300 -16.618 -22.795  1.00 70.54           C
ATOM   3768  O   HIS A 250       1.403 -16.725 -21.574  1.00 70.54           O
ATOM   3769  HA  HIS A 250      -0.236 -18.112 -22.937  1.00 70.54           H
ATOM   3770  CB  HIS A 250       1.356 -18.736 -24.210  1.00 70.54           C
ATOM   3771 1HB  HIS A 250       1.937 -18.313 -25.030  1.00 70.54           H
ATOM   3772 2HB  HIS A 250       2.067 -19.083 -23.461  1.00 70.54           H
ATOM   3773  CG  HIS A 250       0.573 -19.920 -24.726  1.00 70.54           C
ATOM   3774  ND1 HIS A 250      -0.030 -20.842 -23.889  1.00 70.54           N
ATOM   3775  HD1 HIS A 250      -0.013 -20.824 -22.890  1.00 70.54           H
ATOM   3776  CD2 HIS A 250       0.301 -20.322 -26.001  1.00 70.54           C
ATOM   3777  HD2 HIS A 250       0.628 -19.818 -26.911  1.00 70.54           H
ATOM   3778  CE1 HIS A 250      -0.634 -21.754 -24.637  1.00 70.54           C
ATOM   3779  HE1 HIS A 250      -1.198 -22.612 -24.271  1.00 70.54           H
ATOM   3780  NE2 HIS A 250      -0.428 -21.429 -25.946  1.00 70.54           N
ATOM   3781  HN  HIS A 250      -0.001 -17.156 -25.565  1.00 70.54           H
ATOM   3782  N   LYS A 251       1.856 -15.653 -23.513  1.00 69.96           N
ATOM   3783  CA  LYS A 251       2.668 -14.625 -22.885  1.00 69.96           C
ATOM   3784  C   LYS A 251       1.795 -13.800 -21.937  1.00 69.96           C
ATOM   3785  O   LYS A 251       2.169 -13.565 -20.789  1.00 69.96           O
ATOM   3786  HA  LYS A 251       3.435 -15.129 -22.296  1.00 69.96           H
ATOM   3787  CB  LYS A 251       3.387 -13.788 -23.944  1.00 69.96           C
ATOM   3788 1HB  LYS A 251       3.932 -14.444 -24.624  1.00 69.96           H
ATOM   3789 2HB  LYS A 251       2.655 -13.246 -24.543  1.00 69.96           H
ATOM   3790  CG  LYS A 251       4.357 -12.798 -23.296  1.00 69.96           C
ATOM   3791 1HG  LYS A 251       3.812 -12.141 -22.617  1.00 69.96           H
ATOM   3792 2HG  LYS A 251       5.088 -13.340 -22.696  1.00 69.96           H
ATOM   3793  CD  LYS A 251       5.077 -11.962 -24.355  1.00 69.96           C
ATOM   3794 1HD  LYS A 251       5.688 -12.611 -24.982  1.00 69.96           H
ATOM   3795 2HD  LYS A 251       4.345 -11.486 -25.008  1.00 69.96           H
ATOM   3796  CE  LYS A 251       5.959 -10.894 -23.705  1.00 69.96           C
ATOM   3797 1HE  LYS A 251       5.369 -10.305 -23.003  1.00 69.96           H
ATOM   3798 2HE  LYS A 251       6.754 -11.370 -23.132  1.00 69.96           H
ATOM   3799  NZ  LYS A 251       6.544 -10.007 -24.735  1.00 69.96           N
ATOM   3800 1HZ  LYS A 251       7.128  -9.309 -24.288  1.00 69.96           H
ATOM   3801 2HZ  LYS A 251       7.105 -10.558 -25.376  1.00 69.96           H
ATOM   3802 3HZ  LYS A 251       5.800  -9.547 -25.248  1.00 69.96           H
ATOM   3803  HN  LYS A 251       1.759 -15.567 -24.505  1.00 69.96           H
ATOM   3804  N   ALA A 252       0.649 -13.382 -22.453  1.00 80.70           N
ATOM   3805  CA  ALA A 252      -0.246 -12.526 -21.693  1.00 80.70           C
ATOM   3806  C   ALA A 252      -0.752 -13.287 -20.465  1.00 80.70           C
ATOM   3807  O   ALA A 252      -0.851 -12.721 -19.377  1.00 80.70           O
ATOM   3808  HA  ALA A 252       0.325 -11.659 -21.362  1.00 80.70           H
ATOM   3809  CB  ALA A 252      -1.387 -12.051 -22.595  1.00 80.70           C
ATOM   3810 1HB  ALA A 252      -0.977 -11.492 -23.435  1.00 80.70           H
ATOM   3811 2HB  ALA A 252      -1.939 -12.914 -22.967  1.00 80.70           H
ATOM   3812 3HB  ALA A 252      -2.058 -11.409 -22.024  1.00 80.70           H
ATOM   3813  HN  ALA A 252       0.329 -13.618 -23.371  1.00 80.70           H
ATOM   3814  N   LEU A 253      -1.058 -14.558 -20.680  1.00 78.52           N
ATOM   3815  CA  LEU A 253      -1.573 -15.395 -19.611  1.00 78.52           C
ATOM   3816  C   LEU A 253      -0.560 -15.432 -18.465  1.00 78.52           C
ATOM   3817  O   LEU A 253      -0.924 -15.256 -17.303  1.00 78.52           O
ATOM   3818  HA  LEU A 253      -2.490 -14.932 -19.246  1.00 78.52           H
ATOM   3819  CB  LEU A 253      -1.947 -16.779 -20.146  1.00 78.52           C
ATOM   3820 1HB  LEU A 253      -2.550 -16.648 -21.044  1.00 78.52           H
ATOM   3821 2HB  LEU A 253      -1.032 -17.289 -20.448  1.00 78.52           H
ATOM   3822  CG  LEU A 253      -2.709 -17.688 -19.180  1.00 78.52           C
ATOM   3823  HG  LEU A 253      -2.199 -17.668 -18.217  1.00 78.52           H
ATOM   3824  CD1 LEU A 253      -4.131 -17.172 -18.949  1.00 78.52           C
ATOM   3825 1HD1 LEU A 253      -4.089 -16.169 -18.525  1.00 78.52           H
ATOM   3826 2HD1 LEU A 253      -4.666 -17.143 -19.898  1.00 78.52           H
ATOM   3827 3HD1 LEU A 253      -4.651 -17.837 -18.259  1.00 78.52           H
ATOM   3828  CD2 LEU A 253      -2.698 -19.138 -19.668  1.00 78.52           C
ATOM   3829 1HD2 LEU A 253      -3.171 -19.195 -20.649  1.00 78.52           H
ATOM   3830 2HD2 LEU A 253      -1.669 -19.489 -19.740  1.00 78.52           H
ATOM   3831 3HD2 LEU A 253      -3.247 -19.763 -18.964  1.00 78.52           H
ATOM   3832  HN  LEU A 253      -0.960 -15.014 -21.565  1.00 78.52           H
ATOM   3833  N   LYS A 254       0.692 -15.661 -18.832  1.00 75.84           N
ATOM   3834  CA  LYS A 254       1.752 -15.779 -17.845  1.00 75.84           C
ATOM   3835  C   LYS A 254       1.813 -14.497 -17.013  1.00 75.84           C
ATOM   3836  O   LYS A 254       1.884 -14.551 -15.786  1.00 75.84           O
ATOM   3837  HA  LYS A 254       1.493 -16.607 -17.184  1.00 75.84           H
ATOM   3838  CB  LYS A 254       3.077 -16.137 -18.521  1.00 75.84           C
ATOM   3839 1HB  LYS A 254       2.941 -17.011 -19.158  1.00 75.84           H
ATOM   3840 2HB  LYS A 254       3.392 -15.318 -19.168  1.00 75.84           H
ATOM   3841  CG  LYS A 254       4.164 -16.420 -17.482  1.00 75.84           C
ATOM   3842 1HG  LYS A 254       4.371 -15.515 -16.911  1.00 75.84           H
ATOM   3843 2HG  LYS A 254       3.809 -17.169 -16.774  1.00 75.84           H
ATOM   3844  CD  LYS A 254       5.448 -16.913 -18.152  1.00 75.84           C
ATOM   3845 1HD  LYS A 254       5.238 -17.811 -18.733  1.00 75.84           H
ATOM   3846 2HD  LYS A 254       5.810 -16.158 -18.851  1.00 75.84           H
ATOM   3847  CE  LYS A 254       6.529 -17.213 -17.112  1.00 75.84           C
ATOM   3848 1HE  LYS A 254       6.799 -16.298 -16.585  1.00 75.84           H
ATOM   3849 2HE  LYS A 254       6.142 -17.908 -16.366  1.00 75.84           H
ATOM   3850  NZ  LYS A 254       7.727 -17.790 -17.761  1.00 75.84           N
ATOM   3851 1HZ  LYS A 254       8.438 -17.969 -17.061  1.00 75.84           H
ATOM   3852 2HZ  LYS A 254       7.477 -18.660 -18.219  1.00 75.84           H
ATOM   3853 3HZ  LYS A 254       8.086 -17.138 -18.449  1.00 75.84           H
ATOM   3854  HN  LYS A 254       0.986 -15.766 -19.782  1.00 75.84           H
ATOM   3855  N   VAL A 255       1.782 -13.372 -17.713  1.00 82.12           N
ATOM   3856  CA  VAL A 255       1.888 -12.080 -17.059  1.00 82.12           C
ATOM   3857  C   VAL A 255       0.719 -11.907 -16.088  1.00 82.12           C
ATOM   3858  O   VAL A 255       0.913 -11.505 -14.942  1.00 82.12           O
ATOM   3859  HA  VAL A 255       2.819 -12.073 -16.492  1.00 82.12           H
ATOM   3860  CB  VAL A 255       1.965 -10.967 -18.107  1.00 82.12           C
ATOM   3861  HB  VAL A 255       1.107 -11.074 -18.771  1.00 82.12           H
ATOM   3862  CG1 VAL A 255       1.882  -9.588 -17.450  1.00 82.12           C
ATOM   3863 1HG1 VAL A 255       0.938  -9.498 -16.912  1.00 82.12           H
ATOM   3864 2HG1 VAL A 255       2.710  -9.468 -16.752  1.00 82.12           H
ATOM   3865 3HG1 VAL A 255       1.938  -8.816 -18.217  1.00 82.12           H
ATOM   3866  CG2 VAL A 255       3.233 -11.097 -18.953  1.00 82.12           C
ATOM   3867 1HG2 VAL A 255       4.109 -11.029 -18.307  1.00 82.12           H
ATOM   3868 2HG2 VAL A 255       3.233 -12.059 -19.464  1.00 82.12           H
ATOM   3869 3HG2 VAL A 255       3.262 -10.294 -19.689  1.00 82.12           H
ATOM   3870  HN  VAL A 255       1.688 -13.336 -18.708  1.00 82.12           H
ATOM   3871  N   THR A 256      -0.470 -12.219 -16.582  1.00 81.15           N
ATOM   3872  CA  THR A 256      -1.680 -12.020 -15.803  1.00 81.15           C
ATOM   3873  C   THR A 256      -1.607 -12.809 -14.494  1.00 81.15           C
ATOM   3874  O   THR A 256      -1.901 -12.275 -13.426  1.00 81.15           O
ATOM   3875  HA  THR A 256      -1.748 -10.965 -15.537  1.00 81.15           H
ATOM   3876  CB  THR A 256      -2.875 -12.405 -16.678  1.00 81.15           C
ATOM   3877  HB  THR A 256      -2.855 -13.468 -16.918  1.00 81.15           H
ATOM   3878  OG1 THR A 256      -2.788 -11.520 -17.792  1.00 81.15           O
ATOM   3879  HG1 THR A 256      -2.299 -11.964 -18.543  1.00 81.15           H
ATOM   3880  CG2 THR A 256      -4.214 -12.054 -16.027  1.00 81.15           C
ATOM   3881 1HG2 THR A 256      -4.261 -10.979 -15.849  1.00 81.15           H
ATOM   3882 2HG2 THR A 256      -4.308 -12.584 -15.080  1.00 81.15           H
ATOM   3883 3HG2 THR A 256      -5.028 -12.348 -16.690  1.00 81.15           H
ATOM   3884  HN  THR A 256      -0.614 -12.600 -17.495  1.00 81.15           H
ATOM   3885  N   ILE A 257      -1.213 -14.068 -14.620  1.00 83.65           N
ATOM   3886  CA  ILE A 257      -1.131 -14.946 -13.465  1.00 83.65           C
ATOM   3887  C   ILE A 257      -0.107 -14.386 -12.476  1.00 83.65           C
ATOM   3888  O   ILE A 257      -0.351 -14.361 -11.271  1.00 83.65           O
ATOM   3889  HA  ILE A 257      -2.110 -14.946 -12.985  1.00 83.65           H
ATOM   3890  CB  ILE A 257      -0.842 -16.383 -13.903  1.00 83.65           C
ATOM   3891  HB  ILE A 257       0.004 -16.366 -14.590  1.00 83.65           H
ATOM   3892  CG1 ILE A 257      -2.031 -16.974 -14.665  1.00 83.65           C
ATOM   3893 1HG1 ILE A 257      -2.864 -17.130 -13.980  1.00 83.65           H
ATOM   3894 2HG1 ILE A 257      -2.369 -16.267 -15.422  1.00 83.65           H
ATOM   3895  CG2 ILE A 257      -0.438 -17.249 -12.709  1.00 83.65           C
ATOM   3896 1HG2 ILE A 257       0.460 -16.837 -12.248  1.00 83.65           H
ATOM   3897 2HG2 ILE A 257      -1.247 -17.263 -11.980  1.00 83.65           H
ATOM   3898 3HG2 ILE A 257      -0.238 -18.266 -13.049  1.00 83.65           H
ATOM   3899  CD1 ILE A 257      -1.652 -18.299 -15.328  1.00 83.65           C
ATOM   3900 1HD1 ILE A 257      -0.835 -18.134 -16.030  1.00 83.65           H
ATOM   3901 2HD1 ILE A 257      -1.337 -19.011 -14.565  1.00 83.65           H
ATOM   3902 3HD1 ILE A 257      -2.515 -18.697 -15.862  1.00 83.65           H
ATOM   3903  HN  ILE A 257      -0.954 -14.488 -15.489  1.00 83.65           H
ATOM   3904  N   THR A 258       1.019 -13.951 -13.023  1.00 86.04           N
ATOM   3905  CA  THR A 258       2.115 -13.472 -12.198  1.00 86.04           C
ATOM   3906  C   THR A 258       1.663 -12.285 -11.346  1.00 86.04           C
ATOM   3907  O   THR A 258       1.916 -12.249 -10.142  1.00 86.04           O
ATOM   3908  HA  THR A 258       2.402 -14.269 -11.511  1.00 86.04           H
ATOM   3909  CB  THR A 258       3.292 -13.145 -13.120  1.00 86.04           C
ATOM   3910  HB  THR A 258       3.050 -12.311 -13.779  1.00 86.04           H
ATOM   3911  OG1 THR A 258       3.579 -14.380 -13.770  1.00 86.04           O
ATOM   3912  HG1 THR A 258       3.133 -14.407 -14.665  1.00 86.04           H
ATOM   3913  CG2 THR A 258       4.572 -12.826 -12.344  1.00 86.04           C
ATOM   3914 1HG2 THR A 258       4.852 -13.686 -11.736  1.00 86.04           H
ATOM   3915 2HG2 THR A 258       4.401 -11.964 -11.699  1.00 86.04           H
ATOM   3916 3HG2 THR A 258       5.375 -12.601 -13.046  1.00 86.04           H
ATOM   3917  HN  THR A 258       1.188 -13.922 -14.008  1.00 86.04           H
ATOM   3918  N   VAL A 259       1.001 -11.344 -12.002  1.00 86.05           N
ATOM   3919  CA  VAL A 259       0.560 -10.132 -11.332  1.00 86.05           C
ATOM   3920  C   VAL A 259      -0.336 -10.506 -10.150  1.00 86.05           C
ATOM   3921  O   VAL A 259      -0.157  -9.997  -9.045  1.00 86.05           O
ATOM   3922  HA  VAL A 259       1.448  -9.625 -10.953  1.00 86.05           H
ATOM   3923  CB  VAL A 259      -0.126  -9.201 -12.333  1.00 86.05           C
ATOM   3924  HB  VAL A 259      -0.829  -9.795 -12.916  1.00 86.05           H
ATOM   3925  CG1 VAL A 259      -0.920  -8.110 -11.611  1.00 86.05           C
ATOM   3926 1HG1 VAL A 259      -1.682  -8.571 -10.982  1.00 86.05           H
ATOM   3927 2HG1 VAL A 259      -0.245  -7.520 -10.990  1.00 86.05           H
ATOM   3928 3HG1 VAL A 259      -1.398  -7.462 -12.345  1.00 86.05           H
ATOM   3929  CG2 VAL A 259       0.890  -8.591 -13.300  1.00 86.05           C
ATOM   3930 1HG2 VAL A 259       1.627  -8.017 -12.739  1.00 86.05           H
ATOM   3931 2HG2 VAL A 259       1.391  -9.387 -13.851  1.00 86.05           H
ATOM   3932 3HG2 VAL A 259       0.375  -7.933 -14.000  1.00 86.05           H
ATOM   3933  HN  VAL A 259       0.766 -11.399 -12.973  1.00 86.05           H
ATOM   3934  N   LEU A 260      -1.283 -11.392 -10.424  1.00 84.15           N
ATOM   3935  CA  LEU A 260      -2.265 -11.771  -9.422  1.00 84.15           C
ATOM   3936  C   LEU A 260      -1.557 -12.456  -8.252  1.00 84.15           C
ATOM   3937  O   LEU A 260      -1.831 -12.154  -7.092  1.00 84.15           O
ATOM   3938  HA  LEU A 260      -2.729 -10.854  -9.056  1.00 84.15           H
ATOM   3939  CB  LEU A 260      -3.373 -12.617 -10.052  1.00 84.15           C
ATOM   3940 1HB  LEU A 260      -3.802 -12.059 -10.884  1.00 84.15           H
ATOM   3941 2HB  LEU A 260      -2.922 -13.517 -10.471  1.00 84.15           H
ATOM   3942  CG  LEU A 260      -4.509 -13.039  -9.117  1.00 84.15           C
ATOM   3943  HG  LEU A 260      -4.073 -13.544  -8.256  1.00 84.15           H
ATOM   3944  CD1 LEU A 260      -5.266 -11.818  -8.590  1.00 84.15           C
ATOM   3945 1HD1 LEU A 260      -4.580 -11.175  -8.039  1.00 84.15           H
ATOM   3946 2HD1 LEU A 260      -5.690 -11.264  -9.427  1.00 84.15           H
ATOM   3947 3HD1 LEU A 260      -6.068 -12.146  -7.928  1.00 84.15           H
ATOM   3948  CD2 LEU A 260      -5.441 -14.039  -9.803  1.00 84.15           C
ATOM   3949 1HD2 LEU A 260      -5.873 -13.582 -10.694  1.00 84.15           H
ATOM   3950 2HD2 LEU A 260      -4.876 -14.926 -10.088  1.00 84.15           H
ATOM   3951 3HD2 LEU A 260      -6.239 -14.322  -9.117  1.00 84.15           H
ATOM   3952  HN  LEU A 260      -1.384 -11.847 -11.308  1.00 84.15           H
ATOM   3953  N   THR A 261      -0.659 -13.367  -8.598  1.00 88.10           N
ATOM   3954  CA  THR A 261       0.010 -14.178  -7.594  1.00 88.10           C
ATOM   3955  C   THR A 261       0.846 -13.294  -6.666  1.00 88.10           C
ATOM   3956  O   THR A 261       0.830 -13.475  -5.450  1.00 88.10           O
ATOM   3957  HA  THR A 261      -0.751 -14.658  -6.978  1.00 88.10           H
ATOM   3958  CB  THR A 261       0.830 -15.246  -8.319  1.00 88.10           C
ATOM   3959  HB  THR A 261       1.642 -14.794  -8.888  1.00 88.10           H
ATOM   3960  OG1 THR A 261      -0.133 -15.963  -9.086  1.00 88.10           O
ATOM   3961  HG1 THR A 261      -0.210 -15.563  -9.999  1.00 88.10           H
ATOM   3962  CG2 THR A 261       1.401 -16.295  -7.363  1.00 88.10           C
ATOM   3963 1HG2 THR A 261       0.584 -16.795  -6.842  1.00 88.10           H
ATOM   3964 2HG2 THR A 261       2.051 -15.809  -6.635  1.00 88.10           H
ATOM   3965 3HG2 THR A 261       1.974 -17.029  -7.929  1.00 88.10           H
ATOM   3966  HN  THR A 261      -0.387 -13.555  -9.542  1.00 88.10           H
ATOM   3967  N   VAL A 262       1.558 -12.358  -7.276  1.00 90.72           N
ATOM   3968  CA  VAL A 262       2.465 -11.503  -6.530  1.00 90.72           C
ATOM   3969  C   VAL A 262       1.662 -10.656  -5.540  1.00 90.72           C
ATOM   3970  O   VAL A 262       2.072 -10.480  -4.394  1.00 90.72           O
ATOM   3971  HA  VAL A 262       3.142 -12.149  -5.971  1.00 90.72           H
ATOM   3972  CB  VAL A 262       3.303 -10.661  -7.494  1.00 90.72           C
ATOM   3973  HB  VAL A 262       2.620 -10.143  -8.168  1.00 90.72           H
ATOM   3974  CG1 VAL A 262       4.109  -9.602  -6.739  1.00 90.72           C
ATOM   3975 1HG1 VAL A 262       3.429  -8.943  -6.201  1.00 90.72           H
ATOM   3976 2HG1 VAL A 262       4.778 -10.091  -6.031  1.00 90.72           H
ATOM   3977 3HG1 VAL A 262       4.695  -9.018  -7.449  1.00 90.72           H
ATOM   3978  CG2 VAL A 262       4.218 -11.546  -8.342  1.00 90.72           C
ATOM   3979 1HG2 VAL A 262       4.891 -12.103  -7.690  1.00 90.72           H
ATOM   3980 2HG2 VAL A 262       3.614 -12.244  -8.922  1.00 90.72           H
ATOM   3981 3HG2 VAL A 262       4.802 -10.922  -9.019  1.00 90.72           H
ATOM   3982  HN  VAL A 262       1.523 -12.180  -8.260  1.00 90.72           H
ATOM   3983  N   PHE A 263       0.533 -10.154  -6.019  1.00 89.27           N
ATOM   3984  CA  PHE A 263      -0.333  -9.335  -5.189  1.00 89.27           C
ATOM   3985  C   PHE A 263      -0.806 -10.111  -3.958  1.00 89.27           C
ATOM   3986  O   PHE A 263      -0.690  -9.627  -2.833  1.00 89.27           O
ATOM   3987  HA  PHE A 263       0.248  -8.470  -4.870  1.00 89.27           H
ATOM   3988  CB  PHE A 263      -1.548  -8.963  -6.041  1.00 89.27           C
ATOM   3989 1HB  PHE A 263      -1.206  -8.446  -6.937  1.00 89.27           H
ATOM   3990 2HB  PHE A 263      -2.042  -9.878  -6.370  1.00 89.27           H
ATOM   3991  CG  PHE A 263      -2.569  -8.082  -5.318  1.00 89.27           C
ATOM   3992  CD1 PHE A 263      -3.662  -8.644  -4.737  1.00 89.27           C
ATOM   3993  HD1 PHE A 263      -3.812  -9.723  -4.786  1.00 89.27           H
ATOM   3994  CD2 PHE A 263      -2.382  -6.736  -5.257  1.00 89.27           C
ATOM   3995  HD2 PHE A 263      -1.506  -6.285  -5.723  1.00 89.27           H
ATOM   3996  CE1 PHE A 263      -4.610  -7.826  -4.067  1.00 89.27           C
ATOM   3997  HE1 PHE A 263      -5.486  -8.276  -3.601  1.00 89.27           H
ATOM   3998  CE2 PHE A 263      -3.330  -5.918  -4.587  1.00 89.27           C
ATOM   3999  HE2 PHE A 263      -3.180  -4.839  -4.538  1.00 89.27           H
ATOM   4000  CZ  PHE A 263      -4.423  -6.480  -4.006  1.00 89.27           C
ATOM   4001  HZ  PHE A 263      -5.150  -5.852  -3.491  1.00 89.27           H
ATOM   4002  HN  PHE A 263       0.209 -10.299  -6.954  1.00 89.27           H
ATOM   4003  N   VAL A 264      -1.330 -11.301  -4.213  1.00 90.17           N
ATOM   4004  CA  VAL A 264      -1.916 -12.103  -3.153  1.00 90.17           C
ATOM   4005  C   VAL A 264      -0.840 -12.441  -2.120  1.00 90.17           C
ATOM   4006  O   VAL A 264      -1.058 -12.291  -0.919  1.00 90.17           O
ATOM   4007  HA  VAL A 264      -2.687 -11.501  -2.672  1.00 90.17           H
ATOM   4008  CB  VAL A 264      -2.586 -13.345  -3.746  1.00 90.17           C
ATOM   4009  HB  VAL A 264      -1.853 -13.855  -4.371  1.00 90.17           H
ATOM   4010  CG1 VAL A 264      -3.019 -14.313  -2.644  1.00 90.17           C
ATOM   4011 1HG1 VAL A 264      -2.145 -14.627  -2.072  1.00 90.17           H
ATOM   4012 2HG1 VAL A 264      -3.727 -13.817  -1.981  1.00 90.17           H
ATOM   4013 3HG1 VAL A 264      -3.492 -15.187  -3.093  1.00 90.17           H
ATOM   4014  CG2 VAL A 264      -3.772 -12.958  -4.632  1.00 90.17           C
ATOM   4015 1HG2 VAL A 264      -4.507 -12.414  -4.039  1.00 90.17           H
ATOM   4016 2HG2 VAL A 264      -3.424 -12.325  -5.449  1.00 90.17           H
ATOM   4017 3HG2 VAL A 264      -4.229 -13.859  -5.041  1.00 90.17           H
ATOM   4018  HN  VAL A 264      -1.357 -11.716  -5.122  1.00 90.17           H
ATOM   4019  N   LEU A 265       0.300 -12.890  -2.625  1.00 89.53           N
ATOM   4020  CA  LEU A 265       1.350 -13.402  -1.761  1.00 89.53           C
ATOM   4021  C   LEU A 265       1.870 -12.271  -0.872  1.00 89.53           C
ATOM   4022  O   LEU A 265       2.301 -12.512   0.255  1.00 89.53           O
ATOM   4023  HA  LEU A 265       0.906 -14.167  -1.124  1.00 89.53           H
ATOM   4024  CB  LEU A 265       2.441 -14.083  -2.591  1.00 89.53           C
ATOM   4025 1HB  LEU A 265       2.717 -13.417  -3.408  1.00 89.53           H
ATOM   4026 2HB  LEU A 265       3.325 -14.202  -1.964  1.00 89.53           H
ATOM   4027  CG  LEU A 265       2.081 -15.448  -3.182  1.00 89.53           C
ATOM   4028  HG  LEU A 265       1.198 -15.326  -3.809  1.00 89.53           H
ATOM   4029  CD1 LEU A 265       3.205 -15.970  -4.079  1.00 89.53           C
ATOM   4030 1HD1 LEU A 265       3.373 -15.269  -4.897  1.00 89.53           H
ATOM   4031 2HD1 LEU A 265       4.119 -16.072  -3.495  1.00 89.53           H
ATOM   4032 3HD1 LEU A 265       2.923 -16.941  -4.486  1.00 89.53           H
ATOM   4033  CD2 LEU A 265       1.718 -16.444  -2.079  1.00 89.53           C
ATOM   4034 1HD2 LEU A 265       2.568 -16.567  -1.407  1.00 89.53           H
ATOM   4035 2HD2 LEU A 265       0.862 -16.069  -1.518  1.00 89.53           H
ATOM   4036 3HD2 LEU A 265       1.467 -17.406  -2.526  1.00 89.53           H
ATOM   4037  HN  LEU A 265       0.510 -12.908  -3.602  1.00 89.53           H
ATOM   4038  N   SER A 266       1.812 -11.063  -1.411  1.00 91.15           N
ATOM   4039  CA  SER A 266       2.389  -9.913  -0.735  1.00 91.15           C
ATOM   4040  C   SER A 266       1.375  -9.318   0.244  1.00 91.15           C
ATOM   4041  O   SER A 266       1.728  -8.953   1.364  1.00 91.15           O
ATOM   4042  HA  SER A 266       3.257 -10.298  -0.200  1.00 91.15           H
ATOM   4043  CB  SER A 266       2.841  -8.852  -1.741  1.00 91.15           C
ATOM   4044 1HB  SER A 266       3.219  -7.982  -1.205  1.00 91.15           H
ATOM   4045 2HB  SER A 266       3.667  -9.244  -2.335  1.00 91.15           H
ATOM   4046  OG  SER A 266       1.782  -8.453  -2.607  1.00 91.15           O
ATOM   4047  HG  SER A 266       1.848  -8.942  -3.477  1.00 91.15           H
ATOM   4048  HN  SER A 266       1.381 -10.863  -2.291  1.00 91.15           H
ATOM   4049  N   GLN A 267       0.134  -9.238  -0.215  1.00 88.22           N
ATOM   4050  CA  GLN A 267      -0.863  -8.425   0.461  1.00 88.22           C
ATOM   4051  C   GLN A 267      -1.650  -9.274   1.462  1.00 88.22           C
ATOM   4052  O   GLN A 267      -2.051  -8.784   2.516  1.00 88.22           O
ATOM   4053  HA  GLN A 267      -0.299  -7.657   0.991  1.00 88.22           H
ATOM   4054  CB  GLN A 267      -1.799  -7.756  -0.546  1.00 88.22           C
ATOM   4055 1HB  GLN A 267      -2.290  -8.517  -1.153  1.00 88.22           H
ATOM   4056 2HB  GLN A 267      -2.584  -7.216  -0.016  1.00 88.22           H
ATOM   4057  CG  GLN A 267      -1.031  -6.791  -1.452  1.00 88.22           C
ATOM   4058 1HG  GLN A 267      -0.256  -7.334  -1.994  1.00 88.22           H
ATOM   4059 2HG  GLN A 267      -1.706  -6.370  -2.197  1.00 88.22           H
ATOM   4060  CD  GLN A 267      -0.395  -5.663  -0.637  1.00 88.22           C
ATOM   4061  OE1 GLN A 267      -0.915  -5.225   0.376  1.00 88.22           O
ATOM   4062  NE2 GLN A 267       0.756  -5.219  -1.134  1.00 88.22           N
ATOM   4063 1HE2 GLN A 267       1.128  -5.622  -1.970  1.00 88.22           H
ATOM   4064 2HE2 GLN A 267       1.249  -4.481  -0.672  1.00 88.22           H
ATOM   4065  HN  GLN A 267      -0.192  -9.716  -1.030  1.00 88.22           H
ATOM   4066  N   PHE A 268      -1.848 -10.532   1.095  1.00 92.39           N
ATOM   4067  CA  PHE A 268      -2.775 -11.385   1.818  1.00 92.39           C
ATOM   4068  C   PHE A 268      -2.318 -11.592   3.264  1.00 92.39           C
ATOM   4069  O   PHE A 268      -3.081 -11.358   4.200  1.00 92.39           O
ATOM   4070  HA  PHE A 268      -3.744 -10.886   1.814  1.00 92.39           H
ATOM   4071  CB  PHE A 268      -2.790 -12.737   1.103  1.00 92.39           C
ATOM   4072 1HB  PHE A 268      -3.037 -12.578   0.053  1.00 92.39           H
ATOM   4073 2HB  PHE A 268      -1.788 -13.165   1.134  1.00 92.39           H
ATOM   4074  CG  PHE A 268      -3.777 -13.745   1.696  1.00 92.39           C
ATOM   4075  CD1 PHE A 268      -3.326 -14.750   2.493  1.00 92.39           C
ATOM   4076  HD1 PHE A 268      -2.261 -14.838   2.709  1.00 92.39           H
ATOM   4077  CD2 PHE A 268      -5.106 -13.635   1.427  1.00 92.39           C
ATOM   4078  HD2 PHE A 268      -5.467 -12.829   0.788  1.00 92.39           H
ATOM   4079  CE1 PHE A 268      -4.242 -15.685   3.044  1.00 92.39           C
ATOM   4080  HE1 PHE A 268      -3.880 -16.491   3.683  1.00 92.39           H
ATOM   4081  CE2 PHE A 268      -6.022 -14.570   1.977  1.00 92.39           C
ATOM   4082  HE2 PHE A 268      -7.086 -14.482   1.761  1.00 92.39           H
ATOM   4083  CZ  PHE A 268      -5.570 -15.575   2.775  1.00 92.39           C
ATOM   4084  HZ  PHE A 268      -6.274 -16.292   3.197  1.00 92.39           H
ATOM   4085  HN  PHE A 268      -1.388 -10.968   0.322  1.00 92.39           H
ATOM   4086  N   PRO A 269      -1.069 -12.032   3.471  1.00 95.28           N
ATOM   4087  CA  PRO A 269      -0.580 -12.301   4.826  1.00 95.28           C
ATOM   4088  C   PRO A 269      -0.777 -11.115   5.757  1.00 95.28           C
ATOM   4089  O   PRO A 269      -1.222 -11.280   6.891  1.00 95.28           O
ATOM   4090  HA  PRO A 269      -1.150 -13.114   5.275  1.00 95.28           H
ATOM   4091  CB  PRO A 269       0.902 -12.620   4.619  1.00 95.28           C
ATOM   4092 1HB  PRO A 269       1.522 -11.728   4.714  1.00 95.28           H
ATOM   4093 2HB  PRO A 269       1.265 -13.338   5.354  1.00 95.28           H
ATOM   4094  CG  PRO A 269       0.947 -13.189   3.205  1.00 95.28           C
ATOM   4095 1HG  PRO A 269       1.949 -13.137   2.780  1.00 95.28           H
ATOM   4096 2HG  PRO A 269       0.658 -14.239   3.183  1.00 95.28           H
ATOM   4097  CD  PRO A 269      -0.039 -12.309   2.454  1.00 95.28           C
ATOM   4098 1HD  PRO A 269       0.428 -11.391   2.097  1.00 95.28           H
ATOM   4099 2HD  PRO A 269      -0.449 -12.815   1.580  1.00 95.28           H
ATOM   4100  N   TYR A 270      -0.436  -9.941   5.247  1.00 93.04           N
ATOM   4101  CA  TYR A 270      -0.523  -8.727   6.041  1.00 93.04           C
ATOM   4102  C   TYR A 270      -1.965  -8.457   6.475  1.00 93.04           C
ATOM   4103  O   TYR A 270      -2.224  -8.185   7.646  1.00 93.04           O
ATOM   4104  HA  TYR A 270       0.097  -8.861   6.928  1.00 93.04           H
ATOM   4105  CB  TYR A 270      -0.056  -7.591   5.128  1.00 93.04           C
ATOM   4106 1HB  TYR A 270       1.004  -7.723   4.914  1.00 93.04           H
ATOM   4107 2HB  TYR A 270      -0.585  -7.663   4.177  1.00 93.04           H
ATOM   4108  CG  TYR A 270      -0.274  -6.194   5.712  1.00 93.04           C
ATOM   4109  CD1 TYR A 270      -1.088  -5.292   5.058  1.00 93.04           C
ATOM   4110  HD1 TYR A 270      -1.576  -5.575   4.125  1.00 93.04           H
ATOM   4111  CD2 TYR A 270       0.344  -5.836   6.893  1.00 93.04           C
ATOM   4112  HD2 TYR A 270       0.987  -6.549   7.410  1.00 93.04           H
ATOM   4113  CE1 TYR A 270      -1.293  -3.977   5.608  1.00 93.04           C
ATOM   4114  HE1 TYR A 270      -1.933  -3.255   5.101  1.00 93.04           H
ATOM   4115  CE2 TYR A 270       0.139  -4.521   7.443  1.00 93.04           C
ATOM   4116  HE2 TYR A 270       0.621  -4.225   8.375  1.00 93.04           H
ATOM   4117  CZ  TYR A 270      -0.669  -3.656   6.773  1.00 93.04           C
ATOM   4118  OH  TYR A 270      -0.862  -2.414   7.292  1.00 93.04           O
ATOM   4119  HH  TYR A 270      -0.349  -2.316   8.145  1.00 93.04           H
ATOM   4120  HN  TYR A 270      -0.107  -9.811   4.312  1.00 93.04           H
ATOM   4121  N   ASN A 271      -2.866  -8.541   5.507  1.00 91.55           N
ATOM   4122  CA  ASN A 271      -4.253  -8.177   5.742  1.00 91.55           C
ATOM   4123  C   ASN A 271      -4.911  -9.236   6.629  1.00 91.55           C
ATOM   4124  O   ASN A 271      -5.906  -8.960   7.297  1.00 91.55           O
ATOM   4125  HA  ASN A 271      -4.214  -7.198   6.220  1.00 91.55           H
ATOM   4126  CB  ASN A 271      -5.034  -8.108   4.429  1.00 91.55           C
ATOM   4127 1HB  ASN A 271      -4.785  -8.969   3.808  1.00 91.55           H
ATOM   4128 2HB  ASN A 271      -6.103  -8.162   4.634  1.00 91.55           H
ATOM   4129  CG  ASN A 271      -4.719  -6.817   3.670  1.00 91.55           C
ATOM   4130  OD1 ASN A 271      -5.227  -5.750   3.972  1.00 91.55           O
ATOM   4131  ND2 ASN A 271      -3.856  -6.974   2.671  1.00 91.55           N
ATOM   4132 1HD2 ASN A 271      -3.475  -7.878   2.476  1.00 91.55           H
ATOM   4133 2HD2 ASN A 271      -3.586  -6.187   2.115  1.00 91.55           H
ATOM   4134  HN  ASN A 271      -2.662  -8.851   4.579  1.00 91.55           H
ATOM   4135  N   CYS A 272      -4.328 -10.425   6.607  1.00 95.28           N
ATOM   4136  CA  CYS A 272      -4.758 -11.486   7.502  1.00 95.28           C
ATOM   4137  C   CYS A 272      -4.556 -11.012   8.942  1.00 95.28           C
ATOM   4138  O   CYS A 272      -5.467 -11.103   9.763  1.00 95.28           O
ATOM   4139  HA  CYS A 272      -5.815 -11.660   7.296  1.00 95.28           H
ATOM   4140  CB  CYS A 272      -4.018 -12.796   7.223  1.00 95.28           C
ATOM   4141 1HB  CYS A 272      -2.949 -12.606   7.129  1.00 95.28           H
ATOM   4142 2HB  CYS A 272      -4.148 -13.482   8.060  1.00 95.28           H
ATOM   4143  SG  CYS A 272      -4.654 -13.560   5.686  1.00 95.28           S
ATOM   4144  HG  CYS A 272      -4.074 -12.700   4.854  1.00 95.28           H
ATOM   4145  HN  CYS A 272      -3.576 -10.668   5.994  1.00 95.28           H
ATOM   4146  N   ILE A 273      -3.356 -10.515   9.205  1.00 94.27           N
ATOM   4147  CA  ILE A 273      -3.013 -10.052  10.538  1.00 94.27           C
ATOM   4148  C   ILE A 273      -3.840  -8.808  10.870  1.00 94.27           C
ATOM   4149  O   ILE A 273      -4.303  -8.648  11.998  1.00 94.27           O
ATOM   4150  HA  ILE A 273      -3.284 -10.842  11.238  1.00 94.27           H
ATOM   4151  CB  ILE A 273      -1.503  -9.837  10.660  1.00 94.27           C
ATOM   4152  HB  ILE A 273      -1.199  -9.118   9.899  1.00 94.27           H
ATOM   4153  CG1 ILE A 273      -0.741 -11.135  10.386  1.00 94.27           C
ATOM   4154 1HG1 ILE A 273      -0.936 -11.467   9.367  1.00 94.27           H
ATOM   4155 2HG1 ILE A 273       0.331 -10.954  10.463  1.00 94.27           H
ATOM   4156  CG2 ILE A 273      -1.142  -9.235  12.019  1.00 94.27           C
ATOM   4157 1HG2 ILE A 273      -1.643  -8.274  12.136  1.00 94.27           H
ATOM   4158 2HG2 ILE A 273      -1.464  -9.910  12.812  1.00 94.27           H
ATOM   4159 3HG2 ILE A 273      -0.063  -9.093  12.079  1.00 94.27           H
ATOM   4160  CD1 ILE A 273      -1.151 -12.230  11.373  1.00 94.27           C
ATOM   4161 1HD1 ILE A 273      -0.933 -11.903  12.390  1.00 94.27           H
ATOM   4162 2HD1 ILE A 273      -2.220 -12.424  11.276  1.00 94.27           H
ATOM   4163 3HD1 ILE A 273      -0.595 -13.141  11.157  1.00 94.27           H
ATOM   4164  HN  ILE A 273      -2.627 -10.427   8.526  1.00 94.27           H
ATOM   4165  N   LEU A 274      -4.000  -7.958   9.866  1.00 91.39           N
ATOM   4166  CA  LEU A 274      -4.725  -6.712  10.048  1.00 91.39           C
ATOM   4167  C   LEU A 274      -6.171  -7.020  10.442  1.00 91.39           C
ATOM   4168  O   LEU A 274      -6.772  -6.292  11.230  1.00 91.39           O
ATOM   4169  HA  LEU A 274      -4.250  -6.175  10.870  1.00 91.39           H
ATOM   4170  CB  LEU A 274      -4.600  -5.832   8.803  1.00 91.39           C
ATOM   4171 1HB  LEU A 274      -3.638  -6.037   8.332  1.00 91.39           H
ATOM   4172 2HB  LEU A 274      -5.372  -6.131   8.093  1.00 91.39           H
ATOM   4173  CG  LEU A 274      -4.714  -4.324   9.032  1.00 91.39           C
ATOM   4174  HG  LEU A 274      -5.002  -4.157  10.070  1.00 91.39           H
ATOM   4175  CD1 LEU A 274      -3.365  -3.634   8.821  1.00 91.39           C
ATOM   4176 1HD1 LEU A 274      -2.635  -4.040   9.522  1.00 91.39           H
ATOM   4177 2HD1 LEU A 274      -3.023  -3.807   7.801  1.00 91.39           H
ATOM   4178 3HD1 LEU A 274      -3.474  -2.563   8.991  1.00 91.39           H
ATOM   4179  CD2 LEU A 274      -5.811  -3.717   8.156  1.00 91.39           C
ATOM   4180 1HD2 LEU A 274      -5.577  -3.894   7.106  1.00 91.39           H
ATOM   4181 2HD2 LEU A 274      -6.768  -4.180   8.398  1.00 91.39           H
ATOM   4182 3HD2 LEU A 274      -5.871  -2.644   8.339  1.00 91.39           H
ATOM   4183  HN  LEU A 274      -3.646  -8.109   8.943  1.00 91.39           H
ATOM   4184  N   LEU A 275      -6.687  -8.100   9.874  1.00 93.25           N
ATOM   4185  CA  LEU A 275      -8.046  -8.523  10.168  1.00 93.25           C
ATOM   4186  C   LEU A 275      -8.147  -8.909  11.645  1.00 93.25           C
ATOM   4187  O   LEU A 275      -9.080  -8.500  12.334  1.00 93.25           O
ATOM   4188  HA  LEU A 275      -8.699  -7.669   9.989  1.00 93.25           H
ATOM   4189  CB  LEU A 275      -8.480  -9.634   9.211  1.00 93.25           C
ATOM   4190 1HB  LEU A 275      -8.377  -9.268   8.189  1.00 93.25           H
ATOM   4191 2HB  LEU A 275      -7.790 -10.471   9.320  1.00 93.25           H
ATOM   4192  CG  LEU A 275      -9.906 -10.159   9.394  1.00 93.25           C
ATOM   4193  HG  LEU A 275     -10.024 -10.472  10.431  1.00 93.25           H
ATOM   4194  CD1 LEU A 275     -10.933  -9.055   9.135  1.00 93.25           C
ATOM   4195 1HD1 LEU A 275     -10.770  -8.235   9.834  1.00 93.25           H
ATOM   4196 2HD1 LEU A 275     -10.824  -8.689   8.114  1.00 93.25           H
ATOM   4197 3HD1 LEU A 275     -11.938  -9.455   9.272  1.00 93.25           H
ATOM   4198  CD2 LEU A 275     -10.154 -11.390   8.520  1.00 93.25           C
ATOM   4199 1HD2 LEU A 275     -10.010 -11.126   7.472  1.00 93.25           H
ATOM   4200 2HD2 LEU A 275      -9.453 -12.178   8.795  1.00 93.25           H
ATOM   4201 3HD2 LEU A 275     -11.174 -11.742   8.669  1.00 93.25           H
ATOM   4202  HN  LEU A 275      -6.195  -8.681   9.226  1.00 93.25           H
ATOM   4203  N   VAL A 276      -7.174  -9.692  12.087  1.00 95.13           N
ATOM   4204  CA  VAL A 276      -7.142 -10.138  13.469  1.00 95.13           C
ATOM   4205  C   VAL A 276      -7.124  -8.919  14.394  1.00 95.13           C
ATOM   4206  O   VAL A 276      -7.870  -8.866  15.371  1.00 95.13           O
ATOM   4207  HA  VAL A 276      -8.055 -10.705  13.653  1.00 95.13           H
ATOM   4208  CB  VAL A 276      -5.952 -11.074  13.690  1.00 95.13           C
ATOM   4209  HB  VAL A 276      -5.052 -10.553  13.364  1.00 95.13           H
ATOM   4210  CG1 VAL A 276      -5.788 -11.412  15.173  1.00 95.13           C
ATOM   4211 1HG1 VAL A 276      -5.621 -10.495  15.739  1.00 95.13           H
ATOM   4212 2HG1 VAL A 276      -6.690 -11.903  15.536  1.00 95.13           H
ATOM   4213 3HG1 VAL A 276      -4.935 -12.078  15.302  1.00 95.13           H
ATOM   4214  CG2 VAL A 276      -6.090 -12.345  12.850  1.00 95.13           C
ATOM   4215 1HG2 VAL A 276      -7.004 -12.869  13.132  1.00 95.13           H
ATOM   4216 2HG2 VAL A 276      -6.135 -12.080  11.794  1.00 95.13           H
ATOM   4217 3HG2 VAL A 276      -5.231 -12.992  13.026  1.00 95.13           H
ATOM   4218  HN  VAL A 276      -6.419 -10.020  11.520  1.00 95.13           H
ATOM   4219  N   GLN A 277      -6.265  -7.971  14.053  1.00 91.70           N
ATOM   4220  CA  GLN A 277      -6.124  -6.766  14.853  1.00 91.70           C
ATOM   4221  C   GLN A 277      -7.442  -5.988  14.878  1.00 91.70           C
ATOM   4222  O   GLN A 277      -7.785  -5.374  15.886  1.00 91.70           O
ATOM   4223  HA  GLN A 277      -5.880  -7.112  15.857  1.00 91.70           H
ATOM   4224  CB  GLN A 277      -4.981  -5.892  14.332  1.00 91.70           C
ATOM   4225 1HB  GLN A 277      -5.063  -5.788  13.250  1.00 91.70           H
ATOM   4226 2HB  GLN A 277      -5.062  -4.891  14.755  1.00 91.70           H
ATOM   4227  CG  GLN A 277      -3.622  -6.495  14.691  1.00 91.70           C
ATOM   4228 1HG  GLN A 277      -3.572  -6.675  15.765  1.00 91.70           H
ATOM   4229 2HG  GLN A 277      -3.508  -7.462  14.200  1.00 91.70           H
ATOM   4230  CD  GLN A 277      -2.482  -5.566  14.271  1.00 91.70           C
ATOM   4231  OE1 GLN A 277      -2.622  -4.722  13.401  1.00 91.70           O
ATOM   4232  NE2 GLN A 277      -1.347  -5.767  14.935  1.00 91.70           N
ATOM   4233 1HE2 GLN A 277      -1.298  -6.477  15.638  1.00 91.70           H
ATOM   4234 2HE2 GLN A 277      -0.543  -5.208  14.732  1.00 91.70           H
ATOM   4235  HN  GLN A 277      -5.672  -8.016  13.249  1.00 91.70           H
ATOM   4236  N   THR A 278      -8.143  -6.040  13.755  1.00 92.76           N
ATOM   4237  CA  THR A 278      -9.394  -5.313  13.620  1.00 92.76           C
ATOM   4238  C   THR A 278     -10.456  -5.900  14.552  1.00 92.76           C
ATOM   4239  O   THR A 278     -11.174  -5.161  15.225  1.00 92.76           O
ATOM   4240  HA  THR A 278      -9.228  -4.282  13.933  1.00 92.76           H
ATOM   4241  CB  THR A 278      -9.799  -5.339  12.145  1.00 92.76           C
ATOM   4242  HB  THR A 278     -10.021  -6.356  11.820  1.00 92.76           H
ATOM   4243  OG1 THR A 278      -8.714  -4.703  11.475  1.00 92.76           O
ATOM   4244  HG1 THR A 278      -7.845  -5.073  11.803  1.00 92.76           H
ATOM   4245  CG2 THR A 278     -10.999  -4.437  11.851  1.00 92.76           C
ATOM   4246 1HG2 THR A 278     -10.753  -3.408  12.113  1.00 92.76           H
ATOM   4247 2HG2 THR A 278     -11.855  -4.767  12.440  1.00 92.76           H
ATOM   4248 3HG2 THR A 278     -11.245  -4.493  10.791  1.00 92.76           H
ATOM   4249  HN  THR A 278      -7.871  -6.566  12.949  1.00 92.76           H
ATOM   4250  N   ILE A 279     -10.522  -7.223  14.563  1.00 93.03           N
ATOM   4251  CA  ILE A 279     -11.488  -7.918  15.397  1.00 93.03           C
ATOM   4252  C   ILE A 279     -11.142  -7.688  16.870  1.00 93.03           C
ATOM   4253  O   ILE A 279     -12.025  -7.424  17.684  1.00 93.03           O
ATOM   4254  HA  ILE A 279     -12.466  -7.478  15.199  1.00 93.03           H
ATOM   4255  CB  ILE A 279     -11.568  -9.395  15.008  1.00 93.03           C
ATOM   4256  HB  ILE A 279     -10.562  -9.813  15.045  1.00 93.03           H
ATOM   4257  CG1 ILE A 279     -12.072  -9.557  13.572  1.00 93.03           C
ATOM   4258 1HG1 ILE A 279     -13.135  -9.323  13.528  1.00 93.03           H
ATOM   4259 2HG1 ILE A 279     -11.562  -8.846  12.922  1.00 93.03           H
ATOM   4260  CG2 ILE A 279     -12.421 -10.180  16.006  1.00 93.03           C
ATOM   4261 1HG2 ILE A 279     -11.979 -10.104  17.000  1.00 93.03           H
ATOM   4262 2HG2 ILE A 279     -13.430  -9.768  16.025  1.00 93.03           H
ATOM   4263 3HG2 ILE A 279     -12.461 -11.227  15.706  1.00 93.03           H
ATOM   4264  CD1 ILE A 279     -11.835 -10.981  13.065  1.00 93.03           C
ATOM   4265 1HD1 ILE A 279     -10.768 -11.203  13.089  1.00 93.03           H
ATOM   4266 2HD1 ILE A 279     -12.366 -11.687  13.704  1.00 93.03           H
ATOM   4267 3HD1 ILE A 279     -12.202 -11.069  12.043  1.00 93.03           H
ATOM   4268  HN  ILE A 279      -9.931  -7.817  14.017  1.00 93.03           H
ATOM   4269  N   ASP A 280      -9.856  -7.797  17.167  1.00 92.17           N
ATOM   4270  CA  ASP A 280      -9.390  -7.660  18.536  1.00 92.17           C
ATOM   4271  C   ASP A 280      -9.671  -6.238  19.026  1.00 92.17           C
ATOM   4272  O   ASP A 280      -9.969  -6.029  20.201  1.00 92.17           O
ATOM   4273  HA  ASP A 280      -9.939  -8.412  19.103  1.00 92.17           H
ATOM   4274  CB  ASP A 280      -7.882  -7.903  18.632  1.00 92.17           C
ATOM   4275 1HB  ASP A 280      -7.636  -8.865  18.181  1.00 92.17           H
ATOM   4276 2HB  ASP A 280      -7.350  -7.140  18.064  1.00 92.17           H
ATOM   4277  CG  ASP A 280      -7.415  -7.881  20.088  1.00 92.17           C
ATOM   4278  OD1 ASP A 280      -8.054  -8.584  20.900  1.00 92.17           O
ATOM   4279  OD2 ASP A 280      -6.428  -7.163  20.357  1.00 92.17           O
ATOM   4280  HN  ASP A 280      -9.139  -7.975  16.492  1.00 92.17           H
ATOM   4281  N   ALA A 281      -9.566  -5.295  18.100  1.00 91.57           N
ATOM   4282  CA  ALA A 281      -9.808  -3.899  18.422  1.00 91.57           C
ATOM   4283  C   ALA A 281     -11.235  -3.743  18.951  1.00 91.57           C
ATOM   4284  O   ALA A 281     -11.506  -2.861  19.765  1.00 91.57           O
ATOM   4285  HA  ALA A 281      -9.106  -3.613  19.205  1.00 91.57           H
ATOM   4286  CB  ALA A 281      -9.546  -3.037  17.186  1.00 91.57           C
ATOM   4287 1HB  ALA A 281      -8.511  -3.162  16.868  1.00 91.57           H
ATOM   4288 2HB  ALA A 281     -10.213  -3.345  16.380  1.00 91.57           H
ATOM   4289 3HB  ALA A 281      -9.728  -1.990  17.428  1.00 91.57           H
ATOM   4290  HN  ALA A 281      -9.321  -5.473  17.147  1.00 91.57           H
ATOM   4291  N   TYR A 282     -12.110  -4.612  18.467  1.00 79.72           N
ATOM   4292  CA  TYR A 282     -13.511  -4.553  18.847  1.00 79.72           C
ATOM   4293  C   TYR A 282     -13.804  -5.501  20.012  1.00 79.72           C
ATOM   4294  O   TYR A 282     -14.454  -5.115  20.982  1.00 79.72           O
ATOM   4295  HA  TYR A 282     -13.734  -3.531  19.154  1.00 79.72           H
ATOM   4296  CB  TYR A 282     -14.300  -5.014  17.619  1.00 79.72           C
ATOM   4297 1HB  TYR A 282     -13.985  -4.427  16.756  1.00 79.72           H
ATOM   4298 2HB  TYR A 282     -14.049  -6.053  17.407  1.00 79.72           H
ATOM   4299  CG  TYR A 282     -15.818  -4.893  17.774  1.00 79.72           C
ATOM   4300  CD1 TYR A 282     -16.576  -6.014  18.042  1.00 79.72           C
ATOM   4301  HD1 TYR A 282     -16.093  -6.986  18.144  1.00 79.72           H
ATOM   4302  CD2 TYR A 282     -16.428  -3.662  17.644  1.00 79.72           C
ATOM   4303  HD2 TYR A 282     -15.830  -2.776  17.432  1.00 79.72           H
ATOM   4304  CE1 TYR A 282     -18.004  -5.900  18.187  1.00 79.72           C
ATOM   4305  HE1 TYR A 282     -18.614  -6.778  18.399  1.00 79.72           H
ATOM   4306  CE2 TYR A 282     -17.856  -3.548  17.790  1.00 79.72           C
ATOM   4307  HE2 TYR A 282     -18.352  -2.582  17.690  1.00 79.72           H
ATOM   4308  CZ  TYR A 282     -18.574  -4.673  18.054  1.00 79.72           C
ATOM   4309  OH  TYR A 282     -19.923  -4.565  18.191  1.00 79.72           O
ATOM   4310  HH  TYR A 282     -20.200  -3.609  18.099  1.00 79.72           H
ATOM   4311  HN  TYR A 282     -11.876  -5.344  17.828  1.00 79.72           H
ATOM   4312  N   ALA A 283     -13.310  -6.723  19.877  1.00 89.82           N
ATOM   4313  CA  ALA A 283     -13.725  -7.799  20.761  1.00 89.82           C
ATOM   4314  C   ALA A 283     -12.765  -7.874  21.951  1.00 89.82           C
ATOM   4315  O   ALA A 283     -13.120  -8.396  23.007  1.00 89.82           O
ATOM   4316  HA  ALA A 283     -14.724  -7.563  21.126  1.00 89.82           H
ATOM   4317  CB  ALA A 283     -13.783  -9.111  19.976  1.00 89.82           C
ATOM   4318 1HB  ALA A 283     -14.500  -9.014  19.161  1.00 89.82           H
ATOM   4319 2HB  ALA A 283     -12.797  -9.335  19.569  1.00 89.82           H
ATOM   4320 3HB  ALA A 283     -14.094  -9.918  20.640  1.00 89.82           H
ATOM   4321  HN  ALA A 283     -12.640  -6.982  19.181  1.00 89.82           H
ATOM   4322  N   MET A 284     -11.569  -7.344  21.740  1.00 83.51           N
ATOM   4323  CA  MET A 284     -10.555  -7.348  22.780  1.00 83.51           C
ATOM   4324  C   MET A 284     -10.410  -8.740  23.398  1.00 83.51           C
ATOM   4325  O   MET A 284     -10.357  -8.879  24.619  1.00 83.51           O
ATOM   4326  HA  MET A 284      -9.626  -7.064  22.286  1.00 83.51           H
ATOM   4327  CB  MET A 284     -10.936  -6.343  23.869  1.00 83.51           C
ATOM   4328 1HB  MET A 284     -11.864  -6.655  24.349  1.00 83.51           H
ATOM   4329 2HB  MET A 284     -10.167  -6.330  24.642  1.00 83.51           H
ATOM   4330  CG  MET A 284     -11.104  -4.939  23.285  1.00 83.51           C
ATOM   4331 1HG  MET A 284     -10.173  -4.616  22.820  1.00 83.51           H
ATOM   4332 2HG  MET A 284     -11.864  -4.950  22.503  1.00 83.51           H
ATOM   4333  SD  MET A 284     -11.572  -3.794  24.572  1.00 83.51           S
ATOM   4334  CE  MET A 284     -11.784  -2.309  23.604  1.00 83.51           C
ATOM   4335 1HE  MET A 284     -10.845  -2.061  23.110  1.00 83.51           H
ATOM   4336 2HE  MET A 284     -12.557  -2.472  22.853  1.00 83.51           H
ATOM   4337 3HE  MET A 284     -12.079  -1.489  24.257  1.00 83.51           H
ATOM   4338  HN  MET A 284     -11.290  -6.918  20.879  1.00 83.51           H
ATOM   4339  N   PHE A 285     -10.349  -9.736  22.527  1.00 86.55           N
ATOM   4340  CA  PHE A 285     -10.390 -11.120  22.968  1.00 86.55           C
ATOM   4341  C   PHE A 285      -8.988 -11.627  23.312  1.00 86.55           C
ATOM   4342  O   PHE A 285      -8.840 -12.676  23.938  1.00 86.55           O
ATOM   4343  HA  PHE A 285     -11.017 -11.157  23.859  1.00 86.55           H
ATOM   4344  CB  PHE A 285     -10.946 -11.944  21.805  1.00 86.55           C
ATOM   4345 1HB  PHE A 285     -11.164 -12.952  22.159  1.00 86.55           H
ATOM   4346 2HB  PHE A 285     -11.892 -11.508  21.483  1.00 86.55           H
ATOM   4347  CG  PHE A 285     -10.007 -12.034  20.601  1.00 86.55           C
ATOM   4348  CD1 PHE A 285     -10.071 -11.097  19.617  1.00 86.55           C
ATOM   4349  HD1 PHE A 285     -10.792 -10.282  19.686  1.00 86.55           H
ATOM   4350  CD2 PHE A 285      -9.108 -13.050  20.514  1.00 86.55           C
ATOM   4351  HD2 PHE A 285      -9.056 -13.801  21.302  1.00 86.55           H
ATOM   4352  CE1 PHE A 285      -9.199 -11.180  18.499  1.00 86.55           C
ATOM   4353  HE1 PHE A 285      -9.251 -10.430  17.711  1.00 86.55           H
ATOM   4354  CE2 PHE A 285      -8.236 -13.134  19.396  1.00 86.55           C
ATOM   4355  HE2 PHE A 285      -7.515 -13.948  19.327  1.00 86.55           H
ATOM   4356  CZ  PHE A 285      -8.300 -12.197  18.412  1.00 86.55           C
ATOM   4357  HZ  PHE A 285      -7.631 -12.261  17.555  1.00 86.55           H
ATOM   4358  HN  PHE A 285     -10.274  -9.610  21.538  1.00 86.55           H
ATOM   4359  N   ILE A 286      -7.995 -10.860  22.889  1.00 87.11           N
ATOM   4360  CA  ILE A 286      -6.611 -11.215  23.149  1.00 87.11           C
ATOM   4361  C   ILE A 286      -6.198 -10.672  24.518  1.00 87.11           C
ATOM   4362  O   ILE A 286      -5.946  -9.478  24.666  1.00 87.11           O
ATOM   4363  HA  ILE A 286      -6.553 -12.304  23.177  1.00 87.11           H
ATOM   4364  CB  ILE A 286      -5.712 -10.744  22.004  1.00 87.11           C
ATOM   4365  HB  ILE A 286      -5.808  -9.662  21.918  1.00 87.11           H
ATOM   4366  CG1 ILE A 286      -6.162 -11.344  20.670  1.00 87.11           C
ATOM   4367 1HG1 ILE A 286      -6.045 -12.427  20.697  1.00 87.11           H
ATOM   4368 2HG1 ILE A 286      -7.222 -11.142  20.516  1.00 87.11           H
ATOM   4369  CG2 ILE A 286      -4.242 -11.046  22.301  1.00 87.11           C
ATOM   4370 1HG2 ILE A 286      -3.943 -10.532  23.214  1.00 87.11           H
ATOM   4371 2HG2 ILE A 286      -4.110 -12.120  22.429  1.00 87.11           H
ATOM   4372 3HG2 ILE A 286      -3.625 -10.700  21.471  1.00 87.11           H
ATOM   4373  CD1 ILE A 286      -5.353 -10.767  19.508  1.00 87.11           C
ATOM   4374 1HD1 ILE A 286      -5.492  -9.686  19.470  1.00 87.11           H
ATOM   4375 2HD1 ILE A 286      -4.296 -10.992  19.654  1.00 87.11           H
ATOM   4376 3HD1 ILE A 286      -5.693 -11.210  18.572  1.00 87.11           H
ATOM   4377  HN  ILE A 286      -8.124 -10.010  22.377  1.00 87.11           H
ATOM   4378  N   SER A 287      -6.141 -11.577  25.485  1.00 85.12           N
ATOM   4379  CA  SER A 287      -5.763 -11.203  26.838  1.00 85.12           C
ATOM   4380  C   SER A 287      -4.358 -11.721  27.151  1.00 85.12           C
ATOM   4381  O   SER A 287      -3.735 -11.288  28.119  1.00 85.12           O
ATOM   4382  HA  SER A 287      -5.781 -10.113  26.852  1.00 85.12           H
ATOM   4383  CB  SER A 287      -6.767 -11.742  27.858  1.00 85.12           C
ATOM   4384 1HB  SER A 287      -6.441 -11.476  28.864  1.00 85.12           H
ATOM   4385 2HB  SER A 287      -7.735 -11.266  27.702  1.00 85.12           H
ATOM   4386  OG  SER A 287      -6.915 -13.157  27.766  1.00 85.12           O
ATOM   4387  HG  SER A 287      -7.606 -13.471  28.417  1.00 85.12           H
ATOM   4388  HN  SER A 287      -6.346 -12.547  25.356  1.00 85.12           H
ATOM   4389  N   ASN A 288      -3.901 -12.640  26.314  1.00 86.18           N
ATOM   4390  CA  ASN A 288      -2.619 -13.287  26.540  1.00 86.18           C
ATOM   4391  C   ASN A 288      -1.508 -12.437  25.922  1.00 86.18           C
ATOM   4392  O   ASN A 288      -1.526 -12.161  24.723  1.00 86.18           O
ATOM   4393  HA  ASN A 288      -2.528 -13.370  27.623  1.00 86.18           H
ATOM   4394  CB  ASN A 288      -2.577 -14.670  25.885  1.00 86.18           C
ATOM   4395 1HB  ASN A 288      -3.460 -15.240  26.174  1.00 86.18           H
ATOM   4396 2HB  ASN A 288      -2.607 -14.564  24.801  1.00 86.18           H
ATOM   4397  CG  ASN A 288      -1.315 -15.432  26.295  1.00 86.18           C
ATOM   4398  OD1 ASN A 288      -0.238 -14.875  26.426  1.00 86.18           O
ATOM   4399  ND2 ASN A 288      -1.508 -16.734  26.488  1.00 86.18           N
ATOM   4400 1HD2 ASN A 288      -2.419 -17.128  26.362  1.00 86.18           H
ATOM   4401 2HD2 ASN A 288      -0.743 -17.318  26.758  1.00 86.18           H
ATOM   4402  HN  ASN A 288      -4.388 -12.943  25.495  1.00 86.18           H
ATOM   4403  N   CYS A 289      -0.565 -12.047  26.767  1.00 90.93           N
ATOM   4404  CA  CYS A 289       0.494 -11.146  26.344  1.00 90.93           C
ATOM   4405  C   CYS A 289       1.333 -11.858  25.281  1.00 90.93           C
ATOM   4406  O   CYS A 289       1.769 -11.239  24.312  1.00 90.93           O
ATOM   4407  HA  CYS A 289       0.007 -10.265  25.927  1.00 90.93           H
ATOM   4408  CB  CYS A 289       1.345 -10.680  27.526  1.00 90.93           C
ATOM   4409 1HB  CYS A 289       0.715 -10.189  28.268  1.00 90.93           H
ATOM   4410 2HB  CYS A 289       1.804 -11.539  28.016  1.00 90.93           H
ATOM   4411  SG  CYS A 289       2.642  -9.525  26.947  1.00 90.93           S
ATOM   4412  HN  CYS A 289      -0.518 -12.334  27.724  1.00 90.93           H
ATOM   4413  N   ALA A 290       1.535 -13.149  25.499  1.00 93.26           N
ATOM   4414  CA  ALA A 290       2.382 -13.934  24.617  1.00 93.26           C
ATOM   4415  C   ALA A 290       1.792 -13.921  23.206  1.00 93.26           C
ATOM   4416  O   ALA A 290       2.520 -13.777  22.226  1.00 93.26           O
ATOM   4417  HA  ALA A 290       3.365 -13.462  24.595  1.00 93.26           H
ATOM   4418  CB  ALA A 290       2.528 -15.351  25.176  1.00 93.26           C
ATOM   4419 1HB  ALA A 290       2.979 -15.306  26.167  1.00 93.26           H
ATOM   4420 2HB  ALA A 290       1.545 -15.817  25.245  1.00 93.26           H
ATOM   4421 3HB  ALA A 290       3.163 -15.939  24.514  1.00 93.26           H
ATOM   4422  HN  ALA A 290       1.132 -13.657  26.261  1.00 93.26           H
ATOM   4423  N   VAL A 291       0.477 -14.075  23.148  1.00 93.65           N
ATOM   4424  CA  VAL A 291      -0.220 -14.087  21.873  1.00 93.65           C
ATOM   4425  C   VAL A 291      -0.106 -12.707  21.221  1.00 93.65           C
ATOM   4426  O   VAL A 291       0.148 -12.602  20.022  1.00 93.65           O
ATOM   4427  HA  VAL A 291       0.276 -14.818  21.234  1.00 93.65           H
ATOM   4428  CB  VAL A 291      -1.668 -14.537  22.072  1.00 93.65           C
ATOM   4429  HB  VAL A 291      -2.140 -13.848  22.772  1.00 93.65           H
ATOM   4430  CG1 VAL A 291      -2.447 -14.477  20.756  1.00 93.65           C
ATOM   4431 1HG1 VAL A 291      -2.447 -13.453  20.381  1.00 93.65           H
ATOM   4432 2HG1 VAL A 291      -1.975 -15.132  20.024  1.00 93.65           H
ATOM   4433 3HG1 VAL A 291      -3.473 -14.802  20.926  1.00 93.65           H
ATOM   4434  CG2 VAL A 291      -1.728 -15.939  22.681  1.00 93.65           C
ATOM   4435 1HG2 VAL A 291      -1.231 -16.646  22.015  1.00 93.65           H
ATOM   4436 2HG2 VAL A 291      -1.226 -15.937  23.648  1.00 93.65           H
ATOM   4437 3HG2 VAL A 291      -2.769 -16.235  22.812  1.00 93.65           H
ATOM   4438  HN  VAL A 291      -0.109 -14.189  23.950  1.00 93.65           H
ATOM   4439  N   SER A 292      -0.300 -11.684  22.040  1.00 93.71           N
ATOM   4440  CA  SER A 292      -0.264 -10.316  21.550  1.00 93.71           C
ATOM   4441  C   SER A 292       1.117 -10.006  20.968  1.00 93.71           C
ATOM   4442  O   SER A 292       1.224  -9.367  19.922  1.00 93.71           O
ATOM   4443  HA  SER A 292      -1.027 -10.268  20.773  1.00 93.71           H
ATOM   4444  CB  SER A 292      -0.606  -9.323  22.663  1.00 93.71           C
ATOM   4445 1HB  SER A 292      -1.548  -9.612  23.129  1.00 93.71           H
ATOM   4446 2HB  SER A 292       0.160  -9.368  23.437  1.00 93.71           H
ATOM   4447  OG  SER A 292      -0.709  -7.989  22.174  1.00 93.71           O
ATOM   4448  HG  SER A 292      -1.536  -7.890  21.620  1.00 93.71           H
ATOM   4449  HN  SER A 292      -0.479 -11.777  23.019  1.00 93.71           H
ATOM   4450  N   THR A 293       2.139 -10.472  21.670  1.00 90.53           N
ATOM   4451  CA  THR A 293       3.508 -10.224  21.254  1.00 90.53           C
ATOM   4452  C   THR A 293       3.765 -10.832  19.873  1.00 90.53           C
ATOM   4453  O   THR A 293       4.329 -10.177  18.998  1.00 90.53           O
ATOM   4454  HA  THR A 293       3.649  -9.147  21.160  1.00 90.53           H
ATOM   4455  CB  THR A 293       4.439 -10.769  22.340  1.00 90.53           C
ATOM   4456  HB  THR A 293       4.279 -11.836  22.489  1.00 90.53           H
ATOM   4457  OG1 THR A 293       4.173  -9.943  23.470  1.00 90.53           O
ATOM   4458  HG1 THR A 293       3.443 -10.344  24.023  1.00 90.53           H
ATOM   4459  CG2 THR A 293       5.915 -10.512  22.029  1.00 90.53           C
ATOM   4460 1HG2 THR A 293       6.087  -9.439  21.946  1.00 90.53           H
ATOM   4461 2HG2 THR A 293       6.177 -10.996  21.088  1.00 90.53           H
ATOM   4462 3HG2 THR A 293       6.531 -10.918  22.831  1.00 90.53           H
ATOM   4463  HN  THR A 293       2.042 -11.010  22.508  1.00 90.53           H
ATOM   4464  N   ASN A 294       3.338 -12.077  19.722  1.00 92.35           N
ATOM   4465  CA  ASN A 294       3.583 -12.807  18.490  1.00 92.35           C
ATOM   4466  C   ASN A 294       2.835 -12.126  17.342  1.00 92.35           C
ATOM   4467  O   ASN A 294       3.346 -12.045  16.226  1.00 92.35           O
ATOM   4468  HA  ASN A 294       4.664 -12.786  18.354  1.00 92.35           H
ATOM   4469  CB  ASN A 294       3.078 -14.248  18.594  1.00 92.35           C
ATOM   4470 1HB  ASN A 294       2.071 -14.255  19.011  1.00 92.35           H
ATOM   4471 2HB  ASN A 294       3.013 -14.687  17.598  1.00 92.35           H
ATOM   4472  CG  ASN A 294       4.005 -15.092  19.470  1.00 92.35           C
ATOM   4473  OD1 ASN A 294       5.157 -14.762  19.698  1.00 92.35           O
ATOM   4474  ND2 ASN A 294       3.440 -16.198  19.948  1.00 92.35           N
ATOM   4475 1HD2 ASN A 294       2.490 -16.411  19.722  1.00 92.35           H
ATOM   4476 2HD2 ASN A 294       3.966 -16.816  20.532  1.00 92.35           H
ATOM   4477  HN  ASN A 294       2.835 -12.585  20.421  1.00 92.35           H
ATOM   4478  N   ILE A 295       1.637 -11.655  17.655  1.00 92.52           N
ATOM   4479  CA  ILE A 295       0.805 -11.003  16.658  1.00 92.52           C
ATOM   4480  C   ILE A 295       1.512  -9.743  16.154  1.00 92.52           C
ATOM   4481  O   ILE A 295       1.532  -9.477  14.953  1.00 92.52           O
ATOM   4482  HA  ILE A 295       0.695 -11.695  15.822  1.00 92.52           H
ATOM   4483  CB  ILE A 295      -0.595 -10.741  17.217  1.00 92.52           C
ATOM   4484  HB  ILE A 295      -0.490 -10.341  18.225  1.00 92.52           H
ATOM   4485  CG1 ILE A 295      -1.394 -12.041  17.326  1.00 92.52           C
ATOM   4486 1HG1 ILE A 295      -1.629 -12.412  16.329  1.00 92.52           H
ATOM   4487 2HG1 ILE A 295      -0.788 -12.804  17.815  1.00 92.52           H
ATOM   4488  CG2 ILE A 295      -1.328  -9.686  16.386  1.00 92.52           C
ATOM   4489 1HG2 ILE A 295      -0.764  -8.753  16.404  1.00 92.52           H
ATOM   4490 2HG2 ILE A 295      -1.422 -10.034  15.357  1.00 92.52           H
ATOM   4491 3HG2 ILE A 295      -2.320  -9.519  16.805  1.00 92.52           H
ATOM   4492  CD1 ILE A 295      -2.687 -11.825  18.115  1.00 92.52           C
ATOM   4493 1HD1 ILE A 295      -2.446 -11.477  19.119  1.00 92.52           H
ATOM   4494 2HD1 ILE A 295      -3.301 -11.079  17.609  1.00 92.52           H
ATOM   4495 3HD1 ILE A 295      -3.236 -12.765  18.177  1.00 92.52           H
ATOM   4496  HN  ILE A 295       1.236 -11.711  18.569  1.00 92.52           H
ATOM   4497  N   ASP A 296       2.074  -9.002  17.097  1.00 93.77           N
ATOM   4498  CA  ASP A 296       2.733  -7.749  16.770  1.00 93.77           C
ATOM   4499  C   ASP A 296       3.923  -8.028  15.849  1.00 93.77           C
ATOM   4500  O   ASP A 296       4.130  -7.321  14.864  1.00 93.77           O
ATOM   4501  HA  ASP A 296       1.968  -7.140  16.288  1.00 93.77           H
ATOM   4502  CB  ASP A 296       3.262  -7.059  18.029  1.00 93.77           C
ATOM   4503 1HB  ASP A 296       3.729  -7.796  18.682  1.00 93.77           H
ATOM   4504 2HB  ASP A 296       4.033  -6.339  17.757  1.00 93.77           H
ATOM   4505  CG  ASP A 296       2.134  -6.348  18.779  1.00 93.77           C
ATOM   4506  OD1 ASP A 296       0.964  -6.603  18.420  1.00 93.77           O
ATOM   4507  OD2 ASP A 296       2.466  -5.564  19.694  1.00 93.77           O
ATOM   4508  HN  ASP A 296       2.085  -9.244  18.067  1.00 93.77           H
ATOM   4509  N   ILE A 297       4.674  -9.061  16.202  1.00 93.63           N
ATOM   4510  CA  ILE A 297       5.835  -9.445  15.418  1.00 93.63           C
ATOM   4511  C   ILE A 297       5.383  -9.855  14.014  1.00 93.63           C
ATOM   4512  O   ILE A 297       5.987  -9.451  13.022  1.00 93.63           O
ATOM   4513  HA  ILE A 297       6.476  -8.568  15.332  1.00 93.63           H
ATOM   4514  CB  ILE A 297       6.639 -10.525  16.144  1.00 93.63           C
ATOM   4515  HB  ILE A 297       5.950 -11.306  16.466  1.00 93.63           H
ATOM   4516  CG1 ILE A 297       7.302  -9.961  17.403  1.00 93.63           C
ATOM   4517 1HG1 ILE A 297       8.070  -9.240  17.122  1.00 93.63           H
ATOM   4518 2HG1 ILE A 297       6.563  -9.424  17.998  1.00 93.63           H
ATOM   4519  CG2 ILE A 297       7.656 -11.177  15.205  1.00 93.63           C
ATOM   4520 1HG2 ILE A 297       7.132 -11.636  14.366  1.00 93.63           H
ATOM   4521 2HG2 ILE A 297       8.345 -10.419  14.832  1.00 93.63           H
ATOM   4522 3HG2 ILE A 297       8.214 -11.940  15.747  1.00 93.63           H
ATOM   4523  CD1 ILE A 297       7.925 -11.078  18.242  1.00 93.63           C
ATOM   4524 1HD1 ILE A 297       7.150 -11.784  18.541  1.00 93.63           H
ATOM   4525 2HD1 ILE A 297       8.681 -11.597  17.652  1.00 93.63           H
ATOM   4526 3HD1 ILE A 297       8.389 -10.650  19.130  1.00 93.63           H
ATOM   4527  HN  ILE A 297       4.501  -9.629  17.007  1.00 93.63           H
ATOM   4528  N   CYS A 298       4.325 -10.651  13.976  1.00 95.34           N
ATOM   4529  CA  CYS A 298       3.793 -11.128  12.712  1.00 95.34           C
ATOM   4530  C   CYS A 298       3.419  -9.914  11.859  1.00 95.34           C
ATOM   4531  O   CYS A 298       3.645  -9.907  10.650  1.00 95.34           O
ATOM   4532  HA  CYS A 298       4.585 -11.706  12.236  1.00 95.34           H
ATOM   4533  CB  CYS A 298       2.603 -12.069  12.918  1.00 95.34           C
ATOM   4534 1HB  CYS A 298       1.919 -11.647  13.653  1.00 95.34           H
ATOM   4535 2HB  CYS A 298       2.046 -12.173  11.987  1.00 95.34           H
ATOM   4536  SG  CYS A 298       3.192 -13.708  13.480  1.00 95.34           S
ATOM   4537  HG  CYS A 298       3.417 -13.349  14.741  1.00 95.34           H
ATOM   4538  HN  CYS A 298       3.835 -10.969  14.788  1.00 95.34           H
ATOM   4539  N   PHE A 299       2.853  -8.917  12.523  1.00 94.39           N
ATOM   4540  CA  PHE A 299       2.450  -7.698  11.842  1.00 94.39           C
ATOM   4541  C   PHE A 299       3.650  -7.015  11.183  1.00 94.39           C
ATOM   4542  O   PHE A 299       3.586  -6.628  10.018  1.00 94.39           O
ATOM   4543  HA  PHE A 299       1.728  -7.980  11.075  1.00 94.39           H
ATOM   4544  CB  PHE A 299       1.866  -6.764  12.904  1.00 94.39           C
ATOM   4545 1HB  PHE A 299       1.031  -7.266  13.395  1.00 94.39           H
ATOM   4546 2HB  PHE A 299       2.622  -6.582  13.667  1.00 94.39           H
ATOM   4547  CG  PHE A 299       1.382  -5.421  12.353  1.00 94.39           C
ATOM   4548  CD1 PHE A 299       2.188  -4.328  12.423  1.00 94.39           C
ATOM   4549  HD1 PHE A 299       3.179  -4.409  12.871  1.00 94.39           H
ATOM   4550  CD2 PHE A 299       0.147  -5.320  11.794  1.00 94.39           C
ATOM   4551  HD2 PHE A 299      -0.499  -6.196  11.739  1.00 94.39           H
ATOM   4552  CE1 PHE A 299       1.740  -3.081  11.913  1.00 94.39           C
ATOM   4553  HE1 PHE A 299       2.386  -2.205  11.969  1.00 94.39           H
ATOM   4554  CE2 PHE A 299      -0.302  -4.073  11.284  1.00 94.39           C
ATOM   4555  HE2 PHE A 299      -1.292  -3.993  10.836  1.00 94.39           H
ATOM   4556  CZ  PHE A 299       0.504  -2.980  11.354  1.00 94.39           C
ATOM   4557  HZ  PHE A 299       0.160  -2.023  10.961  1.00 94.39           H
ATOM   4558  HN  PHE A 299       2.670  -8.932  13.506  1.00 94.39           H
ATOM   4559  N   GLN A 300       4.717  -6.888  11.959  1.00 91.15           N
ATOM   4560  CA  GLN A 300       5.901  -6.187  11.493  1.00 91.15           C
ATOM   4561  C   GLN A 300       6.455  -6.858  10.235  1.00 91.15           C
ATOM   4562  O   GLN A 300       6.827  -6.181   9.278  1.00 91.15           O
ATOM   4563  HA  GLN A 300       5.566  -5.177  11.257  1.00 91.15           H
ATOM   4564  CB  GLN A 300       6.965  -6.118  12.591  1.00 91.15           C
ATOM   4565 1HB  GLN A 300       7.207  -7.125  12.931  1.00 91.15           H
ATOM   4566 2HB  GLN A 300       7.882  -5.689  12.187  1.00 91.15           H
ATOM   4567  CG  GLN A 300       6.479  -5.278  13.773  1.00 91.15           C
ATOM   4568 1HG  GLN A 300       5.567  -5.713  14.183  1.00 91.15           H
ATOM   4569 2HG  GLN A 300       7.225  -5.295  14.567  1.00 91.15           H
ATOM   4570  CD  GLN A 300       6.213  -3.833  13.346  1.00 91.15           C
ATOM   4571  OE1 GLN A 300       6.566  -3.404  12.260  1.00 91.15           O
ATOM   4572  NE2 GLN A 300       5.573  -3.108  14.259  1.00 91.15           N
ATOM   4573 1HE2 GLN A 300       5.311  -3.520  15.132  1.00 91.15           H
ATOM   4574 2HE2 GLN A 300       5.353  -2.150  14.073  1.00 91.15           H
ATOM   4575  HN  GLN A 300       4.779  -7.252  12.888  1.00 91.15           H
ATOM   4576  N   VAL A 301       6.491  -8.182  10.276  1.00 95.76           N
ATOM   4577  CA  VAL A 301       7.093  -8.949   9.199  1.00 95.76           C
ATOM   4578  C   VAL A 301       6.233  -8.815   7.941  1.00 95.76           C
ATOM   4579  O   VAL A 301       6.737  -8.468   6.874  1.00 95.76           O
ATOM   4580  HA  VAL A 301       8.075  -8.520   8.999  1.00 95.76           H
ATOM   4581  CB  VAL A 301       7.290 -10.402   9.636  1.00 95.76           C
ATOM   4582  HB  VAL A 301       6.321 -10.791   9.950  1.00 95.76           H
ATOM   4583  CG1 VAL A 301       7.788 -11.262   8.473  1.00 95.76           C
ATOM   4584 1HG1 VAL A 301       7.058 -11.236   7.664  1.00 95.76           H
ATOM   4585 2HG1 VAL A 301       8.741 -10.873   8.116  1.00 95.76           H
ATOM   4586 3HG1 VAL A 301       7.919 -12.290   8.812  1.00 95.76           H
ATOM   4587  CG2 VAL A 301       8.241 -10.490  10.831  1.00 95.76           C
ATOM   4588 1HG2 VAL A 301       9.210 -10.074  10.555  1.00 95.76           H
ATOM   4589 2HG2 VAL A 301       7.829  -9.926  11.667  1.00 95.76           H
ATOM   4590 3HG2 VAL A 301       8.364 -11.534  11.122  1.00 95.76           H
ATOM   4591  HN  VAL A 301       6.119  -8.729  11.027  1.00 95.76           H
ATOM   4592  N   THR A 302       4.949  -9.097   8.107  1.00 94.80           N
ATOM   4593  CA  THR A 302       4.047  -9.179   6.971  1.00 94.80           C
ATOM   4594  C   THR A 302       3.880  -7.804   6.322  1.00 94.80           C
ATOM   4595  O   THR A 302       3.699  -7.703   5.109  1.00 94.80           O
ATOM   4596  HA  THR A 302       4.496  -9.833   6.223  1.00 94.80           H
ATOM   4597  CB  THR A 302       2.729  -9.786   7.456  1.00 94.80           C
ATOM   4598  HB  THR A 302       2.008  -9.852   6.642  1.00 94.80           H
ATOM   4599  OG1 THR A 302       2.348  -8.958   8.552  1.00 94.80           O
ATOM   4600  HG1 THR A 302       1.451  -9.237   8.895  1.00 94.80           H
ATOM   4601  CG2 THR A 302       2.918 -11.170   8.083  1.00 94.80           C
ATOM   4602 1HG2 THR A 302       3.587 -11.092   8.940  1.00 94.80           H
ATOM   4603 2HG2 THR A 302       3.348 -11.847   7.346  1.00 94.80           H
ATOM   4604 3HG2 THR A 302       1.952 -11.555   8.410  1.00 94.80           H
ATOM   4605  HN  THR A 302       4.525  -9.266   8.997  1.00 94.80           H
ATOM   4606  N   GLN A 303       3.945  -6.778   7.158  1.00 92.58           N
ATOM   4607  CA  GLN A 303       3.867  -5.411   6.673  1.00 92.58           C
ATOM   4608  C   GLN A 303       5.045  -5.109   5.745  1.00 92.58           C
ATOM   4609  O   GLN A 303       4.874  -4.470   4.707  1.00 92.58           O
ATOM   4610  HA  GLN A 303       2.932  -5.354   6.115  1.00 92.58           H
ATOM   4611  CB  GLN A 303       3.817  -4.418   7.837  1.00 92.58           C
ATOM   4612 1HB  GLN A 303       2.956  -4.637   8.469  1.00 92.58           H
ATOM   4613 2HB  GLN A 303       4.706  -4.534   8.457  1.00 92.58           H
ATOM   4614  CG  GLN A 303       3.728  -2.979   7.326  1.00 92.58           C
ATOM   4615 1HG  GLN A 303       4.646  -2.720   6.797  1.00 92.58           H
ATOM   4616 2HG  GLN A 303       2.912  -2.893   6.609  1.00 92.58           H
ATOM   4617  CD  GLN A 303       3.506  -2.000   8.481  1.00 92.58           C
ATOM   4618  OE1 GLN A 303       4.314  -1.873   9.385  1.00 92.58           O
ATOM   4619  NE2 GLN A 303       2.367  -1.318   8.400  1.00 92.58           N
ATOM   4620 1HE2 GLN A 303       1.746  -1.471   7.630  1.00 92.58           H
ATOM   4621 2HE2 GLN A 303       2.131  -0.653   9.108  1.00 92.58           H
ATOM   4622  HN  GLN A 303       4.050  -6.870   8.149  1.00 92.58           H
ATOM   4623  N   THR A 304       6.214  -5.581   6.152  1.00 93.85           N
ATOM   4624  CA  THR A 304       7.429  -5.322   5.399  1.00 93.85           C
ATOM   4625  C   THR A 304       7.347  -5.971   4.015  1.00 93.85           C
ATOM   4626  O   THR A 304       7.730  -5.362   3.017  1.00 93.85           O
ATOM   4627  HA  THR A 304       7.514  -4.247   5.243  1.00 93.85           H
ATOM   4628  CB  THR A 304       8.615  -5.813   6.231  1.00 93.85           C
ATOM   4629  HB  THR A 304       8.598  -6.899   6.330  1.00 93.85           H
ATOM   4630  OG1 THR A 304       8.510  -5.083   7.450  1.00 93.85           O
ATOM   4631  HG1 THR A 304       8.074  -5.647   8.151  1.00 93.85           H
ATOM   4632  CG2 THR A 304       9.961  -5.376   5.648  1.00 93.85           C
ATOM   4633 1HG2 THR A 304      10.004  -4.287   5.612  1.00 93.85           H
ATOM   4634 2HG2 THR A 304      10.068  -5.777   4.641  1.00 93.85           H
ATOM   4635 3HG2 THR A 304      10.768  -5.751   6.277  1.00 93.85           H
ATOM   4636  HN  THR A 304       6.338  -6.131   6.978  1.00 93.85           H
ATOM   4637  N   ILE A 305       6.846  -7.197   4.000  1.00 93.40           N
ATOM   4638  CA  ILE A 305       6.692  -7.927   2.754  1.00 93.40           C
ATOM   4639  C   ILE A 305       5.770  -7.143   1.818  1.00 93.40           C
ATOM   4640  O   ILE A 305       6.002  -7.091   0.612  1.00 93.40           O
ATOM   4641  HA  ILE A 305       7.677  -7.995   2.291  1.00 93.40           H
ATOM   4642  CB  ILE A 305       6.221  -9.357   3.025  1.00 93.40           C
ATOM   4643  HB  ILE A 305       5.332  -9.310   3.654  1.00 93.40           H
ATOM   4644  CG1 ILE A 305       7.280 -10.146   3.797  1.00 93.40           C
ATOM   4645 1HG1 ILE A 305       8.115 -10.384   3.138  1.00 93.40           H
ATOM   4646 2HG1 ILE A 305       7.677  -9.533   4.606  1.00 93.40           H
ATOM   4647  CG2 ILE A 305       5.818 -10.058   1.726  1.00 93.40           C
ATOM   4648 1HG2 ILE A 305       5.006  -9.506   1.252  1.00 93.40           H
ATOM   4649 2HG2 ILE A 305       6.674 -10.094   1.052  1.00 93.40           H
ATOM   4650 3HG2 ILE A 305       5.487 -11.073   1.948  1.00 93.40           H
ATOM   4651  CD1 ILE A 305       6.692 -11.438   4.370  1.00 93.40           C
ATOM   4652 1HD1 ILE A 305       5.874 -11.196   5.048  1.00 93.40           H
ATOM   4653 2HD1 ILE A 305       6.318 -12.059   3.556  1.00 93.40           H
ATOM   4654 3HD1 ILE A 305       7.466 -11.979   4.914  1.00 93.40           H
ATOM   4655  HN  ILE A 305       6.549  -7.689   4.818  1.00 93.40           H
ATOM   4656  N   ALA A 306       4.743  -6.552   2.411  1.00 94.54           N
ATOM   4657  CA  ALA A 306       3.755  -5.818   1.639  1.00 94.54           C
ATOM   4658  C   ALA A 306       4.426  -4.615   0.973  1.00 94.54           C
ATOM   4659  O   ALA A 306       4.079  -4.249  -0.149  1.00 94.54           O
ATOM   4660  HA  ALA A 306       3.374  -6.485   0.867  1.00 94.54           H
ATOM   4661  CB  ALA A 306       2.596  -5.407   2.551  1.00 94.54           C
ATOM   4662 1HB  ALA A 306       2.135  -6.299   2.977  1.00 94.54           H
ATOM   4663 2HB  ALA A 306       2.973  -4.774   3.355  1.00 94.54           H
ATOM   4664 3HB  ALA A 306       1.856  -4.856   1.972  1.00 94.54           H
ATOM   4665  HN  ALA A 306       4.580  -6.570   3.398  1.00 94.54           H
ATOM   4666  N   PHE A 307       5.375  -4.034   1.691  1.00 93.08           N
ATOM   4667  CA  PHE A 307       6.051  -2.840   1.213  1.00 93.08           C
ATOM   4668  C   PHE A 307       6.916  -3.153  -0.010  1.00 93.08           C
ATOM   4669  O   PHE A 307       7.095  -2.303  -0.882  1.00 93.08           O
ATOM   4670  HA  PHE A 307       5.280  -2.121   0.936  1.00 93.08           H
ATOM   4671  CB  PHE A 307       6.952  -2.351   2.348  1.00 93.08           C
ATOM   4672 1HB  PHE A 307       7.559  -3.184   2.702  1.00 93.08           H
ATOM   4673 2HB  PHE A 307       7.639  -1.601   1.955  1.00 93.08           H
ATOM   4674  CG  PHE A 307       6.191  -1.753   3.533  1.00 93.08           C
ATOM   4675  CD1 PHE A 307       4.845  -1.576   3.457  1.00 93.08           C
ATOM   4676  HD1 PHE A 307       4.308  -1.860   2.552  1.00 93.08           H
ATOM   4677  CD2 PHE A 307       6.861  -1.399   4.663  1.00 93.08           C
ATOM   4678  HD2 PHE A 307       7.940  -1.540   4.723  1.00 93.08           H
ATOM   4679  CE1 PHE A 307       4.138  -1.021   4.557  1.00 93.08           C
ATOM   4680  HE1 PHE A 307       3.059  -0.880   4.496  1.00 93.08           H
ATOM   4681  CE2 PHE A 307       6.154  -0.844   5.762  1.00 93.08           C
ATOM   4682  HE2 PHE A 307       6.691  -0.560   6.668  1.00 93.08           H
ATOM   4683  CZ  PHE A 307       4.808  -0.667   5.686  1.00 93.08           C
ATOM   4684  HZ  PHE A 307       4.266  -0.241   6.531  1.00 93.08           H
ATOM   4685  HN  PHE A 307       5.682  -4.364   2.584  1.00 93.08           H
ATOM   4686  N   PHE A 308       7.429  -4.374  -0.036  1.00 88.26           N
ATOM   4687  CA  PHE A 308       8.251  -4.817  -1.149  1.00 88.26           C
ATOM   4688  C   PHE A 308       7.449  -4.831  -2.452  1.00 88.26           C
ATOM   4689  O   PHE A 308       8.024  -4.834  -3.539  1.00 88.26           O
ATOM   4690  HA  PHE A 308       9.078  -4.113  -1.241  1.00 88.26           H
ATOM   4691  CB  PHE A 308       8.706  -6.242  -0.829  1.00 88.26           C
ATOM   4692 1HB  PHE A 308       7.927  -6.741  -0.251  1.00 88.26           H
ATOM   4693 2HB  PHE A 308       8.815  -6.796  -1.762  1.00 88.26           H
ATOM   4694  CG  PHE A 308      10.023  -6.316  -0.053  1.00 88.26           C
ATOM   4695  CD1 PHE A 308      11.206  -6.158  -0.704  1.00 88.26           C
ATOM   4696  HD1 PHE A 308      11.216  -5.979  -1.780  1.00 88.26           H
ATOM   4697  CD2 PHE A 308      10.010  -6.539   1.289  1.00 88.26           C
ATOM   4698  HD2 PHE A 308       9.061  -6.665   1.811  1.00 88.26           H
ATOM   4699  CE1 PHE A 308      12.428  -6.226   0.016  1.00 88.26           C
ATOM   4700  HE1 PHE A 308      13.376  -6.100  -0.506  1.00 88.26           H
ATOM   4701  CE2 PHE A 308      11.231  -6.607   2.009  1.00 88.26           C
ATOM   4702  HE2 PHE A 308      11.221  -6.785   3.084  1.00 88.26           H
ATOM   4703  CZ  PHE A 308      12.415  -6.449   1.358  1.00 88.26           C
ATOM   4704  HZ  PHE A 308      13.352  -6.501   1.911  1.00 88.26           H
ATOM   4705  HN  PHE A 308       7.291  -5.054   0.685  1.00 88.26           H
ATOM   4706  N   HIS A 309       6.133  -4.839  -2.299  1.00 82.38           N
ATOM   4707  CA  HIS A 309       5.246  -4.871  -3.450  1.00 82.38           C
ATOM   4708  C   HIS A 309       5.443  -3.604  -4.284  1.00 82.38           C
ATOM   4709  O   HIS A 309       5.366  -3.646  -5.511  1.00 82.38           O
ATOM   4710  HA  HIS A 309       5.536  -5.736  -4.045  1.00 82.38           H
ATOM   4711  CB  HIS A 309       3.794  -5.071  -3.011  1.00 82.38           C
ATOM   4712 1HB  HIS A 309       3.744  -5.924  -2.334  1.00 82.38           H
ATOM   4713 2HB  HIS A 309       3.471  -4.197  -2.447  1.00 82.38           H
ATOM   4714  CG  HIS A 309       2.833  -5.298  -4.154  1.00 82.38           C
ATOM   4715  ND1 HIS A 309       2.104  -4.274  -4.734  1.00 82.38           N
ATOM   4716  HD1 HIS A 309       2.135  -3.311  -4.469  1.00 82.38           H
ATOM   4717  CD2 HIS A 309       2.490  -6.439  -4.818  1.00 82.38           C
ATOM   4718  HD2 HIS A 309       2.881  -7.436  -4.614  1.00 82.38           H
ATOM   4719  CE1 HIS A 309       1.359  -4.788  -5.702  1.00 82.38           C
ATOM   4720  HE1 HIS A 309       0.674  -4.236  -6.345  1.00 82.38           H
ATOM   4721  NE2 HIS A 309       1.599  -6.130  -5.751  1.00 82.38           N
ATOM   4722  HN  HIS A 309       5.673  -4.825  -1.411  1.00 82.38           H
ATOM   4723  N   SER A 310       5.694  -2.506  -3.585  1.00 86.72           N
ATOM   4724  CA  SER A 310       5.856  -1.221  -4.243  1.00 86.72           C
ATOM   4725  C   SER A 310       7.125  -1.226  -5.097  1.00 86.72           C
ATOM   4726  O   SER A 310       7.239  -0.458  -6.051  1.00 86.72           O
ATOM   4727  HA  SER A 310       4.973  -1.105  -4.871  1.00 86.72           H
ATOM   4728  CB  SER A 310       5.907  -0.082  -3.222  1.00 86.72           C
ATOM   4729 1HB  SER A 310       5.847   0.874  -3.742  1.00 86.72           H
ATOM   4730 2HB  SER A 310       5.039  -0.144  -2.566  1.00 86.72           H
ATOM   4731  OG  SER A 310       7.097  -0.121  -2.439  1.00 86.72           O
ATOM   4732  HG  SER A 310       7.021  -0.827  -1.736  1.00 86.72           H
ATOM   4733  HN  SER A 310       5.787  -2.486  -2.590  1.00 86.72           H
ATOM   4734  N   CYS A 311       8.048  -2.100  -4.724  1.00 88.97           N
ATOM   4735  CA  CYS A 311       9.288  -2.244  -5.468  1.00 88.97           C
ATOM   4736  C   CYS A 311       8.990  -3.022  -6.751  1.00 88.97           C
ATOM   4737  O   CYS A 311       9.670  -2.845  -7.761  1.00 88.97           O
ATOM   4738  HA  CYS A 311       9.633  -1.236  -5.698  1.00 88.97           H
ATOM   4739  CB  CYS A 311      10.376  -2.919  -4.630  1.00 88.97           C
ATOM   4740 1HB  CYS A 311      10.056  -3.920  -4.343  1.00 88.97           H
ATOM   4741 2HB  CYS A 311      11.284  -3.031  -5.222  1.00 88.97           H
ATOM   4742  SG  CYS A 311      10.723  -1.922  -3.135  1.00 88.97           S
ATOM   4743  HG  CYS A 311      11.609  -2.763  -2.610  1.00 88.97           H
ATOM   4744  HN  CYS A 311       7.959  -2.702  -3.930  1.00 88.97           H
ATOM   4745  N   LEU A 312       7.974  -3.868  -6.670  1.00 87.05           N
ATOM   4746  CA  LEU A 312       7.712  -4.828  -7.729  1.00 87.05           C
ATOM   4747  C   LEU A 312       6.761  -4.205  -8.753  1.00 87.05           C
ATOM   4748  O   LEU A 312       6.758  -4.594  -9.920  1.00 87.05           O
ATOM   4749  HA  LEU A 312       8.662  -5.036  -8.222  1.00 87.05           H
ATOM   4750  CB  LEU A 312       7.206  -6.147  -7.143  1.00 87.05           C
ATOM   4751 1HB  LEU A 312       6.322  -5.939  -6.542  1.00 87.05           H
ATOM   4752 2HB  LEU A 312       6.889  -6.789  -7.965  1.00 87.05           H
ATOM   4753  CG  LEU A 312       8.204  -6.925  -6.282  1.00 87.05           C
ATOM   4754  HG  LEU A 312       8.525  -6.279  -5.465  1.00 87.05           H
ATOM   4755  CD1 LEU A 312       7.544  -8.154  -5.653  1.00 87.05           C
ATOM   4756 1HD1 LEU A 312       6.711  -7.837  -5.025  1.00 87.05           H
ATOM   4757 2HD1 LEU A 312       7.175  -8.811  -6.441  1.00 87.05           H
ATOM   4758 3HD1 LEU A 312       8.274  -8.688  -5.046  1.00 87.05           H
ATOM   4759  CD2 LEU A 312       9.452  -7.293  -7.085  1.00 87.05           C
ATOM   4760 1HD2 LEU A 312       9.168  -7.912  -7.936  1.00 87.05           H
ATOM   4761 2HD2 LEU A 312       9.935  -6.383  -7.444  1.00 87.05           H
ATOM   4762 3HD2 LEU A 312      10.144  -7.845  -6.449  1.00 87.05           H
ATOM   4763  HN  LEU A 312       7.336  -3.904  -5.901  1.00 87.05           H
ATOM   4764  N   ASN A 313       5.978  -3.247  -8.279  1.00 84.84           N
ATOM   4765  CA  ASN A 313       4.951  -2.641  -9.110  1.00 84.84           C
ATOM   4766  C   ASN A 313       5.573  -2.184 -10.430  1.00 84.84           C
ATOM   4767  O   ASN A 313       5.069  -2.509 -11.504  1.00 84.84           O
ATOM   4768  HA  ASN A 313       4.200  -3.419  -9.250  1.00 84.84           H
ATOM   4769  CB  ASN A 313       4.341  -1.416  -8.425  1.00 84.84           C
ATOM   4770 1HB  ASN A 313       5.128  -0.831  -7.950  1.00 84.84           H
ATOM   4771 2HB  ASN A 313       3.872  -0.774  -9.171  1.00 84.84           H
ATOM   4772  CG  ASN A 313       3.305  -1.832  -7.379  1.00 84.84           C
ATOM   4773  OD1 ASN A 313       2.812  -2.948  -7.365  1.00 84.84           O
ATOM   4774  ND2 ASN A 313       3.004  -0.875  -6.506  1.00 84.84           N
ATOM   4775 1HD2 ASN A 313       3.445   0.020  -6.573  1.00 84.84           H
ATOM   4776 2HD2 ASN A 313       2.336  -1.050  -5.782  1.00 84.84           H
ATOM   4777  HN  ASN A 313       6.036  -2.886  -7.349  1.00 84.84           H
ATOM   4778  N   PRO A 314       6.676  -1.424 -10.377  1.00 85.25           N
ATOM   4779  CA  PRO A 314       7.312  -0.929 -11.600  1.00 85.25           C
ATOM   4780  C   PRO A 314       7.609  -2.046 -12.588  1.00 85.25           C
ATOM   4781  O   PRO A 314       7.377  -1.897 -13.786  1.00 85.25           O
ATOM   4782  HA  PRO A 314       6.636  -0.255 -12.127  1.00 85.25           H
ATOM   4783  CB  PRO A 314       8.592  -0.260 -11.098  1.00 85.25           C
ATOM   4784 1HB  PRO A 314       9.434  -0.953 -11.097  1.00 85.25           H
ATOM   4785 2HB  PRO A 314       8.877   0.585 -11.725  1.00 85.25           H
ATOM   4786  CG  PRO A 314       8.228   0.185  -9.686  1.00 85.25           C
ATOM   4787 1HG  PRO A 314       9.114   0.356  -9.075  1.00 85.25           H
ATOM   4788 2HG  PRO A 314       7.670   1.121  -9.688  1.00 85.25           H
ATOM   4789  CD  PRO A 314       7.394  -0.976  -9.170  1.00 85.25           C
ATOM   4790 1HD  PRO A 314       8.016  -1.770  -8.757  1.00 85.25           H
ATOM   4791 2HD  PRO A 314       6.713  -0.664  -8.377  1.00 85.25           H
ATOM   4792  N   VAL A 315       8.120  -3.145 -12.053  1.00 84.21           N
ATOM   4793  CA  VAL A 315       8.586  -4.238 -12.889  1.00 84.21           C
ATOM   4794  C   VAL A 315       7.381  -4.962 -13.494  1.00 84.21           C
ATOM   4795  O   VAL A 315       7.392  -5.315 -14.672  1.00 84.21           O
ATOM   4796  HA  VAL A 315       9.176  -3.805 -13.697  1.00 84.21           H
ATOM   4797  CB  VAL A 315       9.497  -5.164 -12.081  1.00 84.21           C
ATOM   4798  HB  VAL A 315       8.907  -5.587 -11.268  1.00 84.21           H
ATOM   4799  CG1 VAL A 315      10.006  -6.321 -12.943  1.00 84.21           C
ATOM   4800 1HG1 VAL A 315       9.159  -6.899 -13.313  1.00 84.21           H
ATOM   4801 2HG1 VAL A 315      10.572  -5.924 -13.786  1.00 84.21           H
ATOM   4802 3HG1 VAL A 315      10.651  -6.964 -12.344  1.00 84.21           H
ATOM   4803  CG2 VAL A 315      10.660  -4.387 -11.463  1.00 84.21           C
ATOM   4804 1HG2 VAL A 315      11.248  -3.923 -12.255  1.00 84.21           H
ATOM   4805 2HG2 VAL A 315      10.270  -3.614 -10.800  1.00 84.21           H
ATOM   4806 3HG2 VAL A 315      11.292  -5.069 -10.894  1.00 84.21           H
ATOM   4807  HN  VAL A 315       8.217  -3.295 -11.069  1.00 84.21           H
ATOM   4808  N   LEU A 316       6.372  -5.161 -12.659  1.00 83.73           N
ATOM   4809  CA  LEU A 316       5.277  -6.050 -13.009  1.00 83.73           C
ATOM   4810  C   LEU A 316       4.459  -5.425 -14.140  1.00 83.73           C
ATOM   4811  O   LEU A 316       4.066  -6.114 -15.081  1.00 83.73           O
ATOM   4812  HA  LEU A 316       5.714  -6.980 -13.372  1.00 83.73           H
ATOM   4813  CB  LEU A 316       4.449  -6.393 -11.769  1.00 83.73           C
ATOM   4814 1HB  LEU A 316       4.177  -5.464 -11.269  1.00 83.73           H
ATOM   4815 2HB  LEU A 316       3.521  -6.863 -12.094  1.00 83.73           H
ATOM   4816  CG  LEU A 316       5.121  -7.312 -10.746  1.00 83.73           C
ATOM   4817  HG  LEU A 316       6.086  -6.880 -10.481  1.00 83.73           H
ATOM   4818  CD1 LEU A 316       4.296  -7.399  -9.461  1.00 83.73           C
ATOM   4819 1HD1 LEU A 316       4.196  -6.405  -9.025  1.00 83.73           H
ATOM   4820 2HD1 LEU A 316       3.307  -7.796  -9.690  1.00 83.73           H
ATOM   4821 3HD1 LEU A 316       4.796  -8.059  -8.752  1.00 83.73           H
ATOM   4822  CD2 LEU A 316       5.395  -8.693 -11.347  1.00 83.73           C
ATOM   4823 1HD2 LEU A 316       4.454  -9.146 -11.659  1.00 83.73           H
ATOM   4824 2HD2 LEU A 316       6.052  -8.590 -12.210  1.00 83.73           H
ATOM   4825 3HD2 LEU A 316       5.873  -9.326 -10.599  1.00 83.73           H
ATOM   4826  HN  LEU A 316       6.294  -4.728 -11.761  1.00 83.73           H
ATOM   4827  N   TYR A 317       4.226  -4.127 -14.013  1.00 80.34           N
ATOM   4828  CA  TYR A 317       3.215  -3.465 -14.818  1.00 80.34           C
ATOM   4829  C   TYR A 317       3.854  -2.686 -15.970  1.00 80.34           C
ATOM   4830  O   TYR A 317       3.234  -2.495 -17.014  1.00 80.34           O
ATOM   4831  HA  TYR A 317       2.557  -4.231 -15.229  1.00 80.34           H
ATOM   4832  CB  TYR A 317       2.508  -2.481 -13.883  1.00 80.34           C
ATOM   4833 1HB  TYR A 317       3.259  -1.884 -13.366  1.00 80.34           H
ATOM   4834 2HB  TYR A 317       1.911  -1.793 -14.481  1.00 80.34           H
ATOM   4835  CG  TYR A 317       1.605  -3.149 -12.845  1.00 80.34           C
ATOM   4836  CD1 TYR A 317       0.372  -3.644 -13.220  1.00 80.34           C
ATOM   4837  HD1 TYR A 317       0.043  -3.560 -14.255  1.00 80.34           H
ATOM   4838  CD2 TYR A 317       2.022  -3.257 -11.534  1.00 80.34           C
ATOM   4839  HD2 TYR A 317       2.996  -2.865 -11.238  1.00 80.34           H
ATOM   4840  CE1 TYR A 317      -0.478  -4.273 -12.242  1.00 80.34           C
ATOM   4841  HE1 TYR A 317      -1.454  -4.669 -12.525  1.00 80.34           H
ATOM   4842  CE2 TYR A 317       1.172  -3.885 -10.557  1.00 80.34           C
ATOM   4843  HE2 TYR A 317       1.489  -3.977  -9.518  1.00 80.34           H
ATOM   4844  CZ  TYR A 317      -0.036  -4.363 -10.959  1.00 80.34           C
ATOM   4845  OH  TYR A 317      -0.840  -4.957 -10.036  1.00 80.34           O
ATOM   4846  HH  TYR A 317      -0.357  -5.038  -9.165  1.00 80.34           H
ATOM   4847  HN  TYR A 317       4.714  -3.532 -13.374  1.00 80.34           H
ATOM   4848  N   VAL A 318       5.087  -2.257 -15.739  1.00 76.86           N
ATOM   4849  CA  VAL A 318       5.689  -1.228 -16.570  1.00 76.86           C
ATOM   4850  C   VAL A 318       6.766  -1.859 -17.455  1.00 76.86           C
ATOM   4851  O   VAL A 318       6.682  -1.797 -18.681  1.00 76.86           O
ATOM   4852  HA  VAL A 318       4.905  -0.820 -17.208  1.00 76.86           H
ATOM   4853  CB  VAL A 318       6.224  -0.095 -15.693  1.00 76.86           C
ATOM   4854  HB  VAL A 318       7.108  -0.463 -15.172  1.00 76.86           H
ATOM   4855  CG1 VAL A 318       6.646   1.105 -16.545  1.00 76.86           C
ATOM   4856 1HG1 VAL A 318       7.429   0.800 -17.239  1.00 76.86           H
ATOM   4857 2HG1 VAL A 318       5.786   1.472 -17.105  1.00 76.86           H
ATOM   4858 3HG1 VAL A 318       7.023   1.896 -15.896  1.00 76.86           H
ATOM   4859  CG2 VAL A 318       5.195   0.316 -14.639  1.00 76.86           C
ATOM   4860 1HG2 VAL A 318       4.285   0.657 -15.133  1.00 76.86           H
ATOM   4861 2HG2 VAL A 318       4.965  -0.539 -14.003  1.00 76.86           H
ATOM   4862 3HG2 VAL A 318       5.601   1.123 -14.030  1.00 76.86           H
ATOM   4863  HN  VAL A 318       5.670  -2.600 -15.003  1.00 76.86           H
ATOM   4864  N   PHE A 319       7.753  -2.452 -16.800  1.00 75.01           N
ATOM   4865  CA  PHE A 319       8.931  -2.935 -17.499  1.00 75.01           C
ATOM   4866  C   PHE A 319       8.605  -4.179 -18.329  1.00 75.01           C
ATOM   4867  O   PHE A 319       9.402  -4.597 -19.167  1.00 75.01           O
ATOM   4868  HA  PHE A 319       9.265  -2.136 -18.161  1.00 75.01           H
ATOM   4869  CB  PHE A 319       9.964  -3.304 -16.433  1.00 75.01           C
ATOM   4870 1HB  PHE A 319       9.539  -4.064 -15.777  1.00 75.01           H
ATOM   4871 2HB  PHE A 319      10.830  -3.753 -16.920  1.00 75.01           H
ATOM   4872  CG  PHE A 319      10.431  -2.121 -15.583  1.00 75.01           C
ATOM   4873  CD1 PHE A 319      10.393  -0.861 -16.092  1.00 75.01           C
ATOM   4874  HD1 PHE A 319      10.030  -0.694 -17.106  1.00 75.01           H
ATOM   4875  CD2 PHE A 319      10.884  -2.330 -14.317  1.00 75.01           C
ATOM   4876  HD2 PHE A 319      10.915  -3.340 -13.909  1.00 75.01           H
ATOM   4877  CE1 PHE A 319      10.826   0.237 -15.303  1.00 75.01           C
ATOM   4878  HE1 PHE A 319      10.796   1.248 -15.712  1.00 75.01           H
ATOM   4879  CE2 PHE A 319      11.318  -1.231 -13.528  1.00 75.01           C
ATOM   4880  HE2 PHE A 319      11.681  -1.398 -12.514  1.00 75.01           H
ATOM   4881  CZ  PHE A 319      11.280   0.029 -14.038  1.00 75.01           C
ATOM   4882  HZ  PHE A 319      11.612   0.872 -13.432  1.00 75.01           H
ATOM   4883  HN  PHE A 319       7.756  -2.604 -15.812  1.00 75.01           H
ATOM   4884  N   VAL A 320       7.432  -4.736 -18.066  1.00 74.05           N
ATOM   4885  CA  VAL A 320       6.941  -5.854 -18.853  1.00 74.05           C
ATOM   4886  C   VAL A 320       6.570  -5.362 -20.254  1.00 74.05           C
ATOM   4887  O   VAL A 320       6.645  -6.117 -21.221  1.00 74.05           O
ATOM   4888  HA  VAL A 320       7.752  -6.577 -18.939  1.00 74.05           H
ATOM   4889  CB  VAL A 320       5.776  -6.532 -18.129  1.00 74.05           C
ATOM   4890  HB  VAL A 320       4.998  -5.785 -17.974  1.00 74.05           H
ATOM   4891  CG1 VAL A 320       5.184  -7.659 -18.979  1.00 74.05           C
ATOM   4892 1HG1 VAL A 320       4.820  -7.250 -19.921  1.00 74.05           H
ATOM   4893 2HG1 VAL A 320       5.953  -8.405 -19.179  1.00 74.05           H
ATOM   4894 3HG1 VAL A 320       4.358  -8.124 -18.441  1.00 74.05           H
ATOM   4895  CG2 VAL A 320       6.211  -7.050 -16.757  1.00 74.05           C
ATOM   4896 1HG2 VAL A 320       7.015  -7.775 -16.880  1.00 74.05           H
ATOM   4897 2HG2 VAL A 320       6.563  -6.217 -16.149  1.00 74.05           H
ATOM   4898 3HG2 VAL A 320       5.364  -7.528 -16.264  1.00 74.05           H
ATOM   4899  HN  VAL A 320       6.823  -4.436 -17.332  1.00 74.05           H
ATOM   4900  N   GLY A 321       6.177  -4.098 -20.317  1.00 75.31           N
ATOM   4901  CA  GLY A 321       5.714  -3.520 -21.567  1.00 75.31           C
ATOM   4902  C   GLY A 321       6.869  -3.355 -22.556  1.00 75.31           C
ATOM   4903  O   GLY A 321       7.899  -2.771 -22.221  1.00 75.31           O
ATOM   4904 1HA  GLY A 321       4.945  -4.158 -22.004  1.00 75.31           H
ATOM   4905 2HA  GLY A 321       5.253  -2.551 -21.376  1.00 75.31           H
ATOM   4906  HN  GLY A 321       6.171  -3.474 -19.536  1.00 75.31           H
ATOM   4907  N   GLU A 322       6.660  -3.879 -23.755  1.00 64.08           N
ATOM   4908  CA  GLU A 322       7.655  -3.760 -24.808  1.00 64.08           C
ATOM   4909  C   GLU A 322       7.818  -2.296 -25.220  1.00 64.08           C
ATOM   4910  O   GLU A 322       8.935  -1.832 -25.446  1.00 64.08           O
ATOM   4911  HA  GLU A 322       8.583  -4.128 -24.372  1.00 64.08           H
ATOM   4912  CB  GLU A 322       7.286  -4.630 -26.011  1.00 64.08           C
ATOM   4913 1HB  GLU A 322       6.251  -4.444 -26.295  1.00 64.08           H
ATOM   4914 2HB  GLU A 322       7.994  -4.455 -26.821  1.00 64.08           H
ATOM   4915  CG  GLU A 322       7.387  -6.117 -25.664  1.00 64.08           C
ATOM   4916 1HG  GLU A 322       8.403  -6.351 -25.346  1.00 64.08           H
ATOM   4917 2HG  GLU A 322       6.730  -6.344 -24.824  1.00 64.08           H
ATOM   4918  CD  GLU A 322       7.009  -6.987 -26.864  1.00 64.08           C
ATOM   4919  OE1 GLU A 322       7.002  -8.225 -26.688  1.00 64.08           O
ATOM   4920  OE2 GLU A 322       6.736  -6.395 -27.930  1.00 64.08           O
ATOM   4921  HN  GLU A 322       5.832  -4.377 -24.010  1.00 64.08           H
ATOM   4922  N   ARG A 323       6.689  -1.608 -25.304  1.00 63.26           N
ATOM   4923  CA  ARG A 323       6.691  -0.212 -25.708  1.00 63.26           C
ATOM   4924  C   ARG A 323       7.566   0.612 -24.761  1.00 63.26           C
ATOM   4925  O   ARG A 323       8.379   1.420 -25.207  1.00 63.26           O
ATOM   4926  HA  ARG A 323       7.100  -0.214 -26.718  1.00 63.26           H
ATOM   4927  CB  ARG A 323       5.273   0.362 -25.711  1.00 63.26           C
ATOM   4928 1HB  ARG A 323       4.643  -0.220 -26.383  1.00 63.26           H
ATOM   4929 2HB  ARG A 323       4.840   0.277 -24.714  1.00 63.26           H
ATOM   4930  CG  ARG A 323       5.276   1.829 -26.148  1.00 63.26           C
ATOM   4931 1HG  ARG A 323       5.863   2.420 -25.445  1.00 63.26           H
ATOM   4932 2HG  ARG A 323       5.758   1.920 -27.122  1.00 63.26           H
ATOM   4933  CD  ARG A 323       3.852   2.382 -26.223  1.00 63.26           C
ATOM   4934 1HD  ARG A 323       3.297   1.874 -27.012  1.00 63.26           H
ATOM   4935 2HD  ARG A 323       3.327   2.186 -25.288  1.00 63.26           H
ATOM   4936  NE  ARG A 323       3.887   3.837 -26.488  1.00 63.26           N
ATOM   4937  HE  ARG A 323       4.712   4.218 -26.906  1.00 63.26           H
ATOM   4938  CZ  ARG A 323       2.884   4.678 -26.202  1.00 63.26           C
ATOM   4939  NH1 ARG A 323       1.755   4.223 -25.640  1.00 63.26           N
ATOM   4940 1HH1 ARG A 323       1.657   3.250 -25.432  1.00 63.26           H
ATOM   4941 2HH1 ARG A 323       1.011   4.857 -25.430  1.00 63.26           H
ATOM   4942  NH2 ARG A 323       3.025   5.980 -26.485  1.00 63.26           N
ATOM   4943 1HH2 ARG A 323       2.286   6.620 -26.278  1.00 63.26           H
ATOM   4944 2HH2 ARG A 323       3.871   6.311 -26.904  1.00 63.26           H
ATOM   4945  HN  ARG A 323       5.786  -1.989 -25.104  1.00 63.26           H
ATOM   4946  N   PHE A 324       7.369   0.380 -23.471  1.00 73.55           N
ATOM   4947  CA  PHE A 324       8.091   1.129 -22.457  1.00 73.55           C
ATOM   4948  C   PHE A 324       9.585   0.800 -22.492  1.00 73.55           C
ATOM   4949  O   PHE A 324      10.422   1.680 -22.300  1.00 73.55           O
ATOM   4950  HA  PHE A 324       7.949   2.187 -22.674  1.00 73.55           H
ATOM   4951  CB  PHE A 324       7.520   0.710 -21.101  1.00 73.55           C
ATOM   4952 1HB  PHE A 324       6.436   0.818 -21.125  1.00 73.55           H
ATOM   4953 2HB  PHE A 324       7.731  -0.347 -20.940  1.00 73.55           H
ATOM   4954  CG  PHE A 324       8.072   1.510 -19.919  1.00 73.55           C
ATOM   4955  CD1 PHE A 324       9.193   1.088 -19.276  1.00 73.55           C
ATOM   4956  HD1 PHE A 324       9.699   0.179 -19.602  1.00 73.55           H
ATOM   4957  CD2 PHE A 324       7.442   2.645 -19.513  1.00 73.55           C
ATOM   4958  HD2 PHE A 324       6.543   2.983 -20.028  1.00 73.55           H
ATOM   4959  CE1 PHE A 324       9.705   1.831 -18.180  1.00 73.55           C
ATOM   4960  HE1 PHE A 324      10.604   1.492 -17.664  1.00 73.55           H
ATOM   4961  CE2 PHE A 324       7.954   3.388 -18.416  1.00 73.55           C
ATOM   4962  HE2 PHE A 324       7.448   4.297 -18.090  1.00 73.55           H
ATOM   4963  CZ  PHE A 324       9.075   2.965 -17.773  1.00 73.55           C
ATOM   4964  HZ  PHE A 324       9.468   3.535 -16.931  1.00 73.55           H
ATOM   4965  HN  PHE A 324       6.731  -0.304 -23.118  1.00 73.55           H
ATOM   4966  N   ARG A 325       9.873  -0.470 -22.739  1.00 71.82           N
ATOM   4967  CA  ARG A 325      11.251  -0.924 -22.811  1.00 71.82           C
ATOM   4968  C   ARG A 325      12.005  -0.164 -23.904  1.00 71.82           C
ATOM   4969  O   ARG A 325      13.149   0.241 -23.708  1.00 71.82           O
ATOM   4970  HA  ARG A 325      11.667  -0.709 -21.826  1.00 71.82           H
ATOM   4971  CB  ARG A 325      11.322  -2.424 -23.101  1.00 71.82           C
ATOM   4972 1HB  ARG A 325      10.650  -2.672 -23.922  1.00 71.82           H
ATOM   4973 2HB  ARG A 325      12.329  -2.689 -23.423  1.00 71.82           H
ATOM   4974  CG  ARG A 325      10.946  -3.240 -21.862  1.00 71.82           C
ATOM   4975 1HG  ARG A 325      11.586  -2.957 -21.027  1.00 71.82           H
ATOM   4976 2HG  ARG A 325       9.921  -3.013 -21.570  1.00 71.82           H
ATOM   4977  CD  ARG A 325      11.084  -4.740 -22.131  1.00 71.82           C
ATOM   4978 1HD  ARG A 325      10.431  -5.032 -22.953  1.00 71.82           H
ATOM   4979 2HD  ARG A 325      12.104  -4.971 -22.438  1.00 71.82           H
ATOM   4980  NE  ARG A 325      10.737  -5.507 -20.914  1.00 71.82           N
ATOM   4981  HE  ARG A 325      10.339  -5.008 -20.143  1.00 71.82           H
ATOM   4982  CZ  ARG A 325      10.923  -6.827 -20.779  1.00 71.82           C
ATOM   4983  NH1 ARG A 325      11.452  -7.545 -21.779  1.00 71.82           N
ATOM   4984 1HH1 ARG A 325      11.712  -7.096 -22.634  1.00 71.82           H
ATOM   4985 2HH1 ARG A 325      11.587  -8.530 -21.670  1.00 71.82           H
ATOM   4986  NH2 ARG A 325      10.571  -7.419 -19.629  1.00 71.82           N
ATOM   4987 1HH2 ARG A 325      10.703  -8.403 -19.512  1.00 71.82           H
ATOM   4988 2HH2 ARG A 325      10.177  -6.875 -18.888  1.00 71.82           H
ATOM   4989  HN  ARG A 325       9.185  -1.180 -22.889  1.00 71.82           H
ATOM   4990  N   ARG A 326      11.332   0.007 -25.033  1.00 66.10           N
ATOM   4991  CA  ARG A 326      11.913   0.734 -26.148  1.00 66.10           C
ATOM   4992  C   ARG A 326      12.159   2.193 -25.761  1.00 66.10           C
ATOM   4993  O   ARG A 326      13.230   2.737 -26.024  1.00 66.10           O
ATOM   4994  HA  ARG A 326      12.852   0.220 -26.356  1.00 66.10           H
ATOM   4995  CB  ARG A 326      10.999   0.685 -27.374  1.00 66.10           C
ATOM   4996 1HB  ARG A 326       9.978   0.931 -27.081  1.00 66.10           H
ATOM   4997 2HB  ARG A 326      11.313   1.438 -28.097  1.00 66.10           H
ATOM   4998  CG  ARG A 326      11.029  -0.699 -28.026  1.00 66.10           C
ATOM   4999 1HG  ARG A 326      12.047  -0.938 -28.333  1.00 66.10           H
ATOM   5000 2HG  ARG A 326      10.729  -1.454 -27.299  1.00 66.10           H
ATOM   5001  CD  ARG A 326      10.098  -0.753 -29.239  1.00 66.10           C
ATOM   5002 1HD  ARG A 326       9.075  -0.537 -28.933  1.00 66.10           H
ATOM   5003 2HD  ARG A 326      10.383   0.011 -29.962  1.00 66.10           H
ATOM   5004  NE  ARG A 326      10.164  -2.092 -29.868  1.00 66.10           N
ATOM   5005  HE  ARG A 326      10.891  -2.712 -29.574  1.00 66.10           H
ATOM   5006  CZ  ARG A 326       9.311  -2.524 -30.806  1.00 66.10           C
ATOM   5007  NH1 ARG A 326       8.318  -1.734 -31.238  1.00 66.10           N
ATOM   5008 1HH1 ARG A 326       8.209  -0.815 -30.859  1.00 66.10           H
ATOM   5009 2HH1 ARG A 326       7.685  -2.064 -31.939  1.00 66.10           H
ATOM   5010  NH2 ARG A 326       9.466  -3.757 -31.307  1.00 66.10           N
ATOM   5011 1HH2 ARG A 326       8.837  -4.095 -32.008  1.00 66.10           H
ATOM   5012 2HH2 ARG A 326      10.209  -4.340 -30.979  1.00 66.10           H
ATOM   5013  HN  ARG A 326      10.407  -0.340 -25.190  1.00 66.10           H
ATOM   5014  N   ASP A 327      11.148   2.786 -25.143  1.00 76.26           N
ATOM   5015  CA  ASP A 327      11.195   4.202 -24.821  1.00 76.26           C
ATOM   5016  C   ASP A 327      12.231   4.437 -23.720  1.00 76.26           C
ATOM   5017  O   ASP A 327      12.866   5.490 -23.675  1.00 76.26           O
ATOM   5018  HA  ASP A 327      11.459   4.700 -25.755  1.00 76.26           H
ATOM   5019  CB  ASP A 327       9.840   4.696 -24.309  1.00 76.26           C
ATOM   5020 1HB  ASP A 327       9.478   4.028 -23.527  1.00 76.26           H
ATOM   5021 2HB  ASP A 327       9.955   5.682 -23.858  1.00 76.26           H
ATOM   5022  CG  ASP A 327       8.816   4.763 -25.444  1.00 76.26           C
ATOM   5023  OD1 ASP A 327       9.261   4.740 -26.612  1.00 76.26           O
ATOM   5024  OD2 ASP A 327       7.612   4.836 -25.118  1.00 76.26           O
ATOM   5025  HN  ASP A 327      10.311   2.317 -24.863  1.00 76.26           H
ATOM   5026  N   LEU A 328      12.369   3.439 -22.859  1.00 77.36           N
ATOM   5027  CA  LEU A 328      13.373   3.490 -21.810  1.00 77.36           C
ATOM   5028  C   LEU A 328      14.758   3.635 -22.443  1.00 77.36           C
ATOM   5029  O   LEU A 328      15.522   4.527 -22.077  1.00 77.36           O
ATOM   5030  HA  LEU A 328      13.173   4.377 -21.209  1.00 77.36           H
ATOM   5031  CB  LEU A 328      13.242   2.278 -20.885  1.00 77.36           C
ATOM   5032 1HB  LEU A 328      12.275   2.330 -20.386  1.00 77.36           H
ATOM   5033 2HB  LEU A 328      13.237   1.377 -21.498  1.00 77.36           H
ATOM   5034  CG  LEU A 328      14.329   2.129 -19.818  1.00 77.36           C
ATOM   5035  HG  LEU A 328      15.295   2.079 -20.319  1.00 77.36           H
ATOM   5036  CD1 LEU A 328      14.361   3.348 -18.894  1.00 77.36           C
ATOM   5037 1HD1 LEU A 328      14.568   4.243 -19.481  1.00 77.36           H
ATOM   5038 2HD1 LEU A 328      13.396   3.454 -18.398  1.00 77.36           H
ATOM   5039 3HD1 LEU A 328      15.142   3.216 -18.145  1.00 77.36           H
ATOM   5040  CD2 LEU A 328      14.156   0.824 -19.039  1.00 77.36           C
ATOM   5041 1HD2 LEU A 328      13.182   0.819 -18.549  1.00 77.36           H
ATOM   5042 2HD2 LEU A 328      14.222  -0.021 -19.725  1.00 77.36           H
ATOM   5043 3HD2 LEU A 328      14.941   0.743 -18.287  1.00 77.36           H
ATOM   5044  HN  LEU A 328      11.811   2.610 -22.871  1.00 77.36           H
ATOM   5045  N   VAL A 329      15.041   2.743 -23.381  1.00 78.42           N
ATOM   5046  CA  VAL A 329      16.355   2.700 -24.001  1.00 78.42           C
ATOM   5047  C   VAL A 329      16.597   4.004 -24.764  1.00 78.42           C
ATOM   5048  O   VAL A 329      17.717   4.511 -24.794  1.00 78.42           O
ATOM   5049  HA  VAL A 329      17.093   2.619 -23.203  1.00 78.42           H
ATOM   5050  CB  VAL A 329      16.475   1.458 -24.887  1.00 78.42           C
ATOM   5051  HB  VAL A 329      15.665   1.487 -25.615  1.00 78.42           H
ATOM   5052  CG1 VAL A 329      17.799   1.459 -25.654  1.00 78.42           C
ATOM   5053 1HG1 VAL A 329      17.852   2.345 -26.286  1.00 78.42           H
ATOM   5054 2HG1 VAL A 329      18.629   1.466 -24.948  1.00 78.42           H
ATOM   5055 3HG1 VAL A 329      17.858   0.566 -26.276  1.00 78.42           H
ATOM   5056  CG2 VAL A 329      16.321   0.179 -24.061  1.00 78.42           C
ATOM   5057 1HG2 VAL A 329      17.099   0.142 -23.299  1.00 78.42           H
ATOM   5058 2HG2 VAL A 329      15.342   0.173 -23.581  1.00 78.42           H
ATOM   5059 3HG2 VAL A 329      16.410  -0.688 -24.715  1.00 78.42           H
ATOM   5060  HN  VAL A 329      14.393   2.060 -23.718  1.00 78.42           H
ATOM   5061  N   LYS A 330      15.528   4.510 -25.362  1.00 71.97           N
ATOM   5062  CA  LYS A 330      15.594   5.780 -26.065  1.00 71.97           C
ATOM   5063  C   LYS A 330      16.041   6.873 -25.092  1.00 71.97           C
[truncated: 117,478 more chars]
