# Supplementary material for: Noncanonical roles of chemokine regions in CCR9 activation revealed by structural modeling and mutational mapping
Source: Nat Commun. 2025 Aug 18;16:7695. doi: 10.1038/s41467-025-62321-9 (PMC12361432; doi:10.1038/s41467-025-62321-9)
Supplement: Supplementary file 7 — Supplementary Data 5 [file 41467_2025_62321_MOESM7_ESM.zip › CCR9_CCL25x1P6_04_rnk0.pdb]

ATOM      1  N   GLU A  20      -6.500  -4.174  58.664  1.00 49.75           N
ATOM      2  CA  GLU A  20      -6.454  -5.173  57.609  1.00 49.75           C
ATOM      3  C   GLU A  20      -6.884  -6.537  58.151  1.00 49.75           C
ATOM      4  O   GLU A  20      -6.075  -7.263  58.728  1.00 49.75           O
ATOM      5  HA  GLU A  20      -7.165  -4.832  56.857  1.00 49.75           H
ATOM      6  CB  GLU A  20      -5.059  -5.245  56.984  1.00 49.75           C
ATOM      7 1HB  GLU A  20      -4.304  -5.067  57.749  1.00 49.75           H
ATOM      8 2HB  GLU A  20      -4.936  -6.199  56.471  1.00 49.75           H
ATOM      9  CG  GLU A  20      -4.877  -4.158  55.923  1.00 49.75           C
ATOM     10 1HG  GLU A  20      -5.785  -4.071  55.326  1.00 49.75           H
ATOM     11 2HG  GLU A  20      -4.720  -3.195  56.407  1.00 49.75           H
ATOM     12  CD  GLU A  20      -3.690  -4.476  55.010  1.00 49.75           C
ATOM     13  OE1 GLU A  20      -3.678  -3.932  53.885  1.00 49.75           O
ATOM     14  OE2 GLU A  20      -2.822  -5.256  55.459  1.00 49.75           O
ATOM     15  HN  GLU A  20      -6.814  -4.512  59.552  1.00 49.75           H
ATOM     16  N   SER A  21      -8.156  -6.846  57.945  1.00 57.30           N
ATOM     17  CA  SER A  21      -8.679  -8.149  58.317  1.00 57.30           C
ATOM     18  C   SER A  21      -7.841  -9.254  57.669  1.00 57.30           C
ATOM     19  O   SER A  21      -7.340  -9.087  56.558  1.00 57.30           O
ATOM     20  HA  SER A  21      -8.597  -8.194  59.403  1.00 57.30           H
ATOM     21  CB  SER A  21     -10.147  -8.290  57.910  1.00 57.30           C
ATOM     22 1HB  SER A  21     -10.519  -9.266  58.223  1.00 57.30           H
ATOM     23 2HB  SER A  21     -10.742  -7.540  58.433  1.00 57.30           H
ATOM     24  OG  SER A  21     -10.329  -8.142  56.504  1.00 57.30           O
ATOM     25  HG  SER A  21     -10.726  -8.976  56.122  1.00 57.30           H
ATOM     26  HN  SER A  21      -8.822  -6.224  57.534  1.00 57.30           H
ATOM     27  N   THR A  22      -7.715 -10.357  58.391  1.00 58.19           N
ATOM     28  CA  THR A  22      -6.998 -11.511  57.876  1.00 58.19           C
ATOM     29  C   THR A  22      -7.518 -11.885  56.486  1.00 58.19           C
ATOM     30  O   THR A  22      -6.764 -12.378  55.649  1.00 58.19           O
ATOM     31  HA  THR A  22      -5.948 -11.241  57.762  1.00 58.19           H
ATOM     32  CB  THR A  22      -7.127 -12.643  58.897  1.00 58.19           C
ATOM     33  HB  THR A  22      -7.081 -13.616  58.408  1.00 58.19           H
ATOM     34  OG1 THR A  22      -8.343 -12.356  59.582  1.00 58.19           O
ATOM     35  HG1 THR A  22      -9.124 -12.633  59.023  1.00 58.19           H
ATOM     36  CG2 THR A  22      -6.058 -12.570  59.990  1.00 58.19           C
ATOM     37 1HG2 THR A  22      -6.148 -11.624  60.524  1.00 58.19           H
ATOM     38 2HG2 THR A  22      -5.069 -12.638  59.536  1.00 58.19           H
ATOM     39 3HG2 THR A  22      -6.195 -13.396  60.688  1.00 58.19           H
ATOM     40  HN  THR A  22      -8.091 -10.470  59.311  1.00 58.19           H
ATOM     41  N   SER A  23      -8.804 -11.636  56.284  1.00 61.73           N
ATOM     42  CA  SER A  23      -9.422 -11.893  54.995  1.00 61.73           C
ATOM     43  C   SER A  23      -8.787 -11.004  53.923  1.00 61.73           C
ATOM     44  O   SER A  23      -8.540 -11.454  52.805  1.00 61.73           O
ATOM     45  HA  SER A  23      -9.226 -12.945  54.785  1.00 61.73           H
ATOM     46  CB  SER A  23     -10.933 -11.659  55.052  1.00 61.73           C
ATOM     47 1HB  SER A  23     -11.404 -12.118  54.182  1.00 61.73           H
ATOM     48 2HB  SER A  23     -11.343 -12.151  55.933  1.00 61.73           H
ATOM     49  OG  SER A  23     -11.257 -10.272  55.089  1.00 61.73           O
ATOM     50  HG  SER A  23     -12.241 -10.147  54.960  1.00 61.73           H
ATOM     51  HN  SER A  23      -9.418 -11.266  56.981  1.00 61.73           H
ATOM     52  N   SER A  24      -8.542  -9.759  54.302  1.00 66.93           N
ATOM     53  CA  SER A  24      -7.977  -8.792  53.376  1.00 66.93           C
ATOM     54  C   SER A  24      -6.593  -9.254  52.916  1.00 66.93           C
ATOM     55  O   SER A  24      -6.233  -9.086  51.752  1.00 66.93           O
ATOM     56  HA  SER A  24      -8.669  -8.761  52.534  1.00 66.93           H
ATOM     57  CB  SER A  24      -7.889  -7.404  54.014  1.00 66.93           C
ATOM     58 1HB  SER A  24      -8.891  -6.990  54.122  1.00 66.93           H
ATOM     59 2HB  SER A  24      -7.471  -7.492  55.017  1.00 66.93           H
ATOM     60  OG  SER A  24      -7.088  -6.512  53.243  1.00 66.93           O
ATOM     61  HG  SER A  24      -6.988  -5.641  53.723  1.00 66.93           H
ATOM     62  HN  SER A  24      -8.722  -9.408  55.221  1.00 66.93           H
ATOM     63  N   MET A  25      -5.854  -9.828  53.855  1.00 63.50           N
ATOM     64  CA  MET A  25      -4.513 -10.305  53.563  1.00 63.50           C
ATOM     65  C   MET A  25      -4.556 -11.580  52.719  1.00 63.50           C
ATOM     66  O   MET A  25      -3.750 -11.751  51.805  1.00 63.50           O
ATOM     67  HA  MET A  25      -4.032  -9.504  53.001  1.00 63.50           H
ATOM     68  CB  MET A  25      -3.775 -10.585  54.874  1.00 63.50           C
ATOM     69 1HB  MET A  25      -3.916  -9.751  55.561  1.00 63.50           H
ATOM     70 2HB  MET A  25      -4.200 -11.467  55.353  1.00 63.50           H
ATOM     71  CG  MET A  25      -2.281 -10.803  54.626  1.00 63.50           C
ATOM     72 1HG  MET A  25      -1.811 -11.209  55.522  1.00 63.50           H
ATOM     73 2HG  MET A  25      -2.138 -11.535  53.831  1.00 63.50           H
ATOM     74  SD  MET A  25      -1.505  -9.259  54.178  1.00 63.50           S
ATOM     75  CE  MET A  25       0.212  -9.737  54.269  1.00 63.50           C
ATOM     76 1HE  MET A  25       0.443 -10.072  55.281  1.00 63.50           H
ATOM     77 2HE  MET A  25       0.401 -10.548  53.566  1.00 63.50           H
ATOM     78 3HE  MET A  25       0.841  -8.883  54.017  1.00 63.50           H
ATOM     79  HN  MET A  25      -6.158  -9.969  54.797  1.00 63.50           H
ATOM     80  N   GLU A  26      -5.504 -12.442  53.054  1.00 58.22           N
ATOM     81  CA  GLU A  26      -5.696 -13.672  52.304  1.00 58.22           C
ATOM     82  C   GLU A  26      -6.113 -13.357  50.866  1.00 58.22           C
ATOM     83  O   GLU A  26      -5.648 -13.999  49.926  1.00 58.22           O
ATOM     84  HA  GLU A  26      -4.726 -14.168  52.307  1.00 58.22           H
ATOM     85  CB  GLU A  26      -6.724 -14.576  52.988  1.00 58.22           C
ATOM     86 1HB  GLU A  26      -7.558 -13.976  53.350  1.00 58.22           H
ATOM     87 2HB  GLU A  26      -7.028 -15.369  52.304  1.00 58.22           H
ATOM     88  CG  GLU A  26      -6.117 -15.270  54.209  1.00 58.22           C
ATOM     89 1HG  GLU A  26      -5.256 -15.864  53.904  1.00 58.22           H
ATOM     90 2HG  GLU A  26      -5.755 -14.522  54.914  1.00 58.22           H
ATOM     91  CD  GLU A  26      -7.147 -16.169  54.896  1.00 58.22           C
ATOM     92  OE1 GLU A  26      -6.709 -17.025  55.695  1.00 58.22           O
ATOM     93  OE2 GLU A  26      -8.348 -15.980  54.607  1.00 58.22           O
ATOM     94  HN  GLU A  26      -6.133 -12.312  53.820  1.00 58.22           H
ATOM     95  N   ASP A  27      -6.987 -12.369  50.740  1.00 65.75           N
ATOM     96  CA  ASP A  27      -7.505 -11.990  49.436  1.00 65.75           C
ATOM     97  C   ASP A  27      -6.341 -11.589  48.527  1.00 65.75           C
ATOM     98  O   ASP A  27      -6.331 -11.922  47.343  1.00 65.75           O
ATOM     99  HA  ASP A  27      -8.035 -12.869  49.072  1.00 65.75           H
ATOM    100  CB  ASP A  27      -8.452 -10.793  49.547  1.00 65.75           C
ATOM    101 1HB  ASP A  27      -8.004 -10.028  50.181  1.00 65.75           H
ATOM    102 2HB  ASP A  27      -8.597 -10.347  48.563  1.00 65.75           H
ATOM    103  CG  ASP A  27      -9.804 -11.216  50.126  1.00 65.75           C
ATOM    104  OD1 ASP A  27     -10.107 -12.425  50.035  1.00 65.75           O
ATOM    105  OD2 ASP A  27     -10.504 -10.320  50.646  1.00 65.75           O
ATOM    106  HN  ASP A  27      -7.339 -11.833  51.507  1.00 65.75           H
ATOM    107  N   TYR A  28      -5.389 -10.880  49.116  1.00 64.37           N
ATOM    108  CA  TYR A  28      -4.239 -10.405  48.366  1.00 64.37           C
ATOM    109  C   TYR A  28      -3.294 -11.558  48.022  1.00 64.37           C
ATOM    110  O   TYR A  28      -2.758 -11.617  46.916  1.00 64.37           O
ATOM    111  HA  TYR A  28      -4.602  -9.954  47.443  1.00 64.37           H
ATOM    112  CB  TYR A  28      -3.511  -9.424  49.288  1.00 64.37           C
ATOM    113 1HB  TYR A  28      -4.190  -8.610  49.544  1.00 64.37           H
ATOM    114 2HB  TYR A  28      -3.259  -9.933  50.218  1.00 64.37           H
ATOM    115  CG  TYR A  28      -2.235  -8.833  48.685  1.00 64.37           C
ATOM    116  CD1 TYR A  28      -1.010  -9.399  48.973  1.00 64.37           C
ATOM    117  HD1 TYR A  28      -0.951 -10.266  49.631  1.00 64.37           H
ATOM    118  CD2 TYR A  28      -2.309  -7.735  47.852  1.00 64.37           C
ATOM    119  HD2 TYR A  28      -3.277  -7.288  47.625  1.00 64.37           H
ATOM    120  CE1 TYR A  28       0.191  -8.843  48.406  1.00 64.37           C
ATOM    121  HE1 TYR A  28       1.166  -9.280  48.625  1.00 64.37           H
ATOM    122  CE2 TYR A  28      -1.108  -7.179  47.285  1.00 64.37           C
ATOM    123  HE2 TYR A  28      -1.153  -6.312  46.626  1.00 64.37           H
ATOM    124  CZ  TYR A  28       0.083  -7.760  47.590  1.00 64.37           C
ATOM    125  OH  TYR A  28       1.217  -7.236  47.054  1.00 64.37           O
ATOM    126  HH  TYR A  28       0.985  -6.506  46.410  1.00 64.37           H
ATOM    127  HN  TYR A  28      -5.395 -10.630  50.084  1.00 64.37           H
ATOM    128  N   VAL A  29      -3.120 -12.447  48.989  1.00 64.88           N
ATOM    129  CA  VAL A  29      -2.182 -13.546  48.834  1.00 64.88           C
ATOM    130  C   VAL A  29      -2.727 -14.535  47.802  1.00 64.88           C
ATOM    131  O   VAL A  29      -1.969 -15.093  47.011  1.00 64.88           O
ATOM    132  HA  VAL A  29      -1.246 -13.130  48.461  1.00 64.88           H
ATOM    133  CB  VAL A  29      -1.905 -14.192  50.193  1.00 64.88           C
ATOM    134  HB  VAL A  29      -2.864 -14.435  50.651  1.00 64.88           H
ATOM    135  CG1 VAL A  29      -1.119 -15.495  50.031  1.00 64.88           C
ATOM    136 1HG1 VAL A  29      -1.694 -16.193  49.423  1.00 64.88           H
ATOM    137 2HG1 VAL A  29      -0.167 -15.286  49.543  1.00 64.88           H
ATOM    138 3HG1 VAL A  29      -0.936 -15.933  51.012  1.00 64.88           H
ATOM    139  CG2 VAL A  29      -1.173 -13.222  51.123  1.00 64.88           C
ATOM    140 1HG2 VAL A  29      -0.223 -12.935  50.672  1.00 64.88           H
ATOM    141 2HG2 VAL A  29      -1.786 -12.334  51.276  1.00 64.88           H
ATOM    142 3HG2 VAL A  29      -0.989 -13.707  52.081  1.00 64.88           H
ATOM    143  HN  VAL A  29      -3.604 -12.424  49.863  1.00 64.88           H
ATOM    144  N   ASN A  30      -4.039 -14.722  47.844  1.00 60.05           N
ATOM    145  CA  ASN A  30      -4.680 -15.717  47.002  1.00 60.05           C
ATOM    146  C   ASN A  30      -4.976 -15.105  45.631  1.00 60.05           C
ATOM    147  O   ASN A  30      -5.400 -15.805  44.713  1.00 60.05           O
ATOM    148  HA  ASN A  30      -3.972 -16.544  46.945  1.00 60.05           H
ATOM    149  CB  ASN A  30      -6.006 -16.181  47.609  1.00 60.05           C
ATOM    150 1HB  ASN A  30      -6.625 -15.315  47.843  1.00 60.05           H
ATOM    151 2HB  ASN A  30      -6.554 -16.777  46.880  1.00 60.05           H
ATOM    152  CG  ASN A  30      -5.770 -17.004  48.877  1.00 60.05           C
ATOM    153  OD1 ASN A  30      -4.747 -17.645  49.051  1.00 60.05           O
ATOM    154  ND2 ASN A  30      -6.772 -16.950  49.750  1.00 60.05           N
ATOM    155 1HD2 ASN A  30      -7.585 -16.404  49.546  1.00 60.05           H
ATOM    156 2HD2 ASN A  30      -6.712 -17.455  50.611  1.00 60.05           H
ATOM    157  HN  ASN A  30      -4.658 -14.209  48.438  1.00 60.05           H
ATOM    158  N   PHE A  31      -4.740 -13.804  45.536  1.00 66.71           N
ATOM    159  CA  PHE A  31      -4.951 -13.095  44.286  1.00 66.71           C
ATOM    160  C   PHE A  31      -4.013 -13.615  43.195  1.00 66.71           C
ATOM    161  O   PHE A  31      -2.798 -13.655  43.382  1.00 66.71           O
ATOM    162  HA  PHE A  31      -5.985 -13.268  43.987  1.00 66.71           H
ATOM    163  CB  PHE A  31      -4.638 -11.621  44.550  1.00 66.71           C
ATOM    164 1HB  PHE A  31      -5.207 -11.289  45.419  1.00 66.71           H
ATOM    165 2HB  PHE A  31      -3.583 -11.523  44.804  1.00 66.71           H
ATOM    166  CG  PHE A  31      -4.952 -10.697  43.371  1.00 66.71           C
ATOM    167  CD1 PHE A  31      -3.951 -10.279  42.550  1.00 66.71           C
ATOM    168  HD1 PHE A  31      -2.926 -10.602  42.732  1.00 66.71           H
ATOM    169  CD2 PHE A  31      -6.231 -10.294  43.144  1.00 66.71           C
ATOM    170  HD2 PHE A  31      -7.033 -10.629  43.802  1.00 66.71           H
ATOM    171  CE1 PHE A  31      -4.242  -9.422  41.456  1.00 66.71           C
ATOM    172  HE1 PHE A  31      -3.441  -9.087  40.798  1.00 66.71           H
ATOM    173  CE2 PHE A  31      -6.522  -9.438  42.050  1.00 66.71           C
ATOM    174  HE2 PHE A  31      -7.547  -9.115  41.868  1.00 66.71           H
ATOM    175  CZ  PHE A  31      -5.521  -9.019  41.229  1.00 66.71           C
ATOM    176  HZ  PHE A  31      -5.745  -8.362  40.389  1.00 66.71           H
ATOM    177  HN  PHE A  31      -4.410 -13.239  46.292  1.00 66.71           H
ATOM    178  N   ASN A  32      -4.613 -14.002  42.078  1.00 60.58           N
ATOM    179  CA  ASN A  32      -3.846 -14.512  40.955  1.00 60.58           C
ATOM    180  C   ASN A  32      -3.273 -13.337  40.159  1.00 60.58           C
ATOM    181  O   ASN A  32      -3.967 -12.742  39.337  1.00 60.58           O
ATOM    182  HA  ASN A  32      -3.069 -15.135  41.397  1.00 60.58           H
ATOM    183  CB  ASN A  32      -4.729 -15.334  40.014  1.00 60.58           C
ATOM    184 1HB  ASN A  32      -5.314 -16.050  40.591  1.00 60.58           H
ATOM    185 2HB  ASN A  32      -5.437 -14.678  39.507  1.00 60.58           H
ATOM    186  CG  ASN A  32      -3.882 -16.077  38.978  1.00 60.58           C
ATOM    187  OD1 ASN A  32      -2.668 -15.965  38.934  1.00 60.58           O
ATOM    188  ND2 ASN A  32      -4.589 -16.841  38.149  1.00 60.58           N
ATOM    189 1HD2 ASN A  32      -5.584 -16.888  38.239  1.00 60.58           H
ATOM    190 2HD2 ASN A  32      -4.125 -17.367  37.436  1.00 60.58           H
ATOM    191  HN  ASN A  32      -5.602 -13.970  41.935  1.00 60.58           H
ATOM    192  N   PHE A  33      -2.011 -13.040  40.432  1.00 63.00           N
ATOM    193  CA  PHE A  33      -1.304 -12.018  39.679  1.00 63.00           C
ATOM    194  C   PHE A  33      -0.844 -12.555  38.322  1.00 63.00           C
ATOM    195  O   PHE A  33       0.345 -12.526  38.009  1.00 63.00           O
ATOM    196  HA  PHE A  33      -1.998 -11.191  39.524  1.00 63.00           H
ATOM    197  CB  PHE A  33      -0.074 -11.626  40.501  1.00 63.00           C
ATOM    198 1HB  PHE A  33       0.485 -12.527  40.751  1.00 63.00           H
ATOM    199 2HB  PHE A  33       0.578 -11.006  39.888  1.00 63.00           H
ATOM    200  CG  PHE A  33      -0.404 -10.873  41.792  1.00 63.00           C
ATOM    201  CD1 PHE A  33      -0.640  -9.534  41.757  1.00 63.00           C
ATOM    202  HD1 PHE A  33      -0.595  -8.998  40.809  1.00 63.00           H
ATOM    203  CD2 PHE A  33      -0.460 -11.543  42.975  1.00 63.00           C
ATOM    204  HD2 PHE A  33      -0.270 -12.616  43.003  1.00 63.00           H
ATOM    205  CE1 PHE A  33      -0.945  -8.836  42.955  1.00 63.00           C
ATOM    206  HE1 PHE A  33      -1.134  -7.763  42.927  1.00 63.00           H
ATOM    207  CE2 PHE A  33      -0.765 -10.844  44.172  1.00 63.00           C
ATOM    208  HE2 PHE A  33      -0.810 -11.381  45.120  1.00 63.00           H
ATOM    209  CZ  PHE A  33      -1.001  -9.505  44.137  1.00 63.00           C
ATOM    210  HZ  PHE A  33      -1.236  -8.969  45.057  1.00 63.00           H
ATOM    211  HN  PHE A  33      -1.474 -13.482  41.150  1.00 63.00           H
ATOM    212  N   THR A  34      -1.812 -13.033  37.552  1.00 62.13           N
ATOM    213  CA  THR A  34      -1.584 -13.298  36.142  1.00 62.13           C
ATOM    214  C   THR A  34      -1.060 -12.043  35.441  1.00 62.13           C
ATOM    215  O   THR A  34      -1.649 -10.970  35.559  1.00 62.13           O
ATOM    216  HA  THR A  34      -0.808 -14.059  36.057  1.00 62.13           H
ATOM    217  CB  THR A  34      -2.888 -13.828  35.544  1.00 62.13           C
ATOM    218  HB  THR A  34      -3.633 -13.036  35.470  1.00 62.13           H
ATOM    219  OG1 THR A  34      -3.237 -14.923  36.387  1.00 62.13           O
ATOM    220  HG1 THR A  34      -2.456 -15.540  36.487  1.00 62.13           H
ATOM    221  CG2 THR A  34      -2.685 -14.466  34.168  1.00 62.13           C
ATOM    222 1HG2 THR A  34      -1.991 -15.303  34.255  1.00 62.13           H
ATOM    223 2HG2 THR A  34      -2.277 -13.726  33.481  1.00 62.13           H
ATOM    224 3HG2 THR A  34      -3.642 -14.826  33.790  1.00 62.13           H
ATOM    225  HN  THR A  34      -2.735 -13.237  37.877  1.00 62.13           H
ATOM    226  N   ASP A  35       0.043 -12.219  34.727  1.00 67.14           N
ATOM    227  CA  ASP A  35       0.705 -11.097  34.084  1.00 67.14           C
ATOM    228  C   ASP A  35       0.040 -10.825  32.733  1.00 67.14           C
ATOM    229  O   ASP A  35       0.467 -11.355  31.709  1.00 67.14           O
ATOM    230  HA  ASP A  35       0.596 -10.264  34.778  1.00 67.14           H
ATOM    231  CB  ASP A  35       2.183 -11.402  33.830  1.00 67.14           C
ATOM    232 1HB  ASP A  35       2.575 -12.017  34.640  1.00 67.14           H
ATOM    233 2HB  ASP A  35       2.286 -11.980  32.912  1.00 67.14           H
ATOM    234  CG  ASP A  35       2.997 -10.111  33.722  1.00 67.14           C
ATOM    235  OD1 ASP A  35       2.377  -9.035  33.860  1.00 67.14           O
ATOM    236  OD2 ASP A  35       4.222 -10.230  33.504  1.00 67.14           O
ATOM    237  HN  ASP A  35       0.482 -13.107  34.586  1.00 67.14           H
ATOM    238  N   PHE A  36      -0.995  -9.998  32.775  1.00 81.60           N
ATOM    239  CA  PHE A  36      -1.676  -9.590  31.558  1.00 81.60           C
ATOM    240  C   PHE A  36      -0.955  -8.416  30.893  1.00 81.60           C
ATOM    241  O   PHE A  36      -1.290  -8.030  29.774  1.00 81.60           O
ATOM    242  HA  PHE A  36      -1.673 -10.446  30.883  1.00 81.60           H
ATOM    243  CB  PHE A  36      -3.084  -9.146  31.962  1.00 81.60           C
ATOM    244 1HB  PHE A  36      -3.006  -8.416  32.768  1.00 81.60           H
ATOM    245 2HB  PHE A  36      -3.550  -8.639  31.117  1.00 81.60           H
ATOM    246  CG  PHE A  36      -3.992 -10.291  32.415  1.00 81.60           C
ATOM    247  CD1 PHE A  36      -4.019 -11.455  31.713  1.00 81.60           C
ATOM    248  HD1 PHE A  36      -3.394 -11.573  30.828  1.00 81.60           H
ATOM    249  CD2 PHE A  36      -4.771 -10.144  33.519  1.00 81.60           C
ATOM    250  HD2 PHE A  36      -4.750  -9.210  34.082  1.00 81.60           H
ATOM    251  CE1 PHE A  36      -4.862 -12.518  32.134  1.00 81.60           C
ATOM    252  HE1 PHE A  36      -4.884 -13.451  31.571  1.00 81.60           H
ATOM    253  CE2 PHE A  36      -5.614 -11.207  33.940  1.00 81.60           C
ATOM    254  HE2 PHE A  36      -6.239 -11.089  34.825  1.00 81.60           H
ATOM    255  CZ  PHE A  36      -5.641 -12.371  33.238  1.00 81.60           C
ATOM    256  HZ  PHE A  36      -6.288 -13.187  33.561  1.00 81.60           H
ATOM    257  HN  PHE A  36      -1.366  -9.610  33.618  1.00 81.60           H
ATOM    258  N   TYR A  37       0.023  -7.881  31.610  1.00 86.38           N
ATOM    259  CA  TYR A  37       0.842  -6.807  31.074  1.00 86.38           C
ATOM    260  C   TYR A  37       1.992  -7.362  30.231  1.00 86.38           C
ATOM    261  O   TYR A  37       2.937  -7.939  30.767  1.00 86.38           O
ATOM    262  HA  TYR A  37       0.208  -6.183  30.444  1.00 86.38           H
ATOM    263  CB  TYR A  37       1.422  -6.074  32.285  1.00 86.38           C
ATOM    264 1HB  TYR A  37       0.610  -5.822  32.967  1.00 86.38           H
ATOM    265 2HB  TYR A  37       2.089  -6.749  32.821  1.00 86.38           H
ATOM    266  CG  TYR A  37       2.187  -4.797  31.933  1.00 86.38           C
ATOM    267  CD1 TYR A  37       3.562  -4.826  31.821  1.00 86.38           C
ATOM    268  HD1 TYR A  37       4.103  -5.758  31.984  1.00 86.38           H
ATOM    269  CD2 TYR A  37       1.502  -3.617  31.726  1.00 86.38           C
ATOM    270  HD2 TYR A  37       0.416  -3.594  31.814  1.00 86.38           H
ATOM    271  CE1 TYR A  37       4.283  -3.624  31.489  1.00 86.38           C
ATOM    272  HE1 TYR A  37       5.369  -3.632  31.398  1.00 86.38           H
ATOM    273  CE2 TYR A  37       2.223  -2.415  31.394  1.00 86.38           C
ATOM    274  HE2 TYR A  37       1.694  -1.476  31.228  1.00 86.38           H
ATOM    275  CZ  TYR A  37       3.577  -2.478  31.292  1.00 86.38           C
ATOM    276  OH  TYR A  37       4.258  -1.343  30.978  1.00 86.38           O
ATOM    277  HH  TYR A  37       5.220  -1.557  30.808  1.00 86.38           H
ATOM    278  HN  TYR A  37       0.258  -8.169  32.538  1.00 86.38           H
ATOM    279  N   CYS A  38       1.873  -7.169  28.925  1.00 89.99           N
ATOM    280  CA  CYS A  38       2.826  -7.748  27.994  1.00 89.99           C
ATOM    281  C   CYS A  38       3.888  -6.694  27.675  1.00 89.99           C
ATOM    282  O   CYS A  38       3.588  -5.671  27.062  1.00 89.99           O
ATOM    283  HA  CYS A  38       3.271  -8.608  28.495  1.00 89.99           H
ATOM    284  CB  CYS A  38       2.137  -8.265  26.729  1.00 89.99           C
ATOM    285 1HB  CYS A  38       1.326  -8.943  26.997  1.00 89.99           H
ATOM    286 2HB  CYS A  38       1.690  -7.434  26.183  1.00 89.99           H
ATOM    287  SG  CYS A  38       3.349  -9.131  25.666  1.00 89.99           S
ATOM    288  HN  CYS A  38       1.145  -6.629  28.504  1.00 89.99           H
ATOM    289  N   GLU A  39       5.108  -6.981  28.105  1.00 82.33           N
ATOM    290  CA  GLU A  39       6.251  -6.180  27.702  1.00 82.33           C
ATOM    291  C   GLU A  39       6.791  -6.667  26.355  1.00 82.33           C
ATOM    292  O   GLU A  39       7.104  -7.845  26.197  1.00 82.33           O
ATOM    293  HA  GLU A  39       5.872  -5.163  27.603  1.00 82.33           H
ATOM    294  CB  GLU A  39       7.344  -6.207  28.772  1.00 82.33           C
ATOM    295 1HB  GLU A  39       7.652  -7.236  28.958  1.00 82.33           H
ATOM    296 2HB  GLU A  39       8.168  -5.559  28.472  1.00 82.33           H
ATOM    297  CG  GLU A  39       6.824  -5.655  30.101  1.00 82.33           C
ATOM    298 1HG  GLU A  39       6.357  -4.684  29.937  1.00 82.33           H
ATOM    299 2HG  GLU A  39       6.054  -6.316  30.497  1.00 82.33           H
ATOM    300  CD  GLU A  39       7.958  -5.517  31.119  1.00 82.33           C
ATOM    301  OE1 GLU A  39       7.699  -4.903  32.176  1.00 82.33           O
ATOM    302  OE2 GLU A  39       9.058  -6.028  30.816  1.00 82.33           O
ATOM    303  HN  GLU A  39       5.320  -7.743  28.718  1.00 82.33           H
ATOM    304  N   LYS A  40       6.883  -5.733  25.419  1.00 88.67           N
ATOM    305  CA  LYS A  40       7.191  -6.082  24.042  1.00 88.67           C
ATOM    306  C   LYS A  40       8.596  -5.582  23.697  1.00 88.67           C
ATOM    307  O   LYS A  40       8.864  -5.213  22.555  1.00 88.67           O
ATOM    308  HA  LYS A  40       7.185  -7.170  23.971  1.00 88.67           H
ATOM    309  CB  LYS A  40       6.104  -5.561  23.101  1.00 88.67           C
ATOM    310 1HB  LYS A  40       5.968  -4.490  23.253  1.00 88.67           H
ATOM    311 2HB  LYS A  40       6.418  -5.697  22.066  1.00 88.67           H
ATOM    312  CG  LYS A  40       4.779  -6.288  23.337  1.00 88.67           C
ATOM    313 1HG  LYS A  40       4.930  -7.364  23.251  1.00 88.67           H
ATOM    314 2HG  LYS A  40       4.430  -6.095  24.352  1.00 88.67           H
ATOM    315  CD  LYS A  40       3.718  -5.834  22.333  1.00 88.67           C
ATOM    316 1HD  LYS A  40       3.527  -4.768  22.456  1.00 88.67           H
ATOM    317 2HD  LYS A  40       4.089  -5.976  21.318  1.00 88.67           H
ATOM    318  CE  LYS A  40       2.416  -6.616  22.520  1.00 88.67           C
ATOM    319 1HE  LYS A  40       2.606  -7.683  22.405  1.00 88.67           H
ATOM    320 2HE  LYS A  40       2.038  -6.467  23.531  1.00 88.67           H
ATOM    321  NZ  LYS A  40       1.402  -6.177  21.535  1.00 88.67           N
ATOM    322 1HZ  LYS A  40       0.639  -6.846  21.515  1.00 88.67           H
ATOM    323 2HZ  LYS A  40       1.045  -5.266  21.801  1.00 88.67           H
ATOM    324 3HZ  LYS A  40       1.826  -6.120  20.616  1.00 88.67           H
ATOM    325  HN  LYS A  40       6.750  -4.757  25.588  1.00 88.67           H
ATOM    326  N   ASN A  41       9.455  -5.586  24.705  1.00 82.62           N
ATOM    327  CA  ASN A  41      10.818  -5.114  24.529  1.00 82.62           C
ATOM    328  C   ASN A  41      11.486  -5.907  23.403  1.00 82.62           C
ATOM    329  O   ASN A  41      12.224  -5.344  22.596  1.00 82.62           O
ATOM    330  HA  ASN A  41      10.726  -4.054  24.294  1.00 82.62           H
ATOM    331  CB  ASN A  41      11.641  -5.317  25.803  1.00 82.62           C
ATOM    332 1HB  ASN A  41      11.519  -6.340  26.160  1.00 82.62           H
ATOM    333 2HB  ASN A  41      12.699  -5.181  25.582  1.00 82.62           H
ATOM    334  CG  ASN A  41      11.211  -4.335  26.895  1.00 82.62           C
ATOM    335  OD1 ASN A  41      10.726  -3.247  26.632  1.00 82.62           O
ATOM    336  ND2 ASN A  41      11.416  -4.779  28.132  1.00 82.62           N
ATOM    337 1HD2 ASN A  41      11.819  -5.682  28.279  1.00 82.62           H
ATOM    338 2HD2 ASN A  41      11.168  -4.209  28.915  1.00 82.62           H
ATOM    339  HN  ASN A  41       9.234  -5.904  25.627  1.00 82.62           H
ATOM    340  N   ASN A  42      11.203  -7.201  23.386  1.00 83.97           N
ATOM    341  CA  ASN A  42      11.824  -8.090  22.419  1.00 83.97           C
ATOM    342  C   ASN A  42      11.397  -7.681  21.008  1.00 83.97           C
ATOM    343  O   ASN A  42      12.187  -7.760  20.068  1.00 83.97           O
ATOM    344  HA  ASN A  42      12.897  -7.981  22.577  1.00 83.97           H
ATOM    345  CB  ASN A  42      11.389  -9.539  22.643  1.00 83.97           C
ATOM    346 1HB  ASN A  42      10.300  -9.600  22.645  1.00 83.97           H
ATOM    347 2HB  ASN A  42      11.740 -10.160  21.819  1.00 83.97           H
ATOM    348  CG  ASN A  42      11.937 -10.078  23.966  1.00 83.97           C
ATOM    349  OD1 ASN A  42      12.779  -9.475  24.611  1.00 83.97           O
ATOM    350  ND2 ASN A  42      11.416 -11.246  24.332  1.00 83.97           N
ATOM    351 1HD2 ASN A  42      10.728 -11.689  23.757  1.00 83.97           H
ATOM    352 2HD2 ASN A  42      11.711 -11.680  25.183  1.00 83.97           H
ATOM    353  HN  ASN A  42      10.564  -7.642  24.015  1.00 83.97           H
ATOM    354  N   VAL A  43      10.147  -7.252  20.904  1.00 90.90           N
ATOM    355  CA  VAL A  43       9.591  -6.874  19.616  1.00 90.90           C
ATOM    356  C   VAL A  43      10.291  -5.609  19.115  1.00 90.90           C
ATOM    357  O   VAL A  43      10.641  -5.513  17.939  1.00 90.90           O
ATOM    358  HA  VAL A  43       9.793  -7.686  18.918  1.00 90.90           H
ATOM    359  CB  VAL A  43       8.074  -6.712  19.729  1.00 90.90           C
ATOM    360  HB  VAL A  43       7.875  -5.862  20.381  1.00 90.90           H
ATOM    361  CG1 VAL A  43       7.451  -6.412  18.363  1.00 90.90           C
ATOM    362 1HG1 VAL A  43       7.873  -5.489  17.967  1.00 90.90           H
ATOM    363 2HG1 VAL A  43       7.665  -7.233  17.679  1.00 90.90           H
ATOM    364 3HG1 VAL A  43       6.372  -6.302  18.472  1.00 90.90           H
ATOM    365  CG2 VAL A  43       7.436  -7.950  20.362  1.00 90.90           C
ATOM    366 1HG2 VAL A  43       7.649  -8.824  19.747  1.00 90.90           H
ATOM    367 2HG2 VAL A  43       7.846  -8.100  21.361  1.00 90.90           H
ATOM    368 3HG2 VAL A  43       6.357  -7.809  20.430  1.00 90.90           H
ATOM    369  HN  VAL A  43       9.521  -7.162  21.678  1.00 90.90           H
ATOM    370  N   ARG A  44      10.475  -4.670  20.031  1.00 86.49           N
ATOM    371  CA  ARG A  44      11.108  -3.407  19.692  1.00 86.49           C
ATOM    372  C   ARG A  44      12.565  -3.636  19.286  1.00 86.49           C
ATOM    373  O   ARG A  44      13.075  -2.969  18.387  1.00 86.49           O
ATOM    374  HA  ARG A  44      10.525  -3.018  18.857  1.00 86.49           H
ATOM    375  CB  ARG A  44      11.061  -2.433  20.871  1.00 86.49           C
ATOM    376 1HB  ARG A  44      11.490  -2.905  21.754  1.00 86.49           H
ATOM    377 2HB  ARG A  44      11.671  -1.558  20.649  1.00 86.49           H
ATOM    378  CG  ARG A  44       9.624  -1.998  21.165  1.00 86.49           C
ATOM    379 1HG  ARG A  44       9.123  -1.731  20.235  1.00 86.49           H
ATOM    380 2HG  ARG A  44       9.070  -2.831  21.598  1.00 86.49           H
ATOM    381  CD  ARG A  44       9.597  -0.807  22.125  1.00 86.49           C
ATOM    382 1HD  ARG A  44      10.280  -0.033  21.776  1.00 86.49           H
ATOM    383 2HD  ARG A  44       8.600  -0.367  22.145  1.00 86.49           H
ATOM    384  NE  ARG A  44       9.983  -1.244  23.485  1.00 86.49           N
ATOM    385  HE  ARG A  44      10.958  -1.292  23.704  1.00 86.49           H
ATOM    386  CZ  ARG A  44       9.108  -1.580  24.443  1.00 86.49           C
ATOM    387  NH1 ARG A  44       7.790  -1.535  24.206  1.00 86.49           N
ATOM    388 1HH1 ARG A  44       7.453  -1.248  23.309  1.00 86.49           H
ATOM    389 2HH1 ARG A  44       7.144  -1.787  24.926  1.00 86.49           H
ATOM    390  NH2 ARG A  44       9.571  -1.962  25.641  1.00 86.49           N
ATOM    391 1HH2 ARG A  44       8.931  -2.216  26.366  1.00 86.49           H
ATOM    392 2HH2 ARG A  44      10.556  -1.993  25.810  1.00 86.49           H
ATOM    393  HN  ARG A  44      10.201  -4.762  20.988  1.00 86.49           H
ATOM    394  N   GLN A  45      13.195  -4.581  19.969  1.00 83.13           N
ATOM    395  CA  GLN A  45      14.591  -4.889  19.708  1.00 83.13           C
ATOM    396  C   GLN A  45      14.750  -5.488  18.309  1.00 83.13           C
ATOM    397  O   GLN A  45      15.675  -5.134  17.580  1.00 83.13           O
ATOM    398  HA  GLN A  45      15.113  -3.933  19.763  1.00 83.13           H
ATOM    399  CB  GLN A  45      15.153  -5.830  20.775  1.00 83.13           C
ATOM    400 1HB  GLN A  45      14.930  -5.436  21.767  1.00 83.13           H
ATOM    401 2HB  GLN A  45      14.666  -6.802  20.701  1.00 83.13           H
ATOM    402  CG  GLN A  45      16.666  -5.998  20.616  1.00 83.13           C
ATOM    403 1HG  GLN A  45      16.886  -6.435  19.642  1.00 83.13           H
ATOM    404 2HG  GLN A  45      17.149  -5.021  20.643  1.00 83.13           H
ATOM    405  CD  GLN A  45      17.238  -6.887  21.721  1.00 83.13           C
ATOM    406  OE1 GLN A  45      16.521  -7.530  22.470  1.00 83.13           O
ATOM    407  NE2 GLN A  45      18.567  -6.889  21.781  1.00 83.13           N
ATOM    408 1HE2 GLN A  45      19.097  -6.338  21.136  1.00 83.13           H
ATOM    409 2HE2 GLN A  45      19.036  -7.440  22.471  1.00 83.13           H
ATOM    410  HN  GLN A  45      12.768  -5.130  20.687  1.00 83.13           H
ATOM    411  N   PHE A  46      13.833  -6.385  17.977  1.00 92.42           N
ATOM    412  CA  PHE A  46      13.827  -6.995  16.658  1.00 92.42           C
ATOM    413  C   PHE A  46      13.679  -5.935  15.564  1.00 92.42           C
ATOM    414  O   PHE A  46      14.427  -5.937  14.588  1.00 92.42           O
ATOM    415  HA  PHE A  46      14.779  -7.511  16.536  1.00 92.42           H
ATOM    416  CB  PHE A  46      12.621  -7.935  16.606  1.00 92.42           C
ATOM    417 1HB  PHE A  46      12.793  -8.768  17.288  1.00 92.42           H
ATOM    418 2HB  PHE A  46      11.742  -7.402  16.968  1.00 92.42           H
ATOM    419  CG  PHE A  46      12.324  -8.490  15.211  1.00 92.42           C
ATOM    420  CD1 PHE A  46      11.347  -7.928  14.450  1.00 92.42           C
ATOM    421  HD1 PHE A  46      10.776  -7.083  14.833  1.00 92.42           H
ATOM    422  CD2 PHE A  46      13.037  -9.545  14.733  1.00 92.42           C
ATOM    423  HD2 PHE A  46      13.820  -9.995  15.344  1.00 92.42           H
ATOM    424  CE1 PHE A  46      11.072  -8.443  13.155  1.00 92.42           C
ATOM    425  HE1 PHE A  46      10.289  -7.993  12.545  1.00 92.42           H
ATOM    426  CE2 PHE A  46      12.762 -10.060  13.439  1.00 92.42           C
ATOM    427  HE2 PHE A  46      13.333 -10.905  13.056  1.00 92.42           H
ATOM    428  CZ  PHE A  46      11.785  -9.498  12.677  1.00 92.42           C
ATOM    429  HZ  PHE A  46      11.574  -9.894  11.684  1.00 92.42           H
ATOM    430  HN  PHE A  46      13.106  -6.695  18.589  1.00 92.42           H
ATOM    431  N   ALA A  47      12.710  -5.054  15.765  1.00 92.86           N
ATOM    432  CA  ALA A  47      12.399  -4.043  14.769  1.00 92.86           C
ATOM    433  C   ALA A  47      13.620  -3.146  14.560  1.00 92.86           C
ATOM    434  O   ALA A  47      13.917  -2.747  13.435  1.00 92.86           O
ATOM    435  HA  ALA A  47      12.173  -4.557  13.834  1.00 92.86           H
ATOM    436  CB  ALA A  47      11.164  -3.255  15.209  1.00 92.86           C
ATOM    437 1HB  ALA A  47      10.318  -3.934  15.314  1.00 92.86           H
ATOM    438 2HB  ALA A  47      11.363  -2.772  16.166  1.00 92.86           H
ATOM    439 3HB  ALA A  47      10.931  -2.497  14.461  1.00 92.86           H
ATOM    440  HN  ALA A  47      12.144  -5.024  16.589  1.00 92.86           H
ATOM    441  N   SER A  48      14.295  -2.854  15.662  1.00 91.10           N
ATOM    442  CA  SER A  48      15.378  -1.886  15.642  1.00 91.10           C
ATOM    443  C   SER A  48      16.540  -2.418  14.801  1.00 91.10           C
ATOM    444  O   SER A  48      17.328  -1.641  14.263  1.00 91.10           O
ATOM    445  HA  SER A  48      14.956  -0.989  15.188  1.00 91.10           H
ATOM    446  CB  SER A  48      15.854  -1.562  17.060  1.00 91.10           C
ATOM    447 1HB  SER A  48      16.515  -0.695  17.032  1.00 91.10           H
ATOM    448 2HB  SER A  48      14.997  -1.289  17.676  1.00 91.10           H
ATOM    449  OG  SER A  48      16.538  -2.660  17.658  1.00 91.10           O
ATOM    450  HG  SER A  48      16.134  -3.522  17.351  1.00 91.10           H
ATOM    451  HN  SER A  48      14.113  -3.266  16.555  1.00 91.10           H
ATOM    452  N   HIS A  49      16.610  -3.738  14.714  1.00 87.18           N
ATOM    453  CA  HIS A  49      17.716  -4.385  14.028  1.00 87.18           C
ATOM    454  C   HIS A  49      17.305  -4.716  12.592  1.00 87.18           C
ATOM    455  O   HIS A  49      18.091  -4.542  11.662  1.00 87.18           O
ATOM    456  HA  HIS A  49      18.534  -3.666  14.006  1.00 87.18           H
ATOM    457  CB  HIS A  49      18.194  -5.613  14.806  1.00 87.18           C
ATOM    458 1HB  HIS A  49      17.333  -6.238  15.043  1.00 87.18           H
ATOM    459 2HB  HIS A  49      18.849  -6.203  14.166  1.00 87.18           H
ATOM    460  CG  HIS A  49      18.926  -5.283  16.085  1.00 87.18           C
ATOM    461  ND1 HIS A  49      20.043  -4.466  16.120  1.00 87.18           N
ATOM    462  HD1 HIS A  49      20.468  -4.023  15.331  1.00 87.18           H
ATOM    463  CD2 HIS A  49      18.690  -5.667  17.372  1.00 87.18           C
ATOM    464  HD2 HIS A  49      17.881  -6.318  17.704  1.00 87.18           H
ATOM    465  CE1 HIS A  49      20.452  -4.371  17.376  1.00 87.18           C
ATOM    466  HE1 HIS A  49      21.309  -3.797  17.729  1.00 87.18           H
ATOM    467  NE2 HIS A  49      19.612  -5.116  18.151  1.00 87.18           N
ATOM    468  HN  HIS A  49      15.930  -4.361  15.101  1.00 87.18           H
ATOM    469  N   PHE A  50      16.074  -5.187  12.456  1.00 83.48           N
ATOM    470  CA  PHE A  50      15.656  -5.844  11.229  1.00 83.48           C
ATOM    471  C   PHE A  50      15.112  -4.830  10.221  1.00 83.48           C
ATOM    472  O   PHE A  50      15.421  -4.903   9.033  1.00 83.48           O
ATOM    473  HA  PHE A  50      16.534  -6.335  10.810  1.00 83.48           H
ATOM    474  CB  PHE A  50      14.540  -6.822  11.604  1.00 83.48           C
ATOM    475 1HB  PHE A  50      14.906  -7.496  12.378  1.00 83.48           H
ATOM    476 2HB  PHE A  50      13.710  -6.262  12.035  1.00 83.48           H
ATOM    477  CG  PHE A  50      14.020  -7.652  10.429  1.00 83.48           C
ATOM    478  CD1 PHE A  50      12.804  -7.377   9.886  1.00 83.48           C
ATOM    479  HD1 PHE A  50      12.199  -6.564  10.289  1.00 83.48           H
ATOM    480  CD2 PHE A  50      14.775  -8.667   9.926  1.00 83.48           C
ATOM    481  HD2 PHE A  50      15.749  -8.888  10.361  1.00 83.48           H
ATOM    482  CE1 PHE A  50      12.321  -8.148   8.796  1.00 83.48           C
ATOM    483  HE1 PHE A  50      11.346  -7.927   8.362  1.00 83.48           H
ATOM    484  CE2 PHE A  50      14.292  -9.437   8.836  1.00 83.48           C
ATOM    485  HE2 PHE A  50      14.897 -10.250   8.433  1.00 83.48           H
ATOM    486  CZ  PHE A  50      13.076  -9.162   8.294  1.00 83.48           C
ATOM    487  HZ  PHE A  50      12.706  -9.754   7.456  1.00 83.48           H
ATOM    488  HN  PHE A  50      15.370  -5.126  13.163  1.00 83.48           H
ATOM    489  N   LEU A  51      14.311  -3.906  10.733  1.00 93.66           N
ATOM    490  CA  LEU A  51      13.472  -3.085   9.877  1.00 93.66           C
ATOM    491  C   LEU A  51      14.341  -2.048   9.163  1.00 93.66           C
ATOM    492  O   LEU A  51      14.252  -1.891   7.946  1.00 93.66           O
ATOM    493  HA  LEU A  51      13.030  -3.741   9.126  1.00 93.66           H
ATOM    494  CB  LEU A  51      12.321  -2.476  10.679  1.00 93.66           C
ATOM    495 1HB  LEU A  51      12.744  -1.859  11.472  1.00 93.66           H
ATOM    496 2HB  LEU A  51      11.759  -1.811  10.024  1.00 93.66           H
ATOM    497  CG  LEU A  51      11.344  -3.470  11.311  1.00 93.66           C
ATOM    498  HG  LEU A  51      11.889  -4.068  12.041  1.00 93.66           H
ATOM    499  CD1 LEU A  51      10.231  -2.740  12.065  1.00 93.66           C
ATOM    500 1HD1 LEU A  51      10.667  -2.129  12.855  1.00 93.66           H
ATOM    501 2HD1 LEU A  51       9.681  -2.101  11.374  1.00 93.66           H
ATOM    502 3HD1 LEU A  51       9.550  -3.470  12.504  1.00 93.66           H
ATOM    503  CD2 LEU A  51      10.788  -4.434  10.261  1.00 93.66           C
ATOM    504 1HD2 LEU A  51      10.263  -3.870   9.491  1.00 93.66           H
ATOM    505 2HD2 LEU A  51      11.609  -4.991   9.808  1.00 93.66           H
ATOM    506 3HD2 LEU A  51      10.096  -5.129  10.737  1.00 93.66           H
ATOM    507  HN  LEU A  51      14.230  -3.716  11.712  1.00 93.66           H
ATOM    508  N   PRO A  52      15.192  -1.324   9.902  1.00 95.46           N
ATOM    509  CA  PRO A  52      15.879  -0.159   9.338  1.00 95.46           C
ATOM    510  C   PRO A  52      16.608  -0.490   8.046  1.00 95.46           C
ATOM    511  O   PRO A  52      16.432   0.193   7.038  1.00 95.46           O
ATOM    512  HA  PRO A  52      15.154   0.609   9.068  1.00 95.46           H
ATOM    513  CB  PRO A  52      16.848   0.261  10.445  1.00 95.46           C
ATOM    514 1HB  PRO A  52      17.824  -0.209  10.324  1.00 95.46           H
ATOM    515 2HB  PRO A  52      17.012   1.339  10.447  1.00 95.46           H
ATOM    516  CG  PRO A  52      16.153  -0.205  11.719  1.00 95.46           C
ATOM    517 1HG  PRO A  52      16.852  -0.301  12.550  1.00 95.46           H
ATOM    518 2HG  PRO A  52      15.386   0.499  12.043  1.00 95.46           H
ATOM    519  CD  PRO A  52      15.562  -1.545  11.312  1.00 95.46           C
ATOM    520 1HD  PRO A  52      16.286  -2.354  11.413  1.00 95.46           H
ATOM    521 2HD  PRO A  52      14.702  -1.812  11.926  1.00 95.46           H
ATOM    522  N   PRO A  53      17.441  -1.539   8.044  1.00 95.73           N
ATOM    523  CA  PRO A  53      18.182  -1.912   6.837  1.00 95.73           C
ATOM    524  C   PRO A  53      17.273  -2.084   5.631  1.00 95.73           C
ATOM    525  O   PRO A  53      17.592  -1.620   4.537  1.00 95.73           O
ATOM    526  HA  PRO A  53      18.873  -1.115   6.561  1.00 95.73           H
ATOM    527  CB  PRO A  53      18.868  -3.224   7.223  1.00 95.73           C
ATOM    528 1HB  PRO A  53      18.259  -4.088   6.957  1.00 95.73           H
ATOM    529 2HB  PRO A  53      19.825  -3.341   6.716  1.00 95.73           H
ATOM    530  CG  PRO A  53      19.041  -3.101   8.732  1.00 95.73           C
ATOM    531 1HG  PRO A  53      19.186  -4.073   9.204  1.00 95.73           H
ATOM    532 2HG  PRO A  53      19.914  -2.502   8.992  1.00 95.73           H
ATOM    533  CD  PRO A  53      17.744  -2.441   9.170  1.00 95.73           C
ATOM    534 1HD  PRO A  53      16.950  -3.171   9.323  1.00 95.73           H
ATOM    535 2HD  PRO A  53      17.862  -1.901  10.110  1.00 95.73           H
ATOM    536  N   LEU A  54      16.154  -2.753   5.865  1.00 93.36           N
ATOM    537  CA  LEU A  54      15.254  -3.110   4.781  1.00 93.36           C
ATOM    538  C   LEU A  54      14.601  -1.841   4.228  1.00 93.36           C
ATOM    539  O   LEU A  54      14.472  -1.683   3.015  1.00 93.36           O
ATOM    540  HA  LEU A  54      15.856  -3.560   3.992  1.00 93.36           H
ATOM    541  CB  LEU A  54      14.250  -4.167   5.244  1.00 93.36           C
ATOM    542 1HB  LEU A  54      13.719  -3.779   6.113  1.00 93.36           H
ATOM    543 2HB  LEU A  54      13.511  -4.307   4.455  1.00 93.36           H
ATOM    544  CG  LEU A  54      14.834  -5.534   5.606  1.00 93.36           C
ATOM    545  HG  LEU A  54      15.551  -5.396   6.415  1.00 93.36           H
ATOM    546  CD1 LEU A  54      13.745  -6.476   6.122  1.00 93.36           C
ATOM    547 1HD1 LEU A  54      13.284  -6.047   7.011  1.00 93.36           H
ATOM    548 2HD1 LEU A  54      12.987  -6.613   5.351  1.00 93.36           H
ATOM    549 3HD1 LEU A  54      14.187  -7.441   6.372  1.00 93.36           H
ATOM    550  CD2 LEU A  54      15.598  -6.134   4.424  1.00 93.36           C
ATOM    551 1HD2 LEU A  54      14.921  -6.256   3.578  1.00 93.36           H
ATOM    552 2HD2 LEU A  54      16.414  -5.468   4.143  1.00 93.36           H
ATOM    553 3HD2 LEU A  54      16.003  -7.105   4.708  1.00 93.36           H
ATOM    554  HN  LEU A  54      15.859  -3.050   6.774  1.00 93.36           H
ATOM    555  N   TYR A  55      14.206  -0.970   5.145  1.00 94.11           N
ATOM    556  CA  TYR A  55      13.521   0.255   4.767  1.00 94.11           C
ATOM    557  C   TYR A  55      14.433   1.158   3.934  1.00 94.11           C
ATOM    558  O   TYR A  55      13.981   1.794   2.983  1.00 94.11           O
ATOM    559  HA  TYR A  55      12.650  -0.017   4.172  1.00 94.11           H
ATOM    560  CB  TYR A  55      13.177   0.967   6.077  1.00 94.11           C
ATOM    561 1HB  TYR A  55      14.043   0.930   6.737  1.00 94.11           H
ATOM    562 2HB  TYR A  55      12.981   2.018   5.867  1.00 94.11           H
ATOM    563  CG  TYR A  55      11.971   0.375   6.809  1.00 94.11           C
ATOM    564  CD1 TYR A  55      11.362  -0.765   6.324  1.00 94.11           C
ATOM    565  HD1 TYR A  55      11.740  -1.243   5.421  1.00 94.11           H
ATOM    566  CD2 TYR A  55      11.492   0.980   7.953  1.00 94.11           C
ATOM    567  HD2 TYR A  55      11.974   1.880   8.335  1.00 94.11           H
ATOM    568  CE1 TYR A  55      10.226  -1.323   7.013  1.00 94.11           C
ATOM    569  HE1 TYR A  55       9.736  -2.222   6.641  1.00 94.11           H
ATOM    570  CE2 TYR A  55      10.357   0.423   8.641  1.00 94.11           C
ATOM    571  HE2 TYR A  55       9.969   0.891   9.546  1.00 94.11           H
ATOM    572  CZ  TYR A  55       9.780  -0.701   8.137  1.00 94.11           C
ATOM    573  OH  TYR A  55       8.708  -1.228   8.788  1.00 94.11           O
ATOM    574  HH  TYR A  55       8.376  -2.036   8.301  1.00 94.11           H
ATOM    575  HN  TYR A  55      14.347  -1.089   6.128  1.00 94.11           H
ATOM    576  N   TRP A  56      15.700   1.186   4.322  1.00 92.80           N
ATOM    577  CA  TRP A  56      16.687   1.968   3.597  1.00 92.80           C
ATOM    578  C   TRP A  56      16.855   1.348   2.209  1.00 92.80           C
ATOM    579  O   TRP A  56      16.936   2.063   1.211  1.00 92.80           O
ATOM    580  HA  TRP A  56      16.306   2.985   3.508  1.00 92.80           H
ATOM    581  CB  TRP A  56      18.001   2.051   4.378  1.00 92.80           C
ATOM    582 1HB  TRP A  56      18.188   1.091   4.857  1.00 92.80           H
ATOM    583 2HB  TRP A  56      18.818   2.222   3.677  1.00 92.80           H
ATOM    584  CG  TRP A  56      18.023   3.150   5.442  1.00 92.80           C
ATOM    585  CD1 TRP A  56      18.138   3.009   6.770  1.00 92.80           C
ATOM    586  HD1 TRP A  56      18.234   2.051   7.280  1.00 92.80           H
ATOM    587  CD2 TRP A  56      17.924   4.571   5.214  1.00 92.80           C
ATOM    588  NE1 TRP A  56      18.120   4.231   7.411  1.00 92.80           N
ATOM    589  HE1 TRP A  56      18.190   4.384   8.397  1.00 92.80           H
ATOM    590  CE2 TRP A  56      17.985   5.211   6.435  1.00 92.80           C
ATOM    591  CE3 TRP A  56      17.786   5.292   4.014  1.00 92.80           C
ATOM    592  HE3 TRP A  56      17.736   4.810   3.038  1.00 92.80           H
ATOM    593  CZ2 TRP A  56      17.917   6.602   6.575  1.00 92.80           C
ATOM    594  HZ2 TRP A  56      17.968   7.084   7.551  1.00 92.80           H
ATOM    595  CZ3 TRP A  56      17.719   6.682   4.172  1.00 92.80           C
ATOM    596  HZ3 TRP A  56      17.612   7.289   3.273  1.00 92.80           H
ATOM    597  CH2 TRP A  56      17.780   7.341   5.394  1.00 92.80           C
ATOM    598  HH2 TRP A  56      17.720   8.429   5.432  1.00 92.80           H
ATOM    599  HN  TRP A  56      16.053   0.688   5.114  1.00 92.80           H
ATOM    600  N   LEU A  57      16.902   0.024   2.189  1.00 92.82           N
ATOM    601  CA  LEU A  57      17.076  -0.701   0.942  1.00 92.82           C
ATOM    602  C   LEU A  57      15.895  -0.403   0.015  1.00 92.82           C
ATOM    603  O   LEU A  57      16.087  -0.035  -1.143  1.00 92.82           O
ATOM    604  HA  LEU A  57      17.986  -0.328   0.471  1.00 92.82           H
ATOM    605  CB  LEU A  57      17.284  -2.192   1.212  1.00 92.82           C
ATOM    606 1HB  LEU A  57      18.160  -2.306   1.851  1.00 92.82           H
ATOM    607 2HB  LEU A  57      16.428  -2.562   1.776  1.00 92.82           H
ATOM    608  CG  LEU A  57      17.468  -3.078  -0.022  1.00 92.82           C
ATOM    609  HG  LEU A  57      16.628  -2.905  -0.695  1.00 92.82           H
ATOM    610  CD1 LEU A  57      18.742  -2.703  -0.781  1.00 92.82           C
ATOM    611 1HD1 LEU A  57      18.680  -1.664  -1.104  1.00 92.82           H
ATOM    612 2HD1 LEU A  57      19.605  -2.830  -0.128  1.00 92.82           H
ATOM    613 3HD1 LEU A  57      18.848  -3.348  -1.654  1.00 92.82           H
ATOM    614  CD2 LEU A  57      17.443  -4.560   0.359  1.00 92.82           C
ATOM    615 1HD2 LEU A  57      18.249  -4.768   1.062  1.00 92.82           H
ATOM    616 2HD2 LEU A  57      16.486  -4.800   0.823  1.00 92.82           H
ATOM    617 3HD2 LEU A  57      17.575  -5.167  -0.536  1.00 92.82           H
ATOM    618  HN  LEU A  57      16.824  -0.551   3.004  1.00 92.82           H
ATOM    619  N   VAL A  58      14.699  -0.573   0.560  1.00 94.64           N
ATOM    620  CA  VAL A  58      13.488  -0.395  -0.223  1.00 94.64           C
ATOM    621  C   VAL A  58      13.440   1.036  -0.761  1.00 94.64           C
ATOM    622  O   VAL A  58      13.098   1.256  -1.922  1.00 94.64           O
ATOM    623  HA  VAL A  58      13.537  -1.085  -1.066  1.00 94.64           H
ATOM    624  CB  VAL A  58      12.263  -0.760   0.618  1.00 94.64           C
ATOM    625  HB  VAL A  58      12.301  -0.175   1.537  1.00 94.64           H
ATOM    626  CG1 VAL A  58      10.969  -0.401  -0.114  1.00 94.64           C
ATOM    627 1HG1 VAL A  58      10.950   0.671  -0.314  1.00 94.64           H
ATOM    628 2HG1 VAL A  58      10.921  -0.947  -1.057  1.00 94.64           H
ATOM    629 3HG1 VAL A  58      10.114  -0.670   0.506  1.00 94.64           H
ATOM    630  CG2 VAL A  58      12.283  -2.241   1.002  1.00 94.64           C
ATOM    631 1HG2 VAL A  58      12.281  -2.850   0.099  1.00 94.64           H
ATOM    632 2HG2 VAL A  58      13.181  -2.453   1.582  1.00 94.64           H
ATOM    633 3HG2 VAL A  58      11.402  -2.473   1.600  1.00 94.64           H
ATOM    634  HN  VAL A  58      14.551  -0.827   1.516  1.00 94.64           H
ATOM    635  N   PHE A  59      13.787   1.974   0.109  1.00 95.70           N
ATOM    636  CA  PHE A  59      13.754   3.380  -0.254  1.00 95.70           C
ATOM    637  C   PHE A  59      14.659   3.657  -1.456  1.00 95.70           C
ATOM    638  O   PHE A  59      14.222   4.245  -2.444  1.00 95.70           O
ATOM    639  HA  PHE A  59      12.724   3.624  -0.513  1.00 95.70           H
ATOM    640  CB  PHE A  59      14.274   4.165   0.953  1.00 95.70           C
ATOM    641 1HB  PHE A  59      13.566   4.059   1.775  1.00 95.70           H
ATOM    642 2HB  PHE A  59      15.214   3.724   1.283  1.00 95.70           H
ATOM    643  CG  PHE A  59      14.495   5.654   0.678  1.00 95.70           C
ATOM    644  CD1 PHE A  59      15.757   6.158   0.639  1.00 95.70           C
ATOM    645  HD1 PHE A  59      16.612   5.502   0.803  1.00 95.70           H
ATOM    646  CD2 PHE A  59      13.429   6.473   0.473  1.00 95.70           C
ATOM    647  HD2 PHE A  59      12.417   6.069   0.504  1.00 95.70           H
ATOM    648  CE1 PHE A  59      15.962   7.540   0.384  1.00 95.70           C
ATOM    649  HE1 PHE A  59      16.974   7.944   0.352  1.00 95.70           H
ATOM    650  CE2 PHE A  59      13.634   7.855   0.218  1.00 95.70           C
ATOM    651  HE2 PHE A  59      12.779   8.512   0.054  1.00 95.70           H
ATOM    652  CZ  PHE A  59      14.896   8.359   0.179  1.00 95.70           C
ATOM    653  HZ  PHE A  59      15.054   9.420  -0.017  1.00 95.70           H
ATOM    654  HN  PHE A  59      14.085   1.785   1.045  1.00 95.70           H
ATOM    655  N   ILE A  60      15.904   3.222  -1.332  1.00 93.42           N
ATOM    656  CA  ILE A  60      16.917   3.559  -2.317  1.00 93.42           C
ATOM    657  C   ILE A  60      16.504   2.997  -3.679  1.00 93.42           C
ATOM    658  O   ILE A  60      16.461   3.727  -4.669  1.00 93.42           O
ATOM    659  HA  ILE A  60      16.954   4.646  -2.389  1.00 93.42           H
ATOM    660  CB  ILE A  60      18.296   3.089  -1.851  1.00 93.42           C
ATOM    661  HB  ILE A  60      18.214   2.049  -1.536  1.00 93.42           H
ATOM    662  CG1 ILE A  60      18.768   3.893  -0.638  1.00 93.42           C
ATOM    663 1HG1 ILE A  60      19.026   4.906  -0.947  1.00 93.42           H
ATOM    664 2HG1 ILE A  60      17.957   3.977   0.085  1.00 93.42           H
ATOM    665  CG2 ILE A  60      19.308   3.134  -2.998  1.00 93.42           C
ATOM    666 1HG2 ILE A  60      18.971   2.483  -3.805  1.00 93.42           H
ATOM    667 2HG2 ILE A  60      19.393   4.156  -3.367  1.00 93.42           H
ATOM    668 3HG2 ILE A  60      20.279   2.795  -2.639  1.00 93.42           H
ATOM    669  CD1 ILE A  60      19.981   3.231   0.020  1.00 93.42           C
ATOM    670 1HD1 ILE A  60      19.712   2.227   0.350  1.00 93.42           H
ATOM    671 2HD1 ILE A  60      20.797   3.171  -0.699  1.00 93.42           H
ATOM    672 3HD1 ILE A  60      20.296   3.823   0.880  1.00 93.42           H
ATOM    673  HN  ILE A  60      16.224   2.649  -0.576  1.00 93.42           H
ATOM    674  N   VAL A  61      16.210   1.705  -3.686  1.00 93.49           N
ATOM    675  CA  VAL A  61      15.933   1.007  -4.931  1.00 93.49           C
ATOM    676  C   VAL A  61      14.636   1.548  -5.536  1.00 93.49           C
ATOM    677  O   VAL A  61      14.556   1.773  -6.742  1.00 93.49           O
ATOM    678  HA  VAL A  61      16.754   1.218  -5.616  1.00 93.49           H
ATOM    679  CB  VAL A  61      15.896  -0.503  -4.687  1.00 93.49           C
ATOM    680  HB  VAL A  61      15.135  -0.701  -3.931  1.00 93.49           H
ATOM    681  CG1 VAL A  61      15.501  -1.254  -5.960  1.00 93.49           C
ATOM    682 1HG1 VAL A  61      14.512  -0.927  -6.283  1.00 93.49           H
ATOM    683 2HG1 VAL A  61      16.227  -1.045  -6.745  1.00 93.49           H
ATOM    684 3HG1 VAL A  61      15.482  -2.325  -5.758  1.00 93.49           H
ATOM    685  CG2 VAL A  61      17.237  -1.004  -4.147  1.00 93.49           C
ATOM    686 1HG2 VAL A  61      18.023  -0.787  -4.870  1.00 93.49           H
ATOM    687 2HG2 VAL A  61      17.460  -0.504  -3.205  1.00 93.49           H
ATOM    688 3HG2 VAL A  61      17.182  -2.081  -3.983  1.00 93.49           H
ATOM    689  HN  VAL A  61      16.160   1.138  -2.864  1.00 93.49           H
ATOM    690  N   GLY A  62      13.652   1.740  -4.670  1.00 94.97           N
ATOM    691  CA  GLY A  62      12.324   2.122  -5.119  1.00 94.97           C
ATOM    692  C   GLY A  62      12.317   3.554  -5.656  1.00 94.97           C
ATOM    693  O   GLY A  62      11.695   3.834  -6.679  1.00 94.97           O
ATOM    694 1HA  GLY A  62      11.988   1.436  -5.897  1.00 94.97           H
ATOM    695 2HA  GLY A  62      11.618   2.036  -4.293  1.00 94.97           H
ATOM    696  HN  GLY A  62      13.751   1.640  -3.680  1.00 94.97           H
ATOM    697  N   ALA A  63      13.016   4.424  -4.941  1.00 94.94           N
ATOM    698  CA  ALA A  63      13.056   5.830  -5.303  1.00 94.94           C
ATOM    699  C   ALA A  63      13.690   5.978  -6.688  1.00 94.94           C
ATOM    700  O   ALA A  63      13.180   6.712  -7.533  1.00 94.94           O
ATOM    701  HA  ALA A  63      12.028   6.192  -5.343  1.00 94.94           H
ATOM    702  CB  ALA A  63      13.813   6.613  -4.229  1.00 94.94           C
ATOM    703 1HB  ALA A  63      13.305   6.500  -3.271  1.00 94.94           H
ATOM    704 2HB  ALA A  63      14.830   6.230  -4.149  1.00 94.94           H
ATOM    705 3HB  ALA A  63      13.842   7.668  -4.501  1.00 94.94           H
ATOM    706  HN  ALA A  63      13.547   4.181  -4.129  1.00 94.94           H
ATOM    707  N   LEU A  64      14.792   5.268  -6.877  1.00 89.39           N
ATOM    708  CA  LEU A  64      15.499   5.307  -8.146  1.00 89.39           C
ATOM    709  C   LEU A  64      14.597   4.744  -9.245  1.00 89.39           C
ATOM    710  O   LEU A  64      14.474   5.336 -10.316  1.00 89.39           O
ATOM    711  HA  LEU A  64      15.707   6.353  -8.372  1.00 89.39           H
ATOM    712  CB  LEU A  64      16.847   4.593  -8.031  1.00 89.39           C
ATOM    713 1HB  LEU A  64      16.675   3.600  -7.615  1.00 89.39           H
ATOM    714 2HB  LEU A  64      17.249   4.453  -9.035  1.00 89.39           H
ATOM    715  CG  LEU A  64      17.908   5.295  -7.181  1.00 89.39           C
ATOM    716  HG  LEU A  64      17.482   5.492  -6.197  1.00 89.39           H
ATOM    717  CD1 LEU A  64      19.128   4.394  -6.972  1.00 89.39           C
ATOM    718 1HD1 LEU A  64      18.822   3.480  -6.465  1.00 89.39           H
ATOM    719 2HD1 LEU A  64      19.564   4.144  -7.940  1.00 89.39           H
ATOM    720 3HD1 LEU A  64      19.866   4.918  -6.365  1.00 89.39           H
ATOM    721  CD2 LEU A  64      18.290   6.646  -7.787  1.00 89.39           C
ATOM    722 1HD2 LEU A  64      18.690   6.495  -8.790  1.00 89.39           H
ATOM    723 2HD2 LEU A  64      17.407   7.283  -7.840  1.00 89.39           H
ATOM    724 3HD2 LEU A  64      19.046   7.124  -7.163  1.00 89.39           H
ATOM    725  HN  LEU A  64      15.202   4.675  -6.184  1.00 89.39           H
ATOM    726  N   GLY A  65      13.988   3.607  -8.943  1.00 92.38           N
ATOM    727  CA  GLY A  65      13.223   2.879  -9.940  1.00 92.38           C
ATOM    728  C   GLY A  65      12.012   3.692 -10.403  1.00 92.38           C
ATOM    729  O   GLY A  65      11.808   3.882 -11.601  1.00 92.38           O
ATOM    730 1HA  GLY A  65      13.859   2.649 -10.795  1.00 92.38           H
ATOM    731 2HA  GLY A  65      12.890   1.927  -9.526  1.00 92.38           H
ATOM    732  HN  GLY A  65      14.012   3.184  -8.037  1.00 92.38           H
ATOM    733  N   ASN A  66      11.239   4.149  -9.428  1.00 90.32           N
ATOM    734  CA  ASN A  66       9.987   4.826  -9.721  1.00 90.32           C
ATOM    735  C   ASN A  66      10.283   6.180 -10.369  1.00 90.32           C
ATOM    736  O   ASN A  66       9.545   6.629 -11.244  1.00 90.32           O
ATOM    737  HA  ASN A  66       9.448   4.154 -10.389  1.00 90.32           H
ATOM    738  CB  ASN A  66       9.185   5.078  -8.443  1.00 90.32           C
ATOM    739 1HB  ASN A  66       9.851   5.431  -7.655  1.00 90.32           H
ATOM    740 2HB  ASN A  66       8.453   5.867  -8.618  1.00 90.32           H
ATOM    741  CG  ASN A  66       8.472   3.805  -7.983  1.00 90.32           C
ATOM    742  OD1 ASN A  66       7.560   3.308  -8.623  1.00 90.32           O
ATOM    743  ND2 ASN A  66       8.936   3.308  -6.840  1.00 90.32           N
ATOM    744 1HD2 ASN A  66       9.687   3.765  -6.364  1.00 90.32           H
ATOM    745 2HD2 ASN A  66       8.534   2.476  -6.457  1.00 90.32           H
ATOM    746  HN  ASN A  66      11.456   4.064  -8.456  1.00 90.32           H
ATOM    747  N   SER A  67      11.366   6.794  -9.913  1.00 91.01           N
ATOM    748  CA  SER A  67      11.811   8.051 -10.488  1.00 91.01           C
ATOM    749  C   SER A  67      12.115   7.867 -11.977  1.00 91.01           C
ATOM    750  O   SER A  67      11.819   8.744 -12.787  1.00 91.01           O
ATOM    751  HA  SER A  67      10.980   8.743 -10.350  1.00 91.01           H
ATOM    752  CB  SER A  67      13.044   8.586  -9.757  1.00 91.01           C
ATOM    753 1HB  SER A  67      13.845   7.848  -9.810  1.00 91.01           H
ATOM    754 2HB  SER A  67      13.404   9.483 -10.261  1.00 91.01           H
ATOM    755  OG  SER A  67      12.767   8.887  -8.392  1.00 91.01           O
ATOM    756  HG  SER A  67      13.281   8.271  -7.795  1.00 91.01           H
ATOM    757  HN  SER A  67      11.933   6.446  -9.166  1.00 91.01           H
ATOM    758  N   LEU A  68      12.702   6.722 -12.291  1.00 85.13           N
ATOM    759  CA  LEU A  68      13.048   6.411 -13.667  1.00 85.13           C
ATOM    760  C   LEU A  68      11.766   6.227 -14.482  1.00 85.13           C
ATOM    761  O   LEU A  68      11.684   6.673 -15.626  1.00 85.13           O
ATOM    762  HA  LEU A  68      13.592   7.266 -14.068  1.00 85.13           H
ATOM    763  CB  LEU A  68      13.990   5.207 -13.724  1.00 85.13           C
ATOM    764 1HB  LEU A  68      14.799   5.370 -13.011  1.00 85.13           H
ATOM    765 2HB  LEU A  68      13.443   4.326 -13.390  1.00 85.13           H
ATOM    766  CG  LEU A  68      14.607   4.902 -15.091  1.00 85.13           C
ATOM    767  HG  LEU A  68      13.806   4.879 -15.830  1.00 85.13           H
ATOM    768  CD1 LEU A  68      15.579   6.006 -15.512  1.00 85.13           C
ATOM    769 1HD1 LEU A  68      15.047   6.955 -15.573  1.00 85.13           H
ATOM    770 2HD1 LEU A  68      16.380   6.085 -14.777  1.00 85.13           H
ATOM    771 3HD1 LEU A  68      16.003   5.764 -16.487  1.00 85.13           H
ATOM    772  CD2 LEU A  68      15.268   3.522 -15.099  1.00 85.13           C
ATOM    773 1HD2 LEU A  68      16.055   3.493 -14.345  1.00 85.13           H
ATOM    774 2HD2 LEU A  68      14.522   2.761 -14.874  1.00 85.13           H
ATOM    775 3HD2 LEU A  68      15.698   3.331 -16.082  1.00 85.13           H
ATOM    776  HN  LEU A  68      12.940   6.014 -11.625  1.00 85.13           H
ATOM    777  N   VAL A  69      10.797   5.571 -13.861  1.00 88.27           N
ATOM    778  CA  VAL A  69       9.526   5.314 -14.518  1.00 88.27           C
ATOM    779  C   VAL A  69       8.892   6.645 -14.928  1.00 88.27           C
ATOM    780  O   VAL A  69       8.485   6.814 -16.076  1.00 88.27           O
ATOM    781  HA  VAL A  69       9.732   4.732 -15.416  1.00 88.27           H
ATOM    782  CB  VAL A  69       8.626   4.478 -13.606  1.00 88.27           C
ATOM    783  HB  VAL A  69       8.570   4.978 -12.640  1.00 88.27           H
ATOM    784  CG1 VAL A  69       7.207   4.388 -14.171  1.00 88.27           C
ATOM    785 1HG1 VAL A  69       6.785   5.390 -14.255  1.00 88.27           H
ATOM    786 2HG1 VAL A  69       7.236   3.922 -15.156  1.00 88.27           H
ATOM    787 3HG1 VAL A  69       6.588   3.788 -13.504  1.00 88.27           H
ATOM    788  CG2 VAL A  69       9.216   3.084 -13.382  1.00 88.27           C
ATOM    789 1HG2 VAL A  69       9.315   2.573 -14.339  1.00 88.27           H
ATOM    790 2HG2 VAL A  69      10.197   3.176 -12.915  1.00 88.27           H
ATOM    791 3HG2 VAL A  69       8.556   2.511 -12.730  1.00 88.27           H
ATOM    792  HN  VAL A  69      10.870   5.217 -12.929  1.00 88.27           H
ATOM    793  N   ILE A  70       8.827   7.554 -13.967  1.00 88.79           N
ATOM    794  CA  ILE A  70       8.187   8.838 -14.193  1.00 88.79           C
ATOM    795  C   ILE A  70       8.903   9.567 -15.332  1.00 88.79           C
ATOM    796  O   ILE A  70       8.260  10.168 -16.191  1.00 88.79           O
ATOM    797  HA  ILE A  70       7.160   8.641 -14.502  1.00 88.79           H
ATOM    798  CB  ILE A  70       8.122   9.642 -12.893  1.00 88.79           C
ATOM    799  HB  ILE A  70       9.122   9.672 -12.460  1.00 88.79           H
ATOM    800  CG1 ILE A  70       7.208   8.962 -11.873  1.00 88.79           C
ATOM    801 1HG1 ILE A  70       6.166   9.104 -12.161  1.00 88.79           H
ATOM    802 2HG1 ILE A  70       7.394   7.888 -11.871  1.00 88.79           H
ATOM    803  CG2 ILE A  70       7.704  11.089 -13.163  1.00 88.79           C
ATOM    804 1HG2 ILE A  70       8.429  11.558 -13.828  1.00 88.79           H
ATOM    805 2HG2 ILE A  70       6.720  11.101 -13.631  1.00 88.79           H
ATOM    806 3HG2 ILE A  70       7.667  11.638 -12.222  1.00 88.79           H
ATOM    807  CD1 ILE A  70       7.436   9.527 -10.469  1.00 88.79           C
ATOM    808 1HD1 ILE A  70       8.472   9.362 -10.175  1.00 88.79           H
ATOM    809 2HD1 ILE A  70       7.225  10.597 -10.470  1.00 88.79           H
ATOM    810 3HD1 ILE A  70       6.773   9.026  -9.764  1.00 88.79           H
ATOM    811  HN  ILE A  70       9.202   7.425 -13.049  1.00 88.79           H
ATOM    812  N   LEU A  71      10.225   9.490 -15.302  1.00 83.97           N
ATOM    813  CA  LEU A  71      11.038  10.178 -16.291  1.00 83.97           C
ATOM    814  C   LEU A  71      10.695   9.648 -17.684  1.00 83.97           C
ATOM    815  O   LEU A  71      10.534  10.424 -18.625  1.00 83.97           O
ATOM    816  HA  LEU A  71      10.777  11.235 -16.249  1.00 83.97           H
ATOM    817  CB  LEU A  71      12.522  10.064 -15.937  1.00 83.97           C
ATOM    818 1HB  LEU A  71      12.648  10.336 -14.889  1.00 83.97           H
ATOM    819 2HB  LEU A  71      12.819   9.019 -16.033  1.00 83.97           H
ATOM    820  CG  LEU A  71      13.479  10.915 -16.775  1.00 83.97           C
ATOM    821  HG  LEU A  71      13.110  10.935 -17.800  1.00 83.97           H
ATOM    822  CD1 LEU A  71      13.504  12.362 -16.276  1.00 83.97           C
ATOM    823 1HD1 LEU A  71      12.504  12.788 -16.347  1.00 83.97           H
ATOM    824 2HD1 LEU A  71      13.836  12.382 -15.238  1.00 83.97           H
ATOM    825 3HD1 LEU A  71      14.192  12.945 -16.889  1.00 83.97           H
ATOM    826  CD2 LEU A  71      14.877  10.296 -16.809  1.00 83.97           C
ATOM    827 1HD2 LEU A  71      15.269  10.226 -15.794  1.00 83.97           H
ATOM    828 2HD2 LEU A  71      14.823   9.299 -17.247  1.00 83.97           H
ATOM    829 3HD2 LEU A  71      15.537  10.921 -17.411  1.00 83.97           H
ATOM    830  HN  LEU A  71      10.740   8.970 -14.620  1.00 83.97           H
ATOM    831  N   VAL A  72      10.594   8.330 -17.773  1.00 83.88           N
ATOM    832  CA  VAL A  72      10.374   7.681 -19.054  1.00 83.88           C
ATOM    833  C   VAL A  72       9.040   8.152 -19.637  1.00 83.88           C
ATOM    834  O   VAL A  72       8.957   8.483 -20.818  1.00 83.88           O
ATOM    835  HA  VAL A  72      11.177   7.990 -19.723  1.00 83.88           H
ATOM    836  CB  VAL A  72      10.452   6.161 -18.892  1.00 83.88           C
ATOM    837  HB  VAL A  72       9.785   5.877 -18.077  1.00 83.88           H
ATOM    838  CG1 VAL A  72       9.976   5.449 -20.159  1.00 83.88           C
ATOM    839 1HG1 VAL A  72       8.942   5.726 -20.365  1.00 83.88           H
ATOM    840 2HG1 VAL A  72      10.605   5.743 -20.999  1.00 83.88           H
ATOM    841 3HG1 VAL A  72      10.041   4.371 -20.016  1.00 83.88           H
ATOM    842  CG2 VAL A  72      11.868   5.722 -18.515  1.00 83.88           C
ATOM    843 1HG2 VAL A  72      12.563   6.026 -19.298  1.00 83.88           H
ATOM    844 2HG2 VAL A  72      12.155   6.190 -17.573  1.00 83.88           H
ATOM    845 3HG2 VAL A  72      11.896   4.638 -18.406  1.00 83.88           H
ATOM    846  HN  VAL A  72      10.661   7.710 -16.991  1.00 83.88           H
ATOM    847  N   TYR A  73       8.029   8.166 -18.780  1.00 80.51           N
ATOM    848  CA  TYR A  73       6.693   8.547 -19.206  1.00 80.51           C
ATOM    849  C   TYR A  73       6.639  10.028 -19.585  1.00 80.51           C
ATOM    850  O   TYR A  73       5.902  10.415 -20.491  1.00 80.51           O
ATOM    851  HA  TYR A  73       6.434   7.947 -20.079  1.00 80.51           H
ATOM    852  CB  TYR A  73       5.782   8.308 -18.001  1.00 80.51           C
ATOM    853 1HB  TYR A  73       6.372   8.399 -17.089  1.00 80.51           H
ATOM    854 2HB  TYR A  73       5.025   9.092 -17.969  1.00 80.51           H
ATOM    855  CG  TYR A  73       5.085   6.946 -18.007  1.00 80.51           C
ATOM    856  CD1 TYR A  73       4.110   6.674 -18.945  1.00 80.51           C
ATOM    857  HD1 TYR A  73       3.836   7.430 -19.681  1.00 80.51           H
ATOM    858  CD2 TYR A  73       5.433   5.989 -17.075  1.00 80.51           C
ATOM    859  HD2 TYR A  73       6.203   6.204 -16.335  1.00 80.51           H
ATOM    860  CE1 TYR A  73       3.455   5.392 -18.951  1.00 80.51           C
ATOM    861  HE1 TYR A  73       2.682   5.164 -19.686  1.00 80.51           H
ATOM    862  CE2 TYR A  73       4.777   4.707 -17.081  1.00 80.51           C
ATOM    863  HE2 TYR A  73       5.042   3.942 -16.351  1.00 80.51           H
ATOM    864  CZ  TYR A  73       3.821   4.471 -18.019  1.00 80.51           C
ATOM    865  OH  TYR A  73       3.202   3.260 -18.025  1.00 80.51           O
ATOM    866  HH  TYR A  73       2.634   3.170 -18.843  1.00 80.51           H
ATOM    867  HN  TYR A  73       8.111   7.925 -17.814  1.00 80.51           H
ATOM    868  N   TRP A  74       7.430  10.818 -18.873  1.00 70.44           N
ATOM    869  CA  TRP A  74       7.394  12.261 -19.040  1.00 70.44           C
ATOM    870  C   TRP A  74       7.931  12.589 -20.434  1.00 70.44           C
ATOM    871  O   TRP A  74       7.290  13.311 -21.196  1.00 70.44           O
ATOM    872  HA  TRP A  74       6.355  12.580 -18.956  1.00 70.44           H
ATOM    873  CB  TRP A  74       8.166  12.961 -17.920  1.00 70.44           C
ATOM    874 1HB  TRP A  74       7.803  12.597 -16.959  1.00 70.44           H
ATOM    875 2HB  TRP A  74       9.218  12.683 -17.990  1.00 70.44           H
ATOM    876  CG  TRP A  74       8.054  14.487 -17.947  1.00 70.44           C
ATOM    877  CD1 TRP A  74       8.849  15.362 -18.578  1.00 70.44           C
ATOM    878  HD1 TRP A  74       9.715  15.082 -19.178  1.00 70.44           H
ATOM    879  CD2 TRP A  74       7.051  15.287 -17.285  1.00 70.44           C
ATOM    880  NE1 TRP A  74       8.434  16.662 -18.372  1.00 70.44           N
ATOM    881  HE1 TRP A  74       8.865  17.486 -18.739  1.00 70.44           H
ATOM    882  CE2 TRP A  74       7.306  16.615 -17.561  1.00 70.44           C
ATOM    883  CE3 TRP A  74       5.965  14.901 -16.480  1.00 70.44           C
ATOM    884  HE3 TRP A  74       5.743  13.859 -16.248  1.00 70.44           H
ATOM    885  CZ2 TRP A  74       6.519  17.664 -17.071  1.00 70.44           C
ATOM    886  HZ2 TRP A  74       6.742  18.705 -17.304  1.00 70.44           H
ATOM    887  CZ3 TRP A  74       5.188  15.961 -15.999  1.00 70.44           C
ATOM    888  HZ3 TRP A  74       4.333  15.718 -15.369  1.00 70.44           H
ATOM    889  CH2 TRP A  74       5.432  17.303 -16.267  1.00 70.44           C
ATOM    890  HH2 TRP A  74       4.779  18.072 -15.853  1.00 70.44           H
ATOM    891  HN  TRP A  74       8.085  10.487 -18.194  1.00 70.44           H
ATOM    892  N   TYR A  75       9.103  12.043 -20.725  1.00 68.95           N
ATOM    893  CA  TYR A  75       9.883  12.507 -21.860  1.00 68.95           C
ATOM    894  C   TYR A  75       9.602  11.658 -23.102  1.00 68.95           C
ATOM    895  O   TYR A  75       9.697  12.146 -24.226  1.00 68.95           O
ATOM    896  HA  TYR A  75       9.599  13.539 -22.064  1.00 68.95           H
ATOM    897  CB  TYR A  75      11.350  12.337 -21.461  1.00 68.95           C
ATOM    898 1HB  TYR A  75      11.459  11.405 -20.906  1.00 68.95           H
ATOM    899 2HB  TYR A  75      11.953  12.242 -22.364  1.00 68.95           H
ATOM    900  CG  TYR A  75      11.902  13.485 -20.615  1.00 68.95           C
ATOM    901  CD1 TYR A  75      12.287  14.665 -21.220  1.00 68.95           C
ATOM    902  HD1 TYR A  75      12.198  14.777 -22.300  1.00 68.95           H
ATOM    903  CD2 TYR A  75      12.015  13.342 -19.247  1.00 68.95           C
ATOM    904  HD2 TYR A  75      11.711  12.411 -18.769  1.00 68.95           H
ATOM    905  CE1 TYR A  75      12.807  15.746 -20.423  1.00 68.95           C
ATOM    906  HE1 TYR A  75      13.115  16.682 -20.888  1.00 68.95           H
ATOM    907  CE2 TYR A  75      12.535  14.424 -18.451  1.00 68.95           C
ATOM    908  HE2 TYR A  75      12.629  14.324 -17.369  1.00 68.95           H
ATOM    909  CZ  TYR A  75      12.905  15.572 -19.078  1.00 68.95           C
ATOM    910  OH  TYR A  75      13.395  16.593 -18.326  1.00 68.95           O
ATOM    911  HH  TYR A  75      13.400  16.335 -17.360  1.00 68.95           H
ATOM    912  HN  TYR A  75       9.519  11.299 -20.202  1.00 68.95           H
ATOM    913  N   CYS A  76       9.263  10.401 -22.855  1.00 67.89           N
ATOM    914  CA  CYS A  76       9.298   9.396 -23.905  1.00 67.89           C
ATOM    915  C   CYS A  76       7.871   8.901 -24.144  1.00 67.89           C
ATOM    916  O   CYS A  76       7.288   9.161 -25.196  1.00 67.89           O
ATOM    917  HA  CYS A  76       9.692   9.887 -24.795  1.00 67.89           H
ATOM    918  CB  CYS A  76      10.250   8.249 -23.558  1.00 67.89           C
ATOM    919 1HB  CYS A  76      11.188   8.648 -23.174  1.00 67.89           H
ATOM    920 2HB  CYS A  76       9.818   7.634 -22.768  1.00 67.89           H
ATOM    921  SG  CYS A  76      10.566   7.228 -25.043  1.00 67.89           S
ATOM    922  HG  CYS A  76       9.368   6.650 -25.072  1.00 67.89           H
ATOM    923  HN  CYS A  76       8.968  10.066 -21.960  1.00 67.89           H
ATOM    924  N   THR A  77       7.348   8.196 -23.151  1.00 60.50           N
ATOM    925  CA  THR A  77       6.128   7.430 -23.339  1.00 60.50           C
ATOM    926  C   THR A  77       4.957   8.361 -23.659  1.00 60.50           C
ATOM    927  O   THR A  77       4.151   8.069 -24.541  1.00 60.50           O
ATOM    928  HA  THR A  77       6.262   6.776 -24.201  1.00 60.50           H
ATOM    929  CB  THR A  77       5.905   6.582 -22.085  1.00 60.50           C
ATOM    930  HB  THR A  77       5.650   7.210 -21.231  1.00 60.50           H
ATOM    931  OG1 THR A  77       7.108   5.828 -21.956  1.00 60.50           O
ATOM    932  HG1 THR A  77       7.166   5.150 -22.689  1.00 60.50           H
ATOM    933  CG2 THR A  77       4.820   5.522 -22.280  1.00 60.50           C
ATOM    934 1HG2 THR A  77       5.107   4.852 -23.091  1.00 60.50           H
ATOM    935 2HG2 THR A  77       3.877   6.008 -22.528  1.00 60.50           H
ATOM    936 3HG2 THR A  77       4.702   4.949 -21.360  1.00 60.50           H
ATOM    937  HN  THR A  77       7.744   8.143 -22.235  1.00 60.50           H
ATOM    938  N   ARG A  78       4.902   9.463 -22.925  1.00 55.48           N
ATOM    939  CA  ARG A  78       3.688  10.259 -22.862  1.00 55.48           C
ATOM    940  C   ARG A  78       2.475   9.359 -22.613  1.00 55.48           C
ATOM    941  O   ARG A  78       2.389   8.262 -23.162  1.00 55.48           O
ATOM    942  HA  ARG A  78       3.846  10.943 -22.028  1.00 55.48           H
ATOM    943  CB  ARG A  78       3.475  11.043 -24.158  1.00 55.48           C
ATOM    944 1HB  ARG A  78       3.421  10.353 -25.000  1.00 55.48           H
ATOM    945 2HB  ARG A  78       2.522  11.569 -24.117  1.00 55.48           H
ATOM    946  CG  ARG A  78       4.608  12.045 -24.385  1.00 55.48           C
ATOM    947 1HG  ARG A  78       4.744  12.655 -23.492  1.00 55.48           H
ATOM    948 2HG  ARG A  78       5.544  11.511 -24.551  1.00 55.48           H
ATOM    949  CD  ARG A  78       4.310  12.948 -25.584  1.00 55.48           C
ATOM    950 1HD  ARG A  78       4.203  12.345 -26.486  1.00 55.48           H
ATOM    951 2HD  ARG A  78       3.364  13.467 -25.433  1.00 55.48           H
ATOM    952  NE  ARG A  78       5.402  13.931 -25.762  1.00 55.48           N
ATOM    953  HE  ARG A  78       6.234  13.811 -25.219  1.00 55.48           H
ATOM    954  CZ  ARG A  78       5.347  14.971 -26.605  1.00 55.48           C
ATOM    955  NH1 ARG A  78       4.258  15.180 -27.357  1.00 55.48           N
ATOM    956 1HH1 ARG A  78       3.478  14.557 -27.292  1.00 55.48           H
ATOM    957 2HH1 ARG A  78       4.224  15.959 -27.983  1.00 55.48           H
ATOM    958  NH2 ARG A  78       6.397  15.799 -26.684  1.00 55.48           N
ATOM    959 1HH2 ARG A  78       6.372  16.581 -27.308  1.00 55.48           H
ATOM    960 2HH2 ARG A  78       7.206  15.636 -26.119  1.00 55.48           H
ATOM    961  HN  ARG A  78       5.665   9.812 -22.382  1.00 55.48           H
ATOM    962  N   VAL A  79       1.569   9.858 -21.785  1.00 70.02           N
ATOM    963  CA  VAL A  79       0.380   9.100 -21.433  1.00 70.02           C
ATOM    964  C   VAL A  79      -0.569   9.062 -22.633  1.00 70.02           C
ATOM    965  O   VAL A  79      -1.205  10.063 -22.957  1.00 70.02           O
ATOM    966  HA  VAL A  79       0.695   8.082 -21.202  1.00 70.02           H
ATOM    967  CB  VAL A  79      -0.266   9.693 -20.179  1.00 70.02           C
ATOM    968  HB  VAL A  79      -0.596  10.704 -20.417  1.00 70.02           H
ATOM    969  CG1 VAL A  79      -1.495   8.883 -19.761  1.00 70.02           C
ATOM    970 1HG1 VAL A  79      -2.227   8.892 -20.568  1.00 70.02           H
ATOM    971 2HG1 VAL A  79      -1.199   7.856 -19.549  1.00 70.02           H
ATOM    972 3HG1 VAL A  79      -1.935   9.326 -18.867  1.00 70.02           H
ATOM    973  CG2 VAL A  79       0.745   9.786 -19.033  1.00 70.02           C
ATOM    974 1HG2 VAL A  79       1.118   8.789 -18.797  1.00 70.02           H
ATOM    975 2HG2 VAL A  79       1.576  10.424 -19.333  1.00 70.02           H
ATOM    976 3HG2 VAL A  79       0.260  10.210 -18.154  1.00 70.02           H
ATOM    977  HN  VAL A  79       1.637  10.759 -21.358  1.00 70.02           H
ATOM    978  N   LYS A  80      -0.633   7.896 -23.258  1.00 63.97           N
ATOM    979  CA  LYS A  80      -1.426   7.738 -24.466  1.00 63.97           C
ATOM    980  C   LYS A  80      -2.691   6.942 -24.140  1.00 63.97           C
ATOM    981  O   LYS A  80      -3.709   7.082 -24.816  1.00 63.97           O
ATOM    982  HA  LYS A  80      -1.720   8.734 -24.796  1.00 63.97           H
ATOM    983  CB  LYS A  80      -0.582   7.121 -25.583  1.00 63.97           C
ATOM    984 1HB  LYS A  80      -0.102   6.212 -25.222  1.00 63.97           H
ATOM    985 2HB  LYS A  80      -1.227   6.832 -26.413  1.00 63.97           H
ATOM    986  CG  LYS A  80       0.481   8.105 -26.075  1.00 63.97           C
ATOM    987 1HG  LYS A  80       0.000   9.014 -26.437  1.00 63.97           H
ATOM    988 2HG  LYS A  80       1.125   8.395 -25.245  1.00 63.97           H
ATOM    989  CD  LYS A  80       1.325   7.488 -27.192  1.00 63.97           C
ATOM    990 1HD  LYS A  80       1.765   6.553 -26.846  1.00 63.97           H
ATOM    991 2HD  LYS A  80       0.687   7.245 -28.042  1.00 63.97           H
ATOM    992  CE  LYS A  80       2.432   8.446 -27.636  1.00 63.97           C
ATOM    993 1HE  LYS A  80       1.993   9.378 -27.994  1.00 63.97           H
ATOM    994 2HE  LYS A  80       3.065   8.699 -26.785  1.00 63.97           H
ATOM    995  NZ  LYS A  80       3.250   7.833 -28.706  1.00 63.97           N
ATOM    996 1HZ  LYS A  80       3.973   8.484 -28.994  1.00 63.97           H
ATOM    997 2HZ  LYS A  80       3.679   6.983 -28.358  1.00 63.97           H
ATOM    998 3HZ  LYS A  80       2.658   7.613 -29.499  1.00 63.97           H
ATOM    999  HN  LYS A  80      -0.157   7.071 -22.954  1.00 63.97           H
ATOM   1000  N   THR A  81      -2.586   6.123 -23.103  1.00 75.72           N
ATOM   1001  CA  THR A  81      -3.658   5.203 -22.764  1.00 75.72           C
ATOM   1002  C   THR A  81      -4.085   5.395 -21.308  1.00 75.72           C
ATOM   1003  O   THR A  81      -3.361   6.001 -20.520  1.00 75.72           O
ATOM   1004  HA  THR A  81      -4.523   5.440 -23.384  1.00 75.72           H
ATOM   1005  CB  THR A  81      -3.180   3.784 -23.076  1.00 75.72           C
ATOM   1006  HB  THR A  81      -4.018   3.087 -23.099  1.00 75.72           H
ATOM   1007  OG1 THR A  81      -2.191   3.525 -22.083  1.00 75.72           O
ATOM   1008  HG1 THR A  81      -1.966   2.551 -22.071  1.00 75.72           H
ATOM   1009  CG2 THR A  81      -2.412   3.701 -24.397  1.00 75.72           C
ATOM   1010 1HG2 THR A  81      -1.536   4.348 -24.348  1.00 75.72           H
ATOM   1011 2HG2 THR A  81      -3.057   4.025 -25.213  1.00 75.72           H
ATOM   1012 3HG2 THR A  81      -2.095   2.673 -24.569  1.00 75.72           H
ATOM   1013  HN  THR A  81      -1.788   6.082 -22.502  1.00 75.72           H
ATOM   1014  N   MET A  82      -5.258   4.865 -20.994  1.00 75.90           N
ATOM   1015  CA  MET A  82      -5.762   4.917 -19.632  1.00 75.90           C
ATOM   1016  C   MET A  82      -4.834   4.165 -18.675  1.00 75.90           C
ATOM   1017  O   MET A  82      -4.623   4.596 -17.543  1.00 75.90           O
ATOM   1018  HA  MET A  82      -5.787   5.974 -19.368  1.00 75.90           H
ATOM   1019  CB  MET A  82      -7.160   4.297 -19.580  1.00 75.90           C
ATOM   1020 1HB  MET A  82      -7.750   4.653 -20.425  1.00 75.90           H
ATOM   1021 2HB  MET A  82      -7.085   3.214 -19.677  1.00 75.90           H
ATOM   1022  CG  MET A  82      -7.868   4.650 -18.271  1.00 75.90           C
ATOM   1023 1HG  MET A  82      -7.371   4.158 -17.435  1.00 75.90           H
ATOM   1024 2HG  MET A  82      -7.806   5.723 -18.092  1.00 75.90           H
ATOM   1025  SD  MET A  82      -9.578   4.143 -18.346  1.00 75.90           S
ATOM   1026  CE  MET A  82     -10.175   4.839 -16.814  1.00 75.90           C
ATOM   1027 1HE  MET A  82      -9.622   4.408 -15.980  1.00 75.90           H
ATOM   1028 2HE  MET A  82     -10.032   5.919 -16.826  1.00 75.90           H
ATOM   1029 3HE  MET A  82     -11.236   4.613 -16.702  1.00 75.90           H
ATOM   1030  HN  MET A  82      -5.859   4.409 -21.649  1.00 75.90           H
ATOM   1031  N   THR A  83      -4.306   3.053 -19.166  1.00 77.85           N
ATOM   1032  CA  THR A  83      -3.383   2.253 -18.379  1.00 77.85           C
ATOM   1033  C   THR A  83      -2.126   3.060 -18.047  1.00 77.85           C
ATOM   1034  O   THR A  83      -1.631   3.010 -16.923  1.00 77.85           O
ATOM   1035  HA  THR A  83      -3.863   2.006 -17.432  1.00 77.85           H
ATOM   1036  CB  THR A  83      -3.092   0.967 -19.156  1.00 77.85           C
ATOM   1037  HB  THR A  83      -2.370   1.148 -19.952  1.00 77.85           H
ATOM   1038  OG1 THR A  83      -4.377   0.520 -19.581  1.00 77.85           O
ATOM   1039  HG1 THR A  83      -5.046   0.656 -18.850  1.00 77.85           H
ATOM   1040  CG2 THR A  83      -2.585  -0.160 -18.253  1.00 77.85           C
ATOM   1041 1HG2 THR A  83      -3.338  -0.387 -17.498  1.00 77.85           H
ATOM   1042 2HG2 THR A  83      -1.663   0.153 -17.765  1.00 77.85           H
ATOM   1043 3HG2 THR A  83      -2.394  -1.049 -18.855  1.00 77.85           H
ATOM   1044  HN  THR A  83      -4.499   2.699 -20.081  1.00 77.85           H
ATOM   1045  N   ASP A  84      -1.647   3.786 -19.047  1.00 79.93           N
ATOM   1046  CA  ASP A  84      -0.444   4.583 -18.883  1.00 79.93           C
ATOM   1047  C   ASP A  84      -0.663   5.605 -17.765  1.00 79.93           C
ATOM   1048  O   ASP A  84       0.247   5.882 -16.985  1.00 79.93           O
ATOM   1049  HA  ASP A  84       0.344   3.868 -18.645  1.00 79.93           H
ATOM   1050  CB  ASP A  84      -0.111   5.349 -20.165  1.00 79.93           C
ATOM   1051 1HB  ASP A  84      -0.940   6.008 -20.424  1.00 79.93           H
ATOM   1052 2HB  ASP A  84       0.760   5.983 -19.998  1.00 79.93           H
ATOM   1053  CG  ASP A  84       0.165   4.387 -21.322  1.00 79.93           C
ATOM   1054  OD1 ASP A  84       0.781   3.334 -21.050  1.00 79.93           O
ATOM   1055  OD2 ASP A  84      -0.246   4.727 -22.452  1.00 79.93           O
ATOM   1056  HN  ASP A  84      -2.065   3.834 -19.954  1.00 79.93           H
ATOM   1057  N   MET A  85      -1.875   6.138 -17.723  1.00 84.56           N
ATOM   1058  CA  MET A  85      -2.221   7.134 -16.724  1.00 84.56           C
ATOM   1059  C   MET A  85      -2.140   6.547 -15.313  1.00 84.56           C
ATOM   1060  O   MET A  85      -1.557   7.155 -14.417  1.00 84.56           O
ATOM   1061  HA  MET A  85      -1.485   7.930 -16.837  1.00 84.56           H
ATOM   1062  CB  MET A  85      -3.639   7.647 -16.983  1.00 84.56           C
ATOM   1063 1HB  MET A  85      -3.717   8.009 -18.008  1.00 84.56           H
ATOM   1064 2HB  MET A  85      -4.351   6.827 -16.880  1.00 84.56           H
ATOM   1065  CG  MET A  85      -4.003   8.770 -16.010  1.00 84.56           C
ATOM   1066 1HG  MET A  85      -5.034   9.083 -16.171  1.00 84.56           H
ATOM   1067 2HG  MET A  85      -3.936   8.409 -14.983  1.00 84.56           H
ATOM   1068  SD  MET A  85      -2.903  10.157 -16.240  1.00 84.56           S
ATOM   1069  CE  MET A  85      -3.541  10.807 -17.774  1.00 84.56           C
ATOM   1070 1HE  MET A  85      -3.464  10.047 -18.552  1.00 84.56           H
ATOM   1071 2HE  MET A  85      -4.587  11.088 -17.643  1.00 84.56           H
ATOM   1072 3HE  MET A  85      -2.964  11.685 -18.066  1.00 84.56           H
ATOM   1073  HN  MET A  85      -2.613   5.900 -18.356  1.00 84.56           H
ATOM   1074  N   PHE A  86      -2.733   5.372 -15.161  1.00 88.48           N
ATOM   1075  CA  PHE A  86      -2.783   4.722 -13.862  1.00 88.48           C
ATOM   1076  C   PHE A  86      -1.389   4.277 -13.418  1.00 88.48           C
ATOM   1077  O   PHE A  86      -1.049   4.372 -12.240  1.00 88.48           O
ATOM   1078  HA  PHE A  86      -3.174   5.450 -13.151  1.00 88.48           H
ATOM   1079  CB  PHE A  86      -3.676   3.489 -14.013  1.00 88.48           C
ATOM   1080 1HB  PHE A  86      -3.306   2.885 -14.842  1.00 88.48           H
ATOM   1081 2HB  PHE A  86      -3.593   2.880 -13.113  1.00 88.48           H
ATOM   1082  CG  PHE A  86      -5.151   3.814 -14.257  1.00 88.48           C
ATOM   1083  CD1 PHE A  86      -5.731   4.864 -13.616  1.00 88.48           C
ATOM   1084  HD1 PHE A  86      -5.145   5.474 -12.928  1.00 88.48           H
ATOM   1085  CD2 PHE A  86      -5.882   3.054 -15.115  1.00 88.48           C
ATOM   1086  HD2 PHE A  86      -5.418   2.213 -15.629  1.00 88.48           H
ATOM   1087  CE1 PHE A  86      -7.100   5.166 -13.842  1.00 88.48           C
ATOM   1088  HE1 PHE A  86      -7.564   6.007 -13.328  1.00 88.48           H
ATOM   1089  CE2 PHE A  86      -7.251   3.356 -15.342  1.00 88.48           C
ATOM   1090  HE2 PHE A  86      -7.837   2.746 -16.030  1.00 88.48           H
ATOM   1091  CZ  PHE A  86      -7.831   4.406 -14.700  1.00 88.48           C
ATOM   1092  HZ  PHE A  86      -8.882   4.637 -14.874  1.00 88.48           H
ATOM   1093  HN  PHE A  86      -3.174   4.868 -15.903  1.00 88.48           H
ATOM   1094  N   LEU A  87      -0.619   3.800 -14.385  1.00 84.47           N
ATOM   1095  CA  LEU A  87       0.717   3.304 -14.102  1.00 84.47           C
ATOM   1096  C   LEU A  87       1.605   4.468 -13.657  1.00 84.47           C
ATOM   1097  O   LEU A  87       2.473   4.299 -12.803  1.00 84.47           O
ATOM   1098  HA  LEU A  87       0.636   2.597 -13.277  1.00 84.47           H
ATOM   1099  CB  LEU A  87       1.270   2.536 -15.305  1.00 84.47           C
ATOM   1100 1HB  LEU A  87       1.147   3.154 -16.194  1.00 84.47           H
ATOM   1101 2HB  LEU A  87       2.341   2.394 -15.160  1.00 84.47           H
ATOM   1102  CG  LEU A  87       0.635   1.170 -15.577  1.00 84.47           C
ATOM   1103  HG  LEU A  87      -0.440   1.309 -15.686  1.00 84.47           H
ATOM   1104  CD1 LEU A  87       1.151   0.578 -16.890  1.00 84.47           C
ATOM   1105 1HD1 LEU A  87       0.903   1.248 -17.713  1.00 84.47           H
ATOM   1106 2HD1 LEU A  87       2.232   0.456 -16.834  1.00 84.47           H
ATOM   1107 3HD1 LEU A  87       0.684  -0.393 -17.059  1.00 84.47           H
ATOM   1108  CD2 LEU A  87       0.851   0.221 -14.396  1.00 84.47           C
ATOM   1109 1HD2 LEU A  87       1.919   0.083 -14.231  1.00 84.47           H
ATOM   1110 2HD2 LEU A  87       0.396   0.645 -13.501  1.00 84.47           H
ATOM   1111 3HD2 LEU A  87       0.390  -0.743 -14.616  1.00 84.47           H
ATOM   1112  HN  LEU A  87      -0.894   3.749 -15.345  1.00 84.47           H
ATOM   1113  N   LEU A  88       1.355   5.624 -14.255  1.00 88.58           N
ATOM   1114  CA  LEU A  88       2.096   6.823 -13.904  1.00 88.58           C
ATOM   1115  C   LEU A  88       1.759   7.223 -12.466  1.00 88.58           C
ATOM   1116  O   LEU A  88       2.656   7.469 -11.661  1.00 88.58           O
ATOM   1117  HA  LEU A  88       3.157   6.579 -13.956  1.00 88.58           H
ATOM   1118  CB  LEU A  88       1.836   7.931 -14.927  1.00 88.58           C
ATOM   1119 1HB  LEU A  88       2.188   7.589 -15.901  1.00 88.58           H
ATOM   1120 2HB  LEU A  88       0.759   8.077 -15.010  1.00 88.58           H
ATOM   1121  CG  LEU A  88       2.484   9.285 -14.629  1.00 88.58           C
ATOM   1122  HG  LEU A  88       2.150   9.614 -13.645  1.00 88.58           H
ATOM   1123  CD1 LEU A  88       4.008   9.162 -14.571  1.00 88.58           C
ATOM   1124 1HD1 LEU A  88       4.286   8.461 -13.784  1.00 88.58           H
ATOM   1125 2HD1 LEU A  88       4.380   8.800 -15.529  1.00 88.58           H
ATOM   1126 3HD1 LEU A  88       4.443  10.138 -14.357  1.00 88.58           H
ATOM   1127  CD2 LEU A  88       2.032  10.343 -15.637  1.00 88.58           C
ATOM   1128 1HD2 LEU A  88       2.318  10.033 -16.642  1.00 88.58           H
ATOM   1129 2HD2 LEU A  88       0.949  10.455 -15.586  1.00 88.58           H
ATOM   1130 3HD2 LEU A  88       2.508  11.295 -15.402  1.00 88.58           H
ATOM   1131  HN  LEU A  88       0.662   5.747 -14.966  1.00 88.58           H
ATOM   1132  N   ASN A  89       0.465   7.276 -12.188  1.00 90.04           N
ATOM   1133  CA  ASN A  89      -0.002   7.702 -10.879  1.00 90.04           C
ATOM   1134  C   ASN A  89       0.437   6.681  -9.828  1.00 90.04           C
ATOM   1135  O   ASN A  89       0.687   7.037  -8.678  1.00 90.04           O
ATOM   1136  HA  ASN A  89       0.447   8.683 -10.720  1.00 90.04           H
ATOM   1137  CB  ASN A  89      -1.529   7.793 -10.842  1.00 90.04           C
ATOM   1138 1HB  ASN A  89      -1.960   6.950 -11.382  1.00 90.04           H
ATOM   1139 2HB  ASN A  89      -1.876   7.722  -9.811  1.00 90.04           H
ATOM   1140  CG  ASN A  89      -2.016   9.104 -11.461  1.00 90.04           C
ATOM   1141  OD1 ASN A  89      -2.177  10.113 -10.795  1.00 90.04           O
ATOM   1142  ND2 ASN A  89      -2.239   9.034 -12.771  1.00 90.04           N
ATOM   1143 1HD2 ASN A  89      -2.086   8.175 -13.259  1.00 90.04           H
ATOM   1144 2HD2 ASN A  89      -2.560   9.841 -13.267  1.00 90.04           H
ATOM   1145  HN  ASN A  89      -0.257   7.034 -12.836  1.00 90.04           H
ATOM   1146  N   LEU A  90       0.517   5.431 -10.261  1.00 88.87           N
ATOM   1147  CA  LEU A  90       0.968   4.363  -9.385  1.00 88.87           C
ATOM   1148  C   LEU A  90       2.415   4.629  -8.967  1.00 88.87           C
ATOM   1149  O   LEU A  90       2.765   4.477  -7.797  1.00 88.87           O
ATOM   1150  HA  LEU A  90       0.341   4.385  -8.494  1.00 88.87           H
ATOM   1151  CB  LEU A  90       0.761   3.001 -10.050  1.00 88.87           C
ATOM   1152 1HB  LEU A  90      -0.286   2.916 -10.341  1.00 88.87           H
ATOM   1153 2HB  LEU A  90       1.350   2.973 -10.967  1.00 88.87           H
ATOM   1154  CG  LEU A  90       1.127   1.779  -9.205  1.00 88.87           C
ATOM   1155  HG  LEU A  90       2.153   1.899  -8.858  1.00 88.87           H
ATOM   1156  CD1 LEU A  90       0.237   1.684  -7.964  1.00 88.87           C
ATOM   1157 1HD1 LEU A  90       0.364   2.580  -7.357  1.00 88.87           H
ATOM   1158 2HD1 LEU A  90      -0.806   1.598  -8.270  1.00 88.87           H
ATOM   1159 3HD1 LEU A  90       0.518   0.807  -7.382  1.00 88.87           H
ATOM   1160  CD2 LEU A  90       1.081   0.499 -10.043  1.00 88.87           C
ATOM   1161 1HD2 LEU A  90       0.075   0.361 -10.440  1.00 88.87           H
ATOM   1162 2HD2 LEU A  90       1.789   0.579 -10.867  1.00 88.87           H
ATOM   1163 3HD2 LEU A  90       1.345  -0.354  -9.418  1.00 88.87           H
ATOM   1164  HN  LEU A  90       0.281   5.145 -11.190  1.00 88.87           H
ATOM   1165  N   ALA A  91       3.218   5.022  -9.945  1.00 92.42           N
ATOM   1166  CA  ALA A  91       4.626   5.283  -9.699  1.00 92.42           C
ATOM   1167  C   ALA A  91       4.762   6.487  -8.765  1.00 92.42           C
ATOM   1168  O   ALA A  91       5.641   6.514  -7.905  1.00 92.42           O
ATOM   1169  HA  ALA A  91       5.045   4.404  -9.208  1.00 92.42           H
ATOM   1170  CB  ALA A  91       5.347   5.494 -11.031  1.00 92.42           C
ATOM   1171 1HB  ALA A  91       5.245   4.600 -11.646  1.00 92.42           H
ATOM   1172 2HB  ALA A  91       4.906   6.345 -11.552  1.00 92.42           H
ATOM   1173 3HB  ALA A  91       6.403   5.690 -10.846  1.00 92.42           H
ATOM   1174  HN  ALA A  91       2.921   5.162 -10.889  1.00 92.42           H
ATOM   1175  N   ILE A  92       3.878   7.453  -8.965  1.00 91.44           N
ATOM   1176  CA  ILE A  92       3.868   8.643  -8.131  1.00 91.44           C
ATOM   1177  C   ILE A  92       3.528   8.250  -6.692  1.00 91.44           C
ATOM   1178  O   ILE A  92       4.179   8.702  -5.751  1.00 91.44           O
ATOM   1179  HA  ILE A  92       4.875   9.061  -8.146  1.00 91.44           H
ATOM   1180  CB  ILE A  92       2.930   9.700  -8.717  1.00 91.44           C
ATOM   1181  HB  ILE A  92       1.971   9.227  -8.929  1.00 91.44           H
ATOM   1182  CG1 ILE A  92       3.471  10.239 -10.043  1.00 91.44           C
ATOM   1183 1HG1 ILE A  92       4.340  10.869  -9.857  1.00 91.44           H
ATOM   1184 2HG1 ILE A  92       3.807   9.410 -10.666  1.00 91.44           H
ATOM   1185  CG2 ILE A  92       2.668  10.820  -7.709  1.00 91.44           C
ATOM   1186 1HG2 ILE A  92       2.207  10.403  -6.813  1.00 91.44           H
ATOM   1187 2HG2 ILE A  92       3.611  11.298  -7.443  1.00 91.44           H
ATOM   1188 3HG2 ILE A  92       1.998  11.558  -8.151  1.00 91.44           H
ATOM   1189  CD1 ILE A  92       2.401  11.042 -10.787  1.00 91.44           C
ATOM   1190 1HD1 ILE A  92       1.544  10.401 -10.993  1.00 91.44           H
ATOM   1191 2HD1 ILE A  92       2.086  11.884 -10.170  1.00 91.44           H
ATOM   1192 3HD1 ILE A  92       2.812  11.412 -11.726  1.00 91.44           H
ATOM   1193  HN  ILE A  92       3.178   7.432  -9.680  1.00 91.44           H
ATOM   1194  N   ALA A  93       2.510   7.412  -6.566  1.00 93.13           N
ATOM   1195  CA  ALA A  93       2.032   7.006  -5.255  1.00 93.13           C
ATOM   1196  C   ALA A  93       3.154   6.278  -4.512  1.00 93.13           C
ATOM   1197  O   ALA A  93       3.423   6.570  -3.347  1.00 93.13           O
ATOM   1198  HA  ALA A  93       1.768   7.909  -4.704  1.00 93.13           H
ATOM   1199  CB  ALA A  93       0.780   6.141  -5.413  1.00 93.13           C
ATOM   1200 1HB  ALA A  93       0.004   6.714  -5.921  1.00 93.13           H
ATOM   1201 2HB  ALA A  93       1.022   5.256  -6.002  1.00 93.13           H
ATOM   1202 3HB  ALA A  93       0.422   5.837  -4.430  1.00 93.13           H
ATOM   1203  HN  ALA A  93       2.015   7.013  -7.338  1.00 93.13           H
ATOM   1204  N   ASP A  94       3.778   5.345  -5.215  1.00 90.54           N
ATOM   1205  CA  ASP A  94       4.841   4.549  -4.624  1.00 90.54           C
ATOM   1206  C   ASP A  94       5.957   5.476  -4.138  1.00 90.54           C
ATOM   1207  O   ASP A  94       6.499   5.282  -3.051  1.00 90.54           O
ATOM   1208  HA  ASP A  94       4.369   4.001  -3.809  1.00 90.54           H
ATOM   1209  CB  ASP A  94       5.441   3.584  -5.649  1.00 90.54           C
ATOM   1210 1HB  ASP A  94       5.576   4.097  -6.601  1.00 90.54           H
ATOM   1211 2HB  ASP A  94       6.428   3.264  -5.317  1.00 90.54           H
ATOM   1212  CG  ASP A  94       4.541   2.362  -5.844  1.00 90.54           C
ATOM   1213  OD1 ASP A  94       3.802   2.043  -4.888  1.00 90.54           O
ATOM   1214  OD2 ASP A  94       4.612   1.776  -6.946  1.00 90.54           O
ATOM   1215  HN  ASP A  94       3.569   5.130  -6.169  1.00 90.54           H
ATOM   1216  N   LEU A  95       6.266   6.463  -4.966  1.00 90.83           N
ATOM   1217  CA  LEU A  95       7.361   7.371  -4.671  1.00 90.83           C
ATOM   1218  C   LEU A  95       7.044   8.147  -3.391  1.00 90.83           C
ATOM   1219  O   LEU A  95       7.911   8.322  -2.536  1.00 90.83           O
ATOM   1220  HA  LEU A  95       8.250   6.766  -4.497  1.00 90.83           H
ATOM   1221  CB  LEU A  95       7.652   8.268  -5.877  1.00 90.83           C
ATOM   1222 1HB  LEU A  95       7.779   7.633  -6.754  1.00 90.83           H
ATOM   1223 2HB  LEU A  95       6.778   8.893  -6.059  1.00 90.83           H
ATOM   1224  CG  LEU A  95       8.878   9.175  -5.757  1.00 90.83           C
ATOM   1225  HG  LEU A  95       8.788   9.751  -4.836  1.00 90.83           H
ATOM   1226  CD1 LEU A  95      10.162   8.351  -5.651  1.00 90.83           C
ATOM   1227 1HD1 LEU A  95      10.113   7.712  -4.769  1.00 90.83           H
ATOM   1228 2HD1 LEU A  95      10.271   7.732  -6.542  1.00 90.83           H
ATOM   1229 3HD1 LEU A  95      11.018   9.020  -5.567  1.00 90.83           H
ATOM   1230  CD2 LEU A  95       8.933  10.177  -6.912  1.00 90.83           C
ATOM   1231 1HD2 LEU A  95       8.989   9.638  -7.858  1.00 90.83           H
ATOM   1232 2HD2 LEU A  95       8.037  10.797  -6.899  1.00 90.83           H
ATOM   1233 3HD2 LEU A  95       9.814  10.809  -6.802  1.00 90.83           H
ATOM   1234  HN  LEU A  95       5.784   6.645  -5.823  1.00 90.83           H
ATOM   1235  N   LEU A  96       5.799   8.591  -3.299  1.00 87.50           N
ATOM   1236  CA  LEU A  96       5.368   9.381  -2.158  1.00 87.50           C
ATOM   1237  C   LEU A  96       5.522   8.552  -0.881  1.00 87.50           C
ATOM   1238  O   LEU A  96       5.944   9.069   0.152  1.00 87.50           O
ATOM   1239  HA  LEU A  96       6.030  10.244  -2.090  1.00 87.50           H
ATOM   1240  CB  LEU A  96       3.951   9.913  -2.379  1.00 87.50           C
ATOM   1241 1HB  LEU A  96       3.320   9.085  -2.702  1.00 87.50           H
ATOM   1242 2HB  LEU A  96       3.560  10.256  -1.421  1.00 87.50           H
ATOM   1243  CG  LEU A  96       3.811  11.050  -3.392  1.00 87.50           C
ATOM   1244  HG  LEU A  96       4.263  10.729  -4.330  1.00 87.50           H
ATOM   1245  CD1 LEU A  96       2.339  11.352  -3.679  1.00 87.50           C
ATOM   1246 1HD1 LEU A  96       1.859  10.461  -4.085  1.00 87.50           H
ATOM   1247 2HD1 LEU A  96       1.841  11.644  -2.755  1.00 87.50           H
ATOM   1248 3HD1 LEU A  96       2.269  12.164  -4.403  1.00 87.50           H
ATOM   1249  CD2 LEU A  96       4.571  12.295  -2.927  1.00 87.50           C
ATOM   1250 1HD2 LEU A  96       4.171  12.628  -1.970  1.00 87.50           H
ATOM   1251 2HD2 LEU A  96       5.628  12.054  -2.815  1.00 87.50           H
ATOM   1252 3HD2 LEU A  96       4.455  13.088  -3.666  1.00 87.50           H
ATOM   1253  HN  LEU A  96       5.091   8.419  -3.985  1.00 87.50           H
ATOM   1254  N   PHE A  97       5.172   7.279  -0.995  1.00 90.08           N
ATOM   1255  CA  PHE A  97       5.284   6.368   0.132  1.00 90.08           C
ATOM   1256  C   PHE A  97       6.743   6.206   0.563  1.00 90.08           C
ATOM   1257  O   PHE A  97       7.053   6.265   1.751  1.00 90.08           O
ATOM   1258  HA  PHE A  97       4.710   6.798   0.953  1.00 90.08           H
ATOM   1259  CB  PHE A  97       4.747   5.013  -0.333  1.00 90.08           C
ATOM   1260 1HB  PHE A  97       3.659   5.057  -0.368  1.00 90.08           H
ATOM   1261 2HB  PHE A  97       5.092   4.827  -1.350  1.00 90.08           H
ATOM   1262  CG  PHE A  97       5.167   3.840   0.555  1.00 90.08           C
ATOM   1263  CD1 PHE A  97       6.048   2.915   0.089  1.00 90.08           C
ATOM   1264  HD1 PHE A  97       6.455   3.009  -0.918  1.00 90.08           H
ATOM   1265  CD2 PHE A  97       4.658   3.722   1.811  1.00 90.08           C
ATOM   1266  HD2 PHE A  97       3.952   4.464   2.185  1.00 90.08           H
ATOM   1267  CE1 PHE A  97       6.437   1.826   0.913  1.00 90.08           C
ATOM   1268  HE1 PHE A  97       7.143   1.085   0.539  1.00 90.08           H
ATOM   1269  CE2 PHE A  97       5.048   2.633   2.636  1.00 90.08           C
ATOM   1270  HE2 PHE A  97       4.640   2.539   3.642  1.00 90.08           H
ATOM   1271  CZ  PHE A  97       5.929   1.708   2.169  1.00 90.08           C
ATOM   1272  HZ  PHE A  97       6.228   0.873   2.802  1.00 90.08           H
ATOM   1273  HN  PHE A  97       4.818   6.869  -1.836  1.00 90.08           H
ATOM   1274  N   LEU A  98       7.599   6.003  -0.428  1.00 93.05           N
ATOM   1275  CA  LEU A  98       8.981   5.642  -0.160  1.00 93.05           C
ATOM   1276  C   LEU A  98       9.648   6.757   0.648  1.00 93.05           C
ATOM   1277  O   LEU A  98      10.512   6.493   1.483  1.00 93.05           O
ATOM   1278  HA  LEU A  98       8.970   4.736   0.447  1.00 93.05           H
ATOM   1279  CB  LEU A  98       9.710   5.306  -1.462  1.00 93.05           C
ATOM   1280 1HB  LEU A  98       9.537   6.116  -2.171  1.00 93.05           H
ATOM   1281 2HB  LEU A  98      10.780   5.282  -1.261  1.00 93.05           H
ATOM   1282  CG  LEU A  98       9.315   3.988  -2.131  1.00 93.05           C
ATOM   1283  HG  LEU A  98       8.228   3.903  -2.104  1.00 93.05           H
ATOM   1284  CD1 LEU A  98       9.732   3.974  -3.603  1.00 93.05           C
ATOM   1285 1HD1 LEU A  98       9.240   4.793  -4.128  1.00 93.05           H
ATOM   1286 2HD1 LEU A  98      10.813   4.092  -3.676  1.00 93.05           H
ATOM   1287 3HD1 LEU A  98       9.439   3.026  -4.055  1.00 93.05           H
ATOM   1288  CD2 LEU A  98       9.881   2.792  -1.363  1.00 93.05           C
ATOM   1289 1HD2 LEU A  98      10.969   2.859  -1.338  1.00 93.05           H
ATOM   1290 2HD2 LEU A  98       9.493   2.797  -0.345  1.00 93.05           H
ATOM   1291 3HD2 LEU A  98       9.585   1.868  -1.860  1.00 93.05           H
ATOM   1292  HN  LEU A  98       7.363   6.082  -1.396  1.00 93.05           H
ATOM   1293  N   VAL A  99       9.221   7.981   0.371  1.00 90.18           N
ATOM   1294  CA  VAL A  99       9.800   9.141   1.027  1.00 90.18           C
ATOM   1295  C   VAL A  99       9.542   9.053   2.532  1.00 90.18           C
ATOM   1296  O   VAL A  99      10.222   9.706   3.322  1.00 90.18           O
ATOM   1297  HA  VAL A  99      10.876   9.115   0.853  1.00 90.18           H
ATOM   1298  CB  VAL A  99       9.250  10.424   0.400  1.00 90.18           C
ATOM   1299  HB  VAL A  99       8.162  10.373   0.431  1.00 90.18           H
ATOM   1300  CG1 VAL A  99       9.685  11.654   1.199  1.00 90.18           C
ATOM   1301 1HG1 VAL A  99       9.311  11.576   2.220  1.00 90.18           H
ATOM   1302 2HG1 VAL A  99      10.774  11.711   1.214  1.00 90.18           H
ATOM   1303 3HG1 VAL A  99       9.281  12.553   0.732  1.00 90.18           H
ATOM   1304  CG2 VAL A  99       9.674  10.544  -1.065  1.00 90.18           C
ATOM   1305 1HG2 VAL A  99      10.762  10.563  -1.128  1.00 90.18           H
ATOM   1306 2HG2 VAL A  99       9.291   9.690  -1.625  1.00 90.18           H
ATOM   1307 3HG2 VAL A  99       9.269  11.465  -1.486  1.00 90.18           H
ATOM   1308  HN  VAL A  99       8.496   8.185  -0.286  1.00 90.18           H
ATOM   1309  N   THR A 100       8.557   8.239   2.885  1.00 89.95           N
ATOM   1310  CA  THR A 100       8.174   8.088   4.278  1.00 89.95           C
ATOM   1311  C   THR A 100       9.087   7.078   4.976  1.00 89.95           C
ATOM   1312  O   THR A 100       9.212   7.092   6.200  1.00 89.95           O
ATOM   1313  HA  THR A 100       8.314   9.046   4.779  1.00 89.95           H
ATOM   1314  CB  THR A 100       6.694   7.700   4.322  1.00 89.95           C
ATOM   1315  HB  THR A 100       6.284   7.841   5.322  1.00 89.95           H
ATOM   1316  OG1 THR A 100       6.671   6.363   3.830  1.00 89.95           O
ATOM   1317  HG1 THR A 100       6.573   6.366   2.835  1.00 89.95           H
ATOM   1318  CG2 THR A 100       5.854   8.483   3.311  1.00 89.95           C
ATOM   1319 1HG2 THR A 100       6.222   8.289   2.304  1.00 89.95           H
ATOM   1320 2HG2 THR A 100       5.928   9.549   3.525  1.00 89.95           H
ATOM   1321 3HG2 THR A 100       4.812   8.170   3.384  1.00 89.95           H
ATOM   1322  HN  THR A 100       8.027   7.690   2.238  1.00 89.95           H
ATOM   1323  N   LEU A 101       9.702   6.227   4.168  1.00 92.49           N
ATOM   1324  CA  LEU A 101      10.418   5.079   4.696  1.00 92.49           C
ATOM   1325  C   LEU A 101      11.597   5.563   5.543  1.00 92.49           C
ATOM   1326  O   LEU A 101      11.878   5.002   6.601  1.00 92.49           O
ATOM   1327  HA  LEU A 101       9.730   4.533   5.342  1.00 92.49           H
ATOM   1328  CB  LEU A 101      10.823   4.132   3.564  1.00 92.49           C
ATOM   1329 1HB  LEU A 101      11.298   4.720   2.778  1.00 92.49           H
ATOM   1330 2HB  LEU A 101      11.575   3.442   3.945  1.00 92.49           H
ATOM   1331  CG  LEU A 101       9.692   3.315   2.937  1.00 92.49           C
ATOM   1332  HG  LEU A 101       8.988   4.005   2.473  1.00 92.49           H
ATOM   1333  CD1 LEU A 101      10.223   2.400   1.832  1.00 92.49           C
ATOM   1334 1HD1 LEU A 101      10.690   3.004   1.054  1.00 92.49           H
ATOM   1335 2HD1 LEU A 101      10.960   1.715   2.250  1.00 92.49           H
ATOM   1336 3HD1 LEU A 101       9.399   1.831   1.403  1.00 92.49           H
ATOM   1337  CD2 LEU A 101       8.922   2.535   4.005  1.00 92.49           C
ATOM   1338 1HD2 LEU A 101       9.602   1.855   4.519  1.00 92.49           H
ATOM   1339 2HD2 LEU A 101       8.492   3.232   4.725  1.00 92.49           H
ATOM   1340 3HD2 LEU A 101       8.124   1.962   3.533  1.00 92.49           H
ATOM   1341  HN  LEU A 101       9.716   6.313   3.172  1.00 92.49           H
ATOM   1342  N   PRO A 102      12.305   6.610   5.096  1.00 94.73           N
ATOM   1343  CA  PRO A 102      13.457   7.117   5.845  1.00 94.73           C
ATOM   1344  C   PRO A 102      13.115   7.419   7.295  1.00 94.73           C
ATOM   1345  O   PRO A 102      13.886   7.098   8.198  1.00 94.73           O
ATOM   1346  HA  PRO A 102      14.239   6.358   5.889  1.00 94.73           H
ATOM   1347  CB  PRO A 102      13.858   8.380   5.081  1.00 94.73           C
ATOM   1348 1HB  PRO A 102      13.371   9.266   5.487  1.00 94.73           H
ATOM   1349 2HB  PRO A 102      14.933   8.556   5.133  1.00 94.73           H
ATOM   1350  CG  PRO A 102      13.403   8.091   3.656  1.00 94.73           C
ATOM   1351 1HG  PRO A 102      13.294   9.005   3.072  1.00 94.73           H
ATOM   1352 2HG  PRO A 102      14.121   7.469   3.120  1.00 94.73           H
ATOM   1353  CD  PRO A 102      12.075   7.381   3.861  1.00 94.73           C
ATOM   1354 1HD  PRO A 102      11.253   8.088   3.978  1.00 94.73           H
ATOM   1355 2HD  PRO A 102      11.823   6.741   3.016  1.00 94.73           H
ATOM   1356  N   PHE A 103      11.957   8.035   7.480  1.00 93.21           N
ATOM   1357  CA  PHE A 103      11.524   8.431   8.809  1.00 93.21           C
ATOM   1358  C   PHE A 103      11.238   7.206   9.681  1.00 93.21           C
ATOM   1359  O   PHE A 103      11.598   7.179  10.856  1.00 93.21           O
ATOM   1360  HA  PHE A 103      12.334   9.009   9.254  1.00 93.21           H
ATOM   1361  CB  PHE A 103      10.233   9.234   8.639  1.00 93.21           C
ATOM   1362 1HB  PHE A 103       9.508   8.627   8.098  1.00 93.21           H
ATOM   1363 2HB  PHE A 103       9.810   9.436   9.623  1.00 93.21           H
ATOM   1364  CG  PHE A 103      10.419  10.560   7.898  1.00 93.21           C
ATOM   1365  CD1 PHE A 103      10.738  11.687   8.591  1.00 93.21           C
ATOM   1366  HD1 PHE A 103      10.862  11.645   9.673  1.00 93.21           H
ATOM   1367  CD2 PHE A 103      10.264  10.613   6.548  1.00 93.21           C
ATOM   1368  HD2 PHE A 103      10.008   9.710   5.994  1.00 93.21           H
ATOM   1369  CE1 PHE A 103      10.910  12.917   7.903  1.00 93.21           C
ATOM   1370  HE1 PHE A 103      11.166  13.820   8.458  1.00 93.21           H
ATOM   1371  CE2 PHE A 103      10.437  11.843   5.861  1.00 93.21           C
ATOM   1372  HE2 PHE A 103      10.313  11.885   4.779  1.00 93.21           H
ATOM   1373  CZ  PHE A 103      10.756  12.970   6.553  1.00 93.21           C
ATOM   1374  HZ  PHE A 103      10.888  13.914   6.026  1.00 93.21           H
ATOM   1375  HN  PHE A 103      11.320   8.262   6.743  1.00 93.21           H
ATOM   1376  N   TRP A 104      10.592   6.224   9.070  1.00 86.86           N
ATOM   1377  CA  TRP A 104      10.228   5.011   9.783  1.00 86.86           C
ATOM   1378  C   TRP A 104      11.518   4.272  10.147  1.00 86.86           C
ATOM   1379  O   TRP A 104      11.595   3.630  11.194  1.00 86.86           O
ATOM   1380  HA  TRP A 104       9.697   5.303  10.689  1.00 86.86           H
ATOM   1381  CB  TRP A 104       9.264   4.158   8.956  1.00 86.86           C
ATOM   1382 1HB  TRP A 104       9.672   4.035   7.953  1.00 86.86           H
ATOM   1383 2HB  TRP A 104       9.203   3.164   9.400  1.00 86.86           H
ATOM   1384  CG  TRP A 104       7.853   4.740   8.850  1.00 86.86           C
ATOM   1385  CD1 TRP A 104       7.155   5.014   7.740  1.00 86.86           C
ATOM   1386  HD1 TRP A 104       7.523   4.849   6.727  1.00 86.86           H
ATOM   1387  CD2 TRP A 104       6.991   5.109   9.947  1.00 86.86           C
ATOM   1388  NE1 TRP A 104       5.911   5.532   8.039  1.00 86.86           N
ATOM   1389  HE1 TRP A 104       5.213   5.812   7.380  1.00 86.86           H
ATOM   1390  CE2 TRP A 104       5.808   5.592   9.424  1.00 86.86           C
ATOM   1391  CE3 TRP A 104       7.203   5.039  11.335  1.00 86.86           C
ATOM   1392  HE3 TRP A 104       8.127   4.662  11.772  1.00 86.86           H
ATOM   1393  CZ2 TRP A 104       4.746   6.041  10.217  1.00 86.86           C
ATOM   1394  HZ2 TRP A 104       3.821   6.418   9.779  1.00 86.86           H
ATOM   1395  CZ3 TRP A 104       6.131   5.492  12.114  1.00 86.86           C
ATOM   1396  HZ3 TRP A 104       6.243   5.459  13.198  1.00 86.86           H
ATOM   1397  CH2 TRP A 104       4.935   5.980  11.603  1.00 86.86           C
ATOM   1398  HH2 TRP A 104       4.147   6.314  12.278  1.00 86.86           H
ATOM   1399  HN  TRP A 104      10.318   6.247   8.108  1.00 86.86           H
ATOM   1400  N   ALA A 105      12.498   4.388   9.264  1.00 95.13           N
ATOM   1401  CA  ALA A 105      13.773   3.723   9.470  1.00 95.13           C
ATOM   1402  C   ALA A 105      14.428   4.267  10.741  1.00 95.13           C
ATOM   1403  O   ALA A 105      14.909   3.499  11.573  1.00 95.13           O
ATOM   1404  HA  ALA A 105      13.576   2.659   9.600  1.00 95.13           H
ATOM   1405  CB  ALA A 105      14.654   3.913   8.233  1.00 95.13           C
ATOM   1406 1HB  ALA A 105      14.157   3.484   7.364  1.00 95.13           H
ATOM   1407 2HB  ALA A 105      14.822   4.977   8.067  1.00 95.13           H
ATOM   1408 3HB  ALA A 105      15.611   3.414   8.388  1.00 95.13           H
ATOM   1409  HN  ALA A 105      12.432   4.923   8.421  1.00 95.13           H
ATOM   1410  N   ILE A 106      14.425   5.587  10.851  1.00 91.90           N
ATOM   1411  CA  ILE A 106      15.031   6.244  11.998  1.00 91.90           C
ATOM   1412  C   ILE A 106      14.238   5.893  13.258  1.00 91.90           C
ATOM   1413  O   ILE A 106      14.822   5.579  14.295  1.00 91.90           O
ATOM   1414  HA  ILE A 106      16.041   5.849  12.104  1.00 91.90           H
ATOM   1415  CB  ILE A 106      15.156   7.748  11.749  1.00 91.90           C
ATOM   1416  HB  ILE A 106      14.189   8.120  11.410  1.00 91.90           H
ATOM   1417  CG1 ILE A 106      16.166   8.038  10.637  1.00 91.90           C
ATOM   1418 1HG1 ILE A 106      17.178   7.889  11.013  1.00 91.90           H
ATOM   1419 2HG1 ILE A 106      16.023   7.333   9.818  1.00 91.90           H
ATOM   1420  CG2 ILE A 106      15.498   8.491  13.042  1.00 91.90           C
ATOM   1421 1HG2 ILE A 106      14.711   8.323  13.777  1.00 91.90           H
ATOM   1422 2HG2 ILE A 106      16.446   8.121  13.433  1.00 91.90           H
ATOM   1423 3HG2 ILE A 106      15.581   9.558  12.837  1.00 91.90           H
ATOM   1424  CD1 ILE A 106      16.014   9.469  10.117  1.00 91.90           C
ATOM   1425 1HD1 ILE A 106      15.008   9.607   9.721  1.00 91.90           H
ATOM   1426 2HD1 ILE A 106      16.181  10.172  10.934  1.00 91.90           H
ATOM   1427 3HD1 ILE A 106      16.744   9.649   9.328  1.00 91.90           H
ATOM   1428  HN  ILE A 106      14.020   6.204  10.177  1.00 91.90           H
ATOM   1429  N   ALA A 107      12.921   5.957  13.128  1.00 93.06           N
ATOM   1430  CA  ALA A 107      12.045   5.742  14.267  1.00 93.06           C
ATOM   1431  C   ALA A 107      12.222   4.310  14.778  1.00 93.06           C
ATOM   1432  O   ALA A 107      12.153   4.063  15.981  1.00 93.06           O
ATOM   1433  HA  ALA A 107      12.344   6.437  15.051  1.00 93.06           H
ATOM   1434  CB  ALA A 107      10.600   6.043  13.864  1.00 93.06           C
ATOM   1435 1HB  ALA A 107      10.523   7.079  13.537  1.00 93.06           H
ATOM   1436 2HB  ALA A 107      10.305   5.382  13.049  1.00 93.06           H
ATOM   1437 3HB  ALA A 107       9.944   5.881  14.719  1.00 93.06           H
ATOM   1438  HN  ALA A 107      12.454   6.151  12.266  1.00 93.06           H
ATOM   1439  N   ALA A 108      12.447   3.404  13.838  1.00 92.43           N
ATOM   1440  CA  ALA A 108      12.583   1.997  14.172  1.00 92.43           C
ATOM   1441  C   ALA A 108      13.952   1.759  14.813  1.00 92.43           C
ATOM   1442  O   ALA A 108      14.099   0.884  15.665  1.00 92.43           O
ATOM   1443  HA  ALA A 108      11.805   1.751  14.895  1.00 92.43           H
ATOM   1444  CB  ALA A 108      12.373   1.150  12.915  1.00 92.43           C
ATOM   1445 1HB  ALA A 108      11.376   1.334  12.516  1.00 92.43           H
ATOM   1446 2HB  ALA A 108      13.119   1.420  12.167  1.00 92.43           H
ATOM   1447 3HB  ALA A 108      12.475   0.095  13.166  1.00 92.43           H
ATOM   1448  HN  ALA A 108      12.537   3.618  12.865  1.00 92.43           H
ATOM   1449  N   ALA A 109      14.919   2.553  14.378  1.00 91.23           N
ATOM   1450  CA  ALA A 109      16.293   2.365  14.812  1.00 91.23           C
ATOM   1451  C   ALA A 109      16.415   2.754  16.287  1.00 91.23           C
ATOM   1452  O   ALA A 109      17.170   2.135  17.035  1.00 91.23           O
ATOM   1453  HA  ALA A 109      16.535   1.308  14.703  1.00 91.23           H
ATOM   1454  CB  ALA A 109      17.228   3.180  13.915  1.00 91.23           C
ATOM   1455 1HB  ALA A 109      17.124   2.845  12.883  1.00 91.23           H
ATOM   1456 2HB  ALA A 109      16.967   4.236  13.983  1.00 91.23           H
ATOM   1457 3HB  ALA A 109      18.258   3.039  14.241  1.00 91.23           H
ATOM   1458  HN  ALA A 109      14.777   3.311  13.742  1.00 91.23           H
ATOM   1459  N   ASP A 110      15.661   3.777  16.661  1.00 82.44           N
ATOM   1460  CA  ASP A 110      15.811   4.376  17.976  1.00 82.44           C
ATOM   1461  C   ASP A 110      14.448   4.871  18.464  1.00 82.44           C
ATOM   1462  O   ASP A 110      13.706   4.129  19.106  1.00 82.44           O
ATOM   1463  HA  ASP A 110      16.217   3.585  18.607  1.00 82.44           H
ATOM   1464  CB  ASP A 110      16.761   5.574  17.931  1.00 82.44           C
ATOM   1465 1HB  ASP A 110      17.698   5.282  17.457  1.00 82.44           H
ATOM   1466 2HB  ASP A 110      16.327   6.364  17.319  1.00 82.44           H
ATOM   1467  CG  ASP A 110      17.040   6.106  19.338  1.00 82.44           C
ATOM   1468  OD1 ASP A 110      16.671   5.394  20.297  1.00 82.44           O
ATOM   1469  OD2 ASP A 110      17.615   7.212  19.423  1.00 82.44           O
ATOM   1470  HN  ASP A 110      14.960   4.195  16.083  1.00 82.44           H
ATOM   1471  N   GLN A 111      14.159   6.124  18.141  1.00 85.93           N
ATOM   1472  CA  GLN A 111      12.910   6.736  18.562  1.00 85.93           C
ATOM   1473  C   GLN A 111      12.469   7.793  17.548  1.00 85.93           C
ATOM   1474  O   GLN A 111      13.228   8.149  16.648  1.00 85.93           O
ATOM   1475  HA  GLN A 111      12.184   5.924  18.590  1.00 85.93           H
ATOM   1476  CB  GLN A 111      13.040   7.339  19.962  1.00 85.93           C
ATOM   1477 1HB  GLN A 111      12.104   7.822  20.243  1.00 85.93           H
ATOM   1478 2HB  GLN A 111      13.221   6.547  20.689  1.00 85.93           H
ATOM   1479  CG  GLN A 111      14.181   8.358  20.017  1.00 85.93           C
ATOM   1480 1HG  GLN A 111      15.123   7.868  19.768  1.00 85.93           H
ATOM   1481 2HG  GLN A 111      14.018   9.132  19.268  1.00 85.93           H
ATOM   1482  CD  GLN A 111      14.282   8.995  21.404  1.00 85.93           C
ATOM   1483  OE1 GLN A 111      13.318   9.081  22.147  1.00 85.93           O
ATOM   1484  NE2 GLN A 111      15.499   9.435  21.710  1.00 85.93           N
ATOM   1485 1HE2 GLN A 111      16.247   9.334  21.054  1.00 85.93           H
ATOM   1486 2HE2 GLN A 111      15.666   9.868  22.596  1.00 85.93           H
ATOM   1487  HN  GLN A 111      14.759   6.715  17.603  1.00 85.93           H
ATOM   1488  N   TRP A 112      11.245   8.266  17.729  1.00 91.29           N
ATOM   1489  CA  TRP A 112      10.719   9.325  16.884  1.00 91.29           C
ATOM   1490  C   TRP A 112      11.402  10.633  17.287  1.00 91.29           C
ATOM   1491  O   TRP A 112      11.195  11.131  18.392  1.00 91.29           O
ATOM   1492  HA  TRP A 112      10.964   9.079  15.851  1.00 91.29           H
ATOM   1493  CB  TRP A 112       9.193   9.394  16.977  1.00 91.29           C
ATOM   1494 1HB  TRP A 112       8.782   8.404  16.776  1.00 91.29           H
ATOM   1495 2HB  TRP A 112       8.913   9.654  17.997  1.00 91.29           H
ATOM   1496  CG  TRP A 112       8.556  10.399  16.015  1.00 91.29           C
ATOM   1497  CD1 TRP A 112       8.156  11.651  16.277  1.00 91.29           C
ATOM   1498  HD1 TRP A 112       8.238  12.130  17.252  1.00 91.29           H
ATOM   1499  CD2 TRP A 112       8.261  10.185  14.619  1.00 91.29           C
ATOM   1500  NE1 TRP A 112       7.626  12.257  15.156  1.00 91.29           N
ATOM   1501  HE1 TRP A 112       7.262  13.187  15.102  1.00 91.29           H
ATOM   1502  CE2 TRP A 112       7.692  11.337  14.116  1.00 91.29           C
ATOM   1503  CE3 TRP A 112       8.468   9.056  13.808  1.00 91.29           C
ATOM   1504  HE3 TRP A 112       8.916   8.134  14.181  1.00 91.29           H
ATOM   1505  CZ2 TRP A 112       7.283  11.472  12.784  1.00 91.29           C
ATOM   1506  HZ2 TRP A 112       6.836  12.393  12.410  1.00 91.29           H
ATOM   1507  CZ3 TRP A 112       8.054   9.206  12.479  1.00 91.29           C
ATOM   1508  HZ3 TRP A 112       8.192   8.359  11.806  1.00 91.29           H
ATOM   1509  CH2 TRP A 112       7.480  10.359  11.957  1.00 91.29           C
ATOM   1510  HH2 TRP A 112       7.183  10.397  10.909  1.00 91.29           H
ATOM   1511  HN  TRP A 112      10.617   7.938  18.435  1.00 91.29           H
ATOM   1512  N   LYS A 113      12.202  11.153  16.367  1.00 83.50           N
ATOM   1513  CA  LYS A 113      13.056  12.288  16.674  1.00 83.50           C
ATOM   1514  C   LYS A 113      12.459  13.552  16.051  1.00 83.50           C
ATOM   1515  O   LYS A 113      13.094  14.605  16.046  1.00 83.50           O
ATOM   1516  HA  LYS A 113      13.064  12.408  17.757  1.00 83.50           H
ATOM   1517  CB  LYS A 113      14.496  12.009  16.238  1.00 83.50           C
ATOM   1518 1HB  LYS A 113      14.528  11.840  15.162  1.00 83.50           H
ATOM   1519 2HB  LYS A 113      15.117  12.881  16.443  1.00 83.50           H
ATOM   1520  CG  LYS A 113      15.062  10.790  16.969  1.00 83.50           C
ATOM   1521 1HG  LYS A 113      14.930  10.911  18.044  1.00 83.50           H
ATOM   1522 2HG  LYS A 113      14.508   9.897  16.678  1.00 83.50           H
ATOM   1523  CD  LYS A 113      16.547  10.601  16.650  1.00 83.50           C
ATOM   1524 1HD  LYS A 113      16.677  10.451  15.579  1.00 83.50           H
ATOM   1525 2HD  LYS A 113      17.097  11.505  16.914  1.00 83.50           H
ATOM   1526  CE  LYS A 113      17.124   9.407  17.412  1.00 83.50           C
ATOM   1527 1HE  LYS A 113      16.976   9.545  18.484  1.00 83.50           H
ATOM   1528 2HE  LYS A 113      16.591   8.498  17.133  1.00 83.50           H
ATOM   1529  NZ  LYS A 113      18.566   9.253  17.120  1.00 83.50           N
ATOM   1530 1HZ  LYS A 113      18.935   8.465  17.642  1.00 83.50           H
ATOM   1531 2HZ  LYS A 113      18.695   9.090  16.128  1.00 83.50           H
ATOM   1532 3HZ  LYS A 113      19.058  10.097  17.391  1.00 83.50           H
ATOM   1533  HN  LYS A 113      12.273  10.812  15.430  1.00 83.50           H
ATOM   1534  N   PHE A 114      11.245  13.405  15.540  1.00 89.27           N
ATOM   1535  CA  PHE A 114      10.630  14.463  14.757  1.00 89.27           C
ATOM   1536  C   PHE A 114       9.439  15.073  15.500  1.00 89.27           C
ATOM   1537  O   PHE A 114       9.002  14.543  16.520  1.00 89.27           O
ATOM   1538  HA  PHE A 114      11.388  15.230  14.598  1.00 89.27           H
ATOM   1539  CB  PHE A 114      10.133  13.827  13.457  1.00 89.27           C
ATOM   1540 1HB  PHE A 114       9.313  13.147  13.688  1.00 89.27           H
ATOM   1541 2HB  PHE A 114       9.728  14.608  12.814  1.00 89.27           H
ATOM   1542  CG  PHE A 114      11.211  13.062  12.688  1.00 89.27           C
ATOM   1543  CD1 PHE A 114      12.132  13.739  11.951  1.00 89.27           C
ATOM   1544  HD1 PHE A 114      12.102  14.828  11.910  1.00 89.27           H
ATOM   1545  CD2 PHE A 114      11.249  11.703  12.740  1.00 89.27           C
ATOM   1546  HD2 PHE A 114      10.510  11.160  13.330  1.00 89.27           H
ATOM   1547  CE1 PHE A 114      13.133  13.029  11.237  1.00 89.27           C
ATOM   1548  HE1 PHE A 114      13.871  13.572  10.647  1.00 89.27           H
ATOM   1549  CE2 PHE A 114      12.249  10.992  12.025  1.00 89.27           C
ATOM   1550  HE2 PHE A 114      12.279   9.904  12.067  1.00 89.27           H
ATOM   1551  CZ  PHE A 114      13.170  11.670  11.289  1.00 89.27           C
ATOM   1552  HZ  PHE A 114      13.938  11.125  10.741  1.00 89.27           H
ATOM   1553  HN  PHE A 114      10.687  12.584  15.653  1.00 89.27           H
ATOM   1554  N   GLN A 115       8.950  16.180  14.960  1.00 82.00           N
ATOM   1555  CA  GLN A 115       7.839  16.885  15.576  1.00 82.00           C
ATOM   1556  C   GLN A 115       6.534  16.115  15.357  1.00 82.00           C
ATOM   1557  O   GLN A 115       6.468  15.229  14.506  1.00 82.00           O
ATOM   1558  HA  GLN A 115       8.073  16.920  16.640  1.00 82.00           H
ATOM   1559  CB  GLN A 115       7.730  18.313  15.039  1.00 82.00           C
ATOM   1560 1HB  GLN A 115       7.648  18.291  13.952  1.00 82.00           H
ATOM   1561 2HB  GLN A 115       6.820  18.780  15.417  1.00 82.00           H
ATOM   1562  CG  GLN A 115       8.945  19.147  15.448  1.00 82.00           C
ATOM   1563 1HG  GLN A 115       9.068  19.111  16.530  1.00 82.00           H
ATOM   1564 2HG  GLN A 115       9.848  18.720  15.011  1.00 82.00           H
ATOM   1565  CD  GLN A 115       8.791  20.600  14.994  1.00 82.00           C
ATOM   1566  OE1 GLN A 115       7.870  20.960  14.281  1.00 82.00           O
ATOM   1567  NE2 GLN A 115       9.743  21.412  15.446  1.00 82.00           N
ATOM   1568 1HE2 GLN A 115      10.472  21.052  16.029  1.00 82.00           H
ATOM   1569 2HE2 GLN A 115       9.729  22.382  15.204  1.00 82.00           H
ATOM   1570  HN  GLN A 115       9.298  16.593  14.119  1.00 82.00           H
ATOM   1571  N   THR A 116       5.530  16.482  16.139  1.00 88.38           N
ATOM   1572  CA  THR A 116       4.229  15.843  16.034  1.00 88.38           C
ATOM   1573  C   THR A 116       3.661  16.017  14.624  1.00 88.38           C
ATOM   1574  O   THR A 116       3.040  15.103  14.084  1.00 88.38           O
ATOM   1575  HA  THR A 116       4.357  14.773  16.198  1.00 88.38           H
ATOM   1576  CB  THR A 116       3.329  16.423  17.128  1.00 88.38           C
ATOM   1577  HB  THR A 116       3.026  17.441  16.883  1.00 88.38           H
ATOM   1578  OG1 THR A 116       4.094  16.278  18.321  1.00 88.38           O
ATOM   1579  HG1 THR A 116       3.717  16.860  19.042  1.00 88.38           H
ATOM   1580  CG2 THR A 116       2.085  15.567  17.377  1.00 88.38           C
ATOM   1581 1HG2 THR A 116       2.388  14.567  17.687  1.00 88.38           H
ATOM   1582 2HG2 THR A 116       1.500  15.501  16.460  1.00 88.38           H
ATOM   1583 3HG2 THR A 116       1.481  16.023  18.161  1.00 88.38           H
ATOM   1584  HN  THR A 116       5.594  17.199  16.832  1.00 88.38           H
ATOM   1585  N   PHE A 117       3.894  17.197  14.068  1.00 91.41           N
ATOM   1586  CA  PHE A 117       3.402  17.507  12.737  1.00 91.41           C
ATOM   1587  C   PHE A 117       3.868  16.460  11.723  1.00 91.41           C
ATOM   1588  O   PHE A 117       3.073  15.965  10.926  1.00 91.41           O
ATOM   1589  HA  PHE A 117       2.313  17.503  12.785  1.00 91.41           H
ATOM   1590  CB  PHE A 117       3.984  18.868  12.351  1.00 91.41           C
ATOM   1591 1HB  PHE A 117       3.641  19.615  13.067  1.00 91.41           H
ATOM   1592 2HB  PHE A 117       5.070  18.824  12.432  1.00 91.41           H
ATOM   1593  CG  PHE A 117       3.610  19.327  10.940  1.00 91.41           C
ATOM   1594  CD1 PHE A 117       4.535  19.285   9.944  1.00 91.41           C
ATOM   1595  HD1 PHE A 117       5.543  18.924  10.151  1.00 91.41           H
ATOM   1596  CD2 PHE A 117       2.353  19.777  10.682  1.00 91.41           C
ATOM   1597  HD2 PHE A 117       1.612  19.811  11.480  1.00 91.41           H
ATOM   1598  CE1 PHE A 117       4.189  19.711   8.634  1.00 91.41           C
ATOM   1599  HE1 PHE A 117       4.930  19.677   7.836  1.00 91.41           H
ATOM   1600  CE2 PHE A 117       2.006  20.203   9.372  1.00 91.41           C
ATOM   1601  HE2 PHE A 117       0.999  20.564   9.165  1.00 91.41           H
ATOM   1602  CZ  PHE A 117       2.931  20.161   8.376  1.00 91.41           C
ATOM   1603  HZ  PHE A 117       2.665  20.488   7.371  1.00 91.41           H
ATOM   1604  HN  PHE A 117       4.407  17.932  14.511  1.00 91.41           H
ATOM   1605  N   MET A 118       5.156  16.155  11.785  1.00 88.61           N
ATOM   1606  CA  MET A 118       5.742  15.190  10.870  1.00 88.61           C
ATOM   1607  C   MET A 118       5.141  13.799  11.081  1.00 88.61           C
ATOM   1608  O   MET A 118       5.023  13.021  10.136  1.00 88.61           O
ATOM   1609  HA  MET A 118       5.500  15.550   9.870  1.00 88.61           H
ATOM   1610  CB  MET A 118       7.255  15.132  11.089  1.00 88.61           C
ATOM   1611 1HB  MET A 118       7.469  15.065  12.156  1.00 88.61           H
ATOM   1612 2HB  MET A 118       7.659  14.232  10.625  1.00 88.61           H
ATOM   1613  CG  MET A 118       7.942  16.367  10.502  1.00 88.61           C
ATOM   1614 1HG  MET A 118       7.654  17.255  11.064  1.00 88.61           H
ATOM   1615 2HG  MET A 118       9.024  16.269  10.593  1.00 88.61           H
ATOM   1616  SD  MET A 118       7.490  16.559   8.786  1.00 88.61           S
ATOM   1617  CE  MET A 118       8.125  15.028   8.125  1.00 88.61           C
ATOM   1618 1HE  MET A 118       9.200  14.976   8.297  1.00 88.61           H
ATOM   1619 2HE  MET A 118       7.637  14.188   8.620  1.00 88.61           H
ATOM   1620 3HE  MET A 118       7.926  14.984   7.054  1.00 88.61           H
ATOM   1621  HN  MET A 118       5.794  16.553  12.445  1.00 88.61           H
ATOM   1622  N   CYS A 119       4.778  13.529  12.326  1.00 93.73           N
ATOM   1623  CA  CYS A 119       4.129  12.273  12.660  1.00 93.73           C
ATOM   1624  C   CYS A 119       2.808  12.195  11.891  1.00 93.73           C
ATOM   1625  O   CYS A 119       2.508  11.177  11.269  1.00 93.73           O
ATOM   1626  HA  CYS A 119       4.806  11.478  12.349  1.00 93.73           H
ATOM   1627  CB  CYS A 119       3.919  12.128  14.169  1.00 93.73           C
ATOM   1628 1HB  CYS A 119       4.883  12.105  14.678  1.00 93.73           H
ATOM   1629 2HB  CYS A 119       3.377  12.992  14.554  1.00 93.73           H
ATOM   1630  SG  CYS A 119       2.987  10.595  14.528  1.00 93.73           S
ATOM   1631  HN  CYS A 119       4.920  14.150  13.097  1.00 93.73           H
ATOM   1632  N   LYS A 120       2.055  13.283  11.959  1.00 91.86           N
ATOM   1633  CA  LYS A 120       0.768  13.345  11.288  1.00 91.86           C
ATOM   1634  C   LYS A 120       0.972  13.152   9.784  1.00 91.86           C
ATOM   1635  O   LYS A 120       0.262  12.371   9.153  1.00 91.86           O
ATOM   1636  HA  LYS A 120       0.164  12.520  11.663  1.00 91.86           H
ATOM   1637  CB  LYS A 120       0.038  14.641  11.648  1.00 91.86           C
ATOM   1638 1HB  LYS A 120       0.692  15.494  11.466  1.00 91.86           H
ATOM   1639 2HB  LYS A 120      -0.832  14.764  11.003  1.00 91.86           H
ATOM   1640  CG  LYS A 120      -0.402  14.633  13.113  1.00 91.86           C
ATOM   1641 1HG  LYS A 120      -1.095  13.809  13.284  1.00 91.86           H
ATOM   1642 2HG  LYS A 120       0.462  14.462  13.756  1.00 91.86           H
ATOM   1643  CD  LYS A 120      -1.072  15.955  13.491  1.00 91.86           C
ATOM   1644 1HD  LYS A 120      -0.378  16.779  13.326  1.00 91.86           H
ATOM   1645 2HD  LYS A 120      -1.932  16.129  12.845  1.00 91.86           H
ATOM   1646  CE  LYS A 120      -1.520  15.944  14.954  1.00 91.86           C
ATOM   1647 1HE  LYS A 120      -0.734  15.518  15.578  1.00 91.86           H
ATOM   1648 2HE  LYS A 120      -1.681  16.966  15.299  1.00 91.86           H
ATOM   1649  NZ  LYS A 120      -2.765  15.160  15.109  1.00 91.86           N
ATOM   1650 1HZ  LYS A 120      -3.173  15.349  16.018  1.00 91.86           H
ATOM   1651 2HZ  LYS A 120      -3.422  15.423  14.383  1.00 91.86           H
ATOM   1652 3HZ  LYS A 120      -2.554  14.171  15.033  1.00 91.86           H
ATOM   1653  HN  LYS A 120       2.311  14.109  12.461  1.00 91.86           H
ATOM   1654  N   VAL A 121       1.947  13.877   9.253  1.00 93.05           N
ATOM   1655  CA  VAL A 121       2.182  13.879   7.820  1.00 93.05           C
ATOM   1656  C   VAL A 121       2.560  12.467   7.367  1.00 93.05           C
ATOM   1657  O   VAL A 121       1.987  11.943   6.413  1.00 93.05           O
ATOM   1658  HA  VAL A 121       1.250  14.165   7.333  1.00 93.05           H
ATOM   1659  CB  VAL A 121       3.242  14.923   7.465  1.00 93.05           C
ATOM   1660  HB  VAL A 121       4.113  14.745   8.096  1.00 93.05           H
ATOM   1661  CG1 VAL A 121       3.682  14.784   6.006  1.00 93.05           C
ATOM   1662 1HG1 VAL A 121       4.103  13.792   5.847  1.00 93.05           H
ATOM   1663 2HG1 VAL A 121       2.822  14.924   5.352  1.00 93.05           H
ATOM   1664 3HG1 VAL A 121       4.436  15.539   5.781  1.00 93.05           H
ATOM   1665  CG2 VAL A 121       2.735  16.338   7.752  1.00 93.05           C
ATOM   1666 1HG2 VAL A 121       1.842  16.531   7.159  1.00 93.05           H
ATOM   1667 2HG2 VAL A 121       2.495  16.430   8.811  1.00 93.05           H
ATOM   1668 3HG2 VAL A 121       3.508  17.061   7.491  1.00 93.05           H
ATOM   1669  HN  VAL A 121       2.567  14.454   9.785  1.00 93.05           H
ATOM   1670  N   VAL A 122       3.521  11.891   8.074  1.00 92.15           N
ATOM   1671  CA  VAL A 122       4.111  10.633   7.649  1.00 92.15           C
ATOM   1672  C   VAL A 122       3.040   9.541   7.665  1.00 92.15           C
ATOM   1673  O   VAL A 122       2.925   8.765   6.718  1.00 92.15           O
ATOM   1674  HA  VAL A 122       4.463  10.763   6.626  1.00 92.15           H
ATOM   1675  CB  VAL A 122       5.319  10.298   8.527  1.00 92.15           C
ATOM   1676  HB  VAL A 122       5.011  10.385   9.569  1.00 92.15           H
ATOM   1677  CG1 VAL A 122       5.785   8.860   8.293  1.00 92.15           C
ATOM   1678 1HG1 VAL A 122       4.975   8.171   8.536  1.00 92.15           H
ATOM   1679 2HG1 VAL A 122       6.067   8.735   7.248  1.00 92.15           H
ATOM   1680 3HG1 VAL A 122       6.644   8.648   8.929  1.00 92.15           H
ATOM   1681  CG2 VAL A 122       6.460  11.290   8.290  1.00 92.15           C
ATOM   1682 1HG2 VAL A 122       6.766  11.249   7.245  1.00 92.15           H
ATOM   1683 2HG2 VAL A 122       6.122  12.297   8.531  1.00 92.15           H
ATOM   1684 3HG2 VAL A 122       7.306  11.029   8.927  1.00 92.15           H
ATOM   1685  HN  VAL A 122       3.896  12.268   8.921  1.00 92.15           H
ATOM   1686  N   ASN A 123       2.282   9.515   8.752  1.00 91.24           N
ATOM   1687  CA  ASN A 123       1.222   8.533   8.903  1.00 91.24           C
ATOM   1688  C   ASN A 123       0.177   8.745   7.805  1.00 91.24           C
ATOM   1689  O   ASN A 123      -0.313   7.782   7.216  1.00 91.24           O
ATOM   1690  HA  ASN A 123       1.716   7.565   8.827  1.00 91.24           H
ATOM   1691  CB  ASN A 123       0.523   8.681  10.256  1.00 91.24           C
ATOM   1692 1HB  ASN A 123       0.508   9.730  10.549  1.00 91.24           H
ATOM   1693 2HB  ASN A 123      -0.515   8.359  10.170  1.00 91.24           H
ATOM   1694  CG  ASN A 123       1.231   7.855  11.332  1.00 91.24           C
ATOM   1695  OD1 ASN A 123       2.026   6.973  11.051  1.00 91.24           O
ATOM   1696  ND2 ASN A 123       0.900   8.189  12.576  1.00 91.24           N
ATOM   1697 1HD2 ASN A 123       0.241   8.923  12.737  1.00 91.24           H
ATOM   1698 2HD2 ASN A 123       1.310   7.706  13.349  1.00 91.24           H
ATOM   1699  HN  ASN A 123       2.384  10.149   9.519  1.00 91.24           H
ATOM   1700  N   SER A 124      -0.133  10.010   7.564  1.00 91.96           N
ATOM   1701  CA  SER A 124      -1.154  10.357   6.590  1.00 91.96           C
ATOM   1702  C   SER A 124      -0.701   9.945   5.188  1.00 91.96           C
ATOM   1703  O   SER A 124      -1.475   9.366   4.427  1.00 91.96           O
ATOM   1704  HA  SER A 124      -2.039   9.795   6.887  1.00 91.96           H
ATOM   1705  CB  SER A 124      -1.465  11.855   6.629  1.00 91.96           C
ATOM   1706 1HB  SER A 124      -0.573  12.418   6.355  1.00 91.96           H
ATOM   1707 2HB  SER A 124      -2.228  12.086   5.885  1.00 91.96           H
ATOM   1708  OG  SER A 124      -1.915  12.274   7.914  1.00 91.96           O
ATOM   1709  HG  SER A 124      -1.228  12.862   8.342  1.00 91.96           H
ATOM   1710  HN  SER A 124       0.299  10.788   8.019  1.00 91.96           H
ATOM   1711  N   MET A 125       0.551  10.260   4.888  1.00 85.14           N
ATOM   1712  CA  MET A 125       1.105   9.960   3.580  1.00 85.14           C
ATOM   1713  C   MET A 125       1.065   8.456   3.299  1.00 85.14           C
ATOM   1714  O   MET A 125       0.660   8.034   2.217  1.00 85.14           O
ATOM   1715  HA  MET A 125       0.473  10.487   2.865  1.00 85.14           H
ATOM   1716  CB  MET A 125       2.552  10.453   3.513  1.00 85.14           C
ATOM   1717 1HB  MET A 125       3.076  10.178   4.428  1.00 85.14           H
ATOM   1718 2HB  MET A 125       3.070   9.961   2.689  1.00 85.14           H
ATOM   1719  CG  MET A 125       2.606  11.970   3.323  1.00 85.14           C
ATOM   1720 1HG  MET A 125       2.029  12.256   2.443  1.00 85.14           H
ATOM   1721 2HG  MET A 125       2.150  12.468   4.179  1.00 85.14           H
ATOM   1722  SD  MET A 125       4.300  12.503   3.140  1.00 85.14           S
ATOM   1723  CE  MET A 125       4.624  11.940   1.478  1.00 85.14           C
ATOM   1724 1HE  MET A 125       4.492  10.859   1.428  1.00 85.14           H
ATOM   1725 2HE  MET A 125       3.931  12.423   0.789  1.00 85.14           H
ATOM   1726 3HE  MET A 125       5.647  12.194   1.201  1.00 85.14           H
ATOM   1727  HN  MET A 125       1.180  10.711   5.521  1.00 85.14           H
ATOM   1728  N   TYR A 126       1.490   7.689   4.292  1.00 84.83           N
ATOM   1729  CA  TYR A 126       1.509   6.242   4.164  1.00 84.83           C
ATOM   1730  C   TYR A 126       0.120   5.703   3.817  1.00 84.83           C
ATOM   1731  O   TYR A 126      -0.025   4.893   2.902  1.00 84.83           O
ATOM   1732  HA  TYR A 126       2.202   5.984   3.363  1.00 84.83           H
ATOM   1733  CB  TYR A 126       1.923   5.703   5.535  1.00 84.83           C
ATOM   1734 1HB  TYR A 126       2.988   5.885   5.679  1.00 84.83           H
ATOM   1735 2HB  TYR A 126       1.397   6.263   6.308  1.00 84.83           H
ATOM   1736  CG  TYR A 126       1.644   4.211   5.728  1.00 84.83           C
ATOM   1737  CD1 TYR A 126       0.613   3.802   6.549  1.00 84.83           C
ATOM   1738  HD1 TYR A 126      -0.003   4.542   7.060  1.00 84.83           H
ATOM   1739  CD2 TYR A 126       2.424   3.274   5.081  1.00 84.83           C
ATOM   1740  HD2 TYR A 126       3.239   3.597   4.433  1.00 84.83           H
ATOM   1741  CE1 TYR A 126       0.350   2.398   6.730  1.00 84.83           C
ATOM   1742  HE1 TYR A 126      -0.461   2.061   7.375  1.00 84.83           H
ATOM   1743  CE2 TYR A 126       2.162   1.870   5.262  1.00 84.83           C
ATOM   1744  HE2 TYR A 126       2.770   1.120   4.757  1.00 84.83           H
ATOM   1745  CZ  TYR A 126       1.138   1.501   6.077  1.00 84.83           C
ATOM   1746  OH  TYR A 126       0.890   0.175   6.248  1.00 84.83           O
ATOM   1747  HH  TYR A 126       1.272  -0.345   5.485  1.00 84.83           H
ATOM   1748  HN  TYR A 126       1.816   8.040   5.169  1.00 84.83           H
ATOM   1749  N   LYS A 127      -0.867   6.176   4.564  1.00 85.12           N
ATOM   1750  CA  LYS A 127      -2.212   5.636   4.456  1.00 85.12           C
ATOM   1751  C   LYS A 127      -2.824   6.069   3.122  1.00 85.12           C
ATOM   1752  O   LYS A 127      -3.535   5.297   2.481  1.00 85.12           O
ATOM   1753  HA  LYS A 127      -2.130   4.549   4.461  1.00 85.12           H
ATOM   1754  CB  LYS A 127      -3.048   6.033   5.674  1.00 85.12           C
ATOM   1755 1HB  LYS A 127      -2.472   5.867   6.585  1.00 85.12           H
ATOM   1756 2HB  LYS A 127      -3.277   7.098   5.632  1.00 85.12           H
ATOM   1757  CG  LYS A 127      -4.348   5.228   5.733  1.00 85.12           C
ATOM   1758 1HG  LYS A 127      -5.093   5.685   5.082  1.00 85.12           H
ATOM   1759 2HG  LYS A 127      -4.172   4.219   5.357  1.00 85.12           H
ATOM   1760  CD  LYS A 127      -4.886   5.159   7.163  1.00 85.12           C
ATOM   1761 1HD  LYS A 127      -4.249   4.511   7.765  1.00 85.12           H
ATOM   1762 2HD  LYS A 127      -4.852   6.150   7.617  1.00 85.12           H
ATOM   1763  CE  LYS A 127      -6.322   4.632   7.184  1.00 85.12           C
ATOM   1764 1HE  LYS A 127      -6.912   5.136   6.417  1.00 85.12           H
ATOM   1765 2HE  LYS A 127      -6.330   3.569   6.944  1.00 85.12           H
ATOM   1766  NZ  LYS A 127      -6.936   4.851   8.513  1.00 85.12           N
ATOM   1767 1HZ  LYS A 127      -7.920   4.612   8.474  1.00 85.12           H
ATOM   1768 2HZ  LYS A 127      -6.472   4.266   9.199  1.00 85.12           H
ATOM   1769 3HZ  LYS A 127      -6.835   5.825   8.776  1.00 85.12           H
ATOM   1770  HN  LYS A 127      -0.759   6.911   5.233  1.00 85.12           H
ATOM   1771  N   MET A 128      -2.527   7.304   2.744  1.00 86.15           N
ATOM   1772  CA  MET A 128      -3.004   7.834   1.478  1.00 86.15           C
ATOM   1773  C   MET A 128      -2.479   7.006   0.304  1.00 86.15           C
ATOM   1774  O   MET A 128      -3.222   6.704  -0.629  1.00 86.15           O
ATOM   1775  HA  MET A 128      -4.091   7.766   1.522  1.00 86.15           H
ATOM   1776  CB  MET A 128      -2.543   9.285   1.326  1.00 86.15           C
ATOM   1777 1HB  MET A 128      -2.819   9.853   2.214  1.00 86.15           H
ATOM   1778 2HB  MET A 128      -1.456   9.319   1.252  1.00 86.15           H
ATOM   1779  CG  MET A 128      -3.164   9.931   0.086  1.00 86.15           C
ATOM   1780 1HG  MET A 128      -2.865   9.384  -0.808  1.00 86.15           H
ATOM   1781 2HG  MET A 128      -4.251   9.876   0.144  1.00 86.15           H
ATOM   1782  SD  MET A 128      -2.646  11.634  -0.040  1.00 86.15           S
ATOM   1783  CE  MET A 128      -3.588  12.140  -1.470  1.00 86.15           C
ATOM   1784 1HE  MET A 128      -3.306  11.527  -2.326  1.00 86.15           H
ATOM   1785 2HE  MET A 128      -4.651  12.014  -1.268  1.00 86.15           H
ATOM   1786 3HE  MET A 128      -3.381  13.187  -1.689  1.00 86.15           H
ATOM   1787  HN  MET A 128      -1.972   7.936   3.285  1.00 86.15           H
ATOM   1788  N   ASN A 129      -1.202   6.662   0.388  1.00 81.47           N
ATOM   1789  CA  ASN A 129      -0.557   5.914  -0.678  1.00 81.47           C
ATOM   1790  C   ASN A 129      -1.077   4.475  -0.672  1.00 81.47           C
ATOM   1791  O   ASN A 129      -1.245   3.868  -1.729  1.00 81.47           O
ATOM   1792  HA  ASN A 129      -0.810   6.445  -1.595  1.00 81.47           H
ATOM   1793  CB  ASN A 129       0.960   5.869  -0.479  1.00 81.47           C
ATOM   1794 1HB  ASN A 129       1.187   5.587   0.549  1.00 81.47           H
ATOM   1795 2HB  ASN A 129       1.392   5.103  -1.123  1.00 81.47           H
ATOM   1796  CG  ASN A 129       1.594   7.225  -0.794  1.00 81.47           C
ATOM   1797  OD1 ASN A 129       1.296   7.862  -1.791  1.00 81.47           O
ATOM   1798  ND2 ASN A 129       2.484   7.629   0.109  1.00 81.47           N
ATOM   1799 1HD2 ASN A 129       2.683   7.058   0.905  1.00 81.47           H
ATOM   1800 2HD2 ASN A 129       2.953   8.504  -0.009  1.00 81.47           H
ATOM   1801  HN  ASN A 129      -0.612   6.885   1.164  1.00 81.47           H
ATOM   1802  N   PHE A 130      -1.317   3.971   0.529  1.00 86.30           N
ATOM   1803  CA  PHE A 130      -1.838   2.623   0.685  1.00 86.30           C
ATOM   1804  C   PHE A 130      -3.116   2.432  -0.134  1.00 86.30           C
ATOM   1805  O   PHE A 130      -3.210   1.504  -0.936  1.00 86.30           O
ATOM   1806  HA  PHE A 130      -1.072   1.937   0.325  1.00 86.30           H
ATOM   1807  CB  PHE A 130      -2.164   2.439   2.168  1.00 86.30           C
ATOM   1808 1HB  PHE A 130      -1.242   2.516   2.745  1.00 86.30           H
ATOM   1809 2HB  PHE A 130      -2.812   3.254   2.492  1.00 86.30           H
ATOM   1810  CG  PHE A 130      -2.843   1.107   2.495  1.00 86.30           C
ATOM   1811  CD1 PHE A 130      -4.185   1.064   2.714  1.00 86.30           C
ATOM   1812  HD1 PHE A 130      -4.776   1.977   2.657  1.00 86.30           H
ATOM   1813  CD2 PHE A 130      -2.105  -0.033   2.567  1.00 86.30           C
ATOM   1814  HD2 PHE A 130      -1.030   0.002   2.391  1.00 86.30           H
ATOM   1815  CE1 PHE A 130      -4.815  -0.172   3.017  1.00 86.30           C
ATOM   1816  HE1 PHE A 130      -5.890  -0.207   3.193  1.00 86.30           H
ATOM   1817  CE2 PHE A 130      -2.735  -1.269   2.870  1.00 86.30           C
ATOM   1818  HE2 PHE A 130      -2.144  -2.183   2.927  1.00 86.30           H
ATOM   1819  CZ  PHE A 130      -4.077  -1.312   3.089  1.00 86.30           C
ATOM   1820  HZ  PHE A 130      -4.561  -2.261   3.321  1.00 86.30           H
ATOM   1821  HN  PHE A 130      -1.162   4.465   1.385  1.00 86.30           H
ATOM   1822  N   TYR A 131      -4.068   3.324   0.097  1.00 91.50           N
ATOM   1823  CA  TYR A 131      -5.357   3.232  -0.567  1.00 91.50           C
ATOM   1824  C   TYR A 131      -5.232   3.562  -2.056  1.00 91.50           C
ATOM   1825  O   TYR A 131      -5.849   2.908  -2.895  1.00 91.50           O
ATOM   1826  HA  TYR A 131      -5.718   2.209  -0.459  1.00 91.50           H
ATOM   1827  CB  TYR A 131      -6.252   4.277   0.102  1.00 91.50           C
ATOM   1828 1HB  TYR A 131      -5.689   5.204   0.214  1.00 91.50           H
ATOM   1829 2HB  TYR A 131      -7.094   4.493  -0.555  1.00 91.50           H
ATOM   1830  CG  TYR A 131      -6.787   3.853   1.471  1.00 91.50           C
ATOM   1831  CD1 TYR A 131      -7.515   2.688   1.597  1.00 91.50           C
ATOM   1832  HD1 TYR A 131      -7.709   2.069   0.721  1.00 91.50           H
ATOM   1833  CD2 TYR A 131      -6.541   4.637   2.580  1.00 91.50           C
ATOM   1834  HD2 TYR A 131      -5.965   5.557   2.481  1.00 91.50           H
ATOM   1835  CE1 TYR A 131      -8.018   2.289   2.886  1.00 91.50           C
ATOM   1836  HE1 TYR A 131      -8.595   1.371   3.000  1.00 91.50           H
ATOM   1837  CE2 TYR A 131      -7.044   4.238   3.869  1.00 91.50           C
ATOM   1838  HE2 TYR A 131      -6.857   4.848   4.753  1.00 91.50           H
ATOM   1839  CZ  TYR A 131      -7.758   3.084   3.959  1.00 91.50           C
ATOM   1840  OH  TYR A 131      -8.233   2.708   5.176  1.00 91.50           O
ATOM   1841  HH  TYR A 131      -8.415   3.515   5.737  1.00 91.50           H
ATOM   1842  HN  TYR A 131      -3.969   4.098   0.722  1.00 91.50           H
ATOM   1843  N   SER A 132      -4.429   4.577  -2.339  1.00 91.53           N
ATOM   1844  CA  SER A 132      -4.298   5.071  -3.699  1.00 91.53           C
ATOM   1845  C   SER A 132      -3.731   3.974  -4.602  1.00 91.53           C
ATOM   1846  O   SER A 132      -4.210   3.773  -5.716  1.00 91.53           O
ATOM   1847  HA  SER A 132      -5.309   5.337  -4.008  1.00 91.53           H
ATOM   1848  CB  SER A 132      -3.406   6.314  -3.750  1.00 91.53           C
ATOM   1849 1HB  SER A 132      -3.375   6.696  -4.770  1.00 91.53           H
ATOM   1850 2HB  SER A 132      -3.841   7.098  -3.130  1.00 91.53           H
ATOM   1851  OG  SER A 132      -2.081   6.039  -3.306  1.00 91.53           O
ATOM   1852  HG  SER A 132      -1.509   6.852  -3.412  1.00 91.53           H
ATOM   1853  HN  SER A 132      -3.876   5.059  -1.659  1.00 91.53           H
ATOM   1854  N   CYS A 133      -2.718   3.293  -4.086  1.00 89.65           N
ATOM   1855  CA  CYS A 133      -2.071   2.230  -4.838  1.00 89.65           C
ATOM   1856  C   CYS A 133      -3.111   1.147  -5.130  1.00 89.65           C
ATOM   1857  O   CYS A 133      -3.256   0.711  -6.271  1.00 89.65           O
ATOM   1858  HA  CYS A 133      -1.708   2.678  -5.763  1.00 89.65           H
ATOM   1859  CB  CYS A 133      -0.857   1.670  -4.094  1.00 89.65           C
ATOM   1860 1HB  CYS A 133      -1.120   1.460  -3.058  1.00 89.65           H
ATOM   1861 2HB  CYS A 133      -0.549   0.726  -4.543  1.00 89.65           H
ATOM   1862  SG  CYS A 133       0.523   2.870  -4.158  1.00 89.65           S
ATOM   1863  HG  CYS A 133       0.106   3.616  -3.139  1.00 89.65           H
ATOM   1864  HN  CYS A 133      -2.340   3.456  -3.175  1.00 89.65           H
ATOM   1865  N   VAL A 134      -3.809   0.743  -4.078  1.00 88.48           N
ATOM   1866  CA  VAL A 134      -4.745  -0.364  -4.182  1.00 88.48           C
ATOM   1867  C   VAL A 134      -5.845  -0.005  -5.183  1.00 88.48           C
ATOM   1868  O   VAL A 134      -6.221  -0.826  -6.018  1.00 88.48           O
ATOM   1869  HA  VAL A 134      -4.195  -1.226  -4.559  1.00 88.48           H
ATOM   1870  CB  VAL A 134      -5.291  -0.719  -2.797  1.00 88.48           C
ATOM   1871  HB  VAL A 134      -5.662   0.197  -2.338  1.00 88.48           H
ATOM   1872  CG1 VAL A 134      -6.461  -1.699  -2.904  1.00 88.48           C
ATOM   1873 1HG1 VAL A 134      -7.261  -1.247  -3.489  1.00 88.48           H
ATOM   1874 2HG1 VAL A 134      -6.126  -2.614  -3.393  1.00 88.48           H
ATOM   1875 3HG1 VAL A 134      -6.830  -1.935  -1.906  1.00 88.48           H
ATOM   1876  CG2 VAL A 134      -4.186  -1.280  -1.900  1.00 88.48           C
ATOM   1877 1HG2 VAL A 134      -3.771  -2.181  -2.354  1.00 88.48           H
ATOM   1878 2HG2 VAL A 134      -3.398  -0.536  -1.785  1.00 88.48           H
ATOM   1879 3HG2 VAL A 134      -4.601  -1.525  -0.922  1.00 88.48           H
ATOM   1880  HN  VAL A 134      -3.743   1.157  -3.170  1.00 88.48           H
ATOM   1881  N   LEU A 135      -6.328   1.223  -5.067  1.00 92.34           N
ATOM   1882  CA  LEU A 135      -7.436   1.673  -5.893  1.00 92.34           C
ATOM   1883  C   LEU A 135      -6.975   1.771  -7.348  1.00 92.34           C
ATOM   1884  O   LEU A 135      -7.731   1.457  -8.266  1.00 92.34           O
ATOM   1885  HA  LEU A 135      -8.219   0.916  -5.829  1.00 92.34           H
ATOM   1886  CB  LEU A 135      -8.020   2.976  -5.343  1.00 92.34           C
ATOM   1887 1HB  LEU A 135      -7.207   3.689  -5.214  1.00 92.34           H
ATOM   1888 2HB  LEU A 135      -8.694   3.393  -6.092  1.00 92.34           H
ATOM   1889  CG  LEU A 135      -8.780   2.865  -4.020  1.00 92.34           C
ATOM   1890  HG  LEU A 135      -8.128   2.382  -3.291  1.00 92.34           H
ATOM   1891  CD1 LEU A 135      -9.125   4.249  -3.468  1.00 92.34           C
ATOM   1892 1HD1 LEU A 135      -8.208   4.812  -3.298  1.00 92.34           H
ATOM   1893 2HD1 LEU A 135      -9.750   4.781  -4.186  1.00 92.34           H
ATOM   1894 3HD1 LEU A 135      -9.665   4.141  -2.527  1.00 92.34           H
ATOM   1895  CD2 LEU A 135     -10.020   1.982  -4.171  1.00 92.34           C
ATOM   1896 1HD2 LEU A 135     -10.684   2.414  -4.920  1.00 92.34           H
ATOM   1897 2HD2 LEU A 135      -9.719   0.983  -4.486  1.00 92.34           H
ATOM   1898 3HD2 LEU A 135     -10.541   1.920  -3.216  1.00 92.34           H
ATOM   1899  HN  LEU A 135      -5.977   1.904  -4.424  1.00 92.34           H
ATOM   1900  N   LEU A 136      -5.735   2.209  -7.514  1.00 92.01           N
ATOM   1901  CA  LEU A 136      -5.163   2.350  -8.842  1.00 92.01           C
ATOM   1902  C   LEU A 136      -5.070   0.973  -9.502  1.00 92.01           C
ATOM   1903  O   LEU A 136      -5.431   0.813 -10.667  1.00 92.01           O
ATOM   1904  HA  LEU A 136      -5.844   2.968  -9.427  1.00 92.01           H
ATOM   1905  CB  LEU A 136      -3.826   3.091  -8.773  1.00 92.01           C
ATOM   1906 1HB  LEU A 136      -3.251   2.686  -7.940  1.00 92.01           H
ATOM   1907 2HB  LEU A 136      -3.265   2.873  -9.683  1.00 92.01           H
ATOM   1908  CG  LEU A 136      -3.908   4.610  -8.610  1.00 92.01           C
ATOM   1909  HG  LEU A 136      -4.607   4.829  -7.802  1.00 92.01           H
ATOM   1910  CD1 LEU A 136      -2.552   5.192  -8.206  1.00 92.01           C
ATOM   1911 1HD1 LEU A 136      -2.237   4.755  -7.258  1.00 92.01           H
ATOM   1912 2HD1 LEU A 136      -1.815   4.963  -8.974  1.00 92.01           H
ATOM   1913 3HD1 LEU A 136      -2.639   6.273  -8.096  1.00 92.01           H
ATOM   1914  CD2 LEU A 136      -4.460   5.268  -9.876  1.00 92.01           C
ATOM   1915 1HD2 LEU A 136      -3.806   5.042 -10.718  1.00 92.01           H
ATOM   1916 2HD2 LEU A 136      -5.460   4.884 -10.079  1.00 92.01           H
ATOM   1917 3HD2 LEU A 136      -4.508   6.348  -9.732  1.00 92.01           H
ATOM   1918  HN  LEU A 136      -5.127   2.464  -6.762  1.00 92.01           H
ATOM   1919  N   ILE A 137      -4.584   0.013  -8.728  1.00 87.39           N
ATOM   1920  CA  ILE A 137      -4.392  -1.334  -9.238  1.00 87.39           C
ATOM   1921  C   ILE A 137      -5.750  -1.930  -9.616  1.00 87.39           C
ATOM   1922  O   ILE A 137      -5.868  -2.624 -10.624  1.00 87.39           O
ATOM   1923  HA  ILE A 137      -3.785  -1.258 -10.140  1.00 87.39           H
ATOM   1924  CB  ILE A 137      -3.607  -2.180  -8.234  1.00 87.39           C
ATOM   1925  HB  ILE A 137      -3.973  -1.951  -7.233  1.00 87.39           H
ATOM   1926  CG1 ILE A 137      -2.119  -1.825  -8.262  1.00 87.39           C
ATOM   1927 1HG1 ILE A 137      -1.694  -2.099  -9.228  1.00 87.39           H
ATOM   1928 2HG1 ILE A 137      -1.997  -0.747  -8.155  1.00 87.39           H
ATOM   1929  CG2 ILE A 137      -3.844  -3.673  -8.471  1.00 87.39           C
ATOM   1930 1HG2 ILE A 137      -4.906  -3.894  -8.359  1.00 87.39           H
ATOM   1931 2HG2 ILE A 137      -3.522  -3.937  -9.478  1.00 87.39           H
ATOM   1932 3HG2 ILE A 137      -3.274  -4.251  -7.743  1.00 87.39           H
ATOM   1933  CD1 ILE A 137      -1.362  -2.544  -7.144  1.00 87.39           C
ATOM   1934 1HD1 ILE A 137      -1.773  -2.248  -6.179  1.00 87.39           H
ATOM   1935 2HD1 ILE A 137      -1.466  -3.621  -7.269  1.00 87.39           H
ATOM   1936 3HD1 ILE A 137      -0.307  -2.273  -7.187  1.00 87.39           H
ATOM   1937  HN  ILE A 137      -4.324   0.144  -7.772  1.00 87.39           H
ATOM   1938  N   MET A 138      -6.740  -1.637  -8.786  1.00 89.04           N
ATOM   1939  CA  MET A 138      -8.099  -2.071  -9.060  1.00 89.04           C
ATOM   1940  C   MET A 138      -8.607  -1.485 -10.379  1.00 89.04           C
ATOM   1941  O   MET A 138      -9.221  -2.188 -11.179  1.00 89.04           O
ATOM   1942  HA  MET A 138      -8.051  -3.157  -9.132  1.00 89.04           H
ATOM   1943  CB  MET A 138      -9.017  -1.629  -7.918  1.00 89.04           C
ATOM   1944 1HB  MET A 138      -8.623  -1.992  -6.969  1.00 89.04           H
ATOM   1945 2HB  MET A 138      -9.033  -0.541  -7.861  1.00 89.04           H
ATOM   1946  CG  MET A 138     -10.439  -2.156  -8.122  1.00 89.04           C
ATOM   1947 1HG  MET A 138     -10.825  -1.821  -9.085  1.00 89.04           H
ATOM   1948 2HG  MET A 138     -10.432  -3.246  -8.143  1.00 89.04           H
ATOM   1949  SD  MET A 138     -11.498  -1.578  -6.807  1.00 89.04           S
ATOM   1950  CE  MET A 138     -11.599   0.153  -7.228  1.00 89.04           C
ATOM   1951 1HE  MET A 138     -10.600   0.589  -7.216  1.00 89.04           H
ATOM   1952 2HE  MET A 138     -12.030   0.261  -8.223  1.00 89.04           H
ATOM   1953 3HE  MET A 138     -12.229   0.668  -6.502  1.00 89.04           H
ATOM   1954  HN  MET A 138      -6.626  -1.114  -7.941  1.00 89.04           H
ATOM   1955  N   CYS A 139      -8.331  -0.202 -10.565  1.00 91.50           N
ATOM   1956  CA  CYS A 139      -8.807   0.503 -11.742  1.00 91.50           C
ATOM   1957  C   CYS A 139      -8.110  -0.086 -12.970  1.00 91.50           C
ATOM   1958  O   CYS A 139      -8.708  -0.186 -14.040  1.00 91.50           O
ATOM   1959  HA  CYS A 139      -9.883   0.338 -11.792  1.00 91.50           H
ATOM   1960  CB  CYS A 139      -8.582   2.012 -11.628  1.00 91.50           C
ATOM   1961 1HB  CYS A 139      -7.570   2.211 -11.275  1.00 91.50           H
ATOM   1962 2HB  CYS A 139      -8.675   2.477 -12.609  1.00 91.50           H
ATOM   1963  SG  CYS A 139      -9.800   2.741 -10.473  1.00 91.50           S
ATOM   1964  HG  CYS A 139      -9.214   2.308  -9.361  1.00 91.50           H
ATOM   1965  HN  CYS A 139      -7.793   0.352  -9.929  1.00 91.50           H
ATOM   1966  N   ILE A 140      -6.854  -0.462 -12.775  1.00 86.76           N
ATOM   1967  CA  ILE A 140      -6.085  -1.086 -13.838  1.00 86.76           C
ATOM   1968  C   ILE A 140      -6.797  -2.362 -14.294  1.00 86.76           C
ATOM   1969  O   ILE A 140      -6.910  -2.619 -15.491  1.00 86.76           O
ATOM   1970  HA  ILE A 140      -6.058  -0.388 -14.674  1.00 86.76           H
ATOM   1971  CB  ILE A 140      -4.640  -1.315 -13.391  1.00 86.76           C
ATOM   1972  HB  ILE A 140      -4.656  -1.734 -12.385  1.00 86.76           H
ATOM   1973  CG1 ILE A 140      -3.873   0.007 -13.318  1.00 86.76           C
ATOM   1974 1HG1 ILE A 140      -3.669   0.370 -14.325  1.00 86.76           H
ATOM   1975 2HG1 ILE A 140      -4.488   0.762 -12.826  1.00 86.76           H
ATOM   1976  CG2 ILE A 140      -3.941  -2.333 -14.294  1.00 86.76           C
ATOM   1977 1HG2 ILE A 140      -4.475  -3.283 -14.251  1.00 86.76           H
ATOM   1978 2HG2 ILE A 140      -3.936  -1.966 -15.320  1.00 86.76           H
ATOM   1979 3HG2 ILE A 140      -2.916  -2.477 -13.954  1.00 86.76           H
ATOM   1980  CD1 ILE A 140      -2.558  -0.163 -12.555  1.00 86.76           C
ATOM   1981 1HD1 ILE A 140      -2.768  -0.502 -11.540  1.00 86.76           H
ATOM   1982 2HD1 ILE A 140      -1.936  -0.900 -13.063  1.00 86.76           H
ATOM   1983 3HD1 ILE A 140      -2.033   0.792 -12.517  1.00 86.76           H
ATOM   1984  HN  ILE A 140      -6.364  -0.345 -11.911  1.00 86.76           H
ATOM   1985  N   SER A 141      -7.258  -3.126 -13.315  1.00 86.76           N
ATOM   1986  CA  SER A 141      -7.902  -4.398 -13.598  1.00 86.76           C
ATOM   1987  C   SER A 141      -9.181  -4.168 -14.406  1.00 86.76           C
ATOM   1988  O   SER A 141      -9.446  -4.882 -15.372  1.00 86.76           O
ATOM   1989  HA  SER A 141      -7.177  -4.964 -14.183  1.00 86.76           H
ATOM   1990  CB  SER A 141      -8.218  -5.155 -12.307  1.00 86.76           C
ATOM   1991 1HB  SER A 141      -8.964  -4.602 -11.736  1.00 86.76           H
ATOM   1992 2HB  SER A 141      -8.657  -6.122 -12.552  1.00 86.76           H
ATOM   1993  OG  SER A 141      -7.056  -5.351 -11.505  1.00 86.76           O
ATOM   1994  HG  SER A 141      -6.909  -4.557 -10.916  1.00 86.76           H
ATOM   1995  HN  SER A 141      -7.198  -2.890 -12.345  1.00 86.76           H
ATOM   1996  N   VAL A 142      -9.941  -3.170 -13.980  1.00 88.43           N
ATOM   1997  CA  VAL A 142     -11.196  -2.850 -14.639  1.00 88.43           C
ATOM   1998  C   VAL A 142     -10.912  -2.384 -16.068  1.00 88.43           C
ATOM   1999  O   VAL A 142     -11.632  -2.746 -16.997  1.00 88.43           O
ATOM   2000  HA  VAL A 142     -11.788  -3.764 -14.679  1.00 88.43           H
ATOM   2001  CB  VAL A 142     -11.971  -1.819 -13.817  1.00 88.43           C
ATOM   2002  HB  VAL A 142     -11.333  -0.944 -13.689  1.00 88.43           H
ATOM   2003  CG1 VAL A 142     -13.238  -1.374 -14.549  1.00 88.43           C
ATOM   2004 1HG1 VAL A 142     -12.967  -0.926 -15.505  1.00 88.43           H
ATOM   2005 2HG1 VAL A 142     -13.880  -2.237 -14.721  1.00 88.43           H
ATOM   2006 3HG1 VAL A 142     -13.770  -0.641 -13.943  1.00 88.43           H
ATOM   2007  CG2 VAL A 142     -12.304  -2.363 -12.426  1.00 88.43           C
ATOM   2008 1HG2 VAL A 142     -12.914  -3.262 -12.524  1.00 88.43           H
ATOM   2009 2HG2 VAL A 142     -11.380  -2.607 -11.901  1.00 88.43           H
ATOM   2010 3HG2 VAL A 142     -12.854  -1.610 -11.863  1.00 88.43           H
ATOM   2011  HN  VAL A 142      -9.712  -2.586 -13.201  1.00 88.43           H
ATOM   2012  N   ASP A 143      -9.860  -1.589 -16.199  1.00 82.93           N
ATOM   2013  CA  ASP A 143      -9.501  -1.030 -17.492  1.00 82.93           C
ATOM   2014  C   ASP A 143      -9.191  -2.168 -18.466  1.00 82.93           C
ATOM   2015  O   ASP A 143      -9.600  -2.127 -19.625  1.00 82.93           O
ATOM   2016  HA  ASP A 143     -10.366  -0.442 -17.800  1.00 82.93           H
ATOM   2017  CB  ASP A 143      -8.256  -0.147 -17.383  1.00 82.93           C
ATOM   2018 1HB  ASP A 143      -8.442   0.665 -16.680  1.00 82.93           H
ATOM   2019 2HB  ASP A 143      -7.426  -0.730 -16.985  1.00 82.93           H
ATOM   2020  CG  ASP A 143      -7.873   0.430 -18.748  1.00 82.93           C
ATOM   2021  OD1 ASP A 143      -8.721   1.150 -19.317  1.00 82.93           O
ATOM   2022  OD2 ASP A 143      -6.741   0.138 -19.190  1.00 82.93           O
ATOM   2023  HN  ASP A 143      -9.261  -1.325 -15.444  1.00 82.93           H
ATOM   2024  N   ARG A 144      -8.470  -3.157 -17.959  1.00 73.89           N
ATOM   2025  CA  ARG A 144      -8.072  -4.290 -18.779  1.00 73.89           C
ATOM   2026  C   ARG A 144      -9.301  -5.103 -19.192  1.00 73.89           C
ATOM   2027  O   ARG A 144      -9.403  -5.542 -20.336  1.00 73.89           O
ATOM   2028  HA  ARG A 144      -7.585  -3.847 -19.648  1.00 73.89           H
ATOM   2029  CB  ARG A 144      -7.097  -5.198 -18.028  1.00 73.89           C
ATOM   2030 1HB  ARG A 144      -7.482  -5.404 -17.029  1.00 73.89           H
ATOM   2031 2HB  ARG A 144      -7.018  -6.156 -18.542  1.00 73.89           H
ATOM   2032  CG  ARG A 144      -5.714  -4.552 -17.925  1.00 73.89           C
ATOM   2033 1HG  ARG A 144      -5.788  -3.612 -17.379  1.00 73.89           H
ATOM   2034 2HG  ARG A 144      -5.048  -5.200 -17.356  1.00 73.89           H
ATOM   2035  CD  ARG A 144      -5.124  -4.297 -19.313  1.00 73.89           C
ATOM   2036 1HD  ARG A 144      -5.015  -5.239 -19.850  1.00 73.89           H
ATOM   2037 2HD  ARG A 144      -5.801  -3.674 -19.897  1.00 73.89           H
ATOM   2038  NE  ARG A 144      -3.807  -3.632 -19.189  1.00 73.89           N
ATOM   2039  HE  ARG A 144      -3.438  -3.492 -18.270  1.00 73.89           H
ATOM   2040  CZ  ARG A 144      -3.080  -3.206 -20.230  1.00 73.89           C
ATOM   2041  NH1 ARG A 144      -3.526  -3.367 -21.483  1.00 73.89           N
ATOM   2042 1HH1 ARG A 144      -4.408  -3.809 -21.647  1.00 73.89           H
ATOM   2043 2HH1 ARG A 144      -2.977  -3.046 -22.255  1.00 73.89           H
ATOM   2044  NH2 ARG A 144      -1.899  -2.615 -19.999  1.00 73.89           N
ATOM   2045 1HH2 ARG A 144      -1.344  -2.291 -20.765  1.00 73.89           H
ATOM   2046 2HH2 ARG A 144      -1.573  -2.499 -19.061  1.00 73.89           H
ATOM   2047  HN  ARG A 144      -8.158  -3.193 -17.010  1.00 73.89           H
ATOM   2048  N   TYR A 145     -10.203  -5.278 -18.238  1.00 84.07           N
ATOM   2049  CA  TYR A 145     -11.457  -5.961 -18.509  1.00 84.07           C
ATOM   2050  C   TYR A 145     -12.190  -5.315 -19.687  1.00 84.07           C
ATOM   2051  O   TYR A 145     -12.590  -6.001 -20.625  1.00 84.07           O
ATOM   2052  HA  TYR A 145     -11.228  -6.997 -18.758  1.00 84.07           H
ATOM   2053  CB  TYR A 145     -12.306  -5.803 -17.246  1.00 84.07           C
ATOM   2054 1HB  TYR A 145     -11.905  -6.453 -16.468  1.00 84.07           H
ATOM   2055 2HB  TYR A 145     -12.213  -4.779 -16.885  1.00 84.07           H
ATOM   2056  CG  TYR A 145     -13.787  -6.126 -17.448  1.00 84.07           C
ATOM   2057  CD1 TYR A 145     -14.717  -5.107 -17.484  1.00 84.07           C
ATOM   2058  HD1 TYR A 145     -14.395  -4.071 -17.369  1.00 84.07           H
ATOM   2059  CD2 TYR A 145     -14.194  -7.437 -17.594  1.00 84.07           C
ATOM   2060  HD2 TYR A 145     -13.460  -8.242 -17.565  1.00 84.07           H
ATOM   2061  CE1 TYR A 145     -16.112  -5.411 -17.674  1.00 84.07           C
ATOM   2062  HE1 TYR A 145     -16.856  -4.615 -17.705  1.00 84.07           H
ATOM   2063  CE2 TYR A 145     -15.589  -7.741 -17.783  1.00 84.07           C
ATOM   2064  HE2 TYR A 145     -15.924  -8.771 -17.900  1.00 84.07           H
ATOM   2065  CZ  TYR A 145     -16.479  -6.713 -17.814  1.00 84.07           C
ATOM   2066  OH  TYR A 145     -17.796  -7.000 -17.994  1.00 84.07           O
ATOM   2067  HH  TYR A 145     -17.920  -7.987 -18.097  1.00 84.07           H
ATOM   2068  HN  TYR A 145     -10.089  -4.962 -17.296  1.00 84.07           H
ATOM   2069  N   ILE A 146     -12.343  -4.002 -19.598  1.00 81.20           N
ATOM   2070  CA  ILE A 146     -13.079  -3.264 -20.611  1.00 81.20           C
ATOM   2071  C   ILE A 146     -12.359  -3.395 -21.954  1.00 81.20           C
ATOM   2072  O   ILE A 146     -12.998  -3.577 -22.990  1.00 81.20           O
ATOM   2073  HA  ILE A 146     -14.063  -3.725 -20.700  1.00 81.20           H
ATOM   2074  CB  ILE A 146     -13.296  -1.816 -20.167  1.00 81.20           C
ATOM   2075  HB  ILE A 146     -12.332  -1.400 -19.875  1.00 81.20           H
ATOM   2076  CG1 ILE A 146     -14.208  -1.749 -18.940  1.00 81.20           C
ATOM   2077 1HG1 ILE A 146     -15.232  -1.982 -19.230  1.00 81.20           H
ATOM   2078 2HG1 ILE A 146     -13.903  -2.503 -18.214  1.00 81.20           H
ATOM   2079  CG2 ILE A 146     -13.825  -0.962 -21.321  1.00 81.20           C
ATOM   2080 1HG2 ILE A 146     -13.106  -0.973 -22.140  1.00 81.20           H
ATOM   2081 2HG2 ILE A 146     -14.776  -1.368 -21.667  1.00 81.20           H
ATOM   2082 3HG2 ILE A 146     -13.971   0.062 -20.979  1.00 81.20           H
ATOM   2083  CD1 ILE A 146     -14.158  -0.363 -18.295  1.00 81.20           C
ATOM   2084 1HD1 ILE A 146     -13.137  -0.143 -17.984  1.00 81.20           H
ATOM   2085 2HD1 ILE A 146     -14.487   0.386 -19.016  1.00 81.20           H
ATOM   2086 3HD1 ILE A 146     -14.815  -0.343 -17.425  1.00 81.20           H
ATOM   2087  HN  ILE A 146     -11.976  -3.445 -18.853  1.00 81.20           H
ATOM   2088  N   ALA A 147     -11.039  -3.296 -21.894  1.00 80.08           N
ATOM   2089  CA  ALA A 147     -10.236  -3.260 -23.104  1.00 80.08           C
ATOM   2090  C   ALA A 147     -10.380  -4.590 -23.846  1.00 80.08           C
ATOM   2091  O   ALA A 147     -10.237  -4.643 -25.067  1.00 80.08           O
ATOM   2092  HA  ALA A 147     -10.620  -2.459 -23.735  1.00 80.08           H
ATOM   2093  CB  ALA A 147      -8.782  -2.949 -22.743  1.00 80.08           C
ATOM   2094 1HB  ALA A 147      -8.731  -1.981 -22.244  1.00 80.08           H
ATOM   2095 2HB  ALA A 147      -8.400  -3.722 -22.076  1.00 80.08           H
ATOM   2096 3HB  ALA A 147      -8.180  -2.923 -23.651  1.00 80.08           H
ATOM   2097  HN  ALA A 147     -10.521  -3.241 -21.041  1.00 80.08           H
ATOM   2098  N   ILE A 148     -10.662  -5.633 -23.078  1.00 76.43           N
ATOM   2099  CA  ILE A 148     -10.675  -6.980 -23.621  1.00 76.43           C
ATOM   2100  C   ILE A 148     -12.114  -7.375 -23.962  1.00 76.43           C
ATOM   2101  O   ILE A 148     -12.394  -7.809 -25.078  1.00 76.43           O
ATOM   2102  HA  ILE A 148     -10.093  -6.967 -24.543  1.00 76.43           H
ATOM   2103  CB  ILE A 148      -9.982  -7.951 -22.662  1.00 76.43           C
ATOM   2104  HB  ILE A 148     -10.395  -7.799 -21.665  1.00 76.43           H
ATOM   2105  CG1 ILE A 148      -8.482  -7.661 -22.579  1.00 76.43           C
ATOM   2106 1HG1 ILE A 148      -8.007  -7.910 -23.528  1.00 76.43           H
ATOM   2107 2HG1 ILE A 148      -8.322  -6.596 -22.412  1.00 76.43           H
ATOM   2108  CG2 ILE A 148     -10.265  -9.403 -23.052  1.00 76.43           C
ATOM   2109 1HG2 ILE A 148     -11.339  -9.585 -23.018  1.00 76.43           H
ATOM   2110 2HG2 ILE A 148      -9.897  -9.586 -24.061  1.00 76.43           H
ATOM   2111 3HG2 ILE A 148      -9.761 -10.071 -22.354  1.00 76.43           H
ATOM   2112  CD1 ILE A 148      -7.831  -8.464 -21.450  1.00 76.43           C
ATOM   2113 1HD1 ILE A 148      -8.292  -8.194 -20.500  1.00 76.43           H
ATOM   2114 2HD1 ILE A 148      -7.972  -9.529 -21.633  1.00 76.43           H
ATOM   2115 3HD1 ILE A 148      -6.765  -8.239 -21.413  1.00 76.43           H
ATOM   2116  HN  ILE A 148     -10.879  -5.567 -22.104  1.00 76.43           H
ATOM   2117  N   ALA A 149     -12.987  -7.210 -22.979  1.00 76.02           N
ATOM   2118  CA  ALA A 149     -14.349  -7.701 -23.098  1.00 76.02           C
ATOM   2119  C   ALA A 149     -15.133  -6.793 -24.049  1.00 76.02           C
ATOM   2120  O   ALA A 149     -15.977  -7.265 -24.809  1.00 76.02           O
ATOM   2121  HA  ALA A 149     -14.305  -8.704 -23.522  1.00 76.02           H
ATOM   2122  CB  ALA A 149     -14.987  -7.780 -21.710  1.00 76.02           C
ATOM   2123 1HB  ALA A 149     -14.410  -8.460 -21.083  1.00 76.02           H
ATOM   2124 2HB  ALA A 149     -14.997  -6.789 -21.258  1.00 76.02           H
ATOM   2125 3HB  ALA A 149     -16.009  -8.149 -21.800  1.00 76.02           H
ATOM   2126  HN  ALA A 149     -12.777  -6.751 -22.115  1.00 76.02           H
ATOM   2127  N   GLN A 150     -14.824  -5.507 -23.975  1.00 67.52           N
ATOM   2128  CA  GLN A 150     -15.560  -4.516 -24.743  1.00 67.52           C
ATOM   2129  C   GLN A 150     -14.632  -3.826 -25.746  1.00 67.52           C
ATOM   2130  O   GLN A 150     -14.692  -2.610 -25.917  1.00 67.52           O
ATOM   2131  HA  GLN A 150     -16.330  -5.075 -25.275  1.00 67.52           H
ATOM   2132  CB  GLN A 150     -16.228  -3.494 -23.822  1.00 67.52           C
ATOM   2133 1HB  GLN A 150     -15.466  -2.933 -23.281  1.00 67.52           H
ATOM   2134 2HB  GLN A 150     -16.790  -2.774 -24.418  1.00 67.52           H
ATOM   2135  CG  GLN A 150     -17.164  -4.182 -22.827  1.00 67.52           C
ATOM   2136 1HG  GLN A 150     -17.836  -4.855 -23.359  1.00 67.52           H
ATOM   2137 2HG  GLN A 150     -16.582  -4.793 -22.137  1.00 67.52           H
ATOM   2138  CD  GLN A 150     -17.981  -3.154 -22.041  1.00 67.52           C
ATOM   2139  OE1 GLN A 150     -17.819  -1.954 -22.184  1.00 67.52           O
ATOM   2140  NE2 GLN A 150     -18.867  -3.691 -21.206  1.00 67.52           N
ATOM   2141 1HE2 GLN A 150     -18.950  -4.685 -21.137  1.00 67.52           H
ATOM   2142 2HE2 GLN A 150     -19.449  -3.100 -20.648  1.00 67.52           H
ATOM   2143  HN  GLN A 150     -14.089  -5.139 -23.406  1.00 67.52           H
ATOM   2144  N   ALA A 151     -13.796  -4.634 -26.383  1.00 67.89           N
ATOM   2145  CA  ALA A 151     -12.707  -4.102 -27.183  1.00 67.89           C
ATOM   2146  C   ALA A 151     -13.271  -3.141 -28.232  1.00 67.89           C
ATOM   2147  O   ALA A 151     -12.676  -2.102 -28.510  1.00 67.89           O
ATOM   2148  HA  ALA A 151     -12.044  -3.551 -26.517  1.00 67.89           H
ATOM   2149  CB  ALA A 151     -11.925  -5.257 -27.812  1.00 67.89           C
ATOM   2150 1HB  ALA A 151     -11.520  -5.893 -27.025  1.00 67.89           H
ATOM   2151 2HB  ALA A 151     -12.589  -5.843 -28.447  1.00 67.89           H
ATOM   2152 3HB  ALA A 151     -11.107  -4.858 -28.413  1.00 67.89           H
ATOM   2153  HN  ALA A 151     -13.855  -5.632 -26.357  1.00 67.89           H
ATOM   2154  N   MET A 152     -14.413  -3.524 -28.784  1.00 57.49           N
ATOM   2155  CA  MET A 152     -15.028  -2.746 -29.847  1.00 57.49           C
ATOM   2156  C   MET A 152     -15.403  -1.347 -29.356  1.00 57.49           C
ATOM   2157  O   MET A 152     -15.067  -0.350 -29.994  1.00 57.49           O
ATOM   2158  HA  MET A 152     -14.273  -2.674 -30.631  1.00 57.49           H
ATOM   2159  CB  MET A 152     -16.282  -3.466 -30.347  1.00 57.49           C
ATOM   2160 1HB  MET A 152     -16.832  -3.876 -29.500  1.00 57.49           H
ATOM   2161 2HB  MET A 152     -16.942  -2.753 -30.841  1.00 57.49           H
ATOM   2162  CG  MET A 152     -15.918  -4.591 -31.318  1.00 57.49           C
ATOM   2163 1HG  MET A 152     -15.123  -4.262 -31.987  1.00 57.49           H
ATOM   2164 2HG  MET A 152     -15.536  -5.450 -30.766  1.00 57.49           H
ATOM   2165  SD  MET A 152     -17.354  -5.066 -32.266  1.00 57.49           S
ATOM   2166  CE  MET A 152     -18.049  -6.299 -31.179  1.00 57.49           C
ATOM   2167 1HE  MET A 152     -17.328  -7.104 -31.034  1.00 57.49           H
ATOM   2168 2HE  MET A 152     -18.285  -5.844 -30.217  1.00 57.49           H
ATOM   2169 3HE  MET A 152     -18.959  -6.703 -31.623  1.00 57.49           H
ATOM   2170  HN  MET A 152     -14.916  -4.346 -28.518  1.00 57.49           H
ATOM   2171  N   ARG A 153     -16.095  -1.317 -28.227  1.00 54.77           N
ATOM   2172  CA  ARG A 153     -16.542  -0.057 -27.656  1.00 54.77           C
ATOM   2173  C   ARG A 153     -15.342   0.766 -27.182  1.00 54.77           C
ATOM   2174  O   ARG A 153     -15.393   1.994 -27.170  1.00 54.77           O
ATOM   2175  HA  ARG A 153     -17.067   0.446 -28.467  1.00 54.77           H
ATOM   2176  CB  ARG A 153     -17.488  -0.292 -26.477  1.00 54.77           C
ATOM   2177 1HB  ARG A 153     -17.191  -1.194 -25.941  1.00 54.77           H
ATOM   2178 2HB  ARG A 153     -17.410   0.537 -25.773  1.00 54.77           H
ATOM   2179  CG  ARG A 153     -18.935  -0.429 -26.954  1.00 54.77           C
ATOM   2180 1HG  ARG A 153     -19.203   0.432 -27.567  1.00 54.77           H
ATOM   2181 2HG  ARG A 153     -19.032  -1.312 -27.585  1.00 54.77           H
ATOM   2182  CD  ARG A 153     -19.896  -0.535 -25.768  1.00 54.77           C
ATOM   2183 1HD  ARG A 153     -19.728  -1.472 -25.236  1.00 54.77           H
ATOM   2184 2HD  ARG A 153     -19.704   0.271 -25.060  1.00 54.77           H
ATOM   2185  NE  ARG A 153     -21.296  -0.468 -26.243  1.00 54.77           N
ATOM   2186  HE  ARG A 153     -21.453  -0.299 -27.216  1.00 54.77           H
ATOM   2187  CZ  ARG A 153     -22.366  -0.619 -25.451  1.00 54.77           C
ATOM   2188  NH1 ARG A 153     -22.215  -0.846 -24.139  1.00 54.77           N
ATOM   2189 1HH1 ARG A 153     -21.298  -0.905 -23.744  1.00 54.77           H
ATOM   2190 2HH1 ARG A 153     -23.019  -0.958 -23.555  1.00 54.77           H
ATOM   2191  NH2 ARG A 153     -23.590  -0.538 -25.990  1.00 54.77           N
ATOM   2192 1HH2 ARG A 153     -24.399  -0.648 -25.413  1.00 54.77           H
ATOM   2193 2HH2 ARG A 153     -23.695  -0.368 -26.970  1.00 54.77           H
ATOM   2194  HN  ARG A 153     -16.351  -2.131 -27.705  1.00 54.77           H
ATOM   2195  N   ALA A 154     -14.290   0.055 -26.803  1.00 60.45           N
ATOM   2196  CA  ALA A 154     -13.133   0.694 -26.199  1.00 60.45           C
ATOM   2197  C   ALA A 154     -12.425   1.554 -27.248  1.00 60.45           C
ATOM   2198  O   ALA A 154     -11.761   2.532 -26.908  1.00 60.45           O
ATOM   2199  HA  ALA A 154     -13.492   1.337 -25.395  1.00 60.45           H
ATOM   2200  CB  ALA A 154     -12.213  -0.374 -25.602  1.00 60.45           C
ATOM   2201 1HB  ALA A 154     -12.755  -0.937 -24.843  1.00 60.45           H
ATOM   2202 2HB  ALA A 154     -11.884  -1.051 -26.391  1.00 60.45           H
ATOM   2203 3HB  ALA A 154     -11.346   0.106 -25.149  1.00 60.45           H
ATOM   2204  HN  ALA A 154     -14.220  -0.938 -26.903  1.00 60.45           H
ATOM   2205  N   HIS A 155     -12.591   1.158 -28.501  1.00 55.64           N
ATOM   2206  CA  HIS A 155     -11.868   1.794 -29.589  1.00 55.64           C
ATOM   2207  C   HIS A 155     -12.457   3.182 -29.854  1.00 55.64           C
ATOM   2208  O   HIS A 155     -11.720   4.157 -29.991  1.00 55.64           O
ATOM   2209  HA  HIS A 155     -10.836   1.905 -29.257  1.00 55.64           H
ATOM   2210  CB  HIS A 155     -11.865   0.904 -30.834  1.00 55.64           C
ATOM   2211 1HB  HIS A 155     -11.749  -0.134 -30.525  1.00 55.64           H
ATOM   2212 2HB  HIS A 155     -12.834   0.984 -31.327  1.00 55.64           H
ATOM   2213  CG  HIS A 155     -10.781   1.243 -31.828  1.00 55.64           C
ATOM   2214  ND1 HIS A 155      -9.673   2.005 -31.499  1.00 55.64           N
ATOM   2215  HD1 HIS A 155      -9.479   2.398 -30.600  1.00 55.64           H
ATOM   2216  CD2 HIS A 155     -10.645   0.916 -33.146  1.00 55.64           C
ATOM   2217  HD2 HIS A 155     -11.346   0.319 -33.729  1.00 55.64           H
ATOM   2218  CE1 HIS A 155      -8.913   2.125 -32.577  1.00 55.64           C
ATOM   2219  HE1 HIS A 155      -7.969   2.668 -32.639  1.00 55.64           H
ATOM   2220  NE2 HIS A 155      -9.517   1.450 -33.597  1.00 55.64           N
ATOM   2221  HN  HIS A 155     -13.205   0.418 -28.777  1.00 55.64           H
ATOM   2222  N   THR A 156     -13.780   3.226 -29.918  1.00 62.50           N
ATOM   2223  CA  THR A 156     -14.472   4.454 -30.270  1.00 62.50           C
ATOM   2224  C   THR A 156     -14.355   5.476 -29.137  1.00 62.50           C
ATOM   2225  O   THR A 156     -14.474   6.678 -29.366  1.00 62.50           O
ATOM   2226  HA  THR A 156     -13.982   4.886 -31.142  1.00 62.50           H
ATOM   2227  CB  THR A 156     -15.918   4.098 -30.620  1.00 62.50           C
ATOM   2228  HB  THR A 156     -16.529   4.997 -30.710  1.00 62.50           H
ATOM   2229  OG1 THR A 156     -16.309   3.188 -29.596  1.00 62.50           O
ATOM   2230  HG1 THR A 156     -17.296   3.030 -29.638  1.00 62.50           H
ATOM   2231  CG2 THR A 156     -16.024   3.279 -31.908  1.00 62.50           C
ATOM   2232 1HG2 THR A 156     -15.468   2.349 -31.793  1.00 62.50           H
ATOM   2233 2HG2 THR A 156     -15.608   3.851 -32.738  1.00 62.50           H
ATOM   2234 3HG2 THR A 156     -17.071   3.054 -32.110  1.00 62.50           H
ATOM   2235  HN  THR A 156     -14.375   2.443 -29.734  1.00 62.50           H
ATOM   2236  N   TRP A 157     -14.122   4.959 -27.939  1.00 56.80           N
ATOM   2237  CA  TRP A 157     -14.193   5.782 -26.743  1.00 56.80           C
ATOM   2238  C   TRP A 157     -12.763   6.118 -26.315  1.00 56.80           C
ATOM   2239  O   TRP A 157     -12.527   6.498 -25.170  1.00 56.80           O
ATOM   2240  HA  TRP A 157     -14.730   6.695 -26.998  1.00 56.80           H
ATOM   2241  CB  TRP A 157     -14.997   5.084 -25.644  1.00 56.80           C
ATOM   2242 1HB  TRP A 157     -14.682   4.042 -25.584  1.00 56.80           H
ATOM   2243 2HB  TRP A 157     -14.759   5.545 -24.686  1.00 56.80           H
ATOM   2244  CG  TRP A 157     -16.512   5.132 -25.856  1.00 56.80           C
ATOM   2245  CD1 TRP A 157     -17.208   4.741 -26.932  1.00 56.80           C
ATOM   2246  HD1 TRP A 157     -16.760   4.320 -27.832  1.00 56.80           H
ATOM   2247  CD2 TRP A 157     -17.495   5.618 -24.918  1.00 56.80           C
ATOM   2248  NE1 TRP A 157     -18.562   4.938 -26.757  1.00 56.80           N
ATOM   2249  HE1 TRP A 157     -19.282   4.724 -27.418  1.00 56.80           H
ATOM   2250  CE2 TRP A 157     -18.743   5.488 -25.493  1.00 56.80           C
ATOM   2251  CE3 TRP A 157     -17.336   6.149 -23.626  1.00 56.80           C
ATOM   2252  HE3 TRP A 157     -16.362   6.261 -23.149  1.00 56.80           H
ATOM   2253  CZ2 TRP A 157     -19.927   5.868 -24.850  1.00 56.80           C
ATOM   2254  HZ2 TRP A 157     -20.901   5.755 -25.326  1.00 56.80           H
ATOM   2255  CZ3 TRP A 157     -18.529   6.524 -22.996  1.00 56.80           C
ATOM   2256  HZ3 TRP A 157     -18.463   6.942 -21.992  1.00 56.80           H
ATOM   2257  CH2 TRP A 157     -19.793   6.400 -23.562  1.00 56.80           C
ATOM   2258  HH2 TRP A 157     -20.675   6.715 -23.005  1.00 56.80           H
ATOM   2259  HN  TRP A 157     -13.890   4.000 -27.779  1.00 56.80           H
ATOM   2260  N   ARG A 158     -11.846   5.965 -27.259  1.00 57.79           N
ATOM   2261  CA  ARG A 158     -10.429   6.009 -26.940  1.00 57.79           C
ATOM   2262  C   ARG A 158     -10.073   7.346 -26.287  1.00 57.79           C
ATOM   2263  O   ARG A 158      -9.378   7.380 -25.272  1.00 57.79           O
ATOM   2264  HA  ARG A 158     -10.273   5.181 -26.248  1.00 57.79           H
ATOM   2265  CB  ARG A 158      -9.575   5.819 -28.195  1.00 57.79           C
ATOM   2266 1HB  ARG A 158      -9.956   4.978 -28.774  1.00 57.79           H
ATOM   2267 2HB  ARG A 158      -9.652   6.703 -28.829  1.00 57.79           H
ATOM   2268  CG  ARG A 158      -8.110   5.573 -27.830  1.00 57.79           C
ATOM   2269 1HG  ARG A 158      -7.701   6.454 -27.336  1.00 57.79           H
ATOM   2270 2HG  ARG A 158      -8.042   4.749 -27.119  1.00 57.79           H
ATOM   2271  CD  ARG A 158      -7.281   5.248 -29.074  1.00 57.79           C
ATOM   2272 1HD  ARG A 158      -7.689   4.369 -29.573  1.00 57.79           H
ATOM   2273 2HD  ARG A 158      -7.339   6.073 -29.785  1.00 57.79           H
ATOM   2274  NE  ARG A 158      -5.872   5.006 -28.695  1.00 57.79           N
ATOM   2275  HE  ARG A 158      -5.612   5.150 -27.740  1.00 57.79           H
ATOM   2276  CZ  ARG A 158      -4.922   4.604 -29.551  1.00 57.79           C
ATOM   2277  NH1 ARG A 158      -5.214   4.394 -30.841  1.00 57.79           N
ATOM   2278 1HH1 ARG A 158      -6.146   4.538 -31.173  1.00 57.79           H
ATOM   2279 2HH1 ARG A 158      -4.499   4.095 -31.473  1.00 57.79           H
ATOM   2280  NH2 ARG A 158      -3.675   4.415 -29.096  1.00 57.79           N
ATOM   2281 1HH2 ARG A 158      -2.955   4.116 -29.721  1.00 57.79           H
ATOM   2282 2HH2 ARG A 158      -3.466   4.574 -28.131  1.00 57.79           H
ATOM   2283  HN  ARG A 158     -12.057   5.814 -28.225  1.00 57.79           H
ATOM   2284  N   GLU A 159     -10.566   8.415 -26.895  1.00 63.78           N
ATOM   2285  CA  GLU A 159     -10.257   9.754 -26.423  1.00 63.78           C
ATOM   2286  C   GLU A 159     -10.937  10.013 -25.077  1.00 63.78           C
ATOM   2287  O   GLU A 159     -10.308  10.509 -24.145  1.00 63.78           O
ATOM   2288  HA  GLU A 159      -9.174   9.774 -26.300  1.00 63.78           H
ATOM   2289  CB  GLU A 159     -10.664  10.807 -27.455  1.00 63.78           C
ATOM   2290 1HB  GLU A 159     -11.676  10.605 -27.806  1.00 63.78           H
ATOM   2291 2HB  GLU A 159     -10.546  11.803 -27.030  1.00 63.78           H
ATOM   2292  CG  GLU A 159      -9.753  10.752 -28.684  1.00 63.78           C
ATOM   2293 1HG  GLU A 159      -8.710  10.751 -28.367  1.00 63.78           H
ATOM   2294 2HG  GLU A 159      -9.923   9.821 -29.225  1.00 63.78           H
ATOM   2295  CD  GLU A 159     -10.010  11.942 -29.610  1.00 63.78           C
ATOM   2296  OE1 GLU A 159      -9.111  12.226 -30.431  1.00 63.78           O
ATOM   2297  OE2 GLU A 159     -11.099  12.541 -29.477  1.00 63.78           O
ATOM   2298  HN  GLU A 159     -11.165   8.377 -27.694  1.00 63.78           H
ATOM   2299  N   LYS A 160     -12.215   9.665 -25.020  1.00 69.19           N
ATOM   2300  CA  LYS A 160     -12.997   9.888 -23.816  1.00 69.19           C
ATOM   2301  C   LYS A 160     -12.359   9.130 -22.651  1.00 69.19           C
ATOM   2302  O   LYS A 160     -12.376   9.602 -21.515  1.00 69.19           O
ATOM   2303  HA  LYS A 160     -12.961  10.955 -23.595  1.00 69.19           H
ATOM   2304  CB  LYS A 160     -14.464   9.525 -24.056  1.00 69.19           C
ATOM   2305 1HB  LYS A 160     -14.531   8.524 -24.482  1.00 69.19           H
ATOM   2306 2HB  LYS A 160     -14.997   9.502 -23.106  1.00 69.19           H
ATOM   2307  CG  LYS A 160     -15.131  10.531 -24.997  1.00 69.19           C
ATOM   2308 1HG  LYS A 160     -14.967  11.544 -24.627  1.00 69.19           H
ATOM   2309 2HG  LYS A 160     -14.670  10.473 -25.983  1.00 69.19           H
ATOM   2310  CD  LYS A 160     -16.633  10.262 -25.112  1.00 69.19           C
ATOM   2311 1HD  LYS A 160     -16.797   9.260 -25.510  1.00 69.19           H
ATOM   2312 2HD  LYS A 160     -17.088  10.290 -24.122  1.00 69.19           H
ATOM   2313  CE  LYS A 160     -17.306  11.293 -26.019  1.00 69.19           C
ATOM   2314 1HE  LYS A 160     -17.153  12.295 -25.617  1.00 69.19           H
ATOM   2315 2HE  LYS A 160     -16.847  11.273 -27.007  1.00 69.19           H
ATOM   2316  NZ  LYS A 160     -18.755  11.015 -26.134  1.00 69.19           N
ATOM   2317 1HZ  LYS A 160     -19.188  11.713 -26.729  1.00 69.19           H
ATOM   2318 2HZ  LYS A 160     -18.892  10.095 -26.538  1.00 69.19           H
ATOM   2319 3HZ  LYS A 160     -19.179  11.046 -25.213  1.00 69.19           H
ATOM   2320  HN  LYS A 160     -12.713   9.240 -25.775  1.00 69.19           H
ATOM   2321  N   ARG A 161     -11.811   7.967 -22.972  1.00 67.29           N
ATOM   2322  CA  ARG A 161     -11.227   7.109 -21.955  1.00 67.29           C
ATOM   2323  C   ARG A 161     -10.066   7.823 -21.261  1.00 67.29           C
ATOM   2324  O   ARG A 161      -9.841   7.632 -20.067  1.00 67.29           O
ATOM   2325  HA  ARG A 161     -12.040   6.911 -21.257  1.00 67.29           H
ATOM   2326  CB  ARG A 161     -10.721   5.800 -22.565  1.00 67.29           C
ATOM   2327 1HB  ARG A 161     -10.185   6.009 -23.490  1.00 67.29           H
ATOM   2328 2HB  ARG A 161     -10.011   5.329 -21.885  1.00 67.29           H
ATOM   2329  CG  ARG A 161     -11.880   4.841 -22.845  1.00 67.29           C
ATOM   2330 1HG  ARG A 161     -12.424   4.642 -21.922  1.00 67.29           H
ATOM   2331 2HG  ARG A 161     -12.583   5.307 -23.535  1.00 67.29           H
ATOM   2332  CD  ARG A 161     -11.371   3.525 -23.437  1.00 67.29           C
ATOM   2333 1HD  ARG A 161     -12.192   2.990 -23.915  1.00 67.29           H
ATOM   2334 2HD  ARG A 161     -10.629   3.726 -24.209  1.00 67.29           H
ATOM   2335  NE  ARG A 161     -10.776   2.687 -22.372  1.00 67.29           N
ATOM   2336  HE  ARG A 161     -10.856   3.004 -21.426  1.00 67.29           H
ATOM   2337  CZ  ARG A 161     -10.137   1.531 -22.594  1.00 67.29           C
ATOM   2338  NH1 ARG A 161     -10.000   1.058 -23.841  1.00 67.29           N
ATOM   2339 1HH1 ARG A 161     -10.377   1.569 -24.613  1.00 67.29           H
ATOM   2340 2HH1 ARG A 161      -9.522   0.194 -23.998  1.00 67.29           H
ATOM   2341  NH2 ARG A 161      -9.637   0.854 -21.552  1.00 67.29           N
ATOM   2342 1HH2 ARG A 161      -9.157  -0.011 -21.701  1.00 67.29           H
ATOM   2343 2HH2 ARG A 161      -9.743   1.213 -20.625  1.00 67.29           H
ATOM   2344  HN  ARG A 161     -11.763   7.610 -23.905  1.00 67.29           H
ATOM   2345  N   LEU A 162      -9.360   8.630 -22.038  1.00 78.20           N
ATOM   2346  CA  LEU A 162      -8.208   9.349 -21.521  1.00 78.20           C
ATOM   2347  C   LEU A 162      -8.681  10.431 -20.549  1.00 78.20           C
ATOM   2348  O   LEU A 162      -8.046  10.672 -19.524  1.00 78.20           O
ATOM   2349  HA  LEU A 162      -7.597   8.633 -20.970  1.00 78.20           H
ATOM   2350  CB  LEU A 162      -7.351   9.885 -22.669  1.00 78.20           C
ATOM   2351 1HB  LEU A 162      -7.138   9.063 -23.352  1.00 78.20           H
ATOM   2352 2HB  LEU A 162      -7.939  10.616 -23.224  1.00 78.20           H
ATOM   2353  CG  LEU A 162      -6.025  10.536 -22.269  1.00 78.20           C
ATOM   2354  HG  LEU A 162      -6.230  11.292 -21.512  1.00 78.20           H
ATOM   2355  CD1 LEU A 162      -5.079   9.511 -21.640  1.00 78.20           C
ATOM   2356 1HD1 LEU A 162      -5.543   9.088 -20.749  1.00 78.20           H
ATOM   2357 2HD1 LEU A 162      -4.876   8.716 -22.357  1.00 78.20           H
ATOM   2358 3HD1 LEU A 162      -4.145  10.000 -21.365  1.00 78.20           H
ATOM   2359  CD2 LEU A 162      -5.384  11.251 -23.460  1.00 78.20           C
ATOM   2360 1HD2 LEU A 162      -5.194  10.532 -24.257  1.00 78.20           H
ATOM   2361 2HD2 LEU A 162      -6.058  12.027 -23.824  1.00 78.20           H
ATOM   2362 3HD2 LEU A 162      -4.443  11.705 -23.149  1.00 78.20           H
ATOM   2363  HN  LEU A 162      -9.563   8.796 -23.003  1.00 78.20           H
ATOM   2364  N   LEU A 163      -9.794  11.056 -20.906  1.00 81.38           N
ATOM   2365  CA  LEU A 163     -10.378  12.086 -20.063  1.00 81.38           C
ATOM   2366  C   LEU A 163     -10.840  11.459 -18.746  1.00 81.38           C
ATOM   2367  O   LEU A 163     -10.520  11.962 -17.670  1.00 81.38           O
ATOM   2368  HA  LEU A 163      -9.594  12.811 -19.844  1.00 81.38           H
ATOM   2369  CB  LEU A 163     -11.486  12.828 -20.813  1.00 81.38           C
ATOM   2370 1HB  LEU A 163     -11.076  13.197 -21.753  1.00 81.38           H
ATOM   2371 2HB  LEU A 163     -12.268  12.112 -21.066  1.00 81.38           H
ATOM   2372  CG  LEU A 163     -12.127  14.002 -20.072  1.00 81.38           C
ATOM   2373  HG  LEU A 163     -12.472  13.646 -19.101  1.00 81.38           H
ATOM   2374  CD1 LEU A 163     -11.104  15.109 -19.809  1.00 81.38           C
ATOM   2375 1HD1 LEU A 163     -10.290  14.715 -19.201  1.00 81.38           H
ATOM   2376 2HD1 LEU A 163     -10.707  15.470 -20.757  1.00 81.38           H
ATOM   2377 3HD1 LEU A 163     -11.587  15.932 -19.280  1.00 81.38           H
ATOM   2378  CD2 LEU A 163     -13.353  14.522 -20.824  1.00 81.38           C
ATOM   2379 1HD2 LEU A 163     -13.055  14.857 -21.818  1.00 81.38           H
ATOM   2380 2HD2 LEU A 163     -14.089  13.723 -20.916  1.00 81.38           H
ATOM   2381 3HD2 LEU A 163     -13.790  15.356 -20.276  1.00 81.38           H
ATOM   2382  HN  LEU A 163     -10.294  10.869 -21.752  1.00 81.38           H
ATOM   2383  N   TYR A 164     -11.584  10.371 -18.874  1.00 75.05           N
ATOM   2384  CA  TYR A 164     -12.103   9.677 -17.708  1.00 75.05           C
ATOM   2385  C   TYR A 164     -10.965   9.191 -16.808  1.00 75.05           C
ATOM   2386  O   TYR A 164     -11.101   9.169 -15.586  1.00 75.05           O
ATOM   2387  HA  TYR A 164     -12.725  10.377 -17.149  1.00 75.05           H
ATOM   2388  CB  TYR A 164     -12.867   8.465 -18.243  1.00 75.05           C
ATOM   2389 1HB  TYR A 164     -12.242   7.946 -18.969  1.00 75.05           H
ATOM   2390 2HB  TYR A 164     -13.047   7.770 -17.423  1.00 75.05           H
ATOM   2391  CG  TYR A 164     -14.205   8.813 -18.900  1.00 75.05           C
ATOM   2392  CD1 TYR A 164     -15.081   9.671 -18.268  1.00 75.05           C
ATOM   2393  HD1 TYR A 164     -14.821  10.101 -17.301  1.00 75.05           H
ATOM   2394  CD2 TYR A 164     -14.534   8.268 -20.125  1.00 75.05           C
ATOM   2395  HD2 TYR A 164     -13.842   7.590 -20.624  1.00 75.05           H
ATOM   2396  CE1 TYR A 164     -16.340   9.998 -18.886  1.00 75.05           C
ATOM   2397  HE1 TYR A 164     -17.041  10.675 -18.398  1.00 75.05           H
ATOM   2398  CE2 TYR A 164     -15.793   8.595 -20.743  1.00 75.05           C
ATOM   2399  HE2 TYR A 164     -16.066   8.172 -21.709  1.00 75.05           H
ATOM   2400  CZ  TYR A 164     -16.634   9.444 -20.093  1.00 75.05           C
ATOM   2401  OH  TYR A 164     -17.822   9.754 -20.677  1.00 75.05           O
ATOM   2402  HH  TYR A 164     -18.343  10.371 -20.087  1.00 75.05           H
ATOM   2403  HN  TYR A 164     -11.834   9.964 -19.753  1.00 75.05           H
ATOM   2404  N   SER A 165      -9.868   8.813 -17.448  1.00 85.68           N
ATOM   2405  CA  SER A 165      -8.714   8.310 -16.722  1.00 85.68           C
ATOM   2406  C   SER A 165      -8.176   9.390 -15.781  1.00 85.68           C
ATOM   2407  O   SER A 165      -7.735   9.090 -14.673  1.00 85.68           O
ATOM   2408  HA  SER A 165      -9.081   7.456 -16.153  1.00 85.68           H
ATOM   2409  CB  SER A 165      -7.617   7.848 -17.683  1.00 85.68           C
ATOM   2410 1HB  SER A 165      -6.867   7.282 -17.131  1.00 85.68           H
ATOM   2411 2HB  SER A 165      -8.045   7.173 -18.424  1.00 85.68           H
ATOM   2412  OG  SER A 165      -6.992   8.944 -18.345  1.00 85.68           O
ATOM   2413  HG  SER A 165      -7.674   9.637 -18.579  1.00 85.68           H
ATOM   2414  HN  SER A 165      -9.761   8.846 -18.441  1.00 85.68           H
ATOM   2415  N   LYS A 166      -8.230  10.625 -16.258  1.00 82.87           N
ATOM   2416  CA  LYS A 166      -7.787  11.756 -15.460  1.00 82.87           C
ATOM   2417  C   LYS A 166      -8.726  11.929 -14.265  1.00 82.87           C
ATOM   2418  O   LYS A 166      -8.273  12.067 -13.130  1.00 82.87           O
ATOM   2419  HA  LYS A 166      -6.791  11.521 -15.085  1.00 82.87           H
ATOM   2420  CB  LYS A 166      -7.660  13.009 -16.329  1.00 82.87           C
ATOM   2421 1HB  LYS A 166      -8.588  13.171 -16.878  1.00 82.87           H
ATOM   2422 2HB  LYS A 166      -7.509  13.882 -15.695  1.00 82.87           H
ATOM   2423  CG  LYS A 166      -6.496  12.878 -17.313  1.00 82.87           C
ATOM   2424 1HG  LYS A 166      -5.571  12.695 -16.765  1.00 82.87           H
ATOM   2425 2HG  LYS A 166      -6.657  12.016 -17.961  1.00 82.87           H
ATOM   2426  CD  LYS A 166      -6.351  14.142 -18.163  1.00 82.87           C
ATOM   2427 1HD  LYS A 166      -7.265  14.308 -18.732  1.00 82.87           H
ATOM   2428 2HD  LYS A 166      -6.218  15.007 -17.514  1.00 82.87           H
ATOM   2429  CE  LYS A 166      -5.162  14.027 -19.118  1.00 82.87           C
ATOM   2430 1HE  LYS A 166      -4.259  13.785 -18.557  1.00 82.87           H
ATOM   2431 2HE  LYS A 166      -5.329  13.210 -19.820  1.00 82.87           H
ATOM   2432  NZ  LYS A 166      -4.968  15.293 -19.859  1.00 82.87           N
ATOM   2433 1HZ  LYS A 166      -4.186  15.195 -20.498  1.00 82.87           H
ATOM   2434 2HZ  LYS A 166      -5.808  15.509 -20.384  1.00 82.87           H
ATOM   2435 3HZ  LYS A 166      -4.777  16.042 -19.204  1.00 82.87           H
ATOM   2436  HN  LYS A 166      -8.567  10.858 -17.170  1.00 82.87           H
ATOM   2437  N   MET A 167     -10.018  11.917 -14.561  1.00 84.71           N
ATOM   2438  CA  MET A 167     -11.023  12.121 -13.532  1.00 84.71           C
ATOM   2439  C   MET A 167     -10.935  11.036 -12.456  1.00 84.71           C
ATOM   2440  O   MET A 167     -10.989  11.334 -11.264  1.00 84.71           O
ATOM   2441  HA  MET A 167     -10.803  13.095 -13.095  1.00 84.71           H
ATOM   2442  CB  MET A 167     -12.415  12.097 -14.167  1.00 84.71           C
ATOM   2443 1HB  MET A 167     -12.533  11.191 -14.761  1.00 84.71           H
ATOM   2444 2HB  MET A 167     -13.175  12.067 -13.385  1.00 84.71           H
ATOM   2445  CG  MET A 167     -12.635  13.326 -15.051  1.00 84.71           C
ATOM   2446 1HG  MET A 167     -12.550  14.234 -14.454  1.00 84.71           H
ATOM   2447 2HG  MET A 167     -11.862  13.376 -15.818  1.00 84.71           H
ATOM   2448  SD  MET A 167     -14.247  13.248 -15.815  1.00 84.71           S
ATOM   2449  CE  MET A 167     -14.320  14.874 -16.549  1.00 84.71           C
ATOM   2450 1HE  MET A 167     -14.236  15.630 -15.768  1.00 84.71           H
ATOM   2451 2HE  MET A 167     -13.500  14.990 -17.257  1.00 84.71           H
ATOM   2452 3HE  MET A 167     -15.270  14.994 -17.071  1.00 84.71           H
ATOM   2453  HN  MET A 167     -10.379  11.771 -15.482  1.00 84.71           H
ATOM   2454  N   VAL A 168     -10.799   9.801 -12.915  1.00 92.16           N
ATOM   2455  CA  VAL A 168     -10.753   8.666 -12.009  1.00 92.16           C
ATOM   2456  C   VAL A 168      -9.548   8.811 -11.078  1.00 92.16           C
ATOM   2457  O   VAL A 168      -9.651   8.559  -9.879  1.00 92.16           O
ATOM   2458  HA  VAL A 168     -11.663   8.687 -11.410  1.00 92.16           H
ATOM   2459  CB  VAL A 168     -10.740   7.360 -12.806  1.00 92.16           C
ATOM   2460  HB  VAL A 168      -9.941   7.427 -13.545  1.00 92.16           H
ATOM   2461  CG1 VAL A 168     -10.441   6.167 -11.897  1.00 92.16           C
ATOM   2462 1HG1 VAL A 168      -9.465   6.301 -11.430  1.00 92.16           H
ATOM   2463 2HG1 VAL A 168     -11.207   6.097 -11.125  1.00 92.16           H
ATOM   2464 3HG1 VAL A 168     -10.437   5.251 -12.489  1.00 92.16           H
ATOM   2465  CG2 VAL A 168     -12.059   7.162 -13.556  1.00 92.16           C
ATOM   2466 1HG2 VAL A 168     -12.881   7.127 -12.841  1.00 92.16           H
ATOM   2467 2HG2 VAL A 168     -12.212   7.991 -14.246  1.00 92.16           H
ATOM   2468 3HG2 VAL A 168     -12.022   6.226 -14.114  1.00 92.16           H
ATOM   2469  HN  VAL A 168     -10.721   9.571 -13.885  1.00 92.16           H
ATOM   2470  N   CYS A 169      -8.432   9.217 -11.666  1.00 93.62           N
ATOM   2471  CA  CYS A 169      -7.209   9.402 -10.904  1.00 93.62           C
ATOM   2472  C   CYS A 169      -7.473  10.447  -9.818  1.00 93.62           C
ATOM   2473  O   CYS A 169      -7.126  10.241  -8.656  1.00 93.62           O
ATOM   2474  HA  CYS A 169      -6.967   8.436 -10.461  1.00 93.62           H
ATOM   2475  CB  CYS A 169      -6.036   9.798 -11.803  1.00 93.62           C
ATOM   2476 1HB  CYS A 169      -6.333  10.610 -12.466  1.00 93.62           H
ATOM   2477 2HB  CYS A 169      -5.210  10.169 -11.196  1.00 93.62           H
ATOM   2478  SG  CYS A 169      -5.488   8.356 -12.788  1.00 93.62           S
ATOM   2479  HG  CYS A 169      -6.479   8.408 -13.674  1.00 93.62           H
ATOM   2480  HN  CYS A 169      -8.355   9.417 -12.643  1.00 93.62           H
ATOM   2481  N   PHE A 170      -8.085  11.545 -10.235  1.00 93.19           N
ATOM   2482  CA  PHE A 170      -8.368  12.638  -9.319  1.00 93.19           C
ATOM   2483  C   PHE A 170      -9.265  12.171  -8.171  1.00 93.19           C
ATOM   2484  O   PHE A 170      -9.000  12.475  -7.009  1.00 93.19           O
ATOM   2485  HA  PHE A 170      -7.414  12.979  -8.917  1.00 93.19           H
ATOM   2486  CB  PHE A 170      -9.104  13.713 -10.121  1.00 93.19           C
ATOM   2487 1HB  PHE A 170      -8.491  13.999 -10.975  1.00 93.19           H
ATOM   2488 2HB  PHE A 170     -10.026  13.289 -10.518  1.00 93.19           H
ATOM   2489  CG  PHE A 170      -9.443  14.968  -9.313  1.00 93.19           C
ATOM   2490  CD1 PHE A 170     -10.711  15.165  -8.863  1.00 93.19           C
ATOM   2491  HD1 PHE A 170     -11.486  14.428  -9.077  1.00 93.19           H
ATOM   2492  CD2 PHE A 170      -8.476  15.887  -9.046  1.00 93.19           C
ATOM   2493  HD2 PHE A 170      -7.460  15.729  -9.407  1.00 93.19           H
ATOM   2494  CE1 PHE A 170     -11.026  16.329  -8.113  1.00 93.19           C
ATOM   2495  HE1 PHE A 170     -12.042  16.487  -7.753  1.00 93.19           H
ATOM   2496  CE2 PHE A 170      -8.791  17.051  -8.297  1.00 93.19           C
ATOM   2497  HE2 PHE A 170      -8.016  17.787  -8.082  1.00 93.19           H
ATOM   2498  CZ  PHE A 170     -10.059  17.248  -7.846  1.00 93.19           C
ATOM   2499  HZ  PHE A 170     -10.301  18.141  -7.271  1.00 93.19           H
ATOM   2500  HN  PHE A 170      -8.384  11.695 -11.177  1.00 93.19           H
ATOM   2501  N   THR A 171     -10.309  11.441  -8.536  1.00 93.01           N
ATOM   2502  CA  THR A 171     -11.255  10.942  -7.552  1.00 93.01           C
ATOM   2503  C   THR A 171     -10.543  10.052  -6.532  1.00 93.01           C
ATOM   2504  O   THR A 171     -10.848  10.100  -5.341  1.00 93.01           O
ATOM   2505  HA  THR A 171     -11.662  11.793  -7.005  1.00 93.01           H
ATOM   2506  CB  THR A 171     -12.382  10.228  -8.300  1.00 93.01           C
ATOM   2507  HB  THR A 171     -12.021   9.311  -8.766  1.00 93.01           H
ATOM   2508  OG1 THR A 171     -12.885  11.216  -9.196  1.00 93.01           O
ATOM   2509  HG1 THR A 171     -12.421  11.145 -10.078  1.00 93.01           H
ATOM   2510  CG2 THR A 171     -13.573   9.905  -7.395  1.00 93.01           C
ATOM   2511 1HG2 THR A 171     -13.976  10.830  -6.982  1.00 93.01           H
ATOM   2512 2HG2 THR A 171     -13.245   9.257  -6.582  1.00 93.01           H
ATOM   2513 3HG2 THR A 171     -14.344   9.399  -7.975  1.00 93.01           H
ATOM   2514  HN  THR A 171     -10.512  11.190  -9.483  1.00 93.01           H
ATOM   2515  N   ILE A 172      -9.607   9.260  -7.036  1.00 93.57           N
ATOM   2516  CA  ILE A 172      -8.871   8.338  -6.188  1.00 93.57           C
ATOM   2517  C   ILE A 172      -8.076   9.131  -5.149  1.00 93.57           C
ATOM   2518  O   ILE A 172      -8.082   8.793  -3.967  1.00 93.57           O
ATOM   2519  HA  ILE A 172      -9.602   7.720  -5.665  1.00 93.57           H
ATOM   2520  CB  ILE A 172      -8.011   7.400  -7.037  1.00 93.57           C
ATOM   2521  HB  ILE A 172      -7.520   7.993  -7.809  1.00 93.57           H
ATOM   2522  CG1 ILE A 172      -8.874   6.357  -7.748  1.00 93.57           C
ATOM   2523 1HG1 ILE A 172      -9.262   5.644  -7.021  1.00 93.57           H
ATOM   2524 2HG1 ILE A 172      -9.735   6.844  -8.208  1.00 93.57           H
ATOM   2525  CG2 ILE A 172      -6.909   6.754  -6.194  1.00 93.57           C
ATOM   2526 1HG2 ILE A 172      -6.270   7.531  -5.775  1.00 93.57           H
ATOM   2527 2HG2 ILE A 172      -7.360   6.179  -5.386  1.00 93.57           H
ATOM   2528 3HG2 ILE A 172      -6.312   6.093  -6.822  1.00 93.57           H
ATOM   2529  CD1 ILE A 172      -8.069   5.616  -8.818  1.00 93.57           C
ATOM   2530 1HD1 ILE A 172      -7.704   6.329  -9.556  1.00 93.57           H
ATOM   2531 2HD1 ILE A 172      -7.224   5.110  -8.351  1.00 93.57           H
ATOM   2532 3HD1 ILE A 172      -8.707   4.880  -9.308  1.00 93.57           H
ATOM   2533  HN  ILE A 172      -9.351   9.242  -8.002  1.00 93.57           H
ATOM   2534  N   TRP A 173      -7.410  10.172  -5.629  1.00 92.00           N
ATOM   2535  CA  TRP A 173      -6.534  10.957  -4.776  1.00 92.00           C
ATOM   2536  C   TRP A 173      -7.393  11.614  -3.694  1.00 92.00           C
ATOM   2537  O   TRP A 173      -7.024  11.618  -2.520  1.00 92.00           O
ATOM   2538  HA  TRP A 173      -5.815  10.277  -4.319  1.00 92.00           H
ATOM   2539  CB  TRP A 173      -5.731  11.968  -5.597  1.00 92.00           C
ATOM   2540 1HB  TRP A 173      -6.399  12.456  -6.307  1.00 92.00           H
ATOM   2541 2HB  TRP A 173      -5.353  12.743  -4.931  1.00 92.00           H
ATOM   2542  CG  TRP A 173      -4.557  11.355  -6.362  1.00 92.00           C
ATOM   2543  CD1 TRP A 173      -4.406  11.239  -7.689  1.00 92.00           C
ATOM   2544  HD1 TRP A 173      -5.136  11.584  -8.421  1.00 92.00           H
ATOM   2545  CD2 TRP A 173      -3.366  10.774  -5.789  1.00 92.00           C
ATOM   2546  NE1 TRP A 173      -3.211  10.629  -8.011  1.00 92.00           N
ATOM   2547  HE1 TRP A 173      -2.876  10.433  -8.933  1.00 92.00           H
ATOM   2548  CE2 TRP A 173      -2.559  10.337  -6.819  1.00 92.00           C
ATOM   2549  CE3 TRP A 173      -2.985  10.623  -4.444  1.00 92.00           C
ATOM   2550  HE3 TRP A 173      -3.604  10.960  -3.613  1.00 92.00           H
ATOM   2551  CZ2 TRP A 173      -1.319   9.721  -6.613  1.00 92.00           C
ATOM   2552  HZ2 TRP A 173      -0.699   9.384  -7.444  1.00 92.00           H
ATOM   2553  CZ3 TRP A 173      -1.743  10.005  -4.255  1.00 92.00           C
ATOM   2554  HZ3 TRP A 173      -1.399   9.863  -3.230  1.00 92.00           H
ATOM   2555  CH2 TRP A 173      -0.918   9.560  -5.281  1.00 92.00           C
ATOM   2556  HH2 TRP A 173       0.037   9.087  -5.050  1.00 92.00           H
ATOM   2557  HN  TRP A 173      -7.462  10.479  -6.579  1.00 92.00           H
ATOM   2558  N   VAL A 174      -8.523  12.155  -4.126  1.00 95.32           N
ATOM   2559  CA  VAL A 174      -9.425  12.836  -3.213  1.00 95.32           C
ATOM   2560  C   VAL A 174      -9.912  11.846  -2.153  1.00 95.32           C
ATOM   2561  O   VAL A 174      -9.929  12.163  -0.964  1.00 95.32           O
ATOM   2562  HA  VAL A 174      -8.859  13.627  -2.721  1.00 95.32           H
ATOM   2563  CB  VAL A 174     -10.568  13.486  -3.995  1.00 95.32           C
ATOM   2564  HB  VAL A 174     -11.028  12.719  -4.617  1.00 95.32           H
ATOM   2565  CG1 VAL A 174     -11.640  14.028  -3.048  1.00 95.32           C
ATOM   2566 1HG1 VAL A 174     -12.046  13.210  -2.452  1.00 95.32           H
ATOM   2567 2HG1 VAL A 174     -11.199  14.775  -2.388  1.00 95.32           H
ATOM   2568 3HG1 VAL A 174     -12.441  14.485  -3.629  1.00 95.32           H
ATOM   2569  CG2 VAL A 174     -10.044  14.588  -4.918  1.00 95.32           C
ATOM   2570 1HG2 VAL A 174      -9.547  15.354  -4.323  1.00 95.32           H
ATOM   2571 2HG2 VAL A 174      -9.334  14.161  -5.627  1.00 95.32           H
ATOM   2572 3HG2 VAL A 174     -10.877  15.034  -5.461  1.00 95.32           H
ATOM   2573  HN  VAL A 174      -8.824  12.133  -5.080  1.00 95.32           H
ATOM   2574  N   LEU A 175     -10.298  10.668  -2.621  1.00 89.91           N
ATOM   2575  CA  LEU A 175     -10.853   9.657  -1.738  1.00 89.91           C
ATOM   2576  C   LEU A 175      -9.794   9.241  -0.715  1.00 89.91           C
ATOM   2577  O   LEU A 175     -10.080   9.150   0.478  1.00 89.91           O
ATOM   2578  HA  LEU A 175     -11.688  10.112  -1.205  1.00 89.91           H
ATOM   2579  CB  LEU A 175     -11.417   8.489  -2.549  1.00 89.91           C
ATOM   2580 1HB  LEU A 175     -12.164   8.879  -3.241  1.00 89.91           H
ATOM   2581 2HB  LEU A 175     -10.612   8.069  -3.152  1.00 89.91           H
ATOM   2582  CG  LEU A 175     -12.054   7.356  -1.740  1.00 89.91           C
ATOM   2583  HG  LEU A 175     -11.320   6.997  -1.020  1.00 89.91           H
ATOM   2584  CD1 LEU A 175     -13.259   7.862  -0.944  1.00 89.91           C
ATOM   2585 1HD1 LEU A 175     -12.937   8.644  -0.257  1.00 89.91           H
ATOM   2586 2HD1 LEU A 175     -14.005   8.264  -1.630  1.00 89.91           H
ATOM   2587 3HD1 LEU A 175     -13.692   7.037  -0.379  1.00 89.91           H
ATOM   2588  CD2 LEU A 175     -12.418   6.176  -2.643  1.00 89.91           C
ATOM   2589 1HD2 LEU A 175     -13.127   6.504  -3.403  1.00 89.91           H
ATOM   2590 2HD2 LEU A 175     -11.517   5.797  -3.126  1.00 89.91           H
ATOM   2591 3HD2 LEU A 175     -12.869   5.385  -2.043  1.00 89.91           H
ATOM   2592  HN  LEU A 175     -10.235  10.401  -3.583  1.00 89.91           H
ATOM   2593  N   ALA A 176      -8.593   9.001  -1.220  1.00 94.77           N
ATOM   2594  CA  ALA A 176      -7.510   8.523  -0.377  1.00 94.77           C
ATOM   2595  C   ALA A 176      -7.200   9.573   0.692  1.00 94.77           C
ATOM   2596  O   ALA A 176      -6.919   9.231   1.840  1.00 94.77           O
ATOM   2597  HA  ALA A 176      -7.847   7.609   0.111  1.00 94.77           H
ATOM   2598  CB  ALA A 176      -6.292   8.199  -1.246  1.00 94.77           C
ATOM   2599 1HB  ALA A 176      -6.557   7.427  -1.969  1.00 94.77           H
ATOM   2600 2HB  ALA A 176      -5.973   9.097  -1.773  1.00 94.77           H
ATOM   2601 3HB  ALA A 176      -5.480   7.840  -0.613  1.00 94.77           H
ATOM   2602  HN  ALA A 176      -8.355   9.127  -2.183  1.00 94.77           H
ATOM   2603  N   ALA A 177      -7.261  10.830   0.277  1.00 94.82           N
ATOM   2604  CA  ALA A 177      -6.971  11.931   1.180  1.00 94.82           C
ATOM   2605  C   ALA A 177      -7.973  11.915   2.336  1.00 94.82           C
ATOM   2606  O   ALA A 177      -7.589  12.046   3.497  1.00 94.82           O
ATOM   2607  HA  ALA A 177      -5.967  11.777   1.578  1.00 94.82           H
ATOM   2608  CB  ALA A 177      -6.997  13.248   0.403  1.00 94.82           C
ATOM   2609 1HB  ALA A 177      -6.247  13.219  -0.387  1.00 94.82           H
ATOM   2610 2HB  ALA A 177      -7.984  13.391  -0.037  1.00 94.82           H
ATOM   2611 3HB  ALA A 177      -6.779  14.074   1.081  1.00 94.82           H
ATOM   2612  HN  ALA A 177      -7.504  11.100  -0.654  1.00 94.82           H
ATOM   2613  N   ALA A 178      -9.238  11.754   1.978  1.00 94.90           N
ATOM   2614  CA  ALA A 178     -10.305  11.784   2.964  1.00 94.90           C
ATOM   2615  C   ALA A 178     -10.114  10.630   3.950  1.00 94.90           C
ATOM   2616  O   ALA A 178     -10.408  10.767   5.137  1.00 94.90           O
ATOM   2617  HA  ALA A 178     -10.231  12.728   3.504  1.00 94.90           H
ATOM   2618  CB  ALA A 178     -11.659  11.727   2.254  1.00 94.90           C
ATOM   2619 1HB  ALA A 178     -11.756  12.584   1.588  1.00 94.90           H
ATOM   2620 2HB  ALA A 178     -11.726  10.807   1.674  1.00 94.90           H
ATOM   2621 3HB  ALA A 178     -12.459  11.749   2.994  1.00 94.90           H
ATOM   2622  HN  ALA A 178      -9.538  11.606   1.035  1.00 94.90           H
ATOM   2623  N   LEU A 179      -9.624   9.518   3.422  1.00 92.17           N
ATOM   2624  CA  LEU A 179      -9.455   8.319   4.226  1.00 92.17           C
ATOM   2625  C   LEU A 179      -8.256   8.499   5.158  1.00 92.17           C
ATOM   2626  O   LEU A 179      -7.980   7.640   5.994  1.00 92.17           O
ATOM   2627  HA  LEU A 179     -10.352   8.205   4.835  1.00 92.17           H
ATOM   2628  CB  LEU A 179      -9.358   7.083   3.329  1.00 92.17           C
ATOM   2629 1HB  LEU A 179      -8.567   7.250   2.599  1.00 92.17           H
ATOM   2630 2HB  LEU A 179      -9.051   6.236   3.944  1.00 92.17           H
ATOM   2631  CG  LEU A 179     -10.634   6.696   2.579  1.00 92.17           C
ATOM   2632  HG  LEU A 179     -11.001   7.577   2.052  1.00 92.17           H
ATOM   2633  CD1 LEU A 179     -10.346   5.625   1.524  1.00 92.17           C
ATOM   2634 1HD1 LEU A 179      -9.621   6.008   0.806  1.00 92.17           H
ATOM   2635 2HD1 LEU A 179      -9.943   4.736   2.009  1.00 92.17           H
ATOM   2636 3HD1 LEU A 179     -11.270   5.369   1.006  1.00 92.17           H
ATOM   2637  CD2 LEU A 179     -11.732   6.261   3.552  1.00 92.17           C
ATOM   2638 1HD2 LEU A 179     -11.389   5.400   4.126  1.00 92.17           H
ATOM   2639 2HD2 LEU A 179     -11.961   7.083   4.231  1.00 92.17           H
ATOM   2640 3HD2 LEU A 179     -12.628   5.992   2.992  1.00 92.17           H
ATOM   2641  HN  LEU A 179      -9.344   9.428   2.466  1.00 92.17           H
ATOM   2642  N   CYS A 180      -7.574   9.622   4.982  1.00 91.18           N
ATOM   2643  CA  CYS A 180      -6.388   9.908   5.771  1.00 91.18           C
ATOM   2644  C   CYS A 180      -6.795  10.805   6.942  1.00 91.18           C
ATOM   2645  O   CYS A 180      -5.967  11.143   7.787  1.00 91.18           O
ATOM   2646  HA  CYS A 180      -6.012   8.950   6.131  1.00 91.18           H
ATOM   2647  CB  CYS A 180      -5.284  10.542   4.923  1.00 91.18           C
ATOM   2648 1HB  CYS A 180      -5.640  11.475   4.486  1.00 91.18           H
ATOM   2649 2HB  CYS A 180      -4.428  10.790   5.552  1.00 91.18           H
ATOM   2650  SG  CYS A 180      -4.771   9.388   3.599  1.00 91.18           S
ATOM   2651  HG  CYS A 180      -5.967   9.299   3.022  1.00 91.18           H
ATOM   2652  HN  CYS A 180      -7.819  10.327   4.317  1.00 91.18           H
ATOM   2653  N   ILE A 181      -8.070  11.166   6.954  1.00 91.08           N
ATOM   2654  CA  ILE A 181      -8.578  12.085   7.959  1.00 91.08           C
ATOM   2655  C   ILE A 181      -8.264  11.535   9.351  1.00 91.08           C
ATOM   2656  O   ILE A 181      -7.762  12.260  10.210  1.00 91.08           O
ATOM   2657  HA  ILE A 181      -8.050  13.030   7.833  1.00 91.08           H
ATOM   2658  CB  ILE A 181     -10.065  12.362   7.728  1.00 91.08           C
ATOM   2659  HB  ILE A 181     -10.570  11.409   7.573  1.00 91.08           H
ATOM   2660  CG1 ILE A 181     -10.277  13.197   6.463  1.00 91.08           C
ATOM   2661 1HG1 ILE A 181      -9.865  14.195   6.609  1.00 91.08           H
ATOM   2662 2HG1 ILE A 181      -9.736  12.746   5.631  1.00 91.08           H
ATOM   2663  CG2 ILE A 181     -10.698  13.014   8.958  1.00 91.08           C
ATOM   2664 1HG2 ILE A 181     -10.596  12.349   9.816  1.00 91.08           H
ATOM   2665 2HG2 ILE A 181     -10.195  13.958   9.169  1.00 91.08           H
ATOM   2666 3HG2 ILE A 181     -11.755  13.200   8.767  1.00 91.08           H
ATOM   2667  CD1 ILE A 181     -11.764  13.298   6.117  1.00 91.08           C
ATOM   2668 1HD1 ILE A 181     -12.167  12.299   5.948  1.00 91.08           H
ATOM   2669 2HD1 ILE A 181     -12.298  13.771   6.941  1.00 91.08           H
ATOM   2670 3HD1 ILE A 181     -11.887  13.897   5.214  1.00 91.08           H
ATOM   2671  HN  ILE A 181      -8.749  10.843   6.295  1.00 91.08           H
ATOM   2672  N   PRO A 182      -8.551  10.250   9.600  1.00 92.62           N
ATOM   2673  CA  PRO A 182      -8.309   9.666  10.922  1.00 92.62           C
ATOM   2674  C   PRO A 182      -6.883   9.885  11.398  1.00 92.62           C
ATOM   2675  O   PRO A 182      -6.658  10.239  12.555  1.00 92.62           O
ATOM   2676  HA  PRO A 182      -8.937  10.153  11.668  1.00 92.62           H
ATOM   2677  CB  PRO A 182      -8.619   8.180  10.723  1.00 92.62           C
ATOM   2678 1HB  PRO A 182      -7.725   7.617  10.455  1.00 92.62           H
ATOM   2679 2HB  PRO A 182      -9.020   7.729  11.630  1.00 92.62           H
ATOM   2680  CG  PRO A 182      -9.643   8.181   9.594  1.00 92.62           C
ATOM   2681 1HG  PRO A 182      -9.702   7.211   9.100  1.00 92.62           H
ATOM   2682 2HG  PRO A 182     -10.647   8.401   9.959  1.00 92.62           H
ATOM   2683  CD  PRO A 182      -9.123   9.266   8.665  1.00 92.62           C
ATOM   2684 1HD  PRO A 182      -8.369   8.882   7.977  1.00 92.62           H
ATOM   2685 2HD  PRO A 182      -9.919   9.692   8.054  1.00 92.62           H
ATOM   2686  N   GLU A 183      -5.948   9.669  10.484  1.00 89.60           N
ATOM   2687  CA  GLU A 183      -4.538   9.783  10.815  1.00 89.60           C
ATOM   2688  C   GLU A 183      -4.207  11.215  11.241  1.00 89.60           C
ATOM   2689  O   GLU A 183      -3.439  11.426  12.179  1.00 89.60           O
ATOM   2690  HA  GLU A 183      -4.380   9.102  11.652  1.00 89.60           H
ATOM   2691  CB  GLU A 183      -3.662   9.345   9.640  1.00 89.60           C
ATOM   2692 1HB  GLU A 183      -4.133   9.636   8.702  1.00 89.60           H
ATOM   2693 2HB  GLU A 183      -2.656   9.749   9.760  1.00 89.60           H
ATOM   2694  CG  GLU A 183      -3.512   7.822   9.605  1.00 89.60           C
ATOM   2695 1HG  GLU A 183      -2.855   7.537   8.784  1.00 89.60           H
ATOM   2696 2HG  GLU A 183      -3.040   7.479  10.526  1.00 89.60           H
ATOM   2697  CD  GLU A 183      -4.872   7.142   9.438  1.00 89.60           C
ATOM   2698  OE1 GLU A 183      -5.004   6.006   9.943  1.00 89.60           O
ATOM   2699  OE2 GLU A 183      -5.749   7.773   8.809  1.00 89.60           O
ATOM   2700  HN  GLU A 183      -6.140   9.419   9.535  1.00 89.60           H
ATOM   2701  N   ILE A 184      -4.804  12.162  10.533  1.00 90.89           N
ATOM   2702  CA  ILE A 184      -4.524  13.567  10.775  1.00 90.89           C
ATOM   2703  C   ILE A 184      -4.938  13.926  12.204  1.00 90.89           C
ATOM   2704  O   ILE A 184      -4.257  14.699  12.876  1.00 90.89           O
ATOM   2705  HA  ILE A 184      -3.447  13.706  10.683  1.00 90.89           H
ATOM   2706  CB  ILE A 184      -5.186  14.438   9.706  1.00 90.89           C
ATOM   2707  HB  ILE A 184      -6.241  14.170   9.652  1.00 90.89           H
ATOM   2708  CG1 ILE A 184      -4.581  14.168   8.327  1.00 90.89           C
ATOM   2709 1HG1 ILE A 184      -3.563  14.556   8.291  1.00 90.89           H
ATOM   2710 2HG1 ILE A 184      -4.519  13.093   8.157  1.00 90.89           H
ATOM   2711  CG2 ILE A 184      -5.115  15.919  10.083  1.00 90.89           C
ATOM   2712 1HG2 ILE A 184      -5.629  16.078  11.031  1.00 90.89           H
ATOM   2713 2HG2 ILE A 184      -4.071  16.219  10.182  1.00 90.89           H
ATOM   2714 3HG2 ILE A 184      -5.593  16.515   9.306  1.00 90.89           H
ATOM   2715  CD1 ILE A 184      -5.419  14.817   7.224  1.00 90.89           C
ATOM   2716 1HD1 ILE A 184      -6.429  14.409   7.248  1.00 90.89           H
ATOM   2717 2HD1 ILE A 184      -5.458  15.895   7.384  1.00 90.89           H
ATOM   2718 3HD1 ILE A 184      -4.966  14.610   6.254  1.00 90.89           H
ATOM   2719  HN  ILE A 184      -5.466  11.983   9.805  1.00 90.89           H
ATOM   2720  N   LEU A 185      -6.053  13.347  12.626  1.00 91.10           N
ATOM   2721  CA  LEU A 185      -6.677  13.747  13.875  1.00 91.10           C
ATOM   2722  C   LEU A 185      -5.912  13.124  15.045  1.00 91.10           C
ATOM   2723  O   LEU A 185      -5.545  13.819  15.991  1.00 91.10           O
ATOM   2724  HA  LEU A 185      -6.597  14.831  13.948  1.00 91.10           H
ATOM   2725  CB  LEU A 185      -8.168  13.404  13.863  1.00 91.10           C
ATOM   2726 1HB  LEU A 185      -8.275  12.343  13.633  1.00 91.10           H
ATOM   2727 2HB  LEU A 185      -8.563  13.553  14.868  1.00 91.10           H
ATOM   2728  CG  LEU A 185      -9.032  14.199  12.882  1.00 91.10           C
ATOM   2729  HG  LEU A 185      -8.660  14.016  11.874  1.00 91.10           H
ATOM   2730  CD1 LEU A 185     -10.485  13.723  12.921  1.00 91.10           C
ATOM   2731 1HD1 LEU A 185     -10.530  12.668  12.650  1.00 91.10           H
ATOM   2732 2HD1 LEU A 185     -10.885  13.858  13.926  1.00 91.10           H
ATOM   2733 3HD1 LEU A 185     -11.077  14.305  12.214  1.00 91.10           H
ATOM   2734  CD2 LEU A 185      -8.913  15.702  13.141  1.00 91.10           C
ATOM   2735 1HD2 LEU A 185      -9.244  15.923  14.156  1.00 91.10           H
ATOM   2736 2HD2 LEU A 185      -7.874  16.011  13.022  1.00 91.10           H
ATOM   2737 3HD2 LEU A 185      -9.537  16.244  12.430  1.00 91.10           H
ATOM   2738  HN  LEU A 185      -6.527  12.619  12.131  1.00 91.10           H
ATOM   2739  N   TYR A 186      -5.695  11.821  14.942  1.00 91.37           N
ATOM   2740  CA  TYR A 186      -5.401  11.016  16.115  1.00 91.37           C
ATOM   2741  C   TYR A 186      -3.930  10.595  16.136  1.00 91.37           C
ATOM   2742  O   TYR A 186      -3.484   9.931  17.070  1.00 91.37           O
ATOM   2743  HA  TYR A 186      -5.611  11.620  16.998  1.00 91.37           H
ATOM   2744  CB  TYR A 186      -6.275   9.766  15.999  1.00 91.37           C
ATOM   2745 1HB  TYR A 186      -5.958   9.193  15.127  1.00 91.37           H
ATOM   2746 2HB  TYR A 186      -6.108   9.136  16.872  1.00 91.37           H
ATOM   2747  CG  TYR A 186      -7.771  10.062  15.880  1.00 91.37           C
ATOM   2748  CD1 TYR A 186      -8.387  10.885  16.802  1.00 91.37           C
ATOM   2749  HD1 TYR A 186      -7.808  11.323  17.614  1.00 91.37           H
ATOM   2750  CD2 TYR A 186      -8.505   9.507  14.851  1.00 91.37           C
ATOM   2751  HD2 TYR A 186      -8.019   8.858  14.124  1.00 91.37           H
ATOM   2752  CE1 TYR A 186      -9.796  11.163  16.690  1.00 91.37           C
ATOM   2753  HE1 TYR A 186     -10.294  11.811  17.411  1.00 91.37           H
ATOM   2754  CE2 TYR A 186      -9.913   9.786  14.740  1.00 91.37           C
ATOM   2755  HE2 TYR A 186     -10.505   9.354  13.932  1.00 91.37           H
ATOM   2756  CZ  TYR A 186     -10.489  10.600  15.664  1.00 91.37           C
ATOM   2757  OH  TYR A 186     -11.819  10.864  15.559  1.00 91.37           O
ATOM   2758  HH  TYR A 186     -12.209  10.353  14.793  1.00 91.37           H
ATOM   2759  HN  TYR A 186      -5.717  11.317  14.078  1.00 91.37           H
ATOM   2760  N   SER A 187      -3.217  10.999  15.095  1.00 92.22           N
ATOM   2761  CA  SER A 187      -1.770  10.869  15.083  1.00 92.22           C
ATOM   2762  C   SER A 187      -1.148  11.851  16.079  1.00 92.22           C
ATOM   2763  O   SER A 187      -1.375  13.057  15.991  1.00 92.22           O
ATOM   2764  HA  SER A 187      -1.570   9.841  15.385  1.00 92.22           H
ATOM   2765  CB  SER A 187      -1.206  11.107  13.681  1.00 92.22           C
ATOM   2766 1HB  SER A 187      -1.477  12.109  13.347  1.00 92.22           H
ATOM   2767 2HB  SER A 187      -0.118  11.066  13.715  1.00 92.22           H
ATOM   2768  OG  SER A 187      -1.687  10.149  12.743  1.00 92.22           O
ATOM   2769  HG  SER A 187      -2.216  10.606  12.027  1.00 92.22           H
ATOM   2770  HN  SER A 187      -3.611  11.408  14.272  1.00 92.22           H
ATOM   2771  N   GLN A 188      -0.376  11.298  17.003  1.00 85.45           N
ATOM   2772  CA  GLN A 188       0.391  12.118  17.925  1.00 85.45           C
ATOM   2773  C   GLN A 188       1.635  11.362  18.397  1.00 85.45           C
ATOM   2774  O   GLN A 188       1.776  10.168  18.139  1.00 85.45           O
ATOM   2775  HA  GLN A 188       0.687  12.997  17.353  1.00 85.45           H
ATOM   2776  CB  GLN A 188      -0.467  12.557  19.113  1.00 85.45           C
ATOM   2777 1HB  GLN A 188       0.113  13.212  19.763  1.00 85.45           H
ATOM   2778 2HB  GLN A 188      -1.319  13.136  18.756  1.00 85.45           H
ATOM   2779  CG  GLN A 188      -0.963  11.348  19.908  1.00 85.45           C
ATOM   2780 1HG  GLN A 188      -1.467  10.650  19.240  1.00 85.45           H
ATOM   2781 2HG  GLN A 188      -0.113  10.818  20.339  1.00 85.45           H
ATOM   2782  CD  GLN A 188      -1.919  11.779  21.022  1.00 85.45           C
ATOM   2783  OE1 GLN A 188      -2.360  12.914  21.092  1.00 85.45           O
ATOM   2784  NE2 GLN A 188      -2.214  10.812  21.886  1.00 85.45           N
ATOM   2785 1HE2 GLN A 188      -1.818   9.901  21.772  1.00 85.45           H
ATOM   2786 2HE2 GLN A 188      -2.832  10.996  22.650  1.00 85.45           H
ATOM   2787  HN  GLN A 188      -0.271  10.311  17.126  1.00 85.45           H
ATOM   2788  N   ILE A 189       2.506  12.090  19.081  1.00 89.90           N
ATOM   2789  CA  ILE A 189       3.670  11.478  19.700  1.00 89.90           C
ATOM   2790  C   ILE A 189       3.298  10.989  21.102  1.00 89.90           C
ATOM   2791  O   ILE A 189       2.734  11.741  21.896  1.00 89.90           O
ATOM   2792  HA  ILE A 189       3.946  10.614  19.095  1.00 89.90           H
ATOM   2793  CB  ILE A 189       4.857  12.443  19.681  1.00 89.90           C
ATOM   2794  HB  ILE A 189       4.568  13.351  20.211  1.00 89.90           H
ATOM   2795  CG1 ILE A 189       5.210  12.849  18.248  1.00 89.90           C
ATOM   2796 1HG1 ILE A 189       5.562  11.978  17.696  1.00 89.90           H
ATOM   2797 2HG1 ILE A 189       4.316  13.210  17.738  1.00 89.90           H
ATOM   2798  CG2 ILE A 189       6.058  11.850  20.420  1.00 89.90           C
ATOM   2799 1HG2 ILE A 189       5.785  11.653  21.457  1.00 89.90           H
ATOM   2800 2HG2 ILE A 189       6.356  10.918  19.940  1.00 89.90           H
ATOM   2801 3HG2 ILE A 189       6.888  12.556  20.391  1.00 89.90           H
ATOM   2802  CD1 ILE A 189       6.285  13.938  18.236  1.00 89.90           C
ATOM   2803 1HD1 ILE A 189       5.919  14.816  18.768  1.00 89.90           H
ATOM   2804 2HD1 ILE A 189       7.185  13.565  18.725  1.00 89.90           H
ATOM   2805 3HD1 ILE A 189       6.517  14.208  17.206  1.00 89.90           H
ATOM   2806  HN  ILE A 189       2.427  13.078  19.214  1.00 89.90           H
ATOM   2807  N   LYS A 190       3.629   9.733  21.363  1.00 85.23           N
ATOM   2808  CA  LYS A 190       3.424   9.165  22.684  1.00 85.23           C
ATOM   2809  C   LYS A 190       4.771   8.719  23.257  1.00 85.23           C
ATOM   2810  O   LYS A 190       5.600   8.160  22.540  1.00 85.23           O
ATOM   2811  HA  LYS A 190       3.023   9.953  23.321  1.00 85.23           H
ATOM   2812  CB  LYS A 190       2.379   8.049  22.631  1.00 85.23           C
ATOM   2813 1HB  LYS A 190       1.457   8.429  22.191  1.00 85.23           H
ATOM   2814 2HB  LYS A 190       2.732   7.245  21.985  1.00 85.23           H
ATOM   2815  CG  LYS A 190       2.094   7.498  24.030  1.00 85.23           C
ATOM   2816 1HG  LYS A 190       3.019   7.135  24.477  1.00 85.23           H
ATOM   2817 2HG  LYS A 190       1.722   8.297  24.671  1.00 85.23           H
ATOM   2818  CD  LYS A 190       1.069   6.363  23.973  1.00 85.23           C
ATOM   2819 1HD  LYS A 190       0.097   6.760  23.682  1.00 85.23           H
ATOM   2820 2HD  LYS A 190       1.361   5.642  23.210  1.00 85.23           H
ATOM   2821  CE  LYS A 190       0.954   5.661  25.328  1.00 85.23           C
ATOM   2822 1HE  LYS A 190       1.935   5.601  25.798  1.00 85.23           H
ATOM   2823 2HE  LYS A 190       0.316   6.243  25.993  1.00 85.23           H
ATOM   2824  NZ  LYS A 190       0.395   4.300  25.160  1.00 85.23           N
ATOM   2825 1HZ  LYS A 190       0.328   3.849  26.066  1.00 85.23           H
ATOM   2826 2HZ  LYS A 190      -0.528   4.363  24.745  1.00 85.23           H
ATOM   2827 3HZ  LYS A 190       1.002   3.758  24.556  1.00 85.23           H
ATOM   2828  HN  LYS A 190       4.030   9.110  20.692  1.00 85.23           H
ATOM   2829  N   GLU A 191       4.947   8.982  24.543  1.00 76.29           N
ATOM   2830  CA  GLU A 191       6.092   8.455  25.266  1.00 76.29           C
ATOM   2831  C   GLU A 191       5.752   7.096  25.881  1.00 76.29           C
ATOM   2832  O   GLU A 191       4.760   6.965  26.596  1.00 76.29           O
ATOM   2833  HA  GLU A 191       6.877   8.336  24.518  1.00 76.29           H
ATOM   2834  CB  GLU A 191       6.566   9.438  26.337  1.00 76.29           C
ATOM   2835 1HB  GLU A 191       5.706   9.831  26.881  1.00 76.29           H
ATOM   2836 2HB  GLU A 191       7.299   8.954  26.982  1.00 76.29           H
ATOM   2837  CG  GLU A 191       7.273  10.639  25.706  1.00 76.29           C
ATOM   2838 1HG  GLU A 191       8.029  10.291  25.001  1.00 76.29           H
ATOM   2839 2HG  GLU A 191       6.556  11.231  25.137  1.00 76.29           H
ATOM   2840  CD  GLU A 191       7.930  11.513  26.776  1.00 76.29           C
ATOM   2841  OE1 GLU A 191       8.650  12.454  26.376  1.00 76.29           O
ATOM   2842  OE2 GLU A 191       7.698  11.221  27.969  1.00 76.29           O
ATOM   2843  HN  GLU A 191       4.326   9.544  25.089  1.00 76.29           H
ATOM   2844  N   GLU A 192       6.593   6.118  25.579  1.00 76.07           N
ATOM   2845  CA  GLU A 192       6.436   4.792  26.153  1.00 76.07           C
ATOM   2846  C   GLU A 192       7.787   4.260  26.636  1.00 76.07           C
ATOM   2847  O   GLU A 192       8.713   4.096  25.843  1.00 76.07           O
ATOM   2848  HA  GLU A 192       5.765   4.922  27.002  1.00 76.07           H
ATOM   2849  CB  GLU A 192       5.796   3.832  25.149  1.00 76.07           C
ATOM   2850 1HB  GLU A 192       4.846   4.241  24.804  1.00 76.07           H
ATOM   2851 2HB  GLU A 192       6.496   3.626  24.339  1.00 76.07           H
ATOM   2852  CG  GLU A 192       5.484   2.484  25.801  1.00 76.07           C
ATOM   2853 1HG  GLU A 192       5.163   1.773  25.040  1.00 76.07           H
ATOM   2854 2HG  GLU A 192       6.387   2.078  26.256  1.00 76.07           H
ATOM   2855  CD  GLU A 192       4.392   2.629  26.864  1.00 76.07           C
ATOM   2856  OE1 GLU A 192       4.413   1.815  27.813  1.00 76.07           O
ATOM   2857  OE2 GLU A 192       3.563   3.550  26.704  1.00 76.07           O
ATOM   2858  HN  GLU A 192       7.369   6.220  24.957  1.00 76.07           H
ATOM   2859  N   SER A 193       7.856   4.003  27.934  1.00 75.72           N
ATOM   2860  CA  SER A 193       9.068   3.462  28.527  1.00 75.72           C
ATOM   2861  C   SER A 193      10.253   4.380  28.225  1.00 75.72           C
ATOM   2862  O   SER A 193      11.374   3.910  28.033  1.00 75.72           O
ATOM   2863  HA  SER A 193       8.874   3.427  29.599  1.00 75.72           H
ATOM   2864  CB  SER A 193       9.347   2.048  28.014  1.00 75.72           C
ATOM   2865 1HB  SER A 193       9.535   2.082  26.940  1.00 75.72           H
ATOM   2866 2HB  SER A 193      10.253   1.664  28.483  1.00 75.72           H
ATOM   2867  OG  SER A 193       8.264   1.161  28.277  1.00 75.72           O
ATOM   2868  HG  SER A 193       8.430   0.278  27.838  1.00 75.72           H
ATOM   2869  HN  SER A 193       7.105   4.159  28.576  1.00 75.72           H
ATOM   2870  N   GLY A 194       9.966   5.673  28.192  1.00 83.45           N
ATOM   2871  CA  GLY A 194      11.009   6.667  27.998  1.00 83.45           C
ATOM   2872  C   GLY A 194      11.394   6.777  26.522  1.00 83.45           C
ATOM   2873  O   GLY A 194      12.361   7.454  26.178  1.00 83.45           O
ATOM   2874 1HA  GLY A 194      10.665   7.636  28.361  1.00 83.45           H
ATOM   2875 2HA  GLY A 194      11.885   6.399  28.588  1.00 83.45           H
ATOM   2876  HN  GLY A 194       9.043   6.044  28.294  1.00 83.45           H
ATOM   2877  N   ILE A 195      10.618   6.100  25.688  1.00 81.08           N
ATOM   2878  CA  ILE A 195      10.829   6.161  24.252  1.00 81.08           C
ATOM   2879  C   ILE A 195       9.673   6.925  23.603  1.00 81.08           C
ATOM   2880  O   ILE A 195       8.507   6.637  23.869  1.00 81.08           O
ATOM   2881  HA  ILE A 195      11.750   6.718  24.081  1.00 81.08           H
ATOM   2882  CB  ILE A 195      11.036   4.757  23.680  1.00 81.08           C
ATOM   2883  HB  ILE A 195      10.156   4.159  23.918  1.00 81.08           H
ATOM   2884  CG1 ILE A 195      12.239   4.072  24.332  1.00 81.08           C
ATOM   2885 1HG1 ILE A 195      13.143   4.646  24.128  1.00 81.08           H
ATOM   2886 2HG1 ILE A 195      12.109   4.054  25.414  1.00 81.08           H
ATOM   2887  CG2 ILE A 195      11.155   4.798  22.156  1.00 81.08           C
ATOM   2888 1HG2 ILE A 195      10.243   5.218  21.731  1.00 81.08           H
ATOM   2889 2HG2 ILE A 195      12.006   5.419  21.875  1.00 81.08           H
ATOM   2890 3HG2 ILE A 195      11.302   3.787  21.775  1.00 81.08           H
ATOM   2891  CD1 ILE A 195      12.405   2.644  23.808  1.00 81.08           C
ATOM   2892 1HD1 ILE A 195      11.509   2.067  24.036  1.00 81.08           H
ATOM   2893 2HD1 ILE A 195      12.558   2.668  22.730  1.00 81.08           H
ATOM   2894 3HD1 ILE A 195      13.267   2.180  24.288  1.00 81.08           H
ATOM   2895  HN  ILE A 195       9.858   5.519  25.979  1.00 81.08           H
ATOM   2896  N   ALA A 196      10.036   7.885  22.765  1.00 91.26           N
ATOM   2897  CA  ALA A 196       9.046   8.629  22.005  1.00 91.26           C
ATOM   2898  C   ALA A 196       8.579   7.783  20.819  1.00 91.26           C
ATOM   2899  O   ALA A 196       9.396   7.289  20.044  1.00 91.26           O
ATOM   2900  HA  ALA A 196       8.197   8.819  22.662  1.00 91.26           H
ATOM   2901  CB  ALA A 196       9.640   9.969  21.567  1.00 91.26           C
ATOM   2902 1HB  ALA A 196       9.929  10.543  22.447  1.00 91.26           H
ATOM   2903 2HB  ALA A 196      10.517   9.791  20.945  1.00 91.26           H
ATOM   2904 3HB  ALA A 196       8.897  10.527  20.996  1.00 91.26           H
ATOM   2905  HN  ALA A 196      10.985   8.156  22.603  1.00 91.26           H
ATOM   2906  N   ILE A 197       7.265   7.641  20.715  1.00 87.12           N
ATOM   2907  CA  ILE A 197       6.681   6.837  19.656  1.00 87.12           C
ATOM   2908  C   ILE A 197       5.626   7.662  18.917  1.00 87.12           C
ATOM   2909  O   ILE A 197       4.753   8.262  19.542  1.00 87.12           O
ATOM   2910  HA  ILE A 197       7.478   6.589  18.955  1.00 87.12           H
ATOM   2911  CB  ILE A 197       6.147   5.517  20.217  1.00 87.12           C
ATOM   2912  HB  ILE A 197       5.394   5.747  20.971  1.00 87.12           H
ATOM   2913  CG1 ILE A 197       7.257   4.728  20.914  1.00 87.12           C
ATOM   2914 1HG1 ILE A 197       8.040   4.484  20.196  1.00 87.12           H
ATOM   2915 2HG1 ILE A 197       7.716   5.345  21.687  1.00 87.12           H
ATOM   2916  CG2 ILE A 197       5.458   4.696  19.126  1.00 87.12           C
ATOM   2917 1HG2 ILE A 197       4.623   5.264  18.715  1.00 87.12           H
ATOM   2918 2HG2 ILE A 197       6.172   4.474  18.333  1.00 87.12           H
ATOM   2919 3HG2 ILE A 197       5.088   3.763  19.552  1.00 87.12           H
ATOM   2920  CD1 ILE A 197       6.709   3.443  21.537  1.00 87.12           C
ATOM   2921 1HD1 ILE A 197       5.944   3.693  22.272  1.00 87.12           H
ATOM   2922 2HD1 ILE A 197       6.273   2.819  20.757  1.00 87.12           H
ATOM   2923 3HD1 ILE A 197       7.519   2.902  22.025  1.00 87.12           H
ATOM   2924  HN  ILE A 197       6.606   8.064  21.337  1.00 87.12           H
ATOM   2925  N   CYS A 198       5.741   7.666  17.597  1.00 92.34           N
ATOM   2926  CA  CYS A 198       4.682   8.196  16.755  1.00 92.34           C
ATOM   2927  C   CYS A 198       3.639   7.096  16.547  1.00 92.34           C
ATOM   2928  O   CYS A 198       3.912   6.093  15.889  1.00 92.34           O
ATOM   2929  HA  CYS A 198       4.250   9.042  17.290  1.00 92.34           H
ATOM   2930  CB  CYS A 198       5.226   8.725  15.427  1.00 92.34           C
ATOM   2931 1HB  CYS A 198       5.819   9.623  15.599  1.00 92.34           H
ATOM   2932 2HB  CYS A 198       5.890   7.987  14.976  1.00 92.34           H
ATOM   2933  SG  CYS A 198       3.843   9.099  14.288  1.00 92.34           S
ATOM   2934  HN  CYS A 198       6.538   7.318  17.104  1.00 92.34           H
ATOM   2935  N   THR A 199       2.466   7.320  17.120  1.00 90.39           N
ATOM   2936  CA  THR A 199       1.398   6.337  17.051  1.00 90.39           C
ATOM   2937  C   THR A 199       0.039   7.031  16.942  1.00 90.39           C
ATOM   2938  O   THR A 199      -0.067   8.235  17.173  1.00 90.39           O
ATOM   2939  HA  THR A 199       1.531   5.749  16.143  1.00 90.39           H
ATOM   2940  CB  THR A 199       1.518   5.423  18.273  1.00 90.39           C
ATOM   2941  HB  THR A 199       2.553   5.122  18.433  1.00 90.39           H
ATOM   2942  OG1 THR A 199       0.603   4.364  18.005  1.00 90.39           O
ATOM   2943  HG1 THR A 199       0.790   3.590  18.609  1.00 90.39           H
ATOM   2944  CG2 THR A 199       0.973   6.074  19.546  1.00 90.39           C
ATOM   2945 1HG2 THR A 199      -0.081   6.314  19.408  1.00 90.39           H
ATOM   2946 2HG2 THR A 199       1.530   6.987  19.754  1.00 90.39           H
ATOM   2947 3HG2 THR A 199       1.082   5.383  20.382  1.00 90.39           H
ATOM   2948  HN  THR A 199       2.240   8.155  17.623  1.00 90.39           H
ATOM   2949  N   MET A 200      -0.966   6.243  16.590  1.00 89.18           N
ATOM   2950  CA  MET A 200      -2.344   6.677  16.738  1.00 89.18           C
ATOM   2951  C   MET A 200      -2.807   6.548  18.191  1.00 89.18           C
ATOM   2952  O   MET A 200      -2.572   5.525  18.832  1.00 89.18           O
ATOM   2953  HA  MET A 200      -2.356   7.724  16.437  1.00 89.18           H
ATOM   2954  CB  MET A 200      -3.246   5.829  15.838  1.00 89.18           C
ATOM   2955 1HB  MET A 200      -3.148   4.777  16.106  1.00 89.18           H
ATOM   2956 2HB  MET A 200      -4.288   6.103  16.000  1.00 89.18           H
ATOM   2957  CG  MET A 200      -2.885   6.021  14.364  1.00 89.18           C
ATOM   2958 1HG  MET A 200      -1.802   6.013  14.241  1.00 89.18           H
ATOM   2959 2HG  MET A 200      -3.279   5.194  13.773  1.00 89.18           H
ATOM   2960  SD  MET A 200      -3.553   7.566  13.768  1.00 89.18           S
ATOM   2961  CE  MET A 200      -5.275   7.121  13.617  1.00 89.18           C
ATOM   2962 1HE  MET A 200      -5.376   6.295  12.914  1.00 89.18           H
ATOM   2963 2HE  MET A 200      -5.659   6.819  14.591  1.00 89.18           H
ATOM   2964 3HE  MET A 200      -5.841   7.979  13.253  1.00 89.18           H
ATOM   2965  HN  MET A 200      -0.850   5.325  16.211  1.00 89.18           H
ATOM   2966  N   VAL A 201      -3.457   7.600  18.667  1.00 91.36           N
ATOM   2967  CA  VAL A 201      -4.104   7.554  19.967  1.00 91.36           C
ATOM   2968  C   VAL A 201      -5.576   7.941  19.813  1.00 91.36           C
ATOM   2969  O   VAL A 201      -5.889   9.040  19.359  1.00 91.36           O
ATOM   2970  HA  VAL A 201      -4.046   6.527  20.327  1.00 91.36           H
ATOM   2971  CB  VAL A 201      -3.352   8.447  20.957  1.00 91.36           C
ATOM   2972  HB  VAL A 201      -3.434   9.476  20.609  1.00 91.36           H
ATOM   2973  CG1 VAL A 201      -3.979   8.370  22.350  1.00 91.36           C
ATOM   2974 1HG1 VAL A 201      -5.017   8.700  22.300  1.00 91.36           H
ATOM   2975 2HG1 VAL A 201      -3.943   7.341  22.709  1.00 91.36           H
ATOM   2976 3HG1 VAL A 201      -3.426   9.013  23.034  1.00 91.36           H
ATOM   2977  CG2 VAL A 201      -1.866   8.083  21.004  1.00 91.36           C
ATOM   2978 1HG2 VAL A 201      -1.756   7.045  21.316  1.00 91.36           H
ATOM   2979 2HG2 VAL A 201      -1.429   8.213  20.014  1.00 91.36           H
ATOM   2980 3HG2 VAL A 201      -1.356   8.732  21.715  1.00 91.36           H
ATOM   2981  HN  VAL A 201      -3.545   8.470  18.181  1.00 91.36           H
ATOM   2982  N   TYR A 202      -6.441   7.015  20.200  1.00 91.41           N
ATOM   2983  CA  TYR A 202      -7.871   7.211  20.034  1.00 91.41           C
ATOM   2984  C   TYR A 202      -8.505   7.741  21.322  1.00 91.41           C
ATOM   2985  O   TYR A 202      -8.111   7.348  22.419  1.00 91.41           O
ATOM   2986  HA  TYR A 202      -8.021   7.940  19.238  1.00 91.41           H
ATOM   2987  CB  TYR A 202      -8.453   5.830  19.724  1.00 91.41           C
ATOM   2988 1HB  TYR A 202      -8.205   5.151  20.540  1.00 91.41           H
ATOM   2989 2HB  TYR A 202      -9.540   5.904  19.691  1.00 91.41           H
ATOM   2990  CG  TYR A 202      -7.957   5.227  18.409  1.00 91.41           C
ATOM   2991  CD1 TYR A 202      -8.593   5.537  17.224  1.00 91.41           C
ATOM   2992  HD1 TYR A 202      -9.449   6.212  17.226  1.00 91.41           H
ATOM   2993  CD2 TYR A 202      -6.873   4.373  18.407  1.00 91.41           C
ATOM   2994  HD2 TYR A 202      -6.370   4.128  19.342  1.00 91.41           H
ATOM   2995  CE1 TYR A 202      -8.126   4.970  15.986  1.00 91.41           C
ATOM   2996  HE1 TYR A 202      -8.620   5.206  15.043  1.00 91.41           H
ATOM   2997  CE2 TYR A 202      -6.406   3.805  17.168  1.00 91.41           C
ATOM   2998  HE2 TYR A 202      -5.551   3.129  17.152  1.00 91.41           H
ATOM   2999  CZ  TYR A 202      -7.056   4.132  16.019  1.00 91.41           C
ATOM   3000  OH  TYR A 202      -6.615   3.596  14.849  1.00 91.41           O
ATOM   3001  HH  TYR A 202      -7.126   3.982  14.082  1.00 91.41           H
ATOM   3002  HN  TYR A 202      -6.180   6.146  20.620  1.00 91.41           H
ATOM   3003  N   PRO A 203      -9.494   8.638  21.213  1.00 85.30           N
ATOM   3004  CA  PRO A 203     -10.091   9.251  22.402  1.00 85.30           C
ATOM   3005  C   PRO A 203     -10.897   8.255  23.222  1.00 85.30           C
ATOM   3006  O   PRO A 203     -11.430   7.288  22.680  1.00 85.30           O
ATOM   3007  HA  PRO A 203      -9.311   9.606  23.075  1.00 85.30           H
ATOM   3008  CB  PRO A 203     -10.974  10.363  21.833  1.00 85.30           C
ATOM   3009 1HB  PRO A 203     -11.861  10.525  22.445  1.00 85.30           H
ATOM   3010 2HB  PRO A 203     -10.443  11.313  21.786  1.00 85.30           H
ATOM   3011  CG  PRO A 203     -11.334   9.865  20.462  1.00 85.30           C
ATOM   3012 1HG  PRO A 203     -12.199   9.203  20.498  1.00 85.30           H
ATOM   3013 2HG  PRO A 203     -11.592  10.690  19.798  1.00 85.30           H
ATOM   3014  CD  PRO A 203     -10.116   9.137  19.973  1.00 85.30           C
ATOM   3015 1HD  PRO A 203     -10.379   8.321  19.299  1.00 85.30           H
ATOM   3016 2HD  PRO A 203      -9.445   9.799  19.426  1.00 85.30           H
ATOM   3017  N   SER A 204     -10.963   8.521  24.518  1.00 76.24           N
ATOM   3018  CA  SER A 204     -11.303   7.484  25.478  1.00 76.24           C
ATOM   3019  C   SER A 204     -12.730   6.991  25.232  1.00 76.24           C
ATOM   3020  O   SER A 204     -13.011   5.801  25.369  1.00 76.24           O
ATOM   3021  HA  SER A 204     -10.585   6.683  25.303  1.00 76.24           H
ATOM   3022  CB  SER A 204     -11.157   7.994  26.913  1.00 76.24           C
ATOM   3023 1HB  SER A 204     -11.550   7.248  27.604  1.00 76.24           H
ATOM   3024 2HB  SER A 204     -10.100   8.119  27.148  1.00 76.24           H
ATOM   3025  OG  SER A 204     -11.837   9.230  27.113  1.00 76.24           O
ATOM   3026  HG  SER A 204     -12.818   9.068  27.220  1.00 76.24           H
ATOM   3027  HN  SER A 204     -10.790   9.423  24.914  1.00 76.24           H
ATOM   3028  N   ASP A 205     -13.593   7.930  24.874  1.00 71.01           N
ATOM   3029  CA  ASP A 205     -15.025   7.724  25.015  1.00 71.01           C
ATOM   3030  C   ASP A 205     -15.448   6.521  24.169  1.00 71.01           C
ATOM   3031  O   ASP A 205     -16.146   5.632  24.654  1.00 71.01           O
ATOM   3032  HA  ASP A 205     -15.187   7.562  26.081  1.00 71.01           H
ATOM   3033  CB  ASP A 205     -15.808   8.944  24.528  1.00 71.01           C
ATOM   3034 1HB  ASP A 205     -15.524   9.177  23.501  1.00 71.01           H
ATOM   3035 2HB  ASP A 205     -16.874   8.718  24.520  1.00 71.01           H
ATOM   3036  CG  ASP A 205     -15.545  10.158  25.422  1.00 71.01           C
ATOM   3037  OD1 ASP A 205     -14.986   9.943  26.519  1.00 71.01           O
ATOM   3038  OD2 ASP A 205     -15.909  11.272  24.988  1.00 71.01           O
ATOM   3039  HN  ASP A 205     -13.330   8.817  24.494  1.00 71.01           H
ATOM   3040  N   GLU A 206     -15.008   6.533  22.920  1.00 74.22           N
ATOM   3041  CA  GLU A 206     -15.361   5.472  21.992  1.00 74.22           C
ATOM   3042  C   GLU A 206     -14.106   4.925  21.309  1.00 74.22           C
ATOM   3043  O   GLU A 206     -14.149   4.537  20.143  1.00 74.22           O
ATOM   3044  HA  GLU A 206     -15.818   4.694  22.603  1.00 74.22           H
ATOM   3045  CB  GLU A 206     -16.378   5.961  20.959  1.00 74.22           C
ATOM   3046 1HB  GLU A 206     -16.013   6.874  20.489  1.00 74.22           H
ATOM   3047 2HB  GLU A 206     -16.591   5.165  20.247  1.00 74.22           H
ATOM   3048  CG  GLU A 206     -17.711   6.311  21.625  1.00 74.22           C
ATOM   3049 1HG  GLU A 206     -17.764   5.844  22.609  1.00 74.22           H
ATOM   3050 2HG  GLU A 206     -17.772   7.388  21.781  1.00 74.22           H
ATOM   3051  CD  GLU A 206     -18.890   5.846  20.769  1.00 74.22           C
ATOM   3052  OE1 GLU A 206     -19.862   5.338  21.370  1.00 74.22           O
ATOM   3053  OE2 GLU A 206     -18.794   6.009  19.534  1.00 74.22           O
ATOM   3054  HN  GLU A 206     -14.423   7.249  22.540  1.00 74.22           H
ATOM   3055  N   SER A 207     -13.017   4.913  22.064  1.00 86.99           N
ATOM   3056  CA  SER A 207     -11.719   4.583  21.501  1.00 86.99           C
ATOM   3057  C   SER A 207     -11.793   3.243  20.766  1.00 86.99           C
ATOM   3058  O   SER A 207     -11.284   3.112  19.654  1.00 86.99           O
ATOM   3059  HA  SER A 207     -11.493   5.390  20.804  1.00 86.99           H
ATOM   3060  CB  SER A 207     -10.644   4.533  22.588  1.00 86.99           C
ATOM   3061 1HB  SER A 207      -9.714   4.158  22.161  1.00 86.99           H
ATOM   3062 2HB  SER A 207     -10.445   5.542  22.948  1.00 86.99           H
ATOM   3063  OG  SER A 207     -11.029   3.707  23.683  1.00 86.99           O
ATOM   3064  HG  SER A 207     -10.434   3.878  24.468  1.00 86.99           H
ATOM   3065  HN  SER A 207     -13.013   5.124  23.042  1.00 86.99           H
ATOM   3066  N   THR A 208     -12.432   2.282  21.417  1.00 87.06           N
ATOM   3067  CA  THR A 208     -12.491   0.930  20.887  1.00 87.06           C
ATOM   3068  C   THR A 208     -13.236   0.914  19.551  1.00 87.06           C
ATOM   3069  O   THR A 208     -12.776   0.304  18.587  1.00 87.06           O
ATOM   3070  HA  THR A 208     -11.473   0.594  20.689  1.00 87.06           H
ATOM   3071  CB  THR A 208     -13.128   0.033  21.949  1.00 87.06           C
ATOM   3072  HB  THR A 208     -14.185   0.266  22.073  1.00 87.06           H
ATOM   3073  OG1 THR A 208     -12.315   0.230  23.103  1.00 87.06           O
ATOM   3074  HG1 THR A 208     -11.372  -0.035  22.906  1.00 87.06           H
ATOM   3075  CG2 THR A 208     -12.968  -1.455  21.631  1.00 87.06           C
ATOM   3076 1HG2 THR A 208     -11.909  -1.703  21.575  1.00 87.06           H
ATOM   3077 2HG2 THR A 208     -13.445  -1.676  20.676  1.00 87.06           H
ATOM   3078 3HG2 THR A 208     -13.438  -2.047  22.417  1.00 87.06           H
ATOM   3079  HN  THR A 208     -12.902   2.414  22.290  1.00 87.06           H
ATOM   3080  N   LYS A 209     -14.375   1.591  19.537  1.00 82.96           N
ATOM   3081  CA  LYS A 209     -15.209   1.628  18.347  1.00 82.96           C
ATOM   3082  C   LYS A 209     -14.425   2.268  17.200  1.00 82.96           C
ATOM   3083  O   LYS A 209     -14.444   1.769  16.076  1.00 82.96           O
ATOM   3084  HA  LYS A 209     -15.438   0.598  18.076  1.00 82.96           H
ATOM   3085  CB  LYS A 209     -16.538   2.324  18.646  1.00 82.96           C
ATOM   3086 1HB  LYS A 209     -16.350   3.303  19.087  1.00 82.96           H
ATOM   3087 2HB  LYS A 209     -17.082   2.493  17.717  1.00 82.96           H
ATOM   3088  CG  LYS A 209     -17.394   1.485  19.598  1.00 82.96           C
ATOM   3089 1HG  LYS A 209     -17.497   0.474  19.205  1.00 82.96           H
ATOM   3090 2HG  LYS A 209     -16.895   1.402  20.564  1.00 82.96           H
ATOM   3091  CD  LYS A 209     -18.778   2.110  19.786  1.00 82.96           C
ATOM   3092 1HD  LYS A 209     -18.677   3.179  19.968  1.00 82.96           H
ATOM   3093 2HD  LYS A 209     -19.359   1.996  18.870  1.00 82.96           H
ATOM   3094  CE  LYS A 209     -19.521   1.455  20.952  1.00 82.96           C
ATOM   3095 1HE  LYS A 209     -19.852   0.457  20.666  1.00 82.96           H
ATOM   3096 2HE  LYS A 209     -18.847   1.336  21.800  1.00 82.96           H
ATOM   3097  NZ  LYS A 209     -20.687   2.276  21.349  1.00 82.96           N
ATOM   3098 1HZ  LYS A 209     -21.179   1.819  22.109  1.00 82.96           H
ATOM   3099 2HZ  LYS A 209     -20.369   3.190  21.653  1.00 82.96           H
ATOM   3100 3HZ  LYS A 209     -21.312   2.382  20.558  1.00 82.96           H
ATOM   3101  HN  LYS A 209     -14.729   2.106  20.317  1.00 82.96           H
ATOM   3102  N   LEU A 210     -13.753   3.363  17.523  1.00 89.29           N
ATOM   3103  CA  LEU A 210     -13.076   4.153  16.509  1.00 89.29           C
ATOM   3104  C   LEU A 210     -11.972   3.312  15.865  1.00 89.29           C
ATOM   3105  O   LEU A 210     -11.875   3.240  14.641  1.00 89.29           O
ATOM   3106  HA  LEU A 210     -13.812   4.401  15.743  1.00 89.29           H
ATOM   3107  CB  LEU A 210     -12.577   5.473  17.101  1.00 89.29           C
ATOM   3108 1HB  LEU A 210     -13.407   5.952  17.620  1.00 89.29           H
ATOM   3109 2HB  LEU A 210     -11.819   5.247  17.851  1.00 89.29           H
ATOM   3110  CG  LEU A 210     -11.988   6.474  16.106  1.00 89.29           C
ATOM   3111  HG  LEU A 210     -11.167   5.989  15.578  1.00 89.29           H
ATOM   3112  CD1 LEU A 210     -13.024   6.878  15.056  1.00 89.29           C
ATOM   3113 1HD1 LEU A 210     -13.351   5.994  14.509  1.00 89.29           H
ATOM   3114 2HD1 LEU A 210     -13.881   7.338  15.549  1.00 89.29           H
ATOM   3115 3HD1 LEU A 210     -12.579   7.591  14.361  1.00 89.29           H
ATOM   3116  CD2 LEU A 210     -11.404   7.688  16.831  1.00 89.29           C
ATOM   3117 1HD2 LEU A 210     -12.189   8.183  17.402  1.00 89.29           H
ATOM   3118 2HD2 LEU A 210     -10.614   7.362  17.508  1.00 89.29           H
ATOM   3119 3HD2 LEU A 210     -10.991   8.384  16.101  1.00 89.29           H
ATOM   3120  HN  LEU A 210     -13.666   3.711  18.457  1.00 89.29           H
ATOM   3121  N   LYS A 211     -11.168   2.695  16.719  1.00 93.63           N
ATOM   3122  CA  LYS A 211     -10.081   1.854  16.249  1.00 93.63           C
ATOM   3123  C   LYS A 211     -10.644   0.758  15.342  1.00 93.63           C
ATOM   3124  O   LYS A 211     -10.146   0.543  14.239  1.00 93.63           O
ATOM   3125  HA  LYS A 211      -9.414   2.482  15.657  1.00 93.63           H
ATOM   3126  CB  LYS A 211      -9.269   1.319  17.430  1.00 93.63           C
ATOM   3127 1HB  LYS A 211      -8.840   2.150  17.989  1.00 93.63           H
ATOM   3128 2HB  LYS A 211      -9.925   0.781  18.113  1.00 93.63           H
ATOM   3129  CG  LYS A 211      -8.151   0.390  16.950  1.00 93.63           C
ATOM   3130 1HG  LYS A 211      -8.582  -0.529  16.553  1.00 93.63           H
ATOM   3131 2HG  LYS A 211      -7.604   0.864  16.135  1.00 93.63           H
ATOM   3132  CD  LYS A 211      -7.188   0.057  18.091  1.00 93.63           C
ATOM   3133 1HD  LYS A 211      -6.776   0.977  18.505  1.00 93.63           H
ATOM   3134 2HD  LYS A 211      -7.730  -0.440  18.896  1.00 93.63           H
ATOM   3135  CE  LYS A 211      -6.051  -0.843  17.604  1.00 93.63           C
ATOM   3136 1HE  LYS A 211      -6.449  -1.814  17.308  1.00 93.63           H
ATOM   3137 2HE  LYS A 211      -5.587  -0.407  16.720  1.00 93.63           H
ATOM   3138  NZ  LYS A 211      -5.037  -1.020  18.667  1.00 93.63           N
ATOM   3139 1HZ  LYS A 211      -4.409  -1.774  18.414  1.00 93.63           H
ATOM   3140 2HZ  LYS A 211      -4.508  -0.161  18.775  1.00 93.63           H
ATOM   3141 3HZ  LYS A 211      -5.499  -1.244  19.542  1.00 93.63           H
ATOM   3142  HN  LYS A 211     -11.251   2.763  17.713  1.00 93.63           H
ATOM   3143  N   SER A 212     -11.676   0.093  15.842  1.00 91.12           N
ATOM   3144  CA  SER A 212     -12.260  -1.029  15.129  1.00 91.12           C
ATOM   3145  C   SER A 212     -12.774  -0.571  13.762  1.00 91.12           C
ATOM   3146  O   SER A 212     -12.609  -1.272  12.766  1.00 91.12           O
ATOM   3147  HA  SER A 212     -11.450  -1.749  15.011  1.00 91.12           H
ATOM   3148  CB  SER A 212     -13.394  -1.665  15.936  1.00 91.12           C
ATOM   3149 1HB  SER A 212     -14.177  -0.926  16.106  1.00 91.12           H
ATOM   3150 2HB  SER A 212     -13.840  -2.475  15.358  1.00 91.12           H
ATOM   3151  OG  SER A 212     -12.939  -2.171  17.188  1.00 91.12           O
ATOM   3152  HG  SER A 212     -13.042  -1.472  17.896  1.00 91.12           H
ATOM   3153  HN  SER A 212     -12.110   0.310  16.717  1.00 91.12           H
ATOM   3154  N   ALA A 213     -13.386   0.605  13.760  1.00 94.22           N
ATOM   3155  CA  ALA A 213     -13.947   1.154  12.537  1.00 94.22           C
ATOM   3156  C   ALA A 213     -12.816   1.446  11.549  1.00 94.22           C
ATOM   3157  O   ALA A 213     -12.909   1.100  10.373  1.00 94.22           O
ATOM   3158  HA  ALA A 213     -14.607   0.401  12.107  1.00 94.22           H
ATOM   3159  CB  ALA A 213     -14.769   2.401  12.868  1.00 94.22           C
ATOM   3160 1HB  ALA A 213     -15.577   2.133  13.549  1.00 94.22           H
ATOM   3161 2HB  ALA A 213     -14.127   3.145  13.339  1.00 94.22           H
ATOM   3162 3HB  ALA A 213     -15.189   2.813  11.950  1.00 94.22           H
ATOM   3163  HN  ALA A 213     -13.501   1.177  14.572  1.00 94.22           H
ATOM   3164  N   VAL A 214     -11.772   2.081  12.064  1.00 92.55           N
ATOM   3165  CA  VAL A 214     -10.653   2.480  11.229  1.00 92.55           C
ATOM   3166  C   VAL A 214     -10.033   1.238  10.585  1.00 92.55           C
ATOM   3167  O   VAL A 214      -9.727   1.239   9.394  1.00 92.55           O
ATOM   3168  HA  VAL A 214     -11.043   3.125  10.442  1.00 92.55           H
ATOM   3169  CB  VAL A 214      -9.649   3.291  12.052  1.00 92.55           C
ATOM   3170  HB  VAL A 214      -9.432   2.731  12.962  1.00 92.55           H
ATOM   3171  CG1 VAL A 214      -8.335   3.474  11.289  1.00 92.55           C
ATOM   3172 1HG1 VAL A 214      -7.902   2.497  11.072  1.00 92.55           H
ATOM   3173 2HG1 VAL A 214      -8.528   4.001  10.354  1.00 92.55           H
ATOM   3174 3HG1 VAL A 214      -7.640   4.053  11.896  1.00 92.55           H
ATOM   3175  CG2 VAL A 214     -10.239   4.642  12.460  1.00 92.55           C
ATOM   3176 1HG2 VAL A 214     -10.498   5.210  11.566  1.00 92.55           H
ATOM   3177 2HG2 VAL A 214     -11.134   4.481  13.060  1.00 92.55           H
ATOM   3178 3HG2 VAL A 214      -9.505   5.198  13.043  1.00 92.55           H
ATOM   3179  HN  VAL A 214     -11.685   2.321  13.031  1.00 92.55           H
ATOM   3180  N   LEU A 215      -9.867   0.208  11.402  1.00 92.41           N
ATOM   3181  CA  LEU A 215      -9.207  -1.005  10.951  1.00 92.41           C
ATOM   3182  C   LEU A 215     -10.101  -1.721   9.937  1.00 92.41           C
ATOM   3183  O   LEU A 215      -9.623  -2.197   8.909  1.00 92.41           O
ATOM   3184  HA  LEU A 215      -8.286  -0.709  10.450  1.00 92.41           H
ATOM   3185  CB  LEU A 215      -8.813  -1.876  12.146  1.00 92.41           C
ATOM   3186 1HB  LEU A 215      -9.688  -2.002  12.783  1.00 92.41           H
ATOM   3187 2HB  LEU A 215      -8.543  -2.865  11.776  1.00 92.41           H
ATOM   3188  CG  LEU A 215      -7.661  -1.353  13.007  1.00 92.41           C
ATOM   3189  HG  LEU A 215      -7.962  -0.396  13.434  1.00 92.41           H
ATOM   3190  CD1 LEU A 215      -7.374  -2.300  14.173  1.00 92.41           C
ATOM   3191 1HD1 LEU A 215      -8.264  -2.389  14.797  1.00 92.41           H
ATOM   3192 2HD1 LEU A 215      -7.103  -3.282  13.786  1.00 92.41           H
ATOM   3193 3HD1 LEU A 215      -6.552  -1.904  14.769  1.00 92.41           H
ATOM   3194  CD2 LEU A 215      -6.415  -1.096  12.157  1.00 92.41           C
ATOM   3195 1HD2 LEU A 215      -6.102  -2.025  11.681  1.00 92.41           H
ATOM   3196 2HD2 LEU A 215      -6.644  -0.355  11.391  1.00 92.41           H
ATOM   3197 3HD2 LEU A 215      -5.612  -0.724  12.794  1.00 92.41           H
ATOM   3198  HN  LEU A 215     -10.174   0.194  12.353  1.00 92.41           H
ATOM   3199  N   THR A 216     -11.385  -1.775  10.262  1.00 91.86           N
ATOM   3200  CA  THR A 216     -12.346  -2.448   9.405  1.00 91.86           C
ATOM   3201  C   THR A 216     -12.364  -1.806   8.017  1.00 91.86           C
ATOM   3202  O   THR A 216     -12.368  -2.506   7.005  1.00 91.86           O
ATOM   3203  HA  THR A 216     -12.027  -3.482   9.275  1.00 91.86           H
ATOM   3204  CB  THR A 216     -13.706  -2.418  10.106  1.00 91.86           C
ATOM   3205  HB  THR A 216     -14.056  -1.393  10.233  1.00 91.86           H
ATOM   3206  OG1 THR A 216     -13.493  -3.149  11.310  1.00 91.86           O
ATOM   3207  HG1 THR A 216     -13.419  -2.519  12.084  1.00 91.86           H
ATOM   3208  CG2 THR A 216     -14.767  -3.230   9.360  1.00 91.86           C
ATOM   3209 1HG2 THR A 216     -14.447  -4.270   9.292  1.00 91.86           H
ATOM   3210 2HG2 THR A 216     -14.897  -2.824   8.357  1.00 91.86           H
ATOM   3211 3HG2 THR A 216     -15.712  -3.175   9.900  1.00 91.86           H
ATOM   3212  HN  THR A 216     -11.769  -1.371  11.092  1.00 91.86           H
ATOM   3213  N   LEU A 217     -12.373  -0.481   8.013  1.00 88.54           N
ATOM   3214  CA  LEU A 217     -12.387   0.264   6.765  1.00 88.54           C
ATOM   3215  C   LEU A 217     -11.132  -0.077   5.959  1.00 88.54           C
ATOM   3216  O   LEU A 217     -11.193  -0.218   4.738  1.00 88.54           O
ATOM   3217  HA  LEU A 217     -13.260  -0.063   6.199  1.00 88.54           H
ATOM   3218  CB  LEU A 217     -12.557   1.760   7.035  1.00 88.54           C
ATOM   3219 1HB  LEU A 217     -13.372   1.890   7.748  1.00 88.54           H
ATOM   3220 2HB  LEU A 217     -11.651   2.127   7.518  1.00 88.54           H
ATOM   3221  CG  LEU A 217     -12.841   2.635   5.813  1.00 88.54           C
ATOM   3222  HG  LEU A 217     -12.134   2.364   5.028  1.00 88.54           H
ATOM   3223  CD1 LEU A 217     -14.246   2.373   5.266  1.00 88.54           C
ATOM   3224 1HD1 LEU A 217     -14.333   1.327   4.975  1.00 88.54           H
ATOM   3225 2HD1 LEU A 217     -14.983   2.599   6.036  1.00 88.54           H
ATOM   3226 3HD1 LEU A 217     -14.421   3.008   4.397  1.00 88.54           H
ATOM   3227  CD2 LEU A 217     -12.616   4.114   6.133  1.00 88.54           C
ATOM   3228 1HD2 LEU A 217     -13.283   4.416   6.941  1.00 88.54           H
ATOM   3229 2HD2 LEU A 217     -11.581   4.266   6.439  1.00 88.54           H
ATOM   3230 3HD2 LEU A 217     -12.825   4.713   5.247  1.00 88.54           H
ATOM   3231  HN  LEU A 217     -12.372   0.081   8.840  1.00 88.54           H
ATOM   3232  N   LYS A 218     -10.023  -0.199   6.674  1.00 86.48           N
ATOM   3233  CA  LYS A 218      -8.747  -0.470   6.035  1.00 86.48           C
ATOM   3234  C   LYS A 218      -8.806  -1.836   5.348  1.00 86.48           C
ATOM   3235  O   LYS A 218      -8.351  -1.986   4.215  1.00 86.48           O
ATOM   3236  HA  LYS A 218      -8.594   0.293   5.272  1.00 86.48           H
ATOM   3237  CB  LYS A 218      -7.604  -0.338   7.043  1.00 86.48           C
ATOM   3238 1HB  LYS A 218      -7.709   0.595   7.597  1.00 86.48           H
ATOM   3239 2HB  LYS A 218      -7.660  -1.148   7.770  1.00 86.48           H
ATOM   3240  CG  LYS A 218      -6.246  -0.369   6.340  1.00 86.48           C
ATOM   3241 1HG  LYS A 218      -6.148  -1.295   5.772  1.00 86.48           H
ATOM   3242 2HG  LYS A 218      -6.183   0.451   5.625  1.00 86.48           H
ATOM   3243  CD  LYS A 218      -5.102  -0.261   7.350  1.00 86.48           C
ATOM   3244 1HD  LYS A 218      -5.172   0.687   7.884  1.00 86.48           H
ATOM   3245 2HD  LYS A 218      -5.193  -1.053   8.094  1.00 86.48           H
ATOM   3246  CE  LYS A 218      -3.744  -0.361   6.654  1.00 86.48           C
ATOM   3247 1HE  LYS A 218      -3.709  -1.259   6.037  1.00 86.48           H
ATOM   3248 2HE  LYS A 218      -3.607   0.489   5.985  1.00 86.48           H
ATOM   3249  NZ  LYS A 218      -2.651  -0.395   7.651  1.00 86.48           N
ATOM   3250 1HZ  LYS A 218      -1.788  -0.675   7.198  1.00 86.48           H
ATOM   3251 2HZ  LYS A 218      -2.535   0.527   8.058  1.00 86.48           H
ATOM   3252 3HZ  LYS A 218      -2.880  -1.060   8.381  1.00 86.48           H
ATOM   3253  HN  LYS A 218      -9.988  -0.115   7.670  1.00 86.48           H
ATOM   3254  N   VAL A 219      -9.370  -2.799   6.063  1.00 90.91           N
ATOM   3255  CA  VAL A 219      -9.424  -4.164   5.569  1.00 90.91           C
ATOM   3256  C   VAL A 219     -10.349  -4.226   4.352  1.00 90.91           C
ATOM   3257  O   VAL A 219      -9.993  -4.804   3.327  1.00 90.91           O
ATOM   3258  HA  VAL A 219      -8.417  -4.442   5.259  1.00 90.91           H
ATOM   3259  CB  VAL A 219      -9.851  -5.110   6.693  1.00 90.91           C
ATOM   3260  HB  VAL A 219     -10.773  -4.723   7.126  1.00 90.91           H
ATOM   3261  CG1 VAL A 219     -10.139  -6.512   6.151  1.00 90.91           C
ATOM   3262 1HG1 VAL A 219     -10.941  -6.458   5.415  1.00 90.91           H
ATOM   3263 2HG1 VAL A 219      -9.240  -6.911   5.680  1.00 90.91           H
ATOM   3264 3HG1 VAL A 219     -10.440  -7.164   6.971  1.00 90.91           H
ATOM   3265  CG2 VAL A 219      -8.796  -5.157   7.801  1.00 90.91           C
ATOM   3266 1HG2 VAL A 219      -7.851  -5.510   7.388  1.00 90.91           H
ATOM   3267 2HG2 VAL A 219      -8.661  -4.159   8.217  1.00 90.91           H
ATOM   3268 3HG2 VAL A 219      -9.125  -5.837   8.587  1.00 90.91           H
ATOM   3269  HN  VAL A 219      -9.785  -2.657   6.962  1.00 90.91           H
ATOM   3270  N   ILE A 220     -11.518  -3.622   4.506  1.00 91.32           N
ATOM   3271  CA  ILE A 220     -12.551  -3.720   3.488  1.00 91.32           C
ATOM   3272  C   ILE A 220     -12.058  -3.054   2.202  1.00 91.32           C
ATOM   3273  O   ILE A 220     -12.019  -3.685   1.147  1.00 91.32           O
ATOM   3274  HA  ILE A 220     -12.713  -4.779   3.288  1.00 91.32           H
ATOM   3275  CB  ILE A 220     -13.872  -3.150   4.009  1.00 91.32           C
ATOM   3276  HB  ILE A 220     -13.672  -2.172   4.448  1.00 91.32           H
ATOM   3277  CG1 ILE A 220     -14.452  -4.033   5.116  1.00 91.32           C
ATOM   3278 1HG1 ILE A 220     -14.680  -5.020   4.715  1.00 91.32           H
ATOM   3279 2HG1 ILE A 220     -13.709  -4.171   5.902  1.00 91.32           H
ATOM   3280  CG2 ILE A 220     -14.865  -2.937   2.865  1.00 91.32           C
ATOM   3281 1HG2 ILE A 220     -14.444  -2.238   2.143  1.00 91.32           H
ATOM   3282 2HG2 ILE A 220     -15.065  -3.890   2.375  1.00 91.32           H
ATOM   3283 3HG2 ILE A 220     -15.795  -2.531   3.263  1.00 91.32           H
ATOM   3284  CD1 ILE A 220     -15.718  -3.410   5.706  1.00 91.32           C
ATOM   3285 1HD1 ILE A 220     -15.481  -2.433   6.127  1.00 91.32           H
ATOM   3286 2HD1 ILE A 220     -16.467  -3.296   4.922  1.00 91.32           H
ATOM   3287 3HD1 ILE A 220     -16.110  -4.058   6.490  1.00 91.32           H
ATOM   3288  HN  ILE A 220     -11.764  -3.075   5.306  1.00 91.32           H
ATOM   3289  N   LEU A 221     -11.693  -1.786   2.332  1.00 89.99           N
ATOM   3290  CA  LEU A 221     -11.365  -0.979   1.170  1.00 89.99           C
ATOM   3291  C   LEU A 221      -9.929  -1.279   0.734  1.00 89.99           C
ATOM   3292  O   LEU A 221      -9.580  -1.099  -0.432  1.00 89.99           O
ATOM   3293  HA  LEU A 221     -12.039  -1.275   0.366  1.00 89.99           H
ATOM   3294  CB  LEU A 221     -11.624   0.502   1.455  1.00 89.99           C
ATOM   3295 1HB  LEU A 221     -11.031   0.793   2.322  1.00 89.99           H
ATOM   3296 2HB  LEU A 221     -11.258   1.084   0.609  1.00 89.99           H
ATOM   3297  CG  LEU A 221     -13.081   0.890   1.715  1.00 89.99           C
ATOM   3298  HG  LEU A 221     -13.414   0.381   2.619  1.00 89.99           H
ATOM   3299  CD1 LEU A 221     -13.211   2.393   1.968  1.00 89.99           C
ATOM   3300 1HD1 LEU A 221     -12.615   2.668   2.838  1.00 89.99           H
ATOM   3301 2HD1 LEU A 221     -12.853   2.941   1.096  1.00 89.99           H
ATOM   3302 3HD1 LEU A 221     -14.256   2.642   2.149  1.00 89.99           H
ATOM   3303  CD2 LEU A 221     -13.985   0.420   0.573  1.00 89.99           C
ATOM   3304 1HD2 LEU A 221     -13.661   0.882  -0.360  1.00 89.99           H
ATOM   3305 2HD2 LEU A 221     -13.923  -0.664   0.483  1.00 89.99           H
ATOM   3306 3HD2 LEU A 221     -15.015   0.709   0.783  1.00 89.99           H
ATOM   3307  HN  LEU A 221     -11.620  -1.313   3.210  1.00 89.99           H
ATOM   3308  N   GLY A 222      -9.136  -1.733   1.693  1.00 88.93           N
ATOM   3309  CA  GLY A 222      -7.706  -1.873   1.478  1.00 88.93           C
ATOM   3310  C   GLY A 222      -7.380  -3.211   0.812  1.00 88.93           C
ATOM   3311  O   GLY A 222      -6.345  -3.350   0.163  1.00 88.93           O
ATOM   3312 1HA  GLY A 222      -7.347  -1.055   0.853  1.00 88.93           H
ATOM   3313 2HA  GLY A 222      -7.182  -1.800   2.431  1.00 88.93           H
ATOM   3314  HN  GLY A 222      -9.455  -2.002   2.602  1.00 88.93           H
ATOM   3315  N   PHE A 223      -8.284  -4.163   0.995  1.00 82.86           N
ATOM   3316  CA  PHE A 223      -8.047  -5.520   0.532  1.00 82.86           C
ATOM   3317  C   PHE A 223      -9.297  -6.099  -0.132  1.00 82.86           C
ATOM   3318  O   PHE A 223      -9.296  -6.377  -1.330  1.00 82.86           O
ATOM   3319  HA  PHE A 223      -7.238  -5.476  -0.197  1.00 82.86           H
ATOM   3320  CB  PHE A 223      -7.702  -6.359   1.764  1.00 82.86           C
ATOM   3321 1HB  PHE A 223      -6.856  -5.902   2.278  1.00 82.86           H
ATOM   3322 2HB  PHE A 223      -8.545  -6.335   2.455  1.00 82.86           H
ATOM   3323  CG  PHE A 223      -7.362  -7.817   1.449  1.00 82.86           C
ATOM   3324  CD1 PHE A 223      -8.170  -8.816   1.896  1.00 82.86           C
ATOM   3325  HD1 PHE A 223      -9.060  -8.577   2.479  1.00 82.86           H
ATOM   3326  CD2 PHE A 223      -6.252  -8.114   0.721  1.00 82.86           C
ATOM   3327  HD2 PHE A 223      -5.605  -7.314   0.363  1.00 82.86           H
ATOM   3328  CE1 PHE A 223      -7.855 -10.169   1.603  1.00 82.86           C
ATOM   3329  HE1 PHE A 223      -8.502 -10.969   1.961  1.00 82.86           H
ATOM   3330  CE2 PHE A 223      -5.937  -9.468   0.428  1.00 82.86           C
ATOM   3331  HE2 PHE A 223      -5.047  -9.706  -0.155  1.00 82.86           H
ATOM   3332  CZ  PHE A 223      -6.745 -10.466   0.875  1.00 82.86           C
ATOM   3333  HZ  PHE A 223      -6.503 -11.505   0.650  1.00 82.86           H
ATOM   3334  HN  PHE A 223      -9.163  -4.019   1.450  1.00 82.86           H
ATOM   3335  N   PHE A 224     -10.335  -6.264   0.676  1.00 84.94           N
ATOM   3336  CA  PHE A 224     -11.432  -7.145   0.315  1.00 84.94           C
ATOM   3337  C   PHE A 224     -12.099  -6.686  -0.983  1.00 84.94           C
ATOM   3338  O   PHE A 224     -12.207  -7.457  -1.936  1.00 84.94           O
ATOM   3339  HA  PHE A 224     -11.013  -8.141   0.174  1.00 84.94           H
ATOM   3340  CB  PHE A 224     -12.454  -7.076   1.451  1.00 84.94           C
ATOM   3341 1HB  PHE A 224     -11.935  -7.208   2.401  1.00 84.94           H
ATOM   3342 2HB  PHE A 224     -12.899  -6.081   1.467  1.00 84.94           H
ATOM   3343  CG  PHE A 224     -13.571  -8.117   1.348  1.00 84.94           C
ATOM   3344  CD1 PHE A 224     -14.795  -7.755   0.878  1.00 84.94           C
ATOM   3345  HD1 PHE A 224     -14.980  -6.725   0.576  1.00 84.94           H
ATOM   3346  CD2 PHE A 224     -13.340  -9.402   1.725  1.00 84.94           C
ATOM   3347  HD2 PHE A 224     -12.358  -9.692   2.102  1.00 84.94           H
ATOM   3348  CE1 PHE A 224     -15.832  -8.721   0.782  1.00 84.94           C
ATOM   3349  HE1 PHE A 224     -16.813  -8.432   0.406  1.00 84.94           H
ATOM   3350  CE2 PHE A 224     -14.376 -10.368   1.629  1.00 84.94           C
ATOM   3351  HE2 PHE A 224     -14.191 -11.399   1.932  1.00 84.94           H
ATOM   3352  CZ  PHE A 224     -15.600 -10.007   1.160  1.00 84.94           C
ATOM   3353  HZ  PHE A 224     -16.396 -10.748   1.086  1.00 84.94           H
ATOM   3354  HN  PHE A 224     -10.432  -5.808   1.561  1.00 84.94           H
ATOM   3355  N   LEU A 225     -12.529  -5.433  -0.980  1.00 89.79           N
ATOM   3356  CA  LEU A 225     -13.239  -4.882  -2.121  1.00 89.79           C
ATOM   3357  C   LEU A 225     -12.350  -4.975  -3.363  1.00 89.79           C
ATOM   3358  O   LEU A 225     -12.753  -5.537  -4.379  1.00 89.79           O
ATOM   3359  HA  LEU A 225     -14.124  -5.497  -2.284  1.00 89.79           H
ATOM   3360  CB  LEU A 225     -13.724  -3.463  -1.817  1.00 89.79           C
ATOM   3361 1HB  LEU A 225     -14.439  -3.513  -0.995  1.00 89.79           H
ATOM   3362 2HB  LEU A 225     -12.875  -2.878  -1.465  1.00 89.79           H
ATOM   3363  CG  LEU A 225     -14.378  -2.714  -2.979  1.00 89.79           C
ATOM   3364  HG  LEU A 225     -13.734  -2.810  -3.853  1.00 89.79           H
ATOM   3365  CD1 LEU A 225     -15.728  -3.336  -3.342  1.00 89.79           C
ATOM   3366 1HD1 LEU A 225     -15.582  -4.376  -3.635  1.00 89.79           H
ATOM   3367 2HD1 LEU A 225     -16.393  -3.291  -2.479  1.00 89.79           H
ATOM   3368 3HD1 LEU A 225     -16.171  -2.784  -4.171  1.00 89.79           H
ATOM   3369  CD2 LEU A 225     -14.500  -1.220  -2.670  1.00 89.79           C
ATOM   3370 1HD2 LEU A 225     -15.110  -1.083  -1.778  1.00 89.79           H
ATOM   3371 2HD2 LEU A 225     -13.507  -0.803  -2.499  1.00 89.79           H
ATOM   3372 3HD2 LEU A 225     -14.968  -0.712  -3.513  1.00 89.79           H
ATOM   3373  HN  LEU A 225     -12.400  -4.800  -0.216  1.00 89.79           H
ATOM   3374  N   PRO A 226     -11.128  -4.427  -3.304  1.00 90.92           N
ATOM   3375  CA  PRO A 226     -10.224  -4.475  -4.455  1.00 90.92           C
ATOM   3376  C   PRO A 226     -10.034  -5.888  -4.981  1.00 90.92           C
ATOM   3377  O   PRO A 226     -10.056  -6.112  -6.190  1.00 90.92           O
ATOM   3378  HA  PRO A 226     -10.648  -3.915  -5.289  1.00 90.92           H
ATOM   3379  CB  PRO A 226      -8.917  -3.890  -3.914  1.00 90.92           C
ATOM   3380 1HB  PRO A 226      -8.258  -4.669  -3.530  1.00 90.92           H
ATOM   3381 2HB  PRO A 226      -8.364  -3.359  -4.688  1.00 90.92           H
ATOM   3382  CG  PRO A 226      -9.382  -2.950  -2.808  1.00 90.92           C
ATOM   3383 1HG  PRO A 226      -8.582  -2.729  -2.101  1.00 90.92           H
ATOM   3384 2HG  PRO A 226      -9.714  -1.991  -3.205  1.00 90.92           H
ATOM   3385  CD  PRO A 226     -10.519  -3.724  -2.160  1.00 90.92           C
ATOM   3386 1HD  PRO A 226     -10.154  -4.425  -1.408  1.00 90.92           H
ATOM   3387 2HD  PRO A 226     -11.225  -3.063  -1.659  1.00 90.92           H
ATOM   3388  N   PHE A 227      -9.852  -6.812  -4.049  1.00 85.10           N
ATOM   3389  CA  PHE A 227      -9.542  -8.186  -4.409  1.00 85.10           C
ATOM   3390  C   PHE A 227     -10.703  -8.828  -5.171  1.00 85.10           C
ATOM   3391  O   PHE A 227     -10.492  -9.489  -6.187  1.00 85.10           O
ATOM   3392  HA  PHE A 227      -8.659  -8.162  -5.047  1.00 85.10           H
ATOM   3393  CB  PHE A 227      -9.321  -8.951  -3.102  1.00 85.10           C
ATOM   3394 1HB  PHE A 227      -8.530  -8.461  -2.535  1.00 85.10           H
ATOM   3395 2HB  PHE A 227     -10.228  -8.891  -2.500  1.00 85.10           H
ATOM   3396  CG  PHE A 227      -8.952 -10.423  -3.298  1.00 85.10           C
ATOM   3397  CD1 PHE A 227      -9.904 -11.386  -3.169  1.00 85.10           C
ATOM   3398  HD1 PHE A 227     -10.930 -11.109  -2.926  1.00 85.10           H
ATOM   3399  CD2 PHE A 227      -7.672 -10.768  -3.600  1.00 85.10           C
ATOM   3400  HD2 PHE A 227      -6.909  -9.997  -3.704  1.00 85.10           H
ATOM   3401  CE1 PHE A 227      -9.561 -12.752  -3.350  1.00 85.10           C
ATOM   3402  HE1 PHE A 227     -10.324 -13.523  -3.247  1.00 85.10           H
ATOM   3403  CE2 PHE A 227      -7.329 -12.134  -3.782  1.00 85.10           C
ATOM   3404  HE2 PHE A 227      -6.303 -12.411  -4.024  1.00 85.10           H
ATOM   3405  CZ  PHE A 227      -8.281 -13.097  -3.653  1.00 85.10           C
ATOM   3406  HZ  PHE A 227      -8.018 -14.146  -3.792  1.00 85.10           H
ATOM   3407  HN  PHE A 227      -9.912  -6.636  -3.067  1.00 85.10           H
ATOM   3408  N   VAL A 228     -11.902  -8.611  -4.652  1.00 92.63           N
ATOM   3409  CA  VAL A 228     -13.094  -9.179  -5.259  1.00 92.63           C
ATOM   3410  C   VAL A 228     -13.229  -8.659  -6.692  1.00 92.63           C
ATOM   3411  O   VAL A 228     -13.496  -9.430  -7.612  1.00 92.63           O
ATOM   3412  HA  VAL A 228     -12.964 -10.261  -5.289  1.00 92.63           H
ATOM   3413  CB  VAL A 228     -14.318  -8.872  -4.394  1.00 92.63           C
ATOM   3414  HB  VAL A 228     -14.332  -7.800  -4.201  1.00 92.63           H
ATOM   3415  CG1 VAL A 228     -15.612  -9.235  -5.126  1.00 92.63           C
ATOM   3416 1HG1 VAL A 228     -15.681  -8.657  -6.048  1.00 92.63           H
ATOM   3417 2HG1 VAL A 228     -15.609 -10.299  -5.364  1.00 92.63           H
ATOM   3418 3HG1 VAL A 228     -16.466  -9.007  -4.489  1.00 92.63           H
ATOM   3419  CG2 VAL A 228     -14.232  -9.592  -3.046  1.00 92.63           C
ATOM   3420 1HG2 VAL A 228     -14.181 -10.668  -3.211  1.00 92.63           H
ATOM   3421 2HG2 VAL A 228     -13.338  -9.263  -2.516  1.00 92.63           H
ATOM   3422 3HG2 VAL A 228     -15.114  -9.356  -2.451  1.00 92.63           H
ATOM   3423  HN  VAL A 228     -12.066  -8.060  -3.834  1.00 92.63           H
ATOM   3424  N   VAL A 229     -13.038  -7.356  -6.835  1.00 92.50           N
ATOM   3425  CA  VAL A 229     -13.191  -6.715  -8.130  1.00 92.50           C
ATOM   3426  C   VAL A 229     -12.166  -7.296  -9.106  1.00 92.50           C
ATOM   3427  O   VAL A 229     -12.504  -7.636 -10.238  1.00 92.50           O
ATOM   3428  HA  VAL A 229     -14.192  -6.946  -8.495  1.00 92.50           H
ATOM   3429  CB  VAL A 229     -13.080  -5.197  -7.979  1.00 92.50           C
ATOM   3430  HB  VAL A 229     -12.147  -4.979  -7.460  1.00 92.50           H
ATOM   3431  CG1 VAL A 229     -13.027  -4.512  -9.346  1.00 92.50           C
ATOM   3432 1HG1 VAL A 229     -12.161  -4.873  -9.900  1.00 92.50           H
ATOM   3433 2HG1 VAL A 229     -13.936  -4.742  -9.903  1.00 92.50           H
ATOM   3434 3HG1 VAL A 229     -12.948  -3.434  -9.210  1.00 92.50           H
ATOM   3435  CG2 VAL A 229     -14.229  -4.644  -7.133  1.00 92.50           C
ATOM   3436 1HG2 VAL A 229     -15.179  -4.879  -7.612  1.00 92.50           H
ATOM   3437 2HG2 VAL A 229     -14.200  -5.097  -6.142  1.00 92.50           H
ATOM   3438 3HG2 VAL A 229     -14.125  -3.563  -7.041  1.00 92.50           H
ATOM   3439  HN  VAL A 229     -12.784  -6.743  -6.087  1.00 92.50           H
ATOM   3440  N   MET A 230     -10.933  -7.392  -8.630  1.00 84.89           N
ATOM   3441  CA  MET A 230      -9.851  -7.904  -9.455  1.00 84.89           C
ATOM   3442  C   MET A 230     -10.136  -9.338  -9.905  1.00 84.89           C
ATOM   3443  O   MET A 230     -10.018  -9.656 -11.088  1.00 84.89           O
ATOM   3444  HA  MET A 230      -9.806  -7.245 -10.322  1.00 84.89           H
ATOM   3445  CB  MET A 230      -8.543  -7.869  -8.660  1.00 84.89           C
ATOM   3446 1HB  MET A 230      -8.708  -8.279  -7.664  1.00 84.89           H
ATOM   3447 2HB  MET A 230      -7.801  -8.501  -9.147  1.00 84.89           H
ATOM   3448  CG  MET A 230      -8.009  -6.440  -8.548  1.00 84.89           C
ATOM   3449 1HG  MET A 230      -7.983  -5.974  -9.533  1.00 84.89           H
ATOM   3450 2HG  MET A 230      -8.676  -5.840  -7.929  1.00 84.89           H
ATOM   3451  SD  MET A 230      -6.371  -6.455  -7.839  1.00 84.89           S
ATOM   3452  CE  MET A 230      -6.764  -6.915  -6.159  1.00 84.89           C
ATOM   3453 1HE  MET A 230      -7.428  -6.168  -5.724  1.00 84.89           H
ATOM   3454 2HE  MET A 230      -7.258  -7.887  -6.155  1.00 84.89           H
ATOM   3455 3HE  MET A 230      -5.847  -6.971  -5.573  1.00 84.89           H
ATOM   3456  HN  MET A 230     -10.669  -7.128  -7.703  1.00 84.89           H
ATOM   3457  N   ALA A 231     -10.507 -10.165  -8.939  1.00 90.98           N
ATOM   3458  CA  ALA A 231     -10.709 -11.580  -9.202  1.00 90.98           C
ATOM   3459  C   ALA A 231     -11.801 -11.746 -10.261  1.00 90.98           C
ATOM   3460  O   ALA A 231     -11.663 -12.554 -11.178  1.00 90.98           O
ATOM   3461  HA  ALA A 231      -9.774 -11.982  -9.591  1.00 90.98           H
ATOM   3462  CB  ALA A 231     -11.050 -12.299  -7.895  1.00 90.98           C
ATOM   3463 1HB  ALA A 231     -10.230 -12.174  -7.188  1.00 90.98           H
ATOM   3464 2HB  ALA A 231     -11.961 -11.874  -7.474  1.00 90.98           H
ATOM   3465 3HB  ALA A 231     -11.202 -13.360  -8.093  1.00 90.98           H
ATOM   3466  HN  ALA A 231     -10.668  -9.884  -7.993  1.00 90.98           H
ATOM   3467  N   CYS A 232     -12.862 -10.969 -10.098  1.00 90.29           N
ATOM   3468  CA  CYS A 232     -13.991 -11.044 -11.009  1.00 90.29           C
ATOM   3469  C   CYS A 232     -13.519 -10.607 -12.398  1.00 90.29           C
ATOM   3470  O   CYS A 232     -13.783 -11.285 -13.389  1.00 90.29           O
ATOM   3471  HA  CYS A 232     -14.316 -12.085 -11.021  1.00 90.29           H
ATOM   3472  CB  CYS A 232     -15.171 -10.204 -10.518  1.00 90.29           C
ATOM   3473 1HB  CYS A 232     -14.834  -9.197 -10.272  1.00 90.29           H
ATOM   3474 2HB  CYS A 232     -15.914 -10.107 -11.310  1.00 90.29           H
ATOM   3475  SG  CYS A 232     -15.926 -10.986  -9.046  1.00 90.29           S
ATOM   3476  HG  CYS A 232     -15.036 -10.526  -8.172  1.00 90.29           H
ATOM   3477  HN  CYS A 232     -12.956 -10.299  -9.362  1.00 90.29           H
ATOM   3478  N   CYS A 233     -12.827  -9.477 -12.424  1.00 88.71           N
ATOM   3479  CA  CYS A 233     -12.415  -8.881 -13.683  1.00 88.71           C
ATOM   3480  C   CYS A 233     -11.593  -9.913 -14.457  1.00 88.71           C
ATOM   3481  O   CYS A 233     -11.856 -10.169 -15.631  1.00 88.71           O
ATOM   3482  HA  CYS A 233     -13.328  -8.629 -14.223  1.00 88.71           H
ATOM   3483  CB  CYS A 233     -11.640  -7.580 -13.466  1.00 88.71           C
ATOM   3484 1HB  CYS A 233     -10.879  -7.724 -12.699  1.00 88.71           H
ATOM   3485 2HB  CYS A 233     -11.120  -7.300 -14.382  1.00 88.71           H
ATOM   3486  SG  CYS A 233     -12.787  -6.244 -12.966  1.00 88.71           S
ATOM   3487  HG  CYS A 233     -12.894  -6.621 -11.695  1.00 88.71           H
ATOM   3488  HN  CYS A 233     -12.550  -8.972 -11.606  1.00 88.71           H
ATOM   3489  N   TYR A 234     -10.612 -10.478 -13.768  1.00 75.78           N
ATOM   3490  CA  TYR A 234      -9.647 -11.350 -14.416  1.00 75.78           C
ATOM   3491  C   TYR A 234     -10.276 -12.700 -14.765  1.00 75.78           C
ATOM   3492  O   TYR A 234      -9.916 -13.316 -15.767  1.00 75.78           O
ATOM   3493  HA  TYR A 234      -9.318 -10.863 -15.334  1.00 75.78           H
ATOM   3494  CB  TYR A 234      -8.526 -11.569 -13.398  1.00 75.78           C
ATOM   3495 1HB  TYR A 234      -8.940 -11.484 -12.394  1.00 75.78           H
ATOM   3496 2HB  TYR A 234      -8.150 -12.587 -13.502  1.00 75.78           H
ATOM   3497  CG  TYR A 234      -7.358 -10.591 -13.538  1.00 75.78           C
ATOM   3498  CD1 TYR A 234      -6.259 -10.934 -14.298  1.00 75.78           C
ATOM   3499  HD1 TYR A 234      -6.223 -11.902 -14.799  1.00 75.78           H
ATOM   3500  CD2 TYR A 234      -7.404  -9.367 -12.904  1.00 75.78           C
ATOM   3501  HD2 TYR A 234      -8.273  -9.096 -12.304  1.00 75.78           H
ATOM   3502  CE1 TYR A 234      -5.159 -10.014 -14.430  1.00 75.78           C
ATOM   3503  HE1 TYR A 234      -4.285 -10.272 -15.028  1.00 75.78           H
ATOM   3504  CE2 TYR A 234      -6.304  -8.446 -13.036  1.00 75.78           C
ATOM   3505  HE2 TYR A 234      -6.328  -7.475 -12.541  1.00 75.78           H
ATOM   3506  CZ  TYR A 234      -5.236  -8.815 -13.793  1.00 75.78           C
ATOM   3507  OH  TYR A 234      -4.198  -7.946 -13.917  1.00 75.78           O
ATOM   3508  HH  TYR A 234      -3.550  -8.282 -14.601  1.00 75.78           H
ATOM   3509  HN  TYR A 234     -10.472 -10.350 -12.786  1.00 75.78           H
ATOM   3510  N   THR A 235     -11.204 -13.122 -13.918  1.00 85.56           N
ATOM   3511  CA  THR A 235     -11.965 -14.331 -14.182  1.00 85.56           C
ATOM   3512  C   THR A 235     -12.653 -14.240 -15.546  1.00 85.56           C
ATOM   3513  O   THR A 235     -12.634 -15.196 -16.320  1.00 85.56           O
ATOM   3514  HA  THR A 235     -11.271 -15.170 -14.230  1.00 85.56           H
ATOM   3515  CB  THR A 235     -12.940 -14.539 -13.022  1.00 85.56           C
ATOM   3516  HB  THR A 235     -13.666 -13.728 -12.973  1.00 85.56           H
ATOM   3517  OG1 THR A 235     -12.097 -14.678 -11.881  1.00 85.56           O
ATOM   3518  HG1 THR A 235     -12.150 -13.856 -11.314  1.00 85.56           H
ATOM   3519  CG2 THR A 235     -13.675 -15.878 -13.108  1.00 85.56           C
ATOM   3520 1HG2 THR A 235     -12.950 -16.692 -13.088  1.00 85.56           H
ATOM   3521 2HG2 THR A 235     -14.244 -15.921 -14.036  1.00 85.56           H
ATOM   3522 3HG2 THR A 235     -14.354 -15.975 -12.260  1.00 85.56           H
ATOM   3523  HN  THR A 235     -11.438 -12.653 -13.066  1.00 85.56           H
ATOM   3524  N   ILE A 236     -13.246 -13.082 -15.798  1.00 83.97           N
ATOM   3525  CA  ILE A 236     -13.931 -12.851 -17.058  1.00 83.97           C
ATOM   3526  C   ILE A 236     -12.898 -12.728 -18.180  1.00 83.97           C
ATOM   3527  O   ILE A 236     -13.107 -13.239 -19.279  1.00 83.97           O
ATOM   3528  HA  ILE A 236     -14.554 -13.723 -17.256  1.00 83.97           H
ATOM   3529  CB  ILE A 236     -14.865 -11.643 -16.946  1.00 83.97           C
ATOM   3530  HB  ILE A 236     -14.272 -10.780 -16.644  1.00 83.97           H
ATOM   3531  CG1 ILE A 236     -15.923 -11.867 -15.864  1.00 83.97           C
ATOM   3532 1HG1 ILE A 236     -16.669 -12.577 -16.221  1.00 83.97           H
ATOM   3533 2HG1 ILE A 236     -15.459 -12.308 -14.982  1.00 83.97           H
ATOM   3534  CG2 ILE A 236     -15.492 -11.308 -18.301  1.00 83.97           C
ATOM   3535 1HG2 ILE A 236     -14.705 -11.076 -19.018  1.00 83.97           H
ATOM   3536 2HG2 ILE A 236     -16.067 -12.163 -18.657  1.00 83.97           H
ATOM   3537 3HG2 ILE A 236     -16.151 -10.447 -18.193  1.00 83.97           H
ATOM   3538  CD1 ILE A 236     -16.605 -10.551 -15.484  1.00 83.97           C
ATOM   3539 1HD1 ILE A 236     -15.860  -9.852 -15.105  1.00 83.97           H
ATOM   3540 2HD1 ILE A 236     -17.088 -10.125 -16.364  1.00 83.97           H
ATOM   3541 3HD1 ILE A 236     -17.352 -10.738 -14.714  1.00 83.97           H
ATOM   3542  HN  ILE A 236     -13.263 -12.312 -15.160  1.00 83.97           H
ATOM   3543  N   ILE A 237     -11.807 -12.047 -17.864  1.00 80.99           N
ATOM   3544  CA  ILE A 237     -10.749 -11.835 -18.837  1.00 80.99           C
ATOM   3545  C   ILE A 237     -10.262 -13.190 -19.358  1.00 80.99           C
ATOM   3546  O   ILE A 237     -10.217 -13.414 -20.566  1.00 80.99           O
ATOM   3547  HA  ILE A 237     -11.178 -11.279 -19.671  1.00 80.99           H
ATOM   3548  CB  ILE A 237      -9.637 -10.971 -18.241  1.00 80.99           C
ATOM   3549  HB  ILE A 237      -9.456 -11.303 -17.218  1.00 80.99           H
ATOM   3550  CG1 ILE A 237     -10.062  -9.503 -18.169  1.00 80.99           C
ATOM   3551 1HG1 ILE A 237     -10.055  -9.070 -19.170  1.00 80.99           H
ATOM   3552 2HG1 ILE A 237     -11.085  -9.434 -17.800  1.00 80.99           H
ATOM   3553  CG2 ILE A 237      -8.328 -11.151 -19.012  1.00 80.99           C
ATOM   3554 1HG2 ILE A 237      -8.020 -12.196 -18.966  1.00 80.99           H
ATOM   3555 2HG2 ILE A 237      -8.476 -10.861 -20.052  1.00 80.99           H
ATOM   3556 3HG2 ILE A 237      -7.554 -10.525 -18.567  1.00 80.99           H
ATOM   3557  CD1 ILE A 237      -9.129  -8.705 -17.256  1.00 80.99           C
ATOM   3558 1HD1 ILE A 237      -9.158  -9.126 -16.251  1.00 80.99           H
ATOM   3559 2HD1 ILE A 237      -8.111  -8.756 -17.642  1.00 80.99           H
ATOM   3560 3HD1 ILE A 237      -9.454  -7.665 -17.223  1.00 80.99           H
ATOM   3561  HN  ILE A 237     -11.640 -11.644 -16.964  1.00 80.99           H
ATOM   3562  N   ILE A 238      -9.911 -14.057 -18.420  1.00 78.02           N
ATOM   3563  CA  ILE A 238      -9.346 -15.349 -18.769  1.00 78.02           C
ATOM   3564  C   ILE A 238     -10.345 -16.122 -19.632  1.00 78.02           C
ATOM   3565  O   ILE A 238      -9.972 -16.704 -20.649  1.00 78.02           O
ATOM   3566  HA  ILE A 238      -8.449 -15.164 -19.361  1.00 78.02           H
ATOM   3567  CB  ILE A 238      -8.910 -16.101 -17.510  1.00 78.02           C
ATOM   3568  HB  ILE A 238      -9.723 -16.054 -16.785  1.00 78.02           H
ATOM   3569  CG1 ILE A 238      -7.692 -15.433 -16.866  1.00 78.02           C
ATOM   3570 1HG1 ILE A 238      -6.805 -15.632 -17.467  1.00 78.02           H
ATOM   3571 2HG1 ILE A 238      -7.831 -14.352 -16.851  1.00 78.02           H
ATOM   3572  CG2 ILE A 238      -8.659 -17.579 -17.813  1.00 78.02           C
ATOM   3573 1HG2 ILE A 238      -9.575 -18.033 -18.191  1.00 78.02           H
ATOM   3574 2HG2 ILE A 238      -7.873 -17.668 -18.563  1.00 78.02           H
ATOM   3575 3HG2 ILE A 238      -8.351 -18.090 -16.901  1.00 78.02           H
ATOM   3576  CD1 ILE A 238      -7.476 -15.945 -15.441  1.00 78.02           C
ATOM   3577 1HD1 ILE A 238      -8.356 -15.723 -14.837  1.00 78.02           H
ATOM   3578 2HD1 ILE A 238      -7.313 -17.023 -15.462  1.00 78.02           H
ATOM   3579 3HD1 ILE A 238      -6.605 -15.455 -15.007  1.00 78.02           H
ATOM   3580  HN  ILE A 238     -10.008 -13.889 -17.439  1.00 78.02           H
ATOM   3581  N   HIS A 239     -11.596 -16.102 -19.194  1.00 76.64           N
ATOM   3582  CA  HIS A 239     -12.644 -16.827 -19.891  1.00 76.64           C
ATOM   3583  C   HIS A 239     -12.734 -16.334 -21.337  1.00 76.64           C
ATOM   3584  O   HIS A 239     -12.875 -17.133 -22.261  1.00 76.64           O
ATOM   3585  HA  HIS A 239     -12.351 -17.877 -19.892  1.00 76.64           H
ATOM   3586  CB  HIS A 239     -13.973 -16.714 -19.142  1.00 76.64           C
ATOM   3587 1HB  HIS A 239     -13.810 -16.961 -18.093  1.00 76.64           H
ATOM   3588 2HB  HIS A 239     -14.311 -15.678 -19.177  1.00 76.64           H
ATOM   3589  CG  HIS A 239     -15.064 -17.603 -19.690  1.00 76.64           C
ATOM   3590  ND1 HIS A 239     -15.993 -17.165 -20.618  1.00 76.64           N
ATOM   3591  HD1 HIS A 239     -16.039 -16.246 -21.011  1.00 76.64           H
ATOM   3592  CD2 HIS A 239     -15.365 -18.908 -19.431  1.00 76.64           C
ATOM   3593  HD2 HIS A 239     -14.829 -19.560 -18.742  1.00 76.64           H
ATOM   3594  CE1 HIS A 239     -16.811 -18.169 -20.898  1.00 76.64           C
ATOM   3595  HE1 HIS A 239     -17.648 -18.138 -21.594  1.00 76.64           H
ATOM   3596  NE2 HIS A 239     -16.420 -19.248 -20.161  1.00 76.64           N
ATOM   3597  HN  HIS A 239     -11.895 -15.604 -18.380  1.00 76.64           H
ATOM   3598  N   THR A 240     -12.650 -15.020 -21.487  1.00 78.67           N
ATOM   3599  CA  THR A 240     -12.769 -14.408 -22.799  1.00 78.67           C
ATOM   3600  C   THR A 240     -11.584 -14.806 -23.683  1.00 78.67           C
ATOM   3601  O   THR A 240     -11.755 -15.080 -24.869  1.00 78.67           O
ATOM   3602  HA  THR A 240     -13.669 -14.794 -23.278  1.00 78.67           H
ATOM   3603  CB  THR A 240     -12.901 -12.896 -22.605  1.00 78.67           C
ATOM   3604  HB  THR A 240     -11.966 -12.467 -22.245  1.00 78.67           H
ATOM   3605  OG1 THR A 240     -14.019 -12.755 -21.734  1.00 78.67           O
ATOM   3606  HG1 THR A 240     -13.706 -12.597 -20.797  1.00 78.67           H
ATOM   3607  CG2 THR A 240     -13.332 -12.177 -23.885  1.00 78.67           C
ATOM   3608 1HG2 THR A 240     -14.300 -12.560 -24.208  1.00 78.67           H
ATOM   3609 2HG2 THR A 240     -12.593 -12.352 -24.667  1.00 78.67           H
ATOM   3610 3HG2 THR A 240     -13.411 -11.107 -23.692  1.00 78.67           H
ATOM   3611  HN  THR A 240     -12.503 -14.380 -20.733  1.00 78.67           H
ATOM   3612  N   LEU A 241     -10.410 -14.824 -23.070  1.00 75.01           N
ATOM   3613  CA  LEU A 241      -9.187 -15.103 -23.803  1.00 75.01           C
ATOM   3614  C   LEU A 241      -9.223 -16.544 -24.317  1.00 75.01           C
ATOM   3615  O   LEU A 241      -8.823 -16.813 -25.449  1.00 75.01           O
ATOM   3616  HA  LEU A 241      -9.160 -14.431 -24.661  1.00 75.01           H
ATOM   3617  CB  LEU A 241      -7.962 -14.788 -22.943  1.00 75.01           C
ATOM   3618 1HB  LEU A 241      -8.117 -15.218 -21.953  1.00 75.01           H
ATOM   3619 2HB  LEU A 241      -7.098 -15.291 -23.377  1.00 75.01           H
ATOM   3620  CG  LEU A 241      -7.623 -13.305 -22.776  1.00 75.01           C
ATOM   3621  HG  LEU A 241      -8.508 -12.793 -22.397  1.00 75.01           H
ATOM   3622  CD1 LEU A 241      -6.511 -13.110 -21.744  1.00 75.01           C
ATOM   3623 1HD1 LEU A 241      -6.835 -13.505 -20.781  1.00 75.01           H
ATOM   3624 2HD1 LEU A 241      -5.615 -13.638 -22.070  1.00 75.01           H
ATOM   3625 3HD1 LEU A 241      -6.290 -12.047 -21.645  1.00 75.01           H
ATOM   3626  CD2 LEU A 241      -7.275 -12.667 -24.122  1.00 75.01           C
ATOM   3627 1HD2 LEU A 241      -6.412 -13.176 -24.553  1.00 75.01           H
ATOM   3628 2HD2 LEU A 241      -8.125 -12.758 -24.798  1.00 75.01           H
ATOM   3629 3HD2 LEU A 241      -7.038 -11.614 -23.975  1.00 75.01           H
ATOM   3630  HN  LEU A 241     -10.286 -14.653 -22.092  1.00 75.01           H
ATOM   3631  N   ILE A 242      -9.706 -17.432 -23.461  1.00 74.10           N
ATOM   3632  CA  ILE A 242      -9.792 -18.839 -23.811  1.00 74.10           C
ATOM   3633  C   ILE A 242     -10.681 -19.000 -25.046  1.00 74.10           C
ATOM   3634  O   ILE A 242     -10.351 -19.755 -25.959  1.00 74.10           O
ATOM   3635  HA  ILE A 242      -8.786 -19.175 -24.065  1.00 74.10           H
ATOM   3636  CB  ILE A 242     -10.254 -19.664 -22.608  1.00 74.10           C
ATOM   3637  HB  ILE A 242     -11.127 -19.176 -22.175  1.00 74.10           H
ATOM   3638  CG1 ILE A 242      -9.175 -19.705 -21.525  1.00 74.10           C
ATOM   3639 1HG1 ILE A 242      -8.339 -20.317 -21.862  1.00 74.10           H
ATOM   3640 2HG1 ILE A 242      -8.787 -18.701 -21.355  1.00 74.10           H
ATOM   3641  CG2 ILE A 242     -10.688 -21.066 -23.039  1.00 74.10           C
ATOM   3642 1HG2 ILE A 242     -11.513 -20.990 -23.748  1.00 74.10           H
ATOM   3643 2HG2 ILE A 242      -9.849 -21.577 -23.511  1.00 74.10           H
ATOM   3644 3HG2 ILE A 242     -11.012 -21.631 -22.165  1.00 74.10           H
ATOM   3645  CD1 ILE A 242      -9.733 -20.270 -20.217  1.00 74.10           C
ATOM   3646 1HD1 ILE A 242     -10.553 -19.641 -19.870  1.00 74.10           H
ATOM   3647 2HD1 ILE A 242     -10.099 -21.283 -20.385  1.00 74.10           H
ATOM   3648 3HD1 ILE A 242      -8.946 -20.288 -19.464  1.00 74.10           H
ATOM   3649  HN  ILE A 242     -10.035 -17.204 -22.545  1.00 74.10           H
ATOM   3650  N   GLN A 243     -11.792 -18.278 -25.034  1.00 69.31           N
ATOM   3651  CA  GLN A 243     -12.751 -18.362 -26.122  1.00 69.31           C
ATOM   3652  C   GLN A 243     -12.159 -17.763 -27.399  1.00 69.31           C
ATOM   3653  O   GLN A 243     -12.417 -18.254 -28.497  1.00 69.31           O
ATOM   3654  HA  GLN A 243     -12.936 -19.427 -26.263  1.00 69.31           H
ATOM   3655  CB  GLN A 243     -14.064 -17.670 -25.750  1.00 69.31           C
ATOM   3656 1HB  GLN A 243     -13.856 -16.683 -25.338  1.00 69.31           H
ATOM   3657 2HB  GLN A 243     -14.668 -17.521 -26.645  1.00 69.31           H
ATOM   3658  CG  GLN A 243     -14.850 -18.498 -24.730  1.00 69.31           C
ATOM   3659 1HG  GLN A 243     -14.962 -19.519 -25.094  1.00 69.31           H
ATOM   3660 2HG  GLN A 243     -14.294 -18.552 -23.795  1.00 69.31           H
ATOM   3661  CD  GLN A 243     -16.230 -17.887 -24.476  1.00 69.31           C
ATOM   3662  OE1 GLN A 243     -16.516 -16.760 -24.843  1.00 69.31           O
ATOM   3663  NE2 GLN A 243     -17.066 -18.693 -23.828  1.00 69.31           N
ATOM   3664 1HE2 GLN A 243     -16.769 -19.608 -23.554  1.00 69.31           H
ATOM   3665 2HE2 GLN A 243     -17.993 -18.384 -23.614  1.00 69.31           H
ATOM   3666  HN  GLN A 243     -12.040 -17.646 -24.300  1.00 69.31           H
ATOM   3667  N   ALA A 244     -11.376 -16.710 -27.213  1.00 70.09           N
ATOM   3668  CA  ALA A 244     -10.908 -15.918 -28.337  1.00 70.09           C
ATOM   3669  C   ALA A 244      -9.845 -16.707 -29.104  1.00 70.09           C
ATOM   3670  O   ALA A 244      -9.573 -16.419 -30.269  1.00 70.09           O
ATOM   3671  HA  ALA A 244     -11.759 -15.739 -28.994  1.00 70.09           H
ATOM   3672  CB  ALA A 244     -10.384 -14.573 -27.831  1.00 70.09           C
ATOM   3673 1HB  ALA A 244     -11.186 -14.040 -27.320  1.00 70.09           H
ATOM   3674 2HB  ALA A 244      -9.560 -14.741 -27.138  1.00 70.09           H
ATOM   3675 3HB  ALA A 244     -10.033 -13.978 -28.675  1.00 70.09           H
ATOM   3676  HN  ALA A 244     -11.063 -16.398 -26.316  1.00 70.09           H
ATOM   3677  N   LYS A 245      -9.271 -17.685 -28.420  1.00 57.99           N
ATOM   3678  CA  LYS A 245      -8.220 -18.496 -29.010  1.00 57.99           C
ATOM   3679  C   LYS A 245      -7.170 -17.580 -29.642  1.00 57.99           C
ATOM   3680  O   LYS A 245      -6.230 -18.054 -30.279  1.00 57.99           O
ATOM   3681  HA  LYS A 245      -7.748 -19.057 -28.204  1.00 57.99           H
ATOM   3682  CB  LYS A 245      -8.813 -19.515 -29.985  1.00 57.99           C
ATOM   3683 1HB  LYS A 245      -9.519 -19.019 -30.652  1.00 57.99           H
ATOM   3684 2HB  LYS A 245      -8.022 -19.929 -30.611  1.00 57.99           H
ATOM   3685  CG  LYS A 245      -9.520 -20.645 -29.234  1.00 57.99           C
ATOM   3686 1HG  LYS A 245      -8.878 -21.012 -28.434  1.00 57.99           H
ATOM   3687 2HG  LYS A 245     -10.427 -20.263 -28.765  1.00 57.99           H
ATOM   3688  CD  LYS A 245      -9.874 -21.795 -30.179  1.00 57.99           C
ATOM   3689 1HD  LYS A 245     -10.604 -21.455 -30.914  1.00 57.99           H
ATOM   3690 2HD  LYS A 245      -8.986 -22.102 -30.732  1.00 57.99           H
ATOM   3691  CE  LYS A 245     -10.438 -22.988 -29.405  1.00 57.99           C
ATOM   3692 1HE  LYS A 245      -9.752 -23.267 -28.606  1.00 57.99           H
ATOM   3693 2HE  LYS A 245     -11.380 -22.710 -28.933  1.00 57.99           H
ATOM   3694  NZ  LYS A 245     -10.650 -24.139 -30.310  1.00 57.99           N
ATOM   3695 1HZ  LYS A 245     -11.042 -24.913 -29.785  1.00 57.99           H
ATOM   3696 2HZ  LYS A 245     -11.290 -23.874 -31.050  1.00 57.99           H
ATOM   3697 3HZ  LYS A 245      -9.764 -24.419 -30.714  1.00 57.99           H
ATOM   3698  HN  LYS A 245      -9.513 -17.927 -27.480  1.00 57.99           H
ATOM   3699  N   LYS A 246      -7.364 -16.284 -29.444  1.00 51.83           N
ATOM   3700  CA  LYS A 246      -6.533 -15.293 -30.105  1.00 51.83           C
ATOM   3701  C   LYS A 246      -5.314 -14.991 -29.231  1.00 51.83           C
ATOM   3702  O   LYS A 246      -5.429 -14.311 -28.213  1.00 51.83           O
ATOM   3703  HA  LYS A 246      -6.187 -15.729 -31.042  1.00 51.83           H
ATOM   3704  CB  LYS A 246      -7.357 -14.053 -30.460  1.00 51.83           C
ATOM   3705 1HB  LYS A 246      -8.033 -13.813 -29.639  1.00 51.83           H
ATOM   3706 2HB  LYS A 246      -6.696 -13.197 -30.588  1.00 51.83           H
ATOM   3707  CG  LYS A 246      -8.163 -14.279 -31.741  1.00 51.83           C
ATOM   3708 1HG  LYS A 246      -7.511 -14.676 -32.519  1.00 51.83           H
ATOM   3709 2HG  LYS A 246      -8.937 -15.025 -31.561  1.00 51.83           H
ATOM   3710  CD  LYS A 246      -8.805 -12.976 -32.221  1.00 51.83           C
ATOM   3711 1HD  LYS A 246      -9.518 -12.622 -31.476  1.00 51.83           H
ATOM   3712 2HD  LYS A 246      -8.041 -12.205 -32.323  1.00 51.83           H
ATOM   3713  CE  LYS A 246      -9.517 -13.177 -33.560  1.00 51.83           C
ATOM   3714 1HE  LYS A 246      -8.821 -13.590 -34.290  1.00 51.83           H
ATOM   3715 2HE  LYS A 246     -10.324 -13.900 -33.445  1.00 51.83           H
ATOM   3716  NZ  LYS A 246     -10.061 -11.892 -34.056  1.00 51.83           N
ATOM   3717 1HZ  LYS A 246     -10.543 -12.046 -34.935  1.00 51.83           H
ATOM   3718 2HZ  LYS A 246     -10.710 -11.515 -33.375  1.00 51.83           H
ATOM   3719 3HZ  LYS A 246      -9.301 -11.236 -34.198  1.00 51.83           H
ATOM   3720  HN  LYS A 246      -8.073 -15.911 -28.846  1.00 51.83           H
ATOM   3721  N   SER A 247      -4.174 -15.512 -29.661  1.00 54.23           N
ATOM   3722  CA  SER A 247      -2.965 -15.433 -28.859  1.00 54.23           C
ATOM   3723  C   SER A 247      -2.537 -13.973 -28.701  1.00 54.23           C
ATOM   3724  O   SER A 247      -2.015 -13.584 -27.657  1.00 54.23           O
ATOM   3725  HA  SER A 247      -3.232 -15.860 -27.892  1.00 54.23           H
ATOM   3726  CB  SER A 247      -1.835 -16.253 -29.484  1.00 54.23           C
ATOM   3727 1HB  SER A 247      -2.085 -17.313 -29.433  1.00 54.23           H
ATOM   3728 2HB  SER A 247      -1.742 -15.998 -30.540  1.00 54.23           H
ATOM   3729  OG  SER A 247      -0.588 -16.029 -28.831  1.00 54.23           O
ATOM   3730  HG  SER A 247      -0.626 -16.375 -27.893  1.00 54.23           H
ATOM   3731  HN  SER A 247      -4.069 -15.981 -30.538  1.00 54.23           H
ATOM   3732  N   SER A 248      -2.773 -13.203 -29.754  1.00 53.39           N
ATOM   3733  CA  SER A 248      -1.915 -12.072 -30.062  1.00 53.39           C
ATOM   3734  C   SER A 248      -1.994 -11.034 -28.940  1.00 53.39           C
ATOM   3735  O   SER A 248      -1.052 -10.272 -28.727  1.00 53.39           O
ATOM   3736  HA  SER A 248      -0.908 -12.484 -30.131  1.00 53.39           H
ATOM   3737  CB  SER A 248      -2.298 -11.437 -31.400  1.00 53.39           C
ATOM   3738 1HB  SER A 248      -1.532 -10.720 -31.694  1.00 53.39           H
ATOM   3739 2HB  SER A 248      -2.327 -12.207 -32.171  1.00 53.39           H
ATOM   3740  OG  SER A 248      -3.562 -10.782 -31.337  1.00 53.39           O
ATOM   3741  HG  SER A 248      -3.769 -10.354 -32.217  1.00 53.39           H
ATOM   3742  HN  SER A 248      -3.533 -13.342 -30.389  1.00 53.39           H
ATOM   3743  N   LYS A 249      -3.127 -11.038 -28.253  1.00 50.78           N
ATOM   3744  CA  LYS A 249      -3.444  -9.965 -27.326  1.00 50.78           C
ATOM   3745  C   LYS A 249      -2.658 -10.168 -26.029  1.00 50.78           C
ATOM   3746  O   LYS A 249      -2.799  -9.392 -25.085  1.00 50.78           O
ATOM   3747  HA  LYS A 249      -3.118  -9.031 -27.784  1.00 50.78           H
ATOM   3748  CB  LYS A 249      -4.956  -9.865 -27.119  1.00 50.78           C
ATOM   3749 1HB  LYS A 249      -5.377 -10.862 -26.993  1.00 50.78           H
ATOM   3750 2HB  LYS A 249      -5.166  -9.313 -26.203  1.00 50.78           H
ATOM   3751  CG  LYS A 249      -5.627  -9.169 -28.305  1.00 50.78           C
ATOM   3752 1HG  LYS A 249      -5.086  -8.254 -28.547  1.00 50.78           H
ATOM   3753 2HG  LYS A 249      -5.577  -9.811 -29.184  1.00 50.78           H
ATOM   3754  CD  LYS A 249      -7.087  -8.837 -27.991  1.00 50.78           C
ATOM   3755 1HD  LYS A 249      -7.646  -9.758 -27.826  1.00 50.78           H
ATOM   3756 2HD  LYS A 249      -7.143  -8.260 -27.068  1.00 50.78           H
ATOM   3757  CE  LYS A 249      -7.727  -8.044 -29.133  1.00 50.78           C
ATOM   3758 1HE  LYS A 249      -7.146  -7.143 -29.328  1.00 50.78           H
ATOM   3759 2HE  LYS A 249      -7.712  -8.637 -30.048  1.00 50.78           H
ATOM   3760  NZ  LYS A 249      -9.120  -7.680 -28.794  1.00 50.78           N
ATOM   3761 1HZ  LYS A 249      -9.531  -7.161 -29.563  1.00 50.78           H
ATOM   3762 2HZ  LYS A 249      -9.660  -8.522 -28.629  1.00 50.78           H
ATOM   3763 3HZ  LYS A 249      -9.126  -7.105 -27.958  1.00 50.78           H
ATOM   3764  HN  LYS A 249      -3.820 -11.756 -28.321  1.00 50.78           H
ATOM   3765  N   HIS A 250      -1.846 -11.215 -26.024  1.00 53.78           N
ATOM   3766  CA  HIS A 250      -1.282 -11.719 -24.783  1.00 53.78           C
ATOM   3767  C   HIS A 250      -0.241 -10.730 -24.255  1.00 53.78           C
ATOM   3768  O   HIS A 250      -0.119 -10.538 -23.046  1.00 53.78           O
ATOM   3769  HA  HIS A 250      -2.103 -11.785 -24.070  1.00 53.78           H
ATOM   3770  CB  HIS A 250      -0.716 -13.127 -24.976  1.00 53.78           C
ATOM   3771 1HB  HIS A 250      -0.162 -13.161 -25.914  1.00 53.78           H
ATOM   3772 2HB  HIS A 250      -0.004 -13.334 -24.178  1.00 53.78           H
ATOM   3773  CG  HIS A 250      -1.765 -14.214 -24.989  1.00 53.78           C
ATOM   3774  ND1 HIS A 250      -2.722 -14.344 -23.997  1.00 53.78           N
ATOM   3775  HD1 HIS A 250      -2.817 -13.754 -23.195  1.00 53.78           H
ATOM   3776  CD2 HIS A 250      -1.999 -15.217 -25.883  1.00 53.78           C
ATOM   3777  HD2 HIS A 250      -1.426 -15.408 -26.790  1.00 53.78           H
ATOM   3778  CE1 HIS A 250      -3.490 -15.383 -24.291  1.00 53.78           C
ATOM   3779  HE1 HIS A 250      -4.333 -15.743 -23.701  1.00 53.78           H
ATOM   3780  NE2 HIS A 250      -3.039 -15.923 -25.459  1.00 53.78           N
ATOM   3781  HN  HIS A 250      -1.575 -11.716 -26.846  1.00 53.78           H
ATOM   3782  N   LYS A 251       0.483 -10.127 -25.186  1.00 54.97           N
ATOM   3783  CA  LYS A 251       1.706  -9.422 -24.844  1.00 54.97           C
ATOM   3784  C   LYS A 251       1.383  -8.301 -23.854  1.00 54.97           C
ATOM   3785  O   LYS A 251       2.020  -8.189 -22.807  1.00 54.97           O
ATOM   3786  HA  LYS A 251       2.368 -10.135 -24.353  1.00 54.97           H
ATOM   3787  CB  LYS A 251       2.418  -8.939 -26.109  1.00 54.97           C
ATOM   3788 1HB  LYS A 251       1.691  -8.516 -26.801  1.00 54.97           H
ATOM   3789 2HB  LYS A 251       3.117  -8.141 -25.855  1.00 54.97           H
ATOM   3790  CG  LYS A 251       3.169 -10.086 -26.787  1.00 54.97           C
ATOM   3791 1HG  LYS A 251       3.669 -10.694 -26.033  1.00 54.97           H
ATOM   3792 2HG  LYS A 251       2.461 -10.735 -27.301  1.00 54.97           H
ATOM   3793  CD  LYS A 251       4.199  -9.553 -27.785  1.00 54.97           C
ATOM   3794 1HD  LYS A 251       3.687  -9.089 -28.628  1.00 54.97           H
ATOM   3795 2HD  LYS A 251       4.802  -8.778 -27.312  1.00 54.97           H
ATOM   3796  CE  LYS A 251       5.107 -10.677 -28.289  1.00 54.97           C
ATOM   3797 1HE  LYS A 251       5.272 -11.404 -27.494  1.00 54.97           H
ATOM   3798 2HE  LYS A 251       4.620 -11.206 -29.109  1.00 54.97           H
ATOM   3799  NZ  LYS A 251       6.404 -10.130 -28.746  1.00 54.97           N
ATOM   3800 1HZ  LYS A 251       6.944 -10.866 -29.188  1.00 54.97           H
ATOM   3801 2HZ  LYS A 251       6.241  -9.383 -29.412  1.00 54.97           H
ATOM   3802 3HZ  LYS A 251       6.917  -9.766 -27.950  1.00 54.97           H
ATOM   3803  HN  LYS A 251       0.246 -10.115 -26.158  1.00 54.97           H
ATOM   3804  N   ALA A 252       0.394  -7.498 -24.220  1.00 63.61           N
ATOM   3805  CA  ALA A 252       0.086  -6.297 -23.462  1.00 63.61           C
ATOM   3806  C   ALA A 252      -0.467  -6.693 -22.091  1.00 63.61           C
ATOM   3807  O   ALA A 252      -0.415  -5.906 -21.146  1.00 63.61           O
ATOM   3808  HA  ALA A 252       1.014  -5.744 -23.324  1.00 63.61           H
ATOM   3809  CB  ALA A 252      -0.892  -5.430 -24.256  1.00 63.61           C
ATOM   3810 1HB  ALA A 252      -0.441  -5.152 -25.209  1.00 63.61           H
ATOM   3811 2HB  ALA A 252      -1.810  -5.990 -24.439  1.00 63.61           H
ATOM   3812 3HB  ALA A 252      -1.124  -4.529 -23.687  1.00 63.61           H
ATOM   3813  HN  ALA A 252      -0.189  -7.657 -25.016  1.00 63.61           H
ATOM   3814  N   LEU A 253      -0.983  -7.911 -22.025  1.00 68.06           N
ATOM   3815  CA  LEU A 253      -1.624  -8.388 -20.811  1.00 68.06           C
ATOM   3816  C   LEU A 253      -0.552  -8.841 -19.818  1.00 68.06           C
ATOM   3817  O   LEU A 253      -0.774  -8.824 -18.608  1.00 68.06           O
ATOM   3818  HA  LEU A 253      -2.165  -7.548 -20.376  1.00 68.06           H
ATOM   3819  CB  LEU A 253      -2.655  -9.470 -21.139  1.00 68.06           C
ATOM   3820 1HB  LEU A 253      -3.167  -9.188 -22.060  1.00 68.06           H
ATOM   3821 2HB  LEU A 253      -2.124 -10.400 -21.341  1.00 68.06           H
ATOM   3822  CG  LEU A 253      -3.709  -9.739 -20.064  1.00 68.06           C
ATOM   3823  HG  LEU A 253      -3.202  -9.833 -19.104  1.00 68.06           H
ATOM   3824  CD1 LEU A 253      -4.685  -8.566 -19.947  1.00 68.06           C
ATOM   3825 1HD1 LEU A 253      -4.137  -7.663 -19.680  1.00 68.06           H
ATOM   3826 2HD1 LEU A 253      -5.189  -8.417 -20.901  1.00 68.06           H
ATOM   3827 3HD1 LEU A 253      -5.424  -8.784 -19.175  1.00 68.06           H
ATOM   3828  CD2 LEU A 253      -4.432 -11.062 -20.324  1.00 68.06           C
ATOM   3829 1HD2 LEU A 253      -4.926 -11.022 -21.295  1.00 68.06           H
ATOM   3830 2HD2 LEU A 253      -3.710 -11.878 -20.318  1.00 68.06           H
ATOM   3831 3HD2 LEU A 253      -5.176 -11.229 -19.545  1.00 68.06           H
ATOM   3832  HN  LEU A 253      -0.968  -8.566 -22.780  1.00 68.06           H
ATOM   3833  N   LYS A 254       0.588  -9.237 -20.366  1.00 71.06           N
ATOM   3834  CA  LYS A 254       1.606  -9.906 -19.574  1.00 71.06           C
ATOM   3835  C   LYS A 254       2.040  -8.990 -18.428  1.00 71.06           C
ATOM   3836  O   LYS A 254       2.145  -9.428 -17.284  1.00 71.06           O
ATOM   3837  HA  LYS A 254       1.153 -10.801 -19.148  1.00 71.06           H
ATOM   3838  CB  LYS A 254       2.762 -10.365 -20.465  1.00 71.06           C
ATOM   3839 1HB  LYS A 254       2.387 -10.601 -21.461  1.00 71.06           H
ATOM   3840 2HB  LYS A 254       3.481  -9.554 -20.581  1.00 71.06           H
ATOM   3841  CG  LYS A 254       3.459 -11.591 -19.872  1.00 71.06           C
ATOM   3842 1HG  LYS A 254       3.900 -11.333 -18.910  1.00 71.06           H
ATOM   3843 2HG  LYS A 254       2.725 -12.376 -19.686  1.00 71.06           H
ATOM   3844  CD  LYS A 254       4.545 -12.114 -20.814  1.00 71.06           C
ATOM   3845 1HD  LYS A 254       4.126 -12.267 -21.809  1.00 71.06           H
ATOM   3846 2HD  LYS A 254       5.335 -11.369 -20.912  1.00 71.06           H
ATOM   3847  CE  LYS A 254       5.135 -13.427 -20.296  1.00 71.06           C
ATOM   3848 1HE  LYS A 254       5.552 -13.276 -19.300  1.00 71.06           H
ATOM   3849 2HE  LYS A 254       4.348 -14.174 -20.202  1.00 71.06           H
ATOM   3850  NZ  LYS A 254       6.188 -13.919 -21.211  1.00 71.06           N
ATOM   3851 1HZ  LYS A 254       6.568 -14.788 -20.854  1.00 71.06           H
ATOM   3852 2HZ  LYS A 254       5.790 -14.077 -22.131  1.00 71.06           H
ATOM   3853 3HZ  LYS A 254       6.929 -13.229 -21.278  1.00 71.06           H
ATOM   3854  HN  LYS A 254       0.820  -9.106 -21.330  1.00 71.06           H
ATOM   3855  N   VAL A 255       2.278  -7.734 -18.775  1.00 75.74           N
ATOM   3856  CA  VAL A 255       2.787  -6.774 -17.810  1.00 75.74           C
ATOM   3857  C   VAL A 255       1.802  -6.660 -16.644  1.00 75.74           C
ATOM   3858  O   VAL A 255       2.189  -6.801 -15.485  1.00 75.74           O
ATOM   3859  HA  VAL A 255       3.735  -7.157 -17.432  1.00 75.74           H
ATOM   3860  CB  VAL A 255       3.057  -5.434 -18.496  1.00 75.74           C
ATOM   3861  HB  VAL A 255       2.117  -5.078 -18.919  1.00 75.74           H
ATOM   3862  CG1 VAL A 255       3.544  -4.390 -17.489  1.00 75.74           C
ATOM   3863 1HG1 VAL A 255       2.784  -4.243 -16.722  1.00 75.74           H
ATOM   3864 2HG1 VAL A 255       4.467  -4.737 -17.024  1.00 75.74           H
ATOM   3865 3HG1 VAL A 255       3.729  -3.447 -18.004  1.00 75.74           H
ATOM   3866  CG2 VAL A 255       4.056  -5.597 -19.643  1.00 75.74           C
ATOM   3867 1HG2 VAL A 255       4.997  -5.986 -19.253  1.00 75.74           H
ATOM   3868 2HG2 VAL A 255       3.654  -6.292 -20.380  1.00 75.74           H
ATOM   3869 3HG2 VAL A 255       4.231  -4.630 -20.114  1.00 75.74           H
ATOM   3870  HN  VAL A 255       2.131  -7.370 -19.695  1.00 75.74           H
ATOM   3871  N   THR A 256       0.549  -6.406 -16.991  1.00 74.14           N
ATOM   3872  CA  THR A 256      -0.455  -6.086 -15.991  1.00 74.14           C
ATOM   3873  C   THR A 256      -0.719  -7.297 -15.094  1.00 74.14           C
ATOM   3874  O   THR A 256      -0.914  -7.151 -13.889  1.00 74.14           O
ATOM   3875  HA  THR A 256      -0.063  -5.295 -15.352  1.00 74.14           H
ATOM   3876  CB  THR A 256      -1.703  -5.584 -16.718  1.00 74.14           C
ATOM   3877  HB  THR A 256      -2.551  -5.519 -16.036  1.00 74.14           H
ATOM   3878  OG1 THR A 256      -1.858  -6.489 -17.808  1.00 74.14           O
ATOM   3879  HG1 THR A 256      -2.200  -7.368 -17.476  1.00 74.14           H
ATOM   3880  CG2 THR A 256      -1.484  -4.226 -17.389  1.00 74.14           C
ATOM   3881 1HG2 THR A 256      -0.680  -4.308 -18.121  1.00 74.14           H
ATOM   3882 2HG2 THR A 256      -1.215  -3.487 -16.635  1.00 74.14           H
ATOM   3883 3HG2 THR A 256      -2.401  -3.917 -17.891  1.00 74.14           H
ATOM   3884  HN  THR A 256       0.218  -6.417 -17.935  1.00 74.14           H
ATOM   3885  N   ILE A 257      -0.718  -8.466 -15.718  1.00 77.49           N
ATOM   3886  CA  ILE A 257      -0.915  -9.706 -14.985  1.00 77.49           C
ATOM   3887  C   ILE A 257       0.165  -9.833 -13.909  1.00 77.49           C
ATOM   3888  O   ILE A 257      -0.139 -10.099 -12.747  1.00 77.49           O
ATOM   3889  HA  ILE A 257      -1.886  -9.645 -14.494  1.00 77.49           H
ATOM   3890  CB  ILE A 257      -0.967 -10.894 -15.947  1.00 77.49           C
ATOM   3891  HB  ILE A 257      -0.134 -10.807 -16.644  1.00 77.49           H
ATOM   3892  CG1 ILE A 257      -2.253 -10.873 -16.775  1.00 77.49           C
ATOM   3893 1HG1 ILE A 257      -3.116 -10.965 -16.116  1.00 77.49           H
ATOM   3894 2HG1 ILE A 257      -2.344  -9.914 -17.287  1.00 77.49           H
ATOM   3895  CG2 ILE A 257      -0.792 -12.216 -15.196  1.00 77.49           C
ATOM   3896 1HG2 ILE A 257       0.173 -12.219 -14.688  1.00 77.49           H
ATOM   3897 2HG2 ILE A 257      -1.589 -12.325 -14.461  1.00 77.49           H
ATOM   3898 3HG2 ILE A 257      -0.833 -13.044 -15.903  1.00 77.49           H
ATOM   3899  CD1 ILE A 257      -2.264 -12.008 -17.801  1.00 77.49           C
ATOM   3900 1HD1 ILE A 257      -1.413 -11.898 -18.473  1.00 77.49           H
ATOM   3901 2HD1 ILE A 257      -2.198 -12.965 -17.284  1.00 77.49           H
ATOM   3902 3HD1 ILE A 257      -3.189 -11.969 -18.376  1.00 77.49           H
ATOM   3903  HN  ILE A 257      -0.587  -8.574 -16.703  1.00 77.49           H
ATOM   3904  N   THR A 258       1.405  -9.637 -14.333  1.00 81.87           N
ATOM   3905  CA  THR A 258       2.540  -9.838 -13.448  1.00 81.87           C
ATOM   3906  C   THR A 258       2.453  -8.894 -12.247  1.00 81.87           C
ATOM   3907  O   THR A 258       2.611  -9.322 -11.105  1.00 81.87           O
ATOM   3908  HA  THR A 258       2.496 -10.855 -13.059  1.00 81.87           H
ATOM   3909  CB  THR A 258       3.818  -9.660 -14.270  1.00 81.87           C
ATOM   3910  HB  THR A 258       3.933  -8.624 -14.592  1.00 81.87           H
ATOM   3911  OG1 THR A 258       3.694 -10.618 -15.317  1.00 81.87           O
ATOM   3912  HG1 THR A 258       3.248 -10.203 -16.110  1.00 81.87           H
ATOM   3913  CG2 THR A 258       5.070 -10.099 -13.509  1.00 81.87           C
ATOM   3914 1HG2 THR A 258       4.984 -11.154 -13.246  1.00 81.87           H
ATOM   3915 2HG2 THR A 258       5.170  -9.506 -12.600  1.00 81.87           H
ATOM   3916 3HG2 THR A 258       5.948  -9.952 -14.138  1.00 81.87           H
ATOM   3917  HN  THR A 258       1.639  -9.346 -15.261  1.00 81.87           H
ATOM   3918  N   VAL A 259       2.203  -7.628 -12.547  1.00 81.32           N
ATOM   3919  CA  VAL A 259       2.149  -6.610 -11.511  1.00 81.32           C
ATOM   3920  C   VAL A 259       1.076  -6.987 -10.487  1.00 81.32           C
ATOM   3921  O   VAL A 259       1.296  -6.875  -9.282  1.00 81.32           O
ATOM   3922  HA  VAL A 259       3.119  -6.596 -11.013  1.00 81.32           H
ATOM   3923  CB  VAL A 259       1.919  -5.235 -12.140  1.00 81.32           C
ATOM   3924  HB  VAL A 259       1.062  -5.312 -12.809  1.00 81.32           H
ATOM   3925  CG1 VAL A 259       1.588  -4.191 -11.071  1.00 81.32           C
ATOM   3926 1HG1 VAL A 259       0.684  -4.489 -10.540  1.00 81.32           H
ATOM   3927 2HG1 VAL A 259       2.416  -4.119 -10.366  1.00 81.32           H
ATOM   3928 3HG1 VAL A 259       1.429  -3.223 -11.546  1.00 81.32           H
ATOM   3929  CG2 VAL A 259       3.128  -4.803 -12.973  1.00 81.32           C
ATOM   3930 1HG2 VAL A 259       4.009  -4.752 -12.334  1.00 81.32           H
ATOM   3931 2HG2 VAL A 259       3.298  -5.528 -13.769  1.00 81.32           H
ATOM   3932 3HG2 VAL A 259       2.937  -3.822 -13.408  1.00 81.32           H
ATOM   3933  HN  VAL A 259       2.039  -7.295 -13.475  1.00 81.32           H
ATOM   3934  N   LEU A 260      -0.062  -7.425 -11.005  1.00 76.95           N
ATOM   3935  CA  LEU A 260      -1.204  -7.724 -10.157  1.00 76.95           C
ATOM   3936  C   LEU A 260      -0.882  -8.940  -9.286  1.00 76.95           C
ATOM   3937  O   LEU A 260      -1.170  -8.944  -8.090  1.00 76.95           O
ATOM   3938  HA  LEU A 260      -1.360  -6.864  -9.506  1.00 76.95           H
ATOM   3939  CB  LEU A 260      -2.469  -7.889 -11.001  1.00 76.95           C
ATOM   3940 1HB  LEU A 260      -2.203  -8.410 -11.921  1.00 76.95           H
ATOM   3941 2HB  LEU A 260      -3.162  -8.533 -10.459  1.00 76.95           H
ATOM   3942  CG  LEU A 260      -3.201  -6.598 -11.373  1.00 76.95           C
ATOM   3943  HG  LEU A 260      -2.476  -5.784 -11.377  1.00 76.95           H
ATOM   3944  CD1 LEU A 260      -3.789  -6.687 -12.782  1.00 76.95           C
ATOM   3945 1HD1 LEU A 260      -2.986  -6.853 -13.501  1.00 76.95           H
ATOM   3946 2HD1 LEU A 260      -4.496  -7.516 -12.830  1.00 76.95           H
ATOM   3947 3HD1 LEU A 260      -4.303  -5.756 -13.021  1.00 76.95           H
ATOM   3948  CD2 LEU A 260      -4.264  -6.251 -10.329  1.00 76.95           C
ATOM   3949 1HD2 LEU A 260      -4.992  -7.060 -10.269  1.00 76.95           H
ATOM   3950 2HD2 LEU A 260      -3.789  -6.116  -9.357  1.00 76.95           H
ATOM   3951 3HD2 LEU A 260      -4.769  -5.329 -10.618  1.00 76.95           H
ATOM   3952  HN  LEU A 260      -0.210  -7.577 -11.982  1.00 76.95           H
ATOM   3953  N   THR A 261      -0.290  -9.941  -9.919  1.00 84.73           N
ATOM   3954  CA  THR A 261       0.042 -11.174  -9.224  1.00 84.73           C
ATOM   3955  C   THR A 261       1.015 -10.894  -8.077  1.00 84.73           C
ATOM   3956  O   THR A 261       0.833 -11.394  -6.968  1.00 84.73           O
ATOM   3957  HA  THR A 261      -0.870 -11.574  -8.780  1.00 84.73           H
ATOM   3958  CB  THR A 261       0.586 -12.165 -10.255  1.00 84.73           C
ATOM   3959  HB  THR A 261       1.522 -11.807 -10.683  1.00 84.73           H
ATOM   3960  OG1 THR A 261      -0.488 -12.334 -11.176  1.00 84.73           O
ATOM   3961  HG1 THR A 261      -0.432 -11.643 -11.896  1.00 84.73           H
ATOM   3962  CG2 THR A 261       0.796 -13.563  -9.668  1.00 84.73           C
ATOM   3963 1HG2 THR A 261      -0.154 -13.949  -9.300  1.00 84.73           H
ATOM   3964 2HG2 THR A 261       1.510 -13.508  -8.846  1.00 84.73           H
ATOM   3965 3HG2 THR A 261       1.184 -14.227 -10.441  1.00 84.73           H
ATOM   3966  HN  THR A 261      -0.038  -9.921 -10.886  1.00 84.73           H
ATOM   3967  N   VAL A 262       2.027 -10.096  -8.384  1.00 87.62           N
ATOM   3968  CA  VAL A 262       3.056  -9.783  -7.407  1.00 87.62           C
ATOM   3969  C   VAL A 262       2.432  -9.010  -6.244  1.00 87.62           C
ATOM   3970  O   VAL A 262       2.756  -9.258  -5.083  1.00 87.62           O
ATOM   3971  HA  VAL A 262       3.449 -10.728  -7.029  1.00 87.62           H
ATOM   3972  CB  VAL A 262       4.204  -9.028  -8.079  1.00 87.62           C
ATOM   3973  HB  VAL A 262       3.780  -8.172  -8.604  1.00 87.62           H
ATOM   3974  CG1 VAL A 262       5.195  -8.499  -7.040  1.00 87.62           C
ATOM   3975 1HG1 VAL A 262       4.680  -7.819  -6.360  1.00 87.62           H
ATOM   3976 2HG1 VAL A 262       5.610  -9.333  -6.475  1.00 87.62           H
ATOM   3977 3HG1 VAL A 262       6.001  -7.966  -7.545  1.00 87.62           H
ATOM   3978  CG2 VAL A 262       4.910  -9.909  -9.111  1.00 87.62           C
ATOM   3979 1HG2 VAL A 262       5.315 -10.793  -8.618  1.00 87.62           H
ATOM   3980 2HG2 VAL A 262       4.197 -10.215  -9.877  1.00 87.62           H
ATOM   3981 3HG2 VAL A 262       5.722  -9.348  -9.574  1.00 87.62           H
ATOM   3982  HN  VAL A 262       2.149  -9.666  -9.278  1.00 87.62           H
ATOM   3983  N   PHE A 263       1.547  -8.088  -6.595  1.00 83.26           N
ATOM   3984  CA  PHE A 263       0.875  -7.276  -5.595  1.00 83.26           C
ATOM   3985  C   PHE A 263       0.088  -8.150  -4.617  1.00 83.26           C
ATOM   3986  O   PHE A 263       0.277  -8.058  -3.405  1.00 83.26           O
ATOM   3987  HA  PHE A 263       1.646  -6.729  -5.051  1.00 83.26           H
ATOM   3988  CB  PHE A 263      -0.099  -6.362  -6.342  1.00 83.26           C
ATOM   3989 1HB  PHE A 263       0.458  -5.768  -7.066  1.00 83.26           H
ATOM   3990 2HB  PHE A 263      -0.799  -6.978  -6.906  1.00 83.26           H
ATOM   3991  CG  PHE A 263      -0.890  -5.420  -5.432  1.00 83.26           C
ATOM   3992  CD1 PHE A 263      -2.178  -5.712  -5.107  1.00 83.26           C
ATOM   3993  HD1 PHE A 263      -2.647  -6.617  -5.494  1.00 83.26           H
ATOM   3994  CD2 PHE A 263      -0.306  -4.292  -4.948  1.00 83.26           C
ATOM   3995  HD2 PHE A 263       0.727  -4.058  -5.209  1.00 83.26           H
ATOM   3996  CE1 PHE A 263      -2.912  -4.838  -4.262  1.00 83.26           C
ATOM   3997  HE1 PHE A 263      -3.945  -5.071  -4.002  1.00 83.26           H
ATOM   3998  CE2 PHE A 263      -1.040  -3.417  -4.104  1.00 83.26           C
ATOM   3999  HE2 PHE A 263      -0.571  -2.513  -3.717  1.00 83.26           H
ATOM   4000  CZ  PHE A 263      -2.328  -3.709  -3.779  1.00 83.26           C
ATOM   4001  HZ  PHE A 263      -2.891  -3.038  -3.131  1.00 83.26           H
ATOM   4002  HN  PHE A 263       1.288  -7.893  -7.541  1.00 83.26           H
ATOM   4003  N   VAL A 264      -0.779  -8.979  -5.180  1.00 87.43           N
ATOM   4004  CA  VAL A 264      -1.673  -9.790  -4.371  1.00 87.43           C
ATOM   4005  C   VAL A 264      -0.847 -10.673  -3.434  1.00 87.43           C
ATOM   4006  O   VAL A 264      -1.162 -10.795  -2.251  1.00 87.43           O
ATOM   4007  HA  VAL A 264      -2.279  -9.112  -3.770  1.00 87.43           H
ATOM   4008  CB  VAL A 264      -2.613 -10.592  -5.273  1.00 87.43           C
ATOM   4009  HB  VAL A 264      -2.003 -11.134  -5.996  1.00 87.43           H
ATOM   4010  CG1 VAL A 264      -3.406 -11.620  -4.464  1.00 87.43           C
ATOM   4011 1HG1 VAL A 264      -2.716 -12.309  -3.977  1.00 87.43           H
ATOM   4012 2HG1 VAL A 264      -4.001 -11.107  -3.708  1.00 87.43           H
ATOM   4013 3HG1 VAL A 264      -4.066 -12.176  -5.130  1.00 87.43           H
ATOM   4014  CG2 VAL A 264      -3.550  -9.665  -6.051  1.00 87.43           C
ATOM   4015 1HG2 VAL A 264      -4.150  -9.084  -5.350  1.00 87.43           H
ATOM   4016 2HG2 VAL A 264      -2.961  -8.990  -6.671  1.00 87.43           H
ATOM   4017 3HG2 VAL A 264      -4.207 -10.261  -6.684  1.00 87.43           H
ATOM   4018  HN  VAL A 264      -0.876  -9.101  -6.168  1.00 87.43           H
ATOM   4019  N   LEU A 265       0.196 -11.266  -3.998  1.00 88.79           N
ATOM   4020  CA  LEU A 265       1.006 -12.218  -3.257  1.00 88.79           C
ATOM   4021  C   LEU A 265       1.691 -11.500  -2.092  1.00 88.79           C
ATOM   4022  O   LEU A 265       1.840 -12.067  -1.011  1.00 88.79           O
ATOM   4023  HA  LEU A 265       0.333 -12.972  -2.850  1.00 88.79           H
ATOM   4024  CB  LEU A 265       1.979 -12.937  -4.194  1.00 88.79           C
ATOM   4025 1HB  LEU A 265       2.498 -12.187  -4.792  1.00 88.79           H
ATOM   4026 2HB  LEU A 265       2.732 -13.439  -3.588  1.00 88.79           H
ATOM   4027  CG  LEU A 265       1.359 -13.965  -5.143  1.00 88.79           C
ATOM   4028  HG  LEU A 265       0.582 -13.469  -5.724  1.00 88.79           H
ATOM   4029  CD1 LEU A 265       2.399 -14.491  -6.135  1.00 88.79           C
ATOM   4030 1HD1 LEU A 265       2.790 -13.662  -6.725  1.00 88.79           H
ATOM   4031 2HD1 LEU A 265       3.214 -14.965  -5.589  1.00 88.79           H
ATOM   4032 3HD1 LEU A 265       1.932 -15.221  -6.797  1.00 88.79           H
ATOM   4033  CD2 LEU A 265       0.688 -15.097  -4.362  1.00 88.79           C
ATOM   4034 1HD2 LEU A 265       1.429 -15.598  -3.739  1.00 88.79           H
ATOM   4035 2HD2 LEU A 265      -0.099 -14.685  -3.731  1.00 88.79           H
ATOM   4036 3HD2 LEU A 265       0.256 -15.814  -5.060  1.00 88.79           H
ATOM   4037  HN  LEU A 265       0.488 -11.105  -4.940  1.00 88.79           H
ATOM   4038  N   SER A 266       2.091 -10.264  -2.353  1.00 90.25           N
ATOM   4039  CA  SER A 266       2.842  -9.498  -1.374  1.00 90.25           C
ATOM   4040  C   SER A 266       1.895  -8.926  -0.317  1.00 90.25           C
ATOM   4041  O   SER A 266       2.260  -8.810   0.851  1.00 90.25           O
ATOM   4042  HA  SER A 266       3.535 -10.208  -0.922  1.00 90.25           H
ATOM   4043  CB  SER A 266       3.632  -8.372  -2.044  1.00 90.25           C
ATOM   4044 1HB  SER A 266       4.186  -7.817  -1.286  1.00 90.25           H
ATOM   4045 2HB  SER A 266       4.367  -8.800  -2.725  1.00 90.25           H
ATOM   4046  OG  SER A 266       2.785  -7.479  -2.761  1.00 90.25           O
ATOM   4047  HG  SER A 266       2.744  -7.746  -3.724  1.00 90.25           H
ATOM   4048  HN  SER A 266       1.909  -9.787  -3.213  1.00 90.25           H
ATOM   4049  N   GLN A 267       0.696  -8.584  -0.767  1.00 85.32           N
ATOM   4050  CA  GLN A 267      -0.244  -7.868   0.079  1.00 85.32           C
ATOM   4051  C   GLN A 267      -1.026  -8.851   0.953  1.00 85.32           C
ATOM   4052  O   GLN A 267      -1.457  -8.502   2.051  1.00 85.32           O
ATOM   4053  HA  GLN A 267       0.367  -7.220   0.706  1.00 85.32           H
ATOM   4054  CB  GLN A 267      -1.191  -7.007  -0.760  1.00 85.32           C
ATOM   4055 1HB  GLN A 267      -1.676  -7.625  -1.516  1.00 85.32           H
ATOM   4056 2HB  GLN A 267      -1.979  -6.603  -0.126  1.00 85.32           H
ATOM   4057  CG  GLN A 267      -0.435  -5.862  -1.438  1.00 85.32           C
ATOM   4058 1HG  GLN A 267       0.385  -6.265  -2.033  1.00 85.32           H
ATOM   4059 2HG  GLN A 267      -1.100  -5.339  -2.124  1.00 85.32           H
ATOM   4060  CD  GLN A 267       0.115  -4.880  -0.402  1.00 85.32           C
ATOM   4061  OE1 GLN A 267      -0.461  -4.662   0.652  1.00 85.32           O
ATOM   4062  NE2 GLN A 267       1.258  -4.301  -0.758  1.00 85.32           N
ATOM   4063 1HE2 GLN A 267       1.678  -4.524  -1.638  1.00 85.32           H
ATOM   4064 2HE2 GLN A 267       1.696  -3.642  -0.147  1.00 85.32           H
ATOM   4065  HN  GLN A 267       0.365  -8.788  -1.688  1.00 85.32           H
ATOM   4066  N   PHE A 268      -1.186 -10.059   0.433  1.00 91.36           N
ATOM   4067  CA  PHE A 268      -2.083 -11.024   1.045  1.00 91.36           C
ATOM   4068  C   PHE A 268      -1.659 -11.333   2.482  1.00 91.36           C
ATOM   4069  O   PHE A 268      -2.453 -11.192   3.411  1.00 91.36           O
ATOM   4070  HA  PHE A 268      -3.079 -10.583   1.049  1.00 91.36           H
ATOM   4071  CB  PHE A 268      -1.995 -12.306   0.213  1.00 91.36           C
ATOM   4072 1HB  PHE A 268      -2.227 -12.070  -0.825  1.00 91.36           H
ATOM   4073 2HB  PHE A 268      -0.969 -12.671   0.236  1.00 91.36           H
ATOM   4074  CG  PHE A 268      -2.929 -13.421   0.688  1.00 91.36           C
ATOM   4075  CD1 PHE A 268      -2.440 -14.442   1.442  1.00 91.36           C
ATOM   4076  HD1 PHE A 268      -1.384 -14.466   1.708  1.00 91.36           H
ATOM   4077  CD2 PHE A 268      -4.247 -13.391   0.357  1.00 91.36           C
ATOM   4078  HD2 PHE A 268      -4.639 -12.573  -0.248  1.00 91.36           H
ATOM   4079  CE1 PHE A 268      -3.307 -15.477   1.883  1.00 91.36           C
ATOM   4080  HE1 PHE A 268      -2.916 -16.295   2.487  1.00 91.36           H
ATOM   4081  CE2 PHE A 268      -5.114 -14.426   0.797  1.00 91.36           C
ATOM   4082  HE2 PHE A 268      -6.171 -14.402   0.531  1.00 91.36           H
ATOM   4083  CZ  PHE A 268      -4.626 -15.447   1.551  1.00 91.36           C
ATOM   4084  HZ  PHE A 268      -5.291 -16.241   1.890  1.00 91.36           H
ATOM   4085  HN  PHE A 268      -0.716 -10.380  -0.389  1.00 91.36           H
ATOM   4086  N   PRO A 269      -0.405 -11.757   2.691  1.00 94.67           N
ATOM   4087  CA  PRO A 269       0.056 -12.116   4.034  1.00 94.67           C
ATOM   4088  C   PRO A 269      -0.195 -11.010   5.045  1.00 94.67           C
ATOM   4089  O   PRO A 269      -0.638 -11.273   6.162  1.00 94.67           O
ATOM   4090  HA  PRO A 269      -0.504 -12.974   4.406  1.00 94.67           H
ATOM   4091  CB  PRO A 269       1.551 -12.383   3.844  1.00 94.67           C
ATOM   4092 1HB  PRO A 269       2.145 -11.487   4.023  1.00 94.67           H
ATOM   4093 2HB  PRO A 269       1.913 -13.147   4.533  1.00 94.67           H
ATOM   4094  CG  PRO A 269       1.646 -12.843   2.394  1.00 94.67           C
ATOM   4095 1HG  PRO A 269       2.657 -12.735   2.001  1.00 94.67           H
ATOM   4096 2HG  PRO A 269       1.385 -13.895   2.285  1.00 94.67           H
ATOM   4097  CD  PRO A 269       0.658 -11.932   1.684  1.00 94.67           C
ATOM   4098 1HD  PRO A 269       1.110 -10.979   1.410  1.00 94.67           H
ATOM   4099 2HD  PRO A 269       0.284 -12.381   0.764  1.00 94.67           H
ATOM   4100  N   TYR A 270       0.097  -9.788   4.623  1.00 91.97           N
ATOM   4101  CA  TYR A 270      -0.042  -8.639   5.501  1.00 91.97           C
ATOM   4102  C   TYR A 270      -1.500  -8.446   5.924  1.00 91.97           C
ATOM   4103  O   TYR A 270      -1.786  -8.246   7.104  1.00 91.97           O
ATOM   4104  HA  TYR A 270       0.565  -8.818   6.388  1.00 91.97           H
ATOM   4105  CB  TYR A 270       0.403  -7.426   4.682  1.00 91.97           C
ATOM   4106 1HB  TYR A 270       1.473  -7.503   4.490  1.00 91.97           H
ATOM   4107 2HB  TYR A 270      -0.097  -7.450   3.714  1.00 91.97           H
ATOM   4108  CG  TYR A 270       0.117  -6.082   5.355  1.00 91.97           C
ATOM   4109  CD1 TYR A 270      -0.802  -5.214   4.800  1.00 91.97           C
ATOM   4110  HD1 TYR A 270      -1.323  -5.487   3.882  1.00 91.97           H
ATOM   4111  CD2 TYR A 270       0.777  -5.737   6.517  1.00 91.97           C
ATOM   4112  HD2 TYR A 270       1.502  -6.422   6.955  1.00 91.97           H
ATOM   4113  CE1 TYR A 270      -1.072  -3.950   5.433  1.00 91.97           C
ATOM   4114  HE1 TYR A 270      -1.795  -3.255   5.005  1.00 91.97           H
ATOM   4115  CE2 TYR A 270       0.507  -4.472   7.150  1.00 91.97           C
ATOM   4116  HE2 TYR A 270       1.021  -4.188   8.068  1.00 91.97           H
ATOM   4117  CZ  TYR A 270      -0.404  -3.641   6.577  1.00 91.97           C
ATOM   4118  OH  TYR A 270      -0.659  -2.446   7.175  1.00 91.97           O
ATOM   4119  HH  TYR A 270      -0.230  -2.418   8.078  1.00 91.97           H
ATOM   4120  HN  TYR A 270       0.423  -9.578   3.701  1.00 91.97           H
ATOM   4121  N   ASN A 271      -2.383  -8.514   4.939  1.00 90.05           N
ATOM   4122  CA  ASN A 271      -3.790  -8.241   5.175  1.00 90.05           C
ATOM   4123  C   ASN A 271      -4.390  -9.370   6.015  1.00 90.05           C
ATOM   4124  O   ASN A 271      -5.386  -9.170   6.709  1.00 90.05           O
ATOM   4125  HA  ASN A 271      -3.813  -7.280   5.690  1.00 90.05           H
ATOM   4126  CB  ASN A 271      -4.566  -8.168   3.858  1.00 90.05           C
ATOM   4127 1HB  ASN A 271      -4.249  -8.977   3.200  1.00 90.05           H
ATOM   4128 2HB  ASN A 271      -5.629  -8.311   4.049  1.00 90.05           H
ATOM   4129  CG  ASN A 271      -4.343  -6.823   3.164  1.00 90.05           C
ATOM   4130  OD1 ASN A 271      -4.887  -5.800   3.547  1.00 90.05           O
ATOM   4131  ND2 ASN A 271      -3.515  -6.880   2.125  1.00 90.05           N
ATOM   4132 1HD2 ASN A 271      -3.101  -7.752   1.863  1.00 90.05           H
ATOM   4133 2HD2 ASN A 271      -3.306  -6.052   1.605  1.00 90.05           H
ATOM   4134  HN  ASN A 271      -2.151  -8.749   3.995  1.00 90.05           H
ATOM   4135  N   CYS A 272      -3.760 -10.531   5.924  1.00 94.83           N
ATOM   4136  CA  CYS A 272      -4.144 -11.659   6.756  1.00 94.83           C
ATOM   4137  C   CYS A 272      -3.943 -11.265   8.221  1.00 94.83           C
ATOM   4138  O   CYS A 272      -4.837 -11.449   9.045  1.00 94.83           O
ATOM   4139  HA  CYS A 272      -5.196 -11.856   6.549  1.00 94.83           H
ATOM   4140  CB  CYS A 272      -3.362 -12.923   6.393  1.00 94.83           C
ATOM   4141 1HB  CYS A 272      -2.297 -12.698   6.337  1.00 94.83           H
ATOM   4142 2HB  CYS A 272      -3.489 -13.675   7.171  1.00 94.83           H
ATOM   4143  SG  CYS A 272      -3.947 -13.580   4.788  1.00 94.83           S
ATOM   4144  HG  CYS A 272      -3.348 -12.661   4.035  1.00 94.83           H
ATOM   4145  HN  CYS A 272      -3.001 -10.708   5.298  1.00 94.83           H
ATOM   4146  N   ILE A 273      -2.763 -10.730   8.500  1.00 93.57           N
ATOM   4147  CA  ILE A 273      -2.427 -10.325   9.854  1.00 93.57           C
ATOM   4148  C   ILE A 273      -3.296  -9.131  10.256  1.00 93.57           C
ATOM   4149  O   ILE A 273      -3.758  -9.050  11.393  1.00 93.57           O
ATOM   4150  HA  ILE A 273      -2.662 -11.160  10.514  1.00 93.57           H
ATOM   4151  CB  ILE A 273      -0.925 -10.060   9.977  1.00 93.57           C
ATOM   4152  HB  ILE A 273      -0.653  -9.295   9.251  1.00 93.57           H
ATOM   4153  CG1 ILE A 273      -0.118 -11.315   9.636  1.00 93.57           C
ATOM   4154 1HG1 ILE A 273      -0.319 -11.612   8.607  1.00 93.57           H
ATOM   4155 2HG1 ILE A 273       0.948 -11.094   9.702  1.00 93.57           H
ATOM   4156  CG2 ILE A 273      -0.576  -9.513  11.363  1.00 93.57           C
ATOM   4157 1HG2 ILE A 273      -1.111  -8.578  11.529  1.00 93.57           H
ATOM   4158 2HG2 ILE A 273      -0.867 -10.238  12.124  1.00 93.57           H
ATOM   4159 3HG2 ILE A 273       0.497  -9.334  11.423  1.00 93.57           H
ATOM   4160  CD1 ILE A 273      -0.466 -12.465  10.583  1.00 93.57           C
ATOM   4161 1HD1 ILE A 273      -0.240 -12.172  11.609  1.00 93.57           H
ATOM   4162 2HD1 ILE A 273      -1.527 -12.698  10.497  1.00 93.57           H
ATOM   4163 3HD1 ILE A 273       0.122 -13.344  10.319  1.00 93.57           H
ATOM   4164  HN  ILE A 273      -2.046 -10.574   7.822  1.00 93.57           H
ATOM   4165  N   LEU A 274      -3.493  -8.236   9.299  1.00 90.51           N
ATOM   4166  CA  LEU A 274      -4.277  -7.037   9.546  1.00 90.51           C
ATOM   4167  C   LEU A 274      -5.695  -7.437   9.960  1.00 90.51           C
ATOM   4168  O   LEU A 274      -6.304  -6.787  10.808  1.00 90.51           O
ATOM   4169  HA  LEU A 274      -3.811  -6.508  10.377  1.00 90.51           H
ATOM   4170  CB  LEU A 274      -4.230  -6.106   8.333  1.00 90.51           C
ATOM   4171 1HB  LEU A 274      -3.186  -5.950   8.060  1.00 90.51           H
ATOM   4172 2HB  LEU A 274      -4.706  -6.612   7.493  1.00 90.51           H
ATOM   4173  CG  LEU A 274      -4.891  -4.738   8.511  1.00 90.51           C
ATOM   4174  HG  LEU A 274      -5.903  -4.894   8.885  1.00 90.51           H
ATOM   4175  CD1 LEU A 274      -4.147  -3.901   9.553  1.00 90.51           C
ATOM   4176 1HD1 LEU A 274      -4.157  -4.421  10.511  1.00 90.51           H
ATOM   4177 2HD1 LEU A 274      -3.117  -3.752   9.231  1.00 90.51           H
ATOM   4178 3HD1 LEU A 274      -4.638  -2.934   9.660  1.00 90.51           H
ATOM   4179  CD2 LEU A 274      -5.013  -4.010   7.171  1.00 90.51           C
ATOM   4180 1HD2 LEU A 274      -4.020  -3.865   6.745  1.00 90.51           H
ATOM   4181 2HD2 LEU A 274      -5.619  -4.605   6.488  1.00 90.51           H
ATOM   4182 3HD2 LEU A 274      -5.486  -3.040   7.326  1.00 90.51           H
ATOM   4183  HN  LEU A 274      -3.129  -8.318   8.372  1.00 90.51           H
ATOM   4184  N   LEU A 275      -6.179  -8.503   9.341  1.00 92.70           N
ATOM   4185  CA  LEU A 275      -7.509  -9.005   9.643  1.00 92.70           C
ATOM   4186  C   LEU A 275      -7.558  -9.461  11.103  1.00 92.70           C
ATOM   4187  O   LEU A 275      -8.494  -9.131  11.829  1.00 92.70           O
ATOM   4188  HA  LEU A 275      -8.207  -8.177   9.516  1.00 92.70           H
ATOM   4189  CB  LEU A 275      -7.911 -10.092   8.645  1.00 92.70           C
ATOM   4190 1HB  LEU A 275      -7.879  -9.667   7.642  1.00 92.70           H
ATOM   4191 2HB  LEU A 275      -7.163 -10.884   8.680  1.00 92.70           H
ATOM   4192  CG  LEU A 275      -9.289 -10.722   8.858  1.00 92.70           C
ATOM   4193  HG  LEU A 275      -9.334 -11.110   9.876  1.00 92.70           H
ATOM   4194  CD1 LEU A 275     -10.397  -9.675   8.724  1.00 92.70           C
ATOM   4195 1HD1 LEU A 275     -10.251  -8.893   9.470  1.00 92.70           H
ATOM   4196 2HD1 LEU A 275     -10.364  -9.236   7.727  1.00 92.70           H
ATOM   4197 3HD1 LEU A 275     -11.366 -10.149   8.880  1.00 92.70           H
ATOM   4198  CD2 LEU A 275      -9.503 -11.906   7.914  1.00 92.70           C
ATOM   4199 1HD2 LEU A 275      -9.431 -11.565   6.881  1.00 92.70           H
ATOM   4200 2HD2 LEU A 275      -8.741 -12.663   8.101  1.00 92.70           H
ATOM   4201 3HD2 LEU A 275     -10.490 -12.335   8.086  1.00 92.70           H
ATOM   4202  HN  LEU A 275      -5.680  -9.021   8.646  1.00 92.70           H
ATOM   4203  N   VAL A 276      -6.538 -10.213  11.489  1.00 94.74           N
ATOM   4204  CA  VAL A 276      -6.454 -10.720  12.848  1.00 94.74           C
ATOM   4205  C   VAL A 276      -6.471  -9.545  13.828  1.00 94.74           C
ATOM   4206  O   VAL A 276      -7.195  -9.572  14.822  1.00 94.74           O
ATOM   4207  HA  VAL A 276      -7.336 -11.336  13.024  1.00 94.74           H
ATOM   4208  CB  VAL A 276      -5.218 -11.608  13.000  1.00 94.74           C
ATOM   4209  HB  VAL A 276      -4.349 -11.031  12.682  1.00 94.74           H
ATOM   4210  CG1 VAL A 276      -5.006 -12.008  14.461  1.00 94.74           C
ATOM   4211 1HG1 VAL A 276      -4.870 -11.112  15.067  1.00 94.74           H
ATOM   4212 2HG1 VAL A 276      -5.878 -12.558  14.817  1.00 94.74           H
ATOM   4213 3HG1 VAL A 276      -4.121 -12.639  14.541  1.00 94.74           H
ATOM   4214  CG2 VAL A 276      -5.315 -12.843  12.102  1.00 94.74           C
ATOM   4215 1HG2 VAL A 276      -6.197 -13.422  12.375  1.00 94.74           H
ATOM   4216 2HG2 VAL A 276      -5.395 -12.529  11.061  1.00 94.74           H
ATOM   4217 3HG2 VAL A 276      -4.424 -13.456  12.229  1.00 94.74           H
ATOM   4218  HN  VAL A 276      -5.779 -10.475  10.893  1.00 94.74           H
ATOM   4219  N   GLN A 277      -5.664  -8.542  13.514  1.00 91.08           N
ATOM   4220  CA  GLN A 277      -5.562  -7.369  14.365  1.00 91.08           C
ATOM   4221  C   GLN A 277      -6.914  -6.658  14.455  1.00 91.08           C
ATOM   4222  O   GLN A 277      -7.264  -6.113  15.500  1.00 91.08           O
ATOM   4223  HA  GLN A 277      -5.277  -7.748  15.347  1.00 91.08           H
ATOM   4224  CB  GLN A 277      -4.475  -6.418  13.860  1.00 91.08           C
ATOM   4225 1HB  GLN A 277      -4.589  -6.267  12.786  1.00 91.08           H
ATOM   4226 2HB  GLN A 277      -4.591  -5.443  14.333  1.00 91.08           H
ATOM   4227  CG  GLN A 277      -3.080  -6.972  14.156  1.00 91.08           C
ATOM   4228 1HG  GLN A 277      -3.002  -7.225  15.213  1.00 91.08           H
ATOM   4229 2HG  GLN A 277      -2.925  -7.895  13.596  1.00 91.08           H
ATOM   4230  CD  GLN A 277      -1.997  -5.957  13.787  1.00 91.08           C
ATOM   4231  OE1 GLN A 277      -2.190  -5.075  12.967  1.00 91.08           O
ATOM   4232  NE2 GLN A 277      -0.849  -6.130  14.437  1.00 91.08           N
ATOM   4233 1HE2 GLN A 277      -0.756  -6.875  15.098  1.00 91.08           H
ATOM   4234 2HE2 GLN A 277      -0.079  -5.516  14.264  1.00 91.08           H
ATOM   4235  HN  GLN A 277      -5.089  -8.522  12.696  1.00 91.08           H
ATOM   4236  N   THR A 278      -7.637  -6.688  13.345  1.00 92.11           N
ATOM   4237  CA  THR A 278      -8.923  -6.016  13.272  1.00 92.11           C
ATOM   4238  C   THR A 278      -9.930  -6.689  14.205  1.00 92.11           C
ATOM   4239  O   THR A 278     -10.656  -6.013  14.933  1.00 92.11           O
ATOM   4240  HA  THR A 278      -8.796  -4.992  13.623  1.00 92.11           H
ATOM   4241  CB  THR A 278      -9.366  -6.002  11.807  1.00 92.11           C
ATOM   4242  HB  THR A 278      -9.546  -7.014  11.446  1.00 92.11           H
ATOM   4243  OG1 THR A 278      -8.333  -5.284  11.139  1.00 92.11           O
ATOM   4244  HG1 THR A 278      -7.439  -5.656  11.390  1.00 92.11           H
ATOM   4245  CG2 THR A 278     -10.617  -5.150  11.583  1.00 92.11           C
ATOM   4246 1HG2 THR A 278     -10.415  -4.122  11.882  1.00 92.11           H
ATOM   4247 2HG2 THR A 278     -11.439  -5.548  12.178  1.00 92.11           H
ATOM   4248 3HG2 THR A 278     -10.889  -5.175  10.527  1.00 92.11           H
ATOM   4249  HN  THR A 278      -7.357  -7.158  12.508  1.00 92.11           H
ATOM   4250  N   ILE A 279      -9.943  -8.013  14.154  1.00 92.54           N
ATOM   4251  CA  ILE A 279     -10.852  -8.785  14.983  1.00 92.54           C
ATOM   4252  C   ILE A 279     -10.472  -8.605  16.454  1.00 92.54           C
ATOM   4253  O   ILE A 279     -11.339  -8.408  17.304  1.00 92.54           O
ATOM   4254  HA  ILE A 279     -11.854  -8.382  14.834  1.00 92.54           H
ATOM   4255  CB  ILE A 279     -10.881 -10.246  14.530  1.00 92.54           C
ATOM   4256  HB  ILE A 279      -9.858 -10.622  14.523  1.00 92.54           H
ATOM   4257  CG1 ILE A 279     -11.417 -10.367  13.103  1.00 92.54           C
ATOM   4258 1HG1 ILE A 279     -12.491 -10.178  13.096  1.00 92.54           H
ATOM   4259 2HG1 ILE A 279     -10.956  -9.608  12.472  1.00 92.54           H
ATOM   4260  CG2 ILE A 279     -11.672 -11.111  15.515  1.00 92.54           C
ATOM   4261 1HG2 ILE A 279     -11.206 -11.059  16.499  1.00 92.54           H
ATOM   4262 2HG2 ILE A 279     -12.696 -10.744  15.578  1.00 92.54           H
ATOM   4263 3HG2 ILE A 279     -11.676 -12.144  15.169  1.00 92.54           H
ATOM   4264  CD1 ILE A 279     -11.135 -11.757  12.527  1.00 92.54           C
ATOM   4265 1HD1 ILE A 279     -10.060 -11.932  12.512  1.00 92.54           H
ATOM   4266 2HD1 ILE A 279     -11.619 -12.512  13.147  1.00 92.54           H
ATOM   4267 3HD1 ILE A 279     -11.527 -11.815  11.511  1.00 92.54           H
ATOM   4268  HN  ILE A 279      -9.348  -8.556  13.561  1.00 92.54           H
ATOM   4269  N   ASP A 280      -9.174  -8.679  16.710  1.00 91.74           N
ATOM   4270  CA  ASP A 280      -8.673  -8.588  18.071  1.00 91.74           C
ATOM   4271  C   ASP A 280      -8.983  -7.199  18.632  1.00 91.74           C
ATOM   4272  O   ASP A 280      -9.241  -7.051  19.826  1.00 91.74           O
ATOM   4273  HA  ASP A 280      -9.183  -9.382  18.617  1.00 91.74           H
ATOM   4274  CB  ASP A 280      -7.157  -8.788  18.114  1.00 91.74           C
ATOM   4275 1HB  ASP A 280      -6.895  -9.719  17.611  1.00 91.74           H
ATOM   4276 2HB  ASP A 280      -6.664  -7.982  17.570  1.00 91.74           H
ATOM   4277  CG  ASP A 280      -6.649  -8.821  19.557  1.00 91.74           C
ATOM   4278  OD1 ASP A 280      -7.252  -9.572  20.354  1.00 91.74           O
ATOM   4279  OD2 ASP A 280      -5.670  -8.094  19.831  1.00 91.74           O
ATOM   4280  HN  ASP A 280      -8.472  -8.798  16.008  1.00 91.74           H
ATOM   4281  N   ALA A 281      -8.947  -6.216  17.745  1.00 91.33           N
ATOM   4282  CA  ALA A 281      -9.221  -4.843  18.137  1.00 91.33           C
ATOM   4283  C   ALA A 281     -10.625  -4.760  18.738  1.00 91.33           C
ATOM   4284  O   ALA A 281     -10.887  -3.923  19.600  1.00 91.33           O
ATOM   4285  HA  ALA A 281      -8.492  -4.564  18.898  1.00 91.33           H
ATOM   4286  CB  ALA A 281      -9.049  -3.923  16.927  1.00 91.33           C
ATOM   4287 1HB  ALA A 281      -8.026  -3.997  16.556  1.00 91.33           H
ATOM   4288 2HB  ALA A 281      -9.743  -4.222  16.142  1.00 91.33           H
ATOM   4289 3HB  ALA A 281      -9.254  -2.894  17.222  1.00 91.33           H
ATOM   4290  HN  ALA A 281      -8.735  -6.344  16.776  1.00 91.33           H
ATOM   4291  N   TYR A 282     -11.492  -5.640  18.259  1.00 80.44           N
ATOM   4292  CA  TYR A 282     -12.874  -5.649  18.707  1.00 80.44           C
ATOM   4293  C   TYR A 282     -13.085  -6.683  19.816  1.00 80.44           C
ATOM   4294  O   TYR A 282     -13.686  -6.380  20.845  1.00 80.44           O
ATOM   4295  HA  TYR A 282     -13.108  -4.658  19.096  1.00 80.44           H
ATOM   4296  CB  TYR A 282     -13.710  -6.048  17.489  1.00 80.44           C
ATOM   4297 1HB  TYR A 282     -13.449  -5.398  16.654  1.00 80.44           H
ATOM   4298 2HB  TYR A 282     -13.447  -7.064  17.198  1.00 80.44           H
ATOM   4299  CG  TYR A 282     -15.221  -5.974  17.720  1.00 80.44           C
ATOM   4300  CD1 TYR A 282     -15.936  -7.125  17.980  1.00 80.44           C
ATOM   4301  HD1 TYR A 282     -15.425  -8.087  18.021  1.00 80.44           H
ATOM   4302  CD2 TYR A 282     -15.868  -4.756  17.668  1.00 80.44           C
ATOM   4303  HD2 TYR A 282     -15.303  -3.847  17.463  1.00 80.44           H
ATOM   4304  CE1 TYR A 282     -17.358  -7.056  18.198  1.00 80.44           C
ATOM   4305  HE1 TYR A 282     -17.935  -7.957  18.404  1.00 80.44           H
ATOM   4306  CE2 TYR A 282     -17.290  -4.687  17.886  1.00 80.44           C
ATOM   4307  HE2 TYR A 282     -17.814  -3.731  17.848  1.00 80.44           H
ATOM   4308  CZ  TYR A 282     -17.965  -5.840  18.140  1.00 80.44           C
ATOM   4309  OH  TYR A 282     -19.307  -5.774  18.345  1.00 80.44           O
ATOM   4310  HH  TYR A 282     -19.667  -6.685  18.549  1.00 80.44           H
ATOM   4311  HN  TYR A 282     -11.264  -6.336  17.578  1.00 80.44           H
ATOM   4312  N   ALA A 283     -12.578  -7.881  19.567  1.00 89.32           N
ATOM   4313  CA  ALA A 283     -12.920  -9.025  20.396  1.00 89.32           C
ATOM   4314  C   ALA A 283     -11.918  -9.132  21.547  1.00 89.32           C
ATOM   4315  O   ALA A 283     -12.209  -9.744  22.573  1.00 89.32           O
ATOM   4316  HA  ALA A 283     -13.914  -8.852  20.806  1.00 89.32           H
ATOM   4317  CB  ALA A 283     -12.954 -10.288  19.533  1.00 89.32           C
ATOM   4318 1HB  ALA A 283     -13.702 -10.172  18.749  1.00 89.32           H
ATOM   4319 2HB  ALA A 283     -11.975 -10.447  19.081  1.00 89.32           H
ATOM   4320 3HB  ALA A 283     -13.211 -11.146  20.156  1.00 89.32           H
ATOM   4321  HN  ALA A 283     -11.946  -8.077  18.817  1.00 89.32           H
ATOM   4322  N   MET A 284     -10.757  -8.528  21.337  1.00 82.75           N
ATOM   4323  CA  MET A 284      -9.711  -8.547  22.345  1.00 82.75           C
ATOM   4324  C   MET A 284      -9.484  -9.965  22.873  1.00 82.75           C
ATOM   4325  O   MET A 284      -9.367 -10.171  24.081  1.00 82.75           O
ATOM   4326  HA  MET A 284      -8.812  -8.192  21.842  1.00 82.75           H
ATOM   4327  CB  MET A 284     -10.101  -7.627  23.504  1.00 82.75           C
ATOM   4328 1HB  MET A 284     -10.997  -8.010  23.991  1.00 82.75           H
ATOM   4329 2HB  MET A 284      -9.309  -7.623  24.252  1.00 82.75           H
ATOM   4330  CG  MET A 284     -10.352  -6.201  23.011  1.00 82.75           C
ATOM   4331 1HG  MET A 284      -9.447  -5.801  22.553  1.00 82.75           H
ATOM   4332 2HG  MET A 284     -11.124  -6.204  22.241  1.00 82.75           H
ATOM   4333  SD  MET A 284     -10.854  -5.163  24.373  1.00 82.75           S
ATOM   4334  CE  MET A 284     -11.255  -3.664  23.490  1.00 82.75           C
ATOM   4335 1HE  MET A 284     -10.370  -3.306  22.963  1.00 82.75           H
ATOM   4336 2HE  MET A 284     -12.049  -3.867  22.772  1.00 82.75           H
ATOM   4337 3HE  MET A 284     -11.589  -2.905  24.197  1.00 82.75           H
ATOM   4338  HN  MET A 284     -10.527  -8.034  20.499  1.00 82.75           H
ATOM   4339  N   PHE A 285      -9.428 -10.907  21.943  1.00 85.65           N
ATOM   4340  CA  PHE A 285      -9.390 -12.314  22.304  1.00 85.65           C
ATOM   4341  C   PHE A 285      -7.958 -12.766  22.599  1.00 85.65           C
ATOM   4342  O   PHE A 285      -7.745 -13.848  23.143  1.00 85.65           O
ATOM   4343  HA  PHE A 285      -9.999 -12.435  23.200  1.00 85.65           H
ATOM   4344  CB  PHE A 285      -9.923 -13.098  21.103  1.00 85.65           C
ATOM   4345 1HB  PHE A 285     -10.081 -14.135  21.400  1.00 85.65           H
ATOM   4346 2HB  PHE A 285     -10.896 -12.695  20.821  1.00 85.65           H
ATOM   4347  CG  PHE A 285      -9.002 -13.068  19.882  1.00 85.65           C
ATOM   4348  CD1 PHE A 285      -9.143 -12.089  18.948  1.00 85.65           C
ATOM   4349  HD1 PHE A 285      -9.912 -11.326  19.070  1.00 85.65           H
ATOM   4350  CD2 PHE A 285      -8.042 -14.019  19.729  1.00 85.65           C
ATOM   4351  HD2 PHE A 285      -7.929 -14.804  20.478  1.00 85.65           H
ATOM   4352  CE1 PHE A 285      -8.288 -12.060  17.814  1.00 85.65           C
ATOM   4353  HE1 PHE A 285      -8.401 -11.276  17.066  1.00 85.65           H
ATOM   4354  CE2 PHE A 285      -7.187 -13.991  18.596  1.00 85.65           C
ATOM   4355  HE2 PHE A 285      -6.418 -14.754  18.474  1.00 85.65           H
ATOM   4356  CZ  PHE A 285      -7.328 -13.012  17.662  1.00 85.65           C
ATOM   4357  HZ  PHE A 285      -6.672 -12.990  16.792  1.00 85.65           H
ATOM   4358  HN  PHE A 285      -9.409 -10.722  20.961  1.00 85.65           H
ATOM   4359  N   ILE A 286      -7.014 -11.914  22.226  1.00 86.59           N
ATOM   4360  CA  ILE A 286      -5.611 -12.198  22.471  1.00 86.59           C
ATOM   4361  C   ILE A 286      -5.225 -11.682  23.859  1.00 86.59           C
ATOM   4362  O   ILE A 286      -5.023 -10.483  24.045  1.00 86.59           O
ATOM   4363  HA  ILE A 286      -5.490 -13.282  22.460  1.00 86.59           H
ATOM   4364  CB  ILE A 286      -4.745 -11.635  21.343  1.00 86.59           C
ATOM   4365  HB  ILE A 286      -4.889 -10.555  21.308  1.00 86.59           H
ATOM   4366  CG1 ILE A 286      -5.180 -12.193  19.986  1.00 86.59           C
ATOM   4367 1HG1 ILE A 286      -4.987 -13.265  19.952  1.00 86.59           H
ATOM   4368 2HG1 ILE A 286      -6.255 -12.059  19.862  1.00 86.59           H
ATOM   4369  CG2 ILE A 286      -3.260 -11.883  21.615  1.00 86.59           C
ATOM   4370 1HG2 ILE A 286      -2.975 -11.399  22.549  1.00 86.59           H
ATOM   4371 2HG2 ILE A 286      -3.079 -12.956  21.692  1.00 86.59           H
ATOM   4372 3HG2 ILE A 286      -2.667 -11.473  20.797  1.00 86.59           H
ATOM   4373  CD1 ILE A 286      -4.438 -11.498  18.843  1.00 86.59           C
ATOM   4374 1HD1 ILE A 286      -4.653 -10.430  18.867  1.00 86.59           H
ATOM   4375 2HD1 ILE A 286      -3.365 -11.656  18.958  1.00 86.59           H
ATOM   4376 3HD1 ILE A 286      -4.766 -11.914  17.891  1.00 86.59           H
ATOM   4377  HN  ILE A 286      -7.195 -11.045  21.766  1.00 86.59           H
ATOM   4378  N   SER A 287      -5.134 -12.613  24.798  1.00 84.84           N
ATOM   4379  CA  SER A 287      -4.768 -12.268  26.161  1.00 84.84           C
ATOM   4380  C   SER A 287      -3.356 -12.769  26.466  1.00 84.84           C
ATOM   4381  O   SER A 287      -2.754 -12.372  27.463  1.00 84.84           O
ATOM   4382  HA  SER A 287      -4.805 -11.179  26.203  1.00 84.84           H
ATOM   4383  CB  SER A 287      -5.767 -12.850  27.163  1.00 84.84           C
ATOM   4384 1HB  SER A 287      -5.454 -12.595  28.176  1.00 84.84           H
ATOM   4385 2HB  SER A 287      -6.745 -12.394  27.007  1.00 84.84           H
ATOM   4386  OG  SER A 287      -5.879 -14.265  27.044  1.00 84.84           O
ATOM   4387  HG  SER A 287      -6.567 -14.609  27.683  1.00 84.84           H
ATOM   4388  HN  SER A 287      -5.305 -13.585  24.639  1.00 84.84           H
ATOM   4389  N   ASN A 288      -2.867 -13.635  25.591  1.00 86.10           N
ATOM   4390  CA  ASN A 288      -1.569 -14.255  25.795  1.00 86.10           C
ATOM   4391  C   ASN A 288      -0.480 -13.352  25.213  1.00 86.10           C
ATOM   4392  O   ASN A 288      -0.512 -13.018  24.030  1.00 86.10           O
ATOM   4393  HA  ASN A 288      -1.477 -14.377  26.874  1.00 86.10           H
ATOM   4394  CB  ASN A 288      -1.487 -15.609  25.088  1.00 86.10           C
ATOM   4395 1HB  ASN A 288      -2.347 -16.221  25.365  1.00 86.10           H
ATOM   4396 2HB  ASN A 288      -1.535 -15.464  24.009  1.00 86.10           H
ATOM   4397  CG  ASN A 288      -0.195 -16.342  25.453  1.00 86.10           C
ATOM   4398  OD1 ASN A 288       0.897 -15.803  25.377  1.00 86.10           O
ATOM   4399  ND2 ASN A 288      -0.379 -17.597  25.854  1.00 86.10           N
ATOM   4400 1HD2 ASN A 288      -1.302 -17.978  25.894  1.00 86.10           H
ATOM   4401 2HD2 ASN A 288       0.407 -18.158  26.114  1.00 86.10           H
ATOM   4402  HN  ASN A 288      -3.341 -13.914  24.755  1.00 86.10           H
ATOM   4403  N   CYS A 289       0.459 -12.982  26.072  1.00 90.76           N
ATOM   4404  CA  CYS A 289       1.491 -12.033  25.690  1.00 90.76           C
ATOM   4405  C   CYS A 289       2.340 -12.666  24.585  1.00 90.76           C
ATOM   4406  O   CYS A 289       2.734 -11.989  23.636  1.00 90.76           O
ATOM   4407  HA  CYS A 289       0.978 -11.144  25.323  1.00 90.76           H
ATOM   4408  CB  CYS A 289       2.341 -11.608  26.889  1.00 90.76           C
ATOM   4409 1HB  CYS A 289       1.703 -11.181  27.664  1.00 90.76           H
ATOM   4410 2HB  CYS A 289       2.832 -12.478  27.324  1.00 90.76           H
ATOM   4411  SG  CYS A 289       3.593 -10.381  26.365  1.00 90.76           S
ATOM   4412  HN  CYS A 289       0.521 -13.318  27.012  1.00 90.76           H
ATOM   4413  N   ALA A 290       2.595 -13.956  24.745  1.00 92.80           N
ATOM   4414  CA  ALA A 290       3.457 -14.668  23.816  1.00 92.80           C
ATOM   4415  C   ALA A 290       2.835 -14.631  22.419  1.00 92.80           C
ATOM   4416  O   ALA A 290       3.534 -14.417  21.430  1.00 92.80           O
ATOM   4417  HA  ALA A 290       4.417 -14.153  23.792  1.00 92.80           H
ATOM   4418  CB  ALA A 290       3.677 -16.097  24.318  1.00 92.80           C
ATOM   4419 1HB  ALA A 290       4.147 -16.068  25.301  1.00 92.80           H
ATOM   4420 2HB  ALA A 290       2.717 -16.609  24.389  1.00 92.80           H
ATOM   4421 3HB  ALA A 290       4.323 -16.631  23.621  1.00 92.80           H
ATOM   4422  HN  ALA A 290       2.226 -14.511  25.490  1.00 92.80           H
ATOM   4423  N   VAL A 291       1.527 -14.841  22.382  1.00 93.17           N
ATOM   4424  CA  VAL A 291       0.802 -14.825  21.123  1.00 93.17           C
ATOM   4425  C   VAL A 291       0.850 -13.416  20.529  1.00 93.17           C
ATOM   4426  O   VAL A 291       1.074 -13.251  19.331  1.00 93.17           O
ATOM   4427  HA  VAL A 291       1.309 -15.510  20.443  1.00 93.17           H
ATOM   4428  CB  VAL A 291      -0.624 -15.337  21.334  1.00 93.17           C
ATOM   4429  HB  VAL A 291      -1.104 -14.697  22.075  1.00 93.17           H
ATOM   4430  CG1 VAL A 291      -1.436 -15.248  20.041  1.00 93.17           C
ATOM   4431 1HG1 VAL A 291      -1.482 -14.210  19.711  1.00 93.17           H
ATOM   4432 2HG1 VAL A 291      -0.959 -15.853  19.270  1.00 93.17           H
ATOM   4433 3HG1 VAL A 291      -2.446 -15.618  20.219  1.00 93.17           H
ATOM   4434  CG2 VAL A 291      -0.619 -16.766  21.881  1.00 93.17           C
ATOM   4435 1HG2 VAL A 291      -0.113 -17.424  21.174  1.00 93.17           H
ATOM   4436 2HG2 VAL A 291      -0.095 -16.788  22.837  1.00 93.17           H
ATOM   4437 3HG2 VAL A 291      -1.645 -17.105  22.022  1.00 93.17           H
ATOM   4438  HN  VAL A 291       0.966 -15.019  23.191  1.00 93.17           H
ATOM   4439  N   SER A 292       0.635 -12.436  21.394  1.00 93.49           N
ATOM   4440  CA  SER A 292       0.610 -11.049  20.963  1.00 93.49           C
ATOM   4441  C   SER A 292       1.964 -10.662  20.366  1.00 93.49           C
ATOM   4442  O   SER A 292       2.024  -9.989  19.338  1.00 93.49           O
ATOM   4443  HA  SER A 292      -0.172 -10.997  20.205  1.00 93.49           H
ATOM   4444  CB  SER A 292       0.256 -10.117  22.124  1.00 93.49           C
ATOM   4445 1HB  SER A 292      -0.669 -10.456  22.591  1.00 93.49           H
ATOM   4446 2HB  SER A 292       1.036 -10.172  22.883  1.00 93.49           H
ATOM   4447  OG  SER A 292       0.104  -8.766  21.697  1.00 93.49           O
ATOM   4448  HG  SER A 292      -0.734  -8.670  21.159  1.00 93.49           H
ATOM   4449  HN  SER A 292       0.480 -12.578  22.372  1.00 93.49           H
ATOM   4450  N   THR A 293       3.018 -11.105  21.035  1.00 90.12           N
ATOM   4451  CA  THR A 293       4.368 -10.778  20.607  1.00 90.12           C
ATOM   4452  C   THR A 293       4.631 -11.329  19.205  1.00 90.12           C
ATOM   4453  O   THR A 293       5.155 -10.624  18.344  1.00 90.12           O
ATOM   4454  HA  THR A 293       4.456  -9.693  20.546  1.00 90.12           H
ATOM   4455  CB  THR A 293       5.340 -11.310  21.662  1.00 90.12           C
ATOM   4456  HB  THR A 293       5.252 -12.392  21.762  1.00 90.12           H
ATOM   4457  OG1 THR A 293       5.031 -10.557  22.831  1.00 90.12           O
ATOM   4458  HG1 THR A 293       4.358 -11.047  23.385  1.00 90.12           H
ATOM   4459  CG2 THR A 293       6.794 -10.943  21.356  1.00 90.12           C
ATOM   4460 1HG2 THR A 293       6.895  -9.859  21.323  1.00 90.12           H
ATOM   4461 2HG2 THR A 293       7.080 -11.365  20.393  1.00 90.12           H
ATOM   4462 3HG2 THR A 293       7.441 -11.346  22.135  1.00 90.12           H
ATOM   4463  HN  THR A 293       2.961 -11.675  21.854  1.00 90.12           H
ATOM   4464  N   ASN A 294       4.254 -12.586  19.017  1.00 92.03           N
ATOM   4465  CA  ASN A 294       4.511 -13.264  17.758  1.00 92.03           C
ATOM   4466  C   ASN A 294       3.716 -12.580  16.644  1.00 92.03           C
ATOM   4467  O   ASN A 294       4.201 -12.448  15.522  1.00 92.03           O
ATOM   4468  HA  ASN A 294       5.588 -13.190  17.607  1.00 92.03           H
ATOM   4469  CB  ASN A 294       4.072 -14.728  17.822  1.00 92.03           C
ATOM   4470 1HB  ASN A 294       3.075 -14.794  18.257  1.00 92.03           H
ATOM   4471 2HB  ASN A 294       4.007 -15.136  16.813  1.00 92.03           H
ATOM   4472  CG  ASN A 294       5.053 -15.559  18.651  1.00 92.03           C
ATOM   4473  OD1 ASN A 294       6.195 -15.188  18.864  1.00 92.03           O
ATOM   4474  ND2 ASN A 294       4.544 -16.701  19.106  1.00 92.03           N
ATOM   4475 1HD2 ASN A 294       3.598 -16.947  18.895  1.00 92.03           H
ATOM   4476 2HD2 ASN A 294       5.108 -17.314  19.660  1.00 92.03           H
ATOM   4477  HN  ASN A 294       3.783 -13.137  19.706  1.00 92.03           H
ATOM   4478  N   ILE A 295       2.507 -12.163  16.993  1.00 91.96           N
ATOM   4479  CA  ILE A 295       1.630 -11.520  16.030  1.00 91.96           C
ATOM   4480  C   ILE A 295       2.260 -10.202  15.574  1.00 91.96           C
ATOM   4481  O   ILE A 295       2.248  -9.882  14.386  1.00 91.96           O
ATOM   4482  HA  ILE A 295       1.552 -12.182  15.167  1.00 91.96           H
ATOM   4483  CB  ILE A 295       0.223 -11.362  16.609  1.00 91.96           C
ATOM   4484  HB  ILE A 295       0.314 -11.004  17.634  1.00 91.96           H
ATOM   4485  CG1 ILE A 295      -0.502 -12.708  16.663  1.00 91.96           C
ATOM   4486 1HG1 ILE A 295      -0.705 -13.056  15.650  1.00 91.96           H
ATOM   4487 2HG1 ILE A 295       0.140 -13.453  17.133  1.00 91.96           H
ATOM   4488  CG2 ILE A 295      -0.574 -10.312  15.833  1.00 91.96           C
ATOM   4489 1HG2 ILE A 295      -0.063  -9.351  15.890  1.00 91.96           H
ATOM   4490 2HG2 ILE A 295      -0.658 -10.617  14.789  1.00 91.96           H
ATOM   4491 3HG2 ILE A 295      -1.571 -10.219  16.265  1.00 91.96           H
ATOM   4492  CD1 ILE A 295      -1.815 -12.593  17.441  1.00 91.96           C
ATOM   4493 1HD1 ILE A 295      -1.605 -12.268  18.460  1.00 91.96           H
ATOM   4494 2HD1 ILE A 295      -2.463 -11.865  16.953  1.00 91.96           H
ATOM   4495 3HD1 ILE A 295      -2.310 -13.564  17.464  1.00 91.96           H
ATOM   4496  HN  ILE A 295       2.127 -12.259  17.913  1.00 91.96           H
ATOM   4497  N   ASP A 296       2.795  -9.473  16.542  1.00 93.26           N
ATOM   4498  CA  ASP A 296       3.392  -8.178  16.261  1.00 93.26           C
ATOM   4499  C   ASP A 296       4.583  -8.365  15.320  1.00 93.26           C
ATOM   4500  O   ASP A 296       4.754  -7.602  14.370  1.00 93.26           O
ATOM   4501  HA  ASP A 296       2.594  -7.586  15.812  1.00 93.26           H
ATOM   4502  CB  ASP A 296       3.901  -7.517  17.544  1.00 93.26           C
ATOM   4503 1HB  ASP A 296       4.375  -8.265  18.180  1.00 93.26           H
ATOM   4504 2HB  ASP A 296       4.664  -6.779  17.298  1.00 93.26           H
ATOM   4505  CG  ASP A 296       2.758  -6.842  18.304  1.00 93.26           C
ATOM   4506  OD1 ASP A 296       1.595  -7.192  18.007  1.00 93.26           O
ATOM   4507  OD2 ASP A 296       3.072  -5.993  19.165  1.00 93.26           O
ATOM   4508  HN  ASP A 296       2.824  -9.753  17.502  1.00 93.26           H
ATOM   4509  N   ILE A 297       5.377  -9.384  15.616  1.00 93.35           N
ATOM   4510  CA  ILE A 297       6.533  -9.696  14.793  1.00 93.35           C
ATOM   4511  C   ILE A 297       6.065 -10.064  13.383  1.00 93.35           C
ATOM   4512  O   ILE A 297       6.630  -9.597  12.396  1.00 93.35           O
ATOM   4513  HA  ILE A 297       7.142  -8.794  14.730  1.00 93.35           H
ATOM   4514  CB  ILE A 297       7.389 -10.775  15.458  1.00 93.35           C
ATOM   4515  HB  ILE A 297       6.734 -11.592  15.760  1.00 93.35           H
ATOM   4516  CG1 ILE A 297       8.058 -10.240  16.725  1.00 93.35           C
ATOM   4517 1HG1 ILE A 297       8.796  -9.483  16.459  1.00 93.35           H
ATOM   4518 2HG1 ILE A 297       7.315  -9.753  17.356  1.00 93.35           H
ATOM   4519  CG2 ILE A 297       8.407 -11.353  14.472  1.00 93.35           C
ATOM   4520 1HG2 ILE A 297       7.882 -11.796  13.626  1.00 93.35           H
ATOM   4521 2HG2 ILE A 297       9.061 -10.557  14.118  1.00 93.35           H
ATOM   4522 3HG2 ILE A 297       9.002 -12.118  14.971  1.00 93.35           H
ATOM   4523  CD1 ILE A 297       8.736 -11.368  17.506  1.00 93.35           C
ATOM   4524 1HD1 ILE A 297       7.991 -12.111  17.791  1.00 93.35           H
ATOM   4525 2HD1 ILE A 297       9.496 -11.837  16.880  1.00 93.35           H
ATOM   4526 3HD1 ILE A 297       9.204 -10.960  18.402  1.00 93.35           H
ATOM   4527  HN  ILE A 297       5.241  -9.989  16.400  1.00 93.35           H
ATOM   4528  N   CYS A 298       5.037 -10.898  13.334  1.00 94.79           N
ATOM   4529  CA  CYS A 298       4.495 -11.344  12.062  1.00 94.79           C
ATOM   4530  C   CYS A 298       4.063 -10.112  11.266  1.00 94.79           C
ATOM   4531  O   CYS A 298       4.268 -10.048  10.055  1.00 94.79           O
ATOM   4532  HA  CYS A 298       5.296 -11.876  11.549  1.00 94.79           H
ATOM   4533  CB  CYS A 298       3.342 -12.333  12.254  1.00 94.79           C
ATOM   4534 1HB  CYS A 298       2.665 -11.969  13.027  1.00 94.79           H
ATOM   4535 2HB  CYS A 298       2.763 -12.411  11.334  1.00 94.79           H
ATOM   4536  SG  CYS A 298       3.998 -13.976  12.721  1.00 94.79           S
ATOM   4537  HG  CYS A 298       4.265 -13.664  13.986  1.00 94.79           H
ATOM   4538  HN  CYS A 298       4.578 -11.268  14.142  1.00 94.79           H
ATOM   4539  N   PHE A 299       3.473  -9.163  11.978  1.00 93.91           N
ATOM   4540  CA  PHE A 299       3.018  -7.932  11.354  1.00 93.91           C
ATOM   4541  C   PHE A 299       4.187  -7.172  10.724  1.00 93.91           C
ATOM   4542  O   PHE A 299       4.100  -6.730   9.580  1.00 93.91           O
ATOM   4543  HA  PHE A 299       2.305  -8.208  10.577  1.00 93.91           H
ATOM   4544  CB  PHE A 299       2.402  -7.072  12.459  1.00 93.91           C
ATOM   4545 1HB  PHE A 299       1.599  -7.633  12.937  1.00 93.91           H
ATOM   4546 2HB  PHE A 299       3.157  -6.883  13.222  1.00 93.91           H
ATOM   4547  CG  PHE A 299       1.847  -5.733  11.969  1.00 93.91           C
ATOM   4548  CD1 PHE A 299       2.615  -4.612  12.038  1.00 93.91           C
ATOM   4549  HD1 PHE A 299       3.626  -4.668  12.443  1.00 93.91           H
ATOM   4550  CD2 PHE A 299       0.587  -5.662  11.464  1.00 93.91           C
ATOM   4551  HD2 PHE A 299      -0.029  -6.560  11.408  1.00 93.91           H
ATOM   4552  CE1 PHE A 299       2.101  -3.369  11.583  1.00 93.91           C
ATOM   4553  HE1 PHE A 299       2.716  -2.472  11.639  1.00 93.91           H
ATOM   4554  CE2 PHE A 299       0.072  -4.420  11.009  1.00 93.91           C
ATOM   4555  HE2 PHE A 299      -0.938  -4.363  10.604  1.00 93.91           H
ATOM   4556  CZ  PHE A 299       0.840  -3.299  11.078  1.00 93.91           C
ATOM   4557  HZ  PHE A 299       0.445  -2.345  10.729  1.00 93.91           H
ATOM   4558  HN  PHE A 299       3.305  -9.225  12.962  1.00 93.91           H
ATOM   4559  N   GLN A 300       5.254  -7.043  11.500  1.00 90.28           N
ATOM   4560  CA  GLN A 300       6.415  -6.292  11.055  1.00 90.28           C
ATOM   4561  C   GLN A 300       6.979  -6.898   9.768  1.00 90.28           C
ATOM   4562  O   GLN A 300       7.332  -6.173   8.840  1.00 90.28           O
ATOM   4563  HA  GLN A 300       6.051  -5.283  10.861  1.00 90.28           H
ATOM   4564  CB  GLN A 300       7.484  -6.236  12.149  1.00 90.28           C
ATOM   4565 1HB  GLN A 300       7.746  -7.248  12.458  1.00 90.28           H
ATOM   4566 2HB  GLN A 300       8.391  -5.779  11.754  1.00 90.28           H
ATOM   4567  CG  GLN A 300       6.990  -5.441  13.359  1.00 90.28           C
ATOM   4568 1HG  GLN A 300       6.088  -5.904  13.760  1.00 90.28           H
ATOM   4569 2HG  GLN A 300       7.741  -5.468  14.148  1.00 90.28           H
ATOM   4570  CD  GLN A 300       6.696  -3.988  12.977  1.00 90.28           C
ATOM   4571  OE1 GLN A 300       7.076  -3.508  11.922  1.00 90.28           O
ATOM   4572  NE2 GLN A 300       6.001  -3.318  13.892  1.00 90.28           N
ATOM   4573 1HE2 GLN A 300       5.720  -3.772  14.737  1.00 90.28           H
ATOM   4574 2HE2 GLN A 300       5.760  -2.361  13.734  1.00 90.28           H
ATOM   4575  HN  GLN A 300       5.332  -7.440  12.414  1.00 90.28           H
ATOM   4576  N   VAL A 301       7.045  -8.221   9.755  1.00 95.26           N
ATOM   4577  CA  VAL A 301       7.655  -8.928   8.642  1.00 95.26           C
ATOM   4578  C   VAL A 301       6.783  -8.761   7.396  1.00 95.26           C
ATOM   4579  O   VAL A 301       7.270  -8.354   6.343  1.00 95.26           O
ATOM   4580  HA  VAL A 301       8.626  -8.470   8.454  1.00 95.26           H
ATOM   4581  CB  VAL A 301       7.887 -10.393   9.017  1.00 95.26           C
ATOM   4582  HB  VAL A 301       6.934 -10.811   9.341  1.00 95.26           H
ATOM   4583  CG1 VAL A 301       8.367 -11.199   7.808  1.00 95.26           C
ATOM   4584 1HG1 VAL A 301       7.615 -11.155   7.020  1.00 95.26           H
ATOM   4585 2HG1 VAL A 301       9.303 -10.780   7.440  1.00 95.26           H
ATOM   4586 3HG1 VAL A 301       8.524 -12.237   8.103  1.00 95.26           H
ATOM   4587  CG2 VAL A 301       8.873 -10.512  10.181  1.00 95.26           C
ATOM   4588 1HG2 VAL A 301       9.827 -10.069   9.896  1.00 95.26           H
ATOM   4589 2HG2 VAL A 301       8.474  -9.987  11.050  1.00 95.26           H
ATOM   4590 3HG2 VAL A 301       9.020 -11.563  10.427  1.00 95.26           H
ATOM   4591  HN  VAL A 301       6.691  -8.806  10.484  1.00 95.26           H
ATOM   4592  N   THR A 302       5.508  -9.083   7.558  1.00 94.42           N
ATOM   4593  CA  THR A 302       4.597  -9.128   6.427  1.00 94.42           C
ATOM   4594  C   THR A 302       4.404  -7.727   5.843  1.00 94.42           C
ATOM   4595  O   THR A 302       4.228  -7.573   4.635  1.00 94.42           O
ATOM   4596  HA  THR A 302       5.049  -9.740   5.646  1.00 94.42           H
ATOM   4597  CB  THR A 302       3.293  -9.777   6.895  1.00 94.42           C
ATOM   4598  HB  THR A 302       2.566  -9.818   6.083  1.00 94.42           H
ATOM   4599  OG1 THR A 302       2.907  -9.003   8.027  1.00 94.42           O
ATOM   4600  HG1 THR A 302       1.984  -9.256   8.316  1.00 94.42           H
ATOM   4601  CG2 THR A 302       3.508 -11.182   7.459  1.00 94.42           C
ATOM   4602 1HG2 THR A 302       4.183 -11.131   8.314  1.00 94.42           H
ATOM   4603 2HG2 THR A 302       3.943 -11.820   6.690  1.00 94.42           H
ATOM   4604 3HG2 THR A 302       2.551 -11.597   7.776  1.00 94.42           H
ATOM   4605  HN  THR A 302       5.096  -9.311   8.441  1.00 94.42           H
ATOM   4606  N   GLN A 303       4.443  -6.741   6.727  1.00 91.57           N
ATOM   4607  CA  GLN A 303       4.337  -5.354   6.308  1.00 91.57           C
ATOM   4608  C   GLN A 303       5.522  -4.978   5.416  1.00 91.57           C
ATOM   4609  O   GLN A 303       5.354  -4.285   4.413  1.00 91.57           O
ATOM   4610  HA  GLN A 303       3.411  -5.294   5.737  1.00 91.57           H
ATOM   4611  CB  GLN A 303       4.242  -4.421   7.516  1.00 91.57           C
ATOM   4612 1HB  GLN A 303       3.387  -4.702   8.131  1.00 91.57           H
ATOM   4613 2HB  GLN A 303       5.132  -4.532   8.137  1.00 91.57           H
ATOM   4614  CG  GLN A 303       4.102  -2.963   7.074  1.00 91.57           C
ATOM   4615 1HG  GLN A 303       5.017  -2.640   6.577  1.00 91.57           H
ATOM   4616 2HG  GLN A 303       3.296  -2.877   6.345  1.00 91.57           H
ATOM   4617  CD  GLN A 303       3.816  -2.052   8.270  1.00 91.57           C
ATOM   4618  OE1 GLN A 303       4.643  -1.855   9.144  1.00 91.57           O
ATOM   4619  NE2 GLN A 303       2.601  -1.510   8.259  1.00 91.57           N
ATOM   4620 1HE2 GLN A 303       1.970  -1.714   7.510  1.00 91.57           H
ATOM   4621 2HE2 GLN A 303       2.320  -0.900   8.999  1.00 91.57           H
ATOM   4622  HN  GLN A 303       4.545  -6.878   7.713  1.00 91.57           H
ATOM   4623  N   THR A 304       6.694  -5.451   5.813  1.00 92.76           N
ATOM   4624  CA  THR A 304       7.913  -5.139   5.085  1.00 92.76           C
ATOM   4625  C   THR A 304       7.855  -5.726   3.673  1.00 92.76           C
ATOM   4626  O   THR A 304       8.228  -5.063   2.706  1.00 92.76           O
ATOM   4627  HA  THR A 304       7.982  -4.056   4.979  1.00 92.76           H
ATOM   4628  CB  THR A 304       9.098  -5.649   5.907  1.00 92.76           C
ATOM   4629  HB  THR A 304       9.091  -6.737   5.967  1.00 92.76           H
ATOM   4630  OG1 THR A 304       8.979  -4.963   7.150  1.00 92.76           O
ATOM   4631  HG1 THR A 304       8.582  -5.570   7.839  1.00 92.76           H
ATOM   4632  CG2 THR A 304      10.443  -5.178   5.349  1.00 92.76           C
ATOM   4633 1HG2 THR A 304      10.476  -4.089   5.352  1.00 92.76           H
ATOM   4634 2HG2 THR A 304      10.561  -5.543   4.329  1.00 92.76           H
ATOM   4635 3HG2 THR A 304      11.250  -5.568   5.969  1.00 92.76           H
ATOM   4636  HN  THR A 304       6.819  -6.035   6.615  1.00 92.76           H
ATOM   4637  N   ILE A 305       7.385  -6.962   3.600  1.00 92.71           N
ATOM   4638  CA  ILE A 305       7.249  -7.636   2.319  1.00 92.71           C
ATOM   4639  C   ILE A 305       6.333  -6.815   1.410  1.00 92.71           C
ATOM   4640  O   ILE A 305       6.580  -6.705   0.210  1.00 92.71           O
ATOM   4641  HA  ILE A 305       8.239  -7.678   1.865  1.00 92.71           H
ATOM   4642  CB  ILE A 305       6.782  -9.079   2.520  1.00 92.71           C
ATOM   4643  HB  ILE A 305       5.897  -9.066   3.156  1.00 92.71           H
ATOM   4644  CG1 ILE A 305       7.847  -9.904   3.245  1.00 92.71           C
ATOM   4645 1HG1 ILE A 305       8.674 -10.114   2.567  1.00 92.71           H
ATOM   4646 2HG1 ILE A 305       8.255  -9.329   4.076  1.00 92.71           H
ATOM   4647  CG2 ILE A 305       6.373  -9.714   1.190  1.00 92.71           C
ATOM   4648 1HG2 ILE A 305       5.557  -9.141   0.750  1.00 92.71           H
ATOM   4649 2HG2 ILE A 305       7.225  -9.714   0.510  1.00 92.71           H
ATOM   4650 3HG2 ILE A 305       6.045 -10.739   1.361  1.00 92.71           H
ATOM   4651  CD1 ILE A 305       7.263 -11.219   3.766  1.00 92.71           C
ATOM   4652 1HD1 ILE A 305       6.452 -11.005   4.463  1.00 92.71           H
ATOM   4653 2HD1 ILE A 305       6.878 -11.802   2.930  1.00 92.71           H
ATOM   4654 3HD1 ILE A 305       8.041 -11.786   4.277  1.00 92.71           H
ATOM   4655  HN  ILE A 305       7.101  -7.501   4.393  1.00 92.71           H
ATOM   4656  N   ALA A 306       5.295  -6.258   2.017  1.00 92.60           N
ATOM   4657  CA  ALA A 306       4.321  -5.480   1.271  1.00 92.60           C
ATOM   4658  C   ALA A 306       5.001  -4.236   0.695  1.00 92.60           C
ATOM   4659  O   ALA A 306       4.680  -3.804  -0.411  1.00 92.60           O
ATOM   4660  HA  ALA A 306       3.960  -6.099   0.449  1.00 92.60           H
ATOM   4661  CB  ALA A 306       3.141  -5.131   2.180  1.00 92.60           C
ATOM   4662 1HB  ALA A 306       2.675  -6.049   2.538  1.00 92.60           H
ATOM   4663 2HB  ALA A 306       3.497  -4.549   3.030  1.00 92.60           H
ATOM   4664 3HB  ALA A 306       2.411  -4.547   1.620  1.00 92.60           H
ATOM   4665  HN  ALA A 306       5.114  -6.333   2.998  1.00 92.60           H
ATOM   4666  N   PHE A 307       5.928  -3.695   1.472  1.00 90.55           N
ATOM   4667  CA  PHE A 307       6.604  -2.468   1.087  1.00 90.55           C
ATOM   4668  C   PHE A 307       7.554  -2.709  -0.087  1.00 90.55           C
ATOM   4669  O   PHE A 307       7.772  -1.819  -0.908  1.00 90.55           O
ATOM   4670  HA  PHE A 307       5.835  -1.755   0.789  1.00 90.55           H
ATOM   4671  CB  PHE A 307       7.416  -2.005   2.299  1.00 90.55           C
ATOM   4672 1HB  PHE A 307       8.015  -2.841   2.662  1.00 90.55           H
ATOM   4673 2HB  PHE A 307       8.111  -1.228   1.982  1.00 90.55           H
ATOM   4674  CG  PHE A 307       6.564  -1.468   3.451  1.00 90.55           C
ATOM   4675  CD1 PHE A 307       5.218  -1.347   3.302  1.00 90.55           C
ATOM   4676  HD1 PHE A 307       4.745  -1.632   2.362  1.00 90.55           H
ATOM   4677  CD2 PHE A 307       7.153  -1.112   4.624  1.00 90.55           C
ATOM   4678  HD2 PHE A 307       8.232  -1.209   4.743  1.00 90.55           H
ATOM   4679  CE1 PHE A 307       4.427  -0.848   4.371  1.00 90.55           C
ATOM   4680  HE1 PHE A 307       3.348  -0.751   4.251  1.00 90.55           H
ATOM   4681  CE2 PHE A 307       6.363  -0.614   5.693  1.00 90.55           C
ATOM   4682  HE2 PHE A 307       6.835  -0.328   6.633  1.00 90.55           H
ATOM   4683  CZ  PHE A 307       5.016  -0.492   5.544  1.00 90.55           C
ATOM   4684  HZ  PHE A 307       4.409  -0.110   6.365  1.00 90.55           H
ATOM   4685  HN  PHE A 307       6.219  -4.081   2.348  1.00 90.55           H
ATOM   4686  N   PHE A 308       8.096  -3.918  -0.129  1.00 87.51           N
ATOM   4687  CA  PHE A 308       9.018  -4.288  -1.189  1.00 87.51           C
ATOM   4688  C   PHE A 308       8.339  -4.210  -2.558  1.00 87.51           C
ATOM   4689  O   PHE A 308       9.006  -4.040  -3.577  1.00 87.51           O
ATOM   4690  HA  PHE A 308       9.848  -3.583  -1.157  1.00 87.51           H
ATOM   4691  CB  PHE A 308       9.444  -5.734  -0.927  1.00 87.51           C
ATOM   4692 1HB  PHE A 308       8.667  -6.231  -0.346  1.00 87.51           H
ATOM   4693 2HB  PHE A 308       9.516  -6.259  -1.879  1.00 87.51           H
ATOM   4694  CG  PHE A 308      10.777  -5.865  -0.187  1.00 87.51           C
ATOM   4695  CD1 PHE A 308      11.948  -5.749  -0.868  1.00 87.51           C
ATOM   4696  HD1 PHE A 308      11.937  -5.562  -1.942  1.00 87.51           H
ATOM   4697  CD2 PHE A 308      10.790  -6.098   1.153  1.00 87.51           C
ATOM   4698  HD2 PHE A 308       9.852  -6.192   1.700  1.00 87.51           H
ATOM   4699  CE1 PHE A 308      13.184  -5.870  -0.181  1.00 87.51           C
ATOM   4700  HE1 PHE A 308      14.123  -5.777  -0.728  1.00 87.51           H
ATOM   4701  CE2 PHE A 308      12.027  -6.220   1.840  1.00 87.51           C
ATOM   4702  HE2 PHE A 308      12.038  -6.407   2.914  1.00 87.51           H
ATOM   4703  CZ  PHE A 308      13.198  -6.103   1.159  1.00 87.51           C
ATOM   4704  HZ  PHE A 308      14.147  -6.197   1.686  1.00 87.51           H
ATOM   4705  HN  PHE A 308       7.915  -4.636   0.543  1.00 87.51           H
ATOM   4706  N   HIS A 309       7.020  -4.337  -2.537  1.00 80.09           N
ATOM   4707  CA  HIS A 309       6.246  -4.314  -3.767  1.00 80.09           C
ATOM   4708  C   HIS A 309       6.481  -2.990  -4.496  1.00 80.09           C
ATOM   4709  O   HIS A 309       6.543  -2.956  -5.724  1.00 80.09           O
ATOM   4710  HA  HIS A 309       6.618  -5.131  -4.386  1.00 80.09           H
ATOM   4711  CB  HIS A 309       4.767  -4.581  -3.483  1.00 80.09           C
ATOM   4712 1HB  HIS A 309       4.662  -5.583  -3.067  1.00 80.09           H
ATOM   4713 2HB  HIS A 309       4.422  -3.881  -2.721  1.00 80.09           H
ATOM   4714  CG  HIS A 309       3.877  -4.460  -4.697  1.00 80.09           C
ATOM   4715  ND1 HIS A 309       3.158  -3.314  -4.988  1.00 80.09           N
ATOM   4716  HD1 HIS A 309       3.151  -2.474  -4.446  1.00 80.09           H
ATOM   4717  CD2 HIS A 309       3.598  -5.352  -5.690  1.00 80.09           C
ATOM   4718  HD2 HIS A 309       4.000  -6.362  -5.771  1.00 80.09           H
ATOM   4719  CE1 HIS A 309       2.480  -3.519  -6.108  1.00 80.09           C
ATOM   4720  HE1 HIS A 309       1.819  -2.803  -6.597  1.00 80.09           H
ATOM   4721  NE2 HIS A 309       2.754  -4.783  -6.541  1.00 80.09           N
ATOM   4722  HN  HIS A 309       6.483  -4.454  -1.702  1.00 80.09           H
ATOM   4723  N   SER A 310       6.604  -1.931  -3.709  1.00 85.12           N
ATOM   4724  CA  SER A 310       6.673  -0.590  -4.264  1.00 85.12           C
ATOM   4725  C   SER A 310       7.987  -0.406  -5.026  1.00 85.12           C
ATOM   4726  O   SER A 310       8.082   0.445  -5.909  1.00 85.12           O
ATOM   4727  HA  SER A 310       5.823  -0.514  -4.942  1.00 85.12           H
ATOM   4728  CB  SER A 310       6.544   0.467  -3.166  1.00 85.12           C
ATOM   4729 1HB  SER A 310       7.309   0.299  -2.408  1.00 85.12           H
ATOM   4730 2HB  SER A 310       6.727   1.455  -3.589  1.00 85.12           H
ATOM   4731  OG  SER A 310       5.257   0.446  -2.553  1.00 85.12           O
ATOM   4732  HG  SER A 310       4.577   0.840  -3.171  1.00 85.12           H
ATOM   4733  HN  SER A 310       6.657  -1.979  -2.712  1.00 85.12           H
ATOM   4734  N   CYS A 311       8.967  -1.217  -4.656  1.00 87.68           N
ATOM   4735  CA  CYS A 311      10.273  -1.150  -5.290  1.00 87.68           C
ATOM   4736  C   CYS A 311      10.308  -2.174  -6.426  1.00 87.68           C
ATOM   4737  O   CYS A 311      11.167  -2.104  -7.304  1.00 87.68           O
ATOM   4738  HA  CYS A 311      10.381  -0.137  -5.679  1.00 87.68           H
ATOM   4739  CB  CYS A 311      11.403  -1.375  -4.283  1.00 87.68           C
ATOM   4740 1HB  CYS A 311      12.347  -1.025  -4.700  1.00 87.68           H
ATOM   4741 2HB  CYS A 311      11.218  -0.792  -3.381  1.00 87.68           H
ATOM   4742  SG  CYS A 311      11.525  -3.152  -3.866  1.00 87.68           S
ATOM   4743  HG  CYS A 311      12.582  -3.035  -3.067  1.00 87.68           H
ATOM   4744  HN  CYS A 311       8.881  -1.908  -3.939  1.00 87.68           H
ATOM   4745  N   LEU A 312       9.365  -3.103  -6.372  1.00 84.99           N
ATOM   4746  CA  LEU A 312       9.373  -4.232  -7.287  1.00 84.99           C
ATOM   4747  C   LEU A 312       8.758  -3.807  -8.621  1.00 84.99           C
ATOM   4748  O   LEU A 312       9.179  -4.272  -9.679  1.00 84.99           O
ATOM   4749  HA  LEU A 312      10.414  -4.506  -7.458  1.00 84.99           H
ATOM   4750  CB  LEU A 312       8.685  -5.442  -6.650  1.00 84.99           C
ATOM   4751 1HB  LEU A 312       7.761  -5.104  -6.182  1.00 84.99           H
ATOM   4752 2HB  LEU A 312       8.406  -6.135  -7.444  1.00 84.99           H
ATOM   4753  CG  LEU A 312       9.503  -6.206  -5.607  1.00 84.99           C
ATOM   4754  HG  LEU A 312       9.791  -5.508  -4.821  1.00 84.99           H
ATOM   4755  CD1 LEU A 312       8.664  -7.304  -4.950  1.00 84.99           C
ATOM   4756 1HD1 LEU A 312       7.800  -6.857  -4.459  1.00 84.99           H
ATOM   4757 2HD1 LEU A 312       8.325  -8.007  -5.712  1.00 84.99           H
ATOM   4758 3HD1 LEU A 312       9.269  -7.832  -4.213  1.00 84.99           H
ATOM   4759  CD2 LEU A 312      10.793  -6.758  -6.218  1.00 84.99           C
ATOM   4760 1HD2 LEU A 312      10.547  -7.436  -7.035  1.00 84.99           H
ATOM   4761 2HD2 LEU A 312      11.396  -5.933  -6.599  1.00 84.99           H
ATOM   4762 3HD2 LEU A 312      11.354  -7.296  -5.455  1.00 84.99           H
ATOM   4763  HN  LEU A 312       8.606  -3.092  -5.721  1.00 84.99           H
ATOM   4764  N   ASN A 313       7.772  -2.927  -8.529  1.00 79.91           N
ATOM   4765  CA  ASN A 313       6.990  -2.554  -9.695  1.00 79.91           C
ATOM   4766  C   ASN A 313       7.934  -2.126 -10.821  1.00 79.91           C
ATOM   4767  O   ASN A 313       7.881  -2.674 -11.921  1.00 79.91           O
ATOM   4768  HA  ASN A 313       6.413  -3.443  -9.950  1.00 79.91           H
ATOM   4769  CB  ASN A 313       6.063  -1.377  -9.383  1.00 79.91           C
ATOM   4770 1HB  ASN A 313       6.572  -0.673  -8.724  1.00 79.91           H
ATOM   4771 2HB  ASN A 313       5.828  -0.841 -10.302  1.00 79.91           H
ATOM   4772  CG  ASN A 313       4.769  -1.858  -8.722  1.00 79.91           C
ATOM   4773  OD1 ASN A 313       4.340  -2.988  -8.889  1.00 79.91           O
ATOM   4774  ND2 ASN A 313       4.175  -0.941  -7.964  1.00 79.91           N
ATOM   4775 1HD2 ASN A 313       4.581  -0.032  -7.869  1.00 79.91           H
ATOM   4776 2HD2 ASN A 313       3.323  -1.160  -7.490  1.00 79.91           H
ATOM   4777  HN  ASN A 313       7.505  -2.474  -7.678  1.00 79.91           H
ATOM   4778  N   PRO A 314       8.810  -1.144 -10.568  1.00 80.70           N
ATOM   4779  CA  PRO A 314       9.702  -0.641 -11.616  1.00 80.70           C
ATOM   4780  C   PRO A 314      10.488  -1.755 -12.288  1.00 80.70           C
ATOM   4781  O   PRO A 314      10.659  -1.752 -13.506  1.00 80.70           O
ATOM   4782  HA  PRO A 314       9.120  -0.182 -12.415  1.00 80.70           H
ATOM   4783  CB  PRO A 314      10.619   0.333 -10.874  1.00 80.70           C
ATOM   4784 1HB  PRO A 314      11.525  -0.158 -10.521  1.00 80.70           H
ATOM   4785 2HB  PRO A 314      10.932   1.157 -11.516  1.00 80.70           H
ATOM   4786  CG  PRO A 314       9.754   0.820  -9.717  1.00 80.70           C
ATOM   4787 1HG  PRO A 314      10.357   1.235  -8.909  1.00 80.70           H
ATOM   4788 2HG  PRO A 314       9.070   1.609 -10.026  1.00 80.70           H
ATOM   4789  CD  PRO A 314       9.019  -0.440  -9.290  1.00 80.70           C
ATOM   4790 1HD  PRO A 314       9.609  -1.038  -8.596  1.00 80.70           H
ATOM   4791 2HD  PRO A 314       8.079  -0.210  -8.789  1.00 80.70           H
ATOM   4792  N   VAL A 315      10.951  -2.687 -11.467  1.00 81.84           N
ATOM   4793  CA  VAL A 315      11.778  -3.775 -11.961  1.00 81.84           C
ATOM   4794  C   VAL A 315      10.955  -4.642 -12.917  1.00 81.84           C
ATOM   4795  O   VAL A 315      11.457  -5.080 -13.951  1.00 81.84           O
ATOM   4796  HA  VAL A 315      12.607  -3.334 -12.514  1.00 81.84           H
ATOM   4797  CB  VAL A 315      12.359  -4.566 -10.787  1.00 81.84           C
ATOM   4798  HB  VAL A 315      11.527  -4.979 -10.217  1.00 81.84           H
ATOM   4799  CG1 VAL A 315      13.215  -5.733 -11.282  1.00 81.84           C
ATOM   4800 1HG1 VAL A 315      12.602  -6.403 -11.885  1.00 81.84           H
ATOM   4801 2HG1 VAL A 315      14.037  -5.350 -11.886  1.00 81.84           H
ATOM   4802 3HG1 VAL A 315      13.615  -6.278 -10.427  1.00 81.84           H
ATOM   4803  CG2 VAL A 315      13.160  -3.654  -9.855  1.00 81.84           C
ATOM   4804 1HG2 VAL A 315      13.980  -3.199 -10.410  1.00 81.84           H
ATOM   4805 2HG2 VAL A 315      12.509  -2.873  -9.463  1.00 81.84           H
ATOM   4806 3HG2 VAL A 315      13.561  -4.241  -9.030  1.00 81.84           H
ATOM   4807  HN  VAL A 315      10.769  -2.707 -10.484  1.00 81.84           H
ATOM   4808  N   LEU A 316       9.706  -4.864 -12.536  1.00 80.72           N
ATOM   4809  CA  LEU A 316       8.820  -5.700 -13.328  1.00 80.72           C
ATOM   4810  C   LEU A 316       8.694  -5.112 -14.735  1.00 80.72           C
ATOM   4811  O   LEU A 316       8.718  -5.846 -15.723  1.00 80.72           O
ATOM   4812  HA  LEU A 316       9.282  -6.685 -13.406  1.00 80.72           H
ATOM   4813  CB  LEU A 316       7.478  -5.885 -12.616  1.00 80.72           C
ATOM   4814 1HB  LEU A 316       7.060  -4.899 -12.411  1.00 80.72           H
ATOM   4815 2HB  LEU A 316       6.793  -6.386 -13.299  1.00 80.72           H
ATOM   4816  CG  LEU A 316       7.517  -6.674 -11.306  1.00 80.72           C
ATOM   4817  HG  LEU A 316       8.208  -6.175 -10.627  1.00 80.72           H
ATOM   4818  CD1 LEU A 316       6.145  -6.682 -10.630  1.00 80.72           C
ATOM   4819 1HD1 LEU A 316       5.842  -5.658 -10.412  1.00 80.72           H
ATOM   4820 2HD1 LEU A 316       5.415  -7.143 -11.295  1.00 80.72           H
ATOM   4821 3HD1 LEU A 316       6.201  -7.250  -9.701  1.00 80.72           H
ATOM   4822  CD2 LEU A 316       8.051  -8.090 -11.535  1.00 80.72           C
ATOM   4823 1HD2 LEU A 316       7.405  -8.613 -12.239  1.00 80.72           H
ATOM   4824 2HD2 LEU A 316       9.062  -8.035 -11.940  1.00 80.72           H
ATOM   4825 3HD2 LEU A 316       8.068  -8.629 -10.588  1.00 80.72           H
ATOM   4826  HN  LEU A 316       9.298  -4.486 -11.705  1.00 80.72           H
ATOM   4827  N   TYR A 317       8.562  -3.795 -14.782  1.00 72.59           N
ATOM   4828  CA  TYR A 317       8.385  -3.105 -16.048  1.00 72.59           C
ATOM   4829  C   TYR A 317       9.610  -3.285 -16.947  1.00 72.59           C
ATOM   4830  O   TYR A 317       9.479  -3.417 -18.163  1.00 72.59           O
ATOM   4831  HA  TYR A 317       7.514  -3.531 -16.545  1.00 72.59           H
ATOM   4832  CB  TYR A 317       8.235  -1.622 -15.703  1.00 72.59           C
ATOM   4833 1HB  TYR A 317       9.143  -1.281 -15.206  1.00 72.59           H
ATOM   4834 2HB  TYR A 317       8.144  -1.051 -16.627  1.00 72.59           H
ATOM   4835  CG  TYR A 317       7.034  -1.310 -14.808  1.00 72.59           C
ATOM   4836  CD1 TYR A 317       5.955  -2.169 -14.777  1.00 72.59           C
ATOM   4837  HD1 TYR A 317       5.958  -3.071 -15.390  1.00 72.59           H
ATOM   4838  CD2 TYR A 317       7.030  -0.168 -14.032  1.00 72.59           C
ATOM   4839  HD2 TYR A 317       7.882   0.511 -14.057  1.00 72.59           H
ATOM   4840  CE1 TYR A 317       4.824  -1.876 -13.935  1.00 72.59           C
ATOM   4841  HE1 TYR A 317       3.965  -2.546 -13.901  1.00 72.59           H
ATOM   4842  CE2 TYR A 317       5.899   0.125 -13.190  1.00 72.59           C
ATOM   4843  HE2 TYR A 317       5.882   1.023 -12.572  1.00 72.59           H
ATOM   4844  CZ  TYR A 317       4.852  -0.743 -13.183  1.00 72.59           C
ATOM   4845  OH  TYR A 317       3.784  -0.466 -12.388  1.00 72.59           O
ATOM   4846  HH  TYR A 317       3.920   0.411 -11.926  1.00 72.59           H
ATOM   4847  HN  TYR A 317       8.574  -3.203 -13.976  1.00 72.59           H
ATOM   4848  N   VAL A 318      10.774  -3.286 -16.313  1.00 73.66           N
ATOM   4849  CA  VAL A 318      12.024  -3.399 -17.045  1.00 73.66           C
ATOM   4850  C   VAL A 318      12.090  -4.768 -17.725  1.00 73.66           C
ATOM   4851  O   VAL A 318      12.402  -4.861 -18.911  1.00 73.66           O
ATOM   4852  HA  VAL A 318      12.027  -2.625 -17.813  1.00 73.66           H
ATOM   4853  CB  VAL A 318      13.205  -3.140 -16.107  1.00 73.66           C
ATOM   4854  HB  VAL A 318      13.104  -3.806 -15.249  1.00 73.66           H
ATOM   4855  CG1 VAL A 318      14.533  -3.460 -16.796  1.00 73.66           C
ATOM   4856 1HG1 VAL A 318      14.545  -4.509 -17.092  1.00 73.66           H
ATOM   4857 2HG1 VAL A 318      14.644  -2.831 -17.679  1.00 73.66           H
ATOM   4858 3HG1 VAL A 318      15.355  -3.267 -16.107  1.00 73.66           H
ATOM   4859  CG2 VAL A 318      13.188  -1.701 -15.589  1.00 73.66           C
ATOM   4860 1HG2 VAL A 318      13.253  -1.011 -16.431  1.00 73.66           H
ATOM   4861 2HG2 VAL A 318      12.262  -1.521 -15.043  1.00 73.66           H
ATOM   4862 3HG2 VAL A 318      14.038  -1.544 -14.925  1.00 73.66           H
ATOM   4863  HN  VAL A 318      10.871  -3.211 -15.321  1.00 73.66           H
ATOM   4864  N   PHE A 319      11.791  -5.796 -16.944  1.00 72.73           N
ATOM   4865  CA  PHE A 319      12.001  -7.162 -17.393  1.00 72.73           C
ATOM   4866  C   PHE A 319      10.847  -7.632 -18.280  1.00 72.73           C
ATOM   4867  O   PHE A 319      11.062  -8.347 -19.257  1.00 72.73           O
ATOM   4868  HA  PHE A 319      12.928  -7.175 -17.967  1.00 72.73           H
ATOM   4869  CB  PHE A 319      12.057  -8.040 -16.141  1.00 72.73           C
ATOM   4870 1HB  PHE A 319      11.281  -7.715 -15.447  1.00 72.73           H
ATOM   4871 2HB  PHE A 319      11.824  -9.068 -16.420  1.00 72.73           H
ATOM   4872  CG  PHE A 319      13.407  -8.015 -15.422  1.00 72.73           C
ATOM   4873  CD1 PHE A 319      14.495  -8.591 -16.000  1.00 72.73           C
ATOM   4874  HD1 PHE A 319      14.405  -9.070 -16.975  1.00 72.73           H
ATOM   4875  CD2 PHE A 319      13.519  -7.417 -14.206  1.00 72.73           C
ATOM   4876  HD2 PHE A 319      12.647  -6.956 -13.743  1.00 72.73           H
ATOM   4877  CE1 PHE A 319      15.749  -8.568 -15.333  1.00 72.73           C
ATOM   4878  HE1 PHE A 319      16.621  -9.030 -15.796  1.00 72.73           H
ATOM   4879  CE2 PHE A 319      14.773  -7.394 -13.539  1.00 72.73           C
ATOM   4880  HE2 PHE A 319      14.862  -6.915 -12.564  1.00 72.73           H
ATOM   4881  CZ  PHE A 319      15.861  -7.970 -14.117  1.00 72.73           C
ATOM   4882  HZ  PHE A 319      16.823  -7.952 -13.605  1.00 72.73           H
ATOM   4883  HN  PHE A 319      11.413  -5.707 -16.023  1.00 72.73           H
ATOM   4884  N   VAL A 320       9.647  -7.209 -17.908  1.00 75.75           N
ATOM   4885  CA  VAL A 320       8.442  -7.758 -18.506  1.00 75.75           C
ATOM   4886  C   VAL A 320       7.958  -6.823 -19.616  1.00 75.75           C
ATOM   4887  O   VAL A 320       7.324  -7.266 -20.573  1.00 75.75           O
ATOM   4888  HA  VAL A 320       8.703  -8.721 -18.947  1.00 75.75           H
ATOM   4889  CB  VAL A 320       7.386  -8.002 -17.426  1.00 75.75           C
ATOM   4890  HB  VAL A 320       7.050  -7.031 -17.061  1.00 75.75           H
ATOM   4891  CG1 VAL A 320       6.172  -8.733 -18.002  1.00 75.75           C
ATOM   4892 1HG1 VAL A 320       5.728  -8.131 -18.795  1.00 75.75           H
ATOM   4893 2HG1 VAL A 320       6.485  -9.695 -18.407  1.00 75.75           H
ATOM   4894 3HG1 VAL A 320       5.437  -8.893 -17.213  1.00 75.75           H
ATOM   4895  CG2 VAL A 320       7.979  -8.770 -16.243  1.00 75.75           C
ATOM   4896 1HG2 VAL A 320       8.355  -9.733 -16.588  1.00 75.75           H
ATOM   4897 2HG2 VAL A 320       8.797  -8.195 -15.809  1.00 75.75           H
ATOM   4898 3HG2 VAL A 320       7.207  -8.929 -15.491  1.00 75.75           H
ATOM   4899  HN  VAL A 320       9.492  -6.507 -17.214  1.00 75.75           H
ATOM   4900  N   GLY A 321       8.274  -5.547 -19.452  1.00 76.90           N
ATOM   4901  CA  GLY A 321       7.728  -4.522 -20.325  1.00 76.90           C
ATOM   4902  C   GLY A 321       8.637  -4.289 -21.533  1.00 76.90           C
ATOM   4903  O   GLY A 321       9.583  -3.506 -21.461  1.00 76.90           O
ATOM   4904 1HA  GLY A 321       6.735  -4.819 -20.664  1.00 76.90           H
ATOM   4905 2HA  GLY A 321       7.609  -3.592 -19.769  1.00 76.90           H
ATOM   4906  HN  GLY A 321       8.890  -5.211 -18.739  1.00 76.90           H
ATOM   4907  N   GLU A 322       8.319  -4.984 -22.615  1.00 67.23           N
ATOM   4908  CA  GLU A 322       8.999  -4.755 -23.879  1.00 67.23           C
ATOM   4909  C   GLU A 322       8.898  -3.281 -24.276  1.00 67.23           C
ATOM   4910  O   GLU A 322       9.892  -2.670 -24.667  1.00 67.23           O
ATOM   4911  HA  GLU A 322      10.042  -5.019 -23.698  1.00 67.23           H
ATOM   4912  CB  GLU A 322       8.436  -5.659 -24.977  1.00 67.23           C
ATOM   4913 1HB  GLU A 322       7.347  -5.636 -24.948  1.00 67.23           H
ATOM   4914 2HB  GLU A 322       8.848  -5.365 -25.942  1.00 67.23           H
ATOM   4915  CG  GLU A 322       8.852  -7.115 -24.756  1.00 67.23           C
ATOM   4916 1HG  GLU A 322       9.938  -7.180 -24.689  1.00 67.23           H
ATOM   4917 2HG  GLU A 322       8.452  -7.471 -23.807  1.00 67.23           H
ATOM   4918  CD  GLU A 322       8.352  -8.007 -25.894  1.00 67.23           C
ATOM   4919  OE1 GLU A 322       8.639  -9.222 -25.831  1.00 67.23           O
ATOM   4920  OE2 GLU A 322       7.693  -7.454 -26.801  1.00 67.23           O
ATOM   4921  HN  GLU A 322       7.612  -5.691 -22.638  1.00 67.23           H
ATOM   4922  N   ARG A 323       7.689  -2.752 -24.163  1.00 64.41           N
ATOM   4923  CA  ARG A 323       7.433  -1.377 -24.555  1.00 64.41           C
ATOM   4924  C   ARG A 323       8.246  -0.417 -23.683  1.00 64.41           C
ATOM   4925  O   ARG A 323       8.905   0.486 -24.196  1.00 64.41           O
ATOM   4926  HA  ARG A 323       7.747  -1.321 -25.597  1.00 64.41           H
ATOM   4927  CB  ARG A 323       5.947  -1.035 -24.430  1.00 64.41           C
ATOM   4928 1HB  ARG A 323       5.359  -1.725 -25.035  1.00 64.41           H
ATOM   4929 2HB  ARG A 323       5.626  -1.165 -23.396  1.00 64.41           H
ATOM   4930  CG  ARG A 323       5.676   0.403 -24.876  1.00 64.41           C
ATOM   4931 1HG  ARG A 323       6.235   1.095 -24.246  1.00 64.41           H
ATOM   4932 2HG  ARG A 323       6.030   0.544 -25.897  1.00 64.41           H
ATOM   4933  CD  ARG A 323       4.183   0.728 -24.800  1.00 64.41           C
ATOM   4934 1HD  ARG A 323       3.635   0.133 -25.530  1.00 64.41           H
ATOM   4935 2HD  ARG A 323       3.794   0.463 -23.816  1.00 64.41           H
ATOM   4936  NE  ARG A 323       3.965   2.169 -25.057  1.00 64.41           N
ATOM   4937  HE  ARG A 323       4.650   2.658 -25.598  1.00 64.41           H
ATOM   4938  CZ  ARG A 323       2.907   2.861 -24.611  1.00 64.41           C
ATOM   4939  NH1 ARG A 323       1.959   2.257 -23.882  1.00 64.41           N
ATOM   4940 1HH1 ARG A 323       2.037   1.284 -23.666  1.00 64.41           H
ATOM   4941 2HH1 ARG A 323       1.173   2.780 -23.552  1.00 64.41           H
ATOM   4942  NH2 ARG A 323       2.812   4.165 -24.905  1.00 64.41           N
ATOM   4943 1HH2 ARG A 323       2.029   4.695 -24.579  1.00 64.41           H
ATOM   4944 2HH2 ARG A 323       3.525   4.607 -25.450  1.00 64.41           H
ATOM   4945  HN  ARG A 323       6.893  -3.246 -23.811  1.00 64.41           H
ATOM   4946  N   PHE A 324       8.171  -0.644 -22.380  1.00 77.64           N
ATOM   4947  CA  PHE A 324       8.847   0.222 -21.429  1.00 77.64           C
ATOM   4948  C   PHE A 324      10.365   0.155 -21.610  1.00 77.64           C
ATOM   4949  O   PHE A 324      11.047   1.177 -21.551  1.00 77.64           O
ATOM   4950  HA  PHE A 324       8.505   1.239 -21.619  1.00 77.64           H
ATOM   4951  CB  PHE A 324       8.489  -0.284 -20.031  1.00 77.64           C
ATOM   4952 1HB  PHE A 324       7.404  -0.308 -19.931  1.00 77.64           H
ATOM   4953 2HB  PHE A 324       8.842  -1.310 -19.925  1.00 77.64           H
ATOM   4954  CG  PHE A 324       9.072   0.560 -18.896  1.00 77.64           C
ATOM   4955  CD1 PHE A 324      10.238   0.188 -18.301  1.00 77.64           C
ATOM   4956  HD1 PHE A 324      10.756  -0.711 -18.634  1.00 77.64           H
ATOM   4957  CD2 PHE A 324       8.425   1.682 -18.481  1.00 77.64           C
ATOM   4958  HD2 PHE A 324       7.491   1.980 -18.957  1.00 77.64           H
ATOM   4959  CE1 PHE A 324      10.779   0.972 -17.248  1.00 77.64           C
ATOM   4960  HE1 PHE A 324      11.713   0.674 -16.772  1.00 77.64           H
ATOM   4961  CE2 PHE A 324       8.967   2.466 -17.427  1.00 77.64           C
ATOM   4962  HE2 PHE A 324       8.448   3.365 -17.095  1.00 77.64           H
ATOM   4963  CZ  PHE A 324      10.132   2.094 -16.833  1.00 77.64           C
ATOM   4964  HZ  PHE A 324      10.548   2.695 -16.025  1.00 77.64           H
ATOM   4965  HN  PHE A 324       7.662  -1.403 -21.973  1.00 77.64           H
ATOM   4966  N   ARG A 325      10.850  -1.059 -21.826  1.00 74.68           N
ATOM   4967  CA  ARG A 325      12.277  -1.274 -22.003  1.00 74.68           C
ATOM   4968  C   ARG A 325      12.790  -0.474 -23.201  1.00 74.68           C
ATOM   4969  O   ARG A 325      13.868   0.115 -23.143  1.00 74.68           O
ATOM   4970  HA  ARG A 325      12.728  -0.924 -21.074  1.00 74.68           H
ATOM   4971  CB  ARG A 325      12.587  -2.757 -22.217  1.00 74.68           C
ATOM   4972 1HB  ARG A 325      11.974  -3.361 -21.549  1.00 74.68           H
ATOM   4973 2HB  ARG A 325      12.325  -3.043 -23.236  1.00 74.68           H
ATOM   4974  CG  ARG A 325      14.068  -3.049 -21.964  1.00 74.68           C
ATOM   4975 1HG  ARG A 325      14.682  -2.393 -22.580  1.00 74.68           H
ATOM   4976 2HG  ARG A 325      14.312  -2.832 -20.924  1.00 74.68           H
ATOM   4977  CD  ARG A 325      14.399  -4.510 -22.277  1.00 74.68           C
ATOM   4978 1HD  ARG A 325      14.271  -4.700 -23.343  1.00 74.68           H
ATOM   4979 2HD  ARG A 325      15.444  -4.713 -22.041  1.00 74.68           H
ATOM   4980  NE  ARG A 325      13.521  -5.407 -21.495  1.00 74.68           N
ATOM   4981  HE  ARG A 325      13.065  -5.031 -20.688  1.00 74.68           H
ATOM   4982  CZ  ARG A 325      13.298  -6.693 -21.800  1.00 74.68           C
ATOM   4983  NH1 ARG A 325      13.882  -7.250 -22.870  1.00 74.68           N
ATOM   4984 1HH1 ARG A 325      14.490  -6.705 -23.447  1.00 74.68           H
ATOM   4985 2HH1 ARG A 325      13.710  -8.210 -23.090  1.00 74.68           H
ATOM   4986  NH2 ARG A 325      12.481  -7.414 -21.019  1.00 74.68           N
ATOM   4987 1HH2 ARG A 325      12.304  -8.374 -21.233  1.00 74.68           H
ATOM   4988 2HH2 ARG A 325      12.049  -6.991 -20.223  1.00 74.68           H
ATOM   4989  HN  ARG A 325      10.288  -1.884 -21.881  1.00 74.68           H
ATOM   4990  N   ARG A 326      11.993  -0.478 -24.260  1.00 67.70           N
ATOM   4991  CA  ARG A 326      12.358   0.233 -25.473  1.00 67.70           C
ATOM   4992  C   ARG A 326      12.342   1.743 -25.229  1.00 67.70           C
ATOM   4993  O   ARG A 326      13.253   2.454 -25.653  1.00 67.70           O
ATOM   4994  HA  ARG A 326      13.364  -0.116 -25.709  1.00 67.70           H
ATOM   4995  CB  ARG A 326      11.399  -0.101 -26.617  1.00 67.70           C
ATOM   4996 1HB  ARG A 326      11.290  -1.183 -26.701  1.00 67.70           H
ATOM   4997 2HB  ARG A 326      10.410   0.302 -26.397  1.00 67.70           H
ATOM   4998  CG  ARG A 326      11.905   0.471 -27.943  1.00 67.70           C
ATOM   4999 1HG  ARG A 326      11.964   1.557 -27.876  1.00 67.70           H
ATOM   5000 2HG  ARG A 326      12.915   0.108 -28.137  1.00 67.70           H
ATOM   5001  CD  ARG A 326      10.984   0.074 -29.099  1.00 67.70           C
ATOM   5002 1HD  ARG A 326       9.955   0.345 -28.864  1.00 67.70           H
ATOM   5003 2HD  ARG A 326      11.261   0.623 -29.999  1.00 67.70           H
ATOM   5004  NE  ARG A 326      11.079  -1.382 -29.345  1.00 67.70           N
ATOM   5005  HE  ARG A 326      11.811  -1.888 -28.888  1.00 67.70           H
ATOM   5006  CZ  ARG A 326      10.246  -2.065 -30.142  1.00 67.70           C
ATOM   5007  NH1 ARG A 326       9.248  -1.438 -30.779  1.00 67.70           N
ATOM   5008 1HH1 ARG A 326       9.120  -0.453 -30.662  1.00 67.70           H
ATOM   5009 2HH1 ARG A 326       8.630  -1.955 -31.372  1.00 67.70           H
ATOM   5010  NH2 ARG A 326      10.426  -3.384 -30.292  1.00 67.70           N
ATOM   5011 1HH2 ARG A 326       9.813  -3.908 -30.883  1.00 67.70           H
ATOM   5012 2HH2 ARG A 326      11.174  -3.844 -29.813  1.00 67.70           H
ATOM   5013  HN  ARG A 326      11.115  -0.954 -24.297  1.00 67.70           H
ATOM   5014  N   ASP A 327      11.298   2.189 -24.546  1.00 78.08           N
ATOM   5015  CA  ASP A 327      11.111   3.610 -24.307  1.00 78.08           C
ATOM   5016  C   ASP A 327      12.188   4.106 -23.340  1.00 78.08           C
ATOM   5017  O   ASP A 327      12.634   5.248 -23.435  1.00 78.08           O
ATOM   5018  HA  ASP A 327      11.186   4.078 -25.289  1.00 78.08           H
ATOM   5019  CB  ASP A 327       9.745   3.888 -23.678  1.00 78.08           C
ATOM   5020 1HB  ASP A 327       9.577   3.202 -22.848  1.00 78.08           H
ATOM   5021 2HB  ASP A 327       9.729   4.897 -23.265  1.00 78.08           H
ATOM   5022  CG  ASP A 327       8.625   3.735 -24.708  1.00 78.08           C
ATOM   5023  OD1 ASP A 327       8.962   3.693 -25.911  1.00 78.08           O
ATOM   5024  OD2 ASP A 327       7.456   3.664 -24.270  1.00 78.08           O
ATOM   5025  HN  ASP A 327      10.589   1.599 -24.160  1.00 78.08           H
ATOM   5026  N   LEU A 328      12.573   3.223 -22.430  1.00 79.35           N
ATOM   5027  CA  LEU A 328      13.626   3.538 -21.480  1.00 79.35           C
ATOM   5028  C   LEU A 328      14.919   3.842 -22.240  1.00 79.35           C
ATOM   5029  O   LEU A 328      15.521   4.897 -22.051  1.00 79.35           O
ATOM   5030  HA  LEU A 328      13.323   4.436 -20.942  1.00 79.35           H
ATOM   5031  CB  LEU A 328      13.769   2.418 -20.448  1.00 79.35           C
ATOM   5032 1HB  LEU A 328      12.852   2.374 -19.859  1.00 79.35           H
ATOM   5033 2HB  LEU A 328      13.852   1.470 -20.979  1.00 79.35           H
ATOM   5034  CG  LEU A 328      14.954   2.539 -19.487  1.00 79.35           C
ATOM   5035  HG  LEU A 328      15.868   2.591 -20.077  1.00 79.35           H
ATOM   5036  CD1 LEU A 328      14.868   3.830 -18.670  1.00 79.35           C
ATOM   5037 1HD1 LEU A 328      14.876   4.687 -19.344  1.00 79.35           H
ATOM   5038 2HD1 LEU A 328      13.946   3.833 -18.090  1.00 79.35           H
ATOM   5039 3HD1 LEU A 328      15.722   3.890 -17.996  1.00 79.35           H
ATOM   5040  CD2 LEU A 328      15.063   1.302 -18.593  1.00 79.35           C
ATOM   5041 1HD2 LEU A 328      14.149   1.194 -18.009  1.00 79.35           H
ATOM   5042 2HD2 LEU A 328      15.204   0.417 -19.213  1.00 79.35           H
ATOM   5043 3HD2 LEU A 328      15.913   1.414 -17.920  1.00 79.35           H
ATOM   5044  HN  LEU A 328      12.179   2.308 -22.337  1.00 79.35           H
ATOM   5045  N   VAL A 329      15.307   2.898 -23.085  1.00 80.19           N
ATOM   5046  CA  VAL A 329      16.554   3.018 -23.821  1.00 80.19           C
ATOM   5047  C   VAL A 329      16.508   4.275 -24.691  1.00 80.19           C
ATOM   5048  O   VAL A 329      17.520   4.955 -24.860  1.00 80.19           O
ATOM   5049  HA  VAL A 329      17.357   3.125 -23.091  1.00 80.19           H
ATOM   5050  CB  VAL A 329      16.812   1.743 -24.626  1.00 80.19           C
ATOM   5051  HB  VAL A 329      15.933   1.551 -25.241  1.00 80.19           H
ATOM   5052  CG1 VAL A 329      18.011   1.917 -25.560  1.00 80.19           C
ATOM   5053 1HG1 VAL A 329      17.815   2.735 -26.254  1.00 80.19           H
ATOM   5054 2HG1 VAL A 329      18.900   2.145 -24.972  1.00 80.19           H
ATOM   5055 3HG1 VAL A 329      18.172   0.996 -26.120  1.00 80.19           H
ATOM   5056  CG2 VAL A 329      17.009   0.540 -23.700  1.00 80.19           C
ATOM   5057 1HG2 VAL A 329      17.863   0.720 -23.047  1.00 80.19           H
ATOM   5058 2HG2 VAL A 329      16.113   0.397 -23.095  1.00 80.19           H
ATOM   5059 3HG2 VAL A 329      17.190  -0.353 -24.298  1.00 80.19           H
ATOM   5060  HN  VAL A 329      14.786   2.064 -23.269  1.00 80.19           H
ATOM   5061  N   LYS A 330      15.325   4.547 -25.221  1.00 74.12           N
ATOM   5062  CA  LYS A 330      15.132   5.715 -26.063  1.00 74.12           C
ATOM   5063  C   LYS A 330      15.391   6.979 -25.242  1.00 74.12           C
[truncated: 117,478 more chars]
