# Supplementary material for: Noncanonical roles of chemokine regions in CCR9 activation revealed by structural modeling and mutational mapping
Source: Nat Commun. 2025 Aug 18;16:7695. doi: 10.1038/s41467-025-62321-9 (PMC12361432; doi:10.1038/s41467-025-62321-9)
Supplement: Supplementary file 7 — Supplementary Data 5 [file 41467_2025_62321_MOESM7_ESM.zip › CCR9_CCL25x1P6_04_rnk1.pdb]

ATOM      1  N   GLU A  20      -3.800  -3.785  58.755  1.00 49.09           N
ATOM      2  CA  GLU A  20      -4.193  -4.699  57.696  1.00 49.09           C
ATOM      3  C   GLU A  20      -4.848  -5.948  58.289  1.00 49.09           C
ATOM      4  O   GLU A  20      -4.161  -6.834  58.793  1.00 49.09           O
ATOM      5  HA  GLU A  20      -4.919  -4.151  57.095  1.00 49.09           H
ATOM      6  CB  GLU A  20      -2.995  -5.071  56.820  1.00 49.09           C
ATOM      7 1HB  GLU A  20      -2.115  -5.220  57.446  1.00 49.09           H
ATOM      8 2HB  GLU A  20      -3.242  -5.940  56.210  1.00 49.09           H
ATOM      9  CG  GLU A  20      -2.657  -3.942  55.845  1.00 49.09           C
ATOM     10 1HG  GLU A  20      -3.575  -3.546  55.410  1.00 49.09           H
ATOM     11 2HG  GLU A  20      -2.180  -3.123  56.383  1.00 49.09           H
ATOM     12  CD  GLU A  20      -1.731  -4.437  54.732  1.00 49.09           C
ATOM     13  OE1 GLU A  20      -1.804  -3.852  53.630  1.00 49.09           O
ATOM     14  OE2 GLU A  20      -0.971  -5.391  55.009  1.00 49.09           O
ATOM     15  HN  GLU A  20      -4.000  -4.102  59.682  1.00 49.09           H
ATOM     16  N   SER A  21      -6.171  -5.979  58.208  1.00 56.96           N
ATOM     17  CA  SER A  21      -6.919  -7.149  58.634  1.00 56.96           C
ATOM     18  C   SER A  21      -6.397  -8.395  57.915  1.00 56.96           C
ATOM     19  O   SER A  21      -6.062  -8.339  56.733  1.00 56.96           O
ATOM     20  HA  SER A  21      -6.748  -7.227  59.707  1.00 56.96           H
ATOM     21  CB  SER A  21      -8.416  -6.972  58.368  1.00 56.96           C
ATOM     22 1HB  SER A  21      -8.954  -7.850  58.727  1.00 56.96           H
ATOM     23 2HB  SER A  21      -8.786  -6.118  58.935  1.00 56.96           H
ATOM     24  OG  SER A  21      -8.694  -6.779  56.984  1.00 56.96           O
ATOM     25  HG  SER A  21      -9.277  -7.517  56.646  1.00 56.96           H
ATOM     26  HN  SER A  21      -6.727  -5.225  57.860  1.00 56.96           H
ATOM     27  N   THR A  22      -6.343  -9.490  58.660  1.00 57.86           N
ATOM     28  CA  THR A  22      -5.834 -10.738  58.119  1.00 57.86           C
ATOM     29  C   THR A  22      -6.534 -11.073  56.800  1.00 57.86           C
ATOM     30  O   THR A  22      -5.923 -11.641  55.896  1.00 57.86           O
ATOM     31  HA  THR A  22      -4.775 -10.610  57.895  1.00 57.86           H
ATOM     32  CB  THR A  22      -6.003 -11.820  59.187  1.00 57.86           C
ATOM     33  HB  THR A  22      -5.924 -12.815  58.750  1.00 57.86           H
ATOM     34  OG1 THR A  22      -7.254 -11.514  59.797  1.00 57.86           O
ATOM     35  HG1 THR A  22      -7.581 -12.301  60.321  1.00 57.86           H
ATOM     36  CG2 THR A  22      -4.990 -11.682  60.326  1.00 57.86           C
ATOM     37 1HG2 THR A  22      -5.115 -10.712  60.807  1.00 57.86           H
ATOM     38 2HG2 THR A  22      -3.979 -11.761  59.925  1.00 57.86           H
ATOM     39 3HG2 THR A  22      -5.154 -12.474  61.056  1.00 57.86           H
ATOM     40  HN  THR A  22      -6.638  -9.532  59.614  1.00 57.86           H
ATOM     41  N   SER A  23      -7.805 -10.705  56.732  1.00 61.30           N
ATOM     42  CA  SER A  23      -8.585 -10.931  55.527  1.00 61.30           C
ATOM     43  C   SER A  23      -7.985 -10.145  54.360  1.00 61.30           C
ATOM     44  O   SER A  23      -7.869 -10.665  53.251  1.00 61.30           O
ATOM     45  HA  SER A  23      -8.523 -12.002  55.339  1.00 61.30           H
ATOM     46  CB  SER A  23     -10.048 -10.535  55.737  1.00 61.30           C
ATOM     47 1HB  SER A  23     -10.622 -10.782  54.843  1.00 61.30           H
ATOM     48 2HB  SER A  23     -10.468 -11.119  56.556  1.00 61.30           H
ATOM     49  OG  SER A  23     -10.190  -9.146  56.023  1.00 61.30           O
ATOM     50  HG  SER A  23     -11.159  -8.909  56.094  1.00 61.30           H
ATOM     51  HN  SER A  23      -8.300 -10.262  57.479  1.00 61.30           H
ATOM     52  N   SER A  24      -7.619  -8.904  54.649  1.00 66.32           N
ATOM     53  CA  SER A  24      -7.118  -8.012  53.617  1.00 66.32           C
ATOM     54  C   SER A  24      -5.777  -8.525  53.089  1.00 66.32           C
ATOM     55  O   SER A  24      -5.451  -8.327  51.919  1.00 66.32           O
ATOM     56  HA  SER A  24      -7.872  -8.029  52.830  1.00 66.32           H
ATOM     57  CB  SER A  24      -6.969  -6.585  54.148  1.00 66.32           C
ATOM     58 1HB  SER A  24      -6.948  -5.887  53.311  1.00 66.32           H
ATOM     59 2HB  SER A  24      -7.839  -6.331  54.754  1.00 66.32           H
ATOM     60  OG  SER A  24      -5.786  -6.426  54.928  1.00 66.32           O
ATOM     61  HG  SER A  24      -5.807  -7.047  55.711  1.00 66.32           H
ATOM     62  HN  SER A  24      -7.661  -8.509  55.566  1.00 66.32           H
ATOM     63  N   MET A  25      -5.036  -9.172  53.976  1.00 63.45           N
ATOM     64  CA  MET A  25      -3.748  -9.735  53.607  1.00 63.45           C
ATOM     65  C   MET A  25      -3.923 -11.017  52.791  1.00 63.45           C
ATOM     66  O   MET A  25      -3.205 -11.242  51.818  1.00 63.45           O
ATOM     67  HA  MET A  25      -3.259  -8.974  52.999  1.00 63.45           H
ATOM     68  CB  MET A  25      -2.943 -10.040  54.871  1.00 63.45           C
ATOM     69 1HB  MET A  25      -2.993  -9.190  55.552  1.00 63.45           H
ATOM     70 2HB  MET A  25      -3.383 -10.891  55.391  1.00 63.45           H
ATOM     71  CG  MET A  25      -1.482 -10.342  54.531  1.00 63.45           C
ATOM     72 1HG  MET A  25      -0.996 -10.827  55.378  1.00 63.45           H
ATOM     73 2HG  MET A  25      -1.431 -11.038  53.694  1.00 63.45           H
ATOM     74  SD  MET A  25      -0.625  -8.831  54.120  1.00 63.45           S
ATOM     75  CE  MET A  25       0.719  -8.908  55.292  1.00 63.45           C
ATOM     76 1HE  MET A  25       0.318  -8.928  56.305  1.00 63.45           H
ATOM     77 2HE  MET A  25       1.304  -9.811  55.115  1.00 63.45           H
ATOM     78 3HE  MET A  25       1.357  -8.033  55.171  1.00 63.45           H
ATOM     79  HN  MET A  25      -5.302  -9.315  54.929  1.00 63.45           H
ATOM     80  N   GLU A  26      -4.882 -11.826  53.218  1.00 58.54           N
ATOM     81  CA  GLU A  26      -5.184 -13.063  52.519  1.00 58.54           C
ATOM     82  C   GLU A  26      -5.682 -12.766  51.103  1.00 58.54           C
ATOM     83  O   GLU A  26      -5.292 -13.438  50.150  1.00 58.54           O
ATOM     84  HA  GLU A  26      -4.241 -13.607  52.473  1.00 58.54           H
ATOM     85  CB  GLU A  26      -6.206 -13.896  53.295  1.00 58.54           C
ATOM     86 1HB  GLU A  26      -6.974 -13.243  53.709  1.00 58.54           H
ATOM     87 2HB  GLU A  26      -6.608 -14.679  52.651  1.00 58.54           H
ATOM     88  CG  GLU A  26      -5.548 -14.608  54.479  1.00 58.54           C
ATOM     89 1HG  GLU A  26      -4.747 -15.253  54.120  1.00 58.54           H
ATOM     90 2HG  GLU A  26      -5.092 -13.873  55.142  1.00 58.54           H
ATOM     91  CD  GLU A  26      -6.570 -15.439  55.256  1.00 58.54           C
ATOM     92  OE1 GLU A  26      -6.121 -16.315  56.027  1.00 58.54           O
ATOM     93  OE2 GLU A  26      -7.778 -15.181  55.062  1.00 58.54           O
ATOM     94  HN  GLU A  26      -5.447 -11.647  54.023  1.00 58.54           H
ATOM     95  N   ASP A  27      -6.535 -11.757  51.010  1.00 65.60           N
ATOM     96  CA  ASP A  27      -7.131 -11.396  49.735  1.00 65.60           C
ATOM     97  C   ASP A  27      -6.022 -11.065  48.734  1.00 65.60           C
ATOM     98  O   ASP A  27      -6.114 -11.421  47.560  1.00 65.60           O
ATOM     99  HA  ASP A  27      -7.717 -12.265  49.436  1.00 65.60           H
ATOM    100  CB  ASP A  27      -8.026 -10.162  49.874  1.00 65.60           C
ATOM    101 1HB  ASP A  27      -7.514  -9.403  50.465  1.00 65.60           H
ATOM    102 2HB  ASP A  27      -8.211  -9.730  48.891  1.00 65.60           H
ATOM    103  CG  ASP A  27      -9.356 -10.523  50.538  1.00 65.60           C
ATOM    104  OD1 ASP A  27      -9.703 -11.723  50.501  1.00 65.60           O
ATOM    105  OD2 ASP A  27      -9.997  -9.589  51.068  1.00 65.60           O
ATOM    106  HN  ASP A  27      -6.820 -11.192  51.784  1.00 65.60           H
ATOM    107  N   TYR A  28      -5.000 -10.387  49.235  1.00 64.57           N
ATOM    108  CA  TYR A  28      -3.897  -9.963  48.389  1.00 64.57           C
ATOM    109  C   TYR A  28      -3.015 -11.152  48.001  1.00 64.57           C
ATOM    110  O   TYR A  28      -2.546 -11.237  46.868  1.00 64.57           O
ATOM    111  HA  TYR A  28      -4.316  -9.521  47.485  1.00 64.57           H
ATOM    112  CB  TYR A  28      -3.073  -8.985  49.230  1.00 64.57           C
ATOM    113 1HB  TYR A  28      -3.712  -8.155  49.533  1.00 64.57           H
ATOM    114 2HB  TYR A  28      -2.750  -9.488  50.141  1.00 64.57           H
ATOM    115  CG  TYR A  28      -1.844  -8.427  48.509  1.00 64.57           C
ATOM    116  CD1 TYR A  28      -0.607  -9.004  48.708  1.00 64.57           C
ATOM    117  HD1 TYR A  28      -0.505  -9.857  49.379  1.00 64.57           H
ATOM    118  CD2 TYR A  28      -1.974  -7.347  47.659  1.00 64.57           C
ATOM    119  HD2 TYR A  28      -2.951  -6.891  47.502  1.00 64.57           H
ATOM    120  CE1 TYR A  28       0.550  -8.479  48.029  1.00 64.57           C
ATOM    121  HE1 TYR A  28       1.533  -8.926  48.178  1.00 64.57           H
ATOM    122  CE2 TYR A  28      -0.817  -6.822  46.981  1.00 64.57           C
ATOM    123  HE2 TYR A  28      -0.905  -5.970  46.308  1.00 64.57           H
ATOM    124  CZ  TYR A  28       0.388  -7.414  47.199  1.00 64.57           C
ATOM    125  OH  TYR A  28       1.480  -6.919  46.559  1.00 64.57           O
ATOM    126  HH  TYR A  28       1.256  -6.044  46.128  1.00 64.57           H
ATOM    127  HN  TYR A  28      -4.918 -10.128  50.197  1.00 64.57           H
ATOM    128  N   VAL A  29      -2.816 -12.039  48.965  1.00 64.92           N
ATOM    129  CA  VAL A  29      -1.933 -13.176  48.765  1.00 64.92           C
ATOM    130  C   VAL A  29      -2.595 -14.168  47.806  1.00 64.92           C
ATOM    131  O   VAL A  29      -1.921 -14.785  46.983  1.00 64.92           O
ATOM    132  HA  VAL A  29      -1.017 -12.804  48.307  1.00 64.92           H
ATOM    133  CB  VAL A  29      -1.569 -13.800  50.114  1.00 64.92           C
ATOM    134  HB  VAL A  29      -2.496 -14.000  50.651  1.00 64.92           H
ATOM    135  CG1 VAL A  29      -0.839 -15.130  49.923  1.00 64.92           C
ATOM    136 1HG1 VAL A  29      -1.481 -15.823  49.379  1.00 64.92           H
ATOM    137 2HG1 VAL A  29       0.077 -14.964  49.356  1.00 64.92           H
ATOM    138 3HG1 VAL A  29      -0.592 -15.552  50.897  1.00 64.92           H
ATOM    139  CG2 VAL A  29      -0.736 -12.833  50.958  1.00 64.92           C
ATOM    140 1HG2 VAL A  29       0.183 -12.587  50.427  1.00 64.92           H
ATOM    141 2HG2 VAL A  29      -1.308 -11.922  51.137  1.00 64.92           H
ATOM    142 3HG2 VAL A  29      -0.492 -13.301  51.911  1.00 64.92           H
ATOM    143  HN  VAL A  29      -3.245 -11.991  49.867  1.00 64.92           H
ATOM    144  N   ASN A  30      -3.907 -14.290  47.945  1.00 60.05           N
ATOM    145  CA  ASN A  30      -4.649 -15.287  47.192  1.00 60.05           C
ATOM    146  C   ASN A  30      -5.002 -14.721  45.815  1.00 60.05           C
ATOM    147  O   ASN A  30      -5.495 -15.444  44.950  1.00 60.05           O
ATOM    148  HA  ASN A  30      -3.988 -16.151  47.131  1.00 60.05           H
ATOM    149  CB  ASN A  30      -5.955 -15.652  47.901  1.00 60.05           C
ATOM    150 1HB  ASN A  30      -6.508 -14.745  48.143  1.00 60.05           H
ATOM    151 2HB  ASN A  30      -6.584 -16.240  47.232  1.00 60.05           H
ATOM    152  CG  ASN A  30      -5.681 -16.446  49.179  1.00 60.05           C
ATOM    153  OD1 ASN A  30      -4.674 -17.120  49.319  1.00 60.05           O
ATOM    154  ND2 ASN A  30      -6.631 -16.330  50.103  1.00 60.05           N
ATOM    155 1HD2 ASN A  30      -7.434 -15.760  49.925  1.00 60.05           H
ATOM    156 2HD2 ASN A  30      -6.543 -16.812  50.975  1.00 60.05           H
ATOM    157  HN  ASN A  30      -4.460 -13.724  48.557  1.00 60.05           H
ATOM    158  N   PHE A  31      -4.734 -13.433  45.653  1.00 66.61           N
ATOM    159  CA  PHE A  31      -5.003 -12.766  44.391  1.00 66.61           C
ATOM    160  C   PHE A  31      -4.130 -13.337  43.272  1.00 66.61           C
ATOM    161  O   PHE A  31      -2.907 -13.384  43.396  1.00 66.61           O
ATOM    162  HA  PHE A  31      -6.053 -12.936  44.152  1.00 66.61           H
ATOM    163  CB  PHE A  31      -4.660 -11.288  44.584  1.00 66.61           C
ATOM    164 1HB  PHE A  31      -5.168 -10.921  45.476  1.00 66.61           H
ATOM    165 2HB  PHE A  31      -3.590 -11.194  44.767  1.00 66.61           H
ATOM    166  CG  PHE A  31      -5.040 -10.400  43.397  1.00 66.61           C
ATOM    167  CD1 PHE A  31      -4.094 -10.033  42.492  1.00 66.61           C
ATOM    168  HD1 PHE A  31      -3.064 -10.372  42.612  1.00 66.61           H
ATOM    169  CD2 PHE A  31      -6.324  -9.978  43.248  1.00 66.61           C
ATOM    170  HD2 PHE A  31      -7.083 -10.271  43.973  1.00 66.61           H
ATOM    171  CE1 PHE A  31      -4.446  -9.209  41.391  1.00 66.61           C
ATOM    172  HE1 PHE A  31      -3.688  -8.915  40.665  1.00 66.61           H
ATOM    173  CE2 PHE A  31      -6.677  -9.154  42.146  1.00 66.61           C
ATOM    174  HE2 PHE A  31      -7.706  -8.815  42.026  1.00 66.61           H
ATOM    175  CZ  PHE A  31      -5.730  -8.787  41.241  1.00 66.61           C
ATOM    176  HZ  PHE A  31      -6.001  -8.155  40.395  1.00 66.61           H
ATOM    177  HN  PHE A  31      -4.342 -12.850  46.364  1.00 66.61           H
ATOM    178  N   ASN A  32      -4.792 -13.757  42.203  1.00 59.84           N
ATOM    179  CA  ASN A  32      -4.091 -14.311  41.058  1.00 59.84           C
ATOM    180  C   ASN A  32      -3.573 -13.169  40.181  1.00 59.84           C
ATOM    181  O   ASN A  32      -4.322 -12.602  39.388  1.00 59.84           O
ATOM    182  HA  ASN A  32      -3.284 -14.912  41.479  1.00 59.84           H
ATOM    183  CB  ASN A  32      -5.023 -15.175  40.206  1.00 59.84           C
ATOM    184 1HB  ASN A  32      -5.560 -15.876  40.846  1.00 59.84           H
ATOM    185 2HB  ASN A  32      -5.771 -14.545  39.726  1.00 59.84           H
ATOM    186  CG  ASN A  32      -4.237 -15.946  39.143  1.00 59.84           C
ATOM    187  OD1 ASN A  32      -3.027 -15.843  39.032  1.00 59.84           O
ATOM    188  ND2 ASN A  32      -4.992 -16.721  38.369  1.00 59.84           N
ATOM    189 1HD2 ASN A  32      -5.980 -16.760  38.513  1.00 59.84           H
ATOM    190 2HD2 ASN A  32      -4.570 -17.265  37.644  1.00 59.84           H
ATOM    191  HN  ASN A  32      -5.787 -13.723  42.114  1.00 59.84           H
ATOM    192  N   PHE A  33      -2.295 -12.865  40.354  1.00 63.08           N
ATOM    193  CA  PHE A  33      -1.641 -11.874  39.517  1.00 63.08           C
ATOM    194  C   PHE A  33      -1.253 -12.471  38.162  1.00 63.08           C
ATOM    195  O   PHE A  33      -0.072 -12.533  37.823  1.00 63.08           O
ATOM    196  HA  PHE A  33      -2.351 -11.061  39.363  1.00 63.08           H
ATOM    197  CB  PHE A  33      -0.372 -11.436  40.250  1.00 63.08           C
ATOM    198 1HB  PHE A  33       0.202 -12.321  40.524  1.00 63.08           H
ATOM    199 2HB  PHE A  33       0.247 -10.853  39.568  1.00 63.08           H
ATOM    200  CG  PHE A  33      -0.636 -10.608  41.509  1.00 63.08           C
ATOM    201  CD1 PHE A  33      -0.825  -9.264  41.413  1.00 63.08           C
ATOM    202  HD1 PHE A  33      -0.788  -8.778  40.438  1.00 63.08           H
ATOM    203  CD2 PHE A  33      -0.681 -11.215  42.725  1.00 63.08           C
ATOM    204  HD2 PHE A  33      -0.530 -12.291  42.803  1.00 63.08           H
ATOM    205  CE1 PHE A  33      -1.069  -8.496  42.581  1.00 63.08           C
ATOM    206  HE1 PHE A  33      -1.221  -7.419  42.504  1.00 63.08           H
ATOM    207  CE2 PHE A  33      -0.926 -10.446  43.894  1.00 63.08           C
ATOM    208  HE2 PHE A  33      -0.962 -10.933  44.869  1.00 63.08           H
ATOM    209  CZ  PHE A  33      -1.115  -9.103  43.797  1.00 63.08           C
ATOM    210  HZ  PHE A  33      -1.303  -8.513  44.694  1.00 63.08           H
ATOM    211  HN  PHE A  33      -1.710 -13.283  41.050  1.00 63.08           H
ATOM    212  N   THR A  34      -2.269 -12.895  37.425  1.00 61.79           N
ATOM    213  CA  THR A  34      -2.098 -13.186  36.012  1.00 61.79           C
ATOM    214  C   THR A  34      -1.508 -11.976  35.286  1.00 61.79           C
ATOM    215  O   THR A  34      -2.030 -10.867  35.395  1.00 61.79           O
ATOM    216  HA  THR A  34      -1.379 -14.000  35.913  1.00 61.79           H
ATOM    217  CB  THR A  34      -3.452 -13.630  35.454  1.00 61.79           C
ATOM    218  HB  THR A  34      -4.127 -12.780  35.351  1.00 61.79           H
ATOM    219  OG1 THR A  34      -3.880 -14.651  36.351  1.00 61.79           O
ATOM    220  HG1 THR A  34      -4.862 -14.808  36.247  1.00 61.79           H
ATOM    221  CG2 THR A  34      -3.324 -14.346  34.108  1.00 61.79           C
ATOM    222 1HG2 THR A  34      -2.703 -15.233  34.226  1.00 61.79           H
ATOM    223 2HG2 THR A  34      -2.865 -13.675  33.382  1.00 61.79           H
ATOM    224 3HG2 THR A  34      -4.313 -14.639  33.757  1.00 61.79           H
ATOM    225  HN  THR A  34      -3.193 -13.041  37.778  1.00 61.79           H
ATOM    226  N   ASP A  35      -0.428 -12.229  34.561  1.00 67.19           N
ATOM    227  CA  ASP A  35       0.292 -11.159  33.892  1.00 67.19           C
ATOM    228  C   ASP A  35      -0.392 -10.844  32.560  1.00 67.19           C
ATOM    229  O   ASP A  35      -0.035 -11.409  31.527  1.00 67.19           O
ATOM    230  HA  ASP A  35       0.263 -10.317  34.585  1.00 67.19           H
ATOM    231  CB  ASP A  35       1.737 -11.568  33.598  1.00 67.19           C
ATOM    232 1HB  ASP A  35       2.133 -12.144  34.433  1.00 67.19           H
ATOM    233 2HB  ASP A  35       1.763 -12.216  32.722  1.00 67.19           H
ATOM    234  CG  ASP A  35       2.616 -10.339  33.356  1.00 67.19           C
ATOM    235  OD1 ASP A  35       2.075  -9.219  33.488  1.00 67.19           O
ATOM    236  OD2 ASP A  35       3.809 -10.547  33.046  1.00 67.19           O
ATOM    237  HN  ASP A  35      -0.046 -13.143  34.428  1.00 67.19           H
ATOM    238  N   PHE A  36      -1.361  -9.944  32.627  1.00 81.78           N
ATOM    239  CA  PHE A  36      -2.042  -9.486  31.428  1.00 81.78           C
ATOM    240  C   PHE A  36      -1.287  -8.323  30.780  1.00 81.78           C
ATOM    241  O   PHE A  36      -1.619  -7.904  29.672  1.00 81.78           O
ATOM    242  HA  PHE A  36      -2.075 -10.326  30.734  1.00 81.78           H
ATOM    243  CB  PHE A  36      -3.429  -9.003  31.857  1.00 81.78           C
ATOM    244 1HB  PHE A  36      -3.318  -8.303  32.685  1.00 81.78           H
ATOM    245 2HB  PHE A  36      -3.881  -8.453  31.032  1.00 81.78           H
ATOM    246  CG  PHE A  36      -4.375 -10.128  32.281  1.00 81.78           C
ATOM    247  CD1 PHE A  36      -4.465 -11.259  31.532  1.00 81.78           C
ATOM    248  HD1 PHE A  36      -3.863 -11.366  30.630  1.00 81.78           H
ATOM    249  CD2 PHE A  36      -5.127  -9.995  33.406  1.00 81.78           C
ATOM    250  HD2 PHE A  36      -5.055  -9.088  34.006  1.00 81.78           H
ATOM    251  CE1 PHE A  36      -5.344 -12.303  31.926  1.00 81.78           C
ATOM    252  HE1 PHE A  36      -5.416 -13.210  31.326  1.00 81.78           H
ATOM    253  CE2 PHE A  36      -6.006 -11.039  33.800  1.00 81.78           C
ATOM    254  HE2 PHE A  36      -6.608 -10.933  34.702  1.00 81.78           H
ATOM    255  CZ  PHE A  36      -6.096 -12.171  33.052  1.00 81.78           C
ATOM    256  HZ  PHE A  36      -6.770 -12.972  33.354  1.00 81.78           H
ATOM    257  HN  PHE A  36      -1.683  -9.530  33.479  1.00 81.78           H
ATOM    258  N   TYR A  37      -0.287  -7.835  31.498  1.00 86.57           N
ATOM    259  CA  TYR A  37       0.557  -6.772  30.981  1.00 86.57           C
ATOM    260  C   TYR A  37       1.715  -7.342  30.158  1.00 86.57           C
ATOM    261  O   TYR A  37       2.619  -7.970  30.706  1.00 86.57           O
ATOM    262  HA  TYR A  37      -0.055  -6.137  30.340  1.00 86.57           H
ATOM    263  CB  TYR A  37       1.124  -6.049  32.204  1.00 86.57           C
ATOM    264 1HB  TYR A  37       0.305  -5.802  32.879  1.00 86.57           H
ATOM    265 2HB  TYR A  37       1.785  -6.730  32.741  1.00 86.57           H
ATOM    266  CG  TYR A  37       1.894  -4.770  31.871  1.00 86.57           C
ATOM    267  CD1 TYR A  37       3.268  -4.805  31.743  1.00 86.57           C
ATOM    268  HD1 TYR A  37       3.804  -5.744  31.880  1.00 86.57           H
ATOM    269  CD2 TYR A  37       1.215  -3.581  31.697  1.00 86.57           C
ATOM    270  HD2 TYR A  37       0.130  -3.554  31.798  1.00 86.57           H
ATOM    271  CE1 TYR A  37       3.993  -3.601  31.429  1.00 86.57           C
ATOM    272  HE1 TYR A  37       5.078  -3.615  31.326  1.00 86.57           H
ATOM    273  CE2 TYR A  37       1.940  -2.377  31.383  1.00 86.57           C
ATOM    274  HE2 TYR A  37       1.416  -1.432  31.244  1.00 86.57           H
ATOM    275  CZ  TYR A  37       3.293  -2.447  31.265  1.00 86.57           C
ATOM    276  OH  TYR A  37       3.977  -1.310  30.968  1.00 86.57           O
ATOM    277  HH  TYR A  37       4.940  -1.524  30.801  1.00 86.57           H
ATOM    278  HN  TYR A  37      -0.050  -8.153  32.416  1.00 86.57           H
ATOM    279  N   CYS A  38       1.649  -7.102  28.857  1.00 90.21           N
ATOM    280  CA  CYS A  38       2.606  -7.693  27.938  1.00 90.21           C
ATOM    281  C   CYS A  38       3.689  -6.654  27.638  1.00 90.21           C
ATOM    282  O   CYS A  38       3.411  -5.619  27.034  1.00 90.21           O
ATOM    283  HA  CYS A  38       3.031  -8.560  28.443  1.00 90.21           H
ATOM    284  CB  CYS A  38       1.929  -8.196  26.661  1.00 90.21           C
ATOM    285 1HB  CYS A  38       1.088  -8.841  26.916  1.00 90.21           H
ATOM    286 2HB  CYS A  38       1.526  -7.354  26.098  1.00 90.21           H
ATOM    287  SG  CYS A  38       3.133  -9.115  25.634  1.00 90.21           S
ATOM    288  HN  CYS A  38       0.959  -6.518  28.430  1.00 90.21           H
ATOM    289  N   GLU A  39       4.900  -6.966  28.074  1.00 82.48           N
ATOM    290  CA  GLU A  39       6.060  -6.182  27.686  1.00 82.48           C
ATOM    291  C   GLU A  39       6.608  -6.672  26.344  1.00 82.48           C
ATOM    292  O   GLU A  39       6.904  -7.855  26.186  1.00 82.48           O
ATOM    293  HA  GLU A  39       5.698  -5.159  27.586  1.00 82.48           H
ATOM    294  CB  GLU A  39       7.140  -6.228  28.769  1.00 82.48           C
ATOM    295 1HB  GLU A  39       7.422  -7.263  28.964  1.00 82.48           H
ATOM    296 2HB  GLU A  39       7.982  -5.601  28.475  1.00 82.48           H
ATOM    297  CG  GLU A  39       6.618  -5.657  30.089  1.00 82.48           C
ATOM    298 1HG  GLU A  39       6.175  -4.677  29.915  1.00 82.48           H
ATOM    299 2HG  GLU A  39       5.829  -6.299  30.480  1.00 82.48           H
ATOM    300  CD  GLU A  39       7.743  -5.539  31.119  1.00 82.48           C
ATOM    301  OE1 GLU A  39       7.490  -4.907  32.167  1.00 82.48           O
ATOM    302  OE2 GLU A  39       8.832  -6.084  30.835  1.00 82.48           O
ATOM    303  HN  GLU A  39       5.095  -7.737  28.680  1.00 82.48           H
ATOM    304  N   LYS A  40       6.727  -5.737  25.413  1.00 88.85           N
ATOM    305  CA  LYS A  40       7.055  -6.086  24.041  1.00 88.85           C
ATOM    306  C   LYS A  40       8.464  -5.584  23.715  1.00 88.85           C
ATOM    307  O   LYS A  40       8.743  -5.199  22.581  1.00 88.85           O
ATOM    308  HA  LYS A  40       7.052  -7.173  23.970  1.00 88.85           H
ATOM    309  CB  LYS A  40       5.981  -5.566  23.084  1.00 88.85           C
ATOM    310 1HB  LYS A  40       5.838  -4.496  23.237  1.00 88.85           H
ATOM    311 2HB  LYS A  40       6.311  -5.699  22.054  1.00 88.85           H
ATOM    312  CG  LYS A  40       4.655  -6.298  23.299  1.00 88.85           C
ATOM    313 1HG  LYS A  40       4.810  -7.373  23.208  1.00 88.85           H
ATOM    314 2HG  LYS A  40       4.292  -6.113  24.310  1.00 88.85           H
ATOM    315  CD  LYS A  40       3.605  -5.841  22.283  1.00 88.85           C
ATOM    316 1HD  LYS A  40       3.405  -4.778  22.415  1.00 88.85           H
ATOM    317 2HD  LYS A  40       3.992  -5.970  21.273  1.00 88.85           H
ATOM    318  CE  LYS A  40       2.306  -6.634  22.443  1.00 88.85           C
ATOM    319 1HE  LYS A  40       2.501  -7.696  22.297  1.00 88.85           H
ATOM    320 2HE  LYS A  40       1.924  -6.516  23.457  1.00 88.85           H
ATOM    321  NZ  LYS A  40       1.294  -6.171  21.468  1.00 88.85           N
ATOM    322 1HZ  LYS A  40       0.530  -6.836  21.433  1.00 88.85           H
ATOM    323 2HZ  LYS A  40       0.939  -5.264  21.754  1.00 88.85           H
ATOM    324 3HZ  LYS A  40       1.718  -6.094  20.551  1.00 88.85           H
ATOM    325  HN  LYS A  40       6.603  -4.760  25.583  1.00 88.85           H
ATOM    326  N   ASN A  41       9.314  -5.604  24.731  1.00 82.73           N
ATOM    327  CA  ASN A  41      10.683  -5.144  24.570  1.00 82.73           C
ATOM    328  C   ASN A  41      11.354  -5.936  23.446  1.00 82.73           C
ATOM    329  O   ASN A  41      12.102  -5.374  22.647  1.00 82.73           O
ATOM    330  HA  ASN A  41      10.603  -4.081  24.341  1.00 82.73           H
ATOM    331  CB  ASN A  41      11.491  -5.362  25.851  1.00 82.73           C
ATOM    332 1HB  ASN A  41      11.355  -6.385  26.201  1.00 82.73           H
ATOM    333 2HB  ASN A  41      12.554  -5.237  25.640  1.00 82.73           H
ATOM    334  CG  ASN A  41      11.064  -4.381  26.944  1.00 82.73           C
ATOM    335  OD1 ASN A  41      10.635  -3.269  26.683  1.00 82.73           O
ATOM    336  ND2 ASN A  41      11.204  -4.853  28.179  1.00 82.73           N
ATOM    337 1HD2 ASN A  41      11.563  -5.775  28.325  1.00 82.73           H
ATOM    338 2HD2 ASN A  41      10.951  -4.285  28.963  1.00 82.73           H
ATOM    339  HN  ASN A  41       9.082  -5.926  25.649  1.00 82.73           H
ATOM    340  N   ASN A  42      11.063  -7.228  23.421  1.00 84.15           N
ATOM    341  CA  ASN A  42      11.685  -8.116  22.454  1.00 84.15           C
ATOM    342  C   ASN A  42      11.274  -7.695  21.042  1.00 84.15           C
ATOM    343  O   ASN A  42      12.073  -7.771  20.110  1.00 84.15           O
ATOM    344  HA  ASN A  42      12.757  -8.018  22.623  1.00 84.15           H
ATOM    345  CB  ASN A  42      11.234  -9.563  22.666  1.00 84.15           C
ATOM    346 1HB  ASN A  42      10.146  -9.616  22.640  1.00 84.15           H
ATOM    347 2HB  ASN A  42      11.603 -10.186  21.850  1.00 84.15           H
ATOM    348  CG  ASN A  42      11.745 -10.107  24.001  1.00 84.15           C
ATOM    349  OD1 ASN A  42      12.561  -9.501  24.676  1.00 84.15           O
ATOM    350  ND2 ASN A  42      11.221 -11.280  24.344  1.00 84.15           N
ATOM    351 1HD2 ASN A  42      10.555 -11.724  23.744  1.00 84.15           H
ATOM    352 2HD2 ASN A  42      11.492 -11.718  25.201  1.00 84.15           H
ATOM    353  HN  ASN A  42      10.416  -7.668  24.044  1.00 84.15           H
ATOM    354  N   VAL A  43      10.027  -7.259  20.928  1.00 91.22           N
ATOM    355  CA  VAL A  43       9.483  -6.879  19.636  1.00 91.22           C
ATOM    356  C   VAL A  43      10.194  -5.619  19.138  1.00 91.22           C
ATOM    357  O   VAL A  43      10.551  -5.526  17.965  1.00 91.22           O
ATOM    358  HA  VAL A  43       9.685  -7.694  18.941  1.00 91.22           H
ATOM    359  CB  VAL A  43       7.966  -6.709  19.737  1.00 91.22           C
ATOM    360  HB  VAL A  43       7.767  -5.856  20.386  1.00 91.22           H
ATOM    361  CG1 VAL A  43       7.355  -6.409  18.367  1.00 91.22           C
ATOM    362 1HG1 VAL A  43       7.784  -5.489  17.971  1.00 91.22           H
ATOM    363 2HG1 VAL A  43       7.569  -7.233  17.686  1.00 91.22           H
ATOM    364 3HG1 VAL A  43       6.276  -6.293  18.468  1.00 91.22           H
ATOM    365  CG2 VAL A  43       7.317  -7.942  20.370  1.00 91.22           C
ATOM    366 1HG2 VAL A  43       7.530  -8.818  19.758  1.00 91.22           H
ATOM    367 2HG2 VAL A  43       7.719  -8.091  21.371  1.00 91.22           H
ATOM    368 3HG2 VAL A  43       6.238  -7.794  20.430  1.00 91.22           H
ATOM    369  HN  VAL A  43       9.396  -7.165  21.698  1.00 91.22           H
ATOM    370  N   ARG A  44      10.378  -4.681  20.055  1.00 86.73           N
ATOM    371  CA  ARG A  44      11.022  -3.422  19.720  1.00 86.73           C
ATOM    372  C   ARG A  44      12.478  -3.663  19.315  1.00 86.73           C
ATOM    373  O   ARG A  44      12.991  -3.004  18.412  1.00 86.73           O
ATOM    374  HA  ARG A  44      10.443  -3.026  18.886  1.00 86.73           H
ATOM    375  CB  ARG A  44      10.983  -2.451  20.901  1.00 86.73           C
ATOM    376 1HB  ARG A  44      11.412  -2.928  21.783  1.00 86.73           H
ATOM    377 2HB  ARG A  44      11.597  -1.579  20.680  1.00 86.73           H
ATOM    378  CG  ARG A  44       9.549  -2.009  21.201  1.00 86.73           C
ATOM    379 1HG  ARG A  44       9.051  -1.726  20.273  1.00 86.73           H
ATOM    380 2HG  ARG A  44       8.988  -2.843  21.621  1.00 86.73           H
ATOM    381  CD  ARG A  44       9.530  -0.831  22.177  1.00 86.73           C
ATOM    382 1HD  ARG A  44      10.218  -0.056  21.837  1.00 86.73           H
ATOM    383 2HD  ARG A  44       8.536  -0.386  22.203  1.00 86.73           H
ATOM    384  NE  ARG A  44       9.915  -1.289  23.530  1.00 86.73           N
ATOM    385  HE  ARG A  44      10.889  -1.346  23.747  1.00 86.73           H
ATOM    386  CZ  ARG A  44       9.038  -1.633  24.484  1.00 86.73           C
ATOM    387  NH1 ARG A  44       7.720  -1.576  24.249  1.00 86.73           N
ATOM    388 1HH1 ARG A  44       7.384  -1.275  23.357  1.00 86.73           H
ATOM    389 2HH1 ARG A  44       7.073  -1.834  24.966  1.00 86.73           H
ATOM    390  NH2 ARG A  44       9.500  -2.034  25.676  1.00 86.73           N
ATOM    391 1HH2 ARG A  44       8.859  -2.294  26.399  1.00 86.73           H
ATOM    392 2HH2 ARG A  44      10.485  -2.074  25.844  1.00 86.73           H
ATOM    393  HN  ARG A  44      10.095  -4.769  21.011  1.00 86.73           H
ATOM    394  N   GLN A  45      13.101  -4.609  20.002  1.00 83.25           N
ATOM    395  CA  GLN A  45      14.499  -4.917  19.752  1.00 83.25           C
ATOM    396  C   GLN A  45      14.667  -5.530  18.360  1.00 83.25           C
ATOM    397  O   GLN A  45      15.602  -5.190  17.637  1.00 83.25           O
ATOM    398  HA  GLN A  45      15.020  -3.961  19.800  1.00 83.25           H
ATOM    399  CB  GLN A  45      15.057  -5.847  20.831  1.00 83.25           C
ATOM    400 1HB  GLN A  45      14.787  -5.469  21.817  1.00 83.25           H
ATOM    401 2HB  GLN A  45      14.605  -6.835  20.734  1.00 83.25           H
ATOM    402  CG  GLN A  45      16.578  -5.964  20.721  1.00 83.25           C
ATOM    403 1HG  GLN A  45      16.843  -6.427  19.771  1.00 83.25           H
ATOM    404 2HG  GLN A  45      17.024  -4.970  20.727  1.00 83.25           H
ATOM    405  CD  GLN A  45      17.149  -6.792  21.875  1.00 83.25           C
ATOM    406  OE1 GLN A  45      16.439  -7.475  22.594  1.00 83.25           O
ATOM    407  NE2 GLN A  45      18.468  -6.692  22.010  1.00 83.25           N
ATOM    408 1HE2 GLN A  45      18.993  -6.114  21.386  1.00 83.25           H
ATOM    409 2HE2 GLN A  45      18.936  -7.197  22.737  1.00 83.25           H
ATOM    410  HN  GLN A  45      12.668  -5.158  20.716  1.00 83.25           H
ATOM    411  N   PHE A  46      13.746  -6.422  18.026  1.00 92.61           N
ATOM    412  CA  PHE A  46      13.741  -7.035  16.709  1.00 92.61           C
ATOM    413  C   PHE A  46      13.605  -5.977  15.612  1.00 92.61           C
ATOM    414  O   PHE A  46      14.353  -5.990  14.636  1.00 92.61           O
ATOM    415  HA  PHE A  46      14.690  -7.558  16.591  1.00 92.61           H
ATOM    416  CB  PHE A  46      12.529  -7.968  16.654  1.00 92.61           C
ATOM    417 1HB  PHE A  46      12.680  -8.785  17.359  1.00 92.61           H
ATOM    418 2HB  PHE A  46      11.647  -7.420  16.985  1.00 92.61           H
ATOM    419  CG  PHE A  46      12.256  -8.553  15.267  1.00 92.61           C
ATOM    420  CD1 PHE A  46      11.300  -8.003  14.472  1.00 92.61           C
ATOM    421  HD1 PHE A  46      10.728  -7.144  14.823  1.00 92.61           H
ATOM    422  CD2 PHE A  46      12.970  -9.625  14.829  1.00 92.61           C
ATOM    423  HD2 PHE A  46      13.737 -10.067  15.467  1.00 92.61           H
ATOM    424  CE1 PHE A  46      11.047  -8.546  13.185  1.00 92.61           C
ATOM    425  HE1 PHE A  46      10.281  -8.105  12.548  1.00 92.61           H
ATOM    426  CE2 PHE A  46      12.717 -10.169  13.542  1.00 92.61           C
ATOM    427  HE2 PHE A  46      13.290 -11.027  13.191  1.00 92.61           H
ATOM    428  CZ  PHE A  46      11.761  -9.618  12.747  1.00 92.61           C
ATOM    429  HZ  PHE A  46      11.567 -10.035  11.759  1.00 92.61           H
ATOM    430  HN  PHE A  46      13.015  -6.727  18.637  1.00 92.61           H
ATOM    431  N   ALA A  47      12.645  -5.086  15.810  1.00 93.14           N
ATOM    432  CA  ALA A  47      12.354  -4.066  14.817  1.00 93.14           C
ATOM    433  C   ALA A  47      13.601  -3.208  14.592  1.00 93.14           C
ATOM    434  O   ALA A  47      13.907  -2.835  13.461  1.00 93.14           O
ATOM    435  HA  ALA A  47      12.100  -4.573  13.886  1.00 93.14           H
ATOM    436  CB  ALA A  47      11.151  -3.238  15.272  1.00 93.14           C
ATOM    437 1HB  ALA A  47      10.285  -3.889  15.388  1.00 93.14           H
ATOM    438 2HB  ALA A  47      11.377  -2.761  16.225  1.00 93.14           H
ATOM    439 3HB  ALA A  47      10.933  -2.473  14.526  1.00 93.14           H
ATOM    440  HN  ALA A  47      12.072  -5.053  16.629  1.00 93.14           H
ATOM    441  N   SER A  48      14.287  -2.920  15.689  1.00 91.39           N
ATOM    442  CA  SER A  48      15.391  -1.976  15.654  1.00 91.39           C
ATOM    443  C   SER A  48      16.534  -2.538  14.808  1.00 91.39           C
ATOM    444  O   SER A  48      17.345  -1.783  14.273  1.00 91.39           O
ATOM    445  HA  SER A  48      14.984  -1.073  15.197  1.00 91.39           H
ATOM    446  CB  SER A  48      15.884  -1.653  17.066  1.00 91.39           C
ATOM    447 1HB  SER A  48      16.567  -0.805  17.027  1.00 91.39           H
ATOM    448 2HB  SER A  48      15.039  -1.353  17.686  1.00 91.39           H
ATOM    449  OG  SER A  48      16.543  -2.764  17.668  1.00 91.39           O
ATOM    450  HG  SER A  48      16.111  -3.617  17.376  1.00 91.39           H
ATOM    451  HN  SER A  48      14.099  -3.318  16.587  1.00 91.39           H
ATOM    452  N   HIS A  49      16.564  -3.859  14.713  1.00 87.40           N
ATOM    453  CA  HIS A  49      17.640  -4.536  14.010  1.00 87.40           C
ATOM    454  C   HIS A  49      17.203  -4.844  12.577  1.00 87.40           C
ATOM    455  O   HIS A  49      17.984  -4.691  11.639  1.00 87.40           O
ATOM    456  HA  HIS A  49      18.481  -3.842  13.983  1.00 87.40           H
ATOM    457  CB  HIS A  49      18.089  -5.783  14.774  1.00 87.40           C
ATOM    458 1HB  HIS A  49      17.214  -6.391  15.003  1.00 87.40           H
ATOM    459 2HB  HIS A  49      18.732  -6.380  14.128  1.00 87.40           H
ATOM    460  CG  HIS A  49      18.826  -5.485  16.058  1.00 87.40           C
ATOM    461  ND1 HIS A  49      19.967  -4.701  16.103  1.00 87.40           N
ATOM    462  HD1 HIS A  49      20.408  -4.265  15.318  1.00 87.40           H
ATOM    463  CD2 HIS A  49      18.574  -5.871  17.341  1.00 87.40           C
ATOM    464  HD2 HIS A  49      17.745  -6.500  17.666  1.00 87.40           H
ATOM    465  CE1 HIS A  49      20.374  -4.628  17.361  1.00 87.40           C
ATOM    466  HE1 HIS A  49      21.247  -4.082  17.721  1.00 87.40           H
ATOM    467  NE2 HIS A  49      19.510  -5.354  18.127  1.00 87.40           N
ATOM    468  HN  HIS A  49      15.870  -4.464  15.106  1.00 87.40           H
ATOM    469  N   PHE A  50      15.956  -5.273  12.452  1.00 84.09           N
ATOM    470  CA  PHE A  50      15.500  -5.904  11.224  1.00 84.09           C
ATOM    471  C   PHE A  50      15.005  -4.859  10.223  1.00 84.09           C
ATOM    472  O   PHE A  50      15.317  -4.935   9.035  1.00 84.09           O
ATOM    473  HA  PHE A  50      16.351  -6.437  10.800  1.00 84.09           H
ATOM    474  CB  PHE A  50      14.338  -6.825  11.599  1.00 84.09           C
ATOM    475 1HB  PHE A  50      14.680  -7.537  12.351  1.00 84.09           H
ATOM    476 2HB  PHE A  50      13.549  -6.230  12.059  1.00 84.09           H
ATOM    477  CG  PHE A  50      13.750  -7.598  10.417  1.00 84.09           C
ATOM    478  CD1 PHE A  50      12.559  -7.220   9.882  1.00 84.09           C
ATOM    479  HD1 PHE A  50      12.022  -6.366  10.296  1.00 84.09           H
ATOM    480  CD2 PHE A  50      14.420  -8.664   9.901  1.00 84.09           C
ATOM    481  HD2 PHE A  50      15.375  -8.967  10.329  1.00 84.09           H
ATOM    482  CE1 PHE A  50      12.013  -7.937   8.785  1.00 84.09           C
ATOM    483  HE1 PHE A  50      11.058  -7.634   8.356  1.00 84.09           H
ATOM    484  CE2 PHE A  50      13.874  -9.381   8.803  1.00 84.09           C
ATOM    485  HE2 PHE A  50      14.410 -10.235   8.389  1.00 84.09           H
ATOM    486  CZ  PHE A  50      12.682  -9.002   8.268  1.00 84.09           C
ATOM    487  HZ  PHE A  50      12.264  -9.553   7.426  1.00 84.09           H
ATOM    488  HN  PHE A  50      15.263  -5.196  13.169  1.00 84.09           H
ATOM    489  N   LEU A  51      14.240  -3.907  10.738  1.00 93.91           N
ATOM    490  CA  LEU A  51      13.426  -3.058   9.886  1.00 93.91           C
ATOM    491  C   LEU A  51      14.327  -2.054   9.164  1.00 93.91           C
ATOM    492  O   LEU A  51      14.239  -1.898   7.947  1.00 93.91           O
ATOM    493  HA  LEU A  51      12.956  -3.698   9.140  1.00 93.91           H
ATOM    494  CB  LEU A  51      12.304  -2.405  10.695  1.00 93.91           C
ATOM    495 1HB  LEU A  51      12.754  -1.805  11.486  1.00 93.91           H
ATOM    496 2HB  LEU A  51      11.764  -1.718  10.042  1.00 93.91           H
ATOM    497  CG  LEU A  51      11.292  -3.361  11.331  1.00 93.91           C
ATOM    498  HG  LEU A  51      11.817  -3.974  12.063  1.00 93.91           H
ATOM    499  CD1 LEU A  51      10.206  -2.588  12.083  1.00 93.91           C
ATOM    500 1HD1 LEU A  51      10.665  -1.990  12.870  1.00 93.91           H
ATOM    501 2HD1 LEU A  51       9.680  -1.934  11.389  1.00 93.91           H
ATOM    502 3HD1 LEU A  51       9.501  -3.292  12.525  1.00 93.91           H
ATOM    503  CD2 LEU A  51      10.702  -4.309  10.286  1.00 93.91           C
ATOM    504 1HD2 LEU A  51      10.197  -3.730   9.513  1.00 93.91           H
ATOM    505 2HD2 LEU A  51      11.502  -4.896   9.835  1.00 93.91           H
ATOM    506 3HD2 LEU A  51       9.986  -4.978  10.765  1.00 93.91           H
ATOM    507  HN  LEU A  51      14.172  -3.714  11.717  1.00 93.91           H
ATOM    508  N   PRO A  52      15.207  -1.358   9.896  1.00 95.66           N
ATOM    509  CA  PRO A  52      15.927  -0.216   9.327  1.00 95.66           C
ATOM    510  C   PRO A  52      16.635  -0.569   8.029  1.00 95.66           C
ATOM    511  O   PRO A  52      16.465   0.114   7.020  1.00 95.66           O
ATOM    512  HA  PRO A  52      15.225   0.575   9.063  1.00 95.66           H
ATOM    513  CB  PRO A  52      16.918   0.172  10.426  1.00 95.66           C
ATOM    514 1HB  PRO A  52      17.877  -0.328  10.297  1.00 95.66           H
ATOM    515 2HB  PRO A  52      17.116   1.244  10.427  1.00 95.66           H
ATOM    516  CG  PRO A  52      16.218  -0.272  11.705  1.00 95.66           C
ATOM    517 1HG  PRO A  52      16.921  -0.391  12.530  1.00 95.66           H
ATOM    518 2HG  PRO A  52      15.478   0.456  12.036  1.00 95.66           H
ATOM    519  CD  PRO A  52      15.582  -1.592  11.303  1.00 95.66           C
ATOM    520 1HD  PRO A  52      16.280  -2.424  11.398  1.00 95.66           H
ATOM    521 2HD  PRO A  52      14.719  -1.831  11.924  1.00 95.66           H
ATOM    522  N   PRO A  53      17.441  -1.639   8.023  1.00 95.78           N
ATOM    523  CA  PRO A  53      18.175  -2.024   6.815  1.00 95.78           C
ATOM    524  C   PRO A  53      17.263  -2.168   5.607  1.00 95.78           C
ATOM    525  O   PRO A  53      17.597  -1.712   4.515  1.00 95.78           O
ATOM    526  HA  PRO A  53      18.886  -1.243   6.543  1.00 95.78           H
ATOM    527  CB  PRO A  53      18.828  -3.354   7.196  1.00 95.78           C
ATOM    528 1HB  PRO A  53      18.199  -4.202   6.925  1.00 95.78           H
ATOM    529 2HB  PRO A  53      19.783  -3.492   6.689  1.00 95.78           H
ATOM    530  CG  PRO A  53      19.003  -3.242   8.706  1.00 95.78           C
ATOM    531 1HG  PRO A  53      19.123  -4.220   9.173  1.00 95.78           H
ATOM    532 2HG  PRO A  53      19.889  -2.666   8.969  1.00 95.78           H
ATOM    533  CD  PRO A  53      17.721  -2.553   9.145  1.00 95.78           C
ATOM    534 1HD  PRO A  53      16.909  -3.264   9.294  1.00 95.78           H
ATOM    535 2HD  PRO A  53      17.851  -2.020  10.087  1.00 95.78           H
ATOM    536  N   LEU A  54      16.125  -2.806   5.839  1.00 93.48           N
ATOM    537  CA  LEU A  54      15.223  -3.145   4.751  1.00 93.48           C
ATOM    538  C   LEU A  54      14.590  -1.866   4.201  1.00 93.48           C
ATOM    539  O   LEU A  54      14.442  -1.713   2.989  1.00 93.48           O
ATOM    540  HA  LEU A  54      15.821  -3.602   3.962  1.00 93.48           H
ATOM    541  CB  LEU A  54      14.202  -4.189   5.208  1.00 93.48           C
ATOM    542 1HB  LEU A  54      13.677  -3.798   6.079  1.00 93.48           H
ATOM    543 2HB  LEU A  54      13.461  -4.314   4.418  1.00 93.48           H
ATOM    544  CG  LEU A  54      14.765  -5.567   5.563  1.00 93.48           C
ATOM    545  HG  LEU A  54      15.501  -5.441   6.357  1.00 93.48           H
ATOM    546  CD1 LEU A  54      13.667  -6.485   6.105  1.00 93.48           C
ATOM    547 1HD1 LEU A  54      13.234  -6.042   7.002  1.00 93.48           H
ATOM    548 2HD1 LEU A  54      12.891  -6.608   5.349  1.00 93.48           H
ATOM    549 3HD1 LEU A  54      14.094  -7.457   6.349  1.00 93.48           H
ATOM    550  CD2 LEU A  54      15.492  -6.187   4.367  1.00 93.48           C
ATOM    551 1HD2 LEU A  54      14.796  -6.297   3.536  1.00 93.48           H
ATOM    552 2HD2 LEU A  54      16.316  -5.540   4.068  1.00 93.48           H
ATOM    553 3HD2 LEU A  54      15.882  -7.166   4.647  1.00 93.48           H
ATOM    554  HN  LEU A  54      15.817  -3.088   6.747  1.00 93.48           H
ATOM    555  N   TYR A  55      14.233  -0.978   5.118  1.00 94.35           N
ATOM    556  CA  TYR A  55      13.578   0.263   4.743  1.00 94.35           C
ATOM    557  C   TYR A  55      14.509   1.144   3.908  1.00 94.35           C
ATOM    558  O   TYR A  55      14.070   1.793   2.959  1.00 94.35           O
ATOM    559  HA  TYR A  55      12.698   0.013   4.150  1.00 94.35           H
ATOM    560  CB  TYR A  55      13.255   0.982   6.054  1.00 94.35           C
ATOM    561 1HB  TYR A  55      14.125   0.930   6.709  1.00 94.35           H
ATOM    562 2HB  TYR A  55      13.076   2.037   5.844  1.00 94.35           H
ATOM    563  CG  TYR A  55      12.043   0.412   6.794  1.00 94.35           C
ATOM    564  CD1 TYR A  55      11.397  -0.704   6.303  1.00 94.35           C
ATOM    565  HD1 TYR A  55      11.750  -1.180   5.388  1.00 94.35           H
ATOM    566  CD2 TYR A  55      11.596   1.015   7.952  1.00 94.35           C
ATOM    567  HD2 TYR A  55      12.106   1.897   8.340  1.00 94.35           H
ATOM    568  CE1 TYR A  55      10.256  -1.240   7.000  1.00 94.35           C
ATOM    569  HE1 TYR A  55       9.737  -2.121   6.623  1.00 94.35           H
ATOM    570  CE2 TYR A  55      10.455   0.479   8.649  1.00 94.35           C
ATOM    571  HE2 TYR A  55      10.092   0.945   9.565  1.00 94.35           H
ATOM    572  CZ  TYR A  55       9.842  -0.623   8.138  1.00 94.35           C
ATOM    573  OH  TYR A  55       8.765  -1.129   8.796  1.00 94.35           O
ATOM    574  HH  TYR A  55       8.380  -1.896   8.283  1.00 94.35           H
ATOM    575  HN  TYR A  55      14.385  -1.097   6.099  1.00 94.35           H
ATOM    576  N   TRP A  56      15.777   1.139   4.291  1.00 92.91           N
ATOM    577  CA  TRP A  56      16.782   1.895   3.562  1.00 92.91           C
ATOM    578  C   TRP A  56      16.923   1.275   2.171  1.00 92.91           C
ATOM    579  O   TRP A  56      17.024   1.991   1.176  1.00 92.91           O
ATOM    580  HA  TRP A  56      16.429   2.923   3.478  1.00 92.91           H
ATOM    581  CB  TRP A  56      18.102   1.939   4.335  1.00 92.91           C
ATOM    582 1HB  TRP A  56      18.268   0.970   4.805  1.00 92.91           H
ATOM    583 2HB  TRP A  56      18.918   2.094   3.630  1.00 92.91           H
ATOM    584  CG  TRP A  56      18.159   3.027   5.408  1.00 92.91           C
ATOM    585  CD1 TRP A  56      18.285   2.874   6.733  1.00 92.91           C
ATOM    586  HD1 TRP A  56      18.365   1.909   7.234  1.00 92.91           H
ATOM    587  CD2 TRP A  56      18.088   4.452   5.192  1.00 92.91           C
ATOM    588  NE1 TRP A  56      18.299   4.090   7.384  1.00 92.91           N
ATOM    589  HE1 TRP A  56      18.383   4.233   8.371  1.00 92.91           H
ATOM    590  CE2 TRP A  56      18.176   5.081   6.417  1.00 92.91           C
ATOM    591  CE3 TRP A  56      17.954   5.186   4.000  1.00 92.91           C
ATOM    592  HE3 TRP A  56      17.883   4.714   3.020  1.00 92.91           H
ATOM    593  CZ2 TRP A  56      18.139   6.472   6.570  1.00 92.91           C
ATOM    594  HZ2 TRP A  56      18.211   6.945   7.549  1.00 92.91           H
ATOM    595  CZ3 TRP A  56      17.919   6.576   4.169  1.00 92.91           C
ATOM    596  HZ3 TRP A  56      17.816   7.192   3.277  1.00 92.91           H
ATOM    597  CH2 TRP A  56      18.006   7.224   5.396  1.00 92.91           C
ATOM    598  HH2 TRP A  56      17.971   8.312   5.444  1.00 92.91           H
ATOM    599  HN  TRP A  56      16.121   0.632   5.081  1.00 92.91           H
ATOM    600  N   LEU A  57      16.927  -0.050   2.146  1.00 92.99           N
ATOM    601  CA  LEU A  57      17.066  -0.774   0.894  1.00 92.99           C
ATOM    602  C   LEU A  57      15.888  -0.434  -0.021  1.00 92.99           C
ATOM    603  O   LEU A  57      16.083  -0.062  -1.177  1.00 92.99           O
ATOM    604  HA  LEU A  57      17.984  -0.430   0.418  1.00 92.99           H
ATOM    605  CB  LEU A  57      17.228  -2.273   1.157  1.00 92.99           C
ATOM    606 1HB  LEU A  57      18.106  -2.418   1.786  1.00 92.99           H
ATOM    607 2HB  LEU A  57      16.365  -2.616   1.729  1.00 92.99           H
ATOM    608  CG  LEU A  57      17.369  -3.160  -0.081  1.00 92.99           C
ATOM    609  HG  LEU A  57      16.537  -2.945  -0.752  1.00 92.99           H
ATOM    610  CD1 LEU A  57      18.657  -2.839  -0.842  1.00 92.99           C
ATOM    611 1HD1 LEU A  57      18.642  -1.796  -1.158  1.00 92.99           H
ATOM    612 2HD1 LEU A  57      19.515  -3.008  -0.191  1.00 92.99           H
ATOM    613 3HD1 LEU A  57      18.733  -3.483  -1.717  1.00 92.99           H
ATOM    614  CD2 LEU A  57      17.278  -4.641   0.292  1.00 92.99           C
ATOM    615 1HD2 LEU A  57      18.075  -4.889   0.992  1.00 92.99           H
ATOM    616 2HD2 LEU A  57      16.311  -4.840   0.756  1.00 92.99           H
ATOM    617 3HD2 LEU A  57      17.381  -5.249  -0.607  1.00 92.99           H
ATOM    618  HN  LEU A  57      16.837  -0.625   2.959  1.00 92.99           H
ATOM    619  N   VAL A  58      14.692  -0.573   0.531  1.00 94.93           N
ATOM    620  CA  VAL A  58      13.481  -0.356  -0.242  1.00 94.93           C
ATOM    621  C   VAL A  58      13.467   1.081  -0.768  1.00 94.93           C
ATOM    622  O   VAL A  58      13.108   1.321  -1.920  1.00 94.93           O
ATOM    623  HA  VAL A  58      13.506  -1.040  -1.091  1.00 94.93           H
ATOM    624  CB  VAL A  58      12.252  -0.695   0.604  1.00 94.93           C
ATOM    625  HB  VAL A  58      12.311  -0.119   1.527  1.00 94.93           H
ATOM    626  CG1 VAL A  58      10.963  -0.296  -0.117  1.00 94.93           C
ATOM    627 1HG1 VAL A  58      10.971   0.777  -0.308  1.00 94.93           H
ATOM    628 2HG1 VAL A  58      10.895  -0.833  -1.063  1.00 94.93           H
ATOM    629 3HG1 VAL A  58      10.105  -0.548   0.506  1.00 94.93           H
ATOM    630  CG2 VAL A  58      12.235  -2.179   0.976  1.00 94.93           C
ATOM    631 1HG2 VAL A  58      12.211  -2.781   0.068  1.00 94.93           H
ATOM    632 2HG2 VAL A  58      13.131  -2.420   1.549  1.00 94.93           H
ATOM    633 3HG2 VAL A  58      11.351  -2.392   1.578  1.00 94.93           H
ATOM    634  HN  VAL A  58      14.543  -0.828   1.487  1.00 94.93           H
ATOM    635  N   PHE A  59      13.862   1.999   0.102  1.00 95.96           N
ATOM    636  CA  PHE A  59      13.862   3.410  -0.248  1.00 95.96           C
ATOM    637  C   PHE A  59      14.759   3.675  -1.458  1.00 95.96           C
ATOM    638  O   PHE A  59      14.326   4.283  -2.435  1.00 95.96           O
ATOM    639  HA  PHE A  59      12.835   3.682  -0.492  1.00 95.96           H
ATOM    640  CB  PHE A  59      14.416   4.169   0.959  1.00 95.96           C
ATOM    641 1HB  PHE A  59      13.721   4.065   1.792  1.00 95.96           H
ATOM    642 2HB  PHE A  59      15.354   3.707   1.267  1.00 95.96           H
ATOM    643  CG  PHE A  59      14.660   5.657   0.699  1.00 95.96           C
ATOM    644  CD1 PHE A  59      15.930   6.141   0.657  1.00 95.96           C
ATOM    645  HD1 PHE A  59      16.775   5.469   0.808  1.00 95.96           H
ATOM    646  CD2 PHE A  59      13.606   6.496   0.511  1.00 95.96           C
ATOM    647  HD2 PHE A  59      12.588   6.108   0.545  1.00 95.96           H
ATOM    648  CE1 PHE A  59      16.156   7.522   0.416  1.00 95.96           C
ATOM    649  HE1 PHE A  59      17.174   7.910   0.382  1.00 95.96           H
ATOM    650  CE2 PHE A  59      13.832   7.877   0.270  1.00 95.96           C
ATOM    651  HE2 PHE A  59      12.987   8.549   0.119  1.00 95.96           H
ATOM    652  CZ  PHE A  59      15.102   8.361   0.228  1.00 95.96           C
ATOM    653  HZ  PHE A  59      15.275   9.421   0.043  1.00 95.96           H
ATOM    654  HN  PHE A  59      14.177   1.793   1.028  1.00 95.96           H
ATOM    655  N   ILE A  60      15.994   3.204  -1.354  1.00 93.62           N
ATOM    656  CA  ILE A  60      17.001   3.518  -2.353  1.00 93.62           C
ATOM    657  C   ILE A  60      16.551   2.978  -3.712  1.00 93.62           C
ATOM    658  O   ILE A  60      16.512   3.716  -4.695  1.00 93.62           O
ATOM    659  HA  ILE A  60      17.069   4.604  -2.418  1.00 93.62           H
ATOM    660  CB  ILE A  60      18.372   3.004  -1.911  1.00 93.62           C
ATOM    661  HB  ILE A  60      18.264   1.965  -1.600  1.00 93.62           H
ATOM    662  CG1 ILE A  60      18.887   3.786  -0.701  1.00 93.62           C
ATOM    663 1HG1 ILE A  60      19.174   4.791  -1.008  1.00 93.62           H
ATOM    664 2HG1 ILE A  60      18.089   3.893   0.034  1.00 93.62           H
ATOM    665  CG2 ILE A  60      19.367   3.027  -3.073  1.00 93.62           C
ATOM    666 1HG2 ILE A  60      18.999   2.391  -3.879  1.00 93.62           H
ATOM    667 2HG2 ILE A  60      19.478   4.048  -3.437  1.00 93.62           H
ATOM    668 3HG2 ILE A  60      20.334   2.656  -2.731  1.00 93.62           H
ATOM    669  CD1 ILE A  60      20.085   3.080  -0.061  1.00 93.62           C
ATOM    670 1HD1 ILE A  60      19.787   2.084   0.267  1.00 93.62           H
ATOM    671 2HD1 ILE A  60      20.890   2.997  -0.791  1.00 93.62           H
ATOM    672 3HD1 ILE A  60      20.430   3.657   0.797  1.00 93.62           H
ATOM    673  HN  ILE A  60      16.308   2.620  -0.606  1.00 93.62           H
ATOM    674  N   VAL A  61      16.222   1.695  -3.724  1.00 93.85           N
ATOM    675  CA  VAL A  61      15.905   1.015  -4.968  1.00 93.85           C
ATOM    676  C   VAL A  61      14.609   1.591  -5.543  1.00 93.85           C
ATOM    677  O   VAL A  61      14.512   1.827  -6.747  1.00 93.85           O
ATOM    678  HA  VAL A  61      16.717   1.212  -5.667  1.00 93.85           H
ATOM    679  CB  VAL A  61      15.836  -0.496  -4.736  1.00 93.85           C
ATOM    680  HB  VAL A  61      15.082  -0.684  -3.971  1.00 93.85           H
ATOM    681  CG1 VAL A  61      15.405  -1.227  -6.009  1.00 93.85           C
ATOM    682 1HG1 VAL A  61      14.420  -0.875  -6.314  1.00 93.85           H
ATOM    683 2HG1 VAL A  61      16.124  -1.028  -6.803  1.00 93.85           H
ATOM    684 3HG1 VAL A  61      15.364  -2.299  -5.816  1.00 93.85           H
ATOM    685  CG2 VAL A  61      17.172  -1.033  -4.220  1.00 93.85           C
ATOM    686 1HG2 VAL A  61      17.953  -0.828  -4.952  1.00 93.85           H
ATOM    687 2HG2 VAL A  61      17.421  -0.546  -3.278  1.00 93.85           H
ATOM    688 3HG2 VAL A  61      17.095  -2.109  -4.064  1.00 93.85           H
ATOM    689  HN  VAL A  61      16.170   1.123  -2.905  1.00 93.85           H
ATOM    690  N   GLY A  62      13.647   1.800  -4.657  1.00 95.39           N
ATOM    691  CA  GLY A  62      12.320   2.217  -5.077  1.00 95.39           C
ATOM    692  C   GLY A  62      12.340   3.647  -5.619  1.00 95.39           C
ATOM    693  O   GLY A  62      11.716   3.938  -6.638  1.00 95.39           O
ATOM    694 1HA  GLY A  62      11.948   1.538  -5.846  1.00 95.39           H
ATOM    695 2HA  GLY A  62      11.631   2.152  -4.235  1.00 95.39           H
ATOM    696  HN  GLY A  62      13.763   1.690  -3.670  1.00 95.39           H
ATOM    697  N   ALA A  63      13.065   4.503  -4.912  1.00 95.31           N
ATOM    698  CA  ALA A  63      13.127   5.909  -5.275  1.00 95.31           C
ATOM    699  C   ALA A  63      13.741   6.044  -6.670  1.00 95.31           C
ATOM    700  O   ALA A  63      13.231   6.786  -7.508  1.00 95.31           O
ATOM    701  HA  ALA A  63      12.106   6.291  -5.299  1.00 95.31           H
ATOM    702  CB  ALA A  63      13.917   6.676  -4.213  1.00 95.31           C
ATOM    703 1HB  ALA A  63      13.423   6.572  -3.247  1.00 95.31           H
ATOM    704 2HB  ALA A  63      14.927   6.272  -4.150  1.00 95.31           H
ATOM    705 3HB  ALA A  63      13.963   7.730  -4.486  1.00 95.31           H
ATOM    706  HN  ALA A  63      13.601   4.250  -4.107  1.00 95.31           H
ATOM    707  N   LEU A  64      14.829   5.315  -6.876  1.00 89.58           N
ATOM    708  CA  LEU A  64      15.519   5.346  -8.154  1.00 89.58           C
ATOM    709  C   LEU A  64      14.594   4.799  -9.243  1.00 89.58           C
ATOM    710  O   LEU A  64      14.465   5.396 -10.310  1.00 89.58           O
ATOM    711  HA  LEU A  64      15.740   6.390  -8.381  1.00 89.58           H
ATOM    712  CB  LEU A  64      16.858   4.611  -8.058  1.00 89.58           C
ATOM    713 1HB  LEU A  64      16.677   3.621  -7.638  1.00 89.58           H
ATOM    714 2HB  LEU A  64      17.242   4.464  -9.067  1.00 89.58           H
ATOM    715  CG  LEU A  64      17.942   5.297  -7.223  1.00 89.58           C
ATOM    716  HG  LEU A  64      17.532   5.505  -6.235  1.00 89.58           H
ATOM    717  CD1 LEU A  64      19.148   4.377  -7.028  1.00 89.58           C
ATOM    718 1HD1 LEU A  64      18.833   3.469  -6.514  1.00 89.58           H
ATOM    719 2HD1 LEU A  64      19.567   4.117  -8.000  1.00 89.58           H
ATOM    720 3HD1 LEU A  64      19.903   4.889  -6.432  1.00 89.58           H
ATOM    721  CD2 LEU A  64      18.339   6.641  -7.839  1.00 89.58           C
ATOM    722 1HD2 LEU A  64      18.723   6.479  -8.846  1.00 89.58           H
ATOM    723 2HD2 LEU A  64      17.466   7.292  -7.882  1.00 89.58           H
ATOM    724 3HD2 LEU A  64      19.110   7.107  -7.226  1.00 89.58           H
ATOM    725  HN  LEU A  64      15.236   4.713  -6.190  1.00 89.58           H
ATOM    726  N   GLY A  65      13.974   3.669  -8.935  1.00 92.86           N
ATOM    727  CA  GLY A  65      13.188   2.954  -9.925  1.00 92.86           C
ATOM    728  C   GLY A  65      11.983   3.784 -10.373  1.00 92.86           C
ATOM    729  O   GLY A  65      11.770   3.980 -11.568  1.00 92.86           O
ATOM    730 1HA  GLY A  65      13.811   2.716 -10.787  1.00 92.86           H
ATOM    731 2HA  GLY A  65      12.846   2.006  -9.507  1.00 92.86           H
ATOM    732  HN  GLY A  65      14.003   3.244  -8.030  1.00 92.86           H
ATOM    733  N   ASN A  66      11.227   4.249  -9.389  1.00 90.81           N
ATOM    734  CA  ASN A  66       9.979   4.940  -9.668  1.00 90.81           C
ATOM    735  C   ASN A  66      10.283   6.288 -10.324  1.00 90.81           C
ATOM    736  O   ASN A  66       9.551   6.732 -11.208  1.00 90.81           O
ATOM    737  HA  ASN A  66       9.422   4.273 -10.325  1.00 90.81           H
ATOM    738  CB  ASN A  66       9.198   5.207  -8.379  1.00 90.81           C
ATOM    739 1HB  ASN A  66       9.879   5.557  -7.603  1.00 90.81           H
ATOM    740 2HB  ASN A  66       8.473   6.003  -8.548  1.00 90.81           H
ATOM    741  CG  ASN A  66       8.478   3.945  -7.903  1.00 90.81           C
ATOM    742  OD1 ASN A  66       7.551   3.455  -8.527  1.00 90.81           O
ATOM    743  ND2 ASN A  66       8.954   3.446  -6.766  1.00 90.81           N
ATOM    744 1HD2 ASN A  66       9.718   3.897  -6.303  1.00 90.81           H
ATOM    745 2HD2 ASN A  66       8.549   2.621  -6.373  1.00 90.81           H
ATOM    746  HN  ASN A  66      11.454   4.161  -8.420  1.00 90.81           H
ATOM    747  N   SER A  67      11.365   6.902  -9.868  1.00 91.28           N
ATOM    748  CA  SER A  67      11.817   8.154 -10.450  1.00 91.28           C
ATOM    749  C   SER A  67      12.114   7.961 -11.939  1.00 91.28           C
ATOM    750  O   SER A  67      11.808   8.831 -12.754  1.00 91.28           O
ATOM    751  HA  SER A  67      10.992   8.852 -10.312  1.00 91.28           H
ATOM    752  CB  SER A  67      13.057   8.682  -9.727  1.00 91.28           C
ATOM    753 1HB  SER A  67      13.852   7.939  -9.780  1.00 91.28           H
ATOM    754 2HB  SER A  67      13.422   9.575 -10.236  1.00 91.28           H
ATOM    755  OG  SER A  67      12.788   8.992  -8.362  1.00 91.28           O
ATOM    756  HG  SER A  67      13.301   8.376  -7.764  1.00 91.28           H
ATOM    757  HN  SER A  67      11.927   6.559  -9.115  1.00 91.28           H
ATOM    758  N   LEU A  68      12.705   6.817 -12.249  1.00 85.64           N
ATOM    759  CA  LEU A  68      13.044   6.498 -13.625  1.00 85.64           C
ATOM    760  C   LEU A  68      11.758   6.330 -14.437  1.00 85.64           C
ATOM    761  O   LEU A  68      11.671   6.794 -15.573  1.00 85.64           O
ATOM    762  HA  LEU A  68      13.599   7.345 -14.029  1.00 85.64           H
ATOM    763  CB  LEU A  68      13.970   5.282 -13.681  1.00 85.64           C
ATOM    764 1HB  LEU A  68      14.706   5.373 -12.882  1.00 85.64           H
ATOM    765 2HB  LEU A  68      13.380   4.390 -13.469  1.00 85.64           H
ATOM    766  CG  LEU A  68      14.714   5.065 -15.000  1.00 85.64           C
ATOM    767  HG  LEU A  68      14.056   5.363 -15.816  1.00 85.64           H
ATOM    768  CD1 LEU A  68      15.961   5.949 -15.078  1.00 85.64           C
ATOM    769 1HD1 LEU A  68      15.668   6.997 -15.010  1.00 85.64           H
ATOM    770 2HD1 LEU A  68      16.632   5.705 -14.254  1.00 85.64           H
ATOM    771 3HD1 LEU A  68      16.471   5.775 -16.026  1.00 85.64           H
ATOM    772  CD2 LEU A  68      15.047   3.586 -15.205  1.00 85.64           C
ATOM    773 1HD2 LEU A  68      15.678   3.238 -14.387  1.00 85.64           H
ATOM    774 2HD2 LEU A  68      14.125   3.005 -15.225  1.00 85.64           H
ATOM    775 3HD2 LEU A  68      15.576   3.460 -16.150  1.00 85.64           H
ATOM    776  HN  LEU A  68      12.951   6.115 -11.580  1.00 85.64           H
ATOM    777  N   VAL A  69      10.791   5.664 -13.823  1.00 88.81           N
ATOM    778  CA  VAL A  69       9.522   5.409 -14.482  1.00 88.81           C
ATOM    779  C   VAL A  69       8.887   6.740 -14.888  1.00 88.81           C
ATOM    780  O   VAL A  69       8.486   6.916 -16.038  1.00 88.81           O
ATOM    781  HA  VAL A  69       9.729   4.830 -15.382  1.00 88.81           H
ATOM    782  CB  VAL A  69       8.620   4.569 -13.576  1.00 88.81           C
ATOM    783  HB  VAL A  69       8.572   5.059 -12.604  1.00 88.81           H
ATOM    784  CG1 VAL A  69       7.199   4.492 -14.135  1.00 88.81           C
ATOM    785 1HG1 VAL A  69       6.782   5.497 -14.208  1.00 88.81           H
ATOM    786 2HG1 VAL A  69       7.222   4.036 -15.125  1.00 88.81           H
ATOM    787 3HG1 VAL A  69       6.579   3.889 -13.472  1.00 88.81           H
ATOM    788  CG2 VAL A  69       9.204   3.170 -13.367  1.00 88.81           C
ATOM    789 1HG2 VAL A  69       9.296   2.667 -14.330  1.00 88.81           H
ATOM    790 2HG2 VAL A  69      10.187   3.251 -12.904  1.00 88.81           H
ATOM    791 3HG2 VAL A  69       8.543   2.594 -12.719  1.00 88.81           H
ATOM    792  HN  VAL A  69      10.864   5.302 -12.893  1.00 88.81           H
ATOM    793  N   ILE A  70       8.815   7.644 -13.922  1.00 89.30           N
ATOM    794  CA  ILE A  70       8.167   8.926 -14.143  1.00 89.30           C
ATOM    795  C   ILE A  70       8.880   9.664 -15.278  1.00 89.30           C
ATOM    796  O   ILE A  70       8.233  10.255 -16.142  1.00 89.30           O
ATOM    797  HA  ILE A  70       7.141   8.724 -14.453  1.00 89.30           H
ATOM    798  CB  ILE A  70       8.097   9.723 -12.839  1.00 89.30           C
ATOM    799  HB  ILE A  70       9.096   9.754 -12.404  1.00 89.30           H
ATOM    800  CG1 ILE A  70       7.182   9.035 -11.824  1.00 89.30           C
ATOM    801 1HG1 ILE A  70       6.141   9.166 -12.120  1.00 89.30           H
ATOM    802 2HG1 ILE A  70       7.380   7.963 -11.820  1.00 89.30           H
ATOM    803  CG2 ILE A  70       7.675  11.170 -13.103  1.00 89.30           C
ATOM    804 1HG2 ILE A  70       8.399  11.645 -13.765  1.00 89.30           H
ATOM    805 2HG2 ILE A  70       6.691  11.181 -13.573  1.00 89.30           H
ATOM    806 3HG2 ILE A  70       7.633  11.714 -12.159  1.00 89.30           H
ATOM    807  CD1 ILE A  70       7.395   9.604 -10.420  1.00 89.30           C
ATOM    808 1HD1 ILE A  70       8.431   9.450 -10.118  1.00 89.30           H
ATOM    809 2HD1 ILE A  70       7.173  10.671 -10.424  1.00 89.30           H
ATOM    810 3HD1 ILE A  70       6.732   9.097  -9.718  1.00 89.30           H
ATOM    811  HN  ILE A  70       9.189   7.513 -13.004  1.00 89.30           H
ATOM    812  N   LEU A  71      10.203   9.606 -15.240  1.00 84.48           N
ATOM    813  CA  LEU A  71      11.012  10.312 -16.219  1.00 84.48           C
ATOM    814  C   LEU A  71      10.695   9.777 -17.617  1.00 84.48           C
ATOM    815  O   LEU A  71      10.516  10.551 -18.555  1.00 84.48           O
ATOM    816  HA  LEU A  71      10.728  11.364 -16.179  1.00 84.48           H
ATOM    817  CB  LEU A  71      12.494  10.228 -15.849  1.00 84.48           C
ATOM    818 1HB  LEU A  71      12.596  10.441 -14.785  1.00 84.48           H
ATOM    819 2HB  LEU A  71      12.829   9.203 -16.003  1.00 84.48           H
ATOM    820  CG  LEU A  71      13.431  11.162 -16.619  1.00 84.48           C
ATOM    821  HG  LEU A  71      12.957  11.416 -17.567  1.00 84.48           H
ATOM    822  CD1 LEU A  71      13.647  12.471 -15.857  1.00 84.48           C
ATOM    823 1HD1 LEU A  71      12.690  12.973 -15.718  1.00 84.48           H
ATOM    824 2HD1 LEU A  71      14.090  12.256 -14.884  1.00 84.48           H
ATOM    825 3HD1 LEU A  71      14.317  13.116 -16.426  1.00 84.48           H
ATOM    826  CD2 LEU A  71      14.752  10.464 -16.947  1.00 84.48           C
ATOM    827 1HD2 LEU A  71      15.243  10.162 -16.022  1.00 84.48           H
ATOM    828 2HD2 LEU A  71      14.556   9.584 -17.559  1.00 84.48           H
ATOM    829 3HD2 LEU A  71      15.399  11.150 -17.494  1.00 84.48           H
ATOM    830  HN  LEU A  71      10.720   9.090 -14.557  1.00 84.48           H
ATOM    831  N   VAL A  72      10.637   8.456 -17.711  1.00 84.55           N
ATOM    832  CA  VAL A  72      10.447   7.805 -18.996  1.00 84.55           C
ATOM    833  C   VAL A  72       9.106   8.241 -19.590  1.00 84.55           C
ATOM    834  O   VAL A  72       9.025   8.575 -20.771  1.00 84.55           O
ATOM    835  HA  VAL A  72      11.248   8.139 -19.655  1.00 84.55           H
ATOM    836  CB  VAL A  72      10.565   6.288 -18.836  1.00 84.55           C
ATOM    837  HB  VAL A  72       9.900   5.983 -18.029  1.00 84.55           H
ATOM    838  CG1 VAL A  72      10.121   5.567 -20.110  1.00 84.55           C
ATOM    839 1HG1 VAL A  72       9.081   5.816 -20.324  1.00 84.55           H
ATOM    840 2HG1 VAL A  72      10.749   5.881 -20.944  1.00 84.55           H
ATOM    841 3HG1 VAL A  72      10.215   4.490 -19.969  1.00 84.55           H
ATOM    842  CG2 VAL A  72      11.990   5.888 -18.448  1.00 84.55           C
ATOM    843 1HG2 VAL A  72      12.683   6.213 -19.224  1.00 84.55           H
ATOM    844 2HG2 VAL A  72      12.255   6.360 -17.502  1.00 84.55           H
ATOM    845 3HG2 VAL A  72      12.046   4.804 -18.341  1.00 84.55           H
ATOM    846  HN  VAL A  72      10.716   7.836 -16.930  1.00 84.55           H
ATOM    847  N   TYR A  73       8.086   8.224 -18.744  1.00 81.07           N
ATOM    848  CA  TYR A  73       6.745   8.575 -19.180  1.00 81.07           C
ATOM    849  C   TYR A  73       6.664  10.053 -19.567  1.00 81.07           C
ATOM    850  O   TYR A  73       5.935  10.417 -20.489  1.00 81.07           O
ATOM    851  HA  TYR A  73       6.505   7.965 -20.051  1.00 81.07           H
ATOM    852  CB  TYR A  73       5.832   8.323 -17.979  1.00 81.07           C
ATOM    853 1HB  TYR A  73       6.420   8.400 -17.065  1.00 81.07           H
ATOM    854 2HB  TYR A  73       5.076   9.108 -17.940  1.00 81.07           H
ATOM    855  CG  TYR A  73       5.132   6.962 -18.004  1.00 81.07           C
ATOM    856  CD1 TYR A  73       4.147   6.710 -18.938  1.00 81.07           C
ATOM    857  HD1 TYR A  73       3.868   7.480 -19.657  1.00 81.07           H
ATOM    858  CD2 TYR A  73       5.485   5.988 -17.094  1.00 81.07           C
ATOM    859  HD2 TYR A  73       6.263   6.187 -16.356  1.00 81.07           H
ATOM    860  CE1 TYR A  73       3.488   5.430 -18.961  1.00 81.07           C
ATOM    861  HE1 TYR A  73       2.709   5.218 -19.693  1.00 81.07           H
ATOM    862  CE2 TYR A  73       4.827   4.708 -17.117  1.00 81.07           C
ATOM    863  HE2 TYR A  73       5.096   3.929 -16.404  1.00 81.07           H
ATOM    864  CZ  TYR A  73       3.861   4.492 -18.050  1.00 81.07           C
ATOM    865  OH  TYR A  73       3.239   3.283 -18.072  1.00 81.07           O
ATOM    866  HH  TYR A  73       2.632   3.225 -18.865  1.00 81.07           H
ATOM    867  HN  TYR A  73       8.165   7.977 -17.778  1.00 81.07           H
ATOM    868  N   TRP A  74       7.422  10.864 -18.844  1.00 70.93           N
ATOM    869  CA  TRP A  74       7.350  12.305 -19.014  1.00 70.93           C
ATOM    870  C   TRP A  74       7.917  12.647 -20.393  1.00 70.93           C
ATOM    871  O   TRP A  74       7.281  13.357 -21.171  1.00 70.93           O
ATOM    872  HA  TRP A  74       6.301  12.595 -18.959  1.00 70.93           H
ATOM    873  CB  TRP A  74       8.073  13.028 -17.875  1.00 70.93           C
ATOM    874 1HB  TRP A  74       7.718  12.631 -16.924  1.00 70.93           H
ATOM    875 2HB  TRP A  74       9.138  12.806 -17.936  1.00 70.93           H
ATOM    876  CG  TRP A  74       7.881  14.546 -17.881  1.00 70.93           C
ATOM    877  CD1 TRP A  74       8.629  15.469 -18.500  1.00 70.93           C
ATOM    878  HD1 TRP A  74       9.508  15.243 -19.104  1.00 70.93           H
ATOM    879  CD2 TRP A  74       6.838  15.283 -17.209  1.00 70.93           C
ATOM    880  NE1 TRP A  74       8.147  16.743 -18.277  1.00 70.93           N
ATOM    881  HE1 TRP A  74       8.535  17.593 -18.632  1.00 70.93           H
ATOM    882  CE2 TRP A  74       7.024  16.626 -17.467  1.00 70.93           C
ATOM    883  CE3 TRP A  74       5.774  14.831 -16.410  1.00 70.93           C
ATOM    884  HE3 TRP A  74       5.606  13.776 -16.192  1.00 70.93           H
ATOM    885  CZ2 TRP A  74       6.184  17.627 -16.963  1.00 70.93           C
ATOM    886  HZ2 TRP A  74       6.352  18.681 -17.181  1.00 70.93           H
ATOM    887  CZ3 TRP A  74       4.943  15.843 -15.914  1.00 70.93           C
ATOM    888  HZ3 TRP A  74       4.102  15.546 -15.288  1.00 70.93           H
ATOM    889  CH2 TRP A  74       5.116  17.199 -16.164  1.00 70.93           C
ATOM    890  HH2 TRP A  74       4.424  17.927 -15.740  1.00 70.93           H
ATOM    891  HN  TRP A  74       8.074  10.551 -18.153  1.00 70.93           H
ATOM    892  N   TYR A  75       9.106  12.125 -20.655  1.00 69.44           N
ATOM    893  CA  TYR A  75       9.897  12.593 -21.781  1.00 69.44           C
ATOM    894  C   TYR A  75       9.631  11.747 -23.027  1.00 69.44           C
ATOM    895  O   TYR A  75       9.709  12.247 -24.149  1.00 69.44           O
ATOM    896  HA  TYR A  75       9.615  13.626 -21.984  1.00 69.44           H
ATOM    897  CB  TYR A  75      11.361  12.424 -21.367  1.00 69.44           C
ATOM    898 1HB  TYR A  75      11.464  11.493 -20.809  1.00 69.44           H
ATOM    899 2HB  TYR A  75      11.972  12.327 -22.264  1.00 69.44           H
ATOM    900  CG  TYR A  75      11.904  13.574 -20.517  1.00 69.44           C
ATOM    901  CD1 TYR A  75      12.335  14.736 -21.124  1.00 69.44           C
ATOM    902  HD1 TYR A  75      12.288  14.835 -22.209  1.00 69.44           H
ATOM    903  CD2 TYR A  75      11.964  13.450 -19.144  1.00 69.44           C
ATOM    904  HD2 TYR A  75      11.624  12.532 -18.665  1.00 69.44           H
ATOM    905  CE1 TYR A  75      12.847  15.819 -20.325  1.00 69.44           C
ATOM    906  HE1 TYR A  75      13.190  16.743 -20.791  1.00 69.44           H
ATOM    907  CE2 TYR A  75      12.476  14.532 -18.345  1.00 69.44           C
ATOM    908  HE2 TYR A  75      12.528  14.447 -17.259  1.00 69.44           H
ATOM    909  CZ  TYR A  75      12.892  15.664 -18.974  1.00 69.44           C
ATOM    910  OH  TYR A  75      13.375  16.687 -18.219  1.00 69.44           O
ATOM    911  HH  TYR A  75      13.332  16.445 -17.250  1.00 69.44           H
ATOM    912  HN  TYR A  75       9.529  11.397 -20.115  1.00 69.44           H
ATOM    913  N   CYS A  76       9.322  10.481 -22.790  1.00 68.93           N
ATOM    914  CA  CYS A  76       9.398   9.482 -23.842  1.00 68.93           C
ATOM    915  C   CYS A  76       7.987   8.955 -24.108  1.00 68.93           C
ATOM    916  O   CYS A  76       7.423   9.192 -25.175  1.00 68.93           O
ATOM    917  HA  CYS A  76       9.796   9.985 -24.723  1.00 68.93           H
ATOM    918  CB  CYS A  76      10.369   8.355 -23.482  1.00 68.93           C
ATOM    919 1HB  CYS A  76      11.262   8.769 -23.014  1.00 68.93           H
ATOM    920 2HB  CYS A  76       9.909   7.686 -22.754  1.00 68.93           H
ATOM    921  SG  CYS A  76      10.828   7.420 -24.987  1.00 68.93           S
ATOM    922  HG  CYS A  76       9.642   6.845 -25.160  1.00 68.93           H
ATOM    923  HN  CYS A  76       9.024  10.136 -21.900  1.00 68.93           H
ATOM    924  N   THR A  77       7.456   8.251 -23.119  1.00 61.71           N
ATOM    925  CA  THR A  77       6.259   7.453 -23.326  1.00 61.71           C
ATOM    926  C   THR A  77       5.055   8.358 -23.593  1.00 61.71           C
ATOM    927  O   THR A  77       4.259   8.088 -24.492  1.00 61.71           O
ATOM    928  HA  THR A  77       6.404   6.842 -24.217  1.00 61.71           H
ATOM    929  CB  THR A  77       6.079   6.546 -22.108  1.00 61.71           C
ATOM    930  HB  THR A  77       5.790   7.124 -21.231  1.00 61.71           H
ATOM    931  OG1 THR A  77       7.320   5.852 -22.006  1.00 61.71           O
ATOM    932  HG1 THR A  77       7.420   5.216 -22.771  1.00 61.71           H
ATOM    933  CG2 THR A  77       5.052   5.438 -22.350  1.00 61.71           C
ATOM    934 1HG2 THR A  77       5.375   4.818 -23.185  1.00 61.71           H
ATOM    935 2HG2 THR A  77       4.084   5.884 -22.582  1.00 61.71           H
ATOM    936 3HG2 THR A  77       4.962   4.823 -21.454  1.00 61.71           H
ATOM    937  HN  THR A  77       7.828   8.221 -22.191  1.00 61.71           H
ATOM    938  N   ARG A  78       4.959   9.412 -22.797  1.00 56.49           N
ATOM    939  CA  ARG A  78       3.720  10.165 -22.698  1.00 56.49           C
ATOM    940  C   ARG A  78       2.548   9.224 -22.412  1.00 56.49           C
ATOM    941  O   ARG A  78       2.562   8.066 -22.827  1.00 56.49           O
ATOM    942  HA  ARG A  78       3.879  10.857 -21.871  1.00 56.49           H
ATOM    943  CB  ARG A  78       3.441  10.938 -23.989  1.00 56.49           C
ATOM    944 1HB  ARG A  78       3.375  10.243 -24.826  1.00 56.49           H
ATOM    945 2HB  ARG A  78       2.476  11.441 -23.915  1.00 56.49           H
ATOM    946  CG  ARG A  78       4.539  11.969 -24.259  1.00 56.49           C
ATOM    947 1HG  ARG A  78       4.686  12.589 -23.376  1.00 56.49           H
ATOM    948 2HG  ARG A  78       5.483  11.458 -24.450  1.00 56.49           H
ATOM    949  CD  ARG A  78       4.180  12.852 -25.456  1.00 56.49           C
ATOM    950 1HD  ARG A  78       4.102  12.243 -26.357  1.00 56.49           H
ATOM    951 2HD  ARG A  78       3.205  13.314 -25.298  1.00 56.49           H
ATOM    952  NE  ARG A  78       5.210  13.898 -25.640  1.00 56.49           N
ATOM    953  HE  ARG A  78       6.046  13.834 -25.095  1.00 56.49           H
ATOM    954  CZ  ARG A  78       5.094  14.925 -26.493  1.00 56.49           C
ATOM    955  NH1 ARG A  78       3.996  15.060 -27.249  1.00 56.49           N
ATOM    956 1HH1 ARG A  78       3.256  14.391 -27.180  1.00 56.49           H
ATOM    957 2HH1 ARG A  78       3.917  15.829 -27.883  1.00 56.49           H
ATOM    958  NH2 ARG A  78       6.092  15.815 -26.578  1.00 56.49           N
ATOM    959 1HH2 ARG A  78       6.021  16.588 -27.209  1.00 56.49           H
ATOM    960 2HH2 ARG A  78       6.908  15.707 -26.010  1.00 56.49           H
ATOM    961  HN  ARG A  78       5.707   9.753 -22.227  1.00 56.49           H
ATOM    962  N   VAL A  79       1.562   9.757 -21.705  1.00 71.07           N
ATOM    963  CA  VAL A  79       0.380   8.982 -21.368  1.00 71.07           C
ATOM    964  C   VAL A  79      -0.541   8.909 -22.587  1.00 71.07           C
ATOM    965  O   VAL A  79      -1.173   9.899 -22.953  1.00 71.07           O
ATOM    966  HA  VAL A  79       0.708   7.974 -21.116  1.00 71.07           H
ATOM    967  CB  VAL A  79      -0.304   9.580 -20.137  1.00 71.07           C
ATOM    968  HB  VAL A  79      -0.632  10.588 -20.392  1.00 71.07           H
ATOM    969  CG1 VAL A  79      -1.542   8.768 -19.749  1.00 71.07           C
ATOM    970 1HG1 VAL A  79      -2.250   8.768 -20.577  1.00 71.07           H
ATOM    971 2HG1 VAL A  79      -1.247   7.743 -19.522  1.00 71.07           H
ATOM    972 3HG1 VAL A  79      -2.008   9.215 -18.871  1.00 71.07           H
ATOM    973  CG2 VAL A  79       0.673   9.686 -18.964  1.00 71.07           C
ATOM    974 1HG2 VAL A  79       1.044   8.693 -18.710  1.00 71.07           H
ATOM    975 2HG2 VAL A  79       1.509  10.325 -19.245  1.00 71.07           H
ATOM    976 3HG2 VAL A  79       0.160  10.114 -18.102  1.00 71.07           H
ATOM    977  HN  VAL A  79       1.562  10.697 -21.365  1.00 71.07           H
ATOM    978  N   LYS A  80      -0.589   7.726 -23.183  1.00 64.74           N
ATOM    979  CA  LYS A  80      -1.357   7.532 -24.401  1.00 64.74           C
ATOM    980  C   LYS A  80      -2.620   6.730 -24.081  1.00 64.74           C
ATOM    981  O   LYS A  80      -3.629   6.852 -24.774  1.00 64.74           O
ATOM    982  HA  LYS A  80      -1.655   8.517 -24.760  1.00 64.74           H
ATOM    983  CB  LYS A  80      -0.485   6.899 -25.488  1.00 64.74           C
ATOM    984 1HB  LYS A  80      -0.025   5.988 -25.106  1.00 64.74           H
ATOM    985 2HB  LYS A  80      -1.107   6.611 -26.336  1.00 64.74           H
ATOM    986  CG  LYS A  80       0.602   7.870 -25.953  1.00 64.74           C
ATOM    987 1HG  LYS A  80       0.145   8.801 -26.287  1.00 64.74           H
ATOM    988 2HG  LYS A  80       1.256   8.117 -25.117  1.00 64.74           H
ATOM    989  CD  LYS A  80       1.427   7.264 -27.091  1.00 64.74           C
ATOM    990 1HD  LYS A  80       1.855   6.315 -26.769  1.00 64.74           H
ATOM    991 2HD  LYS A  80       0.779   7.050 -27.941  1.00 64.74           H
ATOM    992  CE  LYS A  80       2.546   8.214 -27.522  1.00 64.74           C
ATOM    993 1HE  LYS A  80       2.120   9.165 -27.844  1.00 64.74           H
ATOM    994 2HE  LYS A  80       3.197   8.428 -26.674  1.00 64.74           H
ATOM    995  NZ  LYS A  80       3.336   7.619 -28.623  1.00 64.74           N
ATOM    996 1HZ  LYS A  80       4.070   8.262 -28.899  1.00 64.74           H
ATOM    997 2HZ  LYS A  80       3.749   6.748 -28.310  1.00 64.74           H
ATOM    998 3HZ  LYS A  80       2.729   7.440 -29.416  1.00 64.74           H
ATOM    999  HN  LYS A  80      -0.117   6.911 -22.847  1.00 64.74           H
ATOM   1000  N   THR A  81      -2.523   5.928 -23.031  1.00 76.21           N
ATOM   1001  CA  THR A  81      -3.598   5.013 -22.687  1.00 76.21           C
ATOM   1002  C   THR A  81      -4.046   5.236 -21.241  1.00 76.21           C
ATOM   1003  O   THR A  81      -3.344   5.879 -20.462  1.00 76.21           O
ATOM   1004  HA  THR A  81      -4.454   5.232 -23.325  1.00 76.21           H
ATOM   1005  CB  THR A  81      -3.111   3.588 -22.959  1.00 76.21           C
ATOM   1006  HB  THR A  81      -3.947   2.889 -22.986  1.00 76.21           H
ATOM   1007  OG1 THR A  81      -2.144   3.351 -21.939  1.00 76.21           O
ATOM   1008  HG1 THR A  81      -1.889   2.384 -21.927  1.00 76.21           H
ATOM   1009  CG2 THR A  81      -2.313   3.480 -24.260  1.00 76.21           C
ATOM   1010 1HG2 THR A  81      -1.439   4.129 -24.206  1.00 76.21           H
ATOM   1011 2HG2 THR A  81      -2.941   3.785 -25.097  1.00 76.21           H
ATOM   1012 3HG2 THR A  81      -1.992   2.448 -24.405  1.00 76.21           H
ATOM   1013  HN  THR A  81      -1.730   5.897 -22.423  1.00 76.21           H
ATOM   1014  N   MET A  82      -5.213   4.693 -20.927  1.00 76.64           N
ATOM   1015  CA  MET A  82      -5.744   4.791 -19.578  1.00 76.64           C
ATOM   1016  C   MET A  82      -4.835   4.076 -18.577  1.00 76.64           C
ATOM   1017  O   MET A  82      -4.656   4.541 -17.453  1.00 76.64           O
ATOM   1018  HA  MET A  82      -5.777   5.857 -19.352  1.00 76.64           H
ATOM   1019  CB  MET A  82      -7.142   4.170 -19.533  1.00 76.64           C
ATOM   1020 1HB  MET A  82      -7.724   4.515 -20.388  1.00 76.64           H
ATOM   1021 2HB  MET A  82      -7.065   3.086 -19.616  1.00 76.64           H
ATOM   1022  CG  MET A  82      -7.864   4.538 -18.236  1.00 76.64           C
ATOM   1023 1HG  MET A  82      -7.379   4.052 -17.389  1.00 76.64           H
ATOM   1024 2HG  MET A  82      -7.800   5.613 -18.066  1.00 76.64           H
ATOM   1025  SD  MET A  82      -9.575   4.037 -18.326  1.00 76.64           S
ATOM   1026  CE  MET A  82     -10.140   4.572 -16.720  1.00 76.64           C
ATOM   1027 1HE  MET A  82      -9.569   4.061 -15.945  1.00 76.64           H
ATOM   1028 2HE  MET A  82      -9.998   5.649 -16.625  1.00 76.64           H
ATOM   1029 3HE  MET A  82     -11.198   4.334 -16.609  1.00 76.64           H
ATOM   1030  HN  MET A  82      -5.790   4.194 -21.573  1.00 76.64           H
ATOM   1031  N   THR A  83      -4.286   2.955 -19.021  1.00 78.21           N
ATOM   1032  CA  THR A  83      -3.376   2.186 -18.189  1.00 78.21           C
ATOM   1033  C   THR A  83      -2.116   2.999 -17.883  1.00 78.21           C
ATOM   1034  O   THR A  83      -1.616   2.976 -16.760  1.00 78.21           O
ATOM   1035  HA  THR A  83      -3.867   1.987 -17.236  1.00 78.21           H
ATOM   1036  CB  THR A  83      -3.088   0.863 -18.901  1.00 78.21           C
ATOM   1037  HB  THR A  83      -2.514   1.028 -19.812  1.00 78.21           H
ATOM   1038  OG1 THR A  83      -4.375   0.278 -19.082  1.00 78.21           O
ATOM   1039  HG1 THR A  83      -4.975   0.530 -18.322  1.00 78.21           H
ATOM   1040  CG2 THR A  83      -2.348  -0.134 -18.007  1.00 78.21           C
ATOM   1041 1HG2 THR A  83      -2.954  -0.352 -17.127  1.00 78.21           H
ATOM   1042 2HG2 THR A  83      -1.395   0.294 -17.695  1.00 78.21           H
ATOM   1043 3HG2 THR A  83      -2.169  -1.056 -18.561  1.00 78.21           H
ATOM   1044  HN  THR A  83      -4.452   2.573 -19.930  1.00 78.21           H
ATOM   1045  N   ASP A  84      -1.640   3.697 -18.903  1.00 80.42           N
ATOM   1046  CA  ASP A  84      -0.451   4.520 -18.756  1.00 80.42           C
ATOM   1047  C   ASP A  84      -0.690   5.563 -17.662  1.00 80.42           C
ATOM   1048  O   ASP A  84       0.214   5.875 -16.889  1.00 80.42           O
ATOM   1049  HA  ASP A  84       0.349   3.825 -18.502  1.00 80.42           H
ATOM   1050  CB  ASP A  84      -0.132   5.263 -20.055  1.00 80.42           C
ATOM   1051 1HB  ASP A  84      -0.970   5.905 -20.327  1.00 80.42           H
ATOM   1052 2HB  ASP A  84       0.730   5.913 -19.904  1.00 80.42           H
ATOM   1053  CG  ASP A  84       0.156   4.281 -21.192  1.00 80.42           C
ATOM   1054  OD1 ASP A  84       0.727   3.211 -20.887  1.00 80.42           O
ATOM   1055  OD2 ASP A  84      -0.201   4.622 -22.340  1.00 80.42           O
ATOM   1056  HN  ASP A  84      -2.050   3.707 -19.815  1.00 80.42           H
ATOM   1057  N   MET A  85      -1.913   6.072 -17.631  1.00 85.19           N
ATOM   1058  CA  MET A  85      -2.277   7.087 -16.657  1.00 85.19           C
ATOM   1059  C   MET A  85      -2.191   6.535 -15.233  1.00 85.19           C
ATOM   1060  O   MET A  85      -1.638   7.182 -14.345  1.00 85.19           O
ATOM   1061  HA  MET A  85      -1.553   7.891 -16.787  1.00 85.19           H
ATOM   1062  CB  MET A  85      -3.702   7.572 -16.932  1.00 85.19           C
ATOM   1063 1HB  MET A  85      -3.801   7.843 -17.983  1.00 85.19           H
ATOM   1064 2HB  MET A  85      -4.408   6.763 -16.744  1.00 85.19           H
ATOM   1065  CG  MET A  85      -4.051   8.775 -16.054  1.00 85.19           C
ATOM   1066 1HG  MET A  85      -5.114   9.000 -16.136  1.00 85.19           H
ATOM   1067 2HG  MET A  85      -3.854   8.542 -15.008  1.00 85.19           H
ATOM   1068  SD  MET A  85      -3.088  10.194 -16.553  1.00 85.19           S
ATOM   1069  CE  MET A  85      -3.428  11.293 -15.188  1.00 85.19           C
ATOM   1070 1HE  MET A  85      -4.500  11.483 -15.132  1.00 85.19           H
ATOM   1071 2HE  MET A  85      -3.091  10.834 -14.259  1.00 85.19           H
ATOM   1072 3HE  MET A  85      -2.900  12.235 -15.340  1.00 85.19           H
ATOM   1073  HN  MET A  85      -2.647   5.804 -18.256  1.00 85.19           H
ATOM   1074  N   PHE A  86      -2.747   5.345 -15.059  1.00 88.93           N
ATOM   1075  CA  PHE A  86      -2.788   4.723 -13.747  1.00 88.93           C
ATOM   1076  C   PHE A  86      -1.386   4.312 -13.291  1.00 88.93           C
ATOM   1077  O   PHE A  86      -1.047   4.448 -12.116  1.00 88.93           O
ATOM   1078  HA  PHE A  86      -3.193   5.459 -13.052  1.00 88.93           H
ATOM   1079  CB  PHE A  86      -3.658   3.470 -13.872  1.00 88.93           C
ATOM   1080 1HB  PHE A  86      -3.265   2.846 -14.675  1.00 88.93           H
ATOM   1081 2HB  PHE A  86      -3.579   2.892 -12.952  1.00 88.93           H
ATOM   1082  CG  PHE A  86      -5.134   3.763 -14.149  1.00 88.93           C
ATOM   1083  CD1 PHE A  86      -5.739   4.827 -13.556  1.00 88.93           C
ATOM   1084  HD1 PHE A  86      -5.172   5.471 -12.884  1.00 88.93           H
ATOM   1085  CD2 PHE A  86      -5.840   2.959 -14.988  1.00 88.93           C
ATOM   1086  HD2 PHE A  86      -5.355   2.107 -15.463  1.00 88.93           H
ATOM   1087  CE1 PHE A  86      -7.109   5.098 -13.813  1.00 88.93           C
ATOM   1088  HE1 PHE A  86      -7.594   5.951 -13.338  1.00 88.93           H
ATOM   1089  CE2 PHE A  86      -7.210   3.231 -15.245  1.00 88.93           C
ATOM   1090  HE2 PHE A  86      -7.777   2.587 -15.918  1.00 88.93           H
ATOM   1091  CZ  PHE A  86      -7.816   4.295 -14.652  1.00 88.93           C
ATOM   1092  HZ  PHE A  86      -8.867   4.503 -14.849  1.00 88.93           H
ATOM   1093  HN  PHE A  86      -3.164   4.810 -15.794  1.00 88.93           H
ATOM   1094  N   LEU A  87      -0.610   3.818 -14.244  1.00 84.43           N
ATOM   1095  CA  LEU A  87       0.732   3.345 -13.946  1.00 84.43           C
ATOM   1096  C   LEU A  87       1.602   4.529 -13.519  1.00 84.43           C
ATOM   1097  O   LEU A  87       2.472   4.387 -12.662  1.00 84.43           O
ATOM   1098  HA  LEU A  87       0.656   2.653 -13.108  1.00 84.43           H
ATOM   1099  CB  LEU A  87       1.299   2.562 -15.132  1.00 84.43           C
ATOM   1100 1HB  LEU A  87       1.187   3.169 -16.030  1.00 84.43           H
ATOM   1101 2HB  LEU A  87       2.368   2.424 -14.972  1.00 84.43           H
ATOM   1102  CG  LEU A  87       0.669   1.192 -15.393  1.00 84.43           C
ATOM   1103  HG  LEU A  87      -0.402   1.331 -15.538  1.00 84.43           H
ATOM   1104  CD1 LEU A  87       1.223   0.570 -16.677  1.00 84.43           C
ATOM   1105 1HD1 LEU A  87       1.002   1.223 -17.521  1.00 84.43           H
ATOM   1106 2HD1 LEU A  87       2.302   0.447 -16.585  1.00 84.43           H
ATOM   1107 3HD1 LEU A  87       0.758  -0.402 -16.839  1.00 84.43           H
ATOM   1108  CD2 LEU A  87       0.846   0.268 -14.186  1.00 84.43           C
ATOM   1109 1HD2 LEU A  87       1.909   0.132 -13.986  1.00 84.43           H
ATOM   1110 2HD2 LEU A  87       0.366   0.713 -13.315  1.00 84.43           H
ATOM   1111 3HD2 LEU A  87       0.389  -0.699 -14.399  1.00 84.43           H
ATOM   1112  HN  LEU A  87      -0.883   3.738 -15.202  1.00 84.43           H
ATOM   1113  N   LEU A  88       1.335   5.671 -14.136  1.00 89.01           N
ATOM   1114  CA  LEU A  88       2.061   6.887 -13.807  1.00 89.01           C
ATOM   1115  C   LEU A  88       1.724   7.304 -12.374  1.00 89.01           C
ATOM   1116  O   LEU A  88       2.619   7.584 -11.579  1.00 89.01           O
ATOM   1117  HA  LEU A  88       3.125   6.656 -13.858  1.00 89.01           H
ATOM   1118  CB  LEU A  88       1.783   7.975 -14.846  1.00 89.01           C
ATOM   1119 1HB  LEU A  88       2.132   7.621 -15.816  1.00 89.01           H
ATOM   1120 2HB  LEU A  88       0.704   8.107 -14.925  1.00 89.01           H
ATOM   1121  CG  LEU A  88       2.417   9.340 -14.574  1.00 89.01           C
ATOM   1122  HG  LEU A  88       2.090   9.678 -13.591  1.00 89.01           H
ATOM   1123  CD1 LEU A  88       3.943   9.237 -14.532  1.00 89.01           C
ATOM   1124 1HD1 LEU A  88       4.239   8.550 -13.740  1.00 89.01           H
ATOM   1125 2HD1 LEU A  88       4.308   8.867 -15.490  1.00 89.01           H
ATOM   1126 3HD1 LEU A  88       4.368  10.222 -14.337  1.00 89.01           H
ATOM   1127  CD2 LEU A  88       1.940  10.379 -15.591  1.00 89.01           C
ATOM   1128 1HD2 LEU A  88       2.218  10.058 -16.595  1.00 89.01           H
ATOM   1129 2HD2 LEU A  88       0.856  10.478 -15.528  1.00 89.01           H
ATOM   1130 3HD2 LEU A  88       2.406  11.340 -15.374  1.00 89.01           H
ATOM   1131  HN  LEU A  88       0.640   5.774 -14.848  1.00 89.01           H
ATOM   1132  N   ASN A  89       0.431   7.332 -12.089  1.00 90.60           N
ATOM   1133  CA  ASN A  89      -0.038   7.769 -10.784  1.00 90.60           C
ATOM   1134  C   ASN A  89       0.425   6.772  -9.720  1.00 90.60           C
ATOM   1135  O   ASN A  89       0.683   7.152  -8.579  1.00 90.60           O
ATOM   1136  HA  ASN A  89       0.392   8.760 -10.642  1.00 90.60           H
ATOM   1137  CB  ASN A  89      -1.567   7.830 -10.741  1.00 90.60           C
ATOM   1138 1HB  ASN A  89      -1.984   6.970 -11.265  1.00 90.60           H
ATOM   1139 2HB  ASN A  89      -1.907   7.770  -9.707  1.00 90.60           H
ATOM   1140  CG  ASN A  89      -2.082   9.122 -11.379  1.00 90.60           C
ATOM   1141  OD1 ASN A  89      -2.252  10.141 -10.729  1.00 90.60           O
ATOM   1142  ND2 ASN A  89      -2.320   9.024 -12.684  1.00 90.60           N
ATOM   1143 1HD2 ASN A  89      -2.159   8.158 -13.157  1.00 90.60           H
ATOM   1144 2HD2 ASN A  89      -2.660   9.815 -13.191  1.00 90.60           H
ATOM   1145  HN  ASN A  89      -0.290   7.064 -12.729  1.00 90.60           H
ATOM   1146  N   LEU A  90       0.517   5.516 -10.132  1.00 89.18           N
ATOM   1147  CA  LEU A  90       0.981   4.468  -9.239  1.00 89.18           C
ATOM   1148  C   LEU A  90       2.423   4.761  -8.821  1.00 89.18           C
ATOM   1149  O   LEU A  90       2.769   4.644  -7.646  1.00 89.18           O
ATOM   1150  HA  LEU A  90       0.351   4.495  -8.350  1.00 89.18           H
ATOM   1151  CB  LEU A  90       0.794   3.093  -9.884  1.00 89.18           C
ATOM   1152 1HB  LEU A  90      -0.249   2.993 -10.184  1.00 89.18           H
ATOM   1153 2HB  LEU A  90       1.392   3.057 -10.795  1.00 89.18           H
ATOM   1154  CG  LEU A  90       1.165   1.889  -9.016  1.00 89.18           C
ATOM   1155  HG  LEU A  90       2.180   2.035  -8.645  1.00 89.18           H
ATOM   1156  CD1 LEU A  90       0.248   1.789  -7.796  1.00 89.18           C
ATOM   1157 1HD1 LEU A  90       0.341   2.694  -7.196  1.00 89.18           H
ATOM   1158 2HD1 LEU A  90      -0.785   1.677  -8.127  1.00 89.18           H
ATOM   1159 3HD1 LEU A  90       0.533   0.925  -7.197  1.00 89.18           H
ATOM   1160  CD2 LEU A  90       1.167   0.599  -9.840  1.00 89.18           C
ATOM   1161 1HD2 LEU A  90       0.175   0.435 -10.260  1.00 89.18           H
ATOM   1162 2HD2 LEU A  90       1.894   0.685 -10.648  1.00 89.18           H
ATOM   1163 3HD2 LEU A  90       1.434  -0.241  -9.199  1.00 89.18           H
ATOM   1164  HN  LEU A  90       0.283   5.212 -11.055  1.00 89.18           H
ATOM   1165  N   ALA A  91       3.226   5.136  -9.806  1.00 92.80           N
ATOM   1166  CA  ALA A  91       4.631   5.413  -9.561  1.00 92.80           C
ATOM   1167  C   ALA A  91       4.753   6.629  -8.640  1.00 92.80           C
ATOM   1168  O   ALA A  91       5.632   6.675  -7.780  1.00 92.80           O
ATOM   1169  HA  ALA A  91       5.059   4.544  -9.060  1.00 92.80           H
ATOM   1170  CB  ALA A  91       5.352   5.618 -10.895  1.00 92.80           C
ATOM   1171 1HB  ALA A  91       5.260   4.716 -11.500  1.00 92.80           H
ATOM   1172 2HB  ALA A  91       4.903   6.458 -11.425  1.00 92.80           H
ATOM   1173 3HB  ALA A  91       6.406   5.827 -10.711  1.00 92.80           H
ATOM   1174  HN  ALA A  91       2.932   5.250 -10.755  1.00 92.80           H
ATOM   1175  N   ILE A  92       3.859   7.583  -8.851  1.00 91.86           N
ATOM   1176  CA  ILE A  92       3.847   8.790  -8.041  1.00 91.86           C
ATOM   1177  C   ILE A  92       3.518   8.424  -6.593  1.00 91.86           C
ATOM   1178  O   ILE A  92       4.174   8.895  -5.665  1.00 91.86           O
ATOM   1179  HA  ILE A  92       4.852   9.213  -8.070  1.00 91.86           H
ATOM   1180  CB  ILE A  92       2.901   9.830  -8.644  1.00 91.86           C
ATOM   1181  HB  ILE A  92       1.944   9.347  -8.843  1.00 91.86           H
ATOM   1182  CG1 ILE A  92       3.433  10.346  -9.982  1.00 91.86           C
ATOM   1183 1HG1 ILE A  92       4.298  10.987  -9.810  1.00 91.86           H
ATOM   1184 2HG1 ILE A  92       3.774   9.508 -10.590  1.00 91.86           H
ATOM   1185  CG2 ILE A  92       2.635  10.967  -7.655  1.00 91.86           C
ATOM   1186 1HG2 ILE A  92       2.181  10.564  -6.751  1.00 91.86           H
ATOM   1187 2HG2 ILE A  92       3.576  11.456  -7.402  1.00 91.86           H
ATOM   1188 3HG2 ILE A  92       1.960  11.693  -8.109  1.00 91.86           H
ATOM   1189  CD1 ILE A  92       2.355  11.126 -10.737  1.00 91.86           C
ATOM   1190 1HD1 ILE A  92       1.502  10.475 -10.928  1.00 91.86           H
ATOM   1191 2HD1 ILE A  92       2.035  11.978 -10.136  1.00 91.86           H
ATOM   1192 3HD1 ILE A  92       2.761  11.482 -11.684  1.00 91.86           H
ATOM   1193  HN  ILE A  92       3.153   7.542  -9.558  1.00 91.86           H
ATOM   1194  N   ALA A  93       2.500   7.588  -6.444  1.00 93.49           N
ATOM   1195  CA  ALA A  93       2.030   7.210  -5.122  1.00 93.49           C
ATOM   1196  C   ALA A  93       3.155   6.496  -4.370  1.00 93.49           C
ATOM   1197  O   ALA A  93       3.404   6.783  -3.201  1.00 93.49           O
ATOM   1198  HA  ALA A  93       1.770   8.124  -4.588  1.00 93.49           H
ATOM   1199  CB  ALA A  93       0.776   6.343  -5.256  1.00 93.49           C
ATOM   1200 1HB  ALA A  93      -0.002   6.906  -5.771  1.00 93.49           H
ATOM   1201 2HB  ALA A  93       1.014   5.446  -5.827  1.00 93.49           H
ATOM   1202 3HB  ALA A  93       0.423   6.059  -4.264  1.00 93.49           H
ATOM   1203  HN  ALA A  93       2.002   7.173  -7.205  1.00 93.49           H
ATOM   1204  N   ASP A  94       3.805   5.579  -5.073  1.00 91.02           N
ATOM   1205  CA  ASP A  94       4.873   4.797  -4.475  1.00 91.02           C
ATOM   1206  C   ASP A  94       5.986   5.736  -4.007  1.00 91.02           C
ATOM   1207  O   ASP A  94       6.526   5.568  -2.915  1.00 91.02           O
ATOM   1208  HA  ASP A  94       4.407   4.259  -3.650  1.00 91.02           H
ATOM   1209  CB  ASP A  94       5.473   3.820  -5.489  1.00 91.02           C
ATOM   1210 1HB  ASP A  94       5.598   4.319  -6.450  1.00 91.02           H
ATOM   1211 2HB  ASP A  94       6.465   3.512  -5.158  1.00 91.02           H
ATOM   1212  CG  ASP A  94       4.581   2.589  -5.659  1.00 91.02           C
ATOM   1213  OD1 ASP A  94       3.835   2.292  -4.700  1.00 91.02           O
ATOM   1214  OD2 ASP A  94       4.665   1.973  -6.743  1.00 91.02           O
ATOM   1215  HN  ASP A  94       3.612   5.369  -6.031  1.00 91.02           H
ATOM   1216  N   LEU A  95       6.297   6.704  -4.856  1.00 91.39           N
ATOM   1217  CA  LEU A  95       7.391   7.620  -4.580  1.00 91.39           C
ATOM   1218  C   LEU A  95       7.088   8.397  -3.298  1.00 91.39           C
ATOM   1219  O   LEU A  95       7.970   8.592  -2.463  1.00 91.39           O
ATOM   1220  HA  LEU A  95       8.286   7.019  -4.417  1.00 91.39           H
ATOM   1221  CB  LEU A  95       7.660   8.513  -5.793  1.00 91.39           C
ATOM   1222 1HB  LEU A  95       7.750   7.879  -6.674  1.00 91.39           H
ATOM   1223 2HB  LEU A  95       6.791   9.153  -5.948  1.00 91.39           H
ATOM   1224  CG  LEU A  95       8.904   9.401  -5.708  1.00 91.39           C
ATOM   1225  HG  LEU A  95       8.864   9.957  -4.771  1.00 91.39           H
ATOM   1226  CD1 LEU A  95      10.179   8.557  -5.679  1.00 91.39           C
ATOM   1227 1HD1 LEU A  95      10.160   7.899  -4.810  1.00 91.39           H
ATOM   1228 2HD1 LEU A  95      10.239   7.957  -6.587  1.00 91.39           H
ATOM   1229 3HD1 LEU A  95      11.048   9.213  -5.619  1.00 91.39           H
ATOM   1230  CD2 LEU A  95       8.922  10.428  -6.842  1.00 91.39           C
ATOM   1231 1HD2 LEU A  95       8.927   9.910  -7.801  1.00 91.39           H
ATOM   1232 2HD2 LEU A  95       8.036  11.060  -6.775  1.00 91.39           H
ATOM   1233 3HD2 LEU A  95       9.816  11.046  -6.758  1.00 91.39           H
ATOM   1234  HN  LEU A  95       5.816   6.867  -5.718  1.00 91.39           H
ATOM   1235  N   LEU A  96       5.838   8.821  -3.182  1.00 88.23           N
ATOM   1236  CA  LEU A  96       5.418   9.606  -2.034  1.00 88.23           C
ATOM   1237  C   LEU A  96       5.621   8.786  -0.758  1.00 88.23           C
ATOM   1238  O   LEU A  96       6.085   9.310   0.253  1.00 88.23           O
ATOM   1239  HA  LEU A  96       6.061  10.485  -1.986  1.00 88.23           H
ATOM   1240  CB  LEU A  96       3.983  10.105  -2.222  1.00 88.23           C
ATOM   1241 1HB  LEU A  96       3.364   9.261  -2.527  1.00 88.23           H
ATOM   1242 2HB  LEU A  96       3.608  10.443  -1.256  1.00 88.23           H
ATOM   1243  CG  LEU A  96       3.794  11.234  -3.236  1.00 88.23           C
ATOM   1244  HG  LEU A  96       4.227  10.918  -4.185  1.00 88.23           H
ATOM   1245  CD1 LEU A  96       2.308  11.505  -3.485  1.00 88.23           C
ATOM   1246 1HD1 LEU A  96       1.835  10.603  -3.873  1.00 88.23           H
ATOM   1247 2HD1 LEU A  96       1.830  11.791  -2.548  1.00 88.23           H
ATOM   1248 3HD1 LEU A  96       2.202  12.312  -4.209  1.00 88.23           H
ATOM   1249  CD2 LEU A  96       4.540  12.496  -2.798  1.00 88.23           C
ATOM   1250 1HD2 LEU A  96       4.159  12.826  -1.832  1.00 88.23           H
ATOM   1251 2HD2 LEU A  96       5.605  12.277  -2.713  1.00 88.23           H
ATOM   1252 3HD2 LEU A  96       4.389  13.283  -3.536  1.00 88.23           H
ATOM   1253  HN  LEU A  96       5.120   8.636  -3.854  1.00 88.23           H
ATOM   1254  N   PHE A  97       5.264   7.513  -0.848  1.00 91.15           N
ATOM   1255  CA  PHE A  97       5.407   6.614   0.284  1.00 91.15           C
ATOM   1256  C   PHE A  97       6.878   6.451   0.673  1.00 91.15           C
ATOM   1257  O   PHE A  97       7.220   6.499   1.853  1.00 91.15           O
ATOM   1258  HA  PHE A  97       4.859   7.054   1.118  1.00 91.15           H
ATOM   1259  CB  PHE A  97       4.853   5.256  -0.150  1.00 91.15           C
ATOM   1260 1HB  PHE A  97       3.764   5.305  -0.162  1.00 91.15           H
ATOM   1261 2HB  PHE A  97       5.174   5.054  -1.173  1.00 91.15           H
ATOM   1262  CG  PHE A  97       5.287   4.092   0.743  1.00 91.15           C
ATOM   1263  CD1 PHE A  97       6.133   3.143   0.261  1.00 91.15           C
ATOM   1264  HD1 PHE A  97       6.503   3.211  -0.762  1.00 91.15           H
ATOM   1265  CD2 PHE A  97       4.826   4.006   2.020  1.00 91.15           C
ATOM   1266  HD2 PHE A  97       4.148   4.767   2.407  1.00 91.15           H
ATOM   1267  CE1 PHE A  97       6.536   2.063   1.090  1.00 91.15           C
ATOM   1268  HE1 PHE A  97       7.214   1.302   0.704  1.00 91.15           H
ATOM   1269  CE2 PHE A  97       5.229   2.927   2.849  1.00 91.15           C
ATOM   1270  HE2 PHE A  97       4.859   2.858   3.873  1.00 91.15           H
ATOM   1271  CZ  PHE A  97       6.075   1.978   2.367  1.00 91.15           C
ATOM   1272  HZ  PHE A  97       6.384   1.149   3.004  1.00 91.15           H
ATOM   1273  HN  PHE A  97       4.885   7.096  -1.674  1.00 91.15           H
ATOM   1274  N   LEU A  98       7.708   6.262  -0.342  1.00 93.61           N
ATOM   1275  CA  LEU A  98       9.096   5.896  -0.116  1.00 93.61           C
ATOM   1276  C   LEU A  98       9.785   6.998   0.690  1.00 93.61           C
ATOM   1277  O   LEU A  98      10.677   6.721   1.491  1.00 93.61           O
ATOM   1278  HA  LEU A  98       9.099   4.981   0.476  1.00 93.61           H
ATOM   1279  CB  LEU A  98       9.789   5.579  -1.443  1.00 93.61           C
ATOM   1280 1HB  LEU A  98       9.584   6.391  -2.140  1.00 93.61           H
ATOM   1281 2HB  LEU A  98      10.866   5.568  -1.274  1.00 93.61           H
ATOM   1282  CG  LEU A  98       9.392   4.260  -2.109  1.00 93.61           C
ATOM   1283  HG  LEU A  98       8.307   4.168  -2.065  1.00 93.61           H
ATOM   1284  CD1 LEU A  98       9.788   4.251  -3.587  1.00 93.61           C
ATOM   1285 1HD1 LEU A  98       9.283   5.068  -4.102  1.00 93.61           H
ATOM   1286 2HD1 LEU A  98      10.867   4.376  -3.675  1.00 93.61           H
ATOM   1287 3HD1 LEU A  98       9.494   3.302  -4.036  1.00 93.61           H
ATOM   1288  CD2 LEU A  98       9.978   3.066  -1.352  1.00 93.61           C
ATOM   1289 1HD2 LEU A  98      11.065   3.139  -1.342  1.00 93.61           H
ATOM   1290 2HD2 LEU A  98       9.605   3.066  -0.328  1.00 93.61           H
ATOM   1291 3HD2 LEU A  98       9.681   2.141  -1.846  1.00 93.61           H
ATOM   1292  HN  LEU A  98       7.446   6.355  -1.303  1.00 93.61           H
ATOM   1293  N   VAL A  99       9.346   8.225   0.451  1.00 90.73           N
ATOM   1294  CA  VAL A  99       9.930   9.373   1.122  1.00 90.73           C
ATOM   1295  C   VAL A  99       9.696   9.252   2.629  1.00 90.73           C
ATOM   1296  O   VAL A  99      10.385   9.891   3.422  1.00 90.73           O
ATOM   1297  HA  VAL A  99      11.003   9.355   0.931  1.00 90.73           H
ATOM   1298  CB  VAL A  99       9.366  10.668   0.531  1.00 90.73           C
ATOM   1299  HB  VAL A  99       8.279  10.615   0.587  1.00 90.73           H
ATOM   1300  CG1 VAL A  99       9.821  11.883   1.342  1.00 90.73           C
ATOM   1301 1HG1 VAL A  99       9.471  11.786   2.369  1.00 90.73           H
ATOM   1302 2HG1 VAL A  99      10.909  11.940   1.332  1.00 90.73           H
ATOM   1303 3HG1 VAL A  99       9.406  12.789   0.901  1.00 90.73           H
ATOM   1304  CG2 VAL A  99       9.755  10.813  -0.941  1.00 90.73           C
ATOM   1305 1HG2 VAL A  99      10.842  10.833  -1.030  1.00 90.73           H
ATOM   1306 2HG2 VAL A  99       9.360   9.970  -1.507  1.00 90.73           H
ATOM   1307 3HG2 VAL A  99       9.342  11.742  -1.336  1.00 90.73           H
ATOM   1308  HN  VAL A  99       8.606   8.440  -0.187  1.00 90.73           H
ATOM   1309  N   THR A 100       8.720   8.427   2.979  1.00 90.67           N
ATOM   1310  CA  THR A 100       8.352   8.252   4.373  1.00 90.67           C
ATOM   1311  C   THR A 100       9.277   7.235   5.045  1.00 90.67           C
ATOM   1312  O   THR A 100       9.429   7.240   6.266  1.00 90.67           O
ATOM   1313  HA  THR A 100       8.493   9.202   4.888  1.00 90.67           H
ATOM   1314  CB  THR A 100       6.875   7.857   4.427  1.00 90.67           C
ATOM   1315  HB  THR A 100       6.469   8.001   5.428  1.00 90.67           H
ATOM   1316  OG1 THR A 100       6.856   6.516   3.943  1.00 90.67           O
ATOM   1317  HG1 THR A 100       7.628   6.365   3.326  1.00 90.67           H
ATOM   1318  CG2 THR A 100       6.025   8.630   3.416  1.00 90.67           C
ATOM   1319 1HG2 THR A 100       6.389   8.431   2.408  1.00 90.67           H
ATOM   1320 2HG2 THR A 100       6.095   9.697   3.624  1.00 90.67           H
ATOM   1321 3HG2 THR A 100       4.986   8.311   3.496  1.00 90.67           H
ATOM   1322  HN  THR A 100       8.186   7.885   2.330  1.00 90.67           H
ATOM   1323  N   LEU A 101       9.872   6.388   4.219  1.00 92.93           N
ATOM   1324  CA  LEU A 101      10.580   5.223   4.723  1.00 92.93           C
ATOM   1325  C   LEU A 101      11.764   5.682   5.577  1.00 92.93           C
ATOM   1326  O   LEU A 101      12.041   5.099   6.624  1.00 92.93           O
ATOM   1327  HA  LEU A 101       9.889   4.671   5.359  1.00 92.93           H
ATOM   1328  CB  LEU A 101      10.976   4.297   3.571  1.00 92.93           C
ATOM   1329 1HB  LEU A 101      11.425   4.901   2.783  1.00 92.93           H
ATOM   1330 2HB  LEU A 101      11.748   3.615   3.929  1.00 92.93           H
ATOM   1331  CG  LEU A 101       9.846   3.467   2.959  1.00 92.93           C
ATOM   1332  HG  LEU A 101       9.117   4.151   2.525  1.00 92.93           H
ATOM   1333  CD1 LEU A 101      10.367   2.582   1.826  1.00 92.93           C
ATOM   1334 1HD1 LEU A 101      10.802   3.207   1.047  1.00 92.93           H
ATOM   1335 2HD1 LEU A 101      11.127   1.904   2.215  1.00 92.93           H
ATOM   1336 3HD1 LEU A 101       9.543   2.003   1.409  1.00 92.93           H
ATOM   1337  CD2 LEU A 101       9.118   2.655   4.033  1.00 92.93           C
ATOM   1338 1HD2 LEU A 101       9.824   1.981   4.518  1.00 92.93           H
ATOM   1339 2HD2 LEU A 101       8.694   3.332   4.775  1.00 92.93           H
ATOM   1340 3HD2 LEU A 101       8.320   2.075   3.571  1.00 92.93           H
ATOM   1341  HN  LEU A 101       9.876   6.486   3.224  1.00 92.93           H
ATOM   1342  N   PRO A 102      12.480   6.731   5.149  1.00 94.99           N
ATOM   1343  CA  PRO A 102      13.633   7.219   5.911  1.00 94.99           C
ATOM   1344  C   PRO A 102      13.286   7.501   7.364  1.00 94.99           C
ATOM   1345  O   PRO A 102      14.047   7.155   8.266  1.00 94.99           O
ATOM   1346  HA  PRO A 102      14.409   6.454   5.946  1.00 94.99           H
ATOM   1347  CB  PRO A 102      14.045   8.491   5.168  1.00 94.99           C
ATOM   1348 1HB  PRO A 102      13.562   9.374   5.585  1.00 94.99           H
ATOM   1349 2HB  PRO A 102      15.121   8.659   5.227  1.00 94.99           H
ATOM   1350  CG  PRO A 102      13.595   8.226   3.736  1.00 94.99           C
ATOM   1351 1HG  PRO A 102      13.494   9.149   3.166  1.00 94.99           H
ATOM   1352 2HG  PRO A 102      14.311   7.608   3.194  1.00 94.99           H
ATOM   1353  CD  PRO A 102      12.261   7.522   3.925  1.00 94.99           C
ATOM   1354 1HD  PRO A 102      11.443   8.232   4.049  1.00 94.99           H
ATOM   1355 2HD  PRO A 102      12.008   6.896   3.069  1.00 94.99           H
ATOM   1356  N   PHE A 103      12.135   8.129   7.553  1.00 93.58           N
ATOM   1357  CA  PHE A 103      11.697   8.504   8.887  1.00 93.58           C
ATOM   1358  C   PHE A 103      11.385   7.265   9.730  1.00 93.58           C
ATOM   1359  O   PHE A 103      11.732   7.210  10.909  1.00 93.58           O
ATOM   1360  HA  PHE A 103      12.512   9.061   9.350  1.00 93.58           H
ATOM   1361  CB  PHE A 103      10.419   9.329   8.723  1.00 93.58           C
ATOM   1362 1HB  PHE A 103       9.688   8.742   8.167  1.00 93.58           H
ATOM   1363 2HB  PHE A 103       9.993   9.520   9.708  1.00 93.58           H
ATOM   1364  CG  PHE A 103      10.629  10.665   8.007  1.00 93.58           C
ATOM   1365  CD1 PHE A 103      10.956  11.775   8.721  1.00 93.58           C
ATOM   1366  HD1 PHE A 103      11.068  11.714   9.803  1.00 93.58           H
ATOM   1367  CD2 PHE A 103      10.489  10.742   6.656  1.00 93.58           C
ATOM   1368  HD2 PHE A 103      10.227   9.852   6.084  1.00 93.58           H
ATOM   1369  CE1 PHE A 103      11.150  13.015   8.056  1.00 93.58           C
ATOM   1370  HE1 PHE A 103      11.412  13.905   8.629  1.00 93.58           H
ATOM   1371  CE2 PHE A 103      10.684  11.982   5.992  1.00 93.58           C
ATOM   1372  HE2 PHE A 103      10.571  12.044   4.909  1.00 93.58           H
ATOM   1373  CZ  PHE A 103      11.010  13.092   6.706  1.00 93.58           C
ATOM   1374  HZ  PHE A 103      11.160  14.044   6.196  1.00 93.58           H
ATOM   1375  HN  PHE A 103      11.507   8.380   6.816  1.00 93.58           H
ATOM   1376  N   TRP A 104      10.735   6.303   9.092  1.00 87.02           N
ATOM   1377  CA  TRP A 104      10.348   5.081   9.776  1.00 87.02           C
ATOM   1378  C   TRP A 104      11.625   4.333  10.166  1.00 87.02           C
ATOM   1379  O   TRP A 104      11.677   3.690  11.213  1.00 87.02           O
ATOM   1380  HA  TRP A 104       9.793   5.362  10.671  1.00 87.02           H
ATOM   1381  CB  TRP A 104       9.405   4.243   8.910  1.00 87.02           C
ATOM   1382 1HB  TRP A 104       9.846   4.124   7.921  1.00 87.02           H
ATOM   1383 2HB  TRP A 104       9.320   3.247   9.343  1.00 87.02           H
ATOM   1384  CG  TRP A 104       8.004   4.840   8.760  1.00 87.02           C
ATOM   1385  CD1 TRP A 104       7.340   5.110   7.628  1.00 87.02           C
ATOM   1386  HD1 TRP A 104       7.733   4.931   6.628  1.00 87.02           H
ATOM   1387  CD2 TRP A 104       7.117   5.230   9.829  1.00 87.02           C
ATOM   1388  NE1 TRP A 104       6.094   5.645   7.888  1.00 87.02           N
ATOM   1389  HE1 TRP A 104       5.417   5.926   7.208  1.00 87.02           H
ATOM   1390  CE2 TRP A 104       5.954   5.720   9.269  1.00 87.02           C
ATOM   1391  CE3 TRP A 104       7.290   5.171  11.223  1.00 87.02           C
ATOM   1392  HE3 TRP A 104       8.198   4.789  11.689  1.00 87.02           H
ATOM   1393  CZ2 TRP A 104       4.876   6.189  10.029  1.00 87.02           C
ATOM   1394  HZ2 TRP A 104       3.968   6.571   9.562  1.00 87.02           H
ATOM   1395  CZ3 TRP A 104       6.203   5.644  11.968  1.00 87.02           C
ATOM   1396  HZ3 TRP A 104       6.286   5.621  13.055  1.00 87.02           H
ATOM   1397  CH2 TRP A 104       5.026   6.140  11.420  1.00 87.02           C
ATOM   1398  HH2 TRP A 104       4.224   6.490  12.070  1.00 87.02           H
ATOM   1399  HN  TRP A 104      10.474   6.349   8.128  1.00 87.02           H
ATOM   1400  N   ALA A 105      12.623   4.441   9.301  1.00 95.24           N
ATOM   1401  CA  ALA A 105      13.884   3.754   9.524  1.00 95.24           C
ATOM   1402  C   ALA A 105      14.524   4.277  10.811  1.00 95.24           C
ATOM   1403  O   ALA A 105      14.983   3.495  11.643  1.00 95.24           O
ATOM   1404  HA  ALA A 105      13.666   2.692   9.642  1.00 95.24           H
ATOM   1405  CB  ALA A 105      14.789   3.939   8.305  1.00 95.24           C
ATOM   1406 1HB  ALA A 105      14.300   3.525   7.423  1.00 95.24           H
ATOM   1407 2HB  ALA A 105      14.977   5.002   8.150  1.00 95.24           H
ATOM   1408 3HB  ALA A 105      15.735   3.423   8.472  1.00 95.24           H
ATOM   1409  HN  ALA A 105      12.581   4.985   8.463  1.00 95.24           H
ATOM   1410  N   ILE A 106      14.535   5.596  10.935  1.00 92.03           N
ATOM   1411  CA  ILE A 106      15.136   6.234  12.094  1.00 92.03           C
ATOM   1412  C   ILE A 106      14.325   5.883  13.343  1.00 92.03           C
ATOM   1413  O   ILE A 106      14.891   5.555  14.384  1.00 92.03           O
ATOM   1414  HA  ILE A 106      16.140   5.824  12.209  1.00 92.03           H
ATOM   1415  CB  ILE A 106      15.285   7.739  11.861  1.00 92.03           C
ATOM   1416  HB  ILE A 106      14.329   8.125  11.507  1.00 92.03           H
ATOM   1417  CG1 ILE A 106      16.320   8.025  10.770  1.00 92.03           C
ATOM   1418 1HG1 ILE A 106      17.322   7.845  11.159  1.00 92.03           H
ATOM   1419 2HG1 ILE A 106      16.174   7.338   9.937  1.00 92.03           H
ATOM   1420  CG2 ILE A 106      15.612   8.466  13.166  1.00 92.03           C
ATOM   1421 1HG2 ILE A 106      14.809   8.302  13.885  1.00 92.03           H
ATOM   1422 2HG2 ILE A 106      16.547   8.081  13.572  1.00 92.03           H
ATOM   1423 3HG2 ILE A 106      15.712   9.534  12.971  1.00 92.03           H
ATOM   1424  CD1 ILE A 106      16.209   9.468  10.275  1.00 92.03           C
ATOM   1425 1HD1 ILE A 106      15.214   9.636   9.864  1.00 92.03           H
ATOM   1426 2HD1 ILE A 106      16.380  10.152  11.106  1.00 92.03           H
ATOM   1427 3HD1 ILE A 106      16.956   9.644   9.500  1.00 92.03           H
ATOM   1428  HN  ILE A 106      14.143   6.224  10.263  1.00 92.03           H
ATOM   1429  N   ALA A 107      13.010   5.963  13.197  1.00 93.18           N
ATOM   1430  CA  ALA A 107      12.118   5.744  14.322  1.00 93.18           C
ATOM   1431  C   ALA A 107      12.277   4.307  14.823  1.00 93.18           C
ATOM   1432  O   ALA A 107      12.195   4.051  16.023  1.00 93.18           O
ATOM   1433  HA  ALA A 107      12.410   6.431  15.117  1.00 93.18           H
ATOM   1434  CB  ALA A 107      10.680   6.060  13.903  1.00 93.18           C
ATOM   1435 1HB  ALA A 107      10.615   7.100  13.584  1.00 93.18           H
ATOM   1436 2HB  ALA A 107      10.391   5.408  13.079  1.00 93.18           H
ATOM   1437 3HB  ALA A 107      10.011   5.895  14.748  1.00 93.18           H
ATOM   1438  HN  ALA A 107      12.555   6.172  12.331  1.00 93.18           H
ATOM   1439  N   ALA A 108      12.502   3.407  13.877  1.00 92.56           N
ATOM   1440  CA  ALA A 108      12.628   1.996  14.201  1.00 92.56           C
ATOM   1441  C   ALA A 108      13.988   1.748  14.857  1.00 92.56           C
ATOM   1442  O   ALA A 108      14.119   0.872  15.711  1.00 92.56           O
ATOM   1443  HA  ALA A 108      11.841   1.747  14.913  1.00 92.56           H
ATOM   1444  CB  ALA A 108      12.430   1.161  12.935  1.00 92.56           C
ATOM   1445 1HB  ALA A 108      11.438   1.352  12.525  1.00 92.56           H
ATOM   1446 2HB  ALA A 108      13.186   1.433  12.198  1.00 92.56           H
ATOM   1447 3HB  ALA A 108      12.525   0.103  13.179  1.00 92.56           H
ATOM   1448  HN  ALA A 108      12.597   3.627  12.906  1.00 92.56           H
ATOM   1449  N   ALA A 109      14.966   2.534  14.432  1.00 91.34           N
ATOM   1450  CA  ALA A 109      16.335   2.332  14.875  1.00 91.34           C
ATOM   1451  C   ALA A 109      16.452   2.723  16.350  1.00 91.34           C
ATOM   1452  O   ALA A 109      17.186   2.091  17.108  1.00 91.34           O
ATOM   1453  HA  ALA A 109      16.565   1.272  14.770  1.00 91.34           H
ATOM   1454  CB  ALA A 109      17.285   3.134  13.983  1.00 91.34           C
ATOM   1455 1HB  ALA A 109      17.184   2.798  12.951  1.00 91.34           H
ATOM   1456 2HB  ALA A 109      17.035   4.193  14.046  1.00 91.34           H
ATOM   1457 3HB  ALA A 109      18.312   2.982  14.316  1.00 91.34           H
ATOM   1458  HN  ALA A 109      14.836   3.296  13.797  1.00 91.34           H
ATOM   1459  N   ASP A 110      15.716   3.764  16.713  1.00 82.38           N
ATOM   1460  CA  ASP A 110      15.859   4.358  18.032  1.00 82.38           C
ATOM   1461  C   ASP A 110      14.495   4.857  18.512  1.00 82.38           C
ATOM   1462  O   ASP A 110      13.737   4.109  19.128  1.00 82.38           O
ATOM   1463  HA  ASP A 110      16.257   3.563  18.662  1.00 82.38           H
ATOM   1464  CB  ASP A 110      16.815   5.552  17.998  1.00 82.38           C
ATOM   1465 1HB  ASP A 110      17.746   5.263  17.510  1.00 82.38           H
ATOM   1466 2HB  ASP A 110      16.379   6.354  17.402  1.00 82.38           H
ATOM   1467  CG  ASP A 110      17.108   6.060  19.411  1.00 82.38           C
ATOM   1468  OD1 ASP A 110      16.701   5.359  20.362  1.00 82.38           O
ATOM   1469  OD2 ASP A 110      17.733   7.138  19.508  1.00 82.38           O
ATOM   1470  HN  ASP A 110      15.034   4.199  16.125  1.00 82.38           H
ATOM   1471  N   GLN A 111      14.223   6.119  18.212  1.00 85.89           N
ATOM   1472  CA  GLN A 111      12.971   6.733  18.621  1.00 85.89           C
ATOM   1473  C   GLN A 111      12.549   7.802  17.611  1.00 85.89           C
ATOM   1474  O   GLN A 111      13.323   8.165  16.726  1.00 85.89           O
ATOM   1475  HA  GLN A 111      12.241   5.923  18.630  1.00 85.89           H
ATOM   1476  CB  GLN A 111      13.084   7.322  20.028  1.00 85.89           C
ATOM   1477 1HB  GLN A 111      12.138   7.784  20.310  1.00 85.89           H
ATOM   1478 2HB  GLN A 111      13.275   6.524  20.746  1.00 85.89           H
ATOM   1479  CG  GLN A 111      14.206   8.360  20.100  1.00 85.89           C
ATOM   1480 1HG  GLN A 111      15.158   7.889  19.856  1.00 85.89           H
ATOM   1481 2HG  GLN A 111      14.035   9.137  19.356  1.00 85.89           H
ATOM   1482  CD  GLN A 111      14.283   8.988  21.493  1.00 85.89           C
ATOM   1483  OE1 GLN A 111      13.359   8.918  22.286  1.00 85.89           O
ATOM   1484  NE2 GLN A 111      15.435   9.603  21.746  1.00 85.89           N
ATOM   1485 1HE2 GLN A 111      16.154   9.624  21.051  1.00 85.89           H
ATOM   1486 2HE2 GLN A 111      15.582  10.045  22.630  1.00 85.89           H
ATOM   1487  HN  GLN A 111      14.840   6.717  17.699  1.00 85.89           H
ATOM   1488  N   TRP A 112      11.323   8.276  17.777  1.00 91.16           N
ATOM   1489  CA  TRP A 112      10.815   9.346  16.936  1.00 91.16           C
ATOM   1490  C   TRP A 112      11.496  10.648  17.365  1.00 91.16           C
ATOM   1491  O   TRP A 112      11.265  11.139  18.468  1.00 91.16           O
ATOM   1492  HA  TRP A 112      11.075   9.112  15.904  1.00 91.16           H
ATOM   1493  CB  TRP A 112       9.288   9.420  17.006  1.00 91.16           C
ATOM   1494 1HB  TRP A 112       8.878   8.430  16.806  1.00 91.16           H
ATOM   1495 2HB  TRP A 112       8.993   9.688  18.020  1.00 91.16           H
ATOM   1496  CG  TRP A 112       8.668  10.420  16.028  1.00 91.16           C
ATOM   1497  CD1 TRP A 112       8.282  11.680  16.271  1.00 91.16           C
ATOM   1498  HD1 TRP A 112       8.366  12.171  17.240  1.00 91.16           H
ATOM   1499  CD2 TRP A 112       8.376  10.191  14.633  1.00 91.16           C
ATOM   1500  NE1 TRP A 112       7.765  12.278  15.140  1.00 91.16           N
ATOM   1501  HE1 TRP A 112       7.413  13.211  15.072  1.00 91.16           H
ATOM   1502  CE2 TRP A 112       7.824  11.343  14.112  1.00 91.16           C
ATOM   1503  CE3 TRP A 112       8.572   9.048  13.838  1.00 91.16           C
ATOM   1504  HE3 TRP A 112       9.007   8.126  14.226  1.00 91.16           H
ATOM   1505  CZ2 TRP A 112       7.423  11.465  12.776  1.00 91.16           C
ATOM   1506  HZ2 TRP A 112       6.989  12.387  12.389  1.00 91.16           H
ATOM   1507  CZ3 TRP A 112       8.166   9.186  12.506  1.00 91.16           C
ATOM   1508  HZ3 TRP A 112       8.296   8.328  11.845  1.00 91.16           H
ATOM   1509  CH2 TRP A 112       7.608  10.339  11.966  1.00 91.16           C
ATOM   1510  HH2 TRP A 112       7.317  10.366  10.916  1.00 91.16           H
ATOM   1511  HN  TRP A 112      10.683   7.942  18.469  1.00 91.16           H
ATOM   1512  N   LYS A 113      12.321  11.169  16.468  1.00 83.21           N
ATOM   1513  CA  LYS A 113      13.163  12.306  16.799  1.00 83.21           C
ATOM   1514  C   LYS A 113      12.591  13.566  16.146  1.00 83.21           C
ATOM   1515  O   LYS A 113      13.231  14.616  16.149  1.00 83.21           O
ATOM   1516  HA  LYS A 113      13.130  12.433  17.881  1.00 83.21           H
ATOM   1517  CB  LYS A 113      14.618  12.024  16.419  1.00 83.21           C
ATOM   1518 1HB  LYS A 113      14.687  11.829  15.349  1.00 83.21           H
ATOM   1519 2HB  LYS A 113      15.228  12.904  16.623  1.00 83.21           H
ATOM   1520  CG  LYS A 113      15.165  10.826  17.198  1.00 83.21           C
ATOM   1521 1HG  LYS A 113      15.023  10.987  18.267  1.00 83.21           H
ATOM   1522 2HG  LYS A 113      14.604   9.929  16.934  1.00 83.21           H
ATOM   1523  CD  LYS A 113      16.650  10.611  16.902  1.00 83.21           C
ATOM   1524 1HD  LYS A 113      16.791  10.434  15.836  1.00 83.21           H
ATOM   1525 2HD  LYS A 113      17.208  11.514  17.152  1.00 83.21           H
ATOM   1526  CE  LYS A 113      17.203   9.427  17.698  1.00 83.21           C
ATOM   1527 1HE  LYS A 113      17.074   9.607  18.766  1.00 83.21           H
ATOM   1528 2HE  LYS A 113      16.640   8.525  17.457  1.00 83.21           H
ATOM   1529  NZ  LYS A 113      18.636   9.221  17.393  1.00 83.21           N
ATOM   1530 1HZ  LYS A 113      18.980   8.419  17.910  1.00 83.21           H
ATOM   1531 2HZ  LYS A 113      18.750   9.056  16.399  1.00 83.21           H
ATOM   1532 3HZ  LYS A 113      19.161  10.046  17.661  1.00 83.21           H
ATOM   1533  HN  LYS A 113      12.418  10.829  15.533  1.00 83.21           H
ATOM   1534  N   PHE A 114      11.391  13.420  15.602  1.00 89.45           N
ATOM   1535  CA  PHE A 114      10.807  14.469  14.784  1.00 89.45           C
ATOM   1536  C   PHE A 114       9.608  15.109  15.488  1.00 89.45           C
ATOM   1537  O   PHE A 114       9.140  14.603  16.507  1.00 89.45           O
ATOM   1538  HA  PHE A 114      11.578  15.223  14.627  1.00 89.45           H
ATOM   1539  CB  PHE A 114      10.331  13.813  13.487  1.00 89.45           C
ATOM   1540 1HB  PHE A 114       9.502  13.143  13.713  1.00 89.45           H
ATOM   1541 2HB  PHE A 114       9.945  14.586  12.822  1.00 89.45           H
ATOM   1542  CG  PHE A 114      11.418  13.025  12.753  1.00 89.45           C
ATOM   1543  CD1 PHE A 114      12.374  13.684  12.044  1.00 89.45           C
ATOM   1544  HD1 PHE A 114      12.366  14.773  11.999  1.00 89.45           H
ATOM   1545  CD2 PHE A 114      11.429  11.667  12.809  1.00 89.45           C
ATOM   1546  HD2 PHE A 114      10.663  11.139  13.377  1.00 89.45           H
ATOM   1547  CE1 PHE A 114      13.383  12.953  11.363  1.00 89.45           C
ATOM   1548  HE1 PHE A 114      14.149  13.481  10.795  1.00 89.45           H
ATOM   1549  CE2 PHE A 114      12.438  10.936  12.128  1.00 89.45           C
ATOM   1550  HE2 PHE A 114      12.446   9.847  12.173  1.00 89.45           H
ATOM   1551  CZ  PHE A 114      13.393  11.594  11.419  1.00 89.45           C
ATOM   1552  HZ  PHE A 114      14.168  11.033  10.896  1.00 89.45           H
ATOM   1553  HN  PHE A 114      10.823  12.604  15.711  1.00 89.45           H
ATOM   1554  N   GLN A 115       9.146  16.211  14.917  1.00 82.29           N
ATOM   1555  CA  GLN A 115       8.037  16.948  15.499  1.00 82.29           C
ATOM   1556  C   GLN A 115       6.725  16.192  15.279  1.00 82.29           C
ATOM   1557  O   GLN A 115       6.651  15.303  14.433  1.00 82.29           O
ATOM   1558  HA  GLN A 115       8.256  17.006  16.565  1.00 82.29           H
ATOM   1559  CB  GLN A 115       7.958  18.364  14.925  1.00 82.29           C
ATOM   1560 1HB  GLN A 115       7.894  18.316  13.838  1.00 82.29           H
ATOM   1561 2HB  GLN A 115       7.049  18.852  15.276  1.00 82.29           H
ATOM   1562  CG  GLN A 115       9.178  19.191  15.335  1.00 82.29           C
ATOM   1563 1HG  GLN A 115       9.282  19.179  16.420  1.00 82.29           H
ATOM   1564 2HG  GLN A 115      10.081  18.740  14.923  1.00 82.29           H
ATOM   1565  CD  GLN A 115       9.052  20.634  14.844  1.00 82.29           C
ATOM   1566  OE1 GLN A 115       8.143  20.991  14.113  1.00 82.29           O
ATOM   1567  NE2 GLN A 115      10.012  21.442  15.286  1.00 82.29           N
ATOM   1568 1HE2 GLN A 115      10.729  21.085  15.884  1.00 82.29           H
ATOM   1569 2HE2 GLN A 115      10.016  22.406  15.020  1.00 82.29           H
ATOM   1570  HN  GLN A 115       9.516  16.601  14.073  1.00 82.29           H
ATOM   1571  N   THR A 116       5.722  16.575  16.056  1.00 88.58           N
ATOM   1572  CA  THR A 116       4.414  15.950  15.952  1.00 88.58           C
ATOM   1573  C   THR A 116       3.853  16.119  14.538  1.00 88.58           C
ATOM   1574  O   THR A 116       3.222  15.209  14.004  1.00 88.58           O
ATOM   1575  HA  THR A 116       4.530  14.879  16.123  1.00 88.58           H
ATOM   1576  CB  THR A 116       3.517  16.547  17.037  1.00 88.58           C
ATOM   1577  HB  THR A 116       3.228  17.567  16.786  1.00 88.58           H
ATOM   1578  OG1 THR A 116       4.275  16.399  18.235  1.00 88.58           O
ATOM   1579  HG1 THR A 116       3.902  16.989  18.951  1.00 88.58           H
ATOM   1580  CG2 THR A 116       2.261  15.708  17.286  1.00 88.58           C
ATOM   1581 1HG2 THR A 116       2.550  14.706  17.603  1.00 88.58           H
ATOM   1582 2HG2 THR A 116       1.679  15.645  16.366  1.00 88.58           H
ATOM   1583 3HG2 THR A 116       1.660  16.177  18.065  1.00 88.58           H
ATOM   1584  HN  THR A 116       5.792  17.296  16.745  1.00 88.58           H
ATOM   1585  N   PHE A 117       4.103  17.291  13.974  1.00 91.85           N
ATOM   1586  CA  PHE A 117       3.619  17.597  12.638  1.00 91.85           C
ATOM   1587  C   PHE A 117       4.079  16.539  11.633  1.00 91.85           C
ATOM   1588  O   PHE A 117       3.286  16.060  10.824  1.00 91.85           O
ATOM   1589  HA  PHE A 117       2.530  17.604  12.683  1.00 91.85           H
ATOM   1590  CB  PHE A 117       4.216  18.950  12.245  1.00 91.85           C
ATOM   1591 1HB  PHE A 117       3.875  19.705  12.954  1.00 91.85           H
ATOM   1592 2HB  PHE A 117       5.301  18.897  12.333  1.00 91.85           H
ATOM   1593  CG  PHE A 117       3.855  19.401  10.828  1.00 91.85           C
ATOM   1594  CD1 PHE A 117       4.785  19.342   9.838  1.00 91.85           C
ATOM   1595  HD1 PHE A 117       5.788  18.973  10.054  1.00 91.85           H
ATOM   1596  CD2 PHE A 117       2.604  19.862  10.559  1.00 91.85           C
ATOM   1597  HD2 PHE A 117       1.858  19.910  11.353  1.00 91.85           H
ATOM   1598  CE1 PHE A 117       4.450  19.761   8.523  1.00 91.85           C
ATOM   1599  HE1 PHE A 117       5.196  19.713   7.730  1.00 91.85           H
ATOM   1600  CE2 PHE A 117       2.269  20.281   9.245  1.00 91.85           C
ATOM   1601  HE2 PHE A 117       1.266  20.650   9.029  1.00 91.85           H
ATOM   1602  CZ  PHE A 117       3.199  20.221   8.254  1.00 91.85           C
ATOM   1603  HZ  PHE A 117       2.942  20.543   7.245  1.00 91.85           H
ATOM   1604  HN  PHE A 117       4.625  18.023  14.412  1.00 91.85           H
ATOM   1605  N   MET A 118       5.359  16.206  11.717  1.00 89.02           N
ATOM   1606  CA  MET A 118       5.938  15.227  10.813  1.00 89.02           C
ATOM   1607  C   MET A 118       5.306  13.849  11.020  1.00 89.02           C
ATOM   1608  O   MET A 118       5.166  13.077  10.072  1.00 89.02           O
ATOM   1609  HA  MET A 118       5.717  15.588   9.808  1.00 89.02           H
ATOM   1610  CB  MET A 118       7.446  15.139  11.053  1.00 89.02           C
ATOM   1611 1HB  MET A 118       7.641  14.996  12.116  1.00 89.02           H
ATOM   1612 2HB  MET A 118       7.850  14.269  10.535  1.00 89.02           H
ATOM   1613  CG  MET A 118       8.154  16.404  10.565  1.00 89.02           C
ATOM   1614 1HG  MET A 118       7.844  17.259  11.166  1.00 89.02           H
ATOM   1615 2HG  MET A 118       9.232  16.300  10.691  1.00 89.02           H
ATOM   1616  SD  MET A 118       7.768  16.696   8.847  1.00 89.02           S
ATOM   1617  CE  MET A 118       8.499  15.242   8.114  1.00 89.02           C
ATOM   1618 1HE  MET A 118       9.567  15.224   8.331  1.00 89.02           H
ATOM   1619 2HE  MET A 118       8.029  14.350   8.528  1.00 89.02           H
ATOM   1620 3HE  MET A 118       8.348  15.264   7.035  1.00 89.02           H
ATOM   1621  HN  MET A 118       5.995  16.592  12.385  1.00 89.02           H
ATOM   1622  N   CYS A 119       4.942  13.581  12.265  1.00 94.08           N
ATOM   1623  CA  CYS A 119       4.277  12.333  12.599  1.00 94.08           C
ATOM   1624  C   CYS A 119       2.962  12.266  11.819  1.00 94.08           C
ATOM   1625  O   CYS A 119       2.653  11.248  11.202  1.00 94.08           O
ATOM   1626  HA  CYS A 119       4.948  11.530  12.295  1.00 94.08           H
ATOM   1627  CB  CYS A 119       4.054  12.196  14.106  1.00 94.08           C
ATOM   1628 1HB  CYS A 119       5.014  12.156  14.622  1.00 94.08           H
ATOM   1629 2HB  CYS A 119       3.525  13.070  14.485  1.00 94.08           H
ATOM   1630  SG  CYS A 119       3.092  10.680  14.461  1.00 94.08           S
ATOM   1631  HN  CYS A 119       5.094  14.198  13.037  1.00 94.08           H
ATOM   1632  N   LYS A 120       2.223  13.365  11.873  1.00 92.18           N
ATOM   1633  CA  LYS A 120       0.936  13.435  11.202  1.00 92.18           C
ATOM   1634  C   LYS A 120       1.137  13.216   9.701  1.00 92.18           C
ATOM   1635  O   LYS A 120       0.420  12.429   9.083  1.00 92.18           O
ATOM   1636  HA  LYS A 120       0.320  12.623  11.590  1.00 92.18           H
ATOM   1637  CB  LYS A 120       0.225  14.746  11.542  1.00 92.18           C
ATOM   1638 1HB  LYS A 120       0.892  15.586  11.351  1.00 92.18           H
ATOM   1639 2HB  LYS A 120      -0.641  14.873  10.892  1.00 92.18           H
ATOM   1640  CG  LYS A 120      -0.221  14.764  13.005  1.00 92.18           C
ATOM   1641 1HG  LYS A 120      -0.956  13.977  13.175  1.00 92.18           H
ATOM   1642 2HG  LYS A 120       0.630  14.549  13.651  1.00 92.18           H
ATOM   1643  CD  LYS A 120      -0.822  16.120  13.379  1.00 92.18           C
ATOM   1644 1HD  LYS A 120      -0.081  16.904  13.229  1.00 92.18           H
ATOM   1645 2HD  LYS A 120      -1.661  16.344  12.719  1.00 92.18           H
ATOM   1646  CE  LYS A 120      -1.295  16.129  14.834  1.00 92.18           C
ATOM   1647 1HE  LYS A 120      -0.532  15.684  15.473  1.00 92.18           H
ATOM   1648 2HE  LYS A 120      -1.434  17.156  15.172  1.00 92.18           H
ATOM   1649  NZ  LYS A 120      -2.564  15.379  14.971  1.00 92.18           N
ATOM   1650 1HZ  LYS A 120      -2.986  15.591  15.869  1.00 92.18           H
ATOM   1651 2HZ  LYS A 120      -3.198  15.650  14.228  1.00 92.18           H
ATOM   1652 3HZ  LYS A 120      -2.377  14.384  14.911  1.00 92.18           H
ATOM   1653  HN  LYS A 120       2.489  14.195  12.363  1.00 92.18           H
ATOM   1654  N   VAL A 121       2.115  13.925   9.157  1.00 93.54           N
ATOM   1655  CA  VAL A 121       2.347  13.904   7.723  1.00 93.54           C
ATOM   1656  C   VAL A 121       2.718  12.484   7.291  1.00 93.54           C
ATOM   1657  O   VAL A 121       2.140  11.946   6.349  1.00 93.54           O
ATOM   1658  HA  VAL A 121       1.414  14.186   7.234  1.00 93.54           H
ATOM   1659  CB  VAL A 121       3.409  14.939   7.349  1.00 93.54           C
ATOM   1660  HB  VAL A 121       4.281  14.769   7.981  1.00 93.54           H
ATOM   1661  CG1 VAL A 121       3.846  14.775   5.892  1.00 93.54           C
ATOM   1662 1HG1 VAL A 121       4.264  13.778   5.748  1.00 93.54           H
ATOM   1663 2HG1 VAL A 121       2.985  14.906   5.237  1.00 93.54           H
ATOM   1664 3HG1 VAL A 121       4.602  15.523   5.653  1.00 93.54           H
ATOM   1665  CG2 VAL A 121       2.907  16.360   7.614  1.00 93.54           C
ATOM   1666 1HG2 VAL A 121       2.013  16.546   7.019  1.00 93.54           H
ATOM   1667 2HG2 VAL A 121       2.669  16.470   8.672  1.00 93.54           H
ATOM   1668 3HG2 VAL A 121       3.682  17.076   7.340  1.00 93.54           H
ATOM   1669  HN  VAL A 121       2.741  14.505   9.678  1.00 93.54           H
ATOM   1670  N   VAL A 122       3.682  11.917   8.003  1.00 92.49           N
ATOM   1671  CA  VAL A 122       4.269  10.652   7.593  1.00 92.49           C
ATOM   1672  C   VAL A 122       3.195   9.564   7.618  1.00 92.49           C
ATOM   1673  O   VAL A 122       3.082   8.776   6.680  1.00 92.49           O
ATOM   1674  HA  VAL A 122       4.625  10.771   6.569  1.00 92.49           H
ATOM   1675  CB  VAL A 122       5.474  10.324   8.477  1.00 92.49           C
ATOM   1676  HB  VAL A 122       5.165  10.430   9.517  1.00 92.49           H
ATOM   1677  CG1 VAL A 122       5.930   8.879   8.267  1.00 92.49           C
ATOM   1678 1HG1 VAL A 122       5.116   8.200   8.520  1.00 92.49           H
ATOM   1679 2HG1 VAL A 122       6.213   8.735   7.225  1.00 92.49           H
ATOM   1680 3HG1 VAL A 122       6.788   8.672   8.908  1.00 92.49           H
ATOM   1681  CG2 VAL A 122       6.622  11.304   8.226  1.00 92.49           C
ATOM   1682 1HG2 VAL A 122       6.929  11.244   7.182  1.00 92.49           H
ATOM   1683 2HG2 VAL A 122       6.290  12.317   8.450  1.00 92.49           H
ATOM   1684 3HG2 VAL A 122       7.465  11.047   8.868  1.00 92.49           H
ATOM   1685  HN  VAL A 122       4.060  12.306   8.843  1.00 92.49           H
ATOM   1686  N   ASN A 123       2.432   9.554   8.702  1.00 91.62           N
ATOM   1687  CA  ASN A 123       1.362   8.584   8.856  1.00 91.62           C
ATOM   1688  C   ASN A 123       0.337   8.781   7.737  1.00 91.62           C
ATOM   1689  O   ASN A 123      -0.151   7.811   7.160  1.00 91.62           O
ATOM   1690  HA  ASN A 123       1.849   7.610   8.808  1.00 91.62           H
ATOM   1691  CB  ASN A 123       0.642   8.765  10.194  1.00 91.62           C
ATOM   1692 1HB  ASN A 123       0.648   9.818  10.474  1.00 91.62           H
ATOM   1693 2HB  ASN A 123      -0.401   8.467  10.092  1.00 91.62           H
ATOM   1694  CG  ASN A 123       1.310   7.936  11.292  1.00 91.62           C
ATOM   1695  OD1 ASN A 123       2.092   7.035  11.037  1.00 91.62           O
ATOM   1696  ND2 ASN A 123       0.960   8.289  12.525  1.00 91.62           N
ATOM   1697 1HD2 ASN A 123       0.313   9.038  12.666  1.00 91.62           H
ATOM   1698 2HD2 ASN A 123       1.344   7.806  13.312  1.00 91.62           H
ATOM   1699  HN  ASN A 123       2.537  10.193   9.465  1.00 91.62           H
ATOM   1700  N   SER A 124       0.041  10.043   7.465  1.00 92.39           N
ATOM   1701  CA  SER A 124      -0.966  10.378   6.472  1.00 92.39           C
ATOM   1702  C   SER A 124      -0.505   9.924   5.085  1.00 92.39           C
ATOM   1703  O   SER A 124      -1.287   9.358   4.322  1.00 92.39           O
ATOM   1704  HA  SER A 124      -1.862   9.836   6.774  1.00 92.39           H
ATOM   1705  CB  SER A 124      -1.258  11.880   6.468  1.00 92.39           C
ATOM   1706 1HB  SER A 124      -0.353  12.424   6.196  1.00 92.39           H
ATOM   1707 2HB  SER A 124      -2.005  12.103   5.707  1.00 92.39           H
ATOM   1708  OG  SER A 124      -1.722  12.337   7.736  1.00 92.39           O
ATOM   1709  HG  SER A 124      -1.024  12.905   8.171  1.00 92.39           H
ATOM   1710  HN  SER A 124       0.474  10.828   7.908  1.00 92.39           H
ATOM   1711  N   MET A 125       0.762  10.189   4.802  1.00 86.03           N
ATOM   1712  CA  MET A 125       1.322   9.858   3.503  1.00 86.03           C
ATOM   1713  C   MET A 125       1.259   8.351   3.246  1.00 86.03           C
ATOM   1714  O   MET A 125       0.909   7.919   2.148  1.00 86.03           O
ATOM   1715  HA  MET A 125       0.705  10.384   2.774  1.00 86.03           H
ATOM   1716  CB  MET A 125       2.778  10.326   3.441  1.00 86.03           C
ATOM   1717 1HB  MET A 125       3.297  10.034   4.353  1.00 86.03           H
ATOM   1718 2HB  MET A 125       3.287   9.834   2.612  1.00 86.03           H
ATOM   1719  CG  MET A 125       2.859  11.844   3.266  1.00 86.03           C
ATOM   1720 1HG  MET A 125       2.346  12.141   2.351  1.00 86.03           H
ATOM   1721 2HG  MET A 125       2.350  12.341   4.092  1.00 86.03           H
ATOM   1722  SD  MET A 125       4.566  12.361   3.202  1.00 86.03           S
ATOM   1723  CE  MET A 125       4.998  11.805   1.562  1.00 86.03           C
ATOM   1724 1HE  MET A 125       4.859  10.726   1.496  1.00 86.03           H
ATOM   1725 2HE  MET A 125       4.358  12.299   0.831  1.00 86.03           H
ATOM   1726 3HE  MET A 125       6.040  12.051   1.358  1.00 86.03           H
ATOM   1727  HN  MET A 125       1.399  10.620   5.440  1.00 86.03           H
ATOM   1728  N   TYR A 126       1.603   7.593   4.276  1.00 85.40           N
ATOM   1729  CA  TYR A 126       1.548   6.143   4.189  1.00 85.40           C
ATOM   1730  C   TYR A 126       0.127   5.666   3.882  1.00 85.40           C
ATOM   1731  O   TYR A 126      -0.072   4.814   3.017  1.00 85.40           O
ATOM   1732  HA  TYR A 126       2.211   5.829   3.384  1.00 85.40           H
ATOM   1733  CB  TYR A 126       1.961   5.622   5.567  1.00 85.40           C
ATOM   1734 1HB  TYR A 126       3.032   5.778   5.697  1.00 85.40           H
ATOM   1735 2HB  TYR A 126       1.458   6.212   6.333  1.00 85.40           H
ATOM   1736  CG  TYR A 126       1.645   4.143   5.794  1.00 85.40           C
ATOM   1737  CD1 TYR A 126       0.619   3.778   6.642  1.00 85.40           C
ATOM   1738  HD1 TYR A 126       0.034   4.545   7.151  1.00 85.40           H
ATOM   1739  CD2 TYR A 126       2.385   3.172   5.150  1.00 85.40           C
ATOM   1740  HD2 TYR A 126       3.196   3.460   4.480  1.00 85.40           H
ATOM   1741  CE1 TYR A 126       0.321   2.386   6.855  1.00 85.40           C
ATOM   1742  HE1 TYR A 126      -0.486   2.084   7.523  1.00 85.40           H
ATOM   1743  CE2 TYR A 126       2.087   1.780   5.363  1.00 85.40           C
ATOM   1744  HE2 TYR A 126       2.664   1.003   4.861  1.00 85.40           H
ATOM   1745  CZ  TYR A 126       1.070   1.455   6.205  1.00 85.40           C
ATOM   1746  OH  TYR A 126       0.789   0.140   6.407  1.00 85.40           O
ATOM   1747  HH  TYR A 126       1.278  -0.420   5.738  1.00 85.40           H
ATOM   1748  HN  TYR A 126       1.914   7.952   5.156  1.00 85.40           H
ATOM   1749  N   LYS A 127      -0.824   6.236   4.607  1.00 85.54           N
ATOM   1750  CA  LYS A 127      -2.207   5.804   4.498  1.00 85.54           C
ATOM   1751  C   LYS A 127      -2.723   6.109   3.091  1.00 85.54           C
ATOM   1752  O   LYS A 127      -3.446   5.305   2.503  1.00 85.54           O
ATOM   1753  HA  LYS A 127      -2.225   4.724   4.647  1.00 85.54           H
ATOM   1754  CB  LYS A 127      -3.052   6.428   5.611  1.00 85.54           C
ATOM   1755 1HB  LYS A 127      -2.521   6.355   6.561  1.00 85.54           H
ATOM   1756 2HB  LYS A 127      -3.199   7.489   5.410  1.00 85.54           H
ATOM   1757  CG  LYS A 127      -4.410   5.732   5.725  1.00 85.54           C
ATOM   1758 1HG  LYS A 127      -5.123   6.396   6.212  1.00 85.54           H
ATOM   1759 2HG  LYS A 127      -4.799   5.522   4.729  1.00 85.54           H
ATOM   1760  CD  LYS A 127      -4.293   4.429   6.518  1.00 85.54           C
ATOM   1761 1HD  LYS A 127      -3.792   3.674   5.912  1.00 85.54           H
ATOM   1762 2HD  LYS A 127      -3.675   4.590   7.401  1.00 85.54           H
ATOM   1763  CE  LYS A 127      -5.673   3.919   6.940  1.00 85.54           C
ATOM   1764 1HE  LYS A 127      -6.442   4.613   6.603  1.00 85.54           H
ATOM   1765 2HE  LYS A 127      -5.875   2.961   6.461  1.00 85.54           H
ATOM   1766  NZ  LYS A 127      -5.742   3.769   8.411  1.00 85.54           N
ATOM   1767 1HZ  LYS A 127      -6.687   3.521   8.681  1.00 85.54           H
ATOM   1768 2HZ  LYS A 127      -5.103   3.039   8.707  1.00 85.54           H
ATOM   1769 3HZ  LYS A 127      -5.482   4.644   8.852  1.00 85.54           H
ATOM   1770  HN  LYS A 127      -0.663   6.978   5.257  1.00 85.54           H
ATOM   1771  N   MET A 128      -2.332   7.272   2.590  1.00 86.49           N
ATOM   1772  CA  MET A 128      -2.760   7.700   1.269  1.00 86.49           C
ATOM   1773  C   MET A 128      -2.205   6.773   0.186  1.00 86.49           C
ATOM   1774  O   MET A 128      -2.919   6.405  -0.746  1.00 86.49           O
ATOM   1775  HA  MET A 128      -3.848   7.645   1.282  1.00 86.49           H
ATOM   1776  CB  MET A 128      -2.277   9.129   1.015  1.00 86.49           C
ATOM   1777 1HB  MET A 128      -2.529   9.759   1.868  1.00 86.49           H
ATOM   1778 2HB  MET A 128      -1.191   9.139   0.921  1.00 86.49           H
ATOM   1779  CG  MET A 128      -2.909   9.703  -0.255  1.00 86.49           C
ATOM   1780 1HG  MET A 128      -2.656   9.078  -1.112  1.00 86.49           H
ATOM   1781 2HG  MET A 128      -3.995   9.697  -0.165  1.00 86.49           H
ATOM   1782  SD  MET A 128      -2.330  11.370  -0.525  1.00 86.49           S
ATOM   1783  CE  MET A 128      -3.098  12.193   0.861  1.00 86.49           C
ATOM   1784 1HE  MET A 128      -4.180  12.084   0.794  1.00 86.49           H
ATOM   1785 2HE  MET A 128      -2.744  11.746   1.790  1.00 86.49           H
ATOM   1786 3HE  MET A 128      -2.838  13.251   0.844  1.00 86.49           H
ATOM   1787  HN  MET A 128      -1.735   7.914   3.070  1.00 86.49           H
ATOM   1788  N   ASN A 129      -0.938   6.421   0.345  1.00 82.23           N
ATOM   1789  CA  ASN A 129      -0.291   5.512  -0.586  1.00 82.23           C
ATOM   1790  C   ASN A 129      -1.032   4.173  -0.584  1.00 82.23           C
ATOM   1791  O   ASN A 129      -1.339   3.628  -1.642  1.00 82.23           O
ATOM   1792  HA  ASN A 129      -0.337   6.012  -1.554  1.00 82.23           H
ATOM   1793  CB  ASN A 129       1.161   5.250  -0.181  1.00 82.23           C
ATOM   1794 1HB  ASN A 129       1.750   6.157  -0.316  1.00 82.23           H
ATOM   1795 2HB  ASN A 129       1.206   4.995   0.878  1.00 82.23           H
ATOM   1796  CG  ASN A 129       1.765   4.115  -1.010  1.00 82.23           C
ATOM   1797  OD1 ASN A 129       1.781   2.961  -0.613  1.00 82.23           O
ATOM   1798  ND2 ASN A 129       2.260   4.505  -2.182  1.00 82.23           N
ATOM   1799 1HD2 ASN A 129       2.215   5.468  -2.448  1.00 82.23           H
ATOM   1800 2HD2 ASN A 129       2.677   3.835  -2.796  1.00 82.23           H
ATOM   1801  HN  ASN A 129      -0.357   6.745   1.092  1.00 82.23           H
ATOM   1802  N   PHE A 130      -1.297   3.683   0.618  1.00 87.65           N
ATOM   1803  CA  PHE A 130      -1.895   2.367   0.774  1.00 87.65           C
ATOM   1804  C   PHE A 130      -3.167   2.240  -0.066  1.00 87.65           C
ATOM   1805  O   PHE A 130      -3.298   1.312  -0.864  1.00 87.65           O
ATOM   1806  HA  PHE A 130      -1.161   1.637   0.434  1.00 87.65           H
ATOM   1807  CB  PHE A 130      -2.257   2.213   2.253  1.00 87.65           C
ATOM   1808 1HB  PHE A 130      -1.345   2.268   2.847  1.00 87.65           H
ATOM   1809 2HB  PHE A 130      -2.884   3.053   2.552  1.00 87.65           H
ATOM   1810  CG  PHE A 130      -2.986   0.909   2.582  1.00 87.65           C
ATOM   1811  CD1 PHE A 130      -4.335   0.910   2.755  1.00 87.65           C
ATOM   1812  HD1 PHE A 130      -4.897   1.839   2.659  1.00 87.65           H
ATOM   1813  CD2 PHE A 130      -2.286  -0.250   2.702  1.00 87.65           C
ATOM   1814  HD2 PHE A 130      -1.205  -0.250   2.564  1.00 87.65           H
ATOM   1815  CE1 PHE A 130      -5.012  -0.301   3.060  1.00 87.65           C
ATOM   1816  HE1 PHE A 130      -6.093  -0.301   3.199  1.00 87.65           H
ATOM   1817  CE2 PHE A 130      -2.963  -1.461   3.008  1.00 87.65           C
ATOM   1818  HE2 PHE A 130      -2.401  -2.390   3.104  1.00 87.65           H
ATOM   1819  CZ  PHE A 130      -4.312  -1.460   3.180  1.00 87.65           C
ATOM   1820  HZ  PHE A 130      -4.831  -2.389   3.415  1.00 87.65           H
ATOM   1821  HN  PHE A 130      -1.111   4.166   1.473  1.00 87.65           H
ATOM   1822  N   TYR A 131      -4.072   3.185   0.141  1.00 92.02           N
ATOM   1823  CA  TYR A 131      -5.361   3.146  -0.528  1.00 92.02           C
ATOM   1824  C   TYR A 131      -5.215   3.452  -2.020  1.00 92.02           C
ATOM   1825  O   TYR A 131      -5.848   2.808  -2.855  1.00 92.02           O
ATOM   1826  HA  TYR A 131      -5.771   2.143  -0.410  1.00 92.02           H
ATOM   1827  CB  TYR A 131      -6.208   4.240   0.125  1.00 92.02           C
ATOM   1828 1HB  TYR A 131      -5.605   5.142   0.224  1.00 92.02           H
ATOM   1829 2HB  TYR A 131      -7.040   4.484  -0.536  1.00 92.02           H
ATOM   1830  CG  TYR A 131      -6.762   3.861   1.499  1.00 92.02           C
ATOM   1831  CD1 TYR A 131      -7.527   2.722   1.645  1.00 92.02           C
ATOM   1832  HD1 TYR A 131      -7.737   2.092   0.780  1.00 92.02           H
ATOM   1833  CD2 TYR A 131      -6.497   4.659   2.594  1.00 92.02           C
ATOM   1834  HD2 TYR A 131      -5.893   5.558   2.479  1.00 92.02           H
ATOM   1835  CE1 TYR A 131      -8.049   2.365   2.939  1.00 92.02           C
ATOM   1836  HE1 TYR A 131      -8.655   1.468   3.068  1.00 92.02           H
ATOM   1837  CE2 TYR A 131      -7.019   4.302   3.888  1.00 92.02           C
ATOM   1838  HE2 TYR A 131      -6.817   4.923   4.761  1.00 92.02           H
ATOM   1839  CZ  TYR A 131      -7.769   3.173   3.997  1.00 92.02           C
ATOM   1840  OH  TYR A 131      -8.261   2.836   5.219  1.00 92.02           O
ATOM   1841  HH  TYR A 131      -8.300   3.644   5.806  1.00 92.02           H
ATOM   1842  HN  TYR A 131      -3.936   3.965   0.751  1.00 92.02           H
ATOM   1843  N   SER A 132      -4.376   4.436  -2.310  1.00 92.06           N
ATOM   1844  CA  SER A 132      -4.245   4.932  -3.669  1.00 92.06           C
ATOM   1845  C   SER A 132      -3.704   3.827  -4.579  1.00 92.06           C
ATOM   1846  O   SER A 132      -4.197   3.634  -5.689  1.00 92.06           O
ATOM   1847  HA  SER A 132      -5.253   5.217  -3.971  1.00 92.06           H
ATOM   1848  CB  SER A 132      -3.331   6.158  -3.723  1.00 92.06           C
ATOM   1849 1HB  SER A 132      -3.286   6.532  -4.746  1.00 92.06           H
ATOM   1850 2HB  SER A 132      -3.756   6.954  -3.111  1.00 92.06           H
ATOM   1851  OG  SER A 132      -2.014   5.862  -3.268  1.00 92.06           O
ATOM   1852  HG  SER A 132      -1.504   6.710  -3.123  1.00 92.06           H
ATOM   1853  HN  SER A 132      -3.795   4.892  -1.636  1.00 92.06           H
ATOM   1854  N   CYS A 133      -2.697   3.129  -4.074  1.00 90.03           N
ATOM   1855  CA  CYS A 133      -2.069   2.063  -4.836  1.00 90.03           C
ATOM   1856  C   CYS A 133      -3.123   0.990  -5.119  1.00 90.03           C
ATOM   1857  O   CYS A 133      -3.282   0.558  -6.260  1.00 90.03           O
ATOM   1858  HA  CYS A 133      -1.712   2.510  -5.764  1.00 90.03           H
ATOM   1859  CB  CYS A 133      -0.852   1.489  -4.108  1.00 90.03           C
ATOM   1860 1HB  CYS A 133      -1.093   1.315  -3.060  1.00 90.03           H
ATOM   1861 2HB  CYS A 133      -0.583   0.524  -4.538  1.00 90.03           H
ATOM   1862  SG  CYS A 133       0.560   2.646  -4.241  1.00 90.03           S
ATOM   1863  HG  CYS A 133       0.079   3.550  -3.393  1.00 90.03           H
ATOM   1864  HN  CYS A 133      -2.310   3.282  -3.165  1.00 90.03           H
ATOM   1865  N   VAL A 134      -3.814   0.592  -4.062  1.00 88.84           N
ATOM   1866  CA  VAL A 134      -4.761  -0.506  -4.157  1.00 88.84           C
ATOM   1867  C   VAL A 134      -5.850  -0.148  -5.171  1.00 88.84           C
ATOM   1868  O   VAL A 134      -6.209  -0.965  -6.017  1.00 88.84           O
ATOM   1869  HA  VAL A 134      -4.218  -1.378  -4.520  1.00 88.84           H
ATOM   1870  CB  VAL A 134      -5.320  -0.838  -2.772  1.00 88.84           C
ATOM   1871  HB  VAL A 134      -5.632   0.096  -2.304  1.00 88.84           H
ATOM   1872  CG1 VAL A 134      -6.548  -1.744  -2.878  1.00 88.84           C
ATOM   1873 1HG1 VAL A 134      -7.322  -1.240  -3.456  1.00 88.84           H
ATOM   1874 2HG1 VAL A 134      -6.271  -2.674  -3.375  1.00 88.84           H
ATOM   1875 3HG1 VAL A 134      -6.924  -1.964  -1.879  1.00 88.84           H
ATOM   1876  CG2 VAL A 134      -4.246  -1.471  -1.885  1.00 88.84           C
ATOM   1877 1HG2 VAL A 134      -3.889  -2.391  -2.348  1.00 88.84           H
ATOM   1878 2HG2 VAL A 134      -3.414  -0.776  -1.770  1.00 88.84           H
ATOM   1879 3HG2 VAL A 134      -4.669  -1.697  -0.907  1.00 88.84           H
ATOM   1880  HN  VAL A 134      -3.736   1.005  -3.154  1.00 88.84           H
ATOM   1881  N   LEU A 135      -6.345   1.075  -5.052  1.00 92.65           N
ATOM   1882  CA  LEU A 135      -7.454   1.518  -5.880  1.00 92.65           C
ATOM   1883  C   LEU A 135      -6.988   1.623  -7.334  1.00 92.65           C
ATOM   1884  O   LEU A 135      -7.745   1.322  -8.256  1.00 92.65           O
ATOM   1885  HA  LEU A 135      -8.231   0.756  -5.821  1.00 92.65           H
ATOM   1886  CB  LEU A 135      -8.049   2.816  -5.331  1.00 92.65           C
ATOM   1887 1HB  LEU A 135      -7.243   3.540  -5.210  1.00 92.65           H
ATOM   1888 2HB  LEU A 135      -8.734   3.222  -6.075  1.00 92.65           H
ATOM   1889  CG  LEU A 135      -8.797   2.700  -4.001  1.00 92.65           C
ATOM   1890  HG  LEU A 135      -8.130   2.237  -3.273  1.00 92.65           H
ATOM   1891  CD1 LEU A 135      -9.169   4.081  -3.458  1.00 92.65           C
ATOM   1892 1HD1 LEU A 135      -8.262   4.665  -3.300  1.00 92.65           H
ATOM   1893 2HD1 LEU A 135      -9.809   4.593  -4.176  1.00 92.65           H
ATOM   1894 3HD1 LEU A 135      -9.699   3.970  -2.513  1.00 92.65           H
ATOM   1895  CD2 LEU A 135     -10.019   1.790  -4.136  1.00 92.65           C
ATOM   1896 1HD2 LEU A 135     -10.697   2.201  -4.884  1.00 92.65           H
ATOM   1897 2HD2 LEU A 135      -9.699   0.795  -4.445  1.00 92.65           H
ATOM   1898 3HD2 LEU A 135     -10.532   1.725  -3.177  1.00 92.65           H
ATOM   1899  HN  LEU A 135      -6.003   1.757  -4.405  1.00 92.65           H
ATOM   1900  N   LEU A 136      -5.744   2.051  -7.494  1.00 92.27           N
ATOM   1901  CA  LEU A 136      -5.174   2.215  -8.820  1.00 92.27           C
ATOM   1902  C   LEU A 136      -5.068   0.848  -9.498  1.00 92.27           C
ATOM   1903  O   LEU A 136      -5.426   0.700 -10.665  1.00 92.27           O
ATOM   1904  HA  LEU A 136      -5.861   2.834  -9.397  1.00 92.27           H
ATOM   1905  CB  LEU A 136      -3.844   2.968  -8.742  1.00 92.27           C
ATOM   1906 1HB  LEU A 136      -3.264   2.556  -7.915  1.00 92.27           H
ATOM   1907 2HB  LEU A 136      -3.282   2.768  -9.655  1.00 92.27           H
ATOM   1908  CG  LEU A 136      -3.940   4.483  -8.557  1.00 92.27           C
ATOM   1909  HG  LEU A 136      -4.630   4.684  -7.737  1.00 92.27           H
ATOM   1910  CD1 LEU A 136      -2.586   5.075  -8.162  1.00 92.27           C
ATOM   1911 1HD1 LEU A 136      -2.253   4.628  -7.225  1.00 92.27           H
ATOM   1912 2HD1 LEU A 136      -1.856   4.864  -8.944  1.00 92.27           H
ATOM   1913 3HD1 LEU A 136      -2.683   6.153  -8.037  1.00 92.27           H
ATOM   1914  CD2 LEU A 136      -4.516   5.153  -9.806  1.00 92.27           C
ATOM   1915 1HD2 LEU A 136      -3.871   4.946 -10.659  1.00 92.27           H
ATOM   1916 2HD2 LEU A 136      -5.514   4.760 -10.001  1.00 92.27           H
ATOM   1917 3HD2 LEU A 136      -4.574   6.230  -9.647  1.00 92.27           H
ATOM   1918  HN  LEU A 136      -5.131   2.284  -6.739  1.00 92.27           H
ATOM   1919  N   ILE A 137      -4.574  -0.118  -8.737  1.00 87.49           N
ATOM   1920  CA  ILE A 137      -4.357  -1.453  -9.268  1.00 87.49           C
ATOM   1921  C   ILE A 137      -5.705  -2.077  -9.634  1.00 87.49           C
ATOM   1922  O   ILE A 137      -5.816  -2.781 -10.636  1.00 87.49           O
ATOM   1923  HA  ILE A 137      -3.766  -1.350 -10.178  1.00 87.49           H
ATOM   1924  CB  ILE A 137      -3.536  -2.293  -8.287  1.00 87.49           C
ATOM   1925  HB  ILE A 137      -3.923  -2.121  -7.283  1.00 87.49           H
ATOM   1926  CG1 ILE A 137      -2.069  -1.858  -8.287  1.00 87.49           C
ATOM   1927 1HG1 ILE A 137      -1.623  -2.069  -9.259  1.00 87.49           H
ATOM   1928 2HG1 ILE A 137      -2.006  -0.780  -8.135  1.00 87.49           H
ATOM   1929  CG2 ILE A 137      -3.691  -3.786  -8.582  1.00 87.49           C
ATOM   1930 1HG2 ILE A 137      -4.740  -4.068  -8.490  1.00 87.49           H
ATOM   1931 2HG2 ILE A 137      -3.346  -3.995  -9.594  1.00 87.49           H
ATOM   1932 3HG2 ILE A 137      -3.097  -4.360  -7.870  1.00 87.49           H
ATOM   1933  CD1 ILE A 137      -1.283  -2.580  -7.191  1.00 87.49           C
ATOM   1934 1HD1 ILE A 137      -1.717  -2.346  -6.218  1.00 87.49           H
ATOM   1935 2HD1 ILE A 137      -1.329  -3.656  -7.360  1.00 87.49           H
ATOM   1936 3HD1 ILE A 137      -0.244  -2.252  -7.213  1.00 87.49           H
ATOM   1937  HN  ILE A 137      -4.324   0.000  -7.776  1.00 87.49           H
ATOM   1938  N   MET A 138      -6.696  -1.796  -8.800  1.00 89.18           N
ATOM   1939  CA  MET A 138      -8.053  -2.238  -9.076  1.00 89.18           C
ATOM   1940  C   MET A 138      -8.564  -1.650 -10.393  1.00 89.18           C
ATOM   1941  O   MET A 138      -9.168  -2.356 -11.199  1.00 89.18           O
ATOM   1942  HA  MET A 138      -7.998  -3.324  -9.152  1.00 89.18           H
ATOM   1943  CB  MET A 138      -8.973  -1.805  -7.932  1.00 89.18           C
ATOM   1944 1HB  MET A 138      -8.570  -2.159  -6.983  1.00 89.18           H
ATOM   1945 2HB  MET A 138      -9.005  -0.717  -7.879  1.00 89.18           H
ATOM   1946  CG  MET A 138     -10.387  -2.354  -8.129  1.00 89.18           C
ATOM   1947 1HG  MET A 138     -10.784  -2.024  -9.089  1.00 89.18           H
ATOM   1948 2HG  MET A 138     -10.364  -3.444  -8.151  1.00 89.18           H
ATOM   1949  SD  MET A 138     -11.448  -1.795  -6.807  1.00 89.18           S
ATOM   1950  CE  MET A 138     -11.566  -0.061  -7.215  1.00 89.18           C
ATOM   1951 1HE  MET A 138     -10.570   0.383  -7.203  1.00 89.18           H
ATOM   1952 2HE  MET A 138     -12.000   0.049  -8.209  1.00 89.18           H
ATOM   1953 3HE  MET A 138     -12.198   0.442  -6.484  1.00 89.18           H
ATOM   1954  HN  MET A 138      -6.584  -1.278  -7.952  1.00 89.18           H
ATOM   1955  N   CYS A 139      -8.303  -0.363 -10.570  1.00 91.79           N
ATOM   1956  CA  CYS A 139      -8.777   0.341 -11.750  1.00 91.79           C
ATOM   1957  C   CYS A 139      -8.070  -0.243 -12.974  1.00 91.79           C
ATOM   1958  O   CYS A 139      -8.669  -0.367 -14.041  1.00 91.79           O
ATOM   1959  HA  CYS A 139      -9.852   0.169 -11.806  1.00 91.79           H
ATOM   1960  CB  CYS A 139      -8.562   1.851 -11.632  1.00 91.79           C
ATOM   1961 1HB  CYS A 139      -7.547   2.056 -11.292  1.00 91.79           H
ATOM   1962 2HB  CYS A 139      -8.671   2.319 -12.611  1.00 91.79           H
ATOM   1963  SG  CYS A 139      -9.770   2.566 -10.459  1.00 91.79           S
ATOM   1964  HG  CYS A 139      -9.161   2.141  -9.356  1.00 91.79           H
ATOM   1965  HN  CYS A 139      -7.780   0.195  -9.927  1.00 91.79           H
ATOM   1966  N   ILE A 140      -6.805  -0.587 -12.780  1.00 86.67           N
ATOM   1967  CA  ILE A 140      -6.024  -1.199 -13.841  1.00 86.67           C
ATOM   1968  C   ILE A 140      -6.709  -2.491 -14.292  1.00 86.67           C
ATOM   1969  O   ILE A 140      -6.820  -2.754 -15.488  1.00 86.67           O
ATOM   1970  HA  ILE A 140      -6.011  -0.504 -14.680  1.00 86.67           H
ATOM   1971  CB  ILE A 140      -4.574  -1.396 -13.394  1.00 86.67           C
ATOM   1972  HB  ILE A 140      -4.581  -1.816 -12.388  1.00 86.67           H
ATOM   1973  CG1 ILE A 140      -3.837  -0.057 -13.319  1.00 86.67           C
ATOM   1974 1HG1 ILE A 140      -3.638   0.309 -14.326  1.00 86.67           H
ATOM   1975 2HG1 ILE A 140      -4.470   0.684 -12.830  1.00 86.67           H
ATOM   1976  CG2 ILE A 140      -3.852  -2.397 -14.298  1.00 86.67           C
ATOM   1977 1HG2 ILE A 140      -4.364  -3.359 -14.256  1.00 86.67           H
ATOM   1978 2HG2 ILE A 140      -3.855  -2.029 -15.323  1.00 86.67           H
ATOM   1979 3HG2 ILE A 140      -2.824  -2.518 -13.958  1.00 86.67           H
ATOM   1980  CD1 ILE A 140      -2.521  -0.197 -12.552  1.00 86.67           C
ATOM   1981 1HD1 ILE A 140      -2.727  -0.540 -11.538  1.00 86.67           H
ATOM   1982 2HD1 ILE A 140      -1.881  -0.921 -13.057  1.00 86.67           H
ATOM   1983 3HD1 ILE A 140      -2.018   0.769 -12.514  1.00 86.67           H
ATOM   1984  HN  ILE A 140      -6.316  -0.453 -11.918  1.00 86.67           H
ATOM   1985  N   SER A 141      -7.150  -3.263 -13.310  1.00 86.71           N
ATOM   1986  CA  SER A 141      -7.756  -4.554 -13.587  1.00 86.71           C
ATOM   1987  C   SER A 141      -9.023  -4.368 -14.425  1.00 86.71           C
ATOM   1988  O   SER A 141      -9.246  -5.098 -15.390  1.00 86.71           O
ATOM   1989  HA  SER A 141      -7.005  -5.111 -14.148  1.00 86.71           H
ATOM   1990  CB  SER A 141      -8.082  -5.300 -12.292  1.00 86.71           C
ATOM   1991 1HB  SER A 141      -8.900  -4.795 -11.778  1.00 86.71           H
ATOM   1992 2HB  SER A 141      -8.427  -6.306 -12.529  1.00 86.71           H
ATOM   1993  OG  SER A 141      -6.954  -5.379 -11.424  1.00 86.71           O
ATOM   1994  HG  SER A 141      -6.932  -4.583 -10.819  1.00 86.71           H
ATOM   1995  HN  SER A 141      -7.099  -3.020 -12.341  1.00 86.71           H
ATOM   1996  N   VAL A 142      -9.819  -3.387 -14.026  1.00 88.76           N
ATOM   1997  CA  VAL A 142     -11.068  -3.109 -14.716  1.00 88.76           C
ATOM   1998  C   VAL A 142     -10.765  -2.653 -16.144  1.00 88.76           C
ATOM   1999  O   VAL A 142     -11.448  -3.055 -17.085  1.00 88.76           O
ATOM   2000  HA  VAL A 142     -11.635  -4.039 -14.757  1.00 88.76           H
ATOM   2001  CB  VAL A 142     -11.887  -2.088 -13.923  1.00 88.76           C
ATOM   2002  HB  VAL A 142     -11.278  -1.193 -13.800  1.00 88.76           H
ATOM   2003  CG1 VAL A 142     -13.154  -1.693 -14.684  1.00 88.76           C
ATOM   2004 1HG1 VAL A 142     -12.880  -1.253 -15.643  1.00 88.76           H
ATOM   2005 2HG1 VAL A 142     -13.768  -2.578 -14.853  1.00 88.76           H
ATOM   2006 3HG1 VAL A 142     -13.718  -0.967 -14.099  1.00 88.76           H
ATOM   2007  CG2 VAL A 142     -12.228  -2.621 -12.530  1.00 88.76           C
ATOM   2008 1HG2 VAL A 142     -12.809  -3.539 -12.624  1.00 88.76           H
ATOM   2009 2HG2 VAL A 142     -11.307  -2.829 -11.985  1.00 88.76           H
ATOM   2010 3HG2 VAL A 142     -12.810  -1.876 -11.988  1.00 88.76           H
ATOM   2011  HN  VAL A 142      -9.624  -2.789 -13.248  1.00 88.76           H
ATOM   2012  N   ASP A 143      -9.741  -1.821 -16.262  1.00 83.07           N
ATOM   2013  CA  ASP A 143      -9.370  -1.268 -17.554  1.00 83.07           C
ATOM   2014  C   ASP A 143      -8.980  -2.407 -18.497  1.00 83.07           C
ATOM   2015  O   ASP A 143      -9.345  -2.398 -19.672  1.00 83.07           O
ATOM   2016  HA  ASP A 143     -10.251  -0.726 -17.897  1.00 83.07           H
ATOM   2017  CB  ASP A 143      -8.171  -0.327 -17.426  1.00 83.07           C
ATOM   2018 1HB  ASP A 143      -8.410   0.481 -16.735  1.00 83.07           H
ATOM   2019 2HB  ASP A 143      -7.323  -0.868 -17.004  1.00 83.07           H
ATOM   2020  CG  ASP A 143      -7.784   0.256 -18.787  1.00 83.07           C
ATOM   2021  OD1 ASP A 143      -8.635   0.969 -19.361  1.00 83.07           O
ATOM   2022  OD2 ASP A 143      -6.647  -0.025 -19.222  1.00 83.07           O
ATOM   2023  HN  ASP A 143      -9.171  -1.524 -15.496  1.00 83.07           H
ATOM   2024  N   ARG A 144      -8.242  -3.361 -17.949  1.00 73.62           N
ATOM   2025  CA  ARG A 144      -7.788  -4.499 -18.730  1.00 73.62           C
ATOM   2026  C   ARG A 144      -8.984  -5.328 -19.204  1.00 73.62           C
ATOM   2027  O   ARG A 144      -9.041  -5.735 -20.363  1.00 73.62           O
ATOM   2028  HA  ARG A 144      -7.254  -4.063 -19.574  1.00 73.62           H
ATOM   2029  CB  ARG A 144      -6.851  -5.390 -17.912  1.00 73.62           C
ATOM   2030 1HB  ARG A 144      -7.305  -5.612 -16.946  1.00 73.62           H
ATOM   2031 2HB  ARG A 144      -6.710  -6.342 -18.424  1.00 73.62           H
ATOM   2032  CG  ARG A 144      -5.496  -4.712 -17.701  1.00 73.62           C
ATOM   2033 1HG  ARG A 144      -5.635  -3.768 -17.175  1.00 73.62           H
ATOM   2034 2HG  ARG A 144      -4.866  -5.339 -17.070  1.00 73.62           H
ATOM   2035  CD  ARG A 144      -4.796  -4.459 -19.038  1.00 73.62           C
ATOM   2036 1HD  ARG A 144      -3.721  -4.600 -18.927  1.00 73.62           H
ATOM   2037 2HD  ARG A 144      -5.138  -5.181 -19.780  1.00 73.62           H
ATOM   2038  NE  ARG A 144      -5.079  -3.083 -19.505  1.00 73.62           N
ATOM   2039  HE  ARG A 144      -5.659  -2.504 -18.932  1.00 73.62           H
ATOM   2040  CZ  ARG A 144      -4.606  -2.565 -20.646  1.00 73.62           C
ATOM   2041  NH1 ARG A 144      -3.824  -3.296 -21.452  1.00 73.62           N
ATOM   2042 1HH1 ARG A 144      -3.588  -4.235 -21.203  1.00 73.62           H
ATOM   2043 2HH1 ARG A 144      -3.475  -2.902 -22.303  1.00 73.62           H
ATOM   2044  NH2 ARG A 144      -4.927  -1.305 -20.970  1.00 73.62           N
ATOM   2045 1HH2 ARG A 144      -4.583  -0.903 -21.819  1.00 73.62           H
ATOM   2046 2HH2 ARG A 144      -5.512  -0.766 -20.363  1.00 73.62           H
ATOM   2047  HN  ARG A 144      -7.956  -3.365 -16.990  1.00 73.62           H
ATOM   2048  N   TYR A 145      -9.909  -5.554 -18.283  1.00 84.13           N
ATOM   2049  CA  TYR A 145     -11.119  -6.293 -18.602  1.00 84.13           C
ATOM   2050  C   TYR A 145     -11.852  -5.659 -19.786  1.00 84.13           C
ATOM   2051  O   TYR A 145     -12.191  -6.343 -20.750  1.00 84.13           O
ATOM   2052  HA  TYR A 145     -10.832  -7.311 -18.866  1.00 84.13           H
ATOM   2053  CB  TYR A 145     -12.008  -6.205 -17.360  1.00 84.13           C
ATOM   2054 1HB  TYR A 145     -11.614  -6.875 -16.596  1.00 84.13           H
ATOM   2055 2HB  TYR A 145     -11.952  -5.193 -16.957  1.00 84.13           H
ATOM   2056  CG  TYR A 145     -13.475  -6.555 -17.618  1.00 84.13           C
ATOM   2057  CD1 TYR A 145     -14.431  -5.560 -17.623  1.00 84.13           C
ATOM   2058  HD1 TYR A 145     -14.141  -4.525 -17.442  1.00 84.13           H
ATOM   2059  CD2 TYR A 145     -13.841  -7.865 -17.847  1.00 84.13           C
ATOM   2060  HD2 TYR A 145     -13.086  -8.651 -17.843  1.00 84.13           H
ATOM   2061  CE1 TYR A 145     -15.811  -5.889 -17.866  1.00 84.13           C
ATOM   2062  HE1 TYR A 145     -16.577  -5.113 -17.872  1.00 84.13           H
ATOM   2063  CE2 TYR A 145     -15.222  -8.195 -18.090  1.00 84.13           C
ATOM   2064  HE2 TYR A 145     -15.525  -9.226 -18.272  1.00 84.13           H
ATOM   2065  CZ  TYR A 145     -16.139  -7.191 -18.087  1.00 84.13           C
ATOM   2066  OH  TYR A 145     -17.442  -7.502 -18.317  1.00 84.13           O
ATOM   2067  HH  TYR A 145     -17.540  -8.487 -18.455  1.00 84.13           H
ATOM   2068  HN  TYR A 145      -9.842  -5.243 -17.335  1.00 84.13           H
ATOM   2069  N   ILE A 146     -12.075  -4.357 -19.674  1.00 81.43           N
ATOM   2070  CA  ILE A 146     -12.825  -3.637 -20.689  1.00 81.43           C
ATOM   2071  C   ILE A 146     -12.091  -3.740 -22.028  1.00 81.43           C
ATOM   2072  O   ILE A 146     -12.717  -3.932 -23.069  1.00 81.43           O
ATOM   2073  HA  ILE A 146     -13.794  -4.125 -20.787  1.00 81.43           H
ATOM   2074  CB  ILE A 146     -13.086  -2.197 -20.240  1.00 81.43           C
ATOM   2075  HB  ILE A 146     -12.140  -1.762 -19.920  1.00 81.43           H
ATOM   2076  CG1 ILE A 146     -14.031  -2.161 -19.037  1.00 81.43           C
ATOM   2077 1HG1 ILE A 146     -15.036  -2.441 -19.351  1.00 81.43           H
ATOM   2078 2HG1 ILE A 146     -13.711  -2.895 -18.297  1.00 81.43           H
ATOM   2079  CG2 ILE A 146     -13.605  -1.347 -21.402  1.00 81.43           C
ATOM   2080 1HG2 ILE A 146     -12.864  -1.334 -22.202  1.00 81.43           H
ATOM   2081 2HG2 ILE A 146     -14.536  -1.771 -21.775  1.00 81.43           H
ATOM   2082 3HG2 ILE A 146     -13.782  -0.329 -21.055  1.00 81.43           H
ATOM   2083  CD1 ILE A 146     -14.058  -0.769 -18.403  1.00 81.43           C
ATOM   2084 1HD1 ILE A 146     -13.055  -0.502 -18.069  1.00 81.43           H
ATOM   2085 2HD1 ILE A 146     -14.401  -0.041 -19.139  1.00 81.43           H
ATOM   2086 3HD1 ILE A 146     -14.737  -0.771 -17.551  1.00 81.43           H
ATOM   2087  HN  ILE A 146     -11.754  -3.799 -18.909  1.00 81.43           H
ATOM   2088  N   ALA A 147     -10.775  -3.608 -21.957  1.00 79.96           N
ATOM   2089  CA  ALA A 147      -9.964  -3.539 -23.160  1.00 79.96           C
ATOM   2090  C   ALA A 147     -10.051  -4.873 -23.905  1.00 79.96           C
ATOM   2091  O   ALA A 147      -9.830  -4.928 -25.114  1.00 79.96           O
ATOM   2092  HA  ALA A 147     -10.374  -2.752 -23.793  1.00 79.96           H
ATOM   2093  CB  ALA A 147      -8.526  -3.172 -22.787  1.00 79.96           C
ATOM   2094 1HB  ALA A 147      -8.516  -2.204 -22.287  1.00 79.96           H
ATOM   2095 2HB  ALA A 147      -8.120  -3.931 -22.118  1.00 79.96           H
ATOM   2096 3HB  ALA A 147      -7.918  -3.121 -23.690  1.00 79.96           H
ATOM   2097  HN  ALA A 147     -10.264  -3.548 -21.099  1.00 79.96           H
ATOM   2098  N   ILE A 148     -10.373  -5.915 -23.153  1.00 76.03           N
ATOM   2099  CA  ILE A 148     -10.355  -7.263 -23.694  1.00 76.03           C
ATOM   2100  C   ILE A 148     -11.781  -7.678 -24.063  1.00 76.03           C
ATOM   2101  O   ILE A 148     -12.042  -8.073 -25.199  1.00 76.03           O
ATOM   2102  HA  ILE A 148      -9.755  -7.242 -24.604  1.00 76.03           H
ATOM   2103  CB  ILE A 148      -9.668  -8.222 -22.720  1.00 76.03           C
ATOM   2104  HB  ILE A 148     -10.119  -8.092 -21.737  1.00 76.03           H
ATOM   2105  CG1 ILE A 148      -8.181  -7.891 -22.583  1.00 76.03           C
ATOM   2106 1HG1 ILE A 148      -7.649  -8.209 -23.480  1.00 76.03           H
ATOM   2107 2HG1 ILE A 148      -8.051  -6.812 -22.500  1.00 76.03           H
ATOM   2108  CG2 ILE A 148      -9.895  -9.678 -23.133  1.00 76.03           C
ATOM   2109 1HG2 ILE A 148     -10.964  -9.891 -23.137  1.00 76.03           H
ATOM   2110 2HG2 ILE A 148      -9.488  -9.841 -24.130  1.00 76.03           H
ATOM   2111 3HG2 ILE A 148      -9.396 -10.339 -22.424  1.00 76.03           H
ATOM   2112  CD1 ILE A 148      -7.577  -8.578 -21.356  1.00 76.03           C
ATOM   2113 1HD1 ILE A 148      -8.095  -8.240 -20.458  1.00 76.03           H
ATOM   2114 2HD1 ILE A 148      -7.687  -9.658 -21.453  1.00 76.03           H
ATOM   2115 3HD1 ILE A 148      -6.519  -8.326 -21.282  1.00 76.03           H
ATOM   2116  HN  ILE A 148     -10.642  -5.848 -22.192  1.00 76.03           H
ATOM   2117  N   ALA A 149     -12.666  -7.575 -23.083  1.00 75.91           N
ATOM   2118  CA  ALA A 149     -14.012  -8.102 -23.231  1.00 75.91           C
ATOM   2119  C   ALA A 149     -14.807  -7.200 -24.177  1.00 75.91           C
ATOM   2120  O   ALA A 149     -15.666  -7.675 -24.917  1.00 75.91           O
ATOM   2121  HA  ALA A 149     -13.932  -9.096 -23.671  1.00 75.91           H
ATOM   2122  CB  ALA A 149     -14.667  -8.224 -21.854  1.00 75.91           C
ATOM   2123 1HB  ALA A 149     -14.080  -8.898 -21.230  1.00 75.91           H
ATOM   2124 2HB  ALA A 149     -14.712  -7.241 -21.384  1.00 75.91           H
ATOM   2125 3HB  ALA A 149     -15.677  -8.619 -21.965  1.00 75.91           H
ATOM   2126  HN  ALA A 149     -12.476  -7.142 -22.202  1.00 75.91           H
ATOM   2127  N   GLN A 150     -14.491  -5.914 -24.122  1.00 67.80           N
ATOM   2128  CA  GLN A 150     -15.244  -4.926 -24.877  1.00 67.80           C
ATOM   2129  C   GLN A 150     -14.323  -4.191 -25.853  1.00 67.80           C
ATOM   2130  O   GLN A 150     -14.410  -2.972 -25.994  1.00 67.80           O
ATOM   2131  HA  GLN A 150     -15.992  -5.493 -25.430  1.00 67.80           H
ATOM   2132  CB  GLN A 150     -15.949  -3.943 -23.941  1.00 67.80           C
ATOM   2133 1HB  GLN A 150     -15.208  -3.382 -23.371  1.00 67.80           H
ATOM   2134 2HB  GLN A 150     -16.514  -3.218 -24.528  1.00 67.80           H
ATOM   2135  CG  GLN A 150     -16.890  -4.676 -22.983  1.00 67.80           C
ATOM   2136 1HG  GLN A 150     -17.533  -5.353 -23.546  1.00 67.80           H
ATOM   2137 2HG  GLN A 150     -16.309  -5.289 -22.294  1.00 67.80           H
ATOM   2138  CD  GLN A 150     -17.749  -3.686 -22.193  1.00 67.80           C
ATOM   2139  OE1 GLN A 150     -17.642  -2.480 -22.337  1.00 67.80           O
ATOM   2140  NE2 GLN A 150     -18.605  -4.263 -21.354  1.00 67.80           N
ATOM   2141 1HE2 GLN A 150     -18.642  -5.259 -21.284  1.00 67.80           H
ATOM   2142 2HE2 GLN A 150     -19.210  -3.699 -20.792  1.00 67.80           H
ATOM   2143  HN  GLN A 150     -13.739  -5.546 -23.576  1.00 67.80           H
ATOM   2144  N   ALA A 151     -13.463  -4.962 -26.500  1.00 68.00           N
ATOM   2145  CA  ALA A 151     -12.362  -4.386 -27.254  1.00 68.00           C
ATOM   2146  C   ALA A 151     -12.914  -3.385 -28.271  1.00 68.00           C
ATOM   2147  O   ALA A 151     -12.338  -2.317 -28.472  1.00 68.00           O
ATOM   2148  HA  ALA A 151     -11.718  -3.859 -26.551  1.00 68.00           H
ATOM   2149  CB  ALA A 151     -11.556  -5.506 -27.917  1.00 68.00           C
ATOM   2150 1HB  ALA A 151     -11.161  -6.172 -27.150  1.00 68.00           H
ATOM   2151 2HB  ALA A 151     -12.202  -6.069 -28.590  1.00 68.00           H
ATOM   2152 3HB  ALA A 151     -10.730  -5.073 -28.482  1.00 68.00           H
ATOM   2153  HN  ALA A 151     -13.508  -5.961 -26.516  1.00 68.00           H
ATOM   2154  N   MET A 152     -14.025  -3.767 -28.886  1.00 57.96           N
ATOM   2155  CA  MET A 152     -14.626  -2.945 -29.922  1.00 57.96           C
ATOM   2156  C   MET A 152     -15.035  -1.578 -29.370  1.00 57.96           C
ATOM   2157  O   MET A 152     -14.667  -0.544 -29.925  1.00 57.96           O
ATOM   2158  HA  MET A 152     -13.855  -2.821 -30.683  1.00 57.96           H
ATOM   2159  CB  MET A 152     -15.857  -3.656 -30.488  1.00 57.96           C
ATOM   2160 1HB  MET A 152     -16.422  -4.113 -29.676  1.00 57.96           H
ATOM   2161 2HB  MET A 152     -16.514  -2.929 -30.965  1.00 57.96           H
ATOM   2162  CG  MET A 152     -15.452  -4.728 -31.502  1.00 57.96           C
ATOM   2163 1HG  MET A 152     -14.699  -4.331 -32.183  1.00 57.96           H
ATOM   2164 2HG  MET A 152     -15.001  -5.576 -30.986  1.00 57.96           H
ATOM   2165  SD  MET A 152     -16.883  -5.268 -32.423  1.00 57.96           S
ATOM   2166  CE  MET A 152     -16.112  -6.421 -33.546  1.00 57.96           C
ATOM   2167 1HE  MET A 152     -15.368  -5.900 -34.148  1.00 57.96           H
ATOM   2168 2HE  MET A 152     -15.627  -7.214 -32.976  1.00 57.96           H
ATOM   2169 3HE  MET A 152     -16.869  -6.854 -34.199  1.00 57.96           H
ATOM   2170  HN  MET A 152     -14.510  -4.618 -28.686  1.00 57.96           H
ATOM   2171  N   ARG A 153     -15.792  -1.617 -28.282  1.00 55.34           N
ATOM   2172  CA  ARG A 153     -16.318  -0.398 -27.693  1.00 55.34           C
ATOM   2173  C   ARG A 153     -15.178   0.460 -27.140  1.00 55.34           C
ATOM   2174  O   ARG A 153     -15.273   1.686 -27.119  1.00 55.34           O
ATOM   2175  HA  ARG A 153     -16.829   0.109 -28.511  1.00 55.34           H
ATOM   2176  CB  ARG A 153     -17.304  -0.712 -26.566  1.00 55.34           C
ATOM   2177 1HB  ARG A 153     -16.874  -1.461 -25.900  1.00 55.34           H
ATOM   2178 2HB  ARG A 153     -17.477   0.183 -25.969  1.00 55.34           H
ATOM   2179  CG  ARG A 153     -18.633  -1.223 -27.126  1.00 55.34           C
ATOM   2180 1HG  ARG A 153     -19.020  -0.514 -27.858  1.00 55.34           H
ATOM   2181 2HG  ARG A 153     -18.473  -2.165 -27.650  1.00 55.34           H
ATOM   2182  CD  ARG A 153     -19.659  -1.422 -26.009  1.00 55.34           C
ATOM   2183 1HD  ARG A 153     -19.306  -2.181 -25.311  1.00 55.34           H
ATOM   2184 2HD  ARG A 153     -19.776  -0.498 -25.443  1.00 55.34           H
ATOM   2185  NE  ARG A 153     -20.960  -1.830 -26.583  1.00 55.34           N
ATOM   2186  HE  ARG A 153     -21.041  -1.872 -27.579  1.00 55.34           H
ATOM   2187  CZ  ARG A 153     -22.038  -2.147 -25.852  1.00 55.34           C
ATOM   2188  NH1 ARG A 153     -21.987  -2.108 -24.514  1.00 55.34           N
ATOM   2189 1HH1 ARG A 153     -21.141  -1.841 -24.053  1.00 55.34           H
ATOM   2190 2HH1 ARG A 153     -22.796  -2.346 -23.976  1.00 55.34           H
ATOM   2191  NH2 ARG A 153     -23.167  -2.503 -26.480  1.00 55.34           N
ATOM   2192 1HH2 ARG A 153     -23.980  -2.742 -25.950  1.00 55.34           H
ATOM   2193 2HH2 ARG A 153     -23.196  -2.530 -27.480  1.00 55.34           H
ATOM   2194  HN  ARG A 153     -16.045  -2.460 -27.807  1.00 55.34           H
ATOM   2195  N   ALA A 154     -14.127  -0.219 -26.705  1.00 61.44           N
ATOM   2196  CA  ALA A 154     -13.017   0.456 -26.054  1.00 61.44           C
ATOM   2197  C   ALA A 154     -12.266   1.303 -27.083  1.00 61.44           C
ATOM   2198  O   ALA A 154     -11.634   2.298 -26.730  1.00 61.44           O
ATOM   2199  HA  ALA A 154     -13.431   1.112 -25.288  1.00 61.44           H
ATOM   2200  CB  ALA A 154     -12.114  -0.579 -25.380  1.00 61.44           C
ATOM   2201 1HB  ALA A 154     -12.688  -1.134 -24.638  1.00 61.44           H
ATOM   2202 2HB  ALA A 154     -11.729  -1.269 -26.131  1.00 61.44           H
ATOM   2203 3HB  ALA A 154     -11.282  -0.073 -24.892  1.00 61.44           H
ATOM   2204  HN  ALA A 154     -14.026  -1.210 -26.792  1.00 61.44           H
ATOM   2205  N   HIS A 155     -12.360   0.878 -28.334  1.00 56.52           N
ATOM   2206  CA  HIS A 155     -11.574   1.488 -29.393  1.00 56.52           C
ATOM   2207  C   HIS A 155     -12.191   2.833 -29.781  1.00 56.52           C
ATOM   2208  O   HIS A 155     -11.475   3.808 -30.002  1.00 56.52           O
ATOM   2209  HA  HIS A 155     -10.578   1.659 -28.984  1.00 56.52           H
ATOM   2210  CB  HIS A 155     -11.432   0.536 -30.582  1.00 56.52           C
ATOM   2211 1HB  HIS A 155     -11.618  -0.483 -30.242  1.00 56.52           H
ATOM   2212 2HB  HIS A 155     -12.201   0.772 -31.317  1.00 56.52           H
ATOM   2213  CG  HIS A 155     -10.080   0.588 -31.253  1.00 56.52           C
ATOM   2214  ND1 HIS A 155      -9.589   1.730 -31.861  1.00 56.52           N
ATOM   2215  HD1 HIS A 155     -10.060   2.610 -31.919  1.00 56.52           H
ATOM   2216  CD2 HIS A 155      -9.122  -0.371 -31.404  1.00 56.52           C
ATOM   2217  HD2 HIS A 155      -9.185  -1.397 -31.040  1.00 56.52           H
ATOM   2218  CE1 HIS A 155      -8.389   1.458 -32.353  1.00 56.52           C
ATOM   2219  HE1 HIS A 155      -7.745   2.154 -32.891  1.00 56.52           H
ATOM   2220  NE2 HIS A 155      -8.102   0.156 -32.070  1.00 56.52           N
ATOM   2221  HN  HIS A 155     -12.959   0.133 -28.628  1.00 56.52           H
ATOM   2222  N   THR A 156     -13.514   2.842 -29.851  1.00 63.07           N
ATOM   2223  CA  THR A 156     -14.230   4.014 -30.328  1.00 63.07           C
ATOM   2224  C   THR A 156     -14.144   5.145 -29.301  1.00 63.07           C
ATOM   2225  O   THR A 156     -14.178   6.320 -29.663  1.00 63.07           O
ATOM   2226  HA  THR A 156     -13.743   4.368 -31.236  1.00 63.07           H
ATOM   2227  CB  THR A 156     -15.665   3.593 -30.649  1.00 63.07           C
ATOM   2228  HB  THR A 156     -16.324   4.460 -30.699  1.00 63.07           H
ATOM   2229  OG1 THR A 156     -15.981   2.637 -29.640  1.00 63.07           O
ATOM   2230  HG1 THR A 156     -16.960   2.434 -29.656  1.00 63.07           H
ATOM   2231  CG2 THR A 156     -15.765   2.802 -31.955  1.00 63.07           C
ATOM   2232 1HG2 THR A 156     -15.159   1.899 -31.880  1.00 63.07           H
ATOM   2233 2HG2 THR A 156     -15.402   3.415 -32.780  1.00 63.07           H
ATOM   2234 3HG2 THR A 156     -16.804   2.528 -32.136  1.00 63.07           H
ATOM   2235  HN  THR A 156     -14.094   2.070 -29.591  1.00 63.07           H
ATOM   2236  N   TRP A 157     -14.035   4.751 -28.041  1.00 56.85           N
ATOM   2237  CA  TRP A 157     -14.143   5.701 -26.947  1.00 56.85           C
ATOM   2238  C   TRP A 157     -12.730   6.009 -26.448  1.00 56.85           C
ATOM   2239  O   TRP A 157     -12.545   6.390 -25.293  1.00 56.85           O
ATOM   2240  HA  TRP A 157     -14.606   6.607 -27.338  1.00 56.85           H
ATOM   2241  CB  TRP A 157     -15.063   5.169 -25.847  1.00 56.85           C
ATOM   2242 1HB  TRP A 157     -14.722   4.177 -25.551  1.00 56.85           H
ATOM   2243 2HB  TRP A 157     -14.974   5.812 -24.971  1.00 56.85           H
ATOM   2244  CG  TRP A 157     -16.536   5.086 -26.253  1.00 56.85           C
ATOM   2245  CD1 TRP A 157     -17.104   4.244 -27.127  1.00 56.85           C
ATOM   2246  HD1 TRP A 157     -16.563   3.478 -27.682  1.00 56.85           H
ATOM   2247  CD2 TRP A 157     -17.611   5.915 -25.763  1.00 56.85           C
ATOM   2248  NE1 TRP A 157     -18.462   4.469 -27.235  1.00 56.85           N
ATOM   2249  HE1 TRP A 157     -19.099   3.969 -27.822  1.00 56.85           H
ATOM   2250  CE2 TRP A 157     -18.779   5.517 -26.380  1.00 56.85           C
ATOM   2251  CE3 TRP A 157     -17.596   6.966 -24.830  1.00 56.85           C
ATOM   2252  HE3 TRP A 157     -16.687   7.299 -24.330  1.00 56.85           H
ATOM   2253  CZ2 TRP A 157     -20.020   6.116 -26.131  1.00 56.85           C
ATOM   2254  HZ2 TRP A 157     -20.929   5.783 -26.631  1.00 56.85           H
ATOM   2255  CZ3 TRP A 157     -18.844   7.555 -24.592  1.00 56.85           C
ATOM   2256  HZ3 TRP A 157     -18.889   8.376 -23.876  1.00 56.85           H
ATOM   2257  CH2 TRP A 157     -20.030   7.166 -25.205  1.00 56.85           C
ATOM   2258  HH2 TRP A 157     -20.963   7.676 -24.965  1.00 56.85           H
ATOM   2259  HN  TRP A 157     -13.876   3.803 -27.763  1.00 56.85           H
ATOM   2260  N   ARG A 158     -11.769   5.834 -27.343  1.00 57.92           N
ATOM   2261  CA  ARG A 158     -10.369   5.856 -26.952  1.00 57.92           C
ATOM   2262  C   ARG A 158     -10.027   7.186 -26.279  1.00 57.92           C
ATOM   2263  O   ARG A 158      -9.377   7.209 -25.235  1.00 57.92           O
ATOM   2264  HA  ARG A 158     -10.261   5.024 -26.256  1.00 57.92           H
ATOM   2265  CB  ARG A 158      -9.456   5.655 -28.164  1.00 57.92           C
ATOM   2266 1HB  ARG A 158      -9.772   4.772 -28.719  1.00 57.92           H
ATOM   2267 2HB  ARG A 158      -9.549   6.506 -28.839  1.00 57.92           H
ATOM   2268  CG  ARG A 158      -7.997   5.498 -27.731  1.00 57.92           C
ATOM   2269 1HG  ARG A 158      -7.655   6.417 -27.254  1.00 57.92           H
ATOM   2270 2HG  ARG A 158      -7.918   4.705 -26.987  1.00 57.92           H
ATOM   2271  CD  ARG A 158      -7.102   5.174 -28.928  1.00 57.92           C
ATOM   2272 1HD  ARG A 158      -7.414   4.234 -29.382  1.00 57.92           H
ATOM   2273 2HD  ARG A 158      -7.206   5.946 -29.690  1.00 57.92           H
ATOM   2274  NE  ARG A 158      -5.690   5.081 -28.494  1.00 57.92           N
ATOM   2275  HE  ARG A 158      -5.479   5.286 -27.538  1.00 57.92           H
ATOM   2276  CZ  ARG A 158      -4.676   4.740 -29.301  1.00 57.92           C
ATOM   2277  NH1 ARG A 158      -4.901   4.455 -30.591  1.00 57.92           N
ATOM   2278 1HH1 ARG A 158      -5.830   4.496 -30.958  1.00 57.92           H
ATOM   2279 2HH1 ARG A 158      -4.139   4.201 -31.187  1.00 57.92           H
ATOM   2280  NH2 ARG A 158      -3.435   4.688 -28.799  1.00 57.92           N
ATOM   2281 1HH2 ARG A 158      -2.668   4.434 -29.388  1.00 57.92           H
ATOM   2282 2HH2 ARG A 158      -3.276   4.902 -27.835  1.00 57.92           H
ATOM   2283  HN  ARG A 158     -11.933   5.678 -28.317  1.00 57.92           H
ATOM   2284  N   GLU A 159     -10.481   8.263 -26.904  1.00 63.36           N
ATOM   2285  CA  GLU A 159     -10.150   9.597 -26.433  1.00 63.36           C
ATOM   2286  C   GLU A 159     -10.855   9.882 -25.106  1.00 63.36           C
ATOM   2287  O   GLU A 159     -10.238  10.375 -24.163  1.00 63.36           O
ATOM   2288  HA  GLU A 159      -9.070   9.592 -26.284  1.00 63.36           H
ATOM   2289  CB  GLU A 159     -10.506  10.653 -27.481  1.00 63.36           C
ATOM   2290 1HB  GLU A 159     -11.514  10.472 -27.856  1.00 63.36           H
ATOM   2291 2HB  GLU A 159     -10.376  11.649 -27.058  1.00 63.36           H
ATOM   2292  CG  GLU A 159      -9.566  10.570 -28.685  1.00 63.36           C
ATOM   2293 1HG  GLU A 159      -8.532  10.540 -28.342  1.00 63.36           H
ATOM   2294 2HG  GLU A 159      -9.748   9.644 -29.230  1.00 63.36           H
ATOM   2295  CD  GLU A 159      -9.764  11.766 -29.619  1.00 63.36           C
ATOM   2296  OE1 GLU A 159      -8.839  12.019 -30.421  1.00 63.36           O
ATOM   2297  OE2 GLU A 159     -10.836  12.400 -29.509  1.00 63.36           O
ATOM   2298  HN  GLU A 159     -11.063   8.234 -27.717  1.00 63.36           H
ATOM   2299  N   LYS A 160     -12.140   9.558 -25.074  1.00 69.42           N
ATOM   2300  CA  LYS A 160     -12.946   9.808 -23.891  1.00 69.42           C
ATOM   2301  C   LYS A 160     -12.360   9.036 -22.707  1.00 69.42           C
ATOM   2302  O   LYS A 160     -12.409   9.503 -21.571  1.00 69.42           O
ATOM   2303  HA  LYS A 160     -12.883  10.874 -23.672  1.00 69.42           H
ATOM   2304  CB  LYS A 160     -14.416   9.489 -24.167  1.00 69.42           C
ATOM   2305 1HB  LYS A 160     -14.504   8.480 -24.570  1.00 69.42           H
ATOM   2306 2HB  LYS A 160     -14.978   9.509 -23.233  1.00 69.42           H
ATOM   2307  CG  LYS A 160     -15.020  10.492 -25.153  1.00 69.42           C
ATOM   2308 1HG  LYS A 160     -14.807  11.507 -24.819  1.00 69.42           H
ATOM   2309 2HG  LYS A 160     -14.552  10.373 -26.130  1.00 69.42           H
ATOM   2310  CD  LYS A 160     -16.532  10.296 -25.277  1.00 69.42           C
ATOM   2311 1HD  LYS A 160     -16.744   9.280 -25.612  1.00 69.42           H
ATOM   2312 2HD  LYS A 160     -17.000  10.413 -24.300  1.00 69.42           H
ATOM   2313  CE  LYS A 160     -17.135  11.299 -26.262  1.00 69.42           C
ATOM   2314 1HE  LYS A 160     -16.955  12.315 -25.911  1.00 69.42           H
ATOM   2315 2HE  LYS A 160     -16.647  11.205 -27.232  1.00 69.42           H
ATOM   2316  NZ  LYS A 160     -18.590  11.071 -26.409  1.00 69.42           N
ATOM   2317 1HZ  LYS A 160     -18.976  11.751 -27.054  1.00 69.42           H
ATOM   2318 2HZ  LYS A 160     -18.751  10.136 -26.767  1.00 69.42           H
ATOM   2319 3HZ  LYS A 160     -19.041  11.168 -25.505  1.00 69.42           H
ATOM   2320  HN  LYS A 160     -12.629   9.133 -25.836  1.00 69.42           H
ATOM   2321  N   ARG A 161     -11.820   7.866 -23.015  1.00 67.54           N
ATOM   2322  CA  ARG A 161     -11.258   7.007 -21.986  1.00 67.54           C
ATOM   2323  C   ARG A 161     -10.116   7.723 -21.262  1.00 67.54           C
ATOM   2324  O   ARG A 161      -9.924   7.536 -20.062  1.00 67.54           O
ATOM   2325  HA  ARG A 161     -12.088   6.806 -21.308  1.00 67.54           H
ATOM   2326  CB  ARG A 161     -10.734   5.700 -22.585  1.00 67.54           C
ATOM   2327 1HB  ARG A 161     -10.213   5.908 -23.519  1.00 67.54           H
ATOM   2328 2HB  ARG A 161     -10.007   5.252 -21.907  1.00 67.54           H
ATOM   2329  CG  ARG A 161     -11.877   4.716 -22.839  1.00 67.54           C
ATOM   2330 1HG  ARG A 161     -12.354   4.454 -21.895  1.00 67.54           H
ATOM   2331 2HG  ARG A 161     -12.638   5.190 -23.460  1.00 67.54           H
ATOM   2332  CD  ARG A 161     -11.366   3.449 -23.528  1.00 67.54           C
ATOM   2333 1HD  ARG A 161     -12.207   2.859 -23.892  1.00 67.54           H
ATOM   2334 2HD  ARG A 161     -10.764   3.715 -24.397  1.00 67.54           H
ATOM   2335  NE  ARG A 161     -10.559   2.648 -22.581  1.00 67.54           N
ATOM   2336  HE  ARG A 161     -10.565   2.916 -21.617  1.00 67.54           H
ATOM   2337  CZ  ARG A 161      -9.822   1.586 -22.933  1.00 67.54           C
ATOM   2338  NH1 ARG A 161      -9.777   1.183 -24.210  1.00 67.54           N
ATOM   2339 1HH1 ARG A 161     -10.297   1.675 -24.908  1.00 67.54           H
ATOM   2340 2HH1 ARG A 161      -9.224   0.389 -24.465  1.00 67.54           H
ATOM   2341  NH2 ARG A 161      -9.129   0.934 -21.989  1.00 67.54           N
ATOM   2342 1HH2 ARG A 161      -8.574   0.140 -22.235  1.00 67.54           H
ATOM   2343 2HH2 ARG A 161      -9.168   1.242 -21.038  1.00 67.54           H
ATOM   2344  HN  ARG A 161     -11.762   7.504 -23.945  1.00 67.54           H
ATOM   2345  N   LEU A 162      -9.389   8.528 -22.022  1.00 78.50           N
ATOM   2346  CA  LEU A 162      -8.247   9.242 -21.478  1.00 78.50           C
ATOM   2347  C   LEU A 162      -8.739  10.315 -20.504  1.00 78.50           C
ATOM   2348  O   LEU A 162      -8.141  10.522 -19.449  1.00 78.50           O
ATOM   2349  HA  LEU A 162      -7.645   8.522 -20.923  1.00 78.50           H
ATOM   2350  CB  LEU A 162      -7.370   9.791 -22.605  1.00 78.50           C
ATOM   2351 1HB  LEU A 162      -7.172   8.984 -23.310  1.00 78.50           H
ATOM   2352 2HB  LEU A 162      -7.937  10.551 -23.142  1.00 78.50           H
ATOM   2353  CG  LEU A 162      -6.032  10.398 -22.179  1.00 78.50           C
ATOM   2354  HG  LEU A 162      -6.219  11.100 -21.367  1.00 78.50           H
ATOM   2355  CD1 LEU A 162      -5.089   9.322 -21.639  1.00 78.50           C
ATOM   2356 1HD1 LEU A 162      -5.544   8.840 -20.774  1.00 78.50           H
ATOM   2357 2HD1 LEU A 162      -4.904   8.578 -22.414  1.00 78.50           H
ATOM   2358 3HD1 LEU A 162      -4.145   9.781 -21.344  1.00 78.50           H
ATOM   2359  CD2 LEU A 162      -5.401  11.192 -23.325  1.00 78.50           C
ATOM   2360 1HD2 LEU A 162      -5.230  10.530 -24.174  1.00 78.50           H
ATOM   2361 2HD2 LEU A 162      -6.072  11.998 -23.622  1.00 78.50           H
ATOM   2362 3HD2 LEU A 162      -4.451  11.612 -22.996  1.00 78.50           H
ATOM   2363  HN  LEU A 162      -9.568   8.694 -22.992  1.00 78.50           H
ATOM   2364  N   LEU A 163      -9.824  10.968 -20.892  1.00 81.79           N
ATOM   2365  CA  LEU A 163     -10.416  11.999 -20.056  1.00 81.79           C
ATOM   2366  C   LEU A 163     -10.900  11.372 -18.747  1.00 81.79           C
ATOM   2367  O   LEU A 163     -10.600  11.875 -17.666  1.00 81.79           O
ATOM   2368  HA  LEU A 163      -9.634  12.721 -19.825  1.00 81.79           H
ATOM   2369  CB  LEU A 163     -11.510  12.746 -20.822  1.00 81.79           C
ATOM   2370 1HB  LEU A 163     -11.087  13.112 -21.757  1.00 81.79           H
ATOM   2371 2HB  LEU A 163     -12.294  12.035 -21.083  1.00 81.79           H
ATOM   2372  CG  LEU A 163     -12.154  13.926 -20.090  1.00 81.79           C
ATOM   2373  HG  LEU A 163     -12.501  13.576 -19.117  1.00 81.79           H
ATOM   2374  CD1 LEU A 163     -11.133  15.036 -19.834  1.00 81.79           C
ATOM   2375 1HD1 LEU A 163     -10.319  14.647 -19.222  1.00 81.79           H
ATOM   2376 2HD1 LEU A 163     -10.735  15.390 -20.785  1.00 81.79           H
ATOM   2377 3HD1 LEU A 163     -11.617  15.862 -19.313  1.00 81.79           H
ATOM   2378  CD2 LEU A 163     -13.380  14.438 -20.849  1.00 81.79           C
ATOM   2379 1HD2 LEU A 163     -13.081  14.766 -21.844  1.00 81.79           H
ATOM   2380 2HD2 LEU A 163     -14.115  13.637 -20.935  1.00 81.79           H
ATOM   2381 3HD2 LEU A 163     -13.819  15.276 -20.307  1.00 81.79           H
ATOM   2382  HN  LEU A 163     -10.296  10.804 -21.758  1.00 81.79           H
ATOM   2383  N   TYR A 164     -11.641  10.283 -18.888  1.00 76.14           N
ATOM   2384  CA  TYR A 164     -12.185   9.593 -17.731  1.00 76.14           C
ATOM   2385  C   TYR A 164     -11.067   9.107 -16.807  1.00 76.14           C
ATOM   2386  O   TYR A 164     -11.226   9.093 -15.587  1.00 76.14           O
ATOM   2387  HA  TYR A 164     -12.816  10.295 -17.186  1.00 76.14           H
ATOM   2388  CB  TYR A 164     -12.940   8.381 -18.279  1.00 76.14           C
ATOM   2389 1HB  TYR A 164     -12.308   7.869 -19.005  1.00 76.14           H
ATOM   2390 2HB  TYR A 164     -13.122   7.679 -17.464  1.00 76.14           H
ATOM   2391  CG  TYR A 164     -14.275   8.727 -18.941  1.00 76.14           C
ATOM   2392  CD1 TYR A 164     -15.188   9.522 -18.279  1.00 76.14           C
ATOM   2393  HD1 TYR A 164     -14.959   9.903 -17.284  1.00 76.14           H
ATOM   2394  CD2 TYR A 164     -14.566   8.244 -20.201  1.00 76.14           C
ATOM   2395  HD2 TYR A 164     -13.845   7.616 -20.724  1.00 76.14           H
ATOM   2396  CE1 TYR A 164     -16.445   9.848 -18.903  1.00 76.14           C
ATOM   2397  HE1 TYR A 164     -17.175  10.474 -18.391  1.00 76.14           H
ATOM   2398  CE2 TYR A 164     -15.823   8.570 -20.824  1.00 76.14           C
ATOM   2399  HE2 TYR A 164     -16.065   8.195 -21.819  1.00 76.14           H
ATOM   2400  CZ  TYR A 164     -16.700   9.355 -20.144  1.00 76.14           C
ATOM   2401  OH  TYR A 164     -17.887   9.663 -20.733  1.00 76.14           O
ATOM   2402  HH  TYR A 164     -18.430  10.243 -20.126  1.00 76.14           H
ATOM   2403  HN  TYR A 164     -11.870   9.873 -19.771  1.00 76.14           H
ATOM   2404  N   SER A 165      -9.959   8.720 -17.423  1.00 86.32           N
ATOM   2405  CA  SER A 165      -8.825   8.209 -16.673  1.00 86.32           C
ATOM   2406  C   SER A 165      -8.290   9.290 -15.731  1.00 86.32           C
ATOM   2407  O   SER A 165      -7.854   8.991 -14.621  1.00 86.32           O
ATOM   2408  HA  SER A 165      -9.212   7.364 -16.104  1.00 86.32           H
ATOM   2409  CB  SER A 165      -7.716   7.727 -17.611  1.00 86.32           C
ATOM   2410 1HB  SER A 165      -7.001   7.126 -17.048  1.00 86.32           H
ATOM   2411 2HB  SER A 165      -8.145   7.078 -18.375  1.00 86.32           H
ATOM   2412  OG  SER A 165      -7.036   8.812 -18.236  1.00 86.32           O
ATOM   2413  HG  SER A 165      -7.695   9.502 -18.535  1.00 86.32           H
ATOM   2414  HN  SER A 165      -9.831   8.752 -18.414  1.00 86.32           H
ATOM   2415  N   LYS A 166      -8.341  10.525 -16.210  1.00 83.39           N
ATOM   2416  CA  LYS A 166      -7.887  11.654 -15.416  1.00 83.39           C
ATOM   2417  C   LYS A 166      -8.824  11.842 -14.221  1.00 83.39           C
ATOM   2418  O   LYS A 166      -8.368  11.990 -13.088  1.00 83.39           O
ATOM   2419  HA  LYS A 166      -6.893  11.412 -15.041  1.00 83.39           H
ATOM   2420  CB  LYS A 166      -7.749  12.902 -16.291  1.00 83.39           C
ATOM   2421 1HB  LYS A 166      -8.666  13.055 -16.861  1.00 83.39           H
ATOM   2422 2HB  LYS A 166      -7.617  13.780 -15.659  1.00 83.39           H
ATOM   2423  CG  LYS A 166      -6.563  12.772 -17.248  1.00 83.39           C
ATOM   2424 1HG  LYS A 166      -5.652  12.581 -16.681  1.00 83.39           H
ATOM   2425 2HG  LYS A 166      -6.714  11.916 -17.906  1.00 83.39           H
ATOM   2426  CD  LYS A 166      -6.392  14.041 -18.085  1.00 83.39           C
ATOM   2427 1HD  LYS A 166      -7.287  14.209 -18.685  1.00 83.39           H
ATOM   2428 2HD  LYS A 166      -6.284  14.903 -17.427  1.00 83.39           H
ATOM   2429  CE  LYS A 166      -5.170  13.935 -19.000  1.00 83.39           C
ATOM   2430 1HE  LYS A 166      -4.287  13.692 -18.410  1.00 83.39           H
ATOM   2431 2HE  LYS A 166      -5.311  13.121 -19.711  1.00 83.39           H
ATOM   2432  NZ  LYS A 166      -4.955  15.205 -19.728  1.00 83.39           N
ATOM   2433 1HZ  LYS A 166      -4.151  15.113 -20.338  1.00 83.39           H
ATOM   2434 2HZ  LYS A 166      -5.777  15.421 -20.281  1.00 83.39           H
ATOM   2435 3HZ  LYS A 166      -4.790  15.952 -19.062  1.00 83.39           H
ATOM   2436  HN  LYS A 166      -8.684  10.758 -17.120  1.00 83.39           H
ATOM   2437  N   MET A 167     -10.116  11.829 -14.515  1.00 85.18           N
ATOM   2438  CA  MET A 167     -11.119  12.040 -13.485  1.00 85.18           C
ATOM   2439  C   MET A 167     -11.046  10.949 -12.416  1.00 85.18           C
ATOM   2440  O   MET A 167     -11.123  11.237 -11.223  1.00 85.18           O
ATOM   2441  HA  MET A 167     -10.886  13.008 -13.043  1.00 85.18           H
ATOM   2442  CB  MET A 167     -12.511  12.040 -14.121  1.00 85.18           C
ATOM   2443 1HB  MET A 167     -12.653  11.123 -14.694  1.00 85.18           H
ATOM   2444 2HB  MET A 167     -13.272  12.049 -13.340  1.00 85.18           H
ATOM   2445  CG  MET A 167     -12.697  13.253 -15.035  1.00 85.18           C
ATOM   2446 1HG  MET A 167     -12.324  14.150 -14.542  1.00 85.18           H
ATOM   2447 2HG  MET A 167     -12.113  13.124 -15.947  1.00 85.18           H
ATOM   2448  SD  MET A 167     -14.423  13.453 -15.441  1.00 85.18           S
ATOM   2449  CE  MET A 167     -14.696  11.961 -16.382  1.00 85.18           C
ATOM   2450 1HE  MET A 167     -14.036  11.953 -17.249  1.00 85.18           H
ATOM   2451 2HE  MET A 167     -14.486  11.093 -15.757  1.00 85.18           H
ATOM   2452 3HE  MET A 167     -15.733  11.926 -16.715  1.00 85.18           H
ATOM   2453  HN  MET A 167     -10.479  11.678 -15.434  1.00 85.18           H
ATOM   2454  N   VAL A 168     -10.899   9.717 -12.882  1.00 92.79           N
ATOM   2455  CA  VAL A 168     -10.847   8.577 -11.982  1.00 92.79           C
ATOM   2456  C   VAL A 168      -9.648   8.728 -11.044  1.00 92.79           C
ATOM   2457  O   VAL A 168      -9.757   8.471  -9.846  1.00 92.79           O
ATOM   2458  HA  VAL A 168     -11.761   8.586 -11.387  1.00 92.79           H
ATOM   2459  CB  VAL A 168     -10.818   7.276 -12.786  1.00 92.79           C
ATOM   2460  HB  VAL A 168     -10.015   7.353 -13.519  1.00 92.79           H
ATOM   2461  CG1 VAL A 168     -10.516   6.080 -11.882  1.00 92.79           C
ATOM   2462 1HG1 VAL A 168      -9.544   6.219 -11.407  1.00 92.79           H
ATOM   2463 2HG1 VAL A 168     -11.287   5.999 -11.116  1.00 92.79           H
ATOM   2464 3HG1 VAL A 168     -10.500   5.168 -12.479  1.00 92.79           H
ATOM   2465  CG2 VAL A 168     -12.130   7.072 -13.546  1.00 92.79           C
ATOM   2466 1HG2 VAL A 168     -12.957   7.026 -12.838  1.00 92.79           H
ATOM   2467 2HG2 VAL A 168     -12.286   7.904 -14.233  1.00 92.79           H
ATOM   2468 3HG2 VAL A 168     -12.082   6.140 -14.110  1.00 92.79           H
ATOM   2469  HN  VAL A 168     -10.816   9.493 -13.853  1.00 92.79           H
ATOM   2470  N   CYS A 169      -8.532   9.143 -11.624  1.00 94.20           N
ATOM   2471  CA  CYS A 169      -7.310   9.318 -10.857  1.00 94.20           C
ATOM   2472  C   CYS A 169      -7.569  10.369  -9.775  1.00 94.20           C
ATOM   2473  O   CYS A 169      -7.215  10.170  -8.614  1.00 94.20           O
ATOM   2474  HA  CYS A 169      -7.079   8.351 -10.411  1.00 94.20           H
ATOM   2475  CB  CYS A 169      -6.130   9.700 -11.753  1.00 94.20           C
ATOM   2476 1HB  CYS A 169      -6.414  10.520 -12.413  1.00 94.20           H
ATOM   2477 2HB  CYS A 169      -5.300  10.056 -11.142  1.00 94.20           H
ATOM   2478  SG  CYS A 169      -5.603   8.255 -12.744  1.00 94.20           S
ATOM   2479  HG  CYS A 169      -6.580   8.339 -13.642  1.00 94.20           H
ATOM   2480  HN  CYS A 169      -8.454   9.357 -12.598  1.00 94.20           H
ATOM   2481  N   PHE A 170      -8.185  11.464 -10.194  1.00 93.63           N
ATOM   2482  CA  PHE A 170      -8.467  12.560  -9.282  1.00 93.63           C
ATOM   2483  C   PHE A 170      -9.357  12.096  -8.127  1.00 93.63           C
ATOM   2484  O   PHE A 170      -9.087  12.408  -6.968  1.00 93.63           O
ATOM   2485  HA  PHE A 170      -7.512  12.905  -8.887  1.00 93.63           H
ATOM   2486  CB  PHE A 170      -9.210  13.630 -10.085  1.00 93.63           C
ATOM   2487 1HB  PHE A 170      -8.599  13.917 -10.940  1.00 93.63           H
ATOM   2488 2HB  PHE A 170     -10.130  13.200 -10.480  1.00 93.63           H
ATOM   2489  CG  PHE A 170      -9.555  14.884  -9.279  1.00 93.63           C
ATOM   2490  CD1 PHE A 170     -10.822  15.070  -8.820  1.00 93.63           C
ATOM   2491  HD1 PHE A 170     -11.591  14.325  -9.027  1.00 93.63           H
ATOM   2492  CD2 PHE A 170      -8.596  15.813  -9.021  1.00 93.63           C
ATOM   2493  HD2 PHE A 170      -7.581  15.664  -9.389  1.00 93.63           H
ATOM   2494  CE1 PHE A 170     -11.143  16.233  -8.072  1.00 93.63           C
ATOM   2495  HE1 PHE A 170     -12.158  16.382  -7.705  1.00 93.63           H
ATOM   2496  CE2 PHE A 170      -8.917  16.976  -8.273  1.00 93.63           C
ATOM   2497  HE2 PHE A 170      -8.148  17.721  -8.067  1.00 93.63           H
ATOM   2498  CZ  PHE A 170     -10.183  17.162  -7.815  1.00 93.63           C
ATOM   2499  HZ  PHE A 170     -10.429  18.055  -7.241  1.00 93.63           H
ATOM   2500  HN  PHE A 170      -8.489  11.609 -11.136  1.00 93.63           H
ATOM   2501  N   THR A 171     -10.399  11.360  -8.483  1.00 93.40           N
ATOM   2502  CA  THR A 171     -11.341  10.867  -7.493  1.00 93.40           C
ATOM   2503  C   THR A 171     -10.624   9.990  -6.465  1.00 93.40           C
ATOM   2504  O   THR A 171     -10.930  10.046  -5.275  1.00 93.40           O
ATOM   2505  HA  THR A 171     -11.751  11.722  -6.954  1.00 93.40           H
ATOM   2506  CB  THR A 171     -12.467  10.142  -8.231  1.00 93.40           C
ATOM   2507  HB  THR A 171     -12.101   9.225  -8.695  1.00 93.40           H
ATOM   2508  OG1 THR A 171     -12.982  11.122  -9.129  1.00 93.40           O
ATOM   2509  HG1 THR A 171     -12.523  11.050 -10.014  1.00 93.40           H
ATOM   2510  CG2 THR A 171     -13.650   9.814  -7.318  1.00 93.40           C
ATOM   2511 1HG2 THR A 171     -14.059  10.737  -6.907  1.00 93.40           H
ATOM   2512 2HG2 THR A 171     -13.314   9.172  -6.504  1.00 93.40           H
ATOM   2513 3HG2 THR A 171     -14.421   9.300  -7.892  1.00 93.40           H
ATOM   2514  HN  THR A 171     -10.603  11.100  -9.427  1.00 93.40           H
ATOM   2515  N   ILE A 172      -9.684   9.199  -6.962  1.00 94.14           N
ATOM   2516  CA  ILE A 172      -8.943   8.288  -6.106  1.00 94.14           C
ATOM   2517  C   ILE A 172      -8.139   9.095  -5.084  1.00 94.14           C
ATOM   2518  O   ILE A 172      -8.131   8.769  -3.898  1.00 94.14           O
ATOM   2519  HA  ILE A 172      -9.670   7.679  -5.569  1.00 94.14           H
ATOM   2520  CB  ILE A 172      -8.089   7.338  -6.947  1.00 94.14           C
ATOM   2521  HB  ILE A 172      -7.598   7.919  -7.727  1.00 94.14           H
ATOM   2522  CG1 ILE A 172      -8.960   6.292  -7.646  1.00 94.14           C
ATOM   2523 1HG1 ILE A 172      -9.360   5.595  -6.908  1.00 94.14           H
ATOM   2524 2HG1 ILE A 172      -9.813   6.780  -8.118  1.00 94.14           H
ATOM   2525  CG2 ILE A 172      -6.989   6.695  -6.101  1.00 94.14           C
ATOM   2526 1HG2 ILE A 172      -6.344   7.472  -5.691  1.00 94.14           H
ATOM   2527 2HG2 ILE A 172      -7.440   6.130  -5.286  1.00 94.14           H
ATOM   2528 3HG2 ILE A 172      -6.397   6.024  -6.724  1.00 94.14           H
ATOM   2529  CD1 ILE A 172      -8.158   5.523  -8.698  1.00 94.14           C
ATOM   2530 1HD1 ILE A 172      -7.780   6.220  -9.446  1.00 94.14           H
ATOM   2531 2HD1 ILE A 172      -7.321   5.017  -8.217  1.00 94.14           H
ATOM   2532 3HD1 ILE A 172      -8.801   4.786  -9.179  1.00 94.14           H
ATOM   2533  HN  ILE A 172      -9.427   9.175  -7.928  1.00 94.14           H
ATOM   2534  N   TRP A 173      -7.483  10.133  -5.582  1.00 92.42           N
ATOM   2535  CA  TRP A 173      -6.605  10.935  -4.746  1.00 92.42           C
ATOM   2536  C   TRP A 173      -7.458  11.595  -3.661  1.00 92.42           C
ATOM   2537  O   TRP A 173      -7.079  11.610  -2.491  1.00 92.42           O
ATOM   2538  HA  TRP A 173      -5.876  10.265  -4.290  1.00 92.42           H
ATOM   2539  CB  TRP A 173      -5.819  11.944  -5.585  1.00 92.42           C
ATOM   2540 1HB  TRP A 173      -6.485  12.375  -6.333  1.00 92.42           H
ATOM   2541 2HB  TRP A 173      -5.493  12.760  -4.941  1.00 92.42           H
ATOM   2542  CG  TRP A 173      -4.598  11.350  -6.291  1.00 92.42           C
ATOM   2543  CD1 TRP A 173      -4.421  11.148  -7.603  1.00 92.42           C
ATOM   2544  HD1 TRP A 173      -5.160  11.393  -8.367  1.00 92.42           H
ATOM   2545  CD2 TRP A 173      -3.384  10.888  -5.664  1.00 92.42           C
ATOM   2546  NE1 TRP A 173      -3.187  10.591  -7.867  1.00 92.42           N
ATOM   2547  HE1 TRP A 173      -2.827  10.350  -8.769  1.00 92.42           H
ATOM   2548  CE2 TRP A 173      -2.536  10.427  -6.650  1.00 92.42           C
ATOM   2549  CE3 TRP A 173      -3.014  10.858  -4.307  1.00 92.42           C
ATOM   2550  HE3 TRP A 173      -3.665  11.216  -3.510  1.00 92.42           H
ATOM   2551  CZ2 TRP A 173      -1.264   9.905  -6.386  1.00 92.42           C
ATOM   2552  HZ2 TRP A 173      -0.613   9.548  -7.184  1.00 92.42           H
ATOM   2553  CZ3 TRP A 173      -1.740  10.333  -4.060  1.00 92.42           C
ATOM   2554  HZ3 TRP A 173      -1.403  10.287  -3.024  1.00 92.42           H
ATOM   2555  CH2 TRP A 173      -0.874   9.866  -5.042  1.00 92.42           C
ATOM   2556  HH2 TRP A 173       0.104   9.471  -4.767  1.00 92.42           H
ATOM   2557  HN  TRP A 173      -7.543  10.428  -6.536  1.00 92.42           H
ATOM   2558  N   VAL A 174      -8.596  12.124  -4.088  1.00 95.68           N
ATOM   2559  CA  VAL A 174      -9.493  12.808  -3.173  1.00 95.68           C
ATOM   2560  C   VAL A 174      -9.960  11.828  -2.095  1.00 95.68           C
ATOM   2561  O   VAL A 174      -9.975  12.162  -0.911  1.00 95.68           O
ATOM   2562  HA  VAL A 174      -8.929  13.610  -2.697  1.00 95.68           H
ATOM   2563  CB  VAL A 174     -10.651  13.439  -3.949  1.00 95.68           C
ATOM   2564  HB  VAL A 174     -11.114  12.660  -4.554  1.00 95.68           H
ATOM   2565  CG1 VAL A 174     -11.714  13.989  -2.996  1.00 95.68           C
ATOM   2566 1HG1 VAL A 174     -12.106  13.178  -2.382  1.00 95.68           H
ATOM   2567 2HG1 VAL A 174     -11.269  14.748  -2.353  1.00 95.68           H
ATOM   2568 3HG1 VAL A 174     -12.525  14.432  -3.574  1.00 95.68           H
ATOM   2569  CG2 VAL A 174     -10.146  14.531  -4.895  1.00 95.68           C
ATOM   2570 1HG2 VAL A 174      -9.646  15.309  -4.318  1.00 95.68           H
ATOM   2571 2HG2 VAL A 174      -9.443  14.098  -5.607  1.00 95.68           H
ATOM   2572 3HG2 VAL A 174     -10.989  14.963  -5.434  1.00 95.68           H
ATOM   2573  HN  VAL A 174      -8.906  12.090  -5.038  1.00 95.68           H
ATOM   2574  N   LEU A 175     -10.330  10.637  -2.543  1.00 90.16           N
ATOM   2575  CA  LEU A 175     -10.864   9.631  -1.642  1.00 90.16           C
ATOM   2576  C   LEU A 175      -9.790   9.243  -0.623  1.00 90.16           C
ATOM   2577  O   LEU A 175     -10.065   9.162   0.573  1.00 90.16           O
ATOM   2578  HA  LEU A 175     -11.700  10.082  -1.107  1.00 90.16           H
ATOM   2579  CB  LEU A 175     -11.420   8.444  -2.432  1.00 90.16           C
ATOM   2580 1HB  LEU A 175     -12.176   8.815  -3.123  1.00 90.16           H
ATOM   2581 2HB  LEU A 175     -10.614   8.026  -3.036  1.00 90.16           H
ATOM   2582  CG  LEU A 175     -12.036   7.315  -1.603  1.00 90.16           C
ATOM   2583  HG  LEU A 175     -11.294   6.979  -0.878  1.00 90.16           H
ATOM   2584  CD1 LEU A 175     -13.247   7.815  -0.811  1.00 90.16           C
ATOM   2585 1HD1 LEU A 175     -12.936   8.614  -0.138  1.00 90.16           H
ATOM   2586 2HD1 LEU A 175     -14.001   8.194  -1.501  1.00 90.16           H
ATOM   2587 3HD1 LEU A 175     -13.665   6.993  -0.231  1.00 90.16           H
ATOM   2588  CD2 LEU A 175     -12.384   6.114  -2.484  1.00 90.16           C
ATOM   2589 1HD2 LEU A 175     -13.100   6.418  -3.247  1.00 90.16           H
ATOM   2590 2HD2 LEU A 175     -11.478   5.741  -2.963  1.00 90.16           H
ATOM   2591 3HD2 LEU A 175     -12.820   5.327  -1.870  1.00 90.16           H
ATOM   2592  HN  LEU A 175     -10.270  10.357  -3.501  1.00 90.16           H
ATOM   2593  N   ALA A 176      -8.590   9.013  -1.135  1.00 95.12           N
ATOM   2594  CA  ALA A 176      -7.492   8.564  -0.296  1.00 95.12           C
ATOM   2595  C   ALA A 176      -7.182   9.637   0.748  1.00 95.12           C
ATOM   2596  O   ALA A 176      -6.878   9.321   1.898  1.00 95.12           O
ATOM   2597  HA  ALA A 176      -7.814   7.655   0.213  1.00 95.12           H
ATOM   2598  CB  ALA A 176      -6.282   8.235  -1.172  1.00 95.12           C
ATOM   2599 1HB  ALA A 176      -6.547   7.447  -1.877  1.00 95.12           H
ATOM   2600 2HB  ALA A 176      -5.978   9.126  -1.722  1.00 95.12           H
ATOM   2601 3HB  ALA A 176      -5.458   7.898  -0.543  1.00 95.12           H
ATOM   2602  HN  ALA A 176      -8.363   9.129  -2.102  1.00 95.12           H
ATOM   2603  N   ALA A 177      -7.268  10.885   0.311  1.00 95.13           N
ATOM   2604  CA  ALA A 177      -6.977  12.007   1.188  1.00 95.13           C
ATOM   2605  C   ALA A 177      -7.963  12.003   2.358  1.00 95.13           C
ATOM   2606  O   ALA A 177      -7.564  12.161   3.511  1.00 95.13           O
ATOM   2607  HA  ALA A 177      -5.967  11.873   1.575  1.00 95.13           H
ATOM   2608  CB  ALA A 177      -7.029  13.309   0.386  1.00 95.13           C
ATOM   2609 1HB  ALA A 177      -6.290  13.272  -0.414  1.00 95.13           H
ATOM   2610 2HB  ALA A 177      -8.023  13.432  -0.043  1.00 95.13           H
ATOM   2611 3HB  ALA A 177      -6.811  14.150   1.044  1.00 95.13           H
ATOM   2612  HN  ALA A 177      -7.530  11.135  -0.621  1.00 95.13           H
ATOM   2613  N   ALA A 178      -9.231  11.821   2.021  1.00 95.20           N
ATOM   2614  CA  ALA A 178     -10.284  11.857   3.022  1.00 95.20           C
ATOM   2615  C   ALA A 178     -10.065  10.725   4.027  1.00 95.20           C
ATOM   2616  O   ALA A 178     -10.326  10.888   5.218  1.00 95.20           O
ATOM   2617  HA  ALA A 178     -10.215  12.812   3.542  1.00 95.20           H
ATOM   2618  CB  ALA A 178     -11.647  11.769   2.332  1.00 95.20           C
ATOM   2619 1HB  ALA A 178     -11.765  12.612   1.651  1.00 95.20           H
ATOM   2620 2HB  ALA A 178     -11.711  10.837   1.771  1.00 95.20           H
ATOM   2621 3HB  ALA A 178     -12.437  11.796   3.083  1.00 95.20           H
ATOM   2622  HN  ALA A 178      -9.543  11.652   1.086  1.00 95.20           H
ATOM   2623  N   LEU A 179      -9.588   9.602   3.510  1.00 92.42           N
ATOM   2624  CA  LEU A 179      -9.389   8.423   4.337  1.00 92.42           C
ATOM   2625  C   LEU A 179      -8.160   8.630   5.223  1.00 92.42           C
ATOM   2626  O   LEU A 179      -7.864   7.802   6.084  1.00 92.42           O
ATOM   2627  HA  LEU A 179     -10.265   8.322   4.978  1.00 92.42           H
ATOM   2628  CB  LEU A 179      -9.317   7.166   3.468  1.00 92.42           C
ATOM   2629 1HB  LEU A 179      -8.549   7.316   2.709  1.00 92.42           H
ATOM   2630 2HB  LEU A 179      -8.989   6.335   4.093  1.00 92.42           H
ATOM   2631  CG  LEU A 179     -10.615   6.759   2.767  1.00 92.42           C
ATOM   2632  HG  LEU A 179     -11.012   7.633   2.250  1.00 92.42           H
ATOM   2633  CD1 LEU A 179     -10.353   5.688   1.707  1.00 92.42           C
ATOM   2634 1HD1 LEU A 179      -9.660   6.076   0.961  1.00 92.42           H
ATOM   2635 2HD1 LEU A 179      -9.921   4.806   2.181  1.00 92.42           H
ATOM   2636 3HD1 LEU A 179     -11.292   5.417   1.224  1.00 92.42           H
ATOM   2637  CD2 LEU A 179     -11.670   6.316   3.782  1.00 92.42           C
ATOM   2638 1HD2 LEU A 179     -11.296   5.462   4.346  1.00 92.42           H
ATOM   2639 2HD2 LEU A 179     -11.885   7.138   4.465  1.00 92.42           H
ATOM   2640 3HD2 LEU A 179     -12.583   6.033   3.257  1.00 92.42           H
ATOM   2641  HN  LEU A 179      -9.341   9.490   2.548  1.00 92.42           H
ATOM   2642  N   CYS A 180      -7.476   9.739   4.983  1.00 91.56           N
ATOM   2643  CA  CYS A 180      -6.279  10.060   5.743  1.00 91.56           C
ATOM   2644  C   CYS A 180      -6.680  10.961   6.912  1.00 91.56           C
ATOM   2645  O   CYS A 180      -5.856  11.275   7.769  1.00 91.56           O
ATOM   2646  HA  CYS A 180      -5.875   9.114   6.104  1.00 91.56           H
ATOM   2647  CB  CYS A 180      -5.208  10.708   4.864  1.00 91.56           C
ATOM   2648 1HB  CYS A 180      -5.600  11.618   4.410  1.00 91.56           H
ATOM   2649 2HB  CYS A 180      -4.353  10.999   5.474  1.00 91.56           H
ATOM   2650  SG  CYS A 180      -4.676   9.539   3.560  1.00 91.56           S
ATOM   2651  HG  CYS A 180      -5.894   9.305   3.079  1.00 91.56           H
ATOM   2652  HN  CYS A 180      -7.726  10.410   4.286  1.00 91.56           H
ATOM   2653  N   ILE A 181      -7.947  11.351   6.910  1.00 91.54           N
ATOM   2654  CA  ILE A 181      -8.438  12.302   7.893  1.00 91.54           C
ATOM   2655  C   ILE A 181      -8.140  11.777   9.298  1.00 91.54           C
ATOM   2656  O   ILE A 181      -7.612  12.505  10.138  1.00 91.54           O
ATOM   2657  HA  ILE A 181      -7.890  13.233   7.749  1.00 91.54           H
ATOM   2658  CB  ILE A 181      -9.918  12.605   7.651  1.00 91.54           C
ATOM   2659  HB  ILE A 181     -10.442  11.659   7.512  1.00 91.54           H
ATOM   2660  CG1 ILE A 181     -10.109  13.419   6.369  1.00 91.54           C
ATOM   2661 1HG1 ILE A 181      -9.669  14.409   6.495  1.00 91.54           H
ATOM   2662 2HG1 ILE A 181      -9.581  12.938   5.546  1.00 91.54           H
ATOM   2663  CG2 ILE A 181     -10.543  13.294   8.866  1.00 91.54           C
ATOM   2664 1HG2 ILE A 181     -10.457  12.643   9.736  1.00 91.54           H
ATOM   2665 2HG2 ILE A 181     -10.021  14.231   9.060  1.00 91.54           H
ATOM   2666 3HG2 ILE A 181     -11.595  13.498   8.667  1.00 91.54           H
ATOM   2667  CD1 ILE A 181     -11.592  13.555   6.021  1.00 91.54           C
ATOM   2668 1HD1 ILE A 181     -12.023  12.564   5.873  1.00 91.54           H
ATOM   2669 2HD1 ILE A 181     -12.112  14.058   6.836  1.00 91.54           H
ATOM   2670 3HD1 ILE A 181     -11.699  14.138   5.106  1.00 91.54           H
ATOM   2671  HN  ILE A 181      -8.630  11.029   6.255  1.00 91.54           H
ATOM   2672  N   PRO A 182      -8.471  10.509   9.580  1.00 93.15           N
ATOM   2673  CA  PRO A 182      -8.245   9.949  10.914  1.00 93.15           C
ATOM   2674  C   PRO A 182      -6.810  10.131  11.381  1.00 93.15           C
ATOM   2675  O   PRO A 182      -6.569  10.508  12.527  1.00 93.15           O
ATOM   2676  HA  PRO A 182      -8.853  10.476  11.650  1.00 93.15           H
ATOM   2677  CB  PRO A 182      -8.606   8.471  10.753  1.00 93.15           C
ATOM   2678 1HB  PRO A 182      -7.733   7.870  10.497  1.00 93.15           H
ATOM   2679 2HB  PRO A 182      -9.019   8.056  11.672  1.00 93.15           H
ATOM   2680  CG  PRO A 182      -9.633   8.479   9.627  1.00 93.15           C
ATOM   2681 1HG  PRO A 182      -9.727   7.500   9.157  1.00 93.15           H
ATOM   2682 2HG  PRO A 182     -10.628   8.742   9.989  1.00 93.15           H
ATOM   2683  CD  PRO A 182      -9.080   9.522   8.670  1.00 93.15           C
ATOM   2684 1HD  PRO A 182      -8.342   9.096   7.990  1.00 93.15           H
ATOM   2685 2HD  PRO A 182      -9.863   9.960   8.051  1.00 93.15           H
ATOM   2686  N   GLU A 183      -5.886   9.855  10.472  1.00 90.16           N
ATOM   2687  CA  GLU A 183      -4.472   9.906  10.803  1.00 90.16           C
ATOM   2688  C   GLU A 183      -4.062  11.335  11.165  1.00 90.16           C
ATOM   2689  O   GLU A 183      -3.236  11.541  12.052  1.00 90.16           O
ATOM   2690  HA  GLU A 183      -4.354   9.256  11.670  1.00 90.16           H
ATOM   2691  CB  GLU A 183      -3.620   9.366   9.652  1.00 90.16           C
ATOM   2692 1HB  GLU A 183      -4.166   9.463   8.714  1.00 90.16           H
ATOM   2693 2HB  GLU A 183      -2.654   9.871   9.642  1.00 90.16           H
ATOM   2694  CG  GLU A 183      -3.326   7.877   9.839  1.00 90.16           C
ATOM   2695 1HG  GLU A 183      -2.632   7.540   9.069  1.00 90.16           H
ATOM   2696 2HG  GLU A 183      -2.838   7.717  10.801  1.00 90.16           H
ATOM   2697  CD  GLU A 183      -4.612   7.051   9.771  1.00 90.16           C
ATOM   2698  OE1 GLU A 183      -4.487   5.816   9.622  1.00 90.16           O
ATOM   2699  OE2 GLU A 183      -5.692   7.673   9.869  1.00 90.16           O
ATOM   2700  HN  GLU A 183      -6.090   9.602   9.526  1.00 90.16           H
ATOM   2701  N   ILE A 184      -4.659  12.284  10.460  1.00 91.46           N
ATOM   2702  CA  ILE A 184      -4.331  13.685  10.662  1.00 91.46           C
ATOM   2703  C   ILE A 184      -4.732  14.100  12.079  1.00 91.46           C
ATOM   2704  O   ILE A 184      -4.021  14.863  12.731  1.00 91.46           O
ATOM   2705  HA  ILE A 184      -3.249  13.784  10.566  1.00 91.46           H
ATOM   2706  CB  ILE A 184      -4.963  14.547   9.567  1.00 91.46           C
ATOM   2707  HB  ILE A 184      -6.026  14.313   9.520  1.00 91.46           H
ATOM   2708  CG1 ILE A 184      -4.366  14.218   8.197  1.00 91.46           C
ATOM   2709 1HG1 ILE A 184      -3.337  14.572   8.150  1.00 91.46           H
ATOM   2710 2HG1 ILE A 184      -4.338  13.137   8.059  1.00 91.46           H
ATOM   2711  CG2 ILE A 184      -4.841  16.035   9.902  1.00 91.46           C
ATOM   2712 1HG2 ILE A 184      -5.351  16.238  10.844  1.00 91.46           H
ATOM   2713 2HG2 ILE A 184      -3.789  16.302   9.993  1.00 91.46           H
ATOM   2714 3HG2 ILE A 184      -5.299  16.625   9.108  1.00 91.46           H
ATOM   2715  CD1 ILE A 184      -5.184  14.859   7.074  1.00 91.46           C
ATOM   2716 1HD1 ILE A 184      -6.207  14.484   7.110  1.00 91.46           H
ATOM   2717 2HD1 ILE A 184      -5.190  15.942   7.202  1.00 91.46           H
ATOM   2718 3HD1 ILE A 184      -4.738  14.609   6.112  1.00 91.46           H
ATOM   2719  HN  ILE A 184      -5.355  12.110   9.763  1.00 91.46           H
ATOM   2720  N   LEU A 185      -5.869  13.578  12.514  1.00 91.62           N
ATOM   2721  CA  LEU A 185      -6.479  14.038  13.750  1.00 91.62           C
ATOM   2722  C   LEU A 185      -5.743  13.417  14.939  1.00 91.62           C
ATOM   2723  O   LEU A 185      -5.352  14.122  15.868  1.00 91.62           O
ATOM   2724  HA  LEU A 185      -6.354  15.120  13.793  1.00 91.62           H
ATOM   2725  CB  LEU A 185      -7.983  13.756  13.743  1.00 91.62           C
ATOM   2726 1HB  LEU A 185      -8.133  12.697  13.534  1.00 91.62           H
ATOM   2727 2HB  LEU A 185      -8.372  13.941  14.744  1.00 91.62           H
ATOM   2728  CG  LEU A 185      -8.812  14.567  12.745  1.00 91.62           C
ATOM   2729  HG  LEU A 185      -8.449  14.348  11.741  1.00 91.62           H
ATOM   2730  CD1 LEU A 185     -10.285  14.153  12.793  1.00 91.62           C
ATOM   2731 1HD1 LEU A 185     -10.373  13.096  12.543  1.00 91.62           H
ATOM   2732 2HD1 LEU A 185     -10.678  14.324  13.795  1.00 91.62           H
ATOM   2733 3HD1 LEU A 185     -10.852  14.745  12.074  1.00 91.62           H
ATOM   2734  CD2 LEU A 185      -8.632  16.069  12.974  1.00 91.62           C
ATOM   2735 1HD2 LEU A 185      -8.953  16.323  13.984  1.00 91.62           H
ATOM   2736 2HD2 LEU A 185      -7.581  16.331  12.850  1.00 91.62           H
ATOM   2737 3HD2 LEU A 185      -9.232  16.621  12.252  1.00 91.62           H
ATOM   2738  HN  LEU A 185      -6.371  12.855  12.039  1.00 91.62           H
ATOM   2739  N   TYR A 186      -5.576  12.105  14.871  1.00 91.87           N
ATOM   2740  CA  TYR A 186      -5.308  11.322  16.066  1.00 91.87           C
ATOM   2741  C   TYR A 186      -3.848  10.869  16.108  1.00 91.87           C
ATOM   2742  O   TYR A 186      -3.424  10.217  17.061  1.00 91.87           O
ATOM   2743  HA  TYR A 186      -5.511  11.950  16.933  1.00 91.87           H
ATOM   2744  CB  TYR A 186      -6.210  10.089  15.973  1.00 91.87           C
ATOM   2745 1HB  TYR A 186      -5.913   9.499  15.105  1.00 91.87           H
ATOM   2746 2HB  TYR A 186      -6.048   9.466  16.852  1.00 91.87           H
ATOM   2747  CG  TYR A 186      -7.701  10.415  15.864  1.00 91.87           C
ATOM   2748  CD1 TYR A 186      -8.282  11.290  16.759  1.00 91.87           C
ATOM   2749  HD1 TYR A 186      -7.680  11.749  17.543  1.00 91.87           H
ATOM   2750  CD2 TYR A 186      -8.463   9.834  14.872  1.00 91.87           C
ATOM   2751  HD2 TYR A 186      -8.004   9.143  14.165  1.00 91.87           H
ATOM   2752  CE1 TYR A 186      -9.686  11.597  16.657  1.00 91.87           C
ATOM   2753  HE1 TYR A 186     -10.158  12.286  17.357  1.00 91.87           H
ATOM   2754  CE2 TYR A 186      -9.867  10.141  14.770  1.00 91.87           C
ATOM   2755  HE2 TYR A 186     -10.481   9.689  13.991  1.00 91.87           H
ATOM   2756  CZ  TYR A 186     -10.408  11.007  15.667  1.00 91.87           C
ATOM   2757  OH  TYR A 186     -11.734  11.297  15.571  1.00 91.87           O
ATOM   2758  HH  TYR A 186     -12.148  10.764  14.833  1.00 91.87           H
ATOM   2759  HN  TYR A 186      -5.621  11.578  14.022  1.00 91.87           H
ATOM   2760  N   SER A 187      -3.118  11.232  15.064  1.00 92.58           N
ATOM   2761  CA  SER A 187      -1.676  11.050  15.058  1.00 92.58           C
ATOM   2762  C   SER A 187      -1.021  12.035  16.029  1.00 92.58           C
ATOM   2763  O   SER A 187      -1.203  13.245  15.908  1.00 92.58           O
ATOM   2764  HA  SER A 187      -1.514  10.024  15.386  1.00 92.58           H
ATOM   2765  CB  SER A 187      -1.104  11.231  13.651  1.00 92.58           C
ATOM   2766 1HB  SER A 187      -1.347  12.229  13.286  1.00 92.58           H
ATOM   2767 2HB  SER A 187      -0.017  11.163  13.690  1.00 92.58           H
ATOM   2768  OG  SER A 187      -1.608  10.258  12.740  1.00 92.58           O
ATOM   2769  HG  SER A 187      -2.060  10.710  11.972  1.00 92.58           H
ATOM   2770  HN  SER A 187      -3.495  11.644  14.234  1.00 92.58           H
ATOM   2771  N   GLN A 188      -0.271  11.478  16.969  1.00 85.66           N
ATOM   2772  CA  GLN A 188       0.510  12.294  17.883  1.00 85.66           C
ATOM   2773  C   GLN A 188       1.731  11.516  18.378  1.00 85.66           C
ATOM   2774  O   GLN A 188       1.938  10.367  17.990  1.00 85.66           O
ATOM   2775  HA  GLN A 188       0.832  13.156  17.299  1.00 85.66           H
ATOM   2776  CB  GLN A 188      -0.346  12.775  19.057  1.00 85.66           C
ATOM   2777 1HB  GLN A 188       0.261  13.380  19.731  1.00 85.66           H
ATOM   2778 2HB  GLN A 188      -1.147  13.416  18.689  1.00 85.66           H
ATOM   2779  CG  GLN A 188      -0.942  11.592  19.822  1.00 85.66           C
ATOM   2780 1HG  GLN A 188      -1.516  10.965  19.140  1.00 85.66           H
ATOM   2781 2HG  GLN A 188      -0.140  10.973  20.225  1.00 85.66           H
ATOM   2782  CD  GLN A 188      -1.843  12.073  20.961  1.00 85.66           C
ATOM   2783  OE1 GLN A 188      -2.047  13.258  21.167  1.00 85.66           O
ATOM   2784  NE2 GLN A 188      -2.369  11.091  21.687  1.00 85.66           N
ATOM   2785 1HE2 GLN A 188      -2.161  10.138  21.464  1.00 85.66           H
ATOM   2786 2HE2 GLN A 188      -2.972  11.305  22.455  1.00 85.66           H
ATOM   2787  HN  GLN A 188      -0.193  10.492  17.112  1.00 85.66           H
ATOM   2788  N   ILE A 189       2.508  12.174  19.226  1.00 90.13           N
ATOM   2789  CA  ILE A 189       3.637  11.521  19.866  1.00 90.13           C
ATOM   2790  C   ILE A 189       3.198  10.965  21.223  1.00 90.13           C
ATOM   2791  O   ILE A 189       2.640  11.691  22.044  1.00 90.13           O
ATOM   2792  HA  ILE A 189       3.935  10.687  19.231  1.00 90.13           H
ATOM   2793  CB  ILE A 189       4.830  12.475  19.950  1.00 90.13           C
ATOM   2794  HB  ILE A 189       4.526  13.354  20.519  1.00 90.13           H
ATOM   2795  CG1 ILE A 189       5.244  12.959  18.558  1.00 90.13           C
ATOM   2796 1HG1 ILE A 189       5.613  12.118  17.972  1.00 90.13           H
ATOM   2797 2HG1 ILE A 189       4.374  13.356  18.034  1.00 90.13           H
ATOM   2798  CG2 ILE A 189       5.996  11.831  20.702  1.00 90.13           C
ATOM   2799 1HG2 ILE A 189       5.680  11.578  21.714  1.00 90.13           H
ATOM   2800 2HG2 ILE A 189       6.309  10.925  20.182  1.00 90.13           H
ATOM   2801 3HG2 ILE A 189       6.831  12.531  20.747  1.00 90.13           H
ATOM   2802  CD1 ILE A 189       6.326  14.037  18.652  1.00 90.13           C
ATOM   2803 1HD1 ILE A 189       5.944  14.887  19.218  1.00 90.13           H
ATOM   2804 2HD1 ILE A 189       7.202  13.629  19.155  1.00 90.13           H
ATOM   2805 3HD1 ILE A 189       6.601  14.363  17.649  1.00 90.13           H
ATOM   2806  HN  ILE A 189       2.376  13.132  19.478  1.00 90.13           H
ATOM   2807  N   LYS A 190       3.468   9.682  21.416  1.00 85.46           N
ATOM   2808  CA  LYS A 190       3.302   9.071  22.723  1.00 85.46           C
ATOM   2809  C   LYS A 190       4.673   8.670  23.272  1.00 85.46           C
ATOM   2810  O   LYS A 190       5.524   8.184  22.530  1.00 85.46           O
ATOM   2811  HA  LYS A 190       2.872   9.825  23.384  1.00 85.46           H
ATOM   2812  CB  LYS A 190       2.306   7.912  22.651  1.00 85.46           C
ATOM   2813 1HB  LYS A 190       1.382   8.250  22.182  1.00 85.46           H
ATOM   2814 2HB  LYS A 190       2.710   7.119  22.021  1.00 85.46           H
ATOM   2815  CG  LYS A 190       2.004   7.360  24.045  1.00 85.46           C
ATOM   2816 1HG  LYS A 190       2.931   7.040  24.522  1.00 85.46           H
ATOM   2817 2HG  LYS A 190       1.581   8.148  24.668  1.00 85.46           H
ATOM   2818  CD  LYS A 190       1.030   6.183  23.970  1.00 85.46           C
ATOM   2819 1HD  LYS A 190       0.049   6.537  23.651  1.00 85.46           H
ATOM   2820 2HD  LYS A 190       1.371   5.471  23.218  1.00 85.46           H
ATOM   2821  CE  LYS A 190       0.910   5.483  25.325  1.00 85.46           C
ATOM   2822 1HE  LYS A 190       1.890   5.421  25.797  1.00 85.46           H
ATOM   2823 2HE  LYS A 190       0.273   6.069  25.989  1.00 85.46           H
ATOM   2824  NZ  LYS A 190       0.345   4.125  25.159  1.00 85.46           N
ATOM   2825 1HZ  LYS A 190       0.185   3.712  26.071  1.00 85.46           H
ATOM   2826 2HZ  LYS A 190      -0.534   4.184  24.656  1.00 85.46           H
ATOM   2827 3HZ  LYS A 190       0.996   3.550  24.636  1.00 85.46           H
ATOM   2828  HN  LYS A 190       3.793   9.065  20.699  1.00 85.46           H
ATOM   2829  N   GLU A 191       4.843   8.890  24.568  1.00 76.39           N
ATOM   2830  CA  GLU A 191       6.032   8.418  25.256  1.00 76.39           C
ATOM   2831  C   GLU A 191       5.757   7.071  25.928  1.00 76.39           C
ATOM   2832  O   GLU A 191       4.800   6.937  26.690  1.00 76.39           O
ATOM   2833  HA  GLU A 191       6.788   8.296  24.480  1.00 76.39           H
ATOM   2834  CB  GLU A 191       6.521   9.449  26.275  1.00 76.39           C
ATOM   2835 1HB  GLU A 191       6.594  10.428  25.801  1.00 76.39           H
ATOM   2836 2HB  GLU A 191       5.869   9.441  27.148  1.00 76.39           H
ATOM   2837  CG  GLU A 191       7.922   9.099  26.781  1.00 76.39           C
ATOM   2838 1HG  GLU A 191       7.898   8.138  27.295  1.00 76.39           H
ATOM   2839 2HG  GLU A 191       8.601   8.990  25.935  1.00 76.39           H
ATOM   2840  CD  GLU A 191       8.449  10.177  27.729  1.00 76.39           C
ATOM   2841  OE1 GLU A 191       9.534   9.946  28.305  1.00 76.39           O
ATOM   2842  OE2 GLU A 191       7.754  11.209  27.858  1.00 76.39           O
ATOM   2843  HN  GLU A 191       4.188   9.379  25.143  1.00 76.39           H
ATOM   2844  N   GLU A 192       6.613   6.107  25.622  1.00 76.35           N
ATOM   2845  CA  GLU A 192       6.462   4.770  26.170  1.00 76.35           C
ATOM   2846  C   GLU A 192       7.809   4.246  26.670  1.00 76.35           C
ATOM   2847  O   GLU A 192       8.737   4.058  25.884  1.00 76.35           O
ATOM   2848  HA  GLU A 192       5.772   4.876  27.007  1.00 76.35           H
ATOM   2849  CB  GLU A 192       5.853   3.820  25.136  1.00 76.35           C
ATOM   2850 1HB  GLU A 192       4.917   4.234  24.763  1.00 76.35           H
ATOM   2851 2HB  GLU A 192       6.580   3.619  24.349  1.00 76.35           H
ATOM   2852  CG  GLU A 192       5.516   2.467  25.767  1.00 76.35           C
ATOM   2853 1HG  GLU A 192       5.270   1.748  24.985  1.00 76.35           H
ATOM   2854 2HG  GLU A 192       6.388   2.080  26.294  1.00 76.35           H
ATOM   2855  CD  GLU A 192       4.340   2.593  26.739  1.00 76.35           C
ATOM   2856  OE1 GLU A 192       4.115   1.617  27.486  1.00 76.35           O
ATOM   2857  OE2 GLU A 192       3.694   3.663  26.712  1.00 76.35           O
ATOM   2858  HN  GLU A 192       7.397   6.228  25.013  1.00 76.35           H
ATOM   2859  N   SER A 193       7.874   4.024  27.974  1.00 75.82           N
ATOM   2860  CA  SER A 193       9.093   3.525  28.589  1.00 75.82           C
ATOM   2861  C   SER A 193      10.266   4.447  28.247  1.00 75.82           C
ATOM   2862  O   SER A 193      11.388   3.982  28.049  1.00 75.82           O
ATOM   2863  HA  SER A 193       8.900   3.534  29.661  1.00 75.82           H
ATOM   2864  CB  SER A 193       9.393   2.095  28.136  1.00 75.82           C
ATOM   2865 1HB  SER A 193       9.624   2.092  27.071  1.00 75.82           H
ATOM   2866 2HB  SER A 193      10.279   1.728  28.656  1.00 75.82           H
ATOM   2867  OG  SER A 193       8.300   1.216  28.386  1.00 75.82           O
ATOM   2868  HG  SER A 193       8.479   0.322  27.975  1.00 75.82           H
ATOM   2869  HN  SER A 193       7.115   4.178  28.606  1.00 75.82           H
ATOM   2870  N   GLY A 194       9.966   5.736  28.188  1.00 83.47           N
ATOM   2871  CA  GLY A 194      10.969   6.721  27.818  1.00 83.47           C
ATOM   2872  C   GLY A 194      11.240   6.688  26.312  1.00 83.47           C
ATOM   2873  O   GLY A 194      12.078   7.437  25.812  1.00 83.47           O
ATOM   2874 1HA  GLY A 194      10.631   7.716  28.108  1.00 83.47           H
ATOM   2875 2HA  GLY A 194      11.893   6.527  28.362  1.00 83.47           H
ATOM   2876  HN  GLY A 194       9.060   6.109  28.387  1.00 83.47           H
ATOM   2877  N   ILE A 195      10.514   5.813  25.632  1.00 81.25           N
ATOM   2878  CA  ILE A 195      10.592   5.743  24.182  1.00 81.25           C
ATOM   2879  C   ILE A 195       9.224   6.083  23.586  1.00 81.25           C
ATOM   2880  O   ILE A 195       8.200   5.585  24.049  1.00 81.25           O
ATOM   2881  HA  ILE A 195      11.308   6.498  23.857  1.00 81.25           H
ATOM   2882  CB  ILE A 195      11.135   4.383  23.740  1.00 81.25           C
ATOM   2883  HB  ILE A 195      10.444   3.612  24.082  1.00 81.25           H
ATOM   2884  CG1 ILE A 195      12.490   4.096  24.389  1.00 81.25           C
ATOM   2885 1HG1 ILE A 195      13.224   4.824  24.045  1.00 81.25           H
ATOM   2886 2HG1 ILE A 195      12.410   4.210  25.470  1.00 81.25           H
ATOM   2887  CG2 ILE A 195      11.199   4.288  22.214  1.00 81.25           C
ATOM   2888 1HG2 ILE A 195      10.199   4.417  21.800  1.00 81.25           H
ATOM   2889 2HG2 ILE A 195      11.855   5.068  21.829  1.00 81.25           H
ATOM   2890 3HG2 ILE A 195      11.588   3.311  21.927  1.00 81.25           H
ATOM   2891  CD1 ILE A 195      12.970   2.682  24.054  1.00 81.25           C
ATOM   2892 1HD1 ILE A 195      12.245   1.956  24.422  1.00 81.25           H
ATOM   2893 2HD1 ILE A 195      13.071   2.579  22.974  1.00 81.25           H
ATOM   2894 3HD1 ILE A 195      13.935   2.504  24.528  1.00 81.25           H
ATOM   2895  HN  ILE A 195       9.884   5.161  26.053  1.00 81.25           H
ATOM   2896  N   ALA A 196       9.253   6.929  22.567  1.00 91.51           N
ATOM   2897  CA  ALA A 196       8.062   7.189  21.776  1.00 91.51           C
ATOM   2898  C   ALA A 196       8.206   8.540  21.073  1.00 91.51           C
ATOM   2899  O   ALA A 196       8.530   9.543  21.708  1.00 91.51           O
ATOM   2900  HA  ALA A 196       7.985   6.404  21.024  1.00 91.51           H
ATOM   2901  CB  ALA A 196       6.827   7.130  22.678  1.00 91.51           C
ATOM   2902 1HB  ALA A 196       6.754   6.141  23.130  1.00 91.51           H
ATOM   2903 2HB  ALA A 196       6.914   7.882  23.462  1.00 91.51           H
ATOM   2904 3HB  ALA A 196       5.934   7.325  22.085  1.00 91.51           H
ATOM   2905  HN  ALA A 196      10.068   7.432  22.280  1.00 91.51           H
ATOM   2906  N   ILE A 197       7.958   8.523  19.772  1.00 87.34           N
ATOM   2907  CA  ILE A 197       7.127   7.487  19.181  1.00 87.34           C
ATOM   2908  C   ILE A 197       5.976   8.139  18.412  1.00 87.34           C
ATOM   2909  O   ILE A 197       5.206   8.912  18.979  1.00 87.34           O
ATOM   2910  HA  ILE A 197       7.747   6.936  18.474  1.00 87.34           H
ATOM   2911  CB  ILE A 197       6.668   6.494  20.251  1.00 87.34           C
ATOM   2912  HB  ILE A 197       6.158   7.051  21.037  1.00 87.34           H
ATOM   2913  CG1 ILE A 197       7.865   5.793  20.898  1.00 87.34           C
ATOM   2914 1HG1 ILE A 197       8.455   5.291  20.131  1.00 87.34           H
ATOM   2915 2HG1 ILE A 197       8.514   6.533  21.366  1.00 87.34           H
ATOM   2916  CG2 ILE A 197       5.661   5.496  19.676  1.00 87.34           C
ATOM   2917 1HG2 ILE A 197       4.790   6.034  19.302  1.00 87.34           H
ATOM   2918 2HG2 ILE A 197       6.124   4.942  18.860  1.00 87.34           H
ATOM   2919 3HG2 ILE A 197       5.352   4.802  20.458  1.00 87.34           H
ATOM   2920  CD1 ILE A 197       7.404   4.776  21.943  1.00 87.34           C
ATOM   2921 1HD1 ILE A 197       6.836   5.285  22.721  1.00 87.34           H
ATOM   2922 2HD1 ILE A 197       6.775   4.024  21.466  1.00 87.34           H
ATOM   2923 3HD1 ILE A 197       8.274   4.292  22.387  1.00 87.34           H
ATOM   2924  HN  ILE A 197       8.312   9.200  19.126  1.00 87.34           H
ATOM   2925  N   CYS A 198       5.895   7.802  17.134  1.00 92.65           N
ATOM   2926  CA  CYS A 198       4.751   8.191  16.328  1.00 92.65           C
ATOM   2927  C   CYS A 198       3.701   7.082  16.417  1.00 92.65           C
ATOM   2928  O   CYS A 198       3.934   5.964  15.961  1.00 92.65           O
ATOM   2929  HA  CYS A 198       4.370   9.120  16.753  1.00 92.65           H
ATOM   2930  CB  CYS A 198       5.151   8.483  14.880  1.00 92.65           C
ATOM   2931 1HB  CYS A 198       5.793   9.363  14.842  1.00 92.65           H
ATOM   2932 2HB  CYS A 198       5.727   7.650  14.478  1.00 92.65           H
ATOM   2933  SG  CYS A 198       3.656   8.758  13.861  1.00 92.65           S
ATOM   2934  HN  CYS A 198       6.593   7.274  16.649  1.00 92.65           H
ATOM   2935  N   THR A 199       2.567   7.430  17.008  1.00 90.65           N
ATOM   2936  CA  THR A 199       1.450   6.504  17.089  1.00 90.65           C
ATOM   2937  C   THR A 199       0.124   7.257  16.974  1.00 90.65           C
ATOM   2938  O   THR A 199       0.077   8.472  17.160  1.00 90.65           O
ATOM   2939  HA  THR A 199       1.506   5.823  16.240  1.00 90.65           H
ATOM   2940  CB  THR A 199       1.587   5.710  18.390  1.00 90.65           C
ATOM   2941  HB  THR A 199       2.625   5.428  18.567  1.00 90.65           H
ATOM   2942  OG1 THR A 199       0.674   4.628  18.235  1.00 90.65           O
ATOM   2943  HG1 THR A 199       0.893   3.899  18.884  1.00 90.65           H
ATOM   2944  CG2 THR A 199       1.054   6.477  19.602  1.00 90.65           C
ATOM   2945 1HG2 THR A 199      -0.003   6.700  19.455  1.00 90.65           H
ATOM   2946 2HG2 THR A 199       1.609   7.408  19.717  1.00 90.65           H
ATOM   2947 3HG2 THR A 199       1.175   5.869  20.499  1.00 90.65           H
ATOM   2948  HN  THR A 199       2.406   8.324  17.426  1.00 90.65           H
ATOM   2949  N   MET A 200      -0.923   6.504  16.666  1.00 89.51           N
ATOM   2950  CA  MET A 200      -2.276   7.016  16.794  1.00 89.51           C
ATOM   2951  C   MET A 200      -2.795   6.845  18.224  1.00 89.51           C
ATOM   2952  O   MET A 200      -2.599   5.796  18.837  1.00 89.51           O
ATOM   2953  HA  MET A 200      -2.214   8.076  16.548  1.00 89.51           H
ATOM   2954  CB  MET A 200      -3.197   6.273  15.825  1.00 89.51           C
ATOM   2955 1HB  MET A 200      -3.112   5.199  15.988  1.00 89.51           H
ATOM   2956 2HB  MET A 200      -4.234   6.545  16.022  1.00 89.51           H
ATOM   2957  CG  MET A 200      -2.845   6.603  14.373  1.00 89.51           C
ATOM   2958 1HG  MET A 200      -2.783   7.684  14.241  1.00 89.51           H
ATOM   2959 2HG  MET A 200      -1.865   6.195  14.125  1.00 89.51           H
ATOM   2960  SD  MET A 200      -4.081   5.927  13.276  1.00 89.51           S
ATOM   2961  CE  MET A 200      -5.448   7.015  13.640  1.00 89.51           C
ATOM   2962 1HE  MET A 200      -5.703   6.937  14.697  1.00 89.51           H
ATOM   2963 2HE  MET A 200      -5.166   8.042  13.409  1.00 89.51           H
ATOM   2964 3HE  MET A 200      -6.309   6.730  13.036  1.00 89.51           H
ATOM   2965  HN  MET A 200      -0.856   5.563  16.336  1.00 89.51           H
ATOM   2966  N   VAL A 201      -3.445   7.890  18.713  1.00 91.75           N
ATOM   2967  CA  VAL A 201      -4.123   7.817  19.996  1.00 91.75           C
ATOM   2968  C   VAL A 201      -5.584   8.234  19.821  1.00 91.75           C
ATOM   2969  O   VAL A 201      -5.867   9.352  19.394  1.00 91.75           O
ATOM   2970  HA  VAL A 201      -4.092   6.778  20.326  1.00 91.75           H
ATOM   2971  CB  VAL A 201      -3.379   8.664  21.030  1.00 91.75           C
ATOM   2972  HB  VAL A 201      -3.445   9.707  20.719  1.00 91.75           H
ATOM   2973  CG1 VAL A 201      -4.030   8.543  22.409  1.00 91.75           C
ATOM   2974 1HG1 VAL A 201      -5.063   8.886  22.354  1.00 91.75           H
ATOM   2975 2HG1 VAL A 201      -4.009   7.502  22.731  1.00 91.75           H
ATOM   2976 3HG1 VAL A 201      -3.481   9.155  23.125  1.00 91.75           H
ATOM   2977  CG2 VAL A 201      -1.898   8.284  21.087  1.00 91.75           C
ATOM   2978 1HG2 VAL A 201      -1.803   7.234  21.363  1.00 91.75           H
ATOM   2979 2HG2 VAL A 201      -1.443   8.446  20.110  1.00 91.75           H
ATOM   2980 3HG2 VAL A 201      -1.393   8.902  21.830  1.00 91.75           H
ATOM   2981  HN  VAL A 201      -3.513   8.773  18.249  1.00 91.75           H
ATOM   2982  N   TYR A 202      -6.474   7.313  20.160  1.00 91.86           N
ATOM   2983  CA  TYR A 202      -7.897   7.546  19.983  1.00 91.86           C
ATOM   2984  C   TYR A 202      -8.521   8.122  21.256  1.00 91.86           C
ATOM   2985  O   TYR A 202      -8.162   7.723  22.362  1.00 91.86           O
ATOM   2986  HA  TYR A 202      -8.022   8.261  19.170  1.00 91.86           H
ATOM   2987  CB  TYR A 202      -8.517   6.176  19.700  1.00 91.86           C
ATOM   2988 1HB  TYR A 202      -8.288   5.507  20.530  1.00 91.86           H
ATOM   2989 2HB  TYR A 202      -9.601   6.279  19.664  1.00 91.86           H
ATOM   2990  CG  TYR A 202      -8.036   5.532  18.398  1.00 91.86           C
ATOM   2991  CD1 TYR A 202      -8.669   5.828  17.208  1.00 91.86           C
ATOM   2992  HD1 TYR A 202      -9.511   6.520  17.195  1.00 91.86           H
ATOM   2993  CD2 TYR A 202      -6.970   4.656  18.413  1.00 91.86           C
ATOM   2994  HD2 TYR A 202      -6.470   4.423  19.353  1.00 91.86           H
ATOM   2995  CE1 TYR A 202      -8.217   5.223  15.982  1.00 91.86           C
ATOM   2996  HE1 TYR A 202      -8.708   5.448  15.035  1.00 91.86           H
ATOM   2997  CE2 TYR A 202      -6.518   4.051  17.188  1.00 91.86           C
ATOM   2998  HE2 TYR A 202      -5.677   3.357  17.186  1.00 91.86           H
ATOM   2999  CZ  TYR A 202      -7.164   4.364  16.032  1.00 91.86           C
ATOM   3000  OH  TYR A 202      -6.737   3.792  14.875  1.00 91.86           O
ATOM   3001  HH  TYR A 202      -7.255   4.157  14.101  1.00 91.86           H
ATOM   3002  HN  TYR A 202      -6.237   6.422  20.549  1.00 91.86           H
ATOM   3003  N   PRO A 203      -9.463   9.065  21.123  1.00 85.93           N
ATOM   3004  CA  PRO A 203     -10.049   9.717  22.297  1.00 85.93           C
ATOM   3005  C   PRO A 203     -10.916   8.769  23.110  1.00 85.93           C
ATOM   3006  O   PRO A 203     -11.440   7.792  22.579  1.00 85.93           O
ATOM   3007  HA  PRO A 203      -9.263  10.039  22.980  1.00 85.93           H
ATOM   3008  CB  PRO A 203     -10.867  10.866  21.703  1.00 85.93           C
ATOM   3009 1HB  PRO A 203     -11.755  11.076  22.299  1.00 85.93           H
ATOM   3010 2HB  PRO A 203     -10.288  11.789  21.659  1.00 85.93           H
ATOM   3011  CG  PRO A 203     -11.227  10.374  20.331  1.00 85.93           C
ATOM   3012 1HG  PRO A 203     -12.125   9.756  20.357  1.00 85.93           H
ATOM   3013 2HG  PRO A 203     -11.433  11.205  19.656  1.00 85.93           H
ATOM   3014  CD  PRO A 203     -10.038   9.583  19.868  1.00 85.93           C
ATOM   3015 1HD  PRO A 203     -10.330   8.776  19.197  1.00 85.93           H
ATOM   3016 2HD  PRO A 203      -9.327  10.207  19.328  1.00 85.93           H
ATOM   3017  N   SER A 204     -11.045   9.087  24.390  1.00 77.04           N
ATOM   3018  CA  SER A 204     -11.480   8.102  25.365  1.00 77.04           C
ATOM   3019  C   SER A 204     -12.928   7.695  25.088  1.00 77.04           C
ATOM   3020  O   SER A 204     -13.320   6.560  25.354  1.00 77.04           O
ATOM   3021  HA  SER A 204     -10.811   7.251  25.234  1.00 77.04           H
ATOM   3022  CB  SER A 204     -11.344   8.641  26.791  1.00 77.04           C
ATOM   3023 1HB  SER A 204     -11.815   7.947  27.487  1.00 77.04           H
ATOM   3024 2HB  SER A 204     -10.289   8.694  27.059  1.00 77.04           H
ATOM   3025  OG  SER A 204     -11.935   9.930  26.933  1.00 77.04           O
ATOM   3026  HG  SER A 204     -12.932   9.850  26.937  1.00 77.04           H
ATOM   3027  HN  SER A 204     -10.858   9.996  24.762  1.00 77.04           H
ATOM   3028  N   ASP A 205     -13.684   8.644  24.555  1.00 72.15           N
ATOM   3029  CA  ASP A 205     -15.134   8.571  24.621  1.00 72.15           C
ATOM   3030  C   ASP A 205     -15.608   7.291  23.930  1.00 72.15           C
ATOM   3031  O   ASP A 205     -16.380   6.522  24.500  1.00 72.15           O
ATOM   3032  HA  ASP A 205     -15.373   8.583  25.685  1.00 72.15           H
ATOM   3033  CB  ASP A 205     -15.779   9.761  23.908  1.00 72.15           C
ATOM   3034 1HB  ASP A 205     -15.409   9.820  22.884  1.00 72.15           H
ATOM   3035 2HB  ASP A 205     -16.857   9.614  23.849  1.00 72.15           H
ATOM   3036  CG  ASP A 205     -15.476  11.069  24.641  1.00 72.15           C
ATOM   3037  OD1 ASP A 205     -15.046  10.977  25.811  1.00 72.15           O
ATOM   3038  OD2 ASP A 205     -15.683  12.131  24.015  1.00 72.15           O
ATOM   3039  HN  ASP A 205     -13.323   9.449  24.086  1.00 72.15           H
ATOM   3040  N   GLU A 206     -15.127   7.103  22.709  1.00 75.45           N
ATOM   3041  CA  GLU A 206     -15.490   5.929  21.935  1.00 75.45           C
ATOM   3042  C   GLU A 206     -14.254   5.341  21.251  1.00 75.45           C
ATOM   3043  O   GLU A 206     -14.318   4.928  20.094  1.00 75.45           O
ATOM   3044  HA  GLU A 206     -15.887   5.216  22.658  1.00 75.45           H
ATOM   3045  CB  GLU A 206     -16.577   6.262  20.910  1.00 75.45           C
ATOM   3046 1HB  GLU A 206     -16.283   7.141  20.336  1.00 75.45           H
ATOM   3047 2HB  GLU A 206     -16.777   5.389  20.290  1.00 75.45           H
ATOM   3048  CG  GLU A 206     -17.896   6.610  21.604  1.00 75.45           C
ATOM   3049 1HG  GLU A 206     -17.949   6.103  22.567  1.00 75.45           H
ATOM   3050 2HG  GLU A 206     -17.934   7.680  21.804  1.00 75.45           H
ATOM   3051  CD  GLU A 206     -19.092   6.203  20.741  1.00 75.45           C
ATOM   3052  OE1 GLU A 206     -20.065   5.683  21.329  1.00 75.45           O
ATOM   3053  OE2 GLU A 206     -19.007   6.421  19.513  1.00 75.45           O
ATOM   3054  HN  GLU A 206     -14.501   7.734  22.252  1.00 75.45           H
ATOM   3055  N   SER A 207     -13.158   5.321  21.996  1.00 87.79           N
ATOM   3056  CA  SER A 207     -11.869   4.978  21.421  1.00 87.79           C
ATOM   3057  C   SER A 207     -11.959   3.632  20.699  1.00 87.79           C
ATOM   3058  O   SER A 207     -11.438   3.479  19.595  1.00 87.79           O
ATOM   3059  HA  SER A 207     -11.646   5.777  20.714  1.00 87.79           H
ATOM   3060  CB  SER A 207     -10.781   4.931  22.496  1.00 87.79           C
ATOM   3061 1HB  SER A 207      -9.849   4.582  22.053  1.00 87.79           H
ATOM   3062 2HB  SER A 207     -10.598   5.938  22.871  1.00 87.79           H
ATOM   3063  OG  SER A 207     -11.139   4.080  23.581  1.00 87.79           O
ATOM   3064  HG  SER A 207     -10.522   4.232  24.353  1.00 87.79           H
ATOM   3065  HN  SER A 207     -13.142   5.535  22.973  1.00 87.79           H
ATOM   3066  N   THR A 208     -12.625   2.690  21.352  1.00 87.63           N
ATOM   3067  CA  THR A 208     -12.700   1.334  20.837  1.00 87.63           C
ATOM   3068  C   THR A 208     -13.435   1.312  19.496  1.00 87.63           C
ATOM   3069  O   THR A 208     -12.969   0.698  18.537  1.00 87.63           O
ATOM   3070  HA  THR A 208     -11.685   0.980  20.651  1.00 87.63           H
ATOM   3071  CB  THR A 208     -13.358   0.458  21.905  1.00 87.63           C
ATOM   3072  HB  THR A 208     -14.411   0.713  22.022  1.00 87.63           H
ATOM   3073  OG1 THR A 208     -12.547   0.652  23.061  1.00 87.63           O
ATOM   3074  HG1 THR A 208     -11.609   0.358  22.874  1.00 87.63           H
ATOM   3075  CG2 THR A 208     -13.225  -1.036  21.602  1.00 87.63           C
ATOM   3076 1HG2 THR A 208     -12.169  -1.303  21.552  1.00 87.63           H
ATOM   3077 2HG2 THR A 208     -13.701  -1.256  20.647  1.00 87.63           H
ATOM   3078 3HG2 THR A 208     -13.709  -1.611  22.391  1.00 87.63           H
ATOM   3079  HN  THR A 208     -13.106   2.842  22.215  1.00 87.63           H
ATOM   3080  N   LYS A 209     -14.573   1.990  19.470  1.00 83.54           N
ATOM   3081  CA  LYS A 209     -15.404   2.014  18.278  1.00 83.54           C
ATOM   3082  C   LYS A 209     -14.615   2.639  17.125  1.00 83.54           C
ATOM   3083  O   LYS A 209     -14.646   2.136  16.003  1.00 83.54           O
ATOM   3084  HA  LYS A 209     -15.633   0.980  18.018  1.00 83.54           H
ATOM   3085  CB  LYS A 209     -16.733   2.715  18.564  1.00 83.54           C
ATOM   3086 1HB  LYS A 209     -16.545   3.695  19.004  1.00 83.54           H
ATOM   3087 2HB  LYS A 209     -17.268   2.883  17.630  1.00 83.54           H
ATOM   3088  CG  LYS A 209     -17.599   1.882  19.512  1.00 83.54           C
ATOM   3089 1HG  LYS A 209     -17.692   0.867  19.128  1.00 83.54           H
ATOM   3090 2HG  LYS A 209     -17.113   1.811  20.486  1.00 83.54           H
ATOM   3091  CD  LYS A 209     -18.988   2.502  19.673  1.00 83.54           C
ATOM   3092 1HD  LYS A 209     -18.894   3.574  19.846  1.00 83.54           H
ATOM   3093 2HD  LYS A 209     -19.555   2.377  18.750  1.00 83.54           H
ATOM   3094  CE  LYS A 209     -19.745   1.857  20.835  1.00 83.54           C
ATOM   3095 1HE  LYS A 209     -20.056   0.849  20.559  1.00 83.54           H
ATOM   3096 2HE  LYS A 209     -19.087   1.763  21.698  1.00 83.54           H
ATOM   3097  NZ  LYS A 209     -20.931   2.667  21.194  1.00 83.54           N
ATOM   3098 1HZ  LYS A 209     -21.444   2.204  21.937  1.00 83.54           H
ATOM   3099 2HZ  LYS A 209     -20.631   3.583  21.510  1.00 83.54           H
ATOM   3100 3HZ  LYS A 209     -21.530   2.769  20.382  1.00 83.54           H
ATOM   3101  HN  LYS A 209     -14.929   2.515  20.243  1.00 83.54           H
ATOM   3102  N   LEU A 210     -13.926   3.725  17.442  1.00 89.86           N
ATOM   3103  CA  LEU A 210     -13.231   4.494  16.424  1.00 89.86           C
ATOM   3104  C   LEU A 210     -12.144   3.625  15.788  1.00 89.86           C
ATOM   3105  O   LEU A 210     -12.059   3.527  14.565  1.00 89.86           O
ATOM   3106  HA  LEU A 210     -13.959   4.752  15.655  1.00 89.86           H
ATOM   3107  CB  LEU A 210     -12.706   5.807  17.009  1.00 89.86           C
ATOM   3108 1HB  LEU A 210     -13.529   6.311  17.514  1.00 89.86           H
ATOM   3109 2HB  LEU A 210     -11.962   5.570  17.770  1.00 89.86           H
ATOM   3110  CG  LEU A 210     -12.081   6.784  16.011  1.00 89.86           C
ATOM   3111  HG  LEU A 210     -11.260   6.276  15.505  1.00 89.86           H
ATOM   3112  CD1 LEU A 210     -13.091   7.190  14.936  1.00 89.86           C
ATOM   3113 1HD1 LEU A 210     -13.424   6.304  14.396  1.00 89.86           H
ATOM   3114 2HD1 LEU A 210     -13.948   7.672  15.407  1.00 89.86           H
ATOM   3115 3HD1 LEU A 210     -12.621   7.885  14.240  1.00 89.86           H
ATOM   3116  CD2 LEU A 210     -11.488   7.997  16.729  1.00 89.86           C
ATOM   3117 1HD2 LEU A 210     -12.275   8.514  17.279  1.00 89.86           H
ATOM   3118 2HD2 LEU A 210     -10.717   7.667  17.425  1.00 89.86           H
ATOM   3119 3HD2 LEU A 210     -11.051   8.676  15.997  1.00 89.86           H
ATOM   3120  HN  LEU A 210     -13.839   4.080  18.373  1.00 89.86           H
ATOM   3121  N   LYS A 211     -11.339   3.018  16.648  1.00 94.03           N
ATOM   3122  CA  LYS A 211     -10.255   2.168  16.186  1.00 94.03           C
ATOM   3123  C   LYS A 211     -10.822   1.070  15.284  1.00 94.03           C
ATOM   3124  O   LYS A 211     -10.320   0.843  14.184  1.00 94.03           O
ATOM   3125  HA  LYS A 211      -9.583   2.789  15.593  1.00 94.03           H
ATOM   3126  CB  LYS A 211      -9.449   1.634  17.372  1.00 94.03           C
ATOM   3127 1HB  LYS A 211      -9.028   2.467  17.935  1.00 94.03           H
ATOM   3128 2HB  LYS A 211     -10.109   1.093  18.050  1.00 94.03           H
ATOM   3129  CG  LYS A 211      -8.325   0.710  16.900  1.00 94.03           C
ATOM   3130 1HG  LYS A 211      -8.751  -0.197  16.472  1.00 94.03           H
ATOM   3131 2HG  LYS A 211      -7.755   1.198  16.109  1.00 94.03           H
ATOM   3132  CD  LYS A 211      -7.393   0.345  18.057  1.00 94.03           C
ATOM   3133 1HD  LYS A 211      -6.988   1.254  18.503  1.00 94.03           H
ATOM   3134 2HD  LYS A 211      -7.957  -0.168  18.835  1.00 94.03           H
ATOM   3135  CE  LYS A 211      -6.247  -0.548  17.577  1.00 94.03           C
ATOM   3136 1HE  LYS A 211      -6.644  -1.494  17.211  1.00 94.03           H
ATOM   3137 2HE  LYS A 211      -5.734  -0.073  16.741  1.00 94.03           H
ATOM   3138  NZ  LYS A 211      -5.289  -0.797  18.677  1.00 94.03           N
ATOM   3139 1HZ  LYS A 211      -4.642  -1.528  18.403  1.00 94.03           H
ATOM   3140 2HZ  LYS A 211      -4.773   0.053  18.876  1.00 94.03           H
ATOM   3141 3HZ  LYS A 211      -5.794  -1.087  19.507  1.00 94.03           H
ATOM   3142  HN  LYS A 211     -11.418   3.099  17.641  1.00 94.03           H
ATOM   3143  N   SER A 212     -11.861   0.417  15.783  1.00 91.56           N
ATOM   3144  CA  SER A 212     -12.445  -0.711  15.078  1.00 91.56           C
ATOM   3145  C   SER A 212     -12.938  -0.269  13.699  1.00 91.56           C
ATOM   3146  O   SER A 212     -12.774  -0.990  12.716  1.00 91.56           O
ATOM   3147  HA  SER A 212     -11.640  -1.439  14.981  1.00 91.56           H
ATOM   3148  CB  SER A 212     -13.594  -1.327  15.879  1.00 91.56           C
ATOM   3149 1HB  SER A 212     -14.371  -0.578  16.033  1.00 91.56           H
ATOM   3150 2HB  SER A 212     -14.042  -2.138  15.306  1.00 91.56           H
ATOM   3151  OG  SER A 212     -13.158  -1.824  17.142  1.00 91.56           O
ATOM   3152  HG  SER A 212     -13.221  -1.104  17.833  1.00 91.56           H
ATOM   3153  HN  SER A 212     -12.302   0.647  16.651  1.00 91.56           H
ATOM   3154  N   ALA A 213     -13.532   0.916  13.670  1.00 94.70           N
ATOM   3155  CA  ALA A 213     -14.078   1.449  12.434  1.00 94.70           C
ATOM   3156  C   ALA A 213     -12.938   1.709  11.448  1.00 94.70           C
ATOM   3157  O   ALA A 213     -13.030   1.345  10.276  1.00 94.70           O
ATOM   3158  HA  ALA A 213     -14.746   0.696  12.014  1.00 94.70           H
ATOM   3159  CB  ALA A 213     -14.887   2.712  12.736  1.00 94.70           C
ATOM   3160 1HB  ALA A 213     -15.702   2.467  13.417  1.00 94.70           H
ATOM   3161 2HB  ALA A 213     -14.239   3.457  13.198  1.00 94.70           H
ATOM   3162 3HB  ALA A 213     -15.297   3.112  11.808  1.00 94.70           H
ATOM   3163  HN  ALA A 213     -13.642   1.505  14.470  1.00 94.70           H
ATOM   3164  N   VAL A 214     -11.889   2.337  11.958  1.00 93.03           N
ATOM   3165  CA  VAL A 214     -10.760   2.710  11.122  1.00 93.03           C
ATOM   3166  C   VAL A 214     -10.151   1.450  10.504  1.00 93.03           C
ATOM   3167  O   VAL A 214      -9.853   1.421   9.311  1.00 93.03           O
ATOM   3168  HA  VAL A 214     -11.139   3.345  10.321  1.00 93.03           H
ATOM   3169  CB  VAL A 214      -9.752   3.524  11.936  1.00 93.03           C
ATOM   3170  HB  VAL A 214      -9.526   2.966  12.844  1.00 93.03           H
ATOM   3171  CG1 VAL A 214      -8.446   3.711  11.162  1.00 93.03           C
ATOM   3172 1HG1 VAL A 214      -8.011   2.736  10.942  1.00 93.03           H
ATOM   3173 2HG1 VAL A 214      -8.648   4.237  10.229  1.00 93.03           H
ATOM   3174 3HG1 VAL A 214      -7.748   4.293  11.763  1.00 93.03           H
ATOM   3175  CG2 VAL A 214     -10.343   4.874  12.348  1.00 93.03           C
ATOM   3176 1HG2 VAL A 214     -10.612   5.441  11.456  1.00 93.03           H
ATOM   3177 2HG2 VAL A 214     -11.233   4.711  12.956  1.00 93.03           H
ATOM   3178 3HG2 VAL A 214      -9.606   5.432  12.925  1.00 93.03           H
ATOM   3179  HN  VAL A 214     -11.803   2.591  12.921  1.00 93.03           H
ATOM   3180  N   LEU A 215      -9.983   0.439  11.344  1.00 92.86           N
ATOM   3181  CA  LEU A 215      -9.334  -0.789  10.917  1.00 92.86           C
ATOM   3182  C   LEU A 215     -10.227  -1.508   9.904  1.00 92.86           C
ATOM   3183  O   LEU A 215      -9.740  -2.026   8.901  1.00 92.86           O
ATOM   3184  HA  LEU A 215      -8.403  -0.511  10.422  1.00 92.86           H
ATOM   3185  CB  LEU A 215      -8.962  -1.647  12.128  1.00 92.86           C
ATOM   3186 1HB  LEU A 215      -9.849  -1.763  12.752  1.00 92.86           H
ATOM   3187 2HB  LEU A 215      -8.690  -2.641  11.774  1.00 92.86           H
ATOM   3188  CG  LEU A 215      -7.823  -1.118  13.002  1.00 92.86           C
ATOM   3189  HG  LEU A 215      -8.129  -0.157  13.416  1.00 92.86           H
ATOM   3190  CD1 LEU A 215      -7.557  -2.054  14.182  1.00 92.86           C
ATOM   3191 1HD1 LEU A 215      -8.457  -2.135  14.792  1.00 92.86           H
ATOM   3192 2HD1 LEU A 215      -7.282  -3.041  13.809  1.00 92.86           H
ATOM   3193 3HD1 LEU A 215      -6.743  -1.654  14.787  1.00 92.86           H
ATOM   3194  CD2 LEU A 215      -6.563  -0.872  12.170  1.00 92.86           C
ATOM   3195 1HD2 LEU A 215      -6.244  -1.806  11.708  1.00 92.86           H
ATOM   3196 2HD2 LEU A 215      -6.778  -0.138  11.393  1.00 92.86           H
ATOM   3197 3HD2 LEU A 215      -5.769  -0.496  12.815  1.00 92.86           H
ATOM   3198  HN  LEU A 215     -10.282   0.450  12.298  1.00 92.86           H
ATOM   3199  N   THR A 216     -11.518  -1.516  10.203  1.00 92.33           N
ATOM   3200  CA  THR A 216     -12.478  -2.195   9.350  1.00 92.33           C
ATOM   3201  C   THR A 216     -12.463  -1.593   7.944  1.00 92.33           C
ATOM   3202  O   THR A 216     -12.456  -2.322   6.953  1.00 92.33           O
ATOM   3203  HA  THR A 216     -12.176  -3.238   9.255  1.00 92.33           H
ATOM   3204  CB  THR A 216     -13.848  -2.120  10.028  1.00 92.33           C
ATOM   3205  HB  THR A 216     -14.178  -1.086  10.126  1.00 92.33           H
ATOM   3206  OG1 THR A 216     -13.669  -2.827  11.252  1.00 92.33           O
ATOM   3207  HG1 THR A 216     -13.580  -2.181  12.010  1.00 92.33           H
ATOM   3208  CG2 THR A 216     -14.914  -2.927   9.284  1.00 92.33           C
ATOM   3209 1HG2 THR A 216     -14.616  -3.975   9.246  1.00 92.33           H
ATOM   3210 2HG2 THR A 216     -15.020  -2.542   8.270  1.00 92.33           H
ATOM   3211 3HG2 THR A 216     -15.867  -2.840   9.807  1.00 92.33           H
ATOM   3212  HN  THR A 216     -11.908  -1.070  11.008  1.00 92.33           H
ATOM   3213  N   LEU A 217     -12.457  -0.269   7.901  1.00 88.97           N
ATOM   3214  CA  LEU A 217     -12.399   0.439   6.634  1.00 88.97           C
ATOM   3215  C   LEU A 217     -11.136   0.022   5.879  1.00 88.97           C
ATOM   3216  O   LEU A 217     -11.174  -0.193   4.668  1.00 88.97           O
ATOM   3217  HA  LEU A 217     -13.267   0.134   6.049  1.00 88.97           H
ATOM   3218  CB  LEU A 217     -12.512   1.948   6.858  1.00 88.97           C
ATOM   3219 1HB  LEU A 217     -11.924   2.210   7.738  1.00 88.97           H
ATOM   3220 2HB  LEU A 217     -12.056   2.457   6.008  1.00 88.97           H
ATOM   3221  CG  LEU A 217     -13.928   2.496   7.044  1.00 88.97           C
ATOM   3222  HG  LEU A 217     -14.446   1.863   7.765  1.00 88.97           H
ATOM   3223  CD1 LEU A 217     -13.898   3.911   7.624  1.00 88.97           C
ATOM   3224 1HD1 LEU A 217     -13.399   3.896   8.593  1.00 88.97           H
ATOM   3225 2HD1 LEU A 217     -13.355   4.570   6.946  1.00 88.97           H
ATOM   3226 3HD1 LEU A 217     -14.918   4.276   7.746  1.00 88.97           H
ATOM   3227  CD2 LEU A 217     -14.718   2.429   5.735  1.00 88.97           C
ATOM   3228 1HD2 LEU A 217     -14.211   3.023   4.974  1.00 88.97           H
ATOM   3229 2HD2 LEU A 217     -14.784   1.393   5.403  1.00 88.97           H
ATOM   3230 3HD2 LEU A 217     -15.721   2.824   5.895  1.00 88.97           H
ATOM   3231  HN  LEU A 217     -12.492   0.317   8.711  1.00 88.97           H
ATOM   3232  N   LYS A 218     -10.046  -0.081   6.625  1.00 86.96           N
ATOM   3233  CA  LYS A 218      -8.759  -0.400   6.030  1.00 86.96           C
ATOM   3234  C   LYS A 218      -8.834  -1.778   5.370  1.00 86.96           C
ATOM   3235  O   LYS A 218      -8.348  -1.964   4.256  1.00 86.96           O
ATOM   3236  HA  LYS A 218      -8.564   0.343   5.257  1.00 86.96           H
ATOM   3237  CB  LYS A 218      -7.643  -0.276   7.069  1.00 86.96           C
ATOM   3238 1HB  LYS A 218      -7.745   0.667   7.608  1.00 86.96           H
ATOM   3239 2HB  LYS A 218      -7.736  -1.074   7.805  1.00 86.96           H
ATOM   3240  CG  LYS A 218      -6.266  -0.343   6.406  1.00 86.96           C
ATOM   3241 1HG  LYS A 218      -6.182  -1.264   5.828  1.00 86.96           H
ATOM   3242 2HG  LYS A 218      -6.155   0.484   5.704  1.00 86.96           H
ATOM   3243  CD  LYS A 218      -5.150  -0.286   7.451  1.00 86.96           C
ATOM   3244 1HD  LYS A 218      -5.191   0.666   7.980  1.00 86.96           H
ATOM   3245 2HD  LYS A 218      -5.301  -1.070   8.193  1.00 86.96           H
ATOM   3246  CE  LYS A 218      -3.777  -0.453   6.797  1.00 86.96           C
ATOM   3247 1HE  LYS A 218      -3.780  -1.330   6.149  1.00 86.96           H
ATOM   3248 2HE  LYS A 218      -3.561   0.409   6.165  1.00 86.96           H
ATOM   3249  NZ  LYS A 218      -2.726  -0.595   7.828  1.00 86.96           N
ATOM   3250 1HZ  LYS A 218      -1.869  -0.922   7.395  1.00 86.96           H
ATOM   3251 2HZ  LYS A 218      -2.560   0.303   8.269  1.00 86.96           H
ATOM   3252 3HZ  LYS A 218      -3.027  -1.264   8.528  1.00 86.96           H
ATOM   3253  HN  LYS A 218     -10.033   0.048   7.616  1.00 86.96           H
ATOM   3254  N   VAL A 219      -9.447  -2.709   6.087  1.00 91.08           N
ATOM   3255  CA  VAL A 219      -9.489  -4.091   5.639  1.00 91.08           C
ATOM   3256  C   VAL A 219     -10.407  -4.199   4.419  1.00 91.08           C
ATOM   3257  O   VAL A 219     -10.056  -4.837   3.428  1.00 91.08           O
ATOM   3258  HA  VAL A 219      -8.479  -4.372   5.343  1.00 91.08           H
ATOM   3259  CB  VAL A 219      -9.917  -5.002   6.791  1.00 91.08           C
ATOM   3260  HB  VAL A 219     -10.851  -4.614   7.196  1.00 91.08           H
ATOM   3261  CG1 VAL A 219     -10.174  -6.427   6.297  1.00 91.08           C
ATOM   3262 1HG1 VAL A 219     -10.967  -6.414   5.549  1.00 91.08           H
ATOM   3263 2HG1 VAL A 219      -9.263  -6.828   5.854  1.00 91.08           H
ATOM   3264 3HG1 VAL A 219     -10.477  -7.053   7.137  1.00 91.08           H
ATOM   3265  CG2 VAL A 219      -8.877  -4.990   7.914  1.00 91.08           C
ATOM   3266 1HG2 VAL A 219      -7.921  -5.342   7.527  1.00 91.08           H
ATOM   3267 2HG2 VAL A 219      -8.764  -3.975   8.294  1.00 91.08           H
ATOM   3268 3HG2 VAL A 219      -9.206  -5.646   8.720  1.00 91.08           H
ATOM   3269  HN  VAL A 219      -9.908  -2.533   6.956  1.00 91.08           H
ATOM   3270  N   ILE A 220     -11.565  -3.566   4.532  1.00 91.59           N
ATOM   3271  CA  ILE A 220     -12.584  -3.679   3.502  1.00 91.59           C
ATOM   3272  C   ILE A 220     -12.052  -3.080   2.198  1.00 91.59           C
ATOM   3273  O   ILE A 220     -12.031  -3.750   1.166  1.00 91.59           O
ATOM   3274  HA  ILE A 220     -12.771  -4.741   3.342  1.00 91.59           H
ATOM   3275  CB  ILE A 220     -13.897  -3.054   3.975  1.00 91.59           C
ATOM   3276  HB  ILE A 220     -13.676  -2.071   4.393  1.00 91.59           H
ATOM   3277  CG1 ILE A 220     -14.530  -3.887   5.091  1.00 91.59           C
ATOM   3278 1HG1 ILE A 220     -14.785  -4.876   4.711  1.00 91.59           H
ATOM   3279 2HG1 ILE A 220     -13.809  -4.031   5.896  1.00 91.59           H
ATOM   3280  CG2 ILE A 220     -14.857  -2.841   2.803  1.00 91.59           C
ATOM   3281 1HG2 ILE A 220     -14.397  -2.176   2.073  1.00 91.59           H
ATOM   3282 2HG2 ILE A 220     -15.076  -3.801   2.335  1.00 91.59           H
ATOM   3283 3HG2 ILE A 220     -15.783  -2.396   3.168  1.00 91.59           H
ATOM   3284  CD1 ILE A 220     -15.786  -3.206   5.639  1.00 91.59           C
ATOM   3285 1HD1 ILE A 220     -15.523  -2.227   6.040  1.00 91.59           H
ATOM   3286 2HD1 ILE A 220     -16.514  -3.086   4.837  1.00 91.59           H
ATOM   3287 3HD1 ILE A 220     -16.216  -3.820   6.431  1.00 91.59           H
ATOM   3288  HN  ILE A 220     -11.812  -2.985   5.308  1.00 91.59           H
ATOM   3289  N   LEU A 221     -11.637  -1.825   2.287  1.00 90.36           N
ATOM   3290  CA  LEU A 221     -11.260  -1.076   1.100  1.00 90.36           C
ATOM   3291  C   LEU A 221      -9.847  -1.478   0.674  1.00 90.36           C
ATOM   3292  O   LEU A 221      -9.480  -1.332  -0.490  1.00 90.36           O
ATOM   3293  HA  LEU A 221     -11.952  -1.353   0.305  1.00 90.36           H
ATOM   3294  CB  LEU A 221     -11.426   0.426   1.340  1.00 90.36           C
ATOM   3295 1HB  LEU A 221     -10.794   0.712   2.181  1.00 90.36           H
ATOM   3296 2HB  LEU A 221     -11.051   0.957   0.465  1.00 90.36           H
ATOM   3297  CG  LEU A 221     -12.851   0.907   1.623  1.00 90.36           C
ATOM   3298  HG  LEU A 221     -13.219   0.383   2.504  1.00 90.36           H
ATOM   3299  CD1 LEU A 221     -12.871   2.403   1.944  1.00 90.36           C
ATOM   3300 1HD1 LEU A 221     -12.257   2.593   2.824  1.00 90.36           H
ATOM   3301 2HD1 LEU A 221     -12.475   2.962   1.097  1.00 90.36           H
ATOM   3302 3HD1 LEU A 221     -13.895   2.718   2.141  1.00 90.36           H
ATOM   3303  CD2 LEU A 221     -13.787   0.557   0.465  1.00 90.36           C
ATOM   3304 1HD2 LEU A 221     -13.432   1.036  -0.448  1.00 90.36           H
ATOM   3305 2HD2 LEU A 221     -13.805  -0.523   0.325  1.00 90.36           H
ATOM   3306 3HD2 LEU A 221     -14.793   0.911   0.692  1.00 90.36           H
ATOM   3307  HN  LEU A 221     -11.555  -1.323   3.147  1.00 90.36           H
ATOM   3308  N   GLY A 222      -9.092  -1.977   1.642  1.00 88.80           N
ATOM   3309  CA  GLY A 222      -7.677  -2.234   1.430  1.00 88.80           C
ATOM   3310  C   GLY A 222      -7.458  -3.614   0.807  1.00 88.80           C
ATOM   3311  O   GLY A 222      -6.459  -3.841   0.126  1.00 88.80           O
ATOM   3312 1HA  GLY A 222      -7.258  -1.467   0.780  1.00 88.80           H
ATOM   3313 2HA  GLY A 222      -7.146  -2.172   2.380  1.00 88.80           H
ATOM   3314  HN  GLY A 222      -9.430  -2.204   2.555  1.00 88.80           H
ATOM   3315  N   PHE A 223      -8.409  -4.501   1.062  1.00 82.52           N
ATOM   3316  CA  PHE A 223      -8.244  -5.900   0.703  1.00 82.52           C
ATOM   3317  C   PHE A 223      -9.473  -6.423  -0.043  1.00 82.52           C
ATOM   3318  O   PHE A 223      -9.404  -6.705  -1.238  1.00 82.52           O
ATOM   3319  HA  PHE A 223      -7.371  -5.966   0.054  1.00 82.52           H
ATOM   3320  CB  PHE A 223      -8.084  -6.681   2.009  1.00 82.52           C
ATOM   3321 1HB  PHE A 223      -7.262  -6.249   2.580  1.00 82.52           H
ATOM   3322 2HB  PHE A 223      -8.986  -6.557   2.607  1.00 82.52           H
ATOM   3323  CG  PHE A 223      -7.820  -8.175   1.812  1.00 82.52           C
ATOM   3324  CD1 PHE A 223      -8.685  -9.091   2.323  1.00 82.52           C
ATOM   3325  HD1 PHE A 223      -9.567  -8.761   2.872  1.00 82.52           H
ATOM   3326  CD2 PHE A 223      -6.720  -8.587   1.127  1.00 82.52           C
ATOM   3327  HD2 PHE A 223      -6.026  -7.852   0.718  1.00 82.52           H
ATOM   3328  CE1 PHE A 223      -8.441 -10.478   2.140  1.00 82.52           C
ATOM   3329  HE1 PHE A 223      -9.134 -11.212   2.549  1.00 82.52           H
ATOM   3330  CE2 PHE A 223      -6.475  -9.973   0.944  1.00 82.52           C
ATOM   3331  HE2 PHE A 223      -5.593 -10.303   0.395  1.00 82.52           H
ATOM   3332  CZ  PHE A 223      -7.341 -10.890   1.455  1.00 82.52           C
ATOM   3333  HZ  PHE A 223      -7.153 -11.954   1.314  1.00 82.52           H
ATOM   3334  HN  PHE A 223      -9.278  -4.278   1.505  1.00 82.52           H
ATOM   3335  N   PHE A 224     -10.568  -6.537   0.694  1.00 84.89           N
ATOM   3336  CA  PHE A 224     -11.700  -7.325   0.235  1.00 84.89           C
ATOM   3337  C   PHE A 224     -12.235  -6.793  -1.096  1.00 84.89           C
ATOM   3338  O   PHE A 224     -12.338  -7.537  -2.070  1.00 84.89           O
ATOM   3339  HA  PHE A 224     -11.348  -8.348   0.100  1.00 84.89           H
ATOM   3340  CB  PHE A 224     -12.793  -7.198   1.297  1.00 84.89           C
ATOM   3341 1HB  PHE A 224     -12.817  -6.170   1.659  1.00 84.89           H
ATOM   3342 2HB  PHE A 224     -13.760  -7.395   0.834  1.00 84.89           H
ATOM   3343  CG  PHE A 224     -12.614  -8.139   2.490  1.00 84.89           C
ATOM   3344  CD1 PHE A 224     -12.911  -9.460   2.365  1.00 84.89           C
ATOM   3345  HD1 PHE A 224     -13.277  -9.849   1.414  1.00 84.89           H
ATOM   3346  CD2 PHE A 224     -12.157  -7.655   3.676  1.00 84.89           C
ATOM   3347  HD2 PHE A 224     -11.919  -6.596   3.777  1.00 84.89           H
ATOM   3348  CE1 PHE A 224     -12.745 -10.334   3.472  1.00 84.89           C
ATOM   3349  HE1 PHE A 224     -12.983 -11.393   3.371  1.00 84.89           H
ATOM   3350  CE2 PHE A 224     -11.991  -8.528   4.783  1.00 84.89           C
ATOM   3351  HE2 PHE A 224     -11.625  -8.140   5.734  1.00 84.89           H
ATOM   3352  CZ  PHE A 224     -12.288  -9.849   4.658  1.00 84.89           C
ATOM   3353  HZ  PHE A 224     -12.160 -10.520   5.507  1.00 84.89           H
ATOM   3354  HN  PHE A 224     -10.689  -6.104   1.587  1.00 84.89           H
ATOM   3355  N   LEU A 225     -12.560  -5.508  -1.096  1.00 90.18           N
ATOM   3356  CA  LEU A 225     -13.179  -4.892  -2.257  1.00 90.18           C
ATOM   3357  C   LEU A 225     -12.253  -5.046  -3.465  1.00 90.18           C
ATOM   3358  O   LEU A 225     -12.654  -5.586  -4.495  1.00 90.18           O
ATOM   3359  HA  LEU A 225     -14.103  -5.433  -2.460  1.00 90.18           H
ATOM   3360  CB  LEU A 225     -13.560  -3.442  -1.955  1.00 90.18           C
ATOM   3361 1HB  LEU A 225     -14.301  -3.440  -1.155  1.00 90.18           H
ATOM   3362 2HB  LEU A 225     -12.678  -2.927  -1.573  1.00 90.18           H
ATOM   3363  CG  LEU A 225     -14.118  -2.636  -3.130  1.00 90.18           C
ATOM   3364  HG  LEU A 225     -13.463  -2.787  -3.989  1.00 90.18           H
ATOM   3365  CD1 LEU A 225     -15.507  -3.137  -3.528  1.00 90.18           C
ATOM   3366 1HD1 LEU A 225     -15.445  -4.186  -3.821  1.00 90.18           H
ATOM   3367 2HD1 LEU A 225     -16.186  -3.036  -2.682  1.00 90.18           H
ATOM   3368 3HD1 LEU A 225     -15.880  -2.548  -4.366  1.00 90.18           H
ATOM   3369  CD2 LEU A 225     -14.116  -1.138  -2.818  1.00 90.18           C
ATOM   3370 1HD2 LEU A 225     -14.734  -0.950  -1.940  1.00 90.18           H
ATOM   3371 2HD2 LEU A 225     -13.096  -0.809  -2.621  1.00 90.18           H
ATOM   3372 3HD2 LEU A 225     -14.518  -0.589  -3.670  1.00 90.18           H
ATOM   3373  HN  LEU A 225     -12.407  -4.893  -0.322  1.00 90.18           H
ATOM   3374  N   PRO A 226     -11.002  -4.576  -3.363  1.00 91.16           N
ATOM   3375  CA  PRO A 226     -10.056  -4.698  -4.475  1.00 91.16           C
ATOM   3376  C   PRO A 226      -9.937  -6.129  -4.976  1.00 91.16           C
ATOM   3377  O   PRO A 226      -9.946  -6.370  -6.182  1.00 91.16           O
ATOM   3378  HA  PRO A 226     -10.410  -4.125  -5.332  1.00 91.16           H
ATOM   3379  CB  PRO A 226      -8.738  -4.191  -3.887  1.00 91.16           C
ATOM   3380 1HB  PRO A 226      -8.146  -5.004  -3.468  1.00 91.16           H
ATOM   3381 2HB  PRO A 226      -8.121  -3.707  -4.645  1.00 91.16           H
ATOM   3382  CG  PRO A 226      -9.186  -3.207  -2.813  1.00 91.16           C
ATOM   3383 1HG  PRO A 226      -8.402  -3.027  -2.077  1.00 91.16           H
ATOM   3384 2HG  PRO A 226      -9.439  -2.234  -3.235  1.00 91.16           H
ATOM   3385  CD  PRO A 226     -10.395  -3.898  -2.203  1.00 91.16           C
ATOM   3386 1HD  PRO A 226     -10.107  -4.609  -1.429  1.00 91.16           H
ATOM   3387 2HD  PRO A 226     -11.077  -3.185  -1.739  1.00 91.16           H
ATOM   3388  N   PHE A 227      -9.828  -7.047  -4.027  1.00 85.13           N
ATOM   3389  CA  PHE A 227      -9.555  -8.435  -4.357  1.00 85.13           C
ATOM   3390  C   PHE A 227     -10.714  -9.050  -5.144  1.00 85.13           C
ATOM   3391  O   PHE A 227     -10.497  -9.730  -6.146  1.00 85.13           O
ATOM   3392  HA  PHE A 227      -8.653  -8.451  -4.970  1.00 85.13           H
ATOM   3393  CB  PHE A 227      -9.396  -9.187  -3.034  1.00 85.13           C
ATOM   3394 1HB  PHE A 227      -8.646  -8.680  -2.428  1.00 85.13           H
ATOM   3395 2HB  PHE A 227     -10.337  -9.137  -2.485  1.00 85.13           H
ATOM   3396  CG  PHE A 227      -8.995 -10.654  -3.196  1.00 85.13           C
ATOM   3397  CD1 PHE A 227      -9.940 -11.630  -3.127  1.00 85.13           C
ATOM   3398  HD1 PHE A 227     -10.984 -11.366  -2.957  1.00 85.13           H
ATOM   3399  CD2 PHE A 227      -7.693 -10.984  -3.409  1.00 85.13           C
ATOM   3400  HD2 PHE A 227      -6.935 -10.202  -3.464  1.00 85.13           H
ATOM   3401  CE1 PHE A 227      -9.568 -12.992  -3.278  1.00 85.13           C
ATOM   3402  HE1 PHE A 227     -10.325 -13.773  -3.222  1.00 85.13           H
ATOM   3403  CE2 PHE A 227      -7.320 -12.346  -3.560  1.00 85.13           C
ATOM   3404  HE2 PHE A 227      -6.276 -12.609  -3.730  1.00 85.13           H
ATOM   3405  CZ  PHE A 227      -8.265 -13.321  -3.491  1.00 85.13           C
ATOM   3406  HZ  PHE A 227      -7.979 -14.366  -3.606  1.00 85.13           H
ATOM   3407  HN  PHE A 227      -9.922  -6.856  -3.050  1.00 85.13           H
ATOM   3408  N   VAL A 228     -11.920  -8.789  -4.660  1.00 92.71           N
ATOM   3409  CA  VAL A 228     -13.112  -9.332  -5.289  1.00 92.71           C
ATOM   3410  C   VAL A 228     -13.188  -8.842  -6.736  1.00 92.71           C
ATOM   3411  O   VAL A 228     -13.461  -9.623  -7.646  1.00 92.71           O
ATOM   3412  HA  VAL A 228     -13.017 -10.418  -5.291  1.00 92.71           H
ATOM   3413  CB  VAL A 228     -14.349  -8.966  -4.467  1.00 92.71           C
ATOM   3414  HB  VAL A 228     -14.333  -7.890  -4.297  1.00 92.71           H
ATOM   3415  CG1 VAL A 228     -15.633  -9.302  -5.230  1.00 92.71           C
ATOM   3416 1HG1 VAL A 228     -15.656  -8.742  -6.165  1.00 92.71           H
ATOM   3417 2HG1 VAL A 228     -15.659 -10.370  -5.445  1.00 92.71           H
ATOM   3418 3HG1 VAL A 228     -16.497  -9.031  -4.623  1.00 92.71           H
ATOM   3419  CG2 VAL A 228     -14.326  -9.658  -3.103  1.00 92.71           C
ATOM   3420 1HG2 VAL A 228     -14.307 -10.739  -3.243  1.00 92.71           H
ATOM   3421 2HG2 VAL A 228     -13.437  -9.348  -2.553  1.00 92.71           H
ATOM   3422 3HG2 VAL A 228     -15.217  -9.380  -2.539  1.00 92.71           H
ATOM   3423  HN  VAL A 228     -12.088  -8.220  -3.856  1.00 92.71           H
ATOM   3424  N   VAL A 229     -12.943  -7.551  -6.903  1.00 92.63           N
ATOM   3425  CA  VAL A 229     -13.047  -6.933  -8.214  1.00 92.63           C
ATOM   3426  C   VAL A 229     -11.996  -7.541  -9.145  1.00 92.63           C
ATOM   3427  O   VAL A 229     -12.297  -7.882 -10.288  1.00 92.63           O
ATOM   3428  HA  VAL A 229     -14.038  -7.161  -8.608  1.00 92.63           H
ATOM   3429  CB  VAL A 229     -12.925  -5.413  -8.088  1.00 92.63           C
ATOM   3430  HB  VAL A 229     -12.007  -5.195  -7.542  1.00 92.63           H
ATOM   3431  CG1 VAL A 229     -12.821  -4.755  -9.465  1.00 92.63           C
ATOM   3432 1HG1 VAL A 229     -11.940  -5.134  -9.983  1.00 92.63           H
ATOM   3433 2HG1 VAL A 229     -13.713  -4.987 -10.047  1.00 92.63           H
ATOM   3434 3HG1 VAL A 229     -12.736  -3.675  -9.346  1.00 92.63           H
ATOM   3435  CG2 VAL A 229     -14.095  -4.834  -7.290  1.00 92.63           C
ATOM   3436 1HG2 VAL A 229     -15.032  -5.068  -7.797  1.00 92.63           H
ATOM   3437 2HG2 VAL A 229     -14.104  -5.268  -6.291  1.00 92.63           H
ATOM   3438 3HG2 VAL A 229     -13.984  -3.752  -7.216  1.00 92.63           H
ATOM   3439  HN  VAL A 229     -12.677  -6.931  -6.164  1.00 92.63           H
ATOM   3440  N   MET A 230     -10.785  -7.659  -8.621  1.00 84.82           N
ATOM   3441  CA  MET A 230      -9.680  -8.189  -9.402  1.00 84.82           C
ATOM   3442  C   MET A 230      -9.942  -9.640  -9.808  1.00 84.82           C
ATOM   3443  O   MET A 230      -9.713 -10.018 -10.956  1.00 84.82           O
ATOM   3444  HA  MET A 230      -9.621  -7.560 -10.290  1.00 84.82           H
ATOM   3445  CB  MET A 230      -8.391  -8.113  -8.580  1.00 84.82           C
ATOM   3446 1HB  MET A 230      -8.577  -8.482  -7.571  1.00 84.82           H
ATOM   3447 2HB  MET A 230      -7.635  -8.762  -9.022  1.00 84.82           H
ATOM   3448  CG  MET A 230      -7.865  -6.678  -8.515  1.00 84.82           C
ATOM   3449 1HG  MET A 230      -7.814  -6.255  -9.519  1.00 84.82           H
ATOM   3450 2HG  MET A 230      -8.552  -6.056  -7.942  1.00 84.82           H
ATOM   3451  SD  MET A 230      -6.248  -6.654  -7.761  1.00 84.82           S
ATOM   3452  CE  MET A 230      -6.683  -7.074  -6.081  1.00 84.82           C
ATOM   3453 1HE  MET A 230      -7.368  -6.324  -5.685  1.00 84.82           H
ATOM   3454 2HE  MET A 230      -7.165  -8.051  -6.064  1.00 84.82           H
ATOM   3455 3HE  MET A 230      -5.782  -7.102  -5.469  1.00 84.82           H
ATOM   3456  HN  MET A 230     -10.554  -7.400  -7.683  1.00 84.82           H
ATOM   3457  N   ALA A 231     -10.418 -10.415  -8.844  1.00 90.74           N
ATOM   3458  CA  ALA A 231     -10.649 -11.831  -9.068  1.00 90.74           C
ATOM   3459  C   ALA A 231     -11.691 -12.006 -10.175  1.00 90.74           C
ATOM   3460  O   ALA A 231     -11.516 -12.828 -11.073  1.00 90.74           O
ATOM   3461  HA  ALA A 231      -9.708 -12.274  -9.394  1.00 90.74           H
ATOM   3462  CB  ALA A 231     -11.077 -12.492  -7.756  1.00 90.74           C
ATOM   3463 1HB  ALA A 231     -10.290 -12.366  -7.012  1.00 90.74           H
ATOM   3464 2HB  ALA A 231     -11.995 -12.027  -7.397  1.00 90.74           H
ATOM   3465 3HB  ALA A 231     -11.250 -13.555  -7.924  1.00 90.74           H
ATOM   3466  HN  ALA A 231     -10.644 -10.089  -7.926  1.00 90.74           H
ATOM   3467  N   CYS A 232     -12.751 -11.217 -10.075  1.00 90.23           N
ATOM   3468  CA  CYS A 232     -13.827 -11.284 -11.049  1.00 90.23           C
ATOM   3469  C   CYS A 232     -13.263 -10.895 -12.417  1.00 90.23           C
ATOM   3470  O   CYS A 232     -13.490 -11.590 -13.406  1.00 90.23           O
ATOM   3471  HA  CYS A 232     -14.180 -12.316 -11.055  1.00 90.23           H
ATOM   3472  CB  CYS A 232     -15.010 -10.400 -10.647  1.00 90.23           C
ATOM   3473 1HB  CYS A 232     -14.659  -9.397 -10.407  1.00 90.23           H
ATOM   3474 2HB  CYS A 232     -15.703 -10.305 -11.482  1.00 90.23           H
ATOM   3475  SG  CYS A 232     -15.869 -11.123  -9.202  1.00 90.23           S
ATOM   3476  HG  CYS A 232     -15.015 -10.666  -8.290  1.00 90.23           H
ATOM   3477  HN  CYS A 232     -12.880 -10.544  -9.348  1.00 90.23           H
ATOM   3478  N   CYS A 233     -12.539  -9.786 -12.429  1.00 88.60           N
ATOM   3479  CA  CYS A 233     -12.006  -9.254 -13.671  1.00 88.60           C
ATOM   3480  C   CYS A 233     -11.132 -10.330 -14.319  1.00 88.60           C
ATOM   3481  O   CYS A 233     -11.264 -10.608 -15.510  1.00 88.60           O
ATOM   3482  HA  CYS A 233     -12.861  -9.018 -14.303  1.00 88.60           H
ATOM   3483  CB  CYS A 233     -11.234  -7.952 -13.444  1.00 88.60           C
ATOM   3484 1HB  CYS A 233     -10.536  -8.074 -12.615  1.00 88.60           H
ATOM   3485 2HB  CYS A 233     -10.641  -7.713 -14.327  1.00 88.60           H
ATOM   3486  SG  CYS A 233     -12.399  -6.588 -13.085  1.00 88.60           S
ATOM   3487  HG  CYS A 233     -12.603  -6.912 -11.811  1.00 88.60           H
ATOM   3488  HN  CYS A 233     -12.316  -9.255 -11.611  1.00 88.60           H
ATOM   3489  N   TYR A 234     -10.258 -10.906 -13.506  1.00 74.98           N
ATOM   3490  CA  TYR A 234      -9.264 -11.836 -14.014  1.00 74.98           C
ATOM   3491  C   TYR A 234      -9.928 -13.101 -14.564  1.00 74.98           C
ATOM   3492  O   TYR A 234      -9.516 -13.622 -15.599  1.00 74.98           O
ATOM   3493  HA  TYR A 234      -8.720 -11.342 -14.818  1.00 74.98           H
ATOM   3494  CB  TYR A 234      -8.389 -12.213 -12.817  1.00 74.98           C
ATOM   3495 1HB  TYR A 234      -8.169 -11.313 -12.243  1.00 74.98           H
ATOM   3496 2HB  TYR A 234      -8.952 -12.879 -12.163  1.00 74.98           H
ATOM   3497  CG  TYR A 234      -7.071 -12.891 -13.199  1.00 74.98           C
ATOM   3498  CD1 TYR A 234      -6.890 -14.236 -12.948  1.00 74.98           C
ATOM   3499  HD1 TYR A 234      -7.685 -14.815 -12.479  1.00 74.98           H
ATOM   3500  CD2 TYR A 234      -6.065 -12.158 -13.793  1.00 74.98           C
ATOM   3501  HD2 TYR A 234      -6.208 -11.095 -13.991  1.00 74.98           H
ATOM   3502  CE1 TYR A 234      -5.650 -14.874 -13.308  1.00 74.98           C
ATOM   3503  HE1 TYR A 234      -5.493 -15.936 -13.115  1.00 74.98           H
ATOM   3504  CE2 TYR A 234      -4.825 -12.796 -14.152  1.00 74.98           C
ATOM   3505  HE2 TYR A 234      -4.022 -12.228 -14.622  1.00 74.98           H
ATOM   3506  CZ  TYR A 234      -4.679 -14.122 -13.892  1.00 74.98           C
ATOM   3507  OH  TYR A 234      -3.508 -14.725 -14.231  1.00 74.98           O
ATOM   3508  HH  TYR A 234      -3.545 -15.698 -14.003  1.00 74.98           H
ATOM   3509  HN  TYR A 234     -10.223 -10.746 -12.520  1.00 74.98           H
ATOM   3510  N   THR A 235     -10.943 -13.558 -13.845  1.00 85.28           N
ATOM   3511  CA  THR A 235     -11.657 -14.760 -14.240  1.00 85.28           C
ATOM   3512  C   THR A 235     -12.219 -14.606 -15.655  1.00 85.28           C
ATOM   3513  O   THR A 235     -12.091 -15.510 -16.479  1.00 85.28           O
ATOM   3514  HA  THR A 235     -10.949 -15.588 -14.266  1.00 85.28           H
ATOM   3515  CB  THR A 235     -12.731 -15.039 -13.187  1.00 85.28           C
ATOM   3516  HB  THR A 235     -13.488 -14.255 -13.185  1.00 85.28           H
ATOM   3517  OG1 THR A 235     -11.998 -15.189 -11.974  1.00 85.28           O
ATOM   3518  HG1 THR A 235     -12.023 -14.337 -11.452  1.00 85.28           H
ATOM   3519  CG2 THR A 235     -13.406 -16.398 -13.384  1.00 85.28           C
ATOM   3520 1HG2 THR A 235     -12.658 -17.188 -13.318  1.00 85.28           H
ATOM   3521 2HG2 THR A 235     -13.881 -16.429 -14.365  1.00 85.28           H
ATOM   3522 3HG2 THR A 235     -14.159 -16.546 -12.610  1.00 85.28           H
ATOM   3523  HN  THR A 235     -11.277 -13.123 -13.009  1.00 85.28           H
ATOM   3524  N   ILE A 236     -12.829 -13.455 -15.893  1.00 84.00           N
ATOM   3525  CA  ILE A 236     -13.466 -13.196 -17.173  1.00 84.00           C
ATOM   3526  C   ILE A 236     -12.392 -13.052 -18.252  1.00 84.00           C
ATOM   3527  O   ILE A 236     -12.575 -13.508 -19.380  1.00 84.00           O
ATOM   3528  HA  ILE A 236     -14.082 -14.062 -17.413  1.00 84.00           H
ATOM   3529  CB  ILE A 236     -14.402 -11.989 -17.071  1.00 84.00           C
ATOM   3530  HB  ILE A 236     -13.816 -11.130 -16.744  1.00 84.00           H
ATOM   3531  CG1 ILE A 236     -15.487 -12.224 -16.019  1.00 84.00           C
ATOM   3532 1HG1 ILE A 236     -16.212 -12.947 -16.394  1.00 84.00           H
ATOM   3533 2HG1 ILE A 236     -15.042 -12.655 -15.122  1.00 84.00           H
ATOM   3534  CG2 ILE A 236     -14.994 -11.638 -18.438  1.00 84.00           C
ATOM   3535 1HG2 ILE A 236     -14.189 -11.399 -19.132  1.00 84.00           H
ATOM   3536 2HG2 ILE A 236     -15.560 -12.489 -18.818  1.00 84.00           H
ATOM   3537 3HG2 ILE A 236     -15.655 -10.777 -18.337  1.00 84.00           H
ATOM   3538  CD1 ILE A 236     -16.199 -10.917 -15.665  1.00 84.00           C
ATOM   3539 1HD1 ILE A 236     -15.476 -10.205 -15.268  1.00 84.00           H
ATOM   3540 2HD1 ILE A 236     -16.663 -10.502 -16.560  1.00 84.00           H
ATOM   3541 3HD1 ILE A 236     -16.966 -11.112 -14.915  1.00 84.00           H
ATOM   3542  HN  ILE A 236     -12.892 -12.708 -15.231  1.00 84.00           H
ATOM   3543  N   ILE A 237     -11.294 -12.416 -17.869  1.00 80.47           N
ATOM   3544  CA  ILE A 237     -10.187 -12.213 -18.788  1.00 80.47           C
ATOM   3545  C   ILE A 237      -9.691 -13.570 -19.290  1.00 80.47           C
ATOM   3546  O   ILE A 237      -9.576 -13.786 -20.496  1.00 80.47           O
ATOM   3547  HA  ILE A 237     -10.568 -11.648 -19.639  1.00 80.47           H
ATOM   3548  CB  ILE A 237      -9.096 -11.363 -18.133  1.00 80.47           C
ATOM   3549  HB  ILE A 237      -8.980 -11.694 -17.101  1.00 80.47           H
ATOM   3550  CG1 ILE A 237      -9.500  -9.888 -18.092  1.00 80.47           C
ATOM   3551 1HG1 ILE A 237      -9.437  -9.463 -19.094  1.00 80.47           H
ATOM   3552 2HG1 ILE A 237     -10.538  -9.801 -17.773  1.00 80.47           H
ATOM   3553  CG2 ILE A 237      -7.749 -11.570 -18.828  1.00 80.47           C
ATOM   3554 1HG2 ILE A 237      -7.462 -12.620 -18.761  1.00 80.47           H
ATOM   3555 2HG2 ILE A 237      -7.833 -11.283 -19.876  1.00 80.47           H
ATOM   3556 3HG2 ILE A 237      -6.991 -10.955 -18.343  1.00 80.47           H
ATOM   3557  CD1 ILE A 237      -8.599  -9.099 -17.140  1.00 80.47           C
ATOM   3558 1HD1 ILE A 237      -8.683  -9.512 -16.135  1.00 80.47           H
ATOM   3559 2HD1 ILE A 237      -7.565  -9.169 -17.476  1.00 80.47           H
ATOM   3560 3HD1 ILE A 237      -8.908  -8.054 -17.130  1.00 80.47           H
ATOM   3561  HN  ILE A 237     -11.155 -12.044 -16.951  1.00 80.47           H
ATOM   3562  N   ILE A 238      -9.411 -14.450 -18.340  1.00 77.46           N
ATOM   3563  CA  ILE A 238      -8.887 -15.765 -18.669  1.00 77.46           C
ATOM   3564  C   ILE A 238      -9.857 -16.473 -19.617  1.00 77.46           C
ATOM   3565  O   ILE A 238      -9.446 -17.009 -20.645  1.00 77.46           O
ATOM   3566  HA  ILE A 238      -7.941 -15.619 -19.189  1.00 77.46           H
ATOM   3567  CB  ILE A 238      -8.586 -16.556 -17.395  1.00 77.46           C
ATOM   3568  HB  ILE A 238      -9.439 -16.461 -16.723  1.00 77.46           H
ATOM   3569  CG1 ILE A 238      -7.371 -15.979 -16.665  1.00 77.46           C
ATOM   3570 1HG1 ILE A 238      -6.472 -16.152 -17.257  1.00 77.46           H
ATOM   3571 2HG1 ILE A 238      -7.483 -14.900 -16.563  1.00 77.46           H
ATOM   3572  CG2 ILE A 238      -8.417 -18.046 -17.701  1.00 77.46           C
ATOM   3573 1HG2 ILE A 238      -9.335 -18.432 -18.143  1.00 77.46           H
ATOM   3574 2HG2 ILE A 238      -7.591 -18.181 -18.400  1.00 77.46           H
ATOM   3575 3HG2 ILE A 238      -8.203 -18.584 -16.777  1.00 77.46           H
ATOM   3576  CD1 ILE A 238      -7.208 -16.614 -15.283  1.00 77.46           C
ATOM   3577 1HD1 ILE A 238      -8.099 -16.419 -14.686  1.00 77.46           H
ATOM   3578 2HD1 ILE A 238      -7.072 -17.690 -15.391  1.00 77.46           H
ATOM   3579 3HD1 ILE A 238      -6.337 -16.186 -14.787  1.00 77.46           H
ATOM   3580  HN  ILE A 238      -9.536 -14.278 -17.363  1.00 77.46           H
ATOM   3581  N   HIS A 239     -11.127 -16.452 -19.238  1.00 76.47           N
ATOM   3582  CA  HIS A 239     -12.147 -17.153 -19.999  1.00 76.47           C
ATOM   3583  C   HIS A 239     -12.141 -16.655 -21.445  1.00 76.47           C
ATOM   3584  O   HIS A 239     -12.221 -17.450 -22.380  1.00 76.47           O
ATOM   3585  HA  HIS A 239     -11.876 -18.209 -19.986  1.00 76.47           H
ATOM   3586  CB  HIS A 239     -13.515 -17.015 -19.329  1.00 76.47           C
ATOM   3587 1HB  HIS A 239     -13.432 -17.326 -18.288  1.00 76.47           H
ATOM   3588 2HB  HIS A 239     -13.802 -15.963 -19.325  1.00 76.47           H
ATOM   3589  CG  HIS A 239     -14.609 -17.816 -19.994  1.00 76.47           C
ATOM   3590  ND1 HIS A 239     -15.469 -17.276 -20.934  1.00 76.47           N
ATOM   3591  HD1 HIS A 239     -15.459 -16.331 -21.261  1.00 76.47           H
ATOM   3592  CD2 HIS A 239     -14.971 -19.123 -19.847  1.00 76.47           C
ATOM   3593  HD2 HIS A 239     -14.498 -19.844 -19.180  1.00 76.47           H
ATOM   3594  CE1 HIS A 239     -16.308 -18.223 -21.327  1.00 76.47           C
ATOM   3595  HE1 HIS A 239     -17.106 -18.109 -22.061  1.00 76.47           H
ATOM   3596  NE2 HIS A 239     -15.998 -19.367 -20.651  1.00 76.47           N
ATOM   3597  HN  HIS A 239     -11.461 -15.969 -18.429  1.00 76.47           H
ATOM   3598  N   THR A 240     -12.046 -15.341 -21.585  1.00 78.65           N
ATOM   3599  CA  THR A 240     -12.065 -14.724 -22.900  1.00 78.65           C
ATOM   3600  C   THR A 240     -10.819 -15.122 -23.694  1.00 78.65           C
ATOM   3601  O   THR A 240     -10.891 -15.335 -24.903  1.00 78.65           O
ATOM   3602  HA  THR A 240     -12.928 -15.107 -23.446  1.00 78.65           H
ATOM   3603  CB  THR A 240     -12.209 -13.213 -22.712  1.00 78.65           C
ATOM   3604  HB  THR A 240     -11.290 -12.780 -22.317  1.00 78.65           H
ATOM   3605  OG1 THR A 240     -13.360 -13.074 -21.883  1.00 78.65           O
ATOM   3606  HG1 THR A 240     -13.082 -12.918 -20.935  1.00 78.65           H
ATOM   3607  CG2 THR A 240     -12.595 -12.495 -24.007  1.00 78.65           C
ATOM   3608 1HG2 THR A 240     -13.549 -12.881 -24.366  1.00 78.65           H
ATOM   3609 2HG2 THR A 240     -11.826 -12.668 -24.760  1.00 78.65           H
ATOM   3610 3HG2 THR A 240     -12.684 -11.425 -23.817  1.00 78.65           H
ATOM   3611  HN  THR A 240     -11.956 -14.702 -20.820  1.00 78.65           H
ATOM   3612  N   LEU A 241      -9.706 -15.209 -22.982  1.00 74.55           N
ATOM   3613  CA  LEU A 241      -8.426 -15.461 -23.622  1.00 74.55           C
ATOM   3614  C   LEU A 241      -8.384 -16.909 -24.116  1.00 74.55           C
ATOM   3615  O   LEU A 241      -7.806 -17.194 -25.163  1.00 74.55           O
ATOM   3616  HA  LEU A 241      -8.356 -14.799 -24.485  1.00 74.55           H
ATOM   3617  CB  LEU A 241      -7.275 -15.100 -22.680  1.00 74.55           C
ATOM   3618 1HB  LEU A 241      -7.479 -15.540 -21.704  1.00 74.55           H
ATOM   3619 2HB  LEU A 241      -6.364 -15.566 -23.056  1.00 74.55           H
ATOM   3620  CG  LEU A 241      -7.009 -13.605 -22.489  1.00 74.55           C
ATOM   3621  HG  LEU A 241      -7.943 -13.128 -22.191  1.00 74.55           H
ATOM   3622  CD1 LEU A 241      -6.000 -13.367 -21.364  1.00 74.55           C
ATOM   3623 1HD1 LEU A 241      -6.392 -13.775 -20.432  1.00 74.55           H
ATOM   3624 2HD1 LEU A 241      -5.060 -13.861 -21.609  1.00 74.55           H
ATOM   3625 3HD1 LEU A 241      -5.829 -12.297 -21.249  1.00 74.55           H
ATOM   3626  CD2 LEU A 241      -6.568 -12.955 -23.802  1.00 74.55           C
ATOM   3627 1HD2 LEU A 241      -5.653 -13.431 -24.153  1.00 74.55           H
ATOM   3628 2HD2 LEU A 241      -7.352 -13.078 -24.549  1.00 74.55           H
ATOM   3629 3HD2 LEU A 241      -6.386 -11.893 -23.638  1.00 74.55           H
ATOM   3630  HN  LEU A 241      -9.669 -15.111 -21.987  1.00 74.55           H
ATOM   3631  N   ILE A 242      -9.005 -17.784 -23.339  1.00 73.85           N
ATOM   3632  CA  ILE A 242      -9.068 -19.190 -23.698  1.00 73.85           C
ATOM   3633  C   ILE A 242      -9.845 -19.344 -25.008  1.00 73.85           C
ATOM   3634  O   ILE A 242      -9.489 -20.165 -25.852  1.00 73.85           O
ATOM   3635  HA  ILE A 242      -8.046 -19.533 -23.861  1.00 73.85           H
ATOM   3636  CB  ILE A 242      -9.643 -20.013 -22.543  1.00 73.85           C
ATOM   3637  HB  ILE A 242     -10.540 -19.512 -22.180  1.00 73.85           H
ATOM   3638  CG1 ILE A 242      -8.658 -20.079 -21.374  1.00 73.85           C
ATOM   3639 1HG1 ILE A 242      -7.806 -20.703 -21.646  1.00 73.85           H
ATOM   3640 2HG1 ILE A 242      -8.269 -19.082 -21.165  1.00 73.85           H
ATOM   3641  CG2 ILE A 242     -10.063 -21.405 -23.017  1.00 73.85           C
ATOM   3642 1HG2 ILE A 242     -10.825 -21.311 -23.791  1.00 73.85           H
ATOM   3643 2HG2 ILE A 242      -9.197 -21.929 -23.422  1.00 73.85           H
ATOM   3644 3HG2 ILE A 242     -10.468 -21.969 -22.176  1.00 73.85           H
ATOM   3645  CD1 ILE A 242      -9.331 -20.643 -20.121  1.00 73.85           C
ATOM   3646 1HD1 ILE A 242     -10.167 -20.003 -19.838  1.00 73.85           H
ATOM   3647 2HD1 ILE A 242      -9.697 -21.649 -20.327  1.00 73.85           H
ATOM   3648 3HD1 ILE A 242      -8.608 -20.679 -19.306  1.00 73.85           H
ATOM   3649  HN  ILE A 242      -9.458 -17.546 -22.480  1.00 73.85           H
ATOM   3650  N   GLN A 243     -10.890 -18.540 -25.136  1.00 69.21           N
ATOM   3651  CA  GLN A 243     -11.714 -18.569 -26.332  1.00 69.21           C
ATOM   3652  C   GLN A 243     -11.014 -17.836 -27.478  1.00 69.21           C
ATOM   3653  O   GLN A 243     -11.208 -18.172 -28.645  1.00 69.21           O
ATOM   3654  HA  GLN A 243     -11.825 -19.625 -26.581  1.00 69.21           H
ATOM   3655  CB  GLN A 243     -13.096 -17.970 -26.061  1.00 69.21           C
ATOM   3656 1HB  GLN A 243     -12.986 -16.974 -25.632  1.00 69.21           H
ATOM   3657 2HB  GLN A 243     -13.637 -17.855 -27.000  1.00 69.21           H
ATOM   3658  CG  GLN A 243     -13.901 -18.857 -25.109  1.00 69.21           C
ATOM   3659 1HG  GLN A 243     -13.929 -19.877 -25.492  1.00 69.21           H
ATOM   3660 2HG  GLN A 243     -13.408 -18.894 -24.137  1.00 69.21           H
ATOM   3661  CD  GLN A 243     -15.327 -18.329 -24.942  1.00 69.21           C
ATOM   3662  OE1 GLN A 243     -15.675 -17.252 -25.398  1.00 69.21           O
ATOM   3663  NE2 GLN A 243     -16.130 -19.145 -24.266  1.00 69.21           N
ATOM   3664 1HE2 GLN A 243     -15.781 -20.016 -23.919  1.00 69.21           H
ATOM   3665 2HE2 GLN A 243     -17.083 -18.889 -24.105  1.00 69.21           H
ATOM   3666  HN  GLN A 243     -11.176 -17.879 -24.442  1.00 69.21           H
ATOM   3667  N   ALA A 244     -10.214 -16.848 -27.104  1.00 69.05           N
ATOM   3668  CA  ALA A 244      -9.512 -16.041 -28.088  1.00 69.05           C
ATOM   3669  C   ALA A 244      -8.314 -16.827 -28.625  1.00 69.05           C
ATOM   3670  O   ALA A 244      -7.434 -17.222 -27.863  1.00 69.05           O
ATOM   3671  HA  ALA A 244     -10.202 -15.842 -28.907  1.00 69.05           H
ATOM   3672  CB  ALA A 244      -9.100 -14.710 -27.455  1.00 69.05           C
ATOM   3673 1HB  ALA A 244      -9.989 -14.178 -27.117  1.00 69.05           H
ATOM   3674 2HB  ALA A 244      -8.443 -14.899 -26.606  1.00 69.05           H
ATOM   3675 3HB  ALA A 244      -8.573 -14.105 -28.193  1.00 69.05           H
ATOM   3676  HN  ALA A 244     -10.042 -16.597 -26.152  1.00 69.05           H
ATOM   3677  N   LYS A 245      -8.320 -17.030 -29.934  1.00 55.35           N
ATOM   3678  CA  LYS A 245      -7.170 -17.612 -30.606  1.00 55.35           C
ATOM   3679  C   LYS A 245      -5.931 -16.763 -30.315  1.00 55.35           C
ATOM   3680  O   LYS A 245      -6.045 -15.579 -30.000  1.00 55.35           O
ATOM   3681  HA  LYS A 245      -7.014 -18.605 -30.187  1.00 55.35           H
ATOM   3682  CB  LYS A 245      -7.456 -17.790 -32.099  1.00 55.35           C
ATOM   3683 1HB  LYS A 245      -7.934 -16.893 -32.492  1.00 55.35           H
ATOM   3684 2HB  LYS A 245      -6.518 -17.914 -32.640  1.00 55.35           H
ATOM   3685  CG  LYS A 245      -8.356 -19.003 -32.344  1.00 55.35           C
ATOM   3686 1HG  LYS A 245      -7.957 -19.869 -31.816  1.00 55.35           H
ATOM   3687 2HG  LYS A 245      -9.349 -18.811 -31.937  1.00 55.35           H
ATOM   3688  CD  LYS A 245      -8.462 -19.314 -33.838  1.00 55.35           C
ATOM   3689 1HD  LYS A 245      -8.955 -18.488 -34.351  1.00 55.35           H
ATOM   3690 2HD  LYS A 245      -7.464 -19.405 -34.266  1.00 55.35           H
ATOM   3691  CE  LYS A 245      -9.244 -20.608 -34.074  1.00 55.35           C
ATOM   3692 1HE  LYS A 245      -8.796 -21.420 -33.501  1.00 55.35           H
ATOM   3693 2HE  LYS A 245     -10.267 -20.492 -33.717  1.00 55.35           H
ATOM   3694  NZ  LYS A 245      -9.251 -20.954 -35.513  1.00 55.35           N
ATOM   3695 1HZ  LYS A 245      -9.773 -21.812 -35.652  1.00 55.35           H
ATOM   3696 2HZ  LYS A 245      -9.688 -20.204 -36.039  1.00 55.35           H
ATOM   3697 3HZ  LYS A 245      -8.298 -21.082 -35.835  1.00 55.35           H
ATOM   3698  HN  LYS A 245      -9.090 -16.806 -30.532  1.00 55.35           H
ATOM   3699  N   LYS A 246      -4.776 -17.401 -30.430  1.00 49.89           N
ATOM   3700  CA  LYS A 246      -3.523 -16.746 -30.093  1.00 49.89           C
ATOM   3701  C   LYS A 246      -3.466 -15.380 -30.778  1.00 49.89           C
ATOM   3702  O   LYS A 246      -2.828 -15.230 -31.819  1.00 49.89           O
ATOM   3703  HA  LYS A 246      -3.515 -16.592 -29.014  1.00 49.89           H
ATOM   3704  CB  LYS A 246      -2.337 -17.653 -30.429  1.00 49.89           C
ATOM   3705 1HB  LYS A 246      -2.404 -17.975 -31.468  1.00 49.89           H
ATOM   3706 2HB  LYS A 246      -1.407 -17.094 -30.328  1.00 49.89           H
ATOM   3707  CG  LYS A 246      -2.305 -18.877 -29.512  1.00 49.89           C
ATOM   3708 1HG  LYS A 246      -2.192 -18.556 -28.476  1.00 49.89           H
ATOM   3709 2HG  LYS A 246      -3.253 -19.410 -29.578  1.00 49.89           H
ATOM   3710  CD  LYS A 246      -1.158 -19.816 -29.889  1.00 49.89           C
ATOM   3711 1HD  LYS A 246      -1.283 -20.153 -30.918  1.00 49.89           H
ATOM   3712 2HD  LYS A 246      -0.212 -19.276 -29.844  1.00 49.89           H
ATOM   3713  CE  LYS A 246      -1.108 -21.025 -28.953  1.00 49.89           C
ATOM   3714 1HE  LYS A 246      -0.904 -20.695 -27.934  1.00 49.89           H
ATOM   3715 2HE  LYS A 246      -2.078 -21.522 -28.939  1.00 49.89           H
ATOM   3716  NZ  LYS A 246      -0.062 -21.976 -29.391  1.00 49.89           N
ATOM   3717 1HZ  LYS A 246      -0.020 -22.754 -28.742  1.00 49.89           H
ATOM   3718 2HZ  LYS A 246      -0.286 -22.322 -30.318  1.00 49.89           H
ATOM   3719 3HZ  LYS A 246       0.835 -21.505 -29.414  1.00 49.89           H
ATOM   3720  HN  LYS A 246      -4.687 -18.345 -30.745  1.00 49.89           H
ATOM   3721  N   SER A 247      -4.141 -14.418 -30.167  1.00 54.99           N
ATOM   3722  CA  SER A 247      -4.025 -13.034 -30.594  1.00 54.99           C
ATOM   3723  C   SER A 247      -2.835 -12.370 -29.897  1.00 54.99           C
ATOM   3724  O   SER A 247      -2.553 -12.656 -28.735  1.00 54.99           O
ATOM   3725  HA  SER A 247      -3.863 -13.076 -31.671  1.00 54.99           H
ATOM   3726  CB  SER A 247      -5.311 -12.257 -30.303  1.00 54.99           C
ATOM   3727 1HB  SER A 247      -6.161 -12.793 -30.725  1.00 54.99           H
ATOM   3728 2HB  SER A 247      -5.468 -12.208 -29.225  1.00 54.99           H
ATOM   3729  OG  SER A 247      -5.270 -10.937 -30.837  1.00 54.99           O
ATOM   3730  HG  SER A 247      -6.148 -10.482 -30.693  1.00 54.99           H
ATOM   3731  HN  SER A 247      -4.758 -14.571 -29.395  1.00 54.99           H
ATOM   3732  N   SER A 248      -2.169 -11.496 -30.638  1.00 52.11           N
ATOM   3733  CA  SER A 248      -0.918 -10.921 -30.173  1.00 52.11           C
ATOM   3734  C   SER A 248      -1.163 -10.075 -28.923  1.00 52.11           C
ATOM   3735  O   SER A 248      -0.221  -9.706 -28.224  1.00 52.11           O
ATOM   3736  HA  SER A 248      -0.278 -11.773 -29.940  1.00 52.11           H
ATOM   3737  CB  SER A 248      -0.261 -10.076 -31.266  1.00 52.11           C
ATOM   3738 1HB  SER A 248       0.690  -9.687 -30.901  1.00 52.11           H
ATOM   3739 2HB  SER A 248      -0.039 -10.705 -32.128  1.00 52.11           H
ATOM   3740  OG  SER A 248      -1.091  -8.991 -31.673  1.00 52.11           O
ATOM   3741  HG  SER A 248      -0.641  -8.469 -32.397  1.00 52.11           H
ATOM   3742  HN  SER A 248      -2.470 -11.182 -31.538  1.00 52.11           H
ATOM   3743  N   LYS A 249      -2.435  -9.793 -28.678  1.00 51.26           N
ATOM   3744  CA  LYS A 249      -2.808  -8.901 -27.594  1.00 51.26           C
ATOM   3745  C   LYS A 249      -2.257  -9.448 -26.276  1.00 51.26           C
ATOM   3746  O   LYS A 249      -2.291  -8.765 -25.254  1.00 51.26           O
ATOM   3747  HA  LYS A 249      -2.341  -7.936 -27.789  1.00 51.26           H
ATOM   3748  CB  LYS A 249      -4.322  -8.676 -27.582  1.00 51.26           C
ATOM   3749 1HB  LYS A 249      -4.836  -9.638 -27.583  1.00 51.26           H
ATOM   3750 2HB  LYS A 249      -4.610  -8.162 -26.665  1.00 51.26           H
ATOM   3751  CG  LYS A 249      -4.764  -7.855 -28.795  1.00 51.26           C
ATOM   3752 1HG  LYS A 249      -4.232  -6.904 -28.807  1.00 51.26           H
ATOM   3753 2HG  LYS A 249      -4.498  -8.381 -29.712  1.00 51.26           H
ATOM   3754  CD  LYS A 249      -6.273  -7.601 -28.765  1.00 51.26           C
ATOM   3755 1HD  LYS A 249      -6.805  -8.553 -28.767  1.00 51.26           H
ATOM   3756 2HD  LYS A 249      -6.541  -7.089 -27.841  1.00 51.26           H
ATOM   3757  CE  LYS A 249      -6.712  -6.762 -29.966  1.00 51.26           C
ATOM   3758 1HE  LYS A 249      -6.228  -5.786 -29.932  1.00 51.26           H
ATOM   3759 2HE  LYS A 249      -6.392  -7.244 -30.890  1.00 51.26           H
ATOM   3760  NZ  LYS A 249      -8.182  -6.593 -29.971  1.00 51.26           N
ATOM   3761 1HZ  LYS A 249      -8.452  -6.009 -30.755  1.00 51.26           H
ATOM   3762 2HZ  LYS A 249      -8.626  -7.501 -30.057  1.00 51.26           H
ATOM   3763 3HZ  LYS A 249      -8.474  -6.154 -29.105  1.00 51.26           H
ATOM   3764  HN  LYS A 249      -3.201 -10.162 -29.205  1.00 51.26           H
ATOM   3765  N   HIS A 250      -1.763 -10.676 -26.342  1.00 55.07           N
ATOM   3766  CA  HIS A 250      -1.353 -11.383 -25.141  1.00 55.07           C
ATOM   3767  C   HIS A 250      -0.206 -10.628 -24.467  1.00 55.07           C
ATOM   3768  O   HIS A 250      -0.088 -10.634 -23.243  1.00 55.07           O
ATOM   3769  HA  HIS A 250      -2.214 -11.391 -24.473  1.00 55.07           H
ATOM   3770  CB  HIS A 250      -0.999 -12.837 -25.462  1.00 55.07           C
ATOM   3771 1HB  HIS A 250      -0.300 -12.854 -26.298  1.00 55.07           H
ATOM   3772 2HB  HIS A 250      -0.482 -13.271 -24.606  1.00 55.07           H
ATOM   3773  CG  HIS A 250      -2.191 -13.699 -25.802  1.00 55.07           C
ATOM   3774  ND1 HIS A 250      -3.076 -14.166 -24.847  1.00 55.07           N
ATOM   3775  HD1 HIS A 250      -3.023 -13.989 -23.864  1.00 55.07           H
ATOM   3776  CD2 HIS A 250      -2.635 -14.172 -27.002  1.00 55.07           C
ATOM   3777  HD2 HIS A 250      -2.168 -13.992 -27.970  1.00 55.07           H
ATOM   3778  CE1 HIS A 250      -4.006 -14.887 -25.455  1.00 55.07           C
ATOM   3779  HE1 HIS A 250      -4.845 -15.390 -24.972  1.00 55.07           H
ATOM   3780  NE2 HIS A 250      -3.731 -14.890 -26.791  1.00 55.07           N
ATOM   3781  HN  HIS A 250      -1.642 -11.184 -27.195  1.00 55.07           H
ATOM   3782  N   LYS A 251       0.611  -9.995 -25.296  1.00 56.09           N
ATOM   3783  CA  LYS A 251       1.869  -9.438 -24.827  1.00 56.09           C
ATOM   3784  C   LYS A 251       1.583  -8.347 -23.793  1.00 56.09           C
ATOM   3785  O   LYS A 251       2.179  -8.336 -22.717  1.00 56.09           O
ATOM   3786  HA  LYS A 251       2.421 -10.241 -24.339  1.00 56.09           H
ATOM   3787  CB  LYS A 251       2.716  -8.959 -26.008  1.00 56.09           C
ATOM   3788 1HB  LYS A 251       2.088  -8.417 -26.715  1.00 56.09           H
ATOM   3789 2HB  LYS A 251       3.474  -8.260 -25.656  1.00 56.09           H
ATOM   3790  CG  LYS A 251       3.389 -10.137 -26.714  1.00 56.09           C
ATOM   3791 1HG  LYS A 251       3.792 -10.828 -25.973  1.00 56.09           H
ATOM   3792 2HG  LYS A 251       2.649 -10.689 -27.294  1.00 56.09           H
ATOM   3793  CD  LYS A 251       4.511  -9.656 -27.635  1.00 56.09           C
ATOM   3794 1HD  LYS A 251       4.088  -9.097 -28.469  1.00 56.09           H
ATOM   3795 2HD  LYS A 251       5.165  -8.973 -27.092  1.00 56.09           H
ATOM   3796  CE  LYS A 251       5.327 -10.836 -28.168  1.00 56.09           C
ATOM   3797 1HE  LYS A 251       5.450 -11.584 -27.384  1.00 56.09           H
ATOM   3798 2HE  LYS A 251       4.791 -11.317 -28.986  1.00 56.09           H
ATOM   3799  NZ  LYS A 251       6.654 -10.379 -28.637  1.00 56.09           N
ATOM   3800 1HZ  LYS A 251       7.179 -11.172 -28.990  1.00 56.09           H
ATOM   3801 2HZ  LYS A 251       6.534  -9.697 -29.377  1.00 56.09           H
ATOM   3802 3HZ  LYS A 251       7.158  -9.956 -27.866  1.00 56.09           H
ATOM   3803  HN  LYS A 251       0.427  -9.862 -26.270  1.00 56.09           H
ATOM   3804  N   ALA A 252       0.671  -7.456 -24.155  1.00 64.34           N
ATOM   3805  CA  ALA A 252       0.371  -6.310 -23.315  1.00 64.34           C
ATOM   3806  C   ALA A 252      -0.259  -6.792 -22.007  1.00 64.34           C
ATOM   3807  O   ALA A 252      -0.136  -6.134 -20.975  1.00 64.34           O
ATOM   3808  HA  ALA A 252       1.311  -5.806 -23.092  1.00 64.34           H
ATOM   3809  CB  ALA A 252      -0.537  -5.343 -24.077  1.00 64.34           C
ATOM   3810 1HB  ALA A 252      -0.032  -5.007 -24.983  1.00 64.34           H
ATOM   3811 2HB  ALA A 252      -1.464  -5.849 -24.345  1.00 64.34           H
ATOM   3812 3HB  ALA A 252      -0.763  -4.482 -23.447  1.00 64.34           H
ATOM   3813  HN  ALA A 252       0.144  -7.509 -25.003  1.00 64.34           H
ATOM   3814  N   LEU A 253      -0.920  -7.937 -22.092  1.00 68.00           N
ATOM   3815  CA  LEU A 253      -1.607  -8.492 -20.939  1.00 68.00           C
ATOM   3816  C   LEU A 253      -0.575  -9.022 -19.941  1.00 68.00           C
ATOM   3817  O   LEU A 253      -0.784  -8.955 -18.731  1.00 68.00           O
ATOM   3818  HA  LEU A 253      -2.160  -7.681 -20.466  1.00 68.00           H
ATOM   3819  CB  LEU A 253      -2.631  -9.541 -21.379  1.00 68.00           C
ATOM   3820 1HB  LEU A 253      -3.164  -9.157 -22.248  1.00 68.00           H
ATOM   3821 2HB  LEU A 253      -2.093 -10.432 -21.703  1.00 68.00           H
ATOM   3822  CG  LEU A 253      -3.661  -9.956 -20.326  1.00 68.00           C
ATOM   3823  HG  LEU A 253      -3.145 -10.076 -19.373  1.00 68.00           H
ATOM   3824  CD1 LEU A 253      -4.719  -8.867 -20.134  1.00 68.00           C
ATOM   3825 1HD1 LEU A 253      -4.237  -7.946 -19.808  1.00 68.00           H
ATOM   3826 2HD1 LEU A 253      -5.235  -8.692 -21.078  1.00 68.00           H
ATOM   3827 3HD1 LEU A 253      -5.438  -9.188 -19.381  1.00 68.00           H
ATOM   3828  CD2 LEU A 253      -4.286 -11.308 -20.674  1.00 68.00           C
ATOM   3829 1HD2 LEU A 253      -4.784 -11.240 -21.641  1.00 68.00           H
ATOM   3830 2HD2 LEU A 253      -3.506 -12.068 -20.719  1.00 68.00           H
ATOM   3831 3HD2 LEU A 253      -5.014 -11.579 -19.909  1.00 68.00           H
ATOM   3832  HN  LEU A 253      -0.990  -8.481 -22.928  1.00 68.00           H
ATOM   3833  N   LYS A 254       0.518  -9.536 -20.487  1.00 70.82           N
ATOM   3834  CA  LYS A 254       1.523 -10.195 -19.670  1.00 70.82           C
ATOM   3835  C   LYS A 254       1.982  -9.241 -18.565  1.00 70.82           C
ATOM   3836  O   LYS A 254       2.119  -9.642 -17.411  1.00 70.82           O
ATOM   3837  HA  LYS A 254       1.050 -11.060 -19.204  1.00 70.82           H
ATOM   3838  CB  LYS A 254       2.664 -10.719 -20.543  1.00 70.82           C
ATOM   3839 1HB  LYS A 254       2.256 -11.259 -21.397  1.00 70.82           H
ATOM   3840 2HB  LYS A 254       3.237  -9.881 -20.941  1.00 70.82           H
ATOM   3841  CG  LYS A 254       3.588 -11.641 -19.744  1.00 70.82           C
ATOM   3842 1HG  LYS A 254       4.038 -11.086 -18.922  1.00 70.82           H
ATOM   3843 2HG  LYS A 254       3.006 -12.450 -19.302  1.00 70.82           H
ATOM   3844  CD  LYS A 254       4.686 -12.223 -20.636  1.00 70.82           C
ATOM   3845 1HD  LYS A 254       4.236 -12.756 -21.474  1.00 70.82           H
ATOM   3846 2HD  LYS A 254       5.285 -11.415 -21.057  1.00 70.82           H
ATOM   3847  CE  LYS A 254       5.587 -13.174 -19.845  1.00 70.82           C
ATOM   3848 1HE  LYS A 254       6.054 -12.639 -19.018  1.00 70.82           H
ATOM   3849 2HE  LYS A 254       4.989 -13.974 -19.410  1.00 70.82           H
ATOM   3850  NZ  LYS A 254       6.631 -13.749 -20.723  1.00 70.82           N
ATOM   3851 1HZ  LYS A 254       7.225 -14.367 -20.182  1.00 70.82           H
ATOM   3852 2HZ  LYS A 254       6.192 -14.272 -21.472  1.00 70.82           H
ATOM   3853 3HZ  LYS A 254       7.191 -13.001 -21.117  1.00 70.82           H
ATOM   3854  HN  LYS A 254       0.721  -9.508 -21.465  1.00 70.82           H
ATOM   3855  N   VAL A 255       2.206  -7.996 -18.958  1.00 74.64           N
ATOM   3856  CA  VAL A 255       2.716  -6.999 -18.032  1.00 74.64           C
ATOM   3857  C   VAL A 255       1.746  -6.858 -16.857  1.00 74.64           C
ATOM   3858  O   VAL A 255       2.144  -6.985 -15.701  1.00 74.64           O
ATOM   3859  HA  VAL A 255       3.674  -7.359 -17.656  1.00 74.64           H
ATOM   3860  CB  VAL A 255       2.962  -5.679 -18.767  1.00 74.64           C
ATOM   3861  HB  VAL A 255       2.007  -5.333 -19.162  1.00 74.64           H
ATOM   3862  CG1 VAL A 255       3.491  -4.609 -17.810  1.00 74.64           C
ATOM   3863 1HG1 VAL A 255       2.762  -4.438 -17.018  1.00 74.64           H
ATOM   3864 2HG1 VAL A 255       4.431  -4.946 -17.372  1.00 74.64           H
ATOM   3865 3HG1 VAL A 255       3.657  -3.682 -18.358  1.00 74.64           H
ATOM   3866  CG2 VAL A 255       3.914  -5.878 -19.948  1.00 74.64           C
ATOM   3867 1HG2 VAL A 255       4.869  -6.259 -19.584  1.00 74.64           H
ATOM   3868 2HG2 VAL A 255       3.481  -6.593 -20.648  1.00 74.64           H
ATOM   3869 3HG2 VAL A 255       4.072  -4.925 -20.452  1.00 74.64           H
ATOM   3870  HN  VAL A 255       2.047  -7.666 -19.889  1.00 74.64           H
ATOM   3871  N   THR A 256       0.492  -6.596 -17.195  1.00 73.75           N
ATOM   3872  CA  THR A 256      -0.499  -6.258 -16.188  1.00 73.75           C
ATOM   3873  C   THR A 256      -0.756  -7.455 -15.269  1.00 73.75           C
ATOM   3874  O   THR A 256      -0.934  -7.289 -14.064  1.00 73.75           O
ATOM   3875  HA  THR A 256      -0.098  -5.458 -15.566  1.00 73.75           H
ATOM   3876  CB  THR A 256      -1.755  -5.764 -16.908  1.00 73.75           C
ATOM   3877  HB  THR A 256      -2.590  -5.669 -16.213  1.00 73.75           H
ATOM   3878  OG1 THR A 256      -1.940  -6.700 -17.966  1.00 73.75           O
ATOM   3879  HG1 THR A 256      -2.268  -7.571 -17.599  1.00 73.75           H
ATOM   3880  CG2 THR A 256      -1.534  -4.431 -17.624  1.00 73.75           C
ATOM   3881 1HG2 THR A 256      -0.744  -4.544 -18.367  1.00 73.75           H
ATOM   3882 2HG2 THR A 256      -1.243  -3.672 -16.898  1.00 73.75           H
ATOM   3883 3HG2 THR A 256      -2.456  -4.126 -18.119  1.00 73.75           H
ATOM   3884  HN  THR A 256       0.151  -6.612 -18.135  1.00 73.75           H
ATOM   3885  N   ILE A 257      -0.766  -8.633 -15.875  1.00 76.99           N
ATOM   3886  CA  ILE A 257      -0.966  -9.860 -15.122  1.00 76.99           C
ATOM   3887  C   ILE A 257       0.124  -9.982 -14.056  1.00 76.99           C
ATOM   3888  O   ILE A 257      -0.170 -10.236 -12.889  1.00 76.99           O
ATOM   3889  HA  ILE A 257      -1.931  -9.782 -14.621  1.00 76.99           H
ATOM   3890  CB  ILE A 257      -1.041 -11.061 -16.066  1.00 76.99           C
ATOM   3891  HB  ILE A 257      -0.225 -10.983 -16.784  1.00 76.99           H
ATOM   3892  CG1 ILE A 257      -2.347 -11.053 -16.862  1.00 76.99           C
ATOM   3893 1HG1 ILE A 257      -3.193 -11.141 -16.180  1.00 76.99           H
ATOM   3894 2HG1 ILE A 257      -2.454 -10.101 -17.382  1.00 76.99           H
ATOM   3895  CG2 ILE A 257      -0.844 -12.372 -15.301  1.00 76.99           C
ATOM   3896 1HG2 ILE A 257       0.133 -12.367 -14.818  1.00 76.99           H
ATOM   3897 2HG2 ILE A 257      -1.623 -12.472 -14.545  1.00 76.99           H
ATOM   3898 3HG2 ILE A 257      -0.901 -13.210 -15.996  1.00 76.99           H
ATOM   3899  CD1 ILE A 257      -2.379 -12.200 -17.874  1.00 76.99           C
ATOM   3900 1HD1 ILE A 257      -1.546 -12.095 -18.569  1.00 76.99           H
ATOM   3901 2HD1 ILE A 257      -2.296 -13.151 -17.349  1.00 76.99           H
ATOM   3902 3HD1 ILE A 257      -3.319 -12.170 -18.427  1.00 76.99           H
ATOM   3903  HN  ILE A 257      -0.642  -8.757 -16.859  1.00 76.99           H
ATOM   3904  N   THR A 258       1.360  -9.794 -14.495  1.00 81.64           N
ATOM   3905  CA  THR A 258       2.503  -9.978 -13.615  1.00 81.64           C
ATOM   3906  C   THR A 258       2.414  -9.026 -12.421  1.00 81.64           C
ATOM   3907  O   THR A 258       2.601  -9.440 -11.278  1.00 81.64           O
ATOM   3908  HA  THR A 258       2.471 -10.993 -13.219  1.00 81.64           H
ATOM   3909  CB  THR A 258       3.774  -9.793 -14.447  1.00 81.64           C
ATOM   3910  HB  THR A 258       3.870  -8.762 -14.786  1.00 81.64           H
ATOM   3911  OG1 THR A 258       3.660 -10.771 -15.477  1.00 81.64           O
ATOM   3912  HG1 THR A 258       3.241 -10.365 -16.289  1.00 81.64           H
ATOM   3913  CG2 THR A 258       5.036 -10.200 -13.684  1.00 81.64           C
ATOM   3914 1HG2 THR A 258       4.969 -11.251 -13.404  1.00 81.64           H
ATOM   3915 2HG2 THR A 258       5.131  -9.589 -12.786  1.00 81.64           H
ATOM   3916 3HG2 THR A 258       5.909 -10.049 -14.320  1.00 81.64           H
ATOM   3917  HN  THR A 258       1.586  -9.523 -15.430  1.00 81.64           H
ATOM   3918  N   VAL A 259       2.129  -7.769 -12.726  1.00 80.54           N
ATOM   3919  CA  VAL A 259       2.053  -6.747 -11.696  1.00 80.54           C
ATOM   3920  C   VAL A 259       0.961  -7.122 -10.692  1.00 80.54           C
ATOM   3921  O   VAL A 259       1.157  -7.003  -9.483  1.00 80.54           O
ATOM   3922  HA  VAL A 259       3.013  -6.728 -11.180  1.00 80.54           H
ATOM   3923  CB  VAL A 259       1.832  -5.375 -12.335  1.00 80.54           C
ATOM   3924  HB  VAL A 259       0.974  -5.451 -13.003  1.00 80.54           H
ATOM   3925  CG1 VAL A 259       1.509  -4.321 -11.274  1.00 80.54           C
ATOM   3926 1HG1 VAL A 259       0.603  -4.608 -10.740  1.00 80.54           H
ATOM   3927 2HG1 VAL A 259       2.338  -4.249 -10.570  1.00 80.54           H
ATOM   3928 3HG1 VAL A 259       1.356  -3.355 -11.755  1.00 80.54           H
ATOM   3929  CG2 VAL A 259       3.043  -4.958 -13.171  1.00 80.54           C
ATOM   3930 1HG2 VAL A 259       3.925  -4.907 -12.533  1.00 80.54           H
ATOM   3931 2HG2 VAL A 259       3.208  -5.689 -13.962  1.00 80.54           H
ATOM   3932 3HG2 VAL A 259       2.859  -3.979 -13.614  1.00 80.54           H
ATOM   3933  HN  VAL A 259       1.952  -7.445 -13.656  1.00 80.54           H
ATOM   3934  N   LEU A 260      -0.165  -7.567 -11.229  1.00 76.71           N
ATOM   3935  CA  LEU A 260      -1.308  -7.905 -10.398  1.00 76.71           C
ATOM   3936  C   LEU A 260      -0.928  -9.050  -9.457  1.00 76.71           C
ATOM   3937  O   LEU A 260      -1.186  -8.983  -8.256  1.00 76.71           O
ATOM   3938  HA  LEU A 260      -1.545  -7.028  -9.796  1.00 76.71           H
ATOM   3939  CB  LEU A 260      -2.532  -8.204 -11.266  1.00 76.71           C
ATOM   3940 1HB  LEU A 260      -2.220  -8.844 -12.092  1.00 76.71           H
ATOM   3941 2HB  LEU A 260      -3.244  -8.775 -10.671  1.00 76.71           H
ATOM   3942  CG  LEU A 260      -3.255  -6.987 -11.847  1.00 76.71           C
ATOM   3943  HG  LEU A 260      -2.509  -6.322 -12.284  1.00 76.71           H
ATOM   3944  CD1 LEU A 260      -4.206  -7.399 -12.972  1.00 76.71           C
ATOM   3945 1HD1 LEU A 260      -3.639  -7.882 -13.768  1.00 76.71           H
ATOM   3946 2HD1 LEU A 260      -4.950  -8.095 -12.583  1.00 76.71           H
ATOM   3947 3HD1 LEU A 260      -4.707  -6.515 -13.367  1.00 76.71           H
ATOM   3948  CD2 LEU A 260      -3.973  -6.200 -10.749  1.00 76.71           C
ATOM   3949 1HD2 LEU A 260      -4.706  -6.843 -10.262  1.00 76.71           H
ATOM   3950 2HD2 LEU A 260      -3.246  -5.856 -10.013  1.00 76.71           H
ATOM   3951 3HD2 LEU A 260      -4.478  -5.340 -11.189  1.00 76.71           H
ATOM   3952  HN  LEU A 260      -0.303  -7.697 -12.211  1.00 76.71           H
ATOM   3953  N   THR A 261      -0.320 -10.074 -10.038  1.00 84.58           N
ATOM   3954  CA  THR A 261       0.008 -11.274  -9.287  1.00 84.58           C
ATOM   3955  C   THR A 261       0.986 -10.944  -8.157  1.00 84.58           C
ATOM   3956  O   THR A 261       0.802 -11.386  -7.024  1.00 84.58           O
ATOM   3957  HA  THR A 261      -0.903 -11.649  -8.822  1.00 84.58           H
ATOM   3958  CB  THR A 261       0.546 -12.315 -10.270  1.00 84.58           C
ATOM   3959  HB  THR A 261       1.483 -11.982 -10.716  1.00 84.58           H
ATOM   3960  OG1 THR A 261      -0.530 -12.520 -11.182  1.00 84.58           O
ATOM   3961  HG1 THR A 261      -0.471 -11.864 -11.934  1.00 84.58           H
ATOM   3962  CG2 THR A 261       0.749 -13.685  -9.620  1.00 84.58           C
ATOM   3963 1HG2 THR A 261      -0.203 -14.049  -9.233  1.00 84.58           H
ATOM   3964 2HG2 THR A 261       1.464 -13.596  -8.801  1.00 84.58           H
ATOM   3965 3HG2 THR A 261       1.132 -14.387 -10.361  1.00 84.58           H
ATOM   3966  HN  THR A 261      -0.054 -10.093 -11.002  1.00 84.58           H
ATOM   3967  N   VAL A 262       2.003 -10.170  -8.504  1.00 87.78           N
ATOM   3968  CA  VAL A 262       3.046  -9.832  -7.551  1.00 87.78           C
ATOM   3969  C   VAL A 262       2.436  -9.042  -6.392  1.00 87.78           C
ATOM   3970  O   VAL A 262       2.774  -9.272  -5.232  1.00 87.78           O
ATOM   3971  HA  VAL A 262       3.452 -10.767  -7.162  1.00 87.78           H
ATOM   3972  CB  VAL A 262       4.177  -9.082  -8.257  1.00 87.78           C
ATOM   3973  HB  VAL A 262       3.737  -8.243  -8.796  1.00 87.78           H
ATOM   3974  CG1 VAL A 262       5.176  -8.517  -7.244  1.00 87.78           C
ATOM   3975 1HG1 VAL A 262       4.663  -7.827  -6.574  1.00 87.78           H
ATOM   3976 2HG1 VAL A 262       5.607  -9.334  -6.665  1.00 87.78           H
ATOM   3977 3HG1 VAL A 262       5.969  -7.989  -7.773  1.00 87.78           H
ATOM   3978  CG2 VAL A 262       4.879  -9.981  -9.277  1.00 87.78           C
ATOM   3979 1HG2 VAL A 262       5.300 -10.848  -8.768  1.00 87.78           H
ATOM   3980 2HG2 VAL A 262       4.159 -10.312 -10.025  1.00 87.78           H
ATOM   3981 3HG2 VAL A 262       5.679  -9.422  -9.764  1.00 87.78           H
ATOM   3982  HN  VAL A 262       2.121  -9.777  -9.416  1.00 87.78           H
ATOM   3983  N   PHE A 263       1.547  -8.125  -6.747  1.00 83.65           N
ATOM   3984  CA  PHE A 263       0.889  -7.296  -5.751  1.00 83.65           C
ATOM   3985  C   PHE A 263       0.107  -8.153  -4.754  1.00 83.65           C
ATOM   3986  O   PHE A 263       0.293  -8.030  -3.544  1.00 83.65           O
ATOM   3987  HA  PHE A 263       1.668  -6.746  -5.222  1.00 83.65           H
ATOM   3988  CB  PHE A 263      -0.087  -6.387  -6.500  1.00 83.65           C
ATOM   3989 1HB  PHE A 263       0.467  -5.802  -7.234  1.00 83.65           H
ATOM   3990 2HB  PHE A 263      -0.792  -7.007  -7.054  1.00 83.65           H
ATOM   3991  CG  PHE A 263      -0.870  -5.434  -5.595  1.00 83.65           C
ATOM   3992  CD1 PHE A 263      -2.161  -5.710  -5.271  1.00 83.65           C
ATOM   3993  HD1 PHE A 263      -2.639  -6.611  -5.657  1.00 83.65           H
ATOM   3994  CD2 PHE A 263      -0.274  -4.310  -5.114  1.00 83.65           C
ATOM   3995  HD2 PHE A 263       0.762  -4.088  -5.373  1.00 83.65           H
ATOM   3996  CE1 PHE A 263      -2.888  -4.825  -4.431  1.00 83.65           C
ATOM   3997  HE1 PHE A 263      -3.923  -5.047  -4.172  1.00 83.65           H
ATOM   3998  CE2 PHE A 263      -1.000  -3.425  -4.273  1.00 83.65           C
ATOM   3999  HE2 PHE A 263      -0.522  -2.525  -3.888  1.00 83.65           H
ATOM   4000  CZ  PHE A 263      -2.292  -3.702  -3.950  1.00 83.65           C
ATOM   4001  HZ  PHE A 263      -2.849  -3.023  -3.305  1.00 83.65           H
ATOM   4002  HN  PHE A 263       1.276  -7.945  -7.692  1.00 83.65           H
ATOM   4003  N   VAL A 264      -0.752  -9.003  -5.299  1.00 87.18           N
ATOM   4004  CA  VAL A 264      -1.640  -9.802  -4.473  1.00 87.18           C
ATOM   4005  C   VAL A 264      -0.808 -10.663  -3.521  1.00 87.18           C
ATOM   4006  O   VAL A 264      -1.120 -10.765  -2.336  1.00 87.18           O
ATOM   4007  HA  VAL A 264      -2.248  -9.115  -3.883  1.00 87.18           H
ATOM   4008  CB  VAL A 264      -2.579 -10.625  -5.357  1.00 87.18           C
ATOM   4009  HB  VAL A 264      -1.968 -11.176  -6.072  1.00 87.18           H
ATOM   4010  CG1 VAL A 264      -3.364 -11.642  -4.527  1.00 87.18           C
ATOM   4011 1HG1 VAL A 264      -2.669 -12.319  -4.030  1.00 87.18           H
ATOM   4012 2HG1 VAL A 264      -3.959 -11.118  -3.778  1.00 87.18           H
ATOM   4013 3HG1 VAL A 264      -4.023 -12.213  -5.180  1.00 87.18           H
ATOM   4014  CG2 VAL A 264      -3.523  -9.717  -6.148  1.00 87.18           C
ATOM   4015 1HG2 VAL A 264      -4.123  -9.126  -5.456  1.00 87.18           H
ATOM   4016 2HG2 VAL A 264      -2.939  -9.050  -6.783  1.00 87.18           H
ATOM   4017 3HG2 VAL A 264      -4.179 -10.327  -6.769  1.00 87.18           H
ATOM   4018  HN  VAL A 264      -0.845  -9.149  -6.284  1.00 87.18           H
ATOM   4019  N   LEU A 265       0.237 -11.261  -4.076  1.00 88.95           N
ATOM   4020  CA  LEU A 265       1.049 -12.200  -3.321  1.00 88.95           C
ATOM   4021  C   LEU A 265       1.737 -11.463  -2.170  1.00 88.95           C
ATOM   4022  O   LEU A 265       1.893 -12.013  -1.081  1.00 88.95           O
ATOM   4023  HA  LEU A 265       0.378 -12.948  -2.900  1.00 88.95           H
ATOM   4024  CB  LEU A 265       2.020 -12.934  -4.248  1.00 88.95           C
ATOM   4025 1HB  LEU A 265       2.537 -12.194  -4.860  1.00 88.95           H
ATOM   4026 2HB  LEU A 265       2.776 -13.425  -3.635  1.00 88.95           H
ATOM   4027  CG  LEU A 265       1.400 -13.979  -5.178  1.00 88.95           C
ATOM   4028  HG  LEU A 265       0.618 -13.494  -5.762  1.00 88.95           H
ATOM   4029  CD1 LEU A 265       2.436 -14.516  -6.167  1.00 88.95           C
ATOM   4030 1HD1 LEU A 265       2.821 -13.696  -6.772  1.00 88.95           H
ATOM   4031 2HD1 LEU A 265       3.256 -14.980  -5.618  1.00 88.95           H
ATOM   4032 3HD1 LEU A 265       1.969 -15.257  -6.816  1.00 88.95           H
ATOM   4033  CD2 LEU A 265       0.736 -15.100  -4.377  1.00 88.95           C
ATOM   4034 1HD2 LEU A 265       1.482 -15.589  -3.750  1.00 88.95           H
ATOM   4035 2HD2 LEU A 265      -0.049 -14.682  -3.748  1.00 88.95           H
ATOM   4036 3HD2 LEU A 265       0.304 -15.829  -5.062  1.00 88.95           H
ATOM   4037  HN  LEU A 265       0.529 -11.113  -5.021  1.00 88.95           H
ATOM   4038  N   SER A 266       2.129 -10.228  -2.451  1.00 90.63           N
ATOM   4039  CA  SER A 266       2.881  -9.444  -1.486  1.00 90.63           C
ATOM   4040  C   SER A 266       1.937  -8.881  -0.421  1.00 90.63           C
ATOM   4041  O   SER A 266       2.319  -8.743   0.741  1.00 90.63           O
ATOM   4042  HA  SER A 266       3.590 -10.141  -1.038  1.00 90.63           H
ATOM   4043  CB  SER A 266       3.644  -8.310  -2.172  1.00 90.63           C
ATOM   4044 1HB  SER A 266       4.222  -7.761  -1.429  1.00 90.63           H
ATOM   4045 2HB  SER A 266       4.356  -8.730  -2.883  1.00 90.63           H
ATOM   4046  OG  SER A 266       2.770  -7.413  -2.851  1.00 90.63           O
ATOM   4047  HG  SER A 266       2.664  -7.694  -3.805  1.00 90.63           H
ATOM   4048  HN  SER A 266       1.941  -9.765  -3.317  1.00 90.63           H
ATOM   4049  N   GLN A 267       0.724  -8.571  -0.855  1.00 85.62           N
ATOM   4050  CA  GLN A 267      -0.213  -7.855  -0.007  1.00 85.62           C
ATOM   4051  C   GLN A 267      -0.996  -8.837   0.867  1.00 85.62           C
ATOM   4052  O   GLN A 267      -1.421  -8.491   1.969  1.00 85.62           O
ATOM   4053  HA  GLN A 267       0.400  -7.208   0.621  1.00 85.62           H
ATOM   4054  CB  GLN A 267      -1.159  -6.991  -0.843  1.00 85.62           C
ATOM   4055 1HB  GLN A 267      -1.640  -7.605  -1.605  1.00 85.62           H
ATOM   4056 2HB  GLN A 267      -1.951  -6.593  -0.208  1.00 85.62           H
ATOM   4057  CG  GLN A 267      -0.405  -5.839  -1.510  1.00 85.62           C
ATOM   4058 1HG  GLN A 267       0.428  -6.233  -2.091  1.00 85.62           H
ATOM   4059 2HG  GLN A 267      -1.065  -5.323  -2.207  1.00 85.62           H
ATOM   4060  CD  GLN A 267       0.117  -4.849  -0.467  1.00 85.62           C
ATOM   4061  OE1 GLN A 267      -0.450  -4.674   0.600  1.00 85.62           O
ATOM   4062  NE2 GLN A 267       1.227  -4.213  -0.832  1.00 85.62           N
ATOM   4063 1HE2 GLN A 267       1.642  -4.403  -1.722  1.00 85.62           H
ATOM   4064 2HE2 GLN A 267       1.646  -3.545  -0.217  1.00 85.62           H
ATOM   4065  HN  GLN A 267       0.381  -8.800  -1.765  1.00 85.62           H
ATOM   4066  N   PHE A 268      -1.162 -10.043   0.344  1.00 91.54           N
ATOM   4067  CA  PHE A 268      -2.075 -11.000   0.945  1.00 91.54           C
ATOM   4068  C   PHE A 268      -1.671 -11.311   2.388  1.00 91.54           C
ATOM   4069  O   PHE A 268      -2.477 -11.169   3.306  1.00 91.54           O
ATOM   4070  HA  PHE A 268      -3.068 -10.550   0.936  1.00 91.54           H
ATOM   4071  CB  PHE A 268      -1.987 -12.283   0.116  1.00 91.54           C
ATOM   4072 1HB  PHE A 268      -2.207 -12.046  -0.925  1.00 91.54           H
ATOM   4073 2HB  PHE A 268      -0.963 -12.656   0.149  1.00 91.54           H
ATOM   4074  CG  PHE A 268      -2.933 -13.391   0.582  1.00 91.54           C
ATOM   4075  CD1 PHE A 268      -2.462 -14.408   1.353  1.00 91.54           C
ATOM   4076  HD1 PHE A 268      -1.410 -14.432   1.639  1.00 91.54           H
ATOM   4077  CD2 PHE A 268      -4.245 -13.360   0.226  1.00 91.54           C
ATOM   4078  HD2 PHE A 268      -4.623 -12.546  -0.392  1.00 91.54           H
ATOM   4079  CE1 PHE A 268      -3.340 -15.436   1.786  1.00 91.54           C
ATOM   4080  HE1 PHE A 268      -2.962 -16.251   2.404  1.00 91.54           H
ATOM   4081  CE2 PHE A 268      -5.123 -14.389   0.659  1.00 91.54           C
ATOM   4082  HE2 PHE A 268      -6.175 -14.364   0.373  1.00 91.54           H
ATOM   4083  CZ  PHE A 268      -4.652 -15.405   1.430  1.00 91.54           C
ATOM   4084  HZ  PHE A 268      -5.326 -16.195   1.762  1.00 91.54           H
ATOM   4085  HN  PHE A 268      -0.688 -10.367  -0.475  1.00 91.54           H
ATOM   4086  N   PRO A 269      -0.421 -11.738   2.613  1.00 94.85           N
ATOM   4087  CA  PRO A 269       0.019 -12.104   3.961  1.00 94.85           C
ATOM   4088  C   PRO A 269      -0.246 -11.002   4.974  1.00 94.85           C
ATOM   4089  O   PRO A 269      -0.711 -11.270   6.081  1.00 94.85           O
ATOM   4090  HA  PRO A 269      -0.548 -12.963   4.320  1.00 94.85           H
ATOM   4091  CB  PRO A 269       1.516 -12.373   3.793  1.00 94.85           C
ATOM   4092 1HB  PRO A 269       2.108 -11.478   3.985  1.00 94.85           H
ATOM   4093 2HB  PRO A 269       1.866 -13.140   4.484  1.00 94.85           H
ATOM   4094  CG  PRO A 269       1.633 -12.825   2.342  1.00 94.85           C
ATOM   4095 1HG  PRO A 269       2.650 -12.717   1.965  1.00 94.85           H
ATOM   4096 2HG  PRO A 269       1.372 -13.877   2.224  1.00 94.85           H
ATOM   4097  CD  PRO A 269       0.656 -11.910   1.622  1.00 94.85           C
ATOM   4098 1HD  PRO A 269       1.114 -10.956   1.359  1.00 94.85           H
ATOM   4099 2HD  PRO A 269       0.296 -12.353   0.694  1.00 94.85           H
ATOM   4100  N   TYR A 270       0.060  -9.780   4.564  1.00 92.39           N
ATOM   4101  CA  TYR A 270      -0.078  -8.637   5.451  1.00 92.39           C
ATOM   4102  C   TYR A 270      -1.540  -8.427   5.850  1.00 92.39           C
ATOM   4103  O   TYR A 270      -1.844  -8.225   7.025  1.00 92.39           O
ATOM   4104  HA  TYR A 270       0.511  -8.833   6.347  1.00 92.39           H
ATOM   4105  CB  TYR A 270       0.399  -7.423   4.651  1.00 92.39           C
ATOM   4106 1HB  TYR A 270       1.469  -7.520   4.467  1.00 92.39           H
ATOM   4107 2HB  TYR A 270      -0.094  -7.425   3.679  1.00 92.39           H
ATOM   4108  CG  TYR A 270       0.134  -6.082   5.338  1.00 92.39           C
ATOM   4109  CD1 TYR A 270      -0.731  -5.172   4.766  1.00 92.39           C
ATOM   4110  HD1 TYR A 270      -1.226  -5.409   3.824  1.00 92.39           H
ATOM   4111  CD2 TYR A 270       0.761  -5.782   6.531  1.00 92.39           C
ATOM   4112  HD2 TYR A 270       1.445  -6.501   6.983  1.00 92.39           H
ATOM   4113  CE1 TYR A 270      -0.981  -3.910   5.413  1.00 92.39           C
ATOM   4114  HE1 TYR A 270      -1.662  -3.183   4.972  1.00 92.39           H
ATOM   4115  CE2 TYR A 270       0.512  -4.520   7.178  1.00 92.39           C
ATOM   4116  HE2 TYR A 270       1.000  -4.271   8.120  1.00 92.39           H
ATOM   4117  CZ  TYR A 270      -0.347  -3.646   6.587  1.00 92.39           C
ATOM   4118  OH  TYR A 270      -0.582  -2.454   7.198  1.00 92.39           O
ATOM   4119  HH  TYR A 270      -0.119  -2.427   8.084  1.00 92.39           H
ATOM   4120  HN  TYR A 270       0.397  -9.565   3.647  1.00 92.39           H
ATOM   4121  N   ASN A 271      -2.408  -8.481   4.850  1.00 90.42           N
ATOM   4122  CA  ASN A 271      -3.816  -8.198   5.064  1.00 90.42           C
ATOM   4123  C   ASN A 271      -4.431  -9.308   5.919  1.00 90.42           C
ATOM   4124  O   ASN A 271      -5.422  -9.086   6.613  1.00 90.42           O
ATOM   4125  HA  ASN A 271      -3.841  -7.228   5.561  1.00 90.42           H
ATOM   4126  CB  ASN A 271      -4.576  -8.147   3.737  1.00 90.42           C
ATOM   4127 1HB  ASN A 271      -4.253  -8.968   3.097  1.00 90.42           H
ATOM   4128 2HB  ASN A 271      -5.642  -8.285   3.919  1.00 90.42           H
ATOM   4129  CG  ASN A 271      -4.344  -6.814   3.023  1.00 90.42           C
ATOM   4130  OD1 ASN A 271      -4.828  -5.770   3.429  1.00 90.42           O
ATOM   4131  ND2 ASN A 271      -3.578  -6.907   1.940  1.00 90.42           N
ATOM   4132 1HD2 ASN A 271      -3.212  -7.795   1.661  1.00 90.42           H
ATOM   4133 2HD2 ASN A 271      -3.368  -6.089   1.405  1.00 90.42           H
ATOM   4134  HN  ASN A 271      -2.162  -8.713   3.909  1.00 90.42           H
ATOM   4135  N   CYS A 272      -3.818 -10.480   5.840  1.00 94.88           N
ATOM   4136  CA  CYS A 272      -4.230 -11.598   6.671  1.00 94.88           C
ATOM   4137  C   CYS A 272      -4.038 -11.203   8.137  1.00 94.88           C
ATOM   4138  O   CYS A 272      -4.943 -11.371   8.952  1.00 94.88           O
ATOM   4139  HA  CYS A 272      -5.283 -11.779   6.454  1.00 94.88           H
ATOM   4140  CB  CYS A 272      -3.466 -12.877   6.320  1.00 94.88           C
ATOM   4141 1HB  CYS A 272      -2.397 -12.669   6.271  1.00 94.88           H
ATOM   4142 2HB  CYS A 272      -3.611 -13.623   7.101  1.00 94.88           H
ATOM   4143  SG  CYS A 272      -4.049 -13.533   4.714  1.00 94.88           S
ATOM   4144  HG  CYS A 272      -3.427 -12.630   3.961  1.00 94.88           H
ATOM   4145  HN  CYS A 272      -3.054 -10.671   5.223  1.00 94.88           H
ATOM   4146  N   ILE A 273      -2.853 -10.686   8.427  1.00 93.91           N
ATOM   4147  CA  ILE A 273      -2.523 -10.286   9.784  1.00 93.91           C
ATOM   4148  C   ILE A 273      -3.382  -9.084  10.181  1.00 93.91           C
ATOM   4149  O   ILE A 273      -3.845  -8.996  11.317  1.00 93.91           O
ATOM   4150  HA  ILE A 273      -2.773 -11.121  10.440  1.00 93.91           H
ATOM   4151  CB  ILE A 273      -1.019 -10.039   9.919  1.00 93.91           C
ATOM   4152  HB  ILE A 273      -0.731  -9.281   9.190  1.00 93.91           H
ATOM   4153  CG1 ILE A 273      -0.224 -11.305   9.592  1.00 93.91           C
ATOM   4154 1HG1 ILE A 273      -0.416 -11.603   8.562  1.00 93.91           H
ATOM   4155 2HG1 ILE A 273       0.844 -11.098   9.670  1.00 93.91           H
ATOM   4156  CG2 ILE A 273      -0.676  -9.488  11.304  1.00 93.91           C
ATOM   4157 1HG2 ILE A 273      -1.201  -8.545  11.461  1.00 93.91           H
ATOM   4158 2HG2 ILE A 273      -0.982 -10.205  12.066  1.00 93.91           H
ATOM   4159 3HG2 ILE A 273       0.399  -9.321  11.373  1.00 93.91           H
ATOM   4160  CD1 ILE A 273      -0.598 -12.447  10.539  1.00 93.91           C
ATOM   4161 1HD1 ILE A 273      -0.381 -12.153  11.566  1.00 93.91           H
ATOM   4162 2HD1 ILE A 273      -1.661 -12.667  10.440  1.00 93.91           H
ATOM   4163 3HD1 ILE A 273      -0.018 -13.334  10.284  1.00 93.91           H
ATOM   4164  HN  ILE A 273      -2.128 -10.539   7.754  1.00 93.91           H
ATOM   4165  N   LEU A 274      -3.569  -8.189   9.222  1.00 90.93           N
ATOM   4166  CA  LEU A 274      -4.336  -6.979   9.467  1.00 90.93           C
ATOM   4167  C   LEU A 274      -5.764  -7.358   9.865  1.00 90.93           C
ATOM   4168  O   LEU A 274      -6.375  -6.694  10.701  1.00 90.93           O
ATOM   4169  HA  LEU A 274      -3.870  -6.461  10.305  1.00 90.93           H
ATOM   4170  CB  LEU A 274      -4.262  -6.044   8.259  1.00 90.93           C
ATOM   4171 1HB  LEU A 274      -3.214  -5.911   7.991  1.00 90.93           H
ATOM   4172 2HB  LEU A 274      -4.747  -6.534   7.414  1.00 90.93           H
ATOM   4173  CG  LEU A 274      -4.892  -4.662   8.440  1.00 90.93           C
ATOM   4174  HG  LEU A 274      -5.909  -4.796   8.809  1.00 90.93           H
ATOM   4175  CD1 LEU A 274      -4.134  -3.847   9.491  1.00 90.93           C
ATOM   4176 1HD1 LEU A 274      -4.161  -4.372  10.446  1.00 90.93           H
ATOM   4177 2HD1 LEU A 274      -3.099  -3.720   9.175  1.00 90.93           H
ATOM   4178 3HD1 LEU A 274      -4.603  -2.870   9.600  1.00 90.93           H
ATOM   4179  CD2 LEU A 274      -4.990  -3.924   7.104  1.00 90.93           C
ATOM   4180 1HD2 LEU A 274      -3.992  -3.800   6.683  1.00 90.93           H
ATOM   4181 2HD2 LEU A 274      -5.606  -4.501   6.414  1.00 90.93           H
ATOM   4182 3HD2 LEU A 274      -5.442  -2.944   7.262  1.00 90.93           H
ATOM   4183  HN  LEU A 274      -3.207  -8.279   8.294  1.00 90.93           H
ATOM   4184  N   LEU A 275      -6.253  -8.423   9.248  1.00 93.03           N
ATOM   4185  CA  LEU A 275      -7.591  -8.908   9.540  1.00 93.03           C
ATOM   4186  C   LEU A 275      -7.664  -9.345  11.004  1.00 93.03           C
ATOM   4187  O   LEU A 275      -8.602  -8.990  11.716  1.00 93.03           O
ATOM   4188  HA  LEU A 275      -8.279  -8.075   9.393  1.00 93.03           H
ATOM   4189  CB  LEU A 275      -7.992 -10.004   8.550  1.00 93.03           C
ATOM   4190 1HB  LEU A 275      -7.957  -9.588   7.543  1.00 93.03           H
ATOM   4191 2HB  LEU A 275      -7.244 -10.796   8.594  1.00 93.03           H
ATOM   4192  CG  LEU A 275      -9.371 -10.631   8.765  1.00 93.03           C
ATOM   4193  HG  LEU A 275      -9.416 -11.014   9.785  1.00 93.03           H
ATOM   4194  CD1 LEU A 275     -10.477  -9.584   8.626  1.00 93.03           C
ATOM   4195 1HD1 LEU A 275     -10.330  -8.799   9.368  1.00 93.03           H
ATOM   4196 2HD1 LEU A 275     -10.442  -9.149   7.627  1.00 93.03           H
ATOM   4197 3HD1 LEU A 275     -11.446 -10.056   8.784  1.00 93.03           H
ATOM   4198  CD2 LEU A 275      -9.585 -11.820   7.826  1.00 93.03           C
ATOM   4199 1HD2 LEU A 275      -9.511 -11.484   6.792  1.00 93.03           H
ATOM   4200 2HD2 LEU A 275      -8.824 -12.576   8.017  1.00 93.03           H
ATOM   4201 3HD2 LEU A 275     -10.573 -12.247   8.000  1.00 93.03           H
ATOM   4202  HN  LEU A 275      -5.753  -8.951   8.562  1.00 93.03           H
ATOM   4203  N   VAL A 276      -6.660 -10.108  11.411  1.00 95.07           N
ATOM   4204  CA  VAL A 276      -6.606 -10.611  12.773  1.00 95.07           C
ATOM   4205  C   VAL A 276      -6.617  -9.431  13.748  1.00 95.07           C
ATOM   4206  O   VAL A 276      -7.352  -9.444  14.734  1.00 95.07           O
ATOM   4207  HA  VAL A 276      -7.501 -11.211  12.938  1.00 95.07           H
ATOM   4208  CB  VAL A 276      -5.387 -11.519  12.948  1.00 95.07           C
ATOM   4209  HB  VAL A 276      -4.503 -10.954  12.653  1.00 95.07           H
ATOM   4210  CG1 VAL A 276      -5.215 -11.930  14.412  1.00 95.07           C
ATOM   4211 1HG1 VAL A 276      -5.078 -11.039  15.025  1.00 95.07           H
ATOM   4212 2HG1 VAL A 276      -6.103 -12.468  14.745  1.00 95.07           H
ATOM   4213 3HG1 VAL A 276      -4.342 -12.575  14.508  1.00 95.07           H
ATOM   4214  CG2 VAL A 276      -5.485 -12.748  12.042  1.00 95.07           C
ATOM   4215 1HG2 VAL A 276      -6.381 -13.314  12.292  1.00 95.07           H
ATOM   4216 2HG2 VAL A 276      -5.536 -12.428  11.001  1.00 95.07           H
ATOM   4217 3HG2 VAL A 276      -4.606 -13.376  12.186  1.00 95.07           H
ATOM   4218  HN  VAL A 276      -5.895 -10.384  10.828  1.00 95.07           H
ATOM   4219  N   GLN A 277      -5.794  -8.440  13.437  1.00 91.47           N
ATOM   4220  CA  GLN A 277      -5.678  -7.270  14.290  1.00 91.47           C
ATOM   4221  C   GLN A 277      -7.019  -6.538  14.373  1.00 91.47           C
ATOM   4222  O   GLN A 277      -7.364  -5.985  15.416  1.00 91.47           O
ATOM   4223  HA  GLN A 277      -5.404  -7.653  15.273  1.00 91.47           H
ATOM   4224  CB  GLN A 277      -4.574  -6.335  13.790  1.00 91.47           C
ATOM   4225 1HB  GLN A 277      -4.679  -6.184  12.716  1.00 91.47           H
ATOM   4226 2HB  GLN A 277      -4.679  -5.358  14.261  1.00 91.47           H
ATOM   4227  CG  GLN A 277      -3.189  -6.910  14.097  1.00 91.47           C
ATOM   4228 1HG  GLN A 277      -3.122  -7.159  15.156  1.00 91.47           H
ATOM   4229 2HG  GLN A 277      -3.044  -7.836  13.541  1.00 91.47           H
ATOM   4230  CD  GLN A 277      -2.088  -5.912  13.731  1.00 91.47           C
ATOM   4231  OE1 GLN A 277      -2.256  -5.044  12.890  1.00 91.47           O
ATOM   4232  NE2 GLN A 277      -0.957  -6.083  14.409  1.00 91.47           N
ATOM   4233 1HE2 GLN A 277      -0.885  -6.815  15.086  1.00 91.47           H
ATOM   4234 2HE2 GLN A 277      -0.177  -5.479  14.240  1.00 91.47           H
ATOM   4235  HN  GLN A 277      -5.215  -8.429  12.622  1.00 91.47           H
ATOM   4236  N   THR A 278      -7.738  -6.559  13.261  1.00 92.62           N
ATOM   4237  CA  THR A 278      -9.012  -5.865  13.180  1.00 92.62           C
ATOM   4238  C   THR A 278     -10.040  -6.527  14.099  1.00 92.62           C
ATOM   4239  O   THR A 278     -10.769  -5.843  14.816  1.00 92.62           O
ATOM   4240  HA  THR A 278      -8.871  -4.846  13.540  1.00 92.62           H
ATOM   4241  CB  THR A 278      -9.441  -5.833  11.712  1.00 92.62           C
ATOM   4242  HB  THR A 278      -9.640  -6.839  11.343  1.00 92.62           H
ATOM   4243  OG1 THR A 278      -8.385  -5.135  11.056  1.00 92.62           O
ATOM   4244  HG1 THR A 278      -7.716  -5.786  10.698  1.00 92.62           H
ATOM   4245  CG2 THR A 278     -10.670  -4.951  11.480  1.00 92.62           C
ATOM   4246 1HG2 THR A 278     -10.447  -3.930  11.786  1.00 92.62           H
ATOM   4247 2HG2 THR A 278     -11.506  -5.333  12.065  1.00 92.62           H
ATOM   4248 3HG2 THR A 278     -10.932  -4.964  10.421  1.00 92.62           H
ATOM   4249  HN  THR A 278      -7.465  -7.038  12.427  1.00 92.62           H
ATOM   4250  N   ILE A 279     -10.066  -7.851  14.048  1.00 92.96           N
ATOM   4251  CA  ILE A 279     -10.992  -8.614  14.867  1.00 92.96           C
ATOM   4252  C   ILE A 279     -10.630  -8.433  16.343  1.00 92.96           C
ATOM   4253  O   ILE A 279     -11.508  -8.240  17.182  1.00 92.96           O
ATOM   4254  HA  ILE A 279     -11.988  -8.202  14.703  1.00 92.96           H
ATOM   4255  CB  ILE A 279     -11.027 -10.075  14.417  1.00 92.96           C
ATOM   4256  HB  ILE A 279     -10.008 -10.460  14.427  1.00 92.96           H
ATOM   4257  CG1 ILE A 279     -11.542 -10.195  12.981  1.00 92.96           C
ATOM   4258 1HG1 ILE A 279     -12.614  -9.998  12.958  1.00 92.96           H
ATOM   4259 2HG1 ILE A 279     -11.065  -9.440  12.356  1.00 92.96           H
ATOM   4260  CG2 ILE A 279     -11.842 -10.930  15.391  1.00 92.96           C
ATOM   4261 1HG2 ILE A 279     -11.391 -10.880  16.382  1.00 92.96           H
ATOM   4262 2HG2 ILE A 279     -12.864 -10.554  15.437  1.00 92.96           H
ATOM   4263 3HG2 ILE A 279     -11.850 -11.964  15.047  1.00 92.96           H
ATOM   4264  CD1 ILE A 279     -11.261 -11.587  12.412  1.00 92.96           C
ATOM   4265 1HD1 ILE A 279     -10.186 -11.771  12.415  1.00 92.96           H
ATOM   4266 2HD1 ILE A 279     -11.759 -12.338  13.025  1.00 92.96           H
ATOM   4267 3HD1 ILE A 279     -11.637 -11.645  11.390  1.00 92.96           H
ATOM   4268  HN  ILE A 279      -9.469  -8.400  13.463  1.00 92.96           H
ATOM   4269  N   ASP A 280      -9.335  -8.502  16.614  1.00 92.35           N
ATOM   4270  CA  ASP A 280      -8.850  -8.406  17.980  1.00 92.35           C
ATOM   4271  C   ASP A 280      -9.172  -7.017  18.535  1.00 92.35           C
ATOM   4272  O   ASP A 280      -9.453  -6.869  19.723  1.00 92.35           O
ATOM   4273  HA  ASP A 280      -9.364  -9.201  18.522  1.00 92.35           H
ATOM   4274  CB  ASP A 280      -7.334  -8.601  18.042  1.00 92.35           C
ATOM   4275 1HB  ASP A 280      -7.064  -9.538  17.555  1.00 92.35           H
ATOM   4276 2HB  ASP A 280      -6.839  -7.801  17.491  1.00 92.35           H
ATOM   4277  CG  ASP A 280      -6.841  -8.612  19.490  1.00 92.35           C
ATOM   4278  OD1 ASP A 280      -7.458  -9.344  20.294  1.00 92.35           O
ATOM   4279  OD2 ASP A 280      -5.859  -7.888  19.761  1.00 92.35           O
ATOM   4280  HN  ASP A 280      -8.624  -8.620  15.921  1.00 92.35           H
ATOM   4281  N   ALA A 281      -9.119  -6.034  17.648  1.00 91.90           N
ATOM   4282  CA  ALA A 281      -9.403  -4.662  18.034  1.00 91.90           C
ATOM   4283  C   ALA A 281     -10.828  -4.576  18.583  1.00 91.90           C
ATOM   4284  O   ALA A 281     -11.118  -3.743  19.440  1.00 91.90           O
ATOM   4285  HA  ALA A 281      -8.702  -4.387  18.822  1.00 91.90           H
ATOM   4286  CB  ALA A 281      -9.183  -3.739  16.834  1.00 91.90           C
ATOM   4287 1HB  ALA A 281      -8.148  -3.816  16.501  1.00 91.90           H
ATOM   4288 2HB  ALA A 281      -9.848  -4.033  16.022  1.00 91.90           H
ATOM   4289 3HB  ALA A 281      -9.396  -2.710  17.124  1.00 91.90           H
ATOM   4290  HN  ALA A 281      -8.888  -6.163  16.684  1.00 91.90           H
ATOM   4291  N   TYR A 282     -11.681  -5.448  18.065  1.00 81.16           N
ATOM   4292  CA  TYR A 282     -13.079  -5.454  18.462  1.00 81.16           C
ATOM   4293  C   TYR A 282     -13.323  -6.453  19.595  1.00 81.16           C
ATOM   4294  O   TYR A 282     -13.975  -6.126  20.586  1.00 81.16           O
ATOM   4295  HA  TYR A 282     -13.334  -4.452  18.809  1.00 81.16           H
ATOM   4296  CB  TYR A 282     -13.866  -5.898  17.228  1.00 81.16           C
ATOM   4297 1HB  TYR A 282     -13.599  -5.256  16.388  1.00 81.16           H
ATOM   4298 2HB  TYR A 282     -13.565  -6.912  16.963  1.00 81.16           H
ATOM   4299  CG  TYR A 282     -15.385  -5.865  17.413  1.00 81.16           C
ATOM   4300  CD1 TYR A 282     -16.076  -7.034  17.657  1.00 81.16           C
ATOM   4301  HD1 TYR A 282     -15.540  -7.981  17.718  1.00 81.16           H
ATOM   4302  CD2 TYR A 282     -16.063  -4.665  17.336  1.00 81.16           C
ATOM   4303  HD2 TYR A 282     -15.517  -3.742  17.143  1.00 81.16           H
ATOM   4304  CE1 TYR A 282     -17.505  -7.002  17.831  1.00 81.16           C
ATOM   4305  HE1 TYR A 282     -18.063  -7.918  18.024  1.00 81.16           H
ATOM   4306  CE2 TYR A 282     -17.492  -4.634  17.510  1.00 81.16           C
ATOM   4307  HE2 TYR A 282     -18.040  -3.693  17.451  1.00 81.16           H
ATOM   4308  CZ  TYR A 282     -18.142  -5.804  17.749  1.00 81.16           C
ATOM   4309  OH  TYR A 282     -19.492  -5.774  17.913  1.00 81.16           O
ATOM   4310  HH  TYR A 282     -19.833  -6.693  18.112  1.00 81.16           H
ATOM   4311  HN  TYR A 282     -11.431  -6.141  17.389  1.00 81.16           H
ATOM   4312  N   ALA A 283     -12.788  -7.650  19.411  1.00 90.01           N
ATOM   4313  CA  ALA A 283     -13.153  -8.772  20.259  1.00 90.01           C
ATOM   4314  C   ALA A 283     -12.169  -8.864  21.428  1.00 90.01           C
ATOM   4315  O   ALA A 283     -12.478  -9.460  22.458  1.00 90.01           O
ATOM   4316  HA  ALA A 283     -14.152  -8.581  20.651  1.00 90.01           H
ATOM   4317  CB  ALA A 283     -13.187 -10.054  19.424  1.00 90.01           C
ATOM   4318 1HB  ALA A 283     -13.922  -9.948  18.626  1.00 90.01           H
ATOM   4319 2HB  ALA A 283     -12.203 -10.232  18.991  1.00 90.01           H
ATOM   4320 3HB  ALA A 283     -13.461 -10.895  20.061  1.00 90.01           H
ATOM   4321  HN  ALA A 283     -12.117  -7.859  18.699  1.00 90.01           H
ATOM   4322  N   MET A 284     -11.005  -8.264  21.228  1.00 83.39           N
ATOM   4323  CA  MET A 284      -9.969  -8.283  22.247  1.00 83.39           C
ATOM   4324  C   MET A 284      -9.766  -9.697  22.795  1.00 83.39           C
ATOM   4325  O   MET A 284      -9.681  -9.890  24.007  1.00 83.39           O
ATOM   4326  HA  MET A 284      -9.061  -7.946  21.747  1.00 83.39           H
ATOM   4327  CB  MET A 284     -10.358  -7.343  23.389  1.00 83.39           C
ATOM   4328 1HB  MET A 284     -11.274  -7.699  23.862  1.00 83.39           H
ATOM   4329 2HB  MET A 284      -9.581  -7.351  24.153  1.00 83.39           H
ATOM   4330  CG  MET A 284     -10.563  -5.915  22.878  1.00 83.39           C
ATOM   4331 1HG  MET A 284      -9.653  -5.558  22.397  1.00 83.39           H
ATOM   4332 2HG  MET A 284     -11.350  -5.899  22.124  1.00 83.39           H
ATOM   4333  SD  MET A 284     -10.997  -4.838  24.234  1.00 83.39           S
ATOM   4334  CE  MET A 284     -11.275  -3.316  23.344  1.00 83.39           C
ATOM   4335 1HE  MET A 284     -10.362  -3.027  22.824  1.00 83.39           H
ATOM   4336 2HE  MET A 284     -12.076  -3.460  22.619  1.00 83.39           H
ATOM   4337 3HE  MET A 284     -11.557  -2.531  24.046  1.00 83.39           H
ATOM   4338  HN  MET A 284     -10.765  -7.772  20.391  1.00 83.39           H
ATOM   4339  N   PHE A 285      -9.693 -10.649  21.877  1.00 86.35           N
ATOM   4340  CA  PHE A 285      -9.682 -12.052  22.253  1.00 86.35           C
ATOM   4341  C   PHE A 285      -8.260 -12.525  22.563  1.00 86.35           C
ATOM   4342  O   PHE A 285      -8.069 -13.598  23.134  1.00 86.35           O
ATOM   4343  HA  PHE A 285     -10.299 -12.153  23.146  1.00 86.35           H
ATOM   4344  CB  PHE A 285     -10.220 -12.841  21.057  1.00 86.35           C
ATOM   4345 1HB  PHE A 285     -10.401 -13.870  21.365  1.00 86.35           H
ATOM   4346 2HB  PHE A 285     -11.182 -12.423  20.763  1.00 86.35           H
ATOM   4347  CG  PHE A 285      -9.288 -12.843  19.844  1.00 86.35           C
ATOM   4348  CD1 PHE A 285      -9.387 -11.860  18.909  1.00 86.35           C
ATOM   4349  HD1 PHE A 285     -10.130 -11.070  19.025  1.00 86.35           H
ATOM   4350  CD2 PHE A 285      -8.362 -13.827  19.699  1.00 86.35           C
ATOM   4351  HD2 PHE A 285      -8.282 -14.615  20.448  1.00 86.35           H
ATOM   4352  CE1 PHE A 285      -8.523 -11.862  17.782  1.00 86.35           C
ATOM   4353  HE1 PHE A 285      -8.602 -11.074  17.033  1.00 86.35           H
ATOM   4354  CE2 PHE A 285      -7.497 -13.829  18.573  1.00 86.35           C
ATOM   4355  HE2 PHE A 285      -6.754 -14.618  18.457  1.00 86.35           H
ATOM   4356  CZ  PHE A 285      -7.596 -12.846  17.638  1.00 86.35           C
ATOM   4357  HZ  PHE A 285      -6.932 -12.848  16.773  1.00 86.35           H
ATOM   4358  HN  PHE A 285      -9.643 -10.475  20.894  1.00 86.35           H
ATOM   4359  N   ILE A 286      -7.299 -11.702  22.172  1.00 87.15           N
ATOM   4360  CA  ILE A 286      -5.901 -12.015  22.415  1.00 87.15           C
ATOM   4361  C   ILE A 286      -5.502 -11.510  23.802  1.00 87.15           C
ATOM   4362  O   ILE A 286      -5.279 -10.315  23.991  1.00 87.15           O
ATOM   4363  HA  ILE A 286      -5.802 -13.101  22.401  1.00 87.15           H
ATOM   4364  CB  ILE A 286      -5.025 -11.467  21.286  1.00 87.15           C
ATOM   4365  HB  ILE A 286      -5.154 -10.385  21.248  1.00 87.15           H
ATOM   4366  CG1 ILE A 286      -5.468 -12.022  19.930  1.00 87.15           C
ATOM   4367 1HG1 ILE A 286      -5.321 -13.101  19.910  1.00 87.15           H
ATOM   4368 2HG1 ILE A 286      -6.534 -11.842  19.790  1.00 87.15           H
ATOM   4369  CG2 ILE A 286      -3.544 -11.737  21.560  1.00 87.15           C
ATOM   4370 1HG2 ILE A 286      -3.254 -11.254  22.493  1.00 87.15           H
ATOM   4371 2HG2 ILE A 286      -3.380 -12.811  21.640  1.00 87.15           H
ATOM   4372 3HG2 ILE A 286      -2.945 -11.337  20.742  1.00 87.15           H
ATOM   4373  CD1 ILE A 286      -4.682 -11.373  18.789  1.00 87.15           C
ATOM   4374 1HD1 ILE A 286      -4.851 -10.296  18.798  1.00 87.15           H
ATOM   4375 2HD1 ILE A 286      -3.619 -11.575  18.919  1.00 87.15           H
ATOM   4376 3HD1 ILE A 286      -5.016 -11.785  17.837  1.00 87.15           H
ATOM   4377  HN  ILE A 286      -7.462 -10.836  21.700  1.00 87.15           H
ATOM   4378  N   SER A 287      -5.425 -12.445  24.738  1.00 85.37           N
ATOM   4379  CA  SER A 287      -5.063 -12.108  26.105  1.00 85.37           C
ATOM   4380  C   SER A 287      -3.656 -12.623  26.416  1.00 85.37           C
ATOM   4381  O   SER A 287      -3.057 -12.236  27.418  1.00 85.37           O
ATOM   4382  HA  SER A 287      -5.091 -11.019  26.151  1.00 85.37           H
ATOM   4383  CB  SER A 287      -6.072 -12.686  27.099  1.00 85.37           C
ATOM   4384 1HB  SER A 287      -5.751 -12.457  28.115  1.00 85.37           H
ATOM   4385 2HB  SER A 287      -7.040 -12.205  26.955  1.00 85.37           H
ATOM   4386  OG  SER A 287      -6.217 -14.096  26.954  1.00 85.37           O
ATOM   4387  HG  SER A 287      -6.913 -14.435  27.588  1.00 85.37           H
ATOM   4388  HN  SER A 287      -5.604 -13.415  24.575  1.00 85.37           H
ATOM   4389  N   ASN A 288      -3.170 -13.488  25.538  1.00 86.50           N
ATOM   4390  CA  ASN A 288      -1.881 -14.124  25.750  1.00 86.50           C
ATOM   4391  C   ASN A 288      -0.778 -13.237  25.170  1.00 86.50           C
ATOM   4392  O   ASN A 288      -0.802 -12.905  23.986  1.00 86.50           O
ATOM   4393  HA  ASN A 288      -1.795 -14.244  26.830  1.00 86.50           H
ATOM   4394  CB  ASN A 288      -1.815 -15.482  25.048  1.00 86.50           C
ATOM   4395 1HB  ASN A 288      -2.684 -16.080  25.321  1.00 86.50           H
ATOM   4396 2HB  ASN A 288      -1.853 -15.339  23.968  1.00 86.50           H
ATOM   4397  CG  ASN A 288      -0.535 -16.231  25.423  1.00 86.50           C
ATOM   4398  OD1 ASN A 288       0.565 -15.709  25.351  1.00 86.50           O
ATOM   4399  ND2 ASN A 288      -0.739 -17.482  25.826  1.00 86.50           N
ATOM   4400 1HD2 ASN A 288      -1.667 -17.851  25.862  1.00 86.50           H
ATOM   4401 2HD2 ASN A 288       0.037 -18.054  26.093  1.00 86.50           H
ATOM   4402  HN  ASN A 288      -3.640 -13.755  24.697  1.00 86.50           H
ATOM   4403  N   CYS A 289       0.163 -12.879  26.031  1.00 91.04           N
ATOM   4404  CA  CYS A 289       1.208 -11.944  25.651  1.00 91.04           C
ATOM   4405  C   CYS A 289       2.059 -12.592  24.557  1.00 91.04           C
ATOM   4406  O   CYS A 289       2.465 -11.927  23.606  1.00 91.04           O
ATOM   4407  HA  CYS A 289       0.708 -11.051  25.275  1.00 91.04           H
ATOM   4408  CB  CYS A 289       2.053 -11.520  26.855  1.00 91.04           C
ATOM   4409 1HB  CYS A 289       1.414 -11.083  27.622  1.00 91.04           H
ATOM   4410 2HB  CYS A 289       2.533 -12.392  27.298  1.00 91.04           H
ATOM   4411  SG  CYS A 289       3.321 -10.307  26.333  1.00 91.04           S
ATOM   4412  HN  CYS A 289       0.219 -13.215  26.971  1.00 91.04           H
ATOM   4413  N   ALA A 290       2.303 -13.883  24.729  1.00 93.11           N
ATOM   4414  CA  ALA A 290       3.166 -14.610  23.813  1.00 93.11           C
ATOM   4415  C   ALA A 290       2.561 -14.568  22.408  1.00 93.11           C
ATOM   4416  O   ALA A 290       3.275 -14.363  21.428  1.00 93.11           O
ATOM   4417  HA  ALA A 290       4.133 -14.108  23.799  1.00 93.11           H
ATOM   4418  CB  ALA A 290       3.360 -16.040  24.321  1.00 93.11           C
ATOM   4419 1HB  ALA A 290       3.819 -16.015  25.310  1.00 93.11           H
ATOM   4420 2HB  ALA A 290       2.393 -16.539  24.382  1.00 93.11           H
ATOM   4421 3HB  ALA A 290       4.007 -16.585  23.634  1.00 93.11           H
ATOM   4422  HN  ALA A 290       1.923 -14.429  25.476  1.00 93.11           H
ATOM   4423  N   VAL A 291       1.252 -14.765  22.355  1.00 93.52           N
ATOM   4424  CA  VAL A 291       0.544 -14.751  21.087  1.00 93.52           C
ATOM   4425  C   VAL A 291       0.610 -13.346  20.486  1.00 93.52           C
ATOM   4426  O   VAL A 291       0.843 -13.189  19.289  1.00 93.52           O
ATOM   4427  HA  VAL A 291       1.055 -15.443  20.417  1.00 93.52           H
ATOM   4428  CB  VAL A 291      -0.889 -15.252  21.282  1.00 93.52           C
ATOM   4429  HB  VAL A 291      -1.371 -14.609  22.018  1.00 93.52           H
ATOM   4430  CG1 VAL A 291      -1.686 -15.154  19.980  1.00 93.52           C
ATOM   4431 1HG1 VAL A 291      -1.720 -14.115  19.651  1.00 93.52           H
ATOM   4432 2HG1 VAL A 291      -1.205 -15.762  19.213  1.00 93.52           H
ATOM   4433 3HG1 VAL A 291      -2.700 -15.516  20.146  1.00 93.52           H
ATOM   4434  CG2 VAL A 291      -0.901 -16.681  21.827  1.00 93.52           C
ATOM   4435 1HG2 VAL A 291      -0.393 -17.342  21.124  1.00 93.52           H
ATOM   4436 2HG2 VAL A 291      -0.387 -16.708  22.788  1.00 93.52           H
ATOM   4437 3HG2 VAL A 291      -1.931 -17.012  21.956  1.00 93.52           H
ATOM   4438  HN  VAL A 291       0.679 -14.931  23.158  1.00 93.52           H
ATOM   4439  N   SER A 292       0.400 -12.359  21.345  1.00 93.84           N
ATOM   4440  CA  SER A 292       0.394 -10.974  20.907  1.00 93.84           C
ATOM   4441  C   SER A 292       1.759 -10.603  20.325  1.00 93.84           C
ATOM   4442  O   SER A 292       1.838  -9.926  19.301  1.00 93.84           O
ATOM   4443  HA  SER A 292      -0.378 -10.918  20.139  1.00 93.84           H
ATOM   4444  CB  SER A 292       0.034 -10.033  22.059  1.00 93.84           C
ATOM   4445 1HB  SER A 292      -0.894 -10.366  22.523  1.00 93.84           H
ATOM   4446 2HB  SER A 292       0.809 -10.085  22.824  1.00 93.84           H
ATOM   4447  OG  SER A 292      -0.111  -8.685  21.622  1.00 93.84           O
ATOM   4448  HG  SER A 292      -0.947  -8.589  21.082  1.00 93.84           H
ATOM   4449  HN  SER A 292       0.237 -12.494  22.322  1.00 93.84           H
ATOM   4450  N   THR A 293       2.801 -11.063  21.003  1.00 90.43           N
ATOM   4451  CA  THR A 293       4.159 -10.753  20.589  1.00 90.43           C
ATOM   4452  C   THR A 293       4.431 -11.314  19.192  1.00 90.43           C
ATOM   4453  O   THR A 293       4.975 -10.618  18.335  1.00 90.43           O
ATOM   4454  HA  THR A 293       4.260  -9.670  20.525  1.00 90.43           H
ATOM   4455  CB  THR A 293       5.113 -11.293  21.657  1.00 90.43           C
ATOM   4456  HB  THR A 293       5.005 -12.372  21.765  1.00 90.43           H
ATOM   4457  OG1 THR A 293       4.805 -10.525  22.817  1.00 90.43           O
ATOM   4458  HG1 THR A 293       4.098 -10.985  23.355  1.00 90.43           H
ATOM   4459  CG2 THR A 293       6.575 -10.952  21.362  1.00 90.43           C
ATOM   4460 1HG2 THR A 293       6.695  -9.870  21.321  1.00 90.43           H
ATOM   4461 2HG2 THR A 293       6.863 -11.386  20.404  1.00 90.43           H
ATOM   4462 3HG2 THR A 293       7.209 -11.358  22.150  1.00 90.43           H
ATOM   4463  HN  THR A 293       2.728 -11.635  21.819  1.00 90.43           H
ATOM   4464  N   ASN A 294       4.041 -12.566  19.005  1.00 92.36           N
ATOM   4465  CA  ASN A 294       4.300 -13.251  17.750  1.00 92.36           C
ATOM   4466  C   ASN A 294       3.526 -12.558  16.626  1.00 92.36           C
ATOM   4467  O   ASN A 294       4.025 -12.433  15.509  1.00 92.36           O
ATOM   4468  HA  ASN A 294       5.379 -13.193  17.609  1.00 92.36           H
ATOM   4469  CB  ASN A 294       3.838 -14.708  17.812  1.00 92.36           C
ATOM   4470 1HB  ASN A 294       2.836 -14.758  18.237  1.00 92.36           H
ATOM   4471 2HB  ASN A 294       3.778 -15.118  16.804  1.00 92.36           H
ATOM   4472  CG  ASN A 294       4.798 -15.551  18.654  1.00 92.36           C
ATOM   4473  OD1 ASN A 294       5.943 -15.196  18.881  1.00 92.36           O
ATOM   4474  ND2 ASN A 294       4.268 -16.685  19.105  1.00 92.36           N
ATOM   4475 1HD2 ASN A 294       3.321 -16.918  18.883  1.00 92.36           H
ATOM   4476 2HD2 ASN A 294       4.817 -17.305  19.665  1.00 92.36           H
ATOM   4477  HN  ASN A 294       3.557 -13.109  19.690  1.00 92.36           H
ATOM   4478  N   ILE A 295       2.319 -12.125  16.961  1.00 92.28           N
ATOM   4479  CA  ILE A 295       1.463 -11.468  15.989  1.00 92.28           C
ATOM   4480  C   ILE A 295       2.120 -10.162  15.537  1.00 92.28           C
ATOM   4481  O   ILE A 295       2.121  -9.841  14.350  1.00 92.28           O
ATOM   4482  HA  ILE A 295       1.381 -12.129  15.126  1.00 92.28           H
ATOM   4483  CB  ILE A 295       0.053 -11.283  16.554  1.00 92.28           C
ATOM   4484  HB  ILE A 295       0.141 -10.918  17.577  1.00 92.28           H
ATOM   4485  CG1 ILE A 295      -0.692 -12.618  16.613  1.00 92.28           C
ATOM   4486 1HG1 ILE A 295      -0.891 -12.973  15.602  1.00 92.28           H
ATOM   4487 2HG1 ILE A 295      -0.066 -13.368  17.097  1.00 92.28           H
ATOM   4488  CG2 ILE A 295      -0.722 -10.229  15.762  1.00 92.28           C
ATOM   4489 1HG2 ILE A 295      -0.196  -9.275  15.815  1.00 92.28           H
ATOM   4490 2HG2 ILE A 295      -0.801 -10.542  14.721  1.00 92.28           H
ATOM   4491 3HG2 ILE A 295      -1.720 -10.118  16.184  1.00 92.28           H
ATOM   4492  CD1 ILE A 295      -2.010 -12.476  17.378  1.00 92.28           C
ATOM   4493 1HD1 ILE A 295      -1.806 -12.145  18.396  1.00 92.28           H
ATOM   4494 2HD1 ILE A 295      -2.644 -11.744  16.878  1.00 92.28           H
ATOM   4495 3HD1 ILE A 295      -2.520 -13.440  17.405  1.00 92.28           H
ATOM   4496  HN  ILE A 295       1.926 -12.217  17.876  1.00 92.28           H
ATOM   4497  N   ASP A 296       2.663  -9.443  16.509  1.00 93.60           N
ATOM   4498  CA  ASP A 296       3.274  -8.154  16.235  1.00 93.60           C
ATOM   4499  C   ASP A 296       4.473  -8.349  15.305  1.00 93.60           C
ATOM   4500  O   ASP A 296       4.675  -7.571  14.374  1.00 93.60           O
ATOM   4501  HA  ASP A 296       2.486  -7.555  15.778  1.00 93.60           H
ATOM   4502  CB  ASP A 296       3.776  -7.497  17.522  1.00 93.60           C
ATOM   4503 1HB  ASP A 296       4.231  -8.250  18.165  1.00 93.60           H
ATOM   4504 2HB  ASP A 296       4.552  -6.769  17.284  1.00 93.60           H
ATOM   4505  CG  ASP A 296       2.632  -6.805  18.267  1.00 93.60           C
ATOM   4506  OD1 ASP A 296       1.468  -7.094  17.914  1.00 93.60           O
ATOM   4507  OD2 ASP A 296       2.947  -6.004  19.173  1.00 93.60           O
ATOM   4508  HN  ASP A 296       2.691  -9.728  17.467  1.00 93.60           H
ATOM   4509  N   ILE A 297       5.238  -9.394  15.589  1.00 93.62           N
ATOM   4510  CA  ILE A 297       6.396  -9.717  14.774  1.00 93.62           C
ATOM   4511  C   ILE A 297       5.934 -10.077  13.360  1.00 93.62           C
ATOM   4512  O   ILE A 297       6.502  -9.601  12.378  1.00 93.62           O
ATOM   4513  HA  ILE A 297       7.016  -8.823  14.718  1.00 93.62           H
ATOM   4514  CB  ILE A 297       7.234 -10.809  15.443  1.00 93.62           C
ATOM   4515  HB  ILE A 297       6.568 -11.622  15.731  1.00 93.62           H
ATOM   4516  CG1 ILE A 297       7.891 -10.288  16.723  1.00 93.62           C
ATOM   4517 1HG1 ILE A 297       8.635  -9.532  16.472  1.00 93.62           H
ATOM   4518 2HG1 ILE A 297       7.142  -9.802  17.349  1.00 93.62           H
ATOM   4519  CG2 ILE A 297       8.260 -11.388  14.467  1.00 93.62           C
ATOM   4520 1HG2 ILE A 297       7.742 -11.821  13.611  1.00 93.62           H
ATOM   4521 2HG2 ILE A 297       8.926 -10.595  14.127  1.00 93.62           H
ATOM   4522 3HG2 ILE A 297       8.842 -12.161  14.968  1.00 93.62           H
ATOM   4523  CD1 ILE A 297       8.554 -11.426  17.501  1.00 93.62           C
ATOM   4524 1HD1 ILE A 297       7.802 -12.168  17.771  1.00 93.62           H
ATOM   4525 2HD1 ILE A 297       9.318 -11.894  16.881  1.00 93.62           H
ATOM   4526 3HD1 ILE A 297       9.013 -11.029  18.406  1.00 93.62           H
ATOM   4527  HN  ILE A 297       5.077 -10.011  16.359  1.00 93.62           H
ATOM   4528  N   CYS A 298       4.908 -10.913  13.302  1.00 95.05           N
ATOM   4529  CA  CYS A 298       4.371 -11.350  12.024  1.00 95.05           C
ATOM   4530  C   CYS A 298       3.952 -10.111  11.230  1.00 95.05           C
ATOM   4531  O   CYS A 298       4.173 -10.041  10.022  1.00 95.05           O
ATOM   4532  HA  CYS A 298       5.172 -11.885  11.514  1.00 95.05           H
ATOM   4533  CB  CYS A 298       3.211 -12.331  12.204  1.00 95.05           C
ATOM   4534 1HB  CYS A 298       2.529 -11.964  12.971  1.00 95.05           H
ATOM   4535 2HB  CYS A 298       2.640 -12.406  11.279  1.00 95.05           H
ATOM   4536  SG  CYS A 298       3.852 -13.979  12.677  1.00 95.05           S
ATOM   4537  HG  CYS A 298       4.102 -13.671  13.947  1.00 95.05           H
ATOM   4538  HN  CYS A 298       4.446 -11.289  14.105  1.00 95.05           H
ATOM   4539  N   PHE A 299       3.356  -9.165  11.940  1.00 94.28           N
ATOM   4540  CA  PHE A 299       2.897  -7.937  11.315  1.00 94.28           C
ATOM   4541  C   PHE A 299       4.060  -7.183  10.668  1.00 94.28           C
ATOM   4542  O   PHE A 299       3.967  -6.761   9.516  1.00 94.28           O
ATOM   4543  HA  PHE A 299       2.174  -8.215  10.548  1.00 94.28           H
ATOM   4544  CB  PHE A 299       2.296  -7.069  12.422  1.00 94.28           C
ATOM   4545 1HB  PHE A 299       1.479  -7.614  12.895  1.00 94.28           H
ATOM   4546 2HB  PHE A 299       3.052  -6.901  13.189  1.00 94.28           H
ATOM   4547  CG  PHE A 299       1.772  -5.715  11.937  1.00 94.28           C
ATOM   4548  CD1 PHE A 299       2.550  -4.605  12.050  1.00 94.28           C
ATOM   4549  HD1 PHE A 299       3.546  -4.680  12.486  1.00 94.28           H
ATOM   4550  CD2 PHE A 299       0.530  -5.622  11.393  1.00 94.28           C
ATOM   4551  HD2 PHE A 299      -0.094  -6.512  11.302  1.00 94.28           H
ATOM   4552  CE1 PHE A 299       2.065  -3.349  11.600  1.00 94.28           C
ATOM   4553  HE1 PHE A 299       2.688  -2.460  11.691  1.00 94.28           H
ATOM   4554  CE2 PHE A 299       0.044  -4.366  10.942  1.00 94.28           C
ATOM   4555  HE2 PHE A 299      -0.952  -4.291  10.506  1.00 94.28           H
ATOM   4556  CZ  PHE A 299       0.822  -3.256  11.056  1.00 94.28           C
ATOM   4557  HZ  PHE A 299       0.449  -2.292  10.710  1.00 94.28           H
ATOM   4558  HN  PHE A 299       3.185  -9.229  12.924  1.00 94.28           H
ATOM   4559  N   GLN A 300       5.130  -7.038  11.436  1.00 90.57           N
ATOM   4560  CA  GLN A 300       6.277  -6.268  10.984  1.00 90.57           C
ATOM   4561  C   GLN A 300       6.877  -6.899   9.726  1.00 90.57           C
ATOM   4562  O   GLN A 300       7.241  -6.194   8.787  1.00 90.57           O
ATOM   4563  HA  GLN A 300       5.887  -5.277  10.751  1.00 90.57           H
ATOM   4564  CB  GLN A 300       7.326  -6.147  12.091  1.00 90.57           C
ATOM   4565 1HB  GLN A 300       7.519  -7.129  12.523  1.00 90.57           H
ATOM   4566 2HB  GLN A 300       8.267  -5.795  11.669  1.00 90.57           H
ATOM   4567  CG  GLN A 300       6.860  -5.185  13.186  1.00 90.57           C
ATOM   4568 1HG  GLN A 300       6.661  -4.205  12.753  1.00 90.57           H
ATOM   4569 2HG  GLN A 300       5.922  -5.541  13.613  1.00 90.57           H
ATOM   4570  CD  GLN A 300       7.913  -5.057  14.288  1.00 90.57           C
ATOM   4571  OE1 GLN A 300       9.012  -5.578  14.196  1.00 90.57           O
ATOM   4572  NE2 GLN A 300       7.516  -4.338  15.334  1.00 90.57           N
ATOM   4573 1HE2 GLN A 300       6.600  -3.938  15.348  1.00 90.57           H
ATOM   4574 2HE2 GLN A 300       8.135  -4.197  16.107  1.00 90.57           H
ATOM   4575  HN  GLN A 300       5.220  -7.433  12.350  1.00 90.57           H
ATOM   4576  N   VAL A 301       6.962  -8.222   9.749  1.00 95.52           N
ATOM   4577  CA  VAL A 301       7.581  -8.951   8.655  1.00 95.52           C
ATOM   4578  C   VAL A 301       6.734  -8.781   7.392  1.00 95.52           C
ATOM   4579  O   VAL A 301       7.248  -8.393   6.344  1.00 95.52           O
ATOM   4580  HA  VAL A 301       8.563  -8.511   8.481  1.00 95.52           H
ATOM   4581  CB  VAL A 301       7.780 -10.415   9.049  1.00 95.52           C
ATOM   4582  HB  VAL A 301       6.814 -10.814   9.359  1.00 95.52           H
ATOM   4583  CG1 VAL A 301       8.269 -11.242   7.858  1.00 95.52           C
ATOM   4584 1HG1 VAL A 301       7.534 -11.193   7.055  1.00 95.52           H
ATOM   4585 2HG1 VAL A 301       9.220 -10.842   7.505  1.00 95.52           H
ATOM   4586 3HG1 VAL A 301       8.403 -12.279   8.166  1.00 95.52           H
ATOM   4587  CG2 VAL A 301       8.741 -10.539  10.234  1.00 95.52           C
ATOM   4588 1HG2 VAL A 301       9.708 -10.115   9.963  1.00 95.52           H
ATOM   4589 2HG2 VAL A 301       8.335  -9.999  11.089  1.00 95.52           H
ATOM   4590 3HG2 VAL A 301       8.865 -11.590  10.493  1.00 95.52           H
ATOM   4591  HN  VAL A 301       6.618  -8.791  10.495  1.00 95.52           H
ATOM   4592  N   THR A 302       5.451  -9.081   7.533  1.00 94.75           N
ATOM   4593  CA  THR A 302       4.559  -9.110   6.387  1.00 94.75           C
ATOM   4594  C   THR A 302       4.384  -7.703   5.811  1.00 94.75           C
ATOM   4595  O   THR A 302       4.222  -7.538   4.603  1.00 94.75           O
ATOM   4596  HA  THR A 302       5.019  -9.719   5.608  1.00 94.75           H
ATOM   4597  CB  THR A 302       3.243  -9.754   6.828  1.00 94.75           C
ATOM   4598  HB  THR A 302       2.529  -9.784   6.005  1.00 94.75           H
ATOM   4599  OG1 THR A 302       2.844  -8.986   7.960  1.00 94.75           O
ATOM   4600  HG1 THR A 302       1.929  -9.262   8.255  1.00 94.75           H
ATOM   4601  CG2 THR A 302       3.440 -11.165   7.384  1.00 94.75           C
ATOM   4602 1HG2 THR A 302       4.101 -11.126   8.250  1.00 94.75           H
ATOM   4603 2HG2 THR A 302       3.883 -11.800   6.617  1.00 94.75           H
ATOM   4604 3HG2 THR A 302       2.475 -11.576   7.683  1.00 94.75           H
ATOM   4605  HN  THR A 302       5.022  -9.301   8.409  1.00 94.75           H
ATOM   4606  N   GLN A 303       4.423  -6.724   6.704  1.00 91.89           N
ATOM   4607  CA  GLN A 303       4.332  -5.333   6.294  1.00 91.89           C
ATOM   4608  C   GLN A 303       5.524  -4.962   5.409  1.00 91.89           C
ATOM   4609  O   GLN A 303       5.364  -4.266   4.407  1.00 91.89           O
ATOM   4610  HA  GLN A 303       3.408  -5.260   5.720  1.00 91.89           H
ATOM   4611  CB  GLN A 303       4.242  -4.408   7.509  1.00 91.89           C
ATOM   4612 1HB  GLN A 303       3.373  -4.675   8.110  1.00 91.89           H
ATOM   4613 2HB  GLN A 303       5.120  -4.544   8.140  1.00 91.89           H
ATOM   4614  CG  GLN A 303       4.139  -2.944   7.077  1.00 91.89           C
ATOM   4615 1HG  GLN A 303       5.060  -2.643   6.577  1.00 91.89           H
ATOM   4616 2HG  GLN A 303       3.332  -2.830   6.353  1.00 91.89           H
ATOM   4617  CD  GLN A 303       3.884  -2.034   8.280  1.00 91.89           C
ATOM   4618  OE1 GLN A 303       4.731  -1.842   9.136  1.00 91.89           O
ATOM   4619  NE2 GLN A 303       2.673  -1.485   8.296  1.00 91.89           N
ATOM   4620 1HE2 GLN A 303       2.024  -1.684   7.561  1.00 91.89           H
ATOM   4621 2HE2 GLN A 303       2.411  -0.874   9.043  1.00 91.89           H
ATOM   4622  HN  GLN A 303       4.515  -6.869   7.689  1.00 91.89           H
ATOM   4623  N   THR A 304       6.691  -5.442   5.811  1.00 93.02           N
ATOM   4624  CA  THR A 304       7.915  -5.135   5.090  1.00 93.02           C
ATOM   4625  C   THR A 304       7.860  -5.714   3.675  1.00 93.02           C
ATOM   4626  O   THR A 304       8.245  -5.050   2.714  1.00 93.02           O
ATOM   4627  HA  THR A 304       7.993  -4.053   4.990  1.00 93.02           H
ATOM   4628  CB  THR A 304       9.093  -5.658   5.915  1.00 93.02           C
ATOM   4629  HB  THR A 304       9.079  -6.747   5.967  1.00 93.02           H
ATOM   4630  OG1 THR A 304       8.970  -4.981   7.163  1.00 93.02           O
ATOM   4631  HG1 THR A 304       8.562  -5.590   7.843  1.00 93.02           H
ATOM   4632  CG2 THR A 304      10.443  -5.190   5.369  1.00 93.02           C
ATOM   4633 1HG2 THR A 304      10.483  -4.101   5.380  1.00 93.02           H
ATOM   4634 2HG2 THR A 304      10.565  -5.547   4.346  1.00 93.02           H
ATOM   4635 3HG2 THR A 304      11.245  -5.589   5.990  1.00 93.02           H
ATOM   4636  HN  THR A 304       6.808  -6.030   6.611  1.00 93.02           H
ATOM   4637  N   ILE A 305       7.378  -6.945   3.592  1.00 92.95           N
ATOM   4638  CA  ILE A 305       7.242  -7.610   2.307  1.00 92.95           C
ATOM   4639  C   ILE A 305       6.339  -6.774   1.397  1.00 92.95           C
ATOM   4640  O   ILE A 305       6.597  -6.655   0.201  1.00 92.95           O
ATOM   4641  HA  ILE A 305       8.234  -7.660   1.858  1.00 92.95           H
ATOM   4642  CB  ILE A 305       6.759  -9.050   2.497  1.00 92.95           C
ATOM   4643  HB  ILE A 305       5.871  -9.031   3.129  1.00 92.95           H
ATOM   4644  CG1 ILE A 305       7.812  -9.890   3.222  1.00 92.95           C
ATOM   4645 1HG1 ILE A 305       8.640 -10.104   2.546  1.00 92.95           H
ATOM   4646 2HG1 ILE A 305       8.222  -9.324   4.058  1.00 92.95           H
ATOM   4647  CG2 ILE A 305       6.350  -9.672   1.161  1.00 92.95           C
ATOM   4648 1HG2 ILE A 305       5.542  -9.088   0.720  1.00 92.95           H
ATOM   4649 2HG2 ILE A 305       7.205  -9.676   0.485  1.00 92.95           H
ATOM   4650 3HG2 ILE A 305       6.011 -10.695   1.325  1.00 92.95           H
ATOM   4651  CD1 ILE A 305       7.212 -11.202   3.732  1.00 92.95           C
ATOM   4652 1HD1 ILE A 305       6.400 -10.984   4.426  1.00 92.95           H
ATOM   4653 2HD1 ILE A 305       6.825 -11.776   2.890  1.00 92.95           H
ATOM   4654 3HD1 ILE A 305       7.982 -11.779   4.243  1.00 92.95           H
ATOM   4655  HN  ILE A 305       7.084  -7.485   4.380  1.00 92.95           H
ATOM   4656  N   ALA A 306       5.300  -6.216   2.000  1.00 92.93           N
ATOM   4657  CA  ALA A 306       4.332  -5.432   1.251  1.00 92.93           C
ATOM   4658  C   ALA A 306       5.021  -4.191   0.680  1.00 92.93           C
ATOM   4659  O   ALA A 306       4.694  -3.747  -0.420  1.00 92.93           O
ATOM   4660  HA  ALA A 306       3.971  -6.049   0.428  1.00 92.93           H
ATOM   4661  CB  ALA A 306       3.151  -5.078   2.157  1.00 92.93           C
ATOM   4662 1HB  ALA A 306       2.679  -5.994   2.513  1.00 92.93           H
ATOM   4663 2HB  ALA A 306       3.507  -4.498   3.008  1.00 92.93           H
ATOM   4664 3HB  ALA A 306       2.426  -4.490   1.595  1.00 92.93           H
ATOM   4665  HN  ALA A 306       5.114  -6.293   2.980  1.00 92.93           H
ATOM   4666  N   PHE A 307       5.961  -3.667   1.452  1.00 90.90           N
ATOM   4667  CA  PHE A 307       6.642  -2.441   1.074  1.00 90.90           C
ATOM   4668  C   PHE A 307       7.570  -2.674  -0.120  1.00 90.90           C
ATOM   4669  O   PHE A 307       7.811  -1.764  -0.912  1.00 90.90           O
ATOM   4670  HA  PHE A 307       5.876  -1.716   0.799  1.00 90.90           H
ATOM   4671  CB  PHE A 307       7.480  -2.004   2.278  1.00 90.90           C
ATOM   4672 1HB  PHE A 307       8.069  -2.853   2.624  1.00 90.90           H
ATOM   4673 2HB  PHE A 307       8.184  -1.236   1.958  1.00 90.90           H
ATOM   4674  CG  PHE A 307       6.654  -1.465   3.447  1.00 90.90           C
ATOM   4675  CD1 PHE A 307       5.310  -1.306   3.314  1.00 90.90           C
ATOM   4676  HD1 PHE A 307       4.821  -1.564   2.375  1.00 90.90           H
ATOM   4677  CD2 PHE A 307       7.264  -1.143   4.619  1.00 90.90           C
ATOM   4678  HD2 PHE A 307       8.342  -1.269   4.725  1.00 90.90           H
ATOM   4679  CE1 PHE A 307       4.543  -0.805   4.400  1.00 90.90           C
ATOM   4680  HE1 PHE A 307       3.466  -0.678   4.293  1.00 90.90           H
ATOM   4681  CE2 PHE A 307       6.498  -0.642   5.704  1.00 90.90           C
ATOM   4682  HE2 PHE A 307       6.987  -0.384   6.644  1.00 90.90           H
ATOM   4683  CZ  PHE A 307       5.154  -0.483   5.572  1.00 90.90           C
ATOM   4684  HZ  PHE A 307       4.566  -0.099   6.405  1.00 90.90           H
ATOM   4685  HN  PHE A 307       6.259  -4.065   2.320  1.00 90.90           H
ATOM   4686  N   PHE A 308       8.067  -3.900  -0.212  1.00 87.61           N
ATOM   4687  CA  PHE A 308       8.949  -4.269  -1.306  1.00 87.61           C
ATOM   4688  C   PHE A 308       8.240  -4.129  -2.654  1.00 87.61           C
ATOM   4689  O   PHE A 308       8.888  -3.949  -3.684  1.00 87.61           O
ATOM   4690  HA  PHE A 308       9.804  -3.593  -1.274  1.00 87.61           H
ATOM   4691  CB  PHE A 308       9.332  -5.735  -1.095  1.00 87.61           C
ATOM   4692 1HB  PHE A 308       8.514  -6.245  -0.587  1.00 87.61           H
ATOM   4693 2HB  PHE A 308       9.450  -6.213  -2.068  1.00 87.61           H
ATOM   4694  CG  PHE A 308      10.617  -5.933  -0.287  1.00 87.61           C
ATOM   4695  CD1 PHE A 308      11.828  -5.765  -0.883  1.00 87.61           C
ATOM   4696  HD1 PHE A 308      11.883  -5.489  -1.936  1.00 87.61           H
ATOM   4697  CD2 PHE A 308      10.548  -6.277   1.027  1.00 87.61           C
ATOM   4698  HD2 PHE A 308       9.577  -6.412   1.505  1.00 87.61           H
ATOM   4699  CE1 PHE A 308      13.020  -5.948  -0.133  1.00 87.61           C
ATOM   4700  HE1 PHE A 308      13.990  -5.814  -0.611  1.00 87.61           H
ATOM   4701  CE2 PHE A 308      11.740  -6.460   1.777  1.00 87.61           C
ATOM   4702  HE2 PHE A 308      11.684  -6.736   2.830  1.00 87.61           H
ATOM   4703  CZ  PHE A 308      12.950  -6.292   1.181  1.00 87.61           C
ATOM   4704  HZ  PHE A 308      13.865  -6.433   1.756  1.00 87.61           H
ATOM   4705  HN  PHE A 308       7.875  -4.631   0.442  1.00 87.61           H
ATOM   4706  N   HIS A 309       6.919  -4.216  -2.604  1.00 80.16           N
ATOM   4707  CA  HIS A 309       6.116  -4.116  -3.811  1.00 80.16           C
ATOM   4708  C   HIS A 309       6.401  -2.784  -4.508  1.00 80.16           C
ATOM   4709  O   HIS A 309       6.434  -2.717  -5.736  1.00 80.16           O
ATOM   4710  HA  HIS A 309       6.429  -4.932  -4.463  1.00 80.16           H
ATOM   4711  CB  HIS A 309       4.632  -4.314  -3.494  1.00 80.16           C
ATOM   4712 1HB  HIS A 309       4.476  -5.341  -3.164  1.00 80.16           H
ATOM   4713 2HB  HIS A 309       4.360  -3.666  -2.661  1.00 80.16           H
ATOM   4714  CG  HIS A 309       3.713  -4.028  -4.657  1.00 80.16           C
ATOM   4715  ND1 HIS A 309       3.075  -2.811  -4.827  1.00 80.16           N
ATOM   4716  HD1 HIS A 309       3.152  -2.021  -4.220  1.00 80.16           H
ATOM   4717  CD2 HIS A 309       3.331  -4.812  -5.706  1.00 80.16           C
ATOM   4718  HD2 HIS A 309       3.651  -5.839  -5.883  1.00 80.16           H
ATOM   4719  CE1 HIS A 309       2.345  -2.873  -5.931  1.00 80.16           C
ATOM   4720  HE1 HIS A 309       1.725  -2.072  -6.335  1.00 80.16           H
ATOM   4721  NE2 HIS A 309       2.505  -4.114  -6.474  1.00 80.16           N
ATOM   4722  HN  HIS A 309       6.399  -4.351  -1.761  1.00 80.16           H
ATOM   4723  N   SER A 310       6.600  -1.757  -3.695  1.00 85.40           N
ATOM   4724  CA  SER A 310       6.716  -0.405  -4.212  1.00 85.40           C
ATOM   4725  C   SER A 310       8.011  -0.260  -5.014  1.00 85.40           C
ATOM   4726  O   SER A 310       8.119   0.611  -5.875  1.00 85.40           O
ATOM   4727  HA  SER A 310       5.849  -0.267  -4.858  1.00 85.40           H
ATOM   4728  CB  SER A 310       6.675   0.624  -3.080  1.00 85.40           C
ATOM   4729 1HB  SER A 310       7.485   0.422  -2.378  1.00 85.40           H
ATOM   4730 2HB  SER A 310       6.847   1.620  -3.488  1.00 85.40           H
ATOM   4731  OG  SER A 310       5.431   0.604  -2.386  1.00 85.40           O
ATOM   4732  HG  SER A 310       4.717   1.018  -2.951  1.00 85.40           H
ATOM   4733  HN  SER A 310       6.681  -1.838  -2.702  1.00 85.40           H
ATOM   4734  N   CYS A 311       8.963  -1.128  -4.702  1.00 88.08           N
ATOM   4735  CA  CYS A 311      10.250  -1.101  -5.374  1.00 88.08           C
ATOM   4736  C   CYS A 311      10.227  -2.138  -6.499  1.00 88.08           C
ATOM   4737  O   CYS A 311      11.079  -2.117  -7.386  1.00 88.08           O
ATOM   4738  HA  CYS A 311      10.372  -0.096  -5.777  1.00 88.08           H
ATOM   4739  CB  CYS A 311      11.403  -1.344  -4.398  1.00 88.08           C
ATOM   4740 1HB  CYS A 311      12.351  -1.080  -4.869  1.00 88.08           H
ATOM   4741 2HB  CYS A 311      11.292  -0.703  -3.524  1.00 88.08           H
ATOM   4742  SG  CYS A 311      11.429  -3.101  -3.885  1.00 88.08           S
ATOM   4743  HG  CYS A 311      12.500  -3.001  -3.103  1.00 88.08           H
ATOM   4744  HN  CYS A 311       8.865  -1.839  -4.005  1.00 88.08           H
ATOM   4745  N   LEU A 312       9.241  -3.021  -6.426  1.00 85.31           N
ATOM   4746  CA  LEU A 312       9.190  -4.162  -7.325  1.00 85.31           C
ATOM   4747  C   LEU A 312       8.606  -3.721  -8.669  1.00 85.31           C
ATOM   4748  O   LEU A 312       9.032  -4.197  -9.720  1.00 85.31           O
ATOM   4749  HA  LEU A 312      10.215  -4.496  -7.487  1.00 85.31           H
ATOM   4750  CB  LEU A 312       8.433  -5.322  -6.675  1.00 85.31           C
ATOM   4751 1HB  LEU A 312       7.540  -4.923  -6.195  1.00 85.31           H
ATOM   4752 2HB  LEU A 312       8.097  -5.996  -7.463  1.00 85.31           H
ATOM   4753  CG  LEU A 312       9.213  -6.137  -5.642  1.00 85.31           C
ATOM   4754  HG  LEU A 312       9.559  -5.459  -4.862  1.00 85.31           H
ATOM   4755  CD1 LEU A 312       8.313  -7.176  -4.971  1.00 85.31           C
ATOM   4756 1HD1 LEU A 312       7.488  -6.672  -4.468  1.00 85.31           H
ATOM   4757 2HD1 LEU A 312       7.917  -7.856  -5.726  1.00 85.31           H
ATOM   4758 3HD1 LEU A 312       8.892  -7.742  -4.241  1.00 85.31           H
ATOM   4759  CD2 LEU A 312      10.454  -6.774  -6.270  1.00 85.31           C
ATOM   4760 1HD2 LEU A 312      10.152  -7.436  -7.082  1.00 85.31           H
ATOM   4761 2HD2 LEU A 312      11.105  -5.992  -6.662  1.00 85.31           H
ATOM   4762 3HD2 LEU A 312      10.990  -7.348  -5.514  1.00 85.31           H
ATOM   4763  HN  LEU A 312       8.488  -2.965  -5.770  1.00 85.31           H
ATOM   4764  N   ASN A 313       7.640  -2.818  -8.590  1.00 80.07           N
ATOM   4765  CA  ASN A 313       6.877  -2.435  -9.766  1.00 80.07           C
ATOM   4766  C   ASN A 313       7.839  -2.019 -10.880  1.00 80.07           C
ATOM   4767  O   ASN A 313       7.786  -2.558 -11.985  1.00 80.07           O
ATOM   4768  HA  ASN A 313       6.292  -3.317 -10.028  1.00 80.07           H
ATOM   4769  CB  ASN A 313       5.961  -1.247  -9.465  1.00 80.07           C
ATOM   4770 1HB  ASN A 313       6.482  -0.534  -8.827  1.00 80.07           H
ATOM   4771 2HB  ASN A 313       5.717  -0.727 -10.391  1.00 80.07           H
ATOM   4772  CG  ASN A 313       4.673  -1.708  -8.778  1.00 80.07           C
ATOM   4773  OD1 ASN A 313       4.219  -2.829  -8.941  1.00 80.07           O
ATOM   4774  ND2 ASN A 313       4.113  -0.783  -8.004  1.00 80.07           N
ATOM   4775 1HD2 ASN A 313       4.537   0.118  -7.914  1.00 80.07           H
ATOM   4776 2HD2 ASN A 313       3.267  -0.989  -7.512  1.00 80.07           H
ATOM   4777  HN  ASN A 313       7.377  -2.353  -7.746  1.00 80.07           H
ATOM   4778  N   PRO A 314       8.733  -1.057 -10.613  1.00 81.30           N
ATOM   4779  CA  PRO A 314       9.644  -0.565 -11.649  1.00 81.30           C
ATOM   4780  C   PRO A 314      10.414  -1.690 -12.323  1.00 81.30           C
ATOM   4781  O   PRO A 314      10.586  -1.686 -13.541  1.00 81.30           O
ATOM   4782  HA  PRO A 314       9.079  -0.088 -12.449  1.00 81.30           H
ATOM   4783  CB  PRO A 314      10.575   0.385 -10.892  1.00 81.30           C
ATOM   4784 1HB  PRO A 314      11.468  -0.127 -10.536  1.00 81.30           H
ATOM   4785 2HB  PRO A 314      10.911   1.206 -11.525  1.00 81.30           H
ATOM   4786  CG  PRO A 314       9.711   0.880  -9.738  1.00 81.30           C
ATOM   4787 1HG  PRO A 314      10.314   1.278  -8.922  1.00 81.30           H
ATOM   4788 2HG  PRO A 314       9.045   1.686 -10.048  1.00 81.30           H
ATOM   4789  CD  PRO A 314       8.946  -0.367  -9.328  1.00 81.30           C
ATOM   4790 1HD  PRO A 314       9.517  -0.983  -8.633  1.00 81.30           H
ATOM   4791 2HD  PRO A 314       8.006  -0.121  -8.832  1.00 81.30           H
ATOM   4792  N   VAL A 315      10.860  -2.631 -11.504  1.00 82.53           N
ATOM   4793  CA  VAL A 315      11.678  -3.726 -11.998  1.00 82.53           C
ATOM   4794  C   VAL A 315      10.853  -4.576 -12.967  1.00 82.53           C
ATOM   4795  O   VAL A 315      11.359  -5.016 -13.998  1.00 82.53           O
ATOM   4796  HA  VAL A 315      12.517  -3.291 -12.541  1.00 82.53           H
ATOM   4797  CB  VAL A 315      12.238  -4.532 -10.824  1.00 82.53           C
ATOM   4798  HB  VAL A 315      11.396  -4.931 -10.259  1.00 82.53           H
ATOM   4799  CG1 VAL A 315      13.075  -5.713 -11.320  1.00 82.53           C
ATOM   4800 1HG1 VAL A 315      12.452  -6.369 -11.928  1.00 82.53           H
ATOM   4801 2HG1 VAL A 315      13.907  -5.343 -11.919  1.00 82.53           H
ATOM   4802 3HG1 VAL A 315      13.461  -6.268 -10.465  1.00 82.53           H
ATOM   4803  CG2 VAL A 315      13.053  -3.639  -9.886  1.00 82.53           C
ATOM   4804 1HG2 VAL A 315      13.884  -3.197 -10.435  1.00 82.53           H
ATOM   4805 2HG2 VAL A 315      12.415  -2.847  -9.494  1.00 82.53           H
ATOM   4806 3HG2 VAL A 315      13.439  -4.236  -9.061  1.00 82.53           H
ATOM   4807  HN  VAL A 315      10.672  -2.654 -10.522  1.00 82.53           H
ATOM   4808  N   LEU A 316       9.596  -4.782 -12.601  1.00 81.03           N
ATOM   4809  CA  LEU A 316       8.711  -5.614 -13.398  1.00 81.03           C
ATOM   4810  C   LEU A 316       8.603  -5.030 -14.808  1.00 81.03           C
ATOM   4811  O   LEU A 316       8.619  -5.767 -15.792  1.00 81.03           O
ATOM   4812  HA  LEU A 316       9.166  -6.602 -13.468  1.00 81.03           H
ATOM   4813  CB  LEU A 316       7.361  -5.785 -12.698  1.00 81.03           C
ATOM   4814 1HB  LEU A 316       6.956  -4.795 -12.488  1.00 81.03           H
ATOM   4815 2HB  LEU A 316       6.674  -6.270 -13.391  1.00 81.03           H
ATOM   4816  CG  LEU A 316       7.379  -6.586 -11.395  1.00 81.03           C
ATOM   4817  HG  LEU A 316       8.070  -6.101 -10.705  1.00 81.03           H
ATOM   4818  CD1 LEU A 316       6.001  -6.581 -10.730  1.00 81.03           C
ATOM   4819 1HD1 LEU A 316       5.708  -5.556 -10.506  1.00 81.03           H
ATOM   4820 2HD1 LEU A 316       5.270  -7.028 -11.405  1.00 81.03           H
ATOM   4821 3HD1 LEU A 316       6.041  -7.158  -9.806  1.00 81.03           H
ATOM   4822  CD2 LEU A 316       7.897  -8.006 -11.631  1.00 81.03           C
ATOM   4823 1HD2 LEU A 316       7.250  -8.515 -12.345  1.00 81.03           H
ATOM   4824 2HD2 LEU A 316       8.911  -7.961 -12.027  1.00 81.03           H
ATOM   4825 3HD2 LEU A 316       7.899  -8.553 -10.688  1.00 81.03           H
ATOM   4826  HN  LEU A 316       9.183  -4.392 -11.778  1.00 81.03           H
ATOM   4827  N   TYR A 317       8.494  -3.710 -14.861  1.00 73.11           N
ATOM   4828  CA  TYR A 317       8.350  -3.022 -16.133  1.00 73.11           C
ATOM   4829  C   TYR A 317       9.592  -3.216 -17.005  1.00 73.11           C
ATOM   4830  O   TYR A 317       9.485  -3.342 -18.224  1.00 73.11           O
ATOM   4831  HA  TYR A 317       7.485  -3.441 -16.646  1.00 73.11           H
ATOM   4832  CB  TYR A 317       8.207  -1.536 -15.794  1.00 73.11           C
ATOM   4833 1HB  TYR A 317       9.113  -1.201 -15.288  1.00 73.11           H
ATOM   4834 2HB  TYR A 317       8.130  -0.968 -16.721  1.00 73.11           H
ATOM   4835  CG  TYR A 317       6.999  -1.212 -14.913  1.00 73.11           C
ATOM   4836  CD1 TYR A 317       5.893  -2.037 -14.928  1.00 73.11           C
ATOM   4837  HD1 TYR A 317       5.880  -2.920 -15.568  1.00 73.11           H
ATOM   4838  CD2 TYR A 317       7.015  -0.095 -14.103  1.00 73.11           C
ATOM   4839  HD2 TYR A 317       7.889   0.556 -14.091  1.00 73.11           H
ATOM   4840  CE1 TYR A 317       4.756  -1.733 -14.099  1.00 73.11           C
ATOM   4841  HE1 TYR A 317       3.875  -2.376 -14.102  1.00 73.11           H
ATOM   4842  CE2 TYR A 317       5.878   0.210 -13.274  1.00 73.11           C
ATOM   4843  HE2 TYR A 317       5.878   1.089 -12.629  1.00 73.11           H
ATOM   4844  CZ  TYR A 317       4.804  -0.624 -13.313  1.00 73.11           C
ATOM   4845  OH  TYR A 317       3.731  -0.336 -12.530  1.00 73.11           O
ATOM   4846  HH  TYR A 317       3.879   0.528 -12.049  1.00 73.11           H
ATOM   4847  HN  TYR A 317       8.503  -3.116 -14.057  1.00 73.11           H
ATOM   4848  N   VAL A 318      10.741  -3.236 -16.347  1.00 74.62           N
ATOM   4849  CA  VAL A 318      12.005  -3.362 -17.052  1.00 74.62           C
ATOM   4850  C   VAL A 318      12.064  -4.726 -17.743  1.00 74.62           C
ATOM   4851  O   VAL A 318      12.400  -4.814 -18.923  1.00 74.62           O
ATOM   4852  HA  VAL A 318      12.038  -2.582 -17.812  1.00 74.62           H
ATOM   4853  CB  VAL A 318      13.169  -3.131 -16.086  1.00 74.62           C
ATOM   4854  HB  VAL A 318      13.039  -3.803 -15.238  1.00 74.62           H
ATOM   4855  CG1 VAL A 318      14.507  -3.464 -16.749  1.00 74.62           C
ATOM   4856 1HG1 VAL A 318      14.510  -4.510 -17.056  1.00 74.62           H
ATOM   4857 2HG1 VAL A 318      14.647  -2.829 -17.624  1.00 74.62           H
ATOM   4858 3HG1 VAL A 318      15.317  -3.291 -16.041  1.00 74.62           H
ATOM   4859  CG2 VAL A 318      13.163  -1.696 -15.554  1.00 74.62           C
ATOM   4860 1HG2 VAL A 318      13.257  -1.000 -16.387  1.00 74.62           H
ATOM   4861 2HG2 VAL A 318      12.228  -1.508 -15.026  1.00 74.62           H
ATOM   4862 3HG2 VAL A 318      14.000  -1.559 -14.870  1.00 74.62           H
ATOM   4863  HN  VAL A 318      10.817  -3.167 -15.352  1.00 74.62           H
ATOM   4864  N   PHE A 319      11.733  -5.756 -16.979  1.00 73.48           N
ATOM   4865  CA  PHE A 319      11.916  -7.121 -17.441  1.00 73.48           C
ATOM   4866  C   PHE A 319      10.780  -7.540 -18.377  1.00 73.48           C
ATOM   4867  O   PHE A 319      11.006  -8.251 -19.354  1.00 73.48           O
ATOM   4868  HA  PHE A 319      12.861  -7.155 -17.983  1.00 73.48           H
ATOM   4869  CB  PHE A 319      11.899  -8.020 -16.203  1.00 73.48           C
ATOM   4870 1HB  PHE A 319      11.112  -7.679 -15.530  1.00 73.48           H
ATOM   4871 2HB  PHE A 319      11.641  -9.034 -16.506  1.00 73.48           H
ATOM   4872  CG  PHE A 319      13.224  -8.052 -15.440  1.00 73.48           C
ATOM   4873  CD1 PHE A 319      14.305  -8.676 -15.980  1.00 73.48           C
ATOM   4874  HD1 PHE A 319      14.227  -9.153 -16.957  1.00 73.48           H
ATOM   4875  CD2 PHE A 319      13.322  -7.458 -14.220  1.00 73.48           C
ATOM   4876  HD2 PHE A 319      12.455  -6.958 -13.787  1.00 73.48           H
ATOM   4877  CE1 PHE A 319      15.535  -8.706 -15.271  1.00 73.48           C
ATOM   4878  HE1 PHE A 319      16.402  -9.206 -15.705  1.00 73.48           H
ATOM   4879  CE2 PHE A 319      14.552  -7.488 -13.512  1.00 73.48           C
ATOM   4880  HE2 PHE A 319      14.630  -7.012 -12.534  1.00 73.48           H
ATOM   4881  CZ  PHE A 319      15.633  -8.112 -14.052  1.00 73.48           C
ATOM   4882  HZ  PHE A 319      16.577  -8.135 -13.508  1.00 73.48           H
ATOM   4883  HN  PHE A 319      11.347  -5.670 -16.060  1.00 73.48           H
ATOM   4884  N   VAL A 320       9.582  -7.081 -18.043  1.00 75.62           N
ATOM   4885  CA  VAL A 320       8.381  -7.597 -18.677  1.00 75.62           C
ATOM   4886  C   VAL A 320       7.952  -6.647 -19.797  1.00 75.62           C
ATOM   4887  O   VAL A 320       7.333  -7.070 -20.772  1.00 75.62           O
ATOM   4888  HA  VAL A 320       8.628  -8.565 -19.113  1.00 75.62           H
ATOM   4889  CB  VAL A 320       7.288  -7.815 -17.628  1.00 75.62           C
ATOM   4890  HB  VAL A 320       6.949  -6.836 -17.289  1.00 75.62           H
ATOM   4891  CG1 VAL A 320       6.087  -8.546 -18.231  1.00 75.62           C
ATOM   4892 1HG1 VAL A 320       5.674  -7.955 -19.048  1.00 75.62           H
ATOM   4893 2HG1 VAL A 320       6.406  -9.517 -18.610  1.00 75.62           H
ATOM   4894 3HG1 VAL A 320       5.326  -8.688 -17.464  1.00 75.62           H
ATOM   4895  CG2 VAL A 320       7.836  -8.568 -16.414  1.00 75.62           C
ATOM   4896 1HG2 VAL A 320       8.216  -9.540 -16.731  1.00 75.62           H
ATOM   4897 2HG2 VAL A 320       8.644  -7.992 -15.963  1.00 75.62           H
ATOM   4898 3HG2 VAL A 320       7.039  -8.710 -15.684  1.00 75.62           H
ATOM   4899  HN  VAL A 320       9.427  -6.372 -17.355  1.00 75.62           H
ATOM   4900  N   GLY A 321       8.299  -5.380 -19.620  1.00 76.91           N
ATOM   4901  CA  GLY A 321       7.799  -4.337 -20.500  1.00 76.91           C
ATOM   4902  C   GLY A 321       8.754  -4.105 -21.672  1.00 76.91           C
ATOM   4903  O   GLY A 321       9.717  -3.348 -21.553  1.00 76.91           O
ATOM   4904 1HA  GLY A 321       6.816  -4.616 -20.878  1.00 76.91           H
ATOM   4905 2HA  GLY A 321       7.675  -3.412 -19.938  1.00 76.91           H
ATOM   4906  HN  GLY A 321       8.909  -5.064 -18.894  1.00 76.91           H
ATOM   4907  N   GLU A 322       8.455  -4.769 -22.779  1.00 67.53           N
ATOM   4908  CA  GLU A 322       9.190  -4.540 -24.012  1.00 67.53           C
ATOM   4909  C   GLU A 322       9.145  -3.057 -24.388  1.00 67.53           C
ATOM   4910  O   GLU A 322      10.169  -2.470 -24.732  1.00 67.53           O
ATOM   4911  HA  GLU A 322      10.216  -4.836 -23.797  1.00 67.53           H
ATOM   4912  CB  GLU A 322       8.643  -5.410 -25.145  1.00 67.53           C
ATOM   4913 1HB  GLU A 322       7.553  -5.397 -25.126  1.00 67.53           H
ATOM   4914 2HB  GLU A 322       9.061  -5.079 -26.096  1.00 67.53           H
ATOM   4915  CG  GLU A 322       9.070  -6.868 -24.972  1.00 67.53           C
ATOM   4916 1HG  GLU A 322      10.151  -6.922 -24.842  1.00 67.53           H
ATOM   4917 2HG  GLU A 322       8.620  -7.278 -24.067  1.00 67.53           H
ATOM   4918  CD  GLU A 322       8.654  -7.709 -26.181  1.00 67.53           C
ATOM   4919  OE1 GLU A 322       8.946  -8.924 -26.154  1.00 67.53           O
ATOM   4920  OE2 GLU A 322       8.054  -7.117 -27.104  1.00 67.53           O
ATOM   4921  HN  GLU A 322       7.728  -5.453 -22.841  1.00 67.53           H
ATOM   4922  N   ARG A 323       7.948  -2.495 -24.308  1.00 64.80           N
ATOM   4923  CA  ARG A 323       7.744  -1.111 -24.699  1.00 64.80           C
ATOM   4924  C   ARG A 323       8.533  -0.178 -23.778  1.00 64.80           C
ATOM   4925  O   ARG A 323       9.161   0.773 -24.243  1.00 64.80           O
ATOM   4926  HA  ARG A 323       8.111  -1.053 -25.724  1.00 64.80           H
ATOM   4927  CB  ARG A 323       6.262  -0.735 -24.644  1.00 64.80           C
ATOM   4928 1HB  ARG A 323       5.689  -1.407 -25.284  1.00 64.80           H
ATOM   4929 2HB  ARG A 323       5.887  -0.865 -23.629  1.00 64.80           H
ATOM   4930  CG  ARG A 323       6.045   0.711 -25.092  1.00 64.80           C
ATOM   4931 1HG  ARG A 323       6.578   1.387 -24.423  1.00 64.80           H
ATOM   4932 2HG  ARG A 323       6.465   0.854 -26.088  1.00 64.80           H
ATOM   4933  CD  ARG A 323       4.557   1.065 -25.105  1.00 64.80           C
ATOM   4934 1HD  ARG A 323       4.038   0.462 -25.850  1.00 64.80           H
ATOM   4935 2HD  ARG A 323       4.111   0.831 -24.138  1.00 64.80           H
ATOM   4936  NE  ARG A 323       4.381   2.503 -25.407  1.00 64.80           N
ATOM   4937  HE  ARG A 323       5.141   2.987 -25.840  1.00 64.80           H
ATOM   4938  CZ  ARG A 323       3.266   3.196 -25.137  1.00 64.80           C
ATOM   4939  NH1 ARG A 323       2.217   2.598 -24.557  1.00 64.80           N
ATOM   4940 1HH1 ARG A 323       2.261   1.627 -24.323  1.00 64.80           H
ATOM   4941 2HH1 ARG A 323       1.389   3.123 -24.359  1.00 64.80           H
ATOM   4942  NH2 ARG A 323       3.217   4.497 -25.455  1.00 64.80           N
ATOM   4943 1HH2 ARG A 323       2.393   5.029 -25.260  1.00 64.80           H
ATOM   4944 2HH2 ARG A 323       4.005   4.936 -25.888  1.00 64.80           H
ATOM   4945  HN  ARG A 323       7.128  -2.968 -23.985  1.00 64.80           H
ATOM   4946  N   PHE A 324       8.476  -0.482 -22.490  1.00 78.44           N
ATOM   4947  CA  PHE A 324       9.125   0.354 -21.494  1.00 78.44           C
ATOM   4948  C   PHE A 324      10.647   0.307 -21.647  1.00 78.44           C
ATOM   4949  O   PHE A 324      11.317   1.332 -21.537  1.00 78.44           O
ATOM   4950  HA  PHE A 324       8.777   1.374 -21.652  1.00 78.44           H
ATOM   4951  CB  PHE A 324       8.745  -0.208 -20.123  1.00 78.44           C
ATOM   4952 1HB  PHE A 324       7.660  -0.293 -20.064  1.00 78.44           H
ATOM   4953 2HB  PHE A 324       9.150  -1.216 -20.029  1.00 78.44           H
ATOM   4954  CG  PHE A 324       9.240   0.636 -18.946  1.00 78.44           C
ATOM   4955  CD1 PHE A 324      10.399   0.308 -18.314  1.00 78.44           C
ATOM   4956  HD1 PHE A 324      10.976  -0.556 -18.646  1.00 78.44           H
ATOM   4957  CD2 PHE A 324       8.522   1.713 -18.532  1.00 78.44           C
ATOM   4958  HD2 PHE A 324       7.593   1.976 -19.038  1.00 78.44           H
ATOM   4959  CE1 PHE A 324      10.859   1.090 -17.222  1.00 78.44           C
ATOM   4960  HE1 PHE A 324      11.787   0.827 -16.716  1.00 78.44           H
ATOM   4961  CE2 PHE A 324       8.981   2.496 -17.440  1.00 78.44           C
ATOM   4962  HE2 PHE A 324       8.405   3.360 -17.108  1.00 78.44           H
ATOM   4963  CZ  PHE A 324      10.140   2.168 -16.808  1.00 78.44           C
ATOM   4964  HZ  PHE A 324      10.493   2.769 -15.970  1.00 78.44           H
ATOM   4965  HN  PHE A 324       7.998  -1.280 -22.125  1.00 78.44           H
ATOM   4966  N   ARG A 325      11.148  -0.894 -21.899  1.00 75.34           N
ATOM   4967  CA  ARG A 325      12.577  -1.086 -22.079  1.00 75.34           C
ATOM   4968  C   ARG A 325      13.097  -0.180 -23.197  1.00 75.34           C
ATOM   4969  O   ARG A 325      14.128   0.473 -23.042  1.00 75.34           O
ATOM   4970  HA  ARG A 325      13.017  -0.817 -21.119  1.00 75.34           H
ATOM   4971  CB  ARG A 325      12.898  -2.542 -22.422  1.00 75.34           C
ATOM   4972 1HB  ARG A 325      12.228  -2.891 -23.208  1.00 75.34           H
ATOM   4973 2HB  ARG A 325      13.913  -2.612 -22.813  1.00 75.34           H
ATOM   4974  CG  ARG A 325      12.758  -3.438 -21.190  1.00 75.34           C
ATOM   4975 1HG  ARG A 325      13.149  -2.922 -20.313  1.00 75.34           H
ATOM   4976 2HG  ARG A 325      11.704  -3.638 -20.998  1.00 75.34           H
ATOM   4977  CD  ARG A 325      13.505  -4.759 -21.385  1.00 75.34           C
ATOM   4978 1HD  ARG A 325      14.569  -4.567 -21.528  1.00 75.34           H
ATOM   4979 2HD  ARG A 325      13.411  -5.376 -20.491  1.00 75.34           H
ATOM   4980  NE  ARG A 325      12.960  -5.481 -22.556  1.00 75.34           N
ATOM   4981  HE  ARG A 325      13.156  -5.114 -23.466  1.00 75.34           H
ATOM   4982  CZ  ARG A 325      12.220  -6.595 -22.474  1.00 75.34           C
ATOM   4983  NH1 ARG A 325      11.926  -7.130 -21.281  1.00 75.34           N
ATOM   4984 1HH1 ARG A 325      12.260  -6.698 -20.444  1.00 75.34           H
ATOM   4985 2HH1 ARG A 325      11.373  -7.961 -21.229  1.00 75.34           H
ATOM   4986  NH2 ARG A 325      11.777  -7.165 -23.603  1.00 75.34           N
ATOM   4987 1HH2 ARG A 325      11.224  -7.997 -23.560  1.00 75.34           H
ATOM   4988 2HH2 ARG A 325      12.001  -6.760 -24.489  1.00 75.34           H
ATOM   4989  HN  ARG A 325      10.596  -1.724 -21.980  1.00 75.34           H
ATOM   4990  N   ARG A 326      12.361  -0.169 -24.298  1.00 68.17           N
ATOM   4991  CA  ARG A 326      12.744   0.634 -25.447  1.00 68.17           C
ATOM   4992  C   ARG A 326      12.761   2.118 -25.075  1.00 68.17           C
ATOM   4993  O   ARG A 326      13.729   2.822 -25.361  1.00 68.17           O
ATOM   4994  HA  ARG A 326      13.741   0.284 -25.712  1.00 68.17           H
ATOM   4995  CB  ARG A 326      11.779   0.420 -26.615  1.00 68.17           C
ATOM   4996 1HB  ARG A 326      10.751   0.460 -26.254  1.00 68.17           H
ATOM   4997 2HB  ARG A 326      11.894   1.227 -27.339  1.00 68.17           H
ATOM   4998  CG  ARG A 326      12.034  -0.925 -27.297  1.00 68.17           C
ATOM   4999 1HG  ARG A 326      13.066  -0.970 -27.646  1.00 68.17           H
ATOM   5000 2HG  ARG A 326      11.905  -1.733 -26.577  1.00 68.17           H
ATOM   5001  CD  ARG A 326      11.082  -1.131 -28.477  1.00 68.17           C
ATOM   5002 1HD  ARG A 326      10.049  -1.069 -28.136  1.00 68.17           H
ATOM   5003 2HD  ARG A 326      11.223  -0.338 -29.211  1.00 68.17           H
ATOM   5004  NE  ARG A 326      11.330  -2.449 -29.104  1.00 68.17           N
ATOM   5005  HE  ARG A 326      11.999  -3.054 -28.673  1.00 68.17           H
ATOM   5006  CZ  ARG A 326      10.712  -2.882 -30.211  1.00 68.17           C
ATOM   5007  NH1 ARG A 326       9.806  -2.113 -30.830  1.00 68.17           N
ATOM   5008 1HH1 ARG A 326       9.586  -1.208 -30.465  1.00 68.17           H
ATOM   5009 2HH1 ARG A 326       9.350  -2.443 -31.656  1.00 68.17           H
ATOM   5010  NH2 ARG A 326      11.015  -4.095 -30.691  1.00 68.17           N
ATOM   5011 1HH2 ARG A 326      10.564  -4.434 -31.517  1.00 68.17           H
ATOM   5012 2HH2 ARG A 326      11.693  -4.663 -30.224  1.00 68.17           H
ATOM   5013  HN  ARG A 326      11.518  -0.695 -24.412  1.00 68.17           H
ATOM   5014  N   ASP A 327      11.680   2.550 -24.442  1.00 78.51           N
ATOM   5015  CA  ASP A 327      11.502   3.960 -24.142  1.00 78.51           C
ATOM   5016  C   ASP A 327      12.533   4.390 -23.097  1.00 78.51           C
ATOM   5017  O   ASP A 327      12.994   5.530 -23.106  1.00 78.51           O
ATOM   5018  HA  ASP A 327      11.634   4.475 -25.094  1.00 78.51           H
ATOM   5019  CB  ASP A 327      10.109   4.230 -23.570  1.00 78.51           C
ATOM   5020 1HB  ASP A 327       9.906   3.536 -22.754  1.00 78.51           H
ATOM   5021 2HB  ASP A 327      10.072   5.235 -23.149  1.00 78.51           H
ATOM   5022  CG  ASP A 327       9.035   4.083 -24.649  1.00 78.51           C
ATOM   5023  OD1 ASP A 327       9.426   4.033 -25.836  1.00 78.51           O
ATOM   5024  OD2 ASP A 327       7.847   4.025 -24.264  1.00 78.51           O
ATOM   5025  HN  ASP A 327      10.937   1.955 -24.136  1.00 78.51           H
ATOM   5026  N   LEU A 328      12.866   3.453 -22.221  1.00 80.21           N
ATOM   5027  CA  LEU A 328      13.882   3.700 -21.212  1.00 80.21           C
ATOM   5028  C   LEU A 328      15.217   3.992 -21.900  1.00 80.21           C
ATOM   5029  O   LEU A 328      15.820   5.040 -21.673  1.00 80.21           O
ATOM   5030  HA  LEU A 328      13.580   4.586 -20.653  1.00 80.21           H
ATOM   5031  CB  LEU A 328      13.944   2.537 -20.218  1.00 80.21           C
ATOM   5032 1HB  LEU A 328      13.005   2.507 -19.666  1.00 80.21           H
ATOM   5033 2HB  LEU A 328      14.012   1.607 -20.782  1.00 80.21           H
ATOM   5034  CG  LEU A 328      15.095   2.576 -19.211  1.00 80.21           C
ATOM   5035  HG  LEU A 328      16.033   2.602 -19.765  1.00 80.21           H
ATOM   5036  CD1 LEU A 328      15.037   3.847 -18.361  1.00 80.21           C
ATOM   5037 1HD1 LEU A 328      15.110   4.721 -19.009  1.00 80.21           H
ATOM   5038 2HD1 LEU A 328      14.094   3.877 -17.816  1.00 80.21           H
ATOM   5039 3HD1 LEU A 328      15.866   3.850 -17.654  1.00 80.21           H
ATOM   5040  CD2 LEU A 328      15.113   1.312 -18.350  1.00 80.21           C
ATOM   5041 1HD2 LEU A 328      14.173   1.230 -17.804  1.00 80.21           H
ATOM   5042 2HD2 LEU A 328      15.238   0.438 -18.990  1.00 80.21           H
ATOM   5043 3HD2 LEU A 328      15.941   1.365 -17.643  1.00 80.21           H
ATOM   5044  HN  LEU A 328      12.455   2.542 -22.193  1.00 80.21           H
ATOM   5045  N   VAL A 329      15.640   3.047 -22.726  1.00 80.51           N
ATOM   5046  CA  VAL A 329      16.939   3.143 -23.371  1.00 80.51           C
ATOM   5047  C   VAL A 329      16.983   4.403 -24.236  1.00 80.51           C
ATOM   5048  O   VAL A 329      18.019   5.059 -24.332  1.00 80.51           O
ATOM   5049  HA  VAL A 329      17.690   3.230 -22.585  1.00 80.51           H
ATOM   5050  CB  VAL A 329      17.226   1.865 -24.161  1.00 80.51           C
ATOM   5051  HB  VAL A 329      16.397   1.703 -24.850  1.00 80.51           H
ATOM   5052  CG1 VAL A 329      18.504   2.008 -24.990  1.00 80.51           C
ATOM   5053 1HG1 VAL A 329      18.391   2.835 -25.691  1.00 80.51           H
ATOM   5054 2HG1 VAL A 329      19.347   2.206 -24.327  1.00 80.51           H
ATOM   5055 3HG1 VAL A 329      18.685   1.086 -25.542  1.00 80.51           H
ATOM   5056  CG2 VAL A 329      17.309   0.652 -23.232  1.00 80.51           C
ATOM   5057 1HG2 VAL A 329      18.110   0.803 -22.508  1.00 80.51           H
ATOM   5058 2HG2 VAL A 329      16.362   0.532 -22.706  1.00 80.51           H
ATOM   5059 3HG2 VAL A 329      17.514  -0.243 -23.820  1.00 80.51           H
ATOM   5060  HN  VAL A 329      15.113   2.229 -22.957  1.00 80.51           H
ATOM   5061  N   LYS A 330      15.845   4.705 -24.844  1.00 74.59           N
ATOM   5062  CA  LYS A 330      15.733   5.889 -25.678  1.00 74.59           C
ATOM   5063  C   LYS A 330      15.976   7.135 -24.824  1.00 74.59           C
[truncated: 117,478 more chars]
