# Supplementary material for: Noncanonical roles of chemokine regions in CCR9 activation revealed by structural modeling and mutational mapping
Source: Nat Commun. 2025 Aug 18;16:7695. doi: 10.1038/s41467-025-62321-9 (PMC12361432; doi:10.1038/s41467-025-62321-9)
Supplement: Supplementary file 7 — Supplementary Data 5 [file 41467_2025_62321_MOESM7_ESM.zip › CCR9_CCL25x1P6_04_rnk2.pdb]

ATOM      1  N   GLU A  20      -4.634  -3.814  59.200  1.00 49.22           N
ATOM      2  CA  GLU A  20      -4.712  -4.779  58.117  1.00 49.22           C
ATOM      3  C   GLU A  20      -5.277  -6.106  58.627  1.00 49.22           C
ATOM      4  O   GLU A  20      -4.536  -6.943  59.141  1.00 49.22           O
ATOM      5  HA  GLU A  20      -5.396  -4.342  57.389  1.00 49.22           H
ATOM      6  CB  GLU A  20      -3.344  -4.980  57.462  1.00 49.22           C
ATOM      7 1HB  GLU A  20      -2.570  -5.003  58.228  1.00 49.22           H
ATOM      8 2HB  GLU A  20      -3.362  -5.877  56.842  1.00 49.22           H
ATOM      9  CG  GLU A  20      -3.007  -3.817  56.528  1.00 49.22           C
ATOM     10 1HG  GLU A  20      -3.916  -3.456  56.047  1.00 49.22           H
ATOM     11 2HG  GLU A  20      -2.602  -2.987  57.107  1.00 49.22           H
ATOM     12  CD  GLU A  20      -1.995  -4.244  55.462  1.00 49.22           C
ATOM     13  OE1 GLU A  20      -2.050  -3.658  54.360  1.00 49.22           O
ATOM     14  OE2 GLU A  20      -1.189  -5.147  55.775  1.00 49.22           O
ATOM     15  HN  GLU A  20      -4.973  -4.141  60.082  1.00 49.22           H
ATOM     16  N   SER A  21      -6.583  -6.257  58.468  1.00 56.80           N
ATOM     17  CA  SER A  21      -7.239  -7.508  58.810  1.00 56.80           C
ATOM     18  C   SER A  21      -6.542  -8.674  58.105  1.00 56.80           C
ATOM     19  O   SER A  21      -6.148  -8.556  56.946  1.00 56.80           O
ATOM     20  HA  SER A  21      -7.139  -7.600  59.891  1.00 56.80           H
ATOM     21  CB  SER A  21      -8.722  -7.472  58.436  1.00 56.80           C
ATOM     22 1HB  SER A  21      -9.194  -8.408  58.737  1.00 56.80           H
ATOM     23 2HB  SER A  21      -9.216  -6.674  58.989  1.00 56.80           H
ATOM     24  OG  SER A  21      -8.916  -7.272  57.039  1.00 56.80           O
ATOM     25  HG  SER A  21      -9.371  -8.068  56.639  1.00 56.80           H
ATOM     26  HN  SER A  21      -7.190  -5.545  58.114  1.00 56.80           H
ATOM     27  N   THR A  22      -6.411  -9.772  58.835  1.00 57.80           N
ATOM     28  CA  THR A  22      -5.758 -10.954  58.298  1.00 57.80           C
ATOM     29  C   THR A  22      -6.368 -11.333  56.947  1.00 57.80           C
ATOM     30  O   THR A  22      -5.669 -11.822  56.061  1.00 57.80           O
ATOM     31  HA  THR A  22      -4.709 -10.716  58.119  1.00 57.80           H
ATOM     32  CB  THR A  22      -5.859 -12.066  59.344  1.00 57.80           C
ATOM     33  HB  THR A  22      -5.763 -13.047  58.879  1.00 57.80           H
ATOM     34  OG1 THR A  22      -7.099 -11.814  60.000  1.00 57.80           O
ATOM     35  HG1 THR A  22      -7.385 -12.624  60.512  1.00 57.80           H
ATOM     36  CG2 THR A  22      -4.815 -11.922  60.453  1.00 57.80           C
ATOM     37 1HG2 THR A  22      -4.954 -10.969  60.963  1.00 57.80           H
ATOM     38 2HG2 THR A  22      -3.816 -11.959  60.019  1.00 57.80           H
ATOM     39 3HG2 THR A  22      -4.930 -12.736  61.169  1.00 57.80           H
ATOM     40  HN  THR A  22      -6.741  -9.861  59.774  1.00 57.80           H
ATOM     41  N   SER A  23      -7.667 -11.094  56.832  1.00 61.39           N
ATOM     42  CA  SER A  23      -8.370 -11.363  55.590  1.00 61.39           C
ATOM     43  C   SER A  23      -7.773 -10.526  54.458  1.00 61.39           C
ATOM     44  O   SER A  23      -7.610 -11.013  53.340  1.00 61.39           O
ATOM     45  HA  SER A  23      -8.222 -12.426  55.399  1.00 61.39           H
ATOM     46  CB  SER A  23      -9.866 -11.075  55.731  1.00 61.39           C
ATOM     47 1HB  SER A  23     -10.381 -11.382  54.820  1.00 61.39           H
ATOM     48 2HB  SER A  23     -10.276 -11.673  56.545  1.00 61.39           H
ATOM     49  OG  SER A  23     -10.123  -9.696  55.980  1.00 61.39           O
ATOM     50  HG  SER A  23     -11.109  -9.527  55.985  1.00 61.39           H
ATOM     51  HN  SER A  23      -8.234 -10.723  57.568  1.00 61.39           H
ATOM     52  N   SER A  24      -7.461  -9.280  54.786  1.00 66.62           N
ATOM     53  CA  SER A  24      -6.940  -8.353  53.797  1.00 66.62           C
ATOM     54  C   SER A  24      -5.600  -8.859  53.260  1.00 66.62           C
ATOM     55  O   SER A  24      -5.296  -8.690  52.080  1.00 66.62           O
ATOM     56  HA  SER A  24      -7.686  -8.330  53.002  1.00 66.62           H
ATOM     57  CB  SER A  24      -6.780  -6.950  54.386  1.00 66.62           C
ATOM     58 1HB  SER A  24      -7.763  -6.540  54.618  1.00 66.62           H
ATOM     59 2HB  SER A  24      -6.231  -7.013  55.326  1.00 66.62           H
ATOM     60  OG  SER A  24      -6.098  -6.072  53.496  1.00 66.62           O
ATOM     61  HG  SER A  24      -5.110  -6.180  53.598  1.00 66.62           H
ATOM     62  HN  SER A  24      -7.560  -8.904  55.708  1.00 66.62           H
ATOM     63  N   MET A  25      -4.834  -9.470  54.152  1.00 63.51           N
ATOM     64  CA  MET A  25      -3.526  -9.986  53.787  1.00 63.51           C
ATOM     65  C   MET A  25      -3.653 -11.260  52.949  1.00 63.51           C
ATOM     66  O   MET A  25      -2.925 -11.442  51.975  1.00 63.51           O
ATOM     67  HA  MET A  25      -3.055  -9.200  53.197  1.00 63.51           H
ATOM     68  CB  MET A  25      -2.724 -10.287  55.055  1.00 63.51           C
ATOM     69 1HB  MET A  25      -2.864  -9.483  55.777  1.00 63.51           H
ATOM     70 2HB  MET A  25      -3.097 -11.200  55.518  1.00 63.51           H
ATOM     71  CG  MET A  25      -1.235 -10.441  54.738  1.00 63.51           C
ATOM     72 1HG  MET A  25      -0.732 -10.955  55.556  1.00 63.51           H
ATOM     73 2HG  MET A  25      -1.106 -11.057  53.848  1.00 63.51           H
ATOM     74  SD  MET A  25      -0.496  -8.837  54.480  1.00 63.51           S
ATOM     75  CE  MET A  25       1.233  -9.277  54.548  1.00 63.51           C
ATOM     76 1HE  MET A  25       1.458  -9.718  55.519  1.00 63.51           H
ATOM     77 2HE  MET A  25       1.455  -9.998  53.762  1.00 63.51           H
ATOM     78 3HE  MET A  25       1.841  -8.384  54.405  1.00 63.51           H
ATOM     79  HN  MET A  25      -5.094  -9.613  55.107  1.00 63.51           H
ATOM     80  N   GLU A  26      -4.584 -12.109  53.359  1.00 58.71           N
ATOM     81  CA  GLU A  26      -4.836 -13.347  52.642  1.00 58.71           C
ATOM     82  C   GLU A  26      -5.335 -13.048  51.227  1.00 58.71           C
ATOM     83  O   GLU A  26      -4.916 -13.694  50.268  1.00 58.71           O
ATOM     84  HA  GLU A  26      -3.873 -13.856  52.595  1.00 58.71           H
ATOM     85  CB  GLU A  26      -5.832 -14.228  53.400  1.00 58.71           C
ATOM     86 1HB  GLU A  26      -6.647 -13.614  53.783  1.00 58.71           H
ATOM     87 2HB  GLU A  26      -6.169 -15.039  52.756  1.00 58.71           H
ATOM     88  CG  GLU A  26      -5.169 -14.886  54.612  1.00 58.71           C
ATOM     89 1HG  GLU A  26      -4.318 -15.484  54.286  1.00 58.71           H
ATOM     90 2HG  GLU A  26      -4.781 -14.118  55.281  1.00 58.71           H
ATOM     91  CD  GLU A  26      -6.163 -15.772  55.366  1.00 58.71           C
ATOM     92  OE1 GLU A  26      -5.685 -16.651  56.115  1.00 58.71           O
ATOM     93  OE2 GLU A  26      -7.378 -15.549  55.177  1.00 58.71           O
ATOM     94  HN  GLU A  26      -5.159 -11.963  54.164  1.00 58.71           H
ATOM     95  N   ASP A  27      -6.223 -12.069  51.141  1.00 65.71           N
ATOM     96  CA  ASP A  27      -6.828 -11.715  49.868  1.00 65.71           C
ATOM     97  C   ASP A  27      -5.727 -11.349  48.871  1.00 65.71           C
ATOM     98  O   ASP A  27      -5.803 -11.708  47.697  1.00 65.71           O
ATOM     99  HA  ASP A  27      -7.390 -12.598  49.563  1.00 65.71           H
ATOM    100  CB  ASP A  27      -7.754 -10.507  50.015  1.00 65.71           C
ATOM    101 1HB  ASP A  27      -7.254  -9.728  50.591  1.00 65.71           H
ATOM    102 2HB  ASP A  27      -7.969 -10.088  49.032  1.00 65.71           H
ATOM    103  CG  ASP A  27      -9.062 -10.900  50.705  1.00 65.71           C
ATOM    104  OD1 ASP A  27      -9.382 -12.108  50.670  1.00 65.71           O
ATOM    105  OD2 ASP A  27      -9.712  -9.983  51.253  1.00 65.71           O
ATOM    106  HN  ASP A  27      -6.530 -11.523  51.921  1.00 65.71           H
ATOM    107  N   TYR A  28      -4.729 -10.638  49.374  1.00 64.40           N
ATOM    108  CA  TYR A  28      -3.638 -10.177  48.532  1.00 64.40           C
ATOM    109  C   TYR A  28      -2.723 -11.338  48.137  1.00 64.40           C
ATOM    110  O   TYR A  28      -2.251 -11.403  47.003  1.00 64.40           O
ATOM    111  HA  TYR A  28      -4.070  -9.742  47.631  1.00 64.40           H
ATOM    112  CB  TYR A  28      -2.843  -9.182  49.379  1.00 64.40           C
ATOM    113 1HB  TYR A  28      -3.499  -8.361  49.668  1.00 64.40           H
ATOM    114 2HB  TYR A  28      -2.525  -9.674  50.298  1.00 64.40           H
ATOM    115  CG  TYR A  28      -1.612  -8.608  48.673  1.00 64.40           C
ATOM    116  CD1 TYR A  28      -0.368  -9.159  48.898  1.00 64.40           C
ATOM    117  HD1 TYR A  28      -0.261 -10.004  49.579  1.00 64.40           H
ATOM    118  CD2 TYR A  28      -1.748  -7.539  47.810  1.00 64.40           C
ATOM    119  HD2 TYR A  28      -2.731  -7.103  47.632  1.00 64.40           H
ATOM    120  CE1 TYR A  28       0.790  -8.619  48.233  1.00 64.40           C
ATOM    121  HE1 TYR A  28       1.779  -9.046  48.402  1.00 64.40           H
ATOM    122  CE2 TYR A  28      -0.590  -6.999  47.146  1.00 64.40           C
ATOM    123  HE2 TYR A  28      -0.683  -6.155  46.463  1.00 64.40           H
ATOM    124  CZ  TYR A  28       0.622  -7.566  47.390  1.00 64.40           C
ATOM    125  OH  TYR A  28       1.715  -7.056  46.762  1.00 64.40           O
ATOM    126  HH  TYR A  28       1.465  -6.230  46.256  1.00 64.40           H
ATOM    127  HN  TYR A  28      -4.658 -10.377  50.337  1.00 64.40           H
ATOM    128  N   VAL A  29      -2.499 -12.226  49.095  1.00 64.77           N
ATOM    129  CA  VAL A  29      -1.583 -13.335  48.889  1.00 64.77           C
ATOM    130  C   VAL A  29      -2.212 -14.337  47.919  1.00 64.77           C
ATOM    131  O   VAL A  29      -1.517 -14.930  47.096  1.00 64.77           O
ATOM    132  HA  VAL A  29      -0.676 -12.932  48.438  1.00 64.77           H
ATOM    133  CB  VAL A  29      -1.206 -13.959  50.234  1.00 64.77           C
ATOM    134  HB  VAL A  29      -2.129 -14.190  50.766  1.00 64.77           H
ATOM    135  CG1 VAL A  29      -0.438 -15.267  50.035  1.00 64.77           C
ATOM    136 1HG1 VAL A  29      -1.060 -15.973  49.484  1.00 64.77           H
ATOM    137 2HG1 VAL A  29       0.475 -15.071  49.473  1.00 64.77           H
ATOM    138 3HG1 VAL A  29      -0.183 -15.690  51.007  1.00 64.77           H
ATOM    139  CG2 VAL A  29      -0.403 -12.977  51.089  1.00 64.77           C
ATOM    140 1HG2 VAL A  29       0.511 -12.701  50.563  1.00 64.77           H
ATOM    141 2HG2 VAL A  29      -1.000 -12.083  51.273  1.00 64.77           H
ATOM    142 3HG2 VAL A  29      -0.148 -13.446  52.039  1.00 64.77           H
ATOM    143  HN  VAL A  29      -2.931 -12.197  49.996  1.00 64.77           H
ATOM    144  N   ASN A  30      -3.521 -14.497  48.050  1.00 60.08           N
ATOM    145  CA  ASN A  30      -4.231 -15.509  47.288  1.00 60.08           C
ATOM    146  C   ASN A  30      -4.609 -14.940  45.919  1.00 60.08           C
ATOM    147  O   ASN A  30      -5.110 -15.662  45.059  1.00 60.08           O
ATOM    148  HA  ASN A  30      -3.540 -16.349  47.213  1.00 60.08           H
ATOM    149  CB  ASN A  30      -5.520 -15.930  47.997  1.00 60.08           C
ATOM    150 1HB  ASN A  30      -6.104 -15.045  48.251  1.00 60.08           H
ATOM    151 2HB  ASN A  30      -6.130 -16.532  47.324  1.00 60.08           H
ATOM    152  CG  ASN A  30      -5.213 -16.727  49.266  1.00 60.08           C
ATOM    153  OD1 ASN A  30      -4.177 -17.358  49.398  1.00 60.08           O
ATOM    154  ND2 ASN A  30      -6.168 -16.663  50.190  1.00 60.08           N
ATOM    155 1HD2 ASN A  30      -6.994 -16.127  50.018  1.00 60.08           H
ATOM    156 2HD2 ASN A  30      -6.059 -17.151  51.055  1.00 60.08           H
ATOM    157  HN  ASN A  30      -4.093 -13.950  48.661  1.00 60.08           H
ATOM    158  N   PHE A  31      -4.354 -13.649  45.760  1.00 66.97           N
ATOM    159  CA  PHE A  31      -4.647 -12.978  44.505  1.00 66.97           C
ATOM    160  C   PHE A  31      -3.790 -13.540  43.369  1.00 66.97           C
ATOM    161  O   PHE A  31      -2.567 -13.606  43.483  1.00 66.97           O
ATOM    162  HA  PHE A  31      -5.700 -13.152  44.283  1.00 66.97           H
ATOM    163  CB  PHE A  31      -4.308 -11.499  44.699  1.00 66.97           C
ATOM    164 1HB  PHE A  31      -4.818 -11.134  45.591  1.00 66.97           H
ATOM    165 2HB  PHE A  31      -3.238 -11.402  44.882  1.00 66.97           H
ATOM    166  CG  PHE A  31      -4.689 -10.612  43.512  1.00 66.97           C
ATOM    167  CD1 PHE A  31      -3.744 -10.245  42.606  1.00 66.97           C
ATOM    168  HD1 PHE A  31      -2.715 -10.584  42.724  1.00 66.97           H
ATOM    169  CD2 PHE A  31      -5.974 -10.189  43.364  1.00 66.97           C
ATOM    170  HD2 PHE A  31      -6.731 -10.483  44.091  1.00 66.97           H
ATOM    171  CE1 PHE A  31      -4.098  -9.422  41.504  1.00 66.97           C
ATOM    172  HE1 PHE A  31      -3.340  -9.129  40.777  1.00 66.97           H
ATOM    173  CE2 PHE A  31      -6.327  -9.366  42.262  1.00 66.97           C
ATOM    174  HE2 PHE A  31      -7.357  -9.027  42.144  1.00 66.97           H
ATOM    175  CZ  PHE A  31      -5.382  -9.000  41.356  1.00 66.97           C
ATOM    176  HZ  PHE A  31      -5.654  -8.368  40.510  1.00 66.97           H
ATOM    177  HN  PHE A  31      -3.955 -13.066  46.468  1.00 66.97           H
ATOM    178  N   ASN A  32      -4.465 -13.931  42.298  1.00 60.53           N
ATOM    179  CA  ASN A  32      -3.780 -14.478  41.139  1.00 60.53           C
ATOM    180  C   ASN A  32      -3.254 -13.331  40.275  1.00 60.53           C
ATOM    181  O   ASN A  32      -4.003 -12.739  39.499  1.00 60.53           O
ATOM    182  HA  ASN A  32      -2.979 -15.095  41.545  1.00 60.53           H
ATOM    183  CB  ASN A  32      -4.730 -15.318  40.283  1.00 60.53           C
ATOM    184 1HB  ASN A  32      -5.261 -16.031  40.915  1.00 60.53           H
ATOM    185 2HB  ASN A  32      -5.483 -14.673  39.830  1.00 60.53           H
ATOM    186  CG  ASN A  32      -3.966 -16.067  39.190  1.00 60.53           C
ATOM    187  OD1 ASN A  32      -2.752 -15.997  39.085  1.00 60.53           O
ATOM    188  ND2 ASN A  32      -4.742 -16.785  38.383  1.00 60.53           N
ATOM    189 1HD2 ASN A  32      -5.732 -16.800  38.523  1.00 60.53           H
ATOM    190 2HD2 ASN A  32      -4.335 -17.311  37.636  1.00 60.53           H
ATOM    191  HN  ASN A  32      -5.460 -13.879  42.215  1.00 60.53           H
ATOM    192  N   PHE A  33      -1.969 -13.050  40.438  1.00 62.98           N
ATOM    193  CA  PHE A  33      -1.307 -12.063  39.602  1.00 62.98           C
ATOM    194  C   PHE A  33      -0.925 -12.660  38.246  1.00 62.98           C
ATOM    195  O   PHE A  33       0.256 -12.750  37.914  1.00 62.98           O
ATOM    196  HA  PHE A  33      -2.009 -11.244  39.451  1.00 62.98           H
ATOM    197  CB  PHE A  33      -0.033 -11.638  40.336  1.00 62.98           C
ATOM    198 1HB  PHE A  33       0.539 -12.529  40.596  1.00 62.98           H
ATOM    199 2HB  PHE A  33       0.585 -11.049  39.659  1.00 62.98           H
ATOM    200  CG  PHE A  33      -0.289 -10.825  41.607  1.00 62.98           C
ATOM    201  CD1 PHE A  33      -0.490  -9.483  41.526  1.00 62.98           C
ATOM    202  HD1 PHE A  33      -0.468  -8.986  40.556  1.00 62.98           H
ATOM    203  CD2 PHE A  33      -0.316 -11.446  42.817  1.00 62.98           C
ATOM    204  HD2 PHE A  33      -0.155 -12.522  42.881  1.00 62.98           H
ATOM    205  CE1 PHE A  33      -0.727  -8.728  42.706  1.00 62.98           C
ATOM    206  HE1 PHE A  33      -0.887  -7.652  42.641  1.00 62.98           H
ATOM    207  CE2 PHE A  33      -0.554 -10.691  43.996  1.00 62.98           C
ATOM    208  HE2 PHE A  33      -0.575 -11.188  44.966  1.00 62.98           H
ATOM    209  CZ  PHE A  33      -0.754  -9.348  43.916  1.00 62.98           C
ATOM    210  HZ  PHE A  33      -0.936  -8.769  44.821  1.00 62.98           H
ATOM    211  HN  PHE A  33      -1.385 -13.484  41.124  1.00 62.98           H
ATOM    212  N   THR A  34      -1.946 -13.053  37.500  1.00 62.15           N
ATOM    213  CA  THR A  34      -1.771 -13.349  36.088  1.00 62.15           C
ATOM    214  C   THR A  34      -1.158 -12.149  35.363  1.00 62.15           C
ATOM    215  O   THR A  34      -1.628 -11.022  35.514  1.00 62.15           O
ATOM    216  HA  THR A  34      -1.065 -14.174  35.995  1.00 62.15           H
ATOM    217  CB  THR A  34      -3.128 -13.772  35.522  1.00 62.15           C
ATOM    218  HB  THR A  34      -3.772 -12.907  35.365  1.00 62.15           H
ATOM    219  OG1 THR A  34      -3.609 -14.735  36.456  1.00 62.15           O
ATOM    220  HG1 THR A  34      -2.926 -15.453  36.590  1.00 62.15           H
ATOM    221  CG2 THR A  34      -2.999 -14.555  34.214  1.00 62.15           C
ATOM    222 1HG2 THR A  34      -2.411 -15.457  34.387  1.00 62.15           H
ATOM    223 2HG2 THR A  34      -2.502 -13.936  33.467  1.00 62.15           H
ATOM    224 3HG2 THR A  34      -3.990 -14.831  33.855  1.00 62.15           H
ATOM    225  HN  THR A  34      -2.878 -13.170  37.844  1.00 62.15           H
ATOM    226  N   ASP A  35      -0.118 -12.432  34.592  1.00 67.00           N
ATOM    227  CA  ASP A  35       0.611 -11.380  33.905  1.00 67.00           C
ATOM    228  C   ASP A  35      -0.113 -11.030  32.603  1.00 67.00           C
ATOM    229  O   ASP A  35       0.208 -11.570  31.545  1.00 67.00           O
ATOM    230  HA  ASP A  35       0.637 -10.545  34.604  1.00 67.00           H
ATOM    231  CB  ASP A  35       2.028 -11.834  33.550  1.00 67.00           C
ATOM    232 1HB  ASP A  35       2.451 -12.402  34.379  1.00 67.00           H
ATOM    233 2HB  ASP A  35       1.995 -12.503  32.690  1.00 67.00           H
ATOM    234  CG  ASP A  35       2.926 -10.635  33.236  1.00 67.00           C
ATOM    235  OD1 ASP A  35       2.430  -9.499  33.394  1.00 67.00           O
ATOM    236  OD2 ASP A  35       4.087 -10.883  32.845  1.00 67.00           O
ATOM    237  HN  ASP A  35       0.226 -13.357  34.435  1.00 67.00           H
ATOM    238  N   PHE A  36      -1.077 -10.129  32.723  1.00 81.76           N
ATOM    239  CA  PHE A  36      -1.791  -9.638  31.557  1.00 81.76           C
ATOM    240  C   PHE A  36      -1.061  -8.451  30.926  1.00 81.76           C
ATOM    241  O   PHE A  36      -1.423  -8.001  29.840  1.00 81.76           O
ATOM    242  HA  PHE A  36      -1.840 -10.456  30.839  1.00 81.76           H
ATOM    243  CB  PHE A  36      -3.168  -9.176  32.038  1.00 81.76           C
ATOM    244 1HB  PHE A  36      -3.039  -8.498  32.882  1.00 81.76           H
ATOM    245 2HB  PHE A  36      -3.648  -8.605  31.243  1.00 81.76           H
ATOM    246  CG  PHE A  36      -4.097 -10.318  32.457  1.00 81.76           C
ATOM    247  CD1 PHE A  36      -4.150 -11.457  31.716  1.00 81.76           C
ATOM    248  HD1 PHE A  36      -3.532 -11.556  30.824  1.00 81.76           H
ATOM    249  CD2 PHE A  36      -4.868 -10.194  33.571  1.00 81.76           C
ATOM    250  HD2 PHE A  36      -4.824  -9.281  34.165  1.00 81.76           H
ATOM    251  CE1 PHE A  36      -5.012 -12.517  32.105  1.00 81.76           C
ATOM    252  HE1 PHE A  36      -5.055 -13.430  31.511  1.00 81.76           H
ATOM    253  CE2 PHE A  36      -5.729 -11.254  33.960  1.00 81.76           C
ATOM    254  HE2 PHE A  36      -6.347 -11.154  34.852  1.00 81.76           H
ATOM    255  CZ  PHE A  36      -5.783 -12.393  33.219  1.00 81.76           C
ATOM    256  HZ  PHE A  36      -6.444 -13.206  33.517  1.00 81.76           H
ATOM    257  HN  PHE A  36      -1.370  -9.737  33.595  1.00 81.76           H
ATOM    258  N   TYR A  37      -0.045  -7.978  31.633  1.00 86.43           N
ATOM    259  CA  TYR A  37       0.776  -6.891  31.129  1.00 86.43           C
ATOM    260  C   TYR A  37       1.937  -7.424  30.286  1.00 86.43           C
ATOM    261  O   TYR A  37       2.876  -8.013  30.819  1.00 86.43           O
ATOM    262  HA  TYR A  37       0.147  -6.255  30.506  1.00 86.43           H
ATOM    263  CB  TYR A  37       1.340  -6.182  32.362  1.00 86.43           C
ATOM    264 1HB  TYR A  37       0.521  -5.952  33.043  1.00 86.43           H
ATOM    265 2HB  TYR A  37       2.009  -6.864  32.886  1.00 86.43           H
ATOM    266  CG  TYR A  37       2.098  -4.891  32.045  1.00 86.43           C
ATOM    267  CD1 TYR A  37       3.473  -4.908  31.928  1.00 86.43           C
ATOM    268  HD1 TYR A  37       4.019  -5.842  32.062  1.00 86.43           H
ATOM    269  CD2 TYR A  37       1.406  -3.709  31.876  1.00 86.43           C
ATOM    270  HD2 TYR A  37       0.320  -3.695  31.968  1.00 86.43           H
ATOM    271  CE1 TYR A  37       4.186  -3.693  31.630  1.00 86.43           C
ATOM    272  HE1 TYR A  37       5.271  -3.693  31.536  1.00 86.43           H
ATOM    273  CE2 TYR A  37       2.119  -2.494  31.578  1.00 86.43           C
ATOM    274  HE2 TYR A  37       1.585  -1.553  31.442  1.00 86.43           H
ATOM    275  CZ  TYR A  37       3.473  -2.546  31.470  1.00 86.43           C
ATOM    276  OH  TYR A  37       4.147  -1.398  31.188  1.00 86.43           O
ATOM    277  HH  TYR A  37       5.111  -1.601  31.018  1.00 86.43           H
ATOM    278  HN  TYR A  37       0.219  -8.325  32.533  1.00 86.43           H
ATOM    279  N   CYS A  38       1.833  -7.200  28.985  1.00 90.07           N
ATOM    280  CA  CYS A  38       2.785  -7.773  28.048  1.00 90.07           C
ATOM    281  C   CYS A  38       3.856  -6.723  27.748  1.00 90.07           C
ATOM    282  O   CYS A  38       3.566  -5.690  27.145  1.00 90.07           O
ATOM    283  HA  CYS A  38       3.222  -8.642  28.540  1.00 90.07           H
ATOM    284  CB  CYS A  38       2.097  -8.268  26.775  1.00 90.07           C
ATOM    285 1HB  CYS A  38       1.263  -8.921  27.032  1.00 90.07           H
ATOM    286 2HB  CYS A  38       1.683  -7.423  26.224  1.00 90.07           H
ATOM    287  SG  CYS A  38       3.295  -9.170  25.726  1.00 90.07           S
ATOM    288  HN  CYS A  38       1.117  -6.639  28.569  1.00 90.07           H
ATOM    289  N   GLU A  39       5.071  -7.022  28.182  1.00 82.24           N
ATOM    290  CA  GLU A  39       6.222  -6.224  27.794  1.00 82.24           C
ATOM    291  C   GLU A  39       6.765  -6.697  26.444  1.00 82.24           C
ATOM    292  O   GLU A  39       7.041  -7.882  26.263  1.00 82.24           O
ATOM    293  HA  GLU A  39       5.850  -5.203  27.705  1.00 82.24           H
ATOM    294  CB  GLU A  39       7.309  -6.270  28.869  1.00 82.24           C
ATOM    295 1HB  GLU A  39       7.602  -7.304  29.051  1.00 82.24           H
ATOM    296 2HB  GLU A  39       8.142  -5.631  28.577  1.00 82.24           H
ATOM    297  CG  GLU A  39       6.789  -5.720  30.199  1.00 82.24           C
ATOM    298 1HG  GLU A  39       6.344  -4.737  30.040  1.00 82.24           H
ATOM    299 2HG  GLU A  39       6.001  -6.368  30.582  1.00 82.24           H
ATOM    300  CD  GLU A  39       7.917  -5.615  31.227  1.00 82.24           C
ATOM    301  OE1 GLU A  39       7.656  -5.023  32.297  1.00 82.24           O
ATOM    302  OE2 GLU A  39       9.014  -6.129  30.921  1.00 82.24           O
ATOM    303  HN  GLU A  39       5.275  -7.792  28.786  1.00 82.24           H
ATOM    304  N   LYS A  40       6.903  -5.747  25.531  1.00 88.58           N
ATOM    305  CA  LYS A  40       7.231  -6.074  24.154  1.00 88.58           C
ATOM    306  C   LYS A  40       8.626  -5.539  23.826  1.00 88.58           C
ATOM    307  O   LYS A  40       8.898  -5.160  22.688  1.00 88.58           O
ATOM    308  HA  LYS A  40       7.249  -7.160  24.072  1.00 88.58           H
ATOM    309  CB  LYS A  40       6.140  -5.566  23.209  1.00 88.58           C
ATOM    310 1HB  LYS A  40       5.987  -4.498  23.364  1.00 88.58           H
ATOM    311 2HB  LYS A  40       6.461  -5.695  22.175  1.00 88.58           H
ATOM    312  CG  LYS A  40       4.825  -6.314  23.438  1.00 88.58           C
ATOM    313 1HG  LYS A  40       4.994  -7.388  23.357  1.00 88.58           H
ATOM    314 2HG  LYS A  40       4.465  -6.124  24.449  1.00 88.58           H
ATOM    315  CD  LYS A  40       3.764  -5.882  22.423  1.00 88.58           C
ATOM    316 1HD  LYS A  40       3.559  -4.817  22.537  1.00 88.58           H
ATOM    317 2HD  LYS A  40       4.144  -6.026  21.411  1.00 88.58           H
ATOM    318  CE  LYS A  40       2.472  -6.679  22.608  1.00 88.58           C
ATOM    319 1HE  LYS A  40       2.673  -7.743  22.485  1.00 88.58           H
ATOM    320 2HE  LYS A  40       2.094  -6.541  23.621  1.00 88.58           H
ATOM    321  NZ  LYS A  40       1.451  -6.245  21.628  1.00 88.58           N
ATOM    322 1HZ  LYS A  40       0.701  -6.927  21.597  1.00 88.58           H
ATOM    323 2HZ  LYS A  40       1.077  -5.344  21.906  1.00 88.58           H
ATOM    324 3HZ  LYS A  40       1.875  -6.166  20.710  1.00 88.58           H
ATOM    325  HN  LYS A  40       6.795  -4.771  25.720  1.00 88.58           H
ATOM    326  N   ASN A  41       9.475  -5.527  24.843  1.00 82.45           N
ATOM    327  CA  ASN A  41      10.833  -5.038  24.679  1.00 82.45           C
ATOM    328  C   ASN A  41      11.523  -5.827  23.563  1.00 82.45           C
ATOM    329  O   ASN A  41      12.266  -5.259  22.765  1.00 82.45           O
ATOM    330  HA  ASN A  41      10.730  -3.980  24.439  1.00 82.45           H
ATOM    331  CB  ASN A  41      11.645  -5.226  25.962  1.00 82.45           C
ATOM    332 1HB  ASN A  41      11.536  -6.250  26.319  1.00 82.45           H
ATOM    333 2HB  ASN A  41      12.704  -5.073  25.752  1.00 82.45           H
ATOM    334  CG  ASN A  41      11.188  -4.250  27.048  1.00 82.45           C
ATOM    335  OD1 ASN A  41      10.733  -3.151  26.779  1.00 82.45           O
ATOM    336  ND2 ASN A  41      11.333  -4.713  28.287  1.00 82.45           N
ATOM    337 1HD2 ASN A  41      11.714  -5.625  28.438  1.00 82.45           H
ATOM    338 2HD2 ASN A  41      11.063  -4.148  29.066  1.00 82.45           H
ATOM    339  HN  ASN A  41       9.247  -5.842  25.765  1.00 82.45           H
ATOM    340  N   ASN A  42      11.251  -7.124  23.544  1.00 83.87           N
ATOM    341  CA  ASN A  42      11.890  -8.008  22.585  1.00 83.87           C
ATOM    342  C   ASN A  42      11.477  -7.601  21.169  1.00 83.87           C
ATOM    343  O   ASN A  42      12.280  -7.672  20.240  1.00 83.87           O
ATOM    344  HA  ASN A  42      12.960  -7.892  22.756  1.00 83.87           H
ATOM    345  CB  ASN A  42      11.461  -9.460  22.803  1.00 83.87           C
ATOM    346 1HB  ASN A  42      10.373  -9.530  22.779  1.00 83.87           H
ATOM    347 2HB  ASN A  42      11.838 -10.081  21.991  1.00 83.87           H
ATOM    348  CG  ASN A  42      11.982  -9.991  24.141  1.00 83.87           C
ATOM    349  OD1 ASN A  42      12.802  -9.378  24.804  1.00 83.87           O
ATOM    350  ND2 ASN A  42      11.461 -11.161  24.498  1.00 83.87           N
ATOM    351 1HD2 ASN A  42      10.792 -11.612  23.908  1.00 83.87           H
ATOM    352 2HD2 ASN A  42      11.739 -11.590  25.358  1.00 83.87           H
ATOM    353  HN  ASN A  42      10.609  -7.570  24.168  1.00 83.87           H
ATOM    354  N   VAL A  43      10.225  -7.184  21.049  1.00 90.80           N
ATOM    355  CA  VAL A  43       9.679  -6.819  19.753  1.00 90.80           C
ATOM    356  C   VAL A  43      10.369  -5.549  19.253  1.00 90.80           C
ATOM    357  O   VAL A  43      10.722  -5.451  18.078  1.00 90.80           O
ATOM    358  HA  VAL A  43       9.899  -7.633  19.062  1.00 90.80           H
ATOM    359  CB  VAL A  43       8.159  -6.675  19.847  1.00 90.80           C
ATOM    360  HB  VAL A  43       7.942  -5.826  20.495  1.00 90.80           H
ATOM    361  CG1 VAL A  43       7.549  -6.387  18.474  1.00 90.80           C
ATOM    362 1HG1 VAL A  43       7.964  -5.459  18.080  1.00 90.80           H
ATOM    363 2HG1 VAL A  43       7.781  -7.207  17.794  1.00 90.80           H
ATOM    364 3HG1 VAL A  43       6.467  -6.289  18.570  1.00 90.80           H
ATOM    365  CG2 VAL A  43       7.528  -7.919  20.477  1.00 90.80           C
ATOM    366 1HG2 VAL A  43       7.759  -8.792  19.867  1.00 90.80           H
ATOM    367 2HG2 VAL A  43       7.929  -8.061  21.481  1.00 90.80           H
ATOM    368 3HG2 VAL A  43       6.447  -7.791  20.532  1.00 90.80           H
ATOM    369  HN  VAL A  43       9.590  -7.094  21.816  1.00 90.80           H
ATOM    370  N   ARG A  44      10.542  -4.607  20.169  1.00 86.33           N
ATOM    371  CA  ARG A  44      11.169  -3.341  19.831  1.00 86.33           C
ATOM    372  C   ARG A  44      12.630  -3.560  19.433  1.00 86.33           C
ATOM    373  O   ARG A  44      13.136  -2.901  18.527  1.00 86.33           O
ATOM    374  HA  ARG A  44      10.587  -2.957  18.993  1.00 86.33           H
ATOM    375  CB  ARG A  44      11.109  -2.366  21.009  1.00 86.33           C
ATOM    376 1HB  ARG A  44      11.543  -2.831  21.894  1.00 86.33           H
ATOM    377 2HB  ARG A  44      11.709  -1.483  20.786  1.00 86.33           H
ATOM    378  CG  ARG A  44       9.667  -1.947  21.302  1.00 86.33           C
ATOM    379 1HG  ARG A  44       9.171  -1.665  20.373  1.00 86.33           H
ATOM    380 2HG  ARG A  44       9.116  -2.793  21.713  1.00 86.33           H
ATOM    381  CD  ARG A  44       9.625  -0.776  22.286  1.00 86.33           C
ATOM    382 1HD  ARG A  44      10.326  -0.003  21.973  1.00 86.33           H
ATOM    383 2HD  ARG A  44       8.632  -0.326  22.286  1.00 86.33           H
ATOM    384  NE  ARG A  44       9.966  -1.247  23.647  1.00 86.33           N
ATOM    385  HE  ARG A  44      10.933  -1.324  23.888  1.00 86.33           H
ATOM    386  CZ  ARG A  44       9.059  -1.575  24.577  1.00 86.33           C
ATOM    387  NH1 ARG A  44       7.749  -1.490  24.310  1.00 86.33           N
ATOM    388 1HH1 ARG A  44       7.441  -1.180  23.410  1.00 86.33           H
ATOM    389 2HH1 ARG A  44       7.078  -1.737  25.010  1.00 86.33           H
ATOM    390  NH2 ARG A  44       9.482  -1.990  25.779  1.00 86.33           N
ATOM    391 1HH2 ARG A  44       8.818  -2.238  26.485  1.00 86.33           H
ATOM    392 2HH2 ARG A  44      10.462  -2.050  25.971  1.00 86.33           H
ATOM    393  HN  ARG A  44      10.263  -4.699  21.125  1.00 86.33           H
ATOM    394  N   GLN A  45      13.266  -4.490  20.131  1.00 82.86           N
ATOM    395  CA  GLN A  45      14.666  -4.786  19.879  1.00 82.86           C
ATOM    396  C   GLN A  45      14.839  -5.388  18.483  1.00 82.86           C
ATOM    397  O   GLN A  45      15.771  -5.036  17.763  1.00 82.86           O
ATOM    398  HA  GLN A  45      15.180  -3.827  19.935  1.00 82.86           H
ATOM    399  CB  GLN A  45      15.230  -5.720  20.953  1.00 82.86           C
ATOM    400 1HB  GLN A  45      14.994  -5.327  21.942  1.00 82.86           H
ATOM    401 2HB  GLN A  45      14.755  -6.698  20.876  1.00 82.86           H
ATOM    402  CG  GLN A  45      16.746  -5.870  20.807  1.00 82.86           C
ATOM    403 1HG  GLN A  45      16.982  -6.264  19.818  1.00 82.86           H
ATOM    404 2HG  GLN A  45      17.221  -4.892  20.882  1.00 82.86           H
ATOM    405  CD  GLN A  45      17.310  -6.802  21.881  1.00 82.86           C
ATOM    406  OE1 GLN A  45      16.587  -7.457  22.613  1.00 82.86           O
ATOM    407  NE2 GLN A  45      18.639  -6.823  21.935  1.00 82.86           N
ATOM    408 1HE2 GLN A  45      19.174  -6.261  21.305  1.00 82.86           H
ATOM    409 2HE2 GLN A  45      19.103  -7.402  22.605  1.00 82.86           H
ATOM    410  HN  GLN A  45      12.842  -5.034  20.855  1.00 82.86           H
ATOM    411  N   PHE A  46      13.925  -6.286  18.144  1.00 92.02           N
ATOM    412  CA  PHE A  46      13.931  -6.899  16.826  1.00 92.02           C
ATOM    413  C   PHE A  46      13.805  -5.840  15.729  1.00 92.02           C
ATOM    414  O   PHE A  46      14.575  -5.840  14.770  1.00 92.02           O
ATOM    415  HA  PHE A  46      14.882  -7.421  16.717  1.00 92.02           H
ATOM    416  CB  PHE A  46      12.720  -7.831  16.761  1.00 92.02           C
ATOM    417 1HB  PHE A  46      12.870  -8.655  17.460  1.00 92.02           H
ATOM    418 2HB  PHE A  46      11.837  -7.287  17.095  1.00 92.02           H
ATOM    419  CG  PHE A  46      12.452  -8.406  15.369  1.00 92.02           C
ATOM    420  CD1 PHE A  46      11.493  -7.852  14.578  1.00 92.02           C
ATOM    421  HD1 PHE A  46      10.917  -6.999  14.937  1.00 92.02           H
ATOM    422  CD2 PHE A  46      13.171  -9.470  14.921  1.00 92.02           C
ATOM    423  HD2 PHE A  46      13.939  -9.914  15.555  1.00 92.02           H
ATOM    424  CE1 PHE A  46      11.244  -8.385  13.286  1.00 92.02           C
ATOM    425  HE1 PHE A  46      10.476  -7.941  12.652  1.00 92.02           H
ATOM    426  CE2 PHE A  46      12.921 -10.003  13.629  1.00 92.02           C
ATOM    427  HE2 PHE A  46      13.498 -10.855  13.270  1.00 92.02           H
ATOM    428  CZ  PHE A  46      11.963  -9.449  12.839  1.00 92.02           C
ATOM    429  HZ  PHE A  46      11.772  -9.858  11.846  1.00 92.02           H
ATOM    430  HN  PHE A  46      13.192  -6.594  18.750  1.00 92.02           H
ATOM    431  N   ALA A  47      12.827  -4.964  15.906  1.00 92.66           N
ATOM    432  CA  ALA A  47      12.535  -3.955  14.902  1.00 92.66           C
ATOM    433  C   ALA A  47      13.769  -3.076  14.694  1.00 92.66           C
ATOM    434  O   ALA A  47      14.085  -2.698  13.567  1.00 92.66           O
ATOM    435  HA  ALA A  47      12.306  -4.472  13.969  1.00 92.66           H
ATOM    436  CB  ALA A  47      11.309  -3.147  15.331  1.00 92.66           C
ATOM    437 1HB  ALA A  47      10.453  -3.814  15.436  1.00 92.66           H
ATOM    438 2HB  ALA A  47      11.510  -2.661  16.286  1.00 92.66           H
ATOM    439 3HB  ALA A  47      11.090  -2.391  14.578  1.00 92.66           H
ATOM    440  HN  ALA A  47      12.241  -4.936  16.716  1.00 92.66           H
ATOM    441  N   SER A  48      14.435  -2.775  15.800  1.00 90.82           N
ATOM    442  CA  SER A  48      15.511  -1.799  15.784  1.00 90.82           C
ATOM    443  C   SER A  48      16.675  -2.318  14.937  1.00 90.82           C
ATOM    444  O   SER A  48      17.458  -1.533  14.405  1.00 90.82           O
ATOM    445  HA  SER A  48      15.082  -0.903  15.335  1.00 90.82           H
ATOM    446  CB  SER A  48      15.988  -1.480  17.202  1.00 90.82           C
ATOM    447 1HB  SER A  48      16.665  -0.627  17.174  1.00 90.82           H
ATOM    448 2HB  SER A  48      15.134  -1.189  17.815  1.00 90.82           H
ATOM    449  OG  SER A  48      16.648  -2.590  17.805  1.00 90.82           O
ATOM    450  HG  SER A  48      16.185  -3.440  17.555  1.00 90.82           H
ATOM    451  HN  SER A  48      14.249  -3.184  16.694  1.00 90.82           H
ATOM    452  N   HIS A  49      16.751  -3.637  14.838  1.00 87.00           N
ATOM    453  CA  HIS A  49      17.861  -4.273  14.150  1.00 87.00           C
ATOM    454  C   HIS A  49      17.459  -4.589  12.708  1.00 87.00           C
ATOM    455  O   HIS A  49      18.249  -4.402  11.784  1.00 87.00           O
ATOM    456  HA  HIS A  49      18.678  -3.552  14.140  1.00 87.00           H
ATOM    457  CB  HIS A  49      18.339  -5.508  14.917  1.00 87.00           C
ATOM    458 1HB  HIS A  49      17.484  -6.153  15.117  1.00 87.00           H
ATOM    459 2HB  HIS A  49      19.023  -6.074  14.284  1.00 87.00           H
ATOM    460  CG  HIS A  49      19.029  -5.192  16.222  1.00 87.00           C
ATOM    461  ND1 HIS A  49      18.344  -5.044  17.415  1.00 87.00           N
ATOM    462  HD1 HIS A  49      17.355  -5.128  17.536  1.00 87.00           H
ATOM    463  CD2 HIS A  49      20.349  -4.998  16.509  1.00 87.00           C
ATOM    464  HD2 HIS A  49      21.169  -5.043  15.793  1.00 87.00           H
ATOM    465  CE1 HIS A  49      19.222  -4.773  18.371  1.00 87.00           C
ATOM    466  HE1 HIS A  49      18.992  -4.603  19.422  1.00 87.00           H
ATOM    467  NE2 HIS A  49      20.463  -4.744  17.807  1.00 87.00           N
ATOM    468  HN  HIS A  49      16.072  -4.266  15.217  1.00 87.00           H
ATOM    469  N   PHE A  50      16.230  -5.063  12.561  1.00 82.48           N
ATOM    470  CA  PHE A  50      15.821  -5.712  11.327  1.00 82.48           C
ATOM    471  C   PHE A  50      15.274  -4.692  10.326  1.00 82.48           C
ATOM    472  O   PHE A  50      15.588  -4.753   9.139  1.00 82.48           O
ATOM    473  HA  PHE A  50      16.704  -6.194  10.907  1.00 82.48           H
ATOM    474  CB  PHE A  50      14.710  -6.700  11.688  1.00 82.48           C
ATOM    475 1HB  PHE A  50      15.062  -7.350  12.490  1.00 82.48           H
ATOM    476 2HB  PHE A  50      13.857  -6.146  12.079  1.00 82.48           H
ATOM    477  CG  PHE A  50      14.244  -7.567  10.517  1.00 82.48           C
ATOM    478  CD1 PHE A  50      13.036  -7.334   9.937  1.00 82.48           C
ATOM    479  HD1 PHE A  50      12.401  -6.529  10.307  1.00 82.48           H
ATOM    480  CD2 PHE A  50      15.037  -8.572  10.056  1.00 82.48           C
ATOM    481  HD2 PHE A  50      16.004  -8.759  10.521  1.00 82.48           H
ATOM    482  CE1 PHE A  50      12.603  -8.138   8.850  1.00 82.48           C
ATOM    483  HE1 PHE A  50      11.635  -7.951   8.386  1.00 82.48           H
ATOM    484  CE2 PHE A  50      14.603  -9.376   8.969  1.00 82.48           C
ATOM    485  HE2 PHE A  50      15.239 -10.181   8.600  1.00 82.48           H
ATOM    486  CZ  PHE A  50      13.396  -9.143   8.389  1.00 82.48           C
ATOM    487  HZ  PHE A  50      13.063  -9.760   7.555  1.00 82.48           H
ATOM    488  HN  PHE A  50      15.522  -5.009  13.265  1.00 82.48           H
ATOM    489  N   LEU A  51      14.466  -3.778  10.843  1.00 93.65           N
ATOM    490  CA  LEU A  51      13.629  -2.951   9.991  1.00 93.65           C
ATOM    491  C   LEU A  51      14.493  -1.884   9.316  1.00 93.65           C
ATOM    492  O   LEU A  51      14.367  -1.646   8.116  1.00 93.65           O
ATOM    493  HA  LEU A  51      13.212  -3.597   9.218  1.00 93.65           H
ATOM    494  CB  LEU A  51      12.454  -2.379  10.786  1.00 93.65           C
ATOM    495 1HB  LEU A  51      12.853  -1.774  11.601  1.00 93.65           H
ATOM    496 2HB  LEU A  51      11.894  -1.707  10.136  1.00 93.65           H
ATOM    497  CG  LEU A  51      11.482  -3.402  11.376  1.00 93.65           C
ATOM    498  HG  LEU A  51      12.016  -3.989  12.124  1.00 93.65           H
ATOM    499  CD1 LEU A  51      10.322  -2.706  12.092  1.00 93.65           C
ATOM    500 1HD1 LEU A  51      10.713  -2.088  12.901  1.00 93.65           H
ATOM    501 2HD1 LEU A  51       9.782  -2.079  11.383  1.00 93.65           H
ATOM    502 3HD1 LEU A  51       9.646  -3.456  12.502  1.00 93.65           H
ATOM    503  CD2 LEU A  51      10.992  -4.375  10.303  1.00 93.65           C
ATOM    504 1HD2 LEU A  51      10.481  -3.821   9.516  1.00 93.65           H
ATOM    505 2HD2 LEU A  51      11.843  -4.907   9.878  1.00 93.65           H
ATOM    506 3HD2 LEU A  51      10.302  -5.092  10.749  1.00 93.65           H
ATOM    507  HN  LEU A  51      14.378  -3.599  11.823  1.00 93.65           H
ATOM    508  N   PRO A  52      15.384  -1.226  10.070  1.00 95.42           N
ATOM    509  CA  PRO A  52      16.078  -0.042   9.558  1.00 95.42           C
ATOM    510  C   PRO A  52      16.758  -0.304   8.224  1.00 95.42           C
ATOM    511  O   PRO A  52      16.605   0.472   7.282  1.00 95.42           O
ATOM    512  HA  PRO A  52      15.362   0.756   9.361  1.00 95.42           H
ATOM    513  CB  PRO A  52      17.091   0.288  10.656  1.00 95.42           C
ATOM    514 1HB  PRO A  52      18.052  -0.193  10.473  1.00 95.42           H
ATOM    515 2HB  PRO A  52      17.279   1.359  10.720  1.00 95.42           H
ATOM    516  CG  PRO A  52      16.427  -0.244  11.920  1.00 95.42           C
ATOM    517 1HG  PRO A  52      17.150  -0.407  12.720  1.00 95.42           H
ATOM    518 2HG  PRO A  52      15.687   0.453  12.313  1.00 95.42           H
ATOM    519  CD  PRO A  52      15.794  -1.544  11.450  1.00 95.42           C
ATOM    520 1HD  PRO A  52      16.502  -2.372  11.476  1.00 95.42           H
ATOM    521 2HD  PRO A  52      14.948  -1.831  12.075  1.00 95.42           H
ATOM    522  N   PRO A  53      17.521  -1.400   8.112  1.00 95.55           N
ATOM    523  CA  PRO A  53      18.287  -1.664   6.891  1.00 95.55           C
ATOM    524  C   PRO A  53      17.391  -1.998   5.709  1.00 95.55           C
ATOM    525  O   PRO A  53      17.697  -1.640   4.573  1.00 95.55           O
ATOM    526  HA  PRO A  53      18.834  -0.771   6.589  1.00 95.55           H
ATOM    527  CB  PRO A  53      19.184  -2.843   7.274  1.00 95.55           C
ATOM    528 1HB  PRO A  53      19.373  -3.497   6.422  1.00 95.55           H
ATOM    529 2HB  PRO A  53      20.155  -2.507   7.638  1.00 95.55           H
ATOM    530  CG  PRO A  53      18.406  -3.548   8.348  1.00 95.55           C
ATOM    531 1HG  PRO A  53      17.683  -4.243   7.919  1.00 95.55           H
ATOM    532 2HG  PRO A  53      19.063  -4.130   8.993  1.00 95.55           H
ATOM    533  CD  PRO A  53      17.717  -2.459   9.118  1.00 95.55           C
ATOM    534 1HD  PRO A  53      16.769  -2.799   9.533  1.00 95.55           H
ATOM    535 2HD  PRO A  53      18.326  -2.112   9.953  1.00 95.55           H
ATOM    536  N   LEU A  54      16.297  -2.681   6.011  1.00 93.30           N
ATOM    537  CA  LEU A  54      15.378  -3.119   4.974  1.00 93.30           C
ATOM    538  C   LEU A  54      14.694  -1.898   4.356  1.00 93.30           C
ATOM    539  O   LEU A  54      14.526  -1.826   3.140  1.00 93.30           O
ATOM    540  HA  LEU A  54      15.968  -3.612   4.202  1.00 93.30           H
ATOM    541  CB  LEU A  54      14.400  -4.157   5.528  1.00 93.30           C
ATOM    542 1HB  LEU A  54      13.911  -3.734   6.406  1.00 93.30           H
ATOM    543 2HB  LEU A  54      13.624  -4.331   4.783  1.00 93.30           H
ATOM    544  CG  LEU A  54      15.005  -5.508   5.918  1.00 93.30           C
ATOM    545  HG  LEU A  54      15.743  -5.338   6.702  1.00 93.30           H
ATOM    546  CD1 LEU A  54      13.938  -6.440   6.495  1.00 93.30           C
ATOM    547 1HD1 LEU A  54      13.499  -5.985   7.382  1.00 93.30           H
ATOM    548 2HD1 LEU A  54      13.160  -6.608   5.750  1.00 93.30           H
ATOM    549 3HD1 LEU A  54      14.395  -7.393   6.764  1.00 93.30           H
ATOM    550  CD2 LEU A  54      15.741  -6.141   4.735  1.00 93.30           C
ATOM    551 1HD2 LEU A  54      15.042  -6.295   3.913  1.00 93.30           H
ATOM    552 2HD2 LEU A  54      16.544  -5.479   4.411  1.00 93.30           H
ATOM    553 3HD2 LEU A  54      16.161  -7.099   5.040  1.00 93.30           H
ATOM    554  HN  LEU A  54      16.035  -2.935   6.942  1.00 93.30           H
ATOM    555  N   TYR A  55      14.317  -0.969   5.222  1.00 94.10           N
ATOM    556  CA  TYR A  55      13.610   0.221   4.782  1.00 94.10           C
ATOM    557  C   TYR A  55      14.512   1.109   3.922  1.00 94.10           C
ATOM    558  O   TYR A  55      14.059   1.692   2.939  1.00 94.10           O
ATOM    559  HA  TYR A  55      12.753  -0.097   4.188  1.00 94.10           H
ATOM    560  CB  TYR A  55      13.231   0.981   6.055  1.00 94.10           C
ATOM    561 1HB  TYR A  55      14.096   1.016   6.716  1.00 94.10           H
ATOM    562 2HB  TYR A  55      12.988   2.011   5.792  1.00 94.10           H
ATOM    563  CG  TYR A  55      12.051   0.373   6.815  1.00 94.10           C
ATOM    564  CD1 TYR A  55      11.457  -0.785   6.355  1.00 94.10           C
ATOM    565  HD1 TYR A  55      11.829  -1.266   5.450  1.00 94.10           H
ATOM    566  CD2 TYR A  55      11.580   0.982   7.960  1.00 94.10           C
ATOM    567  HD2 TYR A  55      12.049   1.896   8.324  1.00 94.10           H
ATOM    568  CE1 TYR A  55      10.346  -1.358   7.070  1.00 94.10           C
ATOM    569  HE1 TYR A  55       9.868  -2.272   6.718  1.00 94.10           H
ATOM    570  CE2 TYR A  55      10.469   0.409   8.676  1.00 94.10           C
ATOM    571  HE2 TYR A  55      10.087   0.879   9.582  1.00 94.10           H
ATOM    572  CZ  TYR A  55       9.907  -0.733   8.195  1.00 94.10           C
ATOM    573  OH  TYR A  55       8.858  -1.274   8.871  1.00 94.10           O
ATOM    574  HH  TYR A  55       8.500  -2.063   8.372  1.00 94.10           H
ATOM    575  HN  TYR A  55      14.487  -1.020   6.206  1.00 94.10           H
ATOM    576  N   TRP A  56      15.772   1.182   4.324  1.00 92.42           N
ATOM    577  CA  TRP A  56      16.752   1.952   3.576  1.00 92.42           C
ATOM    578  C   TRP A  56      16.896   1.316   2.192  1.00 92.42           C
ATOM    579  O   TRP A  56      16.951   2.020   1.184  1.00 92.42           O
ATOM    580  HA  TRP A  56      16.375   2.970   3.482  1.00 92.42           H
ATOM    581  CB  TRP A  56      18.078   2.036   4.335  1.00 92.42           C
ATOM    582 1HB  TRP A  56      18.267   1.080   4.823  1.00 92.42           H
ATOM    583 2HB  TRP A  56      18.885   2.195   3.620  1.00 92.42           H
ATOM    584  CG  TRP A  56      18.123   3.147   5.387  1.00 92.42           C
ATOM    585  CD1 TRP A  56      18.246   3.021   6.715  1.00 92.42           C
ATOM    586  HD1 TRP A  56      18.334   2.067   7.235  1.00 92.42           H
ATOM    587  CD2 TRP A  56      18.039   4.567   5.142  1.00 92.42           C
ATOM    588  NE1 TRP A  56      18.248   4.250   7.342  1.00 92.42           N
ATOM    589  HE1 TRP A  56      18.328   4.413   8.326  1.00 92.42           H
ATOM    590  CE2 TRP A  56      18.118   5.220   6.355  1.00 92.42           C
ATOM    591  CE3 TRP A  56      17.902   5.275   3.936  1.00 92.42           C
ATOM    592  HE3 TRP A  56      17.837   4.783   2.965  1.00 92.42           H
ATOM    593  CZ2 TRP A  56      18.069   6.614   6.480  1.00 92.42           C
ATOM    594  HZ2 TRP A  56      18.133   7.106   7.450  1.00 92.42           H
ATOM    595  CZ3 TRP A  56      17.853   6.667   4.077  1.00 92.42           C
ATOM    596  HZ3 TRP A  56      17.747   7.265   3.172  1.00 92.42           H
ATOM    597  CH2 TRP A  56      17.932   7.340   5.291  1.00 92.42           C
ATOM    598  HH2 TRP A  56      17.886   8.429   5.317  1.00 92.42           H
ATOM    599  HN  TRP A  56      16.126   0.729   5.142  1.00 92.42           H
ATOM    600  N   LEU A  57      16.953  -0.008   2.186  1.00 92.69           N
ATOM    601  CA  LEU A  57      17.110  -0.745   0.944  1.00 92.69           C
ATOM    602  C   LEU A  57      15.925  -0.444   0.024  1.00 92.69           C
ATOM    603  O   LEU A  57      16.111  -0.092  -1.139  1.00 92.69           O
ATOM    604  HA  LEU A  57      18.020  -0.386   0.464  1.00 92.69           H
ATOM    605  CB  LEU A  57      17.305  -2.236   1.227  1.00 92.69           C
ATOM    606 1HB  LEU A  57      18.186  -2.353   1.858  1.00 92.69           H
ATOM    607 2HB  LEU A  57      16.451  -2.591   1.804  1.00 92.69           H
ATOM    608  CG  LEU A  57      17.467  -3.136   0.000  1.00 92.69           C
ATOM    609  HG  LEU A  57      16.618  -2.965  -0.662  1.00 92.69           H
ATOM    610  CD1 LEU A  57      18.731  -2.774  -0.782  1.00 92.69           C
ATOM    611 1HD1 LEU A  57      18.669  -1.738  -1.114  1.00 92.69           H
ATOM    612 2HD1 LEU A  57      19.603  -2.898  -0.140  1.00 92.69           H
ATOM    613 3HD1 LEU A  57      18.822  -3.429  -1.649  1.00 92.69           H
ATOM    614  CD2 LEU A  57      17.441  -4.613   0.397  1.00 92.69           C
ATOM    615 1HD2 LEU A  57      18.257  -4.818   1.090  1.00 92.69           H
ATOM    616 2HD2 LEU A  57      16.490  -4.844   0.877  1.00 92.69           H
ATOM    617 3HD2 LEU A  57      17.558  -5.230  -0.494  1.00 92.69           H
ATOM    618  HN  LEU A  57      16.894  -0.573   3.009  1.00 92.69           H
ATOM    619  N   VAL A  58      14.732  -0.592   0.581  1.00 94.68           N
ATOM    620  CA  VAL A  58      13.516  -0.414  -0.195  1.00 94.68           C
ATOM    621  C   VAL A  58      13.472   1.013  -0.745  1.00 94.68           C
ATOM    622  O   VAL A  58      13.113   1.225  -1.902  1.00 94.68           O
ATOM    623  HA  VAL A  58      13.555  -1.111  -1.032  1.00 94.68           H
ATOM    624  CB  VAL A  58      12.295  -0.764   0.658  1.00 94.68           C
ATOM    625  HB  VAL A  58      12.344  -0.173   1.572  1.00 94.68           H
ATOM    626  CG1 VAL A  58      10.998  -0.400  -0.067  1.00 94.68           C
ATOM    627 1HG1 VAL A  58      10.985   0.670  -0.274  1.00 94.68           H
ATOM    628 2HG1 VAL A  58      10.939  -0.952  -1.005  1.00 94.68           H
ATOM    629 3HG1 VAL A  58      10.146  -0.659   0.561  1.00 94.68           H
ATOM    630  CG2 VAL A  58      12.307  -2.242   1.053  1.00 94.68           C
ATOM    631 1HG2 VAL A  58      12.293  -2.858   0.154  1.00 94.68           H
ATOM    632 2HG2 VAL A  58      13.208  -2.457   1.627  1.00 94.68           H
ATOM    633 3HG2 VAL A  58      11.428  -2.463   1.658  1.00 94.68           H
ATOM    634  HN  VAL A  58      14.589  -0.830   1.542  1.00 94.68           H
ATOM    635  N   PHE A  59      13.844   1.955   0.111  1.00 95.66           N
ATOM    636  CA  PHE A  59      13.813   3.359  -0.262  1.00 95.66           C
ATOM    637  C   PHE A  59      14.701   3.622  -1.480  1.00 95.66           C
ATOM    638  O   PHE A  59      14.254   4.210  -2.463  1.00 95.66           O
ATOM    639  HA  PHE A  59      12.780   3.605  -0.508  1.00 95.66           H
ATOM    640  CB  PHE A  59      14.354   4.150   0.930  1.00 95.66           C
ATOM    641 1HB  PHE A  59      13.660   4.049   1.765  1.00 95.66           H
ATOM    642 2HB  PHE A  59      15.300   3.710   1.246  1.00 95.66           H
ATOM    643  CG  PHE A  59      14.571   5.637   0.643  1.00 95.66           C
ATOM    644  CD1 PHE A  59      15.833   6.138   0.571  1.00 95.66           C
ATOM    645  HD1 PHE A  59      16.690   5.481   0.717  1.00 95.66           H
ATOM    646  CD2 PHE A  59      13.502   6.458   0.461  1.00 95.66           C
ATOM    647  HD2 PHE A  59      12.490   6.056   0.519  1.00 95.66           H
ATOM    648  CE1 PHE A  59      16.034   7.519   0.304  1.00 95.66           C
ATOM    649  HE1 PHE A  59      17.046   7.920   0.246  1.00 95.66           H
ATOM    650  CE2 PHE A  59      13.703   7.838   0.195  1.00 95.66           C
ATOM    651  HE2 PHE A  59      12.846   8.495   0.049  1.00 95.66           H
ATOM    652  CZ  PHE A  59      14.965   8.339   0.122  1.00 95.66           C
ATOM    653  HZ  PHE A  59      15.120   9.399  -0.083  1.00 95.66           H
ATOM    654  HN  PHE A  59      14.160   1.771   1.041  1.00 95.66           H
ATOM    655  N   ILE A  60      15.944   3.175  -1.373  1.00 93.24           N
ATOM    656  CA  ILE A  60      16.943   3.493  -2.379  1.00 93.24           C
ATOM    657  C   ILE A  60      16.501   2.923  -3.729  1.00 93.24           C
ATOM    658  O   ILE A  60      16.450   3.644  -4.724  1.00 93.24           O
ATOM    659  HA  ILE A  60      16.989   4.579  -2.462  1.00 93.24           H
ATOM    660  CB  ILE A  60      18.325   3.015  -1.932  1.00 93.24           C
ATOM    661  HB  ILE A  60      18.238   1.979  -1.603  1.00 93.24           H
ATOM    662  CG1 ILE A  60      18.828   3.828  -0.738  1.00 93.24           C
ATOM    663 1HG1 ILE A  60      19.098   4.832  -1.065  1.00 93.24           H
ATOM    664 2HG1 ILE A  60      18.028   3.936  -0.005  1.00 93.24           H
ATOM    665  CG2 ILE A  60      19.317   3.036  -3.098  1.00 93.24           C
ATOM    666 1HG2 ILE A  60      18.959   2.380  -3.891  1.00 93.24           H
ATOM    667 2HG2 ILE A  60      19.406   4.053  -3.480  1.00 93.24           H
ATOM    668 3HG2 ILE A  60      20.291   2.691  -2.752  1.00 93.24           H
ATOM    669  CD1 ILE A  60      20.037   3.154  -0.085  1.00 93.24           C
ATOM    670 1HD1 ILE A  60      19.755   2.160   0.262  1.00 93.24           H
ATOM    671 2HD1 ILE A  60      20.843   3.070  -0.814  1.00 93.24           H
ATOM    672 3HD1 ILE A  60      20.373   3.753   0.761  1.00 93.24           H
ATOM    673  HN  ILE A  60      16.271   2.606  -0.619  1.00 93.24           H
ATOM    674  N   VAL A  61      16.193   1.635  -3.718  1.00 93.50           N
ATOM    675  CA  VAL A  61      15.891   0.927  -4.951  1.00 93.50           C
ATOM    676  C   VAL A  61      14.596   1.482  -5.548  1.00 93.50           C
ATOM    677  O   VAL A  61      14.508   1.700  -6.755  1.00 93.50           O
ATOM    678  HA  VAL A  61      16.708   1.117  -5.647  1.00 93.50           H
ATOM    679  CB  VAL A  61      15.832  -0.579  -4.689  1.00 93.50           C
ATOM    680  HB  VAL A  61      15.082  -0.756  -3.918  1.00 93.50           H
ATOM    681  CG1 VAL A  61      15.401  -1.338  -5.946  1.00 93.50           C
ATOM    682 1HG1 VAL A  61      14.413  -0.998  -6.255  1.00 93.50           H
ATOM    683 2HG1 VAL A  61      16.117  -1.150  -6.746  1.00 93.50           H
ATOM    684 3HG1 VAL A  61      15.367  -2.406  -5.732  1.00 93.50           H
ATOM    685  CG2 VAL A  61      17.173  -1.098  -4.167  1.00 93.50           C
ATOM    686 1HG2 VAL A  61      17.950  -0.902  -4.906  1.00 93.50           H
ATOM    687 2HG2 VAL A  61      17.422  -0.591  -3.235  1.00 93.50           H
ATOM    688 3HG2 VAL A  61      17.103  -2.171  -3.990  1.00 93.50           H
ATOM    689  HN  VAL A  61      16.148   1.077  -2.889  1.00 93.50           H
ATOM    690  N   GLY A  62      13.622   1.693  -4.674  1.00 95.08           N
ATOM    691  CA  GLY A  62      12.296   2.092  -5.114  1.00 95.08           C
ATOM    692  C   GLY A  62      12.308   3.516  -5.672  1.00 95.08           C
ATOM    693  O   GLY A  62      11.683   3.791  -6.695  1.00 95.08           O
ATOM    694 1HA  GLY A  62      11.940   1.401  -5.878  1.00 95.08           H
ATOM    695 2HA  GLY A  62      11.598   2.030  -4.279  1.00 95.08           H
ATOM    696  HN  GLY A  62      13.728   1.598  -3.685  1.00 95.08           H
ATOM    697  N   ALA A  63      13.026   4.384  -4.975  1.00 95.09           N
ATOM    698  CA  ALA A  63      13.084   5.785  -5.357  1.00 95.09           C
ATOM    699  C   ALA A  63      13.698   5.904  -6.753  1.00 95.09           C
ATOM    700  O   ALA A  63      13.188   6.636  -7.600  1.00 95.09           O
ATOM    701  HA  ALA A  63      12.062   6.164  -5.386  1.00 95.09           H
ATOM    702  CB  ALA A  63      13.871   6.569  -4.305  1.00 95.09           C
ATOM    703 1HB  ALA A  63      13.377   6.477  -3.338  1.00 95.09           H
ATOM    704 2HB  ALA A  63      14.883   6.170  -4.236  1.00 95.09           H
ATOM    705 3HB  ALA A  63      13.914   7.620  -4.592  1.00 95.09           H
ATOM    706  HN  ALA A  63      13.561   4.145  -4.165  1.00 95.09           H
ATOM    707  N   LEU A  64      14.785   5.172  -6.951  1.00 89.33           N
ATOM    708  CA  LEU A  64      15.479   5.193  -8.227  1.00 89.33           C
ATOM    709  C   LEU A  64      14.557   4.633  -9.313  1.00 89.33           C
ATOM    710  O   LEU A  64      14.418   5.226 -10.381  1.00 89.33           O
ATOM    711  HA  LEU A  64      15.698   6.234  -8.464  1.00 89.33           H
ATOM    712  CB  LEU A  64      16.818   4.461  -8.121  1.00 89.33           C
ATOM    713 1HB  LEU A  64      16.638   3.474  -7.695  1.00 89.33           H
ATOM    714 2HB  LEU A  64      17.207   4.308  -9.127  1.00 89.33           H
ATOM    715  CG  LEU A  64      17.898   5.156  -7.288  1.00 89.33           C
ATOM    716  HG  LEU A  64      17.483   5.370  -6.302  1.00 89.33           H
ATOM    717  CD1 LEU A  64      19.105   4.240  -7.080  1.00 89.33           C
ATOM    718 1HD1 LEU A  64      18.790   3.335  -6.560  1.00 89.33           H
ATOM    719 2HD1 LEU A  64      19.529   3.972  -8.048  1.00 89.33           H
ATOM    720 3HD1 LEU A  64      19.857   4.758  -6.485  1.00 89.33           H
ATOM    721  CD2 LEU A  64      18.295   6.495  -7.912  1.00 89.33           C
ATOM    722 1HD2 LEU A  64      18.683   6.327  -8.916  1.00 89.33           H
ATOM    723 2HD2 LEU A  64      17.421   7.145  -7.964  1.00 89.33           H
ATOM    724 3HD2 LEU A  64      19.063   6.968  -7.300  1.00 89.33           H
ATOM    725  HN  LEU A  64      15.191   4.575  -6.259  1.00 89.33           H
ATOM    726  N   GLY A  65      13.952   3.496  -9.001  1.00 92.50           N
ATOM    727  CA  GLY A  65      13.167   2.772  -9.987  1.00 92.50           C
ATOM    728  C   GLY A  65      11.970   3.604 -10.453  1.00 92.50           C
ATOM    729  O   GLY A  65      11.774   3.797 -11.652  1.00 92.50           O
ATOM    730 1HA  GLY A  65      13.794   2.519 -10.842  1.00 92.50           H
ATOM    731 2HA  GLY A  65      12.817   1.833  -9.559  1.00 92.50           H
ATOM    732  HN  GLY A  65      13.991   3.071  -8.097  1.00 92.50           H
ATOM    733  N   ASN A  66      11.202   4.073  -9.482  1.00 90.36           N
ATOM    734  CA  ASN A  66       9.960   4.768  -9.778  1.00 90.36           C
ATOM    735  C   ASN A  66      10.278   6.109 -10.443  1.00 90.36           C
ATOM    736  O   ASN A  66       9.521   6.580 -11.290  1.00 90.36           O
ATOM    737  HA  ASN A  66       9.407   4.097 -10.436  1.00 90.36           H
ATOM    738  CB  ASN A  66       9.167   5.049  -8.501  1.00 90.36           C
ATOM    739 1HB  ASN A  66       9.841   5.404  -7.721  1.00 90.36           H
ATOM    740 2HB  ASN A  66       8.445   5.845  -8.684  1.00 90.36           H
ATOM    741  CG  ASN A  66       8.439   3.793  -8.020  1.00 90.36           C
ATOM    742  OD1 ASN A  66       7.512   3.303  -8.645  1.00 90.36           O
ATOM    743  ND2 ASN A  66       8.907   3.300  -6.877  1.00 90.36           N
ATOM    744 1HD2 ASN A  66       9.670   3.750  -6.414  1.00 90.36           H
ATOM    745 2HD2 ASN A  66       8.496   2.479  -6.481  1.00 90.36           H
ATOM    746  HN  ASN A  66      11.415   3.986  -8.508  1.00 90.36           H
ATOM    747  N   SER A  67      11.398   6.686 -10.033  1.00 91.04           N
ATOM    748  CA  SER A  67      11.853   7.936 -10.618  1.00 91.04           C
ATOM    749  C   SER A  67      12.132   7.745 -12.110  1.00 91.04           C
ATOM    750  O   SER A  67      11.835   8.623 -12.918  1.00 91.04           O
ATOM    751  HA  SER A  67      11.035   8.639 -10.468  1.00 91.04           H
ATOM    752  CB  SER A  67      13.106   8.452  -9.906  1.00 91.04           C
ATOM    753 1HB  SER A  67      13.893   7.701  -9.968  1.00 91.04           H
ATOM    754 2HB  SER A  67      13.472   9.342 -10.418  1.00 91.04           H
ATOM    755  OG  SER A  67      12.853   8.763  -8.539  1.00 91.04           O
ATOM    756  HG  SER A  67      13.371   8.145  -7.946  1.00 91.04           H
ATOM    757  HN  SER A  67      11.989   6.314  -9.317  1.00 91.04           H
ATOM    758  N   LEU A  68      12.698   6.590 -12.431  1.00 85.38           N
ATOM    759  CA  LEU A  68      12.997   6.263 -13.814  1.00 85.38           C
ATOM    760  C   LEU A  68      11.688   6.104 -14.591  1.00 85.38           C
ATOM    761  O   LEU A  68      11.583   6.546 -15.734  1.00 85.38           O
ATOM    762  HA  LEU A  68      13.550   7.102 -14.237  1.00 85.38           H
ATOM    763  CB  LEU A  68      13.909   5.036 -13.889  1.00 85.38           C
ATOM    764 1HB  LEU A  68      13.513   4.273 -13.219  1.00 85.38           H
ATOM    765 2HB  LEU A  68      13.857   4.631 -14.900  1.00 85.38           H
ATOM    766  CG  LEU A  68      15.379   5.271 -13.539  1.00 85.38           C
ATOM    767  HG  LEU A  68      15.423   5.789 -12.581  1.00 85.38           H
ATOM    768  CD1 LEU A  68      16.122   3.944 -13.371  1.00 85.38           C
ATOM    769 1HD1 LEU A  68      15.659   3.368 -12.569  1.00 85.38           H
ATOM    770 2HD1 LEU A  68      16.070   3.378 -14.301  1.00 85.38           H
ATOM    771 3HD1 LEU A  68      17.165   4.140 -13.122  1.00 85.38           H
ATOM    772  CD2 LEU A  68      16.051   6.177 -14.573  1.00 85.38           C
ATOM    773 1HD2 LEU A  68      15.997   5.709 -15.556  1.00 85.38           H
ATOM    774 2HD2 LEU A  68      15.540   7.139 -14.600  1.00 85.38           H
ATOM    775 3HD2 LEU A  68      17.096   6.327 -14.300  1.00 85.38           H
ATOM    776  HN  LEU A  68      12.951   5.888 -11.766  1.00 85.38           H
ATOM    777  N   VAL A  69      10.723   5.473 -13.938  1.00 88.27           N
ATOM    778  CA  VAL A  69       9.435   5.225 -14.564  1.00 88.27           C
ATOM    779  C   VAL A  69       8.817   6.557 -14.996  1.00 88.27           C
ATOM    780  O   VAL A  69       8.387   6.704 -16.138  1.00 88.27           O
ATOM    781  HA  VAL A  69       9.612   4.616 -15.451  1.00 88.27           H
ATOM    782  CB  VAL A  69       8.537   4.429 -13.614  1.00 88.27           C
ATOM    783  HB  VAL A  69       8.505   4.957 -12.661  1.00 88.27           H
ATOM    784  CG1 VAL A  69       7.107   4.346 -14.153  1.00 88.27           C
ATOM    785 1HG1 VAL A  69       6.700   5.352 -14.259  1.00 88.27           H
ATOM    786 2HG1 VAL A  69       7.113   3.853 -15.125  1.00 88.27           H
ATOM    787 3HG1 VAL A  69       6.490   3.776 -13.459  1.00 88.27           H
ATOM    788  CG2 VAL A  69       9.109   3.033 -13.360  1.00 88.27           C
ATOM    789 1HG2 VAL A  69       9.184   2.494 -14.304  1.00 88.27           H
ATOM    790 2HG2 VAL A  69      10.099   3.122 -12.912  1.00 88.27           H
ATOM    791 3HG2 VAL A  69       8.451   2.489 -12.682  1.00 88.27           H
ATOM    792  HN  VAL A  69      10.810   5.135 -13.001  1.00 88.27           H
ATOM    793  N   ILE A  70       8.794   7.493 -14.058  1.00 88.92           N
ATOM    794  CA  ILE A  70       8.173   8.783 -14.305  1.00 88.92           C
ATOM    795  C   ILE A  70       8.898   9.480 -15.458  1.00 88.92           C
ATOM    796  O   ILE A  70       8.262  10.073 -16.329  1.00 88.92           O
ATOM    797  HA  ILE A  70       7.143   8.598 -14.608  1.00 88.92           H
ATOM    798  CB  ILE A  70       8.126   9.610 -13.019  1.00 88.92           C
ATOM    799  HB  ILE A  70       9.129   9.637 -12.593  1.00 88.92           H
ATOM    800  CG1 ILE A  70       7.212   8.957 -11.980  1.00 88.92           C
ATOM    801 1HG1 ILE A  70       6.170   9.099 -12.267  1.00 88.92           H
ATOM    802 2HG1 ILE A  70       7.392   7.882 -11.957  1.00 88.92           H
ATOM    803  CG2 ILE A  70       7.721  11.056 -13.311  1.00 88.92           C
ATOM    804 1HG2 ILE A  70       8.445  11.507 -13.990  1.00 88.92           H
ATOM    805 2HG2 ILE A  70       6.733  11.071 -13.772  1.00 88.92           H
ATOM    806 3HG2 ILE A  70       7.695  11.622 -12.380  1.00 88.92           H
ATOM    807  CD1 ILE A  70       7.450   9.551 -10.590  1.00 88.92           C
ATOM    808 1HD1 ILE A  70       8.486   9.385 -10.297  1.00 88.92           H
ATOM    809 2HD1 ILE A  70       7.245  10.621 -10.613  1.00 88.92           H
ATOM    810 3HD1 ILE A  70       6.787   9.069  -9.872  1.00 88.92           H
ATOM    811  HN  ILE A  70       9.187   7.381 -13.146  1.00 88.92           H
ATOM    812  N   LEU A  71      10.220   9.387 -15.427  1.00 84.22           N
ATOM    813  CA  LEU A  71      11.041  10.059 -16.419  1.00 84.22           C
ATOM    814  C   LEU A  71      10.706   9.514 -17.808  1.00 84.22           C
ATOM    815  O   LEU A  71      10.557  10.278 -18.760  1.00 84.22           O
ATOM    816  HA  LEU A  71      10.784  11.118 -16.393  1.00 84.22           H
ATOM    817  CB  LEU A  71      12.523   9.945 -16.055  1.00 84.22           C
ATOM    818 1HB  LEU A  71      12.645  10.243 -15.014  1.00 84.22           H
ATOM    819 2HB  LEU A  71      12.813   8.896 -16.122  1.00 84.22           H
ATOM    820  CG  LEU A  71      13.489  10.768 -16.909  1.00 84.22           C
ATOM    821  HG  LEU A  71      13.157  10.717 -17.946  1.00 84.22           H
ATOM    822  CD1 LEU A  71      13.466  12.241 -16.498  1.00 84.22           C
ATOM    823 1HD1 LEU A  71      12.459  12.639 -16.628  1.00 84.22           H
ATOM    824 2HD1 LEU A  71      13.760  12.331 -15.452  1.00 84.22           H
ATOM    825 3HD1 LEU A  71      14.162  12.803 -17.120  1.00 84.22           H
ATOM    826  CD2 LEU A  71      14.901  10.181 -16.858  1.00 84.22           C
ATOM    827 1HD2 LEU A  71      15.258  10.181 -15.828  1.00 84.22           H
ATOM    828 2HD2 LEU A  71      14.884   9.159 -17.237  1.00 84.22           H
ATOM    829 3HD2 LEU A  71      15.568  10.785 -17.474  1.00 84.22           H
ATOM    830  HN  LEU A  71      10.727   8.864 -14.742  1.00 84.22           H
ATOM    831  N   VAL A  72      10.595   8.195 -17.880  1.00 84.32           N
ATOM    832  CA  VAL A  72      10.381   7.531 -19.155  1.00 84.32           C
ATOM    833  C   VAL A  72       9.059   8.009 -19.758  1.00 84.32           C
ATOM    834  O   VAL A  72       8.993   8.324 -20.946  1.00 84.32           O
ATOM    835  HA  VAL A  72      11.195   7.821 -19.818  1.00 84.32           H
ATOM    836  CB  VAL A  72      10.439   6.013 -18.969  1.00 84.32           C
ATOM    837  HB  VAL A  72       9.762   5.748 -18.157  1.00 84.32           H
ATOM    838  CG1 VAL A  72       9.964   5.288 -20.231  1.00 84.32           C
ATOM    839 1HG1 VAL A  72       8.935   5.575 -20.449  1.00 84.32           H
ATOM    840 2HG1 VAL A  72      10.604   5.563 -21.070  1.00 84.32           H
ATOM    841 3HG1 VAL A  72      10.015   4.211 -20.072  1.00 84.32           H
ATOM    842  CG2 VAL A  72      11.846   5.562 -18.575  1.00 84.32           C
ATOM    843 1HG2 VAL A  72      12.551   5.846 -19.356  1.00 84.32           H
ATOM    844 2HG2 VAL A  72      12.132   6.040 -17.637  1.00 84.32           H
ATOM    845 3HG2 VAL A  72      11.859   4.479 -18.449  1.00 84.32           H
ATOM    846  HN  VAL A  72      10.650   7.585 -17.090  1.00 84.32           H
ATOM    847  N   TYR A  73       8.039   8.049 -18.913  1.00 80.54           N
ATOM    848  CA  TYR A  73       6.715   8.448 -19.358  1.00 80.54           C
ATOM    849  C   TYR A  73       6.694   9.922 -19.768  1.00 80.54           C
ATOM    850  O   TYR A  73       5.970  10.304 -20.686  1.00 80.54           O
ATOM    851  HA  TYR A  73       6.450   7.835 -20.219  1.00 80.54           H
ATOM    852  CB  TYR A  73       5.790   8.253 -18.154  1.00 80.54           C
ATOM    853 1HB  TYR A  73       6.373   8.361 -17.240  1.00 80.54           H
ATOM    854 2HB  TYR A  73       5.042   9.046 -18.151  1.00 80.54           H
ATOM    855  CG  TYR A  73       5.077   6.900 -18.130  1.00 80.54           C
ATOM    856  CD1 TYR A  73       4.111   6.612 -19.072  1.00 80.54           C
ATOM    857  HD1 TYR A  73       3.856   7.349 -19.834  1.00 80.54           H
ATOM    858  CD2 TYR A  73       5.400   5.967 -17.166  1.00 80.54           C
ATOM    859  HD2 TYR A  73       6.163   6.194 -16.421  1.00 80.54           H
ATOM    860  CE1 TYR A  73       3.439   5.338 -19.049  1.00 80.54           C
ATOM    861  HE1 TYR A  73       2.674   5.098 -19.788  1.00 80.54           H
ATOM    862  CE2 TYR A  73       4.729   4.693 -17.143  1.00 80.54           C
ATOM    863  HE2 TYR A  73       4.974   3.947 -16.387  1.00 80.54           H
ATOM    864  CZ  TYR A  73       3.782   4.442 -18.086  1.00 80.54           C
ATOM    865  OH  TYR A  73       3.148   3.239 -18.064  1.00 80.54           O
ATOM    866  HH  TYR A  73       2.574   3.140 -18.877  1.00 80.54           H
ATOM    867  HN  TYR A  73       8.107   7.816 -17.943  1.00 80.54           H
ATOM    868  N   TRP A  74       7.498  10.709 -19.069  1.00 70.92           N
ATOM    869  CA  TRP A  74       7.500  12.147 -19.273  1.00 70.92           C
ATOM    870  C   TRP A  74       8.042  12.425 -20.677  1.00 70.92           C
ATOM    871  O   TRP A  74       7.417  13.142 -21.456  1.00 70.92           O
ATOM    872  HA  TRP A  74       6.471  12.497 -19.195  1.00 70.92           H
ATOM    873  CB  TRP A  74       8.296  12.856 -18.175  1.00 70.92           C
ATOM    874 1HB  TRP A  74       7.915  12.541 -17.203  1.00 70.92           H
ATOM    875 2HB  TRP A  74       9.336  12.535 -18.229  1.00 70.92           H
ATOM    876  CG  TRP A  74       8.244  14.383 -18.255  1.00 70.92           C
ATOM    877  CD1 TRP A  74       9.099  15.206 -18.879  1.00 70.92           C
ATOM    878  HD1 TRP A  74       9.977  14.873 -19.431  1.00 70.92           H
ATOM    879  CD2 TRP A  74       7.246  15.242 -17.664  1.00 70.92           C
ATOM    880  NE1 TRP A  74       8.726  16.527 -18.733  1.00 70.92           N
ATOM    881  HE1 TRP A  74       9.205  17.321 -19.107  1.00 70.92           H
ATOM    882  CE2 TRP A  74       7.564  16.549 -17.971  1.00 70.92           C
ATOM    883  CE3 TRP A  74       6.112  14.924 -16.896  1.00 70.92           C
ATOM    884  HE3 TRP A  74       5.840  13.900 -16.640  1.00 70.92           H
ATOM    885  CZ2 TRP A  74       6.798  17.643 -17.550  1.00 70.92           C
ATOM    886  HZ2 TRP A  74       7.071  18.667 -17.806  1.00 70.92           H
ATOM    887  CZ3 TRP A  74       5.358  16.029 -16.483  1.00 70.92           C
ATOM    888  HZ3 TRP A  74       4.467  15.839 -15.883  1.00 70.92           H
ATOM    889  CH2 TRP A  74       5.664  17.351 -16.783  1.00 70.92           C
ATOM    890  HH2 TRP A  74       5.024  18.157 -16.423  1.00 70.92           H
ATOM    891  HN  TRP A  74       8.138  10.380 -18.374  1.00 70.92           H
ATOM    892  N   TYR A  75       9.198  11.842 -20.956  1.00 69.71           N
ATOM    893  CA  TYR A  75       9.989  12.258 -22.102  1.00 69.71           C
ATOM    894  C   TYR A  75       9.671  11.401 -23.328  1.00 69.71           C
ATOM    895  O   TYR A  75       9.766  11.873 -24.461  1.00 69.71           O
ATOM    896  HA  TYR A  75       9.743  13.298 -22.320  1.00 69.71           H
ATOM    897  CB  TYR A  75      11.451  12.040 -21.707  1.00 69.71           C
ATOM    898 1HB  TYR A  75      11.527  11.118 -21.130  1.00 69.71           H
ATOM    899 2HB  TYR A  75      12.044  11.900 -22.611  1.00 69.71           H
ATOM    900  CG  TYR A  75      12.053  13.186 -20.891  1.00 69.71           C
ATOM    901  CD1 TYR A  75      12.504  14.324 -21.529  1.00 69.71           C
ATOM    902  HD1 TYR A  75      12.431  14.406 -22.613  1.00 69.71           H
ATOM    903  CD2 TYR A  75      12.146  13.082 -19.518  1.00 69.71           C
ATOM    904  HD2 TYR A  75      11.790  12.183 -19.015  1.00 69.71           H
ATOM    905  CE1 TYR A  75      13.071  15.403 -20.762  1.00 69.71           C
ATOM    906  HE1 TYR A  75      13.430  16.307 -21.252  1.00 69.71           H
ATOM    907  CE2 TYR A  75      12.713  14.160 -18.751  1.00 69.71           C
ATOM    908  HE2 TYR A  75      12.792  14.091 -17.666  1.00 69.71           H
ATOM    909  CZ  TYR A  75      13.147  15.268 -19.410  1.00 69.71           C
ATOM    910  OH  TYR A  75      13.682  16.286 -18.686  1.00 69.71           O
ATOM    911  HH  TYR A  75      13.668  16.058 -17.712  1.00 69.71           H
ATOM    912  HN  TYR A  75       9.595  11.099 -20.417  1.00 69.71           H
ATOM    913  N   CYS A  76       9.301  10.158 -23.062  1.00 68.74           N
ATOM    914  CA  CYS A  76       9.298   9.139 -24.098  1.00 68.74           C
ATOM    915  C   CYS A  76       7.856   8.671 -24.308  1.00 68.74           C
ATOM    916  O   CYS A  76       7.245   8.971 -25.332  1.00 68.74           O
ATOM    917  HA  CYS A  76       9.687   9.610 -25.001  1.00 68.74           H
ATOM    918  CB  CYS A  76      10.231   7.977 -23.752  1.00 68.74           C
ATOM    919 1HB  CYS A  76      11.186   8.361 -23.393  1.00 68.74           H
ATOM    920 2HB  CYS A  76       9.802   7.384 -22.944  1.00 68.74           H
ATOM    921  SG  CYS A  76      10.494   6.925 -25.226  1.00 68.74           S
ATOM    922  HG  CYS A  76       9.277   6.390 -25.234  1.00 68.74           H
ATOM    923  HN  CYS A  76       9.007   9.843 -22.159  1.00 68.74           H
ATOM    924  N   THR A  77       7.355   7.943 -23.320  1.00 61.34           N
ATOM    925  CA  THR A  77       6.116   7.204 -23.490  1.00 61.34           C
ATOM    926  C   THR A  77       4.949   8.165 -23.727  1.00 61.34           C
ATOM    927  O   THR A  77       4.116   7.932 -24.602  1.00 61.34           O
ATOM    928  HA  THR A  77       6.205   6.584 -24.382  1.00 61.34           H
ATOM    929  CB  THR A  77       5.926   6.310 -22.263  1.00 61.34           C
ATOM    930  HB  THR A  77       5.704   6.905 -21.378  1.00 61.34           H
ATOM    931  OG1 THR A  77       7.126   5.543 -22.204  1.00 61.34           O
ATOM    932  HG1 THR A  77       7.165   4.907 -22.975  1.00 61.34           H
ATOM    933  CG2 THR A  77       4.827   5.265 -22.464  1.00 61.34           C
ATOM    934 1HG2 THR A  77       5.083   4.626 -23.309  1.00 61.34           H
ATOM    935 2HG2 THR A  77       3.880   5.767 -22.662  1.00 61.34           H
ATOM    936 3HG2 THR A  77       4.734   4.657 -21.564  1.00 61.34           H
ATOM    937  HN  THR A  77       7.779   7.855 -22.419  1.00 61.34           H
ATOM    938  N   ARG A  78       4.927   9.225 -22.932  1.00 56.16           N
ATOM    939  CA  ARG A  78       3.736  10.050 -22.818  1.00 56.16           C
ATOM    940  C   ARG A  78       2.515   9.180 -22.513  1.00 56.16           C
ATOM    941  O   ARG A  78       2.463   8.016 -22.908  1.00 56.16           O
ATOM    942  HA  ARG A  78       3.947  10.732 -21.995  1.00 56.16           H
ATOM    943  CB  ARG A  78       3.485  10.836 -24.107  1.00 56.16           C
ATOM    944 1HB  ARG A  78       3.326  10.144 -24.934  1.00 56.16           H
ATOM    945 2HB  ARG A  78       2.574  11.425 -24.006  1.00 56.16           H
ATOM    946  CG  ARG A  78       4.663  11.758 -24.425  1.00 56.16           C
ATOM    947 1HG  ARG A  78       4.892  12.375 -23.556  1.00 56.16           H
ATOM    948 2HG  ARG A  78       5.551  11.161 -24.635  1.00 56.16           H
ATOM    949  CD  ARG A  78       4.350  12.654 -25.625  1.00 56.16           C
ATOM    950 1HD  ARG A  78       4.164  12.042 -26.508  1.00 56.16           H
ATOM    951 2HD  ARG A  78       3.440  13.224 -25.436  1.00 56.16           H
ATOM    952  NE  ARG A  78       5.480  13.575 -25.878  1.00 56.16           N
ATOM    953  HE  ARG A  78       6.327  13.430 -25.366  1.00 56.16           H
ATOM    954  CZ  ARG A  78       5.440  14.591 -26.751  1.00 56.16           C
ATOM    955  NH1 ARG A  78       4.332  14.832 -27.464  1.00 56.16           N
ATOM    956 1HH1 ARG A  78       3.526  14.251 -27.347  1.00 56.16           H
ATOM    957 2HH1 ARG A  78       4.310  15.593 -28.113  1.00 56.16           H
ATOM    958  NH2 ARG A  78       6.525  15.363 -26.899  1.00 56.16           N
ATOM    959 1HH2 ARG A  78       6.512  16.126 -27.546  1.00 56.16           H
ATOM    960 2HH2 ARG A  78       7.349  15.177 -26.363  1.00 56.16           H
ATOM    961  HN  ARG A  78       5.701   9.522 -22.374  1.00 56.16           H
ATOM    962  N   VAL A  79       1.562   9.778 -21.814  1.00 70.87           N
ATOM    963  CA  VAL A  79       0.349   9.070 -21.442  1.00 70.87           C
ATOM    964  C   VAL A  79      -0.612   9.055 -22.633  1.00 70.87           C
ATOM    965  O   VAL A  79      -1.184  10.085 -22.987  1.00 70.87           O
ATOM    966  HA  VAL A  79       0.628   8.043 -21.204  1.00 70.87           H
ATOM    967  CB  VAL A  79      -0.262   9.699 -20.189  1.00 70.87           C
ATOM    968  HB  VAL A  79      -0.545  10.723 -20.431  1.00 70.87           H
ATOM    969  CG1 VAL A  79      -1.526   8.951 -19.761  1.00 70.87           C
ATOM    970 1HG1 VAL A  79      -2.261   8.990 -20.565  1.00 70.87           H
ATOM    971 2HG1 VAL A  79      -1.278   7.912 -19.545  1.00 70.87           H
ATOM    972 3HG1 VAL A  79      -1.940   9.419 -18.867  1.00 70.87           H
ATOM    973  CG2 VAL A  79       0.757   9.750 -19.049  1.00 70.87           C
ATOM    974 1HG2 VAL A  79       1.085   8.739 -18.808  1.00 70.87           H
ATOM    975 2HG2 VAL A  79       1.616  10.346 -19.356  1.00 70.87           H
ATOM    976 3HG2 VAL A  79       0.297  10.202 -18.170  1.00 70.87           H
ATOM    977  HN  VAL A  79       1.609  10.728 -21.502  1.00 70.87           H
ATOM    978  N   LYS A  80      -0.761   7.875 -23.218  1.00 64.40           N
ATOM    979  CA  LYS A  80      -1.575   7.729 -24.413  1.00 64.40           C
ATOM    980  C   LYS A  80      -2.846   6.951 -24.067  1.00 64.40           C
ATOM    981  O   LYS A  80      -3.855   7.064 -24.760  1.00 64.40           O
ATOM    982  HA  LYS A  80      -1.860   8.730 -24.737  1.00 64.40           H
ATOM    983  CB  LYS A  80      -0.758   7.102 -25.544  1.00 64.40           C
ATOM    984 1HB  LYS A  80      -0.315   6.167 -25.203  1.00 64.40           H
ATOM    985 2HB  LYS A  80      -1.415   6.857 -26.379  1.00 64.40           H
ATOM    986  CG  LYS A  80       0.344   8.052 -26.017  1.00 64.40           C
ATOM    987 1HG  LYS A  80      -0.096   9.002 -26.322  1.00 64.40           H
ATOM    988 2HG  LYS A  80       1.023   8.266 -25.191  1.00 64.40           H
ATOM    989  CD  LYS A  80       1.126   7.447 -27.184  1.00 64.40           C
ATOM    990 1HD  LYS A  80       1.545   6.486 -26.887  1.00 64.40           H
ATOM    991 2HD  LYS A  80       0.451   7.256 -28.019  1.00 64.40           H
ATOM    992  CE  LYS A  80       2.250   8.383 -27.635  1.00 64.40           C
ATOM    993 1HE  LYS A  80       1.832   9.341 -27.944  1.00 64.40           H
ATOM    994 2HE  LYS A  80       2.921   8.583 -26.800  1.00 64.40           H
ATOM    995  NZ  LYS A  80       3.008   7.781 -28.755  1.00 64.40           N
ATOM    996 1HZ  LYS A  80       3.744   8.415 -29.044  1.00 64.40           H
ATOM    997 2HZ  LYS A  80       3.417   6.904 -28.453  1.00 64.40           H
ATOM    998 3HZ  LYS A  80       2.381   7.611 -29.534  1.00 64.40           H
ATOM    999  HN  LYS A  80      -0.337   7.031 -22.889  1.00 64.40           H
ATOM   1000  N   THR A  81      -2.755   6.178 -22.994  1.00 75.54           N
ATOM   1001  CA  THR A  81      -3.836   5.280 -22.625  1.00 75.54           C
ATOM   1002  C   THR A  81      -4.205   5.468 -21.152  1.00 75.54           C
ATOM   1003  O   THR A  81      -3.457   6.083 -20.395  1.00 75.54           O
ATOM   1004  HA  THR A  81      -4.716   5.543 -23.212  1.00 75.54           H
ATOM   1005  CB  THR A  81      -3.402   3.853 -22.966  1.00 75.54           C
ATOM   1006  HB  THR A  81      -4.248   3.167 -22.917  1.00 75.54           H
ATOM   1007  OG1 THR A  81      -2.340   3.586 -22.054  1.00 75.54           O
ATOM   1008  HG1 THR A  81      -1.470   3.884 -22.446  1.00 75.54           H
ATOM   1009  CG2 THR A  81      -2.745   3.754 -24.344  1.00 75.54           C
ATOM   1010 1HG2 THR A  81      -1.859   4.389 -24.370  1.00 75.54           H
ATOM   1011 2HG2 THR A  81      -3.450   4.082 -25.108  1.00 75.54           H
ATOM   1012 3HG2 THR A  81      -2.456   2.720 -24.535  1.00 75.54           H
ATOM   1013  HN  THR A  81      -1.962   6.159 -22.385  1.00 75.54           H
ATOM   1014  N   MET A  82      -5.359   4.926 -20.791  1.00 75.94           N
ATOM   1015  CA  MET A  82      -5.775   4.909 -19.399  1.00 75.94           C
ATOM   1016  C   MET A  82      -4.739   4.197 -18.526  1.00 75.94           C
ATOM   1017  O   MET A  82      -4.409   4.668 -17.439  1.00 75.94           O
ATOM   1018  HA  MET A  82      -5.851   5.955 -19.103  1.00 75.94           H
ATOM   1019  CB  MET A  82      -7.123   4.196 -19.277  1.00 75.94           C
ATOM   1020 1HB  MET A  82      -7.135   3.320 -19.927  1.00 75.94           H
ATOM   1021 2HB  MET A  82      -7.258   3.837 -18.257  1.00 75.94           H
ATOM   1022  CG  MET A  82      -8.274   5.132 -19.651  1.00 75.94           C
ATOM   1023 1HG  MET A  82      -8.203   6.056 -19.078  1.00 75.94           H
ATOM   1024 2HG  MET A  82      -8.205   5.403 -20.704  1.00 75.94           H
ATOM   1025  SD  MET A  82      -9.838   4.334 -19.328  1.00 75.94           S
ATOM   1026  CE  MET A  82     -10.927   5.747 -19.399  1.00 75.94           C
ATOM   1027 1HE  MET A  82     -10.633   6.470 -18.638  1.00 75.94           H
ATOM   1028 2HE  MET A  82     -10.860   6.209 -20.384  1.00 75.94           H
ATOM   1029 3HE  MET A  82     -11.952   5.425 -19.218  1.00 75.94           H
ATOM   1030  HN  MET A  82      -6.003   4.504 -21.430  1.00 75.94           H
ATOM   1031  N   THR A  83      -4.256   3.073 -19.035  1.00 77.68           N
ATOM   1032  CA  THR A  83      -3.304   2.264 -18.293  1.00 77.68           C
ATOM   1033  C   THR A  83      -2.028   3.061 -18.017  1.00 77.68           C
ATOM   1034  O   THR A  83      -1.455   2.966 -16.933  1.00 77.68           O
ATOM   1035  HA  THR A  83      -3.743   2.018 -17.326  1.00 77.68           H
ATOM   1036  CB  THR A  83      -3.059   0.978 -19.084  1.00 77.68           C
ATOM   1037  HB  THR A  83      -2.526   1.187 -20.012  1.00 77.68           H
ATOM   1038  OG1 THR A  83      -4.357   0.410 -19.235  1.00 77.68           O
ATOM   1039  HG1 THR A  83      -4.864   0.483 -18.377  1.00 77.68           H
ATOM   1040  CG2 THR A  83      -2.286  -0.068 -18.277  1.00 77.68           C
ATOM   1041 1HG2 THR A  83      -2.852  -0.327 -17.382  1.00 77.68           H
ATOM   1042 2HG2 THR A  83      -1.317   0.339 -17.989  1.00 77.68           H
ATOM   1043 3HG2 THR A  83      -2.139  -0.960 -18.885  1.00 77.68           H
ATOM   1044  HN  THR A  83      -4.504   2.715 -19.935  1.00 77.68           H
ATOM   1045  N   ASP A  84      -1.620   3.828 -19.017  1.00 79.87           N
ATOM   1046  CA  ASP A  84      -0.436   4.661 -18.886  1.00 79.87           C
ATOM   1047  C   ASP A  84      -0.658   5.683 -17.770  1.00 79.87           C
ATOM   1048  O   ASP A  84       0.257   5.979 -17.003  1.00 79.87           O
ATOM   1049  HA  ASP A  84       0.377   3.970 -18.663  1.00 79.87           H
ATOM   1050  CB  ASP A  84      -0.156   5.428 -20.180  1.00 79.87           C
ATOM   1051 1HB  ASP A  84      -1.001   6.076 -20.413  1.00 79.87           H
ATOM   1052 2HB  ASP A  84       0.712   6.072 -20.045  1.00 79.87           H
ATOM   1053  CG  ASP A  84       0.091   4.466 -21.345  1.00 79.87           C
ATOM   1054  OD1 ASP A  84       0.705   3.408 -21.086  1.00 79.87           O
ATOM   1055  OD2 ASP A  84      -0.338   4.811 -22.467  1.00 79.87           O
ATOM   1056  HN  ASP A  84      -2.082   3.886 -19.902  1.00 79.87           H
ATOM   1057  N   MET A  85      -1.879   6.195 -17.714  1.00 84.76           N
ATOM   1058  CA  MET A  85      -2.227   7.192 -16.716  1.00 84.76           C
ATOM   1059  C   MET A  85      -2.136   6.610 -15.304  1.00 84.76           C
ATOM   1060  O   MET A  85      -1.550   7.222 -14.413  1.00 84.76           O
ATOM   1061  HA  MET A  85      -1.497   7.993 -16.834  1.00 84.76           H
ATOM   1062  CB  MET A  85      -3.650   7.695 -16.971  1.00 84.76           C
ATOM   1063 1HB  MET A  85      -3.731   8.066 -17.992  1.00 84.76           H
ATOM   1064 2HB  MET A  85      -4.354   6.868 -16.875  1.00 84.76           H
ATOM   1065  CG  MET A  85      -4.023   8.806 -15.987  1.00 84.76           C
ATOM   1066 1HG  MET A  85      -5.063   9.099 -16.134  1.00 84.76           H
ATOM   1067 2HG  MET A  85      -3.937   8.441 -14.964  1.00 84.76           H
ATOM   1068  SD  MET A  85      -2.954  10.215 -16.224  1.00 84.76           S
ATOM   1069  CE  MET A  85      -3.624  10.860 -17.747  1.00 84.76           C
ATOM   1070 1HE  MET A  85      -3.542  10.105 -18.529  1.00 84.76           H
ATOM   1071 2HE  MET A  85      -4.673  11.120 -17.602  1.00 84.76           H
ATOM   1072 3HE  MET A  85      -3.067  11.750 -18.041  1.00 84.76           H
ATOM   1073  HN  MET A  85      -2.621   5.940 -18.333  1.00 84.76           H
ATOM   1074  N   PHE A  86      -2.725   5.434 -15.144  1.00 88.38           N
ATOM   1075  CA  PHE A  86      -2.780   4.795 -13.840  1.00 88.38           C
ATOM   1076  C   PHE A  86      -1.388   4.349 -13.389  1.00 88.38           C
ATOM   1077  O   PHE A  86      -1.051   4.453 -12.211  1.00 88.38           O
ATOM   1078  HA  PHE A  86      -3.170   5.531 -13.136  1.00 88.38           H
ATOM   1079  CB  PHE A  86      -3.677   3.564 -13.983  1.00 88.38           C
ATOM   1080 1HB  PHE A  86      -3.281   2.928 -14.775  1.00 88.38           H
ATOM   1081 2HB  PHE A  86      -3.633   2.986 -13.059  1.00 88.38           H
ATOM   1082  CG  PHE A  86      -5.139   3.891 -14.294  1.00 88.38           C
ATOM   1083  CD1 PHE A  86      -5.734   4.966 -13.711  1.00 88.38           C
ATOM   1084  HD1 PHE A  86      -5.170   5.594 -13.022  1.00 88.38           H
ATOM   1085  CD2 PHE A  86      -5.843   3.107 -15.153  1.00 88.38           C
ATOM   1086  HD2 PHE A  86      -5.366   2.245 -15.620  1.00 88.38           H
ATOM   1087  CE1 PHE A  86      -7.091   5.269 -14.000  1.00 88.38           C
ATOM   1088  HE1 PHE A  86      -7.568   6.131 -13.533  1.00 88.38           H
ATOM   1089  CE2 PHE A  86      -7.200   3.410 -15.442  1.00 88.38           C
ATOM   1090  HE2 PHE A  86      -7.764   2.781 -16.131  1.00 88.38           H
ATOM   1091  CZ  PHE A  86      -7.795   4.485 -14.859  1.00 88.38           C
ATOM   1092  HZ  PHE A  86      -8.837   4.718 -15.081  1.00 88.38           H
ATOM   1093  HN  PHE A  86      -3.158   4.920 -15.885  1.00 88.38           H
ATOM   1094  N   LEU A  87      -0.618   3.861 -14.350  1.00 84.05           N
ATOM   1095  CA  LEU A  87       0.721   3.375 -14.061  1.00 84.05           C
ATOM   1096  C   LEU A  87       1.601   4.547 -13.623  1.00 84.05           C
ATOM   1097  O   LEU A  87       2.470   4.389 -12.767  1.00 84.05           O
ATOM   1098  HA  LEU A  87       0.642   2.673 -13.231  1.00 84.05           H
ATOM   1099  CB  LEU A  87       1.279   2.600 -15.257  1.00 84.05           C
ATOM   1100 1HB  LEU A  87       1.158   3.213 -16.150  1.00 84.05           H
ATOM   1101 2HB  LEU A  87       2.350   2.462 -15.107  1.00 84.05           H
ATOM   1102  CG  LEU A  87       0.649   1.231 -15.522  1.00 84.05           C
ATOM   1103  HG  LEU A  87      -0.426   1.368 -15.645  1.00 84.05           H
ATOM   1104  CD1 LEU A  87       1.180   0.626 -16.824  1.00 84.05           C
ATOM   1105 1HD1 LEU A  87       0.941   1.289 -17.656  1.00 84.05           H
ATOM   1106 2HD1 LEU A  87       2.261   0.506 -16.754  1.00 84.05           H
ATOM   1107 3HD1 LEU A  87       0.716  -0.346 -16.988  1.00 84.05           H
ATOM   1108  CD2 LEU A  87       0.851   0.294 -14.330  1.00 84.05           C
ATOM   1109 1HD2 LEU A  87       1.918   0.159 -14.151  1.00 84.05           H
ATOM   1110 2HD2 LEU A  87       0.386   0.727 -13.444  1.00 84.05           H
ATOM   1111 3HD2 LEU A  87       0.394  -0.672 -14.545  1.00 84.05           H
ATOM   1112  HN  LEU A  87      -0.894   3.795 -15.309  1.00 84.05           H
ATOM   1113  N   LEU A  88       1.346   5.697 -14.230  1.00 88.58           N
ATOM   1114  CA  LEU A  88       2.083   6.902 -13.892  1.00 88.58           C
ATOM   1115  C   LEU A  88       1.752   7.310 -12.455  1.00 88.58           C
ATOM   1116  O   LEU A  88       2.652   7.573 -11.658  1.00 88.58           O
ATOM   1117  HA  LEU A  88       3.145   6.661 -13.947  1.00 88.58           H
ATOM   1118  CB  LEU A  88       1.814   8.002 -14.921  1.00 88.58           C
ATOM   1119 1HB  LEU A  88       2.156   7.651 -15.895  1.00 88.58           H
ATOM   1120 2HB  LEU A  88       0.736   8.147 -14.994  1.00 88.58           H
ATOM   1121  CG  LEU A  88       2.466   9.357 -14.640  1.00 88.58           C
ATOM   1122  HG  LEU A  88       2.146   9.691 -13.653  1.00 88.58           H
ATOM   1123  CD1 LEU A  88       3.991   9.236 -14.605  1.00 88.58           C
ATOM   1124 1HD1 LEU A  88       4.281   8.538 -13.819  1.00 88.58           H
ATOM   1125 2HD1 LEU A  88       4.348   8.869 -15.567  1.00 88.58           H
ATOM   1126 3HD1 LEU A  88       4.428  10.213 -14.403  1.00 88.58           H
ATOM   1127  CD2 LEU A  88       1.998  10.410 -15.647  1.00 88.58           C
ATOM   1128 1HD2 LEU A  88       2.268  10.094 -16.655  1.00 88.58           H
ATOM   1129 2HD2 LEU A  88       0.916  10.521 -15.579  1.00 88.58           H
ATOM   1130 3HD2 LEU A  88       2.476  11.363 -15.424  1.00 88.58           H
ATOM   1131  HN  LEU A  88       0.651   5.812 -14.941  1.00 88.58           H
ATOM   1132  N   ASN A  89       0.460   7.350 -12.168  1.00 90.16           N
ATOM   1133  CA  ASN A  89      -0.003   7.780 -10.859  1.00 90.16           C
ATOM   1134  C   ASN A  89       0.444   6.764  -9.806  1.00 90.16           C
ATOM   1135  O   ASN A  89       0.704   7.127  -8.660  1.00 90.16           O
ATOM   1136  HA  ASN A  89       0.442   8.763 -10.706  1.00 90.16           H
ATOM   1137  CB  ASN A  89      -1.530   7.864 -10.815  1.00 90.16           C
ATOM   1138 1HB  ASN A  89      -1.961   7.019 -11.352  1.00 90.16           H
ATOM   1139 2HB  ASN A  89      -1.873   7.793  -9.783  1.00 90.16           H
ATOM   1140  CG  ASN A  89      -2.025   9.173 -11.434  1.00 90.16           C
ATOM   1141  OD1 ASN A  89      -2.198  10.179 -10.765  1.00 90.16           O
ATOM   1142  ND2 ASN A  89      -2.242   9.105 -12.744  1.00 90.16           N
ATOM   1143 1HD2 ASN A  89      -2.080   8.248 -13.233  1.00 90.16           H
ATOM   1144 2HD2 ASN A  89      -2.567   9.910 -13.240  1.00 90.16           H
ATOM   1145  HN  ASN A  89      -0.264   7.096 -12.809  1.00 90.16           H
ATOM   1146  N   LEU A  90       0.520   5.512 -10.232  1.00 88.57           N
ATOM   1147  CA  LEU A  90       0.970   4.447  -9.351  1.00 88.57           C
ATOM   1148  C   LEU A  90       2.416   4.716  -8.931  1.00 88.57           C
ATOM   1149  O   LEU A  90       2.761   4.581  -7.758  1.00 88.57           O
ATOM   1150  HA  LEU A  90       0.341   4.472  -8.462  1.00 88.57           H
ATOM   1151  CB  LEU A  90       0.766   3.083 -10.012  1.00 88.57           C
ATOM   1152 1HB  LEU A  90      -0.283   2.990 -10.293  1.00 88.57           H
ATOM   1153 2HB  LEU A  90       1.346   3.058 -10.935  1.00 88.57           H
ATOM   1154  CG  LEU A  90       1.149   1.865  -9.169  1.00 88.57           C
ATOM   1155  HG  LEU A  90       2.178   1.991  -8.835  1.00 88.57           H
ATOM   1156  CD1 LEU A  90       0.275   1.769  -7.917  1.00 88.57           C
ATOM   1157 1HD1 LEU A  90       0.406   2.667  -7.313  1.00 88.57           H
ATOM   1158 2HD1 LEU A  90      -0.771   1.677  -8.209  1.00 88.57           H
ATOM   1159 3HD1 LEU A  90       0.568   0.895  -7.335  1.00 88.57           H
ATOM   1160  CD2 LEU A  90       1.098   0.583 -10.003  1.00 88.57           C
ATOM   1161 1HD2 LEU A  90       0.088   0.439 -10.387  1.00 88.57           H
ATOM   1162 2HD2 LEU A  90       1.796   0.664 -10.836  1.00 88.57           H
ATOM   1163 3HD2 LEU A  90       1.374  -0.267  -9.379  1.00 88.57           H
ATOM   1164  HN  LEU A  90       0.282   5.221 -11.159  1.00 88.57           H
ATOM   1165  N   ALA A  91       3.224   5.093  -9.911  1.00 92.20           N
ATOM   1166  CA  ALA A  91       4.634   5.344  -9.665  1.00 92.20           C
ATOM   1167  C   ALA A  91       4.777   6.548  -8.731  1.00 92.20           C
ATOM   1168  O   ALA A  91       5.658   6.572  -7.873  1.00 92.20           O
ATOM   1169  HA  ALA A  91       5.047   4.464  -9.173  1.00 92.20           H
ATOM   1170  CB  ALA A  91       5.357   5.551 -10.997  1.00 92.20           C
ATOM   1171 1HB  ALA A  91       5.249   4.656 -11.611  1.00 92.20           H
ATOM   1172 2HB  ALA A  91       4.921   6.403 -11.519  1.00 92.20           H
ATOM   1173 3HB  ALA A  91       6.414   5.739 -10.812  1.00 92.20           H
ATOM   1174  HN  ALA A  91       2.930   5.226 -10.858  1.00 92.20           H
ATOM   1175  N   ILE A  92       3.898   7.520  -8.931  1.00 91.36           N
ATOM   1176  CA  ILE A  92       3.904   8.715  -8.106  1.00 91.36           C
ATOM   1177  C   ILE A  92       3.563   8.336  -6.663  1.00 91.36           C
ATOM   1178  O   ILE A  92       4.217   8.791  -5.727  1.00 91.36           O
ATOM   1179  HA  ILE A  92       4.915   9.122  -8.126  1.00 91.36           H
ATOM   1180  CB  ILE A  92       2.976   9.779  -8.697  1.00 91.36           C
ATOM   1181  HB  ILE A  92       2.012   9.314  -8.904  1.00 91.36           H
ATOM   1182  CG1 ILE A  92       3.520  10.302 -10.028  1.00 91.36           C
ATOM   1183 1HG1 ILE A  92       4.394  10.928  -9.847  1.00 91.36           H
ATOM   1184 2HG1 ILE A  92       3.849   9.466 -10.645  1.00 91.36           H
ATOM   1185  CG2 ILE A  92       2.728  10.908  -7.696  1.00 91.36           C
ATOM   1186 1HG2 ILE A  92       2.265  10.501  -6.797  1.00 91.36           H
ATOM   1187 2HG2 ILE A  92       3.676  11.378  -7.435  1.00 91.36           H
ATOM   1188 3HG2 ILE A  92       2.066  11.650  -8.141  1.00 91.36           H
ATOM   1189  CD1 ILE A  92       2.456  11.107 -10.777  1.00 91.36           C
ATOM   1190 1HD1 ILE A  92       1.594  10.472 -10.978  1.00 91.36           H
ATOM   1191 2HD1 ILE A  92       2.148  11.957 -10.167  1.00 91.36           H
ATOM   1192 3HD1 ILE A  92       2.870  11.468 -11.719  1.00 91.36           H
ATOM   1193  HN  ILE A  92       3.193   7.499  -9.640  1.00 91.36           H
ATOM   1194  N   ALA A  93       2.539   7.505  -6.530  1.00 92.96           N
ATOM   1195  CA  ALA A  93       2.059   7.115  -5.215  1.00 92.96           C
ATOM   1196  C   ALA A  93       3.172   6.378  -4.468  1.00 92.96           C
ATOM   1197  O   ALA A  93       3.436   6.663  -3.301  1.00 92.96           O
ATOM   1198  HA  ALA A  93       1.808   8.025  -4.670  1.00 92.96           H
ATOM   1199  CB  ALA A  93       0.795   6.265  -5.365  1.00 92.96           C
ATOM   1200 1HB  ALA A  93       0.026   6.844  -5.875  1.00 92.96           H
ATOM   1201 2HB  ALA A  93       1.025   5.373  -5.947  1.00 92.96           H
ATOM   1202 3HB  ALA A  93       0.435   5.973  -4.378  1.00 92.96           H
ATOM   1203  HN  ALA A  93       2.042   7.102  -7.298  1.00 92.96           H
ATOM   1204  N   ASP A  94       3.796   5.444  -5.172  1.00 90.32           N
ATOM   1205  CA  ASP A  94       4.851   4.640  -4.579  1.00 90.32           C
ATOM   1206  C   ASP A  94       5.979   5.558  -4.103  1.00 90.32           C
ATOM   1207  O   ASP A  94       6.521   5.369  -3.015  1.00 90.32           O
ATOM   1208  HA  ASP A  94       4.376   4.104  -3.758  1.00 90.32           H
ATOM   1209  CB  ASP A  94       5.437   3.662  -5.599  1.00 90.32           C
ATOM   1210 1HB  ASP A  94       5.576   4.167  -6.555  1.00 90.32           H
ATOM   1211 2HB  ASP A  94       6.421   3.331  -5.267  1.00 90.32           H
ATOM   1212  CG  ASP A  94       4.521   2.450  -5.784  1.00 90.32           C
ATOM   1213  OD1 ASP A  94       3.798   2.131  -4.816  1.00 90.32           O
ATOM   1214  OD2 ASP A  94       4.564   1.871  -6.891  1.00 90.32           O
ATOM   1215  HN  ASP A  94       3.590   5.234  -6.127  1.00 90.32           H
ATOM   1216  N   LEU A  95       6.299   6.533  -4.942  1.00 90.82           N
ATOM   1217  CA  LEU A  95       7.406   7.430  -4.658  1.00 90.82           C
ATOM   1218  C   LEU A  95       7.110   8.209  -3.375  1.00 90.82           C
ATOM   1219  O   LEU A  95       7.986   8.372  -2.527  1.00 90.82           O
ATOM   1220  HA  LEU A  95       8.291   6.816  -4.492  1.00 90.82           H
ATOM   1221  CB  LEU A  95       7.695   8.323  -5.867  1.00 90.82           C
ATOM   1222 1HB  LEU A  95       7.796   7.688  -6.747  1.00 90.82           H
ATOM   1223 2HB  LEU A  95       6.830   8.965  -6.035  1.00 90.82           H
ATOM   1224  CG  LEU A  95       8.939   9.208  -5.765  1.00 90.82           C
ATOM   1225  HG  LEU A  95       8.873   9.785  -4.843  1.00 90.82           H
ATOM   1226  CD1 LEU A  95      10.210   8.359  -5.677  1.00 90.82           C
ATOM   1227 1HD1 LEU A  95      10.161   7.722  -4.794  1.00 90.82           H
ATOM   1228 2HD1 LEU A  95      10.294   7.739  -6.569  1.00 90.82           H
ATOM   1229 3HD1 LEU A  95      11.079   9.013  -5.606  1.00 90.82           H
ATOM   1230  CD2 LEU A  95       8.997  10.208  -6.921  1.00 90.82           C
ATOM   1231 1HD2 LEU A  95       9.028   9.668  -7.867  1.00 90.82           H
ATOM   1232 2HD2 LEU A  95       8.112  10.845  -6.895  1.00 90.82           H
ATOM   1233 3HD2 LEU A  95       9.891  10.824  -6.824  1.00 90.82           H
ATOM   1234  HN  LEU A  95       5.818   6.713  -5.800  1.00 90.82           H
ATOM   1235  N   LEU A  96       5.872   8.670  -3.273  1.00 87.42           N
ATOM   1236  CA  LEU A  96       5.463   9.471  -2.132  1.00 87.42           C
ATOM   1237  C   LEU A  96       5.609   8.642  -0.854  1.00 87.42           C
ATOM   1238  O   LEU A  96       6.049   9.153   0.175  1.00 87.42           O
ATOM   1239  HA  LEU A  96       6.140  10.322  -2.070  1.00 87.42           H
ATOM   1240  CB  LEU A  96       4.054  10.027  -2.345  1.00 87.42           C
ATOM   1241 1HB  LEU A  96       3.405   9.210  -2.658  1.00 87.42           H
ATOM   1242 2HB  LEU A  96       3.676  10.384  -1.387  1.00 87.42           H
ATOM   1243  CG  LEU A  96       3.927  11.161  -3.365  1.00 87.42           C
ATOM   1244  HG  LEU A  96       4.354  10.820  -4.308  1.00 87.42           H
ATOM   1245  CD1 LEU A  96       2.459  11.500  -3.629  1.00 87.42           C
ATOM   1246 1HD1 LEU A  96       1.947  10.620  -4.019  1.00 87.42           H
ATOM   1247 2HD1 LEU A  96       1.986  11.813  -2.698  1.00 87.42           H
ATOM   1248 3HD1 LEU A  96       2.398  12.309  -4.357  1.00 87.42           H
ATOM   1249  CD2 LEU A  96       4.729  12.387  -2.924  1.00 87.42           C
ATOM   1250 1HD2 LEU A  96       4.355  12.739  -1.962  1.00 87.42           H
ATOM   1251 2HD2 LEU A  96       5.781  12.118  -2.828  1.00 87.42           H
ATOM   1252 3HD2 LEU A  96       4.622  13.178  -3.667  1.00 87.42           H
ATOM   1253  HN  LEU A  96       5.156   8.505  -3.951  1.00 87.42           H
ATOM   1254  N   PHE A  97       5.233   7.376  -0.961  1.00 90.08           N
ATOM   1255  CA  PHE A  97       5.329   6.468   0.169  1.00 90.08           C
ATOM   1256  C   PHE A  97       6.782   6.299   0.615  1.00 90.08           C
ATOM   1257  O   PHE A  97       7.081   6.356   1.807  1.00 90.08           O
ATOM   1258  HA  PHE A  97       4.749   6.904   0.984  1.00 90.08           H
ATOM   1259  CB  PHE A  97       4.790   5.115  -0.297  1.00 90.08           C
ATOM   1260 1HB  PHE A  97       3.703   5.169  -0.356  1.00 90.08           H
ATOM   1261 2HB  PHE A  97       5.155   4.917  -1.305  1.00 90.08           H
ATOM   1262  CG  PHE A  97       5.179   3.945   0.609  1.00 90.08           C
ATOM   1263  CD1 PHE A  97       6.076   3.019   0.176  1.00 90.08           C
ATOM   1264  HD1 PHE A  97       6.518   3.110  -0.816  1.00 90.08           H
ATOM   1265  CD2 PHE A  97       4.627   3.830   1.847  1.00 90.08           C
ATOM   1266  HD2 PHE A  97       3.908   4.572   2.194  1.00 90.08           H
ATOM   1267  CE1 PHE A  97       6.437   1.933   1.017  1.00 90.08           C
ATOM   1268  HE1 PHE A  97       7.156   1.191   0.670  1.00 90.08           H
ATOM   1269  CE2 PHE A  97       4.988   2.744   2.687  1.00 90.08           C
ATOM   1270  HE2 PHE A  97       4.546   2.652   3.680  1.00 90.08           H
ATOM   1271  CZ  PHE A  97       5.886   1.818   2.254  1.00 90.08           C
ATOM   1272  HZ  PHE A  97       6.163   0.985   2.900  1.00 90.08           H
ATOM   1273  HN  PHE A  97       4.869   6.970  -1.799  1.00 90.08           H
ATOM   1274  N   LEU A  98       7.649   6.095  -0.366  1.00 93.07           N
ATOM   1275  CA  LEU A  98       9.026   5.727  -0.085  1.00 93.07           C
ATOM   1276  C   LEU A  98       9.691   6.842   0.726  1.00 93.07           C
ATOM   1277  O   LEU A  98      10.556   6.576   1.560  1.00 93.07           O
ATOM   1278  HA  LEU A  98       9.005   4.823   0.524  1.00 93.07           H
ATOM   1279  CB  LEU A  98       9.765   5.385  -1.380  1.00 93.07           C
ATOM   1280 1HB  LEU A  98       9.611   6.198  -2.089  1.00 93.07           H
ATOM   1281 2HB  LEU A  98      10.833   5.347  -1.166  1.00 93.07           H
ATOM   1282  CG  LEU A  98       9.361   4.073  -2.055  1.00 93.07           C
ATOM   1283  HG  LEU A  98       8.273   4.006  -2.050  1.00 93.07           H
ATOM   1284  CD1 LEU A  98       9.809   4.049  -3.518  1.00 93.07           C
ATOM   1285 1HD1 LEU A  98       9.343   4.876  -4.054  1.00 93.07           H
ATOM   1286 2HD1 LEU A  98      10.893   4.148  -3.568  1.00 93.07           H
ATOM   1287 3HD1 LEU A  98       9.509   3.105  -3.974  1.00 93.07           H
ATOM   1288  CD2 LEU A  98       9.891   2.868  -1.274  1.00 93.07           C
ATOM   1289 1HD2 LEU A  98      10.979   2.916  -1.226  1.00 93.07           H
ATOM   1290 2HD2 LEU A  98       9.481   2.882  -0.264  1.00 93.07           H
ATOM   1291 3HD2 LEU A  98       9.590   1.949  -1.776  1.00 93.07           H
ATOM   1292  HN  LEU A  98       7.423   6.176  -1.337  1.00 93.07           H
ATOM   1293  N   VAL A  99       9.261   8.065   0.454  1.00 90.05           N
ATOM   1294  CA  VAL A  99       9.841   9.225   1.109  1.00 90.05           C
ATOM   1295  C   VAL A  99       9.607   9.123   2.618  1.00 90.05           C
ATOM   1296  O   VAL A  99      10.308   9.759   3.403  1.00 90.05           O
ATOM   1297  HA  VAL A  99      10.914   9.209   0.919  1.00 90.05           H
ATOM   1298  CB  VAL A  99       9.271  10.508   0.502  1.00 90.05           C
ATOM   1299  HB  VAL A  99       8.184  10.447   0.548  1.00 90.05           H
ATOM   1300  CG1 VAL A  99       9.707  11.736   1.305  1.00 90.05           C
ATOM   1301 1HG1 VAL A  99       9.348  11.645   2.330  1.00 90.05           H
ATOM   1302 2HG1 VAL A  99      10.795  11.802   1.305  1.00 90.05           H
ATOM   1303 3HG1 VAL A  99       9.288  12.634   0.851  1.00 90.05           H
ATOM   1304  CG2 VAL A  99       9.672  10.644  -0.968  1.00 90.05           C
ATOM   1305 1HG2 VAL A  99      10.759  10.673  -1.047  1.00 90.05           H
ATOM   1306 2HG2 VAL A  99       9.290   9.792  -1.530  1.00 90.05           H
ATOM   1307 3HG2 VAL A  99       9.254  11.565  -1.375  1.00 90.05           H
ATOM   1308  HN  VAL A  99       8.532   8.269  -0.200  1.00 90.05           H
ATOM   1309  N   THR A 100       8.619   8.317   2.978  1.00 89.94           N
ATOM   1310  CA  THR A 100       8.242   8.172   4.374  1.00 89.94           C
ATOM   1311  C   THR A 100       9.158   7.164   5.072  1.00 89.94           C
ATOM   1312  O   THR A 100       9.288   7.181   6.295  1.00 89.94           O
ATOM   1313  HA  THR A 100       8.386   9.132   4.870  1.00 89.94           H
ATOM   1314  CB  THR A 100       6.762   7.787   4.427  1.00 89.94           C
ATOM   1315  HB  THR A 100       6.351   7.957   5.422  1.00 89.94           H
ATOM   1316  OG1 THR A 100       6.739   6.436   3.975  1.00 89.94           O
ATOM   1317  HG1 THR A 100       5.867   6.009   4.216  1.00 89.94           H
ATOM   1318  CG2 THR A 100       5.924   8.540   3.393  1.00 89.94           C
ATOM   1319 1HG2 THR A 100       6.293   8.316   2.392  1.00 89.94           H
ATOM   1320 2HG2 THR A 100       5.998   9.612   3.576  1.00 89.94           H
ATOM   1321 3HG2 THR A 100       4.882   8.229   3.474  1.00 89.94           H
ATOM   1322  HN  THR A 100       8.081   7.770   2.337  1.00 89.94           H
ATOM   1323  N   LEU A 101       9.769   6.310   4.264  1.00 92.44           N
ATOM   1324  CA  LEU A 101      10.480   5.158   4.792  1.00 92.44           C
ATOM   1325  C   LEU A 101      11.663   5.638   5.636  1.00 92.44           C
ATOM   1326  O   LEU A 101      11.949   5.070   6.689  1.00 92.44           O
ATOM   1327  HA  LEU A 101       9.790   4.617   5.440  1.00 92.44           H
ATOM   1328  CB  LEU A 101      10.877   4.209   3.660  1.00 92.44           C
ATOM   1329 1HB  LEU A 101      11.373   4.790   2.882  1.00 92.44           H
ATOM   1330 2HB  LEU A 101      11.612   3.502   4.046  1.00 92.44           H
ATOM   1331  CG  LEU A 101       9.737   3.416   3.018  1.00 92.44           C
ATOM   1332  HG  LEU A 101       9.054   4.122   2.545  1.00 92.44           H
ATOM   1333  CD1 LEU A 101      10.263   2.491   1.919  1.00 92.44           C
ATOM   1334 1HD1 LEU A 101      10.753   3.086   1.147  1.00 92.44           H
ATOM   1335 2HD1 LEU A 101      10.979   1.789   2.346  1.00 92.44           H
ATOM   1336 3HD1 LEU A 101       9.432   1.940   1.479  1.00 92.44           H
ATOM   1337  CD2 LEU A 101       8.937   2.653   4.075  1.00 92.44           C
ATOM   1338 1HD2 LEU A 101       9.595   1.958   4.597  1.00 92.44           H
ATOM   1339 2HD2 LEU A 101       8.513   3.358   4.790  1.00 92.44           H
ATOM   1340 3HD2 LEU A 101       8.133   2.098   3.592  1.00 92.44           H
ATOM   1341  HN  LEU A 101       9.783   6.395   3.267  1.00 92.44           H
ATOM   1342  N   PRO A 102      12.368   6.688   5.192  1.00 94.47           N
ATOM   1343  CA  PRO A 102      13.521   7.192   5.941  1.00 94.47           C
ATOM   1344  C   PRO A 102      13.182   7.487   7.393  1.00 94.47           C
ATOM   1345  O   PRO A 102      13.955   7.161   8.293  1.00 94.47           O
ATOM   1346  HA  PRO A 102      14.304   6.435   5.979  1.00 94.47           H
ATOM   1347  CB  PRO A 102      13.919   8.460   5.183  1.00 94.47           C
ATOM   1348 1HB  PRO A 102      13.431   9.344   5.595  1.00 94.47           H
ATOM   1349 2HB  PRO A 102      14.993   8.638   5.233  1.00 94.47           H
ATOM   1350  CG  PRO A 102      13.461   8.177   3.757  1.00 94.47           C
ATOM   1351 1HG  PRO A 102      13.348   9.094   3.179  1.00 94.47           H
ATOM   1352 2HG  PRO A 102      14.178   7.560   3.217  1.00 94.47           H
ATOM   1353  CD  PRO A 102      12.134   7.465   3.962  1.00 94.47           C
ATOM   1354 1HD  PRO A 102      11.311   8.170   4.084  1.00 94.47           H
ATOM   1355 2HD  PRO A 102      11.881   6.828   3.114  1.00 94.47           H
ATOM   1356  N   PHE A 103      12.024   8.101   7.585  1.00 93.12           N
ATOM   1357  CA  PHE A 103      11.595   8.493   8.917  1.00 93.12           C
ATOM   1358  C   PHE A 103      11.309   7.265   9.783  1.00 93.12           C
ATOM   1359  O   PHE A 103      11.669   7.233  10.959  1.00 93.12           O
ATOM   1360  HA  PHE A 103      12.407   9.068   9.362  1.00 93.12           H
ATOM   1361  CB  PHE A 103      10.305   9.298   8.753  1.00 93.12           C
ATOM   1362 1HB  PHE A 103       9.581   8.697   8.204  1.00 93.12           H
ATOM   1363 2HB  PHE A 103       9.880   9.488   9.738  1.00 93.12           H
ATOM   1364  CG  PHE A 103      10.492  10.633   8.028  1.00 93.12           C
ATOM   1365  CD1 PHE A 103      10.820  11.749   8.733  1.00 93.12           C
ATOM   1366  HD1 PHE A 103      10.949  11.693   9.814  1.00 93.12           H
ATOM   1367  CD2 PHE A 103      10.331  10.703   6.680  1.00 93.12           C
ATOM   1368  HD2 PHE A 103      10.069   9.808   6.115  1.00 93.12           H
ATOM   1369  CE1 PHE A 103      10.994  12.987   8.061  1.00 93.12           C
ATOM   1370  HE1 PHE A 103      11.256  13.882   8.625  1.00 93.12           H
ATOM   1371  CE2 PHE A 103      10.505  11.941   6.007  1.00 93.12           C
ATOM   1372  HE2 PHE A 103      10.376  11.998   4.927  1.00 93.12           H
ATOM   1373  CZ  PHE A 103      10.833  13.058   6.712  1.00 93.12           C
ATOM   1374  HZ  PHE A 103      10.966  14.008   6.196  1.00 93.12           H
ATOM   1375  HN  PHE A 103      11.385   8.331   6.851  1.00 93.12           H
ATOM   1376  N   TRP A 104      10.665   6.283   9.169  1.00 86.67           N
ATOM   1377  CA  TRP A 104      10.305   5.066   9.877  1.00 86.67           C
ATOM   1378  C   TRP A 104      11.597   4.332  10.241  1.00 86.67           C
ATOM   1379  O   TRP A 104      11.672   3.681  11.282  1.00 86.67           O
ATOM   1380  HA  TRP A 104       9.771   5.353  10.782  1.00 86.67           H
ATOM   1381  CB  TRP A 104       9.346   4.212   9.045  1.00 86.67           C
ATOM   1382 1HB  TRP A 104       9.747   4.111   8.037  1.00 86.67           H
ATOM   1383 2HB  TRP A 104       9.304   3.210   9.473  1.00 86.67           H
ATOM   1384  CG  TRP A 104       7.926   4.775   8.960  1.00 86.67           C
ATOM   1385  CD1 TRP A 104       7.220   5.069   7.859  1.00 86.67           C
ATOM   1386  HD1 TRP A 104       7.588   4.938   6.842  1.00 86.67           H
ATOM   1387  CD2 TRP A 104       7.062   5.100  10.069  1.00 86.67           C
ATOM   1388  NE1 TRP A 104       5.970   5.559   8.177  1.00 86.67           N
ATOM   1389  HE1 TRP A 104       5.265   5.847   7.529  1.00 86.67           H
ATOM   1390  CE2 TRP A 104       5.871   5.579   9.563  1.00 86.67           C
ATOM   1391  CE3 TRP A 104       7.280   4.994  11.454  1.00 86.67           C
ATOM   1392  HE3 TRP A 104       8.212   4.620  11.878  1.00 86.67           H
ATOM   1393  CZ2 TRP A 104       4.804   5.989  10.372  1.00 86.67           C
ATOM   1394  HZ2 TRP A 104       3.873   6.363   9.948  1.00 86.67           H
ATOM   1395  CZ3 TRP A 104       6.205   5.409  12.249  1.00 86.67           C
ATOM   1396  HZ3 TRP A 104       6.322   5.347  13.331  1.00 86.67           H
ATOM   1397  CH2 TRP A 104       4.999   5.892  11.755  1.00 86.67           C
ATOM   1398  HH2 TRP A 104       4.209   6.195  12.442  1.00 86.67           H
ATOM   1399  HN  TRP A 104      10.391   6.310   8.208  1.00 86.67           H
ATOM   1400  N   ALA A 105      12.581   4.461   9.364  1.00 95.00           N
ATOM   1401  CA  ALA A 105      13.860   3.803   9.572  1.00 95.00           C
ATOM   1402  C   ALA A 105      14.502   4.337  10.853  1.00 95.00           C
ATOM   1403  O   ALA A 105      14.983   3.564  11.680  1.00 95.00           O
ATOM   1404  HA  ALA A 105      13.669   2.736   9.689  1.00 95.00           H
ATOM   1405  CB  ALA A 105      14.748   4.012   8.343  1.00 95.00           C
ATOM   1406 1HB  ALA A 105      14.259   3.589   7.466  1.00 95.00           H
ATOM   1407 2HB  ALA A 105      14.910   5.079   8.190  1.00 95.00           H
ATOM   1408 3HB  ALA A 105      15.707   3.518   8.499  1.00 95.00           H
ATOM   1409  HN  ALA A 105      12.516   5.002   8.526  1.00 95.00           H
ATOM   1410  N   ILE A 106      14.489   5.656  10.978  1.00 91.60           N
ATOM   1411  CA  ILE A 106      15.082   6.305  12.135  1.00 91.60           C
ATOM   1412  C   ILE A 106      14.285   5.933  13.387  1.00 91.60           C
ATOM   1413  O   ILE A 106      14.863   5.601  14.420  1.00 91.60           O
ATOM   1414  HA  ILE A 106      16.095   5.917  12.244  1.00 91.60           H
ATOM   1415  CB  ILE A 106      15.196   7.813  11.904  1.00 91.60           C
ATOM   1416  HB  ILE A 106      14.229   8.180  11.562  1.00 91.60           H
ATOM   1417  CG1 ILE A 106      16.213   8.124  10.804  1.00 91.60           C
ATOM   1418 1HG1 ILE A 106      17.223   7.975  11.185  1.00 91.60           H
ATOM   1419 2HG1 ILE A 106      16.080   7.429   9.974  1.00 91.60           H
ATOM   1420  CG2 ILE A 106      15.522   8.544  13.208  1.00 91.60           C
ATOM   1421 1HG2 ILE A 106      14.730   8.361  13.935  1.00 91.60           H
ATOM   1422 2HG2 ILE A 106      16.470   8.178  13.603  1.00 91.60           H
ATOM   1423 3HG2 ILE A 106      15.598   9.614  13.016  1.00 91.60           H
ATOM   1424  CD1 ILE A 106      16.057   9.561  10.303  1.00 91.60           C
ATOM   1425 1HD1 ILE A 106      15.053   9.698   9.901  1.00 91.60           H
ATOM   1426 2HD1 ILE A 106      16.214  10.253  11.130  1.00 91.60           H
ATOM   1427 3HD1 ILE A 106      16.791   9.755   9.522  1.00 91.60           H
ATOM   1428  HN  ILE A 106      14.084   6.278  10.307  1.00 91.60           H
ATOM   1429  N   ALA A 107      12.968   6.000  13.252  1.00 92.88           N
ATOM   1430  CA  ALA A 107      12.088   5.774  14.386  1.00 92.88           C
ATOM   1431  C   ALA A 107      12.272   4.342  14.892  1.00 92.88           C
ATOM   1432  O   ALA A 107      12.198   4.090  16.093  1.00 92.88           O
ATOM   1433  HA  ALA A 107      12.377   6.469  15.175  1.00 92.88           H
ATOM   1434  CB  ALA A 107      10.643   6.066  13.977  1.00 92.88           C
ATOM   1435 1HB  ALA A 107      10.559   7.104  13.653  1.00 92.88           H
ATOM   1436 2HB  ALA A 107      10.357   5.406  13.157  1.00 92.88           H
ATOM   1437 3HB  ALA A 107       9.983   5.896  14.827  1.00 92.88           H
ATOM   1438  HN  ALA A 107      12.504   6.205  12.391  1.00 92.88           H
ATOM   1439  N   ALA A 108      12.509   3.441  13.949  1.00 92.25           N
ATOM   1440  CA  ALA A 108      12.661   2.034  14.279  1.00 92.25           C
ATOM   1441  C   ALA A 108      14.024   1.813  14.936  1.00 92.25           C
ATOM   1442  O   ALA A 108      14.172   0.940  15.790  1.00 92.25           O
ATOM   1443  HA  ALA A 108      11.877   1.774  14.992  1.00 92.25           H
ATOM   1444  CB  ALA A 108      12.478   1.191  13.016  1.00 92.25           C
ATOM   1445 1HB  ALA A 108      11.483   1.362  12.605  1.00 92.25           H
ATOM   1446 2HB  ALA A 108      13.229   1.474  12.279  1.00 92.25           H
ATOM   1447 3HB  ALA A 108      12.592   0.136  13.264  1.00 92.25           H
ATOM   1448  HN  ALA A 108      12.597   3.659  12.977  1.00 92.25           H
ATOM   1449  N   ALA A 109      14.987   2.620  14.513  1.00 90.97           N
ATOM   1450  CA  ALA A 109      16.359   2.447  14.961  1.00 90.97           C
ATOM   1451  C   ALA A 109      16.458   2.819  16.441  1.00 90.97           C
ATOM   1452  O   ALA A 109      17.201   2.192  17.194  1.00 90.97           O
ATOM   1453  HA  ALA A 109      16.616   1.395  14.842  1.00 90.97           H
ATOM   1454  CB  ALA A 109      17.291   3.285  14.085  1.00 90.97           C
ATOM   1455 1HB  ALA A 109      17.204   2.962  13.047  1.00 90.97           H
ATOM   1456 2HB  ALA A 109      17.014   4.337  14.161  1.00 90.97           H
ATOM   1457 3HB  ALA A 109      18.320   3.155  14.421  1.00 90.97           H
ATOM   1458  HN  ALA A 109      14.842   3.378  13.878  1.00 90.97           H
ATOM   1459  N   ASP A 110      15.699   3.839  16.815  1.00 81.94           N
ATOM   1460  CA  ASP A 110      15.816   4.412  18.145  1.00 81.94           C
ATOM   1461  C   ASP A 110      14.438   4.879  18.617  1.00 81.94           C
ATOM   1462  O   ASP A 110      13.671   4.097  19.177  1.00 81.94           O
ATOM   1463  HA  ASP A 110      16.220   3.612  18.766  1.00 81.94           H
ATOM   1464  CB  ASP A 110      16.751   5.622  18.144  1.00 81.94           C
ATOM   1465 1HB  ASP A 110      17.699   5.354  17.678  1.00 81.94           H
ATOM   1466 2HB  ASP A 110      16.316   6.422  17.544  1.00 81.94           H
ATOM   1467  CG  ASP A 110      17.001   6.124  19.568  1.00 81.94           C
ATOM   1468  OD1 ASP A 110      16.605   5.396  20.503  1.00 81.94           O
ATOM   1469  OD2 ASP A 110      17.582   7.224  19.688  1.00 81.94           O
ATOM   1470  HN  ASP A 110      15.016   4.272  16.227  1.00 81.94           H
ATOM   1471  N   GLN A 111      14.165   6.153  18.373  1.00 85.54           N
ATOM   1472  CA  GLN A 111      12.895   6.736  18.773  1.00 85.54           C
ATOM   1473  C   GLN A 111      12.477   7.825  17.784  1.00 85.54           C
ATOM   1474  O   GLN A 111      13.259   8.218  16.920  1.00 85.54           O
ATOM   1475  HA  GLN A 111      12.178   5.915  18.745  1.00 85.54           H
ATOM   1476  CB  GLN A 111      12.970   7.288  20.198  1.00 85.54           C
ATOM   1477 1HB  GLN A 111      12.007   7.715  20.477  1.00 85.54           H
ATOM   1478 2HB  GLN A 111      13.173   6.476  20.896  1.00 85.54           H
ATOM   1479  CG  GLN A 111      14.061   8.354  20.316  1.00 85.54           C
ATOM   1480 1HG  GLN A 111      15.029   7.918  20.067  1.00 85.54           H
ATOM   1481 2HG  GLN A 111      13.876   9.151  19.595  1.00 85.54           H
ATOM   1482  CD  GLN A 111      14.107   8.938  21.730  1.00 85.54           C
ATOM   1483  OE1 GLN A 111      13.199   8.772  22.527  1.00 85.54           O
ATOM   1484  NE2 GLN A 111      15.212   9.629  21.994  1.00 85.54           N
ATOM   1485 1HE2 GLN A 111      15.920   9.727  21.294  1.00 85.54           H
ATOM   1486 2HE2 GLN A 111      15.335  10.050  22.893  1.00 85.54           H
ATOM   1487  HN  GLN A 111      14.792   6.781  17.912  1.00 85.54           H
ATOM   1488  N   TRP A 112      11.243   8.283  17.944  1.00 90.87           N
ATOM   1489  CA  TRP A 112      10.727   9.352  17.105  1.00 90.87           C
ATOM   1490  C   TRP A 112      11.388  10.659  17.546  1.00 90.87           C
ATOM   1491  O   TRP A 112      11.160  11.130  18.659  1.00 90.87           O
ATOM   1492  HA  TRP A 112      10.998   9.126  16.074  1.00 90.87           H
ATOM   1493  CB  TRP A 112       9.199   9.405  17.164  1.00 90.87           C
ATOM   1494 1HB  TRP A 112       8.803   8.414  16.941  1.00 90.87           H
ATOM   1495 2HB  TRP A 112       8.893   9.649  18.181  1.00 90.87           H
ATOM   1496  CG  TRP A 112       8.575  10.417  16.202  1.00 90.87           C
ATOM   1497  CD1 TRP A 112       8.186  11.673  16.463  1.00 90.87           C
ATOM   1498  HD1 TRP A 112       8.270  12.150  17.439  1.00 90.87           H
ATOM   1499  CD2 TRP A 112       8.281  10.207  14.804  1.00 90.87           C
ATOM   1500  NE1 TRP A 112       7.665  12.285  15.341  1.00 90.87           N
ATOM   1501  HE1 TRP A 112       7.310  13.218  15.287  1.00 90.87           H
ATOM   1502  CE2 TRP A 112       7.725  11.365  14.301  1.00 90.87           C
ATOM   1503  CE3 TRP A 112       8.479   9.076  13.993  1.00 90.87           C
ATOM   1504  HE3 TRP A 112       8.916   8.151  14.367  1.00 90.87           H
ATOM   1505  CZ2 TRP A 112       7.320  11.505  12.968  1.00 90.87           C
ATOM   1506  HZ2 TRP A 112       6.883  12.431  12.594  1.00 90.87           H
ATOM   1507  CZ3 TRP A 112       8.070   9.232  12.663  1.00 90.87           C
ATOM   1508  HZ3 TRP A 112       8.201   8.384  11.990  1.00 90.87           H
ATOM   1509  CH2 TRP A 112       7.508  10.391  12.141  1.00 90.87           C
ATOM   1510  HH2 TRP A 112       7.214  10.432  11.092  1.00 90.87           H
ATOM   1511  HN  TRP A 112      10.603   7.937  18.629  1.00 90.87           H
ATOM   1512  N   LYS A 113      12.195  11.209  16.650  1.00 83.06           N
ATOM   1513  CA  LYS A 113      13.016  12.359  16.987  1.00 83.06           C
ATOM   1514  C   LYS A 113      12.429  13.610  16.331  1.00 83.06           C
ATOM   1515  O   LYS A 113      13.046  14.674  16.352  1.00 83.06           O
ATOM   1516  HA  LYS A 113      12.973  12.484  18.069  1.00 83.06           H
ATOM   1517  CB  LYS A 113      14.478  12.100  16.619  1.00 83.06           C
ATOM   1518 1HB  LYS A 113      14.560  11.913  15.548  1.00 83.06           H
ATOM   1519 2HB  LYS A 113      15.074  12.987  16.834  1.00 83.06           H
ATOM   1520  CG  LYS A 113      15.035  10.904  17.394  1.00 83.06           C
ATOM   1521 1HG  LYS A 113      14.883  11.056  18.463  1.00 83.06           H
ATOM   1522 2HG  LYS A 113      14.489  10.001  17.119  1.00 83.06           H
ATOM   1523  CD  LYS A 113      16.526  10.712  17.108  1.00 83.06           C
ATOM   1524 1HD  LYS A 113      16.677  10.544  16.042  1.00 83.06           H
ATOM   1525 2HD  LYS A 113      17.070  11.620  17.368  1.00 83.06           H
ATOM   1526  CE  LYS A 113      17.088   9.530  17.901  1.00 83.06           C
ATOM   1527 1HE  LYS A 113      16.953   9.703  18.968  1.00 83.06           H
ATOM   1528 2HE  LYS A 113      16.536   8.623  17.653  1.00 83.06           H
ATOM   1529  NZ  LYS A 113      18.525   9.340  17.600  1.00 83.06           N
ATOM   1530 1HZ  LYS A 113      18.874   8.538  18.112  1.00 83.06           H
ATOM   1531 2HZ  LYS A 113      18.644   9.185  16.605  1.00 83.06           H
ATOM   1532 3HZ  LYS A 113      19.040  10.169  17.877  1.00 83.06           H
ATOM   1533  HN  LYS A 113      12.291  10.882  15.709  1.00 83.06           H
ATOM   1534  N   PHE A 114      11.244  13.441  15.763  1.00 88.84           N
ATOM   1535  CA  PHE A 114      10.643  14.491  14.958  1.00 88.84           C
ATOM   1536  C   PHE A 114       9.443  15.112  15.676  1.00 88.84           C
ATOM   1537  O   PHE A 114       8.990  14.597  16.697  1.00 88.84           O
ATOM   1538  HA  PHE A 114      11.405  15.254  14.801  1.00 88.84           H
ATOM   1539  CB  PHE A 114      10.164  13.840  13.659  1.00 88.84           C
ATOM   1540 1HB  PHE A 114       9.338  13.166  13.885  1.00 88.84           H
ATOM   1541 2HB  PHE A 114       9.771  14.615  13.000  1.00 88.84           H
ATOM   1542  CG  PHE A 114      11.251  13.061  12.916  1.00 88.84           C
ATOM   1543  CD1 PHE A 114      12.186  13.726  12.186  1.00 88.84           C
ATOM   1544  HD1 PHE A 114      12.161  14.815  12.131  1.00 88.84           H
ATOM   1545  CD2 PHE A 114      11.282  11.703  12.985  1.00 88.84           C
ATOM   1546  HD2 PHE A 114      10.532  11.170  13.570  1.00 88.84           H
ATOM   1547  CE1 PHE A 114      13.194  13.003  11.496  1.00 88.84           C
ATOM   1548  HE1 PHE A 114      13.944  13.537  10.911  1.00 88.84           H
ATOM   1549  CE2 PHE A 114      12.291  10.980  12.295  1.00 88.84           C
ATOM   1550  HE2 PHE A 114      12.315   9.892  12.350  1.00 88.84           H
ATOM   1551  CZ  PHE A 114      13.226  11.645  11.565  1.00 88.84           C
ATOM   1552  HZ  PHE A 114      14.000  11.090  11.036  1.00 88.84           H
ATOM   1553  HN  PHE A 114      10.698  12.607  15.845  1.00 88.84           H
ATOM   1554  N   GLN A 115       8.962  16.211  15.114  1.00 81.88           N
ATOM   1555  CA  GLN A 115       7.843  16.927  15.704  1.00 81.88           C
ATOM   1556  C   GLN A 115       6.543  16.151  15.486  1.00 81.88           C
ATOM   1557  O   GLN A 115       6.479  15.266  14.634  1.00 81.88           O
ATOM   1558  HA  GLN A 115       8.066  16.983  16.770  1.00 81.88           H
ATOM   1559  CB  GLN A 115       7.739  18.344  15.139  1.00 81.88           C
ATOM   1560 1HB  GLN A 115       7.661  18.301  14.052  1.00 81.88           H
ATOM   1561 2HB  GLN A 115       6.829  18.820  15.505  1.00 81.88           H
ATOM   1562  CG  GLN A 115       8.954  19.184  15.535  1.00 81.88           C
ATOM   1563 1HG  GLN A 115       9.059  19.190  16.620  1.00 81.88           H
ATOM   1564 2HG  GLN A 115       9.860  18.733  15.130  1.00 81.88           H
ATOM   1565  CD  GLN A 115       8.820  20.619  15.023  1.00 81.88           C
ATOM   1566  OE1 GLN A 115       7.903  20.963  14.295  1.00 81.88           O
ATOM   1567  NE2 GLN A 115       9.782  21.436  15.443  1.00 81.88           N
ATOM   1568 1HE2 GLN A 115      10.506  21.090  16.040  1.00 81.88           H
ATOM   1569 2HE2 GLN A 115       9.781  22.396  15.161  1.00 81.88           H
ATOM   1570  HN  GLN A 115       9.322  16.612  14.271  1.00 81.88           H
ATOM   1571  N   THR A 116       5.537  16.512  16.270  1.00 88.26           N
ATOM   1572  CA  THR A 116       4.239  15.868  16.166  1.00 88.26           C
ATOM   1573  C   THR A 116       3.673  16.034  14.754  1.00 88.26           C
ATOM   1574  O   THR A 116       3.056  15.115  14.217  1.00 88.26           O
ATOM   1575  HA  THR A 116       4.371  14.799  16.334  1.00 88.26           H
ATOM   1576  CB  THR A 116       3.335  16.448  17.255  1.00 88.26           C
ATOM   1577  HB  THR A 116       3.032  17.466  17.008  1.00 88.26           H
ATOM   1578  OG1 THR A 116       4.097  16.307  18.451  1.00 88.26           O
ATOM   1579  HG1 THR A 116       3.720  16.894  19.168  1.00 88.26           H
ATOM   1580  CG2 THR A 116       2.091  15.592  17.502  1.00 88.26           C
ATOM   1581 1HG2 THR A 116       2.395  14.593  17.815  1.00 88.26           H
ATOM   1582 2HG2 THR A 116       1.509  15.523  16.584  1.00 88.26           H
ATOM   1583 3HG2 THR A 116       1.485  16.049  18.284  1.00 88.26           H
ATOM   1584  HN  THR A 116       5.599  17.229  16.965  1.00 88.26           H
ATOM   1585  N   PHE A 117       3.903  17.212  14.194  1.00 91.25           N
ATOM   1586  CA  PHE A 117       3.413  17.514  12.859  1.00 91.25           C
ATOM   1587  C   PHE A 117       3.889  16.466  11.851  1.00 91.25           C
ATOM   1588  O   PHE A 117       3.103  15.976  11.042  1.00 91.25           O
ATOM   1589  HA  PHE A 117       2.324  17.504  12.904  1.00 91.25           H
ATOM   1590  CB  PHE A 117       3.987  18.877  12.470  1.00 91.25           C
ATOM   1591 1HB  PHE A 117       3.637  19.625  13.182  1.00 91.25           H
ATOM   1592 2HB  PHE A 117       5.073  18.841  12.555  1.00 91.25           H
ATOM   1593  CG  PHE A 117       3.616  19.328  11.056  1.00 91.25           C
ATOM   1594  CD1 PHE A 117       4.548  19.295  10.065  1.00 91.25           C
ATOM   1595  HD1 PHE A 117       5.558  18.947  10.279  1.00 91.25           H
ATOM   1596  CD2 PHE A 117       2.355  19.762  10.789  1.00 91.25           C
ATOM   1597  HD2 PHE A 117       1.609  19.789  11.583  1.00 91.25           H
ATOM   1598  CE1 PHE A 117       4.203  19.713   8.753  1.00 91.25           C
ATOM   1599  HE1 PHE A 117       4.950  19.687   7.959  1.00 91.25           H
ATOM   1600  CE2 PHE A 117       2.011  20.180   9.477  1.00 91.25           C
ATOM   1601  HE2 PHE A 117       1.000  20.528   9.263  1.00 91.25           H
ATOM   1602  CZ  PHE A 117       2.942  20.147   8.486  1.00 91.25           C
ATOM   1603  HZ  PHE A 117       2.678  20.468   7.479  1.00 91.25           H
ATOM   1604  HN  PHE A 117       4.412  17.951  14.634  1.00 91.25           H
ATOM   1605  N   MET A 118       5.174  16.155  11.931  1.00 88.54           N
ATOM   1606  CA  MET A 118       5.771  15.195  11.018  1.00 88.54           C
ATOM   1607  C   MET A 118       5.167  13.803  11.214  1.00 88.54           C
ATOM   1608  O   MET A 118       5.055  13.031  10.262  1.00 88.54           O
ATOM   1609  HA  MET A 118       5.540  15.561  10.017  1.00 88.54           H
ATOM   1610  CB  MET A 118       7.281  15.135  11.255  1.00 88.54           C
ATOM   1611 1HB  MET A 118       7.480  14.985  12.316  1.00 88.54           H
ATOM   1612 2HB  MET A 118       7.701  14.278  10.727  1.00 88.54           H
ATOM   1613  CG  MET A 118       7.962  16.419  10.778  1.00 88.54           C
ATOM   1614 1HG  MET A 118       7.640  17.261  11.391  1.00 88.54           H
ATOM   1615 2HG  MET A 118       9.042  16.333  10.898  1.00 88.54           H
ATOM   1616  SD  MET A 118       7.562  16.724   9.066  1.00 88.54           S
ATOM   1617  CE  MET A 118       8.356  15.317   8.307  1.00 88.54           C
ATOM   1618 1HE  MET A 118       9.424  15.342   8.523  1.00 88.54           H
ATOM   1619 2HE  MET A 118       7.926  14.398   8.705  1.00 88.54           H
ATOM   1620 3HE  MET A 118       8.202  15.351   7.228  1.00 88.54           H
ATOM   1621  HN  MET A 118       5.803  16.544  12.604  1.00 88.54           H
ATOM   1622  N   CYS A 119       4.793  13.524  12.454  1.00 93.74           N
ATOM   1623  CA  CYS A 119       4.144  12.264  12.775  1.00 93.74           C
ATOM   1624  C   CYS A 119       2.828  12.190  11.997  1.00 93.74           C
ATOM   1625  O   CYS A 119       2.531  11.176  11.368  1.00 93.74           O
ATOM   1626  HA  CYS A 119       4.825  11.473  12.460  1.00 93.74           H
ATOM   1627  CB  CYS A 119       3.927  12.107  14.281  1.00 93.74           C
ATOM   1628 1HB  CYS A 119       4.888  12.067  14.793  1.00 93.74           H
ATOM   1629 2HB  CYS A 119       3.394  12.974  14.672  1.00 93.74           H
ATOM   1630  SG  CYS A 119       2.974  10.582  14.620  1.00 93.74           S
ATOM   1631  HN  CYS A 119       4.927  14.140  13.230  1.00 93.74           H
ATOM   1632  N   LYS A 120       2.075  13.278  12.066  1.00 91.82           N
ATOM   1633  CA  LYS A 120       0.791  13.343  11.389  1.00 91.82           C
ATOM   1634  C   LYS A 120       1.001  13.142   9.887  1.00 91.82           C
ATOM   1635  O   LYS A 120       0.294  12.356   9.257  1.00 91.82           O
ATOM   1636  HA  LYS A 120       0.181  12.523  11.765  1.00 91.82           H
ATOM   1637  CB  LYS A 120       0.067  14.644  11.739  1.00 91.82           C
ATOM   1638 1HB  LYS A 120       0.728  15.493  11.564  1.00 91.82           H
ATOM   1639 2HB  LYS A 120      -0.795  14.773  11.084  1.00 91.82           H
ATOM   1640  CG  LYS A 120      -0.392  14.641  13.199  1.00 91.82           C
ATOM   1641 1HG  LYS A 120      -1.114  13.840  13.355  1.00 91.82           H
ATOM   1642 2HG  LYS A 120       0.458  14.436  13.850  1.00 91.82           H
ATOM   1643  CD  LYS A 120      -1.020  15.983  13.579  1.00 91.82           C
ATOM   1644 1HD  LYS A 120      -0.287  16.780  13.456  1.00 91.82           H
ATOM   1645 2HD  LYS A 120      -1.848  16.205  12.906  1.00 91.82           H
ATOM   1646  CE  LYS A 120      -1.522  15.963  15.025  1.00 91.82           C
ATOM   1647 1HE  LYS A 120      -0.766  15.518  15.672  1.00 91.82           H
ATOM   1648 2HE  LYS A 120      -1.681  16.983  15.375  1.00 91.82           H
ATOM   1649  NZ  LYS A 120      -2.784  15.195  15.125  1.00 91.82           N
ATOM   1650 1HZ  LYS A 120      -3.236  15.403  16.008  1.00 91.82           H
ATOM   1651 2HZ  LYS A 120      -3.398  15.454  14.361  1.00 91.82           H
ATOM   1652 3HZ  LYS A 120      -2.580  14.203  15.074  1.00 91.82           H
ATOM   1653  HN  LYS A 120       2.329  14.103  12.572  1.00 91.82           H
ATOM   1654  N   VAL A 121       1.976  13.865   9.355  1.00 93.00           N
ATOM   1655  CA  VAL A 121       2.217  13.859   7.922  1.00 93.00           C
ATOM   1656  C   VAL A 121       2.582  12.441   7.477  1.00 93.00           C
ATOM   1657  O   VAL A 121       2.003  11.917   6.527  1.00 93.00           O
ATOM   1658  HA  VAL A 121       1.289  14.152   7.432  1.00 93.00           H
ATOM   1659  CB  VAL A 121       3.288  14.892   7.567  1.00 93.00           C
ATOM   1660  HB  VAL A 121       4.155  14.707   8.201  1.00 93.00           H
ATOM   1661  CG1 VAL A 121       3.731  14.744   6.110  1.00 93.00           C
ATOM   1662 1HG1 VAL A 121       4.142  13.746   5.955  1.00 93.00           H
ATOM   1663 2HG1 VAL A 121       2.873  14.890   5.453  1.00 93.00           H
ATOM   1664 3HG1 VAL A 121       4.492  15.490   5.884  1.00 93.00           H
ATOM   1665  CG2 VAL A 121       2.795  16.312   7.849  1.00 93.00           C
ATOM   1666 1HG2 VAL A 121       1.905  16.513   7.252  1.00 93.00           H
ATOM   1667 2HG2 VAL A 121       2.552  16.410   8.907  1.00 93.00           H
ATOM   1668 3HG2 VAL A 121       3.576  17.027   7.588  1.00 93.00           H
ATOM   1669  HN  VAL A 121       2.594  14.446   9.885  1.00 93.00           H
ATOM   1670  N   VAL A 122       3.540  11.861   8.184  1.00 92.11           N
ATOM   1671  CA  VAL A 122       4.125  10.601   7.760  1.00 92.11           C
ATOM   1672  C   VAL A 122       3.046   9.517   7.760  1.00 92.11           C
ATOM   1673  O   VAL A 122       2.930   8.751   6.804  1.00 92.11           O
ATOM   1674  HA  VAL A 122       4.490  10.734   6.741  1.00 92.11           H
ATOM   1675  CB  VAL A 122       5.321  10.254   8.649  1.00 92.11           C
ATOM   1676  HB  VAL A 122       5.001  10.334   9.688  1.00 92.11           H
ATOM   1677  CG1 VAL A 122       5.783   8.815   8.410  1.00 92.11           C
ATOM   1678 1HG1 VAL A 122       4.967   8.129   8.637  1.00 92.11           H
ATOM   1679 2HG1 VAL A 122       6.077   8.697   7.367  1.00 92.11           H
ATOM   1680 3HG1 VAL A 122       6.634   8.594   9.054  1.00 92.11           H
ATOM   1681  CG2 VAL A 122       6.470  11.241   8.434  1.00 92.11           C
ATOM   1682 1HG2 VAL A 122       6.788  11.207   7.392  1.00 92.11           H
ATOM   1683 2HG2 VAL A 122       6.133  12.249   8.679  1.00 92.11           H
ATOM   1684 3HG2 VAL A 122       7.306  10.971   9.079  1.00 92.11           H
ATOM   1685  HN  VAL A 122       3.916  12.238   9.032  1.00 92.11           H
ATOM   1686  N   ASN A 123       2.282   9.487   8.842  1.00 91.29           N
ATOM   1687  CA  ASN A 123       1.218   8.507   8.981  1.00 91.29           C
ATOM   1688  C   ASN A 123       0.174   8.737   7.887  1.00 91.29           C
ATOM   1689  O   ASN A 123      -0.323   7.785   7.288  1.00 91.29           O
ATOM   1690  HA  ASN A 123       1.709   7.537   8.892  1.00 91.29           H
ATOM   1691  CB  ASN A 123       0.521   8.639  10.336  1.00 91.29           C
ATOM   1692 1HB  ASN A 123       0.497   9.686  10.637  1.00 91.29           H
ATOM   1693 2HB  ASN A 123      -0.514   8.308  10.250  1.00 91.29           H
ATOM   1694  CG  ASN A 123       1.239   7.812  11.405  1.00 91.29           C
ATOM   1695  OD1 ASN A 123       2.052   6.949  11.117  1.00 91.29           O
ATOM   1696  ND2 ASN A 123       0.893   8.122  12.651  1.00 91.29           N
ATOM   1697 1HD2 ASN A 123       0.219   8.841  12.819  1.00 91.29           H
ATOM   1698 2HD2 ASN A 123       1.308   7.637  13.421  1.00 91.29           H
ATOM   1699  HN  ASN A 123       2.381  10.115   9.614  1.00 91.29           H
ATOM   1700  N   SER A 124      -0.129  10.007   7.660  1.00 91.96           N
ATOM   1701  CA  SER A 124      -1.151  10.371   6.694  1.00 91.96           C
ATOM   1702  C   SER A 124      -0.708   9.967   5.286  1.00 91.96           C
ATOM   1703  O   SER A 124      -1.497   9.421   4.516  1.00 91.96           O
ATOM   1704  HA  SER A 124      -2.040   9.815   6.990  1.00 91.96           H
ATOM   1705  CB  SER A 124      -1.449  11.871   6.746  1.00 91.96           C
ATOM   1706 1HB  SER A 124      -0.553  12.428   6.469  1.00 91.96           H
ATOM   1707 2HB  SER A 124      -2.215  12.115   6.010  1.00 91.96           H
ATOM   1708  OG  SER A 124      -1.883  12.285   8.038  1.00 91.96           O
ATOM   1709  HG  SER A 124      -1.193  12.874   8.459  1.00 91.96           H
ATOM   1710  HN  SER A 124       0.309  10.777   8.122  1.00 91.96           H
ATOM   1711  N   MET A 125       0.553  10.250   4.993  1.00 85.20           N
ATOM   1712  CA  MET A 125       1.101   9.949   3.681  1.00 85.20           C
ATOM   1713  C   MET A 125       1.023   8.450   3.385  1.00 85.20           C
ATOM   1714  O   MET A 125       0.598   8.050   2.302  1.00 85.20           O
ATOM   1715  HA  MET A 125       0.484  10.500   2.972  1.00 85.20           H
ATOM   1716  CB  MET A 125       2.560  10.406   3.621  1.00 85.20           C
ATOM   1717 1HB  MET A 125       3.075  10.113   4.536  1.00 85.20           H
ATOM   1718 2HB  MET A 125       3.068   9.907   2.796  1.00 85.20           H
ATOM   1719  CG  MET A 125       2.653  11.923   3.441  1.00 85.20           C
ATOM   1720 1HG  MET A 125       2.087  12.228   2.561  1.00 85.20           H
ATOM   1721 2HG  MET A 125       2.206  12.427   4.298  1.00 85.20           H
ATOM   1722  SD  MET A 125       4.360  12.414   3.268  1.00 85.20           S
ATOM   1723  CE  MET A 125       4.673  11.864   1.599  1.00 85.20           C
ATOM   1724 1HE  MET A 125       4.513  10.787   1.535  1.00 85.20           H
ATOM   1725 2HE  MET A 125       3.994  12.373   0.915  1.00 85.20           H
ATOM   1726 3HE  MET A 125       5.703  12.095   1.327  1.00 85.20           H
ATOM   1727  HN  MET A 125       1.193  10.675   5.632  1.00 85.20           H
ATOM   1728  N   TYR A 126       1.441   7.663   4.365  1.00 84.69           N
ATOM   1729  CA  TYR A 126       1.411   6.217   4.227  1.00 84.69           C
ATOM   1730  C   TYR A 126       0.000   5.726   3.895  1.00 84.69           C
ATOM   1731  O   TYR A 126      -0.184   4.934   2.973  1.00 84.69           O
ATOM   1732  HA  TYR A 126       2.084   5.942   3.415  1.00 84.69           H
ATOM   1733  CB  TYR A 126       1.826   5.655   5.588  1.00 84.69           C
ATOM   1734 1HB  TYR A 126       2.890   5.840   5.738  1.00 84.69           H
ATOM   1735 2HB  TYR A 126       1.295   6.197   6.371  1.00 84.69           H
ATOM   1736  CG  TYR A 126       1.556   4.158   5.752  1.00 84.69           C
ATOM   1737  CD1 TYR A 126       0.516   3.728   6.551  1.00 84.69           C
ATOM   1738  HD1 TYR A 126      -0.112   4.455   7.066  1.00 84.69           H
ATOM   1739  CD2 TYR A 126       2.352   3.238   5.101  1.00 84.69           C
ATOM   1740  HD2 TYR A 126       3.173   3.577   4.470  1.00 84.69           H
ATOM   1741  CE1 TYR A 126       0.262   2.319   6.706  1.00 84.69           C
ATOM   1742  HE1 TYR A 126      -0.556   1.965   7.334  1.00 84.69           H
ATOM   1743  CE2 TYR A 126       2.098   1.829   5.255  1.00 84.69           C
ATOM   1744  HE2 TYR A 126       2.719   1.091   4.747  1.00 84.69           H
ATOM   1745  CZ  TYR A 126       1.066   1.439   6.050  1.00 84.69           C
ATOM   1746  OH  TYR A 126       0.825   0.108   6.196  1.00 84.69           O
ATOM   1747  HH  TYR A 126       1.308  -0.406   5.486  1.00 84.69           H
ATOM   1748  HN  TYR A 126       1.794   7.997   5.239  1.00 84.69           H
ATOM   1749  N   LYS A 127      -0.959   6.218   4.666  1.00 85.15           N
ATOM   1750  CA  LYS A 127      -2.327   5.741   4.554  1.00 85.15           C
ATOM   1751  C   LYS A 127      -2.886   6.123   3.182  1.00 85.15           C
ATOM   1752  O   LYS A 127      -3.522   5.307   2.517  1.00 85.15           O
ATOM   1753  HA  LYS A 127      -2.300   4.653   4.625  1.00 85.15           H
ATOM   1754  CB  LYS A 127      -3.170   6.250   5.725  1.00 85.15           C
ATOM   1755 1HB  LYS A 127      -2.585   6.209   6.644  1.00 85.15           H
ATOM   1756 2HB  LYS A 127      -3.431   7.296   5.561  1.00 85.15           H
ATOM   1757  CG  LYS A 127      -4.444   5.419   5.886  1.00 85.15           C
ATOM   1758 1HG  LYS A 127      -5.199   6.003   6.413  1.00 85.15           H
ATOM   1759 2HG  LYS A 127      -4.854   5.180   4.904  1.00 85.15           H
ATOM   1760  CD  LYS A 127      -4.162   4.127   6.655  1.00 85.15           C
ATOM   1761 1HD  LYS A 127      -3.658   3.414   6.002  1.00 85.15           H
ATOM   1762 2HD  LYS A 127      -3.485   4.333   7.484  1.00 85.15           H
ATOM   1763  CE  LYS A 127      -5.458   3.512   7.187  1.00 85.15           C
ATOM   1764 1HE  LYS A 127      -6.303   4.152   6.933  1.00 85.15           H
ATOM   1765 2HE  LYS A 127      -5.633   2.548   6.710  1.00 85.15           H
ATOM   1766  NZ  LYS A 127      -5.384   3.338   8.655  1.00 85.15           N
ATOM   1767 1HZ  LYS A 127      -6.086   2.669   8.952  1.00 85.15           H
ATOM   1768 2HZ  LYS A 127      -4.463   2.998   8.910  1.00 85.15           H
ATOM   1769 3HZ  LYS A 127      -5.553   4.229   9.110  1.00 85.15           H
ATOM   1770  HN  LYS A 127      -0.814   6.928   5.355  1.00 85.15           H
ATOM   1771  N   MET A 128      -2.626   7.364   2.798  1.00 85.90           N
ATOM   1772  CA  MET A 128      -3.136   7.879   1.538  1.00 85.90           C
ATOM   1773  C   MET A 128      -2.589   7.077   0.356  1.00 85.90           C
ATOM   1774  O   MET A 128      -3.326   6.753  -0.573  1.00 85.90           O
ATOM   1775  HA  MET A 128      -4.219   7.768   1.592  1.00 85.90           H
ATOM   1776  CB  MET A 128      -2.734   9.348   1.388  1.00 85.90           C
ATOM   1777 1HB  MET A 128      -3.096   9.917   2.244  1.00 85.90           H
ATOM   1778 2HB  MET A 128      -1.647   9.433   1.385  1.00 85.90           H
ATOM   1779  CG  MET A 128      -3.301   9.942   0.097  1.00 85.90           C
ATOM   1780 1HG  MET A 128      -2.918   9.394  -0.764  1.00 85.90           H
ATOM   1781 2HG  MET A 128      -4.386   9.837   0.084  1.00 85.90           H
ATOM   1782  SD  MET A 128      -2.854  11.665  -0.031  1.00 85.90           S
ATOM   1783  CE  MET A 128      -3.509  12.037  -1.649  1.00 85.90           C
ATOM   1784 1HE  MET A 128      -3.028  11.399  -2.391  1.00 85.90           H
ATOM   1785 2HE  MET A 128      -4.584  11.856  -1.656  1.00 85.90           H
ATOM   1786 3HE  MET A 128      -3.314  13.082  -1.888  1.00 85.90           H
ATOM   1787  HN  MET A 128      -2.081   8.012   3.329  1.00 85.90           H
ATOM   1788  N   ASN A 129      -1.300   6.779   0.430  1.00 81.12           N
ATOM   1789  CA  ASN A 129      -0.627   6.091  -0.659  1.00 81.12           C
ATOM   1790  C   ASN A 129      -1.080   4.629  -0.690  1.00 81.12           C
ATOM   1791  O   ASN A 129      -1.210   4.039  -1.761  1.00 81.12           O
ATOM   1792  HA  ASN A 129      -0.911   6.634  -1.560  1.00 81.12           H
ATOM   1793  CB  ASN A 129       0.891   6.111  -0.469  1.00 81.12           C
ATOM   1794 1HB  ASN A 129       1.143   5.731   0.521  1.00 81.12           H
ATOM   1795 2HB  ASN A 129       1.361   5.447  -1.194  1.00 81.12           H
ATOM   1796  CG  ASN A 129       1.445   7.528  -0.634  1.00 81.12           C
ATOM   1797  OD1 ASN A 129       0.924   8.344  -1.376  1.00 81.12           O
ATOM   1798  ND2 ASN A 129       2.527   7.774   0.099  1.00 81.12           N
ATOM   1799 1HD2 ASN A 129       2.905   7.060   0.688  1.00 81.12           H
ATOM   1800 2HD2 ASN A 129       2.964   8.673   0.060  1.00 81.12           H
ATOM   1801  HN  ASN A 129      -0.719   6.999   1.214  1.00 81.12           H
ATOM   1802  N   PHE A 130      -1.307   4.088   0.498  1.00 85.49           N
ATOM   1803  CA  PHE A 130      -1.775   2.718   0.619  1.00 85.49           C
ATOM   1804  C   PHE A 130      -3.050   2.500  -0.198  1.00 85.49           C
ATOM   1805  O   PHE A 130      -3.116   1.590  -1.023  1.00 85.49           O
ATOM   1806  HA  PHE A 130      -0.986   2.071   0.236  1.00 85.49           H
ATOM   1807  CB  PHE A 130      -2.085   2.480   2.098  1.00 85.49           C
ATOM   1808 1HB  PHE A 130      -1.161   2.565   2.671  1.00 85.49           H
ATOM   1809 2HB  PHE A 130      -2.752   3.267   2.451  1.00 85.49           H
ATOM   1810  CG  PHE A 130      -2.725   1.121   2.389  1.00 85.49           C
ATOM   1811  CD1 PHE A 130      -4.064   1.034   2.613  1.00 85.49           C
ATOM   1812  HD1 PHE A 130      -4.681   1.932   2.584  1.00 85.49           H
ATOM   1813  CD2 PHE A 130      -1.955   0.001   2.425  1.00 85.49           C
ATOM   1814  HD2 PHE A 130      -0.882   0.071   2.246  1.00 85.49           H
ATOM   1815  CE1 PHE A 130      -4.658  -0.227   2.883  1.00 85.49           C
ATOM   1816  HE1 PHE A 130      -5.731  -0.297   3.062  1.00 85.49           H
ATOM   1817  CE2 PHE A 130      -2.549  -1.261   2.695  1.00 85.49           C
ATOM   1818  HE2 PHE A 130      -1.932  -2.159   2.724  1.00 85.49           H
ATOM   1819  CZ  PHE A 130      -3.888  -1.348   2.918  1.00 85.49           C
ATOM   1820  HZ  PHE A 130      -4.344  -2.316   3.125  1.00 85.49           H
ATOM   1821  HN  PHE A 130      -1.176   4.568   1.365  1.00 85.49           H
ATOM   1822  N   TYR A 131      -4.033   3.351   0.060  1.00 91.47           N
ATOM   1823  CA  TYR A 131      -5.323   3.225  -0.596  1.00 91.47           C
ATOM   1824  C   TYR A 131      -5.215   3.551  -2.087  1.00 91.47           C
ATOM   1825  O   TYR A 131      -5.814   2.873  -2.919  1.00 91.47           O
ATOM   1826  HA  TYR A 131      -5.660   2.195  -0.480  1.00 91.47           H
ATOM   1827  CB  TYR A 131      -6.239   4.253   0.074  1.00 91.47           C
ATOM   1828 1HB  TYR A 131      -5.696   5.192   0.181  1.00 91.47           H
ATOM   1829 2HB  TYR A 131      -7.088   4.448  -0.581  1.00 91.47           H
ATOM   1830  CG  TYR A 131      -6.759   3.822   1.446  1.00 91.47           C
ATOM   1831  CD1 TYR A 131      -7.452   2.636   1.580  1.00 91.47           C
ATOM   1832  HD1 TYR A 131      -7.629   2.007   0.708  1.00 91.47           H
ATOM   1833  CD2 TYR A 131      -6.535   4.618   2.550  1.00 91.47           C
ATOM   1834  HD2 TYR A 131      -5.987   5.555   2.445  1.00 91.47           H
ATOM   1835  CE1 TYR A 131      -7.942   2.230   2.872  1.00 91.47           C
ATOM   1836  HE1 TYR A 131      -8.491   1.296   2.992  1.00 91.47           H
ATOM   1837  CE2 TYR A 131      -7.025   4.213   3.842  1.00 91.47           C
ATOM   1838  HE2 TYR A 131      -6.855   4.833   4.723  1.00 91.47           H
ATOM   1839  CZ  TYR A 131      -7.704   3.038   3.939  1.00 91.47           C
ATOM   1840  OH  TYR A 131      -8.166   2.655   5.160  1.00 91.47           O
ATOM   1841  HH  TYR A 131      -8.161   3.434   5.787  1.00 91.47           H
ATOM   1842  HN  TYR A 131      -3.958   4.114   0.702  1.00 91.47           H
ATOM   1843  N   SER A 132      -4.447   4.591  -2.378  1.00 91.42           N
ATOM   1844  CA  SER A 132      -4.339   5.083  -3.741  1.00 91.42           C
ATOM   1845  C   SER A 132      -3.748   3.998  -4.644  1.00 91.42           C
ATOM   1846  O   SER A 132      -4.220   3.790  -5.761  1.00 91.42           O
ATOM   1847  HA  SER A 132      -5.359   5.319  -4.044  1.00 91.42           H
ATOM   1848  CB  SER A 132      -3.483   6.349  -3.804  1.00 91.42           C
ATOM   1849 1HB  SER A 132      -3.448   6.713  -4.831  1.00 91.42           H
ATOM   1850 2HB  SER A 132      -3.949   7.132  -3.204  1.00 91.42           H
ATOM   1851  OG  SER A 132      -2.156   6.121  -3.336  1.00 91.42           O
ATOM   1852  HG  SER A 132      -1.602   6.943  -3.463  1.00 91.42           H
ATOM   1853  HN  SER A 132      -3.905   5.092  -1.704  1.00 91.42           H
ATOM   1854  N   CYS A 133      -2.724   3.335  -4.126  1.00 89.04           N
ATOM   1855  CA  CYS A 133      -2.048   2.294  -4.882  1.00 89.04           C
ATOM   1856  C   CYS A 133      -3.063   1.195  -5.202  1.00 89.04           C
ATOM   1857  O   CYS A 133      -3.196   0.784  -6.354  1.00 89.04           O
ATOM   1858  HA  CYS A 133      -1.680   2.760  -5.796  1.00 89.04           H
ATOM   1859  CB  CYS A 133      -0.833   1.748  -4.129  1.00 89.04           C
ATOM   1860 1HB  CYS A 133      -1.105   1.524  -3.097  1.00 89.04           H
ATOM   1861 2HB  CYS A 133      -0.505   0.812  -4.582  1.00 89.04           H
ATOM   1862  SG  CYS A 133       0.528   2.971  -4.165  1.00 89.04           S
ATOM   1863  HG  CYS A 133       0.081   3.705  -3.150  1.00 89.04           H
ATOM   1864  HN  CYS A 133      -2.358   3.498  -3.210  1.00 89.04           H
ATOM   1865  N   VAL A 134      -3.753   0.750  -4.162  1.00 88.02           N
ATOM   1866  CA  VAL A 134      -4.654  -0.382  -4.291  1.00 88.02           C
ATOM   1867  C   VAL A 134      -5.765  -0.034  -5.283  1.00 88.02           C
ATOM   1868  O   VAL A 134      -6.121  -0.849  -6.133  1.00 88.02           O
ATOM   1869  HA  VAL A 134      -4.078  -1.218  -4.689  1.00 88.02           H
ATOM   1870  CB  VAL A 134      -5.186  -0.787  -2.915  1.00 88.02           C
ATOM   1871  HB  VAL A 134      -5.630   0.096  -2.454  1.00 88.02           H
ATOM   1872  CG1 VAL A 134      -6.280  -1.850  -3.041  1.00 88.02           C
ATOM   1873 1HG1 VAL A 134      -7.105  -1.454  -3.632  1.00 88.02           H
ATOM   1874 2HG1 VAL A 134      -5.872  -2.734  -3.531  1.00 88.02           H
ATOM   1875 3HG1 VAL A 134      -6.641  -2.119  -2.048  1.00 88.02           H
ATOM   1876  CG2 VAL A 134      -4.053  -1.271  -2.009  1.00 88.02           C
ATOM   1877 1HG2 VAL A 134      -3.568  -2.135  -2.463  1.00 88.02           H
ATOM   1878 2HG2 VAL A 134      -3.323  -0.471  -1.880  1.00 88.02           H
ATOM   1879 3HG2 VAL A 134      -4.459  -1.552  -1.037  1.00 88.02           H
ATOM   1880  HN  VAL A 134      -3.704   1.149  -3.246  1.00 88.02           H
ATOM   1881  N   LEU A 135      -6.282   1.178  -5.142  1.00 92.29           N
ATOM   1882  CA  LEU A 135      -7.405   1.612  -5.956  1.00 92.29           C
ATOM   1883  C   LEU A 135      -6.955   1.738  -7.413  1.00 92.29           C
ATOM   1884  O   LEU A 135      -7.721   1.449  -8.331  1.00 92.29           O
ATOM   1885  HA  LEU A 135      -8.170   0.837  -5.897  1.00 92.29           H
ATOM   1886  CB  LEU A 135      -8.015   2.895  -5.388  1.00 92.29           C
ATOM   1887 1HB  LEU A 135      -7.217   3.625  -5.256  1.00 92.29           H
ATOM   1888 2HB  LEU A 135      -8.703   3.305  -6.127  1.00 92.29           H
ATOM   1889  CG  LEU A 135      -8.762   2.751  -4.060  1.00 92.29           C
ATOM   1890  HG  LEU A 135      -8.091   2.283  -3.340  1.00 92.29           H
ATOM   1891  CD1 LEU A 135      -9.146   4.121  -3.497  1.00 92.29           C
ATOM   1892 1HD1 LEU A 135      -8.245   4.710  -3.329  1.00 92.29           H
ATOM   1893 2HD1 LEU A 135      -9.791   4.638  -4.207  1.00 92.29           H
ATOM   1894 3HD1 LEU A 135      -9.676   3.990  -2.553  1.00 92.29           H
ATOM   1895  CD2 LEU A 135      -9.976   1.832  -4.211  1.00 92.29           C
ATOM   1896 1HD2 LEU A 135     -10.657   2.249  -4.952  1.00 92.29           H
ATOM   1897 2HD2 LEU A 135      -9.646   0.845  -4.535  1.00 92.29           H
ATOM   1898 3HD2 LEU A 135     -10.489   1.748  -3.253  1.00 92.29           H
ATOM   1899  HN  LEU A 135      -5.948   1.856  -4.488  1.00 92.29           H
ATOM   1900  N   LEU A 136      -5.713   2.169  -7.580  1.00 91.70           N
ATOM   1901  CA  LEU A 136      -5.152   2.340  -8.909  1.00 91.70           C
ATOM   1902  C   LEU A 136      -5.046   0.976  -9.592  1.00 91.70           C
ATOM   1903  O   LEU A 136      -5.412   0.831 -10.758  1.00 91.70           O
ATOM   1904  HA  LEU A 136      -5.846   2.959  -9.479  1.00 91.70           H
ATOM   1905  CB  LEU A 136      -3.825   3.098  -8.838  1.00 91.70           C
ATOM   1906 1HB  LEU A 136      -3.238   2.686  -8.016  1.00 91.70           H
ATOM   1907 2HB  LEU A 136      -3.269   2.904  -9.755  1.00 91.70           H
ATOM   1908  CG  LEU A 136      -3.926   4.612  -8.646  1.00 91.70           C
ATOM   1909  HG  LEU A 136      -4.620   4.808  -7.829  1.00 91.70           H
ATOM   1910  CD1 LEU A 136      -2.575   5.206  -8.243  1.00 91.70           C
ATOM   1911 1HD1 LEU A 136      -2.245   4.756  -7.307  1.00 91.70           H
ATOM   1912 2HD1 LEU A 136      -1.841   5.000  -9.023  1.00 91.70           H
ATOM   1913 3HD1 LEU A 136      -2.675   6.283  -8.114  1.00 91.70           H
ATOM   1914  CD2 LEU A 136      -4.498   5.286  -9.896  1.00 91.70           C
ATOM   1915 1HD2 LEU A 136      -3.849   5.084 -10.747  1.00 91.70           H
ATOM   1916 2HD2 LEU A 136      -5.494   4.891 -10.097  1.00 91.70           H
ATOM   1917 3HD2 LEU A 136      -4.560   6.362  -9.733  1.00 91.70           H
ATOM   1918  HN  LEU A 136      -5.095   2.400  -6.828  1.00 91.70           H
ATOM   1919  N   ILE A 137      -4.543   0.010  -8.838  1.00 86.83           N
ATOM   1920  CA  ILE A 137      -4.341  -1.327  -9.370  1.00 86.83           C
ATOM   1921  C   ILE A 137      -5.693  -1.926  -9.761  1.00 86.83           C
ATOM   1922  O   ILE A 137      -5.807  -2.593 -10.788  1.00 86.83           O
ATOM   1923  HA  ILE A 137      -3.732  -1.232 -10.270  1.00 86.83           H
ATOM   1924  CB  ILE A 137      -3.552  -2.185  -8.379  1.00 86.83           C
ATOM   1925  HB  ILE A 137      -3.956  -2.013  -7.381  1.00 86.83           H
ATOM   1926  CG1 ILE A 137      -2.079  -1.773  -8.347  1.00 86.83           C
ATOM   1927 1HG1 ILE A 137      -1.609  -2.017  -9.300  1.00 86.83           H
ATOM   1928 2HG1 ILE A 137      -2.003  -0.693  -8.221  1.00 86.83           H
ATOM   1929  CG2 ILE A 137      -3.724  -3.674  -8.685  1.00 86.83           C
ATOM   1930 1HG2 ILE A 137      -4.779  -3.940  -8.615  1.00 86.83           H
ATOM   1931 2HG2 ILE A 137      -3.362  -3.883  -9.692  1.00 86.83           H
ATOM   1932 3HG2 ILE A 137      -3.153  -4.261  -7.965  1.00 86.83           H
ATOM   1933  CD1 ILE A 137      -1.337  -2.478  -7.210  1.00 86.83           C
ATOM   1934 1HD1 ILE A 137      -1.795  -2.212  -6.257  1.00 86.83           H
ATOM   1935 2HD1 ILE A 137      -1.395  -3.557  -7.353  1.00 86.83           H
ATOM   1936 3HD1 ILE A 137      -0.292  -2.167  -7.210  1.00 86.83           H
ATOM   1937  HN  ILE A 137      -4.276   0.128  -7.882  1.00 86.83           H
ATOM   1938  N   MET A 138      -6.685  -1.665  -8.922  1.00 88.81           N
ATOM   1939  CA  MET A 138      -8.039  -2.110  -9.202  1.00 88.81           C
ATOM   1940  C   MET A 138      -8.556  -1.505 -10.508  1.00 88.81           C
ATOM   1941  O   MET A 138      -9.164  -2.201 -11.321  1.00 88.81           O
ATOM   1942  HA  MET A 138      -7.978  -3.195  -9.295  1.00 88.81           H
ATOM   1943  CB  MET A 138      -8.960  -1.701  -8.050  1.00 88.81           C
ATOM   1944 1HB  MET A 138      -8.560  -2.079  -7.109  1.00 88.81           H
ATOM   1945 2HB  MET A 138      -8.988  -0.615  -7.971  1.00 88.81           H
ATOM   1946  CG  MET A 138     -10.376  -2.240  -8.262  1.00 88.81           C
ATOM   1947 1HG  MET A 138     -10.756  -1.915  -9.230  1.00 88.81           H
ATOM   1948 2HG  MET A 138     -10.361  -3.330  -8.275  1.00 88.81           H
ATOM   1949  SD  MET A 138     -11.450  -1.662  -6.960  1.00 88.81           S
ATOM   1950  CE  MET A 138     -11.561   0.066  -7.393  1.00 88.81           C
ATOM   1951 1HE  MET A 138     -10.566   0.509  -7.376  1.00 88.81           H
ATOM   1952 2HE  MET A 138     -11.985   0.163  -8.393  1.00 88.81           H
ATOM   1953 3HE  MET A 138     -12.201   0.580  -6.676  1.00 88.81           H
ATOM   1954  HN  MET A 138      -6.574  -1.160  -8.065  1.00 88.81           H
ATOM   1955  N   CYS A 139      -8.296  -0.216 -10.670  1.00 91.39           N
ATOM   1956  CA  CYS A 139      -8.787   0.507 -11.831  1.00 91.39           C
ATOM   1957  C   CYS A 139      -8.095  -0.055 -13.075  1.00 91.39           C
ATOM   1958  O   CYS A 139      -8.698  -0.130 -14.144  1.00 91.39           O
ATOM   1959  HA  CYS A 139      -9.862   0.334 -11.875  1.00 91.39           H
ATOM   1960  CB  CYS A 139      -8.572   2.015 -11.691  1.00 91.39           C
ATOM   1961 1HB  CYS A 139      -7.557   2.216 -11.348  1.00 91.39           H
ATOM   1962 2HB  CYS A 139      -8.682   2.498 -12.662  1.00 91.39           H
ATOM   1963  SG  CYS A 139      -9.780   2.712 -10.507  1.00 91.39           S
ATOM   1964  HG  CYS A 139      -9.176   2.262  -9.411  1.00 91.39           H
ATOM   1965  HN  CYS A 139      -7.761   0.332 -10.026  1.00 91.39           H
ATOM   1966  N   ILE A 140      -6.839  -0.437 -12.893  1.00 86.17           N
ATOM   1967  CA  ILE A 140      -6.078  -1.043 -13.971  1.00 86.17           C
ATOM   1968  C   ILE A 140      -6.797  -2.306 -14.450  1.00 86.17           C
ATOM   1969  O   ILE A 140      -6.926  -2.533 -15.652  1.00 86.17           O
ATOM   1970  HA  ILE A 140      -6.050  -0.329 -14.794  1.00 86.17           H
ATOM   1971  CB  ILE A 140      -4.632  -1.287 -13.535  1.00 86.17           C
ATOM   1972  HB  ILE A 140      -4.646  -1.733 -12.540  1.00 86.17           H
ATOM   1973  CG1 ILE A 140      -3.862   0.031 -13.429  1.00 86.17           C
ATOM   1974 1HG1 ILE A 140      -3.665   0.422 -14.427  1.00 86.17           H
ATOM   1975 2HG1 ILE A 140      -4.470   0.771 -12.910  1.00 86.17           H
ATOM   1976  CG2 ILE A 140      -3.938  -2.283 -14.467  1.00 86.17           C
ATOM   1977 1HG2 ILE A 140      -4.474  -3.232 -14.447  1.00 86.17           H
ATOM   1978 2HG2 ILE A 140      -3.935  -1.888 -15.483  1.00 86.17           H
ATOM   1979 3HG2 ILE A 140      -2.912  -2.438 -14.134  1.00 86.17           H
ATOM   1980  CD1 ILE A 140      -2.540  -0.165 -12.682  1.00 86.17           C
ATOM   1981 1HD1 ILE A 140      -2.743  -0.533 -11.677  1.00 86.17           H
ATOM   1982 2HD1 ILE A 140      -1.924  -0.888 -13.217  1.00 86.17           H
ATOM   1983 3HD1 ILE A 140      -2.013   0.787 -12.621  1.00 86.17           H
ATOM   1984  HN  ILE A 140      -6.344  -0.337 -12.030  1.00 86.17           H
ATOM   1985  N   SER A 141      -7.246  -3.095 -13.485  1.00 86.39           N
ATOM   1986  CA  SER A 141      -7.897  -4.357 -13.791  1.00 86.39           C
ATOM   1987  C   SER A 141      -9.173  -4.106 -14.597  1.00 86.39           C
ATOM   1988  O   SER A 141      -9.440  -4.801 -15.576  1.00 86.39           O
ATOM   1989  HA  SER A 141      -7.174  -4.918 -14.384  1.00 86.39           H
ATOM   1990  CB  SER A 141      -8.220  -5.135 -12.514  1.00 86.39           C
ATOM   1991 1HB  SER A 141      -8.974  -4.595 -11.942  1.00 86.39           H
ATOM   1992 2HB  SER A 141      -8.651  -6.101 -12.777  1.00 86.39           H
ATOM   1993  OG  SER A 141      -7.064  -5.336 -11.705  1.00 86.39           O
ATOM   1994  HG  SER A 141      -6.928  -4.549 -11.103  1.00 86.39           H
ATOM   1995  HN  SER A 141      -7.172  -2.883 -12.510  1.00 86.39           H
ATOM   1996  N   VAL A 142      -9.928  -3.111 -14.155  1.00 88.65           N
ATOM   1997  CA  VAL A 142     -11.182  -2.775 -14.807  1.00 88.65           C
ATOM   1998  C   VAL A 142     -10.900  -2.312 -16.238  1.00 88.65           C
ATOM   1999  O   VAL A 142     -11.622  -2.674 -17.165  1.00 88.65           O
ATOM   2000  HA  VAL A 142     -11.786  -3.682 -14.845  1.00 88.65           H
ATOM   2001  CB  VAL A 142     -11.940  -1.735 -13.980  1.00 88.65           C
ATOM   2002  HB  VAL A 142     -11.296  -0.863 -13.866  1.00 88.65           H
ATOM   2003  CG1 VAL A 142     -13.214  -1.287 -14.699  1.00 88.65           C
ATOM   2004 1HG1 VAL A 142     -12.953  -0.846 -15.661  1.00 88.65           H
ATOM   2005 2HG1 VAL A 142     -13.864  -2.148 -14.858  1.00 88.65           H
ATOM   2006 3HG1 VAL A 142     -13.734  -0.547 -14.089  1.00 88.65           H
ATOM   2007  CG2 VAL A 142     -12.258  -2.271 -12.583  1.00 88.65           C
ATOM   2008 1HG2 VAL A 142     -12.875  -3.166 -12.669  1.00 88.65           H
ATOM   2009 2HG2 VAL A 142     -11.330  -2.517 -12.068  1.00 88.65           H
ATOM   2010 3HG2 VAL A 142     -12.797  -1.512 -12.017  1.00 88.65           H
ATOM   2011  HN  VAL A 142      -9.695  -2.540 -13.367  1.00 88.65           H
ATOM   2012  N   ASP A 143      -9.848  -1.518 -16.372  1.00 83.05           N
ATOM   2013  CA  ASP A 143      -9.490  -0.961 -17.665  1.00 83.05           C
ATOM   2014  C   ASP A 143      -9.162  -2.100 -18.633  1.00 83.05           C
ATOM   2015  O   ASP A 143      -9.555  -2.063 -19.798  1.00 83.05           O
ATOM   2016  HA  ASP A 143     -10.360  -0.385 -17.980  1.00 83.05           H
ATOM   2017  CB  ASP A 143      -8.256  -0.063 -17.557  1.00 83.05           C
ATOM   2018 1HB  ASP A 143      -8.448   0.741 -16.847  1.00 83.05           H
ATOM   2019 2HB  ASP A 143      -7.416  -0.639 -17.166  1.00 83.05           H
ATOM   2020  CG  ASP A 143      -7.886   0.528 -18.918  1.00 83.05           C
ATOM   2021  OD1 ASP A 143      -8.737   1.260 -19.469  1.00 83.05           O
ATOM   2022  OD2 ASP A 143      -6.762   0.235 -19.378  1.00 83.05           O
ATOM   2023  HN  ASP A 143      -9.246  -1.254 -15.617  1.00 83.05           H
ATOM   2024  N   ARG A 144      -8.445  -3.086 -18.114  1.00 73.96           N
ATOM   2025  CA  ARG A 144      -8.057  -4.233 -18.918  1.00 73.96           C
ATOM   2026  C   ARG A 144      -9.297  -5.000 -19.381  1.00 73.96           C
ATOM   2027  O   ARG A 144      -9.387  -5.399 -20.541  1.00 73.96           O
ATOM   2028  HA  ARG A 144      -7.518  -3.809 -19.766  1.00 73.96           H
ATOM   2029  CB  ARG A 144      -7.147  -5.177 -18.129  1.00 73.96           C
ATOM   2030 1HB  ARG A 144      -7.603  -5.406 -17.166  1.00 73.96           H
ATOM   2031 2HB  ARG A 144      -7.043  -6.120 -18.666  1.00 73.96           H
ATOM   2032  CG  ARG A 144      -5.767  -4.552 -17.910  1.00 73.96           C
ATOM   2033 1HG  ARG A 144      -5.870  -3.620 -17.355  1.00 73.96           H
ATOM   2034 2HG  ARG A 144      -5.155  -5.219 -17.303  1.00 73.96           H
ATOM   2035  CD  ARG A 144      -5.069  -4.284 -19.245  1.00 73.96           C
ATOM   2036 1HD  ARG A 144      -3.989  -4.370 -19.124  1.00 73.96           H
ATOM   2037 2HD  ARG A 144      -5.368  -5.033 -19.979  1.00 73.96           H
ATOM   2038  NE  ARG A 144      -5.416  -2.931 -19.735  1.00 73.96           N
ATOM   2039  HE  ARG A 144      -5.981  -2.350 -19.147  1.00 73.96           H
ATOM   2040  CZ  ARG A 144      -5.022  -2.435 -20.916  1.00 73.96           C
ATOM   2041  NH1 ARG A 144      -4.265  -3.169 -21.743  1.00 73.96           N
ATOM   2042 1HH1 ARG A 144      -3.990  -4.094 -21.480  1.00 73.96           H
ATOM   2043 2HH1 ARG A 144      -3.975  -2.791 -22.622  1.00 73.96           H
ATOM   2044  NH2 ARG A 144      -5.397  -1.195 -21.257  1.00 73.96           N
ATOM   2045 1HH2 ARG A 144      -5.111  -0.810 -22.135  1.00 73.96           H
ATOM   2046 2HH2 ARG A 144      -5.962  -0.654 -20.634  1.00 73.96           H
ATOM   2047  HN  ARG A 144      -8.130  -3.110 -17.165  1.00 73.96           H
ATOM   2048  N   TYR A 145     -10.222  -5.183 -18.451  1.00 84.45           N
ATOM   2049  CA  TYR A 145     -11.471  -5.858 -18.760  1.00 84.45           C
ATOM   2050  C   TYR A 145     -12.187  -5.178 -19.928  1.00 84.45           C
ATOM   2051  O   TYR A 145     -12.555  -5.834 -20.902  1.00 84.45           O
ATOM   2052  HA  TYR A 145     -11.238  -6.887 -19.035  1.00 84.45           H
ATOM   2053  CB  TYR A 145     -12.338  -5.736 -17.505  1.00 84.45           C
ATOM   2054 1HB  TYR A 145     -11.959  -6.420 -16.746  1.00 84.45           H
ATOM   2055 2HB  TYR A 145     -12.239  -4.728 -17.104  1.00 84.45           H
ATOM   2056  CG  TYR A 145     -13.821  -6.031 -17.742  1.00 84.45           C
ATOM   2057  CD1 TYR A 145     -14.734  -4.997 -17.771  1.00 84.45           C
ATOM   2058  HD1 TYR A 145     -14.399  -3.970 -17.626  1.00 84.45           H
ATOM   2059  CD2 TYR A 145     -14.245  -7.331 -17.926  1.00 84.45           C
ATOM   2060  HD2 TYR A 145     -13.524  -8.148 -17.903  1.00 84.45           H
ATOM   2061  CE1 TYR A 145     -16.129  -5.274 -17.994  1.00 84.45           C
ATOM   2062  HE1 TYR A 145     -16.861  -4.466 -18.020  1.00 84.45           H
ATOM   2063  CE2 TYR A 145     -15.640  -7.609 -18.149  1.00 84.45           C
ATOM   2064  HE2 TYR A 145     -15.988  -8.631 -18.296  1.00 84.45           H
ATOM   2065  CZ  TYR A 145     -16.513  -6.566 -18.172  1.00 84.45           C
ATOM   2066  OH  TYR A 145     -17.831  -6.828 -18.383  1.00 84.45           O
ATOM   2067  HH  TYR A 145     -17.970  -7.812 -18.496  1.00 84.45           H
ATOM   2068  HN  TYR A 145     -10.129  -4.880 -17.502  1.00 84.45           H
ATOM   2069  N   ILE A 146     -12.364  -3.872 -19.793  1.00 81.72           N
ATOM   2070  CA  ILE A 146     -13.102  -3.110 -20.786  1.00 81.72           C
ATOM   2071  C   ILE A 146     -12.402  -3.235 -22.141  1.00 81.72           C
ATOM   2072  O   ILE A 146     -13.057  -3.391 -23.170  1.00 81.72           O
ATOM   2073  HA  ILE A 146     -14.094  -3.553 -20.868  1.00 81.72           H
ATOM   2074  CB  ILE A 146     -13.289  -1.664 -20.322  1.00 81.72           C
ATOM   2075  HB  ILE A 146     -12.317  -1.275 -20.017  1.00 81.72           H
ATOM   2076  CG1 ILE A 146     -14.207  -1.595 -19.100  1.00 81.72           C
ATOM   2077 1HG1 ILE A 146     -15.231  -1.823 -19.396  1.00 81.72           H
ATOM   2078 2HG1 ILE A 146     -13.910  -2.353 -18.374  1.00 81.72           H
ATOM   2079  CG2 ILE A 146     -13.790  -0.781 -21.466  1.00 81.72           C
ATOM   2080 1HG2 ILE A 146     -13.066  -0.796 -22.281  1.00 81.72           H
ATOM   2081 2HG2 ILE A 146     -14.748  -1.160 -21.824  1.00 81.72           H
ATOM   2082 3HG2 ILE A 146     -13.915   0.241 -21.109  1.00 81.72           H
ATOM   2083  CD1 ILE A 146     -14.153  -0.211 -18.451  1.00 81.72           C
ATOM   2084 1HD1 ILE A 146     -13.132   0.003 -18.134  1.00 81.72           H
ATOM   2085 2HD1 ILE A 146     -14.474   0.541 -19.172  1.00 81.72           H
ATOM   2086 3HD1 ILE A 146     -14.815  -0.189 -17.585  1.00 81.72           H
ATOM   2087  HN  ILE A 146     -12.015  -3.337 -19.024  1.00 81.72           H
ATOM   2088  N   ALA A 147     -11.080  -3.162 -22.098  1.00 80.50           N
ATOM   2089  CA  ALA A 147     -10.292  -3.118 -23.318  1.00 80.50           C
ATOM   2090  C   ALA A 147     -10.477  -4.428 -24.086  1.00 80.50           C
ATOM   2091  O   ALA A 147     -10.278  -4.474 -25.299  1.00 80.50           O
ATOM   2092  HA  ALA A 147     -10.666  -2.294 -23.925  1.00 80.50           H
ATOM   2093  CB  ALA A 147      -8.826  -2.849 -22.970  1.00 80.50           C
ATOM   2094 1HB  ALA A 147      -8.746  -1.894 -22.451  1.00 80.50           H
ATOM   2095 2HB  ALA A 147      -8.454  -3.645 -22.325  1.00 80.50           H
ATOM   2096 3HB  ALA A 147      -8.236  -2.816 -23.886  1.00 80.50           H
ATOM   2097  HN  ALA A 147     -10.549  -3.133 -21.251  1.00 80.50           H
ATOM   2098  N   ILE A 148     -10.857  -5.462 -23.349  1.00 76.78           N
ATOM   2099  CA  ILE A 148     -10.889  -6.804 -23.903  1.00 76.78           C
ATOM   2100  C   ILE A 148     -12.337  -7.186 -24.218  1.00 76.78           C
ATOM   2101  O   ILE A 148     -12.646  -7.594 -25.336  1.00 76.78           O
ATOM   2102  HA  ILE A 148     -10.326  -6.787 -24.836  1.00 76.78           H
ATOM   2103  CB  ILE A 148     -10.184  -7.788 -22.967  1.00 76.78           C
ATOM   2104  HB  ILE A 148     -10.581  -7.647 -21.962  1.00 76.78           H
ATOM   2105  CG1 ILE A 148      -8.682  -7.503 -22.904  1.00 76.78           C
ATOM   2106 1HG1 ILE A 148      -8.203  -7.852 -23.819  1.00 76.78           H
ATOM   2107 2HG1 ILE A 148      -8.514  -6.427 -22.847  1.00 76.78           H
ATOM   2108  CG2 ILE A 148     -10.476  -9.234 -23.369  1.00 76.78           C
ATOM   2109 1HG2 ILE A 148     -11.550  -9.415 -23.321  1.00 76.78           H
ATOM   2110 2HG2 ILE A 148     -10.125  -9.407 -24.387  1.00 76.78           H
ATOM   2111 3HG2 ILE A 148      -9.963  -9.912 -22.688  1.00 76.78           H
ATOM   2112  CD1 ILE A 148      -8.044  -8.189 -21.694  1.00 76.78           C
ATOM   2113 1HD1 ILE A 148      -8.508  -7.820 -20.780  1.00 76.78           H
ATOM   2114 2HD1 ILE A 148      -8.193  -9.267 -21.768  1.00 76.78           H
ATOM   2115 3HD1 ILE A 148      -6.976  -7.970 -21.674  1.00 76.78           H
ATOM   2116  HN  ILE A 148     -11.137  -5.392 -22.392  1.00 76.78           H
ATOM   2117  N   ALA A 149     -13.186  -7.040 -23.211  1.00 76.62           N
ATOM   2118  CA  ALA A 149     -14.559  -7.504 -23.318  1.00 76.62           C
ATOM   2119  C   ALA A 149     -15.343  -6.558 -24.230  1.00 76.62           C
ATOM   2120  O   ALA A 149     -16.238  -6.990 -24.955  1.00 76.62           O
ATOM   2121  HA  ALA A 149     -14.541  -8.496 -23.768  1.00 76.62           H
ATOM   2122  CB  ALA A 149     -15.173  -7.608 -21.920  1.00 76.62           C
ATOM   2123 1HB  ALA A 149     -14.596  -8.314 -21.322  1.00 76.62           H
ATOM   2124 2HB  ALA A 149     -15.156  -6.628 -21.442  1.00 76.62           H
ATOM   2125 3HB  ALA A 149     -16.203  -7.956 -22.000  1.00 76.62           H
ATOM   2126  HN  ALA A 149     -12.950  -6.615 -22.338  1.00 76.62           H
ATOM   2127  N   GLN A 150     -14.979  -5.286 -24.163  1.00 68.35           N
ATOM   2128  CA  GLN A 150     -15.703  -4.261 -24.895  1.00 68.35           C
ATOM   2129  C   GLN A 150     -14.772  -3.558 -25.885  1.00 68.35           C
ATOM   2130  O   GLN A 150     -14.773  -2.332 -25.982  1.00 68.35           O
ATOM   2131  HA  GLN A 150     -16.487  -4.791 -25.437  1.00 68.35           H
ATOM   2132  CB  GLN A 150     -16.346  -3.255 -23.939  1.00 68.35           C
ATOM   2133 1HB  GLN A 150     -15.569  -2.709 -23.404  1.00 68.35           H
ATOM   2134 2HB  GLN A 150     -16.917  -2.521 -24.508  1.00 68.35           H
ATOM   2135  CG  GLN A 150     -17.264  -3.959 -22.938  1.00 68.35           C
ATOM   2136 1HG  GLN A 150     -17.950  -4.619 -23.470  1.00 68.35           H
ATOM   2137 2HG  GLN A 150     -16.670  -4.586 -22.273  1.00 68.35           H
ATOM   2138  CD  GLN A 150     -18.060  -2.944 -22.115  1.00 68.35           C
ATOM   2139  OE1 GLN A 150     -17.971  -1.742 -22.310  1.00 68.35           O
ATOM   2140  NE2 GLN A 150     -18.840  -3.491 -21.188  1.00 68.35           N
ATOM   2141 1HE2 GLN A 150     -18.867  -4.485 -21.080  1.00 68.35           H
ATOM   2142 2HE2 GLN A 150     -19.400  -2.909 -20.599  1.00 68.35           H
ATOM   2143  HN  GLN A 150     -14.207  -4.953 -23.622  1.00 68.35           H
ATOM   2144  N   ALA A 151     -13.999  -4.366 -26.597  1.00 69.30           N
ATOM   2145  CA  ALA A 151     -12.882  -3.846 -27.368  1.00 69.30           C
ATOM   2146  C   ALA A 151     -13.391  -2.773 -28.333  1.00 69.30           C
ATOM   2147  O   ALA A 151     -12.756  -1.733 -28.501  1.00 69.30           O
ATOM   2148  HA  ALA A 151     -12.180  -3.391 -26.670  1.00 69.30           H
ATOM   2149  CB  ALA A 151     -12.182  -4.997 -28.093  1.00 69.30           C
ATOM   2150 1HB  ALA A 151     -11.814  -5.717 -27.361  1.00 69.30           H
ATOM   2151 2HB  ALA A 151     -12.888  -5.489 -28.762  1.00 69.30           H
ATOM   2152 3HB  ALA A 151     -11.345  -4.607 -28.671  1.00 69.30           H
ATOM   2153  HN  ALA A 151     -14.125  -5.357 -26.651  1.00 69.30           H
ATOM   2154  N   MET A 152     -14.531  -3.062 -28.942  1.00 59.01           N
ATOM   2155  CA  MET A 152     -15.097  -2.167 -29.936  1.00 59.01           C
ATOM   2156  C   MET A 152     -15.400  -0.795 -29.330  1.00 59.01           C
ATOM   2157  O   MET A 152     -14.992   0.231 -29.872  1.00 59.01           O
ATOM   2158  HA  MET A 152     -14.336  -2.070 -30.710  1.00 59.01           H
ATOM   2159  CB  MET A 152     -16.385  -2.774 -30.496  1.00 59.01           C
ATOM   2160 1HB  MET A 152     -16.971  -3.205 -29.684  1.00 59.01           H
ATOM   2161 2HB  MET A 152     -16.994  -1.990 -30.947  1.00 59.01           H
ATOM   2162  CG  MET A 152     -16.077  -3.851 -31.538  1.00 59.01           C
ATOM   2163 1HG  MET A 152     -15.353  -3.473 -32.260  1.00 59.01           H
ATOM   2164 2HG  MET A 152     -15.623  -4.716 -31.054  1.00 59.01           H
ATOM   2165  SD  MET A 152     -17.576  -4.337 -32.375  1.00 59.01           S
ATOM   2166  CE  MET A 152     -16.895  -5.396 -33.640  1.00 59.01           C
ATOM   2167 1HE  MET A 152     -16.206  -4.823 -34.262  1.00 59.01           H
ATOM   2168 2HE  MET A 152     -16.360  -6.223 -33.173  1.00 59.01           H
ATOM   2169 3HE  MET A 152     -17.701  -5.789 -34.259  1.00 59.01           H
ATOM   2170  HN  MET A 152     -15.065  -3.890 -28.765  1.00 59.01           H
ATOM   2171  N   ARG A 153     -16.113  -0.821 -28.214  1.00 56.52           N
ATOM   2172  CA  ARG A 153     -16.511   0.409 -27.551  1.00 56.52           C
ATOM   2173  C   ARG A 153     -15.279   1.163 -27.047  1.00 56.52           C
ATOM   2174  O   ARG A 153     -15.262   2.392 -27.032  1.00 56.52           O
ATOM   2175  HA  ARG A 153     -17.035   0.981 -28.317  1.00 56.52           H
ATOM   2176  CB  ARG A 153     -17.443   0.123 -26.372  1.00 56.52           C
ATOM   2177 1HB  ARG A 153     -17.021  -0.669 -25.754  1.00 56.52           H
ATOM   2178 2HB  ARG A 153     -17.523   1.009 -25.743  1.00 56.52           H
ATOM   2179  CG  ARG A 153     -18.833  -0.290 -26.860  1.00 56.52           C
ATOM   2180 1HG  ARG A 153     -19.212   0.453 -27.561  1.00 56.52           H
ATOM   2181 2HG  ARG A 153     -18.767  -1.234 -27.401  1.00 56.52           H
ATOM   2182  CD  ARG A 153     -19.805  -0.435 -25.687  1.00 56.52           C
ATOM   2183 1HD  ARG A 153     -19.462  -1.221 -25.014  1.00 56.52           H
ATOM   2184 2HD  ARG A 153     -19.833   0.489 -25.110  1.00 56.52           H
ATOM   2185  NE  ARG A 153     -21.160  -0.757 -26.189  1.00 56.52           N
ATOM   2186  HE  ARG A 153     -21.301  -0.774 -27.179  1.00 56.52           H
ATOM   2187  CZ  ARG A 153     -22.209  -1.028 -25.400  1.00 56.52           C
ATOM   2188  NH1 ARG A 153     -22.077  -1.021 -24.067  1.00 56.52           N
ATOM   2189 1HH1 ARG A 153     -21.190  -0.811 -23.653  1.00 56.52           H
ATOM   2190 2HH1 ARG A 153     -22.864  -1.224 -23.485  1.00 56.52           H
ATOM   2191  NH2 ARG A 153     -23.391  -1.307 -25.965  1.00 56.52           N
ATOM   2192 1HH2 ARG A 153     -24.184  -1.512 -25.391  1.00 56.52           H
ATOM   2193 2HH2 ARG A 153     -23.481  -1.311 -26.961  1.00 56.52           H
ATOM   2194  HN  ARG A 153     -16.417  -1.661 -27.764  1.00 56.52           H
ATOM   2195  N   ALA A 154     -14.277   0.394 -26.646  1.00 63.32           N
ATOM   2196  CA  ALA A 154     -13.080   0.970 -26.057  1.00 63.32           C
ATOM   2197  C   ALA A 154     -12.317   1.753 -27.127  1.00 63.32           C
ATOM   2198  O   ALA A 154     -11.625   2.722 -26.817  1.00 63.32           O
ATOM   2199  HA  ALA A 154     -13.395   1.657 -25.271  1.00 63.32           H
ATOM   2200  CB  ALA A 154     -12.233  -0.140 -25.431  1.00 63.32           C
ATOM   2201 1HB  ALA A 154     -12.811  -0.646 -24.658  1.00 63.32           H
ATOM   2202 2HB  ALA A 154     -11.950  -0.858 -26.201  1.00 63.32           H
ATOM   2203 3HB  ALA A 154     -11.336   0.293 -24.990  1.00 63.32           H
ATOM   2204  HN  ALA A 154     -14.274  -0.604 -26.718  1.00 63.32           H
ATOM   2205  N   HIS A 155     -12.468   1.304 -28.364  1.00 58.40           N
ATOM   2206  CA  HIS A 155     -11.722   1.884 -29.468  1.00 58.40           C
ATOM   2207  C   HIS A 155     -12.307   3.254 -29.819  1.00 58.40           C
ATOM   2208  O   HIS A 155     -11.571   4.227 -29.971  1.00 58.40           O
ATOM   2209  HA  HIS A 155     -10.698   2.015 -29.118  1.00 58.40           H
ATOM   2210  CB  HIS A 155     -11.688   0.930 -30.663  1.00 58.40           C
ATOM   2211 1HB  HIS A 155     -11.473  -0.077 -30.304  1.00 58.40           H
ATOM   2212 2HB  HIS A 155     -12.678   0.901 -31.119  1.00 58.40           H
ATOM   2213  CG  HIS A 155     -10.673   1.301 -31.717  1.00 58.40           C
ATOM   2214  ND1 HIS A 155     -10.923   2.243 -32.700  1.00 58.40           N
ATOM   2215  HD1 HIS A 155     -11.772   2.760 -32.812  1.00 58.40           H
ATOM   2216  CD2 HIS A 155      -9.404   0.848 -31.932  1.00 58.40           C
ATOM   2217  HD2 HIS A 155      -8.887   0.096 -31.336  1.00 58.40           H
ATOM   2218  CE1 HIS A 155      -9.847   2.344 -33.466  1.00 58.40           C
ATOM   2219  HE1 HIS A 155      -9.733   3.003 -34.326  1.00 58.40           H
ATOM   2220  NE2 HIS A 155      -8.907   1.478 -32.988  1.00 58.40           N
ATOM   2221  HN  HIS A 155     -13.086   0.559 -28.617  1.00 58.40           H
ATOM   2222  N   THR A 156     -13.626   3.285 -29.938  1.00 64.80           N
ATOM   2223  CA  THR A 156     -14.309   4.486 -30.388  1.00 64.80           C
ATOM   2224  C   THR A 156     -14.190   5.592 -29.338  1.00 64.80           C
ATOM   2225  O   THR A 156     -14.178   6.775 -29.676  1.00 64.80           O
ATOM   2226  HA  THR A 156     -13.812   4.846 -31.289  1.00 64.80           H
ATOM   2227  CB  THR A 156     -15.756   4.113 -30.717  1.00 64.80           C
ATOM   2228  HB  THR A 156     -16.383   5.002 -30.776  1.00 64.80           H
ATOM   2229  OG1 THR A 156     -16.111   3.175 -29.704  1.00 64.80           O
ATOM   2230  HG1 THR A 156     -17.091   2.981 -29.746  1.00 64.80           H
ATOM   2231  CG2 THR A 156     -15.874   3.318 -32.019  1.00 64.80           C
ATOM   2232 1HG2 THR A 156     -15.300   2.395 -31.934  1.00 64.80           H
ATOM   2233 2HG2 THR A 156     -15.485   3.913 -32.845  1.00 64.80           H
ATOM   2234 3HG2 THR A 156     -16.921   3.079 -32.205  1.00 64.80           H
ATOM   2235  HN  THR A 156     -14.225   2.511 -29.733  1.00 64.80           H
ATOM   2236  N   TRP A 157     -14.106   5.169 -28.085  1.00 57.95           N
ATOM   2237  CA  TRP A 157     -14.176   6.102 -26.974  1.00 57.95           C
ATOM   2238  C   TRP A 157     -12.754   6.331 -26.459  1.00 57.95           C
ATOM   2239  O   TRP A 157     -12.560   6.702 -25.302  1.00 57.95           O
ATOM   2240  HA  TRP A 157     -14.592   7.037 -27.349  1.00 57.95           H
ATOM   2241  CB  TRP A 157     -15.129   5.593 -25.890  1.00 57.95           C
ATOM   2242 1HB  TRP A 157     -14.869   4.563 -25.646  1.00 57.95           H
ATOM   2243 2HB  TRP A 157     -14.981   6.181 -24.985  1.00 57.95           H
ATOM   2244  CG  TRP A 157     -16.606   5.652 -26.283  1.00 57.95           C
ATOM   2245  CD1 TRP A 157     -17.212   5.041 -27.311  1.00 57.95           C
ATOM   2246  HD1 TRP A 157     -16.703   4.397 -28.028  1.00 57.95           H
ATOM   2247  CD2 TRP A 157     -17.647   6.389 -25.608  1.00 57.95           C
ATOM   2248  NE1 TRP A 157     -18.561   5.330 -27.348  1.00 57.95           N
ATOM   2249  HE1 TRP A 157     -19.220   4.993 -28.020  1.00 57.95           H
ATOM   2250  CE2 TRP A 157     -18.834   6.176 -26.279  1.00 57.95           C
ATOM   2251  CE3 TRP A 157     -17.587   7.209 -24.467  1.00 57.95           C
ATOM   2252  HE3 TRP A 157     -16.663   7.393 -23.920  1.00 57.95           H
ATOM   2253  CZ2 TRP A 157     -20.050   6.748 -25.887  1.00 57.95           C
ATOM   2254  HZ2 TRP A 157     -20.974   6.564 -26.434  1.00 57.95           H
ATOM   2255  CZ3 TRP A 157     -18.811   7.774 -24.088  1.00 57.95           C
ATOM   2256  HZ3 TRP A 157     -18.821   8.419 -23.209  1.00 57.95           H
ATOM   2257  CH2 TRP A 157     -20.015   7.569 -24.753  1.00 57.95           C
ATOM   2258  HH2 TRP A 157     -20.927   8.046 -24.394  1.00 57.95           H
ATOM   2259  HN  TRP A 157     -13.993   4.210 -27.826  1.00 57.95           H
ATOM   2260  N   ARG A 158     -11.794   6.102 -27.344  1.00 58.49           N
ATOM   2261  CA  ARG A 158     -10.398   6.078 -26.944  1.00 58.49           C
ATOM   2262  C   ARG A 158     -10.015   7.400 -26.274  1.00 58.49           C
ATOM   2263  O   ARG A 158      -9.372   7.405 -25.226  1.00 58.49           O
ATOM   2264  HA  ARG A 158     -10.322   5.247 -26.243  1.00 58.49           H
ATOM   2265  CB  ARG A 158      -9.484   5.841 -28.148  1.00 58.49           C
ATOM   2266 1HB  ARG A 158      -9.810   4.952 -28.688  1.00 58.49           H
ATOM   2267 2HB  ARG A 158      -9.562   6.681 -28.839  1.00 58.49           H
ATOM   2268  CG  ARG A 158      -8.029   5.671 -27.707  1.00 58.49           C
ATOM   2269 1HG  ARG A 158      -7.676   6.592 -27.241  1.00 58.49           H
ATOM   2270 2HG  ARG A 158      -7.963   4.887 -26.953  1.00 58.49           H
ATOM   2271  CD  ARG A 158      -7.133   5.320 -28.896  1.00 58.49           C
ATOM   2272 1HD  ARG A 158      -7.451   4.373 -29.334  1.00 58.49           H
ATOM   2273 2HD  ARG A 158      -7.230   6.079 -29.673  1.00 58.49           H
ATOM   2274  NE  ARG A 158      -5.723   5.225 -28.457  1.00 58.49           N
ATOM   2275  HE  ARG A 158      -5.511   5.457 -27.508  1.00 58.49           H
ATOM   2276  CZ  ARG A 158      -4.712   4.847 -29.252  1.00 58.49           C
ATOM   2277  NH1 ARG A 158      -4.938   4.524 -30.533  1.00 58.49           N
ATOM   2278 1HH1 ARG A 158      -5.867   4.564 -30.902  1.00 58.49           H
ATOM   2279 2HH1 ARG A 158      -4.179   4.243 -31.119  1.00 58.49           H
ATOM   2280  NH2 ARG A 158      -3.472   4.797 -28.747  1.00 58.49           N
ATOM   2281 1HH2 ARG A 158      -2.707   4.517 -29.327  1.00 58.49           H
ATOM   2282 2HH2 ARG A 158      -3.312   5.039 -27.790  1.00 58.49           H
ATOM   2283  HN  ARG A 158     -11.958   5.934 -28.316  1.00 58.49           H
ATOM   2284  N   GLU A 159     -10.427   8.488 -26.908  1.00 63.87           N
ATOM   2285  CA  GLU A 159     -10.056   9.812 -26.438  1.00 63.87           C
ATOM   2286  C   GLU A 159     -10.776  10.131 -25.126  1.00 63.87           C
ATOM   2287  O   GLU A 159     -10.158  10.605 -24.174  1.00 63.87           O
ATOM   2288  HA  GLU A 159      -8.980   9.769 -26.269  1.00 63.87           H
ATOM   2289  CB  GLU A 159     -10.355  10.874 -27.499  1.00 63.87           C
ATOM   2290 1HB  GLU A 159     -11.371  10.745 -27.871  1.00 63.87           H
ATOM   2291 2HB  GLU A 159     -10.169  11.866 -27.088  1.00 63.87           H
ATOM   2292  CG  GLU A 159      -9.422  10.724 -28.702  1.00 63.87           C
ATOM   2293 1HG  GLU A 159      -8.389  10.665 -28.361  1.00 63.87           H
ATOM   2294 2HG  GLU A 159      -9.640   9.790 -29.221  1.00 63.87           H
ATOM   2295  CD  GLU A 159      -9.580  11.900 -29.668  1.00 63.87           C
ATOM   2296  OE1 GLU A 159      -8.679  12.059 -30.520  1.00 63.87           O
ATOM   2297  OE2 GLU A 159     -10.597  12.613 -29.533  1.00 63.87           O
ATOM   2298  HN  GLU A 159     -11.002   8.475 -27.726  1.00 63.87           H
ATOM   2299  N   LYS A 160     -12.073   9.857 -25.118  1.00 69.59           N
ATOM   2300  CA  LYS A 160     -12.886  10.121 -23.943  1.00 69.59           C
ATOM   2301  C   LYS A 160     -12.331   9.331 -22.756  1.00 69.59           C
ATOM   2302  O   LYS A 160     -12.362   9.804 -21.621  1.00 69.59           O
ATOM   2303  HA  LYS A 160     -12.801  11.185 -23.719  1.00 69.59           H
ATOM   2304  CB  LYS A 160     -14.360   9.836 -24.237  1.00 69.59           C
ATOM   2305 1HB  LYS A 160     -14.466   8.830 -24.643  1.00 69.59           H
ATOM   2306 2HB  LYS A 160     -14.932   9.867 -23.309  1.00 69.59           H
ATOM   2307  CG  LYS A 160     -14.929  10.855 -25.227  1.00 69.59           C
ATOM   2308 1HG  LYS A 160     -14.716  11.865 -24.877  1.00 69.59           H
ATOM   2309 2HG  LYS A 160     -14.437  10.742 -26.193  1.00 69.59           H
ATOM   2310  CD  LYS A 160     -16.439  10.674 -25.393  1.00 69.59           C
ATOM   2311 1HD  LYS A 160     -16.651   9.665 -25.745  1.00 69.59           H
ATOM   2312 2HD  LYS A 160     -16.930  10.784 -24.426  1.00 69.59           H
ATOM   2313  CE  LYS A 160     -17.008  11.695 -26.380  1.00 69.59           C
ATOM   2314 1HE  LYS A 160     -16.826  12.705 -26.013  1.00 69.59           H
ATOM   2315 2HE  LYS A 160     -16.496  11.608 -27.338  1.00 69.59           H
ATOM   2316  NZ  LYS A 160     -18.461  11.482 -26.565  1.00 69.59           N
ATOM   2317 1HZ  LYS A 160     -18.823  12.173 -27.214  1.00 69.59           H
ATOM   2318 2HZ  LYS A 160     -18.622  10.553 -26.937  1.00 69.59           H
ATOM   2319 3HZ  LYS A 160     -18.933  11.576 -25.673  1.00 69.59           H
ATOM   2320  HN  LYS A 160     -12.566   9.464 -25.894  1.00 69.59           H
ATOM   2321  N   ARG A 161     -11.836   8.140 -23.059  1.00 67.75           N
ATOM   2322  CA  ARG A 161     -11.305   7.266 -22.027  1.00 67.75           C
ATOM   2323  C   ARG A 161     -10.143   7.947 -21.302  1.00 67.75           C
ATOM   2324  O   ARG A 161      -9.967   7.767 -20.098  1.00 67.75           O
ATOM   2325  HA  ARG A 161     -12.142   7.092 -21.351  1.00 67.75           H
ATOM   2326  CB  ARG A 161     -10.820   5.942 -22.622  1.00 67.75           C
ATOM   2327 1HB  ARG A 161     -10.233   6.136 -23.520  1.00 67.75           H
ATOM   2328 2HB  ARG A 161     -10.162   5.440 -21.913  1.00 67.75           H
ATOM   2329  CG  ARG A 161     -12.000   5.030 -22.965  1.00 67.75           C
ATOM   2330 1HG  ARG A 161     -12.585   4.833 -22.066  1.00 67.75           H
ATOM   2331 2HG  ARG A 161     -12.661   5.534 -23.670  1.00 67.75           H
ATOM   2332  CD  ARG A 161     -11.516   3.709 -23.565  1.00 67.75           C
ATOM   2333 1HD  ARG A 161     -12.343   3.200 -24.061  1.00 67.75           H
ATOM   2334 2HD  ARG A 161     -10.759   3.901 -24.325  1.00 67.75           H
ATOM   2335  NE  ARG A 161     -10.957   2.845 -22.501  1.00 67.75           N
ATOM   2336  HE  ARG A 161     -11.174   3.070 -21.552  1.00 67.75           H
ATOM   2337  CZ  ARG A 161     -10.176   1.780 -22.732  1.00 67.75           C
ATOM   2338  NH1 ARG A 161      -9.852   1.432 -23.985  1.00 67.75           N
ATOM   2339 1HH1 ARG A 161     -10.193   1.969 -24.756  1.00 67.75           H
ATOM   2340 2HH1 ARG A 161      -9.270   0.636 -24.148  1.00 67.75           H
ATOM   2341  NH2 ARG A 161      -9.725   1.068 -21.690  1.00 67.75           N
ATOM   2342 1HH2 ARG A 161      -9.142   0.270 -21.845  1.00 67.75           H
ATOM   2343 2HH2 ARG A 161      -9.972   1.334 -20.758  1.00 67.75           H
ATOM   2344  HN  ARG A 161     -11.795   7.771 -23.988  1.00 67.75           H
ATOM   2345  N   LEU A 162      -9.379   8.714 -22.065  1.00 78.55           N
ATOM   2346  CA  LEU A 162      -8.218   9.395 -21.518  1.00 78.55           C
ATOM   2347  C   LEU A 162      -8.680  10.481 -20.544  1.00 78.55           C
ATOM   2348  O   LEU A 162      -8.061  10.690 -19.502  1.00 78.55           O
ATOM   2349  HA  LEU A 162      -7.638   8.657 -20.962  1.00 78.55           H
ATOM   2350  CB  LEU A 162      -7.323   9.919 -22.643  1.00 78.55           C
ATOM   2351 1HB  LEU A 162      -7.110   9.095 -23.324  1.00 78.55           H
ATOM   2352 2HB  LEU A 162      -7.884  10.663 -23.210  1.00 78.55           H
ATOM   2353  CG  LEU A 162      -5.995  10.543 -22.210  1.00 78.55           C
ATOM   2354  HG  LEU A 162      -6.206  11.309 -21.463  1.00 78.55           H
ATOM   2355  CD1 LEU A 162      -5.091   9.502 -21.547  1.00 78.55           C
ATOM   2356 1HD1 LEU A 162      -5.589   9.095 -20.668  1.00 78.55           H
ATOM   2357 2HD1 LEU A 162      -4.885   8.697 -22.253  1.00 78.55           H
ATOM   2358 3HD1 LEU A 162      -4.154   9.972 -21.249  1.00 78.55           H
ATOM   2359  CD2 LEU A 162      -5.305  11.236 -23.386  1.00 78.55           C
ATOM   2360 1HD2 LEU A 162      -5.109  10.508 -24.173  1.00 78.55           H
ATOM   2361 2HD2 LEU A 162      -5.952  12.024 -23.774  1.00 78.55           H
ATOM   2362 3HD2 LEU A 162      -4.364  11.671 -23.051  1.00 78.55           H
ATOM   2363  HN  LEU A 162      -9.542   8.874 -23.039  1.00 78.55           H
ATOM   2364  N   LEU A 163      -9.765  11.143 -20.919  1.00 81.65           N
ATOM   2365  CA  LEU A 163     -10.331  12.187 -20.081  1.00 81.65           C
ATOM   2366  C   LEU A 163     -10.821  11.572 -18.769  1.00 81.65           C
ATOM   2367  O   LEU A 163     -10.497  12.065 -17.689  1.00 81.65           O
ATOM   2368  HA  LEU A 163      -9.532  12.893 -19.854  1.00 81.65           H
ATOM   2369  CB  LEU A 163     -11.413  12.957 -20.841  1.00 81.65           C
ATOM   2370 1HB  LEU A 163     -10.978  13.337 -21.766  1.00 81.65           H
ATOM   2371 2HB  LEU A 163     -12.199  12.256 -21.124  1.00 81.65           H
ATOM   2372  CG  LEU A 163     -12.055  14.126 -20.093  1.00 81.65           C
ATOM   2373  HG  LEU A 163     -12.439  13.754 -19.143  1.00 81.65           H
ATOM   2374  CD1 LEU A 163     -11.020  15.206 -19.771  1.00 81.65           C
ATOM   2375 1HD1 LEU A 163     -10.234  14.781 -19.147  1.00 81.65           H
ATOM   2376 2HD1 LEU A 163     -10.586  15.581 -20.698  1.00 81.65           H
ATOM   2377 3HD1 LEU A 163     -11.504  16.025 -19.239  1.00 81.65           H
ATOM   2378  CD2 LEU A 163     -13.246  14.688 -20.872  1.00 81.65           C
ATOM   2379 1HD2 LEU A 163     -12.909  15.040 -21.847  1.00 81.65           H
ATOM   2380 2HD2 LEU A 163     -13.994  13.906 -21.007  1.00 81.65           H
ATOM   2381 3HD2 LEU A 163     -13.684  15.518 -20.318  1.00 81.65           H
ATOM   2382  HN  LEU A 163     -10.254  10.977 -21.775  1.00 81.65           H
ATOM   2383  N   TYR A 164     -11.593  10.504 -18.905  1.00 75.79           N
ATOM   2384  CA  TYR A 164     -12.143   9.826 -17.743  1.00 75.79           C
ATOM   2385  C   TYR A 164     -11.029   9.306 -16.833  1.00 75.79           C
ATOM   2386  O   TYR A 164     -11.186   9.267 -15.614  1.00 75.79           O
ATOM   2387  HA  TYR A 164     -12.749  10.543 -17.190  1.00 75.79           H
ATOM   2388  CB  TYR A 164     -12.938   8.637 -18.287  1.00 75.79           C
ATOM   2389 1HB  TYR A 164     -12.319   8.095 -19.002  1.00 75.79           H
ATOM   2390 2HB  TYR A 164     -13.153   7.951 -17.467  1.00 75.79           H
ATOM   2391  CG  TYR A 164     -14.253   9.025 -18.966  1.00 75.79           C
ATOM   2392  CD1 TYR A 164     -15.133   9.876 -18.329  1.00 75.79           C
ATOM   2393  HD1 TYR A 164     -14.892  10.271 -17.342  1.00 75.79           H
ATOM   2394  CD2 TYR A 164     -14.559   8.525 -20.215  1.00 75.79           C
ATOM   2395  HD2 TYR A 164     -13.864   7.853 -20.718  1.00 75.79           H
ATOM   2396  CE1 TYR A 164     -16.371  10.242 -18.968  1.00 75.79           C
ATOM   2397  HE1 TYR A 164     -17.075  10.913 -18.476  1.00 75.79           H
ATOM   2398  CE2 TYR A 164     -15.796   8.891 -20.854  1.00 75.79           C
ATOM   2399  HE2 TYR A 164     -16.050   8.503 -21.841  1.00 75.79           H
ATOM   2400  CZ  TYR A 164     -16.641   9.731 -20.199  1.00 75.79           C
ATOM   2401  OH  TYR A 164     -17.810  10.077 -20.802  1.00 75.79           O
ATOM   2402  HH  TYR A 164     -18.339  10.678 -20.204  1.00 75.79           H
ATOM   2403  HN  TYR A 164     -11.844  10.104 -19.786  1.00 75.79           H
ATOM   2404  N   SER A 165      -9.928   8.918 -17.461  1.00 86.04           N
ATOM   2405  CA  SER A 165      -8.793   8.391 -16.724  1.00 86.04           C
ATOM   2406  C   SER A 165      -8.246   9.457 -15.772  1.00 86.04           C
ATOM   2407  O   SER A 165      -7.799   9.140 -14.671  1.00 86.04           O
ATOM   2408  HA  SER A 165      -9.182   7.541 -16.164  1.00 86.04           H
ATOM   2409  CB  SER A 165      -7.692   7.914 -17.674  1.00 86.04           C
ATOM   2410 1HB  SER A 165      -6.960   7.331 -17.117  1.00 86.04           H
ATOM   2411 2HB  SER A 165      -8.123   7.252 -18.425  1.00 86.04           H
ATOM   2412  OG  SER A 165      -7.038   9.002 -18.322  1.00 86.04           O
ATOM   2413  HG  SER A 165      -7.700   9.721 -18.535  1.00 86.04           H
ATOM   2414  HN  SER A 165      -9.806   8.960 -18.453  1.00 86.04           H
ATOM   2415  N   LYS A 166      -8.301  10.699 -16.231  1.00 82.99           N
ATOM   2416  CA  LYS A 166      -7.854  11.817 -15.418  1.00 82.99           C
ATOM   2417  C   LYS A 166      -8.794  11.982 -14.223  1.00 82.99           C
ATOM   2418  O   LYS A 166      -8.342  12.120 -13.087  1.00 82.99           O
ATOM   2419  HA  LYS A 166      -6.860  11.573 -15.045  1.00 82.99           H
ATOM   2420  CB  LYS A 166      -7.719  13.080 -16.272  1.00 82.99           C
ATOM   2421 1HB  LYS A 166      -8.651  13.263 -16.807  1.00 82.99           H
ATOM   2422 2HB  LYS A 166      -7.546  13.942 -15.629  1.00 82.99           H
ATOM   2423  CG  LYS A 166      -6.569  12.944 -17.273  1.00 82.99           C
ATOM   2424 1HG  LYS A 166      -5.640  12.747 -16.739  1.00 82.99           H
ATOM   2425 2HG  LYS A 166      -6.749  12.091 -17.926  1.00 82.99           H
ATOM   2426  CD  LYS A 166      -6.421  14.215 -18.113  1.00 82.99           C
ATOM   2427 1HD  LYS A 166      -7.342  14.398 -18.666  1.00 82.99           H
ATOM   2428 2HD  LYS A 166      -6.267  15.072 -17.458  1.00 82.99           H
ATOM   2429  CE  LYS A 166      -5.249  14.093 -19.088  1.00 82.99           C
ATOM   2430 1HE  LYS A 166      -4.338  13.847 -18.543  1.00 82.99           H
ATOM   2431 2HE  LYS A 166      -5.432  13.276 -19.787  1.00 82.99           H
ATOM   2432  NZ  LYS A 166      -5.061  15.358 -19.834  1.00 82.99           N
ATOM   2433 1HZ  LYS A 166      -4.289  15.257 -20.483  1.00 82.99           H
ATOM   2434 2HZ  LYS A 166      -5.908  15.576 -20.347  1.00 82.99           H
ATOM   2435 3HZ  LYS A 166      -4.859  16.108 -19.182  1.00 82.99           H
ATOM   2436  HN  LYS A 166      -8.643  10.945 -17.138  1.00 82.99           H
ATOM   2437  N   MET A 167     -10.085  11.961 -14.519  1.00 84.84           N
ATOM   2438  CA  MET A 167     -11.092  12.149 -13.488  1.00 84.84           C
ATOM   2439  C   MET A 167     -10.997  11.055 -12.423  1.00 84.84           C
ATOM   2440  O   MET A 167     -11.043  11.342 -11.227  1.00 84.84           O
ATOM   2441  HA  MET A 167     -10.878  13.120 -13.042  1.00 84.84           H
ATOM   2442  CB  MET A 167     -12.484  12.124 -14.123  1.00 84.84           C
ATOM   2443 1HB  MET A 167     -12.597  11.222 -14.725  1.00 84.84           H
ATOM   2444 2HB  MET A 167     -13.244  12.083 -13.342  1.00 84.84           H
ATOM   2445  CG  MET A 167     -12.710  13.358 -14.998  1.00 84.84           C
ATOM   2446 1HG  MET A 167     -12.631  14.262 -14.394  1.00 84.84           H
ATOM   2447 2HG  MET A 167     -11.936  13.418 -15.764  1.00 84.84           H
ATOM   2448  SD  MET A 167     -14.320  13.277 -15.765  1.00 84.84           S
ATOM   2449  CE  MET A 167     -14.412  14.915 -16.468  1.00 84.84           C
ATOM   2450 1HE  MET A 167     -14.337  15.656 -15.672  1.00 84.84           H
ATOM   2451 2HE  MET A 167     -13.592  15.054 -17.173  1.00 84.84           H
ATOM   2452 3HE  MET A 167     -15.362  15.034 -16.988  1.00 84.84           H
ATOM   2453  HN  MET A 167     -10.446  11.820 -15.441  1.00 84.84           H
ATOM   2454  N   VAL A 168     -10.867   9.824 -12.894  1.00 92.30           N
ATOM   2455  CA  VAL A 168     -10.810   8.681 -11.998  1.00 92.30           C
ATOM   2456  C   VAL A 168      -9.611   8.834 -11.060  1.00 92.30           C
ATOM   2457  O   VAL A 168      -9.722   8.584  -9.860  1.00 92.30           O
ATOM   2458  HA  VAL A 168     -11.724   8.684 -11.404  1.00 92.30           H
ATOM   2459  CB  VAL A 168     -10.775   7.383 -12.807  1.00 92.30           C
ATOM   2460  HB  VAL A 168      -9.969   7.464 -13.536  1.00 92.30           H
ATOM   2461  CG1 VAL A 168     -10.474   6.184 -11.906  1.00 92.30           C
ATOM   2462 1HG1 VAL A 168      -9.505   6.323 -11.427  1.00 92.30           H
ATOM   2463 2HG1 VAL A 168     -11.248   6.099 -11.144  1.00 92.30           H
ATOM   2464 3HG1 VAL A 168     -10.455   5.274 -12.507  1.00 92.30           H
ATOM   2465  CG2 VAL A 168     -12.083   7.179 -13.574  1.00 92.30           C
ATOM   2466 1HG2 VAL A 168     -12.913   7.129 -12.869  1.00 92.30           H
ATOM   2467 2HG2 VAL A 168     -12.237   8.013 -14.258  1.00 92.30           H
ATOM   2468 3HG2 VAL A 168     -12.031   6.249 -14.140  1.00 92.30           H
ATOM   2469  HN  VAL A 168     -10.801   9.602 -13.867  1.00 92.30           H
ATOM   2470  N   CYS A 169      -8.493   9.242 -11.641  1.00 93.67           N
ATOM   2471  CA  CYS A 169      -7.271   9.414 -10.875  1.00 93.67           C
ATOM   2472  C   CYS A 169      -7.533  10.447  -9.777  1.00 93.67           C
ATOM   2473  O   CYS A 169      -7.179  10.230  -8.619  1.00 93.67           O
ATOM   2474  HA  CYS A 169      -7.033   8.442 -10.443  1.00 93.67           H
ATOM   2475  CB  CYS A 169      -6.095   9.817 -11.768  1.00 93.67           C
ATOM   2476 1HB  CYS A 169      -6.391  10.633 -12.426  1.00 93.67           H
ATOM   2477 2HB  CYS A 169      -5.272  10.184 -11.155  1.00 93.67           H
ATOM   2478  SG  CYS A 169      -5.544   8.382 -12.761  1.00 93.67           S
ATOM   2479  HG  CYS A 169      -6.520   8.453 -13.661  1.00 93.67           H
ATOM   2480  HN  CYS A 169      -8.415   9.454 -12.616  1.00 93.67           H
ATOM   2481  N   PHE A 170      -8.152  11.547 -10.179  1.00 93.18           N
ATOM   2482  CA  PHE A 170      -8.434  12.629  -9.251  1.00 93.18           C
ATOM   2483  C   PHE A 170      -9.325  12.148  -8.104  1.00 93.18           C
ATOM   2484  O   PHE A 170      -9.056  12.440  -6.940  1.00 93.18           O
ATOM   2485  HA  PHE A 170      -7.479  12.968  -8.850  1.00 93.18           H
ATOM   2486  CB  PHE A 170      -9.176  13.711 -10.038  1.00 93.18           C
ATOM   2487 1HB  PHE A 170      -8.560  14.018 -10.883  1.00 93.18           H
ATOM   2488 2HB  PHE A 170     -10.091  13.285 -10.449  1.00 93.18           H
ATOM   2489  CG  PHE A 170      -9.533  14.948  -9.211  1.00 93.18           C
ATOM   2490  CD1 PHE A 170     -10.804  15.118  -8.756  1.00 93.18           C
ATOM   2491  HD1 PHE A 170     -11.567  14.373  -8.980  1.00 93.18           H
ATOM   2492  CD2 PHE A 170      -8.580  15.877  -8.930  1.00 93.18           C
ATOM   2493  HD2 PHE A 170      -7.562  15.741  -9.295  1.00 93.18           H
ATOM   2494  CE1 PHE A 170     -11.135  16.265  -7.988  1.00 93.18           C
ATOM   2495  HE1 PHE A 170     -12.153  16.401  -7.623  1.00 93.18           H
ATOM   2496  CE2 PHE A 170      -8.912  17.024  -8.162  1.00 93.18           C
ATOM   2497  HE2 PHE A 170      -8.148  17.769  -7.937  1.00 93.18           H
ATOM   2498  CZ  PHE A 170     -10.182  17.194  -7.707  1.00 93.18           C
ATOM   2499  HZ  PHE A 170     -10.437  18.075  -7.118  1.00 93.18           H
ATOM   2500  HN  PHE A 170      -8.457  11.705 -11.118  1.00 93.18           H
ATOM   2501  N   THR A 171     -10.368  11.419  -8.473  1.00 93.08           N
ATOM   2502  CA  THR A 171     -11.314  10.916  -7.491  1.00 93.08           C
ATOM   2503  C   THR A 171     -10.603  10.021  -6.475  1.00 93.08           C
ATOM   2504  O   THR A 171     -10.916  10.055  -5.286  1.00 93.08           O
ATOM   2505  HA  THR A 171     -11.722  11.764  -6.941  1.00 93.08           H
ATOM   2506  CB  THR A 171     -12.442  10.205  -8.243  1.00 93.08           C
ATOM   2507  HB  THR A 171     -12.078   9.296  -8.721  1.00 93.08           H
ATOM   2508  OG1 THR A 171     -12.954  11.202  -9.123  1.00 93.08           O
ATOM   2509  HG1 THR A 171     -12.496  11.142 -10.010  1.00 93.08           H
ATOM   2510  CG2 THR A 171     -13.626   9.866  -7.336  1.00 93.08           C
ATOM   2511 1HG2 THR A 171     -14.033  10.783  -6.910  1.00 93.08           H
ATOM   2512 2HG2 THR A 171     -13.292   9.209  -6.532  1.00 93.08           H
ATOM   2513 3HG2 THR A 171     -14.398   9.363  -7.919  1.00 93.08           H
ATOM   2514  HN  THR A 171     -10.571  11.173  -9.420  1.00 93.08           H
ATOM   2515  N   ILE A 172      -9.659   9.240  -6.980  1.00 93.65           N
ATOM   2516  CA  ILE A 172      -8.925   8.312  -6.138  1.00 93.65           C
ATOM   2517  C   ILE A 172      -8.129   9.097  -5.094  1.00 93.65           C
ATOM   2518  O   ILE A 172      -8.129   8.747  -3.915  1.00 93.65           O
ATOM   2519  HA  ILE A 172      -9.657   7.693  -5.619  1.00 93.65           H
ATOM   2520  CB  ILE A 172      -8.066   7.377  -6.992  1.00 93.65           C
ATOM   2521  HB  ILE A 172      -7.570   7.974  -7.757  1.00 93.65           H
ATOM   2522  CG1 ILE A 172      -8.932   6.344  -7.714  1.00 93.65           C
ATOM   2523 1HG1 ILE A 172      -9.342   5.638  -6.991  1.00 93.65           H
ATOM   2524 2HG1 ILE A 172      -9.777   6.841  -8.190  1.00 93.65           H
ATOM   2525  CG2 ILE A 172      -6.969   6.720  -6.151  1.00 93.65           C
ATOM   2526 1HG2 ILE A 172      -6.328   7.491  -5.723  1.00 93.65           H
ATOM   2527 2HG2 ILE A 172      -7.425   6.140  -5.349  1.00 93.65           H
ATOM   2528 3HG2 ILE A 172      -6.373   6.061  -6.783  1.00 93.65           H
ATOM   2529  CD1 ILE A 172      -8.119   5.588  -8.768  1.00 93.65           C
ATOM   2530 1HD1 ILE A 172      -7.731   6.293  -9.502  1.00 93.65           H
ATOM   2531 2HD1 ILE A 172      -7.289   5.072  -8.285  1.00 93.65           H
ATOM   2532 3HD1 ILE A 172      -8.759   4.859  -9.266  1.00 93.65           H
ATOM   2533  HN  ILE A 172      -9.394   9.236  -7.945  1.00 93.65           H
ATOM   2534  N   TRP A 173      -7.469  10.145  -5.565  1.00 91.96           N
ATOM   2535  CA  TRP A 173      -6.593  10.925  -4.707  1.00 91.96           C
ATOM   2536  C   TRP A 173      -7.451  11.569  -3.616  1.00 91.96           C
ATOM   2537  O   TRP A 173      -7.076  11.567  -2.445  1.00 91.96           O
ATOM   2538  HA  TRP A 173      -5.870  10.243  -4.260  1.00 91.96           H
ATOM   2539  CB  TRP A 173      -5.796  11.947  -5.522  1.00 91.96           C
ATOM   2540 1HB  TRP A 173      -6.464  12.428  -6.235  1.00 91.96           H
ATOM   2541 2HB  TRP A 173      -5.431  12.725  -4.852  1.00 91.96           H
ATOM   2542  CG  TRP A 173      -4.609  11.348  -6.280  1.00 91.96           C
ATOM   2543  CD1 TRP A 173      -4.462  11.209  -7.604  1.00 91.96           C
ATOM   2544  HD1 TRP A 173      -5.204  11.519  -8.340  1.00 91.96           H
ATOM   2545  CD2 TRP A 173      -3.401  10.811  -5.700  1.00 91.96           C
ATOM   2546  NE1 TRP A 173      -3.253  10.624  -7.920  1.00 91.96           N
ATOM   2547  HE1 TRP A 173      -2.917  10.417  -8.839  1.00 91.96           H
ATOM   2548  CE2 TRP A 173      -2.587  10.374  -6.725  1.00 91.96           C
ATOM   2549  CE3 TRP A 173      -3.010  10.699  -4.355  1.00 91.96           C
ATOM   2550  HE3 TRP A 173      -3.634  11.036  -3.528  1.00 91.96           H
ATOM   2551  CZ2 TRP A 173      -1.331   9.795  -6.512  1.00 91.96           C
ATOM   2552  HZ2 TRP A 173      -0.706   9.457  -7.339  1.00 91.96           H
ATOM   2553  CZ3 TRP A 173      -1.752  10.117  -4.159  1.00 91.96           C
ATOM   2554  HZ3 TRP A 173      -1.399  10.006  -3.133  1.00 91.96           H
ATOM   2555  CH2 TRP A 173      -0.920   9.672  -5.179  1.00 91.96           C
ATOM   2556  HH2 TRP A 173       0.048   9.229  -4.944  1.00 91.96           H
ATOM   2557  HN  TRP A 173      -7.525  10.462  -6.512  1.00 91.96           H
ATOM   2558  N   VAL A 174      -8.586  12.105  -4.040  1.00 95.29           N
ATOM   2559  CA  VAL A 174      -9.485  12.780  -3.118  1.00 95.29           C
ATOM   2560  C   VAL A 174      -9.969  11.783  -2.064  1.00 95.29           C
ATOM   2561  O   VAL A 174      -9.991  12.094  -0.874  1.00 95.29           O
ATOM   2562  HA  VAL A 174      -8.917  13.567  -2.622  1.00 95.29           H
ATOM   2563  CB  VAL A 174     -10.631  13.436  -3.891  1.00 95.29           C
ATOM   2564  HB  VAL A 174     -11.095  12.672  -4.514  1.00 95.29           H
ATOM   2565  CG1 VAL A 174     -11.697  13.976  -2.936  1.00 95.29           C
ATOM   2566 1HG1 VAL A 174     -12.101  13.157  -2.341  1.00 95.29           H
ATOM   2567 2HG1 VAL A 174     -11.250  14.719  -2.276  1.00 95.29           H
ATOM   2568 3HG1 VAL A 174     -12.500  14.437  -3.512  1.00 95.29           H
ATOM   2569  CG2 VAL A 174     -10.109  14.540  -4.812  1.00 95.29           C
ATOM   2570 1HG2 VAL A 174      -9.607  15.303  -4.217  1.00 95.29           H
ATOM   2571 2HG2 VAL A 174      -9.404  14.115  -5.527  1.00 95.29           H
ATOM   2572 3HG2 VAL A 174     -10.944  14.990  -5.350  1.00 95.29           H
ATOM   2573  HN  VAL A 174      -8.894  12.084  -4.991  1.00 95.29           H
ATOM   2574  N   LEU A 175     -10.344  10.604  -2.538  1.00 89.92           N
ATOM   2575  CA  LEU A 175     -10.897   9.586  -1.661  1.00 89.92           C
ATOM   2576  C   LEU A 175      -9.841   9.177  -0.632  1.00 89.92           C
ATOM   2577  O   LEU A 175     -10.132   9.088   0.560  1.00 89.92           O
ATOM   2578  HA  LEU A 175     -11.739  10.032  -1.132  1.00 89.92           H
ATOM   2579  CB  LEU A 175     -11.444   8.414  -2.478  1.00 89.92           C
ATOM   2580 1HB  LEU A 175     -12.191   8.799  -3.173  1.00 89.92           H
ATOM   2581 2HB  LEU A 175     -10.632   8.004  -3.078  1.00 89.92           H
ATOM   2582  CG  LEU A 175     -12.075   7.273  -1.676  1.00 89.92           C
ATOM   2583  HG  LEU A 175     -11.342   6.920  -0.951  1.00 89.92           H
ATOM   2584  CD1 LEU A 175     -13.290   7.765  -0.887  1.00 89.92           C
ATOM   2585 1HD1 LEU A 175     -12.982   8.549  -0.196  1.00 89.92           H
ATOM   2586 2HD1 LEU A 175     -14.035   8.161  -1.577  1.00 89.92           H
ATOM   2587 3HD1 LEU A 175     -13.719   6.934  -0.326  1.00 89.92           H
ATOM   2588  CD2 LEU A 175     -12.420   6.091  -2.583  1.00 89.92           C
ATOM   2589 1HD2 LEU A 175     -13.127   6.414  -3.348  1.00 89.92           H
ATOM   2590 2HD2 LEU A 175     -11.512   5.722  -3.061  1.00 89.92           H
ATOM   2591 3HD2 LEU A 175     -12.867   5.294  -1.988  1.00 89.92           H
ATOM   2592  HN  LEU A 175     -10.277  10.341  -3.500  1.00 89.92           H
ATOM   2593  N   ALA A 176      -8.636   8.941  -1.130  1.00 94.80           N
ATOM   2594  CA  ALA A 176      -7.556   8.464  -0.283  1.00 94.80           C
ATOM   2595  C   ALA A 176      -7.234   9.524   0.772  1.00 94.80           C
ATOM   2596  O   ALA A 176      -6.911   9.193   1.912  1.00 94.80           O
ATOM   2597  HA  ALA A 176      -7.902   7.559   0.218  1.00 94.80           H
ATOM   2598  CB  ALA A 176      -6.344   8.115  -1.148  1.00 94.80           C
ATOM   2599 1HB  ALA A 176      -6.617   7.337  -1.861  1.00 94.80           H
ATOM   2600 2HB  ALA A 176      -6.016   9.003  -1.688  1.00 94.80           H
ATOM   2601 3HB  ALA A 176      -5.534   7.757  -0.512  1.00 94.80           H
ATOM   2602  HN  ALA A 176      -8.393   9.070  -2.091  1.00 94.80           H
ATOM   2603  N   ALA A 177      -7.333  10.778   0.354  1.00 94.87           N
ATOM   2604  CA  ALA A 177      -7.032  11.888   1.241  1.00 94.87           C
ATOM   2605  C   ALA A 177      -8.034  11.899   2.397  1.00 94.87           C
ATOM   2606  O   ALA A 177      -7.660  12.130   3.546  1.00 94.87           O
ATOM   2607  HA  ALA A 177      -6.030  11.731   1.641  1.00 94.87           H
ATOM   2608  CB  ALA A 177      -7.045  13.195   0.445  1.00 94.87           C
ATOM   2609 1HB  ALA A 177      -6.295  13.147  -0.344  1.00 94.87           H
ATOM   2610 2HB  ALA A 177      -8.030  13.341   0.003  1.00 94.87           H
ATOM   2611 3HB  ALA A 177      -6.818  14.028   1.111  1.00 94.87           H
ATOM   2612  HN  ALA A 177      -7.614  11.039  -0.570  1.00 94.87           H
ATOM   2613  N   ALA A 178      -9.289  11.647   2.052  1.00 94.97           N
ATOM   2614  CA  ALA A 178     -10.352  11.653   3.043  1.00 94.97           C
ATOM   2615  C   ALA A 178     -10.147  10.487   4.012  1.00 94.97           C
ATOM   2616  O   ALA A 178     -10.433  10.607   5.202  1.00 94.97           O
ATOM   2617  HA  ALA A 178     -10.286  12.590   3.596  1.00 94.97           H
ATOM   2618  CB  ALA A 178     -11.708  11.592   2.336  1.00 94.97           C
ATOM   2619 1HB  ALA A 178     -11.816  12.458   1.682  1.00 94.97           H
ATOM   2620 2HB  ALA A 178     -11.768  10.679   1.744  1.00 94.97           H
ATOM   2621 3HB  ALA A 178     -12.505  11.597   3.079  1.00 94.97           H
ATOM   2622  HN  ALA A 178      -9.582  11.443   1.119  1.00 94.97           H
ATOM   2623  N   LEU A 179      -9.652   9.386   3.466  1.00 92.25           N
ATOM   2624  CA  LEU A 179      -9.543   8.155   4.231  1.00 92.25           C
ATOM   2625  C   LEU A 179      -8.363   8.264   5.199  1.00 92.25           C
ATOM   2626  O   LEU A 179      -8.192   7.416   6.073  1.00 92.25           O
ATOM   2627  HA  LEU A 179     -10.459   8.051   4.814  1.00 92.25           H
ATOM   2628  CB  LEU A 179      -9.462   6.948   3.295  1.00 92.25           C
ATOM   2629 1HB  LEU A 179      -8.678   7.134   2.561  1.00 92.25           H
ATOM   2630 2HB  LEU A 179      -9.152   6.081   3.879  1.00 92.25           H
ATOM   2631  CG  LEU A 179     -10.748   6.591   2.547  1.00 92.25           C
ATOM   2632  HG  LEU A 179     -11.103   7.484   2.033  1.00 92.25           H
ATOM   2633  CD1 LEU A 179     -10.483   5.529   1.478  1.00 92.25           C
ATOM   2634 1HD1 LEU A 179      -9.756   5.909   0.760  1.00 92.25           H
ATOM   2635 2HD1 LEU A 179     -10.092   4.628   1.949  1.00 92.25           H
ATOM   2636 3HD1 LEU A 179     -11.414   5.294   0.961  1.00 92.25           H
ATOM   2637  CD2 LEU A 179     -11.848   6.163   3.520  1.00 92.25           C
ATOM   2638 1HD2 LEU A 179     -11.516   5.289   4.082  1.00 92.25           H
ATOM   2639 2HD2 LEU A 179     -12.060   6.979   4.211  1.00 92.25           H
ATOM   2640 3HD2 LEU A 179     -12.750   5.915   2.962  1.00 92.25           H
ATOM   2641  HN  LEU A 179      -9.330   9.326   2.521  1.00 92.25           H
ATOM   2642  N   CYS A 180      -7.580   9.316   5.010  1.00 91.18           N
ATOM   2643  CA  CYS A 180      -6.406   9.533   5.839  1.00 91.18           C
ATOM   2644  C   CYS A 180      -6.755  10.576   6.903  1.00 91.18           C
ATOM   2645  O   CYS A 180      -5.890  10.999   7.669  1.00 91.18           O
ATOM   2646  HA  CYS A 180      -6.167   8.575   6.300  1.00 91.18           H
ATOM   2647  CB  CYS A 180      -5.194   9.952   5.004  1.00 91.18           C
ATOM   2648 1HB  CYS A 180      -4.277   9.778   5.567  1.00 91.18           H
ATOM   2649 2HB  CYS A 180      -5.135   9.343   4.102  1.00 91.18           H
ATOM   2650  SG  CYS A 180      -5.326  11.722   4.555  1.00 91.18           S
ATOM   2651  HG  CYS A 180      -4.143  11.800   3.951  1.00 91.18           H
ATOM   2652  HN  CYS A 180      -7.736  10.011   4.308  1.00 91.18           H
ATOM   2653  N   ILE A 181      -8.023  10.959   6.916  1.00 91.13           N
ATOM   2654  CA  ILE A 181      -8.498  11.940   7.877  1.00 91.13           C
ATOM   2655  C   ILE A 181      -8.198  11.446   9.294  1.00 91.13           C
ATOM   2656  O   ILE A 181      -7.678  12.195  10.119  1.00 91.13           O
ATOM   2657  HA  ILE A 181      -7.939  12.861   7.708  1.00 91.13           H
ATOM   2658  CB  ILE A 181      -9.975  12.256   7.635  1.00 91.13           C
ATOM   2659  HB  ILE A 181     -10.504  11.315   7.482  1.00 91.13           H
ATOM   2660  CG1 ILE A 181     -10.157  13.089   6.365  1.00 91.13           C
ATOM   2661 1HG1 ILE A 181      -9.712  14.074   6.506  1.00 91.13           H
ATOM   2662 2HG1 ILE A 181      -9.630  12.616   5.537  1.00 91.13           H
ATOM   2663  CG2 ILE A 181     -10.599  12.931   8.858  1.00 91.13           C
ATOM   2664 1HG2 ILE A 181     -10.520  12.267   9.719  1.00 91.13           H
ATOM   2665 2HG2 ILE A 181     -10.073  13.862   9.067  1.00 91.13           H
ATOM   2666 3HG2 ILE A 181     -11.649  13.144   8.659  1.00 91.13           H
ATOM   2667  CD1 ILE A 181     -11.639  13.238   6.015  1.00 91.13           C
ATOM   2668 1HD1 ILE A 181     -12.075  12.253   5.851  1.00 91.13           H
ATOM   2669 2HD1 ILE A 181     -12.158  13.733   6.835  1.00 91.13           H
ATOM   2670 3HD1 ILE A 181     -11.740  13.835   5.108  1.00 91.13           H
ATOM   2671  HN  ILE A 181      -8.719  10.613   6.287  1.00 91.13           H
ATOM   2672  N   PRO A 182      -8.520  10.182   9.600  1.00 92.74           N
ATOM   2673  CA  PRO A 182      -8.308   9.656  10.951  1.00 92.74           C
ATOM   2674  C   PRO A 182      -6.883   9.864  11.435  1.00 92.74           C
ATOM   2675  O   PRO A 182      -6.663  10.259  12.579  1.00 92.74           O
ATOM   2676  HA  PRO A 182      -8.933  10.193  11.664  1.00 92.74           H
ATOM   2677  CB  PRO A 182      -8.651   8.170  10.819  1.00 92.74           C
ATOM   2678 1HB  PRO A 182      -7.768   7.573  10.591  1.00 92.74           H
ATOM   2679 2HB  PRO A 182      -9.074   7.773  11.742  1.00 92.74           H
ATOM   2680  CG  PRO A 182      -9.662   8.141   9.679  1.00 92.74           C
ATOM   2681 1HG  PRO A 182      -9.738   7.150   9.231  1.00 92.74           H
ATOM   2682 2HG  PRO A 182     -10.664   8.402  10.019  1.00 92.74           H
ATOM   2683  CD  PRO A 182      -9.104   9.167   8.705  1.00 92.74           C
ATOM   2684 1HD  PRO A 182      -8.352   8.733   8.047  1.00 92.74           H
ATOM   2685 2HD  PRO A 182      -9.883   9.582   8.065  1.00 92.74           H
ATOM   2686  N   GLU A 183      -5.943   9.592  10.542  1.00 89.85           N
ATOM   2687  CA  GLU A 183      -4.534   9.686  10.885  1.00 89.85           C
ATOM   2688  C   GLU A 183      -4.176  11.123  11.269  1.00 89.85           C
ATOM   2689  O   GLU A 183      -3.388  11.347  12.186  1.00 89.85           O
ATOM   2690  HA  GLU A 183      -4.401   9.029  11.745  1.00 89.85           H
ATOM   2691  CB  GLU A 183      -3.655   9.190   9.735  1.00 89.85           C
ATOM   2692 1HB  GLU A 183      -4.072   9.522   8.785  1.00 89.85           H
ATOM   2693 2HB  GLU A 183      -2.627   9.517   9.892  1.00 89.85           H
ATOM   2694  CG  GLU A 183      -3.619   7.661   9.692  1.00 89.85           C
ATOM   2695 1HG  GLU A 183      -2.852   7.331   8.992  1.00 89.85           H
ATOM   2696 2HG  GLU A 183      -3.344   7.272  10.673  1.00 89.85           H
ATOM   2697  CD  GLU A 183      -4.977   7.093   9.274  1.00 89.85           C
ATOM   2698  OE1 GLU A 183      -5.189   5.887   9.526  1.00 89.85           O
ATOM   2699  OE2 GLU A 183      -5.772   7.877   8.713  1.00 89.85           O
ATOM   2700  HN  GLU A 183      -6.130   9.311   9.600  1.00 89.85           H
ATOM   2701  N   ILE A 184      -4.774  12.060  10.547  1.00 91.06           N
ATOM   2702  CA  ILE A 184      -4.487  13.468  10.764  1.00 91.06           C
ATOM   2703  C   ILE A 184      -4.889  13.853  12.189  1.00 91.06           C
ATOM   2704  O   ILE A 184      -4.189  14.617  12.851  1.00 91.06           O
ATOM   2705  HA  ILE A 184      -3.410  13.602  10.662  1.00 91.06           H
ATOM   2706  CB  ILE A 184      -5.153  14.323   9.685  1.00 91.06           C
ATOM   2707  HB  ILE A 184      -6.213  14.069   9.654  1.00 91.06           H
ATOM   2708  CG1 ILE A 184      -4.574  14.012   8.304  1.00 91.06           C
ATOM   2709 1HG1 ILE A 184      -3.537  14.346   8.257  1.00 91.06           H
ATOM   2710 2HG1 ILE A 184      -4.570  12.935   8.141  1.00 91.06           H
ATOM   2711  CG2 ILE A 184      -5.055  15.812  10.026  1.00 91.06           C
ATOM   2712 1HG2 ILE A 184      -5.552  16.000  10.978  1.00 91.06           H
ATOM   2713 2HG2 ILE A 184      -4.006  16.099  10.101  1.00 91.06           H
ATOM   2714 3HG2 ILE A 184      -5.537  16.396   9.243  1.00 91.06           H
ATOM   2715  CD1 ILE A 184      -5.386  14.697   7.202  1.00 91.06           C
ATOM   2716 1HD1 ILE A 184      -6.416  14.343   7.236  1.00 91.06           H
ATOM   2717 2HD1 ILE A 184      -5.367  15.776   7.354  1.00 91.06           H
ATOM   2718 3HD1 ILE A 184      -4.952  14.459   6.230  1.00 91.06           H
ATOM   2719  HN  ILE A 184      -5.441  11.871   9.827  1.00 91.06           H
ATOM   2720  N   LEU A 185      -6.017  13.305  12.620  1.00 91.15           N
ATOM   2721  CA  LEU A 185      -6.639  13.747  13.856  1.00 91.15           C
ATOM   2722  C   LEU A 185      -5.895  13.134  15.044  1.00 91.15           C
ATOM   2723  O   LEU A 185      -5.525  13.841  15.981  1.00 91.15           O
ATOM   2724  HA  LEU A 185      -6.534  14.831  13.905  1.00 91.15           H
ATOM   2725  CB  LEU A 185      -8.137  13.438  13.842  1.00 91.15           C
ATOM   2726 1HB  LEU A 185      -8.266  12.373  13.645  1.00 91.15           H
ATOM   2727 2HB  LEU A 185      -8.537  13.628  14.838  1.00 91.15           H
ATOM   2728  CG  LEU A 185      -8.975  14.220  12.829  1.00 91.15           C
ATOM   2729  HG  LEU A 185      -8.597  14.000  11.831  1.00 91.15           H
ATOM   2730  CD1 LEU A 185     -10.438  13.775  12.867  1.00 91.15           C
ATOM   2731 1HD1 LEU A 185     -10.501  12.714  12.626  1.00 91.15           H
ATOM   2732 2HD1 LEU A 185     -10.845  13.947  13.863  1.00 91.15           H
ATOM   2733 3HD1 LEU A 185     -11.011  14.347  12.137  1.00 91.15           H
ATOM   2734  CD2 LEU A 185      -8.829  15.728  13.045  1.00 91.15           C
ATOM   2735 1HD2 LEU A 185      -9.165  15.985  14.050  1.00 91.15           H
ATOM   2736 2HD2 LEU A 185      -7.783  16.012  12.928  1.00 91.15           H
ATOM   2737 3HD2 LEU A 185      -9.434  16.261  12.312  1.00 91.15           H
ATOM   2738  HN  LEU A 185      -6.502  12.574  12.140  1.00 91.15           H
ATOM   2739  N   TYR A 186      -5.698  11.826  14.967  1.00 91.57           N
ATOM   2740  CA  TYR A 186      -5.418  11.040  16.156  1.00 91.57           C
ATOM   2741  C   TYR A 186      -3.948  10.618  16.200  1.00 91.57           C
ATOM   2742  O   TYR A 186      -3.511   9.978  17.155  1.00 91.57           O
ATOM   2743  HA  TYR A 186      -5.636  11.658  17.027  1.00 91.57           H
ATOM   2744  CB  TYR A 186      -6.293   9.790  16.051  1.00 91.57           C
ATOM   2745 1HB  TYR A 186      -5.967   9.202  15.193  1.00 91.57           H
ATOM   2746 2HB  TYR A 186      -6.137   9.174  16.937  1.00 91.57           H
ATOM   2747  CG  TYR A 186      -7.787  10.086  15.911  1.00 91.57           C
ATOM   2748  CD1 TYR A 186      -8.403  10.956  16.788  1.00 91.57           C
ATOM   2749  HD1 TYR A 186      -7.825  11.432  17.579  1.00 91.57           H
ATOM   2750  CD2 TYR A 186      -8.519   9.483  14.909  1.00 91.57           C
ATOM   2751  HD2 TYR A 186      -8.033   8.796  14.217  1.00 91.57           H
ATOM   2752  CE1 TYR A 186      -9.810  11.235  16.656  1.00 91.57           C
ATOM   2753  HE1 TYR A 186     -10.309  11.920  17.341  1.00 91.57           H
ATOM   2754  CE2 TYR A 186      -9.926   9.762  14.777  1.00 91.57           C
ATOM   2755  HE2 TYR A 186     -10.516   9.293  13.989  1.00 91.57           H
ATOM   2756  CZ  TYR A 186     -10.502  10.624  15.657  1.00 91.57           C
ATOM   2757  OH  TYR A 186     -11.830  10.888  15.532  1.00 91.57           O
ATOM   2758  HH  TYR A 186     -12.220  10.339  14.793  1.00 91.57           H
ATOM   2759  HN  TYR A 186      -5.727  11.306  14.114  1.00 91.57           H
ATOM   2760  N   SER A 187      -3.226  10.992  15.154  1.00 92.31           N
ATOM   2761  CA  SER A 187      -1.781  10.838  15.148  1.00 92.31           C
ATOM   2762  C   SER A 187      -1.144  11.840  16.113  1.00 92.31           C
ATOM   2763  O   SER A 187      -1.348  13.047  15.985  1.00 92.31           O
ATOM   2764  HA  SER A 187      -1.598   9.817  15.482  1.00 92.31           H
ATOM   2765  CB  SER A 187      -1.213  11.023  13.740  1.00 92.31           C
ATOM   2766 1HB  SER A 187      -1.466  12.019  13.375  1.00 92.31           H
ATOM   2767 2HB  SER A 187      -0.126  10.964  13.777  1.00 92.31           H
ATOM   2768  OG  SER A 187      -1.711  10.045  12.831  1.00 92.31           O
ATOM   2769  HG  SER A 187      -2.238  10.489  12.106  1.00 92.31           H
ATOM   2770  HN  SER A 187      -3.612  11.394  14.324  1.00 92.31           H
ATOM   2771  N   GLN A 188      -0.386  11.304  17.058  1.00 85.23           N
ATOM   2772  CA  GLN A 188       0.381  12.139  17.967  1.00 85.23           C
ATOM   2773  C   GLN A 188       1.610  11.382  18.474  1.00 85.23           C
ATOM   2774  O   GLN A 188       1.734  10.177  18.259  1.00 85.23           O
ATOM   2775  HA  GLN A 188       0.695  12.999  17.375  1.00 85.23           H
ATOM   2776  CB  GLN A 188      -0.486  12.621  19.131  1.00 85.23           C
ATOM   2777 1HB  GLN A 188       0.115  13.226  19.811  1.00 85.23           H
ATOM   2778 2HB  GLN A 188      -1.283  13.262  18.755  1.00 85.23           H
ATOM   2779  CG  GLN A 188      -1.090  11.439  19.891  1.00 85.23           C
ATOM   2780 1HG  GLN A 188      -1.648  10.805  19.202  1.00 85.23           H
ATOM   2781 2HG  GLN A 188      -0.293  10.827  20.313  1.00 85.23           H
ATOM   2782  CD  GLN A 188      -2.015  11.921  21.011  1.00 85.23           C
ATOM   2783  OE1 GLN A 188      -2.095  13.099  21.321  1.00 85.23           O
ATOM   2784  NE2 GLN A 188      -2.707  10.949  21.597  1.00 85.23           N
ATOM   2785 1HE2 GLN A 188      -2.595  10.003  21.294  1.00 85.23           H
ATOM   2786 2HE2 GLN A 188      -3.340  11.164  22.341  1.00 85.23           H
ATOM   2787  HN  GLN A 188      -0.291  10.319  17.207  1.00 85.23           H
ATOM   2788  N   ILE A 189       2.488  12.120  19.138  1.00 89.78           N
ATOM   2789  CA  ILE A 189       3.628  11.511  19.801  1.00 89.78           C
ATOM   2790  C   ILE A 189       3.205  11.025  21.189  1.00 89.78           C
ATOM   2791  O   ILE A 189       2.637  11.787  21.971  1.00 89.78           O
ATOM   2792  HA  ILE A 189       3.927  10.646  19.209  1.00 89.78           H
ATOM   2793  CB  ILE A 189       4.814  12.476  19.823  1.00 89.78           C
ATOM   2794  HB  ILE A 189       4.504  13.387  20.335  1.00 89.78           H
ATOM   2795  CG1 ILE A 189       5.224  12.873  18.403  1.00 89.78           C
ATOM   2796 1HG1 ILE A 189       5.602  12.000  17.872  1.00 89.78           H
ATOM   2797 2HG1 ILE A 189       4.351  13.226  17.854  1.00 89.78           H
ATOM   2798  CG2 ILE A 189       5.985  11.890  20.614  1.00 89.78           C
ATOM   2799 1HG2 ILE A 189       5.671  11.699  21.640  1.00 89.78           H
ATOM   2800 2HG2 ILE A 189       6.303  10.955  20.152  1.00 89.78           H
ATOM   2801 3HG2 ILE A 189       6.815  12.597  20.613  1.00 89.78           H
ATOM   2802  CD1 ILE A 189       6.294  13.966  18.426  1.00 89.78           C
ATOM   2803 1HD1 ILE A 189       5.903  14.847  18.936  1.00 89.78           H
ATOM   2804 2HD1 ILE A 189       7.175  13.601  18.955  1.00 89.78           H
ATOM   2805 3HD1 ILE A 189       6.567  14.230  17.404  1.00 89.78           H
ATOM   2806  HN  ILE A 189       2.429  13.114  19.226  1.00 89.78           H
ATOM   2807  N   LYS A 190       3.498   9.760  21.454  1.00 85.01           N
ATOM   2808  CA  LYS A 190       3.280   9.202  22.777  1.00 85.01           C
ATOM   2809  C   LYS A 190       4.624   8.785  23.378  1.00 85.01           C
ATOM   2810  O   LYS A 190       5.494   8.278  22.671  1.00 85.01           O
ATOM   2811  HA  LYS A 190       2.854   9.991  23.398  1.00 85.01           H
ATOM   2812  CB  LYS A 190       2.255   8.069  22.719  1.00 85.01           C
ATOM   2813 1HB  LYS A 190       1.324   8.437  22.288  1.00 85.01           H
ATOM   2814 2HB  LYS A 190       2.618   7.278  22.062  1.00 85.01           H
ATOM   2815  CG  LYS A 190       1.987   7.499  24.113  1.00 85.01           C
ATOM   2816 1HG  LYS A 190       2.923   7.159  24.557  1.00 85.01           H
ATOM   2817 2HG  LYS A 190       1.593   8.282  24.760  1.00 85.01           H
ATOM   2818  CD  LYS A 190       0.995   6.335  24.049  1.00 85.01           C
ATOM   2819 1HD  LYS A 190       0.011   6.707  23.765  1.00 85.01           H
ATOM   2820 2HD  LYS A 190       1.305   5.631  23.276  1.00 85.01           H
ATOM   2821  CE  LYS A 190       0.906   5.616  25.396  1.00 85.01           C
ATOM   2822 1HE  LYS A 190       1.897   5.547  25.845  1.00 85.01           H
ATOM   2823 2HE  LYS A 190       0.285   6.192  26.082  1.00 85.01           H
ATOM   2824  NZ  LYS A 190       0.338   4.260  25.223  1.00 85.01           N
ATOM   2825 1HZ  LYS A 190       0.376   3.762  26.106  1.00 85.01           H
ATOM   2826 2HZ  LYS A 190      -0.626   4.334  24.918  1.00 85.01           H
ATOM   2827 3HZ  LYS A 190       0.875   3.755  24.527  1.00 85.01           H
ATOM   2828  HN  LYS A 190       3.877   9.122  20.783  1.00 85.01           H
ATOM   2829  N   GLU A 191       4.752   9.014  24.677  1.00 75.68           N
ATOM   2830  CA  GLU A 191       5.915   8.541  25.409  1.00 75.68           C
ATOM   2831  C   GLU A 191       5.609   7.201  26.081  1.00 75.68           C
ATOM   2832  O   GLU A 191       4.636   7.082  26.824  1.00 75.68           O
ATOM   2833  HA  GLU A 191       6.695   8.409  24.660  1.00 75.68           H
ATOM   2834  CB  GLU A 191       6.375   9.577  26.436  1.00 75.68           C
ATOM   2835 1HB  GLU A 191       6.473  10.551  25.957  1.00 75.68           H
ATOM   2836 2HB  GLU A 191       5.691   9.581  27.285  1.00 75.68           H
ATOM   2837  CG  GLU A 191       7.754   9.220  26.995  1.00 75.68           C
ATOM   2838 1HG  GLU A 191       7.699   8.272  27.530  1.00 75.68           H
ATOM   2839 2HG  GLU A 191       8.458   9.083  26.174  1.00 75.68           H
ATOM   2840  CD  GLU A 191       8.264  10.314  27.935  1.00 75.68           C
ATOM   2841  OE1 GLU A 191       9.326  10.082  28.552  1.00 75.68           O
ATOM   2842  OE2 GLU A 191       7.581  11.358  28.015  1.00 75.68           O
ATOM   2843  HN  GLU A 191       4.081   9.511  25.226  1.00 75.68           H
ATOM   2844  N   GLU A 192       6.459   6.225  25.797  1.00 75.33           N
ATOM   2845  CA  GLU A 192       6.280   4.892  26.348  1.00 75.33           C
ATOM   2846  C   GLU A 192       7.602   4.369  26.912  1.00 75.33           C
ATOM   2847  O   GLU A 192       8.556   4.149  26.167  1.00 75.33           O
ATOM   2848  HA  GLU A 192       5.554   5.006  27.152  1.00 75.33           H
ATOM   2849  CB  GLU A 192       5.716   3.935  25.295  1.00 75.33           C
ATOM   2850 1HB  GLU A 192       4.768   4.320  24.919  1.00 75.33           H
ATOM   2851 2HB  GLU A 192       6.457   3.774  24.512  1.00 75.33           H
ATOM   2852  CG  GLU A 192       5.425   2.562  25.903  1.00 75.33           C
ATOM   2853 1HG  GLU A 192       5.171   1.856  25.112  1.00 75.33           H
ATOM   2854 2HG  GLU A 192       6.321   2.180  26.394  1.00 75.33           H
ATOM   2855  CD  GLU A 192       4.278   2.641  26.912  1.00 75.33           C
ATOM   2856  OE1 GLU A 192       4.179   1.703  27.733  1.00 75.33           O
ATOM   2857  OE2 GLU A 192       3.526   3.636  26.839  1.00 75.33           O
ATOM   2858  HN  GLU A 192       7.257   6.333  25.203  1.00 75.33           H
ATOM   2859  N   SER A 193       7.618   4.186  28.224  1.00 74.26           N
ATOM   2860  CA  SER A 193       8.789   3.643  28.891  1.00 74.26           C
ATOM   2861  C   SER A 193      10.017   4.498  28.569  1.00 74.26           C
ATOM   2862  O   SER A 193      11.115   3.973  28.395  1.00 74.26           O
ATOM   2863  HA  SER A 193       8.562   3.687  29.956  1.00 74.26           H
ATOM   2864  CB  SER A 193       9.033   2.189  28.481  1.00 74.26           C
ATOM   2865 1HB  SER A 193       9.252   2.146  27.414  1.00 74.26           H
ATOM   2866 2HB  SER A 193       9.910   1.808  29.002  1.00 74.26           H
ATOM   2867  OG  SER A 193       7.911   1.359  28.769  1.00 74.26           O
ATOM   2868  HG  SER A 193       8.041   0.455  28.360  1.00 74.26           H
ATOM   2869  HN  SER A 193       6.850   4.400  28.828  1.00 74.26           H
ATOM   2870  N   GLY A 194       9.789   5.801  28.499  1.00 82.04           N
ATOM   2871  CA  GLY A 194      10.875   6.740  28.273  1.00 82.04           C
ATOM   2872  C   GLY A 194      11.262   6.784  26.793  1.00 82.04           C
ATOM   2873  O   GLY A 194      12.248   7.420  26.425  1.00 82.04           O
ATOM   2874 1HA  GLY A 194      10.576   7.735  28.604  1.00 82.04           H
ATOM   2875 2HA  GLY A 194      11.740   6.452  28.871  1.00 82.04           H
ATOM   2876  HN  GLY A 194       8.884   6.217  28.595  1.00 82.04           H
ATOM   2877  N   ILE A 195      10.466   6.098  25.986  1.00 79.79           N
ATOM   2878  CA  ILE A 195      10.679   6.098  24.548  1.00 79.79           C
ATOM   2879  C   ILE A 195       9.545   6.867  23.869  1.00 79.79           C
ATOM   2880  O   ILE A 195       8.371   6.567  24.082  1.00 79.79           O
ATOM   2881  HA  ILE A 195      11.615   6.622  24.357  1.00 79.79           H
ATOM   2882  CB  ILE A 195      10.848   4.668  24.032  1.00 79.79           C
ATOM   2883  HB  ILE A 195       9.947   4.106  24.281  1.00 79.79           H
ATOM   2884  CG1 ILE A 195      12.020   3.969  24.724  1.00 79.79           C
ATOM   2885 1HG1 ILE A 195      12.945   4.503  24.507  1.00 79.79           H
ATOM   2886 2HG1 ILE A 195      11.880   4.001  25.805  1.00 79.79           H
ATOM   2887  CG2 ILE A 195      10.987   4.647  22.509  1.00 79.79           C
ATOM   2888 1HG2 ILE A 195      10.094   5.079  22.056  1.00 79.79           H
ATOM   2889 2HG2 ILE A 195      11.860   5.230  22.216  1.00 79.79           H
ATOM   2890 3HG2 ILE A 195      11.105   3.618  22.168  1.00 79.79           H
ATOM   2891  CD1 ILE A 195      12.142   2.516  24.263  1.00 79.79           C
ATOM   2892 1HD1 ILE A 195      11.225   1.979  24.504  1.00 79.79           H
ATOM   2893 2HD1 ILE A 195      12.306   2.489  23.185  1.00 79.79           H
ATOM   2894 3HD1 ILE A 195      12.983   2.043  24.770  1.00 79.79           H
ATOM   2895  HN  ILE A 195       9.689   5.552  26.298  1.00 79.79           H
ATOM   2896  N   ALA A 196       9.935   7.845  23.064  1.00 90.89           N
ATOM   2897  CA  ALA A 196       8.974   8.581  22.261  1.00 90.89           C
ATOM   2898  C   ALA A 196       8.602   7.751  21.030  1.00 90.89           C
ATOM   2899  O   ALA A 196       9.477   7.291  20.300  1.00 90.89           O
ATOM   2900  HA  ALA A 196       8.082   8.735  22.868  1.00 90.89           H
ATOM   2901  CB  ALA A 196       9.558   9.946  21.888  1.00 90.89           C
ATOM   2902 1HB  ALA A 196       9.778  10.507  22.796  1.00 90.89           H
ATOM   2903 2HB  ALA A 196      10.476   9.804  21.317  1.00 90.89           H
ATOM   2904 3HB  ALA A 196       8.837  10.498  21.286  1.00 90.89           H
ATOM   2905  HN  ALA A 196      10.886   8.135  22.957  1.00 90.89           H
ATOM   2906  N   ILE A 197       7.301   7.585  20.840  1.00 87.28           N
ATOM   2907  CA  ILE A 197       6.801   6.849  19.691  1.00 87.28           C
ATOM   2908  C   ILE A 197       5.754   7.696  18.965  1.00 87.28           C
ATOM   2909  O   ILE A 197       4.988   8.421  19.598  1.00 87.28           O
ATOM   2910  HA  ILE A 197       7.641   6.686  19.016  1.00 87.28           H
ATOM   2911  CB  ILE A 197       6.290   5.472  20.119  1.00 87.28           C
ATOM   2912  HB  ILE A 197       5.892   4.967  19.238  1.00 87.28           H
ATOM   2913  CG1 ILE A 197       5.143   5.600  21.123  1.00 87.28           C
ATOM   2914 1HG1 ILE A 197       5.520   6.007  22.061  1.00 87.28           H
ATOM   2915 2HG1 ILE A 197       4.401   6.305  20.746  1.00 87.28           H
ATOM   2916  CG2 ILE A 197       7.430   4.607  20.658  1.00 87.28           C
ATOM   2917 1HG2 ILE A 197       8.184   4.474  19.882  1.00 87.28           H
ATOM   2918 2HG2 ILE A 197       7.880   5.096  21.522  1.00 87.28           H
ATOM   2919 3HG2 ILE A 197       7.039   3.634  20.955  1.00 87.28           H
ATOM   2920  CD1 ILE A 197       4.483   4.244  21.378  1.00 87.28           C
ATOM   2921 1HD1 ILE A 197       4.085   3.851  20.442  1.00 87.28           H
ATOM   2922 2HD1 ILE A 197       5.222   3.550  21.778  1.00 87.28           H
ATOM   2923 3HD1 ILE A 197       3.671   4.364  22.096  1.00 87.28           H
ATOM   2924  HN  ILE A 197       6.596   7.943  21.452  1.00 87.28           H
ATOM   2925  N   CYS A 198       5.753   7.575  17.645  1.00 92.36           N
ATOM   2926  CA  CYS A 198       4.681   8.138  16.843  1.00 92.36           C
ATOM   2927  C   CYS A 198       3.607   7.064  16.655  1.00 92.36           C
ATOM   2928  O   CYS A 198       3.847   6.049  16.002  1.00 92.36           O
ATOM   2929  HA  CYS A 198       4.285   8.987  17.400  1.00 92.36           H
ATOM   2930  CB  CYS A 198       5.195   8.671  15.504  1.00 92.36           C
ATOM   2931 1HB  CYS A 198       5.809   9.557  15.668  1.00 92.36           H
ATOM   2932 2HB  CYS A 198       5.832   7.925  15.027  1.00 92.36           H
ATOM   2933  SG  CYS A 198       3.787   9.080  14.410  1.00 92.36           S
ATOM   2934  HN  CYS A 198       6.467   7.104  17.127  1.00 92.36           H
ATOM   2935  N   THR A 199       2.446   7.324  17.238  1.00 90.44           N
ATOM   2936  CA  THR A 199       1.339   6.387  17.152  1.00 90.44           C
ATOM   2937  C   THR A 199       0.009   7.140  17.076  1.00 90.44           C
ATOM   2938  O   THR A 199      -0.043   8.343  17.324  1.00 90.44           O
ATOM   2939  HA  THR A 199       1.439   5.821  16.227  1.00 90.44           H
ATOM   2940  CB  THR A 199       1.431   5.436  18.347  1.00 90.44           C
ATOM   2941  HB  THR A 199       2.454   5.089  18.490  1.00 90.44           H
ATOM   2942  OG1 THR A 199       0.473   4.422  18.058  1.00 90.44           O
ATOM   2943  HG1 THR A 199       0.626   3.628  18.646  1.00 90.44           H
ATOM   2944  CG2 THR A 199       0.922   6.071  19.642  1.00 90.44           C
ATOM   2945 1HG2 THR A 199      -0.123   6.357  19.521  1.00 90.44           H
ATOM   2946 2HG2 THR A 199       1.516   6.955  19.871  1.00 90.44           H
ATOM   2947 3HG2 THR A 199       1.010   5.353  20.458  1.00 90.44           H
ATOM   2948  HN  THR A 199       2.257   8.156  17.761  1.00 90.44           H
ATOM   2949  N   MET A 200      -1.035   6.399  16.732  1.00 89.33           N
ATOM   2950  CA  MET A 200      -2.389   6.909  16.860  1.00 89.33           C
ATOM   2951  C   MET A 200      -2.925   6.694  18.276  1.00 89.33           C
ATOM   2952  O   MET A 200      -2.755   5.620  18.852  1.00 89.33           O
ATOM   2953  HA  MET A 200      -2.322   7.976  16.647  1.00 89.33           H
ATOM   2954  CB  MET A 200      -3.299   6.198  15.856  1.00 89.33           C
ATOM   2955 1HB  MET A 200      -3.251   5.121  16.016  1.00 89.33           H
ATOM   2956 2HB  MET A 200      -4.334   6.499  16.021  1.00 89.33           H
ATOM   2957  CG  MET A 200      -2.890   6.524  14.418  1.00 89.33           C
ATOM   2958 1HG  MET A 200      -2.852   7.604  14.278  1.00 89.33           H
ATOM   2959 2HG  MET A 200      -1.888   6.142  14.221  1.00 89.33           H
ATOM   2960  SD  MET A 200      -4.054   5.802  13.273  1.00 89.33           S
ATOM   2961  CE  MET A 200      -5.488   6.808  13.614  1.00 89.33           C
ATOM   2962 1HE  MET A 200      -5.770   6.696  14.661  1.00 89.33           H
ATOM   2963 2HE  MET A 200      -5.256   7.853  13.409  1.00 89.33           H
ATOM   2964 3HE  MET A 200      -6.315   6.488  12.979  1.00 89.33           H
ATOM   2965  HN  MET A 200      -0.965   5.468  16.373  1.00 89.33           H
ATOM   2966  N   VAL A 201      -3.561   7.732  18.798  1.00 91.42           N
ATOM   2967  CA  VAL A 201      -4.226   7.632  20.086  1.00 91.42           C
ATOM   2968  C   VAL A 201      -5.692   8.043  19.932  1.00 91.42           C
ATOM   2969  O   VAL A 201      -5.986   9.161  19.511  1.00 91.42           O
ATOM   2970  HA  VAL A 201      -4.185   6.589  20.398  1.00 91.42           H
ATOM   2971  CB  VAL A 201      -3.477   8.467  21.127  1.00 91.42           C
ATOM   2972  HB  VAL A 201      -3.555   9.514  20.836  1.00 91.42           H
ATOM   2973  CG1 VAL A 201      -4.113   8.316  22.511  1.00 91.42           C
ATOM   2974 1HG1 VAL A 201      -5.149   8.652  22.474  1.00 91.42           H
ATOM   2975 2HG1 VAL A 201      -4.080   7.269  22.813  1.00 91.42           H
ATOM   2976 3HG1 VAL A 201      -3.561   8.920  23.232  1.00 91.42           H
ATOM   2977  CG2 VAL A 201      -1.993   8.097  21.162  1.00 91.42           C
ATOM   2978 1HG2 VAL A 201      -1.887   7.043  21.418  1.00 91.42           H
ATOM   2979 2HG2 VAL A 201      -1.550   8.280  20.183  1.00 91.42           H
ATOM   2980 3HG2 VAL A 201      -1.485   8.705  21.911  1.00 91.42           H
ATOM   2981  HN  VAL A 201      -3.627   8.627  18.357  1.00 91.42           H
ATOM   2982  N   TYR A 202      -6.573   7.117  20.283  1.00 91.36           N
ATOM   2983  CA  TYR A 202      -7.998   7.331  20.096  1.00 91.36           C
ATOM   2984  C   TYR A 202      -8.639   7.894  21.366  1.00 91.36           C
ATOM   2985  O   TYR A 202      -8.226   7.558  22.475  1.00 91.36           O
ATOM   2986  HA  TYR A 202      -8.127   8.048  19.285  1.00 91.36           H
ATOM   2987  CB  TYR A 202      -8.596   5.954  19.804  1.00 91.36           C
ATOM   2988 1HB  TYR A 202      -8.376   5.289  20.639  1.00 91.36           H
ATOM   2989 2HB  TYR A 202      -9.681   6.045  19.746  1.00 91.36           H
ATOM   2990  CG  TYR A 202      -8.083   5.314  18.512  1.00 91.36           C
ATOM   2991  CD1 TYR A 202      -8.707   5.587  17.312  1.00 91.36           C
ATOM   2992  HD1 TYR A 202      -9.566   6.258  17.284  1.00 91.36           H
ATOM   2993  CD2 TYR A 202      -6.997   4.464  18.547  1.00 91.36           C
ATOM   2994  HD2 TYR A 202      -6.504   4.249  19.495  1.00 91.36           H
ATOM   2995  CE1 TYR A 202      -8.225   4.985  16.096  1.00 91.36           C
ATOM   2996  HE1 TYR A 202      -8.708   5.192  15.141  1.00 91.36           H
ATOM   2997  CE2 TYR A 202      -6.514   3.862  17.332  1.00 91.36           C
ATOM   2998  HE2 TYR A 202      -5.657   3.189  17.345  1.00 91.36           H
ATOM   2999  CZ  TYR A 202      -7.152   4.152  16.166  1.00 91.36           C
ATOM   3000  OH  TYR A 202      -6.696   3.583  15.018  1.00 91.36           O
ATOM   3001  HH  TYR A 202      -7.260   3.873  14.245  1.00 91.36           H
ATOM   3002  HN  TYR A 202      -6.327   6.236  20.687  1.00 91.36           H
ATOM   3003  N   PRO A 203      -9.655   8.756  21.229  1.00 85.10           N
ATOM   3004  CA  PRO A 203     -10.281   9.377  22.399  1.00 85.10           C
ATOM   3005  C   PRO A 203     -11.061   8.375  23.235  1.00 85.10           C
ATOM   3006  O   PRO A 203     -11.551   7.375  22.715  1.00 85.10           O
ATOM   3007  HA  PRO A 203      -9.518   9.773  23.069  1.00 85.10           H
ATOM   3008  CB  PRO A 203     -11.195  10.446  21.796  1.00 85.10           C
ATOM   3009 1HB  PRO A 203     -12.091  10.594  22.398  1.00 85.10           H
ATOM   3010 2HB  PRO A 203     -10.693  11.412  21.732  1.00 85.10           H
ATOM   3011  CG  PRO A 203     -11.527   9.905  20.435  1.00 85.10           C
ATOM   3012 1HG  PRO A 203     -12.371   9.217  20.480  1.00 85.10           H
ATOM   3013 2HG  PRO A 203     -11.805  10.706  19.750  1.00 85.10           H
ATOM   3014  CD  PRO A 203     -10.282   9.206  19.973  1.00 85.10           C
ATOM   3015 1HD  PRO A 203     -10.514   8.367  19.317  1.00 85.10           H
ATOM   3016 2HD  PRO A 203      -9.628   9.876  19.415  1.00 85.10           H
ATOM   3017  N   SER A 204     -11.156   8.674  24.523  1.00 76.04           N
ATOM   3018  CA  SER A 204     -11.422   7.645  25.512  1.00 76.04           C
ATOM   3019  C   SER A 204     -12.805   7.034  25.274  1.00 76.04           C
ATOM   3020  O   SER A 204     -12.972   5.818  25.350  1.00 76.04           O
ATOM   3021  HA  SER A 204     -10.643   6.896  25.367  1.00 76.04           H
ATOM   3022  CB  SER A 204     -11.329   8.208  26.932  1.00 76.04           C
ATOM   3023 1HB  SER A 204     -11.644   7.447  27.645  1.00 76.04           H
ATOM   3024 2HB  SER A 204     -10.290   8.446  27.160  1.00 76.04           H
ATOM   3025  OG  SER A 204     -12.130   9.374  27.097  1.00 76.04           O
ATOM   3026  HG  SER A 204     -13.073   9.115  27.308  1.00 76.04           H
ATOM   3027  HN  SER A 204     -11.054   9.599  24.891  1.00 76.04           H
ATOM   3028  N   ASP A 205     -13.760   7.907  24.989  1.00 70.07           N
ATOM   3029  CA  ASP A 205     -15.161   7.572  25.182  1.00 70.07           C
ATOM   3030  C   ASP A 205     -15.547   6.442  24.225  1.00 70.07           C
ATOM   3031  O   ASP A 205     -16.191   5.475  24.629  1.00 70.07           O
ATOM   3032  HA  ASP A 205     -15.244   7.278  26.228  1.00 70.07           H
ATOM   3033  CB  ASP A 205     -16.061   8.772  24.883  1.00 70.07           C
ATOM   3034 1HB  ASP A 205     -15.813   9.182  23.904  1.00 70.07           H
ATOM   3035 2HB  ASP A 205     -17.101   8.450  24.839  1.00 70.07           H
ATOM   3036  CG  ASP A 205     -15.902   9.856  25.951  1.00 70.07           C
ATOM   3037  OD1 ASP A 205     -15.323   9.529  27.009  1.00 70.07           O
ATOM   3038  OD2 ASP A 205     -16.362  10.987  25.684  1.00 70.07           O
ATOM   3039  HN  ASP A 205     -13.591   8.826  24.634  1.00 70.07           H
ATOM   3040  N   GLU A 206     -15.137   6.602  22.975  1.00 74.07           N
ATOM   3041  CA  GLU A 206     -15.493   5.644  21.943  1.00 74.07           C
ATOM   3042  C   GLU A 206     -14.232   5.077  21.287  1.00 74.07           C
ATOM   3043  O   GLU A 206     -14.258   4.676  20.125  1.00 74.07           O
ATOM   3044  HA  GLU A 206     -16.031   4.849  22.458  1.00 74.07           H
ATOM   3045  CB  GLU A 206     -16.414   6.279  20.900  1.00 74.07           C
ATOM   3046 1HB  GLU A 206     -15.951   7.181  20.500  1.00 74.07           H
ATOM   3047 2HB  GLU A 206     -16.661   5.545  20.132  1.00 74.07           H
ATOM   3048  CG  GLU A 206     -17.742   6.707  21.529  1.00 74.07           C
ATOM   3049 1HG  GLU A 206     -17.945   6.096  22.408  1.00 74.07           H
ATOM   3050 2HG  GLU A 206     -17.671   7.740  21.867  1.00 74.07           H
ATOM   3051  CD  GLU A 206     -18.892   6.569  20.529  1.00 74.07           C
ATOM   3052  OE1 GLU A 206     -19.908   5.952  20.915  1.00 74.07           O
ATOM   3053  OE2 GLU A 206     -18.728   7.084  19.402  1.00 74.07           O
ATOM   3054  HN  GLU A 206     -14.573   7.367  22.666  1.00 74.07           H
ATOM   3055  N   SER A 207     -13.157   5.060  22.062  1.00 87.10           N
ATOM   3056  CA  SER A 207     -11.852   4.716  21.525  1.00 87.10           C
ATOM   3057  C   SER A 207     -11.926   3.375  20.791  1.00 87.10           C
ATOM   3058  O   SER A 207     -11.400   3.237  19.687  1.00 87.10           O
ATOM   3059  HA  SER A 207     -11.605   5.519  20.830  1.00 87.10           H
ATOM   3060  CB  SER A 207     -10.798   4.658  22.632  1.00 87.10           C
ATOM   3061 1HB  SER A 207      -9.864   4.272  22.223  1.00 87.10           H
ATOM   3062 2HB  SER A 207     -10.595   5.666  22.993  1.00 87.10           H
ATOM   3063  OG  SER A 207     -11.212   3.838  23.721  1.00 87.10           O
ATOM   3064  HG  SER A 207     -10.610   3.982  24.506  1.00 87.10           H
ATOM   3065  HN  SER A 207     -13.168   5.277  23.038  1.00 87.10           H
ATOM   3066  N   THR A 208     -12.581   2.420  21.434  1.00 87.03           N
ATOM   3067  CA  THR A 208     -12.635   1.066  20.911  1.00 87.03           C
ATOM   3068  C   THR A 208     -13.368   1.041  19.568  1.00 87.03           C
ATOM   3069  O   THR A 208     -12.902   0.421  18.614  1.00 87.03           O
ATOM   3070  HA  THR A 208     -11.615   0.729  20.724  1.00 87.03           H
ATOM   3071  CB  THR A 208     -13.282   0.174  21.973  1.00 87.03           C
ATOM   3072  HB  THR A 208     -14.338   0.415  22.093  1.00 87.03           H
ATOM   3073  OG1 THR A 208     -12.471   0.366  23.129  1.00 87.03           O
ATOM   3074  HG1 THR A 208     -11.528   0.094  22.935  1.00 87.03           H
ATOM   3075  CG2 THR A 208     -13.132  -1.316  21.656  1.00 87.03           C
ATOM   3076 1HG2 THR A 208     -12.073  -1.571  21.603  1.00 87.03           H
ATOM   3077 2HG2 THR A 208     -13.607  -1.534  20.700  1.00 87.03           H
ATOM   3078 3HG2 THR A 208     -13.608  -1.903  22.441  1.00 87.03           H
ATOM   3079  HN  THR A 208     -13.069   2.560  22.296  1.00 87.03           H
ATOM   3080  N   LYS A 209     -14.504   1.724  19.538  1.00 82.81           N
ATOM   3081  CA  LYS A 209     -15.329   1.750  18.343  1.00 82.81           C
ATOM   3082  C   LYS A 209     -14.531   2.362  17.190  1.00 82.81           C
ATOM   3083  O   LYS A 209     -14.542   1.840  16.076  1.00 82.81           O
ATOM   3084  HA  LYS A 209     -15.568   0.718  18.087  1.00 82.81           H
ATOM   3085  CB  LYS A 209     -16.653   2.465  18.621  1.00 82.81           C
ATOM   3086 1HB  LYS A 209     -16.457   3.450  19.046  1.00 82.81           H
ATOM   3087 2HB  LYS A 209     -17.189   2.623  17.686  1.00 82.81           H
ATOM   3088  CG  LYS A 209     -17.523   1.653  19.583  1.00 82.81           C
ATOM   3089 1HG  LYS A 209     -17.643   0.639  19.203  1.00 82.81           H
ATOM   3090 2HG  LYS A 209     -17.025   1.574  20.550  1.00 82.81           H
ATOM   3091  CD  LYS A 209     -18.896   2.302  19.762  1.00 82.81           C
ATOM   3092 1HD  LYS A 209     -18.777   3.371  19.943  1.00 82.81           H
ATOM   3093 2HD  LYS A 209     -19.475   2.197  18.844  1.00 82.81           H
ATOM   3094  CE  LYS A 209     -19.657   1.665  20.927  1.00 82.81           C
ATOM   3095 1HE  LYS A 209     -20.008   0.674  20.640  1.00 82.81           H
ATOM   3096 2HE  LYS A 209     -18.987   1.532  21.777  1.00 82.81           H
ATOM   3097  NZ  LYS A 209     -20.806   2.510  21.320  1.00 82.81           N
ATOM   3098 1HZ  LYS A 209     -21.284   2.086  22.107  1.00 82.81           H
ATOM   3099 2HZ  LYS A 209     -20.474   3.431  21.583  1.00 82.81           H
ATOM   3100 3HZ  LYS A 209     -21.448   2.593  20.539  1.00 82.81           H
ATOM   3101  HN  LYS A 209     -14.860   2.251  20.309  1.00 82.81           H
ATOM   3102  N   LEU A 210     -13.856   3.461  17.497  1.00 89.36           N
ATOM   3103  CA  LEU A 210     -13.172   4.230  16.472  1.00 89.36           C
ATOM   3104  C   LEU A 210     -12.066   3.373  15.851  1.00 89.36           C
ATOM   3105  O   LEU A 210     -11.965   3.275  14.629  1.00 89.36           O
ATOM   3106  HA  LEU A 210     -13.902   4.465  15.698  1.00 89.36           H
ATOM   3107  CB  LEU A 210     -12.673   5.559  17.042  1.00 89.36           C
ATOM   3108 1HB  LEU A 210     -13.505   6.050  17.547  1.00 89.36           H
ATOM   3109 2HB  LEU A 210     -11.920   5.346  17.802  1.00 89.36           H
ATOM   3110  CG  LEU A 210     -12.075   6.540  16.032  1.00 89.36           C
ATOM   3111  HG  LEU A 210     -11.242   6.048  15.530  1.00 89.36           H
ATOM   3112  CD1 LEU A 210     -13.097   6.910  14.956  1.00 89.36           C
ATOM   3113 1HD1 LEU A 210     -13.409   6.010  14.426  1.00 89.36           H
ATOM   3114 2HD1 LEU A 210     -13.965   7.375  15.423  1.00 89.36           H
ATOM   3115 3HD1 LEU A 210     -12.646   7.608  14.251  1.00 89.36           H
ATOM   3116  CD2 LEU A 210     -11.512   7.776  16.736  1.00 89.36           C
ATOM   3117 1HD2 LEU A 210     -12.310   8.279  17.282  1.00 89.36           H
ATOM   3118 2HD2 LEU A 210     -10.731   7.473  17.434  1.00 89.36           H
ATOM   3119 3HD2 LEU A 210     -11.093   8.457  15.995  1.00 89.36           H
ATOM   3120  HN  LEU A 210     -13.774   3.825  18.425  1.00 89.36           H
ATOM   3121  N   LYS A 211     -11.266   2.775  16.721  1.00 93.70           N
ATOM   3122  CA  LYS A 211     -10.173   1.929  16.273  1.00 93.70           C
ATOM   3123  C   LYS A 211     -10.725   0.830  15.363  1.00 93.70           C
ATOM   3124  O   LYS A 211     -10.212   0.611  14.267  1.00 93.70           O
ATOM   3125  HA  LYS A 211      -9.495   2.552  15.690  1.00 93.70           H
ATOM   3126  CB  LYS A 211      -9.383   1.396  17.470  1.00 93.70           C
ATOM   3127 1HB  LYS A 211      -8.966   2.230  18.036  1.00 93.70           H
ATOM   3128 2HB  LYS A 211     -10.052   0.859  18.143  1.00 93.70           H
ATOM   3129  CG  LYS A 211      -8.256   0.467  17.014  1.00 93.70           C
ATOM   3130 1HG  LYS A 211      -8.680  -0.455  16.616  1.00 93.70           H
ATOM   3131 2HG  LYS A 211      -7.698   0.937  16.204  1.00 93.70           H
ATOM   3132  CD  LYS A 211      -7.310   0.143  18.172  1.00 93.70           C
ATOM   3133 1HD  LYS A 211      -6.909   1.067  18.588  1.00 93.70           H
ATOM   3134 2HD  LYS A 211      -7.863  -0.352  18.970  1.00 93.70           H
ATOM   3135  CE  LYS A 211      -6.162  -0.755  17.707  1.00 93.70           C
ATOM   3136 1HE  LYS A 211      -6.555  -1.720  17.386  1.00 93.70           H
ATOM   3137 2HE  LYS A 211      -5.670  -0.308  16.843  1.00 93.70           H
ATOM   3138  NZ  LYS A 211      -5.182  -0.950  18.798  1.00 93.70           N
ATOM   3139 1HZ  LYS A 211      -4.506  -1.655  18.524  1.00 93.70           H
ATOM   3140 2HZ  LYS A 211      -4.702  -0.076  18.982  1.00 93.70           H
ATOM   3141 3HZ  LYS A 211      -5.665  -1.253  19.637  1.00 93.70           H
ATOM   3142  HN  LYS A 211     -11.355   2.862  17.713  1.00 93.70           H
ATOM   3143  N   SER A 212     -11.764   0.168  15.851  1.00 91.19           N
ATOM   3144  CA  SER A 212     -12.334  -0.961  15.136  1.00 91.19           C
ATOM   3145  C   SER A 212     -12.826  -0.515  13.758  1.00 91.19           C
ATOM   3146  O   SER A 212     -12.646  -1.225  12.770  1.00 91.19           O
ATOM   3147  HA  SER A 212     -11.521  -1.681  15.037  1.00 91.19           H
ATOM   3148  CB  SER A 212     -13.480  -1.594  15.929  1.00 91.19           C
ATOM   3149 1HB  SER A 212     -14.273  -0.859  16.068  1.00 91.19           H
ATOM   3150 2HB  SER A 212     -13.905  -2.418  15.357  1.00 91.19           H
ATOM   3151  OG  SER A 212     -13.049  -2.071  17.201  1.00 91.19           O
ATOM   3152  HG  SER A 212     -13.182  -1.364  17.895  1.00 91.19           H
ATOM   3153  HN  SER A 212     -12.214   0.392  16.715  1.00 91.19           H
ATOM   3154  N   ALA A 213     -13.439   0.660  13.736  1.00 94.30           N
ATOM   3155  CA  ALA A 213     -13.986   1.196  12.501  1.00 94.30           C
ATOM   3156  C   ALA A 213     -12.845   1.472  11.520  1.00 94.30           C
ATOM   3157  O   ALA A 213     -12.928   1.110  10.347  1.00 94.30           O
ATOM   3158  HA  ALA A 213     -14.645   0.439  12.075  1.00 94.30           H
ATOM   3159  CB  ALA A 213     -14.808   2.449  12.808  1.00 94.30           C
ATOM   3160 1HB  ALA A 213     -15.622   2.193  13.485  1.00 94.30           H
ATOM   3161 2HB  ALA A 213     -14.168   3.197  13.276  1.00 94.30           H
ATOM   3162 3HB  ALA A 213     -15.218   2.851  11.881  1.00 94.30           H
ATOM   3163  HN  ALA A 213     -13.563   1.241  14.540  1.00 94.30           H
ATOM   3164  N   VAL A 214     -11.805   2.111  12.036  1.00 92.70           N
ATOM   3165  CA  VAL A 214     -10.680   2.503  11.205  1.00 92.70           C
ATOM   3166  C   VAL A 214     -10.058   1.255  10.574  1.00 92.70           C
ATOM   3167  O   VAL A 214      -9.758   1.241   9.382  1.00 92.70           O
ATOM   3168  HA  VAL A 214     -11.064   3.143  10.411  1.00 92.70           H
ATOM   3169  CB  VAL A 214      -9.680   3.318  12.028  1.00 92.70           C
ATOM   3170  HB  VAL A 214      -9.448   2.752  12.930  1.00 92.70           H
ATOM   3171  CG1 VAL A 214      -8.376   3.526  11.256  1.00 92.70           C
ATOM   3172 1HG1 VAL A 214      -7.931   2.558  11.025  1.00 92.70           H
ATOM   3173 2HG1 VAL A 214      -8.583   4.061  10.329  1.00 92.70           H
ATOM   3174 3HG1 VAL A 214      -7.683   4.108  11.864  1.00 92.70           H
ATOM   3175  CG2 VAL A 214     -10.284   4.657  12.456  1.00 92.70           C
ATOM   3176 1HG2 VAL A 214     -10.558   5.231  11.570  1.00 92.70           H
ATOM   3177 2HG2 VAL A 214     -11.172   4.477  13.062  1.00 92.70           H
ATOM   3178 3HG2 VAL A 214      -9.553   5.216  13.039  1.00 92.70           H
ATOM   3179  HN  VAL A 214     -11.725   2.360  13.001  1.00 92.70           H
ATOM   3180  N   LEU A 215      -9.884   0.236  11.404  1.00 92.48           N
ATOM   3181  CA  LEU A 215      -9.221  -0.980  10.966  1.00 92.48           C
ATOM   3182  C   LEU A 215     -10.104  -1.697   9.942  1.00 92.48           C
ATOM   3183  O   LEU A 215      -9.615  -2.170   8.918  1.00 92.48           O
ATOM   3184  HA  LEU A 215      -8.292  -0.688  10.475  1.00 92.48           H
ATOM   3185  CB  LEU A 215      -8.844  -1.848  12.168  1.00 92.48           C
ATOM   3186 1HB  LEU A 215      -9.732  -1.982  12.787  1.00 92.48           H
ATOM   3187 2HB  LEU A 215      -8.559  -2.835  11.803  1.00 92.48           H
ATOM   3188  CG  LEU A 215      -7.716  -1.315  13.053  1.00 92.48           C
ATOM   3189  HG  LEU A 215      -8.036  -0.364  13.479  1.00 92.48           H
ATOM   3190  CD1 LEU A 215      -7.441  -2.264  14.221  1.00 92.48           C
ATOM   3191 1HD1 LEU A 215      -8.341  -2.365  14.827  1.00 92.48           H
ATOM   3192 2HD1 LEU A 215      -7.150  -3.241  13.835  1.00 92.48           H
ATOM   3193 3HD1 LEU A 215      -6.634  -1.861  14.834  1.00 92.48           H
ATOM   3194  CD2 LEU A 215      -6.456  -1.040  12.229  1.00 92.48           C
ATOM   3195 1HD2 LEU A 215      -6.123  -1.964  11.756  1.00 92.48           H
ATOM   3196 2HD2 LEU A 215      -6.679  -0.299  11.461  1.00 92.48           H
ATOM   3197 3HD2 LEU A 215      -5.670  -0.663  12.882  1.00 92.48           H
ATOM   3198  HN  LEU A 215     -10.186   0.233  12.357  1.00 92.48           H
ATOM   3199  N   THR A 216     -11.390  -1.755  10.256  1.00 91.88           N
ATOM   3200  CA  THR A 216     -12.341  -2.435   9.392  1.00 91.88           C
ATOM   3201  C   THR A 216     -12.344  -1.801   7.999  1.00 91.88           C
ATOM   3202  O   THR A 216     -12.345  -2.508   6.993  1.00 91.88           O
ATOM   3203  HA  THR A 216     -12.018  -3.469   9.273  1.00 91.88           H
ATOM   3204  CB  THR A 216     -13.709  -2.402  10.077  1.00 91.88           C
ATOM   3205  HB  THR A 216     -14.061  -1.377  10.195  1.00 91.88           H
ATOM   3206  OG1 THR A 216     -13.508  -3.126  11.288  1.00 91.88           O
ATOM   3207  HG1 THR A 216     -13.420  -2.492  12.056  1.00 91.88           H
ATOM   3208  CG2 THR A 216     -14.760  -3.219   9.324  1.00 91.88           C
ATOM   3209 1HG2 THR A 216     -14.439  -4.259   9.266  1.00 91.88           H
ATOM   3210 2HG2 THR A 216     -14.880  -2.819   8.318  1.00 91.88           H
ATOM   3211 3HG2 THR A 216     -15.712  -3.162   9.853  1.00 91.88           H
ATOM   3212  HN  THR A 216     -11.784  -1.349  11.080  1.00 91.88           H
ATOM   3213  N   LEU A 217     -12.345  -0.476   7.987  1.00 88.68           N
ATOM   3214  CA  LEU A 217     -12.366   0.260   6.734  1.00 88.68           C
ATOM   3215  C   LEU A 217     -11.106  -0.073   5.931  1.00 88.68           C
ATOM   3216  O   LEU A 217     -11.164  -0.217   4.711  1.00 88.68           O
ATOM   3217  HA  LEU A 217     -13.234  -0.080   6.170  1.00 88.68           H
ATOM   3218  CB  LEU A 217     -12.551   1.756   6.995  1.00 88.68           C
ATOM   3219 1HB  LEU A 217     -13.362   1.881   7.713  1.00 88.68           H
ATOM   3220 2HB  LEU A 217     -11.646   2.137   7.466  1.00 88.68           H
ATOM   3221  CG  LEU A 217     -12.856   2.618   5.768  1.00 88.68           C
ATOM   3222  HG  LEU A 217     -12.127   2.380   4.994  1.00 88.68           H
ATOM   3223  CD1 LEU A 217     -14.240   2.294   5.201  1.00 88.68           C
ATOM   3224 1HD1 LEU A 217     -14.276   1.245   4.908  1.00 88.68           H
ATOM   3225 2HD1 LEU A 217     -14.998   2.486   5.960  1.00 88.68           H
ATOM   3226 3HD1 LEU A 217     -14.431   2.921   4.330  1.00 88.68           H
ATOM   3227  CD2 LEU A 217     -12.703   4.105   6.091  1.00 88.68           C
ATOM   3228 1HD2 LEU A 217     -13.394   4.377   6.890  1.00 88.68           H
ATOM   3229 2HD2 LEU A 217     -11.680   4.304   6.413  1.00 88.68           H
ATOM   3230 3HD2 LEU A 217     -12.925   4.695   5.202  1.00 88.68           H
ATOM   3231  HN  LEU A 217     -12.333   0.091   8.810  1.00 88.68           H
ATOM   3232  N   LYS A 218      -9.998  -0.185   6.649  1.00 86.57           N
ATOM   3233  CA  LYS A 218      -8.721  -0.467   6.015  1.00 86.57           C
ATOM   3234  C   LYS A 218      -8.793  -1.827   5.317  1.00 86.57           C
ATOM   3235  O   LYS A 218      -8.347  -1.968   4.180  1.00 86.57           O
ATOM   3236  HA  LYS A 218      -8.555   0.301   5.260  1.00 86.57           H
ATOM   3237  CB  LYS A 218      -7.583  -0.357   7.032  1.00 86.57           C
ATOM   3238 1HB  LYS A 218      -7.673   0.578   7.585  1.00 86.57           H
ATOM   3239 2HB  LYS A 218      -7.660  -1.165   7.759  1.00 86.57           H
ATOM   3240  CG  LYS A 218      -6.221  -0.417   6.338  1.00 86.57           C
ATOM   3241 1HG  LYS A 218      -6.157  -1.320   5.732  1.00 86.57           H
ATOM   3242 2HG  LYS A 218      -6.117   0.430   5.659  1.00 86.57           H
ATOM   3243  CD  LYS A 218      -5.083  -0.400   7.360  1.00 86.57           C
ATOM   3244 1HD  LYS A 218      -5.103   0.537   7.916  1.00 86.57           H
ATOM   3245 2HD  LYS A 218      -5.228  -1.203   8.084  1.00 86.57           H
ATOM   3246  CE  LYS A 218      -3.726  -0.564   6.673  1.00 86.57           C
ATOM   3247 1HE  LYS A 218      -3.755  -1.417   5.996  1.00 86.57           H
ATOM   3248 2HE  LYS A 218      -3.510   0.316   6.068  1.00 86.57           H
ATOM   3249  NZ  LYS A 218      -2.656  -0.757   7.678  1.00 86.57           N
ATOM   3250 1HZ  LYS A 218      -1.813  -1.080   7.216  1.00 86.57           H
ATOM   3251 2HZ  LYS A 218      -2.469   0.124   8.145  1.00 86.57           H
ATOM   3252 3HZ  LYS A 218      -2.954  -1.445   8.360  1.00 86.57           H
ATOM   3253  HN  LYS A 218      -9.964  -0.086   7.644  1.00 86.57           H
ATOM   3254  N   VAL A 219      -9.357  -2.792   6.028  1.00 90.90           N
ATOM   3255  CA  VAL A 219      -9.396  -4.159   5.536  1.00 90.90           C
ATOM   3256  C   VAL A 219     -10.309  -4.229   4.310  1.00 90.90           C
ATOM   3257  O   VAL A 219      -9.941  -4.809   3.290  1.00 90.90           O
ATOM   3258  HA  VAL A 219      -8.384  -4.429   5.235  1.00 90.90           H
ATOM   3259  CB  VAL A 219      -9.827  -5.107   6.657  1.00 90.90           C
ATOM   3260  HB  VAL A 219     -10.760  -4.730   7.075  1.00 90.90           H
ATOM   3261  CG1 VAL A 219     -10.088  -6.513   6.115  1.00 90.90           C
ATOM   3262 1HG1 VAL A 219     -10.880  -6.474   5.368  1.00 90.90           H
ATOM   3263 2HG1 VAL A 219      -9.177  -6.902   5.659  1.00 90.90           H
ATOM   3264 3HG1 VAL A 219     -10.392  -7.167   6.933  1.00 90.90           H
ATOM   3265  CG2 VAL A 219      -8.787  -5.135   7.780  1.00 90.90           C
ATOM   3266 1HG2 VAL A 219      -7.832  -5.476   7.382  1.00 90.90           H
ATOM   3267 2HG2 VAL A 219      -8.672  -4.134   8.194  1.00 90.90           H
ATOM   3268 3HG2 VAL A 219      -9.118  -5.817   8.564  1.00 90.90           H
ATOM   3269  HN  VAL A 219      -9.782  -2.653   6.923  1.00 90.90           H
ATOM   3270  N   ILE A 220     -11.483  -3.631   4.451  1.00 91.19           N
ATOM   3271  CA  ILE A 220     -12.508  -3.744   3.428  1.00 91.19           C
ATOM   3272  C   ILE A 220     -12.012  -3.086   2.139  1.00 91.19           C
ATOM   3273  O   ILE A 220     -11.953  -3.728   1.092  1.00 91.19           O
ATOM   3274  HA  ILE A 220     -12.662  -4.806   3.236  1.00 91.19           H
ATOM   3275  CB  ILE A 220     -13.837  -3.179   3.935  1.00 91.19           C
ATOM   3276  HB  ILE A 220     -13.646  -2.198   4.370  1.00 91.19           H
ATOM   3277  CG1 ILE A 220     -14.419  -4.059   5.043  1.00 91.19           C
ATOM   3278 1HG1 ILE A 220     -14.639  -5.050   4.648  1.00 91.19           H
ATOM   3279 2HG1 ILE A 220     -13.682  -4.188   5.836  1.00 91.19           H
ATOM   3280  CG2 ILE A 220     -14.823  -2.979   2.783  1.00 91.19           C
ATOM   3281 1HG2 ILE A 220     -14.401  -2.282   2.060  1.00 91.19           H
ATOM   3282 2HG2 ILE A 220     -15.014  -3.936   2.298  1.00 91.19           H
ATOM   3283 3HG2 ILE A 220     -15.759  -2.576   3.172  1.00 91.19           H
ATOM   3284  CD1 ILE A 220     -15.694  -3.440   5.621  1.00 91.19           C
ATOM   3285 1HD1 ILE A 220     -15.465  -2.459   6.038  1.00 91.19           H
ATOM   3286 2HD1 ILE A 220     -16.437  -3.335   4.831  1.00 91.19           H
ATOM   3287 3HD1 ILE A 220     -16.087  -4.086   6.406  1.00 91.19           H
ATOM   3288  HN  ILE A 220     -11.737  -3.078   5.245  1.00 91.19           H
ATOM   3289  N   LEU A 221     -11.667  -1.812   2.258  1.00 89.92           N
ATOM   3290  CA  LEU A 221     -11.342  -1.012   1.089  1.00 89.92           C
ATOM   3291  C   LEU A 221      -9.901  -1.302   0.664  1.00 89.92           C
ATOM   3292  O   LEU A 221      -9.545  -1.119  -0.499  1.00 89.92           O
ATOM   3293  HA  LEU A 221     -12.009  -1.323   0.285  1.00 89.92           H
ATOM   3294  CB  LEU A 221     -11.617   0.468   1.359  1.00 89.92           C
ATOM   3295 1HB  LEU A 221     -11.027   0.776   2.222  1.00 89.92           H
ATOM   3296 2HB  LEU A 221     -11.260   1.045   0.506  1.00 89.92           H
ATOM   3297  CG  LEU A 221     -13.078   0.842   1.617  1.00 89.92           C
ATOM   3298  HG  LEU A 221     -13.400   0.350   2.535  1.00 89.92           H
ATOM   3299  CD1 LEU A 221     -13.228   2.349   1.836  1.00 89.92           C
ATOM   3300 1HD1 LEU A 221     -12.632   2.652   2.698  1.00 89.92           H
ATOM   3301 2HD1 LEU A 221     -12.882   2.882   0.950  1.00 89.92           H
ATOM   3302 3HD1 LEU A 221     -14.276   2.588   2.017  1.00 89.92           H
ATOM   3303  CD2 LEU A 221     -13.981   0.335   0.491  1.00 89.92           C
ATOM   3304 1HD2 LEU A 221     -13.668   0.779  -0.454  1.00 89.92           H
ATOM   3305 2HD2 LEU A 221     -13.905  -0.751   0.425  1.00 89.92           H
ATOM   3306 3HD2 LEU A 221     -15.014   0.614   0.699  1.00 89.92           H
ATOM   3307  HN  LEU A 221     -11.609  -1.327   3.131  1.00 89.92           H
ATOM   3308  N   GLY A 222      -9.111  -1.750   1.629  1.00 88.89           N
ATOM   3309  CA  GLY A 222      -7.679  -1.879   1.424  1.00 88.89           C
ATOM   3310  C   GLY A 222      -7.342  -3.194   0.719  1.00 88.89           C
ATOM   3311  O   GLY A 222      -6.302  -3.308   0.072  1.00 88.89           O
ATOM   3312 1HA  GLY A 222      -7.315  -1.041   0.831  1.00 88.89           H
ATOM   3313 2HA  GLY A 222      -7.165  -1.836   2.385  1.00 88.89           H
ATOM   3314  HN  GLY A 222      -9.435  -2.021   2.536  1.00 88.89           H
ATOM   3315  N   PHE A 223      -8.242  -4.156   0.867  1.00 82.96           N
ATOM   3316  CA  PHE A 223      -7.991  -5.499   0.374  1.00 82.96           C
ATOM   3317  C   PHE A 223      -9.247  -6.092  -0.267  1.00 82.96           C
ATOM   3318  O   PHE A 223      -9.268  -6.361  -1.467  1.00 82.96           O
ATOM   3319  HA  PHE A 223      -7.202  -5.426  -0.375  1.00 82.96           H
ATOM   3320  CB  PHE A 223      -7.597  -6.352   1.582  1.00 82.96           C
ATOM   3321 1HB  PHE A 223      -6.780  -5.861   2.110  1.00 82.96           H
ATOM   3322 2HB  PHE A 223      -8.440  -6.398   2.271  1.00 82.96           H
ATOM   3323  CG  PHE A 223      -7.170  -7.777   1.224  1.00 82.96           C
ATOM   3324  CD1 PHE A 223      -7.937  -8.833   1.607  1.00 82.96           C
ATOM   3325  HD1 PHE A 223      -8.856  -8.664   2.168  1.00 82.96           H
ATOM   3326  CD2 PHE A 223      -6.024  -7.988   0.524  1.00 82.96           C
ATOM   3327  HD2 PHE A 223      -5.409  -7.142   0.217  1.00 82.96           H
ATOM   3328  CE1 PHE A 223      -7.541 -10.156   1.275  1.00 82.96           C
ATOM   3329  HE1 PHE A 223      -8.156 -11.002   1.582  1.00 82.96           H
ATOM   3330  CE2 PHE A 223      -5.627  -9.311   0.192  1.00 82.96           C
ATOM   3331  HE2 PHE A 223      -4.708  -9.480  -0.369  1.00 82.96           H
ATOM   3332  CZ  PHE A 223      -6.394 -10.367   0.575  1.00 82.96           C
ATOM   3333  HZ  PHE A 223      -6.090 -11.382   0.320  1.00 82.96           H
ATOM   3334  HN  PHE A 223      -9.128  -4.028   1.313  1.00 82.96           H
ATOM   3335  N   PHE A 224     -10.263  -6.280   0.562  1.00 84.89           N
ATOM   3336  CA  PHE A 224     -11.362  -7.163   0.211  1.00 84.89           C
ATOM   3337  C   PHE A 224     -12.042  -6.706  -1.081  1.00 84.89           C
ATOM   3338  O   PHE A 224     -12.145  -7.472  -2.038  1.00 84.89           O
ATOM   3339  HA  PHE A 224     -10.943  -8.159   0.066  1.00 84.89           H
ATOM   3340  CB  PHE A 224     -12.374  -7.096   1.357  1.00 84.89           C
ATOM   3341 1HB  PHE A 224     -11.848  -7.238   2.301  1.00 84.89           H
ATOM   3342 2HB  PHE A 224     -12.812  -6.098   1.384  1.00 84.89           H
ATOM   3343  CG  PHE A 224     -13.498  -8.128   1.256  1.00 84.89           C
ATOM   3344  CD1 PHE A 224     -14.720  -7.759   0.784  1.00 84.89           C
ATOM   3345  HD1 PHE A 224     -14.897  -6.728   0.479  1.00 84.89           H
ATOM   3346  CD2 PHE A 224     -13.277  -9.415   1.637  1.00 84.89           C
ATOM   3347  HD2 PHE A 224     -12.299  -9.711   2.015  1.00 84.89           H
ATOM   3348  CE1 PHE A 224     -15.764  -8.717   0.690  1.00 84.89           C
ATOM   3349  HE1 PHE A 224     -16.742  -8.421   0.312  1.00 84.89           H
ATOM   3350  CE2 PHE A 224     -14.321 -10.373   1.542  1.00 84.89           C
ATOM   3351  HE2 PHE A 224     -14.144 -11.404   1.848  1.00 84.89           H
ATOM   3352  CZ  PHE A 224     -15.542 -10.004   1.071  1.00 84.89           C
ATOM   3353  HZ  PHE A 224     -16.343 -10.739   0.999  1.00 84.89           H
ATOM   3354  HN  PHE A 224     -10.343  -5.841   1.457  1.00 84.89           H
ATOM   3355  N   LEU A 225     -12.489  -5.458  -1.067  1.00 89.44           N
ATOM   3356  CA  LEU A 225     -13.226  -4.915  -2.195  1.00 89.44           C
ATOM   3357  C   LEU A 225     -12.358  -4.995  -3.453  1.00 89.44           C
ATOM   3358  O   LEU A 225     -12.777  -5.552  -4.466  1.00 89.44           O
ATOM   3359  HA  LEU A 225     -14.106  -5.542  -2.343  1.00 89.44           H
ATOM   3360  CB  LEU A 225     -13.724  -3.503  -1.880  1.00 89.44           C
ATOM   3361 1HB  LEU A 225     -14.423  -3.563  -1.046  1.00 89.44           H
ATOM   3362 2HB  LEU A 225     -12.876  -2.907  -1.543  1.00 89.44           H
ATOM   3363  CG  LEU A 225     -14.408  -2.761  -3.030  1.00 89.44           C
ATOM   3364  HG  LEU A 225     -13.773  -2.838  -3.912  1.00 89.44           H
ATOM   3365  CD1 LEU A 225     -15.749  -3.409  -3.381  1.00 89.44           C
ATOM   3366 1HD1 LEU A 225     -15.585  -4.444  -3.681  1.00 89.44           H
ATOM   3367 2HD1 LEU A 225     -16.404  -3.384  -2.509  1.00 89.44           H
ATOM   3368 3HD1 LEU A 225     -16.214  -2.862  -4.201  1.00 89.44           H
ATOM   3369  CD2 LEU A 225     -14.558  -1.272  -2.710  1.00 89.44           C
ATOM   3370 1HD2 LEU A 225     -15.160  -1.153  -1.809  1.00 89.44           H
ATOM   3371 2HD2 LEU A 225     -13.573  -0.835  -2.548  1.00 89.44           H
ATOM   3372 3HD2 LEU A 225     -15.047  -0.769  -3.544  1.00 89.44           H
ATOM   3373  HN  LEU A 225     -12.355  -4.825  -0.306  1.00 89.44           H
ATOM   3374  N   PRO A 226     -11.138  -4.442  -3.411  1.00 90.74           N
ATOM   3375  CA  PRO A 226     -10.255  -4.473  -4.580  1.00 90.74           C
ATOM   3376  C   PRO A 226     -10.070  -5.879  -5.126  1.00 90.74           C
ATOM   3377  O   PRO A 226     -10.122  -6.090  -6.337  1.00 90.74           O
ATOM   3378  HA  PRO A 226     -10.698  -3.905  -5.398  1.00 90.74           H
ATOM   3379  CB  PRO A 226      -8.941  -3.890  -4.056  1.00 90.74           C
ATOM   3380 1HB  PRO A 226      -8.272  -4.670  -3.695  1.00 90.74           H
ATOM   3381 2HB  PRO A 226      -8.405  -3.347  -4.835  1.00 90.74           H
ATOM   3382  CG  PRO A 226      -9.389  -2.965  -2.931  1.00 90.74           C
ATOM   3383 1HG  PRO A 226      -8.576  -2.749  -2.237  1.00 90.74           H
ATOM   3384 2HG  PRO A 226      -9.732  -2.002  -3.310  1.00 90.74           H
ATOM   3385  CD  PRO A 226     -10.509  -3.751  -2.271  1.00 90.74           C
ATOM   3386 1HD  PRO A 226     -10.128  -4.459  -1.535  1.00 90.74           H
ATOM   3387 2HD  PRO A 226     -11.209  -3.099  -1.748  1.00 90.74           H
ATOM   3388  N   PHE A 227      -9.858  -6.813  -4.210  1.00 84.93           N
ATOM   3389  CA  PHE A 227      -9.548  -8.180  -4.592  1.00 84.93           C
ATOM   3390  C   PHE A 227     -10.714  -8.813  -5.354  1.00 84.93           C
ATOM   3391  O   PHE A 227     -10.512  -9.453  -6.385  1.00 84.93           O
ATOM   3392  HA  PHE A 227      -8.671  -8.144  -5.238  1.00 84.93           H
ATOM   3393  CB  PHE A 227      -9.314  -8.964  -3.299  1.00 84.93           C
ATOM   3394 1HB  PHE A 227      -8.520  -8.479  -2.731  1.00 84.93           H
ATOM   3395 2HB  PHE A 227     -10.216  -8.917  -2.689  1.00 84.93           H
ATOM   3396  CG  PHE A 227      -8.940 -10.431  -3.520  1.00 84.93           C
ATOM   3397  CD1 PHE A 227      -9.886 -11.400  -3.395  1.00 84.93           C
ATOM   3398  HD1 PHE A 227     -10.911 -11.131  -3.138  1.00 84.93           H
ATOM   3399  CD2 PHE A 227      -7.662 -10.766  -3.840  1.00 84.93           C
ATOM   3400  HD2 PHE A 227      -6.903  -9.989  -3.940  1.00 84.93           H
ATOM   3401  CE1 PHE A 227      -9.539 -12.761  -3.600  1.00 84.93           C
ATOM   3402  HE1 PHE A 227     -10.298 -13.538  -3.500  1.00 84.93           H
ATOM   3403  CE2 PHE A 227      -7.315 -12.128  -4.045  1.00 84.93           C
ATOM   3404  HE2 PHE A 227      -6.290 -12.396  -4.302  1.00 84.93           H
ATOM   3405  CZ  PHE A 227      -8.261 -13.097  -3.921  1.00 84.93           C
ATOM   3406  HZ  PHE A 227      -7.995 -14.142  -4.078  1.00 84.93           H
ATOM   3407  HN  PHE A 227      -9.894  -6.647  -3.224  1.00 84.93           H
ATOM   3408  N   VAL A 228     -11.909  -8.614  -4.817  1.00 92.46           N
ATOM   3409  CA  VAL A 228     -13.103  -9.188  -5.413  1.00 92.46           C
ATOM   3410  C   VAL A 228     -13.259  -8.659  -6.841  1.00 92.46           C
ATOM   3411  O   VAL A 228     -13.538  -9.424  -7.763  1.00 92.46           O
ATOM   3412  HA  VAL A 228     -12.964 -10.268  -5.453  1.00 92.46           H
ATOM   3413  CB  VAL A 228     -14.319  -8.898  -4.532  1.00 92.46           C
ATOM   3414  HB  VAL A 228     -14.341  -7.826  -4.332  1.00 92.46           H
ATOM   3415  CG1 VAL A 228     -15.618  -9.268  -5.251  1.00 92.46           C
ATOM   3416 1HG1 VAL A 228     -15.704  -8.686  -6.168  1.00 92.46           H
ATOM   3417 2HG1 VAL A 228     -15.608 -10.330  -5.495  1.00 92.46           H
ATOM   3418 3HG1 VAL A 228     -16.467  -9.052  -4.602  1.00 92.46           H
ATOM   3419  CG2 VAL A 228     -14.209  -9.624  -3.190  1.00 92.46           C
ATOM   3420 1HG2 VAL A 228     -14.151 -10.698  -3.362  1.00 92.46           H
ATOM   3421 2HG2 VAL A 228     -13.312  -9.290  -2.668  1.00 92.46           H
ATOM   3422 3HG2 VAL A 228     -15.087  -9.400  -2.583  1.00 92.46           H
ATOM   3423  HN  VAL A 228     -12.067  -8.073  -3.991  1.00 92.46           H
ATOM   3424  N   VAL A 229     -13.072  -7.355  -6.978  1.00 92.46           N
ATOM   3425  CA  VAL A 229     -13.256  -6.704  -8.264  1.00 92.46           C
ATOM   3426  C   VAL A 229     -12.248  -7.272  -9.266  1.00 92.46           C
ATOM   3427  O   VAL A 229     -12.607  -7.594 -10.398  1.00 92.46           O
ATOM   3428  HA  VAL A 229     -14.263  -6.937  -8.610  1.00 92.46           H
ATOM   3429  CB  VAL A 229     -13.148  -5.187  -8.103  1.00 92.46           C
ATOM   3430  HB  VAL A 229     -12.206  -4.969  -7.600  1.00 92.46           H
ATOM   3431  CG1 VAL A 229     -13.124  -4.491  -9.466  1.00 92.46           C
ATOM   3432 1HG1 VAL A 229     -12.266  -4.843 -10.038  1.00 92.46           H
ATOM   3433 2HG1 VAL A 229     -14.042  -4.721 -10.007  1.00 92.46           H
ATOM   3434 3HG1 VAL A 229     -13.047  -3.413  -9.322  1.00 92.46           H
ATOM   3435  CG2 VAL A 229     -14.283  -4.646  -7.232  1.00 92.46           C
ATOM   3436 1HG2 VAL A 229     -15.241  -4.881  -7.696  1.00 92.46           H
ATOM   3437 2HG2 VAL A 229     -14.235  -5.107  -6.245  1.00 92.46           H
ATOM   3438 3HG2 VAL A 229     -14.183  -3.565  -7.133  1.00 92.46           H
ATOM   3439  HN  VAL A 229     -12.802  -6.747  -6.232  1.00 92.46           H
ATOM   3440  N   MET A 230     -11.007  -7.377  -8.814  1.00 84.66           N
ATOM   3441  CA  MET A 230      -9.939  -7.869  -9.667  1.00 84.66           C
ATOM   3442  C   MET A 230     -10.229  -9.293 -10.144  1.00 84.66           C
ATOM   3443  O   MET A 230     -10.126  -9.587 -11.334  1.00 84.66           O
ATOM   3444  HA  MET A 230      -9.910  -7.191 -10.521  1.00 84.66           H
ATOM   3445  CB  MET A 230      -8.618  -7.848  -8.895  1.00 84.66           C
ATOM   3446 1HB  MET A 230      -8.763  -8.285  -7.907  1.00 84.66           H
ATOM   3447 2HB  MET A 230      -7.882  -8.464  -9.411  1.00 84.66           H
ATOM   3448  CG  MET A 230      -8.087  -6.420  -8.755  1.00 84.66           C
ATOM   3449 1HG  MET A 230      -8.069  -5.932  -9.729  1.00 84.66           H
ATOM   3450 2HG  MET A 230      -8.754  -5.836  -8.119  1.00 84.66           H
ATOM   3451  SD  MET A 230      -6.446  -6.445  -8.055  1.00 84.66           S
ATOM   3452  CE  MET A 230      -6.827  -6.953  -6.387  1.00 84.66           C
ATOM   3453 1HE  MET A 230      -7.494  -6.222  -5.928  1.00 84.66           H
ATOM   3454 2HE  MET A 230      -7.315  -7.927  -6.406  1.00 84.66           H
ATOM   3455 3HE  MET A 230      -5.907  -7.019  -5.807  1.00 84.66           H
ATOM   3456  HN  MET A 230     -10.728  -7.133  -7.885  1.00 84.66           H
ATOM   3457  N   ALA A 231     -10.588 -10.140  -9.190  1.00 90.58           N
ATOM   3458  CA  ALA A 231     -10.793 -11.550  -9.480  1.00 90.58           C
ATOM   3459  C   ALA A 231     -11.894 -11.695 -10.531  1.00 90.58           C
ATOM   3460  O   ALA A 231     -11.766 -12.485 -11.465  1.00 90.58           O
ATOM   3461  HA  ALA A 231      -9.861 -11.944  -9.885  1.00 90.58           H
ATOM   3462  CB  ALA A 231     -11.122 -12.294  -8.184  1.00 90.58           C
ATOM   3463 1HB  ALA A 231     -10.295 -12.184  -7.482  1.00 90.58           H
ATOM   3464 2HB  ALA A 231     -12.029 -11.878  -7.746  1.00 90.58           H
ATOM   3465 3HB  ALA A 231     -11.275 -13.351  -8.402  1.00 90.58           H
ATOM   3466  HN  ALA A 231     -10.737  -9.879  -8.237  1.00 90.58           H
ATOM   3467  N   CYS A 232     -12.953 -10.920 -10.344  1.00 90.07           N
ATOM   3468  CA  CYS A 232     -14.093 -10.980 -11.243  1.00 90.07           C
ATOM   3469  C   CYS A 232     -13.633 -10.533 -12.632  1.00 90.07           C
ATOM   3470  O   CYS A 232     -13.916 -11.198 -13.628  1.00 90.07           O
ATOM   3471  HA  CYS A 232     -14.423 -12.019 -11.261  1.00 90.07           H
ATOM   3472  CB  CYS A 232     -15.262 -10.138 -10.731  1.00 90.07           C
ATOM   3473 1HB  CYS A 232     -14.918  -9.133 -10.485  1.00 90.07           H
ATOM   3474 2HB  CYS A 232     -16.016 -10.034 -11.512  1.00 90.07           H
ATOM   3475  SG  CYS A 232     -16.000 -10.924  -9.252  1.00 90.07           S
ATOM   3476  HG  CYS A 232     -15.106 -10.457  -8.386  1.00 90.07           H
ATOM   3477  HN  CYS A 232     -13.039 -10.262  -9.596  1.00 90.07           H
ATOM   3478  N   CYS A 233     -12.930  -9.410 -12.655  1.00 88.74           N
ATOM   3479  CA  CYS A 233     -12.544  -8.794 -13.913  1.00 88.74           C
ATOM   3480  C   CYS A 233     -11.752  -9.820 -14.726  1.00 88.74           C
ATOM   3481  O   CYS A 233     -12.057 -10.063 -15.893  1.00 88.74           O
ATOM   3482  HA  CYS A 233     -13.467  -8.523 -14.426  1.00 88.74           H
ATOM   3483  CB  CYS A 233     -11.749  -7.506 -13.692  1.00 88.74           C
ATOM   3484 1HB  CYS A 233     -10.981  -7.668 -12.936  1.00 88.74           H
ATOM   3485 2HB  CYS A 233     -11.238  -7.221 -14.611  1.00 88.74           H
ATOM   3486  SG  CYS A 233     -12.873  -6.162 -13.161  1.00 88.74           S
ATOM   3487  HG  CYS A 233     -12.973  -6.556 -11.895  1.00 88.74           H
ATOM   3488  HN  CYS A 233     -12.627  -8.923 -11.836  1.00 88.74           H
ATOM   3489  N   TYR A 234     -10.749 -10.395 -14.078  1.00 75.69           N
ATOM   3490  CA  TYR A 234      -9.812 -11.264 -14.769  1.00 75.69           C
ATOM   3491  C   TYR A 234     -10.454 -12.614 -15.097  1.00 75.69           C
ATOM   3492  O   TYR A 234     -10.107 -13.244 -16.094  1.00 75.69           O
ATOM   3493  HA  TYR A 234      -9.520 -10.774 -15.698  1.00 75.69           H
ATOM   3494  CB  TYR A 234      -8.650 -11.488 -13.799  1.00 75.69           C
ATOM   3495 1HB  TYR A 234      -9.039 -11.508 -12.781  1.00 75.69           H
ATOM   3496 2HB  TYR A 234      -8.212 -12.467 -13.992  1.00 75.69           H
ATOM   3497  CG  TYR A 234      -7.551 -10.427 -13.889  1.00 75.69           C
ATOM   3498  CD1 TYR A 234      -6.586 -10.515 -14.872  1.00 75.69           C
ATOM   3499  HD1 TYR A 234      -6.608 -11.339 -15.584  1.00 75.69           H
ATOM   3500  CD2 TYR A 234      -7.525  -9.383 -12.987  1.00 75.69           C
ATOM   3501  HD2 TYR A 234      -8.287  -9.314 -12.210  1.00 75.69           H
ATOM   3502  CE1 TYR A 234      -5.552  -9.516 -14.956  1.00 75.69           C
ATOM   3503  HE1 TYR A 234      -4.784  -9.573 -15.728  1.00 75.69           H
ATOM   3504  CE2 TYR A 234      -6.490  -8.385 -13.071  1.00 75.69           C
ATOM   3505  HE2 TYR A 234      -6.458  -7.555 -12.365  1.00 75.69           H
ATOM   3506  CZ  TYR A 234      -5.555  -8.501 -14.052  1.00 75.69           C
ATOM   3507  OH  TYR A 234      -4.578  -7.558 -14.132  1.00 75.69           O
ATOM   3508  HH  TYR A 234      -4.960  -6.653 -13.941  1.00 75.69           H
ATOM   3509  HN  TYR A 234     -10.573 -10.276 -13.101  1.00 75.69           H
ATOM   3510  N   THR A 235     -11.379 -13.016 -14.238  1.00 85.42           N
ATOM   3511  CA  THR A 235     -12.162 -14.215 -14.489  1.00 85.42           C
ATOM   3512  C   THR A 235     -12.869 -14.117 -15.842  1.00 85.42           C
ATOM   3513  O   THR A 235     -12.859 -15.068 -16.622  1.00 85.42           O
ATOM   3514  HA  THR A 235     -11.481 -15.064 -14.545  1.00 85.42           H
ATOM   3515  CB  THR A 235     -13.122 -14.407 -13.314  1.00 85.42           C
ATOM   3516  HB  THR A 235     -13.825 -13.576 -13.246  1.00 85.42           H
ATOM   3517  OG1 THR A 235     -12.265 -14.580 -12.189  1.00 85.42           O
ATOM   3518  HG1 THR A 235     -12.255 -13.748 -11.635  1.00 85.42           H
ATOM   3519  CG2 THR A 235     -13.896 -15.724 -13.399  1.00 85.42           C
ATOM   3520 1HG2 THR A 235     -13.195 -16.558 -13.399  1.00 85.42           H
ATOM   3521 2HG2 THR A 235     -14.482 -15.742 -14.318  1.00 85.42           H
ATOM   3522 3HG2 THR A 235     -14.563 -15.810 -12.542  1.00 85.42           H
ATOM   3523  HN  THR A 235     -11.597 -12.540 -13.387  1.00 85.42           H
ATOM   3524  N   ILE A 236     -13.466 -12.958 -16.080  1.00 84.41           N
ATOM   3525  CA  ILE A 236     -14.182 -12.726 -17.323  1.00 84.41           C
ATOM   3526  C   ILE A 236     -13.176 -12.598 -18.469  1.00 84.41           C
ATOM   3527  O   ILE A 236     -13.421 -13.086 -19.571  1.00 84.41           O
ATOM   3528  HA  ILE A 236     -14.807 -13.599 -17.508  1.00 84.41           H
ATOM   3529  CB  ILE A 236     -15.115 -11.522 -17.186  1.00 84.41           C
ATOM   3530  HB  ILE A 236     -14.518 -10.657 -16.898  1.00 84.41           H
ATOM   3531  CG1 ILE A 236     -16.145 -11.749 -16.077  1.00 84.41           C
ATOM   3532 1HG1 ILE A 236     -16.896 -12.464 -16.414  1.00 84.41           H
ATOM   3533 2HG1 ILE A 236     -15.657 -12.186 -15.207  1.00 84.41           H
ATOM   3534  CG2 ILE A 236     -15.778 -11.187 -18.524  1.00 84.41           C
ATOM   3535 1HG2 ILE A 236     -15.010 -10.952 -19.261  1.00 84.41           H
ATOM   3536 2HG2 ILE A 236     -16.360 -12.043 -18.865  1.00 84.41           H
ATOM   3537 3HG2 ILE A 236     -16.436 -10.327 -18.398  1.00 84.41           H
ATOM   3538  CD1 ILE A 236     -16.824 -10.436 -15.682  1.00 84.41           C
ATOM   3539 1HD1 ILE A 236     -16.073  -9.732 -15.323  1.00 84.41           H
ATOM   3540 2HD1 ILE A 236     -17.332 -10.014 -16.550  1.00 84.41           H
ATOM   3541 3HD1 ILE A 236     -17.551 -10.626 -14.893  1.00 84.41           H
ATOM   3542  HN  ILE A 236     -13.466 -12.188 -15.442  1.00 84.41           H
ATOM   3543  N   ILE A 237     -12.067 -11.938 -18.170  1.00 81.18           N
ATOM   3544  CA  ILE A 237     -11.027 -11.734 -19.163  1.00 81.18           C
ATOM   3545  C   ILE A 237     -10.587 -13.090 -19.721  1.00 81.18           C
ATOM   3546  O   ILE A 237     -10.580 -13.293 -20.934  1.00 81.18           O
ATOM   3547  HA  ILE A 237     -11.460 -11.151 -19.975  1.00 81.18           H
ATOM   3548  CB  ILE A 237      -9.879 -10.909 -18.576  1.00 81.18           C
ATOM   3549  HB  ILE A 237      -9.688 -11.263 -17.563  1.00 81.18           H
ATOM   3550  CG1 ILE A 237     -10.263  -9.432 -18.475  1.00 81.18           C
ATOM   3551 1HG1 ILE A 237     -10.280  -8.988 -19.470  1.00 81.18           H
ATOM   3552 2HG1 ILE A 237     -11.269  -9.341 -18.067  1.00 81.18           H
ATOM   3553  CG2 ILE A 237      -8.591 -11.114 -19.376  1.00 81.18           C
ATOM   3554 1HG2 ILE A 237      -8.312 -12.167 -19.352  1.00 81.18           H
ATOM   3555 2HG2 ILE A 237      -8.752 -10.804 -20.409  1.00 81.18           H
ATOM   3556 3HG2 ILE A 237      -7.792 -10.516 -18.938  1.00 81.18           H
ATOM   3557  CD1 ILE A 237      -9.276  -8.669 -17.588  1.00 81.18           C
ATOM   3558 1HD1 ILE A 237      -9.280  -9.101 -16.587  1.00 81.18           H
ATOM   3559 2HD1 ILE A 237      -8.275  -8.742 -18.011  1.00 81.18           H
ATOM   3560 3HD1 ILE A 237      -9.572  -7.621 -17.533  1.00 81.18           H
ATOM   3561  HN  ILE A 237     -11.874 -11.548 -17.269  1.00 81.18           H
ATOM   3562  N   ILE A 238     -10.231 -13.982 -18.808  1.00 78.17           N
ATOM   3563  CA  ILE A 238      -9.695 -15.276 -19.195  1.00 78.17           C
ATOM   3564  C   ILE A 238     -10.721 -16.008 -20.063  1.00 78.17           C
ATOM   3565  O   ILE A 238     -10.372 -16.580 -21.094  1.00 78.17           O
ATOM   3566  HA  ILE A 238      -8.803 -15.094 -19.795  1.00 78.17           H
ATOM   3567  CB  ILE A 238      -9.258 -16.066 -17.960  1.00 78.17           C
ATOM   3568  HB  ILE A 238     -10.058 -16.016 -17.222  1.00 78.17           H
ATOM   3569  CG1 ILE A 238      -8.015 -15.442 -17.322  1.00 78.17           C
ATOM   3570 1HG1 ILE A 238      -7.140 -15.661 -17.933  1.00 78.17           H
ATOM   3571 2HG1 ILE A 238      -8.122 -14.358 -17.295  1.00 78.17           H
ATOM   3572  CG2 ILE A 238      -9.048 -17.543 -18.301  1.00 78.17           C
ATOM   3573 1HG2 ILE A 238      -9.981 -17.966 -18.674  1.00 78.17           H
ATOM   3574 2HG2 ILE A 238      -8.276 -17.633 -19.065  1.00 78.17           H
ATOM   3575 3HG2 ILE A 238      -8.738 -18.081 -17.405  1.00 78.17           H
ATOM   3576  CD1 ILE A 238      -7.801 -15.976 -15.904  1.00 78.17           C
ATOM   3577 1HD1 ILE A 238      -8.668 -15.733 -15.290  1.00 78.17           H
ATOM   3578 2HD1 ILE A 238      -7.671 -17.057 -15.938  1.00 78.17           H
ATOM   3579 3HD1 ILE A 238      -6.911 -15.516 -15.474  1.00 78.17           H
ATOM   3580  HN  ILE A 238     -10.302 -13.832 -17.822  1.00 78.17           H
ATOM   3581  N   HIS A 239     -11.967 -15.966 -19.613  1.00 77.08           N
ATOM   3582  CA  HIS A 239     -13.039 -16.651 -20.314  1.00 77.08           C
ATOM   3583  C   HIS A 239     -13.123 -16.135 -21.752  1.00 77.08           C
ATOM   3584  O   HIS A 239     -13.265 -16.920 -22.689  1.00 77.08           O
ATOM   3585  HA  HIS A 239     -12.777 -17.709 -20.331  1.00 77.08           H
ATOM   3586  CB  HIS A 239     -14.361 -16.510 -19.556  1.00 77.08           C
ATOM   3587 1HB  HIS A 239     -14.204 -16.794 -18.516  1.00 77.08           H
ATOM   3588 2HB  HIS A 239     -14.659 -15.461 -19.558  1.00 77.08           H
ATOM   3589  CG  HIS A 239     -15.487 -17.339 -20.126  1.00 77.08           C
ATOM   3590  ND1 HIS A 239     -15.549 -18.715 -19.986  1.00 77.08           N
ATOM   3591  HD1 HIS A 239     -14.880 -19.286 -19.511  1.00 77.08           H
ATOM   3592  CD2 HIS A 239     -16.593 -16.974 -20.836  1.00 77.08           C
ATOM   3593  HD2 HIS A 239     -16.857 -15.957 -21.125  1.00 77.08           H
ATOM   3594  CE1 HIS A 239     -16.647 -19.147 -20.590  1.00 77.08           C
ATOM   3595  HE1 HIS A 239     -16.977 -20.184 -20.654  1.00 77.08           H
ATOM   3596  NE2 HIS A 239     -17.292 -18.067 -21.116  1.00 77.08           N
ATOM   3597  HN  HIS A 239     -12.247 -15.477 -18.787  1.00 77.08           H
ATOM   3598  N   THR A 240     -13.030 -14.820 -21.882  1.00 78.96           N
ATOM   3599  CA  THR A 240     -13.154 -14.186 -23.184  1.00 78.96           C
ATOM   3600  C   THR A 240     -11.996 -14.603 -24.092  1.00 78.96           C
ATOM   3601  O   THR A 240     -12.189 -14.830 -25.285  1.00 78.96           O
ATOM   3602  HA  THR A 240     -14.072 -14.541 -23.653  1.00 78.96           H
ATOM   3603  CB  THR A 240     -13.243 -12.674 -22.967  1.00 78.96           C
ATOM   3604  HB  THR A 240     -12.291 -12.275 -22.615  1.00 78.96           H
ATOM   3605  OG1 THR A 240     -14.343 -12.515 -22.075  1.00 78.96           O
ATOM   3606  HG1 THR A 240     -14.011 -12.417 -21.137  1.00 78.96           H
ATOM   3607  CG2 THR A 240     -13.675 -11.925 -24.229  1.00 78.96           C
ATOM   3608 1HG2 THR A 240     -14.658 -12.278 -24.542  1.00 78.96           H
ATOM   3609 2HG2 THR A 240     -12.953 -12.109 -25.025  1.00 78.96           H
ATOM   3610 3HG2 THR A 240     -13.721 -10.857 -24.020  1.00 78.96           H
ATOM   3611  HN  THR A 240     -12.875 -14.192 -21.120  1.00 78.96           H
ATOM   3612  N   LEU A 241     -10.817 -14.690 -23.493  1.00 75.39           N
ATOM   3613  CA  LEU A 241      -9.611 -14.972 -24.252  1.00 75.39           C
ATOM   3614  C   LEU A 241      -9.671 -16.405 -24.783  1.00 75.39           C
ATOM   3615  O   LEU A 241      -9.281 -16.667 -25.920  1.00 75.39           O
ATOM   3616  HA  LEU A 241      -9.592 -14.289 -25.101  1.00 75.39           H
ATOM   3617  CB  LEU A 241      -8.368 -14.680 -23.409  1.00 75.39           C
ATOM   3618 1HB  LEU A 241      -8.502 -15.137 -22.429  1.00 75.39           H
ATOM   3619 2HB  LEU A 241      -7.513 -15.171 -23.876  1.00 75.39           H
ATOM   3620  CG  LEU A 241      -8.025 -13.202 -23.209  1.00 75.39           C
ATOM   3621  HG  LEU A 241      -8.908 -12.697 -22.818  1.00 75.39           H
ATOM   3622  CD1 LEU A 241      -6.911 -13.033 -22.173  1.00 75.39           C
ATOM   3623 1HD1 LEU A 241      -7.236 -13.449 -21.220  1.00 75.39           H
ATOM   3624 2HD1 LEU A 241      -6.017 -13.557 -22.512  1.00 75.39           H
ATOM   3625 3HD1 LEU A 241      -6.687 -11.974 -22.050  1.00 75.39           H
ATOM   3626  CD2 LEU A 241      -7.675 -12.535 -24.541  1.00 75.39           C
ATOM   3627 1HD2 LEU A 241      -6.815 -13.037 -24.983  1.00 75.39           H
ATOM   3628 2HD2 LEU A 241      -8.526 -12.608 -25.218  1.00 75.39           H
ATOM   3629 3HD2 LEU A 241      -7.436 -11.486 -24.370  1.00 75.39           H
ATOM   3630  HN  LEU A 241     -10.680 -14.572 -22.509  1.00 75.39           H
ATOM   3631  N   ILE A 242     -10.163 -17.297 -23.935  1.00 74.53           N
ATOM   3632  CA  ILE A 242     -10.282 -18.696 -24.306  1.00 74.53           C
ATOM   3633  C   ILE A 242     -11.181 -18.818 -25.538  1.00 74.53           C
ATOM   3634  O   ILE A 242     -10.870 -19.562 -26.467  1.00 74.53           O
ATOM   3635  HA  ILE A 242      -9.286 -19.051 -24.569  1.00 74.53           H
ATOM   3636  CB  ILE A 242     -10.759 -19.528 -23.113  1.00 74.53           C
ATOM   3637  HB  ILE A 242     -11.616 -19.025 -22.666  1.00 74.53           H
ATOM   3638  CG1 ILE A 242      -9.674 -19.616 -22.038  1.00 74.53           C
ATOM   3639 1HG1 ILE A 242      -8.859 -20.249 -22.389  1.00 74.53           H
ATOM   3640 2HG1 ILE A 242      -9.254 -18.626 -21.859  1.00 74.53           H
ATOM   3641  CG2 ILE A 242     -11.232 -20.912 -23.564  1.00 74.53           C
ATOM   3642 1HG2 ILE A 242     -12.059 -20.802 -24.266  1.00 74.53           H
ATOM   3643 2HG2 ILE A 242     -10.410 -21.436 -24.050  1.00 74.53           H
ATOM   3644 3HG2 ILE A 242     -11.565 -21.482 -22.697  1.00 74.53           H
ATOM   3645  CD1 ILE A 242     -10.240 -20.180 -20.733  1.00 74.53           C
ATOM   3646 1HD1 ILE A 242     -11.038 -19.530 -20.373  1.00 74.53           H
ATOM   3647 2HD1 ILE A 242     -10.637 -21.179 -20.911  1.00 74.53           H
ATOM   3648 3HD1 ILE A 242      -9.448 -20.231 -19.986  1.00 74.53           H
ATOM   3649  HN  ILE A 242     -10.475 -17.076 -23.011  1.00 74.53           H
ATOM   3650  N   GLN A 243     -12.277 -18.074 -25.507  1.00 69.78           N
ATOM   3651  CA  GLN A 243     -13.246 -18.124 -26.589  1.00 69.78           C
ATOM   3652  C   GLN A 243     -12.648 -17.531 -27.866  1.00 69.78           C
ATOM   3653  O   GLN A 243     -12.930 -18.003 -28.966  1.00 69.78           O
ATOM   3654  HA  GLN A 243     -13.460 -19.183 -26.737  1.00 69.78           H
ATOM   3655  CB  GLN A 243     -14.538 -17.401 -26.202  1.00 69.78           C
ATOM   3656 1HB  GLN A 243     -14.302 -16.409 -25.817  1.00 69.78           H
ATOM   3657 2HB  GLN A 243     -15.160 -17.260 -27.086  1.00 69.78           H
ATOM   3658  CG  GLN A 243     -15.314 -18.192 -25.147  1.00 69.78           C
ATOM   3659 1HG  GLN A 243     -15.486 -19.208 -25.503  1.00 69.78           H
ATOM   3660 2HG  GLN A 243     -14.721 -18.270 -24.236  1.00 69.78           H
ATOM   3661  CD  GLN A 243     -16.653 -17.522 -24.834  1.00 69.78           C
ATOM   3662  OE1 GLN A 243     -16.946 -16.424 -25.278  1.00 69.78           O
ATOM   3663  NE2 GLN A 243     -17.448 -18.242 -24.047  1.00 69.78           N
ATOM   3664 1HE2 GLN A 243     -17.147 -19.136 -23.717  1.00 69.78           H
ATOM   3665 2HE2 GLN A 243     -18.346 -17.888 -23.786  1.00 69.78           H
ATOM   3666  HN  GLN A 243     -12.507 -17.448 -24.762  1.00 69.78           H
ATOM   3667  N   ALA A 244     -11.832 -16.504 -27.677  1.00 70.62           N
ATOM   3668  CA  ALA A 244     -11.351 -15.714 -28.798  1.00 70.62           C
ATOM   3669  C   ALA A 244     -10.276 -16.503 -29.548  1.00 70.62           C
ATOM   3670  O   ALA A 244      -9.946 -16.179 -30.688  1.00 70.62           O
ATOM   3671  HA  ALA A 244     -12.195 -15.539 -29.466  1.00 70.62           H
ATOM   3672  CB  ALA A 244     -10.837 -14.366 -28.289  1.00 70.62           C
ATOM   3673 1HB  ALA A 244     -11.646 -13.833 -27.790  1.00 70.62           H
ATOM   3674 2HB  ALA A 244     -10.022 -14.530 -27.585  1.00 70.62           H
ATOM   3675 3HB  ALA A 244     -10.477 -13.774 -29.131  1.00 70.62           H
ATOM   3676  HN  ALA A 244     -11.501 -16.210 -26.780  1.00 70.62           H
ATOM   3677  N   LYS A 245      -9.761 -17.523 -28.879  1.00 58.84           N
ATOM   3678  CA  LYS A 245      -8.707 -18.340 -29.455  1.00 58.84           C
ATOM   3679  C   LYS A 245      -7.612 -17.431 -30.018  1.00 58.84           C
ATOM   3680  O   LYS A 245      -6.732 -17.890 -30.745  1.00 58.84           O
ATOM   3681  HA  LYS A 245      -8.279 -18.938 -28.650  1.00 58.84           H
ATOM   3682  CB  LYS A 245      -9.286 -19.315 -30.483  1.00 58.84           C
ATOM   3683 1HB  LYS A 245      -9.906 -18.772 -31.196  1.00 58.84           H
ATOM   3684 2HB  LYS A 245      -8.476 -19.774 -31.051  1.00 58.84           H
ATOM   3685  CG  LYS A 245     -10.118 -20.402 -29.800  1.00 58.84           C
ATOM   3686 1HG  LYS A 245      -9.560 -20.818 -28.961  1.00 58.84           H
ATOM   3687 2HG  LYS A 245     -11.029 -19.965 -29.392  1.00 58.84           H
ATOM   3688  CD  LYS A 245     -10.477 -21.517 -30.784  1.00 58.84           C
ATOM   3689 1HD  LYS A 245     -11.129 -21.124 -31.563  1.00 58.84           H
ATOM   3690 2HD  LYS A 245      -9.573 -21.877 -31.276  1.00 58.84           H
ATOM   3691  CE  LYS A 245     -11.171 -22.678 -30.068  1.00 58.84           C
ATOM   3692 1HE  LYS A 245     -10.565 -23.006 -29.223  1.00 58.84           H
ATOM   3693 2HE  LYS A 245     -12.127 -22.344 -29.664  1.00 58.84           H
ATOM   3694  NZ  LYS A 245     -11.386 -23.807 -31.000  1.00 58.84           N
ATOM   3695 1HZ  LYS A 245     -11.867 -24.558 -30.516  1.00 58.84           H
ATOM   3696 2HZ  LYS A 245     -11.949 -23.496 -31.784  1.00 58.84           H
ATOM   3697 3HZ  LYS A 245     -10.491 -24.142 -31.338  1.00 58.84           H
ATOM   3698  HN  LYS A 245     -10.051 -17.793 -27.961  1.00 58.84           H
ATOM   3699  N   LYS A 246      -7.704 -16.158 -29.662  1.00 51.87           N
ATOM   3700  CA  LYS A 246      -6.788 -15.164 -30.196  1.00 51.87           C
ATOM   3701  C   LYS A 246      -5.575 -15.045 -29.271  1.00 51.87           C
ATOM   3702  O   LYS A 246      -5.630 -14.351 -28.257  1.00 51.87           O
ATOM   3703  HA  LYS A 246      -6.448 -15.522 -31.167  1.00 51.87           H
ATOM   3704  CB  LYS A 246      -7.515 -13.839 -30.431  1.00 51.87           C
ATOM   3705 1HB  LYS A 246      -8.159 -13.616 -29.581  1.00 51.87           H
ATOM   3706 2HB  LYS A 246      -6.789 -13.029 -30.501  1.00 51.87           H
ATOM   3707  CG  LYS A 246      -8.352 -13.892 -31.711  1.00 51.87           C
ATOM   3708 1HG  LYS A 246      -7.751 -14.296 -32.526  1.00 51.87           H
ATOM   3709 2HG  LYS A 246      -9.195 -14.569 -31.571  1.00 51.87           H
ATOM   3710  CD  LYS A 246      -8.865 -12.501 -32.089  1.00 51.87           C
ATOM   3711 1HD  LYS A 246      -9.513 -12.121 -31.300  1.00 51.87           H
ATOM   3712 2HD  LYS A 246      -8.026 -11.810 -32.172  1.00 51.87           H
ATOM   3713  CE  LYS A 246      -9.632 -12.540 -33.412  1.00 51.87           C
ATOM   3714 1HE  LYS A 246      -9.016 -13.004 -34.183  1.00 51.87           H
ATOM   3715 2HE  LYS A 246     -10.524 -13.157 -33.304  1.00 51.87           H
ATOM   3716  NZ  LYS A 246     -10.015 -11.173 -33.830  1.00 51.87           N
ATOM   3717 1HZ  LYS A 246     -10.538 -11.219 -34.698  1.00 51.87           H
ATOM   3718 2HZ  LYS A 246     -10.590 -10.749 -33.111  1.00 51.87           H
ATOM   3719 3HZ  LYS A 246      -9.180 -10.616 -33.968  1.00 51.87           H
ATOM   3720  HN  LYS A 246      -8.385 -15.804 -29.022  1.00 51.87           H
ATOM   3721  N   SER A 247      -4.509 -15.732 -29.654  1.00 55.38           N
ATOM   3722  CA  SER A 247      -3.327 -15.810 -28.813  1.00 55.38           C
ATOM   3723  C   SER A 247      -2.735 -14.414 -28.612  1.00 55.38           C
ATOM   3724  O   SER A 247      -2.284 -14.078 -27.518  1.00 55.38           O
ATOM   3725  HA  SER A 247      -3.675 -16.218 -27.864  1.00 55.38           H
ATOM   3726  CB  SER A 247      -2.281 -16.748 -29.418  1.00 55.38           C
ATOM   3727 1HB  SER A 247      -2.650 -17.773 -29.382  1.00 55.38           H
ATOM   3728 2HB  SER A 247      -2.135 -16.499 -30.469  1.00 55.38           H
ATOM   3729  OG  SER A 247      -1.034 -16.669 -28.734  1.00 55.38           O
ATOM   3730  HG  SER A 247      -1.126 -17.040 -27.810  1.00 55.38           H
ATOM   3731  HN  SER A 247      -4.445 -16.228 -30.520  1.00 55.38           H
ATOM   3732  N   SER A 248      -2.755 -13.637 -29.685  1.00 55.29           N
ATOM   3733  CA  SER A 248      -1.883 -12.480 -29.788  1.00 55.29           C
ATOM   3734  C   SER A 248      -2.153 -11.516 -28.630  1.00 55.29           C
ATOM   3735  O   SER A 248      -1.265 -10.773 -28.216  1.00 55.29           O
ATOM   3736  HA  SER A 248      -0.869 -12.876 -29.727  1.00 55.29           H
ATOM   3737  CB  SER A 248      -2.071 -11.765 -31.128  1.00 55.29           C
ATOM   3738 1HB  SER A 248      -1.236 -11.085 -31.296  1.00 55.29           H
ATOM   3739 2HB  SER A 248      -2.053 -12.498 -31.935  1.00 55.29           H
ATOM   3740  OG  SER A 248      -3.294 -11.036 -31.177  1.00 55.29           O
ATOM   3741  HG  SER A 248      -3.371 -10.554 -32.050  1.00 55.29           H
ATOM   3742  HN  SER A 248      -3.352 -13.788 -30.473  1.00 55.29           H
ATOM   3743  N   LYS A 249      -3.383 -11.561 -28.141  1.00 51.32           N
ATOM   3744  CA  LYS A 249      -3.820 -10.615 -27.128  1.00 51.32           C
ATOM   3745  C   LYS A 249      -3.119 -10.930 -25.805  1.00 51.32           C
ATOM   3746  O   LYS A 249      -3.113 -10.108 -24.890  1.00 51.32           O
ATOM   3747  HA  LYS A 249      -3.512  -9.621 -27.454  1.00 51.32           H
ATOM   3748  CB  LYS A 249      -5.347 -10.604 -27.027  1.00 51.32           C
ATOM   3749 1HB  LYS A 249      -5.721 -11.628 -27.011  1.00 51.32           H
ATOM   3750 2HB  LYS A 249      -5.650 -10.140 -26.089  1.00 51.32           H
ATOM   3751  CG  LYS A 249      -5.969  -9.847 -28.202  1.00 51.32           C
ATOM   3752 1HG  LYS A 249      -5.455  -8.895 -28.339  1.00 51.32           H
ATOM   3753 2HG  LYS A 249      -5.832 -10.417 -29.121  1.00 51.32           H
ATOM   3754  CD  LYS A 249      -7.460  -9.599 -27.967  1.00 51.32           C
ATOM   3755 1HD  LYS A 249      -7.989 -10.551 -27.929  1.00 51.32           H
ATOM   3756 2HD  LYS A 249      -7.604  -9.115 -27.001  1.00 51.32           H
ATOM   3757  CE  LYS A 249      -8.052  -8.725 -29.075  1.00 51.32           C
ATOM   3758 1HE  LYS A 249      -7.457  -7.819 -29.188  1.00 51.32           H
ATOM   3759 2HE  LYS A 249      -8.010  -9.255 -30.026  1.00 51.32           H
ATOM   3760  NZ  LYS A 249      -9.454  -8.369 -28.761  1.00 51.32           N
ATOM   3761 1HZ  LYS A 249      -9.834  -7.800 -29.509  1.00 51.32           H
ATOM   3762 2HZ  LYS A 249     -10.005  -9.215 -28.667  1.00 51.32           H
ATOM   3763 3HZ  LYS A 249      -9.484  -7.848 -27.891  1.00 51.32           H
ATOM   3764  HN  LYS A 249      -4.075 -12.226 -28.424  1.00 51.32           H
ATOM   3765  N   HIS A 250      -2.545 -12.122 -25.746  1.00 54.03           N
ATOM   3766  CA  HIS A 250      -1.988 -12.625 -24.502  1.00 54.03           C
ATOM   3767  C   HIS A 250      -0.762 -11.795 -24.116  1.00 54.03           C
ATOM   3768  O   HIS A 250      -0.534 -11.529 -22.937  1.00 54.03           O
ATOM   3769  HA  HIS A 250      -2.758 -12.495 -23.741  1.00 54.03           H
ATOM   3770  CB  HIS A 250      -1.683 -14.120 -24.607  1.00 54.03           C
ATOM   3771 1HB  HIS A 250      -1.168 -14.310 -25.549  1.00 54.03           H
ATOM   3772 2HB  HIS A 250      -0.998 -14.398 -23.807  1.00 54.03           H
ATOM   3773  CG  HIS A 250      -2.906 -15.003 -24.532  1.00 54.03           C
ATOM   3774  ND1 HIS A 250      -3.481 -15.387 -23.333  1.00 54.03           N
ATOM   3775  HD1 HIS A 250      -3.160 -15.130 -22.422  1.00 54.03           H
ATOM   3776  CD2 HIS A 250      -3.657 -15.572 -25.519  1.00 54.03           C
ATOM   3777  HD2 HIS A 250      -3.481 -15.474 -26.590  1.00 54.03           H
ATOM   3778  CE1 HIS A 250      -4.529 -16.153 -23.598  1.00 54.03           C
ATOM   3779  HE1 HIS A 250      -5.190 -16.611 -22.863  1.00 54.03           H
ATOM   3780  NE2 HIS A 250      -4.636 -16.267 -24.953  1.00 54.03           N
ATOM   3781  HN  HIS A 250      -2.456 -12.740 -26.528  1.00 54.03           H
ATOM   3782  N   LYS A 251      -0.005 -11.409 -25.132  1.00 55.66           N
ATOM   3783  CA  LYS A 251       1.277 -10.763 -24.908  1.00 55.66           C
ATOM   3784  C   LYS A 251       1.059  -9.459 -24.139  1.00 55.66           C
ATOM   3785  O   LYS A 251       1.838  -9.120 -23.250  1.00 55.66           O
ATOM   3786  HA  LYS A 251       1.876 -11.432 -24.289  1.00 55.66           H
ATOM   3787  CB  LYS A 251       2.024 -10.580 -26.230  1.00 55.66           C
ATOM   3788 1HB  LYS A 251       1.350 -10.164 -26.979  1.00 55.66           H
ATOM   3789 2HB  LYS A 251       2.834  -9.863 -26.098  1.00 55.66           H
ATOM   3790  CG  LYS A 251       2.591 -11.911 -26.729  1.00 55.66           C
ATOM   3791 1HG  LYS A 251       3.217 -12.356 -25.956  1.00 55.66           H
ATOM   3792 2HG  LYS A 251       1.775 -12.609 -26.919  1.00 55.66           H
ATOM   3793  CD  LYS A 251       3.409 -11.714 -28.007  1.00 55.66           C
ATOM   3794 1HD  LYS A 251       2.774 -11.299 -28.789  1.00 55.66           H
ATOM   3795 2HD  LYS A 251       4.205 -10.992 -27.825  1.00 55.66           H
ATOM   3796  CE  LYS A 251       4.013 -13.038 -28.480  1.00 55.66           C
ATOM   3797 1HE  LYS A 251       4.777 -13.368 -27.777  1.00 55.66           H
ATOM   3798 2HE  LYS A 251       3.243 -13.809 -28.500  1.00 55.66           H
ATOM   3799  NZ  LYS A 251       4.604 -12.885 -29.829  1.00 55.66           N
ATOM   3800 1HZ  LYS A 251       5.004 -13.768 -30.124  1.00 55.66           H
ATOM   3801 2HZ  LYS A 251       3.883 -12.604 -30.484  1.00 55.66           H
ATOM   3802 3HZ  LYS A 251       5.330 -12.178 -29.801  1.00 55.66           H
ATOM   3803  HN  LYS A 251      -0.254 -11.531 -26.093  1.00 55.66           H
ATOM   3804  N   ALA A 252      -0.006  -8.762 -24.510  1.00 63.52           N
ATOM   3805  CA  ALA A 252      -0.271  -7.447 -23.952  1.00 63.52           C
ATOM   3806  C   ALA A 252      -0.691  -7.594 -22.488  1.00 63.52           C
ATOM   3807  O   ALA A 252      -0.542  -6.662 -21.699  1.00 63.52           O
ATOM   3808  HA  ALA A 252       0.655  -6.873 -24.000  1.00 63.52           H
ATOM   3809  CB  ALA A 252      -1.333  -6.739 -24.795  1.00 63.52           C
ATOM   3810 1HB  ALA A 252      -0.974  -6.633 -25.819  1.00 63.52           H
ATOM   3811 2HB  ALA A 252      -2.251  -7.327 -24.792  1.00 63.52           H
ATOM   3812 3HB  ALA A 252      -1.532  -5.753 -24.376  1.00 63.52           H
ATOM   3813  HN  ALA A 252      -0.678  -9.081 -25.178  1.00 63.52           H
ATOM   3814  N   LEU A 253      -1.208  -8.772 -22.170  1.00 67.73           N
ATOM   3815  CA  LEU A 253      -1.768  -9.011 -20.851  1.00 67.73           C
ATOM   3816  C   LEU A 253      -0.647  -9.413 -19.891  1.00 67.73           C
ATOM   3817  O   LEU A 253      -0.781  -9.267 -18.677  1.00 67.73           O
ATOM   3818  HA  LEU A 253      -2.200  -8.072 -20.504  1.00 67.73           H
ATOM   3819  CB  LEU A 253      -2.906 -10.031 -20.929  1.00 67.73           C
ATOM   3820 1HB  LEU A 253      -2.570 -10.875 -21.531  1.00 67.73           H
ATOM   3821 2HB  LEU A 253      -3.096 -10.411 -19.925  1.00 67.73           H
ATOM   3822  CG  LEU A 253      -4.226  -9.520 -21.509  1.00 67.73           C
ATOM   3823  HG  LEU A 253      -4.013  -9.021 -22.454  1.00 67.73           H
ATOM   3824  CD1 LEU A 253      -5.176 -10.680 -21.816  1.00 67.73           C
ATOM   3825 1HD1 LEU A 253      -4.711 -11.349 -22.540  1.00 67.73           H
ATOM   3826 2HD1 LEU A 253      -5.387 -11.229 -20.898  1.00 67.73           H
ATOM   3827 3HD1 LEU A 253      -6.106 -10.289 -22.227  1.00 67.73           H
ATOM   3828  CD2 LEU A 253      -4.867  -8.483 -20.585  1.00 67.73           C
ATOM   3829 1HD2 LEU A 253      -5.064  -8.936 -19.613  1.00 67.73           H
ATOM   3830 2HD2 LEU A 253      -4.189  -7.639 -20.461  1.00 67.73           H
ATOM   3831 3HD2 LEU A 253      -5.804  -8.137 -21.021  1.00 67.73           H
ATOM   3832  HN  LEU A 253      -1.248  -9.552 -22.794  1.00 67.73           H
ATOM   3833  N   LYS A 254       0.435  -9.912 -20.471  1.00 70.21           N
ATOM   3834  CA  LYS A 254       1.476 -10.554 -19.687  1.00 70.21           C
ATOM   3835  C   LYS A 254       1.920  -9.611 -18.566  1.00 70.21           C
ATOM   3836  O   LYS A 254       2.041 -10.024 -17.414  1.00 70.21           O
ATOM   3837  HA  LYS A 254       1.042 -11.446 -19.235  1.00 70.21           H
ATOM   3838  CB  LYS A 254       2.621 -11.015 -20.591  1.00 70.21           C
ATOM   3839 1HB  LYS A 254       2.220 -11.580 -21.433  1.00 70.21           H
ATOM   3840 2HB  LYS A 254       3.134 -10.147 -21.006  1.00 70.21           H
ATOM   3841  CG  LYS A 254       3.617 -11.881 -19.817  1.00 70.21           C
ATOM   3842 1HG  LYS A 254       4.052 -11.301 -19.002  1.00 70.21           H
ATOM   3843 2HG  LYS A 254       3.096 -12.725 -19.364  1.00 70.21           H
ATOM   3844  CD  LYS A 254       4.728 -12.393 -20.735  1.00 70.21           C
ATOM   3845 1HD  LYS A 254       4.292 -12.955 -21.561  1.00 70.21           H
ATOM   3846 2HD  LYS A 254       5.263 -11.549 -21.171  1.00 70.21           H
ATOM   3847  CE  LYS A 254       5.708 -13.282 -19.967  1.00 70.21           C
ATOM   3848 1HE  LYS A 254       6.138 -12.725 -19.135  1.00 70.21           H
ATOM   3849 2HE  LYS A 254       5.178 -14.134 -19.540  1.00 70.21           H
ATOM   3850  NZ  LYS A 254       6.786 -13.760 -20.862  1.00 70.21           N
ATOM   3851 1HZ  LYS A 254       7.430 -14.340 -20.336  1.00 70.21           H
ATOM   3852 2HZ  LYS A 254       6.382 -14.303 -21.617  1.00 70.21           H
ATOM   3853 3HZ  LYS A 254       7.283 -12.964 -21.246  1.00 70.21           H
ATOM   3854  HN  LYS A 254       0.605  -9.883 -21.456  1.00 70.21           H
ATOM   3855  N   VAL A 255       2.149  -8.362 -18.944  1.00 73.76           N
ATOM   3856  CA  VAL A 255       2.632  -7.371 -17.997  1.00 73.76           C
ATOM   3857  C   VAL A 255       1.639  -7.251 -16.839  1.00 73.76           C
ATOM   3858  O   VAL A 255       2.018  -7.385 -15.676  1.00 73.76           O
ATOM   3859  HA  VAL A 255       3.585  -7.726 -17.607  1.00 73.76           H
ATOM   3860  CB  VAL A 255       2.879  -6.041 -18.712  1.00 73.76           C
ATOM   3861  HB  VAL A 255       1.933  -5.710 -19.142  1.00 73.76           H
ATOM   3862  CG1 VAL A 255       3.348  -4.968 -17.728  1.00 73.76           C
ATOM   3863 1HG1 VAL A 255       2.586  -4.817 -16.964  1.00 73.76           H
ATOM   3864 2HG1 VAL A 255       4.277  -5.289 -17.257  1.00 73.76           H
ATOM   3865 3HG1 VAL A 255       3.516  -4.033 -18.262  1.00 73.76           H
ATOM   3866  CG2 VAL A 255       3.880  -6.211 -19.857  1.00 73.76           C
ATOM   3867 1HG2 VAL A 255       4.827  -6.575 -19.459  1.00 73.76           H
ATOM   3868 2HG2 VAL A 255       3.489  -6.929 -20.578  1.00 73.76           H
ATOM   3869 3HG2 VAL A 255       4.037  -5.251 -20.348  1.00 73.76           H
ATOM   3870  HN  VAL A 255       2.010  -8.024 -19.875  1.00 73.76           H
ATOM   3871  N   THR A 256       0.388  -7.002 -17.197  1.00 72.72           N
ATOM   3872  CA  THR A 256      -0.617  -6.649 -16.209  1.00 72.72           C
ATOM   3873  C   THR A 256      -0.826  -7.803 -15.226  1.00 72.72           C
ATOM   3874  O   THR A 256      -0.930  -7.585 -14.020  1.00 72.72           O
ATOM   3875  HA  THR A 256      -0.249  -5.801 -15.632  1.00 72.72           H
ATOM   3876  CB  THR A 256      -1.892  -6.247 -16.953  1.00 72.72           C
ATOM   3877  HB  THR A 256      -2.440  -7.127 -17.289  1.00 72.72           H
ATOM   3878  OG1 THR A 256      -1.431  -5.379 -17.985  1.00 72.72           O
ATOM   3879  HG1 THR A 256      -0.904  -4.627 -17.590  1.00 72.72           H
ATOM   3880  CG2 THR A 256      -2.811  -5.365 -16.106  1.00 72.72           C
ATOM   3881 1HG2 THR A 256      -2.283  -4.453 -15.827  1.00 72.72           H
ATOM   3882 2HG2 THR A 256      -3.104  -5.905 -15.206  1.00 72.72           H
ATOM   3883 3HG2 THR A 256      -3.700  -5.108 -16.682  1.00 72.72           H
ATOM   3884  HN  THR A 256       0.059  -7.037 -18.141  1.00 72.72           H
ATOM   3885  N   ILE A 257      -0.881  -9.006 -15.778  1.00 76.69           N
ATOM   3886  CA  ILE A 257      -1.089 -10.194 -14.967  1.00 76.69           C
ATOM   3887  C   ILE A 257       0.024 -10.292 -13.921  1.00 76.69           C
ATOM   3888  O   ILE A 257      -0.245 -10.521 -12.743  1.00 76.69           O
ATOM   3889  HA  ILE A 257      -2.040 -10.073 -14.448  1.00 76.69           H
ATOM   3890  CB  ILE A 257      -1.211 -11.434 -15.854  1.00 76.69           C
ATOM   3891  HB  ILE A 257      -0.370 -11.443 -16.547  1.00 76.69           H
ATOM   3892  CG1 ILE A 257      -2.488 -11.384 -16.694  1.00 76.69           C
ATOM   3893 1HG1 ILE A 257      -3.359 -11.476 -16.045  1.00 76.69           H
ATOM   3894 2HG1 ILE A 257      -2.563 -10.417 -17.192  1.00 76.69           H
ATOM   3895  CG2 ILE A 257      -1.123 -12.715 -15.021  1.00 76.69           C
ATOM   3896 1HG2 ILE A 257      -0.163 -12.747 -14.505  1.00 76.69           H
ATOM   3897 2HG2 ILE A 257      -1.930 -12.728 -14.289  1.00 76.69           H
ATOM   3898 3HG2 ILE A 257      -1.213 -13.581 -15.676  1.00 76.69           H
ATOM   3899  CD1 ILE A 257      -2.503 -12.502 -17.738  1.00 76.69           C
ATOM   3900 1HD1 ILE A 257      -1.644 -12.393 -18.400  1.00 76.69           H
ATOM   3901 2HD1 ILE A 257      -2.453 -13.469 -17.236  1.00 76.69           H
ATOM   3902 3HD1 ILE A 257      -3.422 -12.443 -18.321  1.00 76.69           H
ATOM   3903  HN  ILE A 257      -0.787  -9.176 -16.759  1.00 76.69           H
ATOM   3904  N   THR A 258       1.250 -10.116 -14.390  1.00 80.96           N
ATOM   3905  CA  THR A 258       2.411 -10.283 -13.532  1.00 80.96           C
ATOM   3906  C   THR A 258       2.350  -9.305 -12.357  1.00 80.96           C
ATOM   3907  O   THR A 258       2.548  -9.697 -11.208  1.00 80.96           O
ATOM   3908  HA  THR A 258       2.387 -11.289 -13.113  1.00 80.96           H
ATOM   3909  CB  THR A 258       3.664 -10.119 -14.395  1.00 80.96           C
ATOM   3910  HB  THR A 258       3.760  -9.093 -14.751  1.00 80.96           H
ATOM   3911  OG1 THR A 258       3.520 -11.111 -15.408  1.00 80.96           O
ATOM   3912  HG1 THR A 258       3.174 -10.693 -16.248  1.00 80.96           H
ATOM   3913  CG2 THR A 258       4.941 -10.524 -13.655  1.00 80.96           C
ATOM   3914 1HG2 THR A 258       4.872 -11.570 -13.358  1.00 80.96           H
ATOM   3915 2HG2 THR A 258       5.060  -9.902 -12.769  1.00 80.96           H
ATOM   3916 3HG2 THR A 258       5.800 -10.388 -14.313  1.00 80.96           H
ATOM   3917  HN  THR A 258       1.457  -9.863 -15.336  1.00 80.96           H
ATOM   3918  N   VAL A 259       2.077  -8.051 -12.685  1.00 79.37           N
ATOM   3919  CA  VAL A 259       2.050  -7.003 -11.679  1.00 79.37           C
ATOM   3920  C   VAL A 259       1.003  -7.347 -10.618  1.00 79.37           C
ATOM   3921  O   VAL A 259       1.250  -7.192  -9.423  1.00 79.37           O
ATOM   3922  HA  VAL A 259       3.032  -6.975 -11.207  1.00 79.37           H
ATOM   3923  CB  VAL A 259       1.804  -5.647 -12.343  1.00 79.37           C
ATOM   3924  HB  VAL A 259       0.930  -5.742 -12.987  1.00 79.37           H
ATOM   3925  CG1 VAL A 259       1.503  -4.571 -11.297  1.00 79.37           C
ATOM   3926 1HG1 VAL A 259       0.613  -4.851 -10.734  1.00 79.37           H
ATOM   3927 2HG1 VAL A 259       2.349  -4.479 -10.617  1.00 79.37           H
ATOM   3928 3HG1 VAL A 259       1.333  -3.617 -11.796  1.00 79.37           H
ATOM   3929  CG2 VAL A 259       2.991  -5.242 -13.219  1.00 79.37           C
ATOM   3930 1HG2 VAL A 259       3.889  -5.173 -12.605  1.00 79.37           H
ATOM   3931 2HG2 VAL A 259       3.140  -5.991 -13.998  1.00 79.37           H
ATOM   3932 3HG2 VAL A 259       2.791  -4.275 -13.679  1.00 79.37           H
ATOM   3933  HN  VAL A 259       1.876  -7.748 -13.617  1.00 79.37           H
ATOM   3934  N   LEU A 260      -0.145  -7.809 -11.093  1.00 76.37           N
ATOM   3935  CA  LEU A 260      -1.262  -8.092 -10.207  1.00 76.37           C
ATOM   3936  C   LEU A 260      -0.905  -9.274  -9.304  1.00 76.37           C
ATOM   3937  O   LEU A 260      -1.149  -9.235  -8.099  1.00 76.37           O
ATOM   3938  HA  LEU A 260      -1.413  -7.212  -9.581  1.00 76.37           H
ATOM   3939  CB  LEU A 260      -2.546  -8.300 -11.013  1.00 76.37           C
ATOM   3940 1HB  LEU A 260      -2.289  -8.810 -11.942  1.00 76.37           H
ATOM   3941 2HB  LEU A 260      -3.199  -8.968 -10.452  1.00 76.37           H
ATOM   3942  CG  LEU A 260      -3.333  -7.034 -11.360  1.00 76.37           C
ATOM   3943  HG  LEU A 260      -2.687  -6.173 -11.189  1.00 76.37           H
ATOM   3944  CD1 LEU A 260      -3.724  -7.019 -12.839  1.00 76.37           C
ATOM   3945 1HD1 LEU A 260      -2.824  -7.050 -13.453  1.00 76.37           H
ATOM   3946 2HD1 LEU A 260      -4.344  -7.888 -13.059  1.00 76.37           H
ATOM   3947 3HD1 LEU A 260      -4.282  -6.109 -13.058  1.00 76.37           H
ATOM   3948  CD2 LEU A 260      -4.548  -6.876 -10.444  1.00 76.37           C
ATOM   3949 1HD2 LEU A 260      -5.204  -7.739 -10.559  1.00 76.37           H
ATOM   3950 2HD2 LEU A 260      -4.216  -6.809  -9.408  1.00 76.37           H
ATOM   3951 3HD2 LEU A 260      -5.089  -5.969 -10.711  1.00 76.37           H
ATOM   3952  HN  LEU A 260      -0.318  -7.989 -12.061  1.00 76.37           H
ATOM   3953  N   THR A 261      -0.332 -10.297  -9.921  1.00 84.30           N
ATOM   3954  CA  THR A 261       0.014 -11.509  -9.198  1.00 84.30           C
ATOM   3955  C   THR A 261       0.995 -11.194  -8.068  1.00 84.30           C
ATOM   3956  O   THR A 261       0.826 -11.667  -6.945  1.00 84.30           O
ATOM   3957  HA  THR A 261      -0.891 -11.903  -8.736  1.00 84.30           H
ATOM   3958  CB  THR A 261       0.555 -12.524 -10.208  1.00 84.30           C
ATOM   3959  HB  THR A 261       1.474 -12.162 -10.668  1.00 84.30           H
ATOM   3960  OG1 THR A 261      -0.535 -12.742 -11.099  1.00 84.30           O
ATOM   3961  HG1 THR A 261      -0.505 -12.078 -11.846  1.00 84.30           H
ATOM   3962  CG2 THR A 261       0.804 -13.897  -9.581  1.00 84.30           C
ATOM   3963 1HG2 THR A 261      -0.131 -14.288  -9.180  1.00 84.30           H
ATOM   3964 2HG2 THR A 261       1.534 -13.802  -8.777  1.00 84.30           H
ATOM   3965 3HG2 THR A 261       1.187 -14.579 -10.340  1.00 84.30           H
ATOM   3966  HN  THR A 261      -0.104 -10.306 -10.895  1.00 84.30           H
ATOM   3967  N   VAL A 262       1.999 -10.398  -8.403  1.00 87.12           N
ATOM   3968  CA  VAL A 262       3.032 -10.051  -7.442  1.00 87.12           C
ATOM   3969  C   VAL A 262       2.410  -9.247  -6.299  1.00 87.12           C
ATOM   3970  O   VAL A 262       2.738  -9.463  -5.133  1.00 87.12           O
ATOM   3971  HA  VAL A 262       3.433 -10.981  -7.039  1.00 87.12           H
ATOM   3972  CB  VAL A 262       4.172  -9.309  -8.144  1.00 87.12           C
ATOM   3973  HB  VAL A 262       3.740  -8.466  -8.684  1.00 87.12           H
ATOM   3974  CG1 VAL A 262       5.171  -8.753  -7.127  1.00 87.12           C
ATOM   3975 1HG1 VAL A 262       4.662  -8.059  -6.459  1.00 87.12           H
ATOM   3976 2HG1 VAL A 262       5.594  -9.573  -6.547  1.00 87.12           H
ATOM   3977 3HG1 VAL A 262       5.971  -8.230  -7.653  1.00 87.12           H
ATOM   3978  CG2 VAL A 262       4.870 -10.212  -9.162  1.00 87.12           C
ATOM   3979 1HG2 VAL A 262       5.282 -11.083  -8.652  1.00 87.12           H
ATOM   3980 2HG2 VAL A 262       4.150 -10.538  -9.913  1.00 87.12           H
ATOM   3981 3HG2 VAL A 262       5.675  -9.660  -9.646  1.00 87.12           H
ATOM   3982  HN  VAL A 262       2.113  -9.994  -9.311  1.00 87.12           H
ATOM   3983  N   PHE A 263       1.522  -8.337  -6.672  1.00 82.53           N
ATOM   3984  CA  PHE A 263       0.861  -7.491  -5.694  1.00 82.53           C
ATOM   3985  C   PHE A 263       0.088  -8.331  -4.675  1.00 82.53           C
ATOM   3986  O   PHE A 263       0.303  -8.205  -3.471  1.00 82.53           O
ATOM   3987  HA  PHE A 263       1.637  -6.923  -5.180  1.00 82.53           H
ATOM   3988  CB  PHE A 263      -0.125  -6.607  -6.461  1.00 82.53           C
ATOM   3989 1HB  PHE A 263       0.425  -6.019  -7.195  1.00 82.53           H
ATOM   3990 2HB  PHE A 263      -0.814  -7.244  -7.014  1.00 82.53           H
ATOM   3991  CG  PHE A 263      -0.932  -5.659  -5.571  1.00 82.53           C
ATOM   3992  CD1 PHE A 263      -2.235  -5.932  -5.294  1.00 82.53           C
ATOM   3993  HD1 PHE A 263      -2.705  -6.826  -5.705  1.00 82.53           H
ATOM   3994  CD2 PHE A 263      -0.347  -4.544  -5.059  1.00 82.53           C
ATOM   3995  HD2 PHE A 263       0.697  -4.325  -5.281  1.00 82.53           H
ATOM   3996  CE1 PHE A 263      -2.985  -5.052  -4.469  1.00 82.53           C
ATOM   3997  HE1 PHE A 263      -4.029  -5.271  -4.246  1.00 82.53           H
ATOM   3998  CE2 PHE A 263      -1.096  -3.664  -4.233  1.00 82.53           C
ATOM   3999  HE2 PHE A 263      -0.627  -2.770  -3.823  1.00 82.53           H
ATOM   4000  CZ  PHE A 263      -2.400  -3.937  -3.956  1.00 82.53           C
ATOM   4001  HZ  PHE A 263      -2.975  -3.262  -3.322  1.00 82.53           H
ATOM   4002  HN  PHE A 263       1.254  -8.175  -7.622  1.00 82.53           H
ATOM   4003  N   VAL A 264      -0.796  -9.170  -5.196  1.00 87.10           N
ATOM   4004  CA  VAL A 264      -1.684  -9.944  -4.346  1.00 87.10           C
ATOM   4005  C   VAL A 264      -0.851 -10.798  -3.388  1.00 87.10           C
ATOM   4006  O   VAL A 264      -1.152 -10.874  -2.198  1.00 87.10           O
ATOM   4007  HA  VAL A 264      -2.278  -9.240  -3.763  1.00 87.10           H
ATOM   4008  CB  VAL A 264      -2.641 -10.772  -5.206  1.00 87.10           C
ATOM   4009  HB  VAL A 264      -2.044 -11.345  -5.915  1.00 87.10           H
ATOM   4010  CG1 VAL A 264      -3.432 -11.762  -4.348  1.00 87.10           C
ATOM   4011 1HG1 VAL A 264      -2.742 -12.438  -3.844  1.00 87.10           H
ATOM   4012 2HG1 VAL A 264      -4.013 -11.215  -3.606  1.00 87.10           H
ATOM   4013 3HG1 VAL A 264      -4.105 -12.337  -4.985  1.00 87.10           H
ATOM   4014  CG2 VAL A 264      -3.581  -9.867  -6.007  1.00 87.10           C
ATOM   4015 1HG2 VAL A 264      -4.167  -9.255  -5.321  1.00 87.10           H
ATOM   4016 2HG2 VAL A 264      -2.994  -9.221  -6.660  1.00 87.10           H
ATOM   4017 3HG2 VAL A 264      -4.250 -10.481  -6.609  1.00 87.10           H
ATOM   4018  HN  VAL A 264      -0.909  -9.324  -6.178  1.00 87.10           H
ATOM   4019  N   LEU A 265       0.180 -11.418  -3.943  1.00 88.66           N
ATOM   4020  CA  LEU A 265       0.995 -12.346  -3.178  1.00 88.66           C
ATOM   4021  C   LEU A 265       1.693 -11.591  -2.046  1.00 88.66           C
ATOM   4022  O   LEU A 265       1.838 -12.114  -0.942  1.00 88.66           O
ATOM   4023  HA  LEU A 265       0.324 -13.085  -2.738  1.00 88.66           H
ATOM   4024  CB  LEU A 265       1.957 -13.100  -4.099  1.00 88.66           C
ATOM   4025 1HB  LEU A 265       2.476 -12.372  -4.723  1.00 88.66           H
ATOM   4026 2HB  LEU A 265       2.712 -13.587  -3.483  1.00 88.66           H
ATOM   4027  CG  LEU A 265       1.325 -14.154  -5.011  1.00 88.66           C
ATOM   4028  HG  LEU A 265       0.547 -13.671  -5.602  1.00 88.66           H
ATOM   4029  CD1 LEU A 265       2.354 -14.718  -5.992  1.00 88.66           C
ATOM   4030 1HD1 LEU A 265       2.747 -13.911  -6.611  1.00 88.66           H
ATOM   4031 2HD1 LEU A 265       3.170 -15.180  -5.437  1.00 88.66           H
ATOM   4032 3HD1 LEU A 265       1.879 -15.465  -6.628  1.00 88.66           H
ATOM   4033  CD2 LEU A 265       0.651 -15.255  -4.191  1.00 88.66           C
ATOM   4034 1HD2 LEU A 265       1.392 -15.741  -3.556  1.00 88.66           H
ATOM   4035 2HD2 LEU A 265      -0.130 -14.818  -3.568  1.00 88.66           H
ATOM   4036 3HD2 LEU A 265       0.210 -15.991  -4.863  1.00 88.66           H
ATOM   4037  HN  LEU A 265       0.459 -11.296  -4.896  1.00 88.66           H
ATOM   4038  N   SER A 266       2.108 -10.372  -2.358  1.00 90.17           N
ATOM   4039  CA  SER A 266       2.868  -9.574  -1.411  1.00 90.17           C
ATOM   4040  C   SER A 266       1.934  -8.996  -0.346  1.00 90.17           C
ATOM   4041  O   SER A 266       2.329  -8.828   0.807  1.00 90.17           O
ATOM   4042  HA  SER A 266       3.582 -10.263  -0.960  1.00 90.17           H
ATOM   4043  CB  SER A 266       3.625  -8.449  -2.120  1.00 90.17           C
ATOM   4044 1HB  SER A 266       4.231  -7.907  -1.395  1.00 90.17           H
ATOM   4045 2HB  SER A 266       4.310  -8.878  -2.851  1.00 90.17           H
ATOM   4046  OG  SER A 266       2.742  -7.541  -2.774  1.00 90.17           O
ATOM   4047  HG  SER A 266       2.596  -7.827  -3.720  1.00 90.17           H
ATOM   4048  HN  SER A 266       1.934  -9.930  -3.238  1.00 90.17           H
ATOM   4049  N   GLN A 267       0.712  -8.707  -0.770  1.00 85.12           N
ATOM   4050  CA  GLN A 267      -0.227  -7.997   0.082  1.00 85.12           C
ATOM   4051  C   GLN A 267      -0.972  -8.981   0.986  1.00 85.12           C
ATOM   4052  O   GLN A 267      -1.393  -8.623   2.085  1.00 85.12           O
ATOM   4053  HA  GLN A 267       0.382  -7.326   0.688  1.00 85.12           H
ATOM   4054  CB  GLN A 267      -1.206  -7.169  -0.753  1.00 85.12           C
ATOM   4055 1HB  GLN A 267      -1.685  -7.806  -1.497  1.00 85.12           H
ATOM   4056 2HB  GLN A 267      -1.997  -6.779  -0.112  1.00 85.12           H
ATOM   4057  CG  GLN A 267      -0.489  -6.011  -1.451  1.00 85.12           C
ATOM   4058 1HG  GLN A 267       0.334  -6.398  -2.052  1.00 85.12           H
ATOM   4059 2HG  GLN A 267      -1.176  -5.513  -2.135  1.00 85.12           H
ATOM   4060  CD  GLN A 267       0.045  -5.003  -0.431  1.00 85.12           C
ATOM   4061  OE1 GLN A 267      -0.530  -4.782   0.621  1.00 85.12           O
ATOM   4062  NE2 GLN A 267       1.175  -4.407  -0.802  1.00 85.12           N
ATOM   4063 1HE2 GLN A 267       1.596  -4.634  -1.680  1.00 85.12           H
ATOM   4064 2HE2 GLN A 267       1.603  -3.731  -0.202  1.00 85.12           H
ATOM   4065  HN  GLN A 267       0.362  -8.949  -1.675  1.00 85.12           H
ATOM   4066  N   PHE A 268      -1.114 -10.201   0.489  1.00 91.45           N
ATOM   4067  CA  PHE A 268      -1.993 -11.169   1.121  1.00 91.45           C
ATOM   4068  C   PHE A 268      -1.563 -11.441   2.564  1.00 91.45           C
ATOM   4069  O   PHE A 268      -2.358 -11.296   3.491  1.00 91.45           O
ATOM   4070  HA  PHE A 268      -2.997 -10.744   1.117  1.00 91.45           H
ATOM   4071  CB  PHE A 268      -1.884 -12.465   0.316  1.00 91.45           C
ATOM   4072 1HB  PHE A 268      -2.141 -12.258  -0.723  1.00 91.45           H
ATOM   4073 2HB  PHE A 268      -0.848 -12.802   0.327  1.00 91.45           H
ATOM   4074  CG  PHE A 268      -2.778 -13.595   0.831  1.00 91.45           C
ATOM   4075  CD1 PHE A 268      -2.244 -14.597   1.580  1.00 91.45           C
ATOM   4076  HD1 PHE A 268      -1.179 -14.594   1.814  1.00 91.45           H
ATOM   4077  CD2 PHE A 268      -4.106 -13.598   0.540  1.00 91.45           C
ATOM   4078  HD2 PHE A 268      -4.534 -12.796  -0.061  1.00 91.45           H
ATOM   4079  CE1 PHE A 268      -3.074 -15.645   2.059  1.00 91.45           C
ATOM   4080  HE1 PHE A 268      -2.646 -16.448   2.659  1.00 91.45           H
ATOM   4081  CE2 PHE A 268      -4.936 -14.647   1.018  1.00 91.45           C
ATOM   4082  HE2 PHE A 268      -6.001 -14.649   0.784  1.00 91.45           H
ATOM   4083  CZ  PHE A 268      -4.402 -15.648   1.767  1.00 91.45           C
ATOM   4084  HZ  PHE A 268      -5.039 -16.453   2.135  1.00 91.45           H
ATOM   4085  HN  PHE A 268      -0.641 -10.530  -0.328  1.00 91.45           H
ATOM   4086  N   PRO A 269      -0.301 -11.839   2.779  1.00 94.68           N
ATOM   4087  CA  PRO A 269       0.163 -12.178   4.127  1.00 94.68           C
ATOM   4088  C   PRO A 269      -0.114 -11.069   5.128  1.00 94.68           C
ATOM   4089  O   PRO A 269      -0.561 -11.332   6.244  1.00 94.68           O
ATOM   4090  HA  PRO A 269      -0.381 -13.044   4.504  1.00 94.68           H
ATOM   4091  CB  PRO A 269       1.663 -12.417   3.944  1.00 94.68           C
ATOM   4092 1HB  PRO A 269       2.238 -11.507   4.117  1.00 94.68           H
ATOM   4093 2HB  PRO A 269       2.038 -13.167   4.640  1.00 94.68           H
ATOM   4094  CG  PRO A 269       1.772 -12.885   2.498  1.00 94.68           C
ATOM   4095 1HG  PRO A 269       2.782 -12.760   2.107  1.00 94.68           H
ATOM   4096 2HG  PRO A 269       1.533 -13.944   2.396  1.00 94.68           H
ATOM   4097  CD  PRO A 269       0.768 -12.001   1.778  1.00 94.68           C
ATOM   4098 1HD  PRO A 269       1.202 -11.041   1.497  1.00 94.68           H
ATOM   4099 2HD  PRO A 269       0.406 -12.464   0.860  1.00 94.68           H
ATOM   4100  N   TYR A 270       0.162  -9.846   4.700  1.00 91.86           N
ATOM   4101  CA  TYR A 270       0.008  -8.694   5.572  1.00 91.86           C
ATOM   4102  C   TYR A 270      -1.454  -8.513   5.987  1.00 91.86           C
ATOM   4103  O   TYR A 270      -1.747  -8.293   7.161  1.00 91.86           O
ATOM   4104  HA  TYR A 270       0.612  -8.864   6.464  1.00 91.86           H
ATOM   4105  CB  TYR A 270       0.447  -7.480   4.751  1.00 91.86           C
ATOM   4106 1HB  TYR A 270       1.514  -7.560   4.546  1.00 91.86           H
ATOM   4107 2HB  TYR A 270      -0.065  -7.501   3.789  1.00 91.86           H
ATOM   4108  CG  TYR A 270       0.171  -6.137   5.429  1.00 91.86           C
ATOM   4109  CD1 TYR A 270      -0.723  -5.250   4.866  1.00 91.86           C
ATOM   4110  HD1 TYR A 270      -1.233  -5.506   3.937  1.00 91.86           H
ATOM   4111  CD2 TYR A 270       0.817  -5.813   6.605  1.00 91.86           C
ATOM   4112  HD2 TYR A 270       1.524  -6.514   7.050  1.00 91.86           H
ATOM   4113  CE1 TYR A 270      -0.982  -3.985   5.504  1.00 91.86           C
ATOM   4114  HE1 TYR A 270      -1.686  -3.275   5.070  1.00 91.86           H
ATOM   4115  CE2 TYR A 270       0.558  -4.548   7.244  1.00 91.86           C
ATOM   4116  HE2 TYR A 270       1.061  -4.280   8.172  1.00 91.86           H
ATOM   4117  CZ  TYR A 270      -0.329  -3.697   6.662  1.00 91.86           C
ATOM   4118  OH  TYR A 270      -0.574  -2.503   7.265  1.00 91.86           O
ATOM   4119  HH  TYR A 270      -0.009  -2.412   8.085  1.00 91.86           H
ATOM   4120  HN  TYR A 270       0.486  -9.636   3.777  1.00 91.86           H
ATOM   4121  N   ASN A 271      -2.332  -8.611   5.000  1.00 89.94           N
ATOM   4122  CA  ASN A 271      -3.745  -8.357   5.226  1.00 89.94           C
ATOM   4123  C   ASN A 271      -4.326  -9.474   6.095  1.00 89.94           C
ATOM   4124  O   ASN A 271      -5.320  -9.271   6.791  1.00 89.94           O
ATOM   4125  HA  ASN A 271      -3.786  -7.384   5.716  1.00 89.94           H
ATOM   4126  CB  ASN A 271      -4.519  -8.333   3.907  1.00 89.94           C
ATOM   4127 1HB  ASN A 271      -4.176  -9.144   3.265  1.00 89.94           H
ATOM   4128 2HB  ASN A 271      -5.578  -8.505   4.099  1.00 89.94           H
ATOM   4129  CG  ASN A 271      -4.336  -6.995   3.188  1.00 89.94           C
ATOM   4130  OD1 ASN A 271      -4.925  -5.986   3.541  1.00 89.94           O
ATOM   4131  ND2 ASN A 271      -3.489  -7.042   2.164  1.00 89.94           N
ATOM   4132 1HD2 ASN A 271      -3.039  -7.903   1.927  1.00 89.94           H
ATOM   4133 2HD2 ASN A 271      -3.303  -6.217   1.631  1.00 89.94           H
ATOM   4134  HN  ASN A 271      -2.093  -8.859   4.061  1.00 89.94           H
ATOM   4135  N   CYS A 272      -3.682 -10.630   6.026  1.00 94.98           N
ATOM   4136  CA  CYS A 272      -4.055 -11.746   6.879  1.00 94.98           C
ATOM   4137  C   CYS A 272      -3.866 -11.322   8.336  1.00 94.98           C
ATOM   4138  O   CYS A 272      -4.762 -11.500   9.160  1.00 94.98           O
ATOM   4139  HA  CYS A 272      -5.103 -11.963   6.671  1.00 94.98           H
ATOM   4140  CB  CYS A 272      -3.254 -13.006   6.543  1.00 94.98           C
ATOM   4141 1HB  CYS A 272      -2.191 -12.770   6.497  1.00 94.98           H
ATOM   4142 2HB  CYS A 272      -3.382 -13.749   7.331  1.00 94.98           H
ATOM   4143  SG  CYS A 272      -3.811 -13.694   4.941  1.00 94.98           S
ATOM   4144  HG  CYS A 272      -3.203 -12.787   4.182  1.00 94.98           H
ATOM   4145  HN  CYS A 272      -2.921 -10.810   5.404  1.00 94.98           H
ATOM   4146  N   ILE A 273      -2.694 -10.767   8.611  1.00 93.71           N
ATOM   4147  CA  ILE A 273      -2.363 -10.347   9.961  1.00 93.71           C
ATOM   4148  C   ILE A 273      -3.243  -9.157  10.350  1.00 93.71           C
ATOM   4149  O   ILE A 273      -3.707  -9.068  11.486  1.00 93.71           O
ATOM   4150  HA  ILE A 273      -2.593 -11.178  10.628  1.00 93.71           H
ATOM   4151  CB  ILE A 273      -0.864 -10.069  10.084  1.00 93.71           C
ATOM   4152  HB  ILE A 273      -0.594  -9.315   9.344  1.00 93.71           H
ATOM   4153  CG1 ILE A 273      -0.046 -11.324   9.769  1.00 93.71           C
ATOM   4154 1HG1 ILE A 273      -0.236 -11.637   8.742  1.00 93.71           H
ATOM   4155 2HG1 ILE A 273       1.017 -11.097   9.842  1.00 93.71           H
ATOM   4156  CG2 ILE A 273      -0.523  -9.494  11.460  1.00 93.71           C
ATOM   4157 1HG2 ILE A 273      -1.065  -8.560  11.608  1.00 93.71           H
ATOM   4158 2HG2 ILE A 273      -0.811 -10.207  12.233  1.00 93.71           H
ATOM   4159 3HG2 ILE A 273       0.549  -9.306  11.520  1.00 93.71           H
ATOM   4160  CD1 ILE A 273      -0.398 -12.463  10.728  1.00 93.71           C
ATOM   4161 1HD1 ILE A 273      -0.184 -12.154  11.752  1.00 93.71           H
ATOM   4162 2HD1 ILE A 273      -1.457 -12.703  10.635  1.00 93.71           H
ATOM   4163 3HD1 ILE A 273       0.197 -13.342  10.482  1.00 93.71           H
ATOM   4164  HN  ILE A 273      -1.979 -10.605   7.930  1.00 93.71           H
ATOM   4165  N   LEU A 274      -3.445  -8.271   9.386  1.00 90.60           N
ATOM   4166  CA  LEU A 274      -4.237  -7.076   9.621  1.00 90.60           C
ATOM   4167  C   LEU A 274      -5.653  -7.482  10.036  1.00 90.60           C
ATOM   4168  O   LEU A 274      -6.265  -6.833  10.883  1.00 90.60           O
ATOM   4169  HA  LEU A 274      -3.776  -6.536  10.449  1.00 90.60           H
ATOM   4170  CB  LEU A 274      -4.194  -6.155   8.400  1.00 90.60           C
ATOM   4171 1HB  LEU A 274      -3.151  -6.004   8.121  1.00 90.60           H
ATOM   4172 2HB  LEU A 274      -4.676  -6.667   7.567  1.00 90.60           H
ATOM   4173  CG  LEU A 274      -4.851  -4.784   8.570  1.00 90.60           C
ATOM   4174  HG  LEU A 274      -5.860  -4.935   8.955  1.00 90.60           H
ATOM   4175  CD1 LEU A 274      -4.097  -3.938   9.597  1.00 90.60           C
ATOM   4176 1HD1 LEU A 274      -4.098  -4.448  10.560  1.00 90.60           H
ATOM   4177 2HD1 LEU A 274      -3.069  -3.793   9.264  1.00 90.60           H
ATOM   4178 3HD1 LEU A 274      -4.585  -2.969   9.698  1.00 90.60           H
ATOM   4179  CD2 LEU A 274      -4.984  -4.069   7.224  1.00 90.60           C
ATOM   4180 1HD2 LEU A 274      -3.995  -3.931   6.787  1.00 90.60           H
ATOM   4181 2HD2 LEU A 274      -5.597  -4.670   6.552  1.00 90.60           H
ATOM   4182 3HD2 LEU A 274      -5.455  -3.098   7.373  1.00 90.60           H
ATOM   4183  HN  LEU A 274      -3.079  -8.360   8.459  1.00 90.60           H
ATOM   4184  N   LEU A 275      -6.132  -8.552   9.419  1.00 92.84           N
ATOM   4185  CA  LEU A 275      -7.461  -9.056   9.719  1.00 92.84           C
ATOM   4186  C   LEU A 275      -7.517  -9.495  11.184  1.00 92.84           C
ATOM   4187  O   LEU A 275      -8.457  -9.157  11.901  1.00 92.84           O
ATOM   4188  HA  LEU A 275      -8.162  -8.234   9.578  1.00 92.84           H
ATOM   4189  CB  LEU A 275      -7.852 -10.158   8.732  1.00 92.84           C
ATOM   4190 1HB  LEU A 275      -7.805  -9.748   7.723  1.00 92.84           H
ATOM   4191 2HB  LEU A 275      -7.105 -10.950   8.788  1.00 92.84           H
ATOM   4192  CG  LEU A 275      -9.234 -10.782   8.935  1.00 92.84           C
ATOM   4193  HG  LEU A 275      -9.289 -11.164   9.955  1.00 92.84           H
ATOM   4194  CD1 LEU A 275     -10.337  -9.733   8.785  1.00 92.84           C
ATOM   4195 1HD1 LEU A 275     -10.195  -8.947   9.527  1.00 92.84           H
ATOM   4196 2HD1 LEU A 275     -10.293  -9.300   7.785  1.00 92.84           H
ATOM   4197 3HD1 LEU A 275     -11.309 -10.203   8.934  1.00 92.84           H
ATOM   4198  CD2 LEU A 275      -9.442 -11.972   7.996  1.00 92.84           C
ATOM   4199 1HD2 LEU A 275      -9.359 -11.637   6.962  1.00 92.84           H
ATOM   4200 2HD2 LEU A 275      -8.684 -12.729   8.195  1.00 92.84           H
ATOM   4201 3HD2 LEU A 275     -10.432 -12.396   8.161  1.00 92.84           H
ATOM   4202  HN  LEU A 275      -5.629  -9.071   8.727  1.00 92.84           H
ATOM   4203  N   VAL A 276      -6.498 -10.241  11.584  1.00 94.86           N
ATOM   4204  CA  VAL A 276      -6.422 -10.734  12.949  1.00 94.86           C
ATOM   4205  C   VAL A 276      -6.453  -9.549  13.916  1.00 94.86           C
ATOM   4206  O   VAL A 276      -7.188  -9.567  14.903  1.00 94.86           O
ATOM   4207  HA  VAL A 276      -7.301 -11.353  13.125  1.00 94.86           H
ATOM   4208  CB  VAL A 276      -5.181 -11.612  13.120  1.00 94.86           C
ATOM   4209  HB  VAL A 276      -4.313 -11.032  12.806  1.00 94.86           H
ATOM   4210  CG1 VAL A 276      -4.982 -12.000  14.586  1.00 94.86           C
ATOM   4211 1HG1 VAL A 276      -4.857 -11.099  15.187  1.00 94.86           H
ATOM   4212 2HG1 VAL A 276      -5.853 -12.554  14.937  1.00 94.86           H
ATOM   4213 3HG1 VAL A 276      -4.093 -12.625  14.679  1.00 94.86           H
ATOM   4214  CG2 VAL A 276      -5.262 -12.854  12.230  1.00 94.86           C
ATOM   4215 1HG2 VAL A 276      -6.143 -13.437  12.499  1.00 94.86           H
ATOM   4216 2HG2 VAL A 276      -5.333 -12.549  11.186  1.00 94.86           H
ATOM   4217 3HG2 VAL A 276      -4.368 -13.461  12.371  1.00 94.86           H
ATOM   4218  HN  VAL A 276      -5.736 -10.509  10.995  1.00 94.86           H
ATOM   4219  N   GLN A 277      -5.647  -8.546  13.600  1.00 91.23           N
ATOM   4220  CA  GLN A 277      -5.551  -7.367  14.444  1.00 91.23           C
ATOM   4221  C   GLN A 277      -6.906  -6.661  14.526  1.00 91.23           C
ATOM   4222  O   GLN A 277      -7.263  -6.113  15.568  1.00 91.23           O
ATOM   4223  HA  GLN A 277      -5.268  -7.739  15.429  1.00 91.23           H
ATOM   4224  CB  GLN A 277      -4.466  -6.416  13.937  1.00 91.23           C
ATOM   4225 1HB  GLN A 277      -4.577  -6.273  12.862  1.00 91.23           H
ATOM   4226 2HB  GLN A 277      -4.589  -5.438  14.402  1.00 91.23           H
ATOM   4227  CG  GLN A 277      -3.070  -6.961  14.243  1.00 91.23           C
ATOM   4228 1HG  GLN A 277      -2.992  -7.195  15.305  1.00 91.23           H
ATOM   4229 2HG  GLN A 277      -2.913  -7.893  13.700  1.00 91.23           H
ATOM   4230  CD  GLN A 277      -1.989  -5.950  13.857  1.00 91.23           C
ATOM   4231  OE1 GLN A 277      -2.174  -5.102  13.000  1.00 91.23           O
ATOM   4232  NE2 GLN A 277      -0.853  -6.088  14.535  1.00 91.23           N
ATOM   4233 1HE2 GLN A 277      -0.767  -6.806  15.225  1.00 91.23           H
ATOM   4234 2HE2 GLN A 277      -0.085  -5.473  14.354  1.00 91.23           H
ATOM   4235  HN  GLN A 277      -5.067  -8.530  12.785  1.00 91.23           H
ATOM   4236  N   THR A 278      -7.624  -6.697  13.413  1.00 92.24           N
ATOM   4237  CA  THR A 278      -8.911  -6.028  13.330  1.00 92.24           C
ATOM   4238  C   THR A 278      -9.923  -6.701  14.260  1.00 92.24           C
ATOM   4239  O   THR A 278     -10.659  -6.024  14.976  1.00 92.24           O
ATOM   4240  HA  THR A 278      -8.788  -5.003  13.680  1.00 92.24           H
ATOM   4241  CB  THR A 278      -9.346  -6.018  11.863  1.00 92.24           C
ATOM   4242  HB  THR A 278      -9.523  -7.032  11.504  1.00 92.24           H
ATOM   4243  OG1 THR A 278      -8.309  -5.302  11.198  1.00 92.24           O
ATOM   4244  HG1 THR A 278      -7.656  -5.942  10.794  1.00 92.24           H
ATOM   4245  CG2 THR A 278     -10.596  -5.169  11.629  1.00 92.24           C
ATOM   4246 1HG2 THR A 278     -10.397  -4.139  11.926  1.00 92.24           H
ATOM   4247 2HG2 THR A 278     -11.421  -5.565  12.221  1.00 92.24           H
ATOM   4248 3HG2 THR A 278     -10.862  -5.196  10.572  1.00 92.24           H
ATOM   4249  HN  THR A 278      -7.340  -7.172  12.579  1.00 92.24           H
ATOM   4250  N   ILE A 279      -9.927  -8.025  14.218  1.00 92.71           N
ATOM   4251  CA  ILE A 279     -10.843  -8.797  15.041  1.00 92.71           C
ATOM   4252  C   ILE A 279     -10.479  -8.609  16.515  1.00 92.71           C
ATOM   4253  O   ILE A 279     -11.358  -8.422  17.356  1.00 92.71           O
ATOM   4254  HA  ILE A 279     -11.844  -8.398  14.878  1.00 92.71           H
ATOM   4255  CB  ILE A 279     -10.861 -10.260  14.594  1.00 92.71           C
ATOM   4256  HB  ILE A 279      -9.836 -10.633  14.603  1.00 92.71           H
ATOM   4257  CG1 ILE A 279     -11.377 -10.389  13.160  1.00 92.71           C
ATOM   4258 1HG1 ILE A 279     -12.451 -10.205  13.138  1.00 92.71           H
ATOM   4259 2HG1 ILE A 279     -10.910  -9.630  12.532  1.00 92.71           H
ATOM   4260  CG2 ILE A 279     -11.663 -11.122  15.571  1.00 92.71           C
ATOM   4261 1HG2 ILE A 279     -11.211 -11.065  16.562  1.00 92.71           H
ATOM   4262 2HG2 ILE A 279     -12.689 -10.758  15.618  1.00 92.71           H
ATOM   4263 3HG2 ILE A 279     -11.660 -12.157  15.230  1.00 92.71           H
ATOM   4264  CD1 ILE A 279     -11.080 -11.779  12.593  1.00 92.71           C
ATOM   4265 1HD1 ILE A 279     -10.004 -11.950  12.594  1.00 92.71           H
ATOM   4266 2HD1 ILE A 279     -11.568 -12.534  13.209  1.00 92.71           H
ATOM   4267 3HD1 ILE A 279     -11.457 -11.844  11.572  1.00 92.71           H
ATOM   4268  HN  ILE A 279      -9.320  -8.568  13.638  1.00 92.71           H
ATOM   4269  N   ASP A 280      -9.183  -8.664  16.784  1.00 92.03           N
ATOM   4270  CA  ASP A 280      -8.697  -8.556  18.149  1.00 92.03           C
ATOM   4271  C   ASP A 280      -9.033  -7.168  18.698  1.00 92.03           C
ATOM   4272  O   ASP A 280      -9.318  -7.018  19.885  1.00 92.03           O
ATOM   4273  HA  ASP A 280      -9.200  -9.353  18.696  1.00 92.03           H
ATOM   4274  CB  ASP A 280      -7.178  -8.732  18.208  1.00 92.03           C
ATOM   4275 1HB  ASP A 280      -6.898  -9.665  17.719  1.00 92.03           H
ATOM   4276 2HB  ASP A 280      -6.693  -7.926  17.659  1.00 92.03           H
ATOM   4277  CG  ASP A 280      -6.683  -8.741  19.656  1.00 92.03           C
ATOM   4278  OD1 ASP A 280      -7.286  -9.486  20.458  1.00 92.03           O
ATOM   4279  OD2 ASP A 280      -5.713  -8.001  19.928  1.00 92.03           O
ATOM   4280  HN  ASP A 280      -8.473  -8.779  16.090  1.00 92.03           H
ATOM   4281  N   ALA A 281      -8.988  -6.188  17.807  1.00 91.56           N
ATOM   4282  CA  ALA A 281      -9.288  -4.817  18.186  1.00 91.56           C
ATOM   4283  C   ALA A 281     -10.721  -4.742  18.717  1.00 91.56           C
ATOM   4284  O   ALA A 281     -11.030  -3.903  19.562  1.00 91.56           O
ATOM   4285  HA  ALA A 281      -8.599  -4.535  18.983  1.00 91.56           H
ATOM   4286  CB  ALA A 281      -9.061  -3.894  16.988  1.00 91.56           C
ATOM   4287 1HB  ALA A 281      -8.021  -3.963  16.668  1.00 91.56           H
ATOM   4288 2HB  ALA A 281      -9.713  -4.195  16.168  1.00 91.56           H
ATOM   4289 3HB  ALA A 281      -9.285  -2.867  17.273  1.00 91.56           H
ATOM   4290  HN  ALA A 281      -8.753  -6.318  16.844  1.00 91.56           H
ATOM   4291  N   TYR A 282     -11.557  -5.630  18.200  1.00 80.33           N
ATOM   4292  CA  TYR A 282     -12.960  -5.647  18.580  1.00 80.33           C
ATOM   4293  C   TYR A 282     -13.206  -6.633  19.723  1.00 80.33           C
ATOM   4294  O   TYR A 282     -13.864  -6.298  20.706  1.00 80.33           O
ATOM   4295  HA  TYR A 282     -13.231  -4.644  18.910  1.00 80.33           H
ATOM   4296  CB  TYR A 282     -13.726  -6.118  17.342  1.00 80.33           C
ATOM   4297 1HB  TYR A 282     -13.459  -5.482  16.498  1.00 80.33           H
ATOM   4298 2HB  TYR A 282     -13.407  -7.129  17.093  1.00 80.33           H
ATOM   4299  CG  TYR A 282     -15.247  -6.105  17.510  1.00 80.33           C
ATOM   4300  CD1 TYR A 282     -15.926  -7.285  17.735  1.00 80.33           C
ATOM   4301  HD1 TYR A 282     -15.379  -8.226  17.792  1.00 80.33           H
ATOM   4302  CD2 TYR A 282     -15.939  -4.913  17.438  1.00 80.33           C
ATOM   4303  HD2 TYR A 282     -15.403  -3.981  17.261  1.00 80.33           H
ATOM   4304  CE1 TYR A 282     -17.357  -7.274  17.893  1.00 80.33           C
ATOM   4305  HE1 TYR A 282     -17.906  -8.199  18.070  1.00 80.33           H
ATOM   4306  CE2 TYR A 282     -17.371  -4.902  17.596  1.00 80.33           C
ATOM   4307  HE2 TYR A 282     -17.930  -3.968  17.541  1.00 80.33           H
ATOM   4308  CZ  TYR A 282     -18.009  -6.082  17.816  1.00 80.33           C
ATOM   4309  OH  TYR A 282     -19.361  -6.071  17.965  1.00 80.33           O
ATOM   4310  HH  TYR A 282     -19.705  -5.135  17.897  1.00 80.33           H
ATOM   4311  HN  TYR A 282     -11.291  -6.327  17.534  1.00 80.33           H
ATOM   4312  N   ALA A 283     -12.663  -7.830  19.557  1.00 89.45           N
ATOM   4313  CA  ALA A 283     -13.034  -8.946  20.411  1.00 89.45           C
ATOM   4314  C   ALA A 283     -12.047  -9.039  21.577  1.00 89.45           C
ATOM   4315  O   ALA A 283     -12.353  -9.638  22.607  1.00 89.45           O
ATOM   4316  HA  ALA A 283     -14.030  -8.745  20.805  1.00 89.45           H
ATOM   4317  CB  ALA A 283     -13.080 -10.231  19.582  1.00 89.45           C
ATOM   4318 1HB  ALA A 283     -13.817 -10.123  18.786  1.00 89.45           H
ATOM   4319 2HB  ALA A 283     -12.099 -10.418  19.146  1.00 89.45           H
ATOM   4320 3HB  ALA A 283     -13.358 -11.067  20.223  1.00 89.45           H
ATOM   4321  HN  ALA A 283     -11.983  -8.043  18.855  1.00 89.45           H
ATOM   4322  N   MET A 284     -10.883  -8.438  21.375  1.00 82.86           N
ATOM   4323  CA  MET A 284      -9.845  -8.458  22.392  1.00 82.86           C
ATOM   4324  C   MET A 284      -9.637  -9.872  22.936  1.00 82.86           C
ATOM   4325  O   MET A 284      -9.558 -10.069  24.148  1.00 82.86           O
ATOM   4326  HA  MET A 284      -8.939  -8.116  21.892  1.00 82.86           H
ATOM   4327  CB  MET A 284     -10.235  -7.521  23.537  1.00 82.86           C
ATOM   4328 1HB  MET A 284     -11.148  -7.882  24.012  1.00 82.86           H
ATOM   4329 2HB  MET A 284      -9.455  -7.528  24.299  1.00 82.86           H
ATOM   4330  CG  MET A 284     -10.447  -6.093  23.030  1.00 82.86           C
ATOM   4331 1HG  MET A 284      -9.534  -5.725  22.562  1.00 82.86           H
ATOM   4332 2HG  MET A 284     -11.224  -6.082  22.266  1.00 82.86           H
ATOM   4333  SD  MET A 284     -10.910  -5.027  24.385  1.00 82.86           S
ATOM   4334  CE  MET A 284     -11.148  -3.493  23.504  1.00 82.86           C
ATOM   4335 1HE  MET A 284     -10.217  -3.207  23.014  1.00 82.86           H
ATOM   4336 2HE  MET A 284     -11.929  -3.621  22.755  1.00 82.86           H
ATOM   4337 3HE  MET A 284     -11.442  -2.713  24.206  1.00 82.86           H
ATOM   4338  HN  MET A 284     -10.646  -7.946  20.538  1.00 82.86           H
ATOM   4339  N   PHE A 285      -9.555 -10.821  22.015  1.00 85.87           N
ATOM   4340  CA  PHE A 285      -9.538 -12.225  22.386  1.00 85.87           C
ATOM   4341  C   PHE A 285      -8.115 -12.692  22.699  1.00 85.87           C
ATOM   4342  O   PHE A 285      -7.920 -13.771  23.258  1.00 85.87           O
ATOM   4343  HA  PHE A 285     -10.157 -12.332  23.276  1.00 85.87           H
ATOM   4344  CB  PHE A 285     -10.068 -13.012  21.185  1.00 85.87           C
ATOM   4345 1HB  PHE A 285     -10.254 -14.041  21.492  1.00 85.87           H
ATOM   4346 2HB  PHE A 285     -11.026 -12.591  20.883  1.00 85.87           H
ATOM   4347  CG  PHE A 285      -9.126 -13.016  19.980  1.00 85.87           C
ATOM   4348  CD1 PHE A 285      -9.220 -12.038  19.039  1.00 85.87           C
ATOM   4349  HD1 PHE A 285      -9.966 -11.251  19.145  1.00 85.87           H
ATOM   4350  CD2 PHE A 285      -8.195 -13.999  19.848  1.00 85.87           C
ATOM   4351  HD2 PHE A 285      -8.119 -14.783  20.601  1.00 85.87           H
ATOM   4352  CE1 PHE A 285      -8.346 -12.042  17.920  1.00 85.87           C
ATOM   4353  HE1 PHE A 285      -8.421 -11.258  17.167  1.00 85.87           H
ATOM   4354  CE2 PHE A 285      -7.320 -14.003  18.729  1.00 85.87           C
ATOM   4355  HE2 PHE A 285      -6.574 -14.790  18.623  1.00 85.87           H
ATOM   4356  CZ  PHE A 285      -7.414 -13.025  17.789  1.00 85.87           C
ATOM   4357  HZ  PHE A 285      -6.743 -13.028  16.930  1.00 85.87           H
ATOM   4358  HN  PHE A 285      -9.501 -10.642  21.032  1.00 85.87           H
ATOM   4359  N   ILE A 286      -7.156 -11.857  22.324  1.00 86.75           N
ATOM   4360  CA  ILE A 286      -5.758 -12.165  22.571  1.00 86.75           C
ATOM   4361  C   ILE A 286      -5.367 -11.659  23.961  1.00 86.75           C
ATOM   4362  O   ILE A 286      -5.179 -10.460  24.160  1.00 86.75           O
ATOM   4363  HA  ILE A 286      -5.654 -13.250  22.556  1.00 86.75           H
ATOM   4364  CB  ILE A 286      -4.881 -11.611  21.446  1.00 86.75           C
ATOM   4365  HB  ILE A 286      -5.022 -10.531  21.404  1.00 86.75           H
ATOM   4366  CG1 ILE A 286      -5.307 -12.176  20.090  1.00 86.75           C
ATOM   4367 1HG1 ILE A 286      -5.141 -13.253  20.072  1.00 86.75           H
ATOM   4368 2HG1 ILE A 286      -6.375 -12.016  19.945  1.00 86.75           H
ATOM   4369  CG2 ILE A 286      -3.399 -11.862  21.732  1.00 86.75           C
ATOM   4370 1HG2 ILE A 286      -3.121 -11.372  22.665  1.00 86.75           H
ATOM   4371 2HG2 ILE A 286      -3.222 -12.934  21.817  1.00 86.75           H
ATOM   4372 3HG2 ILE A 286      -2.798 -11.458  20.917  1.00 86.75           H
ATOM   4373  CD1 ILE A 286      -4.528 -11.515  18.951  1.00 86.75           C
ATOM   4374 1HD1 ILE A 286      -4.716 -10.441  18.957  1.00 86.75           H
ATOM   4375 2HD1 ILE A 286      -3.462 -11.697  19.087  1.00 86.75           H
ATOM   4376 3HD1 ILE A 286      -4.850 -11.935  17.998  1.00 86.75           H
ATOM   4377  HN  ILE A 286      -7.322 -10.987  21.861  1.00 86.75           H
ATOM   4378  N   SER A 287      -5.255 -12.600  24.888  1.00 85.12           N
ATOM   4379  CA  SER A 287      -4.891 -12.265  26.254  1.00 85.12           C
ATOM   4380  C   SER A 287      -3.479 -12.769  26.558  1.00 85.12           C
ATOM   4381  O   SER A 287      -2.887 -12.396  27.570  1.00 85.12           O
ATOM   4382  HA  SER A 287      -4.927 -11.177  26.304  1.00 85.12           H
ATOM   4383  CB  SER A 287      -5.891 -12.854  27.251  1.00 85.12           C
ATOM   4384 1HB  SER A 287      -5.582 -12.604  28.265  1.00 85.12           H
ATOM   4385 2HB  SER A 287      -6.869 -12.399  27.094  1.00 85.12           H
ATOM   4386  OG  SER A 287      -6.000 -14.269  27.124  1.00 85.12           O
ATOM   4387  HG  SER A 287      -6.686 -14.618  27.763  1.00 85.12           H
ATOM   4388  HN  SER A 287      -5.408 -13.573  24.718  1.00 85.12           H
ATOM   4389  N   ASN A 288      -2.980 -13.610  25.664  1.00 86.30           N
ATOM   4390  CA  ASN A 288      -1.683 -14.233  25.864  1.00 86.30           C
ATOM   4391  C   ASN A 288      -0.592 -13.327  25.289  1.00 86.30           C
ATOM   4392  O   ASN A 288      -0.628 -12.977  24.110  1.00 86.30           O
ATOM   4393  HA  ASN A 288      -1.591 -14.363  26.943  1.00 86.30           H
ATOM   4394  CB  ASN A 288      -1.603 -15.582  25.148  1.00 86.30           C
ATOM   4395 1HB  ASN A 288      -2.457 -16.198  25.428  1.00 86.30           H
ATOM   4396 2HB  ASN A 288      -1.660 -15.430  24.070  1.00 86.30           H
ATOM   4397  CG  ASN A 288      -0.304 -16.313  25.497  1.00 86.30           C
ATOM   4398  OD1 ASN A 288       0.790 -15.795  25.343  1.00 86.30           O
ATOM   4399  ND2 ASN A 288      -0.486 -17.541  25.974  1.00 86.30           N
ATOM   4400 1HD2 ASN A 288      -1.411 -17.906  26.076  1.00 86.30           H
ATOM   4401 2HD2 ASN A 288       0.303 -18.099  26.232  1.00 86.30           H
ATOM   4402  HN  ASN A 288      -3.445 -13.867  24.817  1.00 86.30           H
ATOM   4403  N   CYS A 289       0.352 -12.972  26.148  1.00 90.92           N
ATOM   4404  CA  CYS A 289       1.382 -12.017  25.776  1.00 90.92           C
ATOM   4405  C   CYS A 289       2.232 -12.635  24.665  1.00 90.92           C
ATOM   4406  O   CYS A 289       2.605 -11.953  23.712  1.00 90.92           O
ATOM   4407  HA  CYS A 289       0.867 -11.125  25.419  1.00 90.92           H
ATOM   4408  CB  CYS A 289       2.230 -11.602  26.980  1.00 90.92           C
ATOM   4409 1HB  CYS A 289       1.595 -11.164  27.750  1.00 90.92           H
ATOM   4410 2HB  CYS A 289       2.705 -12.479  27.420  1.00 90.92           H
ATOM   4411  SG  CYS A 289       3.505 -10.396  26.462  1.00 90.92           S
ATOM   4412  HN  CYS A 289       0.420 -13.325  27.082  1.00 90.92           H
ATOM   4413  N   ALA A 290       2.513 -13.920  24.824  1.00 92.89           N
ATOM   4414  CA  ALA A 290       3.392 -14.614  23.898  1.00 92.89           C
ATOM   4415  C   ALA A 290       2.780 -14.577  22.496  1.00 92.89           C
ATOM   4416  O   ALA A 290       3.486 -14.364  21.512  1.00 92.89           O
ATOM   4417  HA  ALA A 290       4.344 -14.085  23.884  1.00 92.89           H
ATOM   4418  CB  ALA A 290       3.629 -16.043  24.393  1.00 92.89           C
ATOM   4419 1HB  ALA A 290       4.092 -16.013  25.379  1.00 92.89           H
ATOM   4420 2HB  ALA A 290       2.676 -16.569  24.454  1.00 92.89           H
ATOM   4421 3HB  ALA A 290       4.288 -16.563  23.697  1.00 92.89           H
ATOM   4422  HN  ALA A 290       2.153 -14.483  25.568  1.00 92.89           H
ATOM   4423  N   VAL A 291       1.472 -14.787  22.450  1.00 93.28           N
ATOM   4424  CA  VAL A 291       0.756 -14.770  21.186  1.00 93.28           C
ATOM   4425  C   VAL A 291       0.807 -13.360  20.595  1.00 93.28           C
ATOM   4426  O   VAL A 291       1.037 -13.194  19.398  1.00 93.28           O
ATOM   4427  HA  VAL A 291       1.267 -15.454  20.509  1.00 93.28           H
ATOM   4428  CB  VAL A 291      -0.672 -15.283  21.387  1.00 93.28           C
ATOM   4429  HB  VAL A 291      -1.154 -14.649  22.133  1.00 93.28           H
ATOM   4430  CG1 VAL A 291      -1.479 -15.180  20.091  1.00 93.28           C
ATOM   4431 1HG1 VAL A 291      -1.523 -14.139  19.772  1.00 93.28           H
ATOM   4432 2HG1 VAL A 291      -0.999 -15.778  19.316  1.00 93.28           H
ATOM   4433 3HG1 VAL A 291      -2.490 -15.551  20.263  1.00 93.28           H
ATOM   4434  CG2 VAL A 291      -0.670 -16.717  21.920  1.00 93.28           C
ATOM   4435 1HG2 VAL A 291      -0.162 -17.368  21.209  1.00 93.28           H
ATOM   4436 2HG2 VAL A 291      -0.149 -16.748  22.877  1.00 93.28           H
ATOM   4437 3HG2 VAL A 291      -1.697 -17.056  22.054  1.00 93.28           H
ATOM   4438  HN  VAL A 291       0.906 -14.967  23.255  1.00 93.28           H
ATOM   4439  N   SER A 292       0.589 -12.382  21.461  1.00 93.63           N
ATOM   4440  CA  SER A 292       0.562 -10.994  21.030  1.00 93.63           C
ATOM   4441  C   SER A 292       1.921 -10.599  20.450  1.00 93.63           C
ATOM   4442  O   SER A 292       1.989  -9.918  19.428  1.00 93.63           O
ATOM   4443  HA  SER A 292      -0.211 -10.945  20.263  1.00 93.63           H
ATOM   4444  CB  SER A 292       0.189 -10.066  22.188  1.00 93.63           C
ATOM   4445 1HB  SER A 292      -0.735 -10.414  22.649  1.00 93.63           H
ATOM   4446 2HB  SER A 292       0.964 -10.111  22.953  1.00 93.63           H
ATOM   4447  OG  SER A 292       0.025  -8.717  21.759  1.00 93.63           O
ATOM   4448  HG  SER A 292      -0.817  -8.627  21.225  1.00 93.63           H
ATOM   4449  HN  SER A 292       0.433 -12.524  22.438  1.00 93.63           H
ATOM   4450  N   THR A 293       2.970 -11.044  21.127  1.00 90.22           N
ATOM   4451  CA  THR A 293       4.323 -10.716  20.711  1.00 90.22           C
ATOM   4452  C   THR A 293       4.598 -11.266  19.310  1.00 90.22           C
ATOM   4453  O   THR A 293       5.131 -10.560  18.456  1.00 90.22           O
ATOM   4454  HA  THR A 293       4.411  -9.631  20.652  1.00 90.22           H
ATOM   4455  CB  THR A 293       5.286 -11.250  21.773  1.00 90.22           C
ATOM   4456  HB  THR A 293       5.182 -12.329  21.886  1.00 90.22           H
ATOM   4457  OG1 THR A 293       4.986 -10.478  22.933  1.00 90.22           O
ATOM   4458  HG1 THR A 293       4.276 -10.932  23.471  1.00 90.22           H
ATOM   4459  CG2 THR A 293       6.745 -10.907  21.465  1.00 90.22           C
ATOM   4460 1HG2 THR A 293       6.862  -9.825  21.419  1.00 90.22           H
ATOM   4461 2HG2 THR A 293       7.026 -11.344  20.507  1.00 90.22           H
ATOM   4462 3HG2 THR A 293       7.386 -11.309  22.250  1.00 90.22           H
ATOM   4463  HN  THR A 293       2.906 -11.617  21.944  1.00 90.22           H
ATOM   4464  N   ASN A 294       4.222 -12.522  19.117  1.00 92.12           N
ATOM   4465  CA  ASN A 294       4.488 -13.198  17.859  1.00 92.12           C
ATOM   4466  C   ASN A 294       3.707 -12.508  16.739  1.00 92.12           C
ATOM   4467  O   ASN A 294       4.203 -12.374  15.622  1.00 92.12           O
ATOM   4468  HA  ASN A 294       5.567 -13.129  17.719  1.00 92.12           H
ATOM   4469  CB  ASN A 294       4.042 -14.660  17.914  1.00 92.12           C
ATOM   4470 1HB  ASN A 294       3.040 -14.723  18.339  1.00 92.12           H
ATOM   4471 2HB  ASN A 294       3.985 -15.066  16.904  1.00 92.12           H
ATOM   4472  CG  ASN A 294       5.010 -15.498  18.752  1.00 92.12           C
ATOM   4473  OD1 ASN A 294       6.151 -15.130  18.982  1.00 92.12           O
ATOM   4474  ND2 ASN A 294       4.494 -16.640  19.195  1.00 92.12           N
ATOM   4475 1HD2 ASN A 294       3.550 -16.883  18.971  1.00 92.12           H
ATOM   4476 2HD2 ASN A 294       5.049 -17.258  19.753  1.00 92.12           H
ATOM   4477  HN  ASN A 294       3.745 -13.074  19.801  1.00 92.12           H
ATOM   4478  N   ILE A 295       2.497 -12.087  17.078  1.00 92.04           N
ATOM   4479  CA  ILE A 295       1.634 -11.432  16.109  1.00 92.04           C
ATOM   4480  C   ILE A 295       2.283 -10.123  15.657  1.00 92.04           C
ATOM   4481  O   ILE A 295       2.273  -9.798  14.470  1.00 92.04           O
ATOM   4482  HA  ILE A 295       1.552 -12.093  15.246  1.00 92.04           H
ATOM   4483  CB  ILE A 295       0.225 -11.256  16.680  1.00 92.04           C
ATOM   4484  HB  ILE A 295       0.314 -10.901  17.706  1.00 92.04           H
ATOM   4485  CG1 ILE A 295      -0.519 -12.592  16.727  1.00 92.04           C
ATOM   4486 1HG1 ILE A 295      -0.724 -12.934  15.712  1.00 92.04           H
ATOM   4487 2HG1 ILE A 295       0.112 -13.347  17.196  1.00 92.04           H
ATOM   4488  CG2 ILE A 295      -0.553 -10.194  15.900  1.00 92.04           C
ATOM   4489 1HG2 ILE A 295      -0.029  -9.240  15.963  1.00 92.04           H
ATOM   4490 2HG2 ILE A 295      -0.634 -10.496  14.856  1.00 92.04           H
ATOM   4491 3HG2 ILE A 295      -1.551 -10.088  16.327  1.00 92.04           H
ATOM   4492  CD1 ILE A 295      -1.831 -12.462  17.502  1.00 92.04           C
ATOM   4493 1HD1 ILE A 295      -1.620 -12.143  18.523  1.00 92.04           H
ATOM   4494 2HD1 ILE A 295      -2.469 -11.724  17.015  1.00 92.04           H
ATOM   4495 3HD1 ILE A 295      -2.340 -13.426  17.520  1.00 92.04           H
ATOM   4496  HN  ILE A 295       2.106 -12.186  17.993  1.00 92.04           H
ATOM   4497  N   ASP A 296       2.831  -9.405  16.627  1.00 93.36           N
ATOM   4498  CA  ASP A 296       3.435  -8.113  16.352  1.00 93.36           C
ATOM   4499  C   ASP A 296       4.632  -8.302  15.418  1.00 93.36           C
ATOM   4500  O   ASP A 296       4.830  -7.519  14.490  1.00 93.36           O
ATOM   4501  HA  ASP A 296       2.642  -7.517  15.898  1.00 93.36           H
ATOM   4502  CB  ASP A 296       3.938  -7.455  17.638  1.00 93.36           C
ATOM   4503 1HB  ASP A 296       4.411  -8.204  18.273  1.00 93.36           H
ATOM   4504 2HB  ASP A 296       4.701  -6.714  17.398  1.00 93.36           H
ATOM   4505  CG  ASP A 296       2.790  -6.786  18.397  1.00 93.36           C
ATOM   4506  OD1 ASP A 296       1.628  -7.089  18.051  1.00 93.36           O
ATOM   4507  OD2 ASP A 296       3.101  -5.985  19.305  1.00 93.36           O
ATOM   4508  HN  ASP A 296       2.867  -9.694  17.583  1.00 93.36           H
ATOM   4509  N   ILE A 297       5.399  -9.346  15.695  1.00 93.32           N
ATOM   4510  CA  ILE A 297       6.553  -9.666  14.873  1.00 93.32           C
ATOM   4511  C   ILE A 297       6.084 -10.030  13.463  1.00 93.32           C
ATOM   4512  O   ILE A 297       6.648  -9.559  12.476  1.00 93.32           O
ATOM   4513  HA  ILE A 297       7.169  -8.768  14.811  1.00 93.32           H
ATOM   4514  CB  ILE A 297       7.401 -10.751  15.538  1.00 93.32           C
ATOM   4515  HB  ILE A 297       6.742 -11.568  15.831  1.00 93.32           H
ATOM   4516  CG1 ILE A 297       8.063 -10.226  16.814  1.00 93.32           C
ATOM   4517 1HG1 ILE A 297       8.803  -9.468  16.558  1.00 93.32           H
ATOM   4518 2HG1 ILE A 297       7.315  -9.742  17.442  1.00 93.32           H
ATOM   4519  CG2 ILE A 297       8.425 -11.326  14.557  1.00 93.32           C
ATOM   4520 1HG2 ILE A 297       7.905 -11.763  13.704  1.00 93.32           H
ATOM   4521 2HG2 ILE A 297       9.084 -10.530  14.212  1.00 93.32           H
ATOM   4522 3HG2 ILE A 297       9.014 -12.096  15.056  1.00 93.32           H
ATOM   4523  CD1 ILE A 297       8.733 -11.360  17.591  1.00 93.32           C
ATOM   4524 1HD1 ILE A 297       7.986 -12.104  17.866  1.00 93.32           H
ATOM   4525 2HD1 ILE A 297       9.497 -11.826  16.968  1.00 93.32           H
ATOM   4526 3HD1 ILE A 297       9.196 -10.959  18.493  1.00 93.32           H
ATOM   4527  HN  ILE A 297       5.243  -9.966  16.464  1.00 93.32           H
ATOM   4528  N   CYS A 298       5.056 -10.864  13.413  1.00 94.84           N
ATOM   4529  CA  CYS A 298       4.516 -11.310  12.140  1.00 94.84           C
ATOM   4530  C   CYS A 298       4.086 -10.077  11.342  1.00 94.84           C
ATOM   4531  O   CYS A 298       4.298 -10.011  10.132  1.00 94.84           O
ATOM   4532  HA  CYS A 298       5.318 -11.842  11.628  1.00 94.84           H
ATOM   4533  CB  CYS A 298       3.362 -12.297  12.330  1.00 94.84           C
ATOM   4534 1HB  CYS A 298       2.681 -11.930  13.098  1.00 94.84           H
ATOM   4535 2HB  CYS A 298       2.787 -12.379  11.407  1.00 94.84           H
ATOM   4536  SG  CYS A 298       4.015 -13.939  12.806  1.00 94.84           S
ATOM   4537  HG  CYS A 298       4.270 -13.625  14.073  1.00 94.84           H
ATOM   4538  HN  CYS A 298       4.596 -11.234  14.220  1.00 94.84           H
ATOM   4539  N   PHE A 299       3.490  -9.130  12.052  1.00 94.02           N
ATOM   4540  CA  PHE A 299       3.028  -7.904  11.425  1.00 94.02           C
ATOM   4541  C   PHE A 299       4.188  -7.153  10.767  1.00 94.02           C
ATOM   4542  O   PHE A 299       4.092  -6.744   9.611  1.00 94.02           O
ATOM   4543  HA  PHE A 299       2.301  -8.184  10.663  1.00 94.02           H
ATOM   4544  CB  PHE A 299       2.435  -7.031  12.533  1.00 94.02           C
ATOM   4545 1HB  PHE A 299       1.618  -7.572  13.010  1.00 94.02           H
ATOM   4546 2HB  PHE A 299       3.195  -6.864  13.296  1.00 94.02           H
ATOM   4547  CG  PHE A 299       1.916  -5.676  12.047  1.00 94.02           C
ATOM   4548  CD1 PHE A 299       2.705  -4.573  12.139  1.00 94.02           C
ATOM   4549  HD1 PHE A 299       3.707  -4.653  12.559  1.00 94.02           H
ATOM   4550  CD2 PHE A 299       0.665  -5.576  11.523  1.00 94.02           C
ATOM   4551  HD2 PHE A 299       0.032  -6.461  11.449  1.00 94.02           H
ATOM   4552  CE1 PHE A 299       2.222  -3.315  11.689  1.00 94.02           C
ATOM   4553  HE1 PHE A 299       2.854  -2.431  11.763  1.00 94.02           H
ATOM   4554  CE2 PHE A 299       0.182  -4.319  11.072  1.00 94.02           C
ATOM   4555  HE2 PHE A 299      -0.820  -4.239  10.652  1.00 94.02           H
ATOM   4556  CZ  PHE A 299       0.971  -3.215  11.164  1.00 94.02           C
ATOM   4557  HZ  PHE A 299       0.601  -2.250  10.818  1.00 94.02           H
ATOM   4558  HN  PHE A 299       3.322  -9.191  13.036  1.00 94.02           H
ATOM   4559  N   GLN A 300       5.259  -6.996  11.532  1.00 90.26           N
ATOM   4560  CA  GLN A 300       6.402  -6.226  11.071  1.00 90.26           C
ATOM   4561  C   GLN A 300       6.991  -6.857   9.808  1.00 90.26           C
ATOM   4562  O   GLN A 300       7.341  -6.152   8.863  1.00 90.26           O
ATOM   4563  HA  GLN A 300       6.010  -5.235  10.841  1.00 90.26           H
ATOM   4564  CB  GLN A 300       7.460  -6.105  12.169  1.00 90.26           C
ATOM   4565 1HB  GLN A 300       7.664  -7.088  12.592  1.00 90.26           H
ATOM   4566 2HB  GLN A 300       8.394  -5.742  11.740  1.00 90.26           H
ATOM   4567  CG  GLN A 300       6.997  -5.153  13.274  1.00 90.26           C
ATOM   4568 1HG  GLN A 300       6.822  -4.162  12.856  1.00 90.26           H
ATOM   4569 2HG  GLN A 300       6.047  -5.499  13.682  1.00 90.26           H
ATOM   4570  CD  GLN A 300       8.037  -5.065  14.392  1.00 90.26           C
ATOM   4571  OE1 GLN A 300       9.136  -5.585  14.296  1.00 90.26           O
ATOM   4572  NE2 GLN A 300       7.630  -4.379  15.457  1.00 90.26           N
ATOM   4573 1HE2 GLN A 300       6.714  -3.977  15.472  1.00 90.26           H
ATOM   4574 2HE2 GLN A 300       8.239  -4.265  16.241  1.00 90.26           H
ATOM   4575  HN  GLN A 300       5.352  -7.383  12.450  1.00 90.26           H
ATOM   4576  N   VAL A 301       7.084  -8.179   9.833  1.00 95.24           N
ATOM   4577  CA  VAL A 301       7.703  -8.906   8.738  1.00 95.24           C
ATOM   4578  C   VAL A 301       6.843  -8.757   7.481  1.00 95.24           C
ATOM   4579  O   VAL A 301       7.343  -8.376   6.424  1.00 95.24           O
ATOM   4580  HA  VAL A 301       8.677  -8.454   8.552  1.00 95.24           H
ATOM   4581  CB  VAL A 301       7.926 -10.366   9.139  1.00 95.24           C
ATOM   4582  HB  VAL A 301       6.968 -10.775   9.461  1.00 95.24           H
ATOM   4583  CG1 VAL A 301       8.414 -11.193   7.949  1.00 95.24           C
ATOM   4584 1HG1 VAL A 301       7.670 -11.160   7.153  1.00 95.24           H
ATOM   4585 2HG1 VAL A 301       9.356 -10.783   7.583  1.00 95.24           H
ATOM   4586 3HG1 VAL A 301       8.565 -12.226   8.262  1.00 95.24           H
ATOM   4587  CG2 VAL A 301       8.900 -10.468  10.315  1.00 95.24           C
ATOM   4588 1HG2 VAL A 301       9.858 -10.033  10.031  1.00 95.24           H
ATOM   4589 2HG2 VAL A 301       8.495  -9.928  11.171  1.00 95.24           H
ATOM   4590 3HG2 VAL A 301       9.041 -11.516  10.580  1.00 95.24           H
ATOM   4591  HN  VAL A 301       6.745  -8.749  10.581  1.00 95.24           H
ATOM   4592  N   THR A 302       5.564  -9.065   7.638  1.00 94.47           N
ATOM   4593  CA  THR A 302       4.661  -9.116   6.500  1.00 94.47           C
ATOM   4594  C   THR A 302       4.471  -7.719   5.907  1.00 94.47           C
ATOM   4595  O   THR A 302       4.297  -7.572   4.698  1.00 94.47           O
ATOM   4596  HA  THR A 302       5.119  -9.732   5.726  1.00 94.47           H
ATOM   4597  CB  THR A 302       3.354  -9.764   6.962  1.00 94.47           C
ATOM   4598  HB  THR A 302       2.636  -9.816   6.145  1.00 94.47           H
ATOM   4599  OG1 THR A 302       2.956  -8.980   8.083  1.00 94.47           O
ATOM   4600  HG1 THR A 302       2.042  -9.253   8.385  1.00 94.47           H
ATOM   4601  CG2 THR A 302       3.568 -11.163   7.543  1.00 94.47           C
ATOM   4602 1HG2 THR A 302       4.234 -11.102   8.404  1.00 94.47           H
ATOM   4603 2HG2 THR A 302       4.012 -11.808   6.785  1.00 94.47           H
ATOM   4604 3HG2 THR A 302       2.609 -11.577   7.855  1.00 94.47           H
ATOM   4605  HN  THR A 302       5.144  -9.276   8.520  1.00 94.47           H
ATOM   4606  N   GLN A 303       4.509  -6.728   6.786  1.00 91.64           N
ATOM   4607  CA  GLN A 303       4.407  -5.343   6.357  1.00 91.64           C
ATOM   4608  C   GLN A 303       5.590  -4.977   5.458  1.00 91.64           C
ATOM   4609  O   GLN A 303       5.420  -4.294   4.449  1.00 91.64           O
ATOM   4610  HA  GLN A 303       3.479  -5.283   5.789  1.00 91.64           H
ATOM   4611  CB  GLN A 303       4.321  -4.401   7.560  1.00 91.64           C
ATOM   4612 1HB  GLN A 303       3.480  -4.689   8.191  1.00 91.64           H
ATOM   4613 2HB  GLN A 303       5.221  -4.496   8.166  1.00 91.64           H
ATOM   4614  CG  GLN A 303       4.154  -2.949   7.108  1.00 91.64           C
ATOM   4615 1HG  GLN A 303       5.036  -2.635   6.550  1.00 91.64           H
ATOM   4616 2HG  GLN A 303       3.303  -2.870   6.431  1.00 91.64           H
ATOM   4617  CD  GLN A 303       3.945  -2.023   8.307  1.00 91.64           C
ATOM   4618  OE1 GLN A 303       4.775  -1.919   9.196  1.00 91.64           O
ATOM   4619  NE2 GLN A 303       2.794  -1.357   8.283  1.00 91.64           N
ATOM   4620 1HE2 GLN A 303       2.157  -1.488   7.524  1.00 91.64           H
ATOM   4621 2HE2 GLN A 303       2.566  -0.725   9.024  1.00 91.64           H
ATOM   4622  HN  GLN A 303       4.608  -6.858   7.772  1.00 91.64           H
ATOM   4623  N   THR A 304       6.763  -5.448   5.857  1.00 92.78           N
ATOM   4624  CA  THR A 304       7.979  -5.149   5.120  1.00 92.78           C
ATOM   4625  C   THR A 304       7.909  -5.742   3.712  1.00 92.78           C
ATOM   4626  O   THR A 304       8.283  -5.088   2.739  1.00 92.78           O
ATOM   4627  HA  THR A 304       8.056  -4.067   5.008  1.00 92.78           H
ATOM   4628  CB  THR A 304       9.166  -5.663   5.938  1.00 92.78           C
ATOM   4629  HB  THR A 304       9.151  -6.751   6.003  1.00 92.78           H
ATOM   4630  OG1 THR A 304       9.058  -4.971   7.179  1.00 92.78           O
ATOM   4631  HG1 THR A 304       8.648  -5.567   7.869  1.00 92.78           H
ATOM   4632  CG2 THR A 304      10.510  -5.204   5.371  1.00 92.78           C
ATOM   4633 1HG2 THR A 304      10.551  -4.115   5.368  1.00 92.78           H
ATOM   4634 2HG2 THR A 304      10.620  -5.574   4.351  1.00 92.78           H
ATOM   4635 3HG2 THR A 304      11.318  -5.596   5.988  1.00 92.78           H
ATOM   4636  HN  THR A 304       6.889  -6.023   6.665  1.00 92.78           H
ATOM   4637  N   ILE A 305       7.428  -6.975   3.646  1.00 92.74           N
ATOM   4638  CA  ILE A 305       7.284  -7.656   2.371  1.00 92.74           C
ATOM   4639  C   ILE A 305       6.372  -6.833   1.458  1.00 92.74           C
ATOM   4640  O   ILE A 305       6.626  -6.720   0.260  1.00 92.74           O
ATOM   4641  HA  ILE A 305       8.272  -7.708   1.915  1.00 92.74           H
ATOM   4642  CB  ILE A 305       6.806  -9.094   2.582  1.00 92.74           C
ATOM   4643  HB  ILE A 305       5.925  -9.070   3.224  1.00 92.74           H
ATOM   4644  CG1 ILE A 305       7.869  -9.924   3.304  1.00 92.74           C
ATOM   4645 1HG1 ILE A 305       8.691 -10.141   2.622  1.00 92.74           H
ATOM   4646 2HG1 ILE A 305       8.284  -9.350   4.132  1.00 92.74           H
ATOM   4647  CG2 ILE A 305       6.383  -9.731   1.257  1.00 92.74           C
ATOM   4648 1HG2 ILE A 305       5.569  -9.153   0.819  1.00 92.74           H
ATOM   4649 2HG2 ILE A 305       7.231  -9.741   0.572  1.00 92.74           H
ATOM   4650 3HG2 ILE A 305       6.048 -10.753   1.436  1.00 92.74           H
ATOM   4651  CD1 ILE A 305       7.278 -11.234   3.830  1.00 92.74           C
ATOM   4652 1HD1 ILE A 305       6.472 -11.013   4.530  1.00 92.74           H
ATOM   4653 2HD1 ILE A 305       6.886 -11.816   2.997  1.00 92.74           H
ATOM   4654 3HD1 ILE A 305       8.055 -11.804   4.339  1.00 92.74           H
ATOM   4655  HN  ILE A 305       7.139  -7.505   4.444  1.00 92.74           H
ATOM   4656  N   ALA A 306       5.330  -6.279   2.060  1.00 92.59           N
ATOM   4657  CA  ALA A 306       4.357  -5.504   1.309  1.00 92.59           C
ATOM   4658  C   ALA A 306       5.040  -4.267   0.722  1.00 92.59           C
ATOM   4659  O   ALA A 306       4.722  -3.847  -0.390  1.00 92.59           O
ATOM   4660  HA  ALA A 306       3.993  -6.129   0.494  1.00 92.59           H
ATOM   4661  CB  ALA A 306       3.180  -5.143   2.218  1.00 92.59           C
ATOM   4662 1HB  ALA A 306       2.712  -6.057   2.585  1.00 92.59           H
ATOM   4663 2HB  ALA A 306       3.540  -4.555   3.062  1.00 92.59           H
ATOM   4664 3HB  ALA A 306       2.450  -4.562   1.654  1.00 92.59           H
ATOM   4665  HN  ALA A 306       5.146  -6.353   3.040  1.00 92.59           H
ATOM   4666  N   PHE A 307       5.966  -3.718   1.495  1.00 90.57           N
ATOM   4667  CA  PHE A 307       6.648  -2.499   1.095  1.00 90.57           C
ATOM   4668  C   PHE A 307       7.569  -2.753  -0.100  1.00 90.57           C
ATOM   4669  O   PHE A 307       7.764  -1.871  -0.935  1.00 90.57           O
ATOM   4670  HA  PHE A 307       5.881  -1.777   0.814  1.00 90.57           H
ATOM   4671  CB  PHE A 307       7.493  -2.048   2.289  1.00 90.57           C
ATOM   4672 1HB  PHE A 307       8.088  -2.891   2.639  1.00 90.57           H
ATOM   4673 2HB  PHE A 307       8.191  -1.280   1.956  1.00 90.57           H
ATOM   4674  CG  PHE A 307       6.674  -1.500   3.459  1.00 90.57           C
ATOM   4675  CD1 PHE A 307       5.328  -1.347   3.335  1.00 90.57           C
ATOM   4676  HD1 PHE A 307       4.833  -1.615   2.401  1.00 90.57           H
ATOM   4677  CD2 PHE A 307       7.291  -1.165   4.624  1.00 90.57           C
ATOM   4678  HD2 PHE A 307       8.370  -1.287   4.723  1.00 90.57           H
ATOM   4679  CE1 PHE A 307       4.568  -0.838   4.421  1.00 90.57           C
ATOM   4680  HE1 PHE A 307       3.489  -0.715   4.321  1.00 90.57           H
ATOM   4681  CE2 PHE A 307       6.531  -0.656   5.710  1.00 90.57           C
ATOM   4682  HE2 PHE A 307       7.026  -0.388   6.643  1.00 90.57           H
ATOM   4683  CZ  PHE A 307       5.186  -0.503   5.585  1.00 90.57           C
ATOM   4684  HZ  PHE A 307       4.602  -0.113   6.419  1.00 90.57           H
ATOM   4685  HN  PHE A 307       6.250  -4.092   2.378  1.00 90.57           H
ATOM   4686  N   PHE A 308       8.111  -3.961  -0.143  1.00 87.60           N
ATOM   4687  CA  PHE A 308       9.004  -4.343  -1.223  1.00 87.60           C
ATOM   4688  C   PHE A 308       8.295  -4.257  -2.577  1.00 87.60           C
ATOM   4689  O   PHE A 308       8.940  -4.089  -3.610  1.00 87.60           O
ATOM   4690  HA  PHE A 308       9.843  -3.648  -1.210  1.00 87.60           H
ATOM   4691  CB  PHE A 308       9.418  -5.794  -0.970  1.00 87.60           C
ATOM   4692 1HB  PHE A 308       8.614  -6.304  -0.440  1.00 87.60           H
ATOM   4693 2HB  PHE A 308       9.539  -6.299  -1.928  1.00 87.60           H
ATOM   4694  CG  PHE A 308      10.712  -5.940  -0.166  1.00 87.60           C
ATOM   4695  CD1 PHE A 308      11.915  -5.762  -0.775  1.00 87.60           C
ATOM   4696  HD1 PHE A 308      11.957  -5.516  -1.836  1.00 87.60           H
ATOM   4697  CD2 PHE A 308      10.659  -6.247   1.158  1.00 87.60           C
ATOM   4698  HD2 PHE A 308       9.695  -6.389   1.646  1.00 87.60           H
ATOM   4699  CE1 PHE A 308      13.115  -5.898  -0.029  1.00 87.60           C
ATOM   4700  HE1 PHE A 308      14.079  -5.756  -0.517  1.00 87.60           H
ATOM   4701  CE2 PHE A 308      11.859  -6.382   1.904  1.00 87.60           C
ATOM   4702  HE2 PHE A 308      11.817  -6.628   2.965  1.00 87.60           H
ATOM   4703  CZ  PHE A 308      13.062  -6.205   1.295  1.00 87.60           C
ATOM   4704  HZ  PHE A 308      13.984  -6.308   1.868  1.00 87.60           H
ATOM   4705  HN  PHE A 308       7.948  -4.671   0.542  1.00 87.60           H
ATOM   4706  N   HIS A 309       6.976  -4.376  -2.527  1.00 79.83           N
ATOM   4707  CA  HIS A 309       6.175  -4.341  -3.738  1.00 79.83           C
ATOM   4708  C   HIS A 309       6.402  -3.014  -4.465  1.00 79.83           C
ATOM   4709  O   HIS A 309       6.428  -2.971  -5.694  1.00 79.83           O
ATOM   4710  HA  HIS A 309       6.528  -5.156  -4.370  1.00 79.83           H
ATOM   4711  CB  HIS A 309       4.701  -4.600  -3.423  1.00 79.83           C
ATOM   4712 1HB  HIS A 309       4.608  -5.574  -2.942  1.00 79.83           H
ATOM   4713 2HB  HIS A 309       4.358  -3.856  -2.704  1.00 79.83           H
ATOM   4714  CG  HIS A 309       3.798  -4.564  -4.633  1.00 79.83           C
ATOM   4715  ND1 HIS A 309       3.881  -5.489  -5.658  1.00 79.83           N
ATOM   4716  HD1 HIS A 309       4.525  -6.253  -5.706  1.00 79.83           H
ATOM   4717  CD2 HIS A 309       2.792  -3.705  -4.970  1.00 79.83           C
ATOM   4718  HD2 HIS A 309       2.459  -2.852  -4.379  1.00 79.83           H
ATOM   4719  CE1 HIS A 309       2.964  -5.191  -6.566  1.00 79.83           C
ATOM   4720  HE1 HIS A 309       2.779  -5.735  -7.493  1.00 79.83           H
ATOM   4721  NE2 HIS A 309       2.290  -4.085  -6.138  1.00 79.83           N
ATOM   4722  HN  HIS A 309       6.457  -4.495  -1.680  1.00 79.83           H
ATOM   4723  N   SER A 310       6.560  -1.962  -3.675  1.00 84.79           N
ATOM   4724  CA  SER A 310       6.632  -0.618  -4.222  1.00 84.79           C
ATOM   4725  C   SER A 310       7.911  -0.455  -5.045  1.00 84.79           C
ATOM   4726  O   SER A 310       7.965   0.365  -5.959  1.00 84.79           O
ATOM   4727  HA  SER A 310       5.752  -0.519  -4.858  1.00 84.79           H
ATOM   4728  CB  SER A 310       6.577   0.432  -3.111  1.00 84.79           C
ATOM   4729 1HB  SER A 310       6.489   1.424  -3.554  1.00 84.79           H
ATOM   4730 2HB  SER A 310       5.686   0.274  -2.505  1.00 84.79           H
ATOM   4731  OG  SER A 310       7.732   0.388  -2.277  1.00 84.79           O
ATOM   4732  HG  SER A 310       7.585  -0.253  -1.524  1.00 84.79           H
ATOM   4733  HN  SER A 310       6.640  -2.018  -2.679  1.00 84.79           H
ATOM   4734  N   CYS A 311       8.910  -1.250  -4.690  1.00 87.60           N
ATOM   4735  CA  CYS A 311      10.193  -1.188  -5.369  1.00 87.60           C
ATOM   4736  C   CYS A 311      10.199  -2.237  -6.483  1.00 87.60           C
ATOM   4737  O   CYS A 311      11.056  -2.206  -7.365  1.00 87.60           O
ATOM   4738  HA  CYS A 311      10.280  -0.183  -5.782  1.00 87.60           H
ATOM   4739  CB  CYS A 311      11.358  -1.383  -4.396  1.00 87.60           C
ATOM   4740 1HB  CYS A 311      12.290  -1.064  -4.862  1.00 87.60           H
ATOM   4741 2HB  CYS A 311      11.213  -0.759  -3.513  1.00 87.60           H
ATOM   4742  SG  CYS A 311      11.476  -3.142  -3.905  1.00 87.60           S
ATOM   4743  HG  CYS A 311      12.521  -2.991  -3.097  1.00 87.60           H
ATOM   4744  HN  CYS A 311       8.853  -1.926  -3.955  1.00 87.60           H
ATOM   4745  N   LEU A 312       9.233  -3.140  -6.407  1.00 84.84           N
ATOM   4746  CA  LEU A 312       9.205  -4.283  -7.303  1.00 84.84           C
ATOM   4747  C   LEU A 312       8.583  -3.865  -8.637  1.00 84.84           C
ATOM   4748  O   LEU A 312       8.977  -4.360  -9.692  1.00 84.84           O
ATOM   4749  HA  LEU A 312      10.237  -4.583  -7.482  1.00 84.84           H
ATOM   4750  CB  LEU A 312       8.498  -5.467  -6.639  1.00 84.84           C
ATOM   4751 1HB  LEU A 312       7.589  -5.101  -6.163  1.00 84.84           H
ATOM   4752 2HB  LEU A 312       8.191  -6.165  -7.419  1.00 84.84           H
ATOM   4753  CG  LEU A 312       9.313  -6.236  -5.597  1.00 84.84           C
ATOM   4754  HG  LEU A 312       9.610  -5.539  -4.814  1.00 84.84           H
ATOM   4755  CD1 LEU A 312       8.467  -7.326  -4.935  1.00 84.84           C
ATOM   4756 1HD1 LEU A 312       7.609  -6.870  -4.441  1.00 84.84           H
ATOM   4757 2HD1 LEU A 312       8.119  -8.027  -5.694  1.00 84.84           H
ATOM   4758 3HD1 LEU A 312       9.070  -7.857  -4.199  1.00 84.84           H
ATOM   4759  CD2 LEU A 312      10.596  -6.800  -6.211  1.00 84.84           C
ATOM   4760 1HD2 LEU A 312      10.341  -7.478  -7.025  1.00 84.84           H
ATOM   4761 2HD2 LEU A 312      11.204  -5.982  -6.596  1.00 84.84           H
ATOM   4762 3HD2 LEU A 312      11.155  -7.342  -5.448  1.00 84.84           H
ATOM   4763  HN  LEU A 312       8.480  -3.100  -5.749  1.00 84.84           H
ATOM   4764  N   ASN A 313       7.622  -2.958  -8.547  1.00 79.64           N
ATOM   4765  CA  ASN A 313       6.835  -2.582  -9.709  1.00 79.64           C
ATOM   4766  C   ASN A 313       7.776  -2.181 -10.847  1.00 79.64           C
ATOM   4767  O   ASN A 313       7.706  -2.740 -11.941  1.00 79.64           O
ATOM   4768  HA  ASN A 313       6.242  -3.464  -9.950  1.00 79.64           H
ATOM   4769  CB  ASN A 313       5.930  -1.388  -9.400  1.00 79.64           C
ATOM   4770 1HB  ASN A 313       6.472  -0.666  -8.789  1.00 79.64           H
ATOM   4771 2HB  ASN A 313       5.660  -0.883 -10.327  1.00 79.64           H
ATOM   4772  CG  ASN A 313       4.663  -1.836  -8.668  1.00 79.64           C
ATOM   4773  OD1 ASN A 313       4.198  -2.955  -8.806  1.00 79.64           O
ATOM   4774  ND2 ASN A 313       4.133  -0.901  -7.884  1.00 79.64           N
ATOM   4775 1HD2 ASN A 313       4.565  -0.002  -7.816  1.00 79.64           H
ATOM   4776 2HD2 ASN A 313       3.302  -1.098  -7.363  1.00 79.64           H
ATOM   4777  HN  ASN A 313       7.378  -2.483  -7.701  1.00 79.64           H
ATOM   4778  N   PRO A 314       8.668  -1.209 -10.613  1.00 80.76           N
ATOM   4779  CA  PRO A 314       9.560  -0.732 -11.673  1.00 80.76           C
ATOM   4780  C   PRO A 314      10.326  -1.865 -12.336  1.00 80.76           C
ATOM   4781  O   PRO A 314      10.487  -1.881 -13.555  1.00 80.76           O
ATOM   4782  HA  PRO A 314       8.979  -0.274 -12.474  1.00 80.76           H
ATOM   4783  CB  PRO A 314      10.496   0.239 -10.950  1.00 80.76           C
ATOM   4784 1HB  PRO A 314      11.397  -0.261 -10.597  1.00 80.76           H
ATOM   4785 2HB  PRO A 314      10.817   1.049 -11.604  1.00 80.76           H
ATOM   4786  CG  PRO A 314       9.646   0.752  -9.793  1.00 80.76           C
ATOM   4787 1HG  PRO A 314      10.260   1.169  -8.994  1.00 80.76           H
ATOM   4788 2HG  PRO A 314       8.971   1.547 -10.108  1.00 80.76           H
ATOM   4789  CD  PRO A 314       8.895  -0.492  -9.345  1.00 80.76           C
ATOM   4790 1HD  PRO A 314       9.481  -1.089  -8.647  1.00 80.76           H
ATOM   4791 2HD  PRO A 314       7.962  -0.241  -8.841  1.00 80.76           H
ATOM   4792  N   VAL A 315      10.781  -2.793 -11.507  1.00 82.08           N
ATOM   4793  CA  VAL A 315      11.605  -3.888 -11.989  1.00 82.08           C
ATOM   4794  C   VAL A 315      10.780  -4.764 -12.934  1.00 82.08           C
ATOM   4795  O   VAL A 315      11.280  -5.218 -13.961  1.00 82.08           O
ATOM   4796  HA  VAL A 315      12.434  -3.455 -12.548  1.00 82.08           H
ATOM   4797  CB  VAL A 315      12.186  -4.666 -10.807  1.00 82.08           C
ATOM   4798  HB  VAL A 315      11.354  -5.061 -10.224  1.00 82.08           H
ATOM   4799  CG1 VAL A 315      13.025  -5.852 -11.289  1.00 82.08           C
ATOM   4800 1HG1 VAL A 315      12.399  -6.524 -11.877  1.00 82.08           H
ATOM   4801 2HG1 VAL A 315      13.847  -5.488 -11.906  1.00 82.08           H
ATOM   4802 3HG1 VAL A 315      13.425  -6.387 -10.429  1.00 82.08           H
ATOM   4803  CG2 VAL A 315      13.005  -3.750  -9.896  1.00 82.08           C
ATOM   4804 1HG2 VAL A 315      13.826  -3.313 -10.464  1.00 82.08           H
ATOM   4805 2HG2 VAL A 315      12.366  -2.954  -9.511  1.00 82.08           H
ATOM   4806 3HG2 VAL A 315      13.406  -4.328  -9.064  1.00 82.08           H
ATOM   4807  HN  VAL A 315      10.596  -2.804 -10.524  1.00 82.08           H
ATOM   4808  N   LEU A 316       9.529  -4.976 -12.551  1.00 80.57           N
ATOM   4809  CA  LEU A 316       8.641  -5.823 -13.329  1.00 80.57           C
ATOM   4810  C   LEU A 316       8.516  -5.259 -14.746  1.00 80.57           C
ATOM   4811  O   LEU A 316       8.520  -6.009 -15.720  1.00 80.57           O
ATOM   4812  HA  LEU A 316       9.102  -6.809 -13.390  1.00 80.57           H
ATOM   4813  CB  LEU A 316       7.300  -5.994 -12.614  1.00 80.57           C
ATOM   4814 1HB  LEU A 316       6.890  -5.004 -12.411  1.00 80.57           H
ATOM   4815 2HB  LEU A 316       6.609  -6.492 -13.294  1.00 80.57           H
ATOM   4816  CG  LEU A 316       7.335  -6.780 -11.301  1.00 80.57           C
ATOM   4817  HG  LEU A 316       8.035  -6.287 -10.627  1.00 80.57           H
ATOM   4818  CD1 LEU A 316       5.965  -6.768 -10.619  1.00 80.57           C
ATOM   4819 1HD1 LEU A 316       5.676  -5.739 -10.403  1.00 80.57           H
ATOM   4820 2HD1 LEU A 316       5.226  -7.222 -11.279  1.00 80.57           H
ATOM   4821 3HD1 LEU A 316       6.018  -7.333  -9.688  1.00 80.57           H
ATOM   4822  CD2 LEU A 316       7.850  -8.202 -11.527  1.00 80.57           C
ATOM   4823 1HD2 LEU A 316       7.193  -8.720 -12.227  1.00 80.57           H
ATOM   4824 2HD2 LEU A 316       8.859  -8.162 -11.938  1.00 80.57           H
ATOM   4825 3HD2 LEU A 316       7.864  -8.739 -10.579  1.00 80.57           H
ATOM   4826  HN  LEU A 316       9.121  -4.580 -11.728  1.00 80.57           H
ATOM   4827  N   TYR A 317       8.407  -3.940 -14.815  1.00 72.06           N
ATOM   4828  CA  TYR A 317       8.243  -3.269 -16.093  1.00 72.06           C
ATOM   4829  C   TYR A 317       9.471  -3.475 -16.982  1.00 72.06           C
ATOM   4830  O   TYR A 317       9.345  -3.618 -18.197  1.00 72.06           O
ATOM   4831  HA  TYR A 317       7.370  -3.695 -16.587  1.00 72.06           H
ATOM   4832  CB  TYR A 317       8.105  -1.779 -15.773  1.00 72.06           C
ATOM   4833 1HB  TYR A 317       9.016  -1.437 -15.281  1.00 72.06           H
ATOM   4834 2HB  TYR A 317       8.019  -1.223 -16.706  1.00 72.06           H
ATOM   4835  CG  TYR A 317       6.906  -1.442 -14.883  1.00 72.06           C
ATOM   4836  CD1 TYR A 317       5.787  -2.250 -14.899  1.00 72.06           C
ATOM   4837  HD1 TYR A 317       5.758  -3.128 -15.544  1.00 72.06           H
ATOM   4838  CD2 TYR A 317       6.943  -0.331 -14.066  1.00 72.06           C
ATOM   4839  HD2 TYR A 317       7.827   0.307 -14.054  1.00 72.06           H
ATOM   4840  CE1 TYR A 317       4.659  -1.934 -14.062  1.00 72.06           C
ATOM   4841  HE1 TYR A 317       3.769  -2.563 -14.064  1.00 72.06           H
ATOM   4842  CE2 TYR A 317       5.815  -0.014 -13.229  1.00 72.06           C
ATOM   4843  HE2 TYR A 317       5.832   0.861 -12.579  1.00 72.06           H
ATOM   4844  CZ  TYR A 317       4.729  -0.831 -13.268  1.00 72.06           C
ATOM   4845  OH  TYR A 317       3.663  -0.532 -12.478  1.00 72.06           O
ATOM   4846  HH  TYR A 317       3.844   0.306 -11.963  1.00 72.06           H
ATOM   4847  HN  TYR A 317       8.429  -3.334 -14.019  1.00 72.06           H
ATOM   4848  N   VAL A 318      10.631  -3.483 -16.342  1.00 73.80           N
ATOM   4849  CA  VAL A 318      11.884  -3.614 -17.065  1.00 73.80           C
ATOM   4850  C   VAL A 318      11.938  -4.986 -17.740  1.00 73.80           C
ATOM   4851  O   VAL A 318      12.234  -5.085 -18.930  1.00 73.80           O
ATOM   4852  HA  VAL A 318      11.901  -2.843 -17.836  1.00 73.80           H
ATOM   4853  CB  VAL A 318      13.062  -3.365 -16.121  1.00 73.80           C
ATOM   4854  HB  VAL A 318      12.953  -4.032 -15.266  1.00 73.80           H
ATOM   4855  CG1 VAL A 318      14.391  -3.690 -16.805  1.00 73.80           C
ATOM   4856 1HG1 VAL A 318      14.399  -4.738 -17.104  1.00 73.80           H
ATOM   4857 2HG1 VAL A 318      14.510  -3.059 -17.685  1.00 73.80           H
ATOM   4858 3HG1 VAL A 318      15.211  -3.504 -16.111  1.00 73.80           H
ATOM   4859  CG2 VAL A 318      13.051  -1.927 -15.598  1.00 73.80           C
ATOM   4860 1HG2 VAL A 318      13.124  -1.235 -16.437  1.00 73.80           H
ATOM   4861 2HG2 VAL A 318      12.123  -1.744 -15.056  1.00 73.80           H
ATOM   4862 3HG2 VAL A 318      13.899  -1.777 -14.929  1.00 73.80           H
ATOM   4863  HN  VAL A 318      10.722  -3.403 -15.349  1.00 73.80           H
ATOM   4864  N   PHE A 319      11.649  -6.010 -16.950  1.00 72.63           N
ATOM   4865  CA  PHE A 319      11.847  -7.378 -17.397  1.00 72.63           C
ATOM   4866  C   PHE A 319      10.702  -7.829 -18.306  1.00 72.63           C
ATOM   4867  O   PHE A 319      10.920  -8.571 -19.263  1.00 72.63           O
ATOM   4868  HA  PHE A 319      12.783  -7.405 -17.954  1.00 72.63           H
ATOM   4869  CB  PHE A 319      11.865  -8.259 -16.146  1.00 72.63           C
ATOM   4870 1HB  PHE A 319      11.075  -7.930 -15.471  1.00 72.63           H
ATOM   4871 2HB  PHE A 319      11.634  -9.285 -16.432  1.00 72.63           H
ATOM   4872  CG  PHE A 319      13.197  -8.243 -15.393  1.00 72.63           C
ATOM   4873  CD1 PHE A 319      14.301  -8.806 -15.954  1.00 72.63           C
ATOM   4874  HD1 PHE A 319      14.237  -9.268 -16.939  1.00 72.63           H
ATOM   4875  CD2 PHE A 319      13.278  -7.666 -14.164  1.00 72.63           C
ATOM   4876  HD2 PHE A 319      12.393  -7.215 -13.715  1.00 72.63           H
ATOM   4877  CE1 PHE A 319      15.538  -8.791 -15.256  1.00 72.63           C
ATOM   4878  HE1 PHE A 319      16.423  -9.243 -15.705  1.00 72.63           H
ATOM   4879  CE2 PHE A 319      14.514  -7.652 -13.466  1.00 72.63           C
ATOM   4880  HE2 PHE A 319      14.578  -7.190 -12.481  1.00 72.63           H
ATOM   4881  CZ  PHE A 319      15.618  -8.215 -14.027  1.00 72.63           C
ATOM   4882  HZ  PHE A 319      16.567  -8.203 -13.491  1.00 72.63           H
ATOM   4883  HN  PHE A 319      11.286  -5.916 -16.023  1.00 72.63           H
ATOM   4884  N   VAL A 320       9.507  -7.362 -17.976  1.00 75.45           N
ATOM   4885  CA  VAL A 320       8.301  -7.890 -18.589  1.00 75.45           C
ATOM   4886  C   VAL A 320       7.856  -6.956 -19.717  1.00 75.45           C
ATOM   4887  O   VAL A 320       7.206  -7.390 -20.667  1.00 75.45           O
ATOM   4888  HA  VAL A 320       8.547  -8.862 -19.016  1.00 75.45           H
ATOM   4889  CB  VAL A 320       7.221  -8.100 -17.526  1.00 75.45           C
ATOM   4890  HB  VAL A 320       6.880  -7.119 -17.196  1.00 75.45           H
ATOM   4891  CG1 VAL A 320       6.017  -8.846 -18.106  1.00 75.45           C
ATOM   4892 1HG1 VAL A 320       5.592  -8.267 -18.926  1.00 75.45           H
ATOM   4893 2HG1 VAL A 320       6.337  -9.820 -18.476  1.00 75.45           H
ATOM   4894 3HG1 VAL A 320       5.265  -8.981 -17.328  1.00 75.45           H
ATOM   4895  CG2 VAL A 320       7.786  -8.834 -16.308  1.00 75.45           C
ATOM   4896 1HG2 VAL A 320       8.167  -9.808 -16.616  1.00 75.45           H
ATOM   4897 2HG2 VAL A 320       8.596  -8.248 -15.874  1.00 75.45           H
ATOM   4898 3HG2 VAL A 320       6.998  -8.970 -15.568  1.00 75.45           H
ATOM   4899  HN  VAL A 320       9.356  -6.637 -17.303  1.00 75.45           H
ATOM   4900  N   GLY A 321       8.223  -5.691 -19.573  1.00 76.57           N
ATOM   4901  CA  GLY A 321       7.710  -4.659 -20.457  1.00 76.57           C
ATOM   4902  C   GLY A 321       8.661  -4.420 -21.632  1.00 76.57           C
ATOM   4903  O   GLY A 321       9.617  -3.655 -21.515  1.00 76.57           O
ATOM   4904 1HA  GLY A 321       6.729  -4.950 -20.833  1.00 76.57           H
ATOM   4905 2HA  GLY A 321       7.575  -3.732 -19.900  1.00 76.57           H
ATOM   4906  HN  GLY A 321       8.857  -5.369 -18.871  1.00 76.57           H
ATOM   4907  N   GLU A 322       8.365  -5.089 -22.737  1.00 67.32           N
ATOM   4908  CA  GLU A 322       9.103  -4.864 -23.968  1.00 67.32           C
ATOM   4909  C   GLU A 322       9.013  -3.393 -24.380  1.00 67.32           C
ATOM   4910  O   GLU A 322      10.009  -2.797 -24.787  1.00 67.32           O
ATOM   4911  HA  GLU A 322      10.137  -5.121 -23.736  1.00 67.32           H
ATOM   4912  CB  GLU A 322       8.598  -5.779 -25.085  1.00 67.32           C
ATOM   4913 1HB  GLU A 322       7.510  -5.733 -25.133  1.00 67.32           H
ATOM   4914 2HB  GLU A 322       9.081  -5.513 -26.025  1.00 67.32           H
ATOM   4915  CG  GLU A 322       8.966  -7.238 -24.809  1.00 67.32           C
ATOM   4916 1HG  GLU A 322      10.032  -7.312 -24.593  1.00 67.32           H
ATOM   4917 2HG  GLU A 322       8.437  -7.589 -23.923  1.00 67.32           H
ATOM   4918  CD  GLU A 322       8.619  -8.127 -26.004  1.00 67.32           C
ATOM   4919  OE1 GLU A 322       8.884  -9.344 -25.901  1.00 67.32           O
ATOM   4920  OE2 GLU A 322       8.096  -7.570 -26.993  1.00 67.32           O
ATOM   4921  HN  GLU A 322       7.637  -5.772 -22.799  1.00 67.32           H
ATOM   4922  N   ARG A 323       7.810  -2.851 -24.260  1.00 64.36           N
ATOM   4923  CA  ARG A 323       7.571  -1.469 -24.641  1.00 64.36           C
ATOM   4924  C   ARG A 323       8.378  -0.525 -23.748  1.00 64.36           C
ATOM   4925  O   ARG A 323       9.009   0.410 -24.237  1.00 64.36           O
ATOM   4926  HA  ARG A 323       7.900  -1.405 -25.678  1.00 64.36           H
ATOM   4927  CB  ARG A 323       6.086  -1.117 -24.532  1.00 64.36           C
ATOM   4928 1HB  ARG A 323       5.501  -1.797 -25.152  1.00 64.36           H
ATOM   4929 2HB  ARG A 323       5.750  -1.255 -23.505  1.00 64.36           H
ATOM   4930  CG  ARG A 323       5.831   0.327 -24.969  1.00 64.36           C
ATOM   4931 1HG  ARG A 323       6.382   1.009 -24.321  1.00 64.36           H
ATOM   4932 2HG  ARG A 323       6.206   0.476 -25.982  1.00 64.36           H
ATOM   4933  CD  ARG A 323       4.339   0.660 -24.918  1.00 64.36           C
ATOM   4934 1HD  ARG A 323       3.801   0.072 -25.662  1.00 64.36           H
ATOM   4935 2HD  ARG A 323       3.931   0.391 -23.944  1.00 64.36           H
ATOM   4936  NE  ARG A 323       4.133   2.104 -25.171  1.00 64.36           N
ATOM   4937  HE  ARG A 323       4.841   2.596 -25.679  1.00 64.36           H
ATOM   4938  CZ  ARG A 323       3.059   2.793 -24.762  1.00 64.36           C
ATOM   4939  NH1 ARG A 323       2.081   2.184 -24.078  1.00 64.36           N
ATOM   4940 1HH1 ARG A 323       2.149   1.209 -23.869  1.00 64.36           H
ATOM   4941 2HH1 ARG A 323       1.283   2.706 -23.777  1.00 64.36           H
ATOM   4942  NH2 ARG A 323       2.978   4.099 -25.048  1.00 64.36           N
ATOM   4943 1HH2 ARG A 323       2.183   4.628 -24.750  1.00 64.36           H
ATOM   4944 2HH2 ARG A 323       3.713   4.546 -25.559  1.00 64.36           H
ATOM   4945  HN  ARG A 323       7.009  -3.338 -23.911  1.00 64.36           H
ATOM   4946  N   PHE A 324       8.332  -0.803 -22.453  1.00 77.75           N
ATOM   4947  CA  PHE A 324       8.986   0.055 -21.480  1.00 77.75           C
ATOM   4948  C   PHE A 324      10.507   0.007 -21.642  1.00 77.75           C
ATOM   4949  O   PHE A 324      11.177   1.035 -21.547  1.00 77.75           O
ATOM   4950  HA  PHE A 324       8.635   1.071 -21.656  1.00 77.75           H
ATOM   4951  CB  PHE A 324       8.617  -0.478 -20.094  1.00 77.75           C
ATOM   4952 1HB  PHE A 324       7.531  -0.547 -20.020  1.00 77.75           H
ATOM   4953 2HB  PHE A 324       9.008  -1.490 -19.988  1.00 77.75           H
ATOM   4954  CG  PHE A 324       9.139   0.378 -18.938  1.00 77.75           C
ATOM   4955  CD1 PHE A 324      10.305   0.049 -18.322  1.00 77.75           C
ATOM   4956  HD1 PHE A 324      10.868  -0.824 -18.650  1.00 77.75           H
ATOM   4957  CD2 PHE A 324       8.436   1.468 -18.528  1.00 77.75           C
ATOM   4958  HD2 PHE A 324       7.501   1.731 -19.022  1.00 77.75           H
ATOM   4959  CE1 PHE A 324      10.790   0.844 -17.249  1.00 77.75           C
ATOM   4960  HE1 PHE A 324      11.725   0.580 -16.755  1.00 77.75           H
ATOM   4961  CE2 PHE A 324       8.921   2.263 -17.456  1.00 77.75           C
ATOM   4962  HE2 PHE A 324       8.358   3.136 -17.127  1.00 77.75           H
ATOM   4963  CZ  PHE A 324      10.088   1.934 -16.839  1.00 77.75           C
ATOM   4964  HZ  PHE A 324      10.460   2.544 -16.016  1.00 77.75           H
ATOM   4965  HN  PHE A 324       7.859  -1.596 -22.068  1.00 77.75           H
ATOM   4966  N   ARG A 325      11.007  -1.195 -21.884  1.00 74.71           N
ATOM   4967  CA  ARG A 325      12.436  -1.390 -22.059  1.00 74.71           C
ATOM   4968  C   ARG A 325      12.959  -0.503 -23.191  1.00 74.71           C
ATOM   4969  O   ARG A 325      13.970   0.180 -23.033  1.00 74.71           O
ATOM   4970  HA  ARG A 325      12.875  -1.105 -21.103  1.00 74.71           H
ATOM   4971  CB  ARG A 325      12.759  -2.852 -22.376  1.00 74.71           C
ATOM   4972 1HB  ARG A 325      12.075  -3.221 -23.140  1.00 74.71           H
ATOM   4973 2HB  ARG A 325      13.765  -2.925 -22.786  1.00 74.71           H
ATOM   4974  CG  ARG A 325      12.649  -3.722 -21.122  1.00 74.71           C
ATOM   4975 1HG  ARG A 325      13.162  -3.236 -20.292  1.00 74.71           H
ATOM   4976 2HG  ARG A 325      11.602  -3.821 -20.834  1.00 74.71           H
ATOM   4977  CD  ARG A 325      13.251  -5.107 -21.361  1.00 74.71           C
ATOM   4978 1HD  ARG A 325      14.295  -5.012 -21.659  1.00 74.71           H
ATOM   4979 2HD  ARG A 325      13.235  -5.685 -20.437  1.00 74.71           H
ATOM   4980  NE  ARG A 325      12.488  -5.817 -22.412  1.00 74.71           N
ATOM   4981  HE  ARG A 325      11.989  -5.266 -23.081  1.00 74.71           H
ATOM   4982  CZ  ARG A 325      12.424  -7.150 -22.524  1.00 74.71           C
ATOM   4983  NH1 ARG A 325      13.073  -7.937 -21.655  1.00 74.71           N
ATOM   4984 1HH1 ARG A 325      13.611  -7.530 -20.916  1.00 74.71           H
ATOM   4985 2HH1 ARG A 325      13.020  -8.932 -21.745  1.00 74.71           H
ATOM   4986  NH2 ARG A 325      11.701  -7.685 -23.517  1.00 74.71           N
ATOM   4987 1HH2 ARG A 325      11.643  -8.679 -23.614  1.00 74.71           H
ATOM   4988 2HH2 ARG A 325      11.220  -7.091 -24.161  1.00 74.71           H
ATOM   4989  HN  ARG A 325      10.455  -2.025 -21.961  1.00 74.71           H
ATOM   4990  N   ARG A 326      12.246  -0.542 -24.307  1.00 67.92           N
ATOM   4991  CA  ARG A 326      12.641   0.228 -25.474  1.00 67.92           C
ATOM   4992  C   ARG A 326      12.596   1.725 -25.163  1.00 67.92           C
ATOM   4993  O   ARG A 326      13.523   2.461 -25.497  1.00 67.92           O
ATOM   4994  HA  ARG A 326      13.658  -0.097 -25.691  1.00 67.92           H
ATOM   4995  CB  ARG A 326      11.725  -0.066 -26.664  1.00 67.92           C
ATOM   4996 1HB  ARG A 326      10.721  -0.295 -26.306  1.00 67.92           H
ATOM   4997 2HB  ARG A 326      11.644   0.820 -27.294  1.00 67.92           H
ATOM   4998  CG  ARG A 326      12.258  -1.239 -27.490  1.00 67.92           C
ATOM   4999 1HG  ARG A 326      13.280  -1.030 -27.807  1.00 67.92           H
ATOM   5000 2HG  ARG A 326      12.294  -2.137 -26.872  1.00 67.92           H
ATOM   5001  CD  ARG A 326      11.378  -1.491 -28.716  1.00 67.92           C
ATOM   5002 1HD  ARG A 326      10.677  -0.667 -28.846  1.00 67.92           H
ATOM   5003 2HD  ARG A 326      11.995  -1.531 -29.614  1.00 67.92           H
ATOM   5004  NE  ARG A 326      10.638  -2.763 -28.554  1.00 67.92           N
ATOM   5005  HE  ARG A 326      11.000  -3.438 -27.912  1.00 67.92           H
ATOM   5006  CZ  ARG A 326       9.512  -3.065 -29.215  1.00 67.92           C
ATOM   5007  NH1 ARG A 326       8.982  -2.198 -30.089  1.00 67.92           N
ATOM   5008 1HH1 ARG A 326       9.427  -1.317 -30.251  1.00 67.92           H
ATOM   5009 2HH1 ARG A 326       8.142  -2.432 -30.578  1.00 67.92           H
ATOM   5010  NH2 ARG A 326       8.925  -4.249 -28.990  1.00 67.92           N
ATOM   5011 1HH2 ARG A 326       8.085  -4.490 -29.476  1.00 67.92           H
ATOM   5012 2HH2 ARG A 326       9.327  -4.890 -28.337  1.00 67.92           H
ATOM   5013  HN  ARG A 326      11.414  -1.086 -24.421  1.00 67.92           H
ATOM   5014  N   ASP A 327      11.507   2.132 -24.526  1.00 78.21           N
ATOM   5015  CA  ASP A 327      11.280   3.542 -24.258  1.00 78.21           C
ATOM   5016  C   ASP A 327      12.311   4.036 -23.241  1.00 78.21           C
ATOM   5017  O   ASP A 327      12.737   5.188 -23.294  1.00 78.21           O
ATOM   5018  HA  ASP A 327      11.377   4.037 -25.224  1.00 78.21           H
ATOM   5019  CB  ASP A 327       9.887   3.773 -23.668  1.00 78.21           C
ATOM   5020 1HB  ASP A 327       9.718   3.082 -22.842  1.00 78.21           H
ATOM   5021 2HB  ASP A 327       9.824   4.781 -23.258  1.00 78.21           H
ATOM   5022  CG  ASP A 327       8.803   3.580 -24.731  1.00 78.21           C
ATOM   5023  OD1 ASP A 327       9.181   3.510 -25.921  1.00 78.21           O
ATOM   5024  OD2 ASP A 327       7.622   3.507 -24.330  1.00 78.21           O
ATOM   5025  HN  ASP A 327      10.790   1.518 -24.196  1.00 78.21           H
ATOM   5026  N   LEU A 328      12.683   3.139 -22.340  1.00 79.69           N
ATOM   5027  CA  LEU A 328      13.697   3.451 -21.347  1.00 79.69           C
ATOM   5028  C   LEU A 328      15.021   3.750 -22.054  1.00 79.69           C
ATOM   5029  O   LEU A 328      15.607   4.814 -21.858  1.00 79.69           O
ATOM   5030  HA  LEU A 328      13.375   4.351 -20.823  1.00 79.69           H
ATOM   5031  CB  LEU A 328      13.794   2.332 -20.309  1.00 79.69           C
ATOM   5032 1HB  LEU A 328      12.842   2.269 -19.781  1.00 79.69           H
ATOM   5033 2HB  LEU A 328      13.929   1.386 -20.835  1.00 79.69           H
ATOM   5034  CG  LEU A 328      14.911   2.472 -19.273  1.00 79.69           C
ATOM   5035  HG  LEU A 328      15.857   2.586 -19.804  1.00 79.69           H
ATOM   5036  CD1 LEU A 328      14.716   3.728 -18.423  1.00 79.69           C
ATOM   5037 1HD1 LEU A 328      14.724   4.608 -19.066  1.00 79.69           H
ATOM   5038 2HD1 LEU A 328      13.761   3.668 -17.900  1.00 79.69           H
ATOM   5039 3HD1 LEU A 328      15.524   3.803 -17.695  1.00 79.69           H
ATOM   5040  CD2 LEU A 328      15.025   1.210 -18.415  1.00 79.69           C
ATOM   5041 1HD2 LEU A 328      14.084   1.040 -17.893  1.00 79.69           H
ATOM   5042 2HD2 LEU A 328      15.246   0.355 -19.054  1.00 79.69           H
ATOM   5043 3HD2 LEU A 328      15.827   1.337 -17.688  1.00 79.69           H
ATOM   5044  HN  LEU A 328      12.304   2.215 -22.281  1.00 79.69           H
ATOM   5045  N   VAL A 329      15.453   2.793 -22.862  1.00 80.21           N
ATOM   5046  CA  VAL A 329      16.748   2.892 -23.513  1.00 80.21           C
ATOM   5047  C   VAL A 329      16.769   4.130 -24.412  1.00 80.21           C
ATOM   5048  O   VAL A 329      17.790   4.808 -24.517  1.00 80.21           O
ATOM   5049  HA  VAL A 329      17.500   3.012 -22.733  1.00 80.21           H
ATOM   5050  CB  VAL A 329      17.053   1.598 -24.271  1.00 80.21           C
ATOM   5051  HB  VAL A 329      16.225   1.406 -24.953  1.00 80.21           H
ATOM   5052  CG1 VAL A 329      18.327   1.739 -25.106  1.00 80.21           C
ATOM   5053 1HG1 VAL A 329      18.201   2.545 -25.828  1.00 80.21           H
ATOM   5054 2HG1 VAL A 329      19.168   1.966 -24.450  1.00 80.21           H
ATOM   5055 3HG1 VAL A 329      18.521   0.805 -25.634  1.00 80.21           H
ATOM   5056  CG2 VAL A 329      17.155   0.411 -23.310  1.00 80.21           C
ATOM   5057 1HG2 VAL A 329      17.955   0.593 -22.592  1.00 80.21           H
ATOM   5058 2HG2 VAL A 329      16.211   0.291 -22.779  1.00 80.21           H
ATOM   5059 3HG2 VAL A 329      17.372  -0.495 -23.875  1.00 80.21           H
ATOM   5060  HN  VAL A 329      14.936   1.964 -23.073  1.00 80.21           H
ATOM   5061  N   LYS A 330      15.630   4.388 -25.037  1.00 74.47           N
ATOM   5062  CA  LYS A 330      15.499   5.543 -25.908  1.00 74.47           C
ATOM   5063  C   LYS A 330      15.722   6.819 -25.093  1.00 74.47           C
[truncated: 117,478 more chars]
