# Supplementary material for: Noncanonical roles of chemokine regions in CCR9 activation revealed by structural modeling and mutational mapping
Source: Nat Commun. 2025 Aug 18;16:7695. doi: 10.1038/s41467-025-62321-9 (PMC12361432; doi:10.1038/s41467-025-62321-9)
Supplement: Supplementary file 7 — Supplementary Data 5 [file 41467_2025_62321_MOESM7_ESM.zip › CCR9_CCL25x1P6_04_rnk3.pdb]

ATOM      1  N   GLU A  20      -5.076  -3.322  58.733  1.00 49.61           N
ATOM      2  CA  GLU A  20      -5.247  -4.340  57.711  1.00 49.61           C
ATOM      3  C   GLU A  20      -5.777  -5.633  58.332  1.00 49.61           C
ATOM      4  O   GLU A  20      -5.015  -6.405  58.912  1.00 49.61           O
ATOM      5  HA  GLU A  20      -5.984  -3.933  57.018  1.00 49.61           H
ATOM      6  CB  GLU A  20      -3.937  -4.588  56.960  1.00 49.61           C
ATOM      7 1HB  GLU A  20      -3.098  -4.516  57.652  1.00 49.61           H
ATOM      8 2HB  GLU A  20      -3.987  -5.546  56.442  1.00 49.61           H
ATOM      9  CG  GLU A  20      -3.712  -3.526  55.882  1.00 49.61           C
ATOM     10 1HG  GLU A  20      -4.661  -3.280  55.406  1.00 49.61           H
ATOM     11 2HG  GLU A  20      -3.339  -2.610  56.341  1.00 49.61           H
ATOM     12  CD  GLU A  20      -2.718  -4.016  54.828  1.00 49.61           C
ATOM     13  OE1 GLU A  20      -2.788  -3.493  53.695  1.00 49.61           O
ATOM     14  OE2 GLU A  20      -1.910  -4.903  55.179  1.00 49.61           O
ATOM     15  HN  GLU A  20      -5.338  -3.603  59.657  1.00 49.61           H
ATOM     16  N   SER A  21      -7.079  -5.830  58.190  1.00 57.17           N
ATOM     17  CA  SER A  21      -7.699  -7.073  58.617  1.00 57.17           C
ATOM     18  C   SER A  21      -7.019  -8.260  57.932  1.00 57.17           C
ATOM     19  O   SER A  21      -6.605  -8.161  56.778  1.00 57.17           O
ATOM     20  HA  SER A  21      -7.548  -7.116  59.696  1.00 57.17           H
ATOM     21  CB  SER A  21      -9.199  -7.074  58.313  1.00 57.17           C
ATOM     22 1HB  SER A  21      -9.629  -8.029  58.615  1.00 57.17           H
ATOM     23 2HB  SER A  21      -9.689  -6.301  58.906  1.00 57.17           H
ATOM     24  OG  SER A  21      -9.463  -6.850  56.931  1.00 57.17           O
ATOM     25  HG  SER A  21      -9.904  -7.655  56.533  1.00 57.17           H
ATOM     26  HN  SER A  21      -7.706  -5.160  57.793  1.00 57.17           H
ATOM     27  N   THR A  22      -6.923  -9.355  58.673  1.00 58.59           N
ATOM     28  CA  THR A  22      -6.322 -10.567  58.143  1.00 58.59           C
ATOM     29  C   THR A  22      -6.972 -10.946  56.811  1.00 58.59           C
ATOM     30  O   THR A  22      -6.311 -11.485  55.924  1.00 58.59           O
ATOM     31  HA  THR A  22      -5.270 -10.368  57.940  1.00 58.59           H
ATOM     32  CB  THR A  22      -6.439 -11.658  59.209  1.00 58.59           C
ATOM     33  HB  THR A  22      -6.343 -12.648  58.764  1.00 58.59           H
ATOM     34  OG1 THR A  22      -7.684 -11.388  59.847  1.00 58.59           O
ATOM     35  HG1 THR A  22      -7.980 -12.186  60.372  1.00 58.59           H
ATOM     36  CG2 THR A  22      -5.406 -11.498  60.326  1.00 58.59           C
ATOM     37 1HG2 THR A  22      -5.546 -10.534  60.816  1.00 58.59           H
ATOM     38 2HG2 THR A  22      -4.402 -11.548  59.903  1.00 58.59           H
ATOM     39 3HG2 THR A  22      -5.533 -12.298  61.056  1.00 58.59           H
ATOM     40  HN  THR A  22      -7.248  -9.422  59.616  1.00 58.59           H
ATOM     41  N   SER A  23      -8.260 -10.651  56.712  1.00 61.70           N
ATOM     42  CA  SER A  23      -9.000 -10.928  55.493  1.00 61.70           C
ATOM     43  C   SER A  23      -8.401 -10.139  54.327  1.00 61.70           C
ATOM     44  O   SER A  23      -8.283 -10.657  53.217  1.00 61.70           O
ATOM     45  HA  SER A  23      -8.890 -12.000  55.326  1.00 61.70           H
ATOM     46  CB  SER A  23     -10.482 -10.587  55.658  1.00 61.70           C
ATOM     47 1HB  SER A  23     -11.024 -10.878  54.758  1.00 61.70           H
ATOM     48 2HB  SER A  23     -10.898 -11.168  56.482  1.00 61.70           H
ATOM     49  OG  SER A  23     -10.686  -9.199  55.906  1.00 61.70           O
ATOM     50  HG  SER A  23     -11.664  -8.991  55.905  1.00 61.70           H
ATOM     51  HN  SER A  23      -8.795 -10.232  57.445  1.00 61.70           H
ATOM     52  N   SER A  24      -8.038  -8.898  54.618  1.00 67.14           N
ATOM     53  CA  SER A  24      -7.491  -8.020  53.598  1.00 67.14           C
ATOM     54  C   SER A  24      -6.194  -8.610  53.039  1.00 67.14           C
ATOM     55  O   SER A  24      -5.919  -8.494  51.846  1.00 67.14           O
ATOM     56  HA  SER A  24      -8.254  -7.969  52.821  1.00 67.14           H
ATOM     57  CB  SER A  24      -7.238  -6.618  54.157  1.00 67.14           C
ATOM     58 1HB  SER A  24      -8.191  -6.112  54.312  1.00 67.14           H
ATOM     59 2HB  SER A  24      -6.756  -6.697  55.131  1.00 67.14           H
ATOM     60  OG  SER A  24      -6.423  -5.836  53.288  1.00 67.14           O
ATOM     61  HG  SER A  24      -6.194  -4.966  53.724  1.00 67.14           H
ATOM     62  HN  SER A  24      -8.113  -8.493  55.529  1.00 67.14           H
ATOM     63  N   MET A  25      -5.433  -9.231  53.928  1.00 64.01           N
ATOM     64  CA  MET A  25      -4.141  -9.779  53.554  1.00 64.01           C
ATOM     65  C   MET A  25      -4.304 -11.089  52.781  1.00 64.01           C
ATOM     66  O   MET A  25      -3.554 -11.359  51.844  1.00 64.01           O
ATOM     67  HA  MET A  25      -3.677  -9.028  52.915  1.00 64.01           H
ATOM     68  CB  MET A  25      -3.308 -10.030  54.813  1.00 64.01           C
ATOM     69 1HB  MET A  25      -3.462  -9.217  55.523  1.00 64.01           H
ATOM     70 2HB  MET A  25      -3.644 -10.946  55.299  1.00 64.01           H
ATOM     71  CG  MET A  25      -1.820 -10.142  54.473  1.00 64.01           C
ATOM     72 1HG  MET A  25      -1.529 -11.192  54.421  1.00 64.01           H
ATOM     73 2HG  MET A  25      -1.629  -9.709  53.491  1.00 64.01           H
ATOM     74  SD  MET A  25      -0.846  -9.301  55.710  1.00 64.01           S
ATOM     75  CE  MET A  25       0.792  -9.792  55.201  1.00 64.01           C
ATOM     76 1HE  MET A  25       0.874 -10.879  55.236  1.00 64.01           H
ATOM     77 2HE  MET A  25       0.975  -9.448  54.183  1.00 64.01           H
ATOM     78 3HE  MET A  25       1.529  -9.350  55.871  1.00 64.01           H
ATOM     79  HN  MET A  25      -5.686  -9.361  54.887  1.00 64.01           H
ATOM     80  N   GLU A  26      -5.289 -11.869  53.201  1.00 59.44           N
ATOM     81  CA  GLU A  26      -5.601 -13.114  52.521  1.00 59.44           C
ATOM     82  C   GLU A  26      -6.071 -12.835  51.092  1.00 59.44           C
ATOM     83  O   GLU A  26      -5.669 -13.526  50.157  1.00 59.44           O
ATOM     84  HA  GLU A  26      -4.666 -13.675  52.500  1.00 59.44           H
ATOM     85  CB  GLU A  26      -6.649 -13.915  53.296  1.00 59.44           C
ATOM     86 1HB  GLU A  26      -7.421 -13.243  53.672  1.00 59.44           H
ATOM     87 2HB  GLU A  26      -7.042 -14.713  52.666  1.00 59.44           H
ATOM     88  CG  GLU A  26      -6.026 -14.597  54.516  1.00 59.44           C
ATOM     89 1HG  GLU A  26      -5.213 -15.249  54.197  1.00 59.44           H
ATOM     90 2HG  GLU A  26      -5.592 -13.845  55.175  1.00 59.44           H
ATOM     91  CD  GLU A  26      -7.070 -15.412  55.281  1.00 59.44           C
ATOM     92  OE1 GLU A  26      -6.644 -16.289  56.064  1.00 59.44           O
ATOM     93  OE2 GLU A  26      -8.271 -15.140  55.067  1.00 59.44           O
ATOM     94  HN  GLU A  26      -5.868 -11.662  53.990  1.00 59.44           H
ATOM     95  N   ASP A  27      -6.915 -11.821  50.968  1.00 66.50           N
ATOM     96  CA  ASP A  27      -7.489 -11.479  49.677  1.00 66.50           C
ATOM     97  C   ASP A  27      -6.363 -11.162  48.691  1.00 66.50           C
ATOM     98  O   ASP A  27      -6.433 -11.536  47.522  1.00 66.50           O
ATOM     99  HA  ASP A  27      -8.068 -12.353  49.381  1.00 66.50           H
ATOM    100  CB  ASP A  27      -8.386 -10.244  49.784  1.00 66.50           C
ATOM    101 1HB  ASP A  27      -7.883  -9.474  50.368  1.00 66.50           H
ATOM    102 2HB  ASP A  27      -8.558  -9.829  48.791  1.00 66.50           H
ATOM    103  CG  ASP A  27      -9.725 -10.594  50.436  1.00 66.50           C
ATOM    104  OD1 ASP A  27     -10.069 -11.795  50.416  1.00 66.50           O
ATOM    105  OD2 ASP A  27     -10.373  -9.652  50.941  1.00 66.50           O
ATOM    106  HN  ASP A  27      -7.206 -11.240  51.727  1.00 66.50           H
ATOM    107  N   TYR A  28      -5.350 -10.475  49.200  1.00 65.77           N
ATOM    108  CA  TYR A  28      -4.232 -10.064  48.368  1.00 65.77           C
ATOM    109  C   TYR A  28      -3.368 -11.265  47.978  1.00 65.77           C
ATOM    110  O   TYR A  28      -2.861 -11.333  46.859  1.00 65.77           O
ATOM    111  HA  TYR A  28      -4.635  -9.607  47.464  1.00 65.77           H
ATOM    112  CB  TYR A  28      -3.399  -9.108  49.223  1.00 65.77           C
ATOM    113 1HB  TYR A  28      -4.029  -8.277  49.541  1.00 65.77           H
ATOM    114 2HB  TYR A  28      -3.080  -9.629  50.126  1.00 65.77           H
ATOM    115  CG  TYR A  28      -2.165  -8.550  48.511  1.00 65.77           C
ATOM    116  CD1 TYR A  28      -0.936  -9.152  48.685  1.00 65.77           C
ATOM    117  HD1 TYR A  28      -0.844 -10.026  49.331  1.00 65.77           H
ATOM    118  CD2 TYR A  28      -2.282  -7.443  47.694  1.00 65.77           C
ATOM    119  HD2 TYR A  28      -3.252  -6.967  47.557  1.00 65.77           H
ATOM    120  CE1 TYR A  28       0.225  -8.627  48.015  1.00 65.77           C
ATOM    121  HE1 TYR A  28       1.202  -9.094  48.144  1.00 65.77           H
ATOM    122  CE2 TYR A  28      -1.120  -6.918  47.024  1.00 65.77           C
ATOM    123  HE2 TYR A  28      -1.198  -6.045  46.376  1.00 65.77           H
ATOM    124  CZ  TYR A  28       0.076  -7.536  47.217  1.00 65.77           C
ATOM    125  OH  TYR A  28       1.172  -7.040  46.584  1.00 65.77           O
ATOM    126  HH  TYR A  28       0.949  -6.170  46.145  1.00 65.77           H
ATOM    127  HN  TYR A  28      -5.286 -10.200  50.159  1.00 65.77           H
ATOM    128  N   VAL A  29      -3.226 -12.183  48.923  1.00 66.24           N
ATOM    129  CA  VAL A  29      -2.361 -13.333  48.725  1.00 66.24           C
ATOM    130  C   VAL A  29      -3.026 -14.304  47.747  1.00 66.24           C
ATOM    131  O   VAL A  29      -2.350 -14.930  46.932  1.00 66.24           O
ATOM    132  HA  VAL A  29      -1.431 -12.974  48.284  1.00 66.24           H
ATOM    133  CB  VAL A  29      -2.029 -13.977  50.073  1.00 66.24           C
ATOM    134  HB  VAL A  29      -2.967 -14.164  50.595  1.00 66.24           H
ATOM    135  CG1 VAL A  29      -1.322 -15.320  49.880  1.00 66.24           C
ATOM    136 1HG1 VAL A  29      -1.970 -15.995  49.321  1.00 66.24           H
ATOM    137 2HG1 VAL A  29      -0.395 -15.167  49.328  1.00 66.24           H
ATOM    138 3HG1 VAL A  29      -1.098 -15.755  50.854  1.00 66.24           H
ATOM    139  CG2 VAL A  29      -1.189 -13.034  50.938  1.00 66.24           C
ATOM    140 1HG2 VAL A  29      -0.257 -12.802  50.422  1.00 66.24           H
ATOM    141 2HG2 VAL A  29      -1.745 -12.114  51.117  1.00 66.24           H
ATOM    142 3HG2 VAL A  29      -0.967 -13.516  51.890  1.00 66.24           H
ATOM    143  HN  VAL A  29      -3.690 -12.150  49.808  1.00 66.24           H
ATOM    144  N   ASN A  30      -4.342 -14.399  47.860  1.00 61.28           N
ATOM    145  CA  ASN A  30      -5.091 -15.380  47.092  1.00 61.28           C
ATOM    146  C   ASN A  30      -5.387 -14.814  45.702  1.00 61.28           C
ATOM    147  O   ASN A  30      -5.881 -15.527  44.830  1.00 61.28           O
ATOM    148  HA  ASN A  30      -4.453 -16.263  47.056  1.00 61.28           H
ATOM    149  CB  ASN A  30      -6.427 -15.704  47.765  1.00 61.28           C
ATOM    150 1HB  ASN A  30      -6.951 -14.778  48.003  1.00 61.28           H
ATOM    151 2HB  ASN A  30      -7.060 -16.260  47.074  1.00 61.28           H
ATOM    152  CG  ASN A  30      -6.214 -16.520  49.041  1.00 61.28           C
ATOM    153  OD1 ASN A  30      -5.232 -17.227  49.201  1.00 61.28           O
ATOM    154  ND2 ASN A  30      -7.186 -16.384  49.938  1.00 61.28           N
ATOM    155 1HD2 ASN A  30      -7.965 -15.787  49.745  1.00 61.28           H
ATOM    156 2HD2 ASN A  30      -7.138 -16.878  50.806  1.00 61.28           H
ATOM    157  HN  ASN A  30      -4.895 -13.823  48.462  1.00 61.28           H
ATOM    158  N   PHE A  31      -5.071 -13.538  45.538  1.00 68.01           N
ATOM    159  CA  PHE A  31      -5.288 -12.871  44.265  1.00 68.01           C
ATOM    160  C   PHE A  31      -4.400 -13.471  43.173  1.00 68.01           C
ATOM    161  O   PHE A  31      -3.191 -13.605  43.355  1.00 68.01           O
ATOM    162  HA  PHE A  31      -6.335 -13.014  43.999  1.00 68.01           H
ATOM    163  CB  PHE A  31      -4.911 -11.401  44.461  1.00 68.01           C
ATOM    164 1HB  PHE A  31      -5.428 -11.017  45.340  1.00 68.01           H
ATOM    165 2HB  PHE A  31      -3.843 -11.334  44.665  1.00 68.01           H
ATOM    166  CG  PHE A  31      -5.243 -10.509  43.263  1.00 68.01           C
ATOM    167  CD1 PHE A  31      -4.268 -10.170  42.377  1.00 68.01           C
ATOM    168  HD1 PHE A  31      -3.251 -10.534  42.520  1.00 68.01           H
ATOM    169  CD2 PHE A  31      -6.512 -10.054  43.084  1.00 68.01           C
ATOM    170  HD2 PHE A  31      -7.293 -10.325  43.794  1.00 68.01           H
ATOM    171  CE1 PHE A  31      -4.576  -9.342  41.265  1.00 68.01           C
ATOM    172  HE1 PHE A  31      -3.795  -9.070  40.555  1.00 68.01           H
ATOM    173  CE2 PHE A  31      -6.820  -9.226  41.972  1.00 68.01           C
ATOM    174  HE2 PHE A  31      -7.838  -8.862  41.829  1.00 68.01           H
ATOM    175  CZ  PHE A  31      -5.846  -8.888  41.086  1.00 68.01           C
ATOM    176  HZ  PHE A  31      -6.082  -8.252  40.233  1.00 68.01           H
ATOM    177  HN  PHE A  31      -4.676 -12.963  46.254  1.00 68.01           H
ATOM    178  N   ASN A  32      -5.036 -13.818  42.063  1.00 61.42           N
ATOM    179  CA  ASN A  32      -4.319 -14.402  40.942  1.00 61.42           C
ATOM    180  C   ASN A  32      -3.711 -13.283  40.093  1.00 61.42           C
ATOM    181  O   ASN A  32      -4.401 -12.675  39.276  1.00 61.42           O
ATOM    182  HA  ASN A  32      -3.560 -15.044  41.390  1.00 61.42           H
ATOM    183  CB  ASN A  32      -5.259 -15.215  40.050  1.00 61.42           C
ATOM    184 1HB  ASN A  32      -5.868 -15.877  40.666  1.00 61.42           H
ATOM    185 2HB  ASN A  32      -5.944 -14.545  39.531  1.00 61.42           H
ATOM    186  CG  ASN A  32      -4.471 -16.040  39.031  1.00 61.42           C
ATOM    187  OD1 ASN A  32      -3.252 -16.025  38.991  1.00 61.42           O
ATOM    188  ND2 ASN A  32      -5.233 -16.757  38.210  1.00 61.42           N
ATOM    189 1HD2 ASN A  32      -6.229 -16.724  38.296  1.00 61.42           H
ATOM    190 2HD2 ASN A  32      -4.811 -17.330  37.508  1.00 61.42           H
ATOM    191  HN  ASN A  32      -6.019 -13.706  41.924  1.00 61.42           H
ATOM    192  N   PHE A  33      -2.427 -13.047  40.314  1.00 64.08           N
ATOM    193  CA  PHE A  33      -1.701 -12.062  39.530  1.00 64.08           C
ATOM    194  C   PHE A  33      -1.233 -12.657  38.201  1.00 64.08           C
ATOM    195  O   PHE A  33      -0.033 -12.775  37.958  1.00 64.08           O
ATOM    196  HA  PHE A  33      -2.385 -11.236  39.335  1.00 64.08           H
ATOM    197  CB  PHE A  33      -0.477 -11.650  40.351  1.00 64.08           C
ATOM    198 1HB  PHE A  33       0.092 -12.544  40.608  1.00 64.08           H
ATOM    199 2HB  PHE A  33       0.169 -11.028  39.732  1.00 64.08           H
ATOM    200  CG  PHE A  33      -0.816 -10.891  41.635  1.00 64.08           C
ATOM    201  CD1 PHE A  33      -1.031  -9.549  41.595  1.00 64.08           C
ATOM    202  HD1 PHE A  33      -0.963  -9.014  40.647  1.00 64.08           H
ATOM    203  CD2 PHE A  33      -0.901 -11.558  42.817  1.00 64.08           C
ATOM    204  HD2 PHE A  33      -0.727 -12.634  42.850  1.00 64.08           H
ATOM    205  CE1 PHE A  33      -1.345  -8.844  42.787  1.00 64.08           C
ATOM    206  HE1 PHE A  33      -1.518  -7.768  42.754  1.00 64.08           H
ATOM    207  CE2 PHE A  33      -1.215 -10.853  44.009  1.00 64.08           C
ATOM    208  HE2 PHE A  33      -1.283 -11.388  44.957  1.00 64.08           H
ATOM    209  CZ  PHE A  33      -1.430  -9.511  43.969  1.00 64.08           C
ATOM    210  HZ  PHE A  33      -1.672  -8.970  44.884  1.00 64.08           H
ATOM    211  HN  PHE A  33      -1.885 -13.513  41.013  1.00 64.08           H
ATOM    212  N   THR A  34      -2.204 -13.016  37.374  1.00 62.72           N
ATOM    213  CA  THR A  34      -1.927 -13.321  35.981  1.00 62.72           C
ATOM    214  C   THR A  34      -1.366 -12.090  35.267  1.00 62.72           C
ATOM    215  O   THR A  34      -1.911 -10.994  35.390  1.00 62.72           O
ATOM    216  HA  THR A  34      -1.157 -14.091  35.945  1.00 62.72           H
ATOM    217  CB  THR A  34      -3.214 -13.856  35.349  1.00 62.72           C
ATOM    218  HB  THR A  34      -3.161 -13.811  34.261  1.00 62.72           H
ATOM    219  OG1 THR A  34      -4.245 -13.075  35.947  1.00 62.72           O
ATOM    220  HG1 THR A  34      -4.121 -12.110  35.716  1.00 62.72           H
ATOM    221  CG2 THR A  34      -3.530 -15.287  35.787  1.00 62.72           C
ATOM    222 1HG2 THR A  34      -3.650 -15.318  36.870  1.00 62.72           H
ATOM    223 2HG2 THR A  34      -2.713 -15.946  35.493  1.00 62.72           H
ATOM    224 3HG2 THR A  34      -4.453 -15.618  35.310  1.00 62.72           H
ATOM    225  HN  THR A  34      -3.164 -13.099  37.642  1.00 62.72           H
ATOM    226  N   ASP A  35      -0.283 -12.312  34.536  1.00 67.48           N
ATOM    227  CA  ASP A  35       0.378 -11.227  33.830  1.00 67.48           C
ATOM    228  C   ASP A  35      -0.359 -10.955  32.517  1.00 67.48           C
ATOM    229  O   ASP A  35       0.006 -11.494  31.474  1.00 67.48           O
ATOM    230  HA  ASP A  35       0.343 -10.378  34.512  1.00 67.48           H
ATOM    231  CB  ASP A  35       1.826 -11.592  33.493  1.00 67.48           C
ATOM    232 1HB  ASP A  35       1.875 -12.627  33.156  1.00 67.48           H
ATOM    233 2HB  ASP A  35       2.178 -10.971  32.670  1.00 67.48           H
ATOM    234  CG  ASP A  35       2.736 -11.402  34.708  1.00 67.48           C
ATOM    235  OD1 ASP A  35       2.392 -10.540  35.546  1.00 67.48           O
ATOM    236  OD2 ASP A  35       3.755 -12.123  34.772  1.00 67.48           O
ATOM    237  HN  ASP A  35       0.141 -13.210  34.423  1.00 67.48           H
ATOM    238  N   PHE A  36      -1.381 -10.118  32.613  1.00 81.85           N
ATOM    239  CA  PHE A  36      -2.062  -9.630  31.425  1.00 81.85           C
ATOM    240  C   PHE A  36      -1.306  -8.455  30.803  1.00 81.85           C
ATOM    241  O   PHE A  36      -1.608  -8.040  29.685  1.00 81.85           O
ATOM    242  HA  PHE A  36      -2.100 -10.454  30.713  1.00 81.85           H
ATOM    243  CB  PHE A  36      -3.447  -9.153  31.868  1.00 81.85           C
ATOM    244 1HB  PHE A  36      -3.331  -8.453  32.696  1.00 81.85           H
ATOM    245 2HB  PHE A  36      -3.910  -8.603  31.049  1.00 81.85           H
ATOM    246  CG  PHE A  36      -4.386 -10.281  32.301  1.00 81.85           C
ATOM    247  CD1 PHE A  36      -4.431 -11.438  31.588  1.00 81.85           C
ATOM    248  HD1 PHE A  36      -3.799 -11.562  30.709  1.00 81.85           H
ATOM    249  CD2 PHE A  36      -5.174 -10.126  33.398  1.00 81.85           C
ATOM    250  HD2 PHE A  36      -5.138  -9.198  33.969  1.00 81.85           H
ATOM    251  CE1 PHE A  36      -5.302 -12.485  31.990  1.00 81.85           C
ATOM    252  HE1 PHE A  36      -5.339 -13.413  31.419  1.00 81.85           H
ATOM    253  CE2 PHE A  36      -6.046 -11.173  33.799  1.00 81.85           C
ATOM    254  HE2 PHE A  36      -6.678 -11.049  34.679  1.00 81.85           H
ATOM    255  CZ  PHE A  36      -6.091 -12.330  33.087  1.00 81.85           C
ATOM    256  HZ  PHE A  36      -6.760 -13.134  33.395  1.00 81.85           H
ATOM    257  HN  PHE A  36      -1.744  -9.775  33.479  1.00 81.85           H
ATOM    258  N   TYR A  37      -0.336  -7.953  31.554  1.00 86.52           N
ATOM    259  CA  TYR A  37       0.540  -6.911  31.046  1.00 86.52           C
ATOM    260  C   TYR A  37       1.693  -7.510  30.238  1.00 86.52           C
ATOM    261  O   TYR A  37       2.499  -8.272  30.771  1.00 86.52           O
ATOM    262  HA  TYR A  37      -0.049  -6.262  30.397  1.00 86.52           H
ATOM    263  CB  TYR A  37       1.109  -6.201  32.276  1.00 86.52           C
ATOM    264 1HB  TYR A  37       0.289  -5.949  32.949  1.00 86.52           H
ATOM    265 2HB  TYR A  37       1.760  -6.892  32.812  1.00 86.52           H
ATOM    266  CG  TYR A  37       1.894  -4.929  31.953  1.00 86.52           C
ATOM    267  CD1 TYR A  37       3.271  -4.969  31.873  1.00 86.52           C
ATOM    268  HD1 TYR A  37       3.799  -5.907  32.040  1.00 86.52           H
ATOM    269  CD2 TYR A  37       1.224  -3.740  31.741  1.00 86.52           C
ATOM    270  HD2 TYR A  37       0.137  -3.708  31.805  1.00 86.52           H
ATOM    271  CE1 TYR A  37       4.010  -3.771  31.569  1.00 86.52           C
ATOM    272  HE1 TYR A  37       5.097  -3.789  31.502  1.00 86.52           H
ATOM    273  CE2 TYR A  37       1.963  -2.542  31.437  1.00 86.52           C
ATOM    274  HE2 TYR A  37       1.447  -1.597  31.268  1.00 86.52           H
ATOM    275  CZ  TYR A  37       3.319  -2.617  31.366  1.00 86.52           C
ATOM    276  OH  TYR A  37       4.017  -1.485  31.078  1.00 86.52           O
ATOM    277  HH  TYR A  37       4.975  -1.710  30.899  1.00 86.52           H
ATOM    278  HN  TYR A  37      -0.146  -8.245  32.491  1.00 86.52           H
ATOM    279  N   CYS A  38       1.736  -7.143  28.966  1.00 89.97           N
ATOM    280  CA  CYS A  38       2.702  -7.727  28.051  1.00 89.97           C
ATOM    281  C   CYS A  38       3.767  -6.673  27.740  1.00 89.97           C
ATOM    282  O   CYS A  38       3.465  -5.635  27.154  1.00 89.97           O
ATOM    283  HA  CYS A  38       3.142  -8.582  28.564  1.00 89.97           H
ATOM    284  CB  CYS A  38       2.032  -8.253  26.780  1.00 89.97           C
ATOM    285 1HB  CYS A  38       1.218  -8.929  27.042  1.00 89.97           H
ATOM    286 2HB  CYS A  38       1.592  -7.426  26.222  1.00 89.97           H
ATOM    287  SG  CYS A  38       3.259  -9.126  25.741  1.00 89.97           S
ATOM    288  HN  CYS A  38       1.127  -6.462  28.560  1.00 89.97           H
ATOM    289  N   GLU A  39       4.991  -6.977  28.147  1.00 82.50           N
ATOM    290  CA  GLU A  39       6.131  -6.161  27.764  1.00 82.50           C
ATOM    291  C   GLU A  39       6.708  -6.646  26.433  1.00 82.50           C
ATOM    292  O   GLU A  39       7.030  -7.824  26.285  1.00 82.50           O
ATOM    293  HA  GLU A  39       5.739  -5.150  27.651  1.00 82.50           H
ATOM    294  CB  GLU A  39       7.200  -6.164  28.859  1.00 82.50           C
ATOM    295 1HB  GLU A  39       7.510  -7.189  29.066  1.00 82.50           H
ATOM    296 2HB  GLU A  39       8.025  -5.514  28.568  1.00 82.50           H
ATOM    297  CG  GLU A  39       6.646  -5.598  30.168  1.00 82.50           C
ATOM    298 1HG  GLU A  39       6.216  -4.613  29.989  1.00 82.50           H
ATOM    299 2HG  GLU A  39       5.840  -6.236  30.532  1.00 82.50           H
ATOM    300  CD  GLU A  39       7.743  -5.497  31.230  1.00 82.50           C
ATOM    301  OE1 GLU A  39       7.455  -4.900  32.289  1.00 82.50           O
ATOM    302  OE2 GLU A  39       8.846  -6.020  30.957  1.00 82.50           O
ATOM    303  HN  GLU A  39       5.209  -7.762  28.727  1.00 82.50           H
ATOM    304  N   LYS A  40       6.820  -5.714  25.498  1.00 88.81           N
ATOM    305  CA  LYS A  40       7.157  -6.064  24.129  1.00 88.81           C
ATOM    306  C   LYS A  40       8.558  -5.541  23.803  1.00 88.81           C
ATOM    307  O   LYS A  40       8.830  -5.150  22.669  1.00 88.81           O
ATOM    308  HA  LYS A  40       7.171  -7.152  24.064  1.00 88.81           H
ATOM    309  CB  LYS A  40       6.076  -5.566  23.168  1.00 88.81           C
ATOM    310 1HB  LYS A  40       5.919  -4.497  23.312  1.00 88.81           H
ATOM    311 2HB  LYS A  40       6.408  -5.703  22.138  1.00 88.81           H
ATOM    312  CG  LYS A  40       4.760  -6.314  23.388  1.00 88.81           C
ATOM    313 1HG  LYS A  40       4.930  -7.388  23.311  1.00 88.81           H
ATOM    314 2HG  LYS A  40       4.392  -6.122  24.396  1.00 88.81           H
ATOM    315  CD  LYS A  40       3.706  -5.884  22.365  1.00 88.81           C
ATOM    316 1HD  LYS A  40       3.501  -4.819  22.474  1.00 88.81           H
ATOM    317 2HD  LYS A  40       4.092  -6.033  21.356  1.00 88.81           H
ATOM    318  CE  LYS A  40       2.411  -6.679  22.544  1.00 88.81           C
ATOM    319 1HE  LYS A  40       2.610  -7.743  22.416  1.00 88.81           H
ATOM    320 2HE  LYS A  40       2.033  -6.545  23.557  1.00 88.81           H
ATOM    321  NZ  LYS A  40       1.393  -6.238  21.565  1.00 88.81           N
ATOM    322 1HZ  LYS A  40       0.639  -6.915  21.534  1.00 88.81           H
ATOM    323 2HZ  LYS A  40       1.026  -5.335  21.843  1.00 88.81           H
ATOM    324 3HZ  LYS A  40       1.817  -6.162  20.647  1.00 88.81           H
ATOM    325  HN  LYS A  40       6.686  -4.737  25.664  1.00 88.81           H
ATOM    326  N   ASN A  41       9.409  -5.552  24.818  1.00 82.87           N
ATOM    327  CA  ASN A  41      10.774  -5.080  24.655  1.00 82.87           C
ATOM    328  C   ASN A  41      11.450  -5.869  23.532  1.00 82.87           C
ATOM    329  O   ASN A  41      12.180  -5.300  22.721  1.00 82.87           O
ATOM    330  HA  ASN A  41      10.685  -4.019  24.423  1.00 82.87           H
ATOM    331  CB  ASN A  41      11.586  -5.289  25.935  1.00 82.87           C
ATOM    332 1HB  ASN A  41      11.441  -6.306  26.299  1.00 82.87           H
ATOM    333 2HB  ASN A  41      12.648  -5.176  25.718  1.00 82.87           H
ATOM    334  CG  ASN A  41      11.171  -4.289  27.016  1.00 82.87           C
ATOM    335  OD1 ASN A  41      10.711  -3.193  26.741  1.00 82.87           O
ATOM    336  ND2 ASN A  41      11.359  -4.727  28.258  1.00 82.87           N
ATOM    337 1HD2 ASN A  41      11.741  -5.637  28.415  1.00 82.87           H
ATOM    338 2HD2 ASN A  41      11.119  -4.145  29.035  1.00 82.87           H
ATOM    339  HN  ASN A  41       9.181  -5.874  25.737  1.00 82.87           H
ATOM    340  N   ASN A  42      11.184  -7.167  23.520  1.00 84.05           N
ATOM    341  CA  ASN A  42      11.817  -8.052  22.557  1.00 84.05           C
ATOM    342  C   ASN A  42      11.394  -7.645  21.143  1.00 84.05           C
ATOM    343  O   ASN A  42      12.189  -7.721  20.208  1.00 84.05           O
ATOM    344  HA  ASN A  42      12.888  -7.936  22.721  1.00 84.05           H
ATOM    345  CB  ASN A  42      11.389  -9.504  22.779  1.00 84.05           C
ATOM    346 1HB  ASN A  42      10.301  -9.572  22.764  1.00 84.05           H
ATOM    347 2HB  ASN A  42      11.758 -10.124  21.962  1.00 84.05           H
ATOM    348  CG  ASN A  42      11.921 -10.034  24.111  1.00 84.05           C
ATOM    349  OD1 ASN A  42      12.728  -9.410  24.780  1.00 84.05           O
ATOM    350  ND2 ASN A  42      11.426 -11.219  24.458  1.00 84.05           N
ATOM    351 1HD2 ASN A  42      10.766 -11.679  23.864  1.00 84.05           H
ATOM    352 2HD2 ASN A  42      11.713 -11.650  25.314  1.00 84.05           H
ATOM    353  HN  ASN A  42      10.551  -7.613  24.152  1.00 84.05           H
ATOM    354  N   VAL A  43      10.143  -7.223  21.032  1.00 90.95           N
ATOM    355  CA  VAL A  43       9.587  -6.863  19.739  1.00 90.95           C
ATOM    356  C   VAL A  43      10.280  -5.600  19.224  1.00 90.95           C
ATOM    357  O   VAL A  43      10.623  -5.513  18.046  1.00 90.95           O
ATOM    358  HA  VAL A  43       9.796  -7.683  19.052  1.00 90.95           H
ATOM    359  CB  VAL A  43       8.068  -6.710  19.847  1.00 90.95           C
ATOM    360  HB  VAL A  43       7.863  -5.859  20.496  1.00 90.95           H
ATOM    361  CG1 VAL A  43       7.448  -6.419  18.479  1.00 90.95           C
ATOM    362 1HG1 VAL A  43       7.865  -5.495  18.080  1.00 90.95           H
ATOM    363 2HG1 VAL A  43       7.669  -7.241  17.798  1.00 90.95           H
ATOM    364 3HG1 VAL A  43       6.368  -6.315  18.585  1.00 90.95           H
ATOM    365  CG2 VAL A  43       7.436  -7.950  20.484  1.00 90.95           C
ATOM    366 1HG2 VAL A  43       7.657  -8.825  19.872  1.00 90.95           H
ATOM    367 2HG2 VAL A  43       7.845  -8.093  21.484  1.00 90.95           H
ATOM    368 3HG2 VAL A  43       6.357  -7.814  20.549  1.00 90.95           H
ATOM    369  HN  VAL A  43       9.516  -7.125  21.805  1.00 90.95           H
ATOM    370  N   ARG A  44      10.464  -4.653  20.132  1.00 86.67           N
ATOM    371  CA  ARG A  44      11.095  -3.392  19.780  1.00 86.67           C
ATOM    372  C   ARG A  44      12.551  -3.623  19.371  1.00 86.67           C
ATOM    373  O   ARG A  44      13.057  -2.965  18.463  1.00 86.67           O
ATOM    374  HA  ARG A  44      10.509  -3.011  18.943  1.00 86.67           H
ATOM    375  CB  ARG A  44      11.050  -2.408  20.951  1.00 86.67           C
ATOM    376 1HB  ARG A  44      11.483  -2.872  21.837  1.00 86.67           H
ATOM    377 2HB  ARG A  44      11.659  -1.534  20.719  1.00 86.67           H
ATOM    378  CG  ARG A  44       9.614  -1.972  21.246  1.00 86.67           C
ATOM    379 1HG  ARG A  44       9.113  -1.705  20.316  1.00 86.67           H
ATOM    380 2HG  ARG A  44       9.059  -2.805  21.679  1.00 86.67           H
ATOM    381  CD  ARG A  44       9.589  -0.781  22.206  1.00 86.67           C
ATOM    382 1HD  ARG A  44      10.281  -0.012  21.863  1.00 86.67           H
ATOM    383 2HD  ARG A  44       8.595  -0.334  22.218  1.00 86.67           H
ATOM    384  NE  ARG A  44       9.960  -1.223  23.570  1.00 86.67           N
ATOM    385  HE  ARG A  44      10.932  -1.271  23.798  1.00 86.67           H
ATOM    386  CZ  ARG A  44       9.075  -1.561  24.517  1.00 86.67           C
ATOM    387  NH1 ARG A  44       7.759  -1.514  24.266  1.00 86.67           N
ATOM    388 1HH1 ARG A  44       7.432  -1.225  23.366  1.00 86.67           H
ATOM    389 2HH1 ARG A  44       7.105  -1.768  24.978  1.00 86.67           H
ATOM    390  NH2 ARG A  44       9.524  -1.946  25.719  1.00 86.67           N
ATOM    391 1HH2 ARG A  44       8.877  -2.202  26.437  1.00 86.67           H
ATOM    392 2HH2 ARG A  44      10.508  -1.978  25.898  1.00 86.67           H
ATOM    393  HN  ARG A  44      10.192  -4.736  21.090  1.00 86.67           H
ATOM    394  N   GLN A  45      13.185  -4.559  20.062  1.00 83.11           N
ATOM    395  CA  GLN A  45      14.582  -4.864  19.803  1.00 83.11           C
ATOM    396  C   GLN A  45      14.741  -5.486  18.414  1.00 83.11           C
ATOM    397  O   GLN A  45      15.677  -5.159  17.687  1.00 83.11           O
ATOM    398  HA  GLN A  45      15.099  -3.905  19.841  1.00 83.11           H
ATOM    399  CB  GLN A  45      15.152  -5.784  20.885  1.00 83.11           C
ATOM    400 1HB  GLN A  45      14.900  -5.392  21.870  1.00 83.11           H
ATOM    401 2HB  GLN A  45      14.694  -6.770  20.807  1.00 83.11           H
ATOM    402  CG  GLN A  45      16.671  -5.910  20.752  1.00 83.11           C
ATOM    403 1HG  GLN A  45      16.921  -6.339  19.782  1.00 83.11           H
ATOM    404 2HG  GLN A  45      17.126  -4.920  20.790  1.00 83.11           H
ATOM    405  CD  GLN A  45      17.248  -6.786  21.866  1.00 83.11           C
ATOM    406  OE1 GLN A  45      16.536  -7.463  22.590  1.00 83.11           O
ATOM    407  NE2 GLN A  45      18.573  -6.735  21.963  1.00 83.11           N
ATOM    408 1HE2 GLN A  45      19.098  -6.158  21.338  1.00 83.11           H
ATOM    409 2HE2 GLN A  45      19.044  -7.273  22.662  1.00 83.11           H
ATOM    410  HN  GLN A  45      12.761  -5.103  20.786  1.00 83.11           H
ATOM    411  N   PHE A  46      13.811  -6.371  18.088  1.00 92.31           N
ATOM    412  CA  PHE A  46      13.801  -6.998  16.777  1.00 92.31           C
ATOM    413  C   PHE A  46      13.663  -5.950  15.670  1.00 92.31           C
ATOM    414  O   PHE A  46      14.412  -5.970  14.695  1.00 92.31           O
ATOM    415  HA  PHE A  46      14.749  -7.522  16.662  1.00 92.31           H
ATOM    416  CB  PHE A  46      12.588  -7.929  16.735  1.00 92.31           C
ATOM    417 1HB  PHE A  46      12.741  -8.741  17.446  1.00 92.31           H
ATOM    418 2HB  PHE A  46      11.708  -7.378  17.065  1.00 92.31           H
ATOM    419  CG  PHE A  46      12.309  -8.526  15.354  1.00 92.31           C
ATOM    420  CD1 PHE A  46      11.358  -7.973  14.554  1.00 92.31           C
ATOM    421  HD1 PHE A  46      10.795  -7.105  14.896  1.00 92.31           H
ATOM    422  CD2 PHE A  46      13.012  -9.609  14.927  1.00 92.31           C
ATOM    423  HD2 PHE A  46      13.773 -10.052  15.568  1.00 92.31           H
ATOM    424  CE1 PHE A  46      11.099  -8.527  13.272  1.00 92.31           C
ATOM    425  HE1 PHE A  46      10.337  -8.084  12.631  1.00 92.31           H
ATOM    426  CE2 PHE A  46      12.753 -10.163  13.645  1.00 92.31           C
ATOM    427  HE2 PHE A  46      13.316 -11.031  13.302  1.00 92.31           H
ATOM    428  CZ  PHE A  46      11.802  -9.610  12.845  1.00 92.31           C
ATOM    429  HZ  PHE A  46      11.604 -10.035  11.861  1.00 92.31           H
ATOM    430  HN  PHE A  46      13.075  -6.661  18.700  1.00 92.31           H
ATOM    431  N   ALA A  47      12.700  -5.060  15.858  1.00 92.76           N
ATOM    432  CA  ALA A  47      12.400  -4.057  14.850  1.00 92.76           C
ATOM    433  C   ALA A  47      13.640  -3.192  14.613  1.00 92.76           C
ATOM    434  O   ALA A  47      13.938  -2.827  13.477  1.00 92.76           O
ATOM    435  HA  ALA A  47      12.150  -4.579  13.927  1.00 92.76           H
ATOM    436  CB  ALA A  47      11.190  -3.233  15.294  1.00 92.76           C
ATOM    437 1HB  ALA A  47      10.329  -3.890  15.420  1.00 92.76           H
ATOM    438 2HB  ALA A  47      11.413  -2.741  16.241  1.00 92.76           H
ATOM    439 3HB  ALA A  47      10.965  -2.481  14.538  1.00 92.76           H
ATOM    440  HN  ALA A  47      12.131  -5.017  16.680  1.00 92.76           H
ATOM    441  N   SER A  48      14.328  -2.889  15.704  1.00 91.03           N
ATOM    442  CA  SER A  48      15.419  -1.931  15.658  1.00 91.03           C
ATOM    443  C   SER A  48      16.561  -2.478  14.800  1.00 91.03           C
ATOM    444  O   SER A  48      17.352  -1.713  14.251  1.00 91.03           O
ATOM    445  HA  SER A  48      14.997  -1.034  15.206  1.00 91.03           H
ATOM    446  CB  SER A  48      15.923  -1.602  17.065  1.00 91.03           C
ATOM    447 1HB  SER A  48      16.616  -0.762  17.015  1.00 91.03           H
ATOM    448 2HB  SER A  48      15.085  -1.287  17.686  1.00 91.03           H
ATOM    449  OG  SER A  48      16.572  -2.716  17.673  1.00 91.03           O
ATOM    450  HG  SER A  48      16.107  -3.564  17.419  1.00 91.03           H
ATOM    451  HN  SER A  48      14.151  -3.285  16.605  1.00 91.03           H
ATOM    452  N   HIS A  49      16.611  -3.800  14.711  1.00 87.07           N
ATOM    453  CA  HIS A  49      17.697  -4.462  14.009  1.00 87.07           C
ATOM    454  C   HIS A  49      17.254  -4.806  12.586  1.00 87.07           C
ATOM    455  O   HIS A  49      18.021  -4.644  11.637  1.00 87.07           O
ATOM    456  HA  HIS A  49      18.520  -3.749  13.962  1.00 87.07           H
ATOM    457  CB  HIS A  49      18.183  -5.684  14.790  1.00 87.07           C
ATOM    458 1HB  HIS A  49      17.327  -6.316  15.026  1.00 87.07           H
ATOM    459 2HB  HIS A  49      18.846  -6.270  14.153  1.00 87.07           H
ATOM    460  CG  HIS A  49      18.909  -5.346  16.071  1.00 87.07           C
ATOM    461  ND1 HIS A  49      18.263  -5.222  17.288  1.00 87.07           N
ATOM    462  HD1 HIS A  49      17.283  -5.340  17.445  1.00 87.07           H
ATOM    463  CD2 HIS A  49      20.231  -5.108  16.310  1.00 87.07           C
ATOM    464  HD2 HIS A  49      21.026  -5.124  15.565  1.00 87.07           H
ATOM    465  CE1 HIS A  49      19.165  -4.922  18.212  1.00 87.07           C
ATOM    466  HE1 HIS A  49      18.968  -4.761  19.271  1.00 87.07           H
ATOM    467  NE2 HIS A  49      20.384  -4.851  17.603  1.00 87.07           N
ATOM    468  HN  HIS A  49      15.928  -4.413  15.107  1.00 87.07           H
ATOM    469  N   PHE A  50      16.019  -5.274  12.481  1.00 83.62           N
ATOM    470  CA  PHE A  50      15.571  -5.938  11.269  1.00 83.62           C
ATOM    471  C   PHE A  50      15.040  -4.924  10.253  1.00 83.62           C
ATOM    472  O   PHE A  50      15.331  -5.023   9.062  1.00 83.62           O
ATOM    473  HA  PHE A  50      16.431  -6.456  10.847  1.00 83.62           H
ATOM    474  CB  PHE A  50      14.435  -6.882  11.670  1.00 83.62           C
ATOM    475 1HB  PHE A  50      14.799  -7.567  12.436  1.00 83.62           H
ATOM    476 2HB  PHE A  50      13.633  -6.298  12.120  1.00 83.62           H
ATOM    477  CG  PHE A  50      13.863  -7.696  10.508  1.00 83.62           C
ATOM    478  CD1 PHE A  50      12.660  -7.360   9.969  1.00 83.62           C
ATOM    479  HD1 PHE A  50      12.104  -6.511  10.366  1.00 83.62           H
ATOM    480  CD2 PHE A  50      14.558  -8.756  10.013  1.00 83.62           C
ATOM    481  HD2 PHE A  50      15.522  -9.025  10.445  1.00 83.62           H
ATOM    482  CE1 PHE A  50      12.130  -8.116   8.891  1.00 83.62           C
ATOM    483  HE1 PHE A  50      11.165  -7.847   8.459  1.00 83.62           H
ATOM    484  CE2 PHE A  50      14.027  -9.511   8.934  1.00 83.62           C
ATOM    485  HE2 PHE A  50      14.584 -10.361   8.538  1.00 83.62           H
ATOM    486  CZ  PHE A  50      12.824  -9.176   8.396  1.00 83.62           C
ATOM    487  HZ  PHE A  50      12.417  -9.756   7.568  1.00 83.62           H
ATOM    488  HN  PHE A  50      15.332  -5.206  13.205  1.00 83.62           H
ATOM    489  N   LEU A  51      14.272  -3.972  10.761  1.00 93.48           N
ATOM    490  CA  LEU A  51      13.435  -3.148   9.904  1.00 93.48           C
ATOM    491  C   LEU A  51      14.312  -2.138   9.162  1.00 93.48           C
ATOM    492  O   LEU A  51      14.206  -1.995   7.945  1.00 93.48           O
ATOM    493  HA  LEU A  51      12.971  -3.807   9.171  1.00 93.48           H
ATOM    494  CB  LEU A  51      12.307  -2.506  10.714  1.00 93.48           C
ATOM    495 1HB  LEU A  51      12.753  -1.900  11.503  1.00 93.48           H
ATOM    496 2HB  LEU A  51      11.760  -1.826  10.061  1.00 93.48           H
ATOM    497  CG  LEU A  51      11.307  -3.470  11.354  1.00 93.48           C
ATOM    498  HG  LEU A  51      11.838  -4.075  12.089  1.00 93.48           H
ATOM    499  CD1 LEU A  51      10.212  -2.708  12.103  1.00 93.48           C
ATOM    500 1HD1 LEU A  51      10.663  -2.101  12.888  1.00 93.48           H
ATOM    501 2HD1 LEU A  51       9.678  -2.062  11.406  1.00 93.48           H
ATOM    502 3HD1 LEU A  51       9.514  -3.418  12.547  1.00 93.48           H
ATOM    503  CD2 LEU A  51      10.728  -4.430  10.312  1.00 93.48           C
ATOM    504 1HD2 LEU A  51      10.216  -3.859   9.537  1.00 93.48           H
ATOM    505 2HD2 LEU A  51      11.535  -5.010   9.864  1.00 93.48           H
ATOM    506 3HD2 LEU A  51      10.020  -5.105  10.794  1.00 93.48           H
ATOM    507  HN  LEU A  51      14.215  -3.760  11.737  1.00 93.48           H
ATOM    508  N   PRO A  52      15.190  -1.422   9.877  1.00 95.30           N
ATOM    509  CA  PRO A  52      15.889  -0.277   9.287  1.00 95.30           C
ATOM    510  C   PRO A  52      16.588  -0.637   7.986  1.00 95.30           C
ATOM    511  O   PRO A  52      16.409   0.039   6.974  1.00 95.30           O
ATOM    512  HA  PRO A  52      15.174   0.501   9.020  1.00 95.30           H
ATOM    513  CB  PRO A  52      16.885   0.137  10.371  1.00 95.30           C
ATOM    514 1HB  PRO A  52      17.850  -0.352  10.238  1.00 95.30           H
ATOM    515 2HB  PRO A  52      17.070   1.212  10.357  1.00 95.30           H
ATOM    516  CG  PRO A  52      16.205  -0.301  11.662  1.00 95.30           C
ATOM    517 1HG  PRO A  52      16.917  -0.400  12.482  1.00 95.30           H
ATOM    518 2HG  PRO A  52      15.458   0.422  11.991  1.00 95.30           H
ATOM    519  CD  PRO A  52      15.582  -1.634  11.282  1.00 95.30           C
ATOM    520 1HD  PRO A  52      16.292  -2.455  11.380  1.00 95.30           H
ATOM    521 2HD  PRO A  52      14.728  -1.877  11.915  1.00 95.30           H
ATOM    522  N   PRO A  53      17.397  -1.705   7.980  1.00 95.42           N
ATOM    523  CA  PRO A  53      18.116  -2.101   6.767  1.00 95.42           C
ATOM    524  C   PRO A  53      17.189  -2.259   5.573  1.00 95.42           C
ATOM    525  O   PRO A  53      17.505  -1.809   4.473  1.00 95.42           O
ATOM    526  HA  PRO A  53      18.821  -1.321   6.478  1.00 95.42           H
ATOM    527  CB  PRO A  53      18.776  -3.425   7.153  1.00 95.42           C
ATOM    528 1HB  PRO A  53      18.146  -4.277   6.899  1.00 95.42           H
ATOM    529 2HB  PRO A  53      19.725  -3.567   6.635  1.00 95.42           H
ATOM    530  CG  PRO A  53      18.970  -3.298   8.659  1.00 95.42           C
ATOM    531 1HG  PRO A  53      19.099  -4.270   9.135  1.00 95.42           H
ATOM    532 2HG  PRO A  53      19.859  -2.716   8.905  1.00 95.42           H
ATOM    533  CD  PRO A  53      17.693  -2.606   9.108  1.00 95.42           C
ATOM    534 1HD  PRO A  53      16.885  -3.318   9.275  1.00 95.42           H
ATOM    535 2HD  PRO A  53      17.834  -2.064  10.043  1.00 95.42           H
ATOM    536  N   LEU A  54      16.058  -2.902   5.824  1.00 93.07           N
ATOM    537  CA  LEU A  54      15.142  -3.252   4.751  1.00 93.07           C
ATOM    538  C   LEU A  54      14.504  -1.977   4.196  1.00 93.07           C
ATOM    539  O   LEU A  54      14.354  -1.831   2.983  1.00 93.07           O
ATOM    540  HA  LEU A  54      15.729  -3.718   3.960  1.00 93.07           H
ATOM    541  CB  LEU A  54      14.125  -4.290   5.232  1.00 93.07           C
ATOM    542 1HB  LEU A  54      13.611  -3.888   6.105  1.00 93.07           H
ATOM    543 2HB  LEU A  54      13.374  -4.421   4.453  1.00 93.07           H
ATOM    544  CG  LEU A  54      14.690  -5.665   5.594  1.00 93.07           C
ATOM    545  HG  LEU A  54      15.432  -5.532   6.382  1.00 93.07           H
ATOM    546  CD1 LEU A  54      13.596  -6.577   6.153  1.00 93.07           C
ATOM    547 1HD1 LEU A  54      13.170  -6.127   7.049  1.00 93.07           H
ATOM    548 2HD1 LEU A  54      12.814  -6.707   5.404  1.00 93.07           H
ATOM    549 3HD1 LEU A  54      14.025  -7.548   6.402  1.00 93.07           H
ATOM    550  CD2 LEU A  54      15.408  -6.295   4.399  1.00 93.07           C
ATOM    551 1HD2 LEU A  54      14.705  -6.412   3.574  1.00 93.07           H
ATOM    552 2HD2 LEU A  54      16.230  -5.650   4.087  1.00 93.07           H
ATOM    553 3HD2 LEU A  54      15.800  -7.271   4.684  1.00 93.07           H
ATOM    554  HN  LEU A  54      15.765  -3.183   6.738  1.00 93.07           H
ATOM    555  N   TYR A  55      14.144  -1.087   5.109  1.00 93.88           N
ATOM    556  CA  TYR A  55      13.481   0.149   4.728  1.00 93.88           C
ATOM    557  C   TYR A  55      14.400   1.024   3.874  1.00 93.88           C
ATOM    558  O   TYR A  55      13.949   1.660   2.922  1.00 93.88           O
ATOM    559  HA  TYR A  55      12.595  -0.110   4.148  1.00 93.88           H
ATOM    560  CB  TYR A  55      13.171   0.880   6.036  1.00 93.88           C
ATOM    561 1HB  TYR A  55      14.047   0.833   6.683  1.00 93.88           H
ATOM    562 2HB  TYR A  55      12.993   1.933   5.818  1.00 93.88           H
ATOM    563  CG  TYR A  55      11.965   0.319   6.792  1.00 93.88           C
ATOM    564  CD1 TYR A  55      11.327  -0.813   6.330  1.00 93.88           C
ATOM    565  HD1 TYR A  55      11.682  -1.309   5.426  1.00 93.88           H
ATOM    566  CD2 TYR A  55      11.515   0.947   7.936  1.00 93.88           C
ATOM    567  HD2 TYR A  55      12.019   1.842   8.301  1.00 93.88           H
ATOM    568  CE1 TYR A  55      10.191  -1.341   7.041  1.00 93.88           C
ATOM    569  HE1 TYR A  55       9.678  -2.235   6.687  1.00 93.88           H
ATOM    570  CE2 TYR A  55      10.380   0.419   8.648  1.00 93.88           C
ATOM    571  HE2 TYR A  55      10.014   0.904   9.552  1.00 93.88           H
ATOM    572  CZ  TYR A  55       9.774  -0.699   8.165  1.00 93.88           C
ATOM    573  OH  TYR A  55       8.702  -1.198   8.837  1.00 93.88           O
ATOM    574  HH  TYR A  55       8.315  -1.973   8.337  1.00 93.88           H
ATOM    575  HN  TYR A  55      14.299  -1.199   6.090  1.00 93.88           H
ATOM    576  N   TRP A  56      15.672   1.028   4.244  1.00 92.32           N
ATOM    577  CA  TRP A  56      16.666   1.779   3.497  1.00 92.32           C
ATOM    578  C   TRP A  56      16.799   1.141   2.112  1.00 92.32           C
ATOM    579  O   TRP A  56      16.880   1.844   1.106  1.00 92.32           O
ATOM    580  HA  TRP A  56      16.307   2.804   3.402  1.00 92.32           H
ATOM    581  CB  TRP A  56      17.993   1.840   4.257  1.00 92.32           C
ATOM    582 1HB  TRP A  56      18.166   0.880   4.742  1.00 92.32           H
ATOM    583 2HB  TRP A  56      18.803   1.987   3.542  1.00 92.32           H
ATOM    584  CG  TRP A  56      18.056   2.947   5.311  1.00 92.32           C
ATOM    585  CD1 TRP A  56      18.186   2.816   6.638  1.00 92.32           C
ATOM    586  HD1 TRP A  56      18.267   1.859   7.155  1.00 92.32           H
ATOM    587  CD2 TRP A  56      17.985   4.368   5.071  1.00 92.32           C
ATOM    588  NE1 TRP A  56      18.204   4.043   7.269  1.00 92.32           N
ATOM    589  HE1 TRP A  56      18.292   4.202   8.252  1.00 92.32           H
ATOM    590  CE2 TRP A  56      18.078   5.017   6.285  1.00 92.32           C
ATOM    591  CE3 TRP A  56      17.848   5.082   3.868  1.00 92.32           C
ATOM    592  HE3 TRP A  56      17.772   4.593   2.896  1.00 92.32           H
ATOM    593  CZ2 TRP A  56      18.044   6.411   6.415  1.00 92.32           C
ATOM    594  HZ2 TRP A  56      18.119   6.900   7.386  1.00 92.32           H
ATOM    595  CZ3 TRP A  56      17.815   6.474   4.014  1.00 92.32           C
ATOM    596  HZ3 TRP A  56      17.709   7.076   3.111  1.00 92.32           H
ATOM    597  CH2 TRP A  56      17.907   7.143   5.229  1.00 92.32           C
ATOM    598  HH2 TRP A  56      17.873   8.232   5.259  1.00 92.32           H
ATOM    599  HN  TRP A  56      16.026   0.531   5.036  1.00 92.32           H
ATOM    600  N   LEU A  57      16.818  -0.184   2.106  1.00 92.48           N
ATOM    601  CA  LEU A  57      16.952  -0.924   0.863  1.00 92.48           C
ATOM    602  C   LEU A  57      15.771  -0.594  -0.052  1.00 92.48           C
ATOM    603  O   LEU A  57      15.961  -0.240  -1.214  1.00 92.48           O
ATOM    604  HA  LEU A  57      17.868  -0.587   0.379  1.00 92.48           H
ATOM    605  CB  LEU A  57      17.113  -2.419   1.145  1.00 92.48           C
ATOM    606 1HB  LEU A  57      17.988  -2.557   1.779  1.00 92.48           H
ATOM    607 2HB  LEU A  57      16.248  -2.756   1.717  1.00 92.48           H
ATOM    608  CG  LEU A  57      17.259  -3.321  -0.083  1.00 92.48           C
ATOM    609  HG  LEU A  57      16.426  -3.119  -0.756  1.00 92.48           H
ATOM    610  CD1 LEU A  57      18.546  -3.003  -0.846  1.00 92.48           C
ATOM    611 1HD1 LEU A  57      18.525  -1.964  -1.176  1.00 92.48           H
ATOM    612 2HD1 LEU A  57      19.405  -3.159  -0.193  1.00 92.48           H
ATOM    613 3HD1 LEU A  57      18.625  -3.658  -1.714  1.00 92.48           H
ATOM    614  CD2 LEU A  57      17.176  -4.798   0.309  1.00 92.48           C
ATOM    615 1HD2 LEU A  57      17.974  -5.033   1.013  1.00 92.48           H
ATOM    616 2HD2 LEU A  57      16.210  -4.996   0.775  1.00 92.48           H
ATOM    617 3HD2 LEU A  57      17.283  -5.417  -0.582  1.00 92.48           H
ATOM    618  HN  LEU A  57      16.744  -0.748   2.928  1.00 92.48           H
ATOM    619  N   VAL A  58      14.576  -0.722   0.507  1.00 94.39           N
ATOM    620  CA  VAL A  58      13.362  -0.514  -0.264  1.00 94.39           C
ATOM    621  C   VAL A  58      13.348   0.916  -0.807  1.00 94.39           C
ATOM    622  O   VAL A  58      13.003   1.140  -1.967  1.00 94.39           O
ATOM    623  HA  VAL A  58      13.383  -1.208  -1.104  1.00 94.39           H
ATOM    624  CB  VAL A  58      12.137  -0.841   0.591  1.00 94.39           C
ATOM    625  HB  VAL A  58      12.201  -0.254   1.508  1.00 94.39           H
ATOM    626  CG1 VAL A  58      10.845  -0.448  -0.129  1.00 94.39           C
ATOM    627 1HG1 VAL A  58      10.854   0.623  -0.332  1.00 94.39           H
ATOM    628 2HG1 VAL A  58      10.772  -0.996  -1.068  1.00 94.39           H
ATOM    629 3HG1 VAL A  58       9.990  -0.691   0.501  1.00 94.39           H
ATOM    630  CG2 VAL A  58      12.119  -2.321   0.981  1.00 94.39           C
ATOM    631 1HG2 VAL A  58      12.090  -2.933   0.080  1.00 94.39           H
ATOM    632 2HG2 VAL A  58      13.017  -2.557   1.552  1.00 94.39           H
ATOM    633 3HG2 VAL A  58      11.237  -2.526   1.588  1.00 94.39           H
ATOM    634  HN  VAL A  58      14.431  -0.963   1.467  1.00 94.39           H
ATOM    635  N   PHE A  59      13.726   1.847   0.056  1.00 95.47           N
ATOM    636  CA  PHE A  59      13.723   3.253  -0.311  1.00 95.47           C
ATOM    637  C   PHE A  59      14.625   3.506  -1.520  1.00 95.47           C
ATOM    638  O   PHE A  59      14.195   4.104  -2.506  1.00 95.47           O
ATOM    639  HA  PHE A  59      12.696   3.519  -0.563  1.00 95.47           H
ATOM    640  CB  PHE A  59      14.269   4.030   0.889  1.00 95.47           C
ATOM    641 1HB  PHE A  59      13.570   3.933   1.720  1.00 95.47           H
ATOM    642 2HB  PHE A  59      15.207   3.574   1.207  1.00 95.47           H
ATOM    643  CG  PHE A  59      14.508   5.515   0.613  1.00 95.47           C
ATOM    644  CD1 PHE A  59      15.777   6.001   0.556  1.00 95.47           C
ATOM    645  HD1 PHE A  59      16.624   5.332   0.708  1.00 95.47           H
ATOM    646  CD2 PHE A  59      13.451   6.350   0.423  1.00 95.47           C
ATOM    647  HD2 PHE A  59      12.434   5.961   0.468  1.00 95.47           H
ATOM    648  CE1 PHE A  59      15.998   7.380   0.300  1.00 95.47           C
ATOM    649  HE1 PHE A  59      17.015   7.770   0.255  1.00 95.47           H
ATOM    650  CE2 PHE A  59      13.673   7.729   0.167  1.00 95.47           C
ATOM    651  HE2 PHE A  59      12.826   8.398   0.015  1.00 95.47           H
ATOM    652  CZ  PHE A  59      14.942   8.215   0.110  1.00 95.47           C
ATOM    653  HZ  PHE A  59      15.112   9.273  -0.087  1.00 95.47           H
ATOM    654  HN  PHE A  59      14.030   1.654   0.989  1.00 95.47           H
ATOM    655  N   ILE A  60      15.859   3.039  -1.406  1.00 92.97           N
ATOM    656  CA  ILE A  60      16.872   3.348  -2.401  1.00 92.97           C
ATOM    657  C   ILE A  60      16.430   2.798  -3.759  1.00 92.97           C
ATOM    658  O   ILE A  60      16.397   3.529  -4.748  1.00 92.97           O
ATOM    659  HA  ILE A  60      16.938   4.433  -2.474  1.00 92.97           H
ATOM    660  CB  ILE A  60      18.242   2.840  -1.948  1.00 92.97           C
ATOM    661  HB  ILE A  60      18.132   1.804  -1.625  1.00 92.97           H
ATOM    662  CG1 ILE A  60      18.752   3.637  -0.746  1.00 92.97           C
ATOM    663 1HG1 ILE A  60      19.040   4.638  -1.065  1.00 92.97           H
ATOM    664 2HG1 ILE A  60      17.951   3.753  -0.016  1.00 92.97           H
ATOM    665  CG2 ILE A  60      19.241   2.847  -3.107  1.00 92.97           C
ATOM    666 1HG2 ILE A  60      18.875   2.202  -3.906  1.00 92.97           H
ATOM    667 2HG2 ILE A  60      19.352   3.864  -3.484  1.00 92.97           H
ATOM    668 3HG2 ILE A  60      20.206   2.481  -2.757  1.00 92.97           H
ATOM    669  CD1 ILE A  60      19.948   2.940  -0.094  1.00 92.97           C
ATOM    670 1HD1 ILE A  60      19.649   1.948   0.246  1.00 92.97           H
ATOM    671 2HD1 ILE A  60      20.755   2.847  -0.820  1.00 92.97           H
ATOM    672 3HD1 ILE A  60      20.291   3.528   0.758  1.00 92.97           H
ATOM    673  HN  ILE A  60      16.171   2.461  -0.652  1.00 92.97           H
ATOM    674  N   VAL A  61      16.102   1.514  -3.763  1.00 92.93           N
ATOM    675  CA  VAL A  61      15.798   0.824  -5.005  1.00 92.93           C
ATOM    676  C   VAL A  61      14.506   1.391  -5.596  1.00 92.93           C
ATOM    677  O   VAL A  61      14.417   1.615  -6.802  1.00 92.93           O
ATOM    678  HA  VAL A  61      16.616   1.018  -5.699  1.00 92.93           H
ATOM    679  CB  VAL A  61      15.731  -0.685  -4.762  1.00 92.93           C
ATOM    680  HB  VAL A  61      14.974  -0.869  -4.000  1.00 92.93           H
ATOM    681  CG1 VAL A  61      15.310  -1.427  -6.032  1.00 92.93           C
ATOM    682 1HG1 VAL A  61      14.326  -1.080  -6.346  1.00 92.93           H
ATOM    683 2HG1 VAL A  61      16.034  -1.233  -6.823  1.00 92.93           H
ATOM    684 3HG1 VAL A  61      15.271  -2.498  -5.831  1.00 92.93           H
ATOM    685  CG2 VAL A  61      17.066  -1.215  -4.235  1.00 92.93           C
ATOM    686 1HG2 VAL A  61      17.851  -1.013  -4.964  1.00 92.93           H
ATOM    687 2HG2 VAL A  61      17.308  -0.720  -3.294  1.00 92.93           H
ATOM    688 3HG2 VAL A  61      16.991  -2.290  -4.070  1.00 92.93           H
ATOM    689  HN  VAL A  61      16.042   0.950  -2.940  1.00 92.93           H
ATOM    690  N   GLY A  62      13.537   1.608  -4.719  1.00 94.51           N
ATOM    691  CA  GLY A  62      12.213   2.021  -5.153  1.00 94.51           C
ATOM    692  C   GLY A  62      12.235   3.452  -5.694  1.00 94.51           C
ATOM    693  O   GLY A  62      11.609   3.745  -6.712  1.00 94.51           O
ATOM    694 1HA  GLY A  62      11.851   1.342  -5.926  1.00 94.51           H
ATOM    695 2HA  GLY A  62      11.515   1.955  -4.318  1.00 94.51           H
ATOM    696  HN  GLY A  62      13.644   1.506  -3.730  1.00 94.51           H
ATOM    697  N   ALA A  63      12.963   4.306  -4.989  1.00 94.54           N
ATOM    698  CA  ALA A  63      13.037   5.709  -5.359  1.00 94.54           C
ATOM    699  C   ALA A  63      13.662   5.833  -6.750  1.00 94.54           C
ATOM    700  O   ALA A  63      13.164   6.578  -7.594  1.00 94.54           O
ATOM    701  HA  ALA A  63      12.019   6.098  -5.391  1.00 94.54           H
ATOM    702  CB  ALA A  63      13.825   6.477  -4.295  1.00 94.54           C
ATOM    703 1HB  ALA A  63      13.323   6.381  -3.332  1.00 94.54           H
ATOM    704 2HB  ALA A  63      14.832   6.066  -4.223  1.00 94.54           H
ATOM    705 3HB  ALA A  63      13.880   7.529  -4.573  1.00 94.54           H
ATOM    706  HN  ALA A  63      13.494   4.053  -4.181  1.00 94.54           H
ATOM    707  N   LEU A  64      14.743   5.093  -6.946  1.00 88.69           N
ATOM    708  CA  LEU A  64      15.440   5.110  -8.221  1.00 88.69           C
ATOM    709  C   LEU A  64      14.510   4.578  -9.313  1.00 88.69           C
ATOM    710  O   LEU A  64      14.401   5.172 -10.384  1.00 88.69           O
ATOM    711  HA  LEU A  64      15.681   6.149  -8.448  1.00 88.69           H
ATOM    712  CB  LEU A  64      16.765   4.351  -8.117  1.00 88.69           C
ATOM    713 1HB  LEU A  64      16.565   3.369  -7.689  1.00 88.69           H
ATOM    714 2HB  LEU A  64      17.147   4.188  -9.125  1.00 88.69           H
ATOM    715  CG  LEU A  64      17.861   5.025  -7.289  1.00 88.69           C
ATOM    716  HG  LEU A  64      17.453   5.251  -6.303  1.00 88.69           H
ATOM    717  CD1 LEU A  64      19.048   4.083  -7.081  1.00 88.69           C
ATOM    718 1HD1 LEU A  64      18.715   3.187  -6.557  1.00 88.69           H
ATOM    719 2HD1 LEU A  64      19.464   3.803  -8.049  1.00 88.69           H
ATOM    720 3HD1 LEU A  64      19.813   4.586  -6.489  1.00 88.69           H
ATOM    721  CD2 LEU A  64      18.286   6.353  -7.918  1.00 88.69           C
ATOM    722 1HD2 LEU A  64      18.668   6.173  -8.923  1.00 88.69           H
ATOM    723 2HD2 LEU A  64      17.426   7.022  -7.970  1.00 88.69           H
ATOM    724 3HD2 LEU A  64      19.065   6.810  -7.309  1.00 88.69           H
ATOM    725  HN  LEU A  64      15.142   4.491  -6.254  1.00 88.69           H
ATOM    726  N   GLY A  65      13.864   3.463  -9.004  1.00 91.49           N
ATOM    727  CA  GLY A  65      13.056   2.768  -9.991  1.00 91.49           C
ATOM    728  C   GLY A  65      11.875   3.631 -10.439  1.00 91.49           C
ATOM    729  O   GLY A  65      11.671   3.839 -11.634  1.00 91.49           O
ATOM    730 1HA  GLY A  65      13.671   2.511 -10.854  1.00 91.49           H
ATOM    731 2HA  GLY A  65      12.689   1.832  -9.572  1.00 91.49           H
ATOM    732  HN  GLY A  65      13.885   3.037  -8.099  1.00 91.49           H
ATOM    733  N   ASN A  66      11.127   4.110  -9.456  1.00 89.03           N
ATOM    734  CA  ASN A  66       9.897   4.832  -9.735  1.00 89.03           C
ATOM    735  C   ASN A  66      10.237   6.179 -10.377  1.00 89.03           C
ATOM    736  O   ASN A  66       9.510   6.657 -11.247  1.00 89.03           O
ATOM    737  HA  ASN A  66       9.329   4.184 -10.403  1.00 89.03           H
ATOM    738  CB  ASN A  66       9.114   5.105  -8.449  1.00 89.03           C
ATOM    739 1HB  ASN A  66       9.799   5.425  -7.663  1.00 89.03           H
ATOM    740 2HB  ASN A  66       8.413   5.923  -8.613  1.00 89.03           H
ATOM    741  CG  ASN A  66       8.355   3.857  -7.995  1.00 89.03           C
ATOM    742  OD1 ASN A  66       7.425   3.397  -8.637  1.00 89.03           O
ATOM    743  ND2 ASN A  66       8.801   3.337  -6.855  1.00 89.03           N
ATOM    744 1HD2 ASN A  66       9.569   3.764  -6.378  1.00 89.03           H
ATOM    745 2HD2 ASN A  66       8.369   2.519  -6.475  1.00 89.03           H
ATOM    746  HN  ASN A  66      11.348   4.012  -8.486  1.00 89.03           H
ATOM    747  N   SER A  67      11.341   6.754  -9.922  1.00 90.29           N
ATOM    748  CA  SER A  67      11.824   8.001 -10.489  1.00 90.29           C
ATOM    749  C   SER A  67      12.111   7.821 -11.981  1.00 90.29           C
ATOM    750  O   SER A  67      11.835   8.713 -12.782  1.00 90.29           O
ATOM    751  HA  SER A  67      11.017   8.718 -10.339  1.00 90.29           H
ATOM    752  CB  SER A  67      13.079   8.488  -9.762  1.00 90.29           C
ATOM    753 1HB  SER A  67      13.856   7.726  -9.832  1.00 90.29           H
ATOM    754 2HB  SER A  67      13.462   9.380 -10.258  1.00 90.29           H
ATOM    755  OG  SER A  67      12.823   8.780  -8.391  1.00 90.29           O
ATOM    756  HG  SER A  67      13.322   8.140  -7.806  1.00 90.29           H
ATOM    757  HN  SER A  67      11.900   6.382  -9.181  1.00 90.29           H
ATOM    758  N   LEU A  68      12.660   6.661 -12.310  1.00 84.09           N
ATOM    759  CA  LEU A  68      12.987   6.352 -13.691  1.00 84.09           C
ATOM    760  C   LEU A  68      11.696   6.232 -14.502  1.00 84.09           C
ATOM    761  O   LEU A  68      11.628   6.694 -15.640  1.00 84.09           O
ATOM    762  HA  LEU A  68      13.566   7.188 -14.085  1.00 84.09           H
ATOM    763  CB  LEU A  68      13.878   5.110 -13.766  1.00 84.09           C
ATOM    764 1HB  LEU A  68      14.681   5.219 -13.037  1.00 84.09           H
ATOM    765 2HB  LEU A  68      13.288   4.245 -13.464  1.00 84.09           H
ATOM    766  CG  LEU A  68      14.502   4.814 -15.131  1.00 84.09           C
ATOM    767  HG  LEU A  68      13.722   4.893 -15.888  1.00 84.09           H
ATOM    768  CD1 LEU A  68      15.576   5.847 -15.479  1.00 84.09           C
ATOM    769 1HD1 LEU A  68      15.128   6.841 -15.507  1.00 84.09           H
ATOM    770 2HD1 LEU A  68      16.361   5.824 -14.723  1.00 84.09           H
ATOM    771 3HD1 LEU A  68      16.003   5.613 -16.454  1.00 84.09           H
ATOM    772  CD2 LEU A  68      15.043   3.384 -15.188  1.00 84.09           C
ATOM    773 1HD2 LEU A  68      15.805   3.253 -14.419  1.00 84.09           H
ATOM    774 2HD2 LEU A  68      14.229   2.680 -15.016  1.00 84.09           H
ATOM    775 3HD2 LEU A  68      15.482   3.200 -16.169  1.00 84.09           H
ATOM    776  HN  LEU A  68      12.881   5.940 -11.652  1.00 84.09           H
ATOM    777  N   VAL A  69      10.702   5.610 -13.885  1.00 86.35           N
ATOM    778  CA  VAL A  69       9.420   5.413 -14.540  1.00 86.35           C
ATOM    779  C   VAL A  69       8.834   6.773 -14.923  1.00 86.35           C
ATOM    780  O   VAL A  69       8.429   6.978 -16.066  1.00 86.35           O
ATOM    781  HA  VAL A  69       9.601   4.840 -15.449  1.00 86.35           H
ATOM    782  CB  VAL A  69       8.493   4.594 -13.640  1.00 86.35           C
ATOM    783  HB  VAL A  69       8.460   5.078 -12.664  1.00 86.35           H
ATOM    784  CG1 VAL A  69       7.070   4.566 -14.199  1.00 86.35           C
ATOM    785 1HG1 VAL A  69       6.685   5.584 -14.264  1.00 86.35           H
ATOM    786 2HG1 VAL A  69       7.078   4.117 -15.193  1.00 86.35           H
ATOM    787 3HG1 VAL A  69       6.432   3.977 -13.540  1.00 86.35           H
ATOM    788  CG2 VAL A  69       9.033   3.176 -13.442  1.00 86.35           C
ATOM    789 1HG2 VAL A  69       9.110   2.678 -14.409  1.00 86.35           H
ATOM    790 2HG2 VAL A  69      10.018   3.223 -12.979  1.00 86.35           H
ATOM    791 3HG2 VAL A  69       8.355   2.615 -12.799  1.00 86.35           H
ATOM    792  HN  VAL A  69      10.763   5.245 -12.956  1.00 86.35           H
ATOM    793  N   ILE A  70       8.806   7.666 -13.945  1.00 87.62           N
ATOM    794  CA  ILE A  70       8.202   8.973 -14.142  1.00 87.62           C
ATOM    795  C   ILE A  70       8.946   9.711 -15.257  1.00 87.62           C
ATOM    796  O   ILE A  70       8.326  10.357 -16.100  1.00 87.62           O
ATOM    797  HA  ILE A  70       7.173   8.813 -14.462  1.00 87.62           H
ATOM    798  CB  ILE A  70       8.151   9.744 -12.822  1.00 87.62           C
ATOM    799  HB  ILE A  70       9.148   9.732 -12.380  1.00 87.62           H
ATOM    800  CG1 ILE A  70       7.207   9.066 -11.827  1.00 87.62           C
ATOM    801 1HG1 ILE A  70       6.174   9.231 -12.131  1.00 87.62           H
ATOM    802 2HG1 ILE A  70       7.375   7.989 -11.837  1.00 87.62           H
ATOM    803  CG2 ILE A  70       7.780  11.210 -13.057  1.00 87.62           C
ATOM    804 1HG2 ILE A  70       8.524  11.674 -13.704  1.00 87.62           H
ATOM    805 2HG2 ILE A  70       6.801  11.265 -13.532  1.00 87.62           H
ATOM    806 3HG2 ILE A  70       7.751  11.735 -12.102  1.00 87.62           H
ATOM    807  CD1 ILE A  70       7.421   9.608 -10.412  1.00 87.62           C
ATOM    808 1HD1 ILE A  70       8.449   9.420 -10.102  1.00 87.62           H
ATOM    809 2HD1 ILE A  70       7.229  10.681 -10.401  1.00 87.62           H
ATOM    810 3HD1 ILE A  70       6.737   9.109  -9.725  1.00 87.62           H
ATOM    811  HN  ILE A  70       9.186   7.510 -13.033  1.00 87.62           H
ATOM    812  N   LEU A  71      10.265   9.590 -15.225  1.00 83.18           N
ATOM    813  CA  LEU A  71      11.104  10.282 -16.190  1.00 83.18           C
ATOM    814  C   LEU A  71      10.752   9.804 -17.600  1.00 83.18           C
ATOM    815  O   LEU A  71      10.616  10.612 -18.517  1.00 83.18           O
ATOM    816  HA  LEU A  71      10.875  11.345 -16.118  1.00 83.18           H
ATOM    817  CB  LEU A  71      12.582  10.112 -15.834  1.00 83.18           C
ATOM    818 1HB  LEU A  71      12.708  10.333 -14.774  1.00 83.18           H
ATOM    819 2HB  LEU A  71      12.851   9.065 -15.975  1.00 83.18           H
ATOM    820  CG  LEU A  71      13.566  10.974 -16.627  1.00 83.18           C
ATOM    821  HG  LEU A  71      13.114  11.209 -17.590  1.00 83.18           H
ATOM    822  CD1 LEU A  71      13.829  12.302 -15.914  1.00 83.18           C
ATOM    823 1HD1 LEU A  71      12.892  12.849 -15.808  1.00 83.18           H
ATOM    824 2HD1 LEU A  71      14.251  12.108 -14.928  1.00 83.18           H
ATOM    825 3HD1 LEU A  71      14.532  12.895 -16.499  1.00 83.18           H
ATOM    826  CD2 LEU A  71      14.861  10.209 -16.910  1.00 83.18           C
ATOM    827 1HD2 LEU A  71      15.327   9.924 -15.967  1.00 83.18           H
ATOM    828 2HD2 LEU A  71      14.635   9.314 -17.489  1.00 83.18           H
ATOM    829 3HD2 LEU A  71      15.543  10.845 -17.474  1.00 83.18           H
ATOM    830  HN  LEU A  71      10.760   9.034 -14.558  1.00 83.18           H
ATOM    831  N   VAL A  72      10.614   8.493 -17.729  1.00 82.25           N
ATOM    832  CA  VAL A  72      10.363   7.890 -19.027  1.00 82.25           C
ATOM    833  C   VAL A  72       9.051   8.437 -19.593  1.00 82.25           C
ATOM    834  O   VAL A  72       8.983   8.809 -20.763  1.00 82.25           O
ATOM    835  HA  VAL A  72      11.179   8.183 -19.688  1.00 82.25           H
ATOM    836  CB  VAL A  72      10.374   6.365 -18.907  1.00 82.25           C
ATOM    837  HB  VAL A  72       9.698   6.088 -18.098  1.00 82.25           H
ATOM    838  CG1 VAL A  72       9.863   5.711 -20.192  1.00 82.25           C
ATOM    839 1HG1 VAL A  72       8.842   6.039 -20.386  1.00 82.25           H
ATOM    840 2HG1 VAL A  72      10.502   6.000 -21.027  1.00 82.25           H
ATOM    841 3HG1 VAL A  72       9.881   4.627 -20.080  1.00 82.25           H
ATOM    842  CG2 VAL A  72      11.771   5.853 -18.549  1.00 82.25           C
ATOM    843 1HG2 VAL A  72      12.476   6.148 -19.326  1.00 82.25           H
ATOM    844 2HG2 VAL A  72      12.081   6.281 -17.596  1.00 82.25           H
ATOM    845 3HG2 VAL A  72      11.750   4.766 -18.470  1.00 82.25           H
ATOM    846  HN  VAL A  72      10.671   7.847 -16.967  1.00 82.25           H
ATOM    847  N   TYR A  73       8.041   8.466 -18.735  1.00 77.61           N
ATOM    848  CA  TYR A  73       6.720   8.907 -19.150  1.00 77.61           C
ATOM    849  C   TYR A  73       6.723  10.397 -19.497  1.00 77.61           C
ATOM    850  O   TYR A  73       5.990  10.833 -20.383  1.00 77.61           O
ATOM    851  HA  TYR A  73       6.437   8.336 -20.035  1.00 77.61           H
ATOM    852  CB  TYR A  73       5.802   8.677 -17.948  1.00 77.61           C
ATOM    853 1HB  TYR A  73       6.399   8.709 -17.036  1.00 77.61           H
ATOM    854 2HB  TYR A  73       5.085   9.496 -17.889  1.00 77.61           H
ATOM    855  CG  TYR A  73       5.038   7.352 -17.993  1.00 77.61           C
ATOM    856  CD1 TYR A  73       4.020   7.174 -18.908  1.00 77.61           C
ATOM    857  HD1 TYR A  73       3.760   7.976 -19.598  1.00 77.61           H
ATOM    858  CD2 TYR A  73       5.367   6.335 -17.120  1.00 77.61           C
ATOM    859  HD2 TYR A  73       6.171   6.476 -16.398  1.00 77.61           H
ATOM    860  CE1 TYR A  73       3.300   5.927 -18.951  1.00 77.61           C
ATOM    861  HE1 TYR A  73       2.494   5.773 -19.668  1.00 77.61           H
ATOM    862  CE2 TYR A  73       4.648   5.089 -17.163  1.00 77.61           C
ATOM    863  HE2 TYR A  73       4.897   4.277 -16.478  1.00 77.61           H
ATOM    864  CZ  TYR A  73       3.650   4.946 -18.076  1.00 77.61           C
ATOM    865  OH  TYR A  73       2.971   3.768 -18.116  1.00 77.61           O
ATOM    866  HH  TYR A  73       2.432   3.713 -18.957  1.00 77.61           H
ATOM    867  HN  TYR A  73       8.115   8.197 -17.775  1.00 77.61           H
ATOM    868  N   TRP A  74       7.555  11.137 -18.779  1.00 69.09           N
ATOM    869  CA  TRP A  74       7.583  12.583 -18.921  1.00 69.09           C
ATOM    870  C   TRP A  74       8.171  12.912 -20.295  1.00 69.09           C
ATOM    871  O   TRP A  74       7.584  13.677 -21.058  1.00 69.09           O
ATOM    872  HA  TRP A  74       6.556  12.944 -18.859  1.00 69.09           H
ATOM    873  CB  TRP A  74       8.354  13.232 -17.770  1.00 69.09           C
ATOM    874 1HB  TRP A  74       8.016  12.797 -16.829  1.00 69.09           H
ATOM    875 2HB  TRP A  74       9.411  12.990 -17.872  1.00 69.09           H
ATOM    876  CG  TRP A  74       8.199  14.753 -17.697  1.00 69.09           C
ATOM    877  CD1 TRP A  74       8.174  15.629 -18.710  1.00 69.09           C
ATOM    878  HD1 TRP A  74       8.266  15.355 -19.761  1.00 69.09           H
ATOM    879  CD2 TRP A  74       8.047  15.545 -16.500  1.00 69.09           C
ATOM    880  NE1 TRP A  74       8.019  16.923 -18.256  1.00 69.09           N
ATOM    881  HE1 TRP A  74       7.972  17.747 -18.820  1.00 69.09           H
ATOM    882  CE2 TRP A  74       7.939  16.870 -16.869  1.00 69.09           C
ATOM    883  CE3 TRP A  74       8.003  15.154 -15.150  1.00 69.09           C
ATOM    884  HE3 TRP A  74       8.086  14.115 -14.833  1.00 69.09           H
ATOM    885  CZ2 TRP A  74       7.780  17.912 -15.948  1.00 69.09           C
ATOM    886  HZ2 TRP A  74       7.696  18.952 -16.265  1.00 69.09           H
ATOM    887  CZ3 TRP A  74       7.843  16.208 -14.241  1.00 69.09           C
ATOM    888  HZ3 TRP A  74       7.803  15.960 -13.181  1.00 69.09           H
ATOM    889  CH2 TRP A  74       7.733  17.547 -14.597  1.00 69.09           C
ATOM    890  HH2 TRP A  74       7.610  18.309 -13.828  1.00 69.09           H
ATOM    891  HN  TRP A  74       8.200  10.766 -18.112  1.00 69.09           H
ATOM    892  N   TYR A  75       9.323  12.318 -20.567  1.00 67.67           N
ATOM    893  CA  TYR A  75      10.132  12.737 -21.700  1.00 67.67           C
ATOM    894  C   TYR A  75       9.714  12.001 -22.974  1.00 67.67           C
ATOM    895  O   TYR A  75       9.752  12.569 -24.064  1.00 67.67           O
ATOM    896  HA  TYR A  75       9.983  13.807 -21.842  1.00 67.67           H
ATOM    897  CB  TYR A  75      11.572  12.355 -21.353  1.00 67.67           C
ATOM    898 1HB  TYR A  75      11.561  11.454 -20.739  1.00 67.67           H
ATOM    899 2HB  TYR A  75      12.103  12.107 -22.272  1.00 67.67           H
ATOM    900  CG  TYR A  75      12.345  13.449 -20.614  1.00 67.67           C
ATOM    901  CD1 TYR A  75      13.041  14.404 -21.326  1.00 67.67           C
ATOM    902  HD1 TYR A  75      13.039  14.379 -22.416  1.00 67.67           H
ATOM    903  CD2 TYR A  75      12.347  13.480 -19.234  1.00 67.67           C
ATOM    904  HD2 TYR A  75      11.798  12.725 -18.671  1.00 67.67           H
ATOM    905  CE1 TYR A  75      13.768  15.434 -20.630  1.00 67.67           C
ATOM    906  HE1 TYR A  75      14.322  16.194 -21.181  1.00 67.67           H
ATOM    907  CE2 TYR A  75      13.074  14.509 -18.538  1.00 67.67           C
ATOM    908  HE2 TYR A  75      13.084  14.545 -17.449  1.00 67.67           H
ATOM    909  CZ  TYR A  75      13.749  15.435 -19.270  1.00 67.67           C
ATOM    910  OH  TYR A  75      14.436  16.408 -18.613  1.00 67.67           O
ATOM    911  HH  TYR A  75      14.325  16.297 -17.626  1.00 67.67           H
ATOM    912  HN  TYR A  75       9.704  11.564 -20.032  1.00 67.67           H
ATOM    913  N   CYS A  76       9.325  10.747 -22.795  1.00 66.05           N
ATOM    914  CA  CYS A  76       9.208   9.832 -23.917  1.00 66.05           C
ATOM    915  C   CYS A  76       7.730   9.475 -24.094  1.00 66.05           C
ATOM    916  O   CYS A  76       7.163   9.681 -25.166  1.00 66.05           O
ATOM    917  HA  CYS A  76       9.586  10.360 -24.793  1.00 66.05           H
ATOM    918  CB  CYS A  76      10.076   8.587 -23.726  1.00 66.05           C
ATOM    919 1HB  CYS A  76      11.057   8.872 -23.344  1.00 66.05           H
ATOM    920 2HB  CYS A  76       9.625   7.929 -22.983  1.00 66.05           H
ATOM    921  SG  CYS A  76      10.259   7.700 -25.316  1.00 66.05           S
ATOM    922  HG  CYS A  76       9.016   7.228 -25.356  1.00 66.05           H
ATOM    923  HN  CYS A  76       9.093  10.355 -21.904  1.00 66.05           H
ATOM    924  N   THR A  77       7.150   8.947 -23.027  1.00 57.63           N
ATOM    925  CA  THR A  77       5.832   8.342 -23.114  1.00 57.63           C
ATOM    926  C   THR A  77       4.751   9.365 -22.758  1.00 57.63           C
ATOM    927  O   THR A  77       4.372   9.494 -21.595  1.00 57.63           O
ATOM    928  HA  THR A  77       5.660   8.041 -24.147  1.00 57.63           H
ATOM    929  CB  THR A  77       5.819   7.106 -22.212  1.00 57.63           C
ATOM    930  HB  THR A  77       5.650   7.384 -21.172  1.00 57.63           H
ATOM    931  OG1 THR A  77       7.062   6.465 -22.484  1.00 57.63           O
ATOM    932  HG1 THR A  77       6.973   5.869 -23.282  1.00 57.63           H
ATOM    933  CG2 THR A  77       4.769   6.079 -22.642  1.00 57.63           C
ATOM    934 1HG2 THR A  77       4.978   5.750 -23.660  1.00 57.63           H
ATOM    935 2HG2 THR A  77       3.779   6.534 -22.603  1.00 57.63           H
ATOM    936 3HG2 THR A  77       4.802   5.222 -21.969  1.00 57.63           H
ATOM    937  HN  THR A  77       7.565   8.928 -22.117  1.00 57.63           H
ATOM    938  N   ARG A  78       4.285  10.066 -23.781  1.00 50.77           N
ATOM    939  CA  ARG A  78       3.021  10.777 -23.687  1.00 50.77           C
ATOM    940  C   ARG A  78       1.903   9.820 -23.270  1.00 50.77           C
ATOM    941  O   ARG A  78       1.751   8.747 -23.851  1.00 50.77           O
ATOM    942  HA  ARG A  78       3.188  11.541 -22.928  1.00 50.77           H
ATOM    943  CB  ARG A  78       2.655  11.427 -25.023  1.00 50.77           C
ATOM    944 1HB  ARG A  78       2.761  10.699 -25.827  1.00 50.77           H
ATOM    945 2HB  ARG A  78       1.609  11.735 -25.007  1.00 50.77           H
ATOM    946  CG  ARG A  78       3.545  12.640 -25.305  1.00 50.77           C
ATOM    947 1HG  ARG A  78       3.566  13.291 -24.431  1.00 50.77           H
ATOM    948 2HG  ARG A  78       4.569  12.310 -25.482  1.00 50.77           H
ATOM    949  CD  ARG A  78       3.038  13.421 -26.518  1.00 50.77           C
ATOM    950 1HD  ARG A  78       2.993  12.768 -27.390  1.00 50.77           H
ATOM    951 2HD  ARG A  78       2.024  13.777 -26.335  1.00 50.77           H
ATOM    952  NE  ARG A  78       3.933  14.568 -26.792  1.00 50.77           N
ATOM    953  HE  ARG A  78       4.766  14.653 -26.245  1.00 50.77           H
ATOM    954  CZ  ARG A  78       3.697  15.498 -27.727  1.00 50.77           C
ATOM    955  NH1 ARG A  78       2.597  15.434 -28.489  1.00 50.77           N
ATOM    956 1HH1 ARG A  78       1.944  14.687 -28.362  1.00 50.77           H
ATOM    957 2HH1 ARG A  78       2.428  16.132 -29.184  1.00 50.77           H
ATOM    958  NH2 ARG A  78       4.578  16.495 -27.888  1.00 50.77           N
ATOM    959 1HH2 ARG A  78       4.417  17.198 -28.581  1.00 50.77           H
ATOM    960 2HH2 ARG A  78       5.397  16.536 -27.315  1.00 50.77           H
ATOM    961  HN  ARG A  78       4.754  10.151 -24.660  1.00 50.77           H
ATOM    962  N   VAL A  79       1.149  10.244 -22.266  1.00 67.45           N
ATOM    963  CA  VAL A  79       0.028   9.454 -21.787  1.00 67.45           C
ATOM    964  C   VAL A  79      -1.014   9.327 -22.901  1.00 67.45           C
ATOM    965  O   VAL A  79      -1.781  10.256 -23.147  1.00 67.45           O
ATOM    966  HA  VAL A  79       0.404   8.460 -21.545  1.00 67.45           H
ATOM    967  CB  VAL A  79      -0.539  10.071 -20.507  1.00 67.45           C
ATOM    968  HB  VAL A  79      -0.907  11.068 -20.750  1.00 67.45           H
ATOM    969  CG1 VAL A  79      -1.717   9.251 -19.978  1.00 67.45           C
ATOM    970 1HG1 VAL A  79      -2.506   9.221 -20.730  1.00 67.45           H
ATOM    971 2HG1 VAL A  79      -1.385   8.237 -19.759  1.00 67.45           H
ATOM    972 3HG1 VAL A  79      -2.101   9.713 -19.068  1.00 67.45           H
ATOM    973  CG2 VAL A  79       0.549  10.219 -19.442  1.00 67.45           C
ATOM    974 1HG2 VAL A  79       0.960   9.238 -19.204  1.00 67.45           H
ATOM    975 2HG2 VAL A  79       1.342  10.864 -19.819  1.00 67.45           H
ATOM    976 3HG2 VAL A  79       0.119  10.660 -18.542  1.00 67.45           H
ATOM    977  HN  VAL A  79       1.294  11.107 -21.783  1.00 67.45           H
ATOM    978  N   LYS A  80      -1.006   8.169 -23.546  1.00 62.18           N
ATOM    979  CA  LYS A  80      -1.826   7.965 -24.728  1.00 62.18           C
ATOM    980  C   LYS A  80      -3.053   7.132 -24.355  1.00 62.18           C
ATOM    981  O   LYS A  80      -4.084   7.205 -25.022  1.00 62.18           O
ATOM    982  HA  LYS A  80      -2.163   8.946 -25.065  1.00 62.18           H
ATOM    983  CB  LYS A  80      -0.993   7.360 -25.860  1.00 62.18           C
ATOM    984 1HB  LYS A  80      -0.427   6.507 -25.484  1.00 62.18           H
ATOM    985 2HB  LYS A  80      -1.653   6.985 -26.641  1.00 62.18           H
ATOM    986  CG  LYS A  80      -0.033   8.396 -26.449  1.00 62.18           C
ATOM    987 1HG  LYS A  80      -0.601   9.237 -26.848  1.00 62.18           H
ATOM    988 2HG  LYS A  80       0.610   8.790 -25.662  1.00 62.18           H
ATOM    989  CD  LYS A  80       0.825   7.781 -27.556  1.00 62.18           C
ATOM    990 1HD  LYS A  80       1.350   6.907 -27.172  1.00 62.18           H
ATOM    991 2HD  LYS A  80       0.185   7.437 -28.368  1.00 62.18           H
ATOM    992  CE  LYS A  80       1.837   8.796 -28.093  1.00 62.18           C
ATOM    993 1HE  LYS A  80       1.315   9.676 -28.468  1.00 62.18           H
ATOM    994 2HE  LYS A  80       2.487   9.131 -27.285  1.00 62.18           H
ATOM    995  NZ  LYS A  80       2.649   8.195 -29.174  1.00 62.18           N
ATOM    996 1HZ  LYS A  80       3.318   8.877 -29.513  1.00 62.18           H
ATOM    997 2HZ  LYS A  80       3.144   7.386 -28.816  1.00 62.18           H
ATOM    998 3HZ  LYS A  80       2.042   7.910 -29.935  1.00 62.18           H
ATOM    999  HN  LYS A  80      -0.454   7.381 -23.273  1.00 62.18           H
ATOM   1000  N   THR A  81      -2.903   6.360 -23.289  1.00 73.27           N
ATOM   1001  CA  THR A  81      -3.916   5.386 -22.921  1.00 73.27           C
ATOM   1002  C   THR A  81      -4.328   5.570 -21.459  1.00 73.27           C
ATOM   1003  O   THR A  81      -3.617   6.211 -20.687  1.00 73.27           O
ATOM   1004  HA  THR A  81      -4.803   5.567 -23.528  1.00 73.27           H
ATOM   1005  CB  THR A  81      -3.365   3.991 -23.226  1.00 73.27           C
ATOM   1006  HB  THR A  81      -4.162   3.248 -23.222  1.00 73.27           H
ATOM   1007  OG1 THR A  81      -2.342   3.802 -22.253  1.00 73.27           O
ATOM   1008  HG1 THR A  81      -2.071   2.840 -22.224  1.00 73.27           H
ATOM   1009  CG2 THR A  81      -2.622   3.935 -24.563  1.00 73.27           C
ATOM   1010 1HG2 THR A  81      -1.783   4.631 -24.542  1.00 73.27           H
ATOM   1011 2HG2 THR A  81      -3.303   4.211 -25.368  1.00 73.27           H
ATOM   1012 3HG2 THR A  81      -2.252   2.924 -24.730  1.00 73.27           H
ATOM   1013  HN  THR A  81      -2.108   6.392 -22.683  1.00 73.27           H
ATOM   1014  N   MET A  82      -5.474   4.996 -21.123  1.00 74.12           N
ATOM   1015  CA  MET A  82      -5.962   5.043 -19.756  1.00 74.12           C
ATOM   1016  C   MET A  82      -5.000   4.328 -18.805  1.00 74.12           C
ATOM   1017  O   MET A  82      -4.798   4.768 -17.674  1.00 74.12           O
ATOM   1018  HA  MET A  82      -6.016   6.101 -19.500  1.00 74.12           H
ATOM   1019  CB  MET A  82      -7.340   4.382 -19.682  1.00 74.12           C
ATOM   1020 1HB  MET A  82      -7.954   4.719 -20.517  1.00 74.12           H
ATOM   1021 2HB  MET A  82      -7.234   3.301 -19.780  1.00 74.12           H
ATOM   1022  CG  MET A  82      -8.037   4.714 -18.361  1.00 74.12           C
ATOM   1023 1HG  MET A  82      -7.530   4.214 -17.536  1.00 74.12           H
ATOM   1024 2HG  MET A  82      -7.979   5.785 -18.169  1.00 74.12           H
ATOM   1025  SD  MET A  82      -9.745   4.199 -18.427  1.00 74.12           S
ATOM   1026  CE  MET A  82     -10.287   4.716 -16.807  1.00 74.12           C
ATOM   1027 1HE  MET A  82      -9.699   4.204 -16.046  1.00 74.12           H
ATOM   1028 2HE  MET A  82     -10.153   5.793 -16.706  1.00 74.12           H
ATOM   1029 3HE  MET A  82     -11.341   4.468 -16.680  1.00 74.12           H
ATOM   1030  HN  MET A  82      -6.063   4.506 -21.766  1.00 74.12           H
ATOM   1031  N   THR A  83      -4.433   3.237 -19.298  1.00 74.72           N
ATOM   1032  CA  THR A  83      -3.478   2.471 -18.516  1.00 74.72           C
ATOM   1033  C   THR A  83      -2.262   3.332 -18.169  1.00 74.72           C
ATOM   1034  O   THR A  83      -1.778   3.301 -17.038  1.00 74.72           O
ATOM   1035  HA  THR A  83      -3.950   2.190 -17.575  1.00 74.72           H
ATOM   1036  CB  THR A  83      -3.123   1.209 -19.306  1.00 74.72           C
ATOM   1037  HB  THR A  83      -2.384   1.428 -20.077  1.00 74.72           H
ATOM   1038  OG1 THR A  83      -4.380   0.730 -19.777  1.00 74.72           O
ATOM   1039  HG1 THR A  83      -5.047   0.731 -19.032  1.00 74.72           H
ATOM   1040  CG2 THR A  83      -2.607   0.083 -18.409  1.00 74.72           C
ATOM   1041 1HG2 THR A  83      -3.373  -0.182 -17.681  1.00 74.72           H
ATOM   1042 2HG2 THR A  83      -1.709   0.415 -17.888  1.00 74.72           H
ATOM   1043 3HG2 THR A  83      -2.370  -0.789 -19.020  1.00 74.72           H
ATOM   1044  HN  THR A  83      -4.617   2.876 -20.213  1.00 74.72           H
ATOM   1045  N   ASP A  84      -1.802   4.079 -19.162  1.00 76.82           N
ATOM   1046  CA  ASP A  84      -0.619   4.905 -18.991  1.00 76.82           C
ATOM   1047  C   ASP A  84      -0.854   5.898 -17.852  1.00 76.82           C
ATOM   1048  O   ASP A  84       0.053   6.179 -17.071  1.00 76.82           O
ATOM   1049  HA  ASP A  84       0.189   4.206 -18.775  1.00 76.82           H
ATOM   1050  CB  ASP A  84      -0.318   5.704 -20.261  1.00 76.82           C
ATOM   1051 1HB  ASP A  84      -1.165   6.347 -20.499  1.00 76.82           H
ATOM   1052 2HB  ASP A  84       0.539   6.357 -20.089  1.00 76.82           H
ATOM   1053  CG  ASP A  84      -0.029   4.773 -21.440  1.00 76.82           C
ATOM   1054  OD1 ASP A  84       0.549   3.695 -21.183  1.00 76.82           O
ATOM   1055  OD2 ASP A  84      -0.394   5.161 -22.571  1.00 76.82           O
ATOM   1056  HN  ASP A  84      -2.224   4.126 -20.067  1.00 76.82           H
ATOM   1057  N   MET A  85      -2.078   6.402 -17.792  1.00 83.18           N
ATOM   1058  CA  MET A  85      -2.435   7.384 -16.782  1.00 83.18           C
ATOM   1059  C   MET A  85      -2.335   6.785 -15.377  1.00 83.18           C
ATOM   1060  O   MET A  85      -1.771   7.402 -14.475  1.00 83.18           O
ATOM   1061  HA  MET A  85      -1.714   8.193 -16.892  1.00 83.18           H
ATOM   1062  CB  MET A  85      -3.863   7.874 -17.028  1.00 83.18           C
ATOM   1063 1HB  MET A  85      -3.956   8.234 -18.053  1.00 83.18           H
ATOM   1064 2HB  MET A  85      -4.561   7.043 -16.918  1.00 83.18           H
ATOM   1065  CG  MET A  85      -4.235   8.992 -16.053  1.00 83.18           C
ATOM   1066 1HG  MET A  85      -5.262   9.312 -16.228  1.00 83.18           H
ATOM   1067 2HG  MET A  85      -4.187   8.623 -15.028  1.00 83.18           H
ATOM   1068  SD  MET A  85      -3.123  10.374 -16.256  1.00 83.18           S
ATOM   1069  CE  MET A  85      -4.248  11.578 -16.942  1.00 83.18           C
ATOM   1070 1HE  MET A  85      -4.659  11.200 -17.877  1.00 83.18           H
ATOM   1071 2HE  MET A  85      -5.058  11.762 -16.236  1.00 83.18           H
ATOM   1072 3HE  MET A  85      -3.713  12.509 -17.131  1.00 83.18           H
ATOM   1073  HN  MET A  85      -2.817   6.151 -18.418  1.00 83.18           H
ATOM   1074  N   PHE A  86      -2.892   5.592 -15.236  1.00 86.44           N
ATOM   1075  CA  PHE A  86      -2.919   4.926 -13.945  1.00 86.44           C
ATOM   1076  C   PHE A  86      -1.509   4.522 -13.508  1.00 86.44           C
ATOM   1077  O   PHE A  86      -1.169   4.620 -12.329  1.00 86.44           O
ATOM   1078  HA  PHE A  86      -3.332   5.632 -13.225  1.00 86.44           H
ATOM   1079  CB  PHE A  86      -3.769   3.665 -14.109  1.00 86.44           C
ATOM   1080 1HB  PHE A  86      -3.387   3.087 -14.950  1.00 86.44           H
ATOM   1081 2HB  PHE A  86      -3.657   3.045 -13.220  1.00 86.44           H
ATOM   1082  CG  PHE A  86      -5.257   3.943 -14.334  1.00 86.44           C
ATOM   1083  CD1 PHE A  86      -5.878   4.929 -13.633  1.00 86.44           C
ATOM   1084  HD1 PHE A  86      -5.316   5.522 -12.911  1.00 86.44           H
ATOM   1085  CD2 PHE A  86      -5.958   3.204 -15.235  1.00 86.44           C
ATOM   1086  HD2 PHE A  86      -5.461   2.413 -15.796  1.00 86.44           H
ATOM   1087  CE1 PHE A  86      -7.259   5.187 -13.842  1.00 86.44           C
ATOM   1088  HE1 PHE A  86      -7.757   5.978 -13.281  1.00 86.44           H
ATOM   1089  CE2 PHE A  86      -7.339   3.462 -15.444  1.00 86.44           C
ATOM   1090  HE2 PHE A  86      -7.901   2.869 -16.166  1.00 86.44           H
ATOM   1091  CZ  PHE A  86      -7.960   4.448 -14.743  1.00 86.44           C
ATOM   1092  HZ  PHE A  86      -9.020   4.646 -14.904  1.00 86.44           H
ATOM   1093  HN  PHE A  86      -3.320   5.082 -15.983  1.00 86.44           H
ATOM   1094  N   LEU A  87      -0.727   4.078 -14.480  1.00 80.60           N
ATOM   1095  CA  LEU A  87       0.621   3.611 -14.202  1.00 80.60           C
ATOM   1096  C   LEU A  87       1.473   4.786 -13.719  1.00 80.60           C
ATOM   1097  O   LEU A  87       2.334   4.619 -12.855  1.00 80.60           O
ATOM   1098  HA  LEU A  87       0.554   2.879 -13.397  1.00 80.60           H
ATOM   1099  CB  LEU A  87       1.201   2.891 -15.421  1.00 80.60           C
ATOM   1100 1HB  LEU A  87       1.070   3.532 -16.293  1.00 80.60           H
ATOM   1101 2HB  LEU A  87       2.274   2.772 -15.272  1.00 80.60           H
ATOM   1102  CG  LEU A  87       0.602   1.519 -15.738  1.00 80.60           C
ATOM   1103  HG  LEU A  87      -0.473   1.638 -15.870  1.00 80.60           H
ATOM   1104  CD1 LEU A  87       1.161   0.967 -17.051  1.00 80.60           C
ATOM   1105 1HD1 LEU A  87       0.918   1.650 -17.865  1.00 80.60           H
ATOM   1106 2HD1 LEU A  87       2.243   0.866 -16.971  1.00 80.60           H
ATOM   1107 3HD1 LEU A  87       0.719  -0.009 -17.252  1.00 80.60           H
ATOM   1108  CD2 LEU A  87       0.809   0.549 -14.573  1.00 80.60           C
ATOM   1109 1HD2 LEU A  87       1.877   0.429 -14.385  1.00 80.60           H
ATOM   1110 2HD2 LEU A  87       0.325   0.944 -13.681  1.00 80.60           H
ATOM   1111 3HD2 LEU A  87       0.375  -0.419 -14.825  1.00 80.60           H
ATOM   1112  HN  LEU A  87      -0.999   4.034 -15.441  1.00 80.60           H
ATOM   1113  N   LEU A  88       1.205   5.947 -14.296  1.00 86.35           N
ATOM   1114  CA  LEU A  88       1.923   7.154 -13.920  1.00 86.35           C
ATOM   1115  C   LEU A  88       1.580   7.516 -12.474  1.00 86.35           C
ATOM   1116  O   LEU A  88       2.472   7.762 -11.663  1.00 86.35           O
ATOM   1117  HA  LEU A  88       2.988   6.931 -13.977  1.00 86.35           H
ATOM   1118  CB  LEU A  88       1.641   8.278 -14.919  1.00 86.35           C
ATOM   1119 1HB  LEU A  88       1.980   7.956 -15.903  1.00 86.35           H
ATOM   1120 2HB  LEU A  88       0.562   8.418 -14.983  1.00 86.35           H
ATOM   1121  CG  LEU A  88       2.285   9.630 -14.606  1.00 86.35           C
ATOM   1122  HG  LEU A  88       1.967   9.937 -13.610  1.00 86.35           H
ATOM   1123  CD1 LEU A  88       3.811   9.517 -14.579  1.00 86.35           C
ATOM   1124 1HD1 LEU A  88       4.109   8.802 -13.812  1.00 86.35           H
ATOM   1125 2HD1 LEU A  88       4.167   9.177 -15.551  1.00 86.35           H
ATOM   1126 3HD1 LEU A  88       4.243  10.492 -14.354  1.00 86.35           H
ATOM   1127  CD2 LEU A  88       1.807  10.705 -15.584  1.00 86.35           C
ATOM   1128 1HD2 LEU A  88       2.076  10.416 -16.600  1.00 86.35           H
ATOM   1129 2HD2 LEU A  88       0.724  10.808 -15.510  1.00 86.35           H
ATOM   1130 3HD2 LEU A  88       2.280  11.656 -15.339  1.00 86.35           H
ATOM   1131  HN  LEU A  88       0.513   6.072 -15.008  1.00 86.35           H
ATOM   1132  N   ASN A  89       0.285   7.537 -12.194  1.00 88.68           N
ATOM   1133  CA  ASN A  89      -0.189   7.924 -10.876  1.00 88.68           C
ATOM   1134  C   ASN A  89       0.289   6.899  -9.845  1.00 88.68           C
ATOM   1135  O   ASN A  89       0.559   7.248  -8.697  1.00 88.68           O
ATOM   1136  HA  ASN A  89       0.227   8.916 -10.701  1.00 88.68           H
ATOM   1137  CB  ASN A  89      -1.718   7.963 -10.830  1.00 88.68           C
ATOM   1138 1HB  ASN A  89      -2.124   7.118 -11.388  1.00 88.68           H
ATOM   1139 2HB  ASN A  89      -2.058   7.857  -9.800  1.00 88.68           H
ATOM   1140  CG  ASN A  89      -2.251   9.272 -11.417  1.00 88.68           C
ATOM   1141  OD1 ASN A  89      -2.441  10.259 -10.726  1.00 88.68           O
ATOM   1142  ND2 ASN A  89      -2.482   9.224 -12.726  1.00 88.68           N
ATOM   1143 1HD2 ASN A  89      -2.305   8.381 -13.234  1.00 88.68           H
ATOM   1144 2HD2 ASN A  89      -2.832  10.030 -13.202  1.00 88.68           H
ATOM   1145  HN  ASN A  89      -0.433   7.296 -12.847  1.00 88.68           H
ATOM   1146  N   LEU A  90       0.378   5.655 -10.292  1.00 86.39           N
ATOM   1147  CA  LEU A  90       0.838   4.581  -9.429  1.00 86.39           C
ATOM   1148  C   LEU A  90       2.284   4.851  -9.011  1.00 86.39           C
ATOM   1149  O   LEU A  90       2.636   4.696  -7.843  1.00 86.39           O
ATOM   1150  HA  LEU A  90       0.213   4.590  -8.536  1.00 86.39           H
ATOM   1151  CB  LEU A  90       0.637   3.225 -10.108  1.00 86.39           C
ATOM   1152 1HB  LEU A  90      -0.414   3.129 -10.381  1.00 86.39           H
ATOM   1153 2HB  LEU A  90       1.209   3.217 -11.035  1.00 86.39           H
ATOM   1154  CG  LEU A  90       1.034   1.997  -9.285  1.00 86.39           C
ATOM   1155  HG  LEU A  90       2.071   2.119  -8.970  1.00 86.39           H
ATOM   1156  CD1 LEU A  90       0.185   1.889  -8.017  1.00 86.39           C
ATOM   1157 1HD1 LEU A  90       0.329   2.780  -7.406  1.00 86.39           H
ATOM   1158 2HD1 LEU A  90      -0.866   1.801  -8.290  1.00 86.39           H
ATOM   1159 3HD1 LEU A  90       0.489   1.008  -7.451  1.00 86.39           H
ATOM   1160  CD2 LEU A  90       0.966   0.725 -10.131  1.00 86.39           C
ATOM   1161 1HD2 LEU A  90      -0.052   0.586 -10.497  1.00 86.39           H
ATOM   1162 2HD2 LEU A  90       1.647   0.814 -10.978  1.00 86.39           H
ATOM   1163 3HD2 LEU A  90       1.253  -0.133  -9.522  1.00 86.39           H
ATOM   1164  HN  LEU A  90       0.144   5.378 -11.224  1.00 86.39           H
ATOM   1165  N   ALA A  91       3.084   5.251  -9.989  1.00 90.52           N
ATOM   1166  CA  ALA A  91       4.495   5.501  -9.747  1.00 90.52           C
ATOM   1167  C   ALA A  91       4.641   6.689  -8.793  1.00 90.52           C
ATOM   1168  O   ALA A  91       5.522   6.695  -7.934  1.00 90.52           O
ATOM   1169  HA  ALA A  91       4.913   4.613  -9.274  1.00 90.52           H
ATOM   1170  CB  ALA A  91       5.209   5.734 -11.080  1.00 90.52           C
ATOM   1171 1HB  ALA A  91       5.099   4.850 -11.709  1.00 90.52           H
ATOM   1172 2HB  ALA A  91       4.768   6.595 -11.583  1.00 90.52           H
ATOM   1173 3HB  ALA A  91       6.267   5.921 -10.898  1.00 90.52           H
ATOM   1174  HN  ALA A  91       2.783   5.404 -10.930  1.00 90.52           H
ATOM   1175  N   ILE A  92       3.765   7.665  -8.975  1.00 90.22           N
ATOM   1176  CA  ILE A  92       3.768   8.843  -8.124  1.00 90.22           C
ATOM   1177  C   ILE A  92       3.431   8.431  -6.690  1.00 90.22           C
ATOM   1178  O   ILE A  92       4.085   8.868  -5.744  1.00 90.22           O
ATOM   1179  HA  ILE A  92       4.778   9.252  -8.137  1.00 90.22           H
ATOM   1180  CB  ILE A  92       2.837   9.916  -8.691  1.00 90.22           C
ATOM   1181  HB  ILE A  92       1.874   9.454  -8.907  1.00 90.22           H
ATOM   1182  CG1 ILE A  92       3.379  10.471 -10.010  1.00 90.22           C
ATOM   1183 1HG1 ILE A  92       4.253  11.092  -9.815  1.00 90.22           H
ATOM   1184 2HG1 ILE A  92       3.706   9.650 -10.647  1.00 90.22           H
ATOM   1185  CG2 ILE A  92       2.586  11.022  -7.664  1.00 90.22           C
ATOM   1186 1HG2 ILE A  92       2.124  10.594  -6.774  1.00 90.22           H
ATOM   1187 2HG2 ILE A  92       3.533  11.488  -7.393  1.00 90.22           H
ATOM   1188 3HG2 ILE A  92       1.921  11.772  -8.092  1.00 90.22           H
ATOM   1189  CD1 ILE A  92       2.313  11.294 -10.737  1.00 90.22           C
ATOM   1190 1HD1 ILE A  92       1.451  10.663 -10.951  1.00 90.22           H
ATOM   1191 2HD1 ILE A  92       2.006  12.129 -10.107  1.00 90.22           H
ATOM   1192 3HD1 ILE A  92       2.725  11.677 -11.671  1.00 90.22           H
ATOM   1193  HN  ILE A  92       3.063   7.661  -9.687  1.00 90.22           H
ATOM   1194  N   ALA A  93       2.410   7.594  -6.573  1.00 91.92           N
ATOM   1195  CA  ALA A  93       1.927   7.181  -5.266  1.00 91.92           C
ATOM   1196  C   ALA A  93       3.041   6.437  -4.528  1.00 91.92           C
ATOM   1197  O   ALA A  93       3.298   6.702  -3.354  1.00 91.92           O
ATOM   1198  HA  ALA A  93       1.670   8.080  -4.707  1.00 91.92           H
ATOM   1199  CB  ALA A  93       0.668   6.328  -5.434  1.00 91.92           C
ATOM   1200 1HB  ALA A  93      -0.102   6.912  -5.937  1.00 91.92           H
ATOM   1201 2HB  ALA A  93       0.903   5.446  -6.030  1.00 91.92           H
ATOM   1202 3HB  ALA A  93       0.306   6.018  -4.453  1.00 91.92           H
ATOM   1203  HN  ALA A  93       1.917   7.202  -7.349  1.00 91.92           H
ATOM   1204  N   ASP A  94       3.673   5.519  -5.245  1.00 89.13           N
ATOM   1205  CA  ASP A  94       4.725   4.705  -4.660  1.00 89.13           C
ATOM   1206  C   ASP A  94       5.853   5.614  -4.168  1.00 89.13           C
ATOM   1207  O   ASP A  94       6.386   5.414  -3.077  1.00 89.13           O
ATOM   1208  HA  ASP A  94       4.246   4.158  -3.848  1.00 89.13           H
ATOM   1209  CB  ASP A  94       5.312   3.740  -5.691  1.00 89.13           C
ATOM   1210 1HB  ASP A  94       5.413   4.245  -6.652  1.00 89.13           H
ATOM   1211 2HB  ASP A  94       6.314   3.438  -5.384  1.00 89.13           H
ATOM   1212  CG  ASP A  94       4.427   2.502  -5.850  1.00 89.13           C
ATOM   1213  OD1 ASP A  94       3.726   2.176  -4.867  1.00 89.13           O
ATOM   1214  OD2 ASP A  94       4.471   1.910  -6.950  1.00 89.13           O
ATOM   1215  HN  ASP A  94       3.477   5.329  -6.207  1.00 89.13           H
ATOM   1216  N   LEU A  95       6.183   6.595  -4.995  1.00 90.35           N
ATOM   1217  CA  LEU A  95       7.293   7.485  -4.696  1.00 90.35           C
ATOM   1218  C   LEU A  95       6.990   8.256  -3.410  1.00 90.35           C
ATOM   1219  O   LEU A  95       7.864   8.420  -2.560  1.00 90.35           O
ATOM   1220  HA  LEU A  95       8.173   6.864  -4.527  1.00 90.35           H
ATOM   1221  CB  LEU A  95       7.597   8.384  -5.896  1.00 90.35           C
ATOM   1222 1HB  LEU A  95       7.689   7.756  -6.782  1.00 90.35           H
ATOM   1223 2HB  LEU A  95       6.742   9.040  -6.059  1.00 90.35           H
ATOM   1224  CG  LEU A  95       8.854   9.249  -5.785  1.00 90.35           C
ATOM   1225  HG  LEU A  95       8.803   9.808  -4.851  1.00 90.35           H
ATOM   1226  CD1 LEU A  95      10.113   8.381  -5.723  1.00 90.35           C
ATOM   1227 1HD1 LEU A  95      10.060   7.726  -4.853  1.00 90.35           H
ATOM   1228 2HD1 LEU A  95      10.182   7.777  -6.628  1.00 90.35           H
ATOM   1229 3HD1 LEU A  95      10.992   9.020  -5.645  1.00 90.35           H
ATOM   1230  CD2 LEU A  95       8.918  10.271  -6.921  1.00 90.35           C
ATOM   1231 1HD2 LEU A  95       8.936   9.751  -7.878  1.00 90.35           H
ATOM   1232 2HD2 LEU A  95       8.043  10.920  -6.876  1.00 90.35           H
ATOM   1233 3HD2 LEU A  95       9.822  10.873  -6.818  1.00 90.35           H
ATOM   1234  HN  LEU A  95       5.709   6.786  -5.854  1.00 90.35           H
ATOM   1235  N   LEU A  96       5.750   8.710  -3.309  1.00 87.07           N
ATOM   1236  CA  LEU A  96       5.331   9.492  -2.158  1.00 87.07           C
ATOM   1237  C   LEU A  96       5.494   8.653  -0.889  1.00 87.07           C
ATOM   1238  O   LEU A  96       5.929   9.160   0.143  1.00 87.07           O
ATOM   1239  HA  LEU A  96       5.995  10.354  -2.089  1.00 87.07           H
ATOM   1240  CB  LEU A  96       3.913  10.029  -2.362  1.00 87.07           C
ATOM   1241 1HB  LEU A  96       3.280   9.208  -2.698  1.00 87.07           H
ATOM   1242 2HB  LEU A  96       3.527  10.356  -1.396  1.00 87.07           H
ATOM   1243  CG  LEU A  96       3.770  11.185  -3.354  1.00 87.07           C
ATOM   1244  HG  LEU A  96       4.207  10.876  -4.304  1.00 87.07           H
ATOM   1245  CD1 LEU A  96       2.296  11.503  -3.617  1.00 87.07           C
ATOM   1246 1HD1 LEU A  96       1.803  10.623  -4.031  1.00 87.07           H
ATOM   1247 2HD1 LEU A  96       1.813  11.783  -2.681  1.00 87.07           H
ATOM   1248 3HD1 LEU A  96       2.223  12.328  -4.326  1.00 87.07           H
ATOM   1249  CD2 LEU A  96       4.545  12.415  -2.879  1.00 87.07           C
ATOM   1250 1HD2 LEU A  96       4.160  12.736  -1.911  1.00 87.07           H
ATOM   1251 2HD2 LEU A  96       5.602  12.164  -2.785  1.00 87.07           H
ATOM   1252 3HD2 LEU A  96       4.427  13.222  -3.603  1.00 87.07           H
ATOM   1253  HN  LEU A  96       5.038   8.551  -3.993  1.00 87.07           H
ATOM   1254  N   PHE A  97       5.135   7.383  -1.008  1.00 89.63           N
ATOM   1255  CA  PHE A  97       5.251   6.464   0.112  1.00 89.63           C
ATOM   1256  C   PHE A  97       6.713   6.293   0.531  1.00 89.63           C
ATOM   1257  O   PHE A  97       7.032   6.347   1.717  1.00 89.63           O
ATOM   1258  HA  PHE A  97       4.685   6.891   0.940  1.00 89.63           H
ATOM   1259  CB  PHE A  97       4.707   5.114  -0.359  1.00 89.63           C
ATOM   1260 1HB  PHE A  97       3.619   5.170  -0.408  1.00 89.63           H
ATOM   1261 2HB  PHE A  97       5.062   4.924  -1.372  1.00 89.63           H
ATOM   1262  CG  PHE A  97       5.103   3.938   0.535  1.00 89.63           C
ATOM   1263  CD1 PHE A  97       5.973   2.998   0.077  1.00 89.63           C
ATOM   1264  HD1 PHE A  97       6.388   3.084  -0.928  1.00 89.63           H
ATOM   1265  CD2 PHE A  97       4.585   3.831   1.788  1.00 89.63           C
ATOM   1266  HD2 PHE A  97       3.888   4.584   2.155  1.00 89.63           H
ATOM   1267  CE1 PHE A  97       6.341   1.906   0.906  1.00 89.63           C
ATOM   1268  HE1 PHE A  97       7.038   1.153   0.539  1.00 89.63           H
ATOM   1269  CE2 PHE A  97       4.953   2.739   2.618  1.00 89.63           C
ATOM   1270  HE2 PHE A  97       4.538   2.653   3.622  1.00 89.63           H
ATOM   1271  CZ  PHE A  97       5.823   1.799   2.159  1.00 89.63           C
ATOM   1272  HZ  PHE A  97       6.105   0.961   2.796  1.00 89.63           H
ATOM   1273  HN  PHE A  97       4.772   6.981  -1.849  1.00 89.63           H
ATOM   1274  N   LEU A  98       7.561   6.089  -0.466  1.00 92.72           N
ATOM   1275  CA  LEU A  98       8.943   5.719  -0.210  1.00 92.72           C
ATOM   1276  C   LEU A  98       9.624   6.831   0.591  1.00 92.72           C
ATOM   1277  O   LEU A  98      10.507   6.563   1.404  1.00 92.72           O
ATOM   1278  HA  LEU A  98       8.931   4.814   0.397  1.00 92.72           H
ATOM   1279  CB  LEU A  98       9.658   5.377  -1.519  1.00 92.72           C
ATOM   1280 1HB  LEU A  98       9.492   6.192  -2.224  1.00 92.72           H
ATOM   1281 2HB  LEU A  98      10.729   5.337  -1.324  1.00 92.72           H
ATOM   1282  CG  LEU A  98       9.240   4.067  -2.189  1.00 92.72           C
ATOM   1283  HG  LEU A  98       8.151   4.010  -2.178  1.00 92.72           H
ATOM   1284  CD1 LEU A  98       9.680   4.035  -3.654  1.00 92.72           C
ATOM   1285 1HD1 LEU A  98       9.218   4.865  -4.190  1.00 92.72           H
ATOM   1286 2HD1 LEU A  98      10.764   4.126  -3.709  1.00 92.72           H
ATOM   1287 3HD1 LEU A  98       9.370   3.093  -4.106  1.00 92.72           H
ATOM   1288  CD2 LEU A  98       9.763   2.860  -1.407  1.00 92.72           C
ATOM   1289 1HD2 LEU A  98      10.851   2.899  -1.364  1.00 92.72           H
ATOM   1290 2HD2 LEU A  98       9.359   2.879  -0.395  1.00 92.72           H
ATOM   1291 3HD2 LEU A  98       9.452   1.942  -1.905  1.00 92.72           H
ATOM   1292  HN  LEU A  98       7.319   6.173  -1.433  1.00 92.72           H
ATOM   1293  N   VAL A  99       9.187   8.055   0.333  1.00 89.89           N
ATOM   1294  CA  VAL A  99       9.774   9.212   0.986  1.00 89.89           C
ATOM   1295  C   VAL A  99       9.540   9.114   2.495  1.00 89.89           C
ATOM   1296  O   VAL A  99      10.236   9.759   3.278  1.00 89.89           O
ATOM   1297  HA  VAL A  99      10.847   9.188   0.795  1.00 89.89           H
ATOM   1298  CB  VAL A  99       9.213  10.498   0.376  1.00 89.89           C
ATOM   1299  HB  VAL A  99       8.125  10.440   0.414  1.00 89.89           H
ATOM   1300  CG1 VAL A  99       9.646  11.723   1.185  1.00 89.89           C
ATOM   1301 1HG1 VAL A  99       9.279  11.632   2.207  1.00 89.89           H
ATOM   1302 2HG1 VAL A  99      10.734  11.786   1.194  1.00 89.89           H
ATOM   1303 3HG1 VAL A  99       9.234  12.623   0.729  1.00 89.89           H
ATOM   1304  CG2 VAL A  99       9.626  10.635  -1.091  1.00 89.89           C
ATOM   1305 1HG2 VAL A  99      10.714  10.661  -1.161  1.00 89.89           H
ATOM   1306 2HG2 VAL A  99       9.246   9.785  -1.656  1.00 89.89           H
ATOM   1307 3HG2 VAL A  99       9.214  11.558  -1.499  1.00 89.89           H
ATOM   1308  HN  VAL A  99       8.447   8.261  -0.308  1.00 89.89           H
ATOM   1309  N   THR A 100       8.558   8.302   2.858  1.00 89.79           N
ATOM   1310  CA  THR A 100       8.191   8.149   4.255  1.00 89.79           C
ATOM   1311  C   THR A 100       9.105   7.130   4.938  1.00 89.79           C
ATOM   1312  O   THR A 100       9.257   7.147   6.159  1.00 89.79           O
ATOM   1313  HA  THR A 100       8.346   9.104   4.758  1.00 89.79           H
ATOM   1314  CB  THR A 100       6.709   7.774   4.317  1.00 89.79           C
ATOM   1315  HB  THR A 100       6.312   7.918   5.322  1.00 89.79           H
ATOM   1316  OG1 THR A 100       6.668   6.438   3.825  1.00 89.79           O
ATOM   1317  HG1 THR A 100       6.581   6.442   2.829  1.00 89.79           H
ATOM   1318  CG2 THR A 100       5.863   8.565   3.316  1.00 89.79           C
ATOM   1319 1HG2 THR A 100       6.218   8.368   2.305  1.00 89.79           H
ATOM   1320 2HG2 THR A 100       5.949   9.630   3.530  1.00 89.79           H
ATOM   1321 3HG2 THR A 100       4.820   8.260   3.402  1.00 89.79           H
ATOM   1322  HN  THR A 100       8.019   7.756   2.217  1.00 89.79           H
ATOM   1323  N   LEU A 101       9.689   6.266   4.121  1.00 92.25           N
ATOM   1324  CA  LEU A 101      10.393   5.105   4.639  1.00 92.25           C
ATOM   1325  C   LEU A 101      11.586   5.569   5.476  1.00 92.25           C
ATOM   1326  O   LEU A 101      11.863   5.006   6.535  1.00 92.25           O
ATOM   1327  HA  LEU A 101       9.703   4.567   5.289  1.00 92.25           H
ATOM   1328  CB  LEU A 101      10.773   4.157   3.499  1.00 92.25           C
ATOM   1329 1HB  LEU A 101      11.239   4.742   2.706  1.00 92.25           H
ATOM   1330 2HB  LEU A 101      11.528   3.462   3.868  1.00 92.25           H
ATOM   1331  CG  LEU A 101       9.627   3.346   2.891  1.00 92.25           C
ATOM   1332  HG  LEU A 101       8.921   4.041   2.437  1.00 92.25           H
ATOM   1333  CD1 LEU A 101      10.136   2.428   1.777  1.00 92.25           C
ATOM   1334 1HD1 LEU A 101      10.595   3.029   0.992  1.00 92.25           H
ATOM   1335 2HD1 LEU A 101      10.875   1.738   2.185  1.00 92.25           H
ATOM   1336 3HD1 LEU A 101       9.301   1.864   1.362  1.00 92.25           H
ATOM   1337  CD2 LEU A 101       8.869   2.572   3.971  1.00 92.25           C
ATOM   1338 1HD2 LEU A 101       9.552   1.888   4.474  1.00 92.25           H
ATOM   1339 2HD2 LEU A 101       8.455   3.272   4.697  1.00 92.25           H
ATOM   1340 3HD2 LEU A 101       8.060   2.005   3.511  1.00 92.25           H
ATOM   1341  HN  LEU A 101       9.687   6.349   3.125  1.00 92.25           H
ATOM   1342  N   PRO A 102      12.312   6.600   5.021  1.00 94.42           N
ATOM   1343  CA  PRO A 102      13.485   7.080   5.756  1.00 94.42           C
ATOM   1344  C   PRO A 102      13.167   7.388   7.211  1.00 94.42           C
ATOM   1345  O   PRO A 102      13.939   7.044   8.105  1.00 94.42           O
ATOM   1346  HA  PRO A 102      14.249   6.303   5.790  1.00 94.42           H
ATOM   1347  CB  PRO A 102      13.905   8.334   4.989  1.00 94.42           C
ATOM   1348 1HB  PRO A 102      13.443   9.231   5.401  1.00 94.42           H
ATOM   1349 2HB  PRO A 102      14.983   8.486   5.027  1.00 94.42           H
ATOM   1350  CG  PRO A 102      13.426   8.057   3.569  1.00 94.42           C
ATOM   1351 1HG  PRO A 102      13.330   8.974   2.987  1.00 94.42           H
ATOM   1352 2HG  PRO A 102      14.123   7.420   3.024  1.00 94.42           H
ATOM   1353  CD  PRO A 102      12.084   7.377   3.790  1.00 94.42           C
ATOM   1354 1HD  PRO A 102      11.280   8.102   3.917  1.00 94.42           H
ATOM   1355 2HD  PRO A 102      11.808   6.743   2.948  1.00 94.42           H
ATOM   1356  N   PHE A 103      12.029   8.036   7.410  1.00 92.98           N
ATOM   1357  CA  PHE A 103      11.624   8.445   8.744  1.00 92.98           C
ATOM   1358  C   PHE A 103      11.313   7.230   9.620  1.00 92.98           C
ATOM   1359  O   PHE A 103      11.669   7.200  10.797  1.00 92.98           O
ATOM   1360  HA  PHE A 103      12.457   8.999   9.179  1.00 92.98           H
ATOM   1361  CB  PHE A 103      10.356   9.286   8.589  1.00 92.98           C
ATOM   1362 1HB  PHE A 103       9.603   8.696   8.066  1.00 92.98           H
ATOM   1363 2HB  PHE A 103       9.956   9.507   9.579  1.00 92.98           H
ATOM   1364  CG  PHE A 103      10.569  10.600   7.835  1.00 92.98           C
ATOM   1365  CD1 PHE A 103      10.982  11.709   8.505  1.00 92.98           C
ATOM   1366  HD1 PHE A 103      11.162  11.662   9.579  1.00 92.98           H
ATOM   1367  CD2 PHE A 103      10.344  10.659   6.495  1.00 92.98           C
ATOM   1368  HD2 PHE A 103      10.012   9.771   5.958  1.00 92.98           H
ATOM   1369  CE1 PHE A 103      11.180  12.929   7.805  1.00 92.98           C
ATOM   1370  HE1 PHE A 103      11.511  13.818   8.342  1.00 92.98           H
ATOM   1371  CE2 PHE A 103      10.542  11.879   5.795  1.00 92.98           C
ATOM   1372  HE2 PHE A 103      10.362  11.926   4.721  1.00 92.98           H
ATOM   1373  CZ  PHE A 103      10.955  12.988   6.465  1.00 92.98           C
ATOM   1374  HZ  PHE A 103      11.107  13.924   5.928  1.00 92.98           H
ATOM   1375  HN  PHE A 103      11.389   8.280   6.681  1.00 92.98           H
ATOM   1376  N   TRP A 104      10.651   6.256   9.011  1.00 86.52           N
ATOM   1377  CA  TRP A 104      10.268   5.051   9.726  1.00 86.52           C
ATOM   1378  C   TRP A 104      11.545   4.285  10.079  1.00 86.52           C
ATOM   1379  O   TRP A 104      11.611   3.626  11.116  1.00 86.52           O
ATOM   1380  HA  TRP A 104       9.751   5.353  10.637  1.00 86.52           H
ATOM   1381  CB  TRP A 104       9.279   4.218   8.908  1.00 86.52           C
ATOM   1382 1HB  TRP A 104       9.674   4.090   7.900  1.00 86.52           H
ATOM   1383 2HB  TRP A 104       9.204   3.225   9.350  1.00 86.52           H
ATOM   1384  CG  TRP A 104       7.879   4.828   8.817  1.00 86.52           C
ATOM   1385  CD1 TRP A 104       7.180   5.129   7.714  1.00 86.52           C
ATOM   1386  HD1 TRP A 104       7.540   4.970   6.698  1.00 86.52           H
ATOM   1387  CD2 TRP A 104       7.030   5.200   9.923  1.00 86.52           C
ATOM   1388  NE1 TRP A 104       5.948   5.666   8.027  1.00 86.52           N
ATOM   1389  HE1 TRP A 104       5.251   5.968   7.376  1.00 86.52           H
ATOM   1390  CE2 TRP A 104       5.854   5.711   9.413  1.00 86.52           C
ATOM   1391  CE3 TRP A 104       7.248   5.107  11.309  1.00 86.52           C
ATOM   1392  HE3 TRP A 104       8.168   4.708  11.737  1.00 86.52           H
ATOM   1393  CZ2 TRP A 104       4.804   6.169  10.218  1.00 86.52           C
ATOM   1394  HZ2 TRP A 104       3.884   6.569   9.791  1.00 86.52           H
ATOM   1395  CZ3 TRP A 104       6.190   5.570  12.100  1.00 86.52           C
ATOM   1396  HZ3 TRP A 104       6.307   5.522  13.183  1.00 86.52           H
ATOM   1397  CH2 TRP A 104       4.999   6.087  11.602  1.00 86.52           C
ATOM   1398  HH2 TRP A 104       4.222   6.428  12.286  1.00 86.52           H
ATOM   1399  HN  TRP A 104      10.377   6.282   8.050  1.00 86.52           H
ATOM   1400  N   ALA A 105      12.528   4.398   9.198  1.00 94.83           N
ATOM   1401  CA  ALA A 105      13.794   3.714   9.397  1.00 94.83           C
ATOM   1402  C   ALA A 105      14.465   4.250  10.662  1.00 94.83           C
ATOM   1403  O   ALA A 105      14.946   3.477  11.489  1.00 94.83           O
ATOM   1404  HA  ALA A 105      13.581   2.653   9.530  1.00 94.83           H
ATOM   1405  CB  ALA A 105      14.669   3.888   8.154  1.00 94.83           C
ATOM   1406 1HB  ALA A 105      14.160   3.465   7.288  1.00 94.83           H
ATOM   1407 2HB  ALA A 105      14.852   4.949   7.985  1.00 94.83           H
ATOM   1408 3HB  ALA A 105      15.619   3.375   8.303  1.00 94.83           H
ATOM   1409  HN  ALA A 105      12.469   4.944   8.362  1.00 94.83           H
ATOM   1410  N   ILE A 106      14.476   5.570  10.774  1.00 91.60           N
ATOM   1411  CA  ILE A 106      15.092   6.219  11.919  1.00 91.60           C
ATOM   1412  C   ILE A 106      14.306   5.868  13.184  1.00 91.60           C
ATOM   1413  O   ILE A 106      14.894   5.540  14.213  1.00 91.60           O
ATOM   1414  HA  ILE A 106      16.101   5.819  12.017  1.00 91.60           H
ATOM   1415  CB  ILE A 106      15.224   7.724  11.675  1.00 91.60           C
ATOM   1416  HB  ILE A 106      14.259   8.101  11.337  1.00 91.60           H
ATOM   1417  CG1 ILE A 106      16.236   8.013  10.564  1.00 91.60           C
ATOM   1418 1HG1 ILE A 106      17.248   7.853  10.938  1.00 91.60           H
ATOM   1419 2HG1 ILE A 106      16.087   7.314   9.741  1.00 91.60           H
ATOM   1420  CG2 ILE A 106      15.569   8.462  12.970  1.00 91.60           C
ATOM   1421 1HG2 ILE A 106      14.781   8.294  13.704  1.00 91.60           H
ATOM   1422 2HG2 ILE A 106      16.515   8.087  13.361  1.00 91.60           H
ATOM   1423 3HG2 ILE A 106      15.657   9.529  12.768  1.00 91.60           H
ATOM   1424  CD1 ILE A 106      16.096   9.448  10.054  1.00 91.60           C
ATOM   1425 1HD1 ILE A 106      15.091   9.597   9.658  1.00 91.60           H
ATOM   1426 2HD1 ILE A 106      16.270  10.144  10.875  1.00 91.60           H
ATOM   1427 3HD1 ILE A 106      16.827   9.627   9.265  1.00 91.60           H
ATOM   1428  HN  ILE A 106      14.074   6.192  10.102  1.00 91.60           H
ATOM   1429  N   ALA A 107      12.989   5.949  13.065  1.00 92.85           N
ATOM   1430  CA  ALA A 107      12.120   5.740  14.210  1.00 92.85           C
ATOM   1431  C   ALA A 107      12.299   4.311  14.726  1.00 92.85           C
ATOM   1432  O   ALA A 107      12.250   4.072  15.932  1.00 92.85           O
ATOM   1433  HA  ALA A 107      12.424   6.439  14.989  1.00 92.85           H
ATOM   1434  CB  ALA A 107      10.673   6.041  13.815  1.00 92.85           C
ATOM   1435 1HB  ALA A 107      10.595   7.076  13.484  1.00 92.85           H
ATOM   1436 2HB  ALA A 107      10.372   5.377  13.005  1.00 92.85           H
ATOM   1437 3HB  ALA A 107      10.022   5.884  14.675  1.00 92.85           H
ATOM   1438  HN  ALA A 107      12.517   6.153  12.207  1.00 92.85           H
ATOM   1439  N   ALA A 108      12.502   3.398  13.788  1.00 92.19           N
ATOM   1440  CA  ALA A 108      12.638   1.992  14.129  1.00 92.19           C
ATOM   1441  C   ALA A 108      14.011   1.756  14.761  1.00 92.19           C
ATOM   1442  O   ALA A 108      14.161   0.892  15.624  1.00 92.19           O
ATOM   1443  HA  ALA A 108      11.865   1.751  14.858  1.00 92.19           H
ATOM   1444  CB  ALA A 108      12.418   1.140  12.877  1.00 92.19           C
ATOM   1445 1HB  ALA A 108      11.418   1.322  12.484  1.00 92.19           H
ATOM   1446 2HB  ALA A 108      13.159   1.404  12.123  1.00 92.19           H
ATOM   1447 3HB  ALA A 108      12.521   0.085  13.133  1.00 92.19           H
ATOM   1448  HN  ALA A 108      12.572   3.605  12.812  1.00 92.19           H
ATOM   1449  N   ALA A 109      14.979   2.539  14.308  1.00 91.01           N
ATOM   1450  CA  ALA A 109      16.357   2.344  14.725  1.00 91.01           C
ATOM   1451  C   ALA A 109      16.502   2.746  16.194  1.00 91.01           C
ATOM   1452  O   ALA A 109      17.228   2.102  16.949  1.00 91.01           O
ATOM   1453  HA  ALA A 109      16.588   1.284  14.623  1.00 91.01           H
ATOM   1454  CB  ALA A 109      17.286   3.142  13.808  1.00 91.01           C
ATOM   1455 1HB  ALA A 109      17.165   2.798  12.781  1.00 91.01           H
ATOM   1456 2HB  ALA A 109      17.034   4.201  13.868  1.00 91.01           H
ATOM   1457 3HB  ALA A 109      18.319   2.996  14.121  1.00 91.01           H
ATOM   1458  HN  ALA A 109      14.834   3.294  13.668  1.00 91.01           H
ATOM   1459  N   ASP A 110      15.799   3.810  16.556  1.00 82.21           N
ATOM   1460  CA  ASP A 110      15.984   4.420  17.861  1.00 82.21           C
ATOM   1461  C   ASP A 110      14.633   4.914  18.384  1.00 82.21           C
ATOM   1462  O   ASP A 110      13.907   4.168  19.039  1.00 82.21           O
ATOM   1463  HA  ASP A 110      16.411   3.636  18.486  1.00 82.21           H
ATOM   1464  CB  ASP A 110      16.927   5.622  17.779  1.00 82.21           C
ATOM   1465 1HB  ASP A 110      17.846   5.333  17.270  1.00 82.21           H
ATOM   1466 2HB  ASP A 110      16.467   6.410  17.183  1.00 82.21           H
ATOM   1467  CG  ASP A 110      17.257   6.157  19.174  1.00 82.21           C
ATOM   1468  OD1 ASP A 110      16.921   5.448  20.147  1.00 82.21           O
ATOM   1469  OD2 ASP A 110      17.837   7.262  19.235  1.00 82.21           O
ATOM   1470  HN  ASP A 110      15.115   4.252  15.976  1.00 82.21           H
ATOM   1471  N   GLN A 111      14.338   6.169  18.076  1.00 85.58           N
ATOM   1472  CA  GLN A 111      13.096   6.776  18.521  1.00 85.58           C
ATOM   1473  C   GLN A 111      12.638   7.841  17.522  1.00 85.58           C
ATOM   1474  O   GLN A 111      13.390   8.220  16.626  1.00 85.58           O
ATOM   1475  HA  GLN A 111      12.371   5.963  18.554  1.00 85.58           H
ATOM   1476  CB  GLN A 111      13.247   7.370  19.923  1.00 85.58           C
ATOM   1477 1HB  GLN A 111      12.317   7.853  20.220  1.00 85.58           H
ATOM   1478 2HB  GLN A 111      13.435   6.572  20.642  1.00 85.58           H
ATOM   1479  CG  GLN A 111      14.392   8.384  19.969  1.00 85.58           C
ATOM   1480 1HG  GLN A 111      15.326   7.896  19.688  1.00 85.58           H
ATOM   1481 2HG  GLN A 111      14.213   9.173  19.239  1.00 85.58           H
ATOM   1482  CD  GLN A 111      14.529   8.994  21.365  1.00 85.58           C
ATOM   1483  OE1 GLN A 111      13.608   8.990  22.165  1.00 85.58           O
ATOM   1484  NE2 GLN A 111      15.726   9.517  21.612  1.00 85.58           N
ATOM   1485 1HE2 GLN A 111      16.439   9.487  20.912  1.00 85.58           H
ATOM   1486 2HE2 GLN A 111      15.914   9.940  22.499  1.00 85.58           H
ATOM   1487  HN  GLN A 111      14.930   6.765  17.534  1.00 85.58           H
ATOM   1488  N   TRP A 112      11.406   8.292  17.710  1.00 90.72           N
ATOM   1489  CA  TRP A 112      10.864   9.355  16.881  1.00 90.72           C
ATOM   1490  C   TRP A 112      11.528  10.668  17.301  1.00 90.72           C
ATOM   1491  O   TRP A 112      11.321  11.143  18.416  1.00 90.72           O
ATOM   1492  HA  TRP A 112      11.111   9.127  15.844  1.00 90.72           H
ATOM   1493  CB  TRP A 112       9.338   9.400  16.976  1.00 90.72           C
ATOM   1494 1HB  TRP A 112       8.942   8.405  16.769  1.00 90.72           H
ATOM   1495 2HB  TRP A 112       9.054   9.649  17.998  1.00 90.72           H
ATOM   1496  CG  TRP A 112       8.684  10.401  16.022  1.00 90.72           C
ATOM   1497  CD1 TRP A 112       8.288  11.654  16.285  1.00 90.72           C
ATOM   1498  HD1 TRP A 112       8.388  12.137  17.257  1.00 90.72           H
ATOM   1499  CD2 TRP A 112       8.364  10.182  14.632  1.00 90.72           C
ATOM   1500  NE1 TRP A 112       7.739  12.256  15.171  1.00 90.72           N
ATOM   1501  HE1 TRP A 112       7.374  13.185  15.120  1.00 90.72           H
ATOM   1502  CE2 TRP A 112       7.787  11.332  14.134  1.00 90.72           C
ATOM   1503  CE3 TRP A 112       8.557   9.049  13.822  1.00 90.72           C
ATOM   1504  HE3 TRP A 112       9.010   8.129  14.191  1.00 90.72           H
ATOM   1505  CZ2 TRP A 112       7.354  11.461  12.808  1.00 90.72           C
ATOM   1506  HZ2 TRP A 112       6.901  12.381  12.439  1.00 90.72           H
ATOM   1507  CZ3 TRP A 112       8.119   9.194  12.500  1.00 90.72           C
ATOM   1508  HZ3 TRP A 112       8.245   8.344  11.828  1.00 90.72           H
ATOM   1509  CH2 TRP A 112       7.536  10.345  11.983  1.00 90.72           C
ATOM   1510  HH2 TRP A 112       7.221  10.378  10.940  1.00 90.72           H
ATOM   1511  HN  TRP A 112      10.784   7.945  18.412  1.00 90.72           H
ATOM   1512  N   LYS A 113      12.313  11.216  16.385  1.00 82.75           N
ATOM   1513  CA  LYS A 113      13.147  12.362  16.704  1.00 82.75           C
ATOM   1514  C   LYS A 113      12.528  13.623  16.097  1.00 82.75           C
ATOM   1515  O   LYS A 113      13.147  14.686  16.100  1.00 82.75           O
ATOM   1516  HA  LYS A 113      13.154  12.469  17.789  1.00 82.75           H
ATOM   1517  CB  LYS A 113      14.591  12.113  16.264  1.00 82.75           C
ATOM   1518 1HB  LYS A 113      14.624  11.952  15.187  1.00 82.75           H
ATOM   1519 2HB  LYS A 113      15.196  12.995  16.473  1.00 82.75           H
ATOM   1520  CG  LYS A 113      15.182  10.900  16.985  1.00 82.75           C
ATOM   1521 1HG  LYS A 113      15.077  11.026  18.062  1.00 82.75           H
ATOM   1522 2HG  LYS A 113      14.625  10.004  16.713  1.00 82.75           H
ATOM   1523  CD  LYS A 113      16.659  10.716  16.629  1.00 82.75           C
ATOM   1524 1HD  LYS A 113      16.763  10.579  15.553  1.00 82.75           H
ATOM   1525 2HD  LYS A 113      17.214  11.617  16.890  1.00 82.75           H
ATOM   1526  CE  LYS A 113      17.254   9.513  17.363  1.00 82.75           C
ATOM   1527 1HE  LYS A 113      17.137   9.642  18.439  1.00 82.75           H
ATOM   1528 2HE  LYS A 113      16.712   8.608  17.089  1.00 82.75           H
ATOM   1529  NZ  LYS A 113      18.688   9.360  17.029  1.00 82.75           N
ATOM   1530 1HZ  LYS A 113      19.067   8.561  17.524  1.00 82.75           H
ATOM   1531 2HZ  LYS A 113      18.789   9.217  16.030  1.00 82.75           H
ATOM   1532 3HZ  LYS A 113      19.190  10.197  17.303  1.00 82.75           H
ATOM   1533  HN  LYS A 113      12.384  10.892  15.442  1.00 82.75           H
ATOM   1534  N   PHE A 114      11.314  13.463  15.592  1.00 88.84           N
ATOM   1535  CA  PHE A 114      10.684  14.514  14.811  1.00 88.84           C
ATOM   1536  C   PHE A 114       9.492  15.114  15.560  1.00 88.84           C
ATOM   1537  O   PHE A 114       9.061  14.577  16.580  1.00 88.84           O
ATOM   1538  HA  PHE A 114      11.433  15.288  14.647  1.00 88.84           H
ATOM   1539  CB  PHE A 114      10.186  13.872  13.515  1.00 88.84           C
ATOM   1540 1HB  PHE A 114       9.384  13.173  13.752  1.00 88.84           H
ATOM   1541 2HB  PHE A 114       9.757  14.646  12.879  1.00 88.84           H
ATOM   1542  CG  PHE A 114      11.271  13.132  12.730  1.00 88.84           C
ATOM   1543  CD1 PHE A 114      12.181  13.833  12.002  1.00 88.84           C
ATOM   1544  HD1 PHE A 114      12.137  14.922  11.977  1.00 88.84           H
ATOM   1545  CD2 PHE A 114      11.327  11.774  12.762  1.00 88.84           C
ATOM   1546  HD2 PHE A 114      10.597  11.212  13.345  1.00 88.84           H
ATOM   1547  CE1 PHE A 114      13.188  13.147  11.274  1.00 88.84           C
ATOM   1548  HE1 PHE A 114      13.917  13.708  10.690  1.00 88.84           H
ATOM   1549  CE2 PHE A 114      12.334  11.087  12.033  1.00 88.84           C
ATOM   1550  HE2 PHE A 114      12.378   9.998  12.058  1.00 88.84           H
ATOM   1551  CZ  PHE A 114      13.244  11.788  11.305  1.00 88.84           C
ATOM   1552  HZ  PHE A 114      14.017  11.261  10.746  1.00 88.84           H
ATOM   1553  HN  PHE A 114      10.764  12.636  15.708  1.00 88.84           H
ATOM   1554  N   GLN A 115       8.992  16.218  15.025  1.00 81.77           N
ATOM   1555  CA  GLN A 115       7.888  16.922  15.655  1.00 81.77           C
ATOM   1556  C   GLN A 115       6.576  16.169  15.421  1.00 81.77           C
ATOM   1557  O   GLN A 115       6.503  15.297  14.557  1.00 81.77           O
ATOM   1558  HA  GLN A 115       8.122  16.934  16.720  1.00 81.77           H
ATOM   1559  CB  GLN A 115       7.793  18.361  15.146  1.00 81.77           C
ATOM   1560 1HB  GLN A 115       7.715  18.362  14.058  1.00 81.77           H
ATOM   1561 2HB  GLN A 115       6.886  18.828  15.530  1.00 81.77           H
ATOM   1562  CG  GLN A 115       9.014  19.177  15.575  1.00 81.77           C
ATOM   1563 1HG  GLN A 115       9.132  19.119  16.658  1.00 81.77           H
ATOM   1564 2HG  GLN A 115       9.914  18.750  15.134  1.00 81.77           H
ATOM   1565  CD  GLN A 115       8.874  20.639  15.149  1.00 81.77           C
ATOM   1566  OE1 GLN A 115       7.950  21.024  14.452  1.00 81.77           O
ATOM   1567  NE2 GLN A 115       9.841  21.431  15.606  1.00 81.77           N
ATOM   1568 1HE2 GLN A 115      10.571  21.051  16.174  1.00 81.77           H
ATOM   1569 2HE2 GLN A 115       9.837  22.405  15.381  1.00 81.77           H
ATOM   1570  HN  GLN A 115       9.328  16.631  14.179  1.00 81.77           H
ATOM   1571  N   THR A 116       5.573  16.535  16.205  1.00 88.19           N
ATOM   1572  CA  THR A 116       4.270  15.902  16.098  1.00 88.19           C
ATOM   1573  C   THR A 116       3.704  16.082  14.688  1.00 88.19           C
ATOM   1574  O   THR A 116       3.094  15.166  14.138  1.00 88.19           O
ATOM   1575  HA  THR A 116       4.394  14.831  16.258  1.00 88.19           H
ATOM   1576  CB  THR A 116       3.371  16.480  17.193  1.00 88.19           C
ATOM   1577  HB  THR A 116       3.065  17.497  16.947  1.00 88.19           H
ATOM   1578  OG1 THR A 116       4.141  16.340  18.384  1.00 88.19           O
ATOM   1579  HG1 THR A 116       3.768  16.926  19.103  1.00 88.19           H
ATOM   1580  CG2 THR A 116       2.131  15.622  17.447  1.00 88.19           C
ATOM   1581 1HG2 THR A 116       2.438  14.623  17.758  1.00 88.19           H
ATOM   1582 2HG2 THR A 116       1.543  15.552  16.532  1.00 88.19           H
ATOM   1583 3HG2 THR A 116       1.528  16.077  18.233  1.00 88.19           H
ATOM   1584  HN  THR A 116       5.640  17.249  16.903  1.00 88.19           H
ATOM   1585  N   PHE A 117       3.925  17.270  14.144  1.00 91.29           N
ATOM   1586  CA  PHE A 117       3.434  17.586  12.813  1.00 91.29           C
ATOM   1587  C   PHE A 117       3.902  16.545  11.794  1.00 91.29           C
ATOM   1588  O   PHE A 117       3.112  16.071  10.979  1.00 91.29           O
ATOM   1589  HA  PHE A 117       2.345  17.581  12.861  1.00 91.29           H
ATOM   1590  CB  PHE A 117       4.015  18.950  12.435  1.00 91.29           C
ATOM   1591 1HB  PHE A 117       3.666  19.694  13.152  1.00 91.29           H
ATOM   1592 2HB  PHE A 117       5.100  18.908  12.522  1.00 91.29           H
ATOM   1593  CG  PHE A 117       3.648  19.412  11.023  1.00 91.29           C
ATOM   1594  CD1 PHE A 117       4.578  19.369  10.031  1.00 91.29           C
ATOM   1595  HD1 PHE A 117       5.583  19.005  10.242  1.00 91.29           H
ATOM   1596  CD2 PHE A 117       2.394  19.866  10.760  1.00 91.29           C
ATOM   1597  HD2 PHE A 117       1.649  19.901  11.556  1.00 91.29           H
ATOM   1598  CE1 PHE A 117       4.238  19.798   8.721  1.00 91.29           C
ATOM   1599  HE1 PHE A 117       4.983  19.763   7.926  1.00 91.29           H
ATOM   1600  CE2 PHE A 117       2.054  20.295   9.450  1.00 91.29           C
ATOM   1601  HE2 PHE A 117       1.048  20.660   9.239  1.00 91.29           H
ATOM   1602  CZ  PHE A 117       2.983  20.252   8.458  1.00 91.29           C
ATOM   1603  HZ  PHE A 117       2.722  20.581   7.452  1.00 91.29           H
ATOM   1604  HN  PHE A 117       4.429  18.006  14.595  1.00 91.29           H
ATOM   1605  N   MET A 118       5.184  16.221  11.874  1.00 88.41           N
ATOM   1606  CA  MET A 118       5.779  15.288  10.932  1.00 88.41           C
ATOM   1607  C   MET A 118       5.201  13.883  11.113  1.00 88.41           C
ATOM   1608  O   MET A 118       5.097  13.122  10.151  1.00 88.41           O
ATOM   1609  HA  MET A 118       5.526  15.668   9.943  1.00 88.41           H
ATOM   1610  CB  MET A 118       7.294  15.247  11.143  1.00 88.41           C
ATOM   1611 1HB  MET A 118       7.664  16.252  11.343  1.00 88.41           H
ATOM   1612 2HB  MET A 118       7.527  14.641  12.018  1.00 88.41           H
ATOM   1613  CG  MET A 118       8.003  14.672   9.915  1.00 88.41           C
ATOM   1614 1HG  MET A 118       9.075  14.609  10.099  1.00 88.41           H
ATOM   1615 2HG  MET A 118       7.653  13.658   9.724  1.00 88.41           H
ATOM   1616  SD  MET A 118       7.690  15.702   8.491  1.00 88.41           S
ATOM   1617  CE  MET A 118       8.311  14.641   7.197  1.00 88.41           C
ATOM   1618 1HE  MET A 118       9.368  14.436   7.372  1.00 88.41           H
ATOM   1619 2HE  MET A 118       7.755  13.704   7.197  1.00 88.41           H
ATOM   1620 3HE  MET A 118       8.192  15.134   6.233  1.00 88.41           H
ATOM   1621  HN  MET A 118       5.811  16.583  12.564  1.00 88.41           H
ATOM   1622  N   CYS A 119       4.840  13.580  12.351  1.00 93.57           N
ATOM   1623  CA  CYS A 119       4.195  12.314  12.655  1.00 93.57           C
ATOM   1624  C   CYS A 119       2.874  12.251  11.885  1.00 93.57           C
ATOM   1625  O   CYS A 119       2.574  11.247  11.241  1.00 93.57           O
ATOM   1626  HA  CYS A 119       4.874  11.529  12.322  1.00 93.57           H
ATOM   1627  CB  CYS A 119       3.988  12.131  14.159  1.00 93.57           C
ATOM   1628 1HB  CYS A 119       4.953  12.069  14.663  1.00 93.57           H
ATOM   1629 2HB  CYS A 119       3.469  12.997  14.571  1.00 93.57           H
ATOM   1630  SG  CYS A 119       3.018  10.613  14.478  1.00 93.57           S
ATOM   1631  HN  CYS A 119       4.980  14.182  13.137  1.00 93.57           H
ATOM   1632  N   LYS A 120       2.120  13.336  11.977  1.00 91.67           N
ATOM   1633  CA  LYS A 120       0.827  13.408  11.317  1.00 91.67           C
ATOM   1634  C   LYS A 120       1.018  13.218   9.811  1.00 91.67           C
ATOM   1635  O   LYS A 120       0.291  12.452   9.181  1.00 91.67           O
ATOM   1636  HA  LYS A 120       0.221  12.584  11.694  1.00 91.67           H
ATOM   1637  CB  LYS A 120       0.107  14.706  11.687  1.00 91.67           C
ATOM   1638 1HB  LYS A 120       0.778  15.553  11.540  1.00 91.67           H
ATOM   1639 2HB  LYS A 120      -0.744  14.856  11.024  1.00 91.67           H
ATOM   1640  CG  LYS A 120      -0.370  14.673  13.140  1.00 91.67           C
ATOM   1641 1HG  LYS A 120      -1.102  13.875  13.268  1.00 91.67           H
ATOM   1642 2HG  LYS A 120       0.469  14.445  13.798  1.00 91.67           H
ATOM   1643  CD  LYS A 120      -0.992  16.011  13.544  1.00 91.67           C
ATOM   1644 1HD  LYS A 120      -0.256  16.807  13.431  1.00 91.67           H
ATOM   1645 2HD  LYS A 120      -1.821  16.247  12.877  1.00 91.67           H
ATOM   1646  CE  LYS A 120      -1.490  15.971  14.990  1.00 91.67           C
ATOM   1647 1HE  LYS A 120      -0.795  15.397  15.604  1.00 91.67           H
ATOM   1648 2HE  LYS A 120      -1.517  16.981  15.400  1.00 91.67           H
ATOM   1649  NZ  LYS A 120      -2.838  15.365  15.058  1.00 91.67           N
ATOM   1650 1HZ  LYS A 120      -3.252  15.562  15.962  1.00 91.67           H
ATOM   1651 2HZ  LYS A 120      -3.422  15.756  14.326  1.00 91.67           H
ATOM   1652 3HZ  LYS A 120      -2.765  14.362  14.931  1.00 91.67           H
ATOM   1653  HN  LYS A 120       2.378  14.155  12.491  1.00 91.67           H
ATOM   1654  N   VAL A 121       2.000  13.930   9.277  1.00 92.82           N
ATOM   1655  CA  VAL A 121       2.233  13.926   7.843  1.00 92.82           C
ATOM   1656  C   VAL A 121       2.595  12.509   7.393  1.00 92.82           C
ATOM   1657  O   VAL A 121       2.009  11.985   6.447  1.00 92.82           O
ATOM   1658  HA  VAL A 121       1.303  14.221   7.357  1.00 92.82           H
ATOM   1659  CB  VAL A 121       3.303  14.959   7.483  1.00 92.82           C
ATOM   1660  HB  VAL A 121       4.173  14.773   8.112  1.00 92.82           H
ATOM   1661  CG1 VAL A 121       3.738  14.812   6.024  1.00 92.82           C
ATOM   1662 1HG1 VAL A 121       4.148  13.815   5.865  1.00 92.82           H
ATOM   1663 2HG1 VAL A 121       2.877  14.960   5.372  1.00 92.82           H
ATOM   1664 3HG1 VAL A 121       4.499  15.559   5.795  1.00 92.82           H
ATOM   1665  CG2 VAL A 121       2.812  16.379   7.769  1.00 92.82           C
ATOM   1666 1HG2 VAL A 121       1.919  16.581   7.178  1.00 92.82           H
ATOM   1667 2HG2 VAL A 121       2.575  16.475   8.829  1.00 92.82           H
ATOM   1668 3HG2 VAL A 121       3.591  17.094   7.505  1.00 92.82           H
ATOM   1669  HN  VAL A 121       2.629  14.500   9.805  1.00 92.82           H
ATOM   1670  N   VAL A 122       3.560  11.929   8.092  1.00 91.91           N
ATOM   1671  CA  VAL A 122       4.136  10.665   7.667  1.00 91.91           C
ATOM   1672  C   VAL A 122       3.055   9.581   7.696  1.00 91.91           C
ATOM   1673  O   VAL A 122       2.927   8.802   6.753  1.00 91.91           O
ATOM   1674  HA  VAL A 122       4.481  10.789   6.641  1.00 91.91           H
ATOM   1675  CB  VAL A 122       5.348  10.323   8.536  1.00 91.91           C
ATOM   1676  HB  VAL A 122       5.045  10.406   9.580  1.00 91.91           H
ATOM   1677  CG1 VAL A 122       5.809   8.884   8.294  1.00 91.91           C
ATOM   1678 1HG1 VAL A 122       4.999   8.197   8.538  1.00 91.91           H
ATOM   1679 2HG1 VAL A 122       6.085   8.763   7.246  1.00 91.91           H
ATOM   1680 3HG1 VAL A 122       6.671   8.668   8.924  1.00 91.91           H
ATOM   1681  CG2 VAL A 122       6.490  11.313   8.298  1.00 91.91           C
ATOM   1682 1HG2 VAL A 122       6.789  11.276   7.250  1.00 91.91           H
ATOM   1683 2HG2 VAL A 122       6.155  12.320   8.545  1.00 91.91           H
ATOM   1684 3HG2 VAL A 122       7.338  11.047   8.928  1.00 91.91           H
ATOM   1685  HN  VAL A 122       3.946  12.308   8.934  1.00 91.91           H
ATOM   1686  N   ASN A 123       2.305   9.567   8.788  1.00 91.07           N
ATOM   1687  CA  ASN A 123       1.243   8.590   8.953  1.00 91.07           C
ATOM   1688  C   ASN A 123       0.195   8.792   7.857  1.00 91.07           C
ATOM   1689  O   ASN A 123      -0.293   7.825   7.274  1.00 91.07           O
ATOM   1690  HA  ASN A 123       1.733   7.619   8.887  1.00 91.07           H
ATOM   1691  CB  ASN A 123       0.548   8.755  10.307  1.00 91.07           C
ATOM   1692 1HB  ASN A 123       0.609   9.796  10.626  1.00 91.07           H
ATOM   1693 2HB  ASN A 123      -0.510   8.513  10.209  1.00 91.07           H
ATOM   1694  CG  ASN A 123       1.188   7.854  11.365  1.00 91.07           C
ATOM   1695  OD1 ASN A 123       1.922   6.927  11.066  1.00 91.07           O
ATOM   1696  ND2 ASN A 123       0.868   8.176  12.615  1.00 91.07           N
ATOM   1697 1HD2 ASN A 123       0.260   8.949  12.792  1.00 91.07           H
ATOM   1698 2HD2 ASN A 123       1.237   7.645  13.378  1.00 91.07           H
ATOM   1699  HN  ASN A 123       2.414  10.206   9.549  1.00 91.07           H
ATOM   1700  N   SER A 124      -0.120  10.055   7.609  1.00 91.84           N
ATOM   1701  CA  SER A 124      -1.155  10.393   6.647  1.00 91.84           C
ATOM   1702  C   SER A 124      -0.717   9.984   5.240  1.00 91.84           C
ATOM   1703  O   SER A 124      -1.503   9.421   4.480  1.00 91.84           O
ATOM   1704  HA  SER A 124      -2.032   9.824   6.956  1.00 91.84           H
ATOM   1705  CB  SER A 124      -1.479  11.888   6.689  1.00 91.84           C
ATOM   1706 1HB  SER A 124      -0.597  12.458   6.397  1.00 91.84           H
ATOM   1707 2HB  SER A 124      -2.259  12.111   5.961  1.00 91.84           H
ATOM   1708  OG  SER A 124      -1.905  12.306   7.983  1.00 91.84           O
ATOM   1709  HG  SER A 124      -1.215  12.900   8.396  1.00 91.84           H
ATOM   1710  HN  SER A 124       0.319  10.838   8.050  1.00 91.84           H
ATOM   1711  N   MET A 125       0.537  10.284   4.935  1.00 85.01           N
ATOM   1712  CA  MET A 125       1.083   9.974   3.625  1.00 85.01           C
ATOM   1713  C   MET A 125       1.025   8.470   3.348  1.00 85.01           C
ATOM   1714  O   MET A 125       0.594   8.049   2.276  1.00 85.01           O
ATOM   1715  HA  MET A 125       0.454  10.506   2.911  1.00 85.01           H
ATOM   1716  CB  MET A 125       2.535  10.451   3.550  1.00 85.01           C
ATOM   1717 1HB  MET A 125       3.060  10.174   4.465  1.00 85.01           H
ATOM   1718 2HB  MET A 125       3.045   9.950   2.727  1.00 85.01           H
ATOM   1719  CG  MET A 125       2.605  11.967   3.354  1.00 85.01           C
ATOM   1720 1HG  MET A 125       2.033  12.254   2.472  1.00 85.01           H
ATOM   1721 2HG  MET A 125       2.152  12.473   4.207  1.00 85.01           H
ATOM   1722  SD  MET A 125       4.304  12.481   3.172  1.00 85.01           S
ATOM   1723  CE  MET A 125       4.628  11.901   1.515  1.00 85.01           C
ATOM   1724 1HE  MET A 125       4.485  10.821   1.474  1.00 85.01           H
ATOM   1725 2HE  MET A 125       3.942  12.385   0.820  1.00 85.01           H
ATOM   1726 3HE  MET A 125       5.654  12.143   1.240  1.00 85.01           H
ATOM   1727  HN  MET A 125       1.174  10.730   5.563  1.00 85.01           H
ATOM   1728  N   TYR A 126       1.465   7.702   4.335  1.00 84.58           N
ATOM   1729  CA  TYR A 126       1.457   6.254   4.216  1.00 84.58           C
ATOM   1730  C   TYR A 126       0.050   5.736   3.910  1.00 84.58           C
ATOM   1731  O   TYR A 126      -0.131   4.911   3.016  1.00 84.58           O
ATOM   1732  HA  TYR A 126       2.123   5.980   3.397  1.00 84.58           H
ATOM   1733  CB  TYR A 126       1.901   5.717   5.578  1.00 84.58           C
ATOM   1734 1HB  TYR A 126       2.974   5.876   5.688  1.00 84.58           H
ATOM   1735 2HB  TYR A 126       1.412   6.295   6.362  1.00 84.58           H
ATOM   1736  CG  TYR A 126       1.595   4.233   5.791  1.00 84.58           C
ATOM   1737  CD1 TYR A 126       0.581   3.854   6.647  1.00 84.58           C
ATOM   1738  HD1 TYR A 126      -0.002   4.612   7.171  1.00 84.58           H
ATOM   1739  CD2 TYR A 126       2.333   3.274   5.128  1.00 84.58           C
ATOM   1740  HD2 TYR A 126       3.134   3.574   4.452  1.00 84.58           H
ATOM   1741  CE1 TYR A 126       0.293   2.457   6.848  1.00 84.58           C
ATOM   1742  HE1 TYR A 126      -0.505   2.144   7.521  1.00 84.58           H
ATOM   1743  CE2 TYR A 126       2.045   1.878   5.329  1.00 84.58           C
ATOM   1744  HE2 TYR A 126       2.620   1.110   4.811  1.00 84.58           H
ATOM   1745  CZ  TYR A 126       1.039   1.538   6.179  1.00 84.58           C
ATOM   1746  OH  TYR A 126       0.767   0.219   6.369  1.00 84.58           O
ATOM   1747  HH  TYR A 126       1.278  -0.333   5.711  1.00 84.58           H
ATOM   1748  HN  TYR A 126       1.821   8.053   5.201  1.00 84.58           H
ATOM   1749  N   LYS A 127      -0.910   6.242   4.670  1.00 84.87           N
ATOM   1750  CA  LYS A 127      -2.267   5.728   4.602  1.00 84.87           C
ATOM   1751  C   LYS A 127      -2.875   6.082   3.243  1.00 84.87           C
ATOM   1752  O   LYS A 127      -3.542   5.256   2.624  1.00 84.87           O
ATOM   1753  HA  LYS A 127      -2.210   4.643   4.683  1.00 84.87           H
ATOM   1754  CB  LYS A 127      -3.089   6.228   5.792  1.00 84.87           C
ATOM   1755 1HB  LYS A 127      -2.495   6.162   6.703  1.00 84.87           H
ATOM   1756 2HB  LYS A 127      -3.340   7.279   5.650  1.00 84.87           H
ATOM   1757  CG  LYS A 127      -4.372   5.410   5.954  1.00 84.87           C
ATOM   1758 1HG  LYS A 127      -5.045   5.916   6.647  1.00 84.87           H
ATOM   1759 2HG  LYS A 127      -4.889   5.345   4.997  1.00 84.87           H
ATOM   1760  CD  LYS A 127      -4.064   4.003   6.470  1.00 84.87           C
ATOM   1761 1HD  LYS A 127      -3.616   3.409   5.673  1.00 84.87           H
ATOM   1762 2HD  LYS A 127      -3.331   4.059   7.276  1.00 84.87           H
ATOM   1763  CE  LYS A 127      -5.333   3.314   6.975  1.00 84.87           C
ATOM   1764 1HE  LYS A 127      -6.207   3.747   6.489  1.00 84.87           H
ATOM   1765 2HE  LYS A 127      -5.311   2.257   6.708  1.00 84.87           H
ATOM   1766  NZ  LYS A 127      -5.452   3.458   8.443  1.00 84.87           N
ATOM   1767 1HZ  LYS A 127      -6.064   2.735   8.805  1.00 84.87           H
ATOM   1768 2HZ  LYS A 127      -4.535   3.368   8.867  1.00 84.87           H
ATOM   1769 3HZ  LYS A 127      -5.838   4.369   8.663  1.00 84.87           H
ATOM   1770  HN  LYS A 127      -0.773   6.988   5.322  1.00 84.87           H
ATOM   1771  N   MET A 128      -2.621   7.312   2.820  1.00 85.86           N
ATOM   1772  CA  MET A 128      -3.158   7.795   1.559  1.00 85.86           C
ATOM   1773  C   MET A 128      -2.616   6.979   0.384  1.00 85.86           C
ATOM   1774  O   MET A 128      -3.361   6.633  -0.532  1.00 85.86           O
ATOM   1775  HA  MET A 128      -4.238   7.667   1.632  1.00 85.86           H
ATOM   1776  CB  MET A 128      -2.783   9.267   1.375  1.00 85.86           C
ATOM   1777 1HB  MET A 128      -3.059   9.830   2.266  1.00 85.86           H
ATOM   1778 2HB  MET A 128      -1.703   9.359   1.260  1.00 85.86           H
ATOM   1779  CG  MET A 128      -3.484   9.862   0.152  1.00 85.86           C
ATOM   1780 1HG  MET A 128      -3.129   9.373  -0.755  1.00 85.86           H
ATOM   1781 2HG  MET A 128      -4.557   9.679   0.212  1.00 85.86           H
ATOM   1782  SD  MET A 128      -3.169  11.616   0.061  1.00 85.86           S
ATOM   1783  CE  MET A 128      -1.431  11.598  -0.347  1.00 85.86           C
ATOM   1784 1HE  MET A 128      -0.878  11.089   0.442  1.00 85.86           H
ATOM   1785 2HE  MET A 128      -1.285  11.073  -1.291  1.00 85.86           H
ATOM   1786 3HE  MET A 128      -1.070  12.622  -0.442  1.00 85.86           H
ATOM   1787  HN  MET A 128      -2.061   7.972   3.321  1.00 85.86           H
ATOM   1788  N   ASN A 129      -1.324   6.694   0.448  1.00 80.92           N
ATOM   1789  CA  ASN A 129      -0.657   5.994  -0.637  1.00 80.92           C
ATOM   1790  C   ASN A 129      -1.095   4.528  -0.637  1.00 80.92           C
ATOM   1791  O   ASN A 129      -1.212   3.912  -1.695  1.00 80.92           O
ATOM   1792  HA  ASN A 129      -0.956   6.519  -1.544  1.00 80.92           H
ATOM   1793  CB  ASN A 129       0.863   6.033  -0.465  1.00 80.92           C
ATOM   1794 1HB  ASN A 129       1.128   5.694   0.536  1.00 80.92           H
ATOM   1795 2HB  ASN A 129       1.330   5.344  -1.169  1.00 80.92           H
ATOM   1796  CG  ASN A 129       1.404   7.446  -0.691  1.00 80.92           C
ATOM   1797  OD1 ASN A 129       0.927   8.195  -1.527  1.00 80.92           O
ATOM   1798  ND2 ASN A 129       2.425   7.767   0.099  1.00 80.92           N
ATOM   1799 1HD2 ASN A 129       2.770   7.105   0.764  1.00 80.92           H
ATOM   1800 2HD2 ASN A 129       2.849   8.670   0.026  1.00 80.92           H
ATOM   1801  HN  ASN A 129      -0.736   6.934   1.221  1.00 80.92           H
ATOM   1802  N   PHE A 130      -1.326   4.012   0.561  1.00 85.82           N
ATOM   1803  CA  PHE A 130      -1.802   2.647   0.709  1.00 85.82           C
ATOM   1804  C   PHE A 130      -3.080   2.421  -0.101  1.00 85.82           C
ATOM   1805  O   PHE A 130      -3.158   1.486  -0.895  1.00 85.82           O
ATOM   1806  HA  PHE A 130      -1.017   1.989   0.337  1.00 85.82           H
ATOM   1807  CB  PHE A 130      -2.109   2.439   2.193  1.00 85.82           C
ATOM   1808 1HB  PHE A 130      -1.182   2.521   2.761  1.00 85.82           H
ATOM   1809 2HB  PHE A 130      -2.763   3.242   2.535  1.00 85.82           H
ATOM   1810  CG  PHE A 130      -2.768   1.095   2.510  1.00 85.82           C
ATOM   1811  CD1 PHE A 130      -4.111   1.027   2.711  1.00 85.82           C
ATOM   1812  HD1 PHE A 130      -4.719   1.930   2.646  1.00 85.82           H
ATOM   1813  CD2 PHE A 130      -2.010  -0.031   2.591  1.00 85.82           C
ATOM   1814  HD2 PHE A 130      -0.933   0.024   2.430  1.00 85.82           H
ATOM   1815  CE1 PHE A 130      -4.723  -0.221   3.005  1.00 85.82           C
ATOM   1816  HE1 PHE A 130      -5.799  -0.275   3.165  1.00 85.82           H
ATOM   1817  CE2 PHE A 130      -2.621  -1.279   2.885  1.00 85.82           C
ATOM   1818  HE2 PHE A 130      -2.014  -2.182   2.950  1.00 85.82           H
ATOM   1819  CZ  PHE A 130      -3.965  -1.347   3.085  1.00 85.82           C
ATOM   1820  HZ  PHE A 130      -4.434  -2.305   3.311  1.00 85.82           H
ATOM   1821  HN  PHE A 130      -1.193   4.509   1.419  1.00 85.82           H
ATOM   1822  N   TYR A 131      -4.050   3.294   0.129  1.00 91.25           N
ATOM   1823  CA  TYR A 131      -5.338   3.173  -0.532  1.00 91.25           C
ATOM   1824  C   TYR A 131      -5.221   3.488  -2.025  1.00 91.25           C
ATOM   1825  O   TYR A 131      -5.795   2.789  -2.858  1.00 91.25           O
ATOM   1826  HA  TYR A 131      -5.682   2.145  -0.412  1.00 91.25           H
ATOM   1827  CB  TYR A 131      -6.250   4.210   0.126  1.00 91.25           C
ATOM   1828 1HB  TYR A 131      -5.701   5.146   0.231  1.00 91.25           H
ATOM   1829 2HB  TYR A 131      -7.094   4.408  -0.534  1.00 91.25           H
ATOM   1830  CG  TYR A 131      -6.781   3.790   1.498  1.00 91.25           C
ATOM   1831  CD1 TYR A 131      -7.477   2.607   1.637  1.00 91.25           C
ATOM   1832  HD1 TYR A 131      -7.648   1.971   0.768  1.00 91.25           H
ATOM   1833  CD2 TYR A 131      -6.563   4.596   2.598  1.00 91.25           C
ATOM   1834  HD2 TYR A 131      -6.013   5.531   2.489  1.00 91.25           H
ATOM   1835  CE1 TYR A 131      -7.976   2.212   2.928  1.00 91.25           C
ATOM   1836  HE1 TYR A 131      -8.528   1.280   3.051  1.00 91.25           H
ATOM   1837  CE2 TYR A 131      -7.063   4.201   3.889  1.00 91.25           C
ATOM   1838  HE2 TYR A 131      -6.898   4.827   4.766  1.00 91.25           H
ATOM   1839  CZ  TYR A 131      -7.745   3.028   3.991  1.00 91.25           C
ATOM   1840  OH  TYR A 131      -8.216   2.655   5.211  1.00 91.25           O
ATOM   1841  HH  TYR A 131      -8.315   3.458   5.799  1.00 91.25           H
ATOM   1842  HN  TYR A 131      -3.966   4.072   0.752  1.00 91.25           H
ATOM   1843  N   SER A 132      -4.473   4.542  -2.317  1.00 90.75           N
ATOM   1844  CA  SER A 132      -4.388   5.045  -3.677  1.00 90.75           C
ATOM   1845  C   SER A 132      -3.774   3.982  -4.591  1.00 90.75           C
ATOM   1846  O   SER A 132      -4.248   3.768  -5.706  1.00 90.75           O
ATOM   1847  HA  SER A 132      -5.416   5.256  -3.972  1.00 90.75           H
ATOM   1848  CB  SER A 132      -3.567   6.335  -3.737  1.00 90.75           C
ATOM   1849 1HB  SER A 132      -3.544   6.703  -4.763  1.00 90.75           H
ATOM   1850 2HB  SER A 132      -4.052   7.102  -3.134  1.00 90.75           H
ATOM   1851  OG  SER A 132      -2.233   6.141  -3.275  1.00 90.75           O
ATOM   1852  HG  SER A 132      -1.706   6.983  -3.386  1.00 90.75           H
ATOM   1853  HN  SER A 132      -3.933   5.049  -1.645  1.00 90.75           H
ATOM   1854  N   CYS A 133      -2.729   3.344  -4.084  1.00 87.74           N
ATOM   1855  CA  CYS A 133      -2.024   2.333  -4.854  1.00 87.74           C
ATOM   1856  C   CYS A 133      -3.005   1.204  -5.175  1.00 87.74           C
ATOM   1857  O   CYS A 133      -3.126   0.791  -6.327  1.00 87.74           O
ATOM   1858  HA  CYS A 133      -1.680   2.819  -5.767  1.00 87.74           H
ATOM   1859  CB  CYS A 133      -0.786   1.822  -4.116  1.00 87.74           C
ATOM   1860 1HB  CYS A 133      -1.046   1.558  -3.090  1.00 87.74           H
ATOM   1861 2HB  CYS A 133      -0.416   0.914  -4.593  1.00 87.74           H
ATOM   1862  SG  CYS A 133       0.519   3.104  -4.118  1.00 87.74           S
ATOM   1863  HG  CYS A 133       0.051   3.781  -3.074  1.00 87.74           H
ATOM   1864  HN  CYS A 133      -2.364   3.508  -3.168  1.00 87.74           H
ATOM   1865  N   VAL A 134      -3.680   0.736  -4.135  1.00 87.00           N
ATOM   1866  CA  VAL A 134      -4.532  -0.434  -4.261  1.00 87.00           C
ATOM   1867  C   VAL A 134      -5.681  -0.121  -5.222  1.00 87.00           C
ATOM   1868  O   VAL A 134      -6.044  -0.952  -6.053  1.00 87.00           O
ATOM   1869  HA  VAL A 134      -3.929  -1.237  -4.686  1.00 87.00           H
ATOM   1870  CB  VAL A 134      -5.013  -0.882  -2.880  1.00 87.00           C
ATOM   1871  HB  VAL A 134      -5.513  -0.036  -2.408  1.00 87.00           H
ATOM   1872  CG1 VAL A 134      -6.028  -2.022  -2.996  1.00 87.00           C
ATOM   1873 1HG1 VAL A 134      -6.889  -1.684  -3.573  1.00 87.00           H
ATOM   1874 2HG1 VAL A 134      -5.564  -2.871  -3.497  1.00 87.00           H
ATOM   1875 3HG1 VAL A 134      -6.353  -2.321  -1.999  1.00 87.00           H
ATOM   1876  CG2 VAL A 134      -3.834  -1.287  -1.993  1.00 87.00           C
ATOM   1877 1HG2 VAL A 134      -3.294  -2.111  -2.459  1.00 87.00           H
ATOM   1878 2HG2 VAL A 134      -3.163  -0.436  -1.870  1.00 87.00           H
ATOM   1879 3HG2 VAL A 134      -4.204  -1.601  -1.017  1.00 87.00           H
ATOM   1880  HN  VAL A 134      -3.651   1.141  -3.221  1.00 87.00           H
ATOM   1881  N   LEU A 135      -6.223   1.079  -5.075  1.00 91.60           N
ATOM   1882  CA  LEU A 135      -7.359   1.492  -5.882  1.00 91.60           C
ATOM   1883  C   LEU A 135      -6.917   1.640  -7.339  1.00 91.60           C
ATOM   1884  O   LEU A 135      -7.678   1.336  -8.256  1.00 91.60           O
ATOM   1885  HA  LEU A 135      -8.104   0.698  -5.826  1.00 91.60           H
ATOM   1886  CB  LEU A 135      -7.998   2.755  -5.301  1.00 91.60           C
ATOM   1887 1HB  LEU A 135      -7.217   3.504  -5.168  1.00 91.60           H
ATOM   1888 2HB  LEU A 135      -8.699   3.153  -6.034  1.00 91.60           H
ATOM   1889  CG  LEU A 135      -8.735   2.583  -3.972  1.00 91.60           C
ATOM   1890  HG  LEU A 135      -8.047   2.135  -3.255  1.00 91.60           H
ATOM   1891  CD1 LEU A 135      -9.160   3.938  -3.402  1.00 91.60           C
ATOM   1892 1HD1 LEU A 135      -8.278   4.556  -3.236  1.00 91.60           H
ATOM   1893 2HD1 LEU A 135      -9.825   4.437  -4.108  1.00 91.60           H
ATOM   1894 3HD1 LEU A 135      -9.682   3.787  -2.457  1.00 91.60           H
ATOM   1895  CD2 LEU A 135      -9.919   1.626  -4.121  1.00 91.60           C
ATOM   1896 1HD2 LEU A 135     -10.617   2.024  -4.858  1.00 91.60           H
ATOM   1897 2HD2 LEU A 135      -9.559   0.651  -4.449  1.00 91.60           H
ATOM   1898 3HD2 LEU A 135     -10.425   1.523  -3.161  1.00 91.60           H
ATOM   1899  HN  LEU A 135      -5.898   1.763  -4.421  1.00 91.60           H
ATOM   1900  N   LEU A 136      -5.688   2.107  -7.507  1.00 90.50           N
ATOM   1901  CA  LEU A 136      -5.139   2.305  -8.838  1.00 90.50           C
ATOM   1902  C   LEU A 136      -4.989   0.950  -9.531  1.00 90.50           C
ATOM   1903  O   LEU A 136      -5.352   0.801 -10.697  1.00 90.50           O
ATOM   1904  HA  LEU A 136      -5.855   2.904  -9.401  1.00 90.50           H
ATOM   1905  CB  LEU A 136      -3.837   3.107  -8.765  1.00 90.50           C
ATOM   1906 1HB  LEU A 136      -3.238   2.715  -7.943  1.00 90.50           H
ATOM   1907 2HB  LEU A 136      -3.274   2.930  -9.682  1.00 90.50           H
ATOM   1908  CG  LEU A 136      -3.989   4.617  -8.575  1.00 90.50           C
ATOM   1909  HG  LEU A 136      -4.688   4.790  -7.757  1.00 90.50           H
ATOM   1910  CD1 LEU A 136      -2.658   5.256  -8.176  1.00 90.50           C
ATOM   1911 1HD1 LEU A 136      -2.311   4.819  -7.239  1.00 90.50           H
ATOM   1912 2HD1 LEU A 136      -1.919   5.074  -8.956  1.00 90.50           H
ATOM   1913 3HD1 LEU A 136      -2.794   6.330  -8.047  1.00 90.50           H
ATOM   1914  CD2 LEU A 136      -4.586   5.269  -9.824  1.00 90.50           C
ATOM   1915 1HD2 LEU A 136      -3.932   5.088 -10.677  1.00 90.50           H
ATOM   1916 2HD2 LEU A 136      -5.569   4.842 -10.023  1.00 90.50           H
ATOM   1917 3HD2 LEU A 136      -4.683   6.343  -9.662  1.00 90.50           H
ATOM   1918  HN  LEU A 136      -5.074   2.347  -6.756  1.00 90.50           H
ATOM   1919  N   ILE A 137      -4.453  -0.005  -8.784  1.00 85.17           N
ATOM   1920  CA  ILE A 137      -4.217  -1.333  -9.324  1.00 85.17           C
ATOM   1921  C   ILE A 137      -5.554  -1.965  -9.716  1.00 85.17           C
ATOM   1922  O   ILE A 137      -5.649  -2.637 -10.742  1.00 85.17           O
ATOM   1923  HA  ILE A 137      -3.613  -1.217 -10.223  1.00 85.17           H
ATOM   1924  CB  ILE A 137      -3.404  -2.175  -8.338  1.00 85.17           C
ATOM   1925  HB  ILE A 137      -3.841  -2.057  -7.346  1.00 85.17           H
ATOM   1926  CG1 ILE A 137      -1.959  -1.679  -8.256  1.00 85.17           C
ATOM   1927 1HG1 ILE A 137      -1.437  -1.913  -9.184  1.00 85.17           H
ATOM   1928 2HG1 ILE A 137      -1.948  -0.595  -8.148  1.00 85.17           H
ATOM   1929  CG2 ILE A 137      -3.481  -3.661  -8.692  1.00 85.17           C
ATOM   1930 1HG2 ILE A 137      -4.520  -3.989  -8.658  1.00 85.17           H
ATOM   1931 2HG2 ILE A 137      -3.084  -3.816  -9.695  1.00 85.17           H
ATOM   1932 3HG2 ILE A 137      -2.895  -4.236  -7.976  1.00 85.17           H
ATOM   1933  CD1 ILE A 137      -1.225  -2.322  -7.076  1.00 85.17           C
ATOM   1934 1HD1 ILE A 137      -1.736  -2.066  -6.148  1.00 85.17           H
ATOM   1935 2HD1 ILE A 137      -1.217  -3.405  -7.200  1.00 85.17           H
ATOM   1936 3HD1 ILE A 137      -0.200  -1.952  -7.041  1.00 85.17           H
ATOM   1937  HN  ILE A 137      -4.184   0.118  -7.829  1.00 85.17           H
ATOM   1938  N   MET A 138      -6.552  -1.728  -8.878  1.00 88.04           N
ATOM   1939  CA  MET A 138      -7.896  -2.202  -9.162  1.00 88.04           C
ATOM   1940  C   MET A 138      -8.417  -1.618 -10.477  1.00 88.04           C
ATOM   1941  O   MET A 138      -8.992  -2.335 -11.294  1.00 88.04           O
ATOM   1942  HA  MET A 138      -7.813  -3.286  -9.246  1.00 88.04           H
ATOM   1943  CB  MET A 138      -8.831  -1.802  -8.019  1.00 88.04           C
ATOM   1944 1HB  MET A 138      -8.434  -2.171  -7.073  1.00 88.04           H
ATOM   1945 2HB  MET A 138      -8.875  -0.716  -7.944  1.00 88.04           H
ATOM   1946  CG  MET A 138     -10.238  -2.361  -8.240  1.00 88.04           C
ATOM   1947 1HG  MET A 138     -10.615  -2.045  -9.213  1.00 88.04           H
ATOM   1948 2HG  MET A 138     -10.208  -3.451  -8.250  1.00 88.04           H
ATOM   1949  SD  MET A 138     -11.331  -1.794  -6.948  1.00 88.04           S
ATOM   1950  CE  MET A 138     -11.482  -0.074  -7.404  1.00 88.04           C
ATOM   1951 1HE  MET A 138     -10.498   0.394  -7.389  1.00 88.04           H
ATOM   1952 2HE  MET A 138     -11.905   0.000  -8.406  1.00 88.04           H
ATOM   1953 3HE  MET A 138     -12.137   0.433  -6.695  1.00 88.04           H
ATOM   1954  HN  MET A 138      -6.455  -1.223  -8.021  1.00 88.04           H
ATOM   1955  N   CYS A 139      -8.198  -0.322 -10.639  1.00 90.33           N
ATOM   1956  CA  CYS A 139      -8.707   0.383 -11.804  1.00 90.33           C
ATOM   1957  C   CYS A 139      -7.980  -0.146 -13.042  1.00 90.33           C
ATOM   1958  O   CYS A 139      -8.574  -0.264 -14.112  1.00 90.33           O
ATOM   1959  HA  CYS A 139      -9.773   0.167 -11.859  1.00 90.33           H
ATOM   1960  CB  CYS A 139      -8.556   1.899 -11.658  1.00 90.33           C
ATOM   1961 1HB  CYS A 139      -7.549   2.141 -11.317  1.00 90.33           H
ATOM   1962 2HB  CYS A 139      -8.689   2.381 -12.627  1.00 90.33           H
ATOM   1963  SG  CYS A 139      -9.790   2.539 -10.467  1.00 90.33           S
ATOM   1964  HG  CYS A 139      -9.159   2.120  -9.374  1.00 90.33           H
ATOM   1965  HN  CYS A 139      -7.683   0.244  -9.995  1.00 90.33           H
ATOM   1966  N   ILE A 140      -6.704  -0.451 -12.854  1.00 83.77           N
ATOM   1967  CA  ILE A 140      -5.904  -1.014 -13.928  1.00 83.77           C
ATOM   1968  C   ILE A 140      -6.547  -2.315 -14.410  1.00 83.77           C
ATOM   1969  O   ILE A 140      -6.645  -2.556 -15.612  1.00 83.77           O
ATOM   1970  HA  ILE A 140      -5.912  -0.299 -14.751  1.00 83.77           H
ATOM   1971  CB  ILE A 140      -4.448  -1.175 -13.484  1.00 83.77           C
ATOM   1972  HB  ILE A 140      -4.442  -1.623 -12.491  1.00 83.77           H
ATOM   1973  CG1 ILE A 140      -3.756   0.185 -13.372  1.00 83.77           C
ATOM   1974 1HG1 ILE A 140      -3.562   0.582 -14.368  1.00 83.77           H
ATOM   1975 2HG1 ILE A 140      -4.415   0.892 -12.869  1.00 83.77           H
ATOM   1976  CG2 ILE A 140      -3.694  -2.127 -14.414  1.00 83.77           C
ATOM   1977 1HG2 ILE A 140      -4.174  -3.106 -14.400  1.00 83.77           H
ATOM   1978 2HG2 ILE A 140      -3.707  -1.731 -15.429  1.00 83.77           H
ATOM   1979 3HG2 ILE A 140      -2.662  -2.223 -14.076  1.00 83.77           H
ATOM   1980  CD1 ILE A 140      -2.440   0.068 -12.599  1.00 83.77           C
ATOM   1981 1HD1 ILE A 140      -2.641  -0.307 -11.595  1.00 83.77           H
ATOM   1982 2HD1 ILE A 140      -1.775  -0.622 -13.118  1.00 83.77           H
ATOM   1983 3HD1 ILE A 140      -1.969   1.048 -12.533  1.00 83.77           H
ATOM   1984  HN  ILE A 140      -6.219  -0.320 -11.990  1.00 83.77           H
ATOM   1985  N   SER A 141      -6.970  -3.121 -13.447  1.00 85.29           N
ATOM   1986  CA  SER A 141      -7.532  -4.425 -13.755  1.00 85.29           C
ATOM   1987  C   SER A 141      -8.830  -4.262 -14.548  1.00 85.29           C
ATOM   1988  O   SER A 141      -9.072  -4.992 -15.507  1.00 85.29           O
ATOM   1989  HA  SER A 141      -6.776  -4.930 -14.357  1.00 85.29           H
ATOM   1990  CB  SER A 141      -7.787  -5.230 -12.479  1.00 85.29           C
ATOM   1991 1HB  SER A 141      -8.530  -4.717 -11.869  1.00 85.29           H
ATOM   1992 2HB  SER A 141      -8.205  -6.202 -12.741  1.00 85.29           H
ATOM   1993  OG  SER A 141      -6.596  -5.416 -11.718  1.00 85.29           O
ATOM   1994  HG  SER A 141      -6.455  -4.637 -11.107  1.00 85.29           H
ATOM   1995  HN  SER A 141      -6.933  -2.896 -12.473  1.00 85.29           H
ATOM   1996  N   VAL A 142      -9.632  -3.299 -14.117  1.00 87.88           N
ATOM   1997  CA  VAL A 142     -10.897  -3.026 -14.778  1.00 87.88           C
ATOM   1998  C   VAL A 142     -10.628  -2.542 -16.204  1.00 87.88           C
ATOM   1999  O   VAL A 142     -11.328  -2.930 -17.138  1.00 87.88           O
ATOM   2000  HA  VAL A 142     -11.452  -3.963 -14.825  1.00 87.88           H
ATOM   2001  CB  VAL A 142     -11.715  -2.031 -13.953  1.00 87.88           C
ATOM   2002  HB  VAL A 142     -11.114  -1.131 -13.822  1.00 87.88           H
ATOM   2003  CG1 VAL A 142     -12.999  -1.638 -14.684  1.00 87.88           C
ATOM   2004 1HG1 VAL A 142     -12.747  -1.176 -15.639  1.00 87.88           H
ATOM   2005 2HG1 VAL A 142     -13.605  -2.527 -14.860  1.00 87.88           H
ATOM   2006 3HG1 VAL A 142     -13.562  -0.930 -14.076  1.00 87.88           H
ATOM   2007  CG2 VAL A 142     -12.025  -2.594 -12.564  1.00 87.88           C
ATOM   2008 1HG2 VAL A 142     -12.596  -3.517 -12.666  1.00 87.88           H
ATOM   2009 2HG2 VAL A 142     -11.092  -2.800 -12.039  1.00 87.88           H
ATOM   2010 3HG2 VAL A 142     -12.607  -1.867 -11.999  1.00 87.88           H
ATOM   2011  HN  VAL A 142      -9.430  -2.712 -13.333  1.00 87.88           H
ATOM   2012  N   ASP A 143      -9.611  -1.701 -16.328  1.00 81.78           N
ATOM   2013  CA  ASP A 143      -9.278  -1.113 -17.614  1.00 81.78           C
ATOM   2014  C   ASP A 143      -8.887  -2.223 -18.591  1.00 81.78           C
ATOM   2015  O   ASP A 143      -9.286  -2.200 -19.755  1.00 81.78           O
ATOM   2016  HA  ASP A 143     -10.176  -0.580 -17.926  1.00 81.78           H
ATOM   2017  CB  ASP A 143      -8.093  -0.153 -17.490  1.00 81.78           C
ATOM   2018 1HB  ASP A 143      -8.322   0.620 -16.757  1.00 81.78           H
ATOM   2019 2HB  ASP A 143      -7.220  -0.692 -17.123  1.00 81.78           H
ATOM   2020  CG  ASP A 143      -7.770   0.495 -18.838  1.00 81.78           C
ATOM   2021  OD1 ASP A 143      -8.662   1.198 -19.359  1.00 81.78           O
ATOM   2022  OD2 ASP A 143      -6.637   0.272 -19.318  1.00 81.78           O
ATOM   2023  HN  ASP A 143      -9.021  -1.422 -15.570  1.00 81.78           H
ATOM   2024  N   ARG A 144      -8.110  -3.169 -18.083  1.00 72.03           N
ATOM   2025  CA  ARG A 144      -7.652  -4.280 -18.900  1.00 72.03           C
ATOM   2026  C   ARG A 144      -8.840  -5.126 -19.360  1.00 72.03           C
ATOM   2027  O   ARG A 144      -8.895  -5.550 -20.514  1.00 72.03           O
ATOM   2028  HA  ARG A 144      -7.150  -3.814 -19.748  1.00 72.03           H
ATOM   2029  CB  ARG A 144      -6.673  -5.165 -18.126  1.00 72.03           C
ATOM   2030 1HB  ARG A 144      -7.095  -5.416 -17.153  1.00 72.03           H
ATOM   2031 2HB  ARG A 144      -6.524  -6.103 -18.661  1.00 72.03           H
ATOM   2032  CG  ARG A 144      -5.328  -4.461 -17.937  1.00 72.03           C
ATOM   2033 1HG  ARG A 144      -5.476  -3.524 -17.400  1.00 72.03           H
ATOM   2034 2HG  ARG A 144      -4.672  -5.079 -17.325  1.00 72.03           H
ATOM   2035  CD  ARG A 144      -4.661  -4.181 -19.286  1.00 72.03           C
ATOM   2036 1HD  ARG A 144      -4.566  -5.108 -19.852  1.00 72.03           H
ATOM   2037 2HD  ARG A 144      -5.284  -3.509 -19.876  1.00 72.03           H
ATOM   2038  NE  ARG A 144      -3.326  -3.579 -19.075  1.00 72.03           N
ATOM   2039  HE  ARG A 144      -3.036  -3.397 -18.135  1.00 72.03           H
ATOM   2040  CZ  ARG A 144      -2.480  -3.261 -20.065  1.00 72.03           C
ATOM   2041  NH1 ARG A 144      -2.816  -3.482 -21.343  1.00 72.03           N
ATOM   2042 1HH1 ARG A 144      -3.703  -3.887 -21.564  1.00 72.03           H
ATOM   2043 2HH1 ARG A 144      -2.179  -3.242 -22.076  1.00 72.03           H
ATOM   2044  NH2 ARG A 144      -1.294  -2.719 -19.757  1.00 72.03           N
ATOM   2045 1HH2 ARG A 144      -0.652  -2.476 -20.484  1.00 72.03           H
ATOM   2046 2HH2 ARG A 144      -1.051  -2.557 -18.801  1.00 72.03           H
ATOM   2047  HN  ARG A 144      -7.796  -3.184 -17.134  1.00 72.03           H
ATOM   2048  N   TYR A 145      -9.762  -5.348 -18.435  1.00 83.44           N
ATOM   2049  CA  TYR A 145     -10.970  -6.093 -18.745  1.00 83.44           C
ATOM   2050  C   TYR A 145     -11.715  -5.463 -19.924  1.00 83.44           C
ATOM   2051  O   TYR A 145     -12.055  -6.149 -20.886  1.00 83.44           O
ATOM   2052  HA  TYR A 145     -10.680  -7.109 -19.010  1.00 83.44           H
ATOM   2053  CB  TYR A 145     -11.850  -6.008 -17.497  1.00 83.44           C
ATOM   2054 1HB  TYR A 145     -11.434  -6.657 -16.726  1.00 83.44           H
ATOM   2055 2HB  TYR A 145     -11.815  -4.990 -17.108  1.00 83.44           H
ATOM   2056  CG  TYR A 145     -13.310  -6.396 -17.737  1.00 83.44           C
ATOM   2057  CD1 TYR A 145     -14.285  -5.420 -17.785  1.00 83.44           C
ATOM   2058  HD1 TYR A 145     -14.014  -4.373 -17.652  1.00 83.44           H
ATOM   2059  CD2 TYR A 145     -13.653  -7.722 -17.905  1.00 83.44           C
ATOM   2060  HD2 TYR A 145     -12.883  -8.493 -17.867  1.00 83.44           H
ATOM   2061  CE1 TYR A 145     -15.659  -5.786 -18.012  1.00 83.44           C
ATOM   2062  HE1 TYR A 145     -16.439  -5.025 -18.052  1.00 83.44           H
ATOM   2063  CE2 TYR A 145     -15.027  -8.088 -18.132  1.00 83.44           C
ATOM   2064  HE2 TYR A 145     -15.311  -9.132 -18.266  1.00 83.44           H
ATOM   2065  CZ  TYR A 145     -15.963  -7.102 -18.174  1.00 83.44           C
ATOM   2066  OH  TYR A 145     -17.261  -7.447 -18.388  1.00 83.44           O
ATOM   2067  HH  TYR A 145     -17.337  -8.438 -18.497  1.00 83.44           H
ATOM   2068  HN  TYR A 145      -9.693  -5.029 -17.490  1.00 83.44           H
ATOM   2069  N   ILE A 146     -11.947  -4.163 -19.809  1.00 80.77           N
ATOM   2070  CA  ILE A 146     -12.713  -3.448 -20.816  1.00 80.77           C
ATOM   2071  C   ILE A 146     -11.984  -3.531 -22.159  1.00 80.77           C
ATOM   2072  O   ILE A 146     -12.613  -3.719 -23.199  1.00 80.77           O
ATOM   2073  HA  ILE A 146     -13.675  -3.951 -20.913  1.00 80.77           H
ATOM   2074  CB  ILE A 146     -12.996  -2.016 -20.357  1.00 80.77           C
ATOM   2075  HB  ILE A 146     -12.051  -1.559 -20.061  1.00 80.77           H
ATOM   2076  CG1 ILE A 146     -13.908  -2.004 -19.129  1.00 80.77           C
ATOM   2077 1HG1 ILE A 146     -14.918  -2.294 -19.418  1.00 80.77           H
ATOM   2078 2HG1 ILE A 146     -13.559  -2.741 -18.405  1.00 80.77           H
ATOM   2079  CG2 ILE A 146     -13.565  -1.176 -21.502  1.00 80.77           C
ATOM   2080 1HG2 ILE A 146     -12.848  -1.145 -22.322  1.00 80.77           H
ATOM   2081 2HG2 ILE A 146     -14.497  -1.621 -21.851  1.00 80.77           H
ATOM   2082 3HG2 ILE A 146     -13.757  -0.163 -21.148  1.00 80.77           H
ATOM   2083  CD1 ILE A 146     -13.936  -0.618 -18.480  1.00 80.77           C
ATOM   2084 1HD1 ILE A 146     -12.928  -0.342 -18.170  1.00 80.77           H
ATOM   2085 2HD1 ILE A 146     -14.308   0.112 -19.199  1.00 80.77           H
ATOM   2086 3HD1 ILE A 146     -14.591  -0.638 -17.609  1.00 80.77           H
ATOM   2087  HN  ILE A 146     -11.623  -3.602 -19.047  1.00 80.77           H
ATOM   2088  N   ALA A 147     -10.669  -3.386 -22.092  1.00 79.10           N
ATOM   2089  CA  ALA A 147      -9.863  -3.303 -23.298  1.00 79.10           C
ATOM   2090  C   ALA A 147      -9.944  -4.631 -24.053  1.00 79.10           C
ATOM   2091  O   ALA A 147      -9.785  -4.667 -25.272  1.00 79.10           O
ATOM   2092  HA  ALA A 147     -10.281  -2.514 -23.923  1.00 79.10           H
ATOM   2093  CB  ALA A 147      -8.426  -2.930 -22.927  1.00 79.10           C
ATOM   2094 1HB  ALA A 147      -8.421  -1.966 -22.420  1.00 79.10           H
ATOM   2095 2HB  ALA A 147      -8.012  -3.691 -22.266  1.00 79.10           H
ATOM   2096 3HB  ALA A 147      -7.822  -2.868 -23.833  1.00 79.10           H
ATOM   2097  HN  ALA A 147     -10.156  -3.326 -21.236  1.00 79.10           H
ATOM   2098  N   ILE A 148     -10.193  -5.691 -23.298  1.00 75.49           N
ATOM   2099  CA  ILE A 148     -10.144  -7.033 -23.852  1.00 75.49           C
ATOM   2100  C   ILE A 148     -11.560  -7.480 -24.220  1.00 75.49           C
ATOM   2101  O   ILE A 148     -11.798  -7.948 -25.332  1.00 75.49           O
ATOM   2102  HA  ILE A 148      -9.548  -6.989 -24.763  1.00 75.49           H
ATOM   2103  CB  ILE A 148      -9.430  -7.984 -22.890  1.00 75.49           C
ATOM   2104  HB  ILE A 148      -9.855  -7.848 -21.895  1.00 75.49           H
ATOM   2105  CG1 ILE A 148      -7.940  -7.650 -22.793  1.00 75.49           C
ATOM   2106 1HG1 ILE A 148      -7.456  -7.851 -23.749  1.00 75.49           H
ATOM   2107 2HG1 ILE A 148      -7.815  -6.586 -22.590  1.00 75.49           H
ATOM   2108  CG2 ILE A 148      -9.665  -9.443 -23.285  1.00 75.49           C
ATOM   2109 1HG2 ILE A 148     -10.733  -9.659 -23.261  1.00 75.49           H
ATOM   2110 2HG2 ILE A 148      -9.283  -9.613 -24.292  1.00 75.49           H
ATOM   2111 3HG2 ILE A 148      -9.146 -10.098 -22.585  1.00 75.49           H
ATOM   2112  CD1 ILE A 148      -7.264  -8.468 -21.691  1.00 75.49           C
ATOM   2113 1HD1 ILE A 148      -7.735  -8.246 -20.733  1.00 75.49           H
ATOM   2114 2HD1 ILE A 148      -7.371  -9.530 -21.910  1.00 75.49           H
ATOM   2115 3HD1 ILE A 148      -6.206  -8.211 -21.644  1.00 75.49           H
ATOM   2116  HN  ILE A 148     -10.423  -5.643 -22.326  1.00 75.49           H
ATOM   2117  N   ALA A 149     -12.464  -7.319 -23.264  1.00 75.35           N
ATOM   2118  CA  ALA A 149     -13.802  -7.870 -23.400  1.00 75.35           C
ATOM   2119  C   ALA A 149     -14.621  -6.984 -24.340  1.00 75.35           C
ATOM   2120  O   ALA A 149     -15.439  -7.481 -25.112  1.00 75.35           O
ATOM   2121  HA  ALA A 149     -13.709  -8.863 -23.839  1.00 75.35           H
ATOM   2122  CB  ALA A 149     -14.442  -8.001 -22.016  1.00 75.35           C
ATOM   2123 1HB  ALA A 149     -13.838  -8.664 -21.397  1.00 75.35           H
ATOM   2124 2HB  ALA A 149     -14.500  -7.019 -21.548  1.00 75.35           H
ATOM   2125 3HB  ALA A 149     -15.446  -8.415 -22.118  1.00 75.35           H
ATOM   2126  HN  ALA A 149     -12.295  -6.825 -22.412  1.00 75.35           H
ATOM   2127  N   GLN A 150     -14.373  -5.686 -24.244  1.00 66.91           N
ATOM   2128  CA  GLN A 150     -15.154  -4.717 -24.993  1.00 66.91           C
ATOM   2129  C   GLN A 150     -14.260  -3.962 -25.979  1.00 66.91           C
ATOM   2130  O   GLN A 150     -14.386  -2.748 -26.132  1.00 66.91           O
ATOM   2131  HA  GLN A 150     -15.895  -5.302 -25.539  1.00 66.91           H
ATOM   2132  CB  GLN A 150     -15.874  -3.749 -24.053  1.00 66.91           C
ATOM   2133 1HB  GLN A 150     -15.141  -3.174 -23.486  1.00 66.91           H
ATOM   2134 2HB  GLN A 150     -16.456  -3.035 -24.636  1.00 66.91           H
ATOM   2135  CG  GLN A 150     -16.796  -4.501 -23.091  1.00 66.91           C
ATOM   2136 1HG  GLN A 150     -17.424  -5.194 -23.651  1.00 66.91           H
ATOM   2137 2HG  GLN A 150     -16.198  -5.098 -22.401  1.00 66.91           H
ATOM   2138  CD  GLN A 150     -17.676  -3.530 -22.302  1.00 66.91           C
ATOM   2139  OE1 GLN A 150     -17.615  -2.323 -22.466  1.00 66.91           O
ATOM   2140  NE2 GLN A 150     -18.497  -4.122 -21.440  1.00 66.91           N
ATOM   2141 1HE2 GLN A 150     -18.498  -5.119 -21.354  1.00 66.91           H
ATOM   2142 2HE2 GLN A 150     -19.113  -3.572 -20.877  1.00 66.91           H
ATOM   2143  HN  GLN A 150     -13.654  -5.295 -23.669  1.00 66.91           H
ATOM   2144  N   ALA A 151     -13.377  -4.712 -26.622  1.00 67.63           N
ATOM   2145  CA  ALA A 151     -12.297  -4.108 -27.383  1.00 67.63           C
ATOM   2146  C   ALA A 151     -12.881  -3.119 -28.394  1.00 67.63           C
ATOM   2147  O   ALA A 151     -12.348  -2.026 -28.577  1.00 67.63           O
ATOM   2148  HA  ALA A 151     -11.660  -3.567 -26.684  1.00 67.63           H
ATOM   2149  CB  ALA A 151     -11.470  -5.207 -28.054  1.00 67.63           C
ATOM   2150 1HB  ALA A 151     -11.053  -5.865 -27.291  1.00 67.63           H
ATOM   2151 2HB  ALA A 151     -12.107  -5.785 -28.723  1.00 67.63           H
ATOM   2152 3HB  ALA A 151     -10.659  -4.754 -28.625  1.00 67.63           H
ATOM   2153  HN  ALA A 151     -13.392  -5.712 -26.628  1.00 67.63           H
ATOM   2154  N   MET A 152     -13.969  -3.539 -29.023  1.00 57.60           N
ATOM   2155  CA  MET A 152     -14.584  -2.739 -30.068  1.00 57.60           C
ATOM   2156  C   MET A 152     -15.037  -1.382 -29.526  1.00 57.60           C
ATOM   2157  O   MET A 152     -14.690  -0.341 -30.081  1.00 57.60           O
ATOM   2158  HA  MET A 152     -13.811  -2.597 -30.823  1.00 57.60           H
ATOM   2159  CB  MET A 152     -15.790  -3.487 -30.641  1.00 57.60           C
ATOM   2160 1HB  MET A 152     -16.371  -3.924 -29.829  1.00 57.60           H
ATOM   2161 2HB  MET A 152     -16.444  -2.787 -31.161  1.00 57.60           H
ATOM   2162  CG  MET A 152     -15.344  -4.588 -31.606  1.00 57.60           C
ATOM   2163 1HG  MET A 152     -14.565  -4.210 -32.268  1.00 57.60           H
ATOM   2164 2HG  MET A 152     -14.912  -5.419 -31.048  1.00 57.60           H
ATOM   2165  SD  MET A 152     -16.736  -5.159 -32.566  1.00 57.60           S
ATOM   2166  CE  MET A 152     -15.925  -6.366 -33.601  1.00 57.60           C
ATOM   2167 1HE  MET A 152     -15.150  -5.877 -34.191  1.00 57.60           H
ATOM   2168 2HE  MET A 152     -15.473  -7.136 -32.975  1.00 57.60           H
ATOM   2169 3HE  MET A 152     -16.656  -6.823 -34.268  1.00 57.60           H
ATOM   2170  HN  MET A 152     -14.427  -4.407 -28.830  1.00 57.60           H
ATOM   2171  N   ARG A 153     -15.804  -1.438 -28.447  1.00 55.30           N
ATOM   2172  CA  ARG A 153     -16.347  -0.229 -27.852  1.00 55.30           C
ATOM   2173  C   ARG A 153     -15.220   0.640 -27.290  1.00 55.30           C
ATOM   2174  O   ARG A 153     -15.333   1.864 -27.256  1.00 55.30           O
ATOM   2175  HA  ARG A 153     -16.862   0.277 -28.669  1.00 55.30           H
ATOM   2176  CB  ARG A 153     -17.333  -0.562 -26.730  1.00 55.30           C
ATOM   2177 1HB  ARG A 153     -16.917  -1.347 -26.098  1.00 55.30           H
ATOM   2178 2HB  ARG A 153     -17.478   0.313 -26.097  1.00 55.30           H
ATOM   2179  CG  ARG A 153     -18.678  -1.016 -27.299  1.00 55.30           C
ATOM   2180 1HG  ARG A 153     -19.038  -0.284 -28.022  1.00 55.30           H
ATOM   2181 2HG  ARG A 153     -18.552  -1.957 -27.834  1.00 55.30           H
ATOM   2182  CD  ARG A 153     -19.713  -1.192 -26.186  1.00 55.30           C
ATOM   2183 1HD  ARG A 153     -19.405  -1.994 -25.515  1.00 55.30           H
ATOM   2184 2HD  ARG A 153     -19.775  -0.283 -25.588  1.00 55.30           H
ATOM   2185  NE  ARG A 153     -21.037  -1.503 -26.769  1.00 55.30           N
ATOM   2186  HE  ARG A 153     -21.119  -1.514 -27.766  1.00 55.30           H
ATOM   2187  CZ  ARG A 153     -22.133  -1.771 -26.046  1.00 55.30           C
ATOM   2188  NH1 ARG A 153     -22.081  -1.771 -24.707  1.00 55.30           N
ATOM   2189 1HH1 ARG A 153     -21.220  -1.570 -24.240  1.00 55.30           H
ATOM   2190 2HH1 ARG A 153     -22.903  -1.972 -24.175  1.00 55.30           H
ATOM   2191  NH2 ARG A 153     -23.281  -2.040 -26.682  1.00 55.30           N
ATOM   2192 1HH2 ARG A 153     -24.108  -2.242 -26.158  1.00 55.30           H
ATOM   2193 2HH2 ARG A 153     -23.311  -2.038 -27.682  1.00 55.30           H
ATOM   2194  HN  ARG A 153     -16.054  -2.287 -27.982  1.00 55.30           H
ATOM   2195  N   ALA A 154     -14.158  -0.028 -26.863  1.00 61.38           N
ATOM   2196  CA  ALA A 154     -13.059   0.656 -26.204  1.00 61.38           C
ATOM   2197  C   ALA A 154     -12.315   1.519 -27.225  1.00 61.38           C
ATOM   2198  O   ALA A 154     -11.721   2.535 -26.869  1.00 61.38           O
ATOM   2199  HA  ALA A 154     -13.483   1.302 -25.435  1.00 61.38           H
ATOM   2200  CB  ALA A 154     -12.146  -0.373 -25.534  1.00 61.38           C
ATOM   2201 1HB  ALA A 154     -12.715  -0.939 -24.797  1.00 61.38           H
ATOM   2202 2HB  ALA A 154     -11.750  -1.053 -26.288  1.00 61.38           H
ATOM   2203 3HB  ALA A 154     -11.321   0.141 -25.040  1.00 61.38           H
ATOM   2204  HN  ALA A 154     -14.043  -1.017 -26.961  1.00 61.38           H
ATOM   2205  N   HIS A 155     -12.373   1.082 -28.475  1.00 56.78           N
ATOM   2206  CA  HIS A 155     -11.602   1.722 -29.527  1.00 56.78           C
ATOM   2207  C   HIS A 155     -12.262   3.046 -29.915  1.00 56.78           C
ATOM   2208  O   HIS A 155     -11.582   4.057 -30.085  1.00 56.78           O
ATOM   2209  HA  HIS A 155     -10.615   1.926 -29.112  1.00 56.78           H
ATOM   2210  CB  HIS A 155     -11.421   0.779 -30.718  1.00 56.78           C
ATOM   2211 1HB  HIS A 155     -11.317  -0.241 -30.348  1.00 56.78           H
ATOM   2212 2HB  HIS A 155     -12.323   0.805 -31.330  1.00 56.78           H
ATOM   2213  CG  HIS A 155     -10.231   1.108 -31.587  1.00 56.78           C
ATOM   2214  ND1 HIS A 155      -8.925   0.993 -31.145  1.00 56.78           N
ATOM   2215  HD1 HIS A 155      -8.640   0.691 -30.235  1.00 56.78           H
ATOM   2216  CD2 HIS A 155     -10.163   1.548 -32.877  1.00 56.78           C
ATOM   2217  HD2 HIS A 155     -11.014   1.746 -33.528  1.00 56.78           H
ATOM   2218  CE1 HIS A 155      -8.116   1.352 -32.131  1.00 56.78           C
ATOM   2219  HE1 HIS A 155      -7.026   1.369 -32.092  1.00 56.78           H
ATOM   2220  NE2 HIS A 155      -8.885   1.696 -33.203  1.00 56.78           N
ATOM   2221  HN  HIS A 155     -12.932   0.308 -28.772  1.00 56.78           H
ATOM   2222  N   THR A 156     -13.580   2.999 -30.042  1.00 63.73           N
ATOM   2223  CA  THR A 156     -14.330   4.156 -30.499  1.00 63.73           C
ATOM   2224  C   THR A 156     -14.317   5.254 -29.433  1.00 63.73           C
ATOM   2225  O   THR A 156     -14.396   6.438 -29.756  1.00 63.73           O
ATOM   2226  HA  THR A 156     -13.834   4.561 -31.381  1.00 63.73           H
ATOM   2227  CB  THR A 156     -15.738   3.690 -30.874  1.00 63.73           C
ATOM   2228  HB  THR A 156     -16.416   4.538 -30.974  1.00 63.73           H
ATOM   2229  OG1 THR A 156     -16.075   2.750 -29.856  1.00 63.73           O
ATOM   2230  HG1 THR A 156     -17.037   2.490 -29.936  1.00 63.73           H
ATOM   2231  CG2 THR A 156     -15.758   2.866 -32.163  1.00 63.73           C
ATOM   2232 1HG2 THR A 156     -15.134   1.981 -32.039  1.00 63.73           H
ATOM   2233 2HG2 THR A 156     -15.375   3.469 -32.986  1.00 63.73           H
ATOM   2234 3HG2 THR A 156     -16.781   2.560 -32.383  1.00 63.73           H
ATOM   2235  HN  THR A 156     -14.133   2.190 -29.841  1.00 63.73           H
ATOM   2236  N   TRP A 157     -14.218   4.821 -28.185  1.00 57.37           N
ATOM   2237  CA  TRP A 157     -14.392   5.728 -27.063  1.00 57.37           C
ATOM   2238  C   TRP A 157     -13.010   6.035 -26.484  1.00 57.37           C
ATOM   2239  O   TRP A 157     -12.881   6.325 -25.295  1.00 57.37           O
ATOM   2240  HA  TRP A 157     -14.850   6.642 -27.440  1.00 57.37           H
ATOM   2241  CB  TRP A 157     -15.356   5.141 -26.029  1.00 57.37           C
ATOM   2242 1HB  TRP A 157     -15.035   4.129 -25.782  1.00 57.37           H
ATOM   2243 2HB  TRP A 157     -15.291   5.728 -25.113  1.00 57.37           H
ATOM   2244  CG  TRP A 157     -16.814   5.101 -26.490  1.00 57.37           C
ATOM   2245  CD1 TRP A 157     -17.308   4.576 -27.620  1.00 57.37           C
ATOM   2246  HD1 TRP A 157     -16.703   4.090 -28.386  1.00 57.37           H
ATOM   2247  CD2 TRP A 157     -17.955   5.630 -25.782  1.00 57.37           C
ATOM   2248  NE1 TRP A 157     -18.678   4.728 -27.692  1.00 57.37           N
ATOM   2249  HE1 TRP A 157     -19.269   4.419 -28.436  1.00 57.37           H
ATOM   2250  CE2 TRP A 157     -19.083   5.389 -26.538  1.00 57.37           C
ATOM   2251  CE3 TRP A 157     -18.030   6.290 -24.543  1.00 57.37           C
ATOM   2252  HE3 TRP A 157     -17.154   6.492 -23.927  1.00 57.37           H
ATOM   2253  CZ2 TRP A 157     -20.369   5.775 -26.141  1.00 57.37           C
ATOM   2254  HZ2 TRP A 157     -21.246   5.573 -26.757  1.00 57.37           H
ATOM   2255  CZ3 TRP A 157     -19.322   6.670 -24.160  1.00 57.37           C
ATOM   2256  HZ3 TRP A 157     -19.438   7.186 -23.207  1.00 57.37           H
ATOM   2257  CH2 TRP A 157     -20.469   6.435 -24.911  1.00 57.37           C
ATOM   2258  HH2 TRP A 157     -21.441   6.763 -24.542  1.00 57.37           H
ATOM   2259  HN  TRP A 157     -14.022   3.873 -27.936  1.00 57.37           H
ATOM   2260  N   ARG A 158     -12.011   5.962 -27.351  1.00 58.76           N
ATOM   2261  CA  ARG A 158     -10.629   6.045 -26.910  1.00 58.76           C
ATOM   2262  C   ARG A 158     -10.387   7.361 -26.166  1.00 58.76           C
ATOM   2263  O   ARG A 158      -9.764   7.373 -25.106  1.00 58.76           O
ATOM   2264  HA  ARG A 158     -10.496   5.190 -26.247  1.00 58.76           H
ATOM   2265  CB  ARG A 158      -9.666   5.953 -28.095  1.00 58.76           C
ATOM   2266 1HB  ARG A 158      -9.933   5.101 -28.720  1.00 58.76           H
ATOM   2267 2HB  ARG A 158      -9.759   6.844 -28.715  1.00 58.76           H
ATOM   2268  CG  ARG A 158      -8.220   5.807 -27.616  1.00 58.76           C
ATOM   2269 1HG  ARG A 158      -7.921   6.703 -27.072  1.00 58.76           H
ATOM   2270 2HG  ARG A 158      -8.146   4.972 -26.920  1.00 58.76           H
ATOM   2271  CD  ARG A 158      -7.272   5.580 -28.796  1.00 58.76           C
ATOM   2272 1HD  ARG A 158      -7.556   4.674 -29.331  1.00 58.76           H
ATOM   2273 2HD  ARG A 158      -7.352   6.406 -29.502  1.00 58.76           H
ATOM   2274  NE  ARG A 158      -5.879   5.464 -28.310  1.00 58.76           N
ATOM   2275  HE  ARG A 158      -5.703   5.646 -27.343  1.00 58.76           H
ATOM   2276  CZ  ARG A 158      -4.838   5.130 -29.086  1.00 58.76           C
ATOM   2277  NH1 ARG A 158      -5.016   4.875 -30.389  1.00 58.76           N
ATOM   2278 1HH1 ARG A 158      -5.930   4.933 -30.790  1.00 58.76           H
ATOM   2279 2HH1 ARG A 158      -4.234   4.626 -30.961  1.00 58.76           H
ATOM   2280  NH2 ARG A 158      -3.617   5.055 -28.538  1.00 58.76           N
ATOM   2281 1HH2 ARG A 158      -2.830   4.807 -29.103  1.00 58.76           H
ATOM   2282 2HH2 ARG A 158      -3.493   5.247 -27.565  1.00 58.76           H
ATOM   2283  HN  ARG A 158     -12.133   5.849 -28.337  1.00 58.76           H
ATOM   2284  N   GLU A 159     -10.892   8.436 -26.753  1.00 64.54           N
ATOM   2285  CA  GLU A 159     -10.673   9.762 -26.200  1.00 64.54           C
ATOM   2286  C   GLU A 159     -11.427   9.917 -24.877  1.00 64.54           C
ATOM   2287  O   GLU A 159     -10.872  10.411 -23.897  1.00 64.54           O
ATOM   2288  HA  GLU A 159      -9.600   9.829 -26.024  1.00 64.54           H
ATOM   2289  CB  GLU A 159     -11.087  10.847 -27.197  1.00 64.54           C
ATOM   2290 1HB  GLU A 159     -12.075  10.620 -27.597  1.00 64.54           H
ATOM   2291 2HB  GLU A 159     -11.029  11.825 -26.720  1.00 64.54           H
ATOM   2292  CG  GLU A 159     -10.129  10.890 -28.388  1.00 64.54           C
ATOM   2293 1HG  GLU A 159      -9.099  10.911 -28.031  1.00 64.54           H
ATOM   2294 2HG  GLU A 159     -10.241   9.984 -28.984  1.00 64.54           H
ATOM   2295  CD  GLU A 159     -10.396  12.118 -29.262  1.00 64.54           C
ATOM   2296  OE1 GLU A 159      -9.478  12.476 -30.032  1.00 64.54           O
ATOM   2297  OE2 GLU A 159     -11.511  12.669 -29.140  1.00 64.54           O
ATOM   2298  HN  GLU A 159     -11.441   8.412 -27.588  1.00 64.54           H
ATOM   2299  N   LYS A 160     -12.680   9.485 -24.893  1.00 69.61           N
ATOM   2300  CA  LYS A 160     -13.522   9.590 -23.713  1.00 69.61           C
ATOM   2301  C   LYS A 160     -12.871   8.828 -22.557  1.00 69.61           C
ATOM   2302  O   LYS A 160     -12.940   9.259 -21.407  1.00 69.61           O
ATOM   2303  HA  LYS A 160     -13.576  10.645 -23.444  1.00 69.61           H
ATOM   2304  CB  LYS A 160     -14.946   9.129 -24.029  1.00 69.61           C
ATOM   2305 1HB  LYS A 160     -14.918   8.151 -24.510  1.00 69.61           H
ATOM   2306 2HB  LYS A 160     -15.508   9.012 -23.102  1.00 69.61           H
ATOM   2307  CG  LYS A 160     -15.657  10.131 -24.940  1.00 69.61           C
ATOM   2308 1HG  LYS A 160     -15.524  11.141 -24.550  1.00 69.61           H
ATOM   2309 2HG  LYS A 160     -15.206  10.110 -25.932  1.00 69.61           H
ATOM   2310  CD  LYS A 160     -17.150   9.813 -25.045  1.00 69.61           C
ATOM   2311 1HD  LYS A 160     -17.284   8.804 -25.436  1.00 69.61           H
ATOM   2312 2HD  LYS A 160     -17.601   9.832 -24.053  1.00 69.61           H
ATOM   2313  CE  LYS A 160     -17.862  10.816 -25.955  1.00 69.61           C
ATOM   2314 1HE  LYS A 160     -17.736  11.825 -25.562  1.00 69.61           H
ATOM   2315 2HE  LYS A 160     -17.411  10.801 -26.947  1.00 69.61           H
ATOM   2316  NZ  LYS A 160     -19.303  10.494 -26.055  1.00 69.61           N
ATOM   2317 1HZ  LYS A 160     -19.760  11.170 -26.657  1.00 69.61           H
ATOM   2318 2HZ  LYS A 160     -19.415   9.564 -26.444  1.00 69.61           H
ATOM   2319 3HZ  LYS A 160     -19.721  10.526 -25.131  1.00 69.61           H
ATOM   2320  HN  LYS A 160     -13.119   9.071 -25.690  1.00 69.61           H
ATOM   2321  N   ARG A 161     -12.253   7.708 -22.903  1.00 67.38           N
ATOM   2322  CA  ARG A 161     -11.617   6.866 -21.904  1.00 67.38           C
ATOM   2323  C   ARG A 161     -10.487   7.628 -21.209  1.00 67.38           C
ATOM   2324  O   ARG A 161     -10.254   7.447 -20.015  1.00 67.38           O
ATOM   2325  HA  ARG A 161     -12.412   6.617 -21.202  1.00 67.38           H
ATOM   2326  CB  ARG A 161     -11.050   5.593 -22.537  1.00 67.38           C
ATOM   2327 1HB  ARG A 161     -10.495   5.848 -23.439  1.00 67.38           H
ATOM   2328 2HB  ARG A 161     -10.346   5.124 -21.851  1.00 67.38           H
ATOM   2329  CG  ARG A 161     -12.169   4.607 -22.881  1.00 67.38           C
ATOM   2330 1HG  ARG A 161     -12.735   4.366 -21.982  1.00 67.38           H
ATOM   2331 2HG  ARG A 161     -12.864   5.071 -23.581  1.00 67.38           H
ATOM   2332  CD  ARG A 161     -11.601   3.325 -23.493  1.00 67.38           C
ATOM   2333 1HD  ARG A 161     -12.387   2.782 -24.017  1.00 67.38           H
ATOM   2334 2HD  ARG A 161     -10.837   3.571 -24.230  1.00 67.38           H
ATOM   2335  NE  ARG A 161     -11.020   2.472 -22.431  1.00 67.38           N
ATOM   2336  HE  ARG A 161     -11.179   2.735 -21.479  1.00 67.38           H
ATOM   2337  CZ  ARG A 161     -10.296   1.369 -22.665  1.00 67.38           C
ATOM   2338  NH1 ARG A 161     -10.052   0.970 -23.921  1.00 67.38           N
ATOM   2339 1HH1 ARG A 161     -10.412   1.496 -24.692  1.00 67.38           H
ATOM   2340 2HH1 ARG A 161      -9.511   0.146 -24.087  1.00 67.38           H
ATOM   2341  NH2 ARG A 161      -9.819   0.672 -21.625  1.00 67.38           N
ATOM   2342 1HH2 ARG A 161      -9.277  -0.153 -21.783  1.00 67.38           H
ATOM   2343 2HH2 ARG A 161     -10.005   0.977 -20.691  1.00 67.38           H
ATOM   2344  HN  ARG A 161     -12.183   7.375 -23.843  1.00 67.38           H
ATOM   2345  N   LEU A 162      -9.814   8.464 -21.986  1.00 78.04           N
ATOM   2346  CA  LEU A 162      -8.698   9.235 -21.466  1.00 78.04           C
ATOM   2347  C   LEU A 162      -9.223  10.289 -20.489  1.00 78.04           C
ATOM   2348  O   LEU A 162      -8.590  10.566 -19.471  1.00 78.04           O
ATOM   2349  HA  LEU A 162      -8.053   8.547 -20.919  1.00 78.04           H
ATOM   2350  CB  LEU A 162      -7.869   9.818 -22.613  1.00 78.04           C
ATOM   2351 1HB  LEU A 162      -7.616   9.010 -23.299  1.00 78.04           H
ATOM   2352 2HB  LEU A 162      -8.493  10.521 -23.164  1.00 78.04           H
ATOM   2353  CG  LEU A 162      -6.577  10.531 -22.211  1.00 78.04           C
ATOM   2354  HG  LEU A 162      -6.813  11.252 -21.428  1.00 78.04           H
ATOM   2355  CD1 LEU A 162      -5.565   9.544 -21.625  1.00 78.04           C
ATOM   2356 1HD1 LEU A 162      -5.991   9.068 -20.742  1.00 78.04           H
ATOM   2357 2HD1 LEU A 162      -5.328   8.783 -22.368  1.00 78.04           H
ATOM   2358 3HD1 LEU A 162      -4.656  10.077 -21.348  1.00 78.04           H
ATOM   2359  CD2 LEU A 162      -5.995  11.317 -23.388  1.00 78.04           C
ATOM   2360 1HD2 LEU A 162      -5.777  10.633 -24.208  1.00 78.04           H
ATOM   2361 2HD2 LEU A 162      -6.718  12.063 -23.719  1.00 78.04           H
ATOM   2362 3HD2 LEU A 162      -5.077  11.814 -23.075  1.00 78.04           H
ATOM   2363  HN  LEU A 162     -10.021   8.618 -22.952  1.00 78.04           H
ATOM   2364  N   LEU A 163     -10.374  10.848 -20.833  1.00 81.38           N
ATOM   2365  CA  LEU A 163     -11.003  11.847 -19.987  1.00 81.38           C
ATOM   2366  C   LEU A 163     -11.420  11.199 -18.665  1.00 81.38           C
ATOM   2367  O   LEU A 163     -11.128  11.726 -17.592  1.00 81.38           O
ATOM   2368  HA  LEU A 163     -10.257  12.613 -19.775  1.00 81.38           H
ATOM   2369  CB  LEU A 163     -12.155  12.528 -20.728  1.00 81.38           C
ATOM   2370 1HB  LEU A 163     -11.776  12.907 -21.677  1.00 81.38           H
ATOM   2371 2HB  LEU A 163     -12.906  11.775 -20.963  1.00 81.38           H
ATOM   2372  CG  LEU A 163     -12.840  13.679 -19.989  1.00 81.38           C
ATOM   2373  HG  LEU A 163     -13.134  13.324 -19.001  1.00 81.38           H
ATOM   2374  CD1 LEU A 163     -11.876  14.849 -19.781  1.00 81.38           C
ATOM   2375 1HD1 LEU A 163     -11.022  14.515 -19.192  1.00 81.38           H
ATOM   2376 2HD1 LEU A 163     -11.531  15.212 -20.749  1.00 81.38           H
ATOM   2377 3HD1 LEU A 163     -12.389  15.653 -19.253  1.00 81.38           H
ATOM   2378  CD2 LEU A 163     -14.118  14.111 -20.711  1.00 81.38           C
ATOM   2379 1HD2 LEU A 163     -13.871  14.441 -21.720  1.00 81.38           H
ATOM   2380 2HD2 LEU A 163     -14.808  13.269 -20.763  1.00 81.38           H
ATOM   2381 3HD2 LEU A 163     -14.586  14.930 -20.164  1.00 81.38           H
ATOM   2382  HN  LEU A 163     -10.873  10.628 -21.671  1.00 81.38           H
ATOM   2383  N   TYR A 164     -12.097  10.066 -18.785  1.00 75.46           N
ATOM   2384  CA  TYR A 164     -12.566   9.347 -17.613  1.00 75.46           C
ATOM   2385  C   TYR A 164     -11.396   8.938 -16.716  1.00 75.46           C
ATOM   2386  O   TYR A 164     -11.523   8.927 -15.492  1.00 75.46           O
ATOM   2387  HA  TYR A 164     -13.229  10.008 -17.055  1.00 75.46           H
ATOM   2388  CB  TYR A 164     -13.254   8.086 -18.140  1.00 75.46           C
ATOM   2389 1HB  TYR A 164     -12.611   7.619 -18.887  1.00 75.46           H
ATOM   2390 2HB  TYR A 164     -13.361   7.373 -17.322  1.00 75.46           H
ATOM   2391  CG  TYR A 164     -14.630   8.339 -18.759  1.00 75.46           C
ATOM   2392  CD1 TYR A 164     -15.561   9.100 -18.082  1.00 75.46           C
ATOM   2393  HD1 TYR A 164     -15.316   9.520 -17.106  1.00 75.46           H
ATOM   2394  CD2 TYR A 164     -14.939   7.807 -19.994  1.00 75.46           C
ATOM   2395  HD2 TYR A 164     -14.204   7.207 -20.529  1.00 75.46           H
ATOM   2396  CE1 TYR A 164     -16.856   9.339 -18.665  1.00 75.46           C
ATOM   2397  HE1 TYR A 164     -17.601   9.938 -18.141  1.00 75.46           H
ATOM   2398  CE2 TYR A 164     -16.234   8.046 -20.577  1.00 75.46           C
ATOM   2399  HE2 TYR A 164     -16.492   7.632 -21.552  1.00 75.46           H
ATOM   2400  CZ  TYR A 164     -17.129   8.800 -19.883  1.00 75.46           C
ATOM   2401  OH  TYR A 164     -18.352   9.026 -20.434  1.00 75.46           O
ATOM   2402  HH  TYR A 164     -18.910   9.578 -19.813  1.00 75.46           H
ATOM   2403  HN  TYR A 164     -12.325   9.641 -19.661  1.00 75.46           H
ATOM   2404  N   SER A 165     -10.284   8.613 -17.358  1.00 85.23           N
ATOM   2405  CA  SER A 165      -9.102   8.178 -16.635  1.00 85.23           C
ATOM   2406  C   SER A 165      -8.615   9.294 -15.709  1.00 85.23           C
ATOM   2407  O   SER A 165      -8.153   9.028 -14.600  1.00 85.23           O
ATOM   2408  HA  SER A 165      -9.421   7.312 -16.055  1.00 85.23           H
ATOM   2409  CB  SER A 165      -7.988   7.764 -17.599  1.00 85.23           C
ATOM   2410 1HB  SER A 165      -7.208   7.239 -17.047  1.00 85.23           H
ATOM   2411 2HB  SER A 165      -8.385   7.063 -18.333  1.00 85.23           H
ATOM   2412  OG  SER A 165      -7.420   8.884 -18.272  1.00 85.23           O
ATOM   2413  HG  SER A 165      -8.144   9.507 -18.570  1.00 85.23           H
ATOM   2414  HN  SER A 165     -10.184   8.643 -18.353  1.00 85.23           H
ATOM   2415  N   LYS A 166      -8.734  10.520 -16.198  1.00 82.22           N
ATOM   2416  CA  LYS A 166      -8.332  11.679 -15.419  1.00 82.22           C
ATOM   2417  C   LYS A 166      -9.249  11.812 -14.201  1.00 82.22           C
ATOM   2418  O   LYS A 166      -8.776  11.978 -13.079  1.00 82.22           O
ATOM   2419  HA  LYS A 166      -7.316  11.500 -15.068  1.00 82.22           H
ATOM   2420  CB  LYS A 166      -8.294  12.929 -16.300  1.00 82.22           C
ATOM   2421 1HB  LYS A 166      -9.236  13.027 -16.840  1.00 82.22           H
ATOM   2422 2HB  LYS A 166      -8.193  13.816 -15.674  1.00 82.22           H
ATOM   2423  CG  LYS A 166      -7.134  12.864 -17.294  1.00 82.22           C
ATOM   2424 1HG  LYS A 166      -6.195  12.737 -16.755  1.00 82.22           H
ATOM   2425 2HG  LYS A 166      -7.251  11.993 -17.940  1.00 82.22           H
ATOM   2426  CD  LYS A 166      -7.071  14.133 -18.147  1.00 82.22           C
ATOM   2427 1HD  LYS A 166      -8.000  14.247 -18.705  1.00 82.22           H
ATOM   2428 2HD  LYS A 166      -6.977  15.006 -17.501  1.00 82.22           H
ATOM   2429  CE  LYS A 166      -5.889  14.082 -19.119  1.00 82.22           C
ATOM   2430 1HE  LYS A 166      -4.966  13.902 -18.568  1.00 82.22           H
ATOM   2431 2HE  LYS A 166      -6.016  13.251 -19.811  1.00 82.22           H
ATOM   2432  NZ  LYS A 166      -5.784  15.352 -19.873  1.00 82.22           N
ATOM   2433 1HZ  LYS A 166      -5.004  15.298 -20.518  1.00 82.22           H
ATOM   2434 2HZ  LYS A 166      -6.641  15.509 -20.391  1.00 82.22           H
ATOM   2435 3HZ  LYS A 166      -5.635  16.118 -19.225  1.00 82.22           H
ATOM   2436  HN  LYS A 166      -9.096  10.726 -17.107  1.00 82.22           H
ATOM   2437  N   MET A 167     -10.545  11.733 -14.465  1.00 84.42           N
ATOM   2438  CA  MET A 167     -11.534  11.899 -13.413  1.00 84.42           C
ATOM   2439  C   MET A 167     -11.387  10.812 -12.347  1.00 84.42           C
ATOM   2440  O   MET A 167     -11.453  11.097 -11.152  1.00 84.42           O
ATOM   2441  HA  MET A 167     -11.336  12.877 -12.975  1.00 84.42           H
ATOM   2442  CB  MET A 167     -12.938  11.834 -14.018  1.00 84.42           C
ATOM   2443 1HB  MET A 167     -13.039  10.929 -14.618  1.00 84.42           H
ATOM   2444 2HB  MET A 167     -13.679  11.772 -13.221  1.00 84.42           H
ATOM   2445  CG  MET A 167     -13.218  13.062 -14.887  1.00 84.42           C
ATOM   2446 1HG  MET A 167     -12.949  13.969 -14.346  1.00 84.42           H
ATOM   2447 2HG  MET A 167     -12.600  13.031 -15.785  1.00 84.42           H
ATOM   2448  SD  MET A 167     -14.944  13.111 -15.337  1.00 84.42           S
ATOM   2449  CE  MET A 167     -14.992  11.784 -16.530  1.00 84.42           C
ATOM   2450 1HE  MET A 167     -14.313  12.010 -17.352  1.00 84.42           H
ATOM   2451 2HE  MET A 167     -14.685  10.854 -16.051  1.00 84.42           H
ATOM   2452 3HE  MET A 167     -16.006  11.677 -16.915  1.00 84.42           H
ATOM   2453  HN  MET A 167     -10.921  11.560 -15.375  1.00 84.42           H
ATOM   2454  N   VAL A 168     -11.191   9.589 -12.817  1.00 91.70           N
ATOM   2455  CA  VAL A 168     -11.081   8.451 -11.919  1.00 91.70           C
ATOM   2456  C   VAL A 168      -9.874   8.646 -11.000  1.00 91.70           C
ATOM   2457  O   VAL A 168      -9.954   8.386  -9.801  1.00 91.70           O
ATOM   2458  HA  VAL A 168     -11.985   8.424 -11.310  1.00 91.70           H
ATOM   2459  CB  VAL A 168     -11.014   7.153 -12.726  1.00 91.70           C
ATOM   2460  HB  VAL A 168     -10.229   7.263 -13.474  1.00 91.70           H
ATOM   2461  CG1 VAL A 168     -10.648   5.968 -11.830  1.00 91.70           C
ATOM   2462 1HG1 VAL A 168      -9.674   6.146 -11.373  1.00 91.70           H
ATOM   2463 2HG1 VAL A 168     -11.400   5.856 -11.050  1.00 91.70           H
ATOM   2464 3HG1 VAL A 168     -10.607   5.058 -12.429  1.00 91.70           H
ATOM   2465  CG2 VAL A 168     -12.331   6.896 -13.463  1.00 91.70           C
ATOM   2466 1HG2 VAL A 168     -13.142   6.816 -12.739  1.00 91.70           H
ATOM   2467 2HG2 VAL A 168     -12.532   7.722 -14.145  1.00 91.70           H
ATOM   2468 3HG2 VAL A 168     -12.256   5.967 -14.028  1.00 91.70           H
ATOM   2469  HN  VAL A 168     -11.108   9.370 -13.789  1.00 91.70           H
ATOM   2470  N   CYS A 169      -8.783   9.103 -11.598  1.00 92.95           N
ATOM   2471  CA  CYS A 169      -7.559   9.330 -10.850  1.00 92.95           C
ATOM   2472  C   CYS A 169      -7.848  10.360  -9.756  1.00 92.95           C
ATOM   2473  O   CYS A 169      -7.475  10.164  -8.600  1.00 92.95           O
ATOM   2474  HA  CYS A 169      -7.276   8.372 -10.414  1.00 92.95           H
ATOM   2475  CB  CYS A 169      -6.412   9.772 -11.762  1.00 92.95           C
ATOM   2476 1HB  CYS A 169      -6.752  10.565 -12.429  1.00 92.95           H
ATOM   2477 2HB  CYS A 169      -5.600  10.186 -11.164  1.00 92.95           H
ATOM   2478  SG  CYS A 169      -5.806   8.350 -12.740  1.00 92.95           S
ATOM   2479  HG  CYS A 169      -6.793   8.362 -13.630  1.00 92.95           H
ATOM   2480  HN  CYS A 169      -8.728   9.317 -12.574  1.00 92.95           H
ATOM   2481  N   PHE A 170      -8.510  11.434 -10.159  1.00 92.72           N
ATOM   2482  CA  PHE A 170      -8.824  12.510  -9.235  1.00 92.72           C
ATOM   2483  C   PHE A 170      -9.684  12.003  -8.075  1.00 92.72           C
ATOM   2484  O   PHE A 170      -9.420  12.321  -6.917  1.00 92.72           O
ATOM   2485  HA  PHE A 170      -7.879  12.889  -8.846  1.00 92.72           H
ATOM   2486  CB  PHE A 170      -9.615  13.558 -10.021  1.00 92.72           C
ATOM   2487 1HB  PHE A 170      -9.025  13.876 -10.880  1.00 92.72           H
ATOM   2488 2HB  PHE A 170     -10.522  13.096 -10.411  1.00 92.72           H
ATOM   2489  CG  PHE A 170     -10.000  14.791  -9.201  1.00 92.72           C
ATOM   2490  CD1 PHE A 170     -11.271  14.929  -8.736  1.00 92.72           C
ATOM   2491  HD1 PHE A 170     -12.015  14.161  -8.948  1.00 92.72           H
ATOM   2492  CD2 PHE A 170      -9.072  15.749  -8.936  1.00 92.72           C
ATOM   2493  HD2 PHE A 170      -8.053  15.638  -9.309  1.00 92.72           H
ATOM   2494  CE1 PHE A 170     -11.628  16.074  -7.975  1.00 92.72           C
ATOM   2495  HE1 PHE A 170     -12.647  16.184  -7.603  1.00 92.72           H
ATOM   2496  CE2 PHE A 170      -9.429  16.893  -8.175  1.00 92.72           C
ATOM   2497  HE2 PHE A 170      -8.685  17.661  -7.964  1.00 92.72           H
ATOM   2498  CZ  PHE A 170     -10.700  17.031  -7.711  1.00 92.72           C
ATOM   2499  HZ  PHE A 170     -10.974  17.910  -7.127  1.00 92.72           H
ATOM   2500  HN  PHE A 170      -8.829  11.575 -11.096  1.00 92.72           H
ATOM   2501  N   THR A 171     -10.696  11.224  -8.428  1.00 92.61           N
ATOM   2502  CA  THR A 171     -11.613  10.693  -7.433  1.00 92.61           C
ATOM   2503  C   THR A 171     -10.859   9.828  -6.421  1.00 92.61           C
ATOM   2504  O   THR A 171     -11.163   9.854  -5.229  1.00 92.61           O
ATOM   2505  HA  THR A 171     -12.044  11.529  -6.882  1.00 92.61           H
ATOM   2506  CB  THR A 171     -12.723   9.939  -8.168  1.00 92.61           C
ATOM   2507  HB  THR A 171     -12.335   9.035  -8.637  1.00 92.61           H
ATOM   2508  OG1 THR A 171     -13.269  10.908  -9.059  1.00 92.61           O
ATOM   2509  HG1 THR A 171     -12.805  10.860  -9.943  1.00 92.61           H
ATOM   2510  CG2 THR A 171     -13.892   9.576  -7.250  1.00 92.61           C
ATOM   2511 1HG2 THR A 171     -14.323  10.487  -6.834  1.00 92.61           H
ATOM   2512 2HG2 THR A 171     -13.534   8.940  -6.440  1.00 92.61           H
ATOM   2513 3HG2 THR A 171     -14.651   9.043  -7.822  1.00 92.61           H
ATOM   2514  HN  THR A 171     -10.893  10.955  -9.370  1.00 92.61           H
ATOM   2515  N   ILE A 172      -9.890   9.083  -6.932  1.00 93.12           N
ATOM   2516  CA  ILE A 172      -9.111   8.189  -6.092  1.00 93.12           C
ATOM   2517  C   ILE A 172      -8.332   9.011  -5.064  1.00 93.12           C
ATOM   2518  O   ILE A 172      -8.314   8.675  -3.881  1.00 93.12           O
ATOM   2519  HA  ILE A 172      -9.813   7.546  -5.561  1.00 93.12           H
ATOM   2520  CB  ILE A 172      -8.228   7.281  -6.951  1.00 93.12           C
ATOM   2521  HB  ILE A 172      -7.764   7.891  -7.726  1.00 93.12           H
ATOM   2522  CG1 ILE A 172      -9.064   6.212  -7.657  1.00 93.12           C
ATOM   2523 1HG1 ILE A 172      -9.432   5.492  -6.926  1.00 93.12           H
ATOM   2524 2HG1 ILE A 172      -9.937   6.673  -8.119  1.00 93.12           H
ATOM   2525  CG2 ILE A 172      -7.098   6.670  -6.120  1.00 93.12           C
ATOM   2526 1HG2 ILE A 172      -6.481   7.466  -5.704  1.00 93.12           H
ATOM   2527 2HG2 ILE A 172      -7.523   6.079  -5.309  1.00 93.12           H
ATOM   2528 3HG2 ILE A 172      -6.486   6.030  -6.755  1.00 93.12           H
ATOM   2529  CD1 ILE A 172      -8.239   5.487  -8.723  1.00 93.12           C
ATOM   2530 1HD1 ILE A 172      -7.893   6.207  -9.466  1.00 93.12           H
ATOM   2531 2HD1 ILE A 172      -7.381   5.007  -8.255  1.00 93.12           H
ATOM   2532 3HD1 ILE A 172      -8.857   4.733  -9.210  1.00 93.12           H
ATOM   2533  HN  ILE A 172      -9.635   9.084  -7.899  1.00 93.12           H
ATOM   2534  N   TRP A 173      -7.707  10.072  -5.553  1.00 91.07           N
ATOM   2535  CA  TRP A 173      -6.845  10.886  -4.712  1.00 91.07           C
ATOM   2536  C   TRP A 173      -7.711  11.524  -3.624  1.00 91.07           C
ATOM   2537  O   TRP A 173      -7.325  11.553  -2.456  1.00 91.07           O
ATOM   2538  HA  TRP A 173      -6.103  10.228  -4.260  1.00 91.07           H
ATOM   2539  CB  TRP A 173      -6.079  11.915  -5.546  1.00 91.07           C
ATOM   2540 1HB  TRP A 173      -6.759  12.353  -6.278  1.00 91.07           H
ATOM   2541 2HB  TRP A 173      -5.750  12.723  -4.894  1.00 91.07           H
ATOM   2542  CG  TRP A 173      -4.864  11.342  -6.279  1.00 91.07           C
ATOM   2543  CD1 TRP A 173      -4.699  11.176  -7.598  1.00 91.07           C
ATOM   2544  HD1 TRP A 173      -5.445  11.441  -8.348  1.00 91.07           H
ATOM   2545  CD2 TRP A 173      -3.644  10.864  -5.675  1.00 91.07           C
ATOM   2546  NE1 TRP A 173      -3.466  10.628  -7.888  1.00 91.07           N
ATOM   2547  HE1 TRP A 173      -3.114  10.411  -8.799  1.00 91.07           H
ATOM   2548  CE2 TRP A 173      -2.804  10.432  -6.682  1.00 91.07           C
ATOM   2549  CE3 TRP A 173      -3.261  10.799  -4.324  1.00 91.07           C
ATOM   2550  HE3 TRP A 173      -3.906  11.134  -3.511  1.00 91.07           H
ATOM   2551  CZ2 TRP A 173      -1.529   9.905  -6.443  1.00 91.07           C
ATOM   2552  HZ2 TRP A 173      -0.885   9.570  -7.256  1.00 91.07           H
ATOM   2553  CZ3 TRP A 173      -1.985  10.269  -4.102  1.00 91.07           C
ATOM   2554  HZ3 TRP A 173      -1.638  10.196  -3.071  1.00 91.07           H
ATOM   2555  CH2 TRP A 173      -1.127   9.830  -5.104  1.00 91.07           C
ATOM   2556  HH2 TRP A 173      -0.146   9.429  -4.849  1.00 91.07           H
ATOM   2557  HN  TRP A 173      -7.783  10.378  -6.502  1.00 91.07           H
ATOM   2558  N   VAL A 174      -8.866  12.018  -4.045  1.00 95.04           N
ATOM   2559  CA  VAL A 174      -9.779  12.675  -3.125  1.00 95.04           C
ATOM   2560  C   VAL A 174     -10.221  11.677  -2.053  1.00 95.04           C
ATOM   2561  O   VAL A 174     -10.234  12.001  -0.866  1.00 95.04           O
ATOM   2562  HA  VAL A 174      -9.234  13.488  -2.645  1.00 95.04           H
ATOM   2563  CB  VAL A 174     -10.953  13.282  -3.896  1.00 95.04           C
ATOM   2564  HB  VAL A 174     -11.393  12.496  -4.510  1.00 95.04           H
ATOM   2565  CG1 VAL A 174     -12.032  13.792  -2.940  1.00 95.04           C
ATOM   2566 1HG1 VAL A 174     -12.402  12.964  -2.335  1.00 95.04           H
ATOM   2567 2HG1 VAL A 174     -11.609  14.557  -2.289  1.00 95.04           H
ATOM   2568 3HG1 VAL A 174     -12.854  14.218  -3.514  1.00 95.04           H
ATOM   2569  CG2 VAL A 174     -10.477  14.396  -4.831  1.00 95.04           C
ATOM   2570 1HG2 VAL A 174     -10.000  15.182  -4.246  1.00 95.04           H
ATOM   2571 2HG2 VAL A 174      -9.761  13.989  -5.546  1.00 95.04           H
ATOM   2572 3HG2 VAL A 174     -11.331  14.810  -5.367  1.00 95.04           H
ATOM   2573  HN  VAL A 174      -9.180  11.976  -4.994  1.00 95.04           H
ATOM   2574  N   LEU A 175     -10.571  10.483  -2.509  1.00 89.61           N
ATOM   2575  CA  LEU A 175     -11.081   9.460  -1.612  1.00 89.61           C
ATOM   2576  C   LEU A 175      -9.997   9.091  -0.597  1.00 89.61           C
ATOM   2577  O   LEU A 175     -10.268   9.002   0.600  1.00 89.61           O
ATOM   2578  HA  LEU A 175     -11.927   9.888  -1.075  1.00 89.61           H
ATOM   2579  CB  LEU A 175     -11.609   8.265  -2.409  1.00 89.61           C
ATOM   2580 1HB  LEU A 175     -12.390   8.619  -3.082  1.00 89.61           H
ATOM   2581 2HB  LEU A 175     -10.800   7.882  -3.031  1.00 89.61           H
ATOM   2582  CG  LEU A 175     -12.172   7.105  -1.584  1.00 89.61           C
ATOM   2583  HG  LEU A 175     -11.404   6.781  -0.882  1.00 89.61           H
ATOM   2584  CD1 LEU A 175     -13.379   7.555  -0.758  1.00 89.61           C
ATOM   2585 1HD1 LEU A 175     -13.077   8.353  -0.079  1.00 89.61           H
ATOM   2586 2HD1 LEU A 175     -14.159   7.922  -1.425  1.00 89.61           H
ATOM   2587 3HD1 LEU A 175     -13.760   6.712  -0.182  1.00 89.61           H
ATOM   2588  CD2 LEU A 175     -12.503   5.908  -2.477  1.00 89.61           C
ATOM   2589 1HD2 LEU A 175     -13.245   6.202  -3.219  1.00 89.61           H
ATOM   2590 2HD2 LEU A 175     -11.598   5.570  -2.982  1.00 89.61           H
ATOM   2591 3HD2 LEU A 175     -12.902   5.098  -1.866  1.00 89.61           H
ATOM   2592  HN  LEU A 175     -10.511  10.212  -3.469  1.00 89.61           H
ATOM   2593  N   ALA A 176      -8.793   8.888  -1.111  1.00 94.58           N
ATOM   2594  CA  ALA A 176      -7.687   8.451  -0.277  1.00 94.58           C
ATOM   2595  C   ALA A 176      -7.407   9.514   0.788  1.00 94.58           C
ATOM   2596  O   ALA A 176      -7.116   9.185   1.937  1.00 94.58           O
ATOM   2597  HA  ALA A 176      -7.987   7.526   0.216  1.00 94.58           H
ATOM   2598  CB  ALA A 176      -6.466   8.169  -1.154  1.00 94.58           C
ATOM   2599 1HB  ALA A 176      -6.708   7.387  -1.874  1.00 94.58           H
ATOM   2600 2HB  ALA A 176      -6.183   9.078  -1.686  1.00 94.58           H
ATOM   2601 3HB  ALA A 176      -5.636   7.842  -0.528  1.00 94.58           H
ATOM   2602  HN  ALA A 176      -8.569   9.016  -2.077  1.00 94.58           H
ATOM   2603  N   ALA A 177      -7.504  10.767   0.368  1.00 94.67           N
ATOM   2604  CA  ALA A 177      -7.231  11.879   1.262  1.00 94.67           C
ATOM   2605  C   ALA A 177      -8.222  11.846   2.428  1.00 94.67           C
ATOM   2606  O   ALA A 177      -7.831  12.000   3.584  1.00 94.67           O
ATOM   2607  HA  ALA A 177      -6.221  11.752   1.652  1.00 94.67           H
ATOM   2608  CB  ALA A 177      -7.296  13.192   0.479  1.00 94.67           C
ATOM   2609 1HB  ALA A 177      -6.553  13.176  -0.318  1.00 94.67           H
ATOM   2610 2HB  ALA A 177      -8.290  13.309   0.048  1.00 94.67           H
ATOM   2611 3HB  ALA A 177      -7.091  14.026   1.150  1.00 94.67           H
ATOM   2612  HN  ALA A 177      -7.764  11.026  -0.562  1.00 94.67           H
ATOM   2613  N   ALA A 178      -9.485  11.645   2.084  1.00 94.77           N
ATOM   2614  CA  ALA A 178     -10.543  11.652   3.080  1.00 94.77           C
ATOM   2615  C   ALA A 178     -10.315  10.506   4.068  1.00 94.77           C
ATOM   2616  O   ALA A 178     -10.599  10.641   5.257  1.00 94.77           O
ATOM   2617  HA  ALA A 178     -10.487  12.599   3.616  1.00 94.77           H
ATOM   2618  CB  ALA A 178     -11.902  11.559   2.383  1.00 94.77           C
ATOM   2619 1HB  ALA A 178     -12.026  12.411   1.715  1.00 94.77           H
ATOM   2620 2HB  ALA A 178     -11.952  10.635   1.806  1.00 94.77           H
ATOM   2621 3HB  ALA A 178     -12.695  11.564   3.131  1.00 94.77           H
ATOM   2622  HN  ALA A 178      -9.789  11.479   1.145  1.00 94.77           H
ATOM   2623  N   LEU A 179      -9.804   9.404   3.539  1.00 91.94           N
ATOM   2624  CA  LEU A 179      -9.605   8.210   4.343  1.00 91.94           C
ATOM   2625  C   LEU A 179      -8.400   8.415   5.262  1.00 91.94           C
ATOM   2626  O   LEU A 179      -8.104   7.566   6.102  1.00 91.94           O
ATOM   2627  HA  LEU A 179     -10.493   8.081   4.962  1.00 91.94           H
ATOM   2628  CB  LEU A 179      -9.494   6.974   3.448  1.00 91.94           C
ATOM   2629 1HB  LEU A 179      -8.705   7.149   2.717  1.00 91.94           H
ATOM   2630 2HB  LEU A 179      -9.176   6.132   4.064  1.00 91.94           H
ATOM   2631  CG  LEU A 179     -10.765   6.571   2.699  1.00 91.94           C
ATOM   2632  HG  LEU A 179     -11.135   7.444   2.160  1.00 91.94           H
ATOM   2633  CD1 LEU A 179     -10.469   5.489   1.658  1.00 91.94           C
ATOM   2634 1HD1 LEU A 179      -9.743   5.867   0.938  1.00 91.94           H
ATOM   2635 2HD1 LEU A 179     -10.062   4.609   2.155  1.00 91.94           H
ATOM   2636 3HD1 LEU A 179     -11.390   5.222   1.140  1.00 91.94           H
ATOM   2637  CD2 LEU A 179     -11.864   6.143   3.674  1.00 91.94           C
ATOM   2638 1HD2 LEU A 179     -11.518   5.291   4.259  1.00 91.94           H
ATOM   2639 2HD2 LEU A 179     -12.099   6.971   4.342  1.00 91.94           H
ATOM   2640 3HD2 LEU A 179     -12.756   5.862   3.115  1.00 91.94           H
ATOM   2641  HN  LEU A 179      -9.529   9.319   2.581  1.00 91.94           H
ATOM   2642  N   CYS A 180      -7.736   9.546   5.072  1.00 91.10           N
ATOM   2643  CA  CYS A 180      -6.536   9.847   5.834  1.00 91.10           C
ATOM   2644  C   CYS A 180      -6.924  10.759   7.000  1.00 91.10           C
ATOM   2645  O   CYS A 180      -6.083  11.104   7.829  1.00 91.10           O
ATOM   2646  HA  CYS A 180      -6.150   8.895   6.200  1.00 91.10           H
ATOM   2647  CB  CYS A 180      -5.450  10.472   4.957  1.00 91.10           C
ATOM   2648 1HB  CYS A 180      -5.825  11.386   4.496  1.00 91.10           H
ATOM   2649 2HB  CYS A 180      -4.593  10.752   5.569  1.00 91.10           H
ATOM   2650  SG  CYS A 180      -4.932   9.286   3.662  1.00 91.10           S
ATOM   2651  HG  CYS A 180      -5.812   9.685   2.748  1.00 91.10           H
ATOM   2652  HN  CYS A 180      -8.005  10.248   4.413  1.00 91.10           H
ATOM   2653  N   ILE A 181      -8.197  11.124   7.026  1.00 90.93           N
ATOM   2654  CA  ILE A 181      -8.688  12.055   8.027  1.00 90.93           C
ATOM   2655  C   ILE A 181      -8.363  11.517   9.421  1.00 90.93           C
ATOM   2656  O   ILE A 181      -7.849  12.247  10.268  1.00 90.93           O
ATOM   2657  HA  ILE A 181      -8.156  12.996   7.887  1.00 90.93           H
ATOM   2658  CB  ILE A 181     -10.176  12.340   7.809  1.00 90.93           C
ATOM   2659  HB  ILE A 181     -10.691  11.388   7.683  1.00 90.93           H
ATOM   2660  CG1 ILE A 181     -10.398  13.148   6.529  1.00 90.93           C
ATOM   2661 1HG1 ILE A 181      -9.969  14.143   6.644  1.00 90.93           H
ATOM   2662 2HG1 ILE A 181      -9.879  12.670   5.699  1.00 90.93           H
ATOM   2663  CG2 ILE A 181     -10.788  13.025   9.033  1.00 90.93           C
ATOM   2664 1HG2 ILE A 181     -10.679  12.378   9.904  1.00 90.93           H
ATOM   2665 2HG2 ILE A 181     -10.274  13.969   9.216  1.00 90.93           H
ATOM   2666 3HG2 ILE A 181     -11.845  13.216   8.852  1.00 90.93           H
ATOM   2667  CD1 ILE A 181     -11.889  13.264   6.206  1.00 90.93           C
ATOM   2668 1HD1 ILE A 181     -12.310  12.268   6.068  1.00 90.93           H
ATOM   2669 2HD1 ILE A 181     -12.401  13.764   7.029  1.00 90.93           H
ATOM   2670 3HD1 ILE A 181     -12.019  13.843   5.292  1.00 90.93           H
ATOM   2671  HN  ILE A 181      -8.886  10.795   6.380  1.00 90.93           H
ATOM   2672  N   PRO A 182      -8.654  10.236   9.685  1.00 92.66           N
ATOM   2673  CA  PRO A 182      -8.400   9.661  11.008  1.00 92.66           C
ATOM   2674  C   PRO A 182      -6.967   9.878  11.466  1.00 92.66           C
ATOM   2675  O   PRO A 182      -6.729  10.262  12.610  1.00 92.66           O
ATOM   2676  HA  PRO A 182      -9.017  10.159  11.757  1.00 92.66           H
ATOM   2677  CB  PRO A 182      -8.719   8.176  10.826  1.00 92.66           C
ATOM   2678 1HB  PRO A 182      -7.831   7.605  10.553  1.00 92.66           H
ATOM   2679 2HB  PRO A 182      -9.112   7.735  11.742  1.00 92.66           H
ATOM   2680  CG  PRO A 182      -9.756   8.172   9.709  1.00 92.66           C
ATOM   2681 1HG  PRO A 182      -9.825   7.198   9.224  1.00 92.66           H
ATOM   2682 2HG  PRO A 182     -10.754   8.400  10.083  1.00 92.66           H
ATOM   2683  CD  PRO A 182      -9.241   9.246   8.764  1.00 92.66           C
ATOM   2684 1HD  PRO A 182      -8.497   8.852   8.072  1.00 92.66           H
ATOM   2685 2HD  PRO A 182     -10.042   9.670   8.159  1.00 92.66           H
ATOM   2686  N   GLU A 183      -6.042   9.624  10.552  1.00 89.55           N
ATOM   2687  CA  GLU A 183      -4.628   9.704  10.876  1.00 89.55           C
ATOM   2688  C   GLU A 183      -4.248  11.140  11.243  1.00 89.55           C
ATOM   2689  O   GLU A 183      -3.437  11.362  12.140  1.00 89.55           O
ATOM   2690  HA  GLU A 183      -4.491   9.053  11.739  1.00 89.55           H
ATOM   2691  CB  GLU A 183      -3.771   9.189   9.718  1.00 89.55           C
ATOM   2692 1HB  GLU A 183      -4.191   9.528   8.771  1.00 89.55           H
ATOM   2693 2HB  GLU A 183      -2.735   9.496   9.863  1.00 89.55           H
ATOM   2694  CG  GLU A 183      -3.766   7.660   9.677  1.00 89.55           C
ATOM   2695 1HG  GLU A 183      -2.980   7.313   9.007  1.00 89.55           H
ATOM   2696 2HG  GLU A 183      -3.537   7.267  10.667  1.00 89.55           H
ATOM   2697  CD  GLU A 183      -5.118   7.120   9.208  1.00 89.55           C
ATOM   2698  OE1 GLU A 183      -5.338   5.903   9.390  1.00 89.55           O
ATOM   2699  OE2 GLU A 183      -5.902   7.937   8.677  1.00 89.55           O
ATOM   2700  HN  GLU A 183      -6.246   9.367   9.607  1.00 89.55           H
ATOM   2701  N   ILE A 184      -4.854  12.079  10.530  1.00 90.86           N
ATOM   2702  CA  ILE A 184      -4.547  13.485  10.731  1.00 90.86           C
ATOM   2703  C   ILE A 184      -4.916  13.884  12.161  1.00 90.86           C
ATOM   2704  O   ILE A 184      -4.194  14.645  12.803  1.00 90.86           O
ATOM   2705  HA  ILE A 184      -3.472  13.607  10.605  1.00 90.86           H
ATOM   2706  CB  ILE A 184      -5.228  14.340   9.660  1.00 90.86           C
ATOM   2707  HB  ILE A 184      -6.285  14.076   9.633  1.00 90.86           H
ATOM   2708  CG1 ILE A 184      -4.653  14.042   8.273  1.00 90.86           C
ATOM   2709 1HG1 ILE A 184      -3.634  14.424   8.209  1.00 90.86           H
ATOM   2710 2HG1 ILE A 184      -4.600  12.964   8.122  1.00 90.86           H
ATOM   2711  CG2 ILE A 184      -5.142  15.827  10.009  1.00 90.86           C
ATOM   2712 1HG2 ILE A 184      -5.636  16.006  10.964  1.00 90.86           H
ATOM   2713 2HG2 ILE A 184      -4.095  16.124  10.080  1.00 90.86           H
ATOM   2714 3HG2 ILE A 184      -5.633  16.412   9.231  1.00 90.86           H
ATOM   2715  CD1 ILE A 184      -5.511  14.675   7.176  1.00 90.86           C
ATOM   2716 1HD1 ILE A 184      -6.523  14.273   7.229  1.00 90.86           H
ATOM   2717 2HD1 ILE A 184      -5.542  15.756   7.317  1.00 90.86           H
ATOM   2718 3HD1 ILE A 184      -5.080  14.448   6.201  1.00 90.86           H
ATOM   2719  HN  ILE A 184      -5.540  11.892   9.827  1.00 90.86           H
ATOM   2720  N   LEU A 185      -6.039  13.351  12.619  1.00 91.20           N
ATOM   2721  CA  LEU A 185      -6.624  13.800  13.871  1.00 91.20           C
ATOM   2722  C   LEU A 185      -5.849  13.188  15.040  1.00 91.20           C
ATOM   2723  O   LEU A 185      -5.443  13.896  15.959  1.00 91.20           O
ATOM   2724  HA  LEU A 185      -6.514  14.883  13.914  1.00 91.20           H
ATOM   2725  CB  LEU A 185      -8.123  13.496  13.902  1.00 91.20           C
ATOM   2726 1HB  LEU A 185      -8.263  12.434  13.698  1.00 91.20           H
ATOM   2727 2HB  LEU A 185      -8.490  13.677  14.912  1.00 91.20           H
ATOM   2728  CG  LEU A 185      -8.989  14.293  12.924  1.00 91.20           C
ATOM   2729  HG  LEU A 185      -8.638  14.088  11.912  1.00 91.20           H
ATOM   2730  CD1 LEU A 185     -10.450  13.845  12.994  1.00 91.20           C
ATOM   2731 1HD1 LEU A 185     -10.519  12.787  12.740  1.00 91.20           H
ATOM   2732 2HD1 LEU A 185     -10.830  14.001  14.004  1.00 91.20           H
ATOM   2733 3HD1 LEU A 185     -11.043  14.427  12.289  1.00 91.20           H
ATOM   2734  CD2 LEU A 185      -8.839  15.797  13.158  1.00 91.20           C
ATOM   2735 1HD2 LEU A 185      -9.148  16.039  14.175  1.00 91.20           H
ATOM   2736 2HD2 LEU A 185      -7.797  16.085  13.017  1.00 91.20           H
ATOM   2737 3HD2 LEU A 185      -9.465  16.340  12.450  1.00 91.20           H
ATOM   2738  HN  LEU A 185      -6.546  12.627  12.151  1.00 91.20           H
ATOM   2739  N   TYR A 186      -5.667  11.877  14.966  1.00 91.58           N
ATOM   2740  CA  TYR A 186      -5.361  11.096  16.152  1.00 91.58           C
ATOM   2741  C   TYR A 186      -3.895  10.658  16.157  1.00 91.58           C
ATOM   2742  O   TYR A 186      -3.453   9.970  17.076  1.00 91.58           O
ATOM   2743  HA  TYR A 186      -5.549  11.722  17.025  1.00 91.58           H
ATOM   2744  CB  TYR A 186      -6.252   9.854  16.081  1.00 91.58           C
ATOM   2745 1HB  TYR A 186      -5.964   9.263  15.211  1.00 91.58           H
ATOM   2746 2HB  TYR A 186      -6.069   9.237  16.960  1.00 91.58           H
ATOM   2747  CG  TYR A 186      -7.748  10.165  15.996  1.00 91.58           C
ATOM   2748  CD1 TYR A 186      -8.330  11.010  16.919  1.00 91.58           C
ATOM   2749  HD1 TYR A 186      -7.725  11.455  17.708  1.00 91.58           H
ATOM   2750  CD2 TYR A 186      -8.514   9.601  14.996  1.00 91.58           C
ATOM   2751  HD2 TYR A 186      -8.054   8.934  14.267  1.00 91.58           H
ATOM   2752  CE1 TYR A 186      -9.738  11.302  16.839  1.00 91.58           C
ATOM   2753  HE1 TYR A 186     -10.211  11.968  17.561  1.00 91.58           H
ATOM   2754  CE2 TYR A 186      -9.922   9.894  14.917  1.00 91.58           C
ATOM   2755  HE2 TYR A 186     -10.539   9.455  14.132  1.00 91.58           H
ATOM   2756  CZ  TYR A 186     -10.464  10.730  15.842  1.00 91.58           C
ATOM   2757  OH  TYR A 186     -11.794  11.006  15.766  1.00 91.58           O
ATOM   2758  HH  TYR A 186     -12.210  10.483  15.023  1.00 91.58           H
ATOM   2759  HN  TYR A 186      -5.726  11.351  14.117  1.00 91.58           H
ATOM   2760  N   SER A 187      -3.183  11.075  15.121  1.00 92.20           N
ATOM   2761  CA  SER A 187      -1.742  10.891  15.081  1.00 92.20           C
ATOM   2762  C   SER A 187      -1.071  11.783  16.128  1.00 92.20           C
ATOM   2763  O   SER A 187      -1.234  13.002  16.106  1.00 92.20           O
ATOM   2764  HA  SER A 187      -1.579   9.839  15.314  1.00 92.20           H
ATOM   2765  CB  SER A 187      -1.186  11.197  13.689  1.00 92.20           C
ATOM   2766 1HB  SER A 187      -1.465  12.211  13.402  1.00 92.20           H
ATOM   2767 2HB  SER A 187      -0.097  11.162  13.717  1.00 92.20           H
ATOM   2768  OG  SER A 187      -1.664  10.279  12.710  1.00 92.20           O
ATOM   2769  HG  SER A 187      -2.159  10.770  11.993  1.00 92.20           H
ATOM   2770  HN  SER A 187      -3.573  11.530  14.321  1.00 92.20           H
ATOM   2771  N   GLN A 188      -0.332  11.140  17.020  1.00 85.42           N
ATOM   2772  CA  GLN A 188       0.328  11.855  18.099  1.00 85.42           C
ATOM   2773  C   GLN A 188       1.701  11.241  18.381  1.00 85.42           C
ATOM   2774  O   GLN A 188       1.995  10.136  17.930  1.00 85.42           O
ATOM   2775  HA  GLN A 188       0.446  12.877  17.740  1.00 85.42           H
ATOM   2776  CB  GLN A 188      -0.538  11.864  19.361  1.00 85.42           C
ATOM   2777 1HB  GLN A 188      -0.709  10.841  19.696  1.00 85.42           H
ATOM   2778 2HB  GLN A 188      -0.011  12.379  20.164  1.00 85.42           H
ATOM   2779  CG  GLN A 188      -1.879  12.552  19.100  1.00 85.42           C
ATOM   2780 1HG  GLN A 188      -1.710  13.514  18.615  1.00 85.42           H
ATOM   2781 2HG  GLN A 188      -2.474  11.949  18.415  1.00 85.42           H
ATOM   2782  CD  GLN A 188      -2.650  12.762  20.405  1.00 85.42           C
ATOM   2783  OE1 GLN A 188      -2.134  12.587  21.496  1.00 85.42           O
ATOM   2784  NE2 GLN A 188      -3.912  13.145  20.232  1.00 85.42           N
ATOM   2785 1HE2 GLN A 188      -4.274  13.271  19.308  1.00 85.42           H
ATOM   2786 2HE2 GLN A 188      -4.498  13.308  21.025  1.00 85.42           H
ATOM   2787  HN  GLN A 188      -0.180  10.152  17.013  1.00 85.42           H
ATOM   2788  N   ILE A 189       2.505  11.986  19.126  1.00 89.79           N
ATOM   2789  CA  ILE A 189       3.706  11.425  19.721  1.00 89.79           C
ATOM   2790  C   ILE A 189       3.387  10.928  21.132  1.00 89.79           C
ATOM   2791  O   ILE A 189       2.878  11.682  21.960  1.00 89.79           O
ATOM   2792  HA  ILE A 189       4.004  10.571  19.113  1.00 89.79           H
ATOM   2793  CB  ILE A 189       4.852  12.438  19.671  1.00 89.79           C
ATOM   2794  HB  ILE A 189       4.528  13.345  20.181  1.00 89.79           H
ATOM   2795  CG1 ILE A 189       5.180  12.824  18.227  1.00 89.79           C
ATOM   2796 1HG1 ILE A 189       5.558  11.954  17.691  1.00 89.79           H
ATOM   2797 2HG1 ILE A 189       4.270  13.142  17.716  1.00 89.79           H
ATOM   2798  CG2 ILE A 189       6.080  11.914  20.417  1.00 89.79           C
ATOM   2799 1HG2 ILE A 189       5.822  11.731  21.459  1.00 89.79           H
ATOM   2800 2HG2 ILE A 189       6.415  10.984  19.957  1.00 89.79           H
ATOM   2801 3HG2 ILE A 189       6.880  12.653  20.365  1.00 89.79           H
ATOM   2802  CD1 ILE A 189       6.216  13.949  18.182  1.00 89.79           C
ATOM   2803 1HD1 ILE A 189       5.824  14.825  18.697  1.00 89.79           H
ATOM   2804 2HD1 ILE A 189       7.132  13.618  18.672  1.00 89.79           H
ATOM   2805 3HD1 ILE A 189       6.431  14.203  17.144  1.00 89.79           H
ATOM   2806  HN  ILE A 189       2.347  12.953  19.324  1.00 89.79           H
ATOM   2807  N   LYS A 190       3.699   9.661  21.363  1.00 85.28           N
ATOM   2808  CA  LYS A 190       3.529   9.077  22.683  1.00 85.28           C
ATOM   2809  C   LYS A 190       4.892   8.636  23.220  1.00 85.28           C
ATOM   2810  O   LYS A 190       5.750   8.196  22.457  1.00 85.28           O
ATOM   2811  HA  LYS A 190       3.136   9.856  23.337  1.00 85.28           H
ATOM   2812  CB  LYS A 190       2.490   7.954  22.642  1.00 85.28           C
ATOM   2813 1HB  LYS A 190       1.565   8.325  22.201  1.00 85.28           H
ATOM   2814 2HB  LYS A 190       2.847   7.147  22.002  1.00 85.28           H
ATOM   2815  CG  LYS A 190       2.212   7.414  24.046  1.00 85.28           C
ATOM   2816 1HG  LYS A 190       3.141   7.061  24.494  1.00 85.28           H
ATOM   2817 2HG  LYS A 190       1.837   8.217  24.681  1.00 85.28           H
ATOM   2818  CD  LYS A 190       1.194   6.273  24.003  1.00 85.28           C
ATOM   2819 1HD  LYS A 190       0.226   6.656  23.679  1.00 85.28           H
ATOM   2820 2HD  LYS A 190       1.505   5.531  23.267  1.00 85.28           H
ATOM   2821  CE  LYS A 190       1.053   5.611  25.375  1.00 85.28           C
ATOM   2822 1HE  LYS A 190       2.039   5.452  25.812  1.00 85.28           H
ATOM   2823 2HE  LYS A 190       0.508   6.271  26.050  1.00 85.28           H
ATOM   2824  NZ  LYS A 190       0.343   4.318  25.256  1.00 85.28           N
ATOM   2825 1HZ  LYS A 190       0.030   4.019  26.173  1.00 85.28           H
ATOM   2826 2HZ  LYS A 190      -0.459   4.427  24.645  1.00 85.28           H
ATOM   2827 3HZ  LYS A 190       0.970   3.622  24.869  1.00 85.28           H
ATOM   2828  HN  LYS A 190       4.061   9.039  20.669  1.00 85.28           H
ATOM   2829  N   GLU A 191       5.048   8.768  24.529  1.00 76.48           N
ATOM   2830  CA  GLU A 191       6.230   8.253  25.198  1.00 76.48           C
ATOM   2831  C   GLU A 191       5.935   6.886  25.819  1.00 76.48           C
ATOM   2832  O   GLU A 191       4.971   6.735  26.568  1.00 76.48           O
ATOM   2833  HA  GLU A 191       6.983   8.149  24.416  1.00 76.48           H
ATOM   2834  CB  GLU A 191       6.736   9.238  26.254  1.00 76.48           C
ATOM   2835 1HB  GLU A 191       6.823  10.232  25.817  1.00 76.48           H
ATOM   2836 2HB  GLU A 191       6.084   9.206  27.127  1.00 76.48           H
ATOM   2837  CG  GLU A 191       8.132   8.848  26.744  1.00 76.48           C
ATOM   2838 1HG  GLU A 191       8.091   7.873  27.230  1.00 76.48           H
ATOM   2839 2HG  GLU A 191       8.806   8.752  25.893  1.00 76.48           H
ATOM   2840  CD  GLU A 191       8.680   9.889  27.721  1.00 76.48           C
ATOM   2841  OE1 GLU A 191       9.770   9.628  28.275  1.00 76.48           O
ATOM   2842  OE2 GLU A 191       7.997  10.921  27.893  1.00 76.48           O
ATOM   2843  HN  GLU A 191       4.385   9.217  25.128  1.00 76.48           H
ATOM   2844  N   GLU A 192       6.784   5.924  25.485  1.00 76.83           N
ATOM   2845  CA  GLU A 192       6.629   4.577  26.005  1.00 76.83           C
ATOM   2846  C   GLU A 192       7.984   4.022  26.451  1.00 76.83           C
ATOM   2847  O   GLU A 192       8.905   3.901  25.645  1.00 76.83           O
ATOM   2848  HA  GLU A 192       5.968   4.672  26.866  1.00 76.83           H
ATOM   2849  CB  GLU A 192       5.976   3.660  24.969  1.00 76.83           C
ATOM   2850 1HB  GLU A 192       5.016   4.077  24.663  1.00 76.83           H
ATOM   2851 2HB  GLU A 192       6.660   3.500  24.136  1.00 76.83           H
ATOM   2852  CG  GLU A 192       5.687   2.280  25.562  1.00 76.83           C
ATOM   2853 1HG  GLU A 192       5.350   1.605  24.775  1.00 76.83           H
ATOM   2854 2HG  GLU A 192       6.605   1.857  25.972  1.00 76.83           H
ATOM   2855  CD  GLU A 192       4.624   2.365  26.659  1.00 76.83           C
ATOM   2856  OE1 GLU A 192       4.706   1.540  27.594  1.00 76.83           O
ATOM   2857  OE2 GLU A 192       3.754   3.254  26.538  1.00 76.83           O
ATOM   2858  HN  GLU A 192       7.563   6.054  24.872  1.00 76.83           H
ATOM   2859  N   SER A 193       8.062   3.699  27.733  1.00 76.60           N
ATOM   2860  CA  SER A 193       9.276   3.125  28.288  1.00 76.60           C
ATOM   2861  C   SER A 193      10.465   4.049  28.013  1.00 76.60           C
ATOM   2862  O   SER A 193      11.574   3.581  27.763  1.00 76.60           O
ATOM   2863  HA  SER A 193       9.094   3.044  29.360  1.00 76.60           H
ATOM   2864  CB  SER A 193       9.541   1.733  27.710  1.00 76.60           C
ATOM   2865 1HB  SER A 193       9.726   1.814  26.639  1.00 76.60           H
ATOM   2866 2HB  SER A 193      10.445   1.320  28.159  1.00 76.60           H
ATOM   2867  OG  SER A 193       8.451   0.844  27.938  1.00 76.60           O
ATOM   2868  HG  SER A 193       8.651  -0.051  27.539  1.00 76.60           H
ATOM   2869  HN  SER A 193       7.316   3.823  28.388  1.00 76.60           H
ATOM   2870  N   GLY A 194      10.192   5.344  28.070  1.00 84.10           N
ATOM   2871  CA  GLY A 194      11.240   6.337  27.908  1.00 84.10           C
ATOM   2872  C   GLY A 194      11.607   6.512  26.434  1.00 84.10           C
ATOM   2873  O   GLY A 194      12.585   7.183  26.109  1.00 84.10           O
ATOM   2874 1HA  GLY A 194      10.909   7.291  28.320  1.00 84.10           H
ATOM   2875 2HA  GLY A 194      12.122   6.036  28.473  1.00 84.10           H
ATOM   2876  HN  GLY A 194       9.276   5.716  28.223  1.00 84.10           H
ATOM   2877  N   ILE A 195      10.802   5.897  25.579  1.00 81.32           N
ATOM   2878  CA  ILE A 195      11.010   6.005  24.145  1.00 81.32           C
ATOM   2879  C   ILE A 195       9.832   6.755  23.519  1.00 81.32           C
ATOM   2880  O   ILE A 195       8.676   6.398  23.740  1.00 81.32           O
ATOM   2881  HA  ILE A 195      11.915   6.591  23.989  1.00 81.32           H
ATOM   2882  CB  ILE A 195      11.254   4.623  23.534  1.00 81.32           C
ATOM   2883  HB  ILE A 195      10.385   3.999  23.742  1.00 81.32           H
ATOM   2884  CG1 ILE A 195      12.463   3.944  24.180  1.00 81.32           C
ATOM   2885 1HG1 ILE A 195      13.356   4.546  24.010  1.00 81.32           H
ATOM   2886 2HG1 ILE A 195      12.318   3.885  25.258  1.00 81.32           H
ATOM   2887  CG2 ILE A 195      11.392   4.714  22.013  1.00 81.32           C
ATOM   2888 1HG2 ILE A 195      10.476   5.127  21.589  1.00 81.32           H
ATOM   2889 2HG2 ILE A 195      12.232   5.361  21.762  1.00 81.32           H
ATOM   2890 3HG2 ILE A 195      11.564   3.718  21.604  1.00 81.32           H
ATOM   2891  CD1 ILE A 195      12.672   2.539  23.610  1.00 81.32           C
ATOM   2892 1HD1 ILE A 195      11.786   1.934  23.802  1.00 81.32           H
ATOM   2893 2HD1 ILE A 195      12.840   2.605  22.535  1.00 81.32           H
ATOM   2894 3HD1 ILE A 195      13.537   2.079  24.086  1.00 81.32           H
ATOM   2895  HN  ILE A 195      10.022   5.334  25.852  1.00 81.32           H
ATOM   2896  N   ALA A 196      10.168   7.781  22.750  1.00 91.33           N
ATOM   2897  CA  ALA A 196       9.162   8.513  22.000  1.00 91.33           C
ATOM   2898  C   ALA A 196       8.769   7.707  20.760  1.00 91.33           C
ATOM   2899  O   ALA A 196       9.631   7.287  19.990  1.00 91.33           O
ATOM   2900  HA  ALA A 196       8.288   8.628  22.640  1.00 91.33           H
ATOM   2901  CB  ALA A 196       9.699   9.901  21.646  1.00 91.33           C
ATOM   2902 1HB  ALA A 196       9.935  10.444  22.562  1.00 91.33           H
ATOM   2903 2HB  ALA A 196      10.600   9.799  21.042  1.00 91.33           H
ATOM   2904 3HB  ALA A 196       8.944  10.451  21.083  1.00 91.33           H
ATOM   2905  HN  ALA A 196      11.104   8.111  22.636  1.00 91.33           H
ATOM   2906  N   ILE A 197       7.467   7.515  20.606  1.00 87.42           N
ATOM   2907  CA  ILE A 197       6.948   6.792  19.458  1.00 87.42           C
ATOM   2908  C   ILE A 197       5.874   7.637  18.771  1.00 87.42           C
ATOM   2909  O   ILE A 197       5.110   8.337  19.435  1.00 87.42           O
ATOM   2910  HA  ILE A 197       7.773   6.649  18.761  1.00 87.42           H
ATOM   2911  CB  ILE A 197       6.462   5.402  19.876  1.00 87.42           C
ATOM   2912  HB  ILE A 197       6.044   4.908  18.999  1.00 87.42           H
ATOM   2913  CG1 ILE A 197       5.342   5.501  20.914  1.00 87.42           C
ATOM   2914 1HG1 ILE A 197       5.741   5.901  21.847  1.00 87.42           H
ATOM   2915 2HG1 ILE A 197       4.581   6.201  20.568  1.00 87.42           H
ATOM   2916  CG2 ILE A 197       7.626   4.540  20.369  1.00 87.42           C
ATOM   2917 1HG2 ILE A 197       8.359   4.428  19.570  1.00 87.42           H
ATOM   2918 2HG2 ILE A 197       8.095   5.019  21.228  1.00 87.42           H
ATOM   2919 3HG2 ILE A 197       7.253   3.558  20.659  1.00 87.42           H
ATOM   2920  CD1 ILE A 197       4.708   4.133  21.169  1.00 87.42           C
ATOM   2921 1HD1 ILE A 197       4.289   3.748  20.239  1.00 87.42           H
ATOM   2922 2HD1 ILE A 197       5.467   3.443  21.538  1.00 87.42           H
ATOM   2923 3HD1 ILE A 197       3.915   4.232  21.910  1.00 87.42           H
ATOM   2924  HN  ILE A 197       6.774   7.844  21.248  1.00 87.42           H
ATOM   2925  N   CYS A 198       5.849   7.545  17.449  1.00 92.21           N
ATOM   2926  CA  CYS A 198       4.762   8.125  16.679  1.00 92.21           C
ATOM   2927  C   CYS A 198       3.685   7.055  16.488  1.00 92.21           C
ATOM   2928  O   CYS A 198       3.914   6.052  15.813  1.00 92.21           O
ATOM   2929  HA  CYS A 198       4.377   8.962  17.261  1.00 92.21           H
ATOM   2930  CB  CYS A 198       5.253   8.686  15.343  1.00 92.21           C
ATOM   2931 1HB  CYS A 198       5.873   9.566  15.514  1.00 92.21           H
ATOM   2932 2HB  CYS A 198       5.878   7.950  14.837  1.00 92.21           H
ATOM   2933  SG  CYS A 198       3.824   9.124  14.286  1.00 92.21           S
ATOM   2934  HN  CYS A 198       6.553   7.086  16.908  1.00 92.21           H
ATOM   2935  N   THR A 199       2.534   7.305  17.094  1.00 90.35           N
ATOM   2936  CA  THR A 199       1.424   6.372  17.006  1.00 90.35           C
ATOM   2937  C   THR A 199       0.095   7.127  16.939  1.00 90.35           C
ATOM   2938  O   THR A 199       0.048   8.330  17.193  1.00 90.35           O
ATOM   2939  HA  THR A 199       1.520   5.810  16.077  1.00 90.35           H
ATOM   2940  CB  THR A 199       1.518   5.413  18.195  1.00 90.35           C
ATOM   2941  HB  THR A 199       2.537   5.049  18.322  1.00 90.35           H
ATOM   2942  OG1 THR A 199       0.539   4.415  17.915  1.00 90.35           O
ATOM   2943  HG1 THR A 199       0.683   3.620  18.504  1.00 90.35           H
ATOM   2944  CG2 THR A 199       1.037   6.050  19.501  1.00 90.35           C
ATOM   2945 1HG2 THR A 199      -0.005   6.353  19.395  1.00 90.35           H
ATOM   2946 2HG2 THR A 199       1.648   6.924  19.725  1.00 90.35           H
ATOM   2947 3HG2 THR A 199       1.125   5.327  20.312  1.00 90.35           H
ATOM   2948  HN  THR A 199       2.354   8.126  17.636  1.00 90.35           H
ATOM   2949  N   MET A 200      -0.951   6.391  16.595  1.00 89.15           N
ATOM   2950  CA  MET A 200      -2.304   6.904  16.728  1.00 89.15           C
ATOM   2951  C   MET A 200      -2.826   6.712  18.153  1.00 89.15           C
ATOM   2952  O   MET A 200      -2.712   5.625  18.718  1.00 89.15           O
ATOM   2953  HA  MET A 200      -2.238   7.968  16.498  1.00 89.15           H
ATOM   2954  CB  MET A 200      -3.224   6.179  15.744  1.00 89.15           C
ATOM   2955 1HB  MET A 200      -3.145   5.102  15.893  1.00 89.15           H
ATOM   2956 2HB  MET A 200      -4.261   6.452  15.942  1.00 89.15           H
ATOM   2957  CG  MET A 200      -2.866   6.527  14.299  1.00 89.15           C
ATOM   2958 1HG  MET A 200      -2.825   7.610  14.176  1.00 89.15           H
ATOM   2959 2HG  MET A 200      -1.875   6.142  14.058  1.00 89.15           H
ATOM   2960  SD  MET A 200      -4.076   5.834  13.185  1.00 89.15           S
ATOM   2961  CE  MET A 200      -5.492   6.838  13.601  1.00 89.15           C
ATOM   2962 1HE  MET A 200      -5.733   6.706  14.656  1.00 89.15           H
ATOM   2963 2HE  MET A 200      -5.263   7.886  13.409  1.00 89.15           H
ATOM   2964 3HE  MET A 200      -6.344   6.535  12.993  1.00 89.15           H
ATOM   2965  HN  MET A 200      -0.886   5.461  16.232  1.00 89.15           H
ATOM   2966  N   VAL A 201      -3.387   7.783  18.693  1.00 91.42           N
ATOM   2967  CA  VAL A 201      -4.039   7.713  19.990  1.00 91.42           C
ATOM   2968  C   VAL A 201      -5.516   8.082  19.834  1.00 91.42           C
ATOM   2969  O   VAL A 201      -5.842   9.205  19.450  1.00 91.42           O
ATOM   2970  HA  VAL A 201      -3.970   6.683  20.338  1.00 91.42           H
ATOM   2971  CB  VAL A 201      -3.303   8.603  20.994  1.00 91.42           C
ATOM   2972  HB  VAL A 201      -3.393   9.635  20.656  1.00 91.42           H
ATOM   2973  CG1 VAL A 201      -3.941   8.506  22.382  1.00 91.42           C
ATOM   2974 1HG1 VAL A 201      -4.981   8.827  22.327  1.00 91.42           H
ATOM   2975 2HG1 VAL A 201      -3.896   7.474  22.731  1.00 91.42           H
ATOM   2976 3HG1 VAL A 201      -3.398   9.148  23.076  1.00 91.42           H
ATOM   2977  CG2 VAL A 201      -1.815   8.253  21.049  1.00 91.42           C
ATOM   2978 1HG2 VAL A 201      -1.697   7.213  21.352  1.00 91.42           H
ATOM   2979 2HG2 VAL A 201      -1.371   8.398  20.064  1.00 91.42           H
ATOM   2980 3HG2 VAL A 201      -1.316   8.900  21.771  1.00 91.42           H
ATOM   2981  HN  VAL A 201      -3.401   8.685  18.262  1.00 91.42           H
ATOM   2982  N   TYR A 202      -6.370   7.116  20.140  1.00 91.54           N
ATOM   2983  CA  TYR A 202      -7.804   7.322  20.027  1.00 91.54           C
ATOM   2984  C   TYR A 202      -8.383   7.874  21.331  1.00 91.54           C
ATOM   2985  O   TYR A 202      -7.932   7.512  22.416  1.00 91.54           O
ATOM   2986  HA  TYR A 202      -7.978   8.041  19.227  1.00 91.54           H
ATOM   2987  CB  TYR A 202      -8.407   5.942  19.758  1.00 91.54           C
ATOM   2988 1HB  TYR A 202      -8.134   5.272  20.573  1.00 91.54           H
ATOM   2989 2HB  TYR A 202      -9.494   6.024  19.764  1.00 91.54           H
ATOM   2990  CG  TYR A 202      -7.965   5.316  18.433  1.00 91.54           C
ATOM   2991  CD1 TYR A 202      -8.647   5.610  17.270  1.00 91.54           C
ATOM   2992  HD1 TYR A 202      -9.500   6.288  17.295  1.00 91.54           H
ATOM   2993  CD2 TYR A 202      -6.885   4.458  18.402  1.00 91.54           C
ATOM   2994  HD2 TYR A 202      -6.346   4.226  19.321  1.00 91.54           H
ATOM   2995  CE1 TYR A 202      -8.231   5.022  16.023  1.00 91.54           C
ATOM   2996  HE1 TYR A 202      -8.761   5.245  15.097  1.00 91.54           H
ATOM   2997  CE2 TYR A 202      -6.469   3.870  17.155  1.00 91.54           C
ATOM   2998  HE2 TYR A 202      -5.617   3.191  17.117  1.00 91.54           H
ATOM   2999  CZ  TYR A 202      -7.162   4.180  16.028  1.00 91.54           C
ATOM   3000  OH  TYR A 202      -6.769   3.625  14.850  1.00 91.54           O
ATOM   3001  HH  TYR A 202      -7.356   3.947  14.107  1.00 91.54           H
ATOM   3002  HN  TYR A 202      -6.096   6.209  20.459  1.00 91.54           H
ATOM   3003  N   PRO A 203      -9.388   8.756  21.249  1.00 85.85           N
ATOM   3004  CA  PRO A 203      -9.968   9.353  22.454  1.00 85.85           C
ATOM   3005  C   PRO A 203     -10.738   8.342  23.287  1.00 85.85           C
ATOM   3006  O   PRO A 203     -11.251   7.357  22.756  1.00 85.85           O
ATOM   3007  HA  PRO A 203      -9.178   9.718  23.110  1.00 85.85           H
ATOM   3008  CB  PRO A 203     -10.881  10.454  21.910  1.00 85.85           C
ATOM   3009 1HB  PRO A 203     -11.756  10.599  22.543  1.00 85.85           H
ATOM   3010 2HB  PRO A 203     -10.366  11.413  21.856  1.00 85.85           H
ATOM   3011  CG  PRO A 203     -11.264   9.956  20.546  1.00 85.85           C
ATOM   3012 1HG  PRO A 203     -12.117   9.280  20.598  1.00 85.85           H
ATOM   3013 2HG  PRO A 203     -11.550  10.779  19.891  1.00 85.85           H
ATOM   3014  CD  PRO A 203     -10.046   9.250  20.025  1.00 85.85           C
ATOM   3015 1HD  PRO A 203     -10.311   8.433  19.354  1.00 85.85           H
ATOM   3016 2HD  PRO A 203      -9.398   9.925  19.466  1.00 85.85           H
ATOM   3017  N   SER A 204     -10.800   8.613  24.582  1.00 77.20           N
ATOM   3018  CA  SER A 204     -11.296   7.630  25.530  1.00 77.20           C
ATOM   3019  C   SER A 204     -12.720   7.215  25.156  1.00 77.20           C
ATOM   3020  O   SER A 204     -13.088   6.049  25.294  1.00 77.20           O
ATOM   3021  HA  SER A 204     -10.617   6.781  25.448  1.00 77.20           H
ATOM   3022  CB  SER A 204     -11.259   8.175  26.959  1.00 77.20           C
ATOM   3023 1HB  SER A 204     -11.761   7.475  27.627  1.00 77.20           H
ATOM   3024 2HB  SER A 204     -10.224   8.248  27.293  1.00 77.20           H
ATOM   3025  OG  SER A 204     -11.881   9.454  27.059  1.00 77.20           O
ATOM   3026  HG  SER A 204     -12.864   9.346  27.208  1.00 77.20           H
ATOM   3027  HN  SER A 204     -10.518   9.484  24.985  1.00 77.20           H
ATOM   3028  N   ASP A 205     -13.484   8.193  24.691  1.00 72.46           N
ATOM   3029  CA  ASP A 205     -14.882   7.961  24.368  1.00 72.46           C
ATOM   3030  C   ASP A 205     -14.974   7.139  23.081  1.00 72.46           C
ATOM   3031  O   ASP A 205     -14.552   7.593  22.019  1.00 72.46           O
ATOM   3032  HA  ASP A 205     -15.291   7.434  25.230  1.00 72.46           H
ATOM   3033  CB  ASP A 205     -15.620   9.282  24.139  1.00 72.46           C
ATOM   3034 1HB  ASP A 205     -15.061   9.899  23.437  1.00 72.46           H
ATOM   3035 2HB  ASP A 205     -16.592   9.085  23.687  1.00 72.46           H
ATOM   3036  CG  ASP A 205     -15.808  10.040  25.455  1.00 72.46           C
ATOM   3037  OD1 ASP A 205     -15.732   9.373  26.510  1.00 72.46           O
ATOM   3038  OD2 ASP A 205     -16.022  11.269  25.376  1.00 72.46           O
ATOM   3039  HN  ASP A 205     -13.163   9.127  24.534  1.00 72.46           H
ATOM   3040  N   GLU A 206     -15.530   5.944  23.218  1.00 75.73           N
ATOM   3041  CA  GLU A 206     -15.749   5.084  22.068  1.00 75.73           C
ATOM   3042  C   GLU A 206     -14.426   4.812  21.349  1.00 75.73           C
ATOM   3043  O   GLU A 206     -14.413   4.525  20.153  1.00 75.73           O
ATOM   3044  HA  GLU A 206     -16.147   4.154  22.474  1.00 75.73           H
ATOM   3045  CB  GLU A 206     -16.776   5.695  21.114  1.00 75.73           C
ATOM   3046 1HB  GLU A 206     -16.390   6.630  20.708  1.00 75.73           H
ATOM   3047 2HB  GLU A 206     -17.042   4.969  20.346  1.00 75.73           H
ATOM   3048  CG  GLU A 206     -18.073   6.037  21.850  1.00 75.73           C
ATOM   3049 1HG  GLU A 206     -18.229   5.332  22.666  1.00 75.73           H
ATOM   3050 2HG  GLU A 206     -17.991   7.028  22.297  1.00 75.73           H
ATOM   3051  CD  GLU A 206     -19.271   5.999  20.899  1.00 75.73           C
ATOM   3052  OE1 GLU A 206     -20.240   5.284  21.235  1.00 75.73           O
ATOM   3053  OE2 GLU A 206     -19.190   6.684  19.857  1.00 75.73           O
ATOM   3054  HN  GLU A 206     -15.827   5.563  24.094  1.00 75.73           H
ATOM   3055  N   SER A 207     -13.345   4.912  22.108  1.00 87.60           N
ATOM   3056  CA  SER A 207     -12.020   4.675  21.560  1.00 87.60           C
ATOM   3057  C   SER A 207     -11.994   3.340  20.814  1.00 87.60           C
ATOM   3058  O   SER A 207     -11.428   3.243  19.726  1.00 87.60           O
ATOM   3059  HA  SER A 207     -11.841   5.501  20.872  1.00 87.60           H
ATOM   3060  CB  SER A 207     -10.958   4.689  22.660  1.00 87.60           C
ATOM   3061 1HB  SER A 207      -9.996   4.396  22.239  1.00 87.60           H
ATOM   3062 2HB  SER A 207     -10.843   5.704  23.040  1.00 87.60           H
ATOM   3063  OG  SER A 207     -11.291   3.815  23.735  1.00 87.60           O
ATOM   3064  HG  SER A 207     -10.709   4.007  24.525  1.00 87.60           H
ATOM   3065  HN  SER A 207     -13.364   5.150  23.079  1.00 87.60           H
ATOM   3066  N   THR A 208     -12.615   2.343  21.428  1.00 87.33           N
ATOM   3067  CA  THR A 208     -12.612   1.002  20.868  1.00 87.33           C
ATOM   3068  C   THR A 208     -13.346   0.983  19.526  1.00 87.33           C
ATOM   3069  O   THR A 208     -12.868   0.387  18.562  1.00 87.33           O
ATOM   3070  HA  THR A 208     -11.580   0.713  20.672  1.00 87.33           H
ATOM   3071  CB  THR A 208     -13.219   0.056  21.906  1.00 87.33           C
ATOM   3072  HB  THR A 208     -14.281   0.258  22.043  1.00 87.33           H
ATOM   3073  OG1 THR A 208     -12.404   0.238  23.061  1.00 87.33           O
ATOM   3074  HG1 THR A 208     -11.452   0.020  22.845  1.00 87.33           H
ATOM   3075  CG2 THR A 208     -13.024  -1.417  21.541  1.00 87.33           C
ATOM   3076 1HG2 THR A 208     -11.958  -1.636  21.470  1.00 87.33           H
ATOM   3077 2HG2 THR A 208     -13.501  -1.620  20.582  1.00 87.33           H
ATOM   3078 3HG2 THR A 208     -13.473  -2.045  22.310  1.00 87.33           H
ATOM   3079  HN  THR A 208     -13.111   2.440  22.290  1.00 87.33           H
ATOM   3080  N   LYS A 209     -14.495   1.642  19.507  1.00 83.14           N
ATOM   3081  CA  LYS A 209     -15.326   1.664  18.314  1.00 83.14           C
ATOM   3082  C   LYS A 209     -14.547   2.312  17.168  1.00 83.14           C
ATOM   3083  O   LYS A 209     -14.570   1.820  16.041  1.00 83.14           O
ATOM   3084  HA  LYS A 209     -15.539   0.630  18.045  1.00 83.14           H
ATOM   3085  CB  LYS A 209     -16.666   2.341  18.607  1.00 83.14           C
ATOM   3086 1HB  LYS A 209     -16.493   3.325  19.045  1.00 83.14           H
ATOM   3087 2HB  LYS A 209     -17.209   2.498  17.675  1.00 83.14           H
ATOM   3088  CG  LYS A 209     -17.511   1.494  19.561  1.00 83.14           C
ATOM   3089 1HG  LYS A 209     -17.606   0.482  19.167  1.00 83.14           H
ATOM   3090 2HG  LYS A 209     -17.010   1.416  20.525  1.00 83.14           H
ATOM   3091  CD  LYS A 209     -18.901   2.105  19.750  1.00 83.14           C
ATOM   3092 1HD  LYS A 209     -18.808   3.167  19.978  1.00 83.14           H
ATOM   3093 2HD  LYS A 209     -19.467   2.027  18.822  1.00 83.14           H
ATOM   3094  CE  LYS A 209     -19.660   1.401  20.877  1.00 83.14           C
ATOM   3095 1HE  LYS A 209     -19.932   0.392  20.565  1.00 83.14           H
ATOM   3096 2HE  LYS A 209     -19.017   1.302  21.751  1.00 83.14           H
ATOM   3097  NZ  LYS A 209     -20.879   2.160  21.234  1.00 83.14           N
ATOM   3098 1HZ  LYS A 209     -21.347   1.704  22.010  1.00 83.14           H
ATOM   3099 2HZ  LYS A 209     -20.623   3.104  21.502  1.00 83.14           H
ATOM   3100 3HZ  LYS A 209     -21.503   2.194  20.436  1.00 83.14           H
ATOM   3101  HN  LYS A 209     -14.860   2.153  20.285  1.00 83.14           H
ATOM   3102  N   LEU A 210     -13.875   3.407  17.495  1.00 89.48           N
ATOM   3103  CA  LEU A 210     -13.190   4.194  16.485  1.00 89.48           C
ATOM   3104  C   LEU A 210     -12.090   3.346  15.843  1.00 89.48           C
ATOM   3105  O   LEU A 210     -12.003   3.260  14.619  1.00 89.48           O
ATOM   3106  HA  LEU A 210     -13.921   4.450  15.718  1.00 89.48           H
ATOM   3107  CB  LEU A 210     -12.683   5.508  17.083  1.00 89.48           C
ATOM   3108 1HB  LEU A 210     -13.515   6.000  17.587  1.00 89.48           H
ATOM   3109 2HB  LEU A 210     -11.941   5.275  17.846  1.00 89.48           H
ATOM   3110  CG  LEU A 210     -12.065   6.500  16.095  1.00 89.48           C
ATOM   3111  HG  LEU A 210     -11.242   6.002  15.582  1.00 89.48           H
ATOM   3112  CD1 LEU A 210     -13.079   6.915  15.028  1.00 89.48           C
ATOM   3113 1HD1 LEU A 210     -13.409   6.034  14.477  1.00 89.48           H
ATOM   3114 2HD1 LEU A 210     -13.937   7.388  15.506  1.00 89.48           H
ATOM   3115 3HD1 LEU A 210     -12.613   7.620  14.339  1.00 89.48           H
ATOM   3116  CD2 LEU A 210     -11.476   7.708  16.827  1.00 89.48           C
ATOM   3117 1HD2 LEU A 210     -12.264   8.215  17.384  1.00 89.48           H
ATOM   3118 2HD2 LEU A 210     -10.702   7.372  17.517  1.00 89.48           H
ATOM   3119 3HD2 LEU A 210     -11.043   8.396  16.102  1.00 89.48           H
ATOM   3120  HN  LEU A 210     -13.796   3.756  18.429  1.00 89.48           H
ATOM   3121  N   LYS A 211     -11.278   2.742  16.697  1.00 93.78           N
ATOM   3122  CA  LYS A 211     -10.182   1.912  16.229  1.00 93.78           C
ATOM   3123  C   LYS A 211     -10.732   0.816  15.314  1.00 93.78           C
ATOM   3124  O   LYS A 211     -10.225   0.608  14.213  1.00 93.78           O
ATOM   3125  HA  LYS A 211      -9.517   2.548  15.643  1.00 93.78           H
ATOM   3126  CB  LYS A 211      -9.371   1.377  17.411  1.00 93.78           C
ATOM   3127 1HB  LYS A 211      -8.958   2.210  17.980  1.00 93.78           H
ATOM   3128 2HB  LYS A 211     -10.025   0.824  18.085  1.00 93.78           H
ATOM   3129  CG  LYS A 211      -8.237   0.468  16.932  1.00 93.78           C
ATOM   3130 1HG  LYS A 211      -8.653  -0.449  16.516  1.00 93.78           H
ATOM   3131 2HG  LYS A 211      -7.686   0.960  16.131  1.00 93.78           H
ATOM   3132  CD  LYS A 211      -7.285   0.128  18.080  1.00 93.78           C
ATOM   3133 1HD  LYS A 211      -6.886   1.047  18.510  1.00 93.78           H
ATOM   3134 2HD  LYS A 211      -7.832  -0.383  18.872  1.00 93.78           H
ATOM   3135  CE  LYS A 211      -6.135  -0.756  17.595  1.00 93.78           C
ATOM   3136 1HE  LYS A 211      -6.523  -1.718  17.259  1.00 93.78           H
ATOM   3137 2HE  LYS A 211      -5.649  -0.292  16.736  1.00 93.78           H
ATOM   3138  NZ  LYS A 211      -5.148  -0.964  18.678  1.00 93.78           N
ATOM   3139 1HZ  LYS A 211      -4.480  -1.673  18.395  1.00 93.78           H
ATOM   3140 2HZ  LYS A 211      -4.660  -0.095  18.862  1.00 93.78           H
ATOM   3141 3HZ  LYS A 211      -5.628  -1.267  19.518  1.00 93.78           H
ATOM   3142  HN  LYS A 211     -11.360   2.812  17.692  1.00 93.78           H
ATOM   3143  N   SER A 212     -11.763   0.143  15.805  1.00 91.22           N
ATOM   3144  CA  SER A 212     -12.328  -0.988  15.088  1.00 91.22           C
ATOM   3145  C   SER A 212     -12.831  -0.539  13.715  1.00 91.22           C
ATOM   3146  O   SER A 212     -12.662  -1.249  12.725  1.00 91.22           O
ATOM   3147  HA  SER A 212     -11.509  -1.700  14.982  1.00 91.22           H
ATOM   3148  CB  SER A 212     -13.464  -1.633  15.885  1.00 91.22           C
ATOM   3149 1HB  SER A 212     -14.259  -0.903  16.038  1.00 91.22           H
ATOM   3150 2HB  SER A 212     -13.891  -2.453  15.308  1.00 91.22           H
ATOM   3151  OG  SER A 212     -13.019  -2.122  17.147  1.00 91.22           O
ATOM   3152  HG  SER A 212     -13.145  -1.421  17.849  1.00 91.22           H
ATOM   3153  HN  SER A 212     -12.209   0.358  16.673  1.00 91.22           H
ATOM   3154  N   ALA A 213     -13.439   0.638  13.699  1.00 94.30           N
ATOM   3155  CA  ALA A 213     -13.996   1.177  12.470  1.00 94.30           C
ATOM   3156  C   ALA A 213     -12.862   1.462  11.483  1.00 94.30           C
ATOM   3157  O   ALA A 213     -12.952   1.107  10.309  1.00 94.30           O
ATOM   3158  HA  ALA A 213     -14.654   0.420  12.044  1.00 94.30           H
ATOM   3159  CB  ALA A 213     -14.821   2.426  12.787  1.00 94.30           C
ATOM   3160 1HB  ALA A 213     -15.630   2.164  13.467  1.00 94.30           H
ATOM   3161 2HB  ALA A 213     -14.181   3.175  13.254  1.00 94.30           H
ATOM   3162 3HB  ALA A 213     -15.238   2.829  11.864  1.00 94.30           H
ATOM   3163  HN  ALA A 213     -13.554   1.219  14.505  1.00 94.30           H
ATOM   3164  N   VAL A 214     -11.820   2.099  11.997  1.00 92.60           N
ATOM   3165  CA  VAL A 214     -10.699   2.497  11.162  1.00 92.60           C
ATOM   3166  C   VAL A 214     -10.074   1.252  10.530  1.00 92.60           C
ATOM   3167  O   VAL A 214      -9.767   1.243   9.339  1.00 92.60           O
ATOM   3168  HA  VAL A 214     -11.090   3.134  10.369  1.00 92.60           H
ATOM   3169  CB  VAL A 214      -9.701   3.317  11.981  1.00 92.60           C
ATOM   3170  HB  VAL A 214      -9.459   2.750  12.880  1.00 92.60           H
ATOM   3171  CG1 VAL A 214      -8.403   3.538  11.201  1.00 92.60           C
ATOM   3172 1HG1 VAL A 214      -7.952   2.575  10.965  1.00 92.60           H
ATOM   3173 2HG1 VAL A 214      -8.621   4.074  10.278  1.00 92.60           H
ATOM   3174 3HG1 VAL A 214      -7.711   4.124  11.807  1.00 92.60           H
ATOM   3175  CG2 VAL A 214     -10.313   4.650  12.416  1.00 92.60           C
ATOM   3176 1HG2 VAL A 214     -10.597   5.224  11.534  1.00 92.60           H
ATOM   3177 2HG2 VAL A 214     -11.196   4.462  13.027  1.00 92.60           H
ATOM   3178 3HG2 VAL A 214      -9.583   5.213  12.997  1.00 92.60           H
ATOM   3179  HN  VAL A 214     -11.735   2.344  12.963  1.00 92.60           H
ATOM   3180  N   LEU A 215      -9.903   0.230  11.356  1.00 92.44           N
ATOM   3181  CA  LEU A 215      -9.241  -0.986  10.915  1.00 92.44           C
ATOM   3182  C   LEU A 215     -10.128  -1.704   9.895  1.00 92.44           C
ATOM   3183  O   LEU A 215      -9.642  -2.181   8.871  1.00 92.44           O
ATOM   3184  HA  LEU A 215      -8.315  -0.693  10.421  1.00 92.44           H
ATOM   3185  CB  LEU A 215      -8.859  -1.854  12.116  1.00 92.44           C
ATOM   3186 1HB  LEU A 215      -9.741  -1.980  12.743  1.00 92.44           H
ATOM   3187 2HB  LEU A 215      -8.584  -2.843  11.751  1.00 92.44           H
ATOM   3188  CG  LEU A 215      -7.718  -1.327  12.988  1.00 92.44           C
ATOM   3189  HG  LEU A 215      -8.028  -0.373  13.416  1.00 92.44           H
ATOM   3190  CD1 LEU A 215      -7.436  -2.276  14.154  1.00 92.44           C
ATOM   3191 1HD1 LEU A 215      -8.330  -2.372  14.770  1.00 92.44           H
ATOM   3192 2HD1 LEU A 215      -7.155  -3.255  13.766  1.00 92.44           H
ATOM   3193 3HD1 LEU A 215      -6.620  -1.877  14.758  1.00 92.44           H
ATOM   3194  CD2 LEU A 215      -6.466  -1.060  12.150  1.00 92.44           C
ATOM   3195 1HD2 LEU A 215      -6.143  -1.986  11.674  1.00 92.44           H
ATOM   3196 2HD2 LEU A 215      -6.692  -0.318  11.385  1.00 92.44           H
ATOM   3197 3HD2 LEU A 215      -5.670  -0.686  12.795  1.00 92.44           H
ATOM   3198  HN  LEU A 215     -10.207   0.224  12.308  1.00 92.44           H
ATOM   3199  N   THR A 216     -11.414  -1.757  10.211  1.00 91.84           N
ATOM   3200  CA  THR A 216     -12.368  -2.438   9.352  1.00 91.84           C
ATOM   3201  C   THR A 216     -12.374  -1.808   7.958  1.00 91.84           C
ATOM   3202  O   THR A 216     -12.376  -2.517   6.953  1.00 91.84           O
ATOM   3203  HA  THR A 216     -12.047  -3.473   9.235  1.00 91.84           H
ATOM   3204  CB  THR A 216     -13.734  -2.401  10.041  1.00 91.84           C
ATOM   3205  HB  THR A 216     -14.084  -1.376  10.156  1.00 91.84           H
ATOM   3206  OG1 THR A 216     -13.530  -3.122  11.254  1.00 91.84           O
ATOM   3207  HG1 THR A 216     -13.458  -2.485  12.021  1.00 91.84           H
ATOM   3208  CG2 THR A 216     -14.788  -3.220   9.294  1.00 91.84           C
ATOM   3209 1HG2 THR A 216     -14.468  -4.261   9.238  1.00 91.84           H
ATOM   3210 2HG2 THR A 216     -14.910  -2.823   8.286  1.00 91.84           H
ATOM   3211 3HG2 THR A 216     -15.738  -3.161   9.825  1.00 91.84           H
ATOM   3212  HN  THR A 216     -11.805  -1.346  11.035  1.00 91.84           H
ATOM   3213  N   LEU A 217     -12.376  -0.483   7.941  1.00 88.55           N
ATOM   3214  CA  LEU A 217     -12.403   0.249   6.687  1.00 88.55           C
ATOM   3215  C   LEU A 217     -11.145  -0.079   5.882  1.00 88.55           C
ATOM   3216  O   LEU A 217     -11.205  -0.229   4.662  1.00 88.55           O
ATOM   3217  HA  LEU A 217     -13.272  -0.096   6.126  1.00 88.55           H
ATOM   3218  CB  LEU A 217     -12.595   1.745   6.944  1.00 88.55           C
ATOM   3219 1HB  LEU A 217     -13.397   1.868   7.673  1.00 88.55           H
ATOM   3220 2HB  LEU A 217     -11.686   2.135   7.402  1.00 88.55           H
ATOM   3221  CG  LEU A 217     -12.922   2.600   5.718  1.00 88.55           C
ATOM   3222  HG  LEU A 217     -12.187   2.382   4.944  1.00 88.55           H
ATOM   3223  CD1 LEU A 217     -14.297   2.242   5.150  1.00 88.55           C
ATOM   3224 1HD1 LEU A 217     -14.306   1.192   4.857  1.00 88.55           H
ATOM   3225 2HD1 LEU A 217     -15.060   2.414   5.910  1.00 88.55           H
ATOM   3226 3HD1 LEU A 217     -14.504   2.864   4.280  1.00 88.55           H
ATOM   3227  CD2 LEU A 217     -12.807   4.091   6.043  1.00 88.55           C
ATOM   3228 1HD2 LEU A 217     -13.505   4.344   6.841  1.00 88.55           H
ATOM   3229 2HD2 LEU A 217     -11.790   4.315   6.365  1.00 88.55           H
ATOM   3230 3HD2 LEU A 217     -13.044   4.676   5.154  1.00 88.55           H
ATOM   3231  HN  LEU A 217     -12.360   0.086   8.763  1.00 88.55           H
ATOM   3232  N   LYS A 218     -10.034  -0.182   6.597  1.00 86.47           N
ATOM   3233  CA  LYS A 218      -8.757  -0.457   5.960  1.00 86.47           C
ATOM   3234  C   LYS A 218      -8.815  -1.826   5.280  1.00 86.47           C
ATOM   3235  O   LYS A 218      -8.365  -1.980   4.146  1.00 86.47           O
ATOM   3236  HA  LYS A 218      -8.604   0.303   5.193  1.00 86.47           H
ATOM   3237  CB  LYS A 218      -7.614  -0.319   6.968  1.00 86.47           C
ATOM   3238 1HB  LYS A 218      -7.708   0.627   7.502  1.00 86.47           H
ATOM   3239 2HB  LYS A 218      -7.683  -1.113   7.712  1.00 86.47           H
ATOM   3240  CG  LYS A 218      -6.255  -0.384   6.269  1.00 86.47           C
ATOM   3241 1HG  LYS A 218      -6.190  -1.296   5.676  1.00 86.47           H
ATOM   3242 2HG  LYS A 218      -6.158   0.453   5.577  1.00 86.47           H
ATOM   3243  CD  LYS A 218      -5.113  -0.347   7.286  1.00 86.47           C
ATOM   3244 1HD  LYS A 218      -5.144   0.591   7.840  1.00 86.47           H
ATOM   3245 2HD  LYS A 218      -5.242  -1.150   8.012  1.00 86.47           H
ATOM   3246  CE  LYS A 218      -3.757  -0.492   6.593  1.00 86.47           C
ATOM   3247 1HE  LYS A 218      -3.776  -1.347   5.918  1.00 86.47           H
ATOM   3248 2HE  LYS A 218      -3.557   0.390   5.985  1.00 86.47           H
ATOM   3249  NZ  LYS A 218      -2.680  -0.666   7.593  1.00 86.47           N
ATOM   3250 1HZ  LYS A 218      -1.816  -0.909   7.121  1.00 86.47           H
ATOM   3251 2HZ  LYS A 218      -2.552   0.199   8.107  1.00 86.47           H
ATOM   3252 3HZ  LYS A 218      -2.933  -1.408   8.237  1.00 86.47           H
ATOM   3253  HN  LYS A 218      -9.997  -0.082   7.591  1.00 86.47           H
ATOM   3254  N   VAL A 219      -9.373  -2.787   6.003  1.00 90.79           N
ATOM   3255  CA  VAL A 219      -9.386  -4.163   5.536  1.00 90.79           C
ATOM   3256  C   VAL A 219     -10.309  -4.276   4.320  1.00 90.79           C
ATOM   3257  O   VAL A 219      -9.955  -4.905   3.325  1.00 90.79           O
ATOM   3258  HA  VAL A 219      -8.371  -4.416   5.230  1.00 90.79           H
ATOM   3259  CB  VAL A 219      -9.785  -5.099   6.678  1.00 90.79           C
ATOM   3260  HB  VAL A 219     -10.722  -4.734   7.099  1.00 90.79           H
ATOM   3261  CG1 VAL A 219     -10.023  -6.520   6.164  1.00 90.79           C
ATOM   3262 1HG1 VAL A 219     -10.824  -6.510   5.425  1.00 90.79           H
ATOM   3263 2HG1 VAL A 219      -9.110  -6.899   5.705  1.00 90.79           H
ATOM   3264 3HG1 VAL A 219     -10.305  -7.165   6.996  1.00 90.79           H
ATOM   3265  CG2 VAL A 219      -8.734  -5.087   7.790  1.00 90.79           C
ATOM   3266 1HG2 VAL A 219      -7.775  -5.416   7.387  1.00 90.79           H
ATOM   3267 2HG2 VAL A 219      -8.634  -4.076   8.185  1.00 90.79           H
ATOM   3268 3HG2 VAL A 219      -9.042  -5.761   8.589  1.00 90.79           H
ATOM   3269  HN  VAL A 219      -9.809  -2.638   6.890  1.00 90.79           H
ATOM   3270  N   ILE A 220     -11.473  -3.655   4.442  1.00 91.07           N
ATOM   3271  CA  ILE A 220     -12.492  -3.767   3.412  1.00 91.07           C
ATOM   3272  C   ILE A 220     -11.972  -3.142   2.116  1.00 91.07           C
ATOM   3273  O   ILE A 220     -11.929  -3.800   1.078  1.00 91.07           O
ATOM   3274  HA  ILE A 220     -12.664  -4.829   3.237  1.00 91.07           H
ATOM   3275  CB  ILE A 220     -13.813  -3.168   3.898  1.00 91.07           C
ATOM   3276  HB  ILE A 220     -13.606  -2.186   4.324  1.00 91.07           H
ATOM   3277  CG1 ILE A 220     -14.427  -4.022   5.008  1.00 91.07           C
ATOM   3278 1HG1 ILE A 220     -14.674  -5.010   4.618  1.00 91.07           H
ATOM   3279 2HG1 ILE A 220     -13.699  -4.168   5.806  1.00 91.07           H
ATOM   3280  CG2 ILE A 220     -14.782  -2.960   2.732  1.00 91.07           C
ATOM   3281 1HG2 ILE A 220     -14.336  -2.280   2.006  1.00 91.07           H
ATOM   3282 2HG2 ILE A 220     -14.987  -3.918   2.255  1.00 91.07           H
ATOM   3283 3HG2 ILE A 220     -15.713  -2.532   3.105  1.00 91.07           H
ATOM   3284  CD1 ILE A 220     -15.686  -3.363   5.574  1.00 91.07           C
ATOM   3285 1HD1 ILE A 220     -15.431  -2.386   5.986  1.00 91.07           H
ATOM   3286 2HD1 ILE A 220     -16.422  -3.241   4.779  1.00 91.07           H
ATOM   3287 3HD1 ILE A 220     -16.103  -3.991   6.362  1.00 91.07           H
ATOM   3288  HN  ILE A 220     -11.724  -3.086   5.225  1.00 91.07           H
ATOM   3289  N   LEU A 221     -11.589  -1.877   2.219  1.00 89.78           N
ATOM   3290  CA  LEU A 221     -11.247  -1.101   1.040  1.00 89.78           C
ATOM   3291  C   LEU A 221      -9.821  -1.444   0.605  1.00 89.78           C
ATOM   3292  O   LEU A 221      -9.468  -1.280  -0.562  1.00 89.78           O
ATOM   3293  HA  LEU A 221     -11.931  -1.396   0.244  1.00 89.78           H
ATOM   3294  CB  LEU A 221     -11.470   0.391   1.297  1.00 89.78           C
ATOM   3295 1HB  LEU A 221     -10.880   0.681   2.167  1.00 89.78           H
ATOM   3296 2HB  LEU A 221     -11.078   0.949   0.447  1.00 89.78           H
ATOM   3297  CG  LEU A 221     -12.919   0.823   1.531  1.00 89.78           C
ATOM   3298  HG  LEU A 221     -13.286   0.316   2.424  1.00 89.78           H
ATOM   3299  CD1 LEU A 221     -13.007   2.327   1.797  1.00 89.78           C
ATOM   3300 1HD1 LEU A 221     -12.421   2.574   2.683  1.00 89.78           H
ATOM   3301 2HD1 LEU A 221     -12.614   2.871   0.939  1.00 89.78           H
ATOM   3302 3HD1 LEU A 221     -14.047   2.607   1.960  1.00 89.78           H
ATOM   3303  CD2 LEU A 221     -13.813   0.393   0.367  1.00 89.78           C
ATOM   3304 1HD2 LEU A 221     -13.456   0.853  -0.555  1.00 89.78           H
ATOM   3305 2HD2 LEU A 221     -13.784  -0.692   0.267  1.00 89.78           H
ATOM   3306 3HD2 LEU A 221     -14.838   0.712   0.559  1.00 89.78           H
ATOM   3307  HN  LEU A 221     -11.512  -1.385   3.086  1.00 89.78           H
ATOM   3308  N   GLY A 222      -9.040  -1.913   1.566  1.00 88.74           N
ATOM   3309  CA  GLY A 222      -7.617  -2.111   1.346  1.00 88.74           C
ATOM   3310  C   GLY A 222      -7.345  -3.482   0.722  1.00 88.74           C
ATOM   3311  O   GLY A 222      -6.334  -3.670   0.046  1.00 88.74           O
ATOM   3312 1HA  GLY A 222      -7.235  -1.328   0.692  1.00 88.74           H
ATOM   3313 2HA  GLY A 222      -7.083  -2.025   2.292  1.00 88.74           H
ATOM   3314  HN  GLY A 222      -9.363  -2.157   2.481  1.00 88.74           H
ATOM   3315  N   PHE A 223      -8.263  -4.403   0.972  1.00 82.71           N
ATOM   3316  CA  PHE A 223      -8.052  -5.791   0.597  1.00 82.71           C
ATOM   3317  C   PHE A 223      -9.260  -6.344  -0.161  1.00 82.71           C
ATOM   3318  O   PHE A 223      -9.183  -6.592  -1.363  1.00 82.71           O
ATOM   3319  HA  PHE A 223      -7.175  -5.822  -0.049  1.00 82.71           H
ATOM   3320  CB  PHE A 223      -7.873  -6.582   1.894  1.00 82.71           C
ATOM   3321 1HB  PHE A 223      -7.059  -6.140   2.469  1.00 82.71           H
ATOM   3322 2HB  PHE A 223      -8.777  -6.485   2.495  1.00 82.71           H
ATOM   3323  CG  PHE A 223      -7.577  -8.068   1.681  1.00 82.71           C
ATOM   3324  CD1 PHE A 223      -8.416  -9.009   2.192  1.00 82.71           C
ATOM   3325  HD1 PHE A 223      -9.299  -8.704   2.753  1.00 82.71           H
ATOM   3326  CD2 PHE A 223      -6.475  -8.449   0.980  1.00 82.71           C
ATOM   3327  HD2 PHE A 223      -5.803  -7.695   0.571  1.00 82.71           H
ATOM   3328  CE1 PHE A 223      -8.142 -10.388   1.994  1.00 82.71           C
ATOM   3329  HE1 PHE A 223      -8.814 -11.142   2.403  1.00 82.71           H
ATOM   3330  CE2 PHE A 223      -6.201  -9.828   0.782  1.00 82.71           C
ATOM   3331  HE2 PHE A 223      -5.318 -10.133   0.221  1.00 82.71           H
ATOM   3332  CZ  PHE A 223      -7.040 -10.768   1.293  1.00 82.71           C
ATOM   3333  HZ  PHE A 223      -6.829 -11.827   1.141  1.00 82.71           H
ATOM   3334  HN  PHE A 223      -9.137  -4.215   1.421  1.00 82.71           H
ATOM   3335  N   PHE A 224     -10.349  -6.522   0.573  1.00 84.89           N
ATOM   3336  CA  PHE A 224     -11.448  -7.343   0.096  1.00 84.89           C
ATOM   3337  C   PHE A 224     -12.004  -6.803  -1.223  1.00 84.89           C
ATOM   3338  O   PHE A 224     -12.090  -7.533  -2.210  1.00 84.89           O
ATOM   3339  HA  PHE A 224     -11.056  -8.348  -0.061  1.00 84.89           H
ATOM   3340  CB  PHE A 224     -12.546  -7.284   1.160  1.00 84.89           C
ATOM   3341 1HB  PHE A 224     -12.611  -6.266   1.544  1.00 84.89           H
ATOM   3342 2HB  PHE A 224     -13.504  -7.510   0.692  1.00 84.89           H
ATOM   3343  CG  PHE A 224     -12.329  -8.243   2.332  1.00 84.89           C
ATOM   3344  CD1 PHE A 224     -12.476  -9.583   2.150  1.00 84.89           C
ATOM   3345  HD1 PHE A 224     -12.749  -9.973   1.170  1.00 84.89           H
ATOM   3346  CD2 PHE A 224     -11.989  -7.756   3.555  1.00 84.89           C
ATOM   3347  HD2 PHE A 224     -11.871  -6.683   3.701  1.00 84.89           H
ATOM   3348  CE1 PHE A 224     -12.274 -10.473   3.238  1.00 84.89           C
ATOM   3349  HE1 PHE A 224     -12.393 -11.547   3.093  1.00 84.89           H
ATOM   3350  CE2 PHE A 224     -11.787  -8.647   4.643  1.00 84.89           C
ATOM   3351  HE2 PHE A 224     -11.515  -8.256   5.624  1.00 84.89           H
ATOM   3352  CZ  PHE A 224     -11.934  -9.986   4.462  1.00 84.89           C
ATOM   3353  HZ  PHE A 224     -11.779 -10.670   5.297  1.00 84.89           H
ATOM   3354  HN  PHE A 224     -10.486  -6.117   1.477  1.00 84.89           H
ATOM   3355  N   LEU A 225     -12.366  -5.528  -1.198  1.00 89.71           N
ATOM   3356  CA  LEU A 225     -13.007  -4.910  -2.346  1.00 89.71           C
ATOM   3357  C   LEU A 225     -12.083  -5.017  -3.561  1.00 89.71           C
ATOM   3358  O   LEU A 225     -12.469  -5.565  -4.593  1.00 89.71           O
ATOM   3359  HA  LEU A 225     -13.917  -5.473  -2.554  1.00 89.71           H
ATOM   3360  CB  LEU A 225     -13.427  -3.476  -2.017  1.00 89.71           C
ATOM   3361 1HB  LEU A 225     -14.165  -3.509  -1.216  1.00 89.71           H
ATOM   3362 2HB  LEU A 225     -12.558  -2.945  -1.628  1.00 89.71           H
ATOM   3363  CG  LEU A 225     -14.009  -2.665  -3.177  1.00 89.71           C
ATOM   3364  HG  LEU A 225     -13.356  -2.788  -4.041  1.00 89.71           H
ATOM   3365  CD1 LEU A 225     -15.390  -3.190  -3.574  1.00 89.71           C
ATOM   3366 1HD1 LEU A 225     -15.307  -4.232  -3.883  1.00 89.71           H
ATOM   3367 2HD1 LEU A 225     -16.065  -3.116  -2.722  1.00 89.71           H
ATOM   3368 3HD1 LEU A 225     -15.780  -2.595  -4.400  1.00 89.71           H
ATOM   3369  CD2 LEU A 225     -14.037  -1.172  -2.842  1.00 89.71           C
ATOM   3370 1HD2 LEU A 225     -14.654  -1.010  -1.958  1.00 89.71           H
ATOM   3371 2HD2 LEU A 225     -13.023  -0.824  -2.646  1.00 89.71           H
ATOM   3372 3HD2 LEU A 225     -14.455  -0.619  -3.683  1.00 89.71           H
ATOM   3373  HN  LEU A 225     -12.227  -4.923  -0.415  1.00 89.71           H
ATOM   3374  N   PRO A 226     -10.851  -4.499  -3.462  1.00 90.40           N
ATOM   3375  CA  PRO A 226      -9.910  -4.571  -4.582  1.00 90.40           C
ATOM   3376  C   PRO A 226      -9.738  -5.989  -5.102  1.00 90.40           C
ATOM   3377  O   PRO A 226      -9.747  -6.216  -6.311  1.00 90.40           O
ATOM   3378  HA  PRO A 226     -10.293  -4.001  -5.430  1.00 90.40           H
ATOM   3379  CB  PRO A 226      -8.609  -4.018  -3.998  1.00 90.40           C
ATOM   3380 1HB  PRO A 226      -7.982  -4.812  -3.593  1.00 90.40           H
ATOM   3381 2HB  PRO A 226      -8.017  -3.501  -4.754  1.00 90.40           H
ATOM   3382  CG  PRO A 226      -9.087  -3.066  -2.909  1.00 90.40           C
ATOM   3383 1HG  PRO A 226      -8.305  -2.864  -2.176  1.00 90.40           H
ATOM   3384 2HG  PRO A 226      -9.382  -2.099  -3.316  1.00 90.40           H
ATOM   3385  CD  PRO A 226     -10.262  -3.812  -2.298  1.00 90.40           C
ATOM   3386 1HD  PRO A 226      -9.940  -4.520  -1.535  1.00 90.40           H
ATOM   3387 2HD  PRO A 226     -10.968  -3.132  -1.821  1.00 90.40           H
ATOM   3388  N   PHE A 227      -9.585  -6.913  -4.165  1.00 84.90           N
ATOM   3389  CA  PHE A 227      -9.270  -8.288  -4.515  1.00 84.90           C
ATOM   3390  C   PHE A 227     -10.411  -8.927  -5.308  1.00 84.90           C
ATOM   3391  O   PHE A 227     -10.178  -9.573  -6.329  1.00 84.90           O
ATOM   3392  HA  PHE A 227      -8.370  -8.267  -5.130  1.00 84.90           H
ATOM   3393  CB  PHE A 227      -9.085  -9.053  -3.203  1.00 84.90           C
ATOM   3394 1HB  PHE A 227      -8.311  -8.562  -2.614  1.00 84.90           H
ATOM   3395 2HB  PHE A 227     -10.009  -8.994  -2.627  1.00 84.90           H
ATOM   3396  CG  PHE A 227      -8.709 -10.524  -3.388  1.00 84.90           C
ATOM   3397  CD1 PHE A 227      -9.659 -11.489  -3.264  1.00 84.90           C
ATOM   3398  HD1 PHE A 227     -10.689 -11.215  -3.034  1.00 84.90           H
ATOM   3399  CD2 PHE A 227      -7.425 -10.867  -3.676  1.00 84.90           C
ATOM   3400  HD2 PHE A 227      -6.664 -10.093  -3.775  1.00 84.90           H
ATOM   3401  CE1 PHE A 227      -9.311 -12.855  -3.436  1.00 84.90           C
ATOM   3402  HE1 PHE A 227     -10.072 -13.629  -3.337  1.00 84.90           H
ATOM   3403  CE2 PHE A 227      -7.076 -12.233  -3.848  1.00 84.90           C
ATOM   3404  HE2 PHE A 227      -6.047 -12.508  -4.078  1.00 84.90           H
ATOM   3405  CZ  PHE A 227      -8.026 -13.198  -3.724  1.00 84.90           C
ATOM   3406  HZ  PHE A 227      -7.758 -14.246  -3.856  1.00 84.90           H
ATOM   3407  HN  PHE A 227      -9.672  -6.736  -3.185  1.00 84.90           H
ATOM   3408  N   VAL A 228     -11.622  -8.725  -4.809  1.00 92.07           N
ATOM   3409  CA  VAL A 228     -12.795  -9.320  -5.426  1.00 92.07           C
ATOM   3410  C   VAL A 228     -12.924  -8.811  -6.863  1.00 92.07           C
ATOM   3411  O   VAL A 228     -13.178  -9.590  -7.781  1.00 92.07           O
ATOM   3412  HA  VAL A 228     -12.643 -10.399  -5.449  1.00 92.07           H
ATOM   3413  CB  VAL A 228     -14.035  -9.035  -4.576  1.00 92.07           C
ATOM   3414  HB  VAL A 228     -14.068  -7.963  -4.381  1.00 92.07           H
ATOM   3415  CG1 VAL A 228     -15.313  -9.415  -5.327  1.00 92.07           C
ATOM   3416 1HG1 VAL A 228     -15.380  -8.836  -6.248  1.00 92.07           H
ATOM   3417 2HG1 VAL A 228     -15.291 -10.478  -5.566  1.00 92.07           H
ATOM   3418 3HG1 VAL A 228     -16.179  -9.202  -4.700  1.00 92.07           H
ATOM   3419  CG2 VAL A 228     -13.955  -9.755  -3.229  1.00 92.07           C
ATOM   3420 1HG2 VAL A 228     -13.885 -10.830  -3.396  1.00 92.07           H
ATOM   3421 2HG2 VAL A 228     -13.073  -9.414  -2.687  1.00 92.07           H
ATOM   3422 3HG2 VAL A 228     -14.848  -9.535  -2.645  1.00 92.07           H
ATOM   3423  HN  VAL A 228     -11.807  -8.167  -4.000  1.00 92.07           H
ATOM   3424  N   VAL A 229     -12.744  -7.507  -7.013  1.00 92.02           N
ATOM   3425  CA  VAL A 229     -12.910  -6.873  -8.310  1.00 92.02           C
ATOM   3426  C   VAL A 229     -11.867  -7.428  -9.282  1.00 92.02           C
ATOM   3427  O   VAL A 229     -12.193  -7.777 -10.415  1.00 92.02           O
ATOM   3428  HA  VAL A 229     -13.904  -7.131  -8.677  1.00 92.02           H
ATOM   3429  CB  VAL A 229     -12.840  -5.352  -8.162  1.00 92.02           C
ATOM   3430  HB  VAL A 229     -11.917  -5.109  -7.634  1.00 92.02           H
ATOM   3431  CG1 VAL A 229     -12.791  -4.669  -9.530  1.00 92.02           C
ATOM   3432 1HG1 VAL A 229     -11.910  -5.009 -10.075  1.00 92.02           H
ATOM   3433 2HG1 VAL A 229     -13.688  -4.924 -10.095  1.00 92.02           H
ATOM   3434 3HG1 VAL A 229     -12.742  -3.589  -9.396  1.00 92.02           H
ATOM   3435  CG2 VAL A 229     -14.010  -4.827  -7.328  1.00 92.02           C
ATOM   3436 1HG2 VAL A 229     -14.950  -5.087  -7.817  1.00 92.02           H
ATOM   3437 2HG2 VAL A 229     -13.980  -5.277  -6.336  1.00 92.02           H
ATOM   3438 3HG2 VAL A 229     -13.936  -3.744  -7.239  1.00 92.02           H
ATOM   3439  HN  VAL A 229     -12.490  -6.888  -6.270  1.00 92.02           H
ATOM   3440  N   MET A 230     -10.633  -7.492  -8.802  1.00 84.17           N
ATOM   3441  CA  MET A 230      -9.534  -7.966  -9.625  1.00 84.17           C
ATOM   3442  C   MET A 230      -9.762  -9.414 -10.064  1.00 84.17           C
ATOM   3443  O   MET A 230      -9.613  -9.742 -11.240  1.00 84.17           O
ATOM   3444  HA  MET A 230      -9.518  -7.314 -10.498  1.00 84.17           H
ATOM   3445  CB  MET A 230      -8.227  -7.872  -8.836  1.00 84.17           C
ATOM   3446 1HB  MET A 230      -8.369  -8.288  -7.839  1.00 84.17           H
ATOM   3447 2HB  MET A 230      -7.458  -8.471  -9.325  1.00 84.17           H
ATOM   3448  CG  MET A 230      -7.757  -6.420  -8.726  1.00 84.17           C
ATOM   3449 1HG  MET A 230      -7.749  -5.956  -9.712  1.00 84.17           H
ATOM   3450 2HG  MET A 230      -8.452  -5.849  -8.110  1.00 84.17           H
ATOM   3451  SD  MET A 230      -6.122  -6.360  -8.012  1.00 84.17           S
ATOM   3452  CE  MET A 230      -6.496  -6.854  -6.338  1.00 84.17           C
ATOM   3453 1HE  MET A 230      -7.198  -6.145  -5.898  1.00 84.17           H
ATOM   3454 2HE  MET A 230      -6.941  -7.849  -6.344  1.00 84.17           H
ATOM   3455 3HE  MET A 230      -5.579  -6.869  -5.750  1.00 84.17           H
ATOM   3456  HN  MET A 230     -10.381  -7.228  -7.871  1.00 84.17           H
ATOM   3457  N   ALA A 231     -10.121 -10.243  -9.094  1.00 90.07           N
ATOM   3458  CA  ALA A 231     -10.283 -11.665  -9.346  1.00 90.07           C
ATOM   3459  C   ALA A 231     -11.349 -11.869 -10.425  1.00 90.07           C
ATOM   3460  O   ALA A 231     -11.166 -12.668 -11.341  1.00 90.07           O
ATOM   3461  HA  ALA A 231      -9.330 -12.048  -9.713  1.00 90.07           H
ATOM   3462  CB  ALA A 231     -10.632 -12.379  -8.039  1.00 90.07           C
ATOM   3463 1HB  ALA A 231      -9.829 -12.228  -7.317  1.00 90.07           H
ATOM   3464 2HB  ALA A 231     -11.561 -11.973  -7.640  1.00 90.07           H
ATOM   3465 3HB  ALA A 231     -10.753 -13.446  -8.229  1.00 90.07           H
ATOM   3466  HN  ALA A 231     -10.298  -9.958  -8.152  1.00 90.07           H
ATOM   3467  N   CYS A 232     -12.440 -11.131 -10.279  1.00 89.65           N
ATOM   3468  CA  CYS A 232     -13.550 -11.246 -11.210  1.00 89.65           C
ATOM   3469  C   CYS A 232     -13.068 -10.798 -12.591  1.00 89.65           C
ATOM   3470  O   CYS A 232     -13.295 -11.485 -13.585  1.00 89.65           O
ATOM   3471  HA  CYS A 232     -13.840 -12.297 -11.223  1.00 89.65           H
ATOM   3472  CB  CYS A 232     -14.766 -10.444 -10.742  1.00 89.65           C
ATOM   3473 1HB  CYS A 232     -14.467  -9.425 -10.496  1.00 89.65           H
ATOM   3474 2HB  CYS A 232     -15.499 -10.376 -11.545  1.00 89.65           H
ATOM   3475  SG  CYS A 232     -15.518 -11.244  -9.277  1.00 89.65           S
ATOM   3476  HG  CYS A 232     -14.662 -10.743  -8.391  1.00 89.65           H
ATOM   3477  HN  CYS A 232     -12.572 -10.466  -9.544  1.00 89.65           H
ATOM   3478  N   CYS A 233     -12.411  -9.647 -12.608  1.00 87.99           N
ATOM   3479  CA  CYS A 233     -12.000  -9.039 -13.862  1.00 87.99           C
ATOM   3480  C   CYS A 233     -11.151 -10.052 -14.632  1.00 87.99           C
ATOM   3481  O   CYS A 233     -11.407 -10.317 -15.805  1.00 87.99           O
ATOM   3482  HA  CYS A 233     -12.912  -8.803 -14.409  1.00 87.99           H
ATOM   3483  CB  CYS A 233     -11.252  -7.724 -13.634  1.00 87.99           C
ATOM   3484 1HB  CYS A 233     -10.497  -7.855 -12.858  1.00 87.99           H
ATOM   3485 2HB  CYS A 233     -10.727  -7.432 -14.544  1.00 87.99           H
ATOM   3486  SG  CYS A 233     -12.429  -6.411 -13.145  1.00 87.99           S
ATOM   3487  HG  CYS A 233     -12.544  -6.793 -11.877  1.00 87.99           H
ATOM   3488  HN  CYS A 233     -12.160  -9.134 -11.787  1.00 87.99           H
ATOM   3489  N   TYR A 234     -10.158 -10.592 -13.940  1.00 74.71           N
ATOM   3490  CA  TYR A 234      -9.167 -11.435 -14.586  1.00 74.71           C
ATOM   3491  C   TYR A 234      -9.754 -12.803 -14.935  1.00 74.71           C
ATOM   3492  O   TYR A 234      -9.354 -13.422 -15.920  1.00 74.71           O
ATOM   3493  HA  TYR A 234      -8.850 -10.939 -15.504  1.00 74.71           H
ATOM   3494  CB  TYR A 234      -8.042 -11.621 -13.566  1.00 74.71           C
ATOM   3495 1HB  TYR A 234      -8.465 -11.586 -12.563  1.00 74.71           H
ATOM   3496 2HB  TYR A 234      -7.608 -12.613 -13.695  1.00 74.71           H
ATOM   3497  CG  TYR A 234      -6.928 -10.576 -13.670  1.00 74.71           C
ATOM   3498  CD1 TYR A 234      -5.813 -10.831 -14.442  1.00 74.71           C
ATOM   3499  HD1 TYR A 234      -5.726 -11.776 -14.978  1.00 74.71           H
ATOM   3500  CD2 TYR A 234      -7.039  -9.380 -12.992  1.00 74.71           C
ATOM   3501  HD2 TYR A 234      -7.920  -9.178 -12.382  1.00 74.71           H
ATOM   3502  CE1 TYR A 234      -4.765  -9.848 -14.540  1.00 74.71           C
ATOM   3503  HE1 TYR A 234      -3.879 -10.037 -15.146  1.00 74.71           H
ATOM   3504  CE2 TYR A 234      -5.992  -8.397 -13.090  1.00 74.71           C
ATOM   3505  HE2 TYR A 234      -6.067  -7.447 -12.559  1.00 74.71           H
ATOM   3506  CZ  TYR A 234      -4.906  -8.679 -13.859  1.00 74.71           C
ATOM   3507  OH  TYR A 234      -3.917  -7.751 -13.952  1.00 74.71           O
ATOM   3508  HH  TYR A 234      -4.109  -6.985 -13.339  1.00 74.71           H
ATOM   3509  HN  TYR A 234     -10.025 -10.461 -12.957  1.00 74.71           H
ATOM   3510  N   THR A 235     -10.695 -13.236 -14.108  1.00 85.07           N
ATOM   3511  CA  THR A 235     -11.414 -14.471 -14.373  1.00 85.07           C
ATOM   3512  C   THR A 235     -12.087 -14.412 -15.746  1.00 85.07           C
ATOM   3513  O   THR A 235     -12.010 -15.364 -16.520  1.00 85.07           O
ATOM   3514  HA  THR A 235     -10.694 -15.288 -14.405  1.00 85.07           H
ATOM   3515  CB  THR A 235     -12.398 -14.701 -13.224  1.00 85.07           C
ATOM   3516  HB  THR A 235     -13.148 -13.911 -13.190  1.00 85.07           H
ATOM   3517  OG1 THR A 235     -11.566 -14.809 -12.072  1.00 85.07           O
ATOM   3518  HG1 THR A 235     -11.648 -13.984 -11.512  1.00 85.07           H
ATOM   3519  CG2 THR A 235     -13.093 -16.061 -13.311  1.00 85.07           C
ATOM   3520 1HG2 THR A 235     -12.345 -16.854 -13.277  1.00 85.07           H
ATOM   3521 2HG2 THR A 235     -13.648 -16.125 -14.247  1.00 85.07           H
ATOM   3522 3HG2 THR A 235     -13.779 -16.173 -12.472  1.00 85.07           H
ATOM   3523  HN  THR A 235     -10.966 -12.760 -13.272  1.00 85.07           H
ATOM   3524  N   ILE A 236     -12.732 -13.284 -16.006  1.00 83.85           N
ATOM   3525  CA  ILE A 236     -13.434 -13.096 -17.263  1.00 83.85           C
ATOM   3526  C   ILE A 236     -12.415 -12.948 -18.395  1.00 83.85           C
ATOM   3527  O   ILE A 236     -12.619 -13.468 -19.491  1.00 83.85           O
ATOM   3528  HA  ILE A 236     -14.024 -13.994 -17.445  1.00 83.85           H
ATOM   3529  CB  ILE A 236     -14.413 -11.925 -17.161  1.00 83.85           C
ATOM   3530  HB  ILE A 236     -13.851 -11.033 -16.884  1.00 83.85           H
ATOM   3531  CG1 ILE A 236     -15.445 -12.168 -16.058  1.00 83.85           C
ATOM   3532 1HG1 ILE A 236     -16.168 -12.913 -16.390  1.00 83.85           H
ATOM   3533 2HG1 ILE A 236     -14.951 -12.574 -15.175  1.00 83.85           H
ATOM   3534  CG2 ILE A 236     -15.073 -11.642 -18.512  1.00 83.85           C
ATOM   3535 1HG2 ILE A 236     -14.307 -11.393 -19.246  1.00 83.85           H
ATOM   3536 2HG2 ILE A 236     -15.619 -12.526 -18.842  1.00 83.85           H
ATOM   3537 3HG2 ILE A 236     -15.764 -10.805 -18.410  1.00 83.85           H
ATOM   3538  CD1 ILE A 236     -16.172 -10.872 -15.692  1.00 83.85           C
ATOM   3539 1HD1 ILE A 236     -15.449 -10.138 -15.337  1.00 83.85           H
ATOM   3540 2HD1 ILE A 236     -16.685 -10.482 -16.571  1.00 83.85           H
ATOM   3541 3HD1 ILE A 236     -16.900 -11.074 -14.906  1.00 83.85           H
ATOM   3542  HN  ILE A 236     -12.778 -12.509 -15.376  1.00 83.85           H
ATOM   3543  N   ILE A 237     -11.340 -12.237 -18.090  1.00 79.81           N
ATOM   3544  CA  ILE A 237     -10.298 -11.997 -19.074  1.00 79.81           C
ATOM   3545  C   ILE A 237      -9.774 -13.337 -19.594  1.00 79.81           C
ATOM   3546  O   ILE A 237      -9.714 -13.559 -20.802  1.00 79.81           O
ATOM   3547  HA  ILE A 237     -10.752 -11.458 -19.906  1.00 79.81           H
ATOM   3548  CB  ILE A 237      -9.208 -11.095 -18.492  1.00 79.81           C
ATOM   3549  HB  ILE A 237      -8.998 -11.426 -17.475  1.00 79.81           H
ATOM   3550  CG1 ILE A 237      -9.685  -9.644 -18.405  1.00 79.81           C
ATOM   3551 1HG1 ILE A 237      -9.717  -9.207 -19.403  1.00 79.81           H
ATOM   3552 2HG1 ILE A 237     -10.702  -9.615 -18.012  1.00 79.81           H
ATOM   3553  CG2 ILE A 237      -7.907 -11.224 -19.286  1.00 79.81           C
ATOM   3554 1HG2 ILE A 237      -7.561 -12.257 -19.252  1.00 79.81           H
ATOM   3555 2HG2 ILE A 237      -8.083 -10.934 -20.322  1.00 79.81           H
ATOM   3556 3HG2 ILE A 237      -7.149 -10.572 -18.851  1.00 79.81           H
ATOM   3557  CD1 ILE A 237      -8.762  -8.815 -17.509  1.00 79.81           C
ATOM   3558 1HD1 ILE A 237      -8.752  -9.241 -16.506  1.00 79.81           H
ATOM   3559 2HD1 ILE A 237      -7.752  -8.827 -17.919  1.00 79.81           H
ATOM   3560 3HD1 ILE A 237      -9.125  -7.788 -17.465  1.00 79.81           H
ATOM   3561  HN  ILE A 237     -11.175 -11.829 -17.193  1.00 79.81           H
ATOM   3562  N   ILE A 238      -9.408 -14.197 -18.654  1.00 77.39           N
ATOM   3563  CA  ILE A 238      -8.811 -15.476 -19.002  1.00 77.39           C
ATOM   3564  C   ILE A 238      -9.789 -16.271 -19.869  1.00 77.39           C
ATOM   3565  O   ILE A 238      -9.401 -16.832 -20.893  1.00 77.39           O
ATOM   3566  HA  ILE A 238      -7.917 -15.270 -19.589  1.00 77.39           H
ATOM   3567  CB  ILE A 238      -8.364 -16.218 -17.741  1.00 77.39           C
ATOM   3568  HB  ILE A 238      -9.181 -16.190 -17.020  1.00 77.39           H
ATOM   3569  CG1 ILE A 238      -7.165 -15.524 -17.092  1.00 77.39           C
ATOM   3570 1HG1 ILE A 238      -6.267 -15.717 -17.679  1.00 77.39           H
ATOM   3571 2HG1 ILE A 238      -7.321 -14.446 -17.092  1.00 77.39           H
ATOM   3572  CG2 ILE A 238      -8.079 -17.691 -18.044  1.00 77.39           C
ATOM   3573 1HG2 ILE A 238      -8.983 -18.165 -18.426  1.00 77.39           H
ATOM   3574 2HG2 ILE A 238      -7.288 -17.762 -18.790  1.00 77.39           H
ATOM   3575 3HG2 ILE A 238      -7.764 -18.195 -17.131  1.00 77.39           H
ATOM   3576  CD1 ILE A 238      -6.958 -16.015 -15.657  1.00 77.39           C
ATOM   3577 1HD1 ILE A 238      -7.849 -15.798 -15.067  1.00 77.39           H
ATOM   3578 2HD1 ILE A 238      -6.779 -17.090 -15.663  1.00 77.39           H
ATOM   3579 3HD1 ILE A 238      -6.100 -15.505 -15.219  1.00 77.39           H
ATOM   3580  HN  ILE A 238      -9.512 -14.032 -17.674  1.00 77.39           H
ATOM   3581  N   HIS A 239     -11.039 -16.293 -19.429  1.00 76.99           N
ATOM   3582  CA  HIS A 239     -12.062 -17.060 -20.118  1.00 76.99           C
ATOM   3583  C   HIS A 239     -12.177 -16.578 -21.566  1.00 76.99           C
ATOM   3584  O   HIS A 239     -12.275 -17.386 -22.487  1.00 76.99           O
ATOM   3585  HA  HIS A 239     -11.729 -18.098 -20.115  1.00 76.99           H
ATOM   3586  CB  HIS A 239     -13.391 -16.994 -19.364  1.00 76.99           C
ATOM   3587 1HB  HIS A 239     -13.213 -17.227 -18.314  1.00 76.99           H
ATOM   3588 2HB  HIS A 239     -13.769 -15.972 -19.404  1.00 76.99           H
ATOM   3589  CG  HIS A 239     -14.449 -17.929 -19.900  1.00 76.99           C
ATOM   3590  ND1 HIS A 239     -15.411 -17.528 -20.811  1.00 76.99           N
ATOM   3591  HD1 HIS A 239     -15.505 -16.610 -21.197  1.00 76.99           H
ATOM   3592  CD2 HIS A 239     -14.685 -19.248 -19.646  1.00 76.99           C
ATOM   3593  HD2 HIS A 239     -14.109 -19.879 -18.970  1.00 76.99           H
ATOM   3594  CE1 HIS A 239     -16.186 -18.567 -21.084  1.00 76.99           C
ATOM   3595  HE1 HIS A 239     -17.036 -18.570 -21.767  1.00 76.99           H
ATOM   3596  NE2 HIS A 239     -15.735 -19.632 -20.361  1.00 76.99           N
ATOM   3597  HN  HIS A 239     -11.354 -15.799 -18.618  1.00 76.99           H
ATOM   3598  N   THR A 240     -12.161 -15.262 -21.721  1.00 78.53           N
ATOM   3599  CA  THR A 240     -12.325 -14.661 -23.033  1.00 78.53           C
ATOM   3600  C   THR A 240     -11.148 -15.028 -23.939  1.00 78.53           C
ATOM   3601  O   THR A 240     -11.333 -15.292 -25.126  1.00 78.53           O
ATOM   3602  HA  THR A 240     -13.223 -15.076 -23.491  1.00 78.53           H
ATOM   3603  CB  THR A 240     -12.499 -13.152 -22.844  1.00 78.53           C
ATOM   3604  HB  THR A 240     -11.571 -12.694 -22.503  1.00 78.53           H
ATOM   3605  OG1 THR A 240     -13.604 -13.039 -21.952  1.00 78.53           O
ATOM   3606  HG1 THR A 240     -13.277 -12.894 -21.018  1.00 78.53           H
ATOM   3607  CG2 THR A 240     -12.976 -12.454 -24.119  1.00 78.53           C
ATOM   3608 1HG2 THR A 240     -13.938 -12.867 -24.421  1.00 78.53           H
ATOM   3609 2HG2 THR A 240     -12.247 -12.610 -24.913  1.00 78.53           H
ATOM   3610 3HG2 THR A 240     -13.083 -11.385 -23.929  1.00 78.53           H
ATOM   3611  HN  THR A 240     -12.038 -14.612 -20.970  1.00 78.53           H
ATOM   3612  N   LEU A 241      -9.964 -15.033 -23.345  1.00 73.69           N
ATOM   3613  CA  LEU A 241      -8.744 -15.229 -24.109  1.00 73.69           C
ATOM   3614  C   LEU A 241      -8.657 -16.688 -24.559  1.00 73.69           C
ATOM   3615  O   LEU A 241      -8.192 -16.975 -25.660  1.00 73.69           O
ATOM   3616  HA  LEU A 241      -8.809 -14.597 -24.995  1.00 73.69           H
ATOM   3617  CB  LEU A 241      -7.529 -14.759 -23.307  1.00 73.69           C
ATOM   3618 1HB  LEU A 241      -7.617 -15.146 -22.292  1.00 73.69           H
ATOM   3619 2HB  LEU A 241      -6.636 -15.207 -23.742  1.00 73.69           H
ATOM   3620  CG  LEU A 241      -7.320 -13.245 -23.229  1.00 73.69           C
ATOM   3621  HG  LEU A 241      -8.242 -12.792 -22.864  1.00 73.69           H
ATOM   3622  CD1 LEU A 241      -6.216 -12.894 -22.230  1.00 73.69           C
ATOM   3623 1HD1 LEU A 241      -6.491 -13.260 -21.241  1.00 73.69           H
ATOM   3624 2HD1 LEU A 241      -5.282 -13.360 -22.543  1.00 73.69           H
ATOM   3625 3HD1 LEU A 241      -6.089 -11.812 -22.195  1.00 73.69           H
ATOM   3626  CD2 LEU A 241      -7.047 -12.658 -24.615  1.00 73.69           C
ATOM   3627 1HD2 LEU A 241      -6.149 -13.113 -25.033  1.00 73.69           H
ATOM   3628 2HD2 LEU A 241      -7.895 -12.861 -25.270  1.00 73.69           H
ATOM   3629 3HD2 LEU A 241      -6.903 -11.581 -24.532  1.00 73.69           H
ATOM   3630  HN  LEU A 241      -9.832 -14.908 -22.361  1.00 73.69           H
ATOM   3631  N   ILE A 242      -9.113 -17.572 -23.683  1.00 74.61           N
ATOM   3632  CA  ILE A 242      -9.143 -18.990 -23.998  1.00 74.61           C
ATOM   3633  C   ILE A 242     -10.007 -19.214 -25.240  1.00 74.61           C
ATOM   3634  O   ILE A 242      -9.638 -19.982 -26.128  1.00 74.61           O
ATOM   3635  HA  ILE A 242      -8.122 -19.296 -24.228  1.00 74.61           H
ATOM   3636  CB  ILE A 242      -9.594 -19.800 -22.781  1.00 74.61           C
ATOM   3637  HB  ILE A 242     -10.483 -19.326 -22.365  1.00 74.61           H
ATOM   3638  CG1 ILE A 242      -8.524 -19.789 -21.687  1.00 74.61           C
ATOM   3639 1HG1 ILE A 242      -7.665 -20.378 -22.009  1.00 74.61           H
ATOM   3640 2HG1 ILE A 242      -8.170 -18.770 -21.529  1.00 74.61           H
ATOM   3641  CG2 ILE A 242      -9.988 -21.223 -23.184  1.00 74.61           C
ATOM   3642 1HG2 ILE A 242     -10.808 -21.183 -23.901  1.00 74.61           H
ATOM   3643 2HG2 ILE A 242      -9.132 -21.722 -23.638  1.00 74.61           H
ATOM   3644 3HG2 ILE A 242     -10.304 -21.776 -22.300  1.00 74.61           H
ATOM   3645  CD1 ILE A 242      -9.074 -20.354 -20.376  1.00 74.61           C
ATOM   3646 1HD1 ILE A 242      -9.917 -19.748 -20.045  1.00 74.61           H
ATOM   3647 2HD1 ILE A 242      -9.403 -21.381 -20.533  1.00 74.61           H
ATOM   3648 3HD1 ILE A 242      -8.292 -20.335 -19.616  1.00 74.61           H
ATOM   3649  HN  ILE A 242      -9.456 -17.334 -22.775  1.00 74.61           H
ATOM   3650  N   GLN A 243     -11.141 -18.530 -25.264  1.00 70.21           N
ATOM   3651  CA  GLN A 243     -12.081 -18.677 -26.362  1.00 70.21           C
ATOM   3652  C   GLN A 243     -11.486 -18.103 -27.650  1.00 70.21           C
ATOM   3653  O   GLN A 243     -11.774 -18.591 -28.742  1.00 70.21           O
ATOM   3654  HA  GLN A 243     -12.234 -19.751 -26.472  1.00 70.21           H
ATOM   3655  CB  GLN A 243     -13.419 -18.012 -26.032  1.00 70.21           C
ATOM   3656 1HB  GLN A 243     -13.245 -17.003 -25.657  1.00 70.21           H
ATOM   3657 2HB  GLN A 243     -14.015 -17.916 -26.940  1.00 70.21           H
ATOM   3658  CG  GLN A 243     -14.192 -18.823 -24.990  1.00 70.21           C
ATOM   3659 1HG  GLN A 243     -14.279 -19.858 -25.321  1.00 70.21           H
ATOM   3660 2HG  GLN A 243     -13.640 -18.833 -24.050  1.00 70.21           H
ATOM   3661  CD  GLN A 243     -15.586 -18.235 -24.763  1.00 70.21           C
ATOM   3662  OE1 GLN A 243     -15.896 -17.128 -25.172  1.00 70.21           O
ATOM   3663  NE2 GLN A 243     -16.407 -19.036 -24.089  1.00 70.21           N
ATOM   3664 1HE2 GLN A 243     -16.090 -19.933 -23.782  1.00 70.21           H
ATOM   3665 2HE2 GLN A 243     -17.342 -18.741 -23.891  1.00 70.21           H
ATOM   3666  HN  GLN A 243     -11.421 -17.887 -24.552  1.00 70.21           H
ATOM   3667  N   ALA A 244     -10.668 -17.075 -27.479  1.00 70.96           N
ATOM   3668  CA  ALA A 244     -10.184 -16.307 -28.614  1.00 70.96           C
ATOM   3669  C   ALA A 244      -9.170 -17.145 -29.396  1.00 70.96           C
ATOM   3670  O   ALA A 244      -8.850 -16.830 -30.541  1.00 70.96           O
ATOM   3671  HA  ALA A 244     -11.037 -16.092 -29.257  1.00 70.96           H
ATOM   3672  CB  ALA A 244      -9.591 -14.986 -28.121  1.00 70.96           C
ATOM   3673 1HB  ALA A 244     -10.360 -14.416 -27.598  1.00 70.96           H
ATOM   3674 2HB  ALA A 244      -8.764 -15.190 -27.441  1.00 70.96           H
ATOM   3675 3HB  ALA A 244      -9.229 -14.410 -28.972  1.00 70.96           H
ATOM   3676  HN  ALA A 244     -10.337 -16.766 -26.588  1.00 70.96           H
ATOM   3677  N   LYS A 245      -8.692 -18.196 -28.746  1.00 59.18           N
ATOM   3678  CA  LYS A 245      -7.754 -19.106 -29.381  1.00 59.18           C
ATOM   3679  C   LYS A 245      -6.628 -18.299 -30.031  1.00 59.18           C
ATOM   3680  O   LYS A 245      -5.813 -18.849 -30.770  1.00 59.18           O
ATOM   3681  HA  LYS A 245      -7.324 -19.731 -28.599  1.00 59.18           H
ATOM   3682  CB  LYS A 245      -8.485 -20.036 -30.353  1.00 59.18           C
ATOM   3683 1HB  LYS A 245      -9.140 -19.451 -30.998  1.00 59.18           H
ATOM   3684 2HB  LYS A 245      -7.761 -20.533 -30.999  1.00 59.18           H
ATOM   3685  CG  LYS A 245      -9.305 -21.083 -29.597  1.00 59.18           C
ATOM   3686 1HG  LYS A 245      -8.701 -21.520 -28.803  1.00 59.18           H
ATOM   3687 2HG  LYS A 245     -10.161 -20.605 -29.120  1.00 59.18           H
ATOM   3688  CD  LYS A 245      -9.791 -22.184 -30.541  1.00 59.18           C
ATOM   3689 1HD  LYS A 245     -10.494 -21.767 -31.262  1.00 59.18           H
ATOM   3690 2HD  LYS A 245      -8.949 -22.579 -31.110  1.00 59.18           H
ATOM   3691  CE  LYS A 245     -10.463 -23.317 -29.762  1.00 59.18           C
ATOM   3692 1HE  LYS A 245      -9.802 -23.662 -28.967  1.00 59.18           H
ATOM   3693 2HE  LYS A 245     -11.371 -22.949 -29.285  1.00 59.18           H
ATOM   3694  NZ  LYS A 245     -10.792 -24.443 -30.665  1.00 59.18           N
ATOM   3695 1HZ  LYS A 245     -11.257 -25.174 -30.138  1.00 59.18           H
ATOM   3696 2HZ  LYS A 245     -11.405 -24.116 -31.404  1.00 59.18           H
ATOM   3697 3HZ  LYS A 245      -9.939 -24.810 -31.072  1.00 59.18           H
ATOM   3698  HN  LYS A 245      -8.935 -18.429 -27.804  1.00 59.18           H
ATOM   3699  N   LYS A 246      -6.619 -17.009 -29.732  1.00 51.59           N
ATOM   3700  CA  LYS A 246      -5.675 -16.101 -30.361  1.00 51.59           C
ATOM   3701  C   LYS A 246      -4.404 -16.026 -29.512  1.00 51.59           C
ATOM   3702  O   LYS A 246      -4.412 -15.450 -28.425  1.00 51.59           O
ATOM   3703  HA  LYS A 246      -5.416 -16.521 -31.333  1.00 51.59           H
ATOM   3704  CB  LYS A 246      -6.326 -14.740 -30.614  1.00 51.59           C
ATOM   3705 1HB  LYS A 246      -6.928 -14.454 -29.751  1.00 51.59           H
ATOM   3706 2HB  LYS A 246      -5.554 -13.980 -30.730  1.00 51.59           H
ATOM   3707  CG  LYS A 246      -7.206 -14.778 -31.865  1.00 51.59           C
ATOM   3708 1HG  LYS A 246      -6.670 -15.272 -32.676  1.00 51.59           H
ATOM   3709 2HG  LYS A 246      -8.100 -15.368 -31.668  1.00 51.59           H
ATOM   3710  CD  LYS A 246      -7.605 -13.365 -32.297  1.00 51.59           C
ATOM   3711 1HD  LYS A 246      -8.219 -12.905 -31.524  1.00 51.59           H
ATOM   3712 2HD  LYS A 246      -6.713 -12.748 -32.405  1.00 51.59           H
ATOM   3713  CE  LYS A 246      -8.375 -13.394 -33.619  1.00 51.59           C
ATOM   3714 1HE  LYS A 246      -7.818 -13.967 -34.360  1.00 51.59           H
ATOM   3715 2HE  LYS A 246      -9.331 -13.898 -33.479  1.00 51.59           H
ATOM   3716  NZ  LYS A 246      -8.602 -12.018 -34.116  1.00 51.59           N
ATOM   3717 1HZ  LYS A 246      -9.133 -12.054 -34.979  1.00 51.59           H
ATOM   3718 2HZ  LYS A 246      -9.121 -11.490 -33.423  1.00 51.59           H
ATOM   3719 3HZ  LYS A 246      -7.710 -11.568 -34.286  1.00 51.59           H
ATOM   3720  HN  LYS A 246      -7.241 -16.583 -29.075  1.00 51.59           H
ATOM   3721  N   SER A 247      -3.342 -16.617 -30.040  1.00 54.35           N
ATOM   3722  CA  SER A 247      -2.100 -16.729 -29.294  1.00 54.35           C
ATOM   3723  C   SER A 247      -1.599 -15.338 -28.900  1.00 54.35           C
ATOM   3724  O   SER A 247      -1.203 -15.118 -27.757  1.00 54.35           O
ATOM   3725  HA  SER A 247      -2.347 -17.312 -28.408  1.00 54.35           H
ATOM   3726  CB  SER A 247      -1.034 -17.466 -30.108  1.00 54.35           C
ATOM   3727 1HB  SER A 247      -1.332 -18.506 -30.238  1.00 54.35           H
ATOM   3728 2HB  SER A 247      -0.969 -17.026 -31.103  1.00 54.35           H
ATOM   3729  OG  SER A 247       0.246 -17.414 -29.483  1.00 54.35           O
ATOM   3730  HG  SER A 247       0.923 -17.883 -30.050  1.00 54.35           H
ATOM   3731  HN  SER A 247      -3.321 -17.014 -30.957  1.00 54.35           H
ATOM   3732  N   SER A 248      -1.633 -14.435 -29.869  1.00 55.25           N
ATOM   3733  CA  SER A 248      -0.872 -13.201 -29.770  1.00 55.25           C
ATOM   3734  C   SER A 248      -1.269 -12.443 -28.502  1.00 55.25           C
ATOM   3735  O   SER A 248      -0.467 -11.695 -27.945  1.00 55.25           O
ATOM   3736  HA  SER A 248       0.173 -13.510 -29.720  1.00 55.25           H
ATOM   3737  CB  SER A 248      -1.084 -12.322 -31.003  1.00 55.25           C
ATOM   3738 1HB  SER A 248      -0.372 -11.497 -30.987  1.00 55.25           H
ATOM   3739 2HB  SER A 248      -0.879 -12.902 -31.903  1.00 55.25           H
ATOM   3740  OG  SER A 248      -2.410 -11.802 -31.066  1.00 55.25           O
ATOM   3741  HG  SER A 248      -2.507 -11.209 -31.866  1.00 55.25           H
ATOM   3742  HN  SER A 248      -2.166 -14.536 -30.709  1.00 55.25           H
ATOM   3743  N   LYS A 249      -2.507 -12.662 -28.083  1.00 51.67           N
ATOM   3744  CA  LYS A 249      -3.050 -11.940 -26.945  1.00 51.67           C
ATOM   3745  C   LYS A 249      -2.450 -12.503 -25.655  1.00 51.67           C
ATOM   3746  O   LYS A 249      -2.586 -11.903 -24.590  1.00 51.67           O
ATOM   3747  HA  LYS A 249      -2.744 -10.898 -27.042  1.00 51.67           H
ATOM   3748  CB  LYS A 249      -4.580 -11.966 -26.975  1.00 51.67           C
ATOM   3749 1HB  LYS A 249      -4.926 -12.982 -27.165  1.00 51.67           H
ATOM   3750 2HB  LYS A 249      -4.971 -11.674 -26.000  1.00 51.67           H
ATOM   3751  CG  LYS A 249      -5.124 -11.026 -28.052  1.00 51.67           C
ATOM   3752 1HG  LYS A 249      -4.627 -10.058 -27.979  1.00 51.67           H
ATOM   3753 2HG  LYS A 249      -4.897 -11.428 -29.039  1.00 51.67           H
ATOM   3754  CD  LYS A 249      -6.636 -10.841 -27.906  1.00 51.67           C
ATOM   3755 1HD  LYS A 249      -7.141 -11.791 -28.085  1.00 51.67           H
ATOM   3756 2HD  LYS A 249      -6.873 -10.542 -26.885  1.00 51.67           H
ATOM   3757  CE  LYS A 249      -7.157  -9.788 -28.886  1.00 51.67           C
ATOM   3758 1HE  LYS A 249      -6.573  -8.873 -28.789  1.00 51.67           H
ATOM   3759 2HE  LYS A 249      -7.030 -10.140 -29.909  1.00 51.67           H
ATOM   3760  NZ  LYS A 249      -8.586  -9.502 -28.628  1.00 51.67           N
ATOM   3761 1HZ  LYS A 249      -8.918  -8.812 -29.293  1.00 51.67           H
ATOM   3762 2HZ  LYS A 249      -9.125 -10.355 -28.727  1.00 51.67           H
ATOM   3763 3HZ  LYS A 249      -8.693  -9.142 -27.686  1.00 51.67           H
ATOM   3764  HN  LYS A 249      -3.133 -13.317 -28.506  1.00 51.67           H
ATOM   3765  N   HIS A 250      -1.800 -13.649 -25.794  1.00 52.27           N
ATOM   3766  CA  HIS A 250      -1.328 -14.386 -24.634  1.00 52.27           C
ATOM   3767  C   HIS A 250      -0.182 -13.621 -23.971  1.00 52.27           C
ATOM   3768  O   HIS A 250      -0.033 -13.653 -22.750  1.00 52.27           O
ATOM   3769  HA  HIS A 250      -2.165 -14.445 -23.939  1.00 52.27           H
ATOM   3770  CB  HIS A 250      -0.942 -15.816 -25.020  1.00 52.27           C
ATOM   3771 1HB  HIS A 250      -0.328 -15.785 -25.921  1.00 52.27           H
ATOM   3772 2HB  HIS A 250      -0.324 -16.240 -24.229  1.00 52.27           H
ATOM   3773  CG  HIS A 250      -2.121 -16.727 -25.263  1.00 52.27           C
ATOM   3774  ND1 HIS A 250      -3.041 -17.041 -24.277  1.00 52.27           N
ATOM   3775  HD1 HIS A 250      -3.023 -16.711 -23.334  1.00 52.27           H
ATOM   3776  CD2 HIS A 250      -2.522 -17.386 -26.388  1.00 52.27           C
ATOM   3777  HD2 HIS A 250      -2.020 -17.358 -27.355  1.00 52.27           H
ATOM   3778  CE1 HIS A 250      -3.949 -17.854 -24.797  1.00 52.27           C
ATOM   3779  HE1 HIS A 250      -4.804 -18.279 -24.271  1.00 52.27           H
ATOM   3780  NE2 HIS A 250      -3.625 -18.067 -26.104  1.00 52.27           N
ATOM   3781  HN  HIS A 250      -1.595 -14.072 -26.676  1.00 52.27           H
ATOM   3782  N   LYS A 251       0.600 -12.949 -24.804  1.00 55.48           N
ATOM   3783  CA  LYS A 251       1.748 -12.204 -24.317  1.00 55.48           C
ATOM   3784  C   LYS A 251       1.271 -11.115 -23.353  1.00 55.48           C
ATOM   3785  O   LYS A 251       1.769 -11.012 -22.233  1.00 55.48           O
ATOM   3786  HA  LYS A 251       2.380 -12.900 -23.767  1.00 55.48           H
ATOM   3787  CB  LYS A 251       2.575 -11.669 -25.488  1.00 55.48           C
ATOM   3788 1HB  LYS A 251       1.924 -11.476 -26.341  1.00 55.48           H
ATOM   3789 2HB  LYS A 251       3.029 -10.717 -25.212  1.00 55.48           H
ATOM   3790  CG  LYS A 251       3.666 -12.664 -25.887  1.00 55.48           C
ATOM   3791 1HG  LYS A 251       4.188 -13.014 -24.997  1.00 55.48           H
ATOM   3792 2HG  LYS A 251       3.213 -13.538 -26.355  1.00 55.48           H
ATOM   3793  CD  LYS A 251       4.666 -12.023 -26.853  1.00 55.48           C
ATOM   3794 1HD  LYS A 251       4.167 -11.783 -27.792  1.00 55.48           H
ATOM   3795 2HD  LYS A 251       5.029 -11.084 -26.435  1.00 55.48           H
ATOM   3796  CE  LYS A 251       5.846 -12.959 -27.120  1.00 55.48           C
ATOM   3797 1HE  LYS A 251       6.284 -13.281 -26.176  1.00 55.48           H
ATOM   3798 2HE  LYS A 251       5.498 -13.856 -27.632  1.00 55.48           H
ATOM   3799  NZ  LYS A 251       6.872 -12.278 -27.942  1.00 55.48           N
ATOM   3800 1HZ  LYS A 251       7.644 -12.912 -28.114  1.00 55.48           H
ATOM   3801 2HZ  LYS A 251       6.463 -11.996 -28.827  1.00 55.48           H
ATOM   3802 3HZ  LYS A 251       7.210 -11.459 -27.450  1.00 55.48           H
ATOM   3803  HN  LYS A 251       0.459 -12.910 -25.794  1.00 55.48           H
ATOM   3804  N   ALA A 252       0.313 -10.331 -23.823  1.00 62.99           N
ATOM   3805  CA  ALA A 252      -0.186  -9.210 -23.045  1.00 62.99           C
ATOM   3806  C   ALA A 252      -0.790  -9.731 -21.739  1.00 62.99           C
ATOM   3807  O   ALA A 252      -0.714  -9.065 -20.707  1.00 62.99           O
ATOM   3808  HA  ALA A 252       0.660  -8.564 -22.812  1.00 62.99           H
ATOM   3809  CB  ALA A 252      -1.196  -8.418 -23.878  1.00 62.99           C
ATOM   3810 1HB  ALA A 252      -0.709  -8.046 -24.780  1.00 62.99           H
ATOM   3811 2HB  ALA A 252      -2.027  -9.067 -24.155  1.00 62.99           H
ATOM   3812 3HB  ALA A 252      -1.570  -7.578 -23.294  1.00 62.99           H
ATOM   3813  HN  ALA A 252      -0.120 -10.450 -24.717  1.00 62.99           H
ATOM   3814  N   LEU A 253      -1.376 -10.916 -21.826  1.00 63.32           N
ATOM   3815  CA  LEU A 253      -2.005 -11.526 -20.667  1.00 63.32           C
ATOM   3816  C   LEU A 253      -0.936 -11.850 -19.622  1.00 63.32           C
ATOM   3817  O   LEU A 253      -1.093 -11.523 -18.447  1.00 63.32           O
ATOM   3818  HA  LEU A 253      -2.691 -10.793 -20.244  1.00 63.32           H
ATOM   3819  CB  LEU A 253      -2.841 -12.737 -21.088  1.00 63.32           C
ATOM   3820 1HB  LEU A 253      -3.510 -12.431 -21.891  1.00 63.32           H
ATOM   3821 2HB  LEU A 253      -2.170 -13.490 -21.502  1.00 63.32           H
ATOM   3822  CG  LEU A 253      -3.677 -13.390 -19.986  1.00 63.32           C
ATOM   3823  HG  LEU A 253      -3.027 -13.583 -19.132  1.00 63.32           H
ATOM   3824  CD1 LEU A 253      -4.784 -12.449 -19.507  1.00 63.32           C
ATOM   3825 1HD1 LEU A 253      -4.339 -11.535 -19.113  1.00 63.32           H
ATOM   3826 2HD1 LEU A 253      -5.439 -12.203 -20.343  1.00 63.32           H
ATOM   3827 3HD1 LEU A 253      -5.364 -12.938 -18.724  1.00 63.32           H
ATOM   3828  CD2 LEU A 253      -4.231 -14.740 -20.445  1.00 63.32           C
ATOM   3829 1HD2 LEU A 253      -4.862 -14.595 -21.322  1.00 63.32           H
ATOM   3830 2HD2 LEU A 253      -3.405 -15.405 -20.697  1.00 63.32           H
ATOM   3831 3HD2 LEU A 253      -4.822 -15.183 -19.643  1.00 63.32           H
ATOM   3832  HN  LEU A 253      -1.424 -11.455 -22.666  1.00 63.32           H
ATOM   3833  N   LYS A 254       0.128 -12.488 -20.088  1.00 64.26           N
ATOM   3834  CA  LYS A 254       1.186 -12.930 -19.196  1.00 64.26           C
ATOM   3835  C   LYS A 254       1.655 -11.749 -18.343  1.00 64.26           C
ATOM   3836  O   LYS A 254       1.796 -11.873 -17.128  1.00 64.26           O
ATOM   3837  HA  LYS A 254       0.762 -13.685 -18.535  1.00 64.26           H
ATOM   3838  CB  LYS A 254       2.310 -13.600 -19.988  1.00 64.26           C
ATOM   3839 1HB  LYS A 254       2.458 -13.075 -20.932  1.00 64.26           H
ATOM   3840 2HB  LYS A 254       3.245 -13.527 -19.433  1.00 64.26           H
ATOM   3841  CG  LYS A 254       1.986 -15.070 -20.262  1.00 64.26           C
ATOM   3842 1HG  LYS A 254       1.723 -15.568 -19.328  1.00 64.26           H
ATOM   3843 2HG  LYS A 254       1.117 -15.139 -20.916  1.00 64.26           H
ATOM   3844  CD  LYS A 254       3.176 -15.783 -20.908  1.00 64.26           C
ATOM   3845 1HD  LYS A 254       3.393 -15.331 -21.876  1.00 64.26           H
ATOM   3846 2HD  LYS A 254       4.063 -15.652 -20.288  1.00 64.26           H
ATOM   3847  CE  LYS A 254       2.889 -17.275 -21.089  1.00 64.26           C
ATOM   3848 1HE  LYS A 254       2.606 -17.715 -20.133  1.00 64.26           H
ATOM   3849 2HE  LYS A 254       2.045 -17.410 -21.765  1.00 64.26           H
ATOM   3850  NZ  LYS A 254       4.080 -17.970 -21.628  1.00 64.26           N
ATOM   3851 1HZ  LYS A 254       3.866 -18.952 -21.761  1.00 64.26           H
ATOM   3852 2HZ  LYS A 254       4.338 -17.556 -22.517  1.00 64.26           H
ATOM   3853 3HZ  LYS A 254       4.850 -17.876 -20.976  1.00 64.26           H
ATOM   3854  HN  LYS A 254       0.272 -12.703 -21.054  1.00 64.26           H
ATOM   3855  N   VAL A 255       1.882 -10.629 -19.015  1.00 65.43           N
ATOM   3856  CA  VAL A 255       2.350  -9.432 -18.337  1.00 65.43           C
ATOM   3857  C   VAL A 255       1.431  -9.130 -17.152  1.00 65.43           C
ATOM   3858  O   VAL A 255       1.895  -8.992 -16.021  1.00 65.43           O
ATOM   3859  HA  VAL A 255       3.352  -9.638 -17.960  1.00 65.43           H
ATOM   3860  CB  VAL A 255       2.447  -8.272 -19.330  1.00 65.43           C
ATOM   3861  HB  VAL A 255       1.459  -8.119 -19.764  1.00 65.43           H
ATOM   3862  CG1 VAL A 255       2.856  -6.978 -18.623  1.00 65.43           C
ATOM   3863 1HG1 VAL A 255       2.113  -6.728 -17.865  1.00 65.43           H
ATOM   3864 2HG1 VAL A 255       3.828  -7.114 -18.149  1.00 65.43           H
ATOM   3865 3HG1 VAL A 255       2.917  -6.170 -19.352  1.00 65.43           H
ATOM   3866  CG2 VAL A 255       3.414  -8.604 -20.468  1.00 65.43           C
ATOM   3867 1HG2 VAL A 255       4.406  -8.797 -20.058  1.00 65.43           H
ATOM   3868 2HG2 VAL A 255       3.062  -9.489 -20.998  1.00 65.43           H
ATOM   3869 3HG2 VAL A 255       3.464  -7.763 -21.159  1.00 65.43           H
ATOM   3870  HN  VAL A 255       1.753 -10.532 -20.002  1.00 65.43           H
ATOM   3871  N   THR A 256       0.144  -9.035 -17.452  1.00 65.13           N
ATOM   3872  CA  THR A 256      -0.808  -8.487 -16.501  1.00 65.13           C
ATOM   3873  C   THR A 256      -1.015  -9.457 -15.335  1.00 65.13           C
ATOM   3874  O   THR A 256      -1.179  -9.033 -14.192  1.00 65.13           O
ATOM   3875  HA  THR A 256      -0.389  -7.571 -16.084  1.00 65.13           H
ATOM   3876  CB  THR A 256      -2.098  -8.161 -17.256  1.00 65.13           C
ATOM   3877  HB  THR A 256      -2.788  -9.004 -17.229  1.00 65.13           H
ATOM   3878  OG1 THR A 256      -1.652  -7.772 -18.553  1.00 65.13           O
ATOM   3879  HG1 THR A 256      -1.632  -8.567 -19.160  1.00 65.13           H
ATOM   3880  CG2 THR A 256      -2.796  -6.913 -16.712  1.00 65.13           C
ATOM   3881 1HG2 THR A 256      -2.129  -6.056 -16.802  1.00 65.13           H
ATOM   3882 2HG2 THR A 256      -3.051  -7.067 -15.664  1.00 65.13           H
ATOM   3883 3HG2 THR A 256      -3.705  -6.727 -17.284  1.00 65.13           H
ATOM   3884  HN  THR A 256      -0.250  -9.323 -18.325  1.00 65.13           H
ATOM   3885  N   ILE A 257      -1.000 -10.740 -15.665  1.00 72.87           N
ATOM   3886  CA  ILE A 257      -1.121 -11.775 -14.652  1.00 72.87           C
ATOM   3887  C   ILE A 257       0.043 -11.655 -13.666  1.00 72.87           C
ATOM   3888  O   ILE A 257      -0.160 -11.689 -12.454  1.00 72.87           O
ATOM   3889  HA  ILE A 257      -2.050 -11.596 -14.112  1.00 72.87           H
ATOM   3890  CB  ILE A 257      -1.234 -13.153 -15.305  1.00 72.87           C
ATOM   3891  HB  ILE A 257      -0.453 -13.238 -16.061  1.00 72.87           H
ATOM   3892  CG1 ILE A 257      -2.576 -13.312 -16.022  1.00 72.87           C
ATOM   3893 1HG1 ILE A 257      -3.388 -13.258 -15.297  1.00 72.87           H
ATOM   3894 2HG1 ILE A 257      -2.719 -12.489 -16.722  1.00 72.87           H
ATOM   3895  CG2 ILE A 257      -0.995 -14.266 -14.282  1.00 72.87           C
ATOM   3896 1HG2 ILE A 257       0.003 -14.161 -13.858  1.00 72.87           H
ATOM   3897 2HG2 ILE A 257      -1.737 -14.194 -13.487  1.00 72.87           H
ATOM   3898 3HG2 ILE A 257      -1.081 -15.235 -14.773  1.00 72.87           H
ATOM   3899  CD1 ILE A 257      -2.643 -14.644 -16.772  1.00 72.87           C
ATOM   3900 1HD1 ILE A 257      -1.845 -14.684 -17.513  1.00 72.87           H
ATOM   3901 2HD1 ILE A 257      -2.525 -15.465 -16.066  1.00 72.87           H
ATOM   3902 3HD1 ILE A 257      -3.608 -14.731 -17.273  1.00 72.87           H
ATOM   3903  HN  ILE A 257      -0.908 -11.075 -16.603  1.00 72.87           H
ATOM   3904  N   THR A 258       1.237 -11.517 -14.224  1.00 76.53           N
ATOM   3905  CA  THR A 258       2.443 -11.490 -13.413  1.00 76.53           C
ATOM   3906  C   THR A 258       2.369 -10.359 -12.385  1.00 76.53           C
ATOM   3907  O   THR A 258       2.622 -10.574 -11.201  1.00 76.53           O
ATOM   3908  HA  THR A 258       2.504 -12.424 -12.856  1.00 76.53           H
ATOM   3909  CB  THR A 258       3.644 -11.377 -14.355  1.00 76.53           C
ATOM   3910  HB  THR A 258       3.630 -10.428 -14.891  1.00 76.53           H
ATOM   3911  OG1 THR A 258       3.558 -12.544 -15.168  1.00 76.53           O
ATOM   3912  HG1 THR A 258       2.992 -12.360 -15.972  1.00 76.53           H
ATOM   3913  CG2 THR A 258       4.978 -11.530 -13.623  1.00 76.53           C
ATOM   3914 1HG2 THR A 258       5.019 -12.508 -13.143  1.00 76.53           H
ATOM   3915 2HG2 THR A 258       5.070 -10.750 -12.868  1.00 76.53           H
ATOM   3916 3HG2 THR A 258       5.797 -11.442 -14.338  1.00 76.53           H
ATOM   3917  HN  THR A 258       1.388 -11.426 -15.208  1.00 76.53           H
ATOM   3918  N   VAL A 259       2.020  -9.178 -12.876  1.00 73.36           N
ATOM   3919  CA  VAL A 259       1.953  -8.004 -12.023  1.00 73.36           C
ATOM   3920  C   VAL A 259       0.933  -8.246 -10.909  1.00 73.36           C
ATOM   3921  O   VAL A 259       1.189  -7.928  -9.748  1.00 73.36           O
ATOM   3922  HA  VAL A 259       2.937  -7.866 -11.575  1.00 73.36           H
ATOM   3923  CB  VAL A 259       1.637  -6.764 -12.863  1.00 73.36           C
ATOM   3924  HB  VAL A 259       0.726  -6.965 -13.427  1.00 73.36           H
ATOM   3925  CG1 VAL A 259       1.379  -5.549 -11.971  1.00 73.36           C
ATOM   3926 1HG1 VAL A 259       0.532  -5.752 -11.316  1.00 73.36           H
ATOM   3927 2HG1 VAL A 259       2.265  -5.346 -11.369  1.00 73.36           H
ATOM   3928 3HG1 VAL A 259       1.157  -4.682 -12.594  1.00 73.36           H
ATOM   3929  CG2 VAL A 259       2.757  -6.482 -13.866  1.00 73.36           C
ATOM   3930 1HG2 VAL A 259       3.690  -6.311 -13.329  1.00 73.36           H
ATOM   3931 2HG2 VAL A 259       2.872  -7.336 -14.533  1.00 73.36           H
ATOM   3932 3HG2 VAL A 259       2.507  -5.596 -14.450  1.00 73.36           H
ATOM   3933  HN  VAL A 259       1.788  -9.018 -13.835  1.00 73.36           H
ATOM   3934  N   LEU A 260      -0.201  -8.808 -11.300  1.00 73.04           N
ATOM   3935  CA  LEU A 260      -1.281  -9.050 -10.358  1.00 73.04           C
ATOM   3936  C   LEU A 260      -0.810 -10.043  -9.294  1.00 73.04           C
ATOM   3937  O   LEU A 260      -0.999  -9.815  -8.100  1.00 73.04           O
ATOM   3938  HA  LEU A 260      -1.506  -8.102  -9.869  1.00 73.04           H
ATOM   3939  CB  LEU A 260      -2.546  -9.492 -11.095  1.00 73.04           C
ATOM   3940 1HB  LEU A 260      -2.729  -8.794 -11.912  1.00 73.04           H
ATOM   3941 2HB  LEU A 260      -2.359 -10.467 -11.544  1.00 73.04           H
ATOM   3942  CG  LEU A 260      -3.817  -9.586 -10.248  1.00 73.04           C
ATOM   3943  HG  LEU A 260      -3.537  -9.915  -9.247  1.00 73.04           H
ATOM   3944  CD1 LEU A 260      -4.484  -8.217 -10.105  1.00 73.04           C
ATOM   3945 1HD1 LEU A 260      -3.793  -7.525  -9.622  1.00 73.04           H
ATOM   3946 2HD1 LEU A 260      -4.748  -7.836 -11.091  1.00 73.04           H
ATOM   3947 3HD1 LEU A 260      -5.384  -8.312  -9.498  1.00 73.04           H
ATOM   3948  CD2 LEU A 260      -4.777 -10.634 -10.815  1.00 73.04           C
ATOM   3949 1HD2 LEU A 260      -5.055 -10.360 -11.833  1.00 73.04           H
ATOM   3950 2HD2 LEU A 260      -4.288 -11.608 -10.822  1.00 73.04           H
ATOM   3951 3HD2 LEU A 260      -5.672 -10.681 -10.194  1.00 73.04           H
ATOM   3952  HN  LEU A 260      -0.388  -9.096 -12.239  1.00 73.04           H
ATOM   3953  N   THR A 261      -0.206 -11.125  -9.765  1.00 82.74           N
ATOM   3954  CA  THR A 261       0.188 -12.207  -8.880  1.00 82.74           C
ATOM   3955  C   THR A 261       1.191 -11.706  -7.838  1.00 82.74           C
ATOM   3956  O   THR A 261       1.084 -12.038  -6.659  1.00 82.74           O
ATOM   3957  HA  THR A 261      -0.694 -12.546  -8.337  1.00 82.74           H
ATOM   3958  CB  THR A 261       0.727 -13.350  -9.742  1.00 82.74           C
ATOM   3959  HB  THR A 261       1.631 -13.046 -10.271  1.00 82.74           H
ATOM   3960  OG1 THR A 261      -0.376 -13.713 -10.568  1.00 82.74           O
ATOM   3961  HG1 THR A 261      -0.389 -13.143 -11.390  1.00 82.74           H
ATOM   3962  CG2 THR A 261       1.014 -14.613  -8.928  1.00 82.74           C
ATOM   3963 1HG2 THR A 261       0.094 -14.956  -8.453  1.00 82.74           H
ATOM   3964 2HG2 THR A 261       1.757 -14.391  -8.162  1.00 82.74           H
ATOM   3965 3HG2 THR A 261       1.394 -15.393  -9.588  1.00 82.74           H
ATOM   3966  HN  THR A 261       0.013 -11.267 -10.730  1.00 82.74           H
ATOM   3967  N   VAL A 262       2.143 -10.916  -8.312  1.00 85.15           N
ATOM   3968  CA  VAL A 262       3.177 -10.385  -7.441  1.00 85.15           C
ATOM   3969  C   VAL A 262       2.529  -9.524  -6.354  1.00 85.15           C
ATOM   3970  O   VAL A 262       2.890  -9.624  -5.182  1.00 85.15           O
ATOM   3971  HA  VAL A 262       3.675 -11.231  -6.968  1.00 85.15           H
ATOM   3972  CB  VAL A 262       4.216  -9.623  -8.266  1.00 85.15           C
ATOM   3973  HB  VAL A 262       3.688  -8.892  -8.879  1.00 85.15           H
ATOM   3974  CG1 VAL A 262       5.186  -8.863  -7.360  1.00 85.15           C
ATOM   3975 1HG1 VAL A 262       4.631  -8.149  -6.752  1.00 85.15           H
ATOM   3976 2HG1 VAL A 262       5.704  -9.568  -6.710  1.00 85.15           H
ATOM   3977 3HG1 VAL A 262       5.914  -8.330  -7.972  1.00 85.15           H
ATOM   3978  CG2 VAL A 262       4.969 -10.567  -9.206  1.00 85.15           C
ATOM   3979 1HG2 VAL A 262       5.480 -11.331  -8.620  1.00 85.15           H
ATOM   3980 2HG2 VAL A 262       4.263 -11.043  -9.886  1.00 85.15           H
ATOM   3981 3HG2 VAL A 262       5.701 -10.000  -9.780  1.00 85.15           H
ATOM   3982  HN  VAL A 262       2.214 -10.639  -9.271  1.00 85.15           H
ATOM   3983  N   PHE A 263       1.585  -8.699  -6.781  1.00 78.69           N
ATOM   3984  CA  PHE A 263       0.891  -7.815  -5.861  1.00 78.69           C
ATOM   3985  C   PHE A 263       0.161  -8.614  -4.779  1.00 78.69           C
ATOM   3986  O   PHE A 263       0.355  -8.375  -3.588  1.00 78.69           O
ATOM   3987  HA  PHE A 263       1.643  -7.179  -5.394  1.00 78.69           H
ATOM   3988  CB  PHE A 263      -0.137  -7.033  -6.681  1.00 78.69           C
ATOM   3989 1HB  PHE A 263       0.385  -6.452  -7.441  1.00 78.69           H
ATOM   3990 2HB  PHE A 263      -0.781  -7.739  -7.206  1.00 78.69           H
ATOM   3991  CG  PHE A 263      -1.009  -6.090  -5.849  1.00 78.69           C
ATOM   3992  CD1 PHE A 263      -2.300  -6.422  -5.576  1.00 78.69           C
ATOM   3993  HD1 PHE A 263      -2.712  -7.359  -5.949  1.00 78.69           H
ATOM   3994  CD2 PHE A 263      -0.495  -4.921  -5.383  1.00 78.69           C
ATOM   3995  HD2 PHE A 263       0.540  -4.655  -5.603  1.00 78.69           H
ATOM   3996  CE1 PHE A 263      -3.109  -5.547  -4.804  1.00 78.69           C
ATOM   3997  HE1 PHE A 263      -4.144  -5.813  -4.585  1.00 78.69           H
ATOM   3998  CE2 PHE A 263      -1.304  -4.046  -4.612  1.00 78.69           C
ATOM   3999  HE2 PHE A 263      -0.891  -3.109  -4.239  1.00 78.69           H
ATOM   4000  CZ  PHE A 263      -2.594  -4.378  -4.338  1.00 78.69           C
ATOM   4001  HZ  PHE A 263      -3.216  -3.706  -3.746  1.00 78.69           H
ATOM   4002  HN  PHE A 263       1.293  -8.629  -7.735  1.00 78.69           H
ATOM   4003  N   VAL A 264      -0.663  -9.547  -5.232  1.00 85.49           N
ATOM   4004  CA  VAL A 264      -1.517 -10.296  -4.325  1.00 85.49           C
ATOM   4005  C   VAL A 264      -0.647 -11.043  -3.312  1.00 85.49           C
ATOM   4006  O   VAL A 264      -0.937 -11.039  -2.117  1.00 85.49           O
ATOM   4007  HA  VAL A 264      -2.139  -9.578  -3.791  1.00 85.49           H
ATOM   4008  CB  VAL A 264      -2.438 -11.224  -5.120  1.00 85.49           C
ATOM   4009  HB  VAL A 264      -1.818 -11.823  -5.786  1.00 85.49           H
ATOM   4010  CG1 VAL A 264      -3.188 -12.180  -4.190  1.00 85.49           C
ATOM   4011 1HG1 VAL A 264      -2.471 -12.788  -3.639  1.00 85.49           H
ATOM   4012 2HG1 VAL A 264      -3.792 -11.605  -3.488  1.00 85.49           H
ATOM   4013 3HG1 VAL A 264      -3.836 -12.827  -4.781  1.00 85.49           H
ATOM   4014  CG2 VAL A 264      -3.414 -10.420  -5.982  1.00 85.49           C
ATOM   4015 1HG2 VAL A 264      -4.026  -9.784  -5.343  1.00 85.49           H
ATOM   4016 2HG2 VAL A 264      -2.854  -9.800  -6.682  1.00 85.49           H
ATOM   4017 3HG2 VAL A 264      -4.057 -11.103  -6.537  1.00 85.49           H
ATOM   4018  HN  VAL A 264      -0.753  -9.793  -6.197  1.00 85.49           H
ATOM   4019  N   LEU A 265       0.403 -11.666  -3.827  1.00 88.16           N
ATOM   4020  CA  LEU A 265       1.250 -12.511  -3.003  1.00 88.16           C
ATOM   4021  C   LEU A 265       1.936 -11.654  -1.938  1.00 88.16           C
ATOM   4022  O   LEU A 265       2.151 -12.107  -0.815  1.00 88.16           O
ATOM   4023  HA  LEU A 265       0.605 -13.232  -2.503  1.00 88.16           H
ATOM   4024  CB  LEU A 265       2.226 -13.304  -3.875  1.00 88.16           C
ATOM   4025 1HB  LEU A 265       2.707 -12.614  -4.568  1.00 88.16           H
ATOM   4026 2HB  LEU A 265       3.008 -13.710  -3.234  1.00 88.16           H
ATOM   4027  CG  LEU A 265       1.620 -14.454  -4.683  1.00 88.16           C
ATOM   4028  HG  LEU A 265       0.832 -14.048  -5.317  1.00 88.16           H
ATOM   4029  CD1 LEU A 265       2.664 -15.084  -5.608  1.00 88.16           C
ATOM   4030 1HD1 LEU A 265       3.038 -14.330  -6.300  1.00 88.16           H
ATOM   4031 2HD1 LEU A 265       3.490 -15.472  -5.012  1.00 88.16           H
ATOM   4032 3HD1 LEU A 265       2.207 -15.898  -6.170  1.00 88.16           H
ATOM   4033  CD2 LEU A 265       0.971 -15.489  -3.762  1.00 88.16           C
ATOM   4034 1HD2 LEU A 265       1.723 -15.895  -3.085  1.00 88.16           H
ATOM   4035 2HD2 LEU A 265       0.180 -15.014  -3.182  1.00 88.16           H
ATOM   4036 3HD2 LEU A 265       0.549 -16.295  -4.362  1.00 88.16           H
ATOM   4037  HN  LEU A 265       0.677 -11.600  -4.787  1.00 88.16           H
ATOM   4038  N   SER A 266       2.261 -10.430  -2.327  1.00 89.57           N
ATOM   4039  CA  SER A 266       2.984  -9.530  -1.444  1.00 89.57           C
ATOM   4040  C   SER A 266       2.031  -8.944  -0.400  1.00 89.57           C
ATOM   4041  O   SER A 266       2.418  -8.730   0.748  1.00 89.57           O
ATOM   4042  HA  SER A 266       3.745 -10.146  -0.965  1.00 89.57           H
ATOM   4043  CB  SER A 266       3.660  -8.408  -2.234  1.00 89.57           C
ATOM   4044 1HB  SER A 266       4.216  -7.767  -1.550  1.00 89.57           H
ATOM   4045 2HB  SER A 266       4.384  -8.838  -2.927  1.00 89.57           H
ATOM   4046  OG  SER A 266       2.718  -7.623  -2.960  1.00 89.57           O
ATOM   4047  HG  SER A 266       2.613  -7.985  -3.886  1.00 89.57           H
ATOM   4048  HN  SER A 266       2.039 -10.051  -3.226  1.00 89.57           H
ATOM   4049  N   GLN A 267       0.803  -8.701  -0.836  1.00 84.58           N
ATOM   4050  CA  GLN A 267      -0.150  -7.970  -0.019  1.00 84.58           C
ATOM   4051  C   GLN A 267      -0.908  -8.929   0.900  1.00 84.58           C
ATOM   4052  O   GLN A 267      -1.329  -8.547   1.991  1.00 84.58           O
ATOM   4053  HA  GLN A 267       0.449  -7.281   0.578  1.00 84.58           H
ATOM   4054  CB  GLN A 267      -1.117  -7.167  -0.891  1.00 84.58           C
ATOM   4055 1HB  GLN A 267      -1.594  -7.828  -1.615  1.00 84.58           H
ATOM   4056 2HB  GLN A 267      -1.909  -6.747  -0.271  1.00 84.58           H
ATOM   4057  CG  GLN A 267      -0.386  -6.040  -1.626  1.00 84.58           C
ATOM   4058 1HG  GLN A 267       0.433  -6.456  -2.213  1.00 84.58           H
ATOM   4059 2HG  GLN A 267      -1.067  -5.556  -2.326  1.00 84.58           H
ATOM   4060  CD  GLN A 267       0.160  -5.006  -0.639  1.00 84.58           C
ATOM   4061  OE1 GLN A 267      -0.403  -4.758   0.414  1.00 84.58           O
ATOM   4062  NE2 GLN A 267       1.285  -4.419  -1.038  1.00 84.58           N
ATOM   4063 1HE2 GLN A 267       1.695  -4.669  -1.915  1.00 84.58           H
ATOM   4064 2HE2 GLN A 267       1.720  -3.728  -0.461  1.00 84.58           H
ATOM   4065  HN  GLN A 267       0.458  -8.995  -1.727  1.00 84.58           H
ATOM   4066  N   PHE A 268      -1.059 -10.157   0.426  1.00 91.04           N
ATOM   4067  CA  PHE A 268      -1.958 -11.102   1.066  1.00 91.04           C
ATOM   4068  C   PHE A 268      -1.537 -11.364   2.513  1.00 91.04           C
ATOM   4069  O   PHE A 268      -2.338 -11.210   3.434  1.00 91.04           O
ATOM   4070  HA  PHE A 268      -2.954 -10.659   1.054  1.00 91.04           H
ATOM   4071  CB  PHE A 268      -1.870 -12.409   0.276  1.00 91.04           C
ATOM   4072 1HB  PHE A 268      -2.114 -12.209  -0.767  1.00 91.04           H
ATOM   4073 2HB  PHE A 268      -0.841 -12.767   0.300  1.00 91.04           H
ATOM   4074  CG  PHE A 268      -2.792 -13.514   0.797  1.00 91.04           C
ATOM   4075  CD1 PHE A 268      -2.288 -14.510   1.574  1.00 91.04           C
ATOM   4076  HD1 PHE A 268      -1.227 -14.521   1.825  1.00 91.04           H
ATOM   4077  CD2 PHE A 268      -4.115 -13.500   0.483  1.00 91.04           C
ATOM   4078  HD2 PHE A 268      -4.519 -12.701  -0.139  1.00 91.04           H
ATOM   4079  CE1 PHE A 268      -3.143 -15.535   2.057  1.00 91.04           C
ATOM   4080  HE1 PHE A 268      -2.739 -16.334   2.679  1.00 91.04           H
ATOM   4081  CE2 PHE A 268      -4.970 -14.525   0.967  1.00 91.04           C
ATOM   4082  HE2 PHE A 268      -6.031 -14.514   0.715  1.00 91.04           H
ATOM   4083  CZ  PHE A 268      -4.466 -15.521   1.743  1.00 91.04           C
ATOM   4084  HZ  PHE A 268      -5.123 -16.308   2.114  1.00 91.04           H
ATOM   4085  HN  PHE A 268      -0.581 -10.508  -0.379  1.00 91.04           H
ATOM   4086  N   PRO A 269      -0.279 -11.765   2.740  1.00 94.51           N
ATOM   4087  CA  PRO A 269       0.175 -12.100   4.092  1.00 94.51           C
ATOM   4088  C   PRO A 269      -0.106 -10.986   5.087  1.00 94.51           C
ATOM   4089  O   PRO A 269      -0.568 -11.244   6.198  1.00 94.51           O
ATOM   4090  HA  PRO A 269      -0.374 -12.963   4.468  1.00 94.51           H
ATOM   4091  CB  PRO A 269       1.676 -12.343   3.921  1.00 94.51           C
ATOM   4092 1HB  PRO A 269       2.252 -11.434   4.095  1.00 94.51           H
ATOM   4093 2HB  PRO A 269       2.043 -13.092   4.622  1.00 94.51           H
ATOM   4094  CG  PRO A 269       1.794 -12.817   2.477  1.00 94.51           C
ATOM   4095 1HG  PRO A 269       2.807 -12.696   2.093  1.00 94.51           H
ATOM   4096 2HG  PRO A 269       1.553 -13.875   2.378  1.00 94.51           H
ATOM   4097  CD  PRO A 269       0.797 -11.932   1.746  1.00 94.51           C
ATOM   4098 1HD  PRO A 269       1.236 -10.975   1.466  1.00 94.51           H
ATOM   4099 2HD  PRO A 269       0.441 -12.398   0.828  1.00 94.51           H
ATOM   4100  N   TYR A 270       0.182  -9.766   4.659  1.00 91.82           N
ATOM   4101  CA  TYR A 270       0.011  -8.610   5.522  1.00 91.82           C
ATOM   4102  C   TYR A 270      -1.457  -8.427   5.910  1.00 91.82           C
ATOM   4103  O   TYR A 270      -1.773  -8.222   7.081  1.00 91.82           O
ATOM   4104  HA  TYR A 270       0.600  -8.775   6.425  1.00 91.82           H
ATOM   4105  CB  TYR A 270       0.465  -7.401   4.702  1.00 91.82           C
ATOM   4106 1HB  TYR A 270       1.540  -7.469   4.537  1.00 91.82           H
ATOM   4107 2HB  TYR A 270      -0.011  -7.440   3.722  1.00 91.82           H
ATOM   4108  CG  TYR A 270       0.148  -6.053   5.353  1.00 91.82           C
ATOM   4109  CD1 TYR A 270      -0.730  -5.181   4.742  1.00 91.82           C
ATOM   4110  HD1 TYR A 270      -1.197  -5.452   3.796  1.00 91.82           H
ATOM   4111  CD2 TYR A 270       0.740  -5.710   6.552  1.00 91.82           C
ATOM   4112  HD2 TYR A 270       1.433  -6.399   7.035  1.00 91.82           H
ATOM   4113  CE1 TYR A 270      -1.028  -3.912   5.355  1.00 91.82           C
ATOM   4114  HE1 TYR A 270      -1.719  -3.214   4.883  1.00 91.82           H
ATOM   4115  CE2 TYR A 270       0.441  -4.441   7.165  1.00 91.82           C
ATOM   4116  HE2 TYR A 270       0.902  -4.158   8.111  1.00 91.82           H
ATOM   4117  CZ  TYR A 270      -0.428  -3.605   6.536  1.00 91.82           C
ATOM   4118  OH  TYR A 270      -0.710  -2.407   7.115  1.00 91.82           O
ATOM   4119  HH  TYR A 270      -0.200  -2.312   7.970  1.00 91.82           H
ATOM   4120  HN  TYR A 270       0.526  -9.562   3.742  1.00 91.82           H
ATOM   4121  N   ASN A 271      -2.316  -8.508   4.904  1.00 89.87           N
ATOM   4122  CA  ASN A 271      -3.732  -8.250   5.106  1.00 89.87           C
ATOM   4123  C   ASN A 271      -4.329  -9.358   5.975  1.00 89.87           C
ATOM   4124  O   ASN A 271      -5.320  -9.141   6.669  1.00 89.87           O
ATOM   4125  HA  ASN A 271      -3.779  -7.272   5.586  1.00 89.87           H
ATOM   4126  CB  ASN A 271      -4.484  -8.236   3.774  1.00 89.87           C
ATOM   4127 1HB  ASN A 271      -4.138  -9.058   3.147  1.00 89.87           H
ATOM   4128 2HB  ASN A 271      -5.548  -8.396   3.951  1.00 89.87           H
ATOM   4129  CG  ASN A 271      -4.279  -6.908   3.041  1.00 89.87           C
ATOM   4130  OD1 ASN A 271      -4.803  -5.873   3.419  1.00 89.87           O
ATOM   4131  ND2 ASN A 271      -3.489  -6.995   1.975  1.00 89.87           N
ATOM   4132 1HD2 ASN A 271      -3.090  -7.876   1.719  1.00 89.87           H
ATOM   4133 2HD2 ASN A 271      -3.293  -6.180   1.430  1.00 89.87           H
ATOM   4134  HN  ASN A 271      -2.059  -8.744   3.967  1.00 89.87           H
ATOM   4135  N   CYS A 272      -3.700 -10.523   5.908  1.00 94.76           N
ATOM   4136  CA  CYS A 272      -4.095 -11.636   6.753  1.00 94.76           C
ATOM   4137  C   CYS A 272      -3.913 -11.220   8.213  1.00 94.76           C
ATOM   4138  O   CYS A 272      -4.820 -11.382   9.027  1.00 94.76           O
ATOM   4139  HA  CYS A 272      -5.145 -11.837   6.536  1.00 94.76           H
ATOM   4140  CB  CYS A 272      -3.310 -12.906   6.419  1.00 94.76           C
ATOM   4141 1HB  CYS A 272      -2.245 -12.681   6.361  1.00 94.76           H
ATOM   4142 2HB  CYS A 272      -3.438 -13.642   7.213  1.00 94.76           H
ATOM   4143  SG  CYS A 272      -3.888 -13.599   4.827  1.00 94.76           S
ATOM   4144  HG  CYS A 272      -3.297 -12.691   4.057  1.00 94.76           H
ATOM   4145  HN  CYS A 272      -2.935 -10.710   5.291  1.00 94.76           H
ATOM   4146  N   ILE A 273      -2.732 -10.691   8.501  1.00 93.57           N
ATOM   4147  CA  ILE A 273      -2.408 -10.277   9.856  1.00 93.57           C
ATOM   4148  C   ILE A 273      -3.279  -9.079  10.241  1.00 93.57           C
ATOM   4149  O   ILE A 273      -3.739  -8.981  11.377  1.00 93.57           O
ATOM   4150  HA  ILE A 273      -2.651 -11.107  10.518  1.00 93.57           H
ATOM   4151  CB  ILE A 273      -0.907 -10.014   9.991  1.00 93.57           C
ATOM   4152  HB  ILE A 273      -0.624  -9.263   9.254  1.00 93.57           H
ATOM   4153  CG1 ILE A 273      -0.100 -11.277   9.682  1.00 93.57           C
ATOM   4154 1HG1 ILE A 273      -0.290 -11.592   8.656  1.00 93.57           H
ATOM   4155 2HG1 ILE A 273       0.966 -11.058   9.756  1.00 93.57           H
ATOM   4156  CG2 ILE A 273      -0.572  -9.443  11.370  1.00 93.57           C
ATOM   4157 1HG2 ILE A 273      -1.106  -8.503  11.514  1.00 93.57           H
ATOM   4158 2HG2 ILE A 273      -0.874 -10.153  12.140  1.00 93.57           H
ATOM   4159 3HG2 ILE A 273       0.501  -9.266  11.439  1.00 93.57           H
ATOM   4160  CD1 ILE A 273      -0.462 -12.409  10.645  1.00 93.57           C
ATOM   4161 1HD1 ILE A 273      -0.247 -12.098  11.668  1.00 93.57           H
ATOM   4162 2HD1 ILE A 273      -1.523 -12.640  10.551  1.00 93.57           H
ATOM   4163 3HD1 ILE A 273       0.126 -13.294  10.403  1.00 93.57           H
ATOM   4164  HN  ILE A 273      -2.007 -10.544   7.829  1.00 93.57           H
ATOM   4165  N   LEU A 274      -3.480  -8.198   9.272  1.00 90.51           N
ATOM   4166  CA  LEU A 274      -4.275  -7.004   9.499  1.00 90.51           C
ATOM   4167  C   LEU A 274      -5.695  -7.410   9.898  1.00 90.51           C
ATOM   4168  O   LEU A 274      -6.321  -6.757  10.732  1.00 90.51           O
ATOM   4169  HA  LEU A 274      -3.824  -6.464  10.332  1.00 90.51           H
ATOM   4170  CB  LEU A 274      -4.219  -6.082   8.279  1.00 90.51           C
ATOM   4171 1HB  LEU A 274      -3.174  -5.929   8.012  1.00 90.51           H
ATOM   4172 2HB  LEU A 274      -4.690  -6.594   7.440  1.00 90.51           H
ATOM   4173  CG  LEU A 274      -4.882  -4.713   8.441  1.00 90.51           C
ATOM   4174  HG  LEU A 274      -5.896  -4.866   8.811  1.00 90.51           H
ATOM   4175  CD1 LEU A 274      -4.144  -3.867   9.481  1.00 90.51           C
ATOM   4176 1HD1 LEU A 274      -4.159  -4.379  10.443  1.00 90.51           H
ATOM   4177 2HD1 LEU A 274      -3.111  -3.720   9.164  1.00 90.51           H
ATOM   4178 3HD1 LEU A 274      -4.636  -2.899   9.577  1.00 90.51           H
ATOM   4179  CD2 LEU A 274      -4.995  -3.995   7.095  1.00 90.51           C
ATOM   4180 1HD2 LEU A 274      -4.000  -3.854   6.673  1.00 90.51           H
ATOM   4181 2HD2 LEU A 274      -5.597  -4.596   6.413  1.00 90.51           H
ATOM   4182 3HD2 LEU A 274      -5.470  -3.025   7.239  1.00 90.51           H
ATOM   4183  HN  LEU A 274      -3.110  -8.290   8.347  1.00 90.51           H
ATOM   4184  N   LEU A 275      -6.163  -8.487   9.284  1.00 92.72           N
ATOM   4185  CA  LEU A 275      -7.490  -9.000   9.580  1.00 92.72           C
ATOM   4186  C   LEU A 275      -7.547  -9.443  11.043  1.00 92.72           C
ATOM   4187  O   LEU A 275      -8.489  -9.109  11.760  1.00 92.72           O
ATOM   4188  HA  LEU A 275      -8.195  -8.181   9.439  1.00 92.72           H
ATOM   4189  CB  LEU A 275      -7.871 -10.101   8.588  1.00 92.72           C
ATOM   4190 1HB  LEU A 275      -7.836  -9.685   7.582  1.00 92.72           H
ATOM   4191 2HB  LEU A 275      -7.114 -10.884   8.637  1.00 92.72           H
ATOM   4192  CG  LEU A 275      -9.244 -10.744   8.796  1.00 92.72           C
ATOM   4193  HG  LEU A 275      -9.292 -11.126   9.816  1.00 92.72           H
ATOM   4194  CD1 LEU A 275     -10.362  -9.710   8.647  1.00 92.72           C
ATOM   4195 1HD1 LEU A 275     -10.229  -8.922   9.388  1.00 92.72           H
ATOM   4196 2HD1 LEU A 275     -10.326  -9.278   7.647  1.00 92.72           H
ATOM   4197 3HD1 LEU A 275     -11.327 -10.194   8.799  1.00 92.72           H
ATOM   4198  CD2 LEU A 275      -9.438 -11.937   7.858  1.00 92.72           C
ATOM   4199 1HD2 LEU A 275      -9.362 -11.602   6.824  1.00 92.72           H
ATOM   4200 2HD2 LEU A 275      -8.669 -12.684   8.056  1.00 92.72           H
ATOM   4201 3HD2 LEU A 275     -10.422 -12.376   8.026  1.00 92.72           H
ATOM   4202  HN  LEU A 275      -5.652  -9.005   8.598  1.00 92.72           H
ATOM   4203  N   VAL A 276      -6.527 -10.188  11.443  1.00 94.71           N
ATOM   4204  CA  VAL A 276      -6.451 -10.684  12.806  1.00 94.71           C
ATOM   4205  C   VAL A 276      -6.491  -9.503  13.777  1.00 94.71           C
ATOM   4206  O   VAL A 276      -7.225  -9.531  14.764  1.00 94.71           O
ATOM   4207  HA  VAL A 276      -7.328 -11.309  12.977  1.00 94.71           H
ATOM   4208  CB  VAL A 276      -5.206 -11.557  12.977  1.00 94.71           C
ATOM   4209  HB  VAL A 276      -4.341 -10.971  12.669  1.00 94.71           H
ATOM   4210  CG1 VAL A 276      -5.009 -11.950  14.443  1.00 94.71           C
ATOM   4211 1HG1 VAL A 276      -4.892 -11.051  15.047  1.00 94.71           H
ATOM   4212 2HG1 VAL A 276      -5.879 -12.509  14.789  1.00 94.71           H
ATOM   4213 3HG1 VAL A 276      -4.118 -12.570  14.536  1.00 94.71           H
ATOM   4214  CG2 VAL A 276      -5.278 -12.796  12.082  1.00 94.71           C
ATOM   4215 1HG2 VAL A 276      -6.156 -13.385  12.347  1.00 94.71           H
ATOM   4216 2HG2 VAL A 276      -5.348 -12.488  11.039  1.00 94.71           H
ATOM   4217 3HG2 VAL A 276      -4.381 -13.399  12.224  1.00 94.71           H
ATOM   4218  HN  VAL A 276      -5.763 -10.452  10.854  1.00 94.71           H
ATOM   4219  N   GLN A 277      -5.693  -8.493  13.464  1.00 91.10           N
ATOM   4220  CA  GLN A 277      -5.608  -7.316  14.311  1.00 91.10           C
ATOM   4221  C   GLN A 277      -6.969  -6.620  14.391  1.00 91.10           C
ATOM   4222  O   GLN A 277      -7.329  -6.073  15.432  1.00 91.10           O
ATOM   4223  HA  GLN A 277      -5.324  -7.687  15.295  1.00 91.10           H
ATOM   4224  CB  GLN A 277      -4.530  -6.354  13.807  1.00 91.10           C
ATOM   4225 1HB  GLN A 277      -4.641  -6.209  12.732  1.00 91.10           H
ATOM   4226 2HB  GLN A 277      -4.660  -5.378  14.275  1.00 91.10           H
ATOM   4227  CG  GLN A 277      -3.130  -6.891  14.113  1.00 91.10           C
ATOM   4228 1HG  GLN A 277      -3.056  -7.138  15.172  1.00 91.10           H
ATOM   4229 2HG  GLN A 277      -2.961  -7.813  13.558  1.00 91.10           H
ATOM   4230  CD  GLN A 277      -2.057  -5.863  13.747  1.00 91.10           C
ATOM   4231  OE1 GLN A 277      -2.256  -4.986  12.922  1.00 91.10           O
ATOM   4232  NE2 GLN A 277      -0.911  -6.020  14.404  1.00 91.10           N
ATOM   4233 1HE2 GLN A 277      -0.814  -6.761  15.068  1.00 91.10           H
ATOM   4234 2HE2 GLN A 277      -0.148  -5.397  14.233  1.00 91.10           H
ATOM   4235  HN  GLN A 277      -5.113  -8.471  12.650  1.00 91.10           H
ATOM   4236  N   THR A 278      -7.687  -6.664  13.279  1.00 92.20           N
ATOM   4237  CA  THR A 278      -8.981  -6.008  13.197  1.00 92.20           C
ATOM   4238  C   THR A 278      -9.986  -6.695  14.123  1.00 92.20           C
ATOM   4239  O   THR A 278     -10.735  -6.028  14.836  1.00 92.20           O
ATOM   4240  HA  THR A 278      -8.869  -4.983  13.550  1.00 92.20           H
ATOM   4241  CB  THR A 278      -9.414  -5.999  11.730  1.00 92.20           C
ATOM   4242  HB  THR A 278      -9.586  -7.013  11.368  1.00 92.20           H
ATOM   4243  OG1 THR A 278      -8.381  -5.276  11.067  1.00 92.20           O
ATOM   4244  HG1 THR A 278      -7.704  -5.911  10.694  1.00 92.20           H
ATOM   4245  CG2 THR A 278     -10.669  -5.155  11.495  1.00 92.20           C
ATOM   4246 1HG2 THR A 278     -10.475  -4.125  11.794  1.00 92.20           H
ATOM   4247 2HG2 THR A 278     -11.492  -5.556  12.086  1.00 92.20           H
ATOM   4248 3HG2 THR A 278     -10.933  -5.183  10.438  1.00 92.20           H
ATOM   4249  HN  THR A 278      -7.399  -7.136  12.445  1.00 92.20           H
ATOM   4250  N   ILE A 279      -9.971  -8.019  14.083  1.00 92.54           N
ATOM   4251  CA  ILE A 279     -10.876  -8.804  14.905  1.00 92.54           C
ATOM   4252  C   ILE A 279     -10.512  -8.615  16.379  1.00 92.54           C
ATOM   4253  O   ILE A 279     -11.391  -8.438  17.222  1.00 92.54           O
ATOM   4254  HA  ILE A 279     -11.882  -8.415  14.746  1.00 92.54           H
ATOM   4255  CB  ILE A 279     -10.879 -10.266  14.455  1.00 92.54           C
ATOM   4256  HB  ILE A 279      -9.850 -10.625  14.455  1.00 92.54           H
ATOM   4257  CG1 ILE A 279     -11.403 -10.398  13.024  1.00 92.54           C
ATOM   4258 1HG1 ILE A 279     -12.480 -10.228  13.010  1.00 92.54           H
ATOM   4259 2HG1 ILE A 279     -10.951  -9.630  12.395  1.00 92.54           H
ATOM   4260  CG2 ILE A 279     -11.663 -11.140  15.435  1.00 92.54           C
ATOM   4261 1HG2 ILE A 279     -11.205 -11.080  16.423  1.00 92.54           H
ATOM   4262 2HG2 ILE A 279     -12.694 -10.790  15.491  1.00 92.54           H
ATOM   4263 3HG2 ILE A 279     -11.649 -12.174  15.091  1.00 92.54           H
ATOM   4264  CD1 ILE A 279     -11.093 -11.782  12.451  1.00 92.54           C
ATOM   4265 1HD1 ILE A 279     -10.014 -11.939  12.444  1.00 92.54           H
ATOM   4266 2HD1 ILE A 279     -11.566 -12.545  13.069  1.00 92.54           H
ATOM   4267 3HD1 ILE A 279     -11.476 -11.849  11.433  1.00 92.54           H
ATOM   4268  HN  ILE A 279      -9.357  -8.554  13.503  1.00 92.54           H
ATOM   4269  N   ASP A 280      -9.215  -8.659  16.646  1.00 91.84           N
ATOM   4270  CA  ASP A 280      -8.727  -8.555  18.010  1.00 91.84           C
ATOM   4271  C   ASP A 280      -9.072  -7.173  18.567  1.00 91.84           C
ATOM   4272  O   ASP A 280      -9.355  -7.031  19.756  1.00 91.84           O
ATOM   4273  HA  ASP A 280      -9.224  -9.359  18.554  1.00 91.84           H
ATOM   4274  CB  ASP A 280      -7.207  -8.722  18.066  1.00 91.84           C
ATOM   4275 1HB  ASP A 280      -6.922  -9.657  17.583  1.00 91.84           H
ATOM   4276 2HB  ASP A 280      -6.729  -7.917  17.509  1.00 91.84           H
ATOM   4277  CG  ASP A 280      -6.708  -8.716  19.512  1.00 91.84           C
ATOM   4278  OD1 ASP A 280      -7.302  -9.462  20.321  1.00 91.84           O
ATOM   4279  OD2 ASP A 280      -5.743  -7.966  19.777  1.00 91.84           O
ATOM   4280  HN  ASP A 280      -8.504  -8.762  15.950  1.00 91.84           H
ATOM   4281  N   ALA A 281      -9.036  -6.188  17.682  1.00 91.40           N
ATOM   4282  CA  ALA A 281      -9.342  -4.821  18.070  1.00 91.40           C
ATOM   4283  C   ALA A 281     -10.767  -4.759  18.623  1.00 91.40           C
ATOM   4284  O   ALA A 281     -11.073  -3.919  19.468  1.00 91.40           O
ATOM   4285  HA  ALA A 281      -8.643  -4.535  18.857  1.00 91.40           H
ATOM   4286  CB  ALA A 281      -9.141  -3.892  16.871  1.00 91.40           C
ATOM   4287 1HB  ALA A 281      -8.106  -3.952  16.535  1.00 91.40           H
ATOM   4288 2HB  ALA A 281      -9.804  -4.197  16.061  1.00 91.40           H
ATOM   4289 3HB  ALA A 281      -9.370  -2.868  17.163  1.00 91.40           H
ATOM   4290  HN  ALA A 281      -8.804  -6.311  16.717  1.00 91.40           H
ATOM   4291  N   TYR A 282     -11.601  -5.660  18.124  1.00 80.22           N
ATOM   4292  CA  TYR A 282     -12.996  -5.694  18.530  1.00 80.22           C
ATOM   4293  C   TYR A 282     -13.214  -6.705  19.658  1.00 80.22           C
ATOM   4294  O   TYR A 282     -13.852  -6.392  20.662  1.00 80.22           O
ATOM   4295  HA  TYR A 282     -13.267  -4.700  18.886  1.00 80.22           H
ATOM   4296  CB  TYR A 282     -13.783  -6.145  17.298  1.00 80.22           C
ATOM   4297 1HB  TYR A 282     -13.535  -5.491  16.462  1.00 80.22           H
ATOM   4298 2HB  TYR A 282     -13.462  -7.150  17.023  1.00 80.22           H
ATOM   4299  CG  TYR A 282     -15.300  -6.145  17.494  1.00 80.22           C
ATOM   4300  CD1 TYR A 282     -15.967  -7.332  17.717  1.00 80.22           C
ATOM   4301  HD1 TYR A 282     -15.413  -8.270  17.754  1.00 80.22           H
ATOM   4302  CD2 TYR A 282     -16.002  -4.958  17.448  1.00 80.22           C
ATOM   4303  HD2 TYR A 282     -15.475  -4.020  17.272  1.00 80.22           H
ATOM   4304  CE1 TYR A 282     -17.395  -7.332  17.902  1.00 80.22           C
ATOM   4305  HE1 TYR A 282     -17.934  -8.263  18.079  1.00 80.22           H
ATOM   4306  CE2 TYR A 282     -17.430  -4.957  17.633  1.00 80.22           C
ATOM   4307  HE2 TYR A 282     -17.996  -4.027  17.599  1.00 80.22           H
ATOM   4308  CZ  TYR A 282     -18.056  -6.145  17.851  1.00 80.22           C
ATOM   4309  OH  TYR A 282     -19.405  -6.145  18.025  1.00 80.22           O
ATOM   4310  HH  TYR A 282     -19.726  -7.074  18.206  1.00 80.22           H
ATOM   4311  HN  TYR A 282     -11.338  -6.355  17.455  1.00 80.22           H
ATOM   4312  N   ALA A 283     -12.671  -7.896  19.454  1.00 89.22           N
ATOM   4313  CA  ALA A 283     -13.013  -9.029  20.298  1.00 89.22           C
ATOM   4314  C   ALA A 283     -12.023  -9.111  21.461  1.00 89.22           C
ATOM   4315  O   ALA A 283     -12.320  -9.712  22.493  1.00 89.22           O
ATOM   4316  HA  ALA A 283     -14.014  -8.856  20.695  1.00 89.22           H
ATOM   4317  CB  ALA A 283     -13.032 -10.306  19.456  1.00 89.22           C
ATOM   4318 1HB  ALA A 283     -13.772 -10.207  18.662  1.00 89.22           H
ATOM   4319 2HB  ALA A 283     -12.047 -10.465  19.016  1.00 89.22           H
ATOM   4320 3HB  ALA A 283     -13.289 -11.155  20.089  1.00 89.22           H
ATOM   4321  HN  ALA A 283     -12.009  -8.093  18.731  1.00 89.22           H
ATOM   4322  N   MET A 284     -10.866  -8.500  21.255  1.00 82.56           N
ATOM   4323  CA  MET A 284      -9.829  -8.498  22.273  1.00 82.56           C
ATOM   4324  C   MET A 284      -9.595  -9.908  22.820  1.00 82.56           C
ATOM   4325  O   MET A 284      -9.493 -10.098  24.031  1.00 82.56           O
ATOM   4326  HA  MET A 284      -8.928  -8.141  21.773  1.00 82.56           H
ATOM   4327  CB  MET A 284     -10.237  -7.567  23.417  1.00 82.56           C
ATOM   4328 1HB  MET A 284     -11.148  -7.939  23.885  1.00 82.56           H
ATOM   4329 2HB  MET A 284      -9.462  -7.565  24.183  1.00 82.56           H
ATOM   4330  CG  MET A 284     -10.463  -6.142  22.909  1.00 82.56           C
ATOM   4331 1HG  MET A 284      -9.550  -5.761  22.451  1.00 82.56           H
ATOM   4332 2HG  MET A 284     -11.232  -6.139  22.136  1.00 82.56           H
ATOM   4333  SD  MET A 284     -10.954  -5.083  24.260  1.00 82.56           S
ATOM   4334  CE  MET A 284     -11.177  -3.544  23.383  1.00 82.56           C
ATOM   4335 1HE  MET A 284     -10.237  -3.255  22.912  1.00 82.56           H
ATOM   4336 2HE  MET A 284     -11.943  -3.670  22.618  1.00 82.56           H
ATOM   4337 3HE  MET A 284     -11.486  -2.769  24.083  1.00 82.56           H
ATOM   4338  HN  MET A 284     -10.632  -8.012  20.414  1.00 82.56           H
ATOM   4339  N   PHE A 285      -9.518 -10.859  21.902  1.00 85.34           N
ATOM   4340  CA  PHE A 285      -9.472 -12.262  22.279  1.00 85.34           C
ATOM   4341  C   PHE A 285      -8.040 -12.698  22.595  1.00 85.34           C
ATOM   4342  O   PHE A 285      -7.825 -13.765  23.167  1.00 85.34           O
ATOM   4343  HA  PHE A 285     -10.090 -12.377  23.170  1.00 85.34           H
ATOM   4344  CB  PHE A 285      -9.985 -13.064  21.082  1.00 85.34           C
ATOM   4345 1HB  PHE A 285     -10.139 -14.099  21.389  1.00 85.34           H
ATOM   4346 2HB  PHE A 285     -10.958 -12.672  20.784  1.00 85.34           H
ATOM   4347  CG  PHE A 285      -9.051 -13.041  19.871  1.00 85.34           C
ATOM   4348  CD1 PHE A 285      -9.182 -12.068  18.929  1.00 85.34           C
ATOM   4349  HD1 PHE A 285      -9.953 -11.305  19.037  1.00 85.34           H
ATOM   4350  CD2 PHE A 285      -8.089 -13.993  19.736  1.00 85.34           C
ATOM   4351  HD2 PHE A 285      -7.984 -14.772  20.490  1.00 85.34           H
ATOM   4352  CE1 PHE A 285      -8.314 -12.047  17.805  1.00 85.34           C
ATOM   4353  HE1 PHE A 285      -8.419 -11.267  17.050  1.00 85.34           H
ATOM   4354  CE2 PHE A 285      -7.221 -13.971  18.612  1.00 85.34           C
ATOM   4355  HE2 PHE A 285      -6.450 -14.734  18.503  1.00 85.34           H
ATOM   4356  CZ  PHE A 285      -7.352 -12.998  17.670  1.00 85.34           C
ATOM   4357  HZ  PHE A 285      -6.686 -12.982  16.807  1.00 85.34           H
ATOM   4358  HN  PHE A 285      -9.487 -10.685  20.917  1.00 85.34           H
ATOM   4359  N   ILE A 286      -7.098 -11.850  22.208  1.00 86.42           N
ATOM   4360  CA  ILE A 286      -5.694 -12.129  22.454  1.00 86.42           C
ATOM   4361  C   ILE A 286      -5.313 -11.615  23.844  1.00 86.42           C
ATOM   4362  O   ILE A 286      -5.126 -10.415  24.037  1.00 86.42           O
ATOM   4363  HA  ILE A 286      -5.568 -13.211  22.439  1.00 86.42           H
ATOM   4364  CB  ILE A 286      -4.829 -11.557  21.329  1.00 86.42           C
ATOM   4365  HB  ILE A 286      -4.979 -10.478  21.298  1.00 86.42           H
ATOM   4366  CG1 ILE A 286      -5.259 -12.112  19.970  1.00 86.42           C
ATOM   4367 1HG1 ILE A 286      -5.075 -13.186  19.937  1.00 86.42           H
ATOM   4368 2HG1 ILE A 286      -6.332 -11.969  19.838  1.00 86.42           H
ATOM   4369  CG2 ILE A 286      -3.343 -11.799  21.603  1.00 86.42           C
ATOM   4370 1HG2 ILE A 286      -3.063 -11.316  22.539  1.00 86.42           H
ATOM   4371 2HG2 ILE A 286      -3.157 -12.870  21.677  1.00 86.42           H
ATOM   4372 3HG2 ILE A 286      -2.751 -11.382  20.788  1.00 86.42           H
ATOM   4373  CD1 ILE A 286      -4.503 -11.425  18.832  1.00 86.42           C
ATOM   4374 1HD1 ILE A 286      -4.709 -10.354  18.853  1.00 86.42           H
ATOM   4375 2HD1 ILE A 286      -3.432 -11.591  18.955  1.00 86.42           H
ATOM   4376 3HD1 ILE A 286      -4.828 -11.838  17.877  1.00 86.42           H
ATOM   4377  HN  ILE A 286      -7.282 -10.989  21.734  1.00 86.42           H
ATOM   4378  N   SER A 287      -5.210 -12.550  24.777  1.00 84.91           N
ATOM   4379  CA  SER A 287      -4.860 -12.207  26.145  1.00 84.91           C
ATOM   4380  C   SER A 287      -3.449 -12.704  26.465  1.00 84.91           C
ATOM   4381  O   SER A 287      -2.852 -12.292  27.459  1.00 84.91           O
ATOM   4382  HA  SER A 287      -4.901 -11.118  26.189  1.00 84.91           H
ATOM   4383  CB  SER A 287      -5.867 -12.795  27.135  1.00 84.91           C
ATOM   4384 1HB  SER A 287      -5.562 -12.547  28.152  1.00 84.91           H
ATOM   4385 2HB  SER A 287      -6.843 -12.336  26.975  1.00 84.91           H
ATOM   4386  OG  SER A 287      -5.981 -14.209  27.005  1.00 84.91           O
ATOM   4387  HG  SER A 287      -6.676 -14.556  27.635  1.00 84.91           H
ATOM   4388  HN  SER A 287      -5.360 -13.525  24.612  1.00 84.91           H
ATOM   4389  N   ASN A 288      -2.956 -13.583  25.605  1.00 86.21           N
ATOM   4390  CA  ASN A 288      -1.661 -14.203  25.827  1.00 86.21           C
ATOM   4391  C   ASN A 288      -0.566 -13.306  25.246  1.00 86.21           C
ATOM   4392  O   ASN A 288      -0.592 -12.976  24.061  1.00 86.21           O
ATOM   4393  HA  ASN A 288      -1.578 -14.315  26.908  1.00 86.21           H
ATOM   4394  CB  ASN A 288      -1.575 -15.564  25.133  1.00 86.21           C
ATOM   4395 1HB  ASN A 288      -2.442 -16.168  25.400  1.00 86.21           H
ATOM   4396 2HB  ASN A 288      -1.603 -15.427  24.052  1.00 86.21           H
ATOM   4397  CG  ASN A 288      -0.292 -16.300  25.526  1.00 86.21           C
ATOM   4398  OD1 ASN A 288       0.792 -15.741  25.551  1.00 86.21           O
ATOM   4399  ND2 ASN A 288      -0.476 -17.581  25.831  1.00 86.21           N
ATOM   4400 1HD2 ASN A 288      -1.393 -17.978  25.790  1.00 86.21           H
ATOM   4401 2HD2 ASN A 288       0.303 -18.147  26.101  1.00 86.21           H
ATOM   4402  HN  ASN A 288      -3.426 -13.873  24.771  1.00 86.21           H
ATOM   4403  N   CYS A 289       0.371 -12.937  26.107  1.00 90.80           N
ATOM   4404  CA  CYS A 289       1.409 -11.994  25.726  1.00 90.80           C
ATOM   4405  C   CYS A 289       2.258 -12.633  24.626  1.00 90.80           C
ATOM   4406  O   CYS A 289       2.657 -11.961  23.676  1.00 90.80           O
ATOM   4407  HA  CYS A 289       0.901 -11.103  25.355  1.00 90.80           H
ATOM   4408  CB  CYS A 289       2.256 -11.569  26.927  1.00 90.80           C
ATOM   4409 1HB  CYS A 289       1.617 -11.142  27.700  1.00 90.80           H
ATOM   4410 2HB  CYS A 289       2.746 -12.439  27.363  1.00 90.80           H
ATOM   4411  SG  CYS A 289       3.509 -10.342  26.406  1.00 90.80           S
ATOM   4412  HN  CYS A 289       0.428 -13.271  27.048  1.00 90.80           H
ATOM   4413  N   ALA A 290       2.510 -13.923  24.791  1.00 92.79           N
ATOM   4414  CA  ALA A 290       3.376 -14.640  23.870  1.00 92.79           C
ATOM   4415  C   ALA A 290       2.766 -14.601  22.468  1.00 92.79           C
ATOM   4416  O   ALA A 290       3.475 -14.397  21.484  1.00 92.79           O
ATOM   4417  HA  ALA A 290       4.338 -14.129  23.853  1.00 92.79           H
ATOM   4418  CB  ALA A 290       3.586 -16.069  24.375  1.00 92.79           C
ATOM   4419 1HB  ALA A 290       4.048 -16.042  25.362  1.00 92.79           H
ATOM   4420 2HB  ALA A 290       2.623 -16.577  24.439  1.00 92.79           H
ATOM   4421 3HB  ALA A 290       4.235 -16.607  23.684  1.00 92.79           H
ATOM   4422  HN  ALA A 290       2.135 -14.475  25.535  1.00 92.79           H
ATOM   4423  N   VAL A 291       1.457 -14.800  22.421  1.00 93.16           N
ATOM   4424  CA  VAL A 291       0.742 -14.785  21.155  1.00 93.16           C
ATOM   4425  C   VAL A 291       0.799 -13.376  20.560  1.00 93.16           C
ATOM   4426  O   VAL A 291       1.033 -13.213  19.364  1.00 93.16           O
ATOM   4427  HA  VAL A 291       1.254 -15.471  20.481  1.00 93.16           H
ATOM   4428  CB  VAL A 291      -0.687 -15.292  21.355  1.00 93.16           C
ATOM   4429  HB  VAL A 291      -1.171 -14.650  22.091  1.00 93.16           H
ATOM   4430  CG1 VAL A 291      -1.487 -15.203  20.054  1.00 93.16           C
ATOM   4431 1HG1 VAL A 291      -1.528 -14.165  19.723  1.00 93.16           H
ATOM   4432 2HG1 VAL A 291      -1.005 -15.810  19.288  1.00 93.16           H
ATOM   4433 3HG1 VAL A 291      -2.499 -15.570  20.225  1.00 93.16           H
ATOM   4434  CG2 VAL A 291      -0.690 -16.721  21.904  1.00 93.16           C
ATOM   4435 1HG2 VAL A 291      -0.180 -17.380  21.202  1.00 93.16           H
ATOM   4436 2HG2 VAL A 291      -0.174 -16.742  22.864  1.00 93.16           H
ATOM   4437 3HG2 VAL A 291      -1.718 -17.057  22.036  1.00 93.16           H
ATOM   4438  HN  VAL A 291       0.888 -14.970  23.225  1.00 93.16           H
ATOM   4439  N   SER A 292       0.581 -12.395  21.423  1.00 93.50           N
ATOM   4440  CA  SER A 292       0.564 -11.008  20.990  1.00 93.50           C
ATOM   4441  C   SER A 292       1.924 -10.626  20.402  1.00 93.50           C
ATOM   4442  O   SER A 292       1.994  -9.941  19.384  1.00 93.50           O
ATOM   4443  HA  SER A 292      -0.212 -10.954  20.225  1.00 93.50           H
ATOM   4444  CB  SER A 292       0.204 -10.074  22.147  1.00 93.50           C
ATOM   4445 1HB  SER A 292      -0.730 -10.403  22.601  1.00 93.50           H
ATOM   4446 2HB  SER A 292       0.973 -10.138  22.917  1.00 93.50           H
ATOM   4447  OG  SER A 292       0.073  -8.721  21.719  1.00 93.50           O
ATOM   4448  HG  SER A 292      -0.764  -8.611  21.183  1.00 93.50           H
ATOM   4449  HN  SER A 292       0.419 -12.534  22.400  1.00 93.50           H
ATOM   4450  N   THR A 293       2.972 -11.087  21.071  1.00 90.15           N
ATOM   4451  CA  THR A 293       4.326 -10.769  20.651  1.00 90.15           C
ATOM   4452  C   THR A 293       4.592 -11.319  19.248  1.00 90.15           C
ATOM   4453  O   THR A 293       5.122 -10.614  18.391  1.00 90.15           O
ATOM   4454  HA  THR A 293       4.422  -9.685  20.592  1.00 90.15           H
ATOM   4455  CB  THR A 293       5.288 -11.311  21.709  1.00 90.15           C
ATOM   4456  HB  THR A 293       5.190 -12.392  21.807  1.00 90.15           H
ATOM   4457  OG1 THR A 293       4.980 -10.557  22.878  1.00 90.15           O
ATOM   4458  HG1 THR A 293       4.281 -11.029  23.415  1.00 90.15           H
ATOM   4459  CG2 THR A 293       6.747 -10.956  21.411  1.00 90.15           C
ATOM   4460 1HG2 THR A 293       6.858  -9.872  21.380  1.00 90.15           H
ATOM   4461 2HG2 THR A 293       7.034 -11.379  20.448  1.00 90.15           H
ATOM   4462 3HG2 THR A 293       7.387 -11.365  22.193  1.00 90.15           H
ATOM   4463  HN  THR A 293       2.906 -11.666  21.883  1.00 90.15           H
ATOM   4464  N   ASN A 294       4.212 -12.574  19.057  1.00 91.98           N
ATOM   4465  CA  ASN A 294       4.466 -13.249  17.796  1.00 91.98           C
ATOM   4466  C   ASN A 294       3.676 -12.557  16.684  1.00 91.98           C
ATOM   4467  O   ASN A 294       4.165 -12.420  15.563  1.00 91.98           O
ATOM   4468  HA  ASN A 294       5.544 -13.181  17.647  1.00 91.98           H
ATOM   4469  CB  ASN A 294       4.018 -14.711  17.854  1.00 91.98           C
ATOM   4470 1HB  ASN A 294       3.018 -14.772  18.282  1.00 91.98           H
ATOM   4471 2HB  ASN A 294       3.959 -15.118  16.845  1.00 91.98           H
ATOM   4472  CG  ASN A 294       4.988 -15.549  18.691  1.00 91.98           C
ATOM   4473  OD1 ASN A 294       6.129 -15.182  18.918  1.00 91.98           O
ATOM   4474  ND2 ASN A 294       4.472 -16.691  19.135  1.00 91.98           N
ATOM   4475 1HD2 ASN A 294       3.527 -16.933  18.912  1.00 91.98           H
ATOM   4476 2HD2 ASN A 294       5.028 -17.309  19.691  1.00 91.98           H
ATOM   4477  HN  ASN A 294       3.740 -13.126  19.745  1.00 91.98           H
ATOM   4478  N   ILE A 295       2.468 -12.139  17.032  1.00 91.96           N
ATOM   4479  CA  ILE A 295       1.597 -11.485  16.070  1.00 91.96           C
ATOM   4480  C   ILE A 295       2.240 -10.173  15.615  1.00 91.96           C
ATOM   4481  O   ILE A 295       2.226  -9.850  14.428  1.00 91.96           O
ATOM   4482  HA  ILE A 295       1.510 -12.145  15.207  1.00 91.96           H
ATOM   4483  CB  ILE A 295       0.192 -11.312  16.651  1.00 91.96           C
ATOM   4484  HB  ILE A 295       0.288 -10.953  17.676  1.00 91.96           H
ATOM   4485  CG1 ILE A 295      -0.546 -12.651  16.709  1.00 91.96           C
ATOM   4486 1HG1 ILE A 295      -0.738 -13.008  15.697  1.00 91.96           H
ATOM   4487 2HG1 ILE A 295       0.083 -13.396  17.196  1.00 91.96           H
ATOM   4488  CG2 ILE A 295      -0.596 -10.256  15.874  1.00 91.96           C
ATOM   4489 1HG2 ILE A 295      -0.075  -9.300  15.929  1.00 91.96           H
ATOM   4490 2HG2 ILE A 295      -0.684 -10.562  14.832  1.00 91.96           H
ATOM   4491 3HG2 ILE A 295      -1.591 -10.153  16.308  1.00 91.96           H
ATOM   4492  CD1 ILE A 295      -1.868 -12.516  17.467  1.00 91.96           C
ATOM   4493 1HD1 ILE A 295      -1.670 -12.182  18.486  1.00 91.96           H
ATOM   4494 2HD1 ILE A 295      -2.503 -11.788  16.963  1.00 91.96           H
ATOM   4495 3HD1 ILE A 295      -2.372 -13.482  17.493  1.00 91.96           H
ATOM   4496  HN  ILE A 295       2.084 -12.240  17.949  1.00 91.96           H
ATOM   4497  N   ASP A 296       2.788  -9.453  16.582  1.00 93.34           N
ATOM   4498  CA  ASP A 296       3.388  -8.159  16.304  1.00 93.34           C
ATOM   4499  C   ASP A 296       4.584  -8.347  15.368  1.00 93.34           C
ATOM   4500  O   ASP A 296       4.777  -7.565  14.438  1.00 93.34           O
ATOM   4501  HA  ASP A 296       2.593  -7.567  15.851  1.00 93.34           H
ATOM   4502  CB  ASP A 296       3.892  -7.498  17.588  1.00 93.34           C
ATOM   4503 1HB  ASP A 296       4.377  -8.243  18.219  1.00 93.34           H
ATOM   4504 2HB  ASP A 296       4.645  -6.748  17.344  1.00 93.34           H
ATOM   4505  CG  ASP A 296       2.742  -6.843  18.356  1.00 93.34           C
ATOM   4506  OD1 ASP A 296       1.581  -7.160  18.017  1.00 93.34           O
ATOM   4507  OD2 ASP A 296       3.050  -6.041  19.263  1.00 93.34           O
ATOM   4508  HN  ASP A 296       2.827  -9.740  17.539  1.00 93.34           H
ATOM   4509  N   ILE A 297       5.354  -9.388  15.646  1.00 93.29           N
ATOM   4510  CA  ILE A 297       6.509  -9.706  14.823  1.00 93.29           C
ATOM   4511  C   ILE A 297       6.040 -10.066  13.412  1.00 93.29           C
ATOM   4512  O   ILE A 297       6.604  -9.592  12.426  1.00 93.29           O
ATOM   4513  HA  ILE A 297       7.125  -8.808  14.763  1.00 93.29           H
ATOM   4514  CB  ILE A 297       7.357 -10.793  15.485  1.00 93.29           C
ATOM   4515  HB  ILE A 297       6.695 -11.606  15.787  1.00 93.29           H
ATOM   4516  CG1 ILE A 297       8.032 -10.266  16.753  1.00 93.29           C
ATOM   4517 1HG1 ILE A 297       8.774  -9.513  16.488  1.00 93.29           H
ATOM   4518 2HG1 ILE A 297       7.292  -9.775  17.386  1.00 93.29           H
ATOM   4519  CG2 ILE A 297       8.369 -11.377  14.498  1.00 93.29           C
ATOM   4520 1HG2 ILE A 297       7.840 -11.814  13.651  1.00 93.29           H
ATOM   4521 2HG2 ILE A 297       9.030 -10.586  14.144  1.00 93.29           H
ATOM   4522 3HG2 ILE A 297       8.958 -12.148  14.995  1.00 93.29           H
ATOM   4523  CD1 ILE A 297       8.703 -11.401  17.530  1.00 93.29           C
ATOM   4524 1HD1 ILE A 297       7.953 -12.139  17.814  1.00 93.29           H
ATOM   4525 2HD1 ILE A 297       9.459 -11.873  16.902  1.00 93.29           H
ATOM   4526 3HD1 ILE A 297       9.175 -10.998  18.426  1.00 93.29           H
ATOM   4527  HN  ILE A 297       5.201 -10.008  16.416  1.00 93.29           H
ATOM   4528  N   CYS A 298       5.013 -10.901  13.359  1.00 94.75           N
ATOM   4529  CA  CYS A 298       4.471 -11.341  12.084  1.00 94.75           C
ATOM   4530  C   CYS A 298       4.045 -10.104  11.291  1.00 94.75           C
ATOM   4531  O   CYS A 298       4.265 -10.031  10.083  1.00 94.75           O
ATOM   4532  HA  CYS A 298       5.271 -11.874  11.571  1.00 94.75           H
ATOM   4533  CB  CYS A 298       3.315 -12.326  12.271  1.00 94.75           C
ATOM   4534 1HB  CYS A 298       2.638 -11.962  13.044  1.00 94.75           H
ATOM   4535 2HB  CYS A 298       2.737 -12.400  11.350  1.00 94.75           H
ATOM   4536  SG  CYS A 298       3.964 -13.973  12.735  1.00 94.75           S
ATOM   4537  HG  CYS A 298       4.227 -13.666  14.002  1.00 94.75           H
ATOM   4538  HN  CYS A 298       4.555 -11.275  14.165  1.00 94.75           H
ATOM   4539  N   PHE A 299       3.442  -9.163  12.003  1.00 93.88           N
ATOM   4540  CA  PHE A 299       2.976  -7.936  11.379  1.00 93.88           C
ATOM   4541  C   PHE A 299       4.134  -7.181  10.722  1.00 93.88           C
ATOM   4542  O   PHE A 299       4.031  -6.760   9.571  1.00 93.88           O
ATOM   4543  HA  PHE A 299       2.249  -8.217  10.617  1.00 93.88           H
ATOM   4544  CB  PHE A 299       2.381  -7.068  12.489  1.00 93.88           C
ATOM   4545 1HB  PHE A 299       1.569  -7.614  12.968  1.00 93.88           H
ATOM   4546 2HB  PHE A 299       3.142  -6.897  13.250  1.00 93.88           H
ATOM   4547  CG  PHE A 299       1.852  -5.716  12.006  1.00 93.88           C
ATOM   4548  CD1 PHE A 299       2.622  -4.602  12.126  1.00 93.88           C
ATOM   4549  HD1 PHE A 299       3.616  -4.671  12.566  1.00 93.88           H
ATOM   4550  CD2 PHE A 299       0.611  -5.629  11.456  1.00 93.88           C
ATOM   4551  HD2 PHE A 299      -0.007  -6.522  11.359  1.00 93.88           H
ATOM   4552  CE1 PHE A 299       2.130  -3.347  11.677  1.00 93.88           C
ATOM   4553  HE1 PHE A 299       2.748  -2.454  11.774  1.00 93.88           H
ATOM   4554  CE2 PHE A 299       0.119  -4.375  11.007  1.00 93.88           C
ATOM   4555  HE2 PHE A 299      -0.875  -4.305  10.566  1.00 93.88           H
ATOM   4556  CZ  PHE A 299       0.890  -3.260  11.127  1.00 93.88           C
ATOM   4557  HZ  PHE A 299       0.512  -2.297  10.783  1.00 93.88           H
ATOM   4558  HN  PHE A 299       3.270  -9.229  12.986  1.00 93.88           H
ATOM   4559  N   GLN A 300       5.209  -7.033  11.482  1.00 90.24           N
ATOM   4560  CA  GLN A 300       6.348  -6.258  11.024  1.00 90.24           C
ATOM   4561  C   GLN A 300       6.944  -6.885   9.762  1.00 90.24           C
ATOM   4562  O   GLN A 300       7.297  -6.177   8.820  1.00 90.24           O
ATOM   4563  HA  GLN A 300       5.952  -5.269  10.794  1.00 90.24           H
ATOM   4564  CB  GLN A 300       7.404  -6.131  12.124  1.00 90.24           C
ATOM   4565 1HB  GLN A 300       7.606  -7.112  12.554  1.00 90.24           H
ATOM   4566 2HB  GLN A 300       8.339  -5.771  11.696  1.00 90.24           H
ATOM   4567  CG  GLN A 300       6.938  -5.174  13.223  1.00 90.24           C
ATOM   4568 1HG  GLN A 300       6.773  -4.183  12.801  1.00 90.24           H
ATOM   4569 2HG  GLN A 300       5.983  -5.512  13.625  1.00 90.24           H
ATOM   4570  CD  GLN A 300       7.970  -5.088  14.349  1.00 90.24           C
ATOM   4571  OE1 GLN A 300       9.063  -5.624  14.267  1.00 90.24           O
ATOM   4572  NE2 GLN A 300       7.564  -4.386  15.403  1.00 90.24           N
ATOM   4573 1HE2 GLN A 300       6.654  -3.971  15.407  1.00 90.24           H
ATOM   4574 2HE2 GLN A 300       8.169  -4.272  16.192  1.00 90.24           H
ATOM   4575  HN  GLN A 300       5.308  -7.432  12.394  1.00 90.24           H
ATOM   4576  N   VAL A 301       7.039  -8.206   9.784  1.00 95.12           N
ATOM   4577  CA  VAL A 301       7.652  -8.931   8.684  1.00 95.12           C
ATOM   4578  C   VAL A 301       6.788  -8.775   7.432  1.00 95.12           C
ATOM   4579  O   VAL A 301       7.286  -8.395   6.373  1.00 95.12           O
ATOM   4580  HA  VAL A 301       8.627  -8.481   8.496  1.00 95.12           H
ATOM   4581  CB  VAL A 301       7.873 -10.392   9.080  1.00 95.12           C
ATOM   4582  HB  VAL A 301       6.914 -10.802   9.399  1.00 95.12           H
ATOM   4583  CG1 VAL A 301       8.362 -11.215   7.886  1.00 95.12           C
ATOM   4584 1HG1 VAL A 301       7.618 -11.177   7.090  1.00 95.12           H
ATOM   4585 2HG1 VAL A 301       9.304 -10.805   7.523  1.00 95.12           H
ATOM   4586 3HG1 VAL A 301       8.511 -12.250   8.195  1.00 95.12           H
ATOM   4587  CG2 VAL A 301       8.845 -10.501  10.256  1.00 95.12           C
ATOM   4588 1HG2 VAL A 301       9.805 -10.066   9.976  1.00 95.12           H
ATOM   4589 2HG2 VAL A 301       8.440  -9.965  11.114  1.00 95.12           H
ATOM   4590 3HG2 VAL A 301       8.984 -11.550  10.516  1.00 95.12           H
ATOM   4591  HN  VAL A 301       6.706  -8.778  10.534  1.00 95.12           H
ATOM   4592  N   THR A 302       5.507  -9.075   7.593  1.00 94.33           N
ATOM   4593  CA  THR A 302       4.602  -9.126   6.458  1.00 94.33           C
ATOM   4594  C   THR A 302       4.407  -7.728   5.868  1.00 94.33           C
ATOM   4595  O   THR A 302       4.230  -7.580   4.660  1.00 94.33           O
ATOM   4596  HA  THR A 302       5.058  -9.740   5.682  1.00 94.33           H
ATOM   4597  CB  THR A 302       3.297  -9.777   6.923  1.00 94.33           C
ATOM   4598  HB  THR A 302       2.574  -9.825   6.109  1.00 94.33           H
ATOM   4599  OG1 THR A 302       2.903  -8.998   8.050  1.00 94.33           O
ATOM   4600  HG1 THR A 302       1.980  -9.254   8.337  1.00 94.33           H
ATOM   4601  CG2 THR A 302       3.513 -11.179   7.496  1.00 94.33           C
ATOM   4602 1HG2 THR A 302       4.184 -11.121   8.354  1.00 94.33           H
ATOM   4603 2HG2 THR A 302       3.954 -11.819   6.733  1.00 94.33           H
ATOM   4604 3HG2 THR A 302       2.556 -11.594   7.811  1.00 94.33           H
ATOM   4605  HN  THR A 302       5.089  -9.281   8.478  1.00 94.33           H
ATOM   4606  N   GLN A 303       4.445  -6.739   6.748  1.00 91.50           N
ATOM   4607  CA  GLN A 303       4.338  -5.354   6.322  1.00 91.50           C
ATOM   4608  C   GLN A 303       5.514  -4.984   5.416  1.00 91.50           C
ATOM   4609  O   GLN A 303       5.336  -4.296   4.412  1.00 91.50           O
ATOM   4610  HA  GLN A 303       3.405  -5.295   5.761  1.00 91.50           H
ATOM   4611  CB  GLN A 303       4.258  -4.414   7.527  1.00 91.50           C
ATOM   4612 1HB  GLN A 303       3.411  -4.693   8.155  1.00 91.50           H
ATOM   4613 2HB  GLN A 303       5.155  -4.520   8.136  1.00 91.50           H
ATOM   4614  CG  GLN A 303       4.108  -2.959   7.078  1.00 91.50           C
ATOM   4615 1HG  GLN A 303       5.005  -2.646   6.544  1.00 91.50           H
ATOM   4616 2HG  GLN A 303       3.275  -2.873   6.381  1.00 91.50           H
ATOM   4617  CD  GLN A 303       3.875  -2.037   8.277  1.00 91.50           C
ATOM   4618  OE1 GLN A 303       4.728  -1.857   9.130  1.00 91.50           O
ATOM   4619  NE2 GLN A 303       2.674  -1.465   8.293  1.00 91.50           N
ATOM   4620 1HE2 GLN A 303       2.020  -1.655   7.561  1.00 91.50           H
ATOM   4621 2HE2 GLN A 303       2.426  -0.844   9.037  1.00 91.50           H
ATOM   4622  HN  GLN A 303       4.547  -6.871   7.734  1.00 91.50           H
ATOM   4623  N   THR A 304       6.689  -5.458   5.803  1.00 92.51           N
ATOM   4624  CA  THR A 304       7.901  -5.147   5.064  1.00 92.51           C
ATOM   4625  C   THR A 304       7.836  -5.745   3.657  1.00 92.51           C
ATOM   4626  O   THR A 304       8.202  -5.089   2.683  1.00 92.51           O
ATOM   4627  HA  THR A 304       7.966  -4.065   4.949  1.00 92.51           H
ATOM   4628  CB  THR A 304       9.094  -5.647   5.882  1.00 92.51           C
ATOM   4629  HB  THR A 304       9.096  -6.735   5.942  1.00 92.51           H
ATOM   4630  OG1 THR A 304       8.974  -4.962   7.125  1.00 92.51           O
ATOM   4631  HG1 THR A 304       8.571  -5.567   7.812  1.00 92.51           H
ATOM   4632  CG2 THR A 304      10.433  -5.165   5.319  1.00 92.51           C
ATOM   4633 1HG2 THR A 304      10.457  -4.075   5.321  1.00 92.51           H
ATOM   4634 2HG2 THR A 304      10.550  -5.528   4.298  1.00 92.51           H
ATOM   4635 3HG2 THR A 304      11.245  -5.547   5.936  1.00 92.51           H
ATOM   4636  HN  THR A 304       6.820  -6.043   6.603  1.00 92.51           H
ATOM   4637  N   ILE A 305       7.367  -6.982   3.595  1.00 92.42           N
ATOM   4638  CA  ILE A 305       7.224  -7.665   2.321  1.00 92.42           C
ATOM   4639  C   ILE A 305       6.310  -6.846   1.408  1.00 92.42           C
ATOM   4640  O   ILE A 305       6.556  -6.744   0.207  1.00 92.42           O
ATOM   4641  HA  ILE A 305       8.212  -7.716   1.864  1.00 92.42           H
ATOM   4642  CB  ILE A 305       6.750  -9.104   2.535  1.00 92.42           C
ATOM   4643  HB  ILE A 305       5.867  -9.082   3.172  1.00 92.42           H
ATOM   4644  CG1 ILE A 305       7.813  -9.929   3.263  1.00 92.42           C
ATOM   4645 1HG1 ILE A 305       8.637 -10.149   2.584  1.00 92.42           H
ATOM   4646 2HG1 ILE A 305       8.226  -9.349   4.088  1.00 92.42           H
ATOM   4647  CG2 ILE A 305       6.335  -9.747   1.210  1.00 92.42           C
ATOM   4648 1HG2 ILE A 305       5.520  -9.174   0.767  1.00 92.42           H
ATOM   4649 2HG2 ILE A 305       7.185  -9.757   0.528  1.00 92.42           H
ATOM   4650 3HG2 ILE A 305       6.002 -10.770   1.391  1.00 92.42           H
ATOM   4651  CD1 ILE A 305       7.222 -11.236   3.797  1.00 92.42           C
ATOM   4652 1HD1 ILE A 305       6.415 -11.011   4.494  1.00 92.42           H
ATOM   4653 2HD1 ILE A 305       6.832 -11.824   2.967  1.00 92.42           H
ATOM   4654 3HD1 ILE A 305       7.999 -11.802   4.311  1.00 92.42           H
ATOM   4655  HN  ILE A 305       7.088  -7.515   4.394  1.00 92.42           H
ATOM   4656  N   ALA A 306       5.273  -6.283   2.012  1.00 92.12           N
ATOM   4657  CA  ALA A 306       4.297  -5.512   1.261  1.00 92.12           C
ATOM   4658  C   ALA A 306       4.979  -4.282   0.659  1.00 92.12           C
ATOM   4659  O   ALA A 306       4.658  -3.872  -0.455  1.00 92.12           O
ATOM   4660  HA  ALA A 306       3.927  -6.143   0.453  1.00 92.12           H
ATOM   4661  CB  ALA A 306       3.127  -5.142   2.174  1.00 92.12           C
ATOM   4662 1HB  ALA A 306       2.659  -6.051   2.551  1.00 92.12           H
ATOM   4663 2HB  ALA A 306       3.493  -4.548   3.011  1.00 92.12           H
ATOM   4664 3HB  ALA A 306       2.395  -4.564   1.610  1.00 92.12           H
ATOM   4665  HN  ALA A 306       5.096  -6.347   2.994  1.00 92.12           H
ATOM   4666  N   PHE A 307       5.908  -3.727   1.424  1.00 90.21           N
ATOM   4667  CA  PHE A 307       6.583  -2.506   1.015  1.00 90.21           C
ATOM   4668  C   PHE A 307       7.498  -2.761  -0.185  1.00 90.21           C
ATOM   4669  O   PHE A 307       7.722  -1.868  -1.000  1.00 90.21           O
ATOM   4670  HA  PHE A 307       5.812  -1.789   0.735  1.00 90.21           H
ATOM   4671  CB  PHE A 307       7.433  -2.046   2.201  1.00 90.21           C
ATOM   4672 1HB  PHE A 307       8.040  -2.883   2.547  1.00 90.21           H
ATOM   4673 2HB  PHE A 307       8.121  -1.272   1.863  1.00 90.21           H
ATOM   4674  CG  PHE A 307       6.618  -1.506   3.378  1.00 90.21           C
ATOM   4675  CD1 PHE A 307       5.272  -1.349   3.258  1.00 90.21           C
ATOM   4676  HD1 PHE A 307       4.774  -1.609   2.324  1.00 90.21           H
ATOM   4677  CD2 PHE A 307       7.239  -1.181   4.543  1.00 90.21           C
ATOM   4678  HD2 PHE A 307       8.318  -1.307   4.639  1.00 90.21           H
ATOM   4679  CE1 PHE A 307       4.516  -0.847   4.350  1.00 90.21           C
ATOM   4680  HE1 PHE A 307       3.437  -0.722   4.254  1.00 90.21           H
ATOM   4681  CE2 PHE A 307       6.483  -0.680   5.635  1.00 90.21           C
ATOM   4682  HE2 PHE A 307       6.981  -0.420   6.569  1.00 90.21           H
ATOM   4683  CZ  PHE A 307       5.137  -0.523   5.516  1.00 90.21           C
ATOM   4684  HZ  PHE A 307       4.557  -0.138   6.354  1.00 90.21           H
ATOM   4685  HN  PHE A 307       6.201  -4.096   2.306  1.00 90.21           H
ATOM   4686  N   PHE A 308       8.002  -3.985  -0.254  1.00 87.03           N
ATOM   4687  CA  PHE A 308       8.880  -4.371  -1.346  1.00 87.03           C
ATOM   4688  C   PHE A 308       8.161  -4.265  -2.692  1.00 87.03           C
ATOM   4689  O   PHE A 308       8.802  -4.143  -3.734  1.00 87.03           O
ATOM   4690  HA  PHE A 308       9.729  -3.688  -1.335  1.00 87.03           H
ATOM   4691  CB  PHE A 308       9.277  -5.829  -1.106  1.00 87.03           C
ATOM   4692 1HB  PHE A 308       8.474  -6.329  -0.564  1.00 87.03           H
ATOM   4693 2HB  PHE A 308       9.373  -6.332  -2.068  1.00 87.03           H
ATOM   4694  CG  PHE A 308      10.582  -5.999  -0.326  1.00 87.03           C
ATOM   4695  CD1 PHE A 308      11.776  -5.866  -0.962  1.00 87.03           C
ATOM   4696  HD1 PHE A 308      11.804  -5.638  -2.027  1.00 87.03           H
ATOM   4697  CD2 PHE A 308      10.547  -6.283   1.004  1.00 87.03           C
ATOM   4698  HD2 PHE A 308       9.590  -6.390   1.514  1.00 87.03           H
ATOM   4699  CE1 PHE A 308      12.988  -6.023  -0.238  1.00 87.03           C
ATOM   4700  HE1 PHE A 308      13.945  -5.916  -0.748  1.00 87.03           H
ATOM   4701  CE2 PHE A 308      11.759  -6.440   1.728  1.00 87.03           C
ATOM   4702  HE2 PHE A 308      11.731  -6.668   2.793  1.00 87.03           H
ATOM   4703  CZ  PHE A 308      12.953  -6.307   1.092  1.00 87.03           C
ATOM   4704  HZ  PHE A 308      13.883  -6.428   1.648  1.00 87.03           H
ATOM   4705  HN  PHE A 308       7.820  -4.703   0.416  1.00 87.03           H
ATOM   4706  N   HIS A 309       6.838  -4.316  -2.626  1.00 78.44           N
ATOM   4707  CA  HIS A 309       6.026  -4.259  -3.829  1.00 78.44           C
ATOM   4708  C   HIS A 309       6.291  -2.945  -4.566  1.00 78.44           C
ATOM   4709  O   HIS A 309       6.331  -2.915  -5.795  1.00 78.44           O
ATOM   4710  HA  HIS A 309       6.343  -5.090  -4.460  1.00 78.44           H
ATOM   4711  CB  HIS A 309       4.547  -4.465  -3.496  1.00 78.44           C
ATOM   4712 1HB  HIS A 309       4.431  -5.416  -2.977  1.00 78.44           H
ATOM   4713 2HB  HIS A 309       4.228  -3.684  -2.806  1.00 78.44           H
ATOM   4714  CG  HIS A 309       3.639  -4.452  -4.702  1.00 78.44           C
ATOM   4715  ND1 HIS A 309       3.726  -5.390  -5.716  1.00 78.44           N
ATOM   4716  HD1 HIS A 309       4.376  -6.149  -5.757  1.00 78.44           H
ATOM   4717  CD2 HIS A 309       2.624  -3.608  -5.046  1.00 78.44           C
ATOM   4718  HD2 HIS A 309       2.286  -2.749  -4.465  1.00 78.44           H
ATOM   4719  CE1 HIS A 309       2.801  -5.112  -6.624  1.00 78.44           C
ATOM   4720  HE1 HIS A 309       2.618  -5.669  -7.543  1.00 78.44           H
ATOM   4721  NE2 HIS A 309       2.120  -4.007  -6.207  1.00 78.44           N
ATOM   4722  HN  HIS A 309       6.324  -4.395  -1.772  1.00 78.44           H
ATOM   4723  N   SER A 310       6.465  -1.890  -3.783  1.00 83.85           N
ATOM   4724  CA  SER A 310       6.583  -0.554  -4.343  1.00 83.85           C
ATOM   4725  C   SER A 310       7.896  -0.426  -5.118  1.00 83.85           C
ATOM   4726  O   SER A 310       8.018   0.419  -6.004  1.00 83.85           O
ATOM   4727  HA  SER A 310       5.731  -0.446  -5.014  1.00 83.85           H
ATOM   4728  CB  SER A 310       6.508   0.511  -3.247  1.00 83.85           C
ATOM   4729 1HB  SER A 310       7.262   0.304  -2.488  1.00 83.85           H
ATOM   4730 2HB  SER A 310       6.743   1.486  -3.673  1.00 83.85           H
ATOM   4731  OG  SER A 310       5.221   0.558  -2.637  1.00 83.85           O
ATOM   4732  HG  SER A 310       4.564   0.986  -3.257  1.00 83.85           H
ATOM   4733  HN  SER A 310       6.526  -1.937  -2.786  1.00 83.85           H
ATOM   4734  N   CYS A 311       8.845  -1.277  -4.757  1.00 86.43           N
ATOM   4735  CA  CYS A 311      10.142  -1.274  -5.413  1.00 86.43           C
ATOM   4736  C   CYS A 311      10.113  -2.308  -6.540  1.00 86.43           C
ATOM   4737  O   CYS A 311      10.947  -2.270  -7.444  1.00 86.43           O
ATOM   4738  HA  CYS A 311      10.289  -0.271  -5.811  1.00 86.43           H
ATOM   4739  CB  CYS A 311      11.277  -1.542  -4.422  1.00 86.43           C
ATOM   4740 1HB  CYS A 311      12.234  -1.279  -4.873  1.00 86.43           H
ATOM   4741 2HB  CYS A 311      11.157  -0.913  -3.540  1.00 86.43           H
ATOM   4742  SG  CYS A 311      11.280  -3.306  -3.935  1.00 86.43           S
ATOM   4743  HG  CYS A 311      12.342  -3.228  -3.139  1.00 86.43           H
ATOM   4744  HN  CYS A 311       8.739  -1.959  -4.033  1.00 86.43           H
ATOM   4745  N   LEU A 312       9.144  -3.208  -6.450  1.00 83.50           N
ATOM   4746  CA  LEU A 312       9.075  -4.327  -7.373  1.00 83.50           C
ATOM   4747  C   LEU A 312       8.421  -3.868  -8.678  1.00 83.50           C
ATOM   4748  O   LEU A 312       8.780  -4.337  -9.756  1.00 83.50           O
ATOM   4749  HA  LEU A 312      10.098  -4.636  -7.590  1.00 83.50           H
ATOM   4750  CB  LEU A 312       8.372  -5.519  -6.719  1.00 83.50           C
ATOM   4751 1HB  LEU A 312       7.480  -5.154  -6.210  1.00 83.50           H
ATOM   4752 2HB  LEU A 312       8.036  -6.194  -7.506  1.00 83.50           H
ATOM   4753  CG  LEU A 312       9.204  -6.321  -5.718  1.00 83.50           C
ATOM   4754  HG  LEU A 312       9.552  -5.641  -4.940  1.00 83.50           H
ATOM   4755  CD1 LEU A 312       8.354  -7.393  -5.033  1.00 83.50           C
ATOM   4756 1HD1 LEU A 312       7.530  -6.919  -4.501  1.00 83.50           H
ATOM   4757 2HD1 LEU A 312       7.957  -8.076  -5.784  1.00 83.50           H
ATOM   4758 3HD1 LEU A 312       8.970  -7.949  -4.326  1.00 83.50           H
ATOM   4759  CD2 LEU A 312      10.445  -6.915  -6.387  1.00 83.50           C
ATOM   4760 1HD2 LEU A 312      10.139  -7.577  -7.198  1.00 83.50           H
ATOM   4761 2HD2 LEU A 312      11.062  -6.111  -6.789  1.00 83.50           H
ATOM   4762 3HD2 LEU A 312      11.019  -7.481  -5.653  1.00 83.50           H
ATOM   4763  HN  LEU A 312       8.418  -3.180  -5.764  1.00 83.50           H
ATOM   4764  N   ASN A 313       7.471  -2.954  -8.536  1.00 76.91           N
ATOM   4765  CA  ASN A 313       6.662  -2.535  -9.668  1.00 76.91           C
ATOM   4766  C   ASN A 313       7.579  -2.113 -10.817  1.00 76.91           C
ATOM   4767  O   ASN A 313       7.488  -2.653 -11.919  1.00 76.91           O
ATOM   4768  HA  ASN A 313       6.050  -3.401  -9.919  1.00 76.91           H
ATOM   4769  CB  ASN A 313       5.782  -1.338  -9.302  1.00 76.91           C
ATOM   4770 1HB  ASN A 313       6.345  -0.646  -8.676  1.00 76.91           H
ATOM   4771 2HB  ASN A 313       5.504  -0.796 -10.206  1.00 76.91           H
ATOM   4772  CG  ASN A 313       4.520  -1.790  -8.564  1.00 76.91           C
ATOM   4773  OD1 ASN A 313       4.060  -2.912  -8.697  1.00 76.91           O
ATOM   4774  ND2 ASN A 313       3.988  -0.857  -7.780  1.00 76.91           N
ATOM   4775 1HD2 ASN A 313       4.416   0.045  -7.715  1.00 76.91           H
ATOM   4776 2HD2 ASN A 313       3.161  -1.057  -7.255  1.00 76.91           H
ATOM   4777  HN  ASN A 313       7.253  -2.504  -7.670  1.00 76.91           H
ATOM   4778  N   PRO A 314       8.475  -1.145 -10.584  1.00 77.16           N
ATOM   4779  CA  PRO A 314       9.339  -0.642 -11.656  1.00 77.16           C
ATOM   4780  C   PRO A 314      10.089  -1.758 -12.364  1.00 77.16           C
ATOM   4781  O   PRO A 314      10.198  -1.757 -13.589  1.00 77.16           O
ATOM   4782  HA  PRO A 314       8.736  -0.167 -12.430  1.00 77.16           H
ATOM   4783  CB  PRO A 314      10.291   0.314 -10.935  1.00 77.16           C
ATOM   4784 1HB  PRO A 314      11.203  -0.192 -10.617  1.00 77.16           H
ATOM   4785 2HB  PRO A 314      10.594   1.140 -11.579  1.00 77.16           H
ATOM   4786  CG  PRO A 314       9.472   0.799  -9.745  1.00 77.16           C
ATOM   4787 1HG  PRO A 314      10.106   1.199  -8.953  1.00 77.16           H
ATOM   4788 2HG  PRO A 314       8.787   1.600 -10.024  1.00 77.16           H
ATOM   4789  CD  PRO A 314       8.735  -0.456  -9.307  1.00 77.16           C
ATOM   4790 1HD  PRO A 314       9.340  -1.069  -8.638  1.00 77.16           H
ATOM   4791 2HD  PRO A 314       7.815  -0.220  -8.772  1.00 77.16           H
ATOM   4792  N   VAL A 315      10.590  -2.690 -11.567  1.00 78.72           N
ATOM   4793  CA  VAL A 315      11.399  -3.773 -12.098  1.00 78.72           C
ATOM   4794  C   VAL A 315      10.550  -4.621 -13.047  1.00 78.72           C
ATOM   4795  O   VAL A 315      11.019  -5.028 -14.109  1.00 78.72           O
ATOM   4796  HA  VAL A 315      12.217  -3.326 -12.664  1.00 78.72           H
ATOM   4797  CB  VAL A 315      12.005  -4.585 -10.951  1.00 78.72           C
ATOM   4798  HB  VAL A 315      11.185  -4.992 -10.360  1.00 78.72           H
ATOM   4799  CG1 VAL A 315      12.828  -5.758 -11.485  1.00 78.72           C
ATOM   4800 1HG1 VAL A 315      12.187  -6.413 -12.076  1.00 78.72           H
ATOM   4801 2HG1 VAL A 315      13.637  -5.380 -12.111  1.00 78.72           H
ATOM   4802 3HG1 VAL A 315      13.247  -6.318 -10.649  1.00 78.72           H
ATOM   4803  CG2 VAL A 315      12.848  -3.695 -10.035  1.00 78.72           C
ATOM   4804 1HG2 VAL A 315      13.658  -3.245 -10.610  1.00 78.72           H
ATOM   4805 2HG2 VAL A 315      12.221  -2.909  -9.614  1.00 78.72           H
ATOM   4806 3HG2 VAL A 315      13.267  -4.297  -9.229  1.00 78.72           H
ATOM   4807  HN  VAL A 315      10.451  -2.712 -10.577  1.00 78.72           H
ATOM   4808  N   LEU A 316       9.316  -4.861 -12.630  1.00 76.12           N
ATOM   4809  CA  LEU A 316       8.409  -5.684 -13.413  1.00 76.12           C
ATOM   4810  C   LEU A 316       8.235  -5.065 -14.801  1.00 76.12           C
ATOM   4811  O   LEU A 316       8.249  -5.774 -15.806  1.00 76.12           O
ATOM   4812  HA  LEU A 316       8.872  -6.664 -13.527  1.00 76.12           H
ATOM   4813  CB  LEU A 316       7.091  -5.890 -12.663  1.00 76.12           C
ATOM   4814 1HB  LEU A 316       6.703  -4.914 -12.375  1.00 76.12           H
ATOM   4815 2HB  LEU A 316       6.369  -6.330 -13.351  1.00 76.12           H
ATOM   4816  CG  LEU A 316       7.162  -6.769 -11.412  1.00 76.12           C
ATOM   4817  HG  LEU A 316       7.911  -6.349 -10.742  1.00 76.12           H
ATOM   4818  CD1 LEU A 316       5.829  -6.763 -10.662  1.00 76.12           C
ATOM   4819 1HD1 LEU A 316       5.587  -5.744 -10.360  1.00 76.12           H
ATOM   4820 2HD1 LEU A 316       5.043  -7.145 -11.314  1.00 76.12           H
ATOM   4821 3HD1 LEU A 316       5.907  -7.396  -9.777  1.00 76.12           H
ATOM   4822  CD2 LEU A 316       7.615  -8.188 -11.764  1.00 76.12           C
ATOM   4823 1HD2 LEU A 316       6.907  -8.632 -12.464  1.00 76.12           H
ATOM   4824 2HD2 LEU A 316       8.604  -8.150 -12.222  1.00 76.12           H
ATOM   4825 3HD2 LEU A 316       7.656  -8.791 -10.857  1.00 76.12           H
ATOM   4826  HN  LEU A 316       8.934  -4.506 -11.777  1.00 76.12           H
ATOM   4827  N   TYR A 317       8.077  -3.750 -14.812  1.00 63.77           N
ATOM   4828  CA  TYR A 317       7.851  -3.034 -16.056  1.00 63.77           C
ATOM   4829  C   TYR A 317       9.050  -3.177 -16.997  1.00 63.77           C
ATOM   4830  O   TYR A 317       8.883  -3.266 -18.212  1.00 63.77           O
ATOM   4831  HA  TYR A 317       6.970  -3.461 -16.535  1.00 63.77           H
ATOM   4832  CB  TYR A 317       7.692  -1.561 -15.673  1.00 63.77           C
ATOM   4833 1HB  TYR A 317       8.608  -1.222 -15.188  1.00 63.77           H
ATOM   4834 2HB  TYR A 317       7.574  -0.970 -16.581  1.00 63.77           H
ATOM   4835  CG  TYR A 317       6.509  -1.284 -14.744  1.00 63.77           C
ATOM   4836  CD1 TYR A 317       5.398  -2.103 -14.778  1.00 63.77           C
ATOM   4837  HD1 TYR A 317       5.365  -2.948 -15.467  1.00 63.77           H
ATOM   4838  CD2 TYR A 317       6.551  -0.215 -13.872  1.00 63.77           C
ATOM   4839  HD2 TYR A 317       7.428   0.432 -13.845  1.00 63.77           H
ATOM   4840  CE1 TYR A 317       4.284  -1.843 -13.904  1.00 63.77           C
ATOM   4841  HE1 TYR A 317       3.401  -2.482 -13.921  1.00 63.77           H
ATOM   4842  CE2 TYR A 317       5.437   0.045 -12.998  1.00 63.77           C
ATOM   4843  HE2 TYR A 317       5.457   0.886 -12.304  1.00 63.77           H
ATOM   4844  CZ  TYR A 317       4.358  -0.782 -13.057  1.00 63.77           C
ATOM   4845  OH  TYR A 317       3.306  -0.536 -12.231  1.00 63.77           O
ATOM   4846  HH  TYR A 317       2.646  -1.285 -12.286  1.00 63.77           H
ATOM   4847  HN  TYR A 317       8.100  -3.177 -13.993  1.00 63.77           H
ATOM   4848  N   VAL A 318      10.232  -3.194 -16.398  1.00 67.04           N
ATOM   4849  CA  VAL A 318      11.460  -3.285 -17.169  1.00 67.04           C
ATOM   4850  C   VAL A 318      11.509  -4.637 -17.885  1.00 67.04           C
ATOM   4851  O   VAL A 318      11.754  -4.697 -19.089  1.00 67.04           O
ATOM   4852  HA  VAL A 318      11.438  -2.493 -17.918  1.00 67.04           H
ATOM   4853  CB  VAL A 318      12.667  -3.046 -16.261  1.00 67.04           C
ATOM   4854  HB  VAL A 318      12.597  -3.736 -15.420  1.00 67.04           H
ATOM   4855  CG1 VAL A 318      13.975  -3.337 -16.999  1.00 67.04           C
ATOM   4856 1HG1 VAL A 318      13.984  -4.377 -17.326  1.00 67.04           H
ATOM   4857 2HG1 VAL A 318      14.056  -2.683 -17.867  1.00 67.04           H
ATOM   4858 3HG1 VAL A 318      14.818  -3.159 -16.331  1.00 67.04           H
ATOM   4859  CG2 VAL A 318      12.659  -1.622 -15.702  1.00 67.04           C
ATOM   4860 1HG2 VAL A 318      12.694  -0.908 -16.525  1.00 67.04           H
ATOM   4861 2HG2 VAL A 318      11.749  -1.464 -15.122  1.00 67.04           H
ATOM   4862 3HG2 VAL A 318      13.528  -1.479 -15.059  1.00 67.04           H
ATOM   4863  HN  VAL A 318      10.358  -3.148 -15.407  1.00 67.04           H
ATOM   4864  N   PHE A 319      11.271  -5.688 -17.114  1.00 66.61           N
ATOM   4865  CA  PHE A 319      11.448  -7.039 -17.616  1.00 66.61           C
ATOM   4866  C   PHE A 319      10.284  -7.444 -18.523  1.00 66.61           C
ATOM   4867  O   PHE A 319      10.477  -8.157 -19.506  1.00 66.61           O
ATOM   4868  HA  PHE A 319      12.375  -7.053 -18.190  1.00 66.61           H
ATOM   4869  CB  PHE A 319      11.478  -7.968 -16.401  1.00 66.61           C
ATOM   4870 1HB  PHE A 319      10.730  -7.633 -15.682  1.00 66.61           H
ATOM   4871 2HB  PHE A 319      11.191  -8.971 -16.715  1.00 66.61           H
ATOM   4872  CG  PHE A 319      12.838  -8.037 -15.704  1.00 66.61           C
ATOM   4873  CD1 PHE A 319      13.879  -8.672 -16.306  1.00 66.61           C
ATOM   4874  HD1 PHE A 319      13.744  -9.132 -17.285  1.00 66.61           H
ATOM   4875  CD2 PHE A 319      13.007  -7.464 -14.482  1.00 66.61           C
ATOM   4876  HD2 PHE A 319      12.173  -6.955 -14.000  1.00 66.61           H
ATOM   4877  CE1 PHE A 319      15.142  -8.737 -15.660  1.00 66.61           C
ATOM   4878  HE1 PHE A 319      15.976  -9.246 -16.142  1.00 66.61           H
ATOM   4879  CE2 PHE A 319      14.270  -7.528 -13.836  1.00 66.61           C
ATOM   4880  HE2 PHE A 319      14.405  -7.068 -12.857  1.00 66.61           H
ATOM   4881  CZ  PHE A 319      15.310  -8.163 -14.438  1.00 66.61           C
ATOM   4882  HZ  PHE A 319      16.280  -8.212 -13.942  1.00 66.61           H
ATOM   4883  HN  PHE A 319      10.965  -5.626 -16.164  1.00 66.61           H
ATOM   4884  N   VAL A 320       9.101  -6.970 -18.160  1.00 70.29           N
ATOM   4885  CA  VAL A 320       7.874  -7.517 -18.713  1.00 70.29           C
ATOM   4886  C   VAL A 320       7.361  -6.593 -19.819  1.00 70.29           C
ATOM   4887  O   VAL A 320       6.698  -7.043 -20.752  1.00 70.29           O
ATOM   4888  HA  VAL A 320       8.113  -8.487 -19.150  1.00 70.29           H
ATOM   4889  CB  VAL A 320       6.850  -7.740 -17.598  1.00 70.29           C
ATOM   4890  HB  VAL A 320       6.458  -6.766 -17.304  1.00 70.29           H
ATOM   4891  CG1 VAL A 320       5.678  -8.590 -18.091  1.00 70.29           C
ATOM   4892 1HG1 VAL A 320       5.185  -8.083 -18.921  1.00 70.29           H
ATOM   4893 2HG1 VAL A 320       6.047  -9.559 -18.425  1.00 70.29           H
ATOM   4894 3HG1 VAL A 320       4.966  -8.732 -17.278  1.00 70.29           H
ATOM   4895  CG2 VAL A 320       7.508  -8.372 -16.369  1.00 70.29           C
ATOM   4896 1HG2 VAL A 320       7.940  -9.334 -16.643  1.00 70.29           H
ATOM   4897 2HG2 VAL A 320       8.292  -7.713 -15.998  1.00 70.29           H
ATOM   4898 3HG2 VAL A 320       6.758  -8.519 -15.592  1.00 70.29           H
ATOM   4899  HN  VAL A 320       8.973  -6.227 -17.503  1.00 70.29           H
ATOM   4900  N   GLY A 321       7.687  -5.316 -19.679  1.00 71.40           N
ATOM   4901  CA  GLY A 321       7.155  -4.305 -20.575  1.00 71.40           C
ATOM   4902  C   GLY A 321       8.094  -4.075 -21.762  1.00 71.40           C
ATOM   4903  O   GLY A 321       9.095  -3.370 -21.639  1.00 71.40           O
ATOM   4904 1HA  GLY A 321       6.175  -4.614 -20.938  1.00 71.40           H
ATOM   4905 2HA  GLY A 321       7.015  -3.370 -20.032  1.00 71.40           H
ATOM   4906  HN  GLY A 321       8.302  -4.972 -18.969  1.00 71.40           H
ATOM   4907  N   GLU A 322       7.738  -4.683 -22.884  1.00 63.39           N
ATOM   4908  CA  GLU A 322       8.445  -4.432 -24.128  1.00 63.39           C
ATOM   4909  C   GLU A 322       8.374  -2.947 -24.488  1.00 63.39           C
ATOM   4910  O   GLU A 322       9.382  -2.346 -24.857  1.00 63.39           O
ATOM   4911  HA  GLU A 322       9.479  -4.718 -23.936  1.00 63.39           H
ATOM   4912  CB  GLU A 322       7.887  -5.298 -25.260  1.00 63.39           C
ATOM   4913 1HB  GLU A 322       6.797  -5.286 -25.228  1.00 63.39           H
ATOM   4914 2HB  GLU A 322       8.294  -4.962 -26.214  1.00 63.39           H
ATOM   4915  CG  GLU A 322       8.316  -6.757 -25.097  1.00 63.39           C
ATOM   4916 1HG  GLU A 322       9.395  -6.808 -24.950  1.00 63.39           H
ATOM   4917 2HG  GLU A 322       7.853  -7.179 -24.205  1.00 63.39           H
ATOM   4918  CD  GLU A 322       7.923  -7.584 -26.322  1.00 63.39           C
ATOM   4919  OE1 GLU A 322       8.235  -8.795 -26.314  1.00 63.39           O
ATOM   4920  OE2 GLU A 322       7.320  -6.987 -27.240  1.00 63.39           O
ATOM   4921  HN  GLU A 322       6.983  -5.336 -22.950  1.00 63.39           H
ATOM   4922  N   ARG A 323       7.174  -2.398 -24.368  1.00 61.28           N
ATOM   4923  CA  ARG A 323       6.948  -1.008 -24.725  1.00 61.28           C
ATOM   4924  C   ARG A 323       7.790  -0.088 -23.838  1.00 61.28           C
ATOM   4925  O   ARG A 323       8.422   0.846 -24.329  1.00 61.28           O
ATOM   4926  HA  ARG A 323       7.255  -0.934 -25.769  1.00 61.28           H
ATOM   4927  CB  ARG A 323       5.472  -0.634 -24.579  1.00 61.28           C
ATOM   4928 1HB  ARG A 323       4.864  -1.290 -25.203  1.00 61.28           H
ATOM   4929 2HB  ARG A 323       5.154  -0.790 -23.548  1.00 61.28           H
ATOM   4930  CG  ARG A 323       5.233   0.824 -24.978  1.00 61.28           C
ATOM   4931 1HG  ARG A 323       5.798   1.482 -24.318  1.00 61.28           H
ATOM   4932 2HG  ARG A 323       5.602   0.993 -25.989  1.00 61.28           H
ATOM   4933  CD  ARG A 323       3.746   1.175 -24.905  1.00 61.28           C
ATOM   4934 1HD  ARG A 323       3.195   0.620 -25.665  1.00 61.28           H
ATOM   4935 2HD  ARG A 323       3.340   0.879 -23.938  1.00 61.28           H
ATOM   4936  NE  ARG A 323       3.559   2.629 -25.107  1.00 61.28           N
ATOM   4937  HE  ARG A 323       4.264   3.127 -25.613  1.00 61.28           H
ATOM   4938  CZ  ARG A 323       2.504   3.321 -24.655  1.00 61.28           C
ATOM   4939  NH1 ARG A 323       1.529   2.706 -23.971  1.00 61.28           N
ATOM   4940 1HH1 ARG A 323       1.586   1.723 -23.795  1.00 61.28           H
ATOM   4941 2HH1 ARG A 323       0.746   3.229 -23.637  1.00 61.28           H
ATOM   4942  NH2 ARG A 323       2.438   4.637 -24.897  1.00 61.28           N
ATOM   4943 1HH2 ARG A 323       1.658   5.168 -24.566  1.00 61.28           H
ATOM   4944 2HH2 ARG A 323       3.170   5.089 -25.408  1.00 61.28           H
ATOM   4945  HN  ARG A 323       6.367  -2.885 -24.035  1.00 61.28           H
ATOM   4946  N   PHE A 324       7.771  -0.385 -22.547  1.00 72.47           N
ATOM   4947  CA  PHE A 324       8.473   0.441 -21.579  1.00 72.47           C
ATOM   4948  C   PHE A 324       9.986   0.374 -21.796  1.00 72.47           C
ATOM   4949  O   PHE A 324      10.676   1.388 -21.702  1.00 72.47           O
ATOM   4950  HA  PHE A 324       8.132   1.466 -21.721  1.00 72.47           H
ATOM   4951  CB  PHE A 324       8.143  -0.117 -20.193  1.00 72.47           C
ATOM   4952 1HB  PHE A 324       7.060  -0.161 -20.078  1.00 72.47           H
ATOM   4953 2HB  PHE A 324       8.513  -1.140 -20.127  1.00 72.47           H
ATOM   4954  CG  PHE A 324       8.730   0.698 -19.038  1.00 72.47           C
ATOM   4955  CD1 PHE A 324       9.895   0.308 -18.455  1.00 72.47           C
ATOM   4956  HD1 PHE A 324      10.410  -0.585 -18.809  1.00 72.47           H
ATOM   4957  CD2 PHE A 324       8.087   1.812 -18.596  1.00 72.47           C
ATOM   4958  HD2 PHE A 324       7.154   2.124 -19.064  1.00 72.47           H
ATOM   4959  CE1 PHE A 324      10.440   1.064 -17.383  1.00 72.47           C
ATOM   4960  HE1 PHE A 324      11.374   0.751 -16.915  1.00 72.47           H
ATOM   4961  CE2 PHE A 324       8.633   2.568 -17.525  1.00 72.47           C
ATOM   4962  HE2 PHE A 324       8.117   3.461 -17.170  1.00 72.47           H
ATOM   4963  CZ  PHE A 324       9.797   2.178 -16.941  1.00 72.47           C
ATOM   4964  HZ  PHE A 324      10.216   2.758 -16.119  1.00 72.47           H
ATOM   4965  HN  PHE A 324       7.288  -1.171 -22.161  1.00 72.47           H
ATOM   4966  N   ARG A 325      10.458  -0.831 -22.082  1.00 71.01           N
ATOM   4967  CA  ARG A 325      11.876  -1.044 -22.314  1.00 71.01           C
ATOM   4968  C   ARG A 325      12.361  -0.170 -23.473  1.00 71.01           C
ATOM   4969  O   ARG A 325      13.423   0.444 -23.390  1.00 71.01           O
ATOM   4970  HA  ARG A 325      12.358  -0.758 -21.379  1.00 71.01           H
ATOM   4971  CB  ARG A 325      12.168  -2.511 -22.634  1.00 71.01           C
ATOM   4972 1HB  ARG A 325      11.384  -2.910 -23.278  1.00 71.01           H
ATOM   4973 2HB  ARG A 325      13.104  -2.587 -23.188  1.00 71.01           H
ATOM   4974  CG  ARG A 325      12.257  -3.344 -21.354  1.00 71.01           C
ATOM   4975 1HG  ARG A 325      12.957  -2.878 -20.661  1.00 71.01           H
ATOM   4976 2HG  ARG A 325      11.286  -3.365 -20.861  1.00 71.01           H
ATOM   4977  CD  ARG A 325      12.711  -4.773 -21.660  1.00 71.01           C
ATOM   4978 1HD  ARG A 325      13.515  -4.758 -22.396  1.00 71.01           H
ATOM   4979 2HD  ARG A 325      13.111  -5.237 -20.759  1.00 71.01           H
ATOM   4980  NE  ARG A 325      11.571  -5.566 -22.173  1.00 71.01           N
ATOM   4981  HE  ARG A 325      10.666  -5.142 -22.171  1.00 71.01           H
ATOM   4982  CZ  ARG A 325      11.677  -6.818 -22.640  1.00 71.01           C
ATOM   4983  NH1 ARG A 325      12.866  -7.436 -22.667  1.00 71.01           N
ATOM   4984 1HH1 ARG A 325      13.683  -6.963 -22.336  1.00 71.01           H
ATOM   4985 2HH1 ARG A 325      12.936  -8.370 -23.017  1.00 71.01           H
ATOM   4986  NH2 ARG A 325      10.576  -7.442 -23.081  1.00 71.01           N
ATOM   4987 1HH2 ARG A 325      10.638  -8.376 -23.432  1.00 71.01           H
ATOM   4988 2HH2 ARG A 325       9.693  -6.974 -23.058  1.00 71.01           H
ATOM   4989  HN  ARG A 325       9.890  -1.651 -22.155  1.00 71.01           H
ATOM   4990  N   ARG A 326      11.558  -0.142 -24.527  1.00 66.45           N
ATOM   4991  CA  ARG A 326      11.891   0.647 -25.701  1.00 66.45           C
ATOM   4992  C   ARG A 326      11.919   2.136 -25.349  1.00 66.45           C
ATOM   4993  O   ARG A 326      12.849   2.849 -25.723  1.00 66.45           O
ATOM   4994  HA  ARG A 326      12.879   0.297 -26.001  1.00 66.45           H
ATOM   4995  CB  ARG A 326      10.881   0.415 -26.826  1.00 66.45           C
ATOM   4996 1HB  ARG A 326       9.868   0.471 -26.427  1.00 66.45           H
ATOM   4997 2HB  ARG A 326      10.974   1.205 -27.571  1.00 66.45           H
ATOM   4998  CG  ARG A 326      11.100  -0.947 -27.487  1.00 66.45           C
ATOM   4999 1HG  ARG A 326      12.136  -1.032 -27.817  1.00 66.45           H
ATOM   5000 2HG  ARG A 326      10.932  -1.740 -26.759  1.00 66.45           H
ATOM   5001  CD  ARG A 326      10.162  -1.135 -28.680  1.00 66.45           C
ATOM   5002 1HD  ARG A 326       9.131  -0.955 -28.375  1.00 66.45           H
ATOM   5003 2HD  ARG A 326      10.395  -0.405 -29.456  1.00 66.45           H
ATOM   5004  NE  ARG A 326      10.297  -2.506 -29.220  1.00 66.45           N
ATOM   5005  HE  ARG A 326      11.054  -3.068 -28.888  1.00 66.45           H
ATOM   5006  CZ  ARG A 326       9.468  -3.042 -30.126  1.00 66.45           C
ATOM   5007  NH1 ARG A 326       8.436  -2.335 -30.606  1.00 66.45           N
ATOM   5008 1HH1 ARG A 326       8.280  -1.399 -30.289  1.00 66.45           H
ATOM   5009 2HH1 ARG A 326       7.822  -2.742 -31.282  1.00 66.45           H
ATOM   5010  NH2 ARG A 326       9.686  -4.296 -30.545  1.00 66.45           N
ATOM   5011 1HH2 ARG A 326       9.077  -4.711 -31.221  1.00 66.45           H
ATOM   5012 2HH2 ARG A 326      10.458  -4.817 -30.181  1.00 66.45           H
ATOM   5013  HN  ARG A 326      10.696  -0.645 -24.587  1.00 66.45           H
ATOM   5014  N   ASP A 327      10.888   2.562 -24.633  1.00 75.86           N
ATOM   5015  CA  ASP A 327      10.737   3.968 -24.302  1.00 75.86           C
ATOM   5016  C   ASP A 327      11.855   4.386 -23.345  1.00 75.86           C
ATOM   5017  O   ASP A 327      12.333   5.518 -23.399  1.00 75.86           O
ATOM   5018  HA  ASP A 327      10.786   4.494 -25.256  1.00 75.86           H
ATOM   5019  CB  ASP A 327       9.398   4.230 -23.609  1.00 75.86           C
ATOM   5020 1HB  ASP A 327       9.263   3.521 -22.791  1.00 75.86           H
ATOM   5021 2HB  ASP A 327       9.402   5.227 -23.168  1.00 75.86           H
ATOM   5022  CG  ASP A 327       8.236   4.106 -24.596  1.00 75.86           C
ATOM   5023  OD1 ASP A 327       8.521   4.118 -25.813  1.00 75.86           O
ATOM   5024  OD2 ASP A 327       7.088   4.003 -24.111  1.00 75.86           O
ATOM   5025  HN  ASP A 327      10.166   1.965 -24.283  1.00 75.86           H
ATOM   5026  N   LEU A 328      12.239   3.449 -22.491  1.00 77.54           N
ATOM   5027  CA  LEU A 328      13.326   3.688 -21.557  1.00 77.54           C
ATOM   5028  C   LEU A 328      14.611   3.973 -22.338  1.00 77.54           C
ATOM   5029  O   LEU A 328      15.251   5.003 -22.133  1.00 77.54           O
ATOM   5030  HA  LEU A 328      13.070   4.576 -20.978  1.00 77.54           H
ATOM   5031  CB  LEU A 328      13.451   2.525 -20.570  1.00 77.54           C
ATOM   5032 1HB  LEU A 328      12.543   2.486 -19.969  1.00 77.54           H
ATOM   5033 2HB  LEU A 328      13.498   1.596 -21.138  1.00 77.54           H
ATOM   5034  CG  LEU A 328      14.653   2.573 -19.625  1.00 77.54           C
ATOM   5035  HG  LEU A 328      15.560   2.629 -20.228  1.00 77.54           H
ATOM   5036  CD1 LEU A 328      14.614   3.829 -18.751  1.00 77.54           C
ATOM   5037 1HD1 LEU A 328      14.633   4.714 -19.386  1.00 77.54           H
ATOM   5038 2HD1 LEU A 328      13.701   3.828 -18.156  1.00 77.54           H
ATOM   5039 3HD1 LEU A 328      15.480   3.838 -18.089  1.00 77.54           H
ATOM   5040  CD2 LEU A 328      14.745   1.295 -18.789  1.00 77.54           C
ATOM   5041 1HD2 LEU A 328      13.837   1.184 -18.195  1.00 77.54           H
ATOM   5042 2HD2 LEU A 328      14.854   0.436 -19.450  1.00 77.54           H
ATOM   5043 3HD2 LEU A 328      15.608   1.356 -18.126  1.00 77.54           H
ATOM   5044  HN  LEU A 328      11.823   2.542 -22.431  1.00 77.54           H
ATOM   5045  N   VAL A 329      14.950   3.041 -23.217  1.00 78.89           N
ATOM   5046  CA  VAL A 329      16.193   3.133 -23.963  1.00 78.89           C
ATOM   5047  C   VAL A 329      16.185   4.412 -24.802  1.00 78.89           C
ATOM   5048  O   VAL A 329      17.220   5.057 -24.967  1.00 78.89           O
ATOM   5049  HA  VAL A 329      17.007   3.192 -23.240  1.00 78.89           H
ATOM   5050  CB  VAL A 329      16.395   1.869 -24.801  1.00 78.89           C
ATOM   5051  HB  VAL A 329      15.509   1.734 -25.422  1.00 78.89           H
ATOM   5052  CG1 VAL A 329      17.602   2.014 -25.730  1.00 78.89           C
ATOM   5053 1HG1 VAL A 329      17.444   2.858 -26.402  1.00 78.89           H
ATOM   5054 2HG1 VAL A 329      18.499   2.186 -25.135  1.00 78.89           H
ATOM   5055 3HG1 VAL A 329      17.722   1.102 -26.314  1.00 78.89           H
ATOM   5056  CG2 VAL A 329      16.535   0.635 -23.908  1.00 78.89           C
ATOM   5057 1HG2 VAL A 329      17.395   0.759 -23.250  1.00 78.89           H
ATOM   5058 2HG2 VAL A 329      15.633   0.516 -23.308  1.00 78.89           H
ATOM   5059 3HG2 VAL A 329      16.677  -0.249 -24.529  1.00 78.89           H
ATOM   5060  HN  VAL A 329      14.392   2.236 -23.421  1.00 78.89           H
ATOM   5061  N   LYS A 330      15.007   4.741 -25.311  1.00 73.20           N
ATOM   5062  CA  LYS A 330      14.849   5.939 -26.118  1.00 73.20           C
ATOM   5063  C   LYS A 330      15.162   7.170 -25.265  1.00 73.20           C
[truncated: 117,478 more chars]
