# Supplementary material for: Noncanonical roles of chemokine regions in CCR9 activation revealed by structural modeling and mutational mapping
Source: Nat Commun. 2025 Aug 18;16:7695. doi: 10.1038/s41467-025-62321-9 (PMC12361432; doi:10.1038/s41467-025-62321-9)
Supplement: Supplementary file 7 — Supplementary Data 5 [file 41467_2025_62321_MOESM7_ESM.zip › CCR9_CCL25x1P6_04_rnk4.pdb]

ATOM      1  N   GLU A  20      -4.584  -3.010  59.529  1.00 49.59           N
ATOM      2  CA  GLU A  20      -4.881  -3.753  58.316  1.00 49.59           C
ATOM      3  C   GLU A  20      -5.490  -5.113  58.662  1.00 49.59           C
ATOM      4  O   GLU A  20      -4.775  -6.037  59.048  1.00 49.59           O
ATOM      5  HA  GLU A  20      -5.611  -3.148  57.778  1.00 49.59           H
ATOM      6  CB  GLU A  20      -3.629  -3.916  57.452  1.00 49.59           C
ATOM      7 1HB  GLU A  20      -2.753  -4.026  58.092  1.00 49.59           H
ATOM      8 2HB  GLU A  20      -3.765  -4.748  56.762  1.00 49.59           H
ATOM      9  CG  GLU A  20      -3.392  -2.675  56.590  1.00 49.59           C
ATOM     10 1HG  GLU A  20      -4.340  -2.325  56.182  1.00 49.59           H
ATOM     11 2HG  GLU A  20      -2.994  -1.869  57.207  1.00 49.59           H
ATOM     12  CD  GLU A  20      -2.420  -2.978  55.448  1.00 49.59           C
ATOM     13  OE1 GLU A  20      -2.504  -2.262  54.426  1.00 49.59           O
ATOM     14  OE2 GLU A  20      -1.615  -3.918  55.623  1.00 49.59           O
ATOM     15  HN  GLU A  20      -4.781  -3.496  60.381  1.00 49.59           H
ATOM     16  N   SER A  21      -6.804  -5.194  58.512  1.00 57.46           N
ATOM     17  CA  SER A  21      -7.523  -6.411  58.849  1.00 57.46           C
ATOM     18  C   SER A  21      -6.887  -7.607  58.139  1.00 57.46           C
ATOM     19  O   SER A  21      -6.512  -7.513  56.971  1.00 57.46           O
ATOM     20  HA  SER A  21      -7.427  -6.512  59.930  1.00 57.46           H
ATOM     21  CB  SER A  21      -9.002  -6.297  58.478  1.00 57.46           C
ATOM     22 1HB  SER A  21      -9.523  -7.204  58.783  1.00 57.46           H
ATOM     23 2HB  SER A  21      -9.452  -5.471  59.028  1.00 57.46           H
ATOM     24  OG  SER A  21      -9.188  -6.092  57.080  1.00 57.46           O
ATOM     25  HG  SER A  21      -9.619  -6.896  56.670  1.00 57.46           H
ATOM     26  HN  SER A  21      -7.374  -4.447  58.169  1.00 57.46           H
ATOM     27  N   THR A  22      -6.785  -8.705  58.873  1.00 58.47           N
ATOM     28  CA  THR A  22      -6.183  -9.913  58.335  1.00 58.47           C
ATOM     29  C   THR A  22      -6.819 -10.273  56.991  1.00 58.47           C
ATOM     30  O   THR A  22      -6.157 -10.826  56.115  1.00 58.47           O
ATOM     31  HA  THR A  22      -5.127  -9.715  58.146  1.00 58.47           H
ATOM     32  CB  THR A  22      -6.315 -11.017  59.386  1.00 58.47           C
ATOM     33  HB  THR A  22      -6.204 -12.001  58.932  1.00 58.47           H
ATOM     34  OG1 THR A  22      -7.575 -10.761  60.001  1.00 58.47           O
ATOM     35  HG1 THR A  22      -8.312 -11.143  59.442  1.00 58.47           H
ATOM     36  CG2 THR A  22      -5.307 -10.864  60.526  1.00 58.47           C
ATOM     37 1HG2 THR A  22      -5.463  -9.907  61.024  1.00 58.47           H
ATOM     38 2HG2 THR A  22      -4.294 -10.904  60.124  1.00 58.47           H
ATOM     39 3HG2 THR A  22      -5.444 -11.673  61.244  1.00 58.47           H
ATOM     40  HN  THR A  22      -7.106  -8.778  59.818  1.00 58.47           H
ATOM     41  N   SER A  23      -8.097  -9.946  56.871  1.00 62.22           N
ATOM     42  CA  SER A  23      -8.819 -10.187  55.633  1.00 62.22           C
ATOM     43  C   SER A  23      -8.175  -9.400  54.490  1.00 62.22           C
ATOM     44  O   SER A  23      -8.033  -9.913  53.382  1.00 62.22           O
ATOM     45  HA  SER A  23      -8.735 -11.259  55.455  1.00 62.22           H
ATOM     46  CB  SER A  23     -10.295  -9.807  55.773  1.00 62.22           C
ATOM     47 1HB  SER A  23     -10.842 -10.154  54.897  1.00 62.22           H
ATOM     48 2HB  SER A  23     -10.720 -10.317  56.637  1.00 62.22           H
ATOM     49  OG  SER A  23     -10.473  -8.401  55.918  1.00 62.22           O
ATOM     50  HG  SER A  23     -11.448  -8.180  55.937  1.00 62.22           H
ATOM     51  HN  SER A  23      -8.637  -9.524  57.600  1.00 62.22           H
ATOM     52  N   SER A  24      -7.801  -8.167  54.800  1.00 67.23           N
ATOM     53  CA  SER A  24      -7.247  -7.277  53.794  1.00 67.23           C
ATOM     54  C   SER A  24      -5.909  -7.823  53.293  1.00 67.23           C
ATOM     55  O   SER A  24      -5.563  -7.654  52.124  1.00 67.23           O
ATOM     56  HA  SER A  24      -7.980  -7.262  52.987  1.00 67.23           H
ATOM     57  CB  SER A  24      -7.070  -5.862  54.347  1.00 67.23           C
ATOM     58 1HB  SER A  24      -7.026  -5.152  53.520  1.00 67.23           H
ATOM     59 2HB  SER A  24      -7.939  -5.596  54.949  1.00 67.23           H
ATOM     60  OG  SER A  24      -5.891  -5.742  55.137  1.00 67.23           O
ATOM     61  HG  SER A  24      -5.968  -6.311  55.956  1.00 67.23           H
ATOM     62  HN  SER A  24      -7.873  -7.775  55.717  1.00 67.23           H
ATOM     63  N   MET A  25      -5.191  -8.467  54.202  1.00 64.07           N
ATOM     64  CA  MET A  25      -3.904  -9.050  53.863  1.00 64.07           C
ATOM     65  C   MET A  25      -4.080 -10.342  53.064  1.00 64.07           C
ATOM     66  O   MET A  25      -3.347 -10.589  52.108  1.00 64.07           O
ATOM     67  HA  MET A  25      -3.396  -8.303  53.253  1.00 64.07           H
ATOM     68  CB  MET A  25      -3.124  -9.344  55.146  1.00 64.07           C
ATOM     69 1HB  MET A  25      -3.214  -8.502  55.832  1.00 64.07           H
ATOM     70 2HB  MET A  25      -3.555 -10.211  55.648  1.00 64.07           H
ATOM     71  CG  MET A  25      -1.648  -9.607  54.842  1.00 64.07           C
ATOM     72 1HG  MET A  25      -1.186 -10.141  55.673  1.00 64.07           H
ATOM     73 2HG  MET A  25      -1.556 -10.244  53.963  1.00 64.07           H
ATOM     74  SD  MET A  25      -0.797  -8.062  54.566  1.00 64.07           S
ATOM     75  CE  MET A  25       0.895  -8.603  54.742  1.00 64.07           C
ATOM     76 1HE  MET A  25       1.042  -9.017  55.739  1.00 64.07           H
ATOM     77 2HE  MET A  25       1.111  -9.367  53.996  1.00 64.07           H
ATOM     78 3HE  MET A  25       1.564  -7.755  54.598  1.00 64.07           H
ATOM     79  HN  MET A  25      -5.476  -8.594  55.152  1.00 64.07           H
ATOM     80  N   GLU A  26      -5.055 -11.133  53.486  1.00 59.68           N
ATOM     81  CA  GLU A  26      -5.355 -12.381  52.805  1.00 59.68           C
ATOM     82  C   GLU A  26      -5.830 -12.105  51.377  1.00 59.68           C
ATOM     83  O   GLU A  26      -5.440 -12.805  50.443  1.00 59.68           O
ATOM     84  HA  GLU A  26      -4.414 -12.932  52.782  1.00 59.68           H
ATOM     85  CB  GLU A  26      -6.393 -13.194  53.581  1.00 59.68           C
ATOM     86 1HB  GLU A  26      -7.175 -12.532  53.952  1.00 59.68           H
ATOM     87 2HB  GLU A  26      -6.773 -13.999  52.952  1.00 59.68           H
ATOM     88  CG  GLU A  26      -5.764 -13.862  54.804  1.00 59.68           C
ATOM     89 1HG  GLU A  26      -4.957 -14.523  54.487  1.00 59.68           H
ATOM     90 2HG  GLU A  26      -5.320 -13.104  55.449  1.00 59.68           H
ATOM     91  CD  GLU A  26      -6.806 -14.661  55.590  1.00 59.68           C
ATOM     92  OE1 GLU A  26      -6.377 -15.510  56.401  1.00 59.68           O
ATOM     93  OE2 GLU A  26      -8.008 -14.404  55.361  1.00 59.68           O
ATOM     94  HN  GLU A  26      -5.635 -10.934  54.277  1.00 59.68           H
ATOM     95  N   ASP A  27      -6.664 -11.084  51.252  1.00 66.56           N
ATOM     96  CA  ASP A  27      -7.238 -10.740  49.962  1.00 66.56           C
ATOM     97  C   ASP A  27      -6.111 -10.438  48.971  1.00 66.56           C
ATOM     98  O   ASP A  27      -6.194 -10.807  47.801  1.00 66.56           O
ATOM     99  HA  ASP A  27      -7.828 -11.609  49.670  1.00 66.56           H
ATOM    100  CB  ASP A  27      -8.122  -9.496  50.066  1.00 66.56           C
ATOM    101 1HB  ASP A  27      -7.622  -8.740  50.672  1.00 66.56           H
ATOM    102 2HB  ASP A  27      -8.268  -9.065  49.076  1.00 66.56           H
ATOM    103  CG  ASP A  27      -9.479  -9.837  50.685  1.00 66.56           C
ATOM    104  OD1 ASP A  27      -9.833 -11.035  50.650  1.00 66.56           O
ATOM    105  OD2 ASP A  27     -10.131  -8.892  51.179  1.00 66.56           O
ATOM    106  HN  ASP A  27      -6.948 -10.497  52.010  1.00 66.56           H
ATOM    107  N   TYR A  28      -5.085  -9.770  49.477  1.00 65.54           N
ATOM    108  CA  TYR A  28      -3.957  -9.388  48.645  1.00 65.54           C
ATOM    109  C   TYR A  28      -3.098 -10.604  48.294  1.00 65.54           C
ATOM    110  O   TYR A  28      -2.597 -10.713  47.176  1.00 65.54           O
ATOM    111  HA  TYR A  28      -4.350  -8.952  47.726  1.00 65.54           H
ATOM    112  CB  TYR A  28      -3.125  -8.415  49.482  1.00 65.54           C
ATOM    113 1HB  TYR A  28      -3.752  -7.571  49.770  1.00 65.54           H
ATOM    114 2HB  TYR A  28      -2.819  -8.913  50.402  1.00 65.54           H
ATOM    115  CG  TYR A  28      -1.880  -7.886  48.768  1.00 65.54           C
ATOM    116  CD1 TYR A  28      -0.657  -8.493  48.972  1.00 65.54           C
ATOM    117  HD1 TYR A  28      -0.579  -9.349  49.643  1.00 65.54           H
ATOM    118  CD2 TYR A  28      -1.979  -6.803  47.919  1.00 65.54           C
ATOM    119  HD2 TYR A  28      -2.945  -6.324  47.758  1.00 65.54           H
ATOM    120  CE1 TYR A  28       0.515  -7.995  48.300  1.00 65.54           C
ATOM    121  HE1 TYR A  28       1.487  -8.465  48.452  1.00 65.54           H
ATOM    122  CE2 TYR A  28      -0.807  -6.305  47.247  1.00 65.54           C
ATOM    123  HE2 TYR A  28      -0.872  -5.450  46.574  1.00 65.54           H
ATOM    124  CZ  TYR A  28       0.382  -6.926  47.470  1.00 65.54           C
ATOM    125  OH  TYR A  28       1.489  -6.456  46.835  1.00 65.54           O
ATOM    126  HH  TYR A  28       1.279  -5.592  46.377  1.00 65.54           H
ATOM    127  HN  TYR A  28      -5.017  -9.491  50.435  1.00 65.54           H
ATOM    128  N   VAL A  29      -2.953 -11.488  49.270  1.00 65.87           N
ATOM    129  CA  VAL A  29      -2.103 -12.655  49.104  1.00 65.87           C
ATOM    130  C   VAL A  29      -2.776 -13.639  48.146  1.00 65.87           C
ATOM    131  O   VAL A  29      -2.108 -14.275  47.332  1.00 65.87           O
ATOM    132  HA  VAL A  29      -1.166 -12.318  48.660  1.00 65.87           H
ATOM    133  CB  VAL A  29      -1.787 -13.270  50.469  1.00 65.87           C
ATOM    134  HB  VAL A  29      -2.730 -13.434  50.989  1.00 65.87           H
ATOM    135  CG1 VAL A  29      -1.095 -14.626  50.311  1.00 65.87           C
ATOM    136 1HG1 VAL A  29      -1.748 -15.306  49.764  1.00 65.87           H
ATOM    137 2HG1 VAL A  29      -0.163 -14.497  49.761  1.00 65.87           H
ATOM    138 3HG1 VAL A  29      -0.882 -15.041  51.296  1.00 65.87           H
ATOM    139  CG2 VAL A  29      -0.941 -12.318  51.317  1.00 65.87           C
ATOM    140 1HG2 VAL A  29      -0.003 -12.109  50.802  1.00 65.87           H
ATOM    141 2HG2 VAL A  29      -1.486 -11.387  51.471  1.00 65.87           H
ATOM    142 3HG2 VAL A  29      -0.730 -12.781  52.281  1.00 65.87           H
ATOM    143  HN  VAL A  29      -3.404 -11.417  50.160  1.00 65.87           H
ATOM    144  N   ASN A  30      -4.092 -13.734  48.274  1.00 61.01           N
ATOM    145  CA  ASN A  30      -4.849 -14.712  47.511  1.00 61.01           C
ATOM    146  C   ASN A  30      -5.131 -14.155  46.114  1.00 61.01           C
ATOM    147  O   ASN A  30      -5.622 -14.872  45.244  1.00 61.01           O
ATOM    148  HA  ASN A  30      -4.223 -15.603  47.486  1.00 61.01           H
ATOM    149  CB  ASN A  30      -6.192 -15.012  48.180  1.00 61.01           C
ATOM    150 1HB  ASN A  30      -6.711 -14.078  48.398  1.00 61.01           H
ATOM    151 2HB  ASN A  30      -6.825 -15.576  47.495  1.00 61.01           H
ATOM    152  CG  ASN A  30      -5.995 -15.806  49.473  1.00 61.01           C
ATOM    153  OD1 ASN A  30      -5.015 -16.509  49.657  1.00 61.01           O
ATOM    154  ND2 ASN A  30      -6.978 -15.656  50.356  1.00 61.01           N
ATOM    155 1HD2 ASN A  30      -7.755 -15.063  50.142  1.00 61.01           H
ATOM    156 2HD2 ASN A  30      -6.941 -16.135  51.232  1.00 61.01           H
ATOM    157  HN  ASN A  30      -4.637 -13.159  48.883  1.00 61.01           H
ATOM    158  N   PHE A  31      -4.808 -12.882  45.943  1.00 67.44           N
ATOM    159  CA  PHE A  31      -5.011 -12.224  44.663  1.00 67.44           C
ATOM    160  C   PHE A  31      -4.118 -12.837  43.583  1.00 67.44           C
ATOM    161  O   PHE A  31      -2.903 -12.923  43.752  1.00 67.44           O
ATOM    162  HA  PHE A  31      -6.057 -12.363  44.390  1.00 67.44           H
ATOM    163  CB  PHE A  31      -4.628 -10.754  44.850  1.00 67.44           C
ATOM    164 1HB  PHE A  31      -5.153 -10.361  45.721  1.00 67.44           H
ATOM    165 2HB  PHE A  31      -3.561 -10.692  45.066  1.00 67.44           H
ATOM    166  CG  PHE A  31      -4.942  -9.871  43.641  1.00 67.44           C
ATOM    167  CD1 PHE A  31      -3.957  -9.551  42.759  1.00 67.44           C
ATOM    168  HD1 PHE A  31      -2.945  -9.925  42.913  1.00 67.44           H
ATOM    169  CD2 PHE A  31      -6.205  -9.405  43.449  1.00 67.44           C
ATOM    170  HD2 PHE A  31      -6.994  -9.661  44.156  1.00 67.44           H
ATOM    171  CE1 PHE A  31      -4.248  -8.731  41.637  1.00 67.44           C
ATOM    172  HE1 PHE A  31      -3.459  -8.475  40.930  1.00 67.44           H
ATOM    173  CE2 PHE A  31      -6.496  -8.585  42.327  1.00 67.44           C
ATOM    174  HE2 PHE A  31      -7.508  -8.211  42.173  1.00 67.44           H
ATOM    175  CZ  PHE A  31      -5.512  -8.265  41.445  1.00 67.44           C
ATOM    176  HZ  PHE A  31      -5.735  -7.636  40.583  1.00 67.44           H
ATOM    177  HN  PHE A  31      -4.415 -12.304  46.658  1.00 67.44           H
ATOM    178  N   ASN A  32      -4.755 -13.248  42.497  1.00 60.73           N
ATOM    179  CA  ASN A  32      -4.032 -13.839  41.383  1.00 60.73           C
ATOM    180  C   ASN A  32      -3.447 -12.726  40.512  1.00 60.73           C
ATOM    181  O   ASN A  32      -4.149 -12.147  39.685  1.00 60.73           O
ATOM    182  HA  ASN A  32      -3.261 -14.460  41.840  1.00 60.73           H
ATOM    183  CB  ASN A  32      -4.961 -14.685  40.510  1.00 60.73           C
ATOM    184 1HB  ASN A  32      -5.554 -15.349  41.139  1.00 60.73           H
ATOM    185 2HB  ASN A  32      -5.661 -14.036  39.983  1.00 60.73           H
ATOM    186  CG  ASN A  32      -4.162 -15.510  39.499  1.00 60.73           C
ATOM    187  OD1 ASN A  32      -2.947 -15.435  39.419  1.00 60.73           O
ATOM    188  ND2 ASN A  32      -4.911 -16.298  38.733  1.00 60.73           N
ATOM    189 1HD2 ASN A  32      -5.904 -16.312  38.849  1.00 60.73           H
ATOM    190 2HD2 ASN A  32      -4.480 -16.878  38.040  1.00 60.73           H
ATOM    191  HN  ASN A  32      -5.745 -13.183  42.371  1.00 60.73           H
ATOM    192  N   PHE A  33      -2.167 -12.460  40.728  1.00 63.07           N
ATOM    193  CA  PHE A  33      -1.456 -11.491  39.912  1.00 63.07           C
ATOM    194  C   PHE A  33      -1.038 -12.103  38.573  1.00 63.07           C
ATOM    195  O   PHE A  33       0.146 -12.128  38.241  1.00 63.07           O
ATOM    196  HA  PHE A  33      -2.137 -10.658  39.731  1.00 63.07           H
ATOM    197  CB  PHE A  33      -0.202 -11.086  40.688  1.00 63.07           C
ATOM    198 1HB  PHE A  33       0.345 -11.986  40.969  1.00 63.07           H
ATOM    199 2HB  PHE A  33       0.450 -10.509  40.032  1.00 63.07           H
ATOM    200  CG  PHE A  33      -0.487 -10.266  41.948  1.00 63.07           C
ATOM    201  CD1 PHE A  33      -0.668  -8.921  41.857  1.00 63.07           C
ATOM    202  HD1 PHE A  33      -0.609  -8.427  40.887  1.00 63.07           H
ATOM    203  CD2 PHE A  33      -0.560 -10.882  43.158  1.00 63.07           C
ATOM    204  HD2 PHE A  33      -0.415 -11.960  43.231  1.00 63.07           H
ATOM    205  CE1 PHE A  33      -0.933  -8.160  43.026  1.00 63.07           C
ATOM    206  HE1 PHE A  33      -1.077  -7.082  42.954  1.00 63.07           H
ATOM    207  CE2 PHE A  33      -0.825 -10.121  44.327  1.00 63.07           C
ATOM    208  HE2 PHE A  33      -0.884 -10.614  45.298  1.00 63.07           H
ATOM    209  CZ  PHE A  33      -1.006  -8.776  44.237  1.00 63.07           C
ATOM    210  HZ  PHE A  33      -1.209  -8.191  45.134  1.00 63.07           H
ATOM    211  HN  PHE A  33      -1.619 -12.892  41.444  1.00 63.07           H
ATOM    212  N   THR A  34      -2.033 -12.583  37.842  1.00 61.86           N
ATOM    213  CA  THR A  34      -1.836 -12.923  36.443  1.00 61.86           C
ATOM    214  C   THR A  34      -1.283 -11.721  35.674  1.00 61.86           C
ATOM    215  O   THR A  34      -1.829 -10.622  35.757  1.00 61.86           O
ATOM    216  HA  THR A  34      -1.088 -13.713  36.383  1.00 61.86           H
ATOM    217  CB  THR A  34      -3.167 -13.438  35.890  1.00 61.86           C
ATOM    218  HB  THR A  34      -3.874 -12.619  35.752  1.00 61.86           H
ATOM    219  OG1 THR A  34      -3.564 -14.442  36.819  1.00 61.86           O
ATOM    220  HG1 THR A  34      -2.812 -15.085  36.969  1.00 61.86           H
ATOM    221  CG2 THR A  34      -2.999 -14.195  34.571  1.00 61.86           C
ATOM    222 1HG2 THR A  34      -2.346 -15.053  34.726  1.00 61.86           H
ATOM    223 2HG2 THR A  34      -2.560 -13.533  33.825  1.00 61.86           H
ATOM    224 3HG2 THR A  34      -3.974 -14.538  34.223  1.00 61.86           H
ATOM    225  HN  THR A  34      -2.958 -12.739  38.189  1.00 61.86           H
ATOM    226  N   ASP A  35      -0.207 -11.971  34.943  1.00 66.89           N
ATOM    227  CA  ASP A  35       0.492 -10.903  34.249  1.00 66.89           C
ATOM    228  C   ASP A  35      -0.185 -10.648  32.901  1.00 66.89           C
ATOM    229  O   ASP A  35       0.198 -11.233  31.890  1.00 66.89           O
ATOM    230  HA  ASP A  35       0.432 -10.042  34.915  1.00 66.89           H
ATOM    231  CB  ASP A  35       1.950 -11.280  33.983  1.00 66.89           C
ATOM    232 1HB  ASP A  35       2.325 -11.897  34.799  1.00 66.89           H
ATOM    233 2HB  ASP A  35       2.014 -11.880  33.075  1.00 66.89           H
ATOM    234  CG  ASP A  35       2.822 -10.031  33.838  1.00 66.89           C
ATOM    235  OD1 ASP A  35       2.252  -8.925  33.952  1.00 66.89           O
ATOM    236  OD2 ASP A  35       4.039 -10.212  33.616  1.00 66.89           O
ATOM    237  HN  ASP A  35       0.187 -12.882  34.821  1.00 66.89           H
ATOM    238  N   PHE A  36      -1.180  -9.773  32.930  1.00 81.32           N
ATOM    239  CA  PHE A  36      -1.867  -9.380  31.712  1.00 81.32           C
ATOM    240  C   PHE A  36      -1.137  -8.227  31.019  1.00 81.32           C
ATOM    241  O   PHE A  36      -1.495  -7.840  29.908  1.00 81.32           O
ATOM    242  HA  PHE A  36      -1.879 -10.248  31.053  1.00 81.32           H
ATOM    243  CB  PHE A  36      -3.265  -8.912  32.118  1.00 81.32           C
ATOM    244 1HB  PHE A  36      -3.173  -8.167  32.908  1.00 81.32           H
ATOM    245 2HB  PHE A  36      -3.733  -8.416  31.267  1.00 81.32           H
ATOM    246  CG  PHE A  36      -4.182 -10.037  32.601  1.00 81.32           C
ATOM    247  CD1 PHE A  36      -4.270 -11.195  31.893  1.00 81.32           C
ATOM    248  HD1 PHE A  36      -3.686 -11.321  30.981  1.00 81.32           H
ATOM    249  CD2 PHE A  36      -4.910  -9.879  33.739  1.00 81.32           C
ATOM    250  HD2 PHE A  36      -4.840  -8.951  34.307  1.00 81.32           H
ATOM    251  CE1 PHE A  36      -5.121 -12.239  32.342  1.00 81.32           C
ATOM    252  HE1 PHE A  36      -5.191 -13.167  31.775  1.00 81.32           H
ATOM    253  CE2 PHE A  36      -5.761 -10.923  34.188  1.00 81.32           C
ATOM    254  HE2 PHE A  36      -6.345 -10.797  35.100  1.00 81.32           H
ATOM    255  CZ  PHE A  36      -5.849 -12.081  33.480  1.00 81.32           C
ATOM    256  HZ  PHE A  36      -6.502 -12.883  33.825  1.00 81.32           H
ATOM    257  HN  PHE A  36      -1.517  -9.337  33.765  1.00 81.32           H
ATOM    258  N   TYR A  37      -0.127  -7.712  31.704  1.00 86.11           N
ATOM    259  CA  TYR A  37       0.694  -6.652  31.143  1.00 86.11           C
ATOM    260  C   TYR A  37       1.849  -7.228  30.323  1.00 86.11           C
ATOM    261  O   TYR A  37       2.746  -7.867  30.871  1.00 86.11           O
ATOM    262  HA  TYR A  37       0.063  -6.046  30.493  1.00 86.11           H
ATOM    263  CB  TYR A  37       1.265  -5.884  32.337  1.00 86.11           C
ATOM    264 1HB  TYR A  37       0.450  -5.625  33.013  1.00 86.11           H
ATOM    265 2HB  TYR A  37       1.940  -6.539  32.888  1.00 86.11           H
ATOM    266  CG  TYR A  37       2.016  -4.607  31.955  1.00 86.11           C
ATOM    267  CD1 TYR A  37       3.393  -4.616  31.869  1.00 86.11           C
ATOM    268  HD1 TYR A  37       3.946  -5.533  32.073  1.00 86.11           H
ATOM    269  CD2 TYR A  37       1.315  -3.446  31.696  1.00 86.11           C
ATOM    270  HD2 TYR A  37       0.227  -3.439  31.764  1.00 86.11           H
ATOM    271  CE1 TYR A  37       4.100  -3.414  31.509  1.00 86.11           C
ATOM    272  HE1 TYR A  37       5.187  -3.407  31.437  1.00 86.11           H
ATOM    273  CE2 TYR A  37       2.022  -2.244  31.336  1.00 86.11           C
ATOM    274  HE2 TYR A  37       1.482  -1.321  31.129  1.00 86.11           H
ATOM    275  CZ  TYR A  37       3.379  -2.288  31.260  1.00 86.11           C
ATOM    276  OH  TYR A  37       4.047  -1.153  30.920  1.00 86.11           O
ATOM    277  HH  TYR A  37       3.397  -0.444  30.644  1.00 86.11           H
ATOM    278  HN  TYR A  37       0.133  -8.006  32.624  1.00 86.11           H
ATOM    279  N   CYS A  38       1.791  -6.982  29.022  1.00 89.77           N
ATOM    280  CA  CYS A  38       2.747  -7.576  28.104  1.00 89.77           C
ATOM    281  C   CYS A  38       3.813  -6.528  27.777  1.00 89.77           C
ATOM    282  O   CYS A  38       3.515  -5.504  27.165  1.00 89.77           O
ATOM    283  HA  CYS A  38       3.188  -8.429  28.620  1.00 89.77           H
ATOM    284  CB  CYS A  38       2.065  -8.109  26.843  1.00 89.77           C
ATOM    285 1HB  CYS A  38       1.248  -8.777  27.116  1.00 89.77           H
ATOM    286 2HB  CYS A  38       1.627  -7.284  26.280  1.00 89.77           H
ATOM    287  SG  CYS A  38       3.279  -8.999  25.803  1.00 89.77           S
ATOM    288  HN  CYS A  38       1.107  -6.390  28.596  1.00 89.77           H
ATOM    289  N   GLU A  39       5.035  -6.822  28.199  1.00 82.20           N
ATOM    290  CA  GLU A  39       6.177  -6.015  27.803  1.00 82.20           C
ATOM    291  C   GLU A  39       6.746  -6.518  26.475  1.00 82.20           C
ATOM    292  O   GLU A  39       7.090  -7.692  26.347  1.00 82.20           O
ATOM    293  HA  GLU A  39       5.789  -5.004  27.681  1.00 82.20           H
ATOM    294  CB  GLU A  39       7.250  -6.012  28.894  1.00 82.20           C
ATOM    295 1HB  GLU A  39       7.555  -7.036  29.111  1.00 82.20           H
ATOM    296 2HB  GLU A  39       8.078  -5.371  28.592  1.00 82.20           H
ATOM    297  CG  GLU A  39       6.704  -5.428  30.198  1.00 82.20           C
ATOM    298 1HG  GLU A  39       6.247  -4.458  30.003  1.00 82.20           H
ATOM    299 2HG  GLU A  39       5.921  -6.076  30.592  1.00 82.20           H
ATOM    300  CD  GLU A  39       7.817  -5.274  31.237  1.00 82.20           C
ATOM    301  OE1 GLU A  39       7.554  -4.596  32.254  1.00 82.20           O
ATOM    302  OE2 GLU A  39       8.905  -5.838  30.992  1.00 82.20           O
ATOM    303  HN  GLU A  39       5.249  -7.592  28.800  1.00 82.20           H
ATOM    304  N   LYS A  40       6.829  -5.604  25.519  1.00 88.54           N
ATOM    305  CA  LYS A  40       7.162  -5.975  24.155  1.00 88.54           C
ATOM    306  C   LYS A  40       8.568  -5.471  23.822  1.00 88.54           C
ATOM    307  O   LYS A  40       8.843  -5.096  22.684  1.00 88.54           O
ATOM    308  HA  LYS A  40       7.165  -7.064  24.104  1.00 88.54           H
ATOM    309  CB  LYS A  40       6.086  -5.481  23.187  1.00 88.54           C
ATOM    310 1HB  LYS A  40       5.952  -4.405  23.304  1.00 88.54           H
ATOM    311 2HB  LYS A  40       6.409  -5.651  22.160  1.00 88.54           H
ATOM    312  CG  LYS A  40       4.756  -6.195  23.434  1.00 88.54           C
ATOM    313 1HG  LYS A  40       4.905  -7.274  23.390  1.00 88.54           H
ATOM    314 2HG  LYS A  40       4.395  -5.963  24.436  1.00 88.54           H
ATOM    315  CD  LYS A  40       3.708  -5.777  22.400  1.00 88.54           C
ATOM    316 1HD  LYS A  40       3.547  -4.700  22.455  1.00 88.54           H
ATOM    317 2HD  LYS A  40       4.076  -5.992  21.397  1.00 88.54           H
ATOM    318  CE  LYS A  40       2.385  -6.509  22.632  1.00 88.54           C
ATOM    319 1HE  LYS A  40       2.539  -7.585  22.550  1.00 88.54           H
ATOM    320 2HE  LYS A  40       2.028  -6.315  23.644  1.00 88.54           H
ATOM    321  NZ  LYS A  40       1.370  -6.070  21.649  1.00 88.54           N
ATOM    322 1HZ  LYS A  40       0.591  -6.720  21.654  1.00 88.54           H
ATOM    323 2HZ  LYS A  40       1.040  -5.144  21.894  1.00 88.54           H
ATOM    324 3HZ  LYS A  40       1.784  -6.047  20.723  1.00 88.54           H
ATOM    325  HN  LYS A  40       6.673  -4.627  25.665  1.00 88.54           H
ATOM    326  N   ASN A  41       9.420  -5.477  24.837  1.00 82.54           N
ATOM    327  CA  ASN A  41      10.782  -4.999  24.673  1.00 82.54           C
ATOM    328  C   ASN A  41      11.466  -5.793  23.559  1.00 82.54           C
ATOM    329  O   ASN A  41      12.207  -5.229  22.755  1.00 82.54           O
ATOM    330  HA  ASN A  41      10.687  -3.940  24.433  1.00 82.54           H
ATOM    331  CB  ASN A  41      11.591  -5.193  25.957  1.00 82.54           C
ATOM    332 1HB  ASN A  41      11.475  -6.216  26.314  1.00 82.54           H
ATOM    333 2HB  ASN A  41      12.651  -5.047  25.749  1.00 82.54           H
ATOM    334  CG  ASN A  41      11.140  -4.213  27.043  1.00 82.54           C
ATOM    335  OD1 ASN A  41      10.681  -3.116  26.773  1.00 82.54           O
ATOM    336  ND2 ASN A  41      11.297  -4.670  28.282  1.00 82.54           N
ATOM    337 1HD2 ASN A  41      11.680  -5.581  28.435  1.00 82.54           H
ATOM    338 2HD2 ASN A  41      11.031  -4.103  29.061  1.00 82.54           H
ATOM    339  HN  ASN A  41       9.193  -5.801  25.756  1.00 82.54           H
ATOM    340  N   ASN A  42      11.194  -7.090  23.546  1.00 83.81           N
ATOM    341  CA  ASN A  42      11.830  -7.979  22.590  1.00 83.81           C
ATOM    342  C   ASN A  42      11.414  -7.579  21.173  1.00 83.81           C
ATOM    343  O   ASN A  42      12.214  -7.659  20.242  1.00 83.81           O
ATOM    344  HA  ASN A  42      12.901  -7.863  22.759  1.00 83.81           H
ATOM    345  CB  ASN A  42      11.401  -9.430  22.817  1.00 83.81           C
ATOM    346 1HB  ASN A  42      10.313  -9.498  22.802  1.00 83.81           H
ATOM    347 2HB  ASN A  42      11.770 -10.054  22.003  1.00 83.81           H
ATOM    348  CG  ASN A  42      11.932  -9.957  24.151  1.00 83.81           C
ATOM    349  OD1 ASN A  42      12.754  -9.340  24.809  1.00 83.81           O
ATOM    350  ND2 ASN A  42      11.417 -11.128  24.514  1.00 83.81           N
ATOM    351 1HD2 ASN A  42      10.746 -11.582  23.928  1.00 83.81           H
ATOM    352 2HD2 ASN A  42      11.702 -11.556  25.372  1.00 83.81           H
ATOM    353  HN  ASN A  42      10.552  -7.532  24.173  1.00 83.81           H
ATOM    354  N   VAL A  43      10.164  -7.157  21.054  1.00 90.69           N
ATOM    355  CA  VAL A  43       9.616  -6.795  19.758  1.00 90.69           C
ATOM    356  C   VAL A  43      10.321  -5.537  19.245  1.00 90.69           C
ATOM    357  O   VAL A  43      10.669  -5.454  18.068  1.00 90.69           O
ATOM    358  HA  VAL A  43       9.822  -7.617  19.073  1.00 90.69           H
ATOM    359  CB  VAL A  43       8.098  -6.630  19.859  1.00 90.69           C
ATOM    360  HB  VAL A  43       7.896  -5.765  20.491  1.00 90.69           H
ATOM    361  CG1 VAL A  43       7.483  -6.362  18.484  1.00 90.69           C
ATOM    362 1HG1 VAL A  43       7.907  -5.448  18.069  1.00 90.69           H
ATOM    363 2HG1 VAL A  43       7.700  -7.198  17.820  1.00 90.69           H
ATOM    364 3HG1 VAL A  43       6.404  -6.249  18.585  1.00 90.69           H
ATOM    365  CG2 VAL A  43       7.457  -7.853  20.518  1.00 90.69           C
ATOM    366 1HG2 VAL A  43       7.673  -8.741  19.924  1.00 90.69           H
ATOM    367 2HG2 VAL A  43       7.862  -7.979  21.522  1.00 90.69           H
ATOM    368 3HG2 VAL A  43       6.378  -7.709  20.577  1.00 90.69           H
ATOM    369  HN  VAL A  43       9.531  -7.061  21.822  1.00 90.69           H
ATOM    370  N   ARG A  44      10.510  -4.591  20.153  1.00 86.36           N
ATOM    371  CA  ARG A  44      11.147  -3.334  19.801  1.00 86.36           C
ATOM    372  C   ARG A  44      12.604  -3.571  19.397  1.00 86.36           C
ATOM    373  O   ARG A  44      13.114  -2.920  18.487  1.00 86.36           O
ATOM    374  HA  ARG A  44      10.565  -2.951  18.963  1.00 86.36           H
ATOM    375  CB  ARG A  44      11.104  -2.349  20.971  1.00 86.36           C
ATOM    376 1HB  ARG A  44      11.524  -2.817  21.862  1.00 86.36           H
ATOM    377 2HB  ARG A  44      11.725  -1.482  20.745  1.00 86.36           H
ATOM    378  CG  ARG A  44       9.670  -1.896  21.254  1.00 86.36           C
ATOM    379 1HG  ARG A  44       9.183  -1.615  20.320  1.00 86.36           H
ATOM    380 2HG  ARG A  44       9.100  -2.724  21.675  1.00 86.36           H
ATOM    381  CD  ARG A  44       9.650  -0.711  22.223  1.00 86.36           C
ATOM    382 1HD  ARG A  44      10.375   0.039  21.907  1.00 86.36           H
ATOM    383 2HD  ARG A  44       8.670  -0.235  22.207  1.00 86.36           H
ATOM    384  NE  ARG A  44       9.966  -1.173  23.593  1.00 86.36           N
ATOM    385  HE  ARG A  44      10.928  -1.270  23.845  1.00 86.36           H
ATOM    386  CZ  ARG A  44       9.041  -1.470  24.517  1.00 86.36           C
ATOM    387  NH1 ARG A  44       7.736  -1.359  24.234  1.00 86.36           N
ATOM    388 1HH1 ARG A  44       7.446  -1.052  23.327  1.00 86.36           H
ATOM    389 2HH1 ARG A  44       7.053  -1.582  24.929  1.00 86.36           H
ATOM    390  NH2 ARG A  44       9.442  -1.880  25.728  1.00 86.36           N
ATOM    391 1HH2 ARG A  44       8.765  -2.105  26.429  1.00 86.36           H
ATOM    392 2HH2 ARG A  44      10.418  -1.960  25.932  1.00 86.36           H
ATOM    393  HN  ARG A  44      10.237  -4.673  21.111  1.00 86.36           H
ATOM    394  N   GLN A  45      13.233  -4.507  20.094  1.00 82.89           N
ATOM    395  CA  GLN A  45      14.630  -4.816  19.841  1.00 82.89           C
ATOM    396  C   GLN A  45      14.794  -5.431  18.450  1.00 82.89           C
ATOM    397  O   GLN A  45      15.736  -5.104  17.730  1.00 82.89           O
ATOM    398  HA  GLN A  45      15.151  -3.859  19.887  1.00 82.89           H
ATOM    399  CB  GLN A  45      15.190  -5.744  20.921  1.00 82.89           C
ATOM    400 1HB  GLN A  45      14.948  -5.348  21.908  1.00 82.89           H
ATOM    401 2HB  GLN A  45      14.717  -6.723  20.846  1.00 82.89           H
ATOM    402  CG  GLN A  45      16.707  -5.892  20.784  1.00 82.89           C
ATOM    403 1HG  GLN A  45      16.947  -6.315  19.808  1.00 82.89           H
ATOM    404 2HG  GLN A  45      17.177  -4.910  20.830  1.00 82.89           H
ATOM    405  CD  GLN A  45      17.272  -6.788  21.888  1.00 82.89           C
ATOM    406  OE1 GLN A  45      16.550  -7.422  22.639  1.00 82.89           O
ATOM    407  NE2 GLN A  45      18.601  -6.805  21.943  1.00 82.89           N
ATOM    408 1HE2 GLN A  45      19.135  -6.262  21.295  1.00 82.89           H
ATOM    409 2HE2 GLN A  45      19.065  -7.362  22.631  1.00 82.89           H
ATOM    410  HN  GLN A  45      12.804  -5.048  20.818  1.00 82.89           H
ATOM    411  N   PHE A  46      13.863  -6.312  18.114  1.00 91.97           N
ATOM    412  CA  PHE A  46      13.862  -6.935  16.801  1.00 91.97           C
ATOM    413  C   PHE A  46      13.727  -5.886  15.696  1.00 91.97           C
ATOM    414  O   PHE A  46      14.486  -5.897  14.728  1.00 91.97           O
ATOM    415  HA  PHE A  46      14.813  -7.457  16.690  1.00 91.97           H
ATOM    416  CB  PHE A  46      12.653  -7.871  16.751  1.00 91.97           C
ATOM    417 1HB  PHE A  46      12.803  -8.681  17.465  1.00 91.97           H
ATOM    418 2HB  PHE A  46      11.768  -7.322  17.074  1.00 91.97           H
ATOM    419  CG  PHE A  46      12.386  -8.471  15.369  1.00 91.97           C
ATOM    420  CD1 PHE A  46      11.425  -7.935  14.569  1.00 91.97           C
ATOM    421  HD1 PHE A  46      10.845  -7.079  14.913  1.00 91.97           H
ATOM    422  CD2 PHE A  46      13.110  -9.539  14.941  1.00 91.97           C
ATOM    423  HD2 PHE A  46      13.880  -9.968  15.582  1.00 91.97           H
ATOM    424  CE1 PHE A  46      11.178  -8.492  13.287  1.00 91.97           C
ATOM    425  HE1 PHE A  46      10.408  -8.063  12.646  1.00 91.97           H
ATOM    426  CE2 PHE A  46      12.863 -10.096  13.658  1.00 91.97           C
ATOM    427  HE2 PHE A  46      13.444 -10.952  13.314  1.00 91.97           H
ATOM    428  CZ  PHE A  46      11.903  -9.560  12.858  1.00 91.97           C
ATOM    429  HZ  PHE A  46      11.713  -9.988  11.873  1.00 91.97           H
ATOM    430  HN  PHE A  46      13.121  -6.600  18.719  1.00 91.97           H
ATOM    431  N   ALA A  47      12.754  -5.004  15.877  1.00 92.51           N
ATOM    432  CA  ALA A  47      12.450  -4.007  14.865  1.00 92.51           C
ATOM    433  C   ALA A  47      13.680  -3.127  14.637  1.00 92.51           C
ATOM    434  O   ALA A  47      13.981  -2.757  13.503  1.00 92.51           O
ATOM    435  HA  ALA A  47      12.214  -4.534  13.940  1.00 92.51           H
ATOM    436  CB  ALA A  47      11.225  -3.198  15.297  1.00 92.51           C
ATOM    437 1HB  ALA A  47      10.372  -3.866  15.417  1.00 92.51           H
ATOM    438 2HB  ALA A  47      11.434  -2.702  16.245  1.00 92.51           H
ATOM    439 3HB  ALA A  47      10.998  -2.450  14.538  1.00 92.51           H
ATOM    440  HN  ALA A  47      12.181  -4.964  16.696  1.00 92.51           H
ATOM    441  N   SER A  48      14.357  -2.816  15.732  1.00 90.68           N
ATOM    442  CA  SER A  48      15.433  -1.840  15.695  1.00 90.68           C
ATOM    443  C   SER A  48      16.590  -2.368  14.845  1.00 90.68           C
ATOM    444  O   SER A  48      17.367  -1.589  14.295  1.00 90.68           O
ATOM    445  HA  SER A  48      14.999  -0.950  15.240  1.00 90.68           H
ATOM    446  CB  SER A  48      15.921  -1.504  17.106  1.00 90.68           C
ATOM    447 1HB  SER A  48      16.582  -0.639  17.065  1.00 90.68           H
ATOM    448 2HB  SER A  48      15.070  -1.225  17.727  1.00 90.68           H
ATOM    449  OG  SER A  48      16.608  -2.598  17.708  1.00 90.68           O
ATOM    450  HG  SER A  48      16.942  -2.336  18.613  1.00 90.68           H
ATOM    451  HN  SER A  48      14.182  -3.218  16.631  1.00 90.68           H
ATOM    452  N   HIS A  49      16.669  -3.688  14.765  1.00 86.85           N
ATOM    453  CA  HIS A  49      17.779  -4.332  14.083  1.00 86.85           C
ATOM    454  C   HIS A  49      17.371  -4.674  12.649  1.00 86.85           C
ATOM    455  O   HIS A  49      18.157  -4.502  11.718  1.00 86.85           O
ATOM    456  HA  HIS A  49      18.593  -3.607  14.057  1.00 86.85           H
ATOM    457  CB  HIS A  49      18.266  -5.551  14.868  1.00 86.85           C
ATOM    458 1HB  HIS A  49      17.412  -6.191  15.093  1.00 86.85           H
ATOM    459 2HB  HIS A  49      18.941  -6.131  14.238  1.00 86.85           H
ATOM    460  CG  HIS A  49      18.973  -5.210  16.158  1.00 86.85           C
ATOM    461  ND1 HIS A  49      18.300  -4.993  17.348  1.00 86.85           N
ATOM    462  HD1 HIS A  49      17.309  -5.038  17.476  1.00 86.85           H
ATOM    463  CD2 HIS A  49      20.300  -5.050  16.432  1.00 86.85           C
ATOM    464  HD2 HIS A  49      21.115  -5.150  15.715  1.00 86.85           H
ATOM    465  CE1 HIS A  49      19.191  -4.716  18.288  1.00 86.85           C
ATOM    466  HE1 HIS A  49      18.972  -4.498  19.334  1.00 86.85           H
ATOM    467  NE2 HIS A  49      20.430  -4.751  17.718  1.00 86.85           N
ATOM    468  HN  HIS A  49      15.993  -4.314  15.155  1.00 86.85           H
ATOM    469  N   PHE A  50      16.143  -5.152  12.515  1.00 82.32           N
ATOM    470  CA  PHE A  50      15.731  -5.827  11.296  1.00 82.32           C
ATOM    471  C   PHE A  50      15.166  -4.832  10.282  1.00 82.32           C
ATOM    472  O   PHE A  50      15.464  -4.916   9.091  1.00 82.32           O
ATOM    473  HA  PHE A  50      16.616  -6.307  10.878  1.00 82.32           H
ATOM    474  CB  PHE A  50      14.634  -6.821  11.684  1.00 82.32           C
ATOM    475 1HB  PHE A  50      15.003  -7.459  12.487  1.00 82.32           H
ATOM    476 2HB  PHE A  50      13.782  -6.269  12.081  1.00 82.32           H
ATOM    477  CG  PHE A  50      14.157  -7.704  10.529  1.00 82.32           C
ATOM    478  CD1 PHE A  50      12.941  -7.485   9.963  1.00 82.32           C
ATOM    479  HD1 PHE A  50      12.305  -6.680  10.332  1.00 82.32           H
ATOM    480  CD2 PHE A  50      14.951  -8.708  10.069  1.00 82.32           C
ATOM    481  HD2 PHE A  50      15.926  -8.884  10.523  1.00 82.32           H
ATOM    482  CE1 PHE A  50      12.498  -8.304   8.891  1.00 82.32           C
ATOM    483  HE1 PHE A  50      11.523  -8.128   8.437  1.00 82.32           H
ATOM    484  CE2 PHE A  50      14.508  -9.528   8.997  1.00 82.32           C
ATOM    485  HE2 PHE A  50      15.144 -10.333   8.628  1.00 82.32           H
ATOM    486  CZ  PHE A  50      13.292  -9.308   8.431  1.00 82.32           C
ATOM    487  HZ  PHE A  50      12.952  -9.937   7.608  1.00 82.32           H
ATOM    488  HN  PHE A  50      15.436  -5.083  13.219  1.00 82.32           H
ATOM    489  N   LEU A  51      14.359  -3.911  10.790  1.00 93.49           N
ATOM    490  CA  LEU A  51      13.503  -3.110   9.931  1.00 93.49           C
ATOM    491  C   LEU A  51      14.353  -2.069   9.200  1.00 93.49           C
ATOM    492  O   LEU A  51      14.236  -1.908   7.987  1.00 93.49           O
ATOM    493  HA  LEU A  51      13.065  -3.779   9.191  1.00 93.49           H
ATOM    494  CB  LEU A  51      12.350  -2.508  10.737  1.00 93.49           C
ATOM    495 1HB  LEU A  51      12.771  -1.897  11.535  1.00 93.49           H
ATOM    496 2HB  LEU A  51      11.789  -1.838  10.085  1.00 93.49           H
ATOM    497  CG  LEU A  51      11.373  -3.507  11.359  1.00 93.49           C
ATOM    498  HG  LEU A  51      11.918  -4.113  12.082  1.00 93.49           H
ATOM    499  CD1 LEU A  51      10.261  -2.784  12.121  1.00 93.49           C
ATOM    500 1HD1 LEU A  51      10.699  -2.182  12.917  1.00 93.49           H
ATOM    501 2HD1 LEU A  51       9.712  -2.137  11.437  1.00 93.49           H
ATOM    502 3HD1 LEU A  51       9.580  -3.517  12.553  1.00 93.49           H
ATOM    503  CD2 LEU A  51      10.815  -4.460  10.300  1.00 93.49           C
ATOM    504 1HD2 LEU A  51      10.290  -3.887   9.535  1.00 93.49           H
ATOM    505 2HD2 LEU A  51      11.635  -5.013   9.840  1.00 93.49           H
ATOM    506 3HD2 LEU A  51      10.123  -5.160  10.769  1.00 93.49           H
ATOM    507  HN  LEU A  51      14.286  -3.710  11.766  1.00 93.49           H
ATOM    508  N   PRO A  52      15.219  -1.345   9.922  1.00 95.30           N
ATOM    509  CA  PRO A  52      15.903  -0.187   9.341  1.00 95.30           C
ATOM    510  C   PRO A  52      16.610  -0.528   8.039  1.00 95.30           C
ATOM    511  O   PRO A  52      16.418   0.146   7.029  1.00 95.30           O
ATOM    512  HA  PRO A  52      15.178   0.583   9.078  1.00 95.30           H
ATOM    513  CB  PRO A  52      16.892   0.235  10.430  1.00 95.30           C
ATOM    514 1HB  PRO A  52      17.863  -0.241  10.296  1.00 95.30           H
ATOM    515 2HB  PRO A  52      17.061   1.312  10.423  1.00 95.30           H
ATOM    516  CG  PRO A  52      16.214  -0.221  11.717  1.00 95.30           C
ATOM    517 1HG  PRO A  52      16.926  -0.315  12.537  1.00 95.30           H
ATOM    518 2HG  PRO A  52      15.457   0.489  12.049  1.00 95.30           H
ATOM    519  CD  PRO A  52      15.611  -1.560  11.327  1.00 95.30           C
ATOM    520 1HD  PRO A  52      16.332  -2.372  11.422  1.00 95.30           H
ATOM    521 2HD  PRO A  52      14.759  -1.819  11.957  1.00 95.30           H
ATOM    522  N   PRO A  53      17.442  -1.579   8.032  1.00 95.52           N
ATOM    523  CA  PRO A  53      18.166  -1.959   6.817  1.00 95.52           C
ATOM    524  C   PRO A  53      17.240  -2.137   5.625  1.00 95.52           C
ATOM    525  O   PRO A  53      17.547  -1.685   4.523  1.00 95.52           O
ATOM    526  HA  PRO A  53      18.854  -1.165   6.527  1.00 95.52           H
ATOM    527  CB  PRO A  53      18.856  -3.270   7.201  1.00 95.52           C
ATOM    528 1HB  PRO A  53      18.243  -4.135   6.948  1.00 95.52           H
ATOM    529 2HB  PRO A  53      19.806  -3.391   6.681  1.00 95.52           H
ATOM    530  CG  PRO A  53      19.050  -3.138   8.707  1.00 95.52           C
ATOM    531 1HG  PRO A  53      19.200  -4.108   9.182  1.00 95.52           H
ATOM    532 2HG  PRO A  53      19.927  -2.538   8.951  1.00 95.52           H
ATOM    533  CD  PRO A  53      17.760  -2.474   9.159  1.00 95.52           C
ATOM    534 1HD  PRO A  53      16.967  -3.203   9.327  1.00 95.52           H
ATOM    535 2HD  PRO A  53      17.891  -1.929  10.093  1.00 95.52           H
ATOM    536  N   LEU A  54      16.120  -2.798   5.880  1.00 93.20           N
ATOM    537  CA  LEU A  54      15.203  -3.157   4.811  1.00 93.20           C
ATOM    538  C   LEU A  54      14.563  -1.886   4.247  1.00 93.20           C
ATOM    539  O   LEU A  54      14.423  -1.744   3.034  1.00 93.20           O
ATOM    540  HA  LEU A  54      15.789  -3.627   4.022  1.00 93.20           H
ATOM    541  CB  LEU A  54      14.188  -4.192   5.301  1.00 93.20           C
ATOM    542 1HB  LEU A  54      13.685  -3.790   6.180  1.00 93.20           H
ATOM    543 2HB  LEU A  54      13.429  -4.320   4.529  1.00 93.20           H
ATOM    544  CG  LEU A  54      14.753  -5.569   5.656  1.00 93.20           C
ATOM    545  HG  LEU A  54      15.508  -5.439   6.432  1.00 93.20           H
ATOM    546  CD1 LEU A  54      13.664  -6.476   6.232  1.00 93.20           C
ATOM    547 1HD1 LEU A  54      13.254  -6.023   7.135  1.00 93.20           H
ATOM    548 2HD1 LEU A  54      12.870  -6.603   5.496  1.00 93.20           H
ATOM    549 3HD1 LEU A  54      14.092  -7.448   6.476  1.00 93.20           H
ATOM    550  CD2 LEU A  54      15.449  -6.203   4.450  1.00 93.20           C
ATOM    551 1HD2 LEU A  54      14.733  -6.318   3.636  1.00 93.20           H
ATOM    552 2HD2 LEU A  54      16.269  -5.563   4.125  1.00 93.20           H
ATOM    553 3HD2 LEU A  54      15.841  -7.181   4.730  1.00 93.20           H
ATOM    554  HN  LEU A  54      15.838  -3.087   6.794  1.00 93.20           H
ATOM    555  N   TYR A  55      14.191  -0.996   5.156  1.00 93.92           N
ATOM    556  CA  TYR A  55      13.514   0.230   4.768  1.00 93.92           C
ATOM    557  C   TYR A  55      14.430   1.119   3.924  1.00 93.92           C
ATOM    558  O   TYR A  55      13.976   1.764   2.981  1.00 93.92           O
ATOM    559  HA  TYR A  55      12.639  -0.041   4.178  1.00 93.92           H
ATOM    560  CB  TYR A  55      13.179   0.956   6.073  1.00 93.92           C
ATOM    561 1HB  TYR A  55      14.049   0.925   6.728  1.00 93.92           H
ATOM    562 2HB  TYR A  55      12.983   2.006   5.852  1.00 93.92           H
ATOM    563  CG  TYR A  55      11.976   0.374   6.818  1.00 93.92           C
ATOM    564  CD1 TYR A  55      11.346  -0.755   6.335  1.00 93.92           C
ATOM    565  HD1 TYR A  55      11.705  -1.232   5.423  1.00 93.92           H
ATOM    566  CD2 TYR A  55      11.522   0.977   7.973  1.00 93.92           C
ATOM    567  HD2 TYR A  55      12.019   1.869   8.354  1.00 93.92           H
ATOM    568  CE1 TYR A  55      10.214  -1.304   7.037  1.00 93.92           C
ATOM    569  HE1 TYR A  55       9.708  -2.195   6.666  1.00 93.92           H
ATOM    570  CE2 TYR A  55      10.390   0.429   8.674  1.00 93.92           C
ATOM    571  HE2 TYR A  55      10.021   0.895   9.587  1.00 93.92           H
ATOM    572  CZ  TYR A  55       9.792  -0.685   8.172  1.00 93.92           C
ATOM    573  OH  TYR A  55       8.723  -1.203   8.834  1.00 93.92           O
ATOM    574  HH  TYR A  55       8.364  -1.993   8.338  1.00 93.92           H
ATOM    575  HN  TYR A  55      14.345  -1.102   6.138  1.00 93.92           H
ATOM    576  N   TRP A  56      15.702   1.124   4.295  1.00 92.53           N
ATOM    577  CA  TRP A  56      16.694   1.882   3.552  1.00 92.53           C
ATOM    578  C   TRP A  56      16.834   1.248   2.167  1.00 92.53           C
ATOM    579  O   TRP A  56      16.922   1.954   1.163  1.00 92.53           O
ATOM    580  HA  TRP A  56      16.331   2.905   3.459  1.00 92.53           H
ATOM    581  CB  TRP A  56      18.018   1.948   4.316  1.00 92.53           C
ATOM    582 1HB  TRP A  56      18.198   0.985   4.795  1.00 92.53           H
ATOM    583 2HB  TRP A  56      18.829   2.106   3.605  1.00 92.53           H
ATOM    584  CG  TRP A  56      18.070   3.048   5.379  1.00 92.53           C
ATOM    585  CD1 TRP A  56      18.195   2.908   6.706  1.00 92.53           C
ATOM    586  HD1 TRP A  56      18.279   1.948   7.216  1.00 92.53           H
ATOM    587  CD2 TRP A  56      17.993   4.470   5.148  1.00 92.53           C
ATOM    588  NE1 TRP A  56      18.203   4.131   7.344  1.00 92.53           N
ATOM    589  HE1 TRP A  56      18.286   4.284   8.329  1.00 92.53           H
ATOM    590  CE2 TRP A  56      18.076   5.111   6.367  1.00 92.53           C
ATOM    591  CE3 TRP A  56      17.856   5.191   3.949  1.00 92.53           C
ATOM    592  HE3 TRP A  56      17.788   4.709   2.974  1.00 92.53           H
ATOM    593  CZ2 TRP A  56      18.033   6.504   6.506  1.00 92.53           C
ATOM    594  HZ2 TRP A  56      18.101   6.986   7.481  1.00 92.53           H
ATOM    595  CZ3 TRP A  56      17.814   6.582   4.104  1.00 92.53           C
ATOM    596  HZ3 TRP A  56      17.709   7.190   3.205  1.00 92.53           H
ATOM    597  CH2 TRP A  56      17.897   7.243   5.325  1.00 92.53           C
ATOM    598  HH2 TRP A  56      17.857   8.331   5.362  1.00 92.53           H
ATOM    599  HN  TRP A  56      16.056   0.624   5.085  1.00 92.53           H
ATOM    600  N   LEU A  57      16.851  -0.077   2.157  1.00 92.51           N
ATOM    601  CA  LEU A  57      16.995  -0.814   0.913  1.00 92.51           C
ATOM    602  C   LEU A  57      15.805  -0.506   0.002  1.00 92.51           C
ATOM    603  O   LEU A  57      15.985  -0.154  -1.163  1.00 92.51           O
ATOM    604  HA  LEU A  57      17.903  -0.459   0.426  1.00 92.51           H
ATOM    605  CB  LEU A  57      17.184  -2.306   1.193  1.00 92.51           C
ATOM    606 1HB  LEU A  57      18.067  -2.428   1.821  1.00 92.51           H
ATOM    607 2HB  LEU A  57      16.330  -2.658   1.771  1.00 92.51           H
ATOM    608  CG  LEU A  57      17.340  -3.204  -0.036  1.00 92.51           C
ATOM    609  HG  LEU A  57      16.505  -3.009  -0.709  1.00 92.51           H
ATOM    610  CD1 LEU A  57      18.624  -2.873  -0.799  1.00 92.51           C
ATOM    611 1HD1 LEU A  57      18.594  -1.834  -1.127  1.00 92.51           H
ATOM    612 2HD1 LEU A  57      19.483  -3.023  -0.145  1.00 92.51           H
ATOM    613 3HD1 LEU A  57      18.709  -3.527  -1.667  1.00 92.51           H
ATOM    614  CD2 LEU A  57      17.269  -4.682   0.354  1.00 92.51           C
ATOM    615 1HD2 LEU A  57      18.069  -4.911   1.057  1.00 92.51           H
ATOM    616 2HD2 LEU A  57      16.306  -4.890   0.819  1.00 92.51           H
ATOM    617 3HD2 LEU A  57      17.382  -5.299  -0.538  1.00 92.51           H
ATOM    618  HN  LEU A  57      16.768  -0.644   2.976  1.00 92.51           H
ATOM    619  N   VAL A  58      14.615  -0.649   0.567  1.00 94.38           N
ATOM    620  CA  VAL A  58      13.395  -0.457  -0.199  1.00 94.38           C
ATOM    621  C   VAL A  58      13.362   0.970  -0.749  1.00 94.38           C
ATOM    622  O   VAL A  58      12.995   1.185  -1.903  1.00 94.38           O
ATOM    623  HA  VAL A  58      13.418  -1.156  -1.035  1.00 94.38           H
ATOM    624  CB  VAL A  58      12.177  -0.793   0.665  1.00 94.38           C
ATOM    625  HB  VAL A  58      12.239  -0.199   1.576  1.00 94.38           H
ATOM    626  CG1 VAL A  58      10.878  -0.421  -0.052  1.00 94.38           C
ATOM    627 1HG1 VAL A  58      10.872   0.648  -0.263  1.00 94.38           H
ATOM    628 2HG1 VAL A  58      10.807  -0.977  -0.987  1.00 94.38           H
ATOM    629 3HG1 VAL A  58      10.028  -0.670   0.584  1.00 94.38           H
ATOM    630  CG2 VAL A  58      12.179  -2.270   1.065  1.00 94.38           C
ATOM    631 1HG2 VAL A  58      12.154  -2.889   0.169  1.00 94.38           H
ATOM    632 2HG2 VAL A  58      13.083  -2.491   1.634  1.00 94.38           H
ATOM    633 3HG2 VAL A  58      11.303  -2.481   1.678  1.00 94.38           H
ATOM    634  HN  VAL A  58      14.478  -0.891   1.527  1.00 94.38           H
ATOM    635  N   PHE A  59      13.751   1.907   0.102  1.00 95.52           N
ATOM    636  CA  PHE A  59      13.736   3.311  -0.273  1.00 95.52           C
ATOM    637  C   PHE A  59      14.620   3.561  -1.496  1.00 95.52           C
ATOM    638  O   PHE A  59      14.174   4.152  -2.479  1.00 95.52           O
ATOM    639  HA  PHE A  59      12.705   3.571  -0.512  1.00 95.52           H
ATOM    640  CB  PHE A  59      14.296   4.097   0.915  1.00 95.52           C
ATOM    641 1HB  PHE A  59      13.607   4.006   1.755  1.00 95.52           H
ATOM    642 2HB  PHE A  59      15.238   3.645   1.225  1.00 95.52           H
ATOM    643  CG  PHE A  59      14.529   5.581   0.624  1.00 95.52           C
ATOM    644  CD1 PHE A  59      15.797   6.070   0.559  1.00 95.52           C
ATOM    645  HD1 PHE A  59      16.646   5.404   0.713  1.00 95.52           H
ATOM    646  CD2 PHE A  59      13.470   6.411   0.432  1.00 95.52           C
ATOM    647  HD2 PHE A  59      12.454   6.020   0.484  1.00 95.52           H
ATOM    648  CE1 PHE A  59      16.014   7.447   0.289  1.00 95.52           C
ATOM    649  HE1 PHE A  59      17.030   7.838   0.237  1.00 95.52           H
ATOM    650  CE2 PHE A  59      13.687   7.789   0.162  1.00 95.52           C
ATOM    651  HE2 PHE A  59      12.837   8.454   0.008  1.00 95.52           H
ATOM    652  CZ  PHE A  59      14.954   8.277   0.097  1.00 95.52           C
ATOM    653  HZ  PHE A  59      15.121   9.334  -0.110  1.00 95.52           H
ATOM    654  HN  PHE A  59      14.070   1.721   1.031  1.00 95.52           H
ATOM    655  N   ILE A  60      15.858   3.099  -1.397  1.00 93.07           N
ATOM    656  CA  ILE A  60      16.853   3.401  -2.411  1.00 93.07           C
ATOM    657  C   ILE A  60      16.394   2.833  -3.755  1.00 93.07           C
ATOM    658  O   ILE A  60      16.345   3.552  -4.752  1.00 93.07           O
ATOM    659  HA  ILE A  60      16.913   4.486  -2.497  1.00 93.07           H
ATOM    660  CB  ILE A  60      18.233   2.905  -1.972  1.00 93.07           C
ATOM    661  HB  ILE A  60      18.135   1.871  -1.643  1.00 93.07           H
ATOM    662  CG1 ILE A  60      18.752   3.711  -0.780  1.00 93.07           C
ATOM    663 1HG1 ILE A  60      19.027   4.714  -1.107  1.00 93.07           H
ATOM    664 2HG1 ILE A  60      17.960   3.823  -0.040  1.00 93.07           H
ATOM    665  CG2 ILE A  60      19.217   2.915  -3.144  1.00 93.07           C
ATOM    666 1HG2 ILE A  60      18.847   2.264  -3.935  1.00 93.07           H
ATOM    667 2HG2 ILE A  60      19.316   3.931  -3.526  1.00 93.07           H
ATOM    668 3HG2 ILE A  60      20.189   2.558  -2.804  1.00 93.07           H
ATOM    669  CD1 ILE A  60      19.962   3.028  -0.141  1.00 93.07           C
ATOM    670 1HD1 ILE A  60      19.677   2.034   0.206  1.00 93.07           H
ATOM    671 2HD1 ILE A  60      20.761   2.940  -0.878  1.00 93.07           H
ATOM    672 3HD1 ILE A  60      20.311   3.621   0.703  1.00 93.07           H
ATOM    673  HN  ILE A  60      16.183   2.528  -0.642  1.00 93.07           H
ATOM    674  N   VAL A  61      16.071   1.549  -3.739  1.00 92.96           N
ATOM    675  CA  VAL A  61      15.752   0.842  -4.968  1.00 92.96           C
ATOM    676  C   VAL A  61      14.454   1.403  -5.552  1.00 92.96           C
ATOM    677  O   VAL A  61      14.354   1.619  -6.759  1.00 92.96           O
ATOM    678  HA  VAL A  61      16.562   1.026  -5.674  1.00 92.96           H
ATOM    679  CB  VAL A  61      15.687  -0.664  -4.704  1.00 92.96           C
ATOM    680  HB  VAL A  61      14.941  -0.836  -3.928  1.00 92.96           H
ATOM    681  CG1 VAL A  61      15.244  -1.421  -5.958  1.00 92.96           C
ATOM    682 1HG1 VAL A  61      14.255  -1.076  -6.260  1.00 92.96           H
ATOM    683 2HG1 VAL A  61      15.955  -1.238  -6.763  1.00 92.96           H
ATOM    684 3HG1 VAL A  61      15.206  -2.489  -5.742  1.00 92.96           H
ATOM    685  CG2 VAL A  61      17.029  -1.189  -4.192  1.00 92.96           C
ATOM    686 1HG2 VAL A  61      17.802  -0.998  -4.936  1.00 92.96           H
ATOM    687 2HG2 VAL A  61      17.287  -0.682  -3.262  1.00 92.96           H
ATOM    688 3HG2 VAL A  61      16.955  -2.262  -4.012  1.00 92.96           H
ATOM    689  HN  VAL A  61      16.025   0.994  -2.909  1.00 92.96           H
ATOM    690  N   GLY A  62      13.491   1.624  -4.668  1.00 94.59           N
ATOM    691  CA  GLY A  62      12.166   2.041  -5.093  1.00 94.59           C
ATOM    692  C   GLY A  62      12.193   3.465  -5.652  1.00 94.59           C
ATOM    693  O   GLY A  62      11.561   3.748  -6.669  1.00 94.59           O
ATOM    694 1HA  GLY A  62      11.791   1.355  -5.852  1.00 94.59           H
ATOM    695 2HA  GLY A  62      11.477   1.991  -4.250  1.00 94.59           H
ATOM    696  HN  GLY A  62      13.606   1.521  -3.680  1.00 94.59           H
ATOM    697  N   ALA A  63      12.930   4.323  -4.964  1.00 94.75           N
ATOM    698  CA  ALA A  63      13.014   5.720  -5.355  1.00 94.75           C
ATOM    699  C   ALA A  63      13.626   5.818  -6.754  1.00 94.75           C
ATOM    700  O   ALA A  63      13.121   6.546  -7.607  1.00 94.75           O
ATOM    701  HA  ALA A  63      12.000   6.118  -5.383  1.00 94.75           H
ATOM    702  CB  ALA A  63      13.820   6.496  -4.310  1.00 94.75           C
ATOM    703 1HB  ALA A  63      13.327   6.419  -3.341  1.00 94.75           H
ATOM    704 2HB  ALA A  63      14.824   6.077  -4.242  1.00 94.75           H
ATOM    705 3HB  ALA A  63      13.882   7.543  -4.604  1.00 94.75           H
ATOM    706  HN  ALA A  63      13.463   4.079  -4.154  1.00 94.75           H
ATOM    707  N   LEU A  64      14.705   5.073  -6.946  1.00 88.75           N
ATOM    708  CA  LEU A  64      15.389   5.064  -8.228  1.00 88.75           C
ATOM    709  C   LEU A  64      14.447   4.514  -9.300  1.00 88.75           C
ATOM    710  O   LEU A  64      14.325   5.090 -10.379  1.00 88.75           O
ATOM    711  HA  LEU A  64      15.630   6.097  -8.477  1.00 88.75           H
ATOM    712  CB  LEU A  64      16.713   4.303  -8.123  1.00 88.75           C
ATOM    713 1HB  LEU A  64      16.515   3.329  -7.677  1.00 88.75           H
ATOM    714 2HB  LEU A  64      17.085   4.122  -9.131  1.00 88.75           H
ATOM    715  CG  LEU A  64      17.818   4.987  -7.316  1.00 88.75           C
ATOM    716  HG  LEU A  64      17.423   5.224  -6.328  1.00 88.75           H
ATOM    717  CD1 LEU A  64      19.010   4.049  -7.114  1.00 88.75           C
ATOM    718 1HD1 LEU A  64      18.684   3.159  -6.576  1.00 88.75           H
ATOM    719 2HD1 LEU A  64      19.413   3.760  -8.084  1.00 88.75           H
ATOM    720 3HD1 LEU A  64      19.781   4.561  -6.537  1.00 88.75           H
ATOM    721  CD2 LEU A  64      18.233   6.309  -7.966  1.00 88.75           C
ATOM    722 1HD2 LEU A  64      18.602   6.119  -8.973  1.00 88.75           H
ATOM    723 2HD2 LEU A  64      17.372   6.976  -8.014  1.00 88.75           H
ATOM    724 3HD2 LEU A  64      19.019   6.775  -7.372  1.00 88.75           H
ATOM    725  HN  LEU A  64      15.111   4.486  -6.246  1.00 88.75           H
ATOM    726  N   GLY A  65      13.804   3.405  -8.965  1.00 91.54           N
ATOM    727  CA  GLY A  65      12.991   2.689  -9.933  1.00 91.54           C
ATOM    728  C   GLY A  65      11.810   3.545 -10.397  1.00 91.54           C
ATOM    729  O   GLY A  65      11.601   3.723 -11.596  1.00 91.54           O
ATOM    730 1HA  GLY A  65      13.602   2.411 -10.792  1.00 91.54           H
ATOM    731 2HA  GLY A  65      12.622   1.764  -9.491  1.00 91.54           H
ATOM    732  HN  GLY A  65      13.832   2.996  -8.052  1.00 91.54           H
ATOM    733  N   ASN A  66      11.069   4.052  -9.422  1.00 89.30           N
ATOM    734  CA  ASN A  66       9.843   4.775  -9.714  1.00 89.30           C
ATOM    735  C   ASN A  66      10.187   6.102 -10.393  1.00 89.30           C
ATOM    736  O   ASN A  66       9.463   6.557 -11.277  1.00 89.30           O
ATOM    737  HA  ASN A  66       9.267   4.113 -10.360  1.00 89.30           H
ATOM    738  CB  ASN A  66       9.070   5.087  -8.431  1.00 89.30           C
ATOM    739 1HB  ASN A  66       9.761   5.427  -7.659  1.00 89.30           H
ATOM    740 2HB  ASN A  66       8.370   5.902  -8.613  1.00 89.30           H
ATOM    741  CG  ASN A  66       8.309   3.855  -7.935  1.00 89.30           C
ATOM    742  OD1 ASN A  66       7.373   3.380  -8.557  1.00 89.30           O
ATOM    743  ND2 ASN A  66       8.762   3.366  -6.785  1.00 89.30           N
ATOM    744 1HD2 ASN A  66       9.535   3.803  -6.325  1.00 89.30           H
ATOM    745 2HD2 ASN A  66       8.330   2.561  -6.379  1.00 89.30           H
ATOM    746  HN  ASN A  66      11.294   3.975  -8.451  1.00 89.30           H
ATOM    747  N   SER A  67      11.293   6.685  -9.954  1.00 90.56           N
ATOM    748  CA  SER A  67      11.780   7.915 -10.555  1.00 90.56           C
ATOM    749  C   SER A  67      12.061   7.694 -12.043  1.00 90.56           C
ATOM    750  O   SER A  67      11.782   8.564 -12.867  1.00 90.56           O
ATOM    751  HA  SER A  67      10.977   8.640 -10.421  1.00 90.56           H
ATOM    752  CB  SER A  67      13.040   8.414  -9.846  1.00 90.56           C
ATOM    753 1HB  SER A  67      13.812   7.646  -9.895  1.00 90.56           H
ATOM    754 2HB  SER A  67      13.428   9.289 -10.367  1.00 90.56           H
ATOM    755  OG  SER A  67      12.789   8.746  -8.483  1.00 90.56           O
ATOM    756  HG  SER A  67      13.288   8.122  -7.881  1.00 90.56           H
ATOM    757  HN  SER A  67      11.851   6.332  -9.203  1.00 90.56           H
ATOM    758  N   LEU A  68      12.609   6.525 -12.342  1.00 84.52           N
ATOM    759  CA  LEU A  68      12.932   6.180 -13.716  1.00 84.52           C
ATOM    760  C   LEU A  68      11.638   6.050 -14.522  1.00 84.52           C
ATOM    761  O   LEU A  68      11.567   6.501 -15.664  1.00 84.52           O
ATOM    762  HA  LEU A  68      13.516   7.002 -14.130  1.00 84.52           H
ATOM    763  CB  LEU A  68      13.813   4.930 -13.761  1.00 84.52           C
ATOM    764 1HB  LEU A  68      14.587   5.028 -13.000  1.00 84.52           H
ATOM    765 2HB  LEU A  68      13.203   4.069 -13.487  1.00 84.52           H
ATOM    766  CG  LEU A  68      14.490   4.634 -15.101  1.00 84.52           C
ATOM    767  HG  LEU A  68      13.756   4.781 -15.894  1.00 84.52           H
ATOM    768  CD1 LEU A  68      15.639   5.610 -15.362  1.00 84.52           C
ATOM    769 1HD1 LEU A  68      15.253   6.629 -15.383  1.00 84.52           H
ATOM    770 2HD1 LEU A  68      16.381   5.518 -14.569  1.00 84.52           H
ATOM    771 3HD1 LEU A  68      16.102   5.377 -16.321  1.00 84.52           H
ATOM    772  CD2 LEU A  68      14.948   3.176 -15.174  1.00 84.52           C
ATOM    773 1HD2 LEU A  68      15.659   2.978 -14.372  1.00 84.52           H
ATOM    774 2HD2 LEU A  68      14.085   2.519 -15.065  1.00 84.52           H
ATOM    775 3HD2 LEU A  68      15.425   2.993 -16.137  1.00 84.52           H
ATOM    776  HN  LEU A  68      12.831   5.823 -11.666  1.00 84.52           H
ATOM    777  N   VAL A  69      10.648   5.430 -13.897  1.00 86.80           N
ATOM    778  CA  VAL A  69       9.366   5.221 -14.548  1.00 86.80           C
ATOM    779  C   VAL A  69       8.784   6.573 -14.966  1.00 86.80           C
ATOM    780  O   VAL A  69       8.389   6.754 -16.116  1.00 86.80           O
ATOM    781  HA  VAL A  69       9.546   4.624 -15.443  1.00 86.80           H
ATOM    782  CB  VAL A  69       8.436   4.427 -13.628  1.00 86.80           C
ATOM    783  HB  VAL A  69       8.402   4.937 -12.665  1.00 86.80           H
ATOM    784  CG1 VAL A  69       7.013   4.389 -14.189  1.00 86.80           C
ATOM    785 1HG1 VAL A  69       6.631   5.406 -14.280  1.00 86.80           H
ATOM    786 2HG1 VAL A  69       7.022   3.915 -15.171  1.00 86.80           H
ATOM    787 3HG1 VAL A  69       6.372   3.819 -13.516  1.00 86.80           H
ATOM    788  CG2 VAL A  69       8.971   3.013 -13.394  1.00 86.80           C
ATOM    789 1HG2 VAL A  69       9.048   2.491 -14.348  1.00 86.80           H
ATOM    790 2HG2 VAL A  69       9.956   3.070 -12.931  1.00 86.80           H
ATOM    791 3HG2 VAL A  69       8.291   2.471 -12.738  1.00 86.80           H
ATOM    792  HN  VAL A  69      10.712   5.075 -12.964  1.00 86.80           H
ATOM    793  N   ILE A  70       8.750   7.487 -14.008  1.00 88.27           N
ATOM    794  CA  ILE A  70       8.147   8.789 -14.237  1.00 88.27           C
ATOM    795  C   ILE A  70       8.875   9.488 -15.387  1.00 88.27           C
ATOM    796  O   ILE A  70       8.244  10.106 -16.242  1.00 88.27           O
ATOM    797  HA  ILE A  70       7.112   8.622 -14.536  1.00 88.27           H
ATOM    798  CB  ILE A  70       8.118   9.603 -12.942  1.00 88.27           C
ATOM    799  HB  ILE A  70       9.121   9.597 -12.513  1.00 88.27           H
ATOM    800  CG1 ILE A  70       7.183   8.964 -11.913  1.00 88.27           C
ATOM    801 1HG1 ILE A  70       6.147   9.130 -12.206  1.00 88.27           H
ATOM    802 2HG1 ILE A  70       7.339   7.885 -11.895  1.00 88.27           H
ATOM    803  CG2 ILE A  70       7.754  11.062 -13.219  1.00 88.27           C
ATOM    804 1HG2 ILE A  70       8.493  11.500 -13.890  1.00 88.27           H
ATOM    805 2HG2 ILE A  70       6.769  11.109 -13.683  1.00 88.27           H
ATOM    806 3HG2 ILE A  70       7.741  11.618 -12.281  1.00 88.27           H
ATOM    807  CD1 ILE A  70       7.424   9.543 -10.518  1.00 88.27           C
ATOM    808 1HD1 ILE A  70       8.455   9.353 -10.219  1.00 88.27           H
ATOM    809 2HD1 ILE A  70       7.243  10.618 -10.535  1.00 88.27           H
ATOM    810 3HD1 ILE A  70       6.746   9.072  -9.807  1.00 88.27           H
ATOM    811  HN  ILE A  70       9.124   7.351 -13.090  1.00 88.27           H
ATOM    812  N   LEU A  71      10.195   9.367 -15.369  1.00 83.74           N
ATOM    813  CA  LEU A  71      11.023  10.066 -16.337  1.00 83.74           C
ATOM    814  C   LEU A  71      10.741   9.515 -17.736  1.00 83.74           C
ATOM    815  O   LEU A  71      10.673  10.271 -18.704  1.00 83.74           O
ATOM    816  HA  LEU A  71      10.735  11.117 -16.316  1.00 83.74           H
ATOM    817  CB  LEU A  71      12.497   9.993 -15.933  1.00 83.74           C
ATOM    818 1HB  LEU A  71      12.588  10.334 -14.902  1.00 83.74           H
ATOM    819 2HB  LEU A  71      12.806   8.948 -15.951  1.00 83.74           H
ATOM    820  CG  LEU A  71      13.470  10.799 -16.796  1.00 83.74           C
ATOM    821  HG  LEU A  71      12.897  11.538 -17.357  1.00 83.74           H
ATOM    822  CD1 LEU A  71      14.468  11.566 -15.926  1.00 83.74           C
ATOM    823 1HD1 LEU A  71      13.929  12.252 -15.273  1.00 83.74           H
ATOM    824 2HD1 LEU A  71      15.039  10.861 -15.321  1.00 83.74           H
ATOM    825 3HD1 LEU A  71      15.148  12.130 -16.564  1.00 83.74           H
ATOM    826  CD2 LEU A  71      14.171   9.901 -17.817  1.00 83.74           C
ATOM    827 1HD2 LEU A  71      14.729   9.124 -17.295  1.00 83.74           H
ATOM    828 2HD2 LEU A  71      13.427   9.440 -18.467  1.00 83.74           H
ATOM    829 3HD2 LEU A  71      14.857  10.499 -18.417  1.00 83.74           H
ATOM    830  HN  LEU A  71      10.696   8.806 -14.711  1.00 83.74           H
ATOM    831  N   VAL A  72      10.584   8.201 -17.799  1.00 82.90           N
ATOM    832  CA  VAL A  72      10.337   7.536 -19.067  1.00 82.90           C
ATOM    833  C   VAL A  72       9.029   8.059 -19.666  1.00 82.90           C
ATOM    834  O   VAL A  72       8.970   8.381 -20.852  1.00 82.90           O
ATOM    835  HA  VAL A  72      11.157   7.792 -19.738  1.00 82.90           H
ATOM    836  CB  VAL A  72      10.340   6.019 -18.872  1.00 82.90           C
ATOM    837  HB  VAL A  72       9.652   5.783 -18.060  1.00 82.90           H
ATOM    838  CG1 VAL A  72       9.843   5.303 -20.130  1.00 82.90           C
ATOM    839 1HG1 VAL A  72       8.826   5.625 -20.353  1.00 82.90           H
ATOM    840 2HG1 VAL A  72      10.494   5.549 -20.969  1.00 82.90           H
ATOM    841 3HG1 VAL A  72       9.856   4.226 -19.964  1.00 82.90           H
ATOM    842  CG2 VAL A  72      11.730   5.520 -18.471  1.00 82.90           C
ATOM    843 1HG2 VAL A  72      12.446   5.774 -19.252  1.00 82.90           H
ATOM    844 2HG2 VAL A  72      12.029   5.994 -17.536  1.00 82.90           H
ATOM    845 3HG2 VAL A  72      11.704   4.439 -18.339  1.00 82.90           H
ATOM    846  HN  VAL A  72      10.623   7.594 -17.005  1.00 82.90           H
ATOM    847  N   TYR A  73       8.013   8.127 -18.818  1.00 78.63           N
ATOM    848  CA  TYR A  73       6.696   8.552 -19.262  1.00 78.63           C
ATOM    849  C   TYR A  73       6.701  10.031 -19.654  1.00 78.63           C
ATOM    850  O   TYR A  73       5.976  10.438 -20.561  1.00 78.63           O
ATOM    851  HA  TYR A  73       6.425   7.954 -20.131  1.00 78.63           H
ATOM    852  CB  TYR A  73       5.765   8.358 -18.063  1.00 78.63           C
ATOM    853 1HB  TYR A  73       6.347   8.444 -17.146  1.00 78.63           H
ATOM    854 2HB  TYR A  73       5.031   9.164 -18.052  1.00 78.63           H
ATOM    855  CG  TYR A  73       5.028   7.017 -18.059  1.00 78.63           C
ATOM    856  CD1 TYR A  73       4.069   6.753 -19.015  1.00 78.63           C
ATOM    857  HD1 TYR A  73       3.836   7.500 -19.774  1.00 78.63           H
ATOM    858  CD2 TYR A  73       5.324   6.071 -17.098  1.00 78.63           C
ATOM    859  HD2 TYR A  73       6.081   6.279 -16.343  1.00 78.63           H
ATOM    860  CE1 TYR A  73       3.376   5.491 -19.011  1.00 78.63           C
ATOM    861  HE1 TYR A  73       2.616   5.270 -19.760  1.00 78.63           H
ATOM    862  CE2 TYR A  73       4.630   4.809 -17.094  1.00 78.63           C
ATOM    863  HE2 TYR A  73       4.853   4.053 -16.341  1.00 78.63           H
ATOM    864  CZ  TYR A  73       3.691   4.581 -18.050  1.00 78.63           C
ATOM    865  OH  TYR A  73       3.036   3.389 -18.046  1.00 78.63           O
ATOM    866  HH  TYR A  73       2.465   3.310 -18.863  1.00 78.63           H
ATOM    867  HN  TYR A  73       8.079   7.899 -17.847  1.00 78.63           H
ATOM    868  N   TRP A  74       7.526  10.794 -18.953  1.00 70.46           N
ATOM    869  CA  TRP A  74       7.562  12.234 -19.148  1.00 70.46           C
ATOM    870  C   TRP A  74       8.099  12.506 -20.555  1.00 70.46           C
ATOM    871  O   TRP A  74       7.485  13.241 -21.326  1.00 70.46           O
ATOM    872  HA  TRP A  74       6.543  12.608 -19.059  1.00 70.46           H
ATOM    873  CB  TRP A  74       8.384  12.915 -18.052  1.00 70.46           C
ATOM    874 1HB  TRP A  74       8.040  12.560 -17.081  1.00 70.46           H
ATOM    875 2HB  TRP A  74       9.426  12.611 -18.152  1.00 70.46           H
ATOM    876  CG  TRP A  74       8.309  14.443 -18.077  1.00 70.46           C
ATOM    877  CD1 TRP A  74       8.870  15.283 -18.958  1.00 70.46           C
ATOM    878  HD1 TRP A  74       9.478  14.966 -19.805  1.00 70.46           H
ATOM    879  CD2 TRP A  74       7.605  15.284 -17.139  1.00 70.46           C
ATOM    880  NE1 TRP A  74       8.581  16.598 -18.657  1.00 70.46           N
ATOM    881  HE1 TRP A  74       8.886  17.403 -19.167  1.00 70.46           H
ATOM    882  CE2 TRP A  74       7.788  16.599 -17.516  1.00 70.46           C
ATOM    883  CE3 TRP A  74       6.840  14.946 -16.009  1.00 70.46           C
ATOM    884  HE3 TRP A  74       6.682  13.915 -15.691  1.00 70.46           H
ATOM    885  CZ2 TRP A  74       7.237  17.681 -16.818  1.00 70.46           C
ATOM    886  HZ2 TRP A  74       7.396  18.711 -17.136  1.00 70.46           H
ATOM    887  CZ3 TRP A  74       6.297  16.038 -15.322  1.00 70.46           C
ATOM    888  HZ3 TRP A  74       5.695  15.831 -14.437  1.00 70.46           H
ATOM    889  CH2 TRP A  74       6.471  17.367 -15.688  1.00 70.46           C
ATOM    890  HH2 TRP A  74       6.014  18.162 -15.099  1.00 70.46           H
ATOM    891  HN  TRP A  74       8.160  10.445 -18.262  1.00 70.46           H
ATOM    892  N   TYR A  75       9.240  11.899 -20.846  1.00 68.87           N
ATOM    893  CA  TYR A  75      10.036  12.310 -21.990  1.00 68.87           C
ATOM    894  C   TYR A  75       9.697  11.470 -23.224  1.00 68.87           C
ATOM    895  O   TYR A  75       9.775  11.957 -24.351  1.00 68.87           O
ATOM    896  HA  TYR A  75       9.810  13.355 -22.199  1.00 68.87           H
ATOM    897  CB  TYR A  75      11.494  12.059 -21.602  1.00 68.87           C
ATOM    898 1HB  TYR A  75      11.557  11.120 -21.051  1.00 68.87           H
ATOM    899 2HB  TYR A  75      12.086  11.936 -22.509  1.00 68.87           H
ATOM    900  CG  TYR A  75      12.113  13.172 -20.754  1.00 68.87           C
ATOM    901  CD1 TYR A  75      12.597  14.313 -21.361  1.00 68.87           C
ATOM    902  HD1 TYR A  75      12.538  14.421 -22.444  1.00 68.87           H
ATOM    903  CD2 TYR A  75      12.187  13.035 -19.383  1.00 68.87           C
ATOM    904  HD2 TYR A  75      11.805  12.134 -18.904  1.00 68.87           H
ATOM    905  CE1 TYR A  75      13.179  15.361 -20.563  1.00 68.87           C
ATOM    906  HE1 TYR A  75      13.565  16.268 -21.029  1.00 68.87           H
ATOM    907  CE2 TYR A  75      12.769  14.083 -18.585  1.00 68.87           C
ATOM    908  HE2 TYR A  75      12.834  13.987 -17.501  1.00 68.87           H
ATOM    909  CZ  TYR A  75      13.236  15.194 -19.214  1.00 68.87           C
ATOM    910  OH  TYR A  75      13.786  16.184 -18.461  1.00 68.87           O
ATOM    911  HH  TYR A  75      13.760  15.932 -17.493  1.00 68.87           H
ATOM    912  HN  TYR A  75       9.621  11.141 -20.317  1.00 68.87           H
ATOM    913  N   CYS A  76       9.330  10.223 -22.968  1.00 67.52           N
ATOM    914  CA  CYS A  76       9.305   9.220 -24.019  1.00 67.52           C
ATOM    915  C   CYS A  76       7.854   8.782 -24.231  1.00 67.52           C
ATOM    916  O   CYS A  76       7.263   9.062 -25.273  1.00 67.52           O
ATOM    917  HA  CYS A  76       9.700   9.696 -24.916  1.00 67.52           H
ATOM    918  CB  CYS A  76      10.217   8.035 -23.692  1.00 67.52           C
ATOM    919 1HB  CYS A  76      11.174   8.396 -23.316  1.00 67.52           H
ATOM    920 2HB  CYS A  76       9.772   7.430 -22.902  1.00 67.52           H
ATOM    921  SG  CYS A  76      10.477   7.015 -25.188  1.00 67.52           S
ATOM    922  HG  CYS A  76       9.246   6.514 -25.231  1.00 67.52           H
ATOM    923  HN  CYS A  76       9.053   9.895 -22.065  1.00 67.52           H
ATOM    924  N   THR A  77       7.322   8.101 -23.226  1.00 60.20           N
ATOM    925  CA  THR A  77       6.067   7.388 -23.387  1.00 60.20           C
ATOM    926  C   THR A  77       4.922   8.373 -23.632  1.00 60.20           C
ATOM    927  O   THR A  77       4.092   8.159 -24.514  1.00 60.20           O
ATOM    928  HA  THR A  77       6.141   6.757 -24.273  1.00 60.20           H
ATOM    929  CB  THR A  77       5.859   6.511 -22.151  1.00 60.20           C
ATOM    930  HB  THR A  77       5.664   7.121 -21.269  1.00 60.20           H
ATOM    931  OG1 THR A  77       7.035   5.707 -22.095  1.00 60.20           O
ATOM    932  HG1 THR A  77       7.052   5.072 -22.867  1.00 60.20           H
ATOM    933  CG2 THR A  77       4.725   5.500 -22.334  1.00 60.20           C
ATOM    934 1HG2 THR A  77       4.954   4.846 -23.175  1.00 60.20           H
ATOM    935 2HG2 THR A  77       3.794   6.031 -22.529  1.00 60.20           H
ATOM    936 3HG2 THR A  77       4.621   4.903 -21.428  1.00 60.20           H
ATOM    937  HN  THR A  77       7.734   8.033 -22.317  1.00 60.20           H
ATOM    938  N   ARG A  78       4.913   9.431 -22.835  1.00 55.47           N
ATOM    939  CA  ARG A  78       3.739  10.281 -22.731  1.00 55.47           C
ATOM    940  C   ARG A  78       2.498   9.437 -22.434  1.00 55.47           C
ATOM    941  O   ARG A  78       2.418   8.279 -22.842  1.00 55.47           O
ATOM    942  HA  ARG A  78       3.958  10.960 -21.907  1.00 55.47           H
ATOM    943  CB  ARG A  78       3.514  11.070 -24.023  1.00 55.47           C
ATOM    944 1HB  ARG A  78       3.322  10.380 -24.845  1.00 55.47           H
ATOM    945 2HB  ARG A  78       2.629  11.697 -23.920  1.00 55.47           H
ATOM    946  CG  ARG A  78       4.728  11.940 -24.352  1.00 55.47           C
ATOM    947 1HG  ARG A  78       4.983  12.557 -23.490  1.00 55.47           H
ATOM    948 2HG  ARG A  78       5.590  11.306 -24.557  1.00 55.47           H
ATOM    949  CD  ARG A  78       4.449  12.835 -25.562  1.00 55.47           C
ATOM    950 1HD  ARG A  78       4.206  12.222 -26.430  1.00 55.47           H
ATOM    951 2HD  ARG A  78       3.583  13.466 -25.365  1.00 55.47           H
ATOM    952  NE  ARG A  78       5.631  13.676 -25.852  1.00 55.47           N
ATOM    953  HE  ARG A  78       6.468  13.506 -25.331  1.00 55.47           H
ATOM    954  CZ  ARG A  78       5.651  14.653 -26.770  1.00 55.47           C
ATOM    955  NH1 ARG A  78       4.560  14.925 -27.498  1.00 55.47           N
ATOM    956 1HH1 ARG A  78       3.721  14.398 -27.358  1.00 55.47           H
ATOM    957 2HH1 ARG A  78       4.583  15.655 -28.181  1.00 55.47           H
ATOM    958  NH2 ARG A  78       6.780  15.352 -26.950  1.00 55.47           N
ATOM    959 1HH2 ARG A  78       6.812  16.084 -27.631  1.00 55.47           H
ATOM    960 2HH2 ARG A  78       7.590  15.143 -26.403  1.00 55.47           H
ATOM    961  HN  ARG A  78       5.689   9.711 -22.269  1.00 55.47           H
ATOM    962  N   VAL A  79       1.561  10.049 -21.726  1.00 70.12           N
ATOM    963  CA  VAL A  79       0.329   9.367 -21.367  1.00 70.12           C
ATOM    964  C   VAL A  79      -0.616   9.362 -22.570  1.00 70.12           C
ATOM    965  O   VAL A  79      -1.235  10.378 -22.882  1.00 70.12           O
ATOM    966  HA  VAL A  79       0.584   8.338 -21.116  1.00 70.12           H
ATOM    967  CB  VAL A  79      -0.286  10.018 -20.126  1.00 70.12           C
ATOM    968  HB  VAL A  79      -0.559  11.041 -20.384  1.00 70.12           H
ATOM    969  CG1 VAL A  79      -1.560   9.286 -19.698  1.00 70.12           C
ATOM    970 1HG1 VAL A  79      -2.288   9.321 -20.509  1.00 70.12           H
ATOM    971 2HG1 VAL A  79      -1.323   8.248 -19.467  1.00 70.12           H
ATOM    972 3HG1 VAL A  79      -1.977   9.769 -18.814  1.00 70.12           H
ATOM    973  CG2 VAL A  79       0.724  10.076 -18.979  1.00 70.12           C
ATOM    974 1HG2 VAL A  79       1.041   9.065 -18.722  1.00 70.12           H
ATOM    975 2HG2 VAL A  79       1.591  10.661 -19.287  1.00 70.12           H
ATOM    976 3HG2 VAL A  79       0.261  10.543 -18.110  1.00 70.12           H
ATOM    977  HN  VAL A  79       1.632  10.992 -21.400  1.00 70.12           H
ATOM    978  N   LYS A  80      -0.698   8.206 -23.213  1.00 63.64           N
ATOM    979  CA  LYS A  80      -1.493   8.077 -24.422  1.00 63.64           C
ATOM    980  C   LYS A  80      -2.758   7.274 -24.111  1.00 63.64           C
ATOM    981  O   LYS A  80      -3.776   7.427 -24.784  1.00 63.64           O
ATOM    982  HA  LYS A  80      -1.788   9.081 -24.727  1.00 63.64           H
ATOM    983  CB  LYS A  80      -0.653   7.487 -25.556  1.00 63.64           C
ATOM    984 1HB  LYS A  80      -0.186   6.560 -25.223  1.00 63.64           H
ATOM    985 2HB  LYS A  80      -1.298   7.234 -26.398  1.00 63.64           H
ATOM    986  CG  LYS A  80       0.425   8.473 -26.010  1.00 63.64           C
ATOM    987 1HG  LYS A  80      -0.040   9.409 -26.319  1.00 63.64           H
ATOM    988 2HG  LYS A  80       1.085   8.707 -25.174  1.00 63.64           H
ATOM    989  CD  LYS A  80       1.244   7.897 -27.167  1.00 63.64           C
ATOM    990 1HD  LYS A  80       1.683   6.945 -26.867  1.00 63.64           H
ATOM    991 2HD  LYS A  80       0.589   7.693 -28.014  1.00 63.64           H
ATOM    992  CE  LYS A  80       2.351   8.864 -27.591  1.00 63.64           C
ATOM    993 1HE  LYS A  80       1.912   9.807 -27.917  1.00 63.64           H
ATOM    994 2HE  LYS A  80       2.992   9.088 -26.738  1.00 63.64           H
ATOM    995  NZ  LYS A  80       3.157   8.281 -28.686  1.00 63.64           N
ATOM    996 1HZ  LYS A  80       3.880   8.937 -28.960  1.00 63.64           H
ATOM    997 2HZ  LYS A  80       3.587   7.419 -28.367  1.00 63.64           H
ATOM    998 3HZ  LYS A  80       2.558   8.086 -29.480  1.00 63.64           H
ATOM    999  HN  LYS A  80      -0.233   7.370 -22.921  1.00 63.64           H
ATOM   1000  N   THR A  81      -2.652   6.434 -23.091  1.00 74.15           N
ATOM   1001  CA  THR A  81      -3.723   5.507 -22.771  1.00 74.15           C
ATOM   1002  C   THR A  81      -4.156   5.675 -21.313  1.00 74.15           C
ATOM   1003  O   THR A  81      -3.449   6.294 -20.519  1.00 74.15           O
ATOM   1004  HA  THR A  81      -4.586   5.751 -23.390  1.00 74.15           H
ATOM   1005  CB  THR A  81      -3.240   4.094 -23.102  1.00 74.15           C
ATOM   1006  HB  THR A  81      -4.075   3.394 -23.130  1.00 74.15           H
ATOM   1007  OG1 THR A  81      -2.247   3.826 -22.116  1.00 74.15           O
ATOM   1008  HG1 THR A  81      -2.016   2.853 -22.118  1.00 74.15           H
ATOM   1009  CG2 THR A  81      -2.477   4.031 -24.427  1.00 74.15           C
ATOM   1010 1HG2 THR A  81      -1.604   4.680 -24.374  1.00 74.15           H
ATOM   1011 2HG2 THR A  81      -3.128   4.362 -25.236  1.00 74.15           H
ATOM   1012 3HG2 THR A  81      -2.157   3.006 -24.613  1.00 74.15           H
ATOM   1013  HN  THR A  81      -1.854   6.382 -22.491  1.00 74.15           H
ATOM   1014  N   MET A  82      -5.316   5.114 -21.005  1.00 74.76           N
ATOM   1015  CA  MET A  82      -5.826   5.149 -19.645  1.00 74.76           C
ATOM   1016  C   MET A  82      -4.892   4.404 -18.689  1.00 74.76           C
ATOM   1017  O   MET A  82      -4.681   4.839 -17.558  1.00 74.76           O
ATOM   1018  HA  MET A  82      -5.868   6.204 -19.374  1.00 74.76           H
ATOM   1019  CB  MET A  82      -7.215   4.509 -19.604  1.00 74.76           C
ATOM   1020 1HB  MET A  82      -7.776   4.790 -20.495  1.00 74.76           H
ATOM   1021 2HB  MET A  82      -7.120   3.423 -19.618  1.00 74.76           H
ATOM   1022  CG  MET A  82      -7.983   4.943 -18.353  1.00 74.76           C
ATOM   1023 1HG  MET A  82      -7.485   4.563 -17.461  1.00 74.76           H
ATOM   1024 2HG  MET A  82      -7.987   6.030 -18.278  1.00 74.76           H
ATOM   1025  SD  MET A  82      -9.658   4.331 -18.422  1.00 74.76           S
ATOM   1026  CE  MET A  82     -10.431   5.408 -17.227  1.00 74.76           C
ATOM   1027 1HE  MET A  82      -9.951   5.278 -16.257  1.00 74.76           H
ATOM   1028 2HE  MET A  82     -10.324   6.444 -17.549  1.00 74.76           H
ATOM   1029 3HE  MET A  82     -11.489   5.161 -17.145  1.00 74.76           H
ATOM   1030  HN  MET A  82      -5.902   4.642 -21.664  1.00 74.76           H
ATOM   1031  N   THR A  83      -4.358   3.295 -19.179  1.00 75.49           N
ATOM   1032  CA  THR A  83      -3.421   2.507 -18.397  1.00 75.49           C
ATOM   1033  C   THR A  83      -2.184   3.337 -18.051  1.00 75.49           C
ATOM   1034  O   THR A  83      -1.698   3.295 -16.922  1.00 75.49           O
ATOM   1035  HA  THR A  83      -3.900   2.239 -17.454  1.00 75.49           H
ATOM   1036  CB  THR A  83      -3.100   1.235 -19.185  1.00 75.49           C
ATOM   1037  HB  THR A  83      -2.409   1.448 -20.001  1.00 75.49           H
ATOM   1038  OG1 THR A  83      -4.376   0.736 -19.573  1.00 75.49           O
ATOM   1039  HG1 THR A  83      -4.984   0.696 -18.780  1.00 75.49           H
ATOM   1040  CG2 THR A  83      -2.520   0.129 -18.301  1.00 75.49           C
ATOM   1041 1HG2 THR A  83      -3.239  -0.130 -17.525  1.00 75.49           H
ATOM   1042 2HG2 THR A  83      -1.597   0.480 -17.839  1.00 75.49           H
ATOM   1043 3HG2 THR A  83      -2.309  -0.750 -18.910  1.00 75.49           H
ATOM   1044  HN  THR A  83      -4.555   2.935 -20.091  1.00 75.49           H
ATOM   1045  N   ASP A  84      -1.708   4.073 -19.045  1.00 78.06           N
ATOM   1046  CA  ASP A  84      -0.517   4.887 -18.871  1.00 78.06           C
ATOM   1047  C   ASP A  84      -0.753   5.893 -17.742  1.00 78.06           C
ATOM   1048  O   ASP A  84       0.150   6.171 -16.955  1.00 78.06           O
ATOM   1049  HA  ASP A  84       0.281   4.181 -18.640  1.00 78.06           H
ATOM   1050  CB  ASP A  84      -0.194   5.672 -20.144  1.00 78.06           C
ATOM   1051 1HB  ASP A  84      -1.033   6.319 -20.398  1.00 78.06           H
ATOM   1052 2HB  ASP A  84       0.666   6.318 -19.969  1.00 78.06           H
ATOM   1053  CG  ASP A  84       0.100   4.727 -21.310  1.00 78.06           C
ATOM   1054  OD1 ASP A  84       0.691   3.659 -21.041  1.00 78.06           O
ATOM   1055  OD2 ASP A  84      -0.272   5.094 -22.446  1.00 78.06           O
ATOM   1056  HN  ASP A  84      -2.121   4.118 -19.955  1.00 78.06           H
ATOM   1057  N   MET A  85      -1.972   6.410 -17.699  1.00 84.01           N
ATOM   1058  CA  MET A  85      -2.328   7.404 -16.701  1.00 84.01           C
ATOM   1059  C   MET A  85      -2.248   6.818 -15.290  1.00 84.01           C
ATOM   1060  O   MET A  85      -1.692   7.441 -14.386  1.00 84.01           O
ATOM   1061  HA  MET A  85      -1.597   8.205 -16.811  1.00 84.01           H
ATOM   1062  CB  MET A  85      -3.749   7.907 -16.965  1.00 84.01           C
ATOM   1063 1HB  MET A  85      -3.847   8.197 -18.011  1.00 84.01           H
ATOM   1064 2HB  MET A  85      -4.462   7.101 -16.789  1.00 84.01           H
ATOM   1065  CG  MET A  85      -4.085   9.098 -16.066  1.00 84.01           C
ATOM   1066 1HG  MET A  85      -5.148   9.329 -16.136  1.00 84.01           H
ATOM   1067 2HG  MET A  85      -3.882   8.847 -15.025  1.00 84.01           H
ATOM   1068  SD  MET A  85      -3.120  10.520 -16.550  1.00 84.01           S
ATOM   1069  CE  MET A  85      -3.368  11.563 -15.123  1.00 84.01           C
ATOM   1070 1HE  MET A  85      -4.432  11.769 -15.004  1.00 84.01           H
ATOM   1071 2HE  MET A  85      -2.995  11.056 -14.233  1.00 84.01           H
ATOM   1072 3HE  MET A  85      -2.829  12.500 -15.260  1.00 84.01           H
ATOM   1073  HN  MET A  85      -2.708   6.161 -18.329  1.00 84.01           H
ATOM   1074  N   PHE A  86      -2.811   5.628 -15.145  1.00 86.93           N
ATOM   1075  CA  PHE A  86      -2.853   4.973 -13.849  1.00 86.93           C
ATOM   1076  C   PHE A  86      -1.453   4.546 -13.404  1.00 86.93           C
ATOM   1077  O   PHE A  86      -1.111   4.659 -12.227  1.00 86.93           O
ATOM   1078  HA  PHE A  86      -3.256   5.693 -13.136  1.00 86.93           H
ATOM   1079  CB  PHE A  86      -3.728   3.727 -14.006  1.00 86.93           C
ATOM   1080 1HB  PHE A  86      -3.338   3.123 -14.825  1.00 86.93           H
ATOM   1081 2HB  PHE A  86      -3.649   3.124 -13.101  1.00 86.93           H
ATOM   1082  CG  PHE A  86      -5.203   4.032 -14.271  1.00 86.93           C
ATOM   1083  CD1 PHE A  86      -5.811   5.064 -13.628  1.00 86.93           C
ATOM   1084  HD1 PHE A  86      -5.247   5.675 -12.923  1.00 86.93           H
ATOM   1085  CD2 PHE A  86      -5.907   3.270 -15.151  1.00 86.93           C
ATOM   1086  HD2 PHE A  86      -5.420   2.443 -15.667  1.00 86.93           H
ATOM   1087  CE1 PHE A  86      -7.181   5.347 -13.874  1.00 86.93           C
ATOM   1088  HE1 PHE A  86      -7.668   6.174 -13.358  1.00 86.93           H
ATOM   1089  CE2 PHE A  86      -7.277   3.553 -15.398  1.00 86.93           C
ATOM   1090  HE2 PHE A  86      -7.841   2.942 -16.103  1.00 86.93           H
ATOM   1091  CZ  PHE A  86      -7.884   4.585 -14.754  1.00 86.93           C
ATOM   1092  HZ  PHE A  86      -8.936   4.802 -14.944  1.00 86.93           H
ATOM   1093  HN  PHE A  86      -3.231   5.113 -15.892  1.00 86.93           H
ATOM   1094  N   LEU A  87      -0.681   4.066 -14.367  1.00 81.39           N
ATOM   1095  CA  LEU A  87       0.657   3.578 -14.081  1.00 81.39           C
ATOM   1096  C   LEU A  87       1.532   4.744 -13.618  1.00 81.39           C
ATOM   1097  O   LEU A  87       2.392   4.575 -12.755  1.00 81.39           O
ATOM   1098  HA  LEU A  87       0.576   2.862 -13.263  1.00 81.39           H
ATOM   1099  CB  LEU A  87       1.223   2.825 -15.287  1.00 81.39           C
ATOM   1100 1HB  LEU A  87       1.101   3.452 -16.171  1.00 81.39           H
ATOM   1101 2HB  LEU A  87       2.294   2.691 -15.137  1.00 81.39           H
ATOM   1102  CG  LEU A  87       0.600   1.458 -15.577  1.00 81.39           C
ATOM   1103  HG  LEU A  87      -0.474   1.592 -15.706  1.00 81.39           H
ATOM   1104  CD1 LEU A  87       1.143   0.874 -16.883  1.00 81.39           C
ATOM   1105 1HD1 LEU A  87       0.907   1.547 -17.707  1.00 81.39           H
ATOM   1106 2HD1 LEU A  87       2.224   0.757 -16.807  1.00 81.39           H
ATOM   1107 3HD1 LEU A  87       0.684  -0.098 -17.065  1.00 81.39           H
ATOM   1108  CD2 LEU A  87       0.799   0.504 -14.397  1.00 81.39           C
ATOM   1109 1HD2 LEU A  87       1.865   0.371 -14.212  1.00 81.39           H
ATOM   1110 2HD2 LEU A  87       0.325   0.923 -13.508  1.00 81.39           H
ATOM   1111 3HD2 LEU A  87       0.347  -0.460 -14.629  1.00 81.39           H
ATOM   1112  HN  LEU A  87      -0.956   4.007 -15.327  1.00 81.39           H
ATOM   1113  N   LEU A  88       1.283   5.902 -14.212  1.00 87.45           N
ATOM   1114  CA  LEU A  88       2.019   7.102 -13.853  1.00 87.45           C
ATOM   1115  C   LEU A  88       1.679   7.491 -12.413  1.00 87.45           C
ATOM   1116  O   LEU A  88       2.572   7.743 -11.606  1.00 87.45           O
ATOM   1117  HA  LEU A  88       3.081   6.861 -13.904  1.00 87.45           H
ATOM   1118  CB  LEU A  88       1.758   8.215 -14.869  1.00 87.45           C
ATOM   1119 1HB  LEU A  88       2.097   7.874 -15.847  1.00 87.45           H
ATOM   1120 2HB  LEU A  88       0.681   8.369 -14.941  1.00 87.45           H
ATOM   1121  CG  LEU A  88       2.419   9.563 -14.573  1.00 87.45           C
ATOM   1122  HG  LEU A  88       2.105   9.886 -13.580  1.00 87.45           H
ATOM   1123  CD1 LEU A  88       3.943   9.431 -14.543  1.00 87.45           C
ATOM   1124 1HD1 LEU A  88       4.232   8.721 -13.767  1.00 87.45           H
ATOM   1125 2HD1 LEU A  88       4.296   9.074 -15.511  1.00 87.45           H
ATOM   1126 3HD1 LEU A  88       4.388  10.403 -14.330  1.00 87.45           H
ATOM   1127  CD2 LEU A  88       1.956  10.631 -15.565  1.00 87.45           C
ATOM   1128 1HD2 LEU A  88       2.221  10.327 -16.577  1.00 87.45           H
ATOM   1129 2HD2 LEU A  88       0.874  10.749 -15.492  1.00 87.45           H
ATOM   1130 3HD2 LEU A  88       2.441  11.579 -15.331  1.00 87.45           H
ATOM   1131  HN  LEU A  88       0.594   6.027 -14.926  1.00 87.45           H
ATOM   1132  N   ASN A  89       0.384   7.529 -12.134  1.00 89.53           N
ATOM   1133  CA  ASN A  89      -0.088   7.945 -10.824  1.00 89.53           C
ATOM   1134  C   ASN A  89       0.362   6.925  -9.777  1.00 89.53           C
ATOM   1135  O   ASN A  89       0.625   7.282  -8.630  1.00 89.53           O
ATOM   1136  HA  ASN A  89       0.350   8.930 -10.662  1.00 89.53           H
ATOM   1137  CB  ASN A  89      -1.616   8.019 -10.787  1.00 89.53           C
ATOM   1138 1HB  ASN A  89      -2.037   7.176 -11.335  1.00 89.53           H
ATOM   1139 2HB  ASN A  89      -1.962   7.934  -9.757  1.00 89.53           H
ATOM   1140  CG  ASN A  89      -2.117   9.331 -11.393  1.00 89.53           C
ATOM   1141  OD1 ASN A  89      -2.286  10.333 -10.717  1.00 89.53           O
ATOM   1142  ND2 ASN A  89      -2.343   9.271 -12.702  1.00 89.53           N
ATOM   1143 1HD2 ASN A  89      -2.184   8.417 -13.198  1.00 89.53           H
ATOM   1144 2HD2 ASN A  89      -2.673  10.078 -13.191  1.00 89.53           H
ATOM   1145  HN  ASN A  89      -0.335   7.282 -12.784  1.00 89.53           H
ATOM   1146  N   LEU A  90       0.437   5.675 -10.209  1.00 86.87           N
ATOM   1147  CA  LEU A  90       0.883   4.605  -9.333  1.00 86.87           C
ATOM   1148  C   LEU A  90       2.329   4.871  -8.907  1.00 86.87           C
ATOM   1149  O   LEU A  90       2.667   4.740  -7.731  1.00 86.87           O
ATOM   1150  HA  LEU A  90       0.252   4.626  -8.444  1.00 86.87           H
ATOM   1151  CB  LEU A  90       0.679   3.244 -10.001  1.00 86.87           C
ATOM   1152 1HB  LEU A  90      -0.371   3.151 -10.277  1.00 86.87           H
ATOM   1153 2HB  LEU A  90       1.255   3.226 -10.927  1.00 86.87           H
ATOM   1154  CG  LEU A  90       1.069   2.022  -9.167  1.00 86.87           C
ATOM   1155  HG  LEU A  90       2.102   2.146  -8.843  1.00 86.87           H
ATOM   1156  CD1 LEU A  90       0.209   1.922  -7.906  1.00 86.87           C
ATOM   1157 1HD1 LEU A  90       0.346   2.817  -7.300  1.00 86.87           H
ATOM   1158 2HD1 LEU A  90      -0.841   1.832  -8.188  1.00 86.87           H
ATOM   1159 3HD1 LEU A  90       0.507   1.045  -7.332  1.00 86.87           H
ATOM   1160  CD2 LEU A  90       1.008   0.744 -10.006  1.00 86.87           C
ATOM   1161 1HD2 LEU A  90      -0.006   0.603 -10.380  1.00 86.87           H
ATOM   1162 2HD2 LEU A  90       1.697   0.828 -10.846  1.00 86.87           H
ATOM   1163 3HD2 LEU A  90       1.290  -0.109  -9.389  1.00 86.87           H
ATOM   1164  HN  LEU A  90       0.199   5.389 -11.138  1.00 86.87           H
ATOM   1165  N   ALA A  91       3.142   5.239  -9.885  1.00 90.90           N
ATOM   1166  CA  ALA A  91       4.553   5.480  -9.635  1.00 90.90           C
ATOM   1167  C   ALA A  91       4.702   6.684  -8.702  1.00 90.90           C
ATOM   1168  O   ALA A  91       5.574   6.697  -7.835  1.00 90.90           O
ATOM   1169  HA  ALA A  91       4.959   4.597  -9.142  1.00 90.90           H
ATOM   1170  CB  ALA A  91       5.281   5.680 -10.966  1.00 90.90           C
ATOM   1171 1HB  ALA A  91       5.169   4.786 -11.579  1.00 90.90           H
ATOM   1172 2HB  ALA A  91       4.854   6.536 -11.489  1.00 90.90           H
ATOM   1173 3HB  ALA A  91       6.339   5.861 -10.777  1.00 90.90           H
ATOM   1174  HN  ALA A  91       2.853   5.372 -10.833  1.00 90.90           H
ATOM   1175  N   ILE A  92       3.838   7.666  -8.912  1.00 90.87           N
ATOM   1176  CA  ILE A  92       3.848   8.861  -8.087  1.00 90.87           C
ATOM   1177  C   ILE A  92       3.501   8.483  -6.645  1.00 90.87           C
ATOM   1178  O   ILE A  92       4.159   8.930  -5.707  1.00 90.87           O
ATOM   1179  HA  ILE A  92       4.861   9.262  -8.104  1.00 90.87           H
ATOM   1180  CB  ILE A  92       2.928   9.930  -8.680  1.00 90.87           C
ATOM   1181  HB  ILE A  92       1.962   9.470  -8.892  1.00 90.87           H
ATOM   1182  CG1 ILE A  92       3.480  10.454 -10.007  1.00 90.87           C
ATOM   1183 1HG1 ILE A  92       4.355  11.076  -9.821  1.00 90.87           H
ATOM   1184 2HG1 ILE A  92       3.809   9.617 -10.624  1.00 90.87           H
ATOM   1185  CG2 ILE A  92       2.680  11.059  -7.677  1.00 90.87           C
ATOM   1186 1HG2 ILE A  92       2.211  10.652  -6.781  1.00 90.87           H
ATOM   1187 2HG2 ILE A  92       3.630  11.523  -7.411  1.00 90.87           H
ATOM   1188 3HG2 ILE A  92       2.023  11.805  -8.124  1.00 90.87           H
ATOM   1189  CD1 ILE A  92       2.423  11.264 -10.760  1.00 90.87           C
ATOM   1190 1HD1 ILE A  92       1.559  10.632 -10.966  1.00 90.87           H
ATOM   1191 2HD1 ILE A  92       2.114  12.113 -10.150  1.00 90.87           H
ATOM   1192 3HD1 ILE A  92       2.841  11.624 -11.699  1.00 90.87           H
ATOM   1193  HN  ILE A  92       3.141   7.654  -9.630  1.00 90.87           H
ATOM   1194  N   ALA A  93       2.469   7.663  -6.514  1.00 92.08           N
ATOM   1195  CA  ALA A  93       1.982   7.277  -5.201  1.00 92.08           C
ATOM   1196  C   ALA A  93       3.091   6.539  -4.447  1.00 92.08           C
ATOM   1197  O   ALA A  93       3.349   6.825  -3.279  1.00 92.08           O
ATOM   1198  HA  ALA A  93       1.731   8.188  -4.658  1.00 92.08           H
ATOM   1199  CB  ALA A  93       0.718   6.429  -5.353  1.00 92.08           C
ATOM   1200 1HB  ALA A  93      -0.048   7.009  -5.868  1.00 92.08           H
ATOM   1201 2HB  ALA A  93       0.948   5.535  -5.933  1.00 92.08           H
ATOM   1202 3HB  ALA A  93       0.353   6.140  -4.368  1.00 92.08           H
ATOM   1203  HN  ALA A  93       1.969   7.266  -7.284  1.00 92.08           H
ATOM   1204  N   ASP A  94       3.717   5.604  -5.147  1.00 89.33           N
ATOM   1205  CA  ASP A  94       4.766   4.797  -4.547  1.00 89.33           C
ATOM   1206  C   ASP A  94       5.900   5.711  -4.077  1.00 89.33           C
ATOM   1207  O   ASP A  94       6.435   5.530  -2.984  1.00 89.33           O
ATOM   1208  HA  ASP A  94       4.286   4.270  -3.722  1.00 89.33           H
ATOM   1209  CB  ASP A  94       5.346   3.807  -5.559  1.00 89.33           C
ATOM   1210 1HB  ASP A  94       5.490   4.304  -6.518  1.00 89.33           H
ATOM   1211 2HB  ASP A  94       6.327   3.471  -5.223  1.00 89.33           H
ATOM   1212  CG  ASP A  94       4.422   2.601  -5.738  1.00 89.33           C
ATOM   1213  OD1 ASP A  94       3.725   2.269  -4.754  1.00 89.33           O
ATOM   1214  OD2 ASP A  94       4.432   2.038  -6.854  1.00 89.33           O
ATOM   1215  HN  ASP A  94       3.517   5.394  -6.104  1.00 89.33           H
ATOM   1216  N   LEU A  95       6.232   6.673  -4.925  1.00 90.55           N
ATOM   1217  CA  LEU A  95       7.348   7.562  -4.649  1.00 90.55           C
ATOM   1218  C   LEU A  95       7.062   8.349  -3.368  1.00 90.55           C
ATOM   1219  O   LEU A  95       7.948   8.527  -2.534  1.00 90.55           O
ATOM   1220  HA  LEU A  95       8.227   6.940  -4.483  1.00 90.55           H
ATOM   1221  CB  LEU A  95       7.641   8.447  -5.862  1.00 90.55           C
ATOM   1222 1HB  LEU A  95       7.681   7.813  -6.748  1.00 90.55           H
ATOM   1223 2HB  LEU A  95       6.804   9.132  -5.998  1.00 90.55           H
ATOM   1224  CG  LEU A  95       8.931   9.267  -5.797  1.00 90.55           C
ATOM   1225  HG  LEU A  95       8.946   9.806  -4.850  1.00 90.55           H
ATOM   1226  CD1 LEU A  95      10.161   8.358  -5.820  1.00 90.55           C
ATOM   1227 1HD1 LEU A  95      10.131   7.685  -4.963  1.00 90.55           H
ATOM   1228 2HD1 LEU A  95      10.164   7.774  -6.741  1.00 90.55           H
ATOM   1229 3HD1 LEU A  95      11.064   8.967  -5.774  1.00 90.55           H
ATOM   1230  CD2 LEU A  95       8.971  10.314  -6.913  1.00 90.55           C
ATOM   1231 1HD2 LEU A  95       8.922   9.816  -7.881  1.00 90.55           H
ATOM   1232 2HD2 LEU A  95       8.121  10.989  -6.808  1.00 90.55           H
ATOM   1233 3HD2 LEU A  95       9.898  10.883  -6.844  1.00 90.55           H
ATOM   1234  HN  LEU A  95       5.754   6.849  -5.786  1.00 90.55           H
ATOM   1235  N   LEU A  96       5.821   8.799  -3.252  1.00 87.34           N
ATOM   1236  CA  LEU A  96       5.417   9.592  -2.104  1.00 87.34           C
ATOM   1237  C   LEU A  96       5.599   8.765  -0.829  1.00 87.34           C
ATOM   1238  O   LEU A  96       6.070   9.277   0.185  1.00 87.34           O
ATOM   1239  HA  LEU A  96       6.080  10.455  -2.053  1.00 87.34           H
ATOM   1240  CB  LEU A  96       3.995  10.123  -2.294  1.00 87.34           C
ATOM   1241 1HB  LEU A  96       3.359   9.298  -2.613  1.00 87.34           H
ATOM   1242 2HB  LEU A  96       3.621  10.458  -1.326  1.00 87.34           H
ATOM   1243  CG  LEU A  96       3.835  11.270  -3.295  1.00 87.34           C
ATOM   1244  HG  LEU A  96       4.265  10.955  -4.246  1.00 87.34           H
ATOM   1245  CD1 LEU A  96       2.358  11.577  -3.546  1.00 87.34           C
ATOM   1246 1HD1 LEU A  96       1.866  10.691  -3.948  1.00 87.34           H
ATOM   1247 2HD1 LEU A  96       1.881  11.863  -2.608  1.00 87.34           H
ATOM   1248 3HD1 LEU A  96       2.273  12.395  -4.261  1.00 87.34           H
ATOM   1249  CD2 LEU A  96       4.608  12.508  -2.837  1.00 87.34           C
ATOM   1250 1HD2 LEU A  96       4.231  12.835  -1.869  1.00 87.34           H
ATOM   1251 2HD2 LEU A  96       5.667  12.264  -2.751  1.00 87.34           H
ATOM   1252 3HD2 LEU A  96       4.478  13.308  -3.567  1.00 87.34           H
ATOM   1253  HN  LEU A  96       5.100   8.631  -3.925  1.00 87.34           H
ATOM   1254  N   PHE A  97       5.216   7.500  -0.923  1.00 90.02           N
ATOM   1255  CA  PHE A  97       5.332   6.597   0.209  1.00 90.02           C
ATOM   1256  C   PHE A  97       6.797   6.402   0.607  1.00 90.02           C
ATOM   1257  O   PHE A  97       7.135   6.452   1.788  1.00 90.02           O
ATOM   1258  HA  PHE A  97       4.789   7.048   1.040  1.00 90.02           H
ATOM   1259  CB  PHE A  97       4.752   5.251  -0.230  1.00 90.02           C
ATOM   1260 1HB  PHE A  97       3.664   5.319  -0.231  1.00 90.02           H
ATOM   1261 2HB  PHE A  97       5.060   5.052  -1.257  1.00 90.02           H
ATOM   1262  CG  PHE A  97       5.175   4.074   0.651  1.00 90.02           C
ATOM   1263  CD1 PHE A  97       5.983   3.103   0.147  1.00 90.02           C
ATOM   1264  HD1 PHE A  97       6.329   3.164  -0.885  1.00 90.02           H
ATOM   1265  CD2 PHE A  97       4.742   3.998   1.938  1.00 90.02           C
ATOM   1266  HD2 PHE A  97       4.094   4.776   2.342  1.00 90.02           H
ATOM   1267  CE1 PHE A  97       6.375   2.010   0.964  1.00 90.02           C
ATOM   1268  HE1 PHE A  97       7.022   1.232   0.560  1.00 90.02           H
ATOM   1269  CE2 PHE A  97       5.134   2.905   2.756  1.00 90.02           C
ATOM   1270  HE2 PHE A  97       4.788   2.844   3.787  1.00 90.02           H
ATOM   1271  CZ  PHE A  97       5.942   1.934   2.252  1.00 90.02           C
ATOM   1272  HZ  PHE A  97       6.244   1.096   2.879  1.00 90.02           H
ATOM   1273  HN  PHE A  97       4.832   7.091  -1.751  1.00 90.02           H
ATOM   1274  N   LEU A  98       7.627   6.184  -0.403  1.00 92.87           N
ATOM   1275  CA  LEU A  98       9.005   5.790  -0.167  1.00 92.87           C
ATOM   1276  C   LEU A  98       9.717   6.890   0.624  1.00 92.87           C
ATOM   1277  O   LEU A  98      10.594   6.605   1.438  1.00 92.87           O
ATOM   1278  HA  LEU A  98       8.987   4.885   0.440  1.00 92.87           H
ATOM   1279  CB  LEU A  98       9.695   5.437  -1.486  1.00 92.87           C
ATOM   1280 1HB  LEU A  98       9.529   6.252  -2.190  1.00 92.87           H
ATOM   1281 2HB  LEU A  98      10.769   5.383  -1.308  1.00 92.87           H
ATOM   1282  CG  LEU A  98       9.250   4.131  -2.147  1.00 92.87           C
ATOM   1283  HG  LEU A  98       8.162   4.082  -2.109  1.00 92.87           H
ATOM   1284  CD1 LEU A  98       9.652   4.098  -3.623  1.00 92.87           C
ATOM   1285 1HD1 LEU A  98       9.184   4.932  -4.145  1.00 92.87           H
ATOM   1286 2HD1 LEU A  98      10.736   4.180  -3.706  1.00 92.87           H
ATOM   1287 3HD1 LEU A  98       9.324   3.159  -4.068  1.00 92.87           H
ATOM   1288  CD2 LEU A  98       9.783   2.919  -1.381  1.00 92.87           C
ATOM   1289 1HD2 LEU A  98      10.873   2.949  -1.365  1.00 92.87           H
ATOM   1290 2HD2 LEU A  98       9.405   2.940  -0.359  1.00 92.87           H
ATOM   1291 3HD2 LEU A  98       9.452   2.004  -1.872  1.00 92.87           H
ATOM   1292  HN  LEU A  98       7.371   6.271  -1.366  1.00 92.87           H
ATOM   1293  N   VAL A  99       9.312   8.123   0.357  1.00 90.03           N
ATOM   1294  CA  VAL A  99       9.925   9.269   1.006  1.00 90.03           C
ATOM   1295  C   VAL A  99       9.681   9.186   2.514  1.00 90.03           C
ATOM   1296  O   VAL A  99      10.384   9.824   3.297  1.00 90.03           O
ATOM   1297  HA  VAL A  99      10.998   9.217   0.822  1.00 90.03           H
ATOM   1298  CB  VAL A  99       9.400  10.565   0.386  1.00 90.03           C
ATOM   1299  HB  VAL A  99       8.311  10.540   0.429  1.00 90.03           H
ATOM   1300  CG1 VAL A  99       9.874  11.784   1.179  1.00 90.03           C
ATOM   1301 1HG1 VAL A  99       9.509  11.715   2.204  1.00 90.03           H
ATOM   1302 2HG1 VAL A  99      10.963  11.815   1.182  1.00 90.03           H
ATOM   1303 3HG1 VAL A  99       9.486  12.692   0.717  1.00 90.03           H
ATOM   1304  CG2 VAL A  99       9.810  10.674  -1.084  1.00 90.03           C
ATOM   1305 1HG2 VAL A  99      10.897  10.667  -1.160  1.00 90.03           H
ATOM   1306 2HG2 VAL A  99       9.401   9.830  -1.639  1.00 90.03           H
ATOM   1307 3HG2 VAL A  99       9.424  11.605  -1.501  1.00 90.03           H
ATOM   1308  HN  VAL A  99       8.581   8.344  -0.289  1.00 90.03           H
ATOM   1309  N   THR A 100       8.682   8.395   2.877  1.00 89.75           N
ATOM   1310  CA  THR A 100       8.311   8.250   4.275  1.00 89.75           C
ATOM   1311  C   THR A 100       9.205   7.213   4.958  1.00 89.75           C
ATOM   1312  O   THR A 100       9.351   7.223   6.180  1.00 89.75           O
ATOM   1313  HA  THR A 100       8.485   9.202   4.777  1.00 89.75           H
ATOM   1314  CB  THR A 100       6.822   7.904   4.336  1.00 89.75           C
ATOM   1315  HB  THR A 100       6.423   8.076   5.335  1.00 89.75           H
ATOM   1316  OG1 THR A 100       6.759   6.558   3.872  1.00 89.75           O
ATOM   1317  HG1 THR A 100       5.883   6.149   4.127  1.00 89.75           H
ATOM   1318  CG2 THR A 100       5.996   8.689   3.315  1.00 89.75           C
ATOM   1319 1HG2 THR A 100       6.352   8.464   2.309  1.00 89.75           H
ATOM   1320 2HG2 THR A 100       6.101   9.757   3.506  1.00 89.75           H
ATOM   1321 3HG2 THR A 100       4.948   8.406   3.400  1.00 89.75           H
ATOM   1322  HN  THR A 100       8.131   7.860   2.236  1.00 89.75           H
ATOM   1323  N   LEU A 101       9.779   6.342   4.141  1.00 92.34           N
ATOM   1324  CA  LEU A 101      10.469   5.173   4.658  1.00 92.34           C
ATOM   1325  C   LEU A 101      11.662   5.623   5.505  1.00 92.34           C
ATOM   1326  O   LEU A 101      11.937   5.042   6.553  1.00 92.34           O
ATOM   1327  HA  LEU A 101       9.770   4.640   5.303  1.00 92.34           H
ATOM   1328  CB  LEU A 101      10.847   4.226   3.518  1.00 92.34           C
ATOM   1329 1HB  LEU A 101      11.304   4.812   2.721  1.00 92.34           H
ATOM   1330 2HB  LEU A 101      11.608   3.536   3.882  1.00 92.34           H
ATOM   1331  CG  LEU A 101       9.701   3.407   2.918  1.00 92.34           C
ATOM   1332  HG  LEU A 101       8.980   4.098   2.482  1.00 92.34           H
ATOM   1333  CD1 LEU A 101      10.204   2.506   1.789  1.00 92.34           C
ATOM   1334 1HD1 LEU A 101      10.644   3.119   1.003  1.00 92.34           H
ATOM   1335 2HD1 LEU A 101      10.956   1.820   2.179  1.00 92.34           H
ATOM   1336 3HD1 LEU A 101       9.370   1.935   1.381  1.00 92.34           H
ATOM   1337  CD2 LEU A 101       8.968   2.614   4.002  1.00 92.34           C
ATOM   1338 1HD2 LEU A 101       9.666   1.934   4.489  1.00 92.34           H
ATOM   1339 2HD2 LEU A 101       8.557   3.303   4.740  1.00 92.34           H
ATOM   1340 3HD2 LEU A 101       8.159   2.042   3.549  1.00 92.34           H
ATOM   1341  HN  LEU A 101       9.777   6.426   3.145  1.00 92.34           H
ATOM   1342  N   PRO A 102      12.387   6.661   5.067  1.00 94.54           N
ATOM   1343  CA  PRO A 102      13.547   7.142   5.822  1.00 94.54           C
ATOM   1344  C   PRO A 102      13.208   7.438   7.274  1.00 94.54           C
ATOM   1345  O   PRO A 102      13.968   7.091   8.176  1.00 94.54           O
ATOM   1346  HA  PRO A 102      14.315   6.370   5.861  1.00 94.54           H
ATOM   1347  CB  PRO A 102      13.971   8.405   5.069  1.00 94.54           C
ATOM   1348 1HB  PRO A 102      13.498   9.296   5.482  1.00 94.54           H
ATOM   1349 2HB  PRO A 102      15.048   8.563   5.124  1.00 94.54           H
ATOM   1350  CG  PRO A 102      13.513   8.135   3.641  1.00 94.54           C
ATOM   1351 1HG  PRO A 102      13.420   9.056   3.065  1.00 94.54           H
ATOM   1352 2HG  PRO A 102      14.221   7.506   3.101  1.00 94.54           H
ATOM   1353  CD  PRO A 102      12.173   7.447   3.839  1.00 94.54           C
ATOM   1354 1HD  PRO A 102      11.362   8.165   3.960  1.00 94.54           H
ATOM   1355 2HD  PRO A 102      11.911   6.817   2.988  1.00 94.54           H
ATOM   1356  N   PHE A 103      12.063   8.078   7.462  1.00 93.01           N
ATOM   1357  CA  PHE A 103      11.633   8.466   8.795  1.00 93.01           C
ATOM   1358  C   PHE A 103      11.321   7.236   9.650  1.00 93.01           C
ATOM   1359  O   PHE A 103      11.664   7.194  10.830  1.00 93.01           O
ATOM   1360  HA  PHE A 103      12.451   9.024   9.249  1.00 93.01           H
ATOM   1361  CB  PHE A 103      10.357   9.295   8.630  1.00 93.01           C
ATOM   1362 1HB  PHE A 103       9.621   8.704   8.085  1.00 93.01           H
ATOM   1363 2HB  PHE A 103       9.937   9.497   9.615  1.00 93.01           H
ATOM   1364  CG  PHE A 103      10.568  10.622   7.898  1.00 93.01           C
ATOM   1365  CD1 PHE A 103      10.917  11.735   8.597  1.00 93.01           C
ATOM   1366  HD1 PHE A 103      11.048  11.682   9.678  1.00 93.01           H
ATOM   1367  CD2 PHE A 103      10.405  10.689   6.550  1.00 93.01           C
ATOM   1368  HD2 PHE A 103      10.125   9.797   5.990  1.00 93.01           H
ATOM   1369  CE1 PHE A 103      11.113  12.967   7.919  1.00 93.01           C
ATOM   1370  HE1 PHE A 103      11.393  13.860   8.479  1.00 93.01           H
ATOM   1371  CE2 PHE A 103      10.601  11.921   5.871  1.00 93.01           C
ATOM   1372  HE2 PHE A 103      10.470  11.975   4.790  1.00 93.01           H
ATOM   1373  CZ  PHE A 103      10.950  13.034   6.570  1.00 93.01           C
ATOM   1374  HZ  PHE A 103      11.100  13.980   6.049  1.00 93.01           H
ATOM   1375  HN  PHE A 103      11.436   8.331   6.725  1.00 93.01           H
ATOM   1376  N   TRP A 104      10.674   6.266   9.021  1.00 86.52           N
ATOM   1377  CA  TRP A 104      10.296   5.047   9.714  1.00 86.52           C
ATOM   1378  C   TRP A 104      11.578   4.303  10.094  1.00 86.52           C
ATOM   1379  O   TRP A 104      11.640   3.663  11.143  1.00 86.52           O
ATOM   1380  HA  TRP A 104       9.749   5.330  10.613  1.00 86.52           H
ATOM   1381  CB  TRP A 104       9.346   4.203   8.861  1.00 86.52           C
ATOM   1382 1HB  TRP A 104       9.775   4.085   7.866  1.00 86.52           H
ATOM   1383 2HB  TRP A 104       9.272   3.206   9.296  1.00 86.52           H
ATOM   1384  CG  TRP A 104       7.940   4.791   8.728  1.00 86.52           C
ATOM   1385  CD1 TRP A 104       7.269   5.079   7.605  1.00 86.52           C
ATOM   1386  HD1 TRP A 104       7.659   4.921   6.600  1.00 86.52           H
ATOM   1387  CD2 TRP A 104       7.055   5.155   9.809  1.00 86.52           C
ATOM   1388  NE1 TRP A 104       6.020   5.599   7.881  1.00 86.52           N
ATOM   1389  HE1 TRP A 104       5.338   5.888   7.209  1.00 86.52           H
ATOM   1390  CE2 TRP A 104       5.886   5.646   9.263  1.00 86.52           C
ATOM   1391  CE3 TRP A 104       7.235   5.071  11.200  1.00 86.52           C
ATOM   1392  HE3 TRP A 104       8.148   4.686  11.655  1.00 86.52           H
ATOM   1393  CZ2 TRP A 104       4.808   6.092  10.037  1.00 86.52           C
ATOM   1394  HZ2 TRP A 104       3.895   6.477   9.582  1.00 86.52           H
ATOM   1395  CZ3 TRP A 104       6.148   5.520  11.959  1.00 86.52           C
ATOM   1396  HZ3 TRP A 104       6.236   5.477  13.045  1.00 86.52           H
ATOM   1397  CH2 TRP A 104       4.965   6.018  11.426  1.00 86.52           C
ATOM   1398  HH2 TRP A 104       4.164   6.349  12.086  1.00 86.52           H
ATOM   1399  HN  TRP A 104      10.409   6.304   8.057  1.00 86.52           H
ATOM   1400  N   ALA A 105      12.569   4.413   9.222  1.00 94.87           N
ATOM   1401  CA  ALA A 105      13.835   3.733   9.438  1.00 94.87           C
ATOM   1402  C   ALA A 105      14.483   4.267  10.717  1.00 94.87           C
ATOM   1403  O   ALA A 105      14.952   3.492  11.550  1.00 94.87           O
ATOM   1404  HA  ALA A 105      13.625   2.671   9.563  1.00 94.87           H
ATOM   1405  CB  ALA A 105      14.729   3.917   8.210  1.00 94.87           C
ATOM   1406 1HB  ALA A 105      14.236   3.495   7.335  1.00 94.87           H
ATOM   1407 2HB  ALA A 105      14.911   4.979   8.048  1.00 94.87           H
ATOM   1408 3HB  ALA A 105      15.679   3.407   8.373  1.00 94.87           H
ATOM   1409  HN  ALA A 105      12.517   4.952   8.381  1.00 94.87           H
ATOM   1410  N   ILE A 106      14.490   5.587  10.832  1.00 91.59           N
ATOM   1411  CA  ILE A 106      15.088   6.234  11.988  1.00 91.59           C
ATOM   1412  C   ILE A 106      14.279   5.882  13.239  1.00 91.59           C
ATOM   1413  O   ILE A 106      14.849   5.560  14.280  1.00 91.59           O
ATOM   1414  HA  ILE A 106      16.094   5.832  12.103  1.00 91.59           H
ATOM   1415  CB  ILE A 106      15.226   7.738  11.748  1.00 91.59           C
ATOM   1416  HB  ILE A 106      14.264   8.119  11.406  1.00 91.59           H
ATOM   1417  CG1 ILE A 106      16.244   8.026  10.643  1.00 91.59           C
ATOM   1418 1HG1 ILE A 106      17.253   7.856  11.020  1.00 91.59           H
ATOM   1419 2HG1 ILE A 106      16.093   7.334   9.815  1.00 91.59           H
ATOM   1420  CG2 ILE A 106      15.566   8.472  13.047  1.00 91.59           C
ATOM   1421 1HG2 ILE A 106      14.774   8.306  13.776  1.00 91.59           H
ATOM   1422 2HG2 ILE A 106      16.509   8.093  13.442  1.00 91.59           H
ATOM   1423 3HG2 ILE A 106      15.659   9.540  12.847  1.00 91.59           H
ATOM   1424  CD1 ILE A 106      16.117   9.466  10.142  1.00 91.59           C
ATOM   1425 1HD1 ILE A 106      15.115   9.625   9.743  1.00 91.59           H
ATOM   1426 2HD1 ILE A 106      16.293  10.155  10.967  1.00 91.59           H
ATOM   1427 3HD1 ILE A 106      16.853   9.644   9.357  1.00 91.59           H
ATOM   1428  HN  ILE A 106      14.097   6.209  10.156  1.00 91.59           H
ATOM   1429  N   ALA A 107      12.964   5.956  13.095  1.00 92.74           N
ATOM   1430  CA  ALA A 107      12.075   5.737  14.222  1.00 92.74           C
ATOM   1431  C   ALA A 107      12.245   4.304  14.731  1.00 92.74           C
ATOM   1432  O   ALA A 107      12.165   4.055  15.933  1.00 92.74           O
ATOM   1433  HA  ALA A 107      12.363   6.431  15.012  1.00 92.74           H
ATOM   1434  CB  ALA A 107      10.635   6.039  13.803  1.00 92.74           C
ATOM   1435 1HB  ALA A 107      10.561   7.077  13.478  1.00 92.74           H
ATOM   1436 2HB  ALA A 107      10.350   5.381  12.982  1.00 92.74           H
ATOM   1437 3HB  ALA A 107       9.967   5.875  14.649  1.00 92.74           H
ATOM   1438  HN  ALA A 107      12.507   6.160  12.229  1.00 92.74           H
ATOM   1439  N   ALA A 108      12.478   3.400  13.791  1.00 92.13           N
ATOM   1440  CA  ALA A 108      12.618   1.993  14.124  1.00 92.13           C
ATOM   1441  C   ALA A 108      13.982   1.762  14.778  1.00 92.13           C
ATOM   1442  O   ALA A 108      14.123   0.893  15.637  1.00 92.13           O
ATOM   1443  HA  ALA A 108      11.835   1.741  14.838  1.00 92.13           H
ATOM   1444  CB  ALA A 108      12.426   1.148  12.863  1.00 92.13           C
ATOM   1445 1HB  ALA A 108      11.432   1.327  12.454  1.00 92.13           H
ATOM   1446 2HB  ALA A 108      13.178   1.423  12.123  1.00 92.13           H
ATOM   1447 3HB  ALA A 108      12.532   0.092  13.113  1.00 92.13           H
ATOM   1448  HN  ALA A 108      12.569   3.616  12.818  1.00 92.13           H
ATOM   1449  N   ALA A 109      14.951   2.556  14.347  1.00 90.91           N
ATOM   1450  CA  ALA A 109      16.324   2.367  14.786  1.00 90.91           C
ATOM   1451  C   ALA A 109      16.437   2.737  16.266  1.00 90.91           C
ATOM   1452  O   ALA A 109      17.158   2.085  17.019  1.00 90.91           O
ATOM   1453  HA  ALA A 109      16.569   1.312  14.664  1.00 90.91           H
ATOM   1454  CB  ALA A 109      17.260   3.196  13.904  1.00 90.91           C
ATOM   1455 1HB  ALA A 109      17.163   2.874  12.868  1.00 90.91           H
ATOM   1456 2HB  ALA A 109      16.995   4.251  13.984  1.00 90.91           H
ATOM   1457 3HB  ALA A 109      18.289   3.054  14.234  1.00 90.91           H
ATOM   1458  HN  ALA A 109      14.811   3.315  13.712  1.00 90.91           H
ATOM   1459  N   ASP A 110      15.713   3.783  16.639  1.00 82.07           N
ATOM   1460  CA  ASP A 110      15.862   4.362  17.963  1.00 82.07           C
ATOM   1461  C   ASP A 110      14.499   4.852  18.457  1.00 82.07           C
ATOM   1462  O   ASP A 110      13.754   4.099  19.082  1.00 82.07           O
ATOM   1463  HA  ASP A 110      16.267   3.562  18.582  1.00 82.07           H
ATOM   1464  CB  ASP A 110      16.814   5.560  17.936  1.00 82.07           C
ATOM   1465 1HB  ASP A 110      17.746   5.278  17.447  1.00 82.07           H
ATOM   1466 2HB  ASP A 110      16.375   6.365  17.346  1.00 82.07           H
ATOM   1467  CG  ASP A 110      17.106   6.060  19.353  1.00 82.07           C
ATOM   1468  OD1 ASP A 110      16.732   5.334  20.299  1.00 82.07           O
ATOM   1469  OD2 ASP A 110      17.697   7.156  19.457  1.00 82.07           O
ATOM   1470  HN  ASP A 110      15.036   4.231  16.055  1.00 82.07           H
ATOM   1471  N   GLN A 111      14.215   6.111  18.158  1.00 85.51           N
ATOM   1472  CA  GLN A 111      12.959   6.713  18.573  1.00 85.51           C
ATOM   1473  C   GLN A 111      12.521   7.776  17.563  1.00 85.51           C
ATOM   1474  O   GLN A 111      13.285   8.144  16.673  1.00 85.51           O
ATOM   1475  HA  GLN A 111      12.237   5.897  18.588  1.00 85.51           H
ATOM   1476  CB  GLN A 111      13.074   7.307  19.979  1.00 85.51           C
ATOM   1477 1HB  GLN A 111      12.126   7.762  20.264  1.00 85.51           H
ATOM   1478 2HB  GLN A 111      13.275   6.512  20.697  1.00 85.51           H
ATOM   1479  CG  GLN A 111      14.188   8.354  20.042  1.00 85.51           C
ATOM   1480 1HG  GLN A 111      15.140   7.894  19.776  1.00 85.51           H
ATOM   1481 2HG  GLN A 111      13.997   9.138  19.310  1.00 85.51           H
ATOM   1482  CD  GLN A 111      14.285   8.966  21.441  1.00 85.51           C
ATOM   1483  OE1 GLN A 111      13.358   8.920  22.233  1.00 85.51           O
ATOM   1484  NE2 GLN A 111      15.456   9.541  21.700  1.00 85.51           N
ATOM   1485 1HE2 GLN A 111      16.176   9.543  21.006  1.00 85.51           H
ATOM   1486 2HE2 GLN A 111      15.617   9.969  22.589  1.00 85.51           H
ATOM   1487  HN  GLN A 111      14.823   6.715  17.643  1.00 85.51           H
ATOM   1488  N   TRP A 112      11.292   8.239  17.736  1.00 90.86           N
ATOM   1489  CA  TRP A 112      10.767   9.302  16.896  1.00 90.86           C
ATOM   1490  C   TRP A 112      11.436  10.612  17.318  1.00 90.86           C
ATOM   1491  O   TRP A 112      11.178  11.122  18.408  1.00 90.86           O
ATOM   1492  HA  TRP A 112      11.026   9.068  15.863  1.00 90.86           H
ATOM   1493  CB  TRP A 112       9.240   9.359  16.971  1.00 90.86           C
ATOM   1494 1HB  TRP A 112       8.839   8.368  16.756  1.00 90.86           H
ATOM   1495 2HB  TRP A 112       8.946   9.606  17.991  1.00 90.86           H
ATOM   1496  CG  TRP A 112       8.607  10.369  16.013  1.00 90.86           C
ATOM   1497  CD1 TRP A 112       8.216  11.624  16.277  1.00 90.86           C
ATOM   1498  HD1 TRP A 112       8.305  12.101  17.253  1.00 90.86           H
ATOM   1499  CD2 TRP A 112       8.305  10.159  14.618  1.00 90.86           C
ATOM   1500  NE1 TRP A 112       7.686  12.234  15.159  1.00 90.86           N
ATOM   1501  HE1 TRP A 112       7.328  13.166  15.107  1.00 90.86           H
ATOM   1502  CE2 TRP A 112       7.742  11.315  14.118  1.00 90.86           C
ATOM   1503  CE3 TRP A 112       8.501   9.028  13.805  1.00 90.86           C
ATOM   1504  HE3 TRP A 112       8.943   8.104  14.176  1.00 90.86           H
ATOM   1505  CZ2 TRP A 112       7.329  11.453  12.787  1.00 90.86           C
ATOM   1506  HZ2 TRP A 112       6.886  12.378  12.416  1.00 90.86           H
ATOM   1507  CZ3 TRP A 112       8.082   9.182  12.478  1.00 90.86           C
ATOM   1508  HZ3 TRP A 112       8.212   8.335  11.804  1.00 90.86           H
ATOM   1509  CH2 TRP A 112       7.514  10.340  11.959  1.00 90.86           C
ATOM   1510  HH2 TRP A 112       7.214  10.380  10.912  1.00 90.86           H
ATOM   1511  HN  TRP A 112      10.660   7.901  18.434  1.00 90.86           H
ATOM   1512  N   LYS A 113      12.282  11.120  16.434  1.00 83.07           N
ATOM   1513  CA  LYS A 113      13.109  12.268  16.763  1.00 83.07           C
ATOM   1514  C   LYS A 113      12.510  13.523  16.125  1.00 83.07           C
ATOM   1515  O   LYS A 113      13.125  14.588  16.146  1.00 83.07           O
ATOM   1516  HA  LYS A 113      13.086  12.387  17.847  1.00 83.07           H
ATOM   1517  CB  LYS A 113      14.564  12.011  16.367  1.00 83.07           C
ATOM   1518 1HB  LYS A 113      14.626  11.830  15.294  1.00 83.07           H
ATOM   1519 2HB  LYS A 113      15.164  12.897  16.575  1.00 83.07           H
ATOM   1520  CG  LYS A 113      15.136  10.812  17.125  1.00 83.07           C
ATOM   1521 1HG  LYS A 113      15.008  10.961  18.198  1.00 83.07           H
ATOM   1522 2HG  LYS A 113      14.581   9.911  16.861  1.00 83.07           H
ATOM   1523  CD  LYS A 113      16.619  10.617  16.805  1.00 83.07           C
ATOM   1524 1HD  LYS A 113      16.745  10.445  15.736  1.00 83.07           H
ATOM   1525 2HD  LYS A 113      17.170  11.525  17.049  1.00 83.07           H
ATOM   1526  CE  LYS A 113      17.198   9.437  17.588  1.00 83.07           C
ATOM   1527 1HE  LYS A 113      17.085   9.612  18.658  1.00 83.07           H
ATOM   1528 2HE  LYS A 113      16.643   8.529  17.353  1.00 83.07           H
ATOM   1529  NZ  LYS A 113      18.629   9.248  17.259  1.00 83.07           N
ATOM   1530 1HZ  LYS A 113      18.992   8.453  17.773  1.00 83.07           H
ATOM   1531 2HZ  LYS A 113      18.727   9.081  16.264  1.00 83.07           H
ATOM   1532 3HZ  LYS A 113      19.147  10.082  17.514  1.00 83.07           H
ATOM   1533  HN  LYS A 113      12.406  10.761  15.509  1.00 83.07           H
ATOM   1534  N   PHE A 114      11.318  13.356  15.573  1.00 88.94           N
ATOM   1535  CA  PHE A 114      10.710  14.404  14.771  1.00 88.94           C
ATOM   1536  C   PHE A 114       9.519  15.030  15.499  1.00 88.94           C
ATOM   1537  O   PHE A 114       9.066  14.511  16.518  1.00 88.94           O
ATOM   1538  HA  PHE A 114      11.472  15.166  14.604  1.00 88.94           H
ATOM   1539  CB  PHE A 114      10.217  13.751  13.479  1.00 88.94           C
ATOM   1540 1HB  PHE A 114       9.402  13.068  13.717  1.00 88.94           H
ATOM   1541 2HB  PHE A 114       9.807  14.522  12.827  1.00 88.94           H
ATOM   1542  CG  PHE A 114      11.300  12.983  12.717  1.00 88.94           C
ATOM   1543  CD1 PHE A 114      12.222  13.659  11.980  1.00 88.94           C
ATOM   1544  HD1 PHE A 114      12.189  14.748  11.932  1.00 88.94           H
ATOM   1545  CD2 PHE A 114      11.341  11.625  12.778  1.00 88.94           C
ATOM   1546  HD2 PHE A 114      10.602  11.084  13.368  1.00 88.94           H
ATOM   1547  CE1 PHE A 114      13.226  12.947  11.274  1.00 88.94           C
ATOM   1548  HE1 PHE A 114      13.965  13.489  10.683  1.00 88.94           H
ATOM   1549  CE2 PHE A 114      12.346  10.913  12.071  1.00 88.94           C
ATOM   1550  HE2 PHE A 114      12.378   9.825  12.119  1.00 88.94           H
ATOM   1551  CZ  PHE A 114      13.267  11.589  11.334  1.00 88.94           C
ATOM   1552  HZ  PHE A 114      14.038  11.042  10.791  1.00 88.94           H
ATOM   1553  HN  PHE A 114      10.770  12.524  15.666  1.00 88.94           H
ATOM   1554  N   GLN A 115       9.044  16.138  14.947  1.00 81.67           N
ATOM   1555  CA  GLN A 115       7.937  16.859  15.551  1.00 81.67           C
ATOM   1556  C   GLN A 115       6.625  16.106  15.322  1.00 81.67           C
ATOM   1557  O   GLN A 115       6.552  15.224  14.468  1.00 81.67           O
ATOM   1558  HA  GLN A 115       8.162  16.896  16.616  1.00 81.67           H
ATOM   1559  CB  GLN A 115       7.851  18.287  15.006  1.00 81.67           C
ATOM   1560 1HB  GLN A 115       7.777  18.261  13.919  1.00 81.67           H
ATOM   1561 2HB  GLN A 115       6.945  18.767  15.377  1.00 81.67           H
ATOM   1562  CG  GLN A 115       9.075  19.106  15.420  1.00 81.67           C
ATOM   1563 1HG  GLN A 115       9.196  19.063  16.503  1.00 81.67           H
ATOM   1564 2HG  GLN A 115       9.973  18.671  14.982  1.00 81.67           H
ATOM   1565  CD  GLN A 115       8.937  20.562  14.974  1.00 81.67           C
ATOM   1566  OE1 GLN A 115       8.000  20.943  14.291  1.00 81.67           O
ATOM   1567  NE2 GLN A 115       9.919  21.353  15.396  1.00 81.67           N
ATOM   1568 1HE2 GLN A 115      10.659  20.977  15.953  1.00 81.67           H
ATOM   1569 2HE2 GLN A 115       9.918  22.324  15.155  1.00 81.67           H
ATOM   1570  HN  GLN A 115       9.403  16.541  14.105  1.00 81.67           H
ATOM   1571  N   THR A 116       5.621  16.481  16.101  1.00 88.18           N
ATOM   1572  CA  THR A 116       4.315  15.853  15.992  1.00 88.18           C
ATOM   1573  C   THR A 116       3.758  16.022  14.577  1.00 88.18           C
ATOM   1574  O   THR A 116       3.134  15.109  14.039  1.00 88.18           O
ATOM   1575  HA  THR A 116       4.432  14.783  16.164  1.00 88.18           H
ATOM   1576  CB  THR A 116       3.413  16.449  17.075  1.00 88.18           C
ATOM   1577  HB  THR A 116       3.104  17.460  16.812  1.00 88.18           H
ATOM   1578  OG1 THR A 116       4.180  16.331  18.270  1.00 88.18           O
ATOM   1579  HG1 THR A 116       3.808  16.933  18.976  1.00 88.18           H
ATOM   1580  CG2 THR A 116       2.174  15.591  17.342  1.00 88.18           C
ATOM   1581 1HG2 THR A 116       2.483  14.599  17.671  1.00 88.18           H
ATOM   1582 2HG2 THR A 116       1.588  15.505  16.427  1.00 88.18           H
ATOM   1583 3HG2 THR A 116       1.569  16.059  18.118  1.00 88.18           H
ATOM   1584  HN  THR A 116       5.689  17.198  16.795  1.00 88.18           H
ATOM   1585  N   PHE A 117       4.004  17.197  14.015  1.00 91.48           N
ATOM   1586  CA  PHE A 117       3.516  17.505  12.681  1.00 91.48           C
ATOM   1587  C   PHE A 117       3.979  16.453  11.672  1.00 91.48           C
ATOM   1588  O   PHE A 117       3.184  15.967  10.868  1.00 91.48           O
ATOM   1589  HA  PHE A 117       2.427  17.507  12.728  1.00 91.48           H
ATOM   1590  CB  PHE A 117       4.106  18.862  12.292  1.00 91.48           C
ATOM   1591 1HB  PHE A 117       3.766  19.613  13.006  1.00 91.48           H
ATOM   1592 2HB  PHE A 117       5.192  18.812  12.375  1.00 91.48           H
ATOM   1593  CG  PHE A 117       3.737  19.318  10.879  1.00 91.48           C
ATOM   1594  CD1 PHE A 117       4.662  19.264   9.884  1.00 91.48           C
ATOM   1595  HD1 PHE A 117       5.666  18.895  10.092  1.00 91.48           H
ATOM   1596  CD2 PHE A 117       2.484  19.779  10.619  1.00 91.48           C
ATOM   1597  HD2 PHE A 117       1.743  19.823  11.417  1.00 91.48           H
ATOM   1598  CE1 PHE A 117       4.320  19.687   8.572  1.00 91.48           C
ATOM   1599  HE1 PHE A 117       5.061  19.644   7.774  1.00 91.48           H
ATOM   1600  CE2 PHE A 117       2.142  20.203   9.307  1.00 91.48           C
ATOM   1601  HE2 PHE A 117       1.138  20.572   9.099  1.00 91.48           H
ATOM   1602  CZ  PHE A 117       3.067  20.148   8.312  1.00 91.48           C
ATOM   1603  HZ  PHE A 117       2.804  20.473   7.305  1.00 91.48           H
ATOM   1604  HN  PHE A 117       4.526  17.928  14.454  1.00 91.48           H
ATOM   1605  N   MET A 118       5.262  16.131  11.746  1.00 88.52           N
ATOM   1606  CA  MET A 118       5.844  15.159  10.836  1.00 88.52           C
ATOM   1607  C   MET A 118       5.227  13.775  11.043  1.00 88.52           C
ATOM   1608  O   MET A 118       5.105  12.997  10.098  1.00 88.52           O
ATOM   1609  HA  MET A 118       5.613  15.521   9.834  1.00 88.52           H
ATOM   1610  CB  MET A 118       7.355  15.085  11.066  1.00 88.52           C
ATOM   1611 1HB  MET A 118       7.558  14.943  12.127  1.00 88.52           H
ATOM   1612 2HB  MET A 118       7.763  14.219  10.544  1.00 88.52           H
ATOM   1613  CG  MET A 118       8.047  16.357  10.573  1.00 88.52           C
ATOM   1614 1HG  MET A 118       7.733  17.209  11.177  1.00 88.52           H
ATOM   1615 2HG  MET A 118       9.127  16.263  10.693  1.00 88.52           H
ATOM   1616  SD  MET A 118       7.648  16.645   8.858  1.00 88.52           S
ATOM   1617  CE  MET A 118       8.402  15.207   8.118  1.00 88.52           C
ATOM   1618 1HE  MET A 118       9.471  15.207   8.330  1.00 88.52           H
ATOM   1619 2HE  MET A 118       7.950  14.306   8.533  1.00 88.52           H
ATOM   1620 3HE  MET A 118       8.245  15.228   7.039  1.00 88.52           H
ATOM   1621  HN  MET A 118       5.899  16.521  12.411  1.00 88.52           H
ATOM   1622  N   CYS A 119       4.854  13.509  12.287  1.00 93.69           N
ATOM   1623  CA  CYS A 119       4.195  12.257  12.619  1.00 93.69           C
ATOM   1624  C   CYS A 119       2.875  12.190  11.849  1.00 93.69           C
ATOM   1625  O   CYS A 119       2.568  11.176  11.223  1.00 93.69           O
ATOM   1626  HA  CYS A 119       4.866  11.458  12.306  1.00 93.69           H
ATOM   1627  CB  CYS A 119       3.983  12.112  14.127  1.00 93.69           C
ATOM   1628 1HB  CYS A 119       4.947  12.080  14.636  1.00 93.69           H
ATOM   1629 2HB  CYS A 119       3.448  12.980  14.513  1.00 93.69           H
ATOM   1630  SG  CYS A 119       3.038  10.586  14.483  1.00 93.69           S
ATOM   1631  HN  CYS A 119       4.994  14.130  13.058  1.00 93.69           H
ATOM   1632  N   LYS A 120       2.129  13.283  11.919  1.00 91.87           N
ATOM   1633  CA  LYS A 120       0.841  13.355  11.250  1.00 91.87           C
ATOM   1634  C   LYS A 120       1.040  13.149   9.747  1.00 91.87           C
ATOM   1635  O   LYS A 120       0.319  12.373   9.122  1.00 91.87           O
ATOM   1636  HA  LYS A 120       0.228  12.538  11.632  1.00 91.87           H
ATOM   1637  CB  LYS A 120       0.126  14.660  11.603  1.00 91.87           C
ATOM   1638 1HB  LYS A 120       0.796  15.503  11.435  1.00 91.87           H
ATOM   1639 2HB  LYS A 120      -0.731  14.799  10.944  1.00 91.87           H
ATOM   1640  CG  LYS A 120      -0.340  14.654  13.060  1.00 91.87           C
ATOM   1641 1HG  LYS A 120      -1.056  13.847  13.213  1.00 91.87           H
ATOM   1642 2HG  LYS A 120       0.508  14.456  13.716  1.00 91.87           H
ATOM   1643  CD  LYS A 120      -0.982  15.991  13.436  1.00 91.87           C
ATOM   1644 1HD  LYS A 120      -0.257  16.795  13.310  1.00 91.87           H
ATOM   1645 2HD  LYS A 120      -1.813  16.202  12.763  1.00 91.87           H
ATOM   1646  CE  LYS A 120      -1.482  15.971  14.882  1.00 91.87           C
ATOM   1647 1HE  LYS A 120      -0.749  15.479  15.521  1.00 91.87           H
ATOM   1648 2HE  LYS A 120      -1.591  16.991  15.250  1.00 91.87           H
ATOM   1649  NZ  LYS A 120      -2.780  15.265  14.972  1.00 91.87           N
ATOM   1650 1HZ  LYS A 120      -3.196  15.436  15.880  1.00 91.87           H
ATOM   1651 2HZ  LYS A 120      -3.401  15.605  14.246  1.00 91.87           H
ATOM   1652 3HZ  LYS A 120      -2.631  14.269  14.851  1.00 91.87           H
ATOM   1653  HN  LYS A 120       2.391  14.107  12.421  1.00 91.87           H
ATOM   1654  N   VAL A 121       2.022  13.859   9.210  1.00 93.08           N
ATOM   1655  CA  VAL A 121       2.256  13.847   7.776  1.00 93.08           C
ATOM   1656  C   VAL A 121       2.624  12.429   7.335  1.00 93.08           C
ATOM   1657  O   VAL A 121       2.045  11.900   6.388  1.00 93.08           O
ATOM   1658  HA  VAL A 121       1.325  14.135   7.289  1.00 93.08           H
ATOM   1659  CB  VAL A 121       3.322  14.883   7.412  1.00 93.08           C
ATOM   1660  HB  VAL A 121       4.191  14.706   8.045  1.00 93.08           H
ATOM   1661  CG1 VAL A 121       3.763  14.726   5.955  1.00 93.08           C
ATOM   1662 1HG1 VAL A 121       4.179  13.729   5.807  1.00 93.08           H
ATOM   1663 2HG1 VAL A 121       2.904  14.862   5.298  1.00 93.08           H
ATOM   1664 3HG1 VAL A 121       4.521  15.474   5.722  1.00 93.08           H
ATOM   1665  CG2 VAL A 121       2.822  16.303   7.683  1.00 93.08           C
ATOM   1666 1HG2 VAL A 121       1.930  16.495   7.086  1.00 93.08           H
ATOM   1667 2HG2 VAL A 121       2.581  16.407   8.741  1.00 93.08           H
ATOM   1668 3HG2 VAL A 121       3.599  17.019   7.415  1.00 93.08           H
ATOM   1669  HN  VAL A 121       2.650  14.432   9.736  1.00 93.08           H
ATOM   1670  N   VAL A 122       3.586  11.855   8.043  1.00 92.05           N
ATOM   1671  CA  VAL A 122       4.176  10.596   7.620  1.00 92.05           C
ATOM   1672  C   VAL A 122       3.105   9.503   7.646  1.00 92.05           C
ATOM   1673  O   VAL A 122       2.990   8.720   6.704  1.00 92.05           O
ATOM   1674  HA  VAL A 122       4.523  10.723   6.595  1.00 92.05           H
ATOM   1675  CB  VAL A 122       5.387  10.266   8.494  1.00 92.05           C
ATOM   1676  HB  VAL A 122       5.080  10.344   9.537  1.00 92.05           H
ATOM   1677  CG1 VAL A 122       5.865   8.833   8.251  1.00 92.05           C
ATOM   1678 1HG1 VAL A 122       5.062   8.137   8.491  1.00 92.05           H
ATOM   1679 2HG1 VAL A 122       6.147   8.717   7.205  1.00 92.05           H
ATOM   1680 3HG1 VAL A 122       6.728   8.625   8.885  1.00 92.05           H
ATOM   1681  CG2 VAL A 122       6.520  11.269   8.262  1.00 92.05           C
ATOM   1682 1HG2 VAL A 122       6.824  11.237   7.216  1.00 92.05           H
ATOM   1683 2HG2 VAL A 122       6.173  12.272   8.509  1.00 92.05           H
ATOM   1684 3HG2 VAL A 122       7.368  11.011   8.896  1.00 92.05           H
ATOM   1685  HN  VAL A 122       3.961  12.235   8.888  1.00 92.05           H
ATOM   1686  N   ASN A 123       2.349   9.484   8.734  1.00 91.17           N
ATOM   1687  CA  ASN A 123       1.284   8.508   8.888  1.00 91.17           C
ATOM   1688  C   ASN A 123       0.248   8.711   7.781  1.00 91.17           C
ATOM   1689  O   ASN A 123      -0.237   7.745   7.195  1.00 91.17           O
ATOM   1690  HA  ASN A 123       1.774   7.537   8.827  1.00 91.17           H
ATOM   1691  CB  ASN A 123       0.576   8.675  10.234  1.00 91.17           C
ATOM   1692 1HB  ASN A 123       0.575   9.726  10.522  1.00 91.17           H
ATOM   1693 2HB  ASN A 123      -0.466   8.369  10.141  1.00 91.17           H
ATOM   1694  CG  ASN A 123       1.261   7.844  11.321  1.00 91.17           C
ATOM   1695  OD1 ASN A 123       2.076   6.975  11.053  1.00 91.17           O
ATOM   1696  ND2 ASN A 123       0.888   8.157  12.558  1.00 91.17           N
ATOM   1697 1HD2 ASN A 123       0.215   8.881  12.709  1.00 91.17           H
ATOM   1698 2HD2 ASN A 123       1.281   7.669  13.338  1.00 91.17           H
ATOM   1699  HN  ASN A 123       2.455  10.119   9.499  1.00 91.17           H
ATOM   1700  N   SER A 124      -0.061   9.975   7.528  1.00 91.94           N
ATOM   1701  CA  SER A 124      -1.082  10.314   6.551  1.00 91.94           C
ATOM   1702  C   SER A 124      -0.626   9.896   5.152  1.00 91.94           C
ATOM   1703  O   SER A 124      -1.405   9.334   4.384  1.00 91.94           O
ATOM   1704  HA  SER A 124      -1.966   9.752   6.850  1.00 91.94           H
ATOM   1705  CB  SER A 124      -1.397  11.811   6.581  1.00 91.94           C
ATOM   1706 1HB  SER A 124      -0.505  12.375   6.306  1.00 91.94           H
ATOM   1707 2HB  SER A 124      -2.159  12.037   5.835  1.00 91.94           H
ATOM   1708  OG  SER A 124      -1.849  12.236   7.864  1.00 91.94           O
ATOM   1709  HG  SER A 124      -1.160  12.821   8.293  1.00 91.94           H
ATOM   1710  HN  SER A 124       0.371  10.757   7.977  1.00 91.94           H
ATOM   1711  N   MET A 125       0.634  10.186   4.863  1.00 85.28           N
ATOM   1712  CA  MET A 125       1.191   9.884   3.555  1.00 85.28           C
ATOM   1713  C   MET A 125       1.137   8.382   3.270  1.00 85.28           C
ATOM   1714  O   MET A 125       0.777   7.969   2.168  1.00 85.28           O
ATOM   1715  HA  MET A 125       0.566  10.420   2.840  1.00 85.28           H
ATOM   1716  CB  MET A 125       2.642  10.364   3.495  1.00 85.28           C
ATOM   1717 1HB  MET A 125       3.162  10.077   4.409  1.00 85.28           H
ATOM   1718 2HB  MET A 125       3.157   9.873   2.669  1.00 85.28           H
ATOM   1719  CG  MET A 125       2.711  11.882   3.317  1.00 85.28           C
ATOM   1720 1HG  MET A 125       2.154  12.178   2.429  1.00 85.28           H
ATOM   1721 2HG  MET A 125       2.243  12.378   4.167  1.00 85.28           H
ATOM   1722  SD  MET A 125       4.412  12.403   3.170  1.00 85.28           S
ATOM   1723  CE  MET A 125       4.758  11.865   1.504  1.00 85.28           C
ATOM   1724 1HE  MET A 125       4.618  10.786   1.433  1.00 85.28           H
ATOM   1725 2HE  MET A 125       4.081  12.365   0.812  1.00 85.28           H
ATOM   1726 3HE  MET A 125       5.788  12.114   1.248  1.00 85.28           H
ATOM   1727  HN  MET A 125       1.269  10.619   5.503  1.00 85.28           H
ATOM   1728  N   TYR A 126       1.499   7.607   4.281  1.00 84.62           N
ATOM   1729  CA  TYR A 126       1.465   6.159   4.163  1.00 84.62           C
ATOM   1730  C   TYR A 126       0.047   5.666   3.869  1.00 84.62           C
ATOM   1731  O   TYR A 126      -0.154   4.828   2.991  1.00 84.62           O
ATOM   1732  HA  TYR A 126       2.119   5.872   3.340  1.00 84.62           H
ATOM   1733  CB  TYR A 126       1.909   5.615   5.523  1.00 84.62           C
ATOM   1734 1HB  TYR A 126       2.974   5.809   5.650  1.00 84.62           H
ATOM   1735 2HB  TYR A 126       1.389   6.162   6.309  1.00 84.62           H
ATOM   1736  CG  TYR A 126       1.652   4.118   5.707  1.00 84.62           C
ATOM   1737  CD1 TYR A 126       0.652   3.689   6.556  1.00 84.62           C
ATOM   1738  HD1 TYR A 126       0.045   4.416   7.095  1.00 84.62           H
ATOM   1739  CD2 TYR A 126       2.421   3.197   5.025  1.00 84.62           C
ATOM   1740  HD2 TYR A 126       3.211   3.535   4.355  1.00 84.62           H
ATOM   1741  CE1 TYR A 126       0.411   2.280   6.730  1.00 84.62           C
ATOM   1742  HE1 TYR A 126      -0.375   1.927   7.398  1.00 84.62           H
ATOM   1743  CE2 TYR A 126       2.180   1.788   5.200  1.00 84.62           C
ATOM   1744  HE2 TYR A 126       2.780   1.050   4.667  1.00 84.62           H
ATOM   1745  CZ  TYR A 126       1.187   1.399   6.043  1.00 84.62           C
ATOM   1746  OH  TYR A 126       0.959   0.068   6.208  1.00 84.62           O
ATOM   1747  HH  TYR A 126       1.261  -0.433   5.397  1.00 84.62           H
ATOM   1748  HN  TYR A 126       1.812   7.951   5.166  1.00 84.62           H
ATOM   1749  N   LYS A 127      -0.902   6.208   4.619  1.00 85.18           N
ATOM   1750  CA  LYS A 127      -2.278   5.751   4.532  1.00 85.18           C
ATOM   1751  C   LYS A 127      -2.836   6.086   3.147  1.00 85.18           C
ATOM   1752  O   LYS A 127      -3.559   5.287   2.555  1.00 85.18           O
ATOM   1753  HA  LYS A 127      -2.270   4.667   4.647  1.00 85.18           H
ATOM   1754  CB  LYS A 127      -3.107   6.323   5.684  1.00 85.18           C
ATOM   1755 1HB  LYS A 127      -2.569   6.193   6.623  1.00 85.18           H
ATOM   1756 2HB  LYS A 127      -3.243   7.395   5.541  1.00 85.18           H
ATOM   1757  CG  LYS A 127      -4.471   5.636   5.771  1.00 85.18           C
ATOM   1758 1HG  LYS A 127      -5.116   6.187   6.456  1.00 85.18           H
ATOM   1759 2HG  LYS A 127      -4.954   5.654   4.794  1.00 85.18           H
ATOM   1760  CD  LYS A 127      -4.328   4.190   6.249  1.00 85.18           C
ATOM   1761 1HD  LYS A 127      -3.866   3.588   5.466  1.00 85.18           H
ATOM   1762 2HD  LYS A 127      -3.664   4.153   7.113  1.00 85.18           H
ATOM   1763  CE  LYS A 127      -5.689   3.597   6.620  1.00 85.18           C
ATOM   1764 1HE  LYS A 127      -6.459   4.000   5.962  1.00 85.18           H
ATOM   1765 2HE  LYS A 127      -5.675   2.518   6.470  1.00 85.18           H
ATOM   1766  NZ  LYS A 127      -6.022   3.905   8.029  1.00 85.18           N
ATOM   1767 1HZ  LYS A 127      -6.941   3.537   8.247  1.00 85.18           H
ATOM   1768 2HZ  LYS A 127      -5.334   3.478   8.639  1.00 85.18           H
ATOM   1769 3HZ  LYS A 127      -6.018   4.909   8.166  1.00 85.18           H
ATOM   1770  HN  LYS A 127      -0.742   6.945   5.276  1.00 85.18           H
ATOM   1771  N   MET A 128      -2.477   7.270   2.671  1.00 86.16           N
ATOM   1772  CA  MET A 128      -2.947   7.729   1.375  1.00 86.16           C
ATOM   1773  C   MET A 128      -2.374   6.868   0.248  1.00 86.16           C
ATOM   1774  O   MET A 128      -3.081   6.529  -0.700  1.00 86.16           O
ATOM   1775  HA  MET A 128      -4.032   7.627   1.404  1.00 86.16           H
ATOM   1776  CB  MET A 128      -2.531   9.186   1.167  1.00 86.16           C
ATOM   1777 1HB  MET A 128      -2.686   9.747   2.089  1.00 86.16           H
ATOM   1778 2HB  MET A 128      -1.466   9.235   0.940  1.00 86.16           H
ATOM   1779  CG  MET A 128      -3.330   9.828   0.031  1.00 86.16           C
ATOM   1780 1HG  MET A 128      -3.059   9.369  -0.920  1.00 86.16           H
ATOM   1781 2HG  MET A 128      -4.395   9.650   0.179  1.00 86.16           H
ATOM   1782  SD  MET A 128      -3.007  11.583  -0.026  1.00 86.16           S
ATOM   1783  CE  MET A 128      -1.455  11.584  -0.906  1.00 86.16           C
ATOM   1784 1HE  MET A 128      -0.716  11.016  -0.341  1.00 86.16           H
ATOM   1785 2HE  MET A 128      -1.592  11.127  -1.886  1.00 86.16           H
ATOM   1786 3HE  MET A 128      -1.108  12.610  -1.030  1.00 86.16           H
ATOM   1787  HN  MET A 128      -1.878   7.909   3.154  1.00 86.16           H
ATOM   1788  N   ASN A 129      -1.099   6.538   0.388  1.00 81.33           N
ATOM   1789  CA  ASN A 129      -0.438   5.675  -0.577  1.00 81.33           C
ATOM   1790  C   ASN A 129      -1.132   4.311  -0.593  1.00 81.33           C
ATOM   1791  O   ASN A 129      -1.442   3.781  -1.659  1.00 81.33           O
ATOM   1792  HA  ASN A 129      -0.520   6.196  -1.531  1.00 81.33           H
ATOM   1793  CB  ASN A 129       1.029   5.454  -0.204  1.00 81.33           C
ATOM   1794 1HB  ASN A 129       1.587   6.380  -0.345  1.00 81.33           H
ATOM   1795 2HB  ASN A 129       1.105   5.194   0.851  1.00 81.33           H
ATOM   1796  CG  ASN A 129       1.650   4.344  -1.055  1.00 81.33           C
ATOM   1797  OD1 ASN A 129       1.700   3.187  -0.671  1.00 81.33           O
ATOM   1798  ND2 ASN A 129       2.117   4.759  -2.229  1.00 81.33           N
ATOM   1799 1HD2 ASN A 129       2.045   5.724  -2.483  1.00 81.33           H
ATOM   1800 2HD2 ASN A 129       2.542   4.107  -2.857  1.00 81.33           H
ATOM   1801  HN  ASN A 129      -0.520   6.850   1.142  1.00 81.33           H
ATOM   1802  N   PHE A 130      -1.356   3.783   0.601  1.00 86.22           N
ATOM   1803  CA  PHE A 130      -1.906   2.444   0.735  1.00 86.22           C
ATOM   1804  C   PHE A 130      -3.181   2.289  -0.097  1.00 86.22           C
ATOM   1805  O   PHE A 130      -3.300   1.354  -0.887  1.00 86.22           O
ATOM   1806  HA  PHE A 130      -1.151   1.747   0.374  1.00 86.22           H
ATOM   1807  CB  PHE A 130      -2.249   2.248   2.213  1.00 86.22           C
ATOM   1808 1HB  PHE A 130      -1.334   2.320   2.801  1.00 86.22           H
ATOM   1809 2HB  PHE A 130      -2.899   3.062   2.536  1.00 86.22           H
ATOM   1810  CG  PHE A 130      -2.933   0.915   2.522  1.00 86.22           C
ATOM   1811  CD1 PHE A 130      -4.276   0.873   2.731  1.00 86.22           C
ATOM   1812  HD1 PHE A 130      -4.865   1.788   2.679  1.00 86.22           H
ATOM   1813  CD2 PHE A 130      -2.198  -0.228   2.587  1.00 86.22           C
ATOM   1814  HD2 PHE A 130      -1.122  -0.193   2.419  1.00 86.22           H
ATOM   1815  CE1 PHE A 130      -4.911  -0.365   3.018  1.00 86.22           C
ATOM   1816  HE1 PHE A 130      -5.988  -0.399   3.186  1.00 86.22           H
ATOM   1817  CE2 PHE A 130      -2.834  -1.465   2.873  1.00 86.22           C
ATOM   1818  HE2 PHE A 130      -2.245  -2.381   2.925  1.00 86.22           H
ATOM   1819  CZ  PHE A 130      -4.177  -1.507   3.082  1.00 86.22           C
ATOM   1820  HZ  PHE A 130      -4.664  -2.457   3.302  1.00 86.22           H
ATOM   1821  HN  PHE A 130      -1.169   4.251   1.464  1.00 86.22           H
ATOM   1822  N   TYR A 131      -4.101   3.220   0.110  1.00 91.45           N
ATOM   1823  CA  TYR A 131      -5.386   3.165  -0.567  1.00 91.45           C
ATOM   1824  C   TYR A 131      -5.237   3.493  -2.054  1.00 91.45           C
ATOM   1825  O   TYR A 131      -5.824   2.824  -2.902  1.00 91.45           O
ATOM   1826  HA  TYR A 131      -5.777   2.153  -0.463  1.00 91.45           H
ATOM   1827  CB  TYR A 131      -6.257   4.234   0.095  1.00 91.45           C
ATOM   1828 1HB  TYR A 131      -5.669   5.144   0.216  1.00 91.45           H
ATOM   1829 2HB  TYR A 131      -7.085   4.477  -0.571  1.00 91.45           H
ATOM   1830  CG  TYR A 131      -6.820   3.824   1.457  1.00 91.45           C
ATOM   1831  CD1 TYR A 131      -7.553   2.661   1.579  1.00 91.45           C
ATOM   1832  HD1 TYR A 131      -7.732   2.035   0.704  1.00 91.45           H
ATOM   1833  CD2 TYR A 131      -6.593   4.616   2.564  1.00 91.45           C
ATOM   1834  HD2 TYR A 131      -6.014   5.534   2.468  1.00 91.45           H
ATOM   1835  CE1 TYR A 131      -8.083   2.274   2.861  1.00 91.45           C
ATOM   1836  HE1 TYR A 131      -8.664   1.359   2.971  1.00 91.45           H
ATOM   1837  CE2 TYR A 131      -7.123   4.229   3.846  1.00 91.45           C
ATOM   1838  HE2 TYR A 131      -6.952   4.846   4.729  1.00 91.45           H
ATOM   1839  CZ  TYR A 131      -7.841   3.078   3.931  1.00 91.45           C
ATOM   1840  OH  TYR A 131      -8.341   2.712   5.142  1.00 91.45           O
ATOM   1841  HH  TYR A 131      -8.519   3.525   5.698  1.00 91.45           H
ATOM   1842  HN  TYR A 131      -3.980   3.999   0.725  1.00 91.45           H
ATOM   1843  N   SER A 132      -4.449   4.523  -2.323  1.00 90.93           N
ATOM   1844  CA  SER A 132      -4.334   5.043  -3.675  1.00 90.93           C
ATOM   1845  C   SER A 132      -3.744   3.975  -4.598  1.00 90.93           C
ATOM   1846  O   SER A 132      -4.213   3.791  -5.720  1.00 90.93           O
ATOM   1847  HA  SER A 132      -5.351   5.290  -3.977  1.00 90.93           H
ATOM   1848  CB  SER A 132      -3.472   6.307  -3.708  1.00 90.93           C
ATOM   1849 1HB  SER A 132      -3.429   6.690  -4.727  1.00 90.93           H
ATOM   1850 2HB  SER A 132      -3.938   7.080  -3.096  1.00 90.93           H
ATOM   1851  OG  SER A 132      -2.149   6.063  -3.237  1.00 90.93           O
ATOM   1852  HG  SER A 132      -1.641   6.923  -3.184  1.00 90.93           H
ATOM   1853  HN  SER A 132      -3.897   4.999  -1.639  1.00 90.93           H
ATOM   1854  N   CYS A 133      -2.724   3.298  -4.092  1.00 87.60           N
ATOM   1855  CA  CYS A 133      -2.039   2.281  -4.871  1.00 87.60           C
ATOM   1856  C   CYS A 133      -3.047   1.182  -5.217  1.00 87.60           C
ATOM   1857  O   CYS A 133      -3.171   0.791  -6.376  1.00 87.60           O
ATOM   1858  HA  CYS A 133      -1.676   2.770  -5.774  1.00 87.60           H
ATOM   1859  CB  CYS A 133      -0.821   1.725  -4.131  1.00 87.60           C
ATOM   1860 1HB  CYS A 133      -1.080   1.515  -3.093  1.00 87.60           H
ATOM   1861 2HB  CYS A 133      -0.512   0.781  -4.579  1.00 87.60           H
ATOM   1862  SG  CYS A 133       0.556   2.929  -4.200  1.00 87.60           S
ATOM   1863  HG  CYS A 133       1.503   2.079  -3.814  1.00 87.60           H
ATOM   1864  HN  CYS A 133      -2.365   3.436  -3.168  1.00 87.60           H
ATOM   1865  N   VAL A 134      -3.741   0.716  -4.189  1.00 87.01           N
ATOM   1866  CA  VAL A 134      -4.623  -0.429  -4.340  1.00 87.01           C
ATOM   1867  C   VAL A 134      -5.757  -0.071  -5.303  1.00 87.01           C
ATOM   1868  O   VAL A 134      -6.132  -0.877  -6.153  1.00 87.01           O
ATOM   1869  HA  VAL A 134      -4.038  -1.240  -4.773  1.00 87.01           H
ATOM   1870  CB  VAL A 134      -5.126  -0.887  -2.969  1.00 87.01           C
ATOM   1871  HB  VAL A 134      -5.598  -0.033  -2.483  1.00 87.01           H
ATOM   1872  CG1 VAL A 134      -6.178  -1.988  -3.111  1.00 87.01           C
ATOM   1873 1HG1 VAL A 134      -7.024  -1.610  -3.685  1.00 87.01           H
ATOM   1874 2HG1 VAL A 134      -5.742  -2.844  -3.626  1.00 87.01           H
ATOM   1875 3HG1 VAL A 134      -6.518  -2.295  -2.121  1.00 87.01           H
ATOM   1876  CG2 VAL A 134      -3.965  -1.348  -2.086  1.00 87.01           C
ATOM   1877 1HG2 VAL A 134      -3.452  -2.181  -2.566  1.00 87.01           H
ATOM   1878 2HG2 VAL A 134      -3.266  -0.524  -1.944  1.00 87.01           H
ATOM   1879 3HG2 VAL A 134      -4.350  -1.668  -1.117  1.00 87.01           H
ATOM   1880  HN  VAL A 134      -3.708   1.105  -3.269  1.00 87.01           H
ATOM   1881  N   LEU A 135      -6.271   1.139  -5.137  1.00 91.85           N
ATOM   1882  CA  LEU A 135      -7.385   1.596  -5.951  1.00 91.85           C
ATOM   1883  C   LEU A 135      -6.927   1.734  -7.404  1.00 91.85           C
ATOM   1884  O   LEU A 135      -7.690   1.457  -8.328  1.00 91.85           O
ATOM   1885  HA  LEU A 135      -8.159   0.831  -5.904  1.00 91.85           H
ATOM   1886  CB  LEU A 135      -7.981   2.880  -5.369  1.00 91.85           C
ATOM   1887 1HB  LEU A 135      -7.173   3.595  -5.217  1.00 91.85           H
ATOM   1888 2HB  LEU A 135      -8.654   3.312  -6.110  1.00 91.85           H
ATOM   1889  CG  LEU A 135      -8.746   2.728  -4.053  1.00 91.85           C
ATOM   1890  HG  LEU A 135      -8.089   2.243  -3.331  1.00 91.85           H
ATOM   1891  CD1 LEU A 135      -9.122   4.094  -3.477  1.00 91.85           C
ATOM   1892 1HD1 LEU A 135      -8.216   4.672  -3.290  1.00 91.85           H
ATOM   1893 2HD1 LEU A 135      -9.752   4.628  -4.188  1.00 91.85           H
ATOM   1894 3HD1 LEU A 135      -9.664   3.957  -2.541  1.00 91.85           H
ATOM   1895  CD2 LEU A 135      -9.968   1.825  -4.230  1.00 91.85           C
ATOM   1896 1HD2 LEU A 135     -10.636   2.259  -4.975  1.00 91.85           H
ATOM   1897 2HD2 LEU A 135      -9.646   0.838  -4.563  1.00 91.85           H
ATOM   1898 3HD2 LEU A 135     -10.494   1.734  -3.280  1.00 91.85           H
ATOM   1899  HN  LEU A 135      -5.940   1.800  -4.464  1.00 91.85           H
ATOM   1900  N   LEU A 136      -5.682   2.162  -7.561  1.00 90.65           N
ATOM   1901  CA  LEU A 136      -5.117   2.349  -8.886  1.00 90.65           C
ATOM   1902  C   LEU A 136      -4.991   0.990  -9.578  1.00 90.65           C
ATOM   1903  O   LEU A 136      -5.354   0.848 -10.745  1.00 90.65           O
ATOM   1904  HA  LEU A 136      -5.814   2.963  -9.455  1.00 90.65           H
ATOM   1905  CB  LEU A 136      -3.798   3.120  -8.802  1.00 90.65           C
ATOM   1906 1HB  LEU A 136      -3.208   2.703  -7.986  1.00 90.65           H
ATOM   1907 2HB  LEU A 136      -3.239   2.946  -9.721  1.00 90.65           H
ATOM   1908  CG  LEU A 136      -3.917   4.631  -8.588  1.00 90.65           C
ATOM   1909  HG  LEU A 136      -4.610   4.806  -7.765  1.00 90.65           H
ATOM   1910  CD1 LEU A 136      -2.571   5.235  -8.183  1.00 90.65           C
ATOM   1911 1HD1 LEU A 136      -2.232   4.776  -7.254  1.00 90.65           H
ATOM   1912 2HD1 LEU A 136      -1.838   5.050  -8.968  1.00 90.65           H
ATOM   1913 3HD1 LEU A 136      -2.684   6.309  -8.037  1.00 90.65           H
ATOM   1914  CD2 LEU A 136      -4.503   5.315  -9.825  1.00 90.65           C
ATOM   1915 1HD2 LEU A 136      -3.855   5.133 -10.682  1.00 90.65           H
ATOM   1916 2HD2 LEU A 136      -5.495   4.911 -10.028  1.00 90.65           H
ATOM   1917 3HD2 LEU A 136      -4.577   6.388  -9.646  1.00 90.65           H
ATOM   1918  HN  LEU A 136      -5.066   2.379  -6.804  1.00 90.65           H
ATOM   1919  N   ILE A 137      -4.476   0.026  -8.830  1.00 85.17           N
ATOM   1920  CA  ILE A 137      -4.265  -1.307  -9.368  1.00 85.17           C
ATOM   1921  C   ILE A 137      -5.611  -1.904  -9.784  1.00 85.17           C
ATOM   1922  O   ILE A 137      -5.709  -2.565 -10.817  1.00 85.17           O
ATOM   1923  HA  ILE A 137      -3.643  -1.206 -10.258  1.00 85.17           H
ATOM   1924  CB  ILE A 137      -3.491  -2.171  -8.371  1.00 85.17           C
ATOM   1925  HB  ILE A 137      -3.943  -2.045  -7.387  1.00 85.17           H
ATOM   1926  CG1 ILE A 137      -2.036  -1.713  -8.261  1.00 85.17           C
ATOM   1927 1HG1 ILE A 137      -1.506  -1.948  -9.184  1.00 85.17           H
ATOM   1928 2HG1 ILE A 137      -2.000  -0.630  -8.141  1.00 85.17           H
ATOM   1929  CG2 ILE A 137      -3.599  -3.655  -8.731  1.00 85.17           C
ATOM   1930 1HG2 ILE A 137      -4.646  -3.957  -8.716  1.00 85.17           H
ATOM   1931 2HG2 ILE A 137      -3.188  -3.817  -9.727  1.00 85.17           H
ATOM   1932 3HG2 ILE A 137      -3.040  -4.246  -8.006  1.00 85.17           H
ATOM   1933  CD1 ILE A 137      -1.336  -2.386  -7.079  1.00 85.17           C
ATOM   1934 1HD1 ILE A 137      -1.854  -2.128  -6.155  1.00 85.17           H
ATOM   1935 2HD1 ILE A 137      -1.352  -3.467  -7.215  1.00 85.17           H
ATOM   1936 3HD1 ILE A 137      -0.303  -2.042  -7.024  1.00 85.17           H
ATOM   1937  HN  ILE A 137      -4.206   0.143  -7.874  1.00 85.17           H
ATOM   1938  N   MET A 138      -6.616  -1.649  -8.958  1.00 88.04           N
ATOM   1939  CA  MET A 138      -7.965  -2.094  -9.262  1.00 88.04           C
ATOM   1940  C   MET A 138      -8.463  -1.478 -10.571  1.00 88.04           C
ATOM   1941  O   MET A 138      -9.045  -2.171 -11.405  1.00 88.04           O
ATOM   1942  HA  MET A 138      -7.902  -3.177  -9.363  1.00 88.04           H
ATOM   1943  CB  MET A 138      -8.903  -1.695  -8.121  1.00 88.04           C
ATOM   1944 1HB  MET A 138      -8.527  -2.096  -7.179  1.00 88.04           H
ATOM   1945 2HB  MET A 138      -8.920  -0.610  -8.021  1.00 88.04           H
ATOM   1946  CG  MET A 138     -10.321  -2.212  -8.370  1.00 88.04           C
ATOM   1947 1HG  MET A 138     -10.686  -1.848  -9.331  1.00 88.04           H
ATOM   1948 2HG  MET A 138     -10.316  -3.301  -8.424  1.00 88.04           H
ATOM   1949  SD  MET A 138     -11.408  -1.671  -7.061  1.00 88.04           S
ATOM   1950  CE  MET A 138     -11.498   0.072  -7.434  1.00 88.04           C
ATOM   1951 1HE  MET A 138     -10.499   0.505  -7.387  1.00 88.04           H
ATOM   1952 2HE  MET A 138     -11.907   0.209  -8.434  1.00 88.04           H
ATOM   1953 3HE  MET A 138     -12.142   0.566  -6.706  1.00 88.04           H
ATOM   1954  HN  MET A 138      -6.519  -1.150  -8.097  1.00 88.04           H
ATOM   1955  N   CYS A 139      -8.218  -0.184 -10.711  1.00 90.59           N
ATOM   1956  CA  CYS A 139      -8.692   0.547 -11.873  1.00 90.59           C
ATOM   1957  C   CYS A 139      -7.967   0.009 -13.108  1.00 90.59           C
ATOM   1958  O   CYS A 139      -8.553  -0.082 -14.186  1.00 90.59           O
ATOM   1959  HA  CYS A 139      -9.764   0.362 -11.943  1.00 90.59           H
ATOM   1960  CB  CYS A 139      -8.499   2.056 -11.710  1.00 90.59           C
ATOM   1961 1HB  CYS A 139      -7.493   2.265 -11.349  1.00 90.59           H
ATOM   1962 2HB  CYS A 139      -8.601   2.550 -12.676  1.00 90.59           H
ATOM   1963  SG  CYS A 139      -9.735   2.722 -10.536  1.00 90.59           S
ATOM   1964  HG  CYS A 139      -9.138   2.272  -9.436  1.00 90.59           H
ATOM   1965  HN  CYS A 139      -7.705   0.363 -10.048  1.00 90.59           H
ATOM   1966  N   ILE A 140      -6.703  -0.334 -12.910  1.00 83.83           N
ATOM   1967  CA  ILE A 140      -5.906  -0.906 -13.981  1.00 83.83           C
ATOM   1968  C   ILE A 140      -6.575  -2.189 -14.480  1.00 83.83           C
ATOM   1969  O   ILE A 140      -6.668  -2.416 -15.685  1.00 83.83           O
ATOM   1970  HA  ILE A 140      -5.890  -0.185 -14.798  1.00 83.83           H
ATOM   1971  CB  ILE A 140      -4.459  -1.105 -13.526  1.00 83.83           C
ATOM   1972  HB  ILE A 140      -4.472  -1.559 -12.535  1.00 83.83           H
ATOM   1973  CG1 ILE A 140      -3.735   0.238 -13.398  1.00 83.83           C
ATOM   1974 1HG1 ILE A 140      -3.518   0.633 -14.390  1.00 83.83           H
ATOM   1975 2HG1 ILE A 140      -4.385   0.959 -12.902  1.00 83.83           H
ATOM   1976  CG2 ILE A 140      -3.718  -2.068 -14.455  1.00 83.83           C
ATOM   1977 1HG2 ILE A 140      -4.221  -3.035 -14.451  1.00 83.83           H
ATOM   1978 2HG2 ILE A 140      -3.714  -1.665 -15.468  1.00 83.83           H
ATOM   1979 3HG2 ILE A 140      -2.692  -2.191 -14.108  1.00 83.83           H
ATOM   1980  CD1 ILE A 140      -2.434   0.086 -12.606  1.00 83.83           C
ATOM   1981 1HD1 ILE A 140      -2.659  -0.287 -11.607  1.00 83.83           H
ATOM   1982 2HD1 ILE A 140      -1.778  -0.617 -13.118  1.00 83.83           H
ATOM   1983 3HD1 ILE A 140      -1.941   1.055 -12.531  1.00 83.83           H
ATOM   1984  HN  ILE A 140      -6.224  -0.227 -12.038  1.00 83.83           H
ATOM   1985  N   SER A 141      -7.023  -2.993 -13.527  1.00 85.18           N
ATOM   1986  CA  SER A 141      -7.612  -4.281 -13.851  1.00 85.18           C
ATOM   1987  C   SER A 141      -8.907  -4.080 -14.642  1.00 85.18           C
ATOM   1988  O   SER A 141      -9.168  -4.799 -15.604  1.00 85.18           O
ATOM   1989  HA  SER A 141      -6.868  -4.794 -14.460  1.00 85.18           H
ATOM   1990  CB  SER A 141      -7.885  -5.096 -12.585  1.00 85.18           C
ATOM   1991 1HB  SER A 141      -8.615  -4.573 -11.968  1.00 85.18           H
ATOM   1992 2HB  SER A 141      -8.327  -6.054 -12.859  1.00 85.18           H
ATOM   1993  OG  SER A 141      -6.699  -5.320 -11.829  1.00 85.18           O
ATOM   1994  HG  SER A 141      -6.535  -4.550 -11.213  1.00 85.18           H
ATOM   1995  HN  SER A 141      -6.988  -2.778 -12.551  1.00 85.18           H
ATOM   1996  N   VAL A 142      -9.682  -3.098 -14.206  1.00 87.95           N
ATOM   1997  CA  VAL A 142     -10.937  -2.785 -14.869  1.00 87.95           C
ATOM   1998  C   VAL A 142     -10.650  -2.292 -16.289  1.00 87.95           C
ATOM   1999  O   VAL A 142     -11.357  -2.650 -17.229  1.00 87.95           O
ATOM   2000  HA  VAL A 142     -11.516  -3.706 -14.928  1.00 87.95           H
ATOM   2001  CB  VAL A 142     -11.732  -1.777 -14.036  1.00 87.95           C
ATOM   2002  HB  VAL A 142     -11.107  -0.896 -13.889  1.00 87.95           H
ATOM   2003  CG1 VAL A 142     -12.999  -1.337 -14.770  1.00 87.95           C
ATOM   2004 1HG1 VAL A 142     -12.727  -0.871 -15.717  1.00 87.95           H
ATOM   2005 2HG1 VAL A 142     -13.629  -2.207 -14.961  1.00 87.95           H
ATOM   2006 3HG1 VAL A 142     -13.545  -0.622 -14.156  1.00 87.95           H
ATOM   2007  CG2 VAL A 142     -12.067  -2.350 -12.657  1.00 87.95           C
ATOM   2008 1HG2 VAL A 142     -12.664  -3.254 -12.775  1.00 87.95           H
ATOM   2009 2HG2 VAL A 142     -11.144  -2.590 -12.129  1.00 87.95           H
ATOM   2010 3HG2 VAL A 142     -12.632  -1.613 -12.086  1.00 87.95           H
ATOM   2011  HN  VAL A 142      -9.466  -2.522 -13.418  1.00 87.95           H
ATOM   2012  N   ASP A 143      -9.610  -1.478 -16.399  1.00 81.97           N
ATOM   2013  CA  ASP A 143      -9.249  -0.895 -17.680  1.00 81.97           C
ATOM   2014  C   ASP A 143      -8.885  -2.012 -18.660  1.00 81.97           C
ATOM   2015  O   ASP A 143      -9.282  -1.976 -19.823  1.00 81.97           O
ATOM   2016  HA  ASP A 143     -10.128  -0.333 -17.997  1.00 81.97           H
ATOM   2017  CB  ASP A 143      -8.036   0.027 -17.544  1.00 81.97           C
ATOM   2018 1HB  ASP A 143      -8.260   0.826 -16.837  1.00 81.97           H
ATOM   2019 2HB  ASP A 143      -7.194  -0.532 -17.136  1.00 81.97           H
ATOM   2020  CG  ASP A 143      -7.650   0.629 -18.896  1.00 81.97           C
ATOM   2021  OD1 ASP A 143      -8.501   1.350 -19.460  1.00 81.97           O
ATOM   2022  OD2 ASP A 143      -6.512   0.356 -19.335  1.00 81.97           O
ATOM   2023  HN  ASP A 143      -9.021  -1.216 -15.635  1.00 81.97           H
ATOM   2024  N   ARG A 144      -8.134  -2.979 -18.153  1.00 72.27           N
ATOM   2025  CA  ARG A 144      -7.705  -4.101 -18.971  1.00 72.27           C
ATOM   2026  C   ARG A 144      -8.917  -4.908 -19.442  1.00 72.27           C
ATOM   2027  O   ARG A 144      -8.974  -5.332 -20.595  1.00 72.27           O
ATOM   2028  HA  ARG A 144      -7.184  -3.647 -19.814  1.00 72.27           H
ATOM   2029  CB  ARG A 144      -6.760  -5.019 -18.194  1.00 72.27           C
ATOM   2030 1HB  ARG A 144      -7.199  -5.266 -17.228  1.00 72.27           H
ATOM   2031 2HB  ARG A 144      -6.632  -5.957 -18.735  1.00 72.27           H
ATOM   2032  CG  ARG A 144      -5.397  -4.354 -17.986  1.00 72.27           C
ATOM   2033 1HG  ARG A 144      -5.526  -3.413 -17.451  1.00 72.27           H
ATOM   2034 2HG  ARG A 144      -4.769  -4.991 -17.364  1.00 72.27           H
ATOM   2035  CD  ARG A 144      -4.704  -4.095 -19.325  1.00 72.27           C
ATOM   2036 1HD  ARG A 144      -4.581  -5.033 -19.868  1.00 72.27           H
ATOM   2037 2HD  ARG A 144      -5.322  -3.447 -19.945  1.00 72.27           H
ATOM   2038  NE  ARG A 144      -3.383  -3.467 -19.098  1.00 72.27           N
ATOM   2039  HE  ARG A 144      -3.115  -3.267 -18.155  1.00 72.27           H
ATOM   2040  CZ  ARG A 144      -2.524  -3.149 -20.076  1.00 72.27           C
ATOM   2041  NH1 ARG A 144      -2.831  -3.395 -21.357  1.00 72.27           N
ATOM   2042 1HH1 ARG A 144      -3.707  -3.818 -21.589  1.00 72.27           H
ATOM   2043 2HH1 ARG A 144      -2.184  -3.154 -22.081  1.00 72.27           H
ATOM   2044  NH2 ARG A 144      -1.353  -2.582 -19.754  1.00 72.27           N
ATOM   2045 1HH2 ARG A 144      -0.701  -2.339 -20.471  1.00 72.27           H
ATOM   2046 2HH2 ARG A 144      -1.132  -2.403 -18.795  1.00 72.27           H
ATOM   2047  HN  ARG A 144      -7.820  -3.003 -17.204  1.00 72.27           H
ATOM   2048  N   TYR A 145      -9.855  -5.095 -18.525  1.00 83.63           N
ATOM   2049  CA  TYR A 145     -11.090  -5.789 -18.850  1.00 83.63           C
ATOM   2050  C   TYR A 145     -11.804  -5.117 -20.024  1.00 83.63           C
ATOM   2051  O   TYR A 145     -12.179  -5.781 -20.989  1.00 83.63           O
ATOM   2052  HA  TYR A 145     -10.838  -6.813 -19.125  1.00 83.63           H
ATOM   2053  CB  TYR A 145     -11.972  -5.684 -17.604  1.00 83.63           C
ATOM   2054 1HB  TYR A 145     -11.587  -6.359 -16.840  1.00 83.63           H
ATOM   2055 2HB  TYR A 145     -11.898  -4.673 -17.203  1.00 83.63           H
ATOM   2056  CG  TYR A 145     -13.446  -6.010 -17.856  1.00 83.63           C
ATOM   2057  CD1 TYR A 145     -14.376  -4.993 -17.923  1.00 83.63           C
ATOM   2058  HD1 TYR A 145     -14.061  -3.957 -17.796  1.00 83.63           H
ATOM   2059  CD2 TYR A 145     -13.844  -7.321 -18.017  1.00 83.63           C
ATOM   2060  HD2 TYR A 145     -13.110  -8.125 -17.964  1.00 83.63           H
ATOM   2061  CE1 TYR A 145     -15.763  -5.300 -18.160  1.00 83.63           C
ATOM   2062  HE1 TYR A 145     -16.508  -4.506 -18.215  1.00 83.63           H
ATOM   2063  CE2 TYR A 145     -15.231  -7.628 -18.254  1.00 83.63           C
ATOM   2064  HE2 TYR A 145     -15.560  -8.660 -18.382  1.00 83.63           H
ATOM   2065  CZ  TYR A 145     -16.122  -6.602 -18.314  1.00 83.63           C
ATOM   2066  OH  TYR A 145     -17.432  -6.892 -18.538  1.00 83.63           O
ATOM   2067  HH  TYR A 145     -17.550  -7.879 -18.647  1.00 83.63           H
ATOM   2068  HN  TYR A 145      -9.782  -4.784 -17.578  1.00 83.63           H
ATOM   2069  N   ILE A 146     -11.969  -3.808 -19.904  1.00 80.87           N
ATOM   2070  CA  ILE A 146     -12.690  -3.049 -20.912  1.00 80.87           C
ATOM   2071  C   ILE A 146     -11.945  -3.143 -22.245  1.00 80.87           C
ATOM   2072  O   ILE A 146     -12.565  -3.295 -23.296  1.00 80.87           O
ATOM   2073  HA  ILE A 146     -13.670  -3.511 -21.030  1.00 80.87           H
ATOM   2074  CB  ILE A 146     -12.922  -1.613 -20.437  1.00 80.87           C
ATOM   2075  HB  ILE A 146     -11.964  -1.199 -20.121  1.00 80.87           H
ATOM   2076  CG1 ILE A 146     -13.852  -1.580 -19.223  1.00 80.87           C
ATOM   2077 1HG1 ILE A 146     -14.869  -1.819 -19.533  1.00 80.87           H
ATOM   2078 2HG1 ILE A 146     -13.549  -2.344 -18.507  1.00 80.87           H
ATOM   2079  CG2 ILE A 146     -13.438  -0.735 -21.579  1.00 80.87           C
ATOM   2080 1HG2 ILE A 146     -12.706  -0.722 -22.387  1.00 80.87           H
ATOM   2081 2HG2 ILE A 146     -14.381  -1.137 -21.949  1.00 80.87           H
ATOM   2082 3HG2 ILE A 146     -13.594   0.281 -21.214  1.00 80.87           H
ATOM   2083  CD1 ILE A 146     -13.827  -0.205 -18.551  1.00 80.87           C
ATOM   2084 1HD1 ILE A 146     -12.813   0.019 -18.220  1.00 80.87           H
ATOM   2085 2HD1 ILE A 146     -14.154   0.553 -19.262  1.00 80.87           H
ATOM   2086 3HD1 ILE A 146     -14.497  -0.210 -17.691  1.00 80.87           H
ATOM   2087  HN  ILE A 146     -11.622  -3.268 -19.137  1.00 80.87           H
ATOM   2088  N   ALA A 147     -10.627  -3.050 -22.157  1.00 79.35           N
ATOM   2089  CA  ALA A 147      -9.799  -2.995 -23.350  1.00 79.35           C
ATOM   2090  C   ALA A 147      -9.926  -4.314 -24.115  1.00 79.35           C
ATOM   2091  O   ALA A 147      -9.765  -4.347 -25.334  1.00 79.35           O
ATOM   2092  HA  ALA A 147     -10.173  -2.184 -23.977  1.00 79.35           H
ATOM   2093  CB  ALA A 147      -8.354  -2.686 -22.956  1.00 79.35           C
ATOM   2094 1HB  ALA A 147      -8.315  -1.725 -22.442  1.00 79.35           H
ATOM   2095 2HB  ALA A 147      -7.983  -3.467 -22.293  1.00 79.35           H
ATOM   2096 3HB  ALA A 147      -7.734  -2.644 -23.851  1.00 79.35           H
ATOM   2097  HN  ALA A 147     -10.125  -3.011 -21.293  1.00 79.35           H
ATOM   2098  N   ILE A 148     -10.213  -5.369 -23.367  1.00 75.66           N
ATOM   2099  CA  ILE A 148     -10.208  -6.709 -23.929  1.00 75.66           C
ATOM   2100  C   ILE A 148     -11.637  -7.106 -24.304  1.00 75.66           C
ATOM   2101  O   ILE A 148     -11.884  -7.572 -25.415  1.00 75.66           O
ATOM   2102  HA  ILE A 148      -9.608  -6.679 -24.839  1.00 75.66           H
ATOM   2103  CB  ILE A 148      -9.529  -7.689 -22.971  1.00 75.66           C
ATOM   2104  HB  ILE A 148      -9.959  -7.551 -21.979  1.00 75.66           H
ATOM   2105  CG1 ILE A 148      -8.031  -7.397 -22.858  1.00 75.66           C
ATOM   2106 1HG1 ILE A 148      -7.542  -7.615 -23.807  1.00 75.66           H
ATOM   2107 2HG1 ILE A 148      -7.878  -6.337 -22.656  1.00 75.66           H
ATOM   2108  CG2 ILE A 148      -9.800  -9.137 -23.384  1.00 75.66           C
ATOM   2109 1HG2 ILE A 148     -10.874  -9.323 -23.371  1.00 75.66           H
ATOM   2110 2HG2 ILE A 148      -9.414  -9.307 -24.389  1.00 75.66           H
ATOM   2111 3HG2 ILE A 148      -9.306  -9.813 -22.686  1.00 75.66           H
ATOM   2112  CD1 ILE A 148      -7.392  -8.231 -21.745  1.00 75.66           C
ATOM   2113 1HD1 ILE A 148      -7.867  -7.992 -20.794  1.00 75.66           H
ATOM   2114 2HD1 ILE A 148      -7.526  -9.290 -21.963  1.00 75.66           H
ATOM   2115 3HD1 ILE A 148      -6.328  -8.003 -21.687  1.00 75.66           H
ATOM   2116  HN  ILE A 148     -10.446  -5.319 -22.396  1.00 75.66           H
ATOM   2117  N   ALA A 149     -12.541  -6.906 -23.356  1.00 75.88           N
ATOM   2118  CA  ALA A 149     -13.903  -7.388 -23.507  1.00 75.88           C
ATOM   2119  C   ALA A 149     -14.672  -6.447 -24.435  1.00 75.88           C
ATOM   2120  O   ALA A 149     -15.511  -6.890 -25.219  1.00 75.88           O
ATOM   2121  HA  ALA A 149     -13.857  -8.377 -23.963  1.00 75.88           H
ATOM   2122  CB  ALA A 149     -14.557  -7.511 -22.129  1.00 75.88           C
ATOM   2123 1HB  ALA A 149     -13.989  -8.213 -21.518  1.00 75.88           H
ATOM   2124 2HB  ALA A 149     -14.569  -6.535 -21.644  1.00 75.88           H
ATOM   2125 3HB  ALA A 149     -15.579  -7.872 -22.243  1.00 75.88           H
ATOM   2126  HN  ALA A 149     -12.355  -6.426 -22.498  1.00 75.88           H
ATOM   2127  N   GLN A 150     -14.360  -5.164 -24.317  1.00 67.55           N
ATOM   2128  CA  GLN A 150     -15.094  -4.145 -25.047  1.00 67.55           C
ATOM   2129  C   GLN A 150     -14.156  -3.391 -25.993  1.00 67.55           C
ATOM   2130  O   GLN A 150     -14.246  -2.171 -26.120  1.00 67.55           O
ATOM   2131  HA  GLN A 150     -15.845  -4.685 -25.624  1.00 67.55           H
ATOM   2132  CB  GLN A 150     -15.796  -3.181 -24.088  1.00 67.55           C
ATOM   2133 1HB  GLN A 150     -15.053  -2.645 -23.498  1.00 67.55           H
ATOM   2134 2HB  GLN A 150     -16.350  -2.435 -24.658  1.00 67.55           H
ATOM   2135  CG  GLN A 150     -16.749  -3.932 -23.157  1.00 67.55           C
ATOM   2136 1HG  GLN A 150     -17.414  -4.565 -23.745  1.00 67.55           H
ATOM   2137 2HG  GLN A 150     -16.180  -4.591 -22.501  1.00 67.55           H
ATOM   2138  CD  GLN A 150     -17.576  -2.957 -22.317  1.00 67.55           C
ATOM   2139  OE1 GLN A 150     -17.437  -1.748 -22.406  1.00 67.55           O
ATOM   2140  NE2 GLN A 150     -18.442  -3.548 -21.498  1.00 67.55           N
ATOM   2141 1HE2 GLN A 150     -18.506  -4.545 -21.474  1.00 67.55           H
ATOM   2142 2HE2 GLN A 150     -19.029  -2.994 -20.907  1.00 67.55           H
ATOM   2143  HN  GLN A 150     -13.623  -4.820 -23.736  1.00 67.55           H
ATOM   2144  N   ALA A 151     -13.278  -4.150 -26.633  1.00 67.88           N
ATOM   2145  CA  ALA A 151     -12.182  -3.558 -27.380  1.00 67.88           C
ATOM   2146  C   ALA A 151     -12.741  -2.546 -28.382  1.00 67.88           C
ATOM   2147  O   ALA A 151     -12.161  -1.480 -28.582  1.00 67.88           O
ATOM   2148  HA  ALA A 151     -11.540  -3.036 -26.670  1.00 67.88           H
ATOM   2149  CB  ALA A 151     -11.370  -4.663 -28.058  1.00 67.88           C
ATOM   2150 1HB  ALA A 151     -10.971  -5.338 -27.301  1.00 67.88           H
ATOM   2151 2HB  ALA A 151     -12.014  -5.221 -28.739  1.00 67.88           H
ATOM   2152 3HB  ALA A 151     -10.548  -4.218 -28.619  1.00 67.88           H
ATOM   2153  HN  ALA A 151     -13.307  -5.149 -26.646  1.00 67.88           H
ATOM   2154  N   MET A 152     -13.861  -2.916 -28.986  1.00 57.65           N
ATOM   2155  CA  MET A 152     -14.453  -2.099 -30.031  1.00 57.65           C
ATOM   2156  C   MET A 152     -14.806  -0.706 -29.504  1.00 57.65           C
ATOM   2157  O   MET A 152     -14.422   0.301 -30.096  1.00 57.65           O
ATOM   2158  HA  MET A 152     -13.693  -2.019 -30.808  1.00 57.65           H
ATOM   2159  CB  MET A 152     -15.718  -2.781 -30.558  1.00 57.65           C
ATOM   2160 1HB  MET A 152     -16.314  -3.144 -29.721  1.00 57.65           H
ATOM   2161 2HB  MET A 152     -16.329  -2.056 -31.095  1.00 57.65           H
ATOM   2162  CG  MET A 152     -15.366  -3.946 -31.485  1.00 57.65           C
ATOM   2163 1HG  MET A 152     -14.411  -4.380 -31.191  1.00 57.65           H
ATOM   2164 2HG  MET A 152     -16.115  -4.732 -31.394  1.00 57.65           H
ATOM   2165  SD  MET A 152     -15.282  -3.377 -33.175  1.00 57.65           S
ATOM   2166  CE  MET A 152     -16.935  -3.773 -33.718  1.00 57.65           C
ATOM   2167 1HE  MET A 152     -17.103  -4.846 -33.620  1.00 57.65           H
ATOM   2168 2HE  MET A 152     -17.658  -3.235 -33.105  1.00 57.65           H
ATOM   2169 3HE  MET A 152     -17.055  -3.481 -34.762  1.00 57.65           H
ATOM   2170  HN  MET A 152     -14.360  -3.756 -28.772  1.00 57.65           H
ATOM   2171  N   ARG A 153     -15.532  -0.694 -28.396  1.00 55.04           N
ATOM   2172  CA  ARG A 153     -15.981   0.557 -27.809  1.00 55.04           C
ATOM   2173  C   ARG A 153     -14.788   1.345 -27.263  1.00 55.04           C
ATOM   2174  O   ARG A 153     -14.822   2.573 -27.214  1.00 55.04           O
ATOM   2175  HA  ARG A 153     -16.463   1.091 -28.627  1.00 55.04           H
ATOM   2176  CB  ARG A 153     -16.979   0.307 -26.676  1.00 55.04           C
ATOM   2177 1HB  ARG A 153     -16.716  -0.611 -26.151  1.00 55.04           H
ATOM   2178 2HB  ARG A 153     -16.921   1.118 -25.950  1.00 55.04           H
ATOM   2179  CG  ARG A 153     -18.407   0.200 -27.217  1.00 55.04           C
ATOM   2180 1HG  ARG A 153     -18.639   1.081 -27.816  1.00 55.04           H
ATOM   2181 2HG  ARG A 153     -18.486  -0.664 -27.877  1.00 55.04           H
ATOM   2182  CD  ARG A 153     -19.417   0.072 -26.076  1.00 55.04           C
ATOM   2183 1HD  ARG A 153     -19.280  -0.880 -25.563  1.00 55.04           H
ATOM   2184 2HD  ARG A 153     -19.249   0.858 -25.340  1.00 55.04           H
ATOM   2185  NE  ARG A 153     -20.795   0.165 -26.607  1.00 55.04           N
ATOM   2186  HE  ARG A 153     -20.910   0.346 -27.584  1.00 55.04           H
ATOM   2187  CZ  ARG A 153     -21.899   0.022 -25.862  1.00 55.04           C
ATOM   2188  NH1 ARG A 153     -21.806  -0.222 -24.547  1.00 55.04           N
ATOM   2189 1HH1 ARG A 153     -20.907  -0.299 -24.116  1.00 55.04           H
ATOM   2190 2HH1 ARG A 153     -22.634  -0.327 -23.998  1.00 55.04           H
ATOM   2191  NH2 ARG A 153     -23.099   0.126 -26.450  1.00 55.04           N
ATOM   2192 1HH2 ARG A 153     -23.933   0.022 -25.908  1.00 55.04           H
ATOM   2193 2HH2 ARG A 153     -23.160   0.309 -27.431  1.00 55.04           H
ATOM   2194  HN  ARG A 153     -15.814  -1.518 -27.903  1.00 55.04           H
ATOM   2195  N   ALA A 154     -13.763   0.605 -26.867  1.00 60.74           N
ATOM   2196  CA  ALA A 154     -12.619   1.207 -26.202  1.00 60.74           C
ATOM   2197  C   ALA A 154     -11.856   2.080 -27.200  1.00 60.74           C
ATOM   2198  O   ALA A 154     -11.224   3.062 -26.814  1.00 60.74           O
ATOM   2199  HA  ALA A 154     -12.997   1.836 -25.396  1.00 60.74           H
ATOM   2200  CB  ALA A 154     -11.742   0.107 -25.600  1.00 60.74           C
ATOM   2201 1HB  ALA A 154     -12.323  -0.465 -24.876  1.00 60.74           H
ATOM   2202 2HB  ALA A 154     -11.394  -0.555 -26.392  1.00 60.74           H
ATOM   2203 3HB  ALA A 154     -10.885   0.559 -25.101  1.00 60.74           H
ATOM   2204  HN  ALA A 154     -13.705  -0.385 -26.994  1.00 60.74           H
ATOM   2205  N   HIS A 155     -11.940   1.691 -28.464  1.00 56.43           N
ATOM   2206  CA  HIS A 155     -11.132   2.318 -29.496  1.00 56.43           C
ATOM   2207  C   HIS A 155     -11.744   3.668 -29.876  1.00 56.43           C
ATOM   2208  O   HIS A 155     -11.024   4.645 -30.078  1.00 56.43           O
ATOM   2209  HA  HIS A 155     -10.146   2.485 -29.063  1.00 56.43           H
ATOM   2210  CB  HIS A 155     -10.963   1.385 -30.696  1.00 56.43           C
ATOM   2211 1HB  HIS A 155     -11.105   0.356 -30.366  1.00 56.43           H
ATOM   2212 2HB  HIS A 155     -11.747   1.598 -31.422  1.00 56.43           H
ATOM   2213  CG  HIS A 155      -9.620   1.499 -31.378  1.00 56.43           C
ATOM   2214  ND1 HIS A 155      -9.223   2.632 -32.067  1.00 56.43           N
ATOM   2215  HD1 HIS A 155      -9.763   3.465 -32.183  1.00 56.43           H
ATOM   2216  CD2 HIS A 155      -8.588   0.612 -31.469  1.00 56.43           C
ATOM   2217  HD2 HIS A 155      -8.568  -0.388 -31.035  1.00 56.43           H
ATOM   2218  CE1 HIS A 155      -8.006   2.424 -32.547  1.00 56.43           C
ATOM   2219  HE1 HIS A 155      -7.420   3.130 -33.136  1.00 56.43           H
ATOM   2220  NE2 HIS A 155      -7.615   1.171 -32.176  1.00 56.43           N
ATOM   2221  HN  HIS A 155     -12.544   0.962 -28.785  1.00 56.43           H
ATOM   2222  N   THR A 156     -13.066   3.680 -29.962  1.00 63.44           N
ATOM   2223  CA  THR A 156     -13.774   4.853 -30.445  1.00 63.44           C
ATOM   2224  C   THR A 156     -13.742   5.966 -29.395  1.00 63.44           C
ATOM   2225  O   THR A 156     -13.746   7.147 -29.738  1.00 63.44           O
ATOM   2226  HA  THR A 156     -13.255   5.229 -31.326  1.00 63.44           H
ATOM   2227  CB  THR A 156     -15.191   4.423 -30.832  1.00 63.44           C
ATOM   2228  HB  THR A 156     -15.831   5.291 -30.988  1.00 63.44           H
ATOM   2229  OG1 THR A 156     -15.588   3.548 -29.780  1.00 63.44           O
ATOM   2230  HG1 THR A 156     -16.568   3.361 -29.841  1.00 63.44           H
ATOM   2231  CG2 THR A 156     -15.215   3.540 -32.081  1.00 63.44           C
ATOM   2232 1HG2 THR A 156     -14.629   2.639 -31.899  1.00 63.44           H
ATOM   2233 2HG2 THR A 156     -14.789   4.088 -32.921  1.00 63.44           H
ATOM   2234 3HG2 THR A 156     -16.244   3.264 -32.311  1.00 63.44           H
ATOM   2235  HN  THR A 156     -13.649   2.908 -29.708  1.00 63.44           H
ATOM   2236  N   TRP A 157     -13.710   5.549 -28.138  1.00 57.25           N
ATOM   2237  CA  TRP A 157     -13.858   6.484 -27.036  1.00 57.25           C
ATOM   2238  C   TRP A 157     -12.469   6.752 -26.454  1.00 57.25           C
ATOM   2239  O   TRP A 157     -12.336   7.054 -25.269  1.00 57.25           O
ATOM   2240  HA  TRP A 157     -14.279   7.406 -27.436  1.00 57.25           H
ATOM   2241  CB  TRP A 157     -14.849   5.955 -25.997  1.00 57.25           C
ATOM   2242 1HB  TRP A 157     -14.655   4.895 -25.831  1.00 57.25           H
ATOM   2243 2HB  TRP A 157     -14.673   6.464 -25.050  1.00 57.25           H
ATOM   2244  CG  TRP A 157     -16.317   6.134 -26.391  1.00 57.25           C
ATOM   2245  CD1 TRP A 157     -16.922   5.742 -27.520  1.00 57.25           C
ATOM   2246  HD1 TRP A 157     -16.420   5.224 -28.337  1.00 57.25           H
ATOM   2247  CD2 TRP A 157     -17.346   6.770 -25.604  1.00 57.25           C
ATOM   2248  NE1 TRP A 157     -18.261   6.078 -27.520  1.00 57.25           N
ATOM   2249  HE1 TRP A 157     -18.918   5.892 -28.250  1.00 57.25           H
ATOM   2250  CE2 TRP A 157     -18.527   6.723 -26.317  1.00 57.25           C
ATOM   2251  CE3 TRP A 157     -17.282   7.365 -24.332  1.00 57.25           C
ATOM   2252  HE3 TRP A 157     -16.363   7.414 -23.749  1.00 57.25           H
ATOM   2253  CZ2 TRP A 157     -19.732   7.253 -25.841  1.00 57.25           C
ATOM   2254  HZ2 TRP A 157     -20.651   7.203 -26.424  1.00 57.25           H
ATOM   2255  CZ3 TRP A 157     -18.495   7.891 -23.870  1.00 57.25           C
ATOM   2256  HZ3 TRP A 157     -18.501   8.364 -22.889  1.00 57.25           H
ATOM   2257  CH2 TRP A 157     -19.692   7.851 -24.576  1.00 57.25           C
ATOM   2258  HH2 TRP A 157     -20.595   8.284 -24.147  1.00 57.25           H
ATOM   2259  HN  TRP A 157     -13.586   4.594 -27.868  1.00 57.25           H
ATOM   2260  N   ARG A 158     -11.468   6.632 -27.314  1.00 59.13           N
ATOM   2261  CA  ARG A 158     -10.087   6.656 -26.864  1.00 59.13           C
ATOM   2262  C   ARG A 158      -9.798   7.954 -26.108  1.00 59.13           C
ATOM   2263  O   ARG A 158      -9.198   7.931 -25.034  1.00 59.13           O
ATOM   2264  HA  ARG A 158      -9.992   5.790 -26.208  1.00 59.13           H
ATOM   2265  CB  ARG A 158      -9.121   6.535 -28.044  1.00 59.13           C
ATOM   2266 1HB  ARG A 158      -9.462   5.750 -28.719  1.00 59.13           H
ATOM   2267 2HB  ARG A 158      -9.117   7.465 -28.613  1.00 59.13           H
ATOM   2268  CG  ARG A 158      -7.703   6.219 -27.562  1.00 59.13           C
ATOM   2269 1HG  ARG A 158      -7.325   7.050 -26.966  1.00 59.13           H
ATOM   2270 2HG  ARG A 158      -7.722   5.344 -26.913  1.00 59.13           H
ATOM   2271  CD  ARG A 158      -6.766   5.964 -28.745  1.00 59.13           C
ATOM   2272 1HD  ARG A 158      -7.155   5.151 -29.358  1.00 59.13           H
ATOM   2273 2HD  ARG A 158      -6.719   6.848 -29.379  1.00 59.13           H
ATOM   2274  NE  ARG A 158      -5.413   5.622 -28.253  1.00 59.13           N
ATOM   2275  HE  ARG A 158      -5.242   5.683 -27.270  1.00 59.13           H
ATOM   2276  CZ  ARG A 158      -4.402   5.236 -29.043  1.00 59.13           C
ATOM   2277  NH1 ARG A 158      -4.574   5.138 -30.369  1.00 59.13           N
ATOM   2278 1HH1 ARG A 158      -5.462   5.353 -30.775  1.00 59.13           H
ATOM   2279 2HH1 ARG A 158      -3.814   4.849 -30.951  1.00 59.13           H
ATOM   2280  NH2 ARG A 158      -3.216   4.951 -28.489  1.00 59.13           N
ATOM   2281 1HH2 ARG A 158      -2.451   4.662 -29.064  1.00 59.13           H
ATOM   2282 2HH2 ARG A 158      -3.096   5.027 -27.499  1.00 59.13           H
ATOM   2283  HN  ARG A 158     -11.589   6.520 -28.301  1.00 59.13           H
ATOM   2284  N   GLU A 159     -10.237   9.056 -26.698  1.00 64.81           N
ATOM   2285  CA  GLU A 159      -9.975  10.366 -26.128  1.00 64.81           C
ATOM   2286  C   GLU A 159     -10.769  10.550 -24.833  1.00 64.81           C
ATOM   2287  O   GLU A 159     -10.225  11.000 -23.826  1.00 64.81           O
ATOM   2288  HA  GLU A 159      -8.907  10.379 -25.912  1.00 64.81           H
ATOM   2289  CB  GLU A 159     -10.297  11.475 -27.131  1.00 64.81           C
ATOM   2290 1HB  GLU A 159     -11.276  11.295 -27.576  1.00 64.81           H
ATOM   2291 2HB  GLU A 159     -10.219  12.447 -26.643  1.00 64.81           H
ATOM   2292  CG  GLU A 159      -9.286  11.487 -28.279  1.00 64.81           C
ATOM   2293 1HG  GLU A 159      -8.274  11.440 -27.877  1.00 64.81           H
ATOM   2294 2HG  GLU A 159      -9.424  10.602 -28.900  1.00 64.81           H
ATOM   2295  CD  GLU A 159      -9.443  12.746 -29.135  1.00 64.81           C
ATOM   2296  OE1 GLU A 159      -8.468  13.074 -29.846  1.00 64.81           O
ATOM   2297  OE2 GLU A 159     -10.534  13.351 -29.059  1.00 64.81           O
ATOM   2298  HN  GLU A 159     -10.763   9.063 -27.549  1.00 64.81           H
ATOM   2299  N   LYS A 160     -12.043  10.193 -24.902  1.00 69.82           N
ATOM   2300  CA  LYS A 160     -12.925  10.340 -23.757  1.00 69.82           C
ATOM   2301  C   LYS A 160     -12.381   9.513 -22.590  1.00 69.82           C
ATOM   2302  O   LYS A 160     -12.463   9.932 -21.436  1.00 69.82           O
ATOM   2303  HA  LYS A 160     -12.914  11.392 -23.469  1.00 69.82           H
ATOM   2304  CB  LYS A 160     -14.364   9.991 -24.140  1.00 69.82           C
ATOM   2305 1HB  LYS A 160     -14.388   9.018 -24.632  1.00 69.82           H
ATOM   2306 2HB  LYS A 160     -14.973   9.907 -23.240  1.00 69.82           H
ATOM   2307  CG  LYS A 160     -14.958  11.052 -25.067  1.00 69.82           C
ATOM   2308 1HG  LYS A 160     -14.784  12.044 -24.649  1.00 69.82           H
ATOM   2309 2HG  LYS A 160     -14.453  11.021 -26.033  1.00 69.82           H
ATOM   2310  CD  LYS A 160     -16.459  10.831 -25.264  1.00 69.82           C
ATOM   2311 1HD  LYS A 160     -16.633   9.839 -25.680  1.00 69.82           H
ATOM   2312 2HD  LYS A 160     -16.965  10.865 -24.299  1.00 69.82           H
ATOM   2313  CE  LYS A 160     -17.052  11.892 -26.193  1.00 69.82           C
ATOM   2314 1HE  LYS A 160     -16.903  12.883 -25.766  1.00 69.82           H
ATOM   2315 2HE  LYS A 160     -16.532  11.876 -27.151  1.00 69.82           H
ATOM   2316  NZ  LYS A 160     -18.497  11.647 -26.403  1.00 69.82           N
ATOM   2317 1HZ  LYS A 160     -18.876  12.363 -27.013  1.00 69.82           H
ATOM   2318 2HZ  LYS A 160     -18.627  10.737 -26.829  1.00 69.82           H
ATOM   2319 3HZ  LYS A 160     -18.977  11.675 -25.511  1.00 69.82           H
ATOM   2320  HN  LYS A 160     -12.473   9.810 -25.720  1.00 69.82           H
ATOM   2321  N   ARG A 161     -11.837   8.354 -22.931  1.00 67.59           N
ATOM   2322  CA  ARG A 161     -11.299   7.455 -21.924  1.00 67.59           C
ATOM   2323  C   ARG A 161     -10.125   8.114 -21.197  1.00 67.59           C
ATOM   2324  O   ARG A 161      -9.925   7.890 -20.004  1.00 67.59           O
ATOM   2325  HA  ARG A 161     -12.129   7.271 -21.243  1.00 67.59           H
ATOM   2326  CB  ARG A 161     -10.828   6.142 -22.553  1.00 67.59           C
ATOM   2327 1HB  ARG A 161     -10.230   6.354 -23.440  1.00 67.59           H
ATOM   2328 2HB  ARG A 161     -10.183   5.611 -21.854  1.00 67.59           H
ATOM   2329  CG  ARG A 161     -12.017   5.258 -22.932  1.00 67.59           C
ATOM   2330 1HG  ARG A 161     -12.663   5.120 -22.065  1.00 67.59           H
ATOM   2331 2HG  ARG A 161     -12.614   5.753 -23.698  1.00 67.59           H
ATOM   2332  CD  ARG A 161     -11.546   3.896 -23.446  1.00 67.59           C
ATOM   2333 1HD  ARG A 161     -12.376   3.369 -23.918  1.00 67.59           H
ATOM   2334 2HD  ARG A 161     -10.780   4.031 -24.209  1.00 67.59           H
ATOM   2335  NE  ARG A 161     -11.008   3.091 -22.327  1.00 67.59           N
ATOM   2336  HE  ARG A 161     -11.241   3.370 -21.395  1.00 67.59           H
ATOM   2337  CZ  ARG A 161     -10.229   2.012 -22.484  1.00 67.59           C
ATOM   2338  NH1 ARG A 161      -9.886   1.594 -23.709  1.00 67.59           N
ATOM   2339 1HH1 ARG A 161     -10.212   2.087 -24.516  1.00 67.59           H
ATOM   2340 2HH1 ARG A 161      -9.305   0.787 -23.818  1.00 67.59           H
ATOM   2341  NH2 ARG A 161      -9.798   1.358 -21.396  1.00 67.59           N
ATOM   2342 1HH2 ARG A 161      -9.216   0.551 -21.496  1.00 67.59           H
ATOM   2343 2HH2 ARG A 161     -10.059   1.677 -20.485  1.00 67.59           H
ATOM   2344  HN  ARG A 161     -11.760   8.028 -23.873  1.00 67.59           H
ATOM   2345  N   LEU A 162      -9.380   8.914 -21.945  1.00 78.75           N
ATOM   2346  CA  LEU A 162      -8.227   9.601 -21.388  1.00 78.75           C
ATOM   2347  C   LEU A 162      -8.704  10.669 -20.401  1.00 78.75           C
ATOM   2348  O   LEU A 162      -8.086  10.875 -19.358  1.00 78.75           O
ATOM   2349  HA  LEU A 162      -7.640   8.864 -20.842  1.00 78.75           H
ATOM   2350  CB  LEU A 162      -7.339  10.150 -22.506  1.00 78.75           C
ATOM   2351 1HB  LEU A 162      -7.145   9.347 -23.217  1.00 78.75           H
ATOM   2352 2HB  LEU A 162      -7.896  10.920 -23.041  1.00 78.75           H
ATOM   2353  CG  LEU A 162      -5.997  10.741 -22.068  1.00 78.75           C
ATOM   2354  HG  LEU A 162      -6.182  11.436 -21.249  1.00 78.75           H
ATOM   2355  CD1 LEU A 162      -5.066   9.651 -21.535  1.00 78.75           C
ATOM   2356 1HD1 LEU A 162      -5.530   9.164 -20.677  1.00 78.75           H
ATOM   2357 2HD1 LEU A 162      -4.885   8.914 -22.317  1.00 78.75           H
ATOM   2358 3HD1 LEU A 162      -4.120  10.098 -21.231  1.00 78.75           H
ATOM   2359  CD2 LEU A 162      -5.354  11.541 -23.203  1.00 78.75           C
ATOM   2360 1HD2 LEU A 162      -5.185  10.886 -24.058  1.00 78.75           H
ATOM   2361 2HD2 LEU A 162      -6.016  12.356 -23.494  1.00 78.75           H
ATOM   2362 3HD2 LEU A 162      -4.402  11.949 -22.864  1.00 78.75           H
ATOM   2363  HN  LEU A 162      -9.552   9.094 -22.914  1.00 78.75           H
ATOM   2364  N   LEU A 163      -9.799  11.320 -20.766  1.00 81.87           N
ATOM   2365  CA  LEU A 163     -10.386  12.335 -19.909  1.00 81.87           C
ATOM   2366  C   LEU A 163     -10.875  11.683 -18.614  1.00 81.87           C
ATOM   2367  O   LEU A 163     -10.555  12.149 -17.521  1.00 81.87           O
ATOM   2368  HA  LEU A 163      -9.600  13.048 -19.661  1.00 81.87           H
ATOM   2369  CB  LEU A 163     -11.475  13.105 -20.658  1.00 81.87           C
ATOM   2370 1HB  LEU A 163     -11.047  13.495 -21.582  1.00 81.87           H
ATOM   2371 2HB  LEU A 163     -12.259  12.403 -20.943  1.00 81.87           H
ATOM   2372  CG  LEU A 163     -12.121  14.266 -19.898  1.00 81.87           C
ATOM   2373  HG  LEU A 163     -12.476  13.890 -18.939  1.00 81.87           H
ATOM   2374  CD1 LEU A 163     -11.098  15.364 -19.603  1.00 81.87           C
ATOM   2375 1HD1 LEU A 163     -10.290  14.955 -18.996  1.00 81.87           H
ATOM   2376 2HD1 LEU A 163     -10.691  15.744 -20.541  1.00 81.87           H
ATOM   2377 3HD1 LEU A 163     -11.583  16.177 -19.062  1.00 81.87           H
ATOM   2378  CD2 LEU A 163     -13.339  14.804 -20.651  1.00 81.87           C
ATOM   2379 1HD2 LEU A 163     -13.031  15.159 -21.635  1.00 81.87           H
ATOM   2380 2HD2 LEU A 163     -14.076  14.009 -20.766  1.00 81.87           H
ATOM   2381 3HD2 LEU A 163     -13.779  15.628 -20.089  1.00 81.87           H
ATOM   2382  HN  LEU A 163     -10.282  11.163 -21.627  1.00 81.87           H
ATOM   2383  N   TYR A 164     -11.642  10.616 -18.779  1.00 75.63           N
ATOM   2384  CA  TYR A 164     -12.189   9.903 -17.637  1.00 75.63           C
ATOM   2385  C   TYR A 164     -11.073   9.378 -16.732  1.00 75.63           C
ATOM   2386  O   TYR A 164     -11.231   9.320 -15.514  1.00 75.63           O
ATOM   2387  HA  TYR A 164     -12.808  10.600 -17.071  1.00 75.63           H
ATOM   2388  CB  TYR A 164     -12.964   8.716 -18.212  1.00 75.63           C
ATOM   2389 1HB  TYR A 164     -12.324   8.184 -18.916  1.00 75.63           H
ATOM   2390 2HB  TYR A 164     -13.196   8.021 -17.405  1.00 75.63           H
ATOM   2391  CG  TYR A 164     -14.263   9.105 -18.920  1.00 75.63           C
ATOM   2392  CD1 TYR A 164     -15.072  10.089 -18.387  1.00 75.63           C
ATOM   2393  HD1 TYR A 164     -14.784  10.588 -17.462  1.00 75.63           H
ATOM   2394  CD2 TYR A 164     -14.626   8.473 -20.092  1.00 75.63           C
ATOM   2395  HD2 TYR A 164     -13.988   7.697 -20.513  1.00 75.63           H
ATOM   2396  CE1 TYR A 164     -16.294  10.455 -19.054  1.00 75.63           C
ATOM   2397  HE1 TYR A 164     -16.942  11.230 -18.644  1.00 75.63           H
ATOM   2398  CE2 TYR A 164     -15.849   8.840 -20.758  1.00 75.63           C
ATOM   2399  HE2 TYR A 164     -16.148   8.348 -21.684  1.00 75.63           H
ATOM   2400  CZ  TYR A 164     -16.623   9.813 -20.206  1.00 75.63           C
ATOM   2401  OH  TYR A 164     -17.777  10.159 -20.836  1.00 75.63           O
ATOM   2402  HH  TYR A 164     -18.248  10.874 -20.319  1.00 75.63           H
ATOM   2403  HN  TYR A 164     -11.890  10.238 -19.671  1.00 75.63           H
ATOM   2404  N   SER A 165      -9.968   9.008 -17.363  1.00 85.86           N
ATOM   2405  CA  SER A 165      -8.829   8.481 -16.631  1.00 85.86           C
ATOM   2406  C   SER A 165      -8.282   9.544 -15.676  1.00 85.86           C
ATOM   2407  O   SER A 165      -7.844   9.226 -14.572  1.00 85.86           O
ATOM   2408  HA  SER A 165      -9.214   7.627 -16.073  1.00 85.86           H
ATOM   2409  CB  SER A 165      -7.730   8.010 -17.586  1.00 85.86           C
ATOM   2410 1HB  SER A 165      -7.018   7.390 -17.042  1.00 85.86           H
ATOM   2411 2HB  SER A 165      -8.169   7.384 -18.363  1.00 85.86           H
ATOM   2412  OG  SER A 165      -7.043   9.103 -18.190  1.00 85.86           O
ATOM   2413  HG  SER A 165      -7.699   9.798 -18.485  1.00 85.86           H
ATOM   2414  HN  SER A 165      -9.844   9.064 -18.354  1.00 85.86           H
ATOM   2415  N   LYS A 166      -8.326  10.786 -16.137  1.00 82.99           N
ATOM   2416  CA  LYS A 166      -7.879  11.902 -15.322  1.00 82.99           C
ATOM   2417  C   LYS A 166      -8.823  12.068 -14.130  1.00 82.99           C
ATOM   2418  O   LYS A 166      -8.375  12.209 -12.993  1.00 82.99           O
ATOM   2419  HA  LYS A 166      -6.887  11.655 -14.944  1.00 82.99           H
ATOM   2420  CB  LYS A 166      -7.736  13.165 -16.174  1.00 82.99           C
ATOM   2421 1HB  LYS A 166      -8.655  13.335 -16.736  1.00 82.99           H
ATOM   2422 2HB  LYS A 166      -7.594  14.031 -15.528  1.00 82.99           H
ATOM   2423  CG  LYS A 166      -6.557  13.044 -17.141  1.00 82.99           C
ATOM   2424 1HG  LYS A 166      -5.640  12.863 -16.580  1.00 82.99           H
ATOM   2425 2HG  LYS A 166      -6.705  12.185 -17.796  1.00 82.99           H
ATOM   2426  CD  LYS A 166      -6.404  14.313 -17.982  1.00 82.99           C
ATOM   2427 1HD  LYS A 166      -7.314  14.483 -18.559  1.00 82.99           H
ATOM   2428 2HD  LYS A 166      -6.277  15.174 -17.327  1.00 82.99           H
ATOM   2429  CE  LYS A 166      -5.207  14.203 -18.928  1.00 82.99           C
ATOM   2430 1HE  LYS A 166      -4.306  13.974 -18.359  1.00 82.99           H
ATOM   2431 2HE  LYS A 166      -5.361  13.379 -19.626  1.00 82.99           H
ATOM   2432  NZ  LYS A 166      -5.021  15.466 -19.677  1.00 82.99           N
ATOM   2433 1HZ  LYS A 166      -4.231  15.372 -20.306  1.00 82.99           H
ATOM   2434 2HZ  LYS A 166      -5.858  15.668 -20.213  1.00 82.99           H
ATOM   2435 3HZ  LYS A 166      -4.846  16.223 -19.025  1.00 82.99           H
ATOM   2436  HN  LYS A 166      -8.658  11.033 -17.047  1.00 82.99           H
ATOM   2437  N   MET A 167     -10.114  12.046 -14.431  1.00 84.71           N
ATOM   2438  CA  MET A 167     -11.125  12.236 -13.405  1.00 84.71           C
ATOM   2439  C   MET A 167     -11.043  11.136 -12.344  1.00 84.71           C
ATOM   2440  O   MET A 167     -11.106  11.416 -11.148  1.00 84.71           O
ATOM   2441  HA  MET A 167     -10.905  13.203 -12.952  1.00 84.71           H
ATOM   2442  CB  MET A 167     -12.513  12.225 -14.047  1.00 84.71           C
ATOM   2443 1HB  MET A 167     -12.645  11.306 -14.619  1.00 84.71           H
ATOM   2444 2HB  MET A 167     -13.277  12.229 -13.270  1.00 84.71           H
ATOM   2445  CG  MET A 167     -12.703  13.435 -14.964  1.00 84.71           C
ATOM   2446 1HG  MET A 167     -12.584  14.356 -14.393  1.00 84.71           H
ATOM   2447 2HG  MET A 167     -11.936  13.439 -15.738  1.00 84.71           H
ATOM   2448  SD  MET A 167     -14.323  13.387 -15.711  1.00 84.71           S
ATOM   2449  CE  MET A 167     -15.326  13.843 -14.306  1.00 84.71           C
ATOM   2450 1HE  MET A 167     -15.185  13.116 -13.507  1.00 84.71           H
ATOM   2451 2HE  MET A 167     -15.030  14.832 -13.955  1.00 84.71           H
ATOM   2452 3HE  MET A 167     -16.376  13.862 -14.600  1.00 84.71           H
ATOM   2453  HN  MET A 167     -10.470  11.901 -15.354  1.00 84.71           H
ATOM   2454  N   VAL A 168     -10.905   9.908 -12.821  1.00 92.26           N
ATOM   2455  CA  VAL A 168     -10.859   8.760 -11.931  1.00 92.26           C
ATOM   2456  C   VAL A 168      -9.655   8.893 -10.996  1.00 92.26           C
ATOM   2457  O   VAL A 168      -9.763   8.633  -9.799  1.00 92.26           O
ATOM   2458  HA  VAL A 168     -11.771   8.771 -11.333  1.00 92.26           H
ATOM   2459  CB  VAL A 168     -10.843   7.466 -12.746  1.00 92.26           C
ATOM   2460  HB  VAL A 168     -10.046   7.546 -13.486  1.00 92.26           H
ATOM   2461  CG1 VAL A 168     -10.537   6.261 -11.855  1.00 92.26           C
ATOM   2462 1HG1 VAL A 168      -9.560   6.392 -11.389  1.00 92.26           H
ATOM   2463 2HG1 VAL A 168     -11.300   6.177 -11.082  1.00 92.26           H
ATOM   2464 3HG1 VAL A 168     -10.531   5.354 -12.460  1.00 92.26           H
ATOM   2465  CG2 VAL A 168     -12.163   7.273 -13.496  1.00 92.26           C
ATOM   2466 1HG2 VAL A 168     -12.983   7.224 -12.779  1.00 92.26           H
ATOM   2467 2HG2 VAL A 168     -12.322   8.111 -14.174  1.00 92.26           H
ATOM   2468 3HG2 VAL A 168     -12.124   6.346 -14.067  1.00 92.26           H
ATOM   2469  HN  VAL A 168     -10.826   9.691 -13.794  1.00 92.26           H
ATOM   2470  N   CYS A 169      -8.536   9.299 -11.579  1.00 93.66           N
ATOM   2471  CA  CYS A 169      -7.313   9.468 -10.813  1.00 93.66           C
ATOM   2472  C   CYS A 169      -7.574  10.497  -9.712  1.00 93.66           C
ATOM   2473  O   CYS A 169      -7.225  10.275  -8.553  1.00 93.66           O
ATOM   2474  HA  CYS A 169      -7.075   8.494 -10.384  1.00 93.66           H
ATOM   2475  CB  CYS A 169      -6.138   9.873 -11.706  1.00 93.66           C
ATOM   2476 1HB  CYS A 169      -6.428  10.705 -12.347  1.00 93.66           H
ATOM   2477 2HB  CYS A 169      -5.306  10.218 -11.092  1.00 93.66           H
ATOM   2478  SG  CYS A 169      -5.611   8.450 -12.729  1.00 93.66           S
ATOM   2479  HG  CYS A 169      -6.587   8.555 -13.627  1.00 93.66           H
ATOM   2480  HN  CYS A 169      -8.458   9.510 -12.553  1.00 93.66           H
ATOM   2481  N   PHE A 170      -8.186  11.603 -10.112  1.00 93.22           N
ATOM   2482  CA  PHE A 170      -8.469  12.681  -9.180  1.00 93.22           C
ATOM   2483  C   PHE A 170      -9.374  12.199  -8.043  1.00 93.22           C
ATOM   2484  O   PHE A 170      -9.120  12.493  -6.876  1.00 93.22           O
ATOM   2485  HA  PHE A 170      -7.516  13.011  -8.768  1.00 93.22           H
ATOM   2486  CB  PHE A 170      -9.196  13.773  -9.967  1.00 93.22           C
ATOM   2487 1HB  PHE A 170      -8.581  14.064 -10.818  1.00 93.22           H
ATOM   2488 2HB  PHE A 170     -10.122  13.362 -10.368  1.00 93.22           H
ATOM   2489  CG  PHE A 170      -9.523  15.020  -9.143  1.00 93.22           C
ATOM   2490  CD1 PHE A 170     -10.788  15.218  -8.683  1.00 93.22           C
ATOM   2491  HD1 PHE A 170     -11.568  14.489  -8.900  1.00 93.22           H
ATOM   2492  CD2 PHE A 170      -8.550  15.930  -8.871  1.00 93.22           C
ATOM   2493  HD2 PHE A 170      -7.537  15.771  -9.240  1.00 93.22           H
ATOM   2494  CE1 PHE A 170     -11.091  16.376  -7.918  1.00 93.22           C
ATOM   2495  HE1 PHE A 170     -12.105  16.535  -7.549  1.00 93.22           H
ATOM   2496  CE2 PHE A 170      -8.854  17.088  -8.107  1.00 93.22           C
ATOM   2497  HE2 PHE A 170      -8.074  17.817  -7.889  1.00 93.22           H
ATOM   2498  CZ  PHE A 170     -10.118  17.286  -7.647  1.00 93.22           C
ATOM   2499  HZ  PHE A 170     -10.351  18.175  -7.060  1.00 93.22           H
ATOM   2500  HN  PHE A 170      -8.486  11.767 -11.052  1.00 93.22           H
ATOM   2501  N   THR A 171     -10.411  11.468  -8.425  1.00 93.03           N
ATOM   2502  CA  THR A 171     -11.360  10.952  -7.453  1.00 93.03           C
ATOM   2503  C   THR A 171     -10.650  10.052  -6.440  1.00 93.03           C
ATOM   2504  O   THR A 171     -10.969  10.077  -5.252  1.00 93.03           O
ATOM   2505  HA  THR A 171     -11.776  11.793  -6.898  1.00 93.03           H
ATOM   2506  CB  THR A 171     -12.479  10.241  -8.217  1.00 93.03           C
ATOM   2507  HB  THR A 171     -12.108   9.337  -8.700  1.00 93.03           H
ATOM   2508  OG1 THR A 171     -12.990  11.241  -9.094  1.00 93.03           O
ATOM   2509  HG1 THR A 171     -12.517  11.198  -9.975  1.00 93.03           H
ATOM   2510  CG2 THR A 171     -13.668   9.889  -7.321  1.00 93.03           C
ATOM   2511 1HG2 THR A 171     -14.082  10.801  -6.891  1.00 93.03           H
ATOM   2512 2HG2 THR A 171     -13.336   9.228  -6.520  1.00 93.03           H
ATOM   2513 3HG2 THR A 171     -14.433   9.387  -7.913  1.00 93.03           H
ATOM   2514  HN  THR A 171     -10.607  11.228  -9.376  1.00 93.03           H
ATOM   2515  N   ILE A 172      -9.701   9.279  -6.946  1.00 93.63           N
ATOM   2516  CA  ILE A 172      -8.960   8.355  -6.105  1.00 93.63           C
ATOM   2517  C   ILE A 172      -8.164   9.145  -5.064  1.00 93.63           C
ATOM   2518  O   ILE A 172      -8.156   8.794  -3.885  1.00 93.63           O
ATOM   2519  HA  ILE A 172      -9.687   7.733  -5.583  1.00 93.63           H
ATOM   2520  CB  ILE A 172      -8.098   7.424  -6.960  1.00 93.63           C
ATOM   2521  HB  ILE A 172      -7.599   8.023  -7.721  1.00 93.63           H
ATOM   2522  CG1 ILE A 172      -8.963   6.394  -7.691  1.00 93.63           C
ATOM   2523 1HG1 ILE A 172      -9.364   5.677  -6.974  1.00 93.63           H
ATOM   2524 2HG1 ILE A 172      -9.814   6.892  -8.154  1.00 93.63           H
ATOM   2525  CG2 ILE A 172      -7.006   6.761  -6.119  1.00 93.63           C
ATOM   2526 1HG2 ILE A 172      -6.365   7.529  -5.685  1.00 93.63           H
ATOM   2527 2HG2 ILE A 172      -7.465   6.177  -5.321  1.00 93.63           H
ATOM   2528 3HG2 ILE A 172      -6.408   6.104  -6.751  1.00 93.63           H
ATOM   2529  CD1 ILE A 172      -8.153   5.658  -8.759  1.00 93.63           C
ATOM   2530 1HD1 ILE A 172      -7.774   6.375  -9.487  1.00 93.63           H
ATOM   2531 2HD1 ILE A 172      -7.316   5.141  -8.289  1.00 93.63           H
ATOM   2532 3HD1 ILE A 172      -8.791   4.932  -9.263  1.00 93.63           H
ATOM   2533  HN  ILE A 172      -9.437   9.276  -7.911  1.00 93.63           H
ATOM   2534  N   TRP A 173      -7.515  10.199  -5.538  1.00 91.99           N
ATOM   2535  CA  TRP A 173      -6.648  10.990  -4.682  1.00 91.99           C
ATOM   2536  C   TRP A 173      -7.511  11.624  -3.589  1.00 91.99           C
ATOM   2537  O   TRP A 173      -7.139  11.617  -2.417  1.00 91.99           O
ATOM   2538  HA  TRP A 173      -5.916  10.317  -4.235  1.00 91.99           H
ATOM   2539  CB  TRP A 173      -5.865  12.021  -5.498  1.00 91.99           C
ATOM   2540 1HB  TRP A 173      -6.538  12.486  -6.218  1.00 91.99           H
ATOM   2541 2HB  TRP A 173      -5.518  12.810  -4.830  1.00 91.99           H
ATOM   2542  CG  TRP A 173      -4.663  11.440  -6.246  1.00 91.99           C
ATOM   2543  CD1 TRP A 173      -4.500  11.308  -7.569  1.00 91.99           C
ATOM   2544  HD1 TRP A 173      -5.238  11.612  -8.311  1.00 91.99           H
ATOM   2545  CD2 TRP A 173      -3.455  10.916  -5.656  1.00 91.99           C
ATOM   2546  NE1 TRP A 173      -3.281  10.739  -7.874  1.00 91.99           N
ATOM   2547  HE1 TRP A 173      -2.933  10.540  -8.790  1.00 91.99           H
ATOM   2548  CE2 TRP A 173      -2.625  10.493  -6.674  1.00 91.99           C
ATOM   2549  CE3 TRP A 173      -3.076  10.803  -4.306  1.00 91.99           C
ATOM   2550  HE3 TRP A 173      -3.713  11.129  -3.485  1.00 91.99           H
ATOM   2551  CZ2 TRP A 173      -1.364   9.927  -6.450  1.00 91.99           C
ATOM   2552  HZ2 TRP A 173      -0.727   9.601  -7.271  1.00 91.99           H
ATOM   2553  CZ3 TRP A 173      -1.813  10.236  -4.099  1.00 91.99           C
ATOM   2554  HZ3 TRP A 173      -1.470  10.125  -3.071  1.00 91.99           H
ATOM   2555  CH2 TRP A 173      -0.965   9.805  -5.113  1.00 91.99           C
ATOM   2556  HH2 TRP A 173       0.005   9.373  -4.869  1.00 91.99           H
ATOM   2557  HN  TRP A 173      -7.575  10.513  -6.485  1.00 91.99           H
ATOM   2558  N   VAL A 174      -8.648  12.156  -4.012  1.00 95.41           N
ATOM   2559  CA  VAL A 174      -9.553  12.820  -3.090  1.00 95.41           C
ATOM   2560  C   VAL A 174     -10.034  11.815  -2.041  1.00 95.41           C
ATOM   2561  O   VAL A 174     -10.056  12.118  -0.850  1.00 95.41           O
ATOM   2562  HA  VAL A 174      -8.991  13.608  -2.588  1.00 95.41           H
ATOM   2563  CB  VAL A 174     -10.701  13.474  -3.861  1.00 95.41           C
ATOM   2564  HB  VAL A 174     -11.159  12.712  -4.490  1.00 95.41           H
ATOM   2565  CG1 VAL A 174     -11.773  14.003  -2.906  1.00 95.41           C
ATOM   2566 1HG1 VAL A 174     -12.173  13.177  -2.317  1.00 95.41           H
ATOM   2567 2HG1 VAL A 174     -11.332  14.744  -2.240  1.00 95.41           H
ATOM   2568 3HG1 VAL A 174     -12.577  14.463  -3.481  1.00 95.41           H
ATOM   2569  CG2 VAL A 174     -10.183  14.588  -4.774  1.00 95.41           C
ATOM   2570 1HG2 VAL A 174      -9.687  15.350  -4.173  1.00 95.41           H
ATOM   2571 2HG2 VAL A 174      -9.474  14.171  -5.489  1.00 95.41           H
ATOM   2572 3HG2 VAL A 174     -11.019  15.036  -5.311  1.00 95.41           H
ATOM   2573  HN  VAL A 174      -8.953  12.139  -4.965  1.00 95.41           H
ATOM   2574  N   LEU A 175     -10.408  10.639  -2.524  1.00 89.92           N
ATOM   2575  CA  LEU A 175     -10.949   9.610  -1.652  1.00 89.92           C
ATOM   2576  C   LEU A 175      -9.886   9.202  -0.630  1.00 89.92           C
ATOM   2577  O   LEU A 175     -10.172   9.103   0.562  1.00 89.92           O
ATOM   2578  HA  LEU A 175     -11.793  10.046  -1.117  1.00 89.92           H
ATOM   2579  CB  LEU A 175     -11.491   8.440  -2.476  1.00 89.92           C
ATOM   2580 1HB  LEU A 175     -12.236   8.826  -3.172  1.00 89.92           H
ATOM   2581 2HB  LEU A 175     -10.676   8.035  -3.075  1.00 89.92           H
ATOM   2582  CG  LEU A 175     -12.122   7.295  -1.681  1.00 89.92           C
ATOM   2583  HG  LEU A 175     -11.395   6.950  -0.945  1.00 89.92           H
ATOM   2584  CD1 LEU A 175     -13.353   7.775  -0.910  1.00 89.92           C
ATOM   2585 1HD1 LEU A 175     -13.062   8.564  -0.216  1.00 89.92           H
ATOM   2586 2HD1 LEU A 175     -14.092   8.163  -1.611  1.00 89.92           H
ATOM   2587 3HD1 LEU A 175     -13.781   6.942  -0.353  1.00 89.92           H
ATOM   2588  CD2 LEU A 175     -12.442   6.108  -2.591  1.00 89.92           C
ATOM   2589 1HD2 LEU A 175     -13.142   6.422  -3.365  1.00 89.92           H
ATOM   2590 2HD2 LEU A 175     -11.524   5.747  -3.055  1.00 89.92           H
ATOM   2591 3HD2 LEU A 175     -12.889   5.308  -2.000  1.00 89.92           H
ATOM   2592  HN  LEU A 175     -10.345  10.385  -3.489  1.00 89.92           H
ATOM   2593  N   ALA A 176      -8.682   8.976  -1.134  1.00 94.91           N
ATOM   2594  CA  ALA A 176      -7.594   8.508  -0.293  1.00 94.91           C
ATOM   2595  C   ALA A 176      -7.299   9.557   0.782  1.00 94.91           C
ATOM   2596  O   ALA A 176      -7.027   9.214   1.931  1.00 94.91           O
ATOM   2597  HA  ALA A 176      -7.920   7.587   0.190  1.00 94.91           H
ATOM   2598  CB  ALA A 176      -6.372   8.203  -1.161  1.00 94.91           C
ATOM   2599 1HB  ALA A 176      -6.626   7.432  -1.888  1.00 94.91           H
ATOM   2600 2HB  ALA A 176      -6.063   9.108  -1.684  1.00 94.91           H
ATOM   2601 3HB  ALA A 176      -5.556   7.852  -0.529  1.00 94.91           H
ATOM   2602  HN  ALA A 176      -8.445   9.108  -2.097  1.00 94.91           H
ATOM   2603  N   ALA A 177      -7.362  10.815   0.369  1.00 94.93           N
ATOM   2604  CA  ALA A 177      -7.076  11.914   1.275  1.00 94.93           C
ATOM   2605  C   ALA A 177      -8.081  11.894   2.429  1.00 94.93           C
ATOM   2606  O   ALA A 177      -7.700  12.035   3.590  1.00 94.93           O
ATOM   2607  HA  ALA A 177      -6.073  11.763   1.674  1.00 94.93           H
ATOM   2608  CB  ALA A 177      -7.104  13.234   0.501  1.00 94.93           C
ATOM   2609 1HB  ALA A 177      -6.353  13.208  -0.289  1.00 94.93           H
ATOM   2610 2HB  ALA A 177      -8.091  13.374   0.059  1.00 94.93           H
ATOM   2611 3HB  ALA A 177      -6.890  14.058   1.180  1.00 94.93           H
ATOM   2612  HN  ALA A 177      -7.603  11.086  -0.563  1.00 94.93           H
ATOM   2613  N   ALA A 178      -9.343  11.717   2.069  1.00 95.04           N
ATOM   2614  CA  ALA A 178     -10.411  11.731   3.054  1.00 95.04           C
ATOM   2615  C   ALA A 178     -10.210  10.573   4.034  1.00 95.04           C
ATOM   2616  O   ALA A 178     -10.495  10.706   5.223  1.00 95.04           O
ATOM   2617  HA  ALA A 178     -10.348  12.673   3.599  1.00 95.04           H
ATOM   2618  CB  ALA A 178     -11.764  11.664   2.342  1.00 95.04           C
ATOM   2619 1HB  ALA A 178     -11.869  12.524   1.680  1.00 95.04           H
ATOM   2620 2HB  ALA A 178     -11.822  10.746   1.757  1.00 95.04           H
ATOM   2621 3HB  ALA A 178     -12.565  11.674   3.081  1.00 95.04           H
ATOM   2622  HN  ALA A 178      -9.640  11.567   1.126  1.00 95.04           H
ATOM   2623  N   LEU A 179      -9.722   9.464   3.498  1.00 92.28           N
ATOM   2624  CA  LEU A 179      -9.535   8.266   4.298  1.00 92.28           C
ATOM   2625  C   LEU A 179      -8.321   8.450   5.210  1.00 92.28           C
ATOM   2626  O   LEU A 179      -8.041   7.603   6.056  1.00 92.28           O
ATOM   2627  HA  LEU A 179     -10.421   8.149   4.922  1.00 92.28           H
ATOM   2628  CB  LEU A 179      -9.448   7.030   3.400  1.00 92.28           C
ATOM   2629 1HB  LEU A 179      -8.659   7.195   2.665  1.00 92.28           H
ATOM   2630 2HB  LEU A 179      -9.141   6.182   4.012  1.00 92.28           H
ATOM   2631  CG  LEU A 179     -10.729   6.650   2.655  1.00 92.28           C
ATOM   2632  HG  LEU A 179     -11.092   7.532   2.128  1.00 92.28           H
ATOM   2633  CD1 LEU A 179     -10.453   5.575   1.602  1.00 92.28           C
ATOM   2634 1HD1 LEU A 179      -9.728   5.951   0.881  1.00 92.28           H
ATOM   2635 2HD1 LEU A 179     -10.054   4.685   2.088  1.00 92.28           H
ATOM   2636 3HD1 LEU A 179     -11.380   5.323   1.088  1.00 92.28           H
ATOM   2637  CD2 LEU A 179     -11.826   6.226   3.634  1.00 92.28           C
ATOM   2638 1HD2 LEU A 179     -11.487   5.364   4.208  1.00 92.28           H
ATOM   2639 2HD2 LEU A 179     -12.047   7.050   4.311  1.00 92.28           H
ATOM   2640 3HD2 LEU A 179     -12.726   5.961   3.078  1.00 92.28           H
ATOM   2641  HN  LEU A 179      -9.456   9.377   2.538  1.00 92.28           H
ATOM   2642  N   CYS A 180      -7.632   9.564   5.007  1.00 91.30           N
ATOM   2643  CA  CYS A 180      -6.439   9.858   5.783  1.00 91.30           C
ATOM   2644  C   CYS A 180      -6.839  10.755   6.956  1.00 91.30           C
ATOM   2645  O   CYS A 180      -6.006  11.092   7.796  1.00 91.30           O
ATOM   2646  HA  CYS A 180      -6.054   8.903   6.139  1.00 91.30           H
ATOM   2647  CB  CYS A 180      -5.347  10.497   4.922  1.00 91.30           C
ATOM   2648 1HB  CYS A 180      -5.722  11.414   4.467  1.00 91.30           H
ATOM   2649 2HB  CYS A 180      -4.497  10.774   5.545  1.00 91.30           H
ATOM   2650  SG  CYS A 180      -4.813   9.327   3.620  1.00 91.30           S
ATOM   2651  HG  CYS A 180      -6.018   9.153   3.086  1.00 91.30           H
ATOM   2652  HN  CYS A 180      -7.876  10.256   4.328  1.00 91.30           H
ATOM   2653  N   ILE A 181      -8.113  11.116   6.976  1.00 91.14           N
ATOM   2654  CA  ILE A 181      -8.613  12.042   7.978  1.00 91.14           C
ATOM   2655  C   ILE A 181      -8.298  11.497   9.372  1.00 91.14           C
ATOM   2656  O   ILE A 181      -7.791  12.222  10.227  1.00 91.14           O
ATOM   2657  HA  ILE A 181      -8.080  12.984   7.847  1.00 91.14           H
ATOM   2658  CB  ILE A 181     -10.099  12.327   7.751  1.00 91.14           C
ATOM   2659  HB  ILE A 181     -10.610  11.376   7.600  1.00 91.14           H
ATOM   2660  CG1 ILE A 181     -10.310  13.159   6.484  1.00 91.14           C
ATOM   2661 1HG1 ILE A 181      -9.892  14.156   6.626  1.00 91.14           H
ATOM   2662 2HG1 ILE A 181      -9.774  12.703   5.652  1.00 91.14           H
ATOM   2663  CG2 ILE A 181     -10.725  12.986   8.981  1.00 91.14           C
ATOM   2664 1HG2 ILE A 181     -10.624  12.323   9.840  1.00 91.14           H
ATOM   2665 2HG2 ILE A 181     -10.217  13.928   9.187  1.00 91.14           H
ATOM   2666 3HG2 ILE A 181     -11.782  13.178   8.792  1.00 91.14           H
ATOM   2667  CD1 ILE A 181     -11.798  13.269   6.142  1.00 91.14           C
ATOM   2668 1HD1 ILE A 181     -12.207  12.272   5.978  1.00 91.14           H
ATOM   2669 2HD1 ILE A 181     -12.326  13.747   6.967  1.00 91.14           H
ATOM   2670 3HD1 ILE A 181     -11.919  13.865   5.238  1.00 91.14           H
ATOM   2671  HN  ILE A 181      -8.798  10.789   6.325  1.00 91.14           H
ATOM   2672  N   PRO A 182      -8.590  10.214   9.627  1.00 92.77           N
ATOM   2673  CA  PRO A 182      -8.342   9.631  10.948  1.00 92.77           C
ATOM   2674  C   PRO A 182      -6.910   9.845  11.412  1.00 92.77           C
ATOM   2675  O   PRO A 182      -6.675  10.214  12.562  1.00 92.77           O
ATOM   2676  HA  PRO A 182      -8.961  10.125  11.698  1.00 92.77           H
ATOM   2677  CB  PRO A 182      -8.661   8.148  10.756  1.00 92.77           C
ATOM   2678 1HB  PRO A 182      -7.773   7.578  10.482  1.00 92.77           H
ATOM   2679 2HB  PRO A 182      -9.057   7.701  11.667  1.00 92.77           H
ATOM   2680  CG  PRO A 182      -9.695   8.151   9.635  1.00 92.77           C
ATOM   2681 1HG  PRO A 182      -9.763   7.181   9.144  1.00 92.77           H
ATOM   2682 2HG  PRO A 182     -10.694   8.378  10.007  1.00 92.77           H
ATOM   2683  CD  PRO A 182      -9.176   9.230   8.699  1.00 92.77           C
ATOM   2684 1HD  PRO A 182      -8.430   8.840   8.006  1.00 92.77           H
ATOM   2685 2HD  PRO A 182      -9.974   9.659   8.093  1.00 92.77           H
ATOM   2686  N   GLU A 183      -5.983   9.604  10.497  1.00 89.76           N
ATOM   2687  CA  GLU A 183      -4.570   9.695  10.821  1.00 89.76           C
ATOM   2688  C   GLU A 183      -4.206  11.128  11.214  1.00 89.76           C
ATOM   2689  O   GLU A 183      -3.415  11.342  12.131  1.00 89.76           O
ATOM   2690  HA  GLU A 183      -4.424   9.029  11.672  1.00 89.76           H
ATOM   2691  CB  GLU A 183      -3.707   9.211   9.654  1.00 89.76           C
ATOM   2692 1HB  GLU A 183      -4.146   9.539   8.712  1.00 89.76           H
ATOM   2693 2HB  GLU A 183      -2.680   9.549   9.791  1.00 89.76           H
ATOM   2694  CG  GLU A 183      -3.655   7.683   9.607  1.00 89.76           C
ATOM   2695 1HG  GLU A 183      -2.867   7.363   8.924  1.00 89.76           H
ATOM   2696 2HG  GLU A 183      -3.399   7.293  10.593  1.00 89.76           H
ATOM   2697  CD  GLU A 183      -4.996   7.102   9.155  1.00 89.76           C
ATOM   2698  OE1 GLU A 183      -5.175   5.878   9.337  1.00 89.76           O
ATOM   2699  OE2 GLU A 183      -5.812   7.895   8.638  1.00 89.76           O
ATOM   2700  HN  GLU A 183      -6.184   9.351   9.550  1.00 89.76           H
ATOM   2701  N   ILE A 184      -4.802  12.072  10.501  1.00 91.10           N
ATOM   2702  CA  ILE A 184      -4.497  13.477  10.715  1.00 91.10           C
ATOM   2703  C   ILE A 184      -4.889  13.867  12.142  1.00 91.10           C
ATOM   2704  O   ILE A 184      -4.178  14.625  12.799  1.00 91.10           O
ATOM   2705  HA  ILE A 184      -3.419  13.597  10.609  1.00 91.10           H
ATOM   2706  CB  ILE A 184      -5.158  14.339   9.638  1.00 91.10           C
ATOM   2707  HB  ILE A 184      -6.216  14.080   9.595  1.00 91.10           H
ATOM   2708  CG1 ILE A 184      -4.564  14.044   8.259  1.00 91.10           C
ATOM   2709 1HG1 ILE A 184      -3.544  14.425   8.210  1.00 91.10           H
ATOM   2710 2HG1 ILE A 184      -4.509  12.966   8.106  1.00 91.10           H
ATOM   2711  CG2 ILE A 184      -5.070  15.824   9.994  1.00 91.10           C
ATOM   2712 1HG2 ILE A 184      -5.577  16.001  10.943  1.00 91.10           H
ATOM   2713 2HG2 ILE A 184      -4.023  16.116  10.082  1.00 91.10           H
ATOM   2714 3HG2 ILE A 184      -5.547  16.414   9.212  1.00 91.10           H
ATOM   2715  CD1 ILE A 184      -5.406  14.680   7.152  1.00 91.10           C
ATOM   2716 1HD1 ILE A 184      -6.419  14.278   7.189  1.00 91.10           H
ATOM   2717 2HD1 ILE A 184      -5.439  15.760   7.295  1.00 91.10           H
ATOM   2718 3HD1 ILE A 184      -4.962  14.455   6.182  1.00 91.10           H
ATOM   2719  HN  ILE A 184      -5.481  11.891   9.789  1.00 91.10           H
ATOM   2720  N   LEU A 185      -6.020  13.332  12.578  1.00 91.25           N
ATOM   2721  CA  LEU A 185      -6.623  13.770  13.826  1.00 91.25           C
ATOM   2722  C   LEU A 185      -5.869  13.140  14.999  1.00 91.25           C
ATOM   2723  O   LEU A 185      -5.486  13.833  15.940  1.00 91.25           O
ATOM   2724  HA  LEU A 185      -6.507  14.852  13.883  1.00 91.25           H
ATOM   2725  CB  LEU A 185      -8.124  13.474  13.829  1.00 91.25           C
ATOM   2726 1HB  LEU A 185      -8.266  12.417  13.606  1.00 91.25           H
ATOM   2727 2HB  LEU A 185      -8.505  13.641  14.837  1.00 91.25           H
ATOM   2728  CG  LEU A 185      -8.970  14.291  12.851  1.00 91.25           C
ATOM   2729  HG  LEU A 185      -8.604  14.103  11.842  1.00 91.25           H
ATOM   2730  CD1 LEU A 185     -10.434  13.848  12.890  1.00 91.25           C
ATOM   2731 1HD1 LEU A 185     -10.502  12.795  12.617  1.00 91.25           H
ATOM   2732 2HD1 LEU A 185     -10.829  13.988  13.897  1.00 91.25           H
ATOM   2733 3HD1 LEU A 185     -11.014  14.445  12.186  1.00 91.25           H
ATOM   2734  CD2 LEU A 185      -8.818  15.791  13.115  1.00 91.25           C
ATOM   2735 1HD2 LEU A 185      -9.143  16.016  14.131  1.00 91.25           H
ATOM   2736 2HD2 LEU A 185      -7.773  16.076  12.995  1.00 91.25           H
ATOM   2737 3HD2 LEU A 185      -9.430  16.348  12.406  1.00 91.25           H
ATOM   2738  HN  LEU A 185      -6.522  12.614  12.096  1.00 91.25           H
ATOM   2739  N   TYR A 186      -5.679  11.832  14.905  1.00 91.59           N
ATOM   2740  CA  TYR A 186      -5.378  11.033  16.080  1.00 91.59           C
ATOM   2741  C   TYR A 186      -3.908  10.609  16.094  1.00 91.59           C
ATOM   2742  O   TYR A 186      -3.463   9.928  17.016  1.00 91.59           O
ATOM   2743  HA  TYR A 186      -5.581  11.641  16.962  1.00 91.59           H
ATOM   2744  CB  TYR A 186      -6.255   9.783  15.977  1.00 91.59           C
ATOM   2745 1HB  TYR A 186      -5.957   9.214  15.097  1.00 91.59           H
ATOM   2746 2HB  TYR A 186      -6.071   9.149  16.844  1.00 91.59           H
ATOM   2747  CG  TYR A 186      -7.754  10.081  15.890  1.00 91.59           C
ATOM   2748  CD1 TYR A 186      -8.347  10.911  16.818  1.00 91.59           C
ATOM   2749  HD1 TYR A 186      -7.749  11.356  17.613  1.00 91.59           H
ATOM   2750  CD2 TYR A 186      -8.511   9.518  14.883  1.00 91.59           C
ATOM   2751  HD2 TYR A 186      -8.042   8.862  14.149  1.00 91.59           H
ATOM   2752  CE1 TYR A 186      -9.757  11.191  16.736  1.00 91.59           C
ATOM   2753  HE1 TYR A 186     -10.239  11.846  17.463  1.00 91.59           H
ATOM   2754  CE2 TYR A 186      -9.921   9.798  14.801  1.00 91.59           C
ATOM   2755  HE2 TYR A 186     -10.531   9.360  14.011  1.00 91.59           H
ATOM   2756  CZ  TYR A 186     -10.475  10.621  15.732  1.00 91.59           C
ATOM   2757  OH  TYR A 186     -11.807  10.885  15.654  1.00 91.59           O
ATOM   2758  HH  TYR A 186     -12.213  10.374  14.897  1.00 91.59           H
ATOM   2759  HN  TYR A 186      -5.727  11.320  14.047  1.00 91.59           H
ATOM   2760  N   SER A 187      -3.194  11.030  15.060  1.00 92.25           N
ATOM   2761  CA  SER A 187      -1.752  10.857  15.026  1.00 92.25           C
ATOM   2762  C   SER A 187      -1.091  11.761  16.068  1.00 92.25           C
ATOM   2763  O   SER A 187      -1.249  12.980  16.026  1.00 92.25           O
ATOM   2764  HA  SER A 187      -1.582   9.807  15.266  1.00 92.25           H
ATOM   2765  CB  SER A 187      -1.194  11.157  13.633  1.00 92.25           C
ATOM   2766 1HB  SER A 187      -1.470  12.170  13.342  1.00 92.25           H
ATOM   2767 2HB  SER A 187      -0.105  11.119  13.662  1.00 92.25           H
ATOM   2768  OG  SER A 187      -1.674  10.236  12.656  1.00 92.25           O
ATOM   2769  HG  SER A 187      -2.157  10.728  11.932  1.00 92.25           H
ATOM   2770  HN  SER A 187      -3.585  11.481  14.257  1.00 92.25           H
ATOM   2771  N   GLN A 188      -0.366  11.129  16.979  1.00 85.39           N
ATOM   2772  CA  GLN A 188       0.289  11.858  18.052  1.00 85.39           C
ATOM   2773  C   GLN A 188       1.650  11.233  18.364  1.00 85.39           C
ATOM   2774  O   GLN A 188       1.936  10.114  17.941  1.00 85.39           O
ATOM   2775  HA  GLN A 188       0.425  12.871  17.673  1.00 85.39           H
ATOM   2776  CB  GLN A 188      -0.593  11.903  19.301  1.00 85.39           C
ATOM   2777 1HB  GLN A 188      -0.804  10.888  19.638  1.00 85.39           H
ATOM   2778 2HB  GLN A 188      -0.059  12.403  20.110  1.00 85.39           H
ATOM   2779  CG  GLN A 188      -1.905  12.637  19.020  1.00 85.39           C
ATOM   2780 1HG  GLN A 188      -1.696  13.590  18.533  1.00 85.39           H
ATOM   2781 2HG  GLN A 188      -2.512  12.052  18.328  1.00 85.39           H
ATOM   2782  CD  GLN A 188      -2.687  12.879  20.313  1.00 85.39           C
ATOM   2783  OE1 GLN A 188      -2.222  12.612  21.408  1.00 85.39           O
ATOM   2784  NE2 GLN A 188      -3.897  13.398  20.125  1.00 85.39           N
ATOM   2785 1HE2 GLN A 188      -4.218  13.594  19.198  1.00 85.39           H
ATOM   2786 2HE2 GLN A 188      -4.485  13.592  20.910  1.00 85.39           H
ATOM   2787  HN  GLN A 188      -0.223  10.139  16.991  1.00 85.39           H
ATOM   2788  N   ILE A 189       2.455  11.984  19.102  1.00 89.75           N
ATOM   2789  CA  ILE A 189       3.656  11.428  19.702  1.00 89.75           C
ATOM   2790  C   ILE A 189       3.336  10.944  21.118  1.00 89.75           C
ATOM   2791  O   ILE A 189       2.871  11.719  21.952  1.00 89.75           O
ATOM   2792  HA  ILE A 189       3.953  10.568  19.102  1.00 89.75           H
ATOM   2793  CB  ILE A 189       4.802  12.439  19.641  1.00 89.75           C
ATOM   2794  HB  ILE A 189       4.485  13.346  20.156  1.00 89.75           H
ATOM   2795  CG1 ILE A 189       5.116  12.827  18.195  1.00 89.75           C
ATOM   2796 1HG1 ILE A 189       5.484  11.956  17.653  1.00 89.75           H
ATOM   2797 2HG1 ILE A 189       4.203  13.151  17.696  1.00 89.75           H
ATOM   2798  CG2 ILE A 189       6.038  11.912  20.374  1.00 89.75           C
ATOM   2799 1HG2 ILE A 189       5.789  11.727  21.419  1.00 89.75           H
ATOM   2800 2HG2 ILE A 189       6.367  10.982  19.909  1.00 89.75           H
ATOM   2801 3HG2 ILE A 189       6.837  12.650  20.316  1.00 89.75           H
ATOM   2802  CD1 ILE A 189       6.158  13.946  18.141  1.00 89.75           C
ATOM   2803 1HD1 ILE A 189       5.777  14.823  18.663  1.00 89.75           H
ATOM   2804 2HD1 ILE A 189       7.078  13.609  18.620  1.00 89.75           H
ATOM   2805 3HD1 ILE A 189       6.363  14.202  17.101  1.00 89.75           H
ATOM   2806  HN  ILE A 189       2.298  12.953  19.291  1.00 89.75           H
ATOM   2807  N   LYS A 190       3.599   9.666  21.345  1.00 85.24           N
ATOM   2808  CA  LYS A 190       3.425   9.090  22.668  1.00 85.24           C
ATOM   2809  C   LYS A 190       4.791   8.697  23.232  1.00 85.24           C
ATOM   2810  O   LYS A 190       5.648   8.198  22.504  1.00 85.24           O
ATOM   2811  HA  LYS A 190       2.996   9.862  23.307  1.00 85.24           H
ATOM   2812  CB  LYS A 190       2.423   7.934  22.621  1.00 85.24           C
ATOM   2813 1HB  LYS A 190       1.503   8.264  22.139  1.00 85.24           H
ATOM   2814 2HB  LYS A 190       2.827   7.122  22.016  1.00 85.24           H
ATOM   2815  CG  LYS A 190       2.111   7.422  24.029  1.00 85.24           C
ATOM   2816 1HG  LYS A 190       3.034   7.110  24.518  1.00 85.24           H
ATOM   2817 2HG  LYS A 190       1.689   8.228  24.628  1.00 85.24           H
ATOM   2818  CD  LYS A 190       1.131   6.248  23.981  1.00 85.24           C
ATOM   2819 1HD  LYS A 190       0.170   6.588  23.595  1.00 85.24           H
ATOM   2820 2HD  LYS A 190       1.501   5.489  23.291  1.00 85.24           H
ATOM   2821  CE  LYS A 190       0.942   5.634  25.369  1.00 85.24           C
ATOM   2822 1HE  LYS A 190       1.902   5.573  25.880  1.00 85.24           H
ATOM   2823 2HE  LYS A 190       0.300   6.277  25.973  1.00 85.24           H
ATOM   2824  NZ  LYS A 190       0.342   4.285  25.262  1.00 85.24           N
ATOM   2825 1HZ  LYS A 190       0.211   3.900  26.191  1.00 85.24           H
ATOM   2826 2HZ  LYS A 190      -0.554   4.350  24.793  1.00 85.24           H
ATOM   2827 3HZ  LYS A 190       0.960   3.682  24.730  1.00 85.24           H
ATOM   2828  HN  LYS A 190       3.924   9.029  20.646  1.00 85.24           H
ATOM   2829  N   GLU A 191       4.953   8.936  24.525  1.00 76.16           N
ATOM   2830  CA  GLU A 191       6.140   8.479  25.228  1.00 76.16           C
ATOM   2831  C   GLU A 191       5.871   7.133  25.904  1.00 76.16           C
ATOM   2832  O   GLU A 191       4.945   7.011  26.706  1.00 76.16           O
ATOM   2833  HA  GLU A 191       6.904   8.361  24.460  1.00 76.16           H
ATOM   2834  CB  GLU A 191       6.609   9.520  26.247  1.00 76.16           C
ATOM   2835 1HB  GLU A 191       6.650  10.502  25.776  1.00 76.16           H
ATOM   2836 2HB  GLU A 191       5.965   9.490  27.126  1.00 76.16           H
ATOM   2837  CG  GLU A 191       8.024   9.208  26.738  1.00 76.16           C
ATOM   2838 1HG  GLU A 191       8.029   8.250  27.257  1.00 76.16           H
ATOM   2839 2HG  GLU A 191       8.696   9.112  25.885  1.00 76.16           H
ATOM   2840  CD  GLU A 191       8.533  10.305  27.675  1.00 76.16           C
ATOM   2841  OE1 GLU A 191       9.636  10.109  28.231  1.00 76.16           O
ATOM   2842  OE2 GLU A 191       7.809  11.314  27.813  1.00 76.16           O
ATOM   2843  HN  GLU A 191       4.293   9.432  25.089  1.00 76.16           H
ATOM   2844  N   GLU A 192       6.696   6.157  25.556  1.00 76.31           N
ATOM   2845  CA  GLU A 192       6.539   4.817  26.095  1.00 76.31           C
ATOM   2846  C   GLU A 192       7.879   4.293  26.616  1.00 76.31           C
ATOM   2847  O   GLU A 192       8.821   4.115  25.846  1.00 76.31           O
ATOM   2848  HA  GLU A 192       5.835   4.917  26.921  1.00 76.31           H
ATOM   2849  CB  GLU A 192       5.950   3.870  25.047  1.00 76.31           C
ATOM   2850 1HB  GLU A 192       5.047   4.308  24.622  1.00 76.31           H
ATOM   2851 2HB  GLU A 192       6.708   3.633  24.300  1.00 76.31           H
ATOM   2852  CG  GLU A 192       5.538   2.539  25.680  1.00 76.31           C
ATOM   2853 1HG  GLU A 192       5.282   1.825  24.898  1.00 76.31           H
ATOM   2854 2HG  GLU A 192       6.379   2.119  26.232  1.00 76.31           H
ATOM   2855  CD  GLU A 192       4.346   2.725  26.620  1.00 76.31           C
ATOM   2856  OE1 GLU A 192       4.230   1.907  27.558  1.00 76.31           O
ATOM   2857  OE2 GLU A 192       3.577   3.681  26.379  1.00 76.31           O
ATOM   2858  HN  GLU A 192       7.459   6.270  24.920  1.00 76.31           H
ATOM   2859  N   SER A 193       7.921   4.062  27.920  1.00 75.58           N
ATOM   2860  CA  SER A 193       9.110   3.507  28.543  1.00 75.58           C
ATOM   2861  C   SER A 193      10.327   4.374  28.214  1.00 75.58           C
ATOM   2862  O   SER A 193      11.423   3.858  28.003  1.00 75.58           O
ATOM   2863  HA  SER A 193       8.909   3.522  29.614  1.00 75.58           H
ATOM   2864  CB  SER A 193       9.348   2.065  28.090  1.00 75.58           C
ATOM   2865 1HB  SER A 193       9.519   2.047  27.014  1.00 75.58           H
ATOM   2866 2HB  SER A 193      10.253   1.681  28.562  1.00 75.58           H
ATOM   2867  OG  SER A 193       8.249   1.217  28.410  1.00 75.58           O
ATOM   2868  HG  SER A 193       8.362   0.328  27.965  1.00 75.58           H
ATOM   2869  HN  SER A 193       7.163   4.246  28.545  1.00 75.58           H
ATOM   2870  N   GLY A 194      10.092   5.678  28.179  1.00 83.47           N
ATOM   2871  CA  GLY A 194      11.168   6.626  27.945  1.00 83.47           C
ATOM   2872  C   GLY A 194      11.516   6.704  26.457  1.00 83.47           C
ATOM   2873  O   GLY A 194      12.498   7.341  26.079  1.00 83.47           O
ATOM   2874 1HA  GLY A 194      10.874   7.612  28.306  1.00 83.47           H
ATOM   2875 2HA  GLY A 194      12.050   6.329  28.514  1.00 83.47           H
ATOM   2876  HN  GLY A 194       9.189   6.087  28.308  1.00 83.47           H
ATOM   2877  N   ILE A 195      10.693   6.047  25.654  1.00 80.90           N
ATOM   2878  CA  ILE A 195      10.868   6.080  24.212  1.00 80.90           C
ATOM   2879  C   ILE A 195       9.712   6.856  23.579  1.00 80.90           C
ATOM   2880  O   ILE A 195       8.547   6.582  23.863  1.00 80.90           O
ATOM   2881  HA  ILE A 195      11.796   6.615  24.008  1.00 80.90           H
ATOM   2882  CB  ILE A 195      11.033   4.662  23.660  1.00 80.90           C
ATOM   2883  HB  ILE A 195      10.142   4.089  23.920  1.00 80.90           H
ATOM   2884  CG1 ILE A 195      12.228   3.958  24.306  1.00 80.90           C
ATOM   2885 1HG1 ILE A 195      13.143   4.503  24.078  1.00 80.90           H
ATOM   2886 2HG1 ILE A 195      12.115   3.963  25.390  1.00 80.90           H
ATOM   2887  CG2 ILE A 195      11.132   4.677  22.134  1.00 80.90           C
ATOM   2888 1HG2 ILE A 195      10.225   5.112  21.715  1.00 80.90           H
ATOM   2889 2HG2 ILE A 195      11.994   5.272  21.831  1.00 80.90           H
ATOM   2890 3HG2 ILE A 195      11.248   3.656  21.768  1.00 80.90           H
ATOM   2891  CD1 ILE A 195      12.349   2.516  23.807  1.00 80.90           C
ATOM   2892 1HD1 ILE A 195      11.442   1.967  24.059  1.00 80.90           H
ATOM   2893 2HD1 ILE A 195      12.485   2.516  22.726  1.00 80.90           H
ATOM   2894 3HD1 ILE A 195      13.206   2.038  24.282  1.00 80.90           H
ATOM   2895  HN  ILE A 195       9.918   5.501  25.973  1.00 80.90           H
ATOM   2896  N   ALA A 196      10.074   7.809  22.733  1.00 91.05           N
ATOM   2897  CA  ALA A 196       9.082   8.558  21.980  1.00 91.05           C
ATOM   2898  C   ALA A 196       8.610   7.718  20.792  1.00 91.05           C
ATOM   2899  O   ALA A 196       9.423   7.232  20.008  1.00 91.05           O
ATOM   2900  HA  ALA A 196       8.236   8.746  22.641  1.00 91.05           H
ATOM   2901  CB  ALA A 196       9.676   9.899  21.546  1.00 91.05           C
ATOM   2902 1HB  ALA A 196       9.969  10.469  22.428  1.00 91.05           H
ATOM   2903 2HB  ALA A 196      10.551   9.724  20.920  1.00 91.05           H
ATOM   2904 3HB  ALA A 196       8.932  10.461  20.981  1.00 91.05           H
ATOM   2905  HN  ALA A 196      11.023   8.071  22.559  1.00 91.05           H
ATOM   2906  N   ILE A 197       7.296   7.573  20.696  1.00 86.91           N
ATOM   2907  CA  ILE A 197       6.707   6.769  19.638  1.00 86.91           C
ATOM   2908  C   ILE A 197       5.670   7.605  18.886  1.00 86.91           C
ATOM   2909  O   ILE A 197       4.818   8.245  19.501  1.00 86.91           O
ATOM   2910  HA  ILE A 197       7.506   6.505  18.945  1.00 86.91           H
ATOM   2911  CB  ILE A 197       6.150   5.462  20.205  1.00 86.91           C
ATOM   2912  HB  ILE A 197       5.361   5.708  20.916  1.00 86.91           H
ATOM   2913  CG1 ILE A 197       7.227   4.694  20.974  1.00 86.91           C
ATOM   2914 1HG1 ILE A 197       8.054   4.455  20.305  1.00 86.91           H
ATOM   2915 2HG1 ILE A 197       7.630   5.323  21.768  1.00 86.91           H
ATOM   2916  CG2 ILE A 197       5.516   4.612  19.102  1.00 86.91           C
ATOM   2917 1HG2 ILE A 197       4.701   5.167  18.639  1.00 86.91           H
ATOM   2918 2HG2 ILE A 197       6.268   4.374  18.350  1.00 86.91           H
ATOM   2919 3HG2 ILE A 197       5.128   3.689  19.533  1.00 86.91           H
ATOM   2920  CD1 ILE A 197       6.660   3.406  21.573  1.00 86.91           C
ATOM   2921 1HD1 ILE A 197       5.849   3.651  22.259  1.00 86.91           H
ATOM   2922 2HD1 ILE A 197       6.280   2.770  20.774  1.00 86.91           H
ATOM   2923 3HD1 ILE A 197       7.447   2.880  22.113  1.00 86.91           H
ATOM   2924  HN  ILE A 197       6.640   7.992  21.323  1.00 86.91           H
ATOM   2925  N   CYS A 198       5.775   7.573  17.566  1.00 92.15           N
ATOM   2926  CA  CYS A 198       4.728   8.118  16.718  1.00 92.15           C
ATOM   2927  C   CYS A 198       3.663   7.039  16.516  1.00 92.15           C
ATOM   2928  O   CYS A 198       3.910   6.034  15.850  1.00 92.15           O
ATOM   2929  HA  CYS A 198       4.314   8.977  17.245  1.00 92.15           H
ATOM   2930  CB  CYS A 198       5.286   8.626  15.386  1.00 92.15           C
ATOM   2931 1HB  CYS A 198       5.915   9.500  15.556  1.00 92.15           H
ATOM   2932 2HB  CYS A 198       5.917   7.862  14.932  1.00 92.15           H
ATOM   2933  SG  CYS A 198       3.912   9.055  14.256  1.00 92.15           S
ATOM   2934  HN  CYS A 198       6.556   7.185  17.076  1.00 92.15           H
ATOM   2935  N   THR A 199       2.501   7.282  17.103  1.00 90.29           N
ATOM   2936  CA  THR A 199       1.397   6.344  16.996  1.00 90.29           C
ATOM   2937  C   THR A 199       0.065   7.093  16.915  1.00 90.29           C
ATOM   2938  O   THR A 199       0.004   8.289  17.195  1.00 90.29           O
ATOM   2939  HA  THR A 199       1.508   5.788  16.065  1.00 90.29           H
ATOM   2940  CB  THR A 199       1.480   5.378  18.180  1.00 90.29           C
ATOM   2941  HB  THR A 199       2.501   5.026  18.324  1.00 90.29           H
ATOM   2942  OG1 THR A 199       0.518   4.372  17.875  1.00 90.29           O
ATOM   2943  HG1 THR A 199       0.639   3.588  18.485  1.00 90.29           H
ATOM   2944  CG2 THR A 199       0.968   6.001  19.480  1.00 90.29           C
ATOM   2945 1HG2 THR A 199      -0.075   6.293  19.357  1.00 90.29           H
ATOM   2946 2HG2 THR A 199       1.565   6.881  19.722  1.00 90.29           H
ATOM   2947 3HG2 THR A 199       1.049   5.274  20.288  1.00 90.29           H
ATOM   2948  HN  THR A 199       2.308   8.101  17.644  1.00 90.29           H
ATOM   2949  N   MET A 200      -0.968   6.359  16.531  1.00 89.20           N
ATOM   2950  CA  MET A 200      -2.327   6.861  16.647  1.00 89.20           C
ATOM   2951  C   MET A 200      -2.860   6.676  18.069  1.00 89.20           C
ATOM   2952  O   MET A 200      -2.733   5.598  18.648  1.00 89.20           O
ATOM   2953  HA  MET A 200      -2.269   7.923  16.408  1.00 89.20           H
ATOM   2954  CB  MET A 200      -3.232   6.118  15.661  1.00 89.20           C
ATOM   2955 1HB  MET A 200      -3.139   5.043  15.817  1.00 89.20           H
ATOM   2956 2HB  MET A 200      -4.273   6.378  15.851  1.00 89.20           H
ATOM   2957  CG  MET A 200      -2.868   6.463  14.216  1.00 89.20           C
ATOM   2958 1HG  MET A 200      -2.828   7.545  14.091  1.00 89.20           H
ATOM   2959 2HG  MET A 200      -1.876   6.078  13.980  1.00 89.20           H
ATOM   2960  SD  MET A 200      -4.074   5.765  13.100  1.00 89.20           S
ATOM   2961  CE  MET A 200      -5.497   6.758  13.521  1.00 89.20           C
ATOM   2962 1HE  MET A 200      -5.737   6.620  14.575  1.00 89.20           H
ATOM   2963 2HE  MET A 200      -5.275   7.808  13.333  1.00 89.20           H
ATOM   2964 3HE  MET A 200      -6.347   6.451  12.911  1.00 89.20           H
ATOM   2965  HN  MET A 200      -0.889   5.439  16.147  1.00 89.20           H
ATOM   2966  N   VAL A 201      -3.447   7.743  18.590  1.00 91.44           N
ATOM   2967  CA  VAL A 201      -4.098   7.681  19.888  1.00 91.44           C
ATOM   2968  C   VAL A 201      -5.578   8.031  19.728  1.00 91.44           C
ATOM   2969  O   VAL A 201      -5.917   9.138  19.311  1.00 91.44           O
ATOM   2970  HA  VAL A 201      -4.017   6.655  20.247  1.00 91.44           H
ATOM   2971  CB  VAL A 201      -3.372   8.590  20.881  1.00 91.44           C
ATOM   2972  HB  VAL A 201      -3.477   9.618  20.534  1.00 91.44           H
ATOM   2973  CG1 VAL A 201      -4.004   8.497  22.272  1.00 91.44           C
ATOM   2974 1HG1 VAL A 201      -5.049   8.803  22.217  1.00 91.44           H
ATOM   2975 2HG1 VAL A 201      -3.944   7.470  22.630  1.00 91.44           H
ATOM   2976 3HG1 VAL A 201      -3.469   9.153  22.958  1.00 91.44           H
ATOM   2977  CG2 VAL A 201      -1.879   8.263  20.935  1.00 91.44           C
ATOM   2978 1HG2 VAL A 201      -1.745   7.227  21.247  1.00 91.44           H
ATOM   2979 2HG2 VAL A 201      -1.440   8.404  19.947  1.00 91.44           H
ATOM   2980 3HG2 VAL A 201      -1.387   8.924  21.649  1.00 91.44           H
ATOM   2981  HN  VAL A 201      -3.481   8.637  18.143  1.00 91.44           H
ATOM   2982  N   TYR A 202      -6.422   7.068  20.068  1.00 91.49           N
ATOM   2983  CA  TYR A 202      -7.858   7.256  19.955  1.00 91.49           C
ATOM   2984  C   TYR A 202      -8.444   7.801  21.259  1.00 91.49           C
ATOM   2985  O   TYR A 202      -7.976   7.459  22.344  1.00 91.49           O
ATOM   2986  HA  TYR A 202      -8.042   7.973  19.155  1.00 91.49           H
ATOM   2987  CB  TYR A 202      -8.445   5.869  19.687  1.00 91.49           C
ATOM   2988 1HB  TYR A 202      -8.159   5.201  20.499  1.00 91.49           H
ATOM   2989 2HB  TYR A 202      -9.533   5.937  19.699  1.00 91.49           H
ATOM   2990  CG  TYR A 202      -8.002   5.252  18.358  1.00 91.49           C
ATOM   2991  CD1 TYR A 202      -8.697   5.535  17.200  1.00 91.49           C
ATOM   2992  HD1 TYR A 202      -9.562   6.198  17.232  1.00 91.49           H
ATOM   2993  CD2 TYR A 202      -6.908   4.412  18.319  1.00 91.49           C
ATOM   2994  HD2 TYR A 202      -6.359   4.188  19.234  1.00 91.49           H
ATOM   2995  CE1 TYR A 202      -8.280   4.954  15.950  1.00 91.49           C
ATOM   2996  HE1 TYR A 202      -8.820   5.169  15.028  1.00 91.49           H
ATOM   2997  CE2 TYR A 202      -6.491   3.831  17.069  1.00 91.49           C
ATOM   2998  HE2 TYR A 202      -5.628   3.166  17.023  1.00 91.49           H
ATOM   2999  CZ  TYR A 202      -7.198   4.131  15.946  1.00 91.49           C
ATOM   3000  OH  TYR A 202      -6.804   3.583  14.766  1.00 91.49           O
ATOM   3001  HH  TYR A 202      -5.979   3.035  14.902  1.00 91.49           H
ATOM   3002  HN  TYR A 202      -6.139   6.173  20.414  1.00 91.49           H
ATOM   3003  N   PRO A 203      -9.473   8.655  21.178  1.00 85.69           N
ATOM   3004  CA  PRO A 203     -10.061   9.244  22.383  1.00 85.69           C
ATOM   3005  C   PRO A 203     -10.799   8.217  23.226  1.00 85.69           C
ATOM   3006  O   PRO A 203     -11.294   7.219  22.704  1.00 85.69           O
ATOM   3007  HA  PRO A 203      -9.278   9.634  23.032  1.00 85.69           H
ATOM   3008  CB  PRO A 203     -11.007  10.316  21.838  1.00 85.69           C
ATOM   3009 1HB  PRO A 203     -11.882  10.441  22.475  1.00 85.69           H
ATOM   3010 2HB  PRO A 203     -10.518  11.288  21.775  1.00 85.69           H
ATOM   3011  CG  PRO A 203     -11.384   9.800  20.479  1.00 85.69           C
ATOM   3012 1HG  PRO A 203     -12.219   9.101  20.540  1.00 85.69           H
ATOM   3013 2HG  PRO A 203     -11.696  10.611  19.821  1.00 85.69           H
ATOM   3014  CD  PRO A 203     -10.151   9.123  19.956  1.00 85.69           C
ATOM   3015 1HD  PRO A 203     -10.398   8.296  19.291  1.00 85.69           H
ATOM   3016 2HD  PRO A 203      -9.525   9.813  19.389  1.00 85.69           H
ATOM   3017  N   SER A 204     -10.855   8.491  24.521  1.00 76.88           N
ATOM   3018  CA  SER A 204     -11.300   7.493  25.479  1.00 76.88           C
ATOM   3019  C   SER A 204     -12.712   7.022  25.125  1.00 76.88           C
ATOM   3020  O   SER A 204     -13.025   5.839  25.252  1.00 76.88           O
ATOM   3021  HA  SER A 204     -10.589   6.672  25.392  1.00 76.88           H
ATOM   3022  CB  SER A 204     -11.267   8.046  26.906  1.00 76.88           C
ATOM   3023 1HB  SER A 204     -11.726   7.326  27.584  1.00 76.88           H
ATOM   3024 2HB  SER A 204     -10.232   8.168  27.223  1.00 76.88           H
ATOM   3025  OG  SER A 204     -11.946   9.295  27.010  1.00 76.88           O
ATOM   3026  HG  SER A 204     -12.918   9.142  27.186  1.00 76.88           H
ATOM   3027  HN  SER A 204     -10.602   9.374  24.917  1.00 76.88           H
ATOM   3028  N   ASP A 205     -13.526   7.971  24.687  1.00 72.32           N
ATOM   3029  CA  ASP A 205     -14.922   7.687  24.403  1.00 72.32           C
ATOM   3030  C   ASP A 205     -15.025   6.935  23.075  1.00 72.32           C
ATOM   3031  O   ASP A 205     -14.610   7.445  22.035  1.00 72.32           O
ATOM   3032  HA  ASP A 205     -15.271   7.092  25.247  1.00 72.32           H
ATOM   3033  CB  ASP A 205     -15.733   8.978  24.280  1.00 72.32           C
ATOM   3034 1HB  ASP A 205     -15.224   9.669  23.607  1.00 72.32           H
ATOM   3035 2HB  ASP A 205     -16.705   8.761  23.837  1.00 72.32           H
ATOM   3036  CG  ASP A 205     -15.926   9.638  25.647  1.00 72.32           C
ATOM   3037  OD1 ASP A 205     -15.774   8.912  26.653  1.00 72.32           O
ATOM   3038  OD2 ASP A 205     -16.221  10.853  25.654  1.00 72.32           O
ATOM   3039  HN  ASP A 205     -13.246   8.918  24.527  1.00 72.32           H
ATOM   3040  N   GLU A 206     -15.581   5.735  23.152  1.00 75.55           N
ATOM   3041  CA  GLU A 206     -15.795   4.931  21.961  1.00 75.55           C
ATOM   3042  C   GLU A 206     -14.467   4.685  21.241  1.00 75.55           C
ATOM   3043  O   GLU A 206     -14.449   4.411  20.042  1.00 75.55           O
ATOM   3044  HA  GLU A 206     -16.202   3.985  22.319  1.00 75.55           H
ATOM   3045  CB  GLU A 206     -16.810   5.593  21.027  1.00 75.55           C
ATOM   3046 1HB  GLU A 206     -16.412   6.540  20.664  1.00 75.55           H
ATOM   3047 2HB  GLU A 206     -17.079   4.903  20.227  1.00 75.55           H
ATOM   3048  CG  GLU A 206     -18.108   5.917  21.770  1.00 75.55           C
ATOM   3049 1HG  GLU A 206     -18.272   5.183  22.560  1.00 75.55           H
ATOM   3050 2HG  GLU A 206     -18.021   6.891  22.253  1.00 75.55           H
ATOM   3051  CD  GLU A 206     -19.302   5.921  20.813  1.00 75.55           C
ATOM   3052  OE1 GLU A 206     -20.292   5.231  21.139  1.00 75.55           O
ATOM   3053  OE2 GLU A 206     -19.197   6.614  19.778  1.00 75.55           O
ATOM   3054  HN  GLU A 206     -15.882   5.312  24.007  1.00 75.55           H
ATOM   3055  N   SER A 207     -13.389   4.793  22.003  1.00 87.38           N
ATOM   3056  CA  SER A 207     -12.062   4.558  21.459  1.00 87.38           C
ATOM   3057  C   SER A 207     -12.028   3.219  20.719  1.00 87.38           C
ATOM   3058  O   SER A 207     -11.448   3.116  19.640  1.00 87.38           O
ATOM   3059  HA  SER A 207     -11.884   5.382  20.767  1.00 87.38           H
ATOM   3060  CB  SER A 207     -11.002   4.582  22.562  1.00 87.38           C
ATOM   3061 1HB  SER A 207     -10.036   4.304  22.142  1.00 87.38           H
ATOM   3062 2HB  SER A 207     -10.902   5.597  22.947  1.00 87.38           H
ATOM   3063  OG  SER A 207     -11.326   3.699  23.633  1.00 87.38           O
ATOM   3064  HG  SER A 207     -10.774   3.920  24.437  1.00 87.38           H
ATOM   3065  HN  SER A 207     -13.411   5.034  22.973  1.00 87.38           H
ATOM   3066  N   THR A 208     -12.658   2.226  21.330  1.00 86.99           N
ATOM   3067  CA  THR A 208     -12.657   0.884  20.774  1.00 86.99           C
ATOM   3068  C   THR A 208     -13.376   0.866  19.423  1.00 86.99           C
ATOM   3069  O   THR A 208     -12.886   0.275  18.463  1.00 86.99           O
ATOM   3070  HA  THR A 208     -11.624   0.590  20.590  1.00 86.99           H
ATOM   3071  CB  THR A 208     -13.280  -0.057  21.807  1.00 86.99           C
ATOM   3072  HB  THR A 208     -14.342   0.152  21.933  1.00 86.99           H
ATOM   3073  OG1 THR A 208     -12.475   0.122  22.969  1.00 86.99           O
ATOM   3074  HG1 THR A 208     -11.518  -0.076  22.757  1.00 86.99           H
ATOM   3075  CG2 THR A 208     -13.089  -1.531  21.446  1.00 86.99           C
ATOM   3076 1HG2 THR A 208     -12.025  -1.756  21.386  1.00 86.99           H
ATOM   3077 2HG2 THR A 208     -13.558  -1.733  20.482  1.00 86.99           H
ATOM   3078 3HG2 THR A 208     -13.550  -2.155  22.212  1.00 86.99           H
ATOM   3079  HN  THR A 208     -13.162   2.327  22.188  1.00 86.99           H
ATOM   3080  N   LYS A 209     -14.528   1.521  19.394  1.00 82.98           N
ATOM   3081  CA  LYS A 209     -15.343   1.546  18.191  1.00 82.98           C
ATOM   3082  C   LYS A 209     -14.550   2.197  17.056  1.00 82.98           C
ATOM   3083  O   LYS A 209     -14.553   1.703  15.930  1.00 82.98           O
ATOM   3084  HA  LYS A 209     -15.553   0.512  17.917  1.00 82.98           H
ATOM   3085  CB  LYS A 209     -16.687   2.223  18.469  1.00 82.98           C
ATOM   3086 1HB  LYS A 209     -16.519   3.207  18.908  1.00 82.98           H
ATOM   3087 2HB  LYS A 209     -17.220   2.379  17.532  1.00 82.98           H
ATOM   3088  CG  LYS A 209     -17.542   1.376  19.415  1.00 82.98           C
ATOM   3089 1HG  LYS A 209     -17.630   0.364  19.022  1.00 82.98           H
ATOM   3090 2HG  LYS A 209     -17.051   1.300  20.385  1.00 82.98           H
ATOM   3091  CD  LYS A 209     -18.934   1.986  19.588  1.00 82.98           C
ATOM   3092 1HD  LYS A 209     -18.845   3.051  19.799  1.00 82.98           H
ATOM   3093 2HD  LYS A 209     -19.495   1.891  18.658  1.00 82.98           H
ATOM   3094  CE  LYS A 209     -19.696   1.298  20.723  1.00 82.98           C
ATOM   3095 1HE  LYS A 209     -19.977   0.289  20.420  1.00 82.98           H
ATOM   3096 2HE  LYS A 209     -19.051   1.201  21.596  1.00 82.98           H
ATOM   3097  NZ  LYS A 209     -20.908   2.071  21.077  1.00 82.98           N
ATOM   3098 1HZ  LYS A 209     -21.381   1.621  21.852  1.00 82.98           H
ATOM   3099 2HZ  LYS A 209     -20.642   3.012  21.344  1.00 82.98           H
ATOM   3100 3HZ  LYS A 209     -21.530   2.109  20.277  1.00 82.98           H
ATOM   3101  HN  LYS A 209     -14.904   2.026  20.170  1.00 82.98           H
ATOM   3102  N   LEU A 210     -13.890   3.296  17.392  1.00 89.35           N
ATOM   3103  CA  LEU A 210     -13.200   4.090  16.390  1.00 89.35           C
ATOM   3104  C   LEU A 210     -12.086   3.252  15.759  1.00 89.35           C
ATOM   3105  O   LEU A 210     -11.987   3.166  14.536  1.00 89.35           O
ATOM   3106  HA  LEU A 210     -13.925   4.340  15.616  1.00 89.35           H
ATOM   3107  CB  LEU A 210     -12.711   5.408  16.995  1.00 89.35           C
ATOM   3108 1HB  LEU A 210     -13.542   5.872  17.525  1.00 89.35           H
ATOM   3109 2HB  LEU A 210     -11.946   5.181  17.738  1.00 89.35           H
ATOM   3110  CG  LEU A 210     -12.138   6.427  16.008  1.00 89.35           C
ATOM   3111  HG  LEU A 210     -11.325   5.951  15.459  1.00 89.35           H
ATOM   3112  CD1 LEU A 210     -13.191   6.847  14.981  1.00 89.35           C
ATOM   3113 1HD1 LEU A 210     -13.526   5.972  14.425  1.00 89.35           H
ATOM   3114 2HD1 LEU A 210     -14.041   7.297  15.495  1.00 89.35           H
ATOM   3115 3HD1 LEU A 210     -12.758   7.572  14.292  1.00 89.35           H
ATOM   3116  CD2 LEU A 210     -11.544   7.629  16.745  1.00 89.35           C
ATOM   3117 1HD2 LEU A 210     -12.321   8.113  17.336  1.00 89.35           H
ATOM   3118 2HD2 LEU A 210     -10.743   7.292  17.403  1.00 89.35           H
ATOM   3119 3HD2 LEU A 210     -11.144   8.338  16.020  1.00 89.35           H
ATOM   3120  HN  LEU A 210     -13.823   3.643  18.327  1.00 89.35           H
ATOM   3121  N   LYS A 211     -11.277   2.656  16.622  1.00 93.64           N
ATOM   3122  CA  LYS A 211     -10.175   1.827  16.165  1.00 93.64           C
ATOM   3123  C   LYS A 211     -10.715   0.728  15.248  1.00 93.64           C
ATOM   3124  O   LYS A 211     -10.198   0.519  14.151  1.00 93.64           O
ATOM   3125  HA  LYS A 211      -9.507   2.463  15.584  1.00 93.64           H
ATOM   3126  CB  LYS A 211      -9.373   1.296  17.355  1.00 93.64           C
ATOM   3127 1HB  LYS A 211      -8.965   2.130  17.925  1.00 93.64           H
ATOM   3128 2HB  LYS A 211     -10.033   0.745  18.025  1.00 93.64           H
ATOM   3129  CG  LYS A 211      -8.236   0.385  16.888  1.00 93.64           C
ATOM   3130 1HG  LYS A 211      -8.649  -0.536  16.476  1.00 93.64           H
ATOM   3131 2HG  LYS A 211      -7.681   0.872  16.086  1.00 93.64           H
ATOM   3132  CD  LYS A 211      -7.289   0.054  18.043  1.00 93.64           C
ATOM   3133 1HD  LYS A 211      -6.888   0.976  18.465  1.00 93.64           H
ATOM   3134 2HD  LYS A 211      -7.841  -0.446  18.839  1.00 93.64           H
ATOM   3135  CE  LYS A 211      -6.141  -0.840  17.572  1.00 93.64           C
ATOM   3136 1HE  LYS A 211      -6.532  -1.805  17.248  1.00 93.64           H
ATOM   3137 2HE  LYS A 211      -5.651  -0.389  16.709  1.00 93.64           H
ATOM   3138  NZ  LYS A 211      -5.158  -1.038  18.660  1.00 93.64           N
ATOM   3139 1HZ  LYS A 211      -4.509  -1.773  18.400  1.00 93.64           H
ATOM   3140 2HZ  LYS A 211      -4.647  -0.176  18.815  1.00 93.64           H
ATOM   3141 3HZ  LYS A 211      -5.643  -1.301  19.510  1.00 93.64           H
ATOM   3142  HN  LYS A 211     -11.365   2.731  17.615  1.00 93.64           H
ATOM   3143  N   SER A 212     -11.749   0.054  15.730  1.00 91.15           N
ATOM   3144  CA  SER A 212     -12.306  -1.078  15.010  1.00 91.15           C
ATOM   3145  C   SER A 212     -12.801  -0.630  13.633  1.00 91.15           C
ATOM   3146  O   SER A 212     -12.616  -1.335  12.643  1.00 91.15           O
ATOM   3147  HA  SER A 212     -11.486  -1.789  14.909  1.00 91.15           H
ATOM   3148  CB  SER A 212     -13.446  -1.726  15.799  1.00 91.15           C
ATOM   3149 1HB  SER A 212     -14.255  -1.006  15.924  1.00 91.15           H
ATOM   3150 2HB  SER A 212     -13.851  -2.563  15.230  1.00 91.15           H
ATOM   3151  OG  SER A 212     -13.017  -2.184  17.078  1.00 91.15           O
ATOM   3152  HG  SER A 212     -13.255  -1.512  17.779  1.00 91.15           H
ATOM   3153  HN  SER A 212     -12.202   0.269  16.595  1.00 91.15           H
ATOM   3154  N   ALA A 213     -13.421   0.541  13.615  1.00 94.32           N
ATOM   3155  CA  ALA A 213     -13.970   1.079  12.382  1.00 94.32           C
ATOM   3156  C   ALA A 213     -12.829   1.366  11.404  1.00 94.32           C
ATOM   3157  O   ALA A 213     -12.910   1.011  10.229  1.00 94.32           O
ATOM   3158  HA  ALA A 213     -14.624   0.321  11.952  1.00 94.32           H
ATOM   3159  CB  ALA A 213     -14.799   2.326  12.693  1.00 94.32           C
ATOM   3160 1HB  ALA A 213     -15.613   2.062  13.368  1.00 94.32           H
ATOM   3161 2HB  ALA A 213     -14.165   3.076  13.165  1.00 94.32           H
ATOM   3162 3HB  ALA A 213     -15.211   2.729  11.767  1.00 94.32           H
ATOM   3163  HN  ALA A 213     -13.550   1.118  14.422  1.00 94.32           H
ATOM   3164  N   VAL A 214     -11.792   2.006  11.925  1.00 92.73           N
ATOM   3165  CA  VAL A 214     -10.668   2.408  11.097  1.00 92.73           C
ATOM   3166  C   VAL A 214     -10.031   1.165  10.472  1.00 92.73           C
ATOM   3167  O   VAL A 214      -9.711   1.158   9.284  1.00 92.73           O
ATOM   3168  HA  VAL A 214     -11.056   3.042  10.300  1.00 92.73           H
ATOM   3169  CB  VAL A 214      -9.680   3.235  11.922  1.00 92.73           C
ATOM   3170  HB  VAL A 214      -9.447   2.673  12.827  1.00 92.73           H
ATOM   3171  CG1 VAL A 214      -8.374   3.454  11.156  1.00 92.73           C
ATOM   3172 1HG1 VAL A 214      -7.919   2.490  10.930  1.00 92.73           H
ATOM   3173 2HG1 VAL A 214      -8.583   3.984  10.227  1.00 92.73           H
ATOM   3174 3HG1 VAL A 214      -7.690   4.045  11.765  1.00 92.73           H
ATOM   3175  CG2 VAL A 214     -10.299   4.569  12.344  1.00 92.73           C
ATOM   3176 1HG2 VAL A 214     -10.575   5.138  11.456  1.00 92.73           H
ATOM   3177 2HG2 VAL A 214     -11.188   4.383  12.946  1.00 92.73           H
ATOM   3178 3HG2 VAL A 214      -9.576   5.137  12.929  1.00 92.73           H
ATOM   3179  HN  VAL A 214     -11.714   2.249  12.892  1.00 92.73           H
ATOM   3180  N   LEU A 215      -9.866   0.144  11.299  1.00 92.40           N
ATOM   3181  CA  LEU A 215      -9.194  -1.070  10.866  1.00 92.40           C
ATOM   3182  C   LEU A 215     -10.066  -1.790   9.835  1.00 92.40           C
ATOM   3183  O   LEU A 215      -9.567  -2.259   8.814  1.00 92.40           O
ATOM   3184  HA  LEU A 215      -8.263  -0.773  10.383  1.00 92.40           H
ATOM   3185  CB  LEU A 215      -8.824  -1.937  12.071  1.00 92.40           C
ATOM   3186 1HB  LEU A 215      -9.712  -2.060  12.691  1.00 92.40           H
ATOM   3187 2HB  LEU A 215      -8.548  -2.928  11.709  1.00 92.40           H
ATOM   3188  CG  LEU A 215      -7.689  -1.412  12.952  1.00 92.40           C
ATOM   3189  HG  LEU A 215      -7.994  -0.450  13.364  1.00 92.40           H
ATOM   3190  CD1 LEU A 215      -7.433  -2.349  14.134  1.00 92.40           C
ATOM   3191 1HD1 LEU A 215      -8.337  -2.427  14.738  1.00 92.40           H
ATOM   3192 2HD1 LEU A 215      -7.159  -3.336  13.762  1.00 92.40           H
ATOM   3193 3HD1 LEU A 215      -6.622  -1.952  14.743  1.00 92.40           H
ATOM   3194  CD2 LEU A 215      -6.423  -1.169  12.128  1.00 92.40           C
ATOM   3195 1HD2 LEU A 215      -6.104  -2.105  11.668  1.00 92.40           H
ATOM   3196 2HD2 LEU A 215      -6.630  -0.435  11.350  1.00 92.40           H
ATOM   3197 3HD2 LEU A 215      -5.632  -0.796  12.779  1.00 92.40           H
ATOM   3198  HN  LEU A 215     -10.181   0.136  12.249  1.00 92.40           H
ATOM   3199  N   THR A 216     -11.355  -1.854  10.139  1.00 91.82           N
ATOM   3200  CA  THR A 216     -12.296  -2.534   9.265  1.00 91.82           C
ATOM   3201  C   THR A 216     -12.291  -1.896   7.875  1.00 91.82           C
ATOM   3202  O   THR A 216     -12.262  -2.598   6.866  1.00 91.82           O
ATOM   3203  HA  THR A 216     -11.969  -3.566   9.145  1.00 91.82           H
ATOM   3204  CB  THR A 216     -13.669  -2.509   9.940  1.00 91.82           C
ATOM   3205  HB  THR A 216     -14.031  -1.487  10.049  1.00 91.82           H
ATOM   3206  OG1 THR A 216     -13.471  -3.224  11.157  1.00 91.82           O
ATOM   3207  HG1 THR A 216     -13.426  -2.586  11.925  1.00 91.82           H
ATOM   3208  CG2 THR A 216     -14.708  -3.340   9.184  1.00 91.82           C
ATOM   3209 1HG2 THR A 216     -14.377  -4.377   9.134  1.00 91.82           H
ATOM   3210 2HG2 THR A 216     -14.823  -2.946   8.174  1.00 91.82           H
ATOM   3211 3HG2 THR A 216     -15.664  -3.288   9.705  1.00 91.82           H
ATOM   3212  HN  THR A 216     -11.756  -1.453  10.962  1.00 91.82           H
ATOM   3213  N   LEU A 217     -12.318  -0.571   7.867  1.00 88.68           N
ATOM   3214  CA  LEU A 217     -12.328   0.170   6.617  1.00 88.68           C
ATOM   3215  C   LEU A 217     -11.058  -0.153   5.828  1.00 88.68           C
ATOM   3216  O   LEU A 217     -11.100  -0.291   4.606  1.00 88.68           O
ATOM   3217  HA  LEU A 217     -13.189  -0.172   6.041  1.00 88.68           H
ATOM   3218  CB  LEU A 217     -12.525   1.664   6.881  1.00 88.68           C
ATOM   3219 1HB  LEU A 217     -13.323   1.781   7.615  1.00 88.68           H
ATOM   3220 2HB  LEU A 217     -11.615   2.055   7.335  1.00 88.68           H
ATOM   3221  CG  LEU A 217     -12.863   2.522   5.660  1.00 88.68           C
ATOM   3222  HG  LEU A 217     -12.172   2.262   4.858  1.00 88.68           H
ATOM   3223  CD1 LEU A 217     -14.275   2.223   5.154  1.00 88.68           C
ATOM   3224 1HD1 LEU A 217     -14.346   1.172   4.873  1.00 88.68           H
ATOM   3225 2HD1 LEU A 217     -14.997   2.437   5.942  1.00 88.68           H
ATOM   3226 3HD1 LEU A 217     -14.490   2.846   4.286  1.00 88.68           H
ATOM   3227  CD2 LEU A 217     -12.666   4.009   5.963  1.00 88.68           C
ATOM   3228 1HD2 LEU A 217     -13.317   4.301   6.787  1.00 88.68           H
ATOM   3229 2HD2 LEU A 217     -11.627   4.188   6.240  1.00 88.68           H
ATOM   3230 3HD2 LEU A 217     -12.913   4.596   5.079  1.00 88.68           H
ATOM   3231  HN  LEU A 217     -12.334  -0.007   8.692  1.00 88.68           H
ATOM   3232  N   LYS A 218      -9.958  -0.265   6.558  1.00 86.59           N
ATOM   3233  CA  LYS A 218      -8.670  -0.523   5.937  1.00 86.59           C
ATOM   3234  C   LYS A 218      -8.710  -1.885   5.239  1.00 86.59           C
ATOM   3235  O   LYS A 218      -8.233  -2.023   4.114  1.00 86.59           O
ATOM   3236  HA  LYS A 218      -8.511   0.247   5.182  1.00 86.59           H
ATOM   3237  CB  LYS A 218      -7.544  -0.391   6.964  1.00 86.59           C
ATOM   3238 1HB  LYS A 218      -7.656   0.543   7.515  1.00 86.59           H
ATOM   3239 2HB  LYS A 218      -7.613  -1.200   7.691  1.00 86.59           H
ATOM   3240  CG  LYS A 218      -6.174  -0.426   6.283  1.00 86.59           C
ATOM   3241 1HG  LYS A 218      -6.069  -1.351   5.717  1.00 86.59           H
ATOM   3242 2HG  LYS A 218      -6.098   0.394   5.569  1.00 86.59           H
ATOM   3243  CD  LYS A 218      -5.047  -0.319   7.312  1.00 86.59           C
ATOM   3244 1HD  LYS A 218      -5.125   0.629   7.844  1.00 86.59           H
ATOM   3245 2HD  LYS A 218      -5.152  -1.111   8.054  1.00 86.59           H
ATOM   3246  CE  LYS A 218      -3.678  -0.422   6.638  1.00 86.59           C
ATOM   3247 1HE  LYS A 218      -3.635  -1.320   6.022  1.00 86.59           H
ATOM   3248 2HE  LYS A 218      -3.529   0.428   5.972  1.00 86.59           H
ATOM   3249  NZ  LYS A 218      -2.602  -0.459   7.653  1.00 86.59           N
ATOM   3250 1HZ  LYS A 218      -1.738  -0.766   7.220  1.00 86.59           H
ATOM   3251 2HZ  LYS A 218      -2.473   0.468   8.043  1.00 86.59           H
ATOM   3252 3HZ  LYS A 218      -2.857  -1.104   8.393  1.00 86.59           H
ATOM   3253  HN  LYS A 218      -9.938  -0.182   7.554  1.00 86.59           H
ATOM   3254  N   VAL A 219      -9.282  -2.855   5.937  1.00 90.75           N
ATOM   3255  CA  VAL A 219      -9.311  -4.219   5.437  1.00 90.75           C
ATOM   3256  C   VAL A 219     -10.214  -4.286   4.203  1.00 90.75           C
ATOM   3257  O   VAL A 219      -9.830  -4.847   3.178  1.00 90.75           O
ATOM   3258  HA  VAL A 219      -8.295  -4.484   5.143  1.00 90.75           H
ATOM   3259  CB  VAL A 219      -9.747  -5.175   6.549  1.00 90.75           C
ATOM   3260  HB  VAL A 219     -10.688  -4.807   6.958  1.00 90.75           H
ATOM   3261  CG1 VAL A 219      -9.992  -6.581   5.999  1.00 90.75           C
ATOM   3262 1HG1 VAL A 219     -10.777  -6.544   5.243  1.00 90.75           H
ATOM   3263 2HG1 VAL A 219      -9.074  -6.961   5.551  1.00 90.75           H
ATOM   3264 3HG1 VAL A 219     -10.301  -7.240   6.810  1.00 90.75           H
ATOM   3265  CG2 VAL A 219      -8.720  -5.201   7.683  1.00 90.75           C
ATOM   3266 1HG2 VAL A 219      -7.757  -5.534   7.294  1.00 90.75           H
ATOM   3267 2HG2 VAL A 219      -8.616  -4.201   8.103  1.00 90.75           H
ATOM   3268 3HG2 VAL A 219      -9.054  -5.888   8.460  1.00 90.75           H
ATOM   3269  HN  VAL A 219      -9.718  -2.722   6.827  1.00 90.75           H
ATOM   3270  N   ILE A 220     -11.397  -3.706   4.343  1.00 91.17           N
ATOM   3271  CA  ILE A 220     -12.416  -3.828   3.315  1.00 91.17           C
ATOM   3272  C   ILE A 220     -11.926  -3.152   2.033  1.00 91.17           C
ATOM   3273  O   ILE A 220     -11.852  -3.787   0.982  1.00 91.17           O
ATOM   3274  HA  ILE A 220     -12.552  -4.891   3.115  1.00 91.17           H
ATOM   3275  CB  ILE A 220     -13.755  -3.288   3.822  1.00 91.17           C
ATOM   3276  HB  ILE A 220     -13.584  -2.303   4.255  1.00 91.17           H
ATOM   3277  CG1 ILE A 220     -14.321  -4.178   4.930  1.00 91.17           C
ATOM   3278 1HG1 ILE A 220     -14.524  -5.173   4.535  1.00 91.17           H
ATOM   3279 2HG1 ILE A 220     -13.581  -4.294   5.722  1.00 91.17           H
ATOM   3280  CG2 ILE A 220     -14.746  -3.109   2.669  1.00 91.17           C
ATOM   3281 1HG2 ILE A 220     -14.336  -2.405   1.945  1.00 91.17           H
ATOM   3282 2HG2 ILE A 220     -14.917  -4.070   2.185  1.00 91.17           H
ATOM   3283 3HG2 ILE A 220     -15.689  -2.724   3.057  1.00 91.17           H
ATOM   3284  CD1 ILE A 220     -15.606  -3.582   5.510  1.00 91.17           C
ATOM   3285 1HD1 ILE A 220     -15.394  -2.597   5.926  1.00 91.17           H
ATOM   3286 2HD1 ILE A 220     -16.352  -3.490   4.720  1.00 91.17           H
ATOM   3287 3HD1 ILE A 220     -15.987  -4.234   6.295  1.00 91.17           H
ATOM   3288  HN  ILE A 220     -11.662  -3.161   5.139  1.00 91.17           H
ATOM   3289  N   LEU A 221     -11.604  -1.874   2.163  1.00 89.89           N
ATOM   3290  CA  LEU A 221     -11.283  -1.062   1.001  1.00 89.89           C
ATOM   3291  C   LEU A 221      -9.838  -1.332   0.578  1.00 89.89           C
ATOM   3292  O   LEU A 221      -9.480  -1.138  -0.582  1.00 89.89           O
ATOM   3293  HA  LEU A 221     -11.944  -1.374   0.192  1.00 89.89           H
ATOM   3294  CB  LEU A 221     -11.577   0.414   1.281  1.00 89.89           C
ATOM   3295 1HB  LEU A 221     -10.993   0.721   2.149  1.00 89.89           H
ATOM   3296 2HB  LEU A 221     -11.222   1.001   0.435  1.00 89.89           H
ATOM   3297  CG  LEU A 221     -13.043   0.770   1.536  1.00 89.89           C
ATOM   3298  HG  LEU A 221     -13.365   0.261   2.444  1.00 89.89           H
ATOM   3299  CD1 LEU A 221     -13.209   2.272   1.775  1.00 89.89           C
ATOM   3300 1HD1 LEU A 221     -12.621   2.568   2.644  1.00 89.89           H
ATOM   3301 2HD1 LEU A 221     -12.863   2.820   0.899  1.00 89.89           H
ATOM   3302 3HD1 LEU A 221     -14.260   2.497   1.953  1.00 89.89           H
ATOM   3303  CD2 LEU A 221     -13.934   0.269   0.397  1.00 89.89           C
ATOM   3304 1HD2 LEU A 221     -13.620   0.729  -0.540  1.00 89.89           H
ATOM   3305 2HD2 LEU A 221     -13.846  -0.815   0.317  1.00 89.89           H
ATOM   3306 3HD2 LEU A 221     -14.970   0.535   0.603  1.00 89.89           H
ATOM   3307  HN  LEU A 221     -11.560  -1.394   3.039  1.00 89.89           H
ATOM   3308  N   GLY A 222      -9.046  -1.775   1.544  1.00 88.65           N
ATOM   3309  CA  GLY A 222      -7.609  -1.866   1.350  1.00 88.65           C
ATOM   3310  C   GLY A 222      -7.233  -3.165   0.634  1.00 88.65           C
ATOM   3311  O   GLY A 222      -6.175  -3.252   0.012  1.00 88.65           O
ATOM   3312 1HA  GLY A 222      -7.262  -1.012   0.767  1.00 88.65           H
ATOM   3313 2HA  GLY A 222      -7.104  -1.819   2.315  1.00 88.65           H
ATOM   3314  HN  GLY A 222      -9.370  -2.069   2.443  1.00 88.65           H
ATOM   3315  N   PHE A 223      -8.120  -4.143   0.747  1.00 82.78           N
ATOM   3316  CA  PHE A 223      -7.842  -5.469   0.222  1.00 82.78           C
ATOM   3317  C   PHE A 223      -9.091  -6.078  -0.419  1.00 82.78           C
ATOM   3318  O   PHE A 223      -9.108  -6.349  -1.618  1.00 82.78           O
ATOM   3319  HA  PHE A 223      -7.064  -5.362  -0.534  1.00 82.78           H
ATOM   3320  CB  PHE A 223      -7.416  -6.339   1.407  1.00 82.78           C
ATOM   3321 1HB  PHE A 223      -6.619  -5.830   1.950  1.00 82.78           H
ATOM   3322 2HB  PHE A 223      -8.257  -6.437   2.093  1.00 82.78           H
ATOM   3323  CG  PHE A 223      -6.933  -7.735   1.011  1.00 82.78           C
ATOM   3324  CD1 PHE A 223      -7.674  -8.828   1.336  1.00 82.78           C
ATOM   3325  HD1 PHE A 223      -8.613  -8.709   1.877  1.00 82.78           H
ATOM   3326  CD2 PHE A 223      -5.762  -7.884   0.336  1.00 82.78           C
ATOM   3327  HD2 PHE A 223      -5.167  -7.008   0.076  1.00 82.78           H
ATOM   3328  CE1 PHE A 223      -7.226 -10.125   0.969  1.00 82.78           C
ATOM   3329  HE1 PHE A 223      -7.820 -11.001   1.229  1.00 82.78           H
ATOM   3330  CE2 PHE A 223      -5.313  -9.180  -0.031  1.00 82.78           C
ATOM   3331  HE2 PHE A 223      -4.375  -9.300  -0.572  1.00 82.78           H
ATOM   3332  CZ  PHE A 223      -6.055 -10.273   0.293  1.00 82.78           C
ATOM   3333  HZ  PHE A 223      -5.710 -11.269   0.012  1.00 82.78           H
ATOM   3334  HN  PHE A 223      -9.013  -4.040   1.185  1.00 82.78           H
ATOM   3335  N   PHE A 224     -10.106  -6.275   0.410  1.00 84.69           N
ATOM   3336  CA  PHE A 224     -11.176  -7.199   0.076  1.00 84.69           C
ATOM   3337  C   PHE A 224     -11.903  -6.760  -1.197  1.00 84.69           C
ATOM   3338  O   PHE A 224     -12.049  -7.543  -2.135  1.00 84.69           O
ATOM   3339  HA  PHE A 224     -10.721  -8.176  -0.087  1.00 84.69           H
ATOM   3340  CB  PHE A 224     -12.164  -7.182   1.244  1.00 84.69           C
ATOM   3341 1HB  PHE A 224     -11.608  -7.064   2.175  1.00 84.69           H
ATOM   3342 2HB  PHE A 224     -12.811  -6.310   1.147  1.00 84.69           H
ATOM   3343  CG  PHE A 224     -13.034  -8.436   1.343  1.00 84.69           C
ATOM   3344  CD1 PHE A 224     -14.274  -8.449   0.783  1.00 84.69           C
ATOM   3345  HD1 PHE A 224     -14.647  -7.566   0.265  1.00 84.69           H
ATOM   3346  CD2 PHE A 224     -12.568  -9.538   1.989  1.00 84.69           C
ATOM   3347  HD2 PHE A 224     -11.575  -9.528   2.438  1.00 84.69           H
ATOM   3348  CE1 PHE A 224     -15.081  -9.614   0.874  1.00 84.69           C
ATOM   3349  HE1 PHE A 224     -16.075  -9.624   0.426  1.00 84.69           H
ATOM   3350  CE2 PHE A 224     -13.376 -10.703   2.081  1.00 84.69           C
ATOM   3351  HE2 PHE A 224     -13.003 -11.586   2.599  1.00 84.69           H
ATOM   3352  CZ  PHE A 224     -14.616 -10.716   1.521  1.00 84.69           C
ATOM   3353  HZ  PHE A 224     -15.236 -11.609   1.591  1.00 84.69           H
ATOM   3354  HN  PHE A 224     -10.204  -5.817   1.293  1.00 84.69           H
ATOM   3355  N   LEU A 225     -12.340  -5.509  -1.189  1.00 89.53           N
ATOM   3356  CA  LEU A 225     -13.082  -4.969  -2.315  1.00 89.53           C
ATOM   3357  C   LEU A 225     -12.215  -5.039  -3.573  1.00 89.53           C
ATOM   3358  O   LEU A 225     -12.624  -5.612  -4.582  1.00 89.53           O
ATOM   3359  HA  LEU A 225     -13.958  -5.601  -2.463  1.00 89.53           H
ATOM   3360  CB  LEU A 225     -13.590  -3.561  -1.996  1.00 89.53           C
ATOM   3361 1HB  LEU A 225     -14.279  -3.627  -1.153  1.00 89.53           H
ATOM   3362 2HB  LEU A 225     -12.744  -2.956  -1.669  1.00 89.53           H
ATOM   3363  CG  LEU A 225     -14.295  -2.827  -3.138  1.00 89.53           C
ATOM   3364  HG  LEU A 225     -13.686  -2.929  -4.037  1.00 89.53           H
ATOM   3365  CD1 LEU A 225     -15.655  -3.459  -3.439  1.00 89.53           C
ATOM   3366 1HD1 LEU A 225     -15.516  -4.501  -3.726  1.00 89.53           H
ATOM   3367 2HD1 LEU A 225     -16.284  -3.408  -2.550  1.00 89.53           H
ATOM   3368 3HD1 LEU A 225     -16.135  -2.918  -4.255  1.00 89.53           H
ATOM   3369  CD2 LEU A 225     -14.411  -1.331  -2.840  1.00 89.53           C
ATOM   3370 1HD2 LEU A 225     -14.985  -1.186  -1.925  1.00 89.53           H
ATOM   3371 2HD2 LEU A 225     -13.415  -0.907  -2.714  1.00 89.53           H
ATOM   3372 3HD2 LEU A 225     -14.915  -0.833  -3.668  1.00 89.53           H
ATOM   3373  HN  LEU A 225     -12.195  -4.871  -0.433  1.00 89.53           H
ATOM   3374  N   PRO A 226     -11.007  -4.460  -3.538  1.00 90.26           N
ATOM   3375  CA  PRO A 226     -10.125  -4.483  -4.707  1.00 90.26           C
ATOM   3376  C   PRO A 226      -9.910  -5.890  -5.240  1.00 90.26           C
ATOM   3377  O   PRO A 226      -9.953  -6.113  -6.449  1.00 90.26           O
ATOM   3378  HA  PRO A 226     -10.580  -3.932  -5.530  1.00 90.26           H
ATOM   3379  CB  PRO A 226      -8.823  -3.866  -4.191  1.00 90.26           C
ATOM   3380 1HB  PRO A 226      -8.137  -4.629  -3.822  1.00 90.26           H
ATOM   3381 2HB  PRO A 226      -8.299  -3.320  -4.975  1.00 90.26           H
ATOM   3382  CG  PRO A 226      -9.289  -2.941  -3.073  1.00 90.26           C
ATOM   3383 1HG  PRO A 226      -8.481  -2.701  -2.383  1.00 90.26           H
ATOM   3384 2HG  PRO A 226      -9.653  -1.989  -3.461  1.00 90.26           H
ATOM   3385  CD  PRO A 226     -10.392  -3.745  -2.405  1.00 90.26           C
ATOM   3386 1HD  PRO A 226      -9.995  -4.437  -1.662  1.00 90.26           H
ATOM   3387 2HD  PRO A 226     -11.105  -3.102  -1.888  1.00 90.26           H
ATOM   3388  N   PHE A 227      -9.682  -6.811  -4.315  1.00 84.68           N
ATOM   3389  CA  PHE A 227      -9.356  -8.178  -4.684  1.00 84.68           C
ATOM   3390  C   PHE A 227     -10.509  -8.828  -5.452  1.00 84.68           C
ATOM   3391  O   PHE A 227     -10.291  -9.470  -6.478  1.00 84.68           O
ATOM   3392  HA  PHE A 227      -8.473  -8.139  -5.322  1.00 84.68           H
ATOM   3393  CB  PHE A 227      -9.126  -8.949  -3.383  1.00 84.68           C
ATOM   3394 1HB  PHE A 227      -8.336  -8.458  -2.816  1.00 84.68           H
ATOM   3395 2HB  PHE A 227     -10.031  -8.899  -2.778  1.00 84.68           H
ATOM   3396  CG  PHE A 227      -8.749 -10.418  -3.589  1.00 84.68           C
ATOM   3397  CD1 PHE A 227      -9.691 -11.389  -3.442  1.00 84.68           C
ATOM   3398  HD1 PHE A 227     -10.713 -11.120  -3.178  1.00 84.68           H
ATOM   3399  CD2 PHE A 227      -7.473 -10.752  -3.919  1.00 84.68           C
ATOM   3400  HD2 PHE A 227      -6.719  -9.974  -4.036  1.00 84.68           H
ATOM   3401  CE1 PHE A 227      -9.341 -12.751  -3.633  1.00 84.68           C
ATOM   3402  HE1 PHE A 227     -10.095 -13.529  -3.516  1.00 84.68           H
ATOM   3403  CE2 PHE A 227      -7.123 -12.115  -4.110  1.00 84.68           C
ATOM   3404  HE2 PHE A 227      -6.100 -12.384  -4.374  1.00 84.68           H
ATOM   3405  CZ  PHE A 227      -8.064 -13.086  -3.963  1.00 84.68           C
ATOM   3406  HZ  PHE A 227      -7.796 -14.132  -4.110  1.00 84.68           H
ATOM   3407  HN  PHE A 227      -9.717  -6.635  -3.331  1.00 84.68           H
ATOM   3408  N   VAL A 228     -11.710  -8.639  -4.925  1.00 92.05           N
ATOM   3409  CA  VAL A 228     -12.893  -9.225  -5.531  1.00 92.05           C
ATOM   3410  C   VAL A 228     -13.048  -8.693  -6.957  1.00 92.05           C
ATOM   3411  O   VAL A 228     -13.317  -9.458  -7.883  1.00 92.05           O
ATOM   3412  HA  VAL A 228     -12.741 -10.304  -5.573  1.00 92.05           H
ATOM   3413  CB  VAL A 228     -14.118  -8.954  -4.655  1.00 92.05           C
ATOM   3414  HB  VAL A 228     -14.153  -7.884  -4.450  1.00 92.05           H
ATOM   3415  CG1 VAL A 228     -15.408  -9.335  -5.384  1.00 92.05           C
ATOM   3416 1HG1 VAL A 228     -15.496  -8.749  -6.299  1.00 92.05           H
ATOM   3417 2HG1 VAL A 228     -15.385 -10.396  -5.633  1.00 92.05           H
ATOM   3418 3HG1 VAL A 228     -16.263  -9.132  -4.739  1.00 92.05           H
ATOM   3419  CG2 VAL A 228     -14.008  -9.685  -3.316  1.00 92.05           C
ATOM   3420 1HG2 VAL A 228     -13.936 -10.758  -3.493  1.00 92.05           H
ATOM   3421 2HG2 VAL A 228     -13.118  -9.344  -2.787  1.00 92.05           H
ATOM   3422 3HG2 VAL A 228     -14.892  -9.475  -2.713  1.00 92.05           H
ATOM   3423  HN  VAL A 228     -11.881  -8.097  -4.102  1.00 92.05           H
ATOM   3424  N   VAL A 229     -12.873  -7.387  -7.090  1.00 92.01           N
ATOM   3425  CA  VAL A 229     -13.054  -6.734  -8.375  1.00 92.01           C
ATOM   3426  C   VAL A 229     -12.033  -7.288  -9.372  1.00 92.01           C
ATOM   3427  O   VAL A 229     -12.381  -7.615 -10.505  1.00 92.01           O
ATOM   3428  HA  VAL A 229     -14.056  -6.976  -8.729  1.00 92.01           H
ATOM   3429  CB  VAL A 229     -12.964  -5.216  -8.209  1.00 92.01           C
ATOM   3430  HB  VAL A 229     -12.028  -4.990  -7.698  1.00 92.01           H
ATOM   3431  CG1 VAL A 229     -12.938  -4.516  -9.569  1.00 92.01           C
ATOM   3432 1HG1 VAL A 229     -12.072  -4.857 -10.137  1.00 92.01           H
ATOM   3433 2HG1 VAL A 229     -13.849  -4.754 -10.117  1.00 92.01           H
ATOM   3434 3HG1 VAL A 229     -12.873  -3.438  -9.421  1.00 92.01           H
ATOM   3435  CG2 VAL A 229     -14.110  -4.690  -7.343  1.00 92.01           C
ATOM   3436 1HG2 VAL A 229     -15.062  -4.934  -7.814  1.00 92.01           H
ATOM   3437 2HG2 VAL A 229     -14.063  -5.154  -6.357  1.00 92.01           H
ATOM   3438 3HG2 VAL A 229     -14.022  -3.609  -7.240  1.00 92.01           H
ATOM   3439  HN  VAL A 229     -12.612  -6.779  -6.340  1.00 92.01           H
ATOM   3440  N   MET A 230     -10.793  -7.376  -8.913  1.00 84.06           N
ATOM   3441  CA  MET A 230      -9.714  -7.853  -9.760  1.00 84.06           C
ATOM   3442  C   MET A 230      -9.969  -9.291 -10.216  1.00 84.06           C
ATOM   3443  O   MET A 230      -9.841  -9.604 -11.398  1.00 84.06           O
ATOM   3444  HA  MET A 230      -9.702  -7.188 -10.624  1.00 84.06           H
ATOM   3445  CB  MET A 230      -8.393  -7.788  -8.990  1.00 84.06           C
ATOM   3446 1HB  MET A 230      -8.529  -8.204  -7.992  1.00 84.06           H
ATOM   3447 2HB  MET A 230      -7.645  -8.401  -9.492  1.00 84.06           H
ATOM   3448  CG  MET A 230      -7.891  -6.347  -8.883  1.00 84.06           C
ATOM   3449 1HG  MET A 230      -7.879  -5.883  -9.870  1.00 84.06           H
ATOM   3450 2HG  MET A 230      -8.571  -5.761  -8.265  1.00 84.06           H
ATOM   3451  SD  MET A 230      -6.251  -6.322  -8.178  1.00 84.06           S
ATOM   3452  CE  MET A 230      -6.628  -6.804  -6.501  1.00 84.06           C
ATOM   3453 1HE  MET A 230      -7.311  -6.078  -6.060  1.00 84.06           H
ATOM   3454 2HE  MET A 230      -7.095  -7.788  -6.502  1.00 84.06           H
ATOM   3455 3HE  MET A 230      -5.708  -6.838  -5.918  1.00 84.06           H
ATOM   3456  HN  MET A 230     -10.522  -7.128  -7.982  1.00 84.06           H
ATOM   3457  N   ALA A 231     -10.326 -10.128  -9.253  1.00 89.85           N
ATOM   3458  CA  ALA A 231     -10.520 -11.543  -9.524  1.00 89.85           C
ATOM   3459  C   ALA A 231     -11.599 -11.708 -10.597  1.00 89.85           C
ATOM   3460  O   ALA A 231     -11.445 -12.508 -11.519  1.00 89.85           O
ATOM   3461  HA  ALA A 231      -9.579 -11.940  -9.904  1.00 89.85           H
ATOM   3462  CB  ALA A 231     -10.874 -12.269  -8.225  1.00 89.85           C
ATOM   3463 1HB  ALA A 231     -10.063 -12.145  -7.507  1.00 89.85           H
ATOM   3464 2HB  ALA A 231     -11.791 -11.849  -7.813  1.00 89.85           H
ATOM   3465 3HB  ALA A 231     -11.019 -13.329  -8.429  1.00 89.85           H
ATOM   3466  HN  ALA A 231     -10.482  -9.855  -8.303  1.00 89.85           H
ATOM   3467  N   CYS A 232     -12.666 -10.939 -10.441  1.00 89.61           N
ATOM   3468  CA  CYS A 232     -13.777 -11.002 -11.375  1.00 89.61           C
ATOM   3469  C   CYS A 232     -13.278 -10.545 -12.747  1.00 89.61           C
ATOM   3470  O   CYS A 232     -13.538 -11.199 -13.756  1.00 89.61           O
ATOM   3471  HA  CYS A 232     -14.099 -12.043 -11.408  1.00 89.61           H
ATOM   3472  CB  CYS A 232     -14.968 -10.171 -10.895  1.00 89.61           C
ATOM   3473 1HB  CYS A 232     -14.639  -9.164 -10.637  1.00 89.61           H
ATOM   3474 2HB  CYS A 232     -15.700 -10.072 -11.697  1.00 89.61           H
ATOM   3475  SG  CYS A 232     -15.741 -10.967  -9.439  1.00 89.61           S
ATOM   3476  HG  CYS A 232     -14.867 -10.505  -8.549  1.00 89.61           H
ATOM   3477  HN  CYS A 232     -12.778 -10.282  -9.695  1.00 89.61           H
ATOM   3478  N   CYS A 233     -12.571  -9.425 -12.741  1.00 87.99           N
ATOM   3479  CA  CYS A 233     -12.137  -8.807 -13.982  1.00 87.99           C
ATOM   3480  C   CYS A 233     -11.318  -9.833 -14.769  1.00 87.99           C
ATOM   3481  O   CYS A 233     -11.576 -10.066 -15.949  1.00 87.99           O
ATOM   3482  HA  CYS A 233     -13.039  -8.532 -14.528  1.00 87.99           H
ATOM   3483  CB  CYS A 233     -11.348  -7.521 -13.729  1.00 87.99           C
ATOM   3484 1HB  CYS A 233     -10.610  -7.686 -12.944  1.00 87.99           H
ATOM   3485 2HB  CYS A 233     -10.799  -7.237 -14.627  1.00 87.99           H
ATOM   3486  SG  CYS A 233     -12.487  -6.174 -13.241  1.00 87.99           S
ATOM   3487  HG  CYS A 233     -12.651  -6.578 -11.985  1.00 87.99           H
ATOM   3488  HN  CYS A 233     -12.295  -8.942 -11.910  1.00 87.99           H
ATOM   3489  N   TYR A 234     -10.347 -10.418 -14.084  1.00 74.87           N
ATOM   3490  CA  TYR A 234      -9.397 -11.303 -14.738  1.00 74.87           C
ATOM   3491  C   TYR A 234     -10.064 -12.618 -15.146  1.00 74.87           C
ATOM   3492  O   TYR A 234      -9.705 -13.211 -16.162  1.00 74.87           O
ATOM   3493  HA  TYR A 234      -9.028 -10.799 -15.631  1.00 74.87           H
ATOM   3494  CB  TYR A 234      -8.311 -11.596 -13.701  1.00 74.87           C
ATOM   3495 1HB  TYR A 234      -8.758 -11.579 -12.707  1.00 74.87           H
ATOM   3496 2HB  TYR A 234      -7.932 -12.605 -13.863  1.00 74.87           H
ATOM   3497  CG  TYR A 234      -7.138 -10.614 -13.734  1.00 74.87           C
ATOM   3498  CD1 TYR A 234      -6.072 -10.842 -14.581  1.00 74.87           C
ATOM   3499  HD1 TYR A 234      -6.066 -11.721 -15.225  1.00 74.87           H
ATOM   3500  CD2 TYR A 234      -7.146  -9.502 -12.918  1.00 74.87           C
ATOM   3501  HD2 TYR A 234      -7.988  -9.322 -12.250  1.00 74.87           H
ATOM   3502  CE1 TYR A 234      -4.968  -9.918 -14.612  1.00 74.87           C
ATOM   3503  HE1 TYR A 234      -4.119 -10.086 -15.276  1.00 74.87           H
ATOM   3504  CE2 TYR A 234      -6.042  -8.578 -12.949  1.00 74.87           C
ATOM   3505  HE2 TYR A 234      -6.035  -7.695 -12.310  1.00 74.87           H
ATOM   3506  CZ  TYR A 234      -5.007  -8.832 -13.795  1.00 74.87           C
ATOM   3507  OH  TYR A 234      -3.964  -7.959 -13.825  1.00 74.87           O
ATOM   3508  HH  TYR A 234      -4.098  -7.243 -13.139  1.00 74.87           H
ATOM   3509  HN  TYR A 234     -10.204 -10.297 -13.101  1.00 74.87           H
ATOM   3510  N   THR A 235     -11.024 -13.035 -14.333  1.00 85.18           N
ATOM   3511  CA  THR A 235     -11.796 -14.228 -14.636  1.00 85.18           C
ATOM   3512  C   THR A 235     -12.457 -14.101 -16.010  1.00 85.18           C
ATOM   3513  O   THR A 235     -12.418 -15.034 -16.811  1.00 85.18           O
ATOM   3514  HA  THR A 235     -11.112 -15.076 -14.688  1.00 85.18           H
ATOM   3515  CB  THR A 235     -12.795 -14.447 -13.499  1.00 85.18           C
ATOM   3516  HB  THR A 235     -13.511 -13.626 -13.446  1.00 85.18           H
ATOM   3517  OG1 THR A 235     -11.976 -14.623 -12.346  1.00 85.18           O
ATOM   3518  HG1 THR A 235     -12.000 -13.799 -11.780  1.00 85.18           H
ATOM   3519  CG2 THR A 235     -13.548 -15.772 -13.628  1.00 85.18           C
ATOM   3520 1HG2 THR A 235     -12.837 -16.598 -13.612  1.00 85.18           H
ATOM   3521 2HG2 THR A 235     -14.101 -15.786 -14.567  1.00 85.18           H
ATOM   3522 3HG2 THR A 235     -14.244 -15.877 -12.796  1.00 85.18           H
ATOM   3523  HN  THR A 235     -11.276 -12.573 -13.482  1.00 85.18           H
ATOM   3524  N   ILE A 236     -13.049 -12.938 -16.241  1.00 84.16           N
ATOM   3525  CA  ILE A 236     -13.739 -12.685 -17.495  1.00 84.16           C
ATOM   3526  C   ILE A 236     -12.711 -12.539 -18.618  1.00 84.16           C
ATOM   3527  O   ILE A 236     -12.930 -13.013 -19.731  1.00 84.16           O
ATOM   3528  HA  ILE A 236     -14.360 -13.556 -17.707  1.00 84.16           H
ATOM   3529  CB  ILE A 236     -14.676 -11.483 -17.358  1.00 84.16           C
ATOM   3530  HB  ILE A 236     -14.081 -10.619 -17.062  1.00 84.16           H
ATOM   3531  CG1 ILE A 236     -15.711 -11.718 -16.256  1.00 84.16           C
ATOM   3532 1HG1 ILE A 236     -16.461 -12.428 -16.603  1.00 84.16           H
ATOM   3533 2HG1 ILE A 236     -15.228 -12.163 -15.387  1.00 84.16           H
ATOM   3534  CG2 ILE A 236     -15.331 -11.143 -18.698  1.00 84.16           C
ATOM   3535 1HG2 ILE A 236     -14.559 -10.904 -19.429  1.00 84.16           H
ATOM   3536 2HG2 ILE A 236     -15.909 -11.999 -19.047  1.00 84.16           H
ATOM   3537 3HG2 ILE A 236     -15.991 -10.285 -18.572  1.00 84.16           H
ATOM   3538  CD1 ILE A 236     -16.390 -10.407 -15.854  1.00 84.16           C
ATOM   3539 1HD1 ILE A 236     -15.640  -9.707 -15.485  1.00 84.16           H
ATOM   3540 2HD1 ILE A 236     -16.893  -9.977 -16.721  1.00 84.16           H
ATOM   3541 3HD1 ILE A 236     -17.122 -10.602 -15.070  1.00 84.16           H
ATOM   3542  HN  ILE A 236     -13.062 -12.178 -15.591  1.00 84.16           H
ATOM   3543  N   ILE A 237     -11.610 -11.881 -18.286  1.00 80.13           N
ATOM   3544  CA  ILE A 237     -10.552 -11.654 -19.257  1.00 80.13           C
ATOM   3545  C   ILE A 237     -10.082 -12.998 -19.816  1.00 80.13           C
ATOM   3546  O   ILE A 237     -10.030 -13.186 -21.031  1.00 80.13           O
ATOM   3547  HA  ILE A 237     -10.978 -11.071 -20.074  1.00 80.13           H
ATOM   3548  CB  ILE A 237      -9.429 -10.818 -18.641  1.00 80.13           C
ATOM   3549  HB  ILE A 237      -9.245 -11.184 -17.631  1.00 80.13           H
ATOM   3550  CG1 ILE A 237      -9.842  -9.349 -18.521  1.00 80.13           C
ATOM   3551 1HG1 ILE A 237      -9.846  -8.887 -19.508  1.00 80.13           H
ATOM   3552 2HG1 ILE A 237     -10.859  -9.284 -18.134  1.00 80.13           H
ATOM   3553  CG2 ILE A 237      -8.127 -10.985 -19.426  1.00 80.13           C
ATOM   3554 1HG2 ILE A 237      -7.828 -12.033 -19.416  1.00 80.13           H
ATOM   3555 2HG2 ILE A 237      -8.279 -10.661 -20.456  1.00 80.13           H
ATOM   3556 3HG2 ILE A 237      -7.345 -10.379 -18.967  1.00 80.13           H
ATOM   3557  CD1 ILE A 237      -8.889  -8.586 -17.598  1.00 80.13           C
ATOM   3558 1HD1 ILE A 237      -8.906  -9.036 -16.606  1.00 80.13           H
ATOM   3559 2HD1 ILE A 237      -7.878  -8.633 -18.001  1.00 80.13           H
ATOM   3560 3HD1 ILE A 237      -9.206  -7.545 -17.530  1.00 80.13           H
ATOM   3561  HN  ILE A 237     -11.434 -11.506 -17.376  1.00 80.13           H
ATOM   3562  N   ILE A 238      -9.752 -13.900 -18.903  1.00 77.62           N
ATOM   3563  CA  ILE A 238      -9.217 -15.195 -19.289  1.00 77.62           C
ATOM   3564  C   ILE A 238     -10.226 -15.910 -20.190  1.00 77.62           C
ATOM   3565  O   ILE A 238      -9.857 -16.460 -21.226  1.00 77.62           O
ATOM   3566  HA  ILE A 238      -8.308 -15.015 -19.863  1.00 77.62           H
ATOM   3567  CB  ILE A 238      -8.819 -16.000 -18.050  1.00 77.62           C
ATOM   3568  HB  ILE A 238      -9.641 -15.958 -17.336  1.00 77.62           H
ATOM   3569  CG1 ILE A 238      -7.595 -15.386 -17.367  1.00 77.62           C
ATOM   3570 1HG1 ILE A 238      -6.702 -15.600 -17.954  1.00 77.62           H
ATOM   3571 2HG1 ILE A 238      -7.700 -14.302 -17.331  1.00 77.62           H
ATOM   3572  CG2 ILE A 238      -8.601 -17.473 -18.401  1.00 77.62           C
ATOM   3573 1HG2 ILE A 238      -9.522 -17.890 -18.808  1.00 77.62           H
ATOM   3574 2HG2 ILE A 238      -7.806 -17.556 -19.143  1.00 77.62           H
ATOM   3575 3HG2 ILE A 238      -8.318 -18.023 -17.503  1.00 77.62           H
ATOM   3576  CD1 ILE A 238      -7.425 -15.936 -15.950  1.00 77.62           C
ATOM   3577 1HD1 ILE A 238      -8.310 -15.699 -15.359  1.00 77.62           H
ATOM   3578 2HD1 ILE A 238      -7.296 -17.017 -15.992  1.00 77.62           H
ATOM   3579 3HD1 ILE A 238      -6.548 -15.483 -15.487  1.00 77.62           H
ATOM   3580  HN  ILE A 238      -9.845 -13.757 -17.917  1.00 77.62           H
ATOM   3581  N   HIS A 239     -11.479 -15.880 -19.761  1.00 77.25           N
ATOM   3582  CA  HIS A 239     -12.535 -16.566 -20.487  1.00 77.25           C
ATOM   3583  C   HIS A 239     -12.604 -16.031 -21.919  1.00 77.25           C
ATOM   3584  O   HIS A 239     -12.721 -16.803 -22.869  1.00 77.25           O
ATOM   3585  HA  HIS A 239     -12.261 -17.621 -20.516  1.00 77.25           H
ATOM   3586  CB  HIS A 239     -13.868 -16.450 -19.746  1.00 77.25           C
ATOM   3587 1HB  HIS A 239     -13.718 -16.733 -18.704  1.00 77.25           H
ATOM   3588 2HB  HIS A 239     -14.185 -15.407 -19.750  1.00 77.25           H
ATOM   3589  CG  HIS A 239     -14.971 -17.299 -20.330  1.00 77.25           C
ATOM   3590  ND1 HIS A 239     -15.015 -18.675 -20.186  1.00 77.25           N
ATOM   3591  HD1 HIS A 239     -14.344 -19.233 -19.697  1.00 77.25           H
ATOM   3592  CD2 HIS A 239     -16.071 -16.954 -21.059  1.00 77.25           C
ATOM   3593  HD2 HIS A 239     -16.347 -15.942 -21.356  1.00 77.25           H
ATOM   3594  CE1 HIS A 239     -16.095 -19.127 -20.805  1.00 77.25           C
ATOM   3595  HE1 HIS A 239     -16.408 -20.169 -20.871  1.00 77.25           H
ATOM   3596  NE2 HIS A 239     -16.749 -18.059 -21.346  1.00 77.25           N
ATOM   3597  HN  HIS A 239     -11.777 -15.400 -18.937  1.00 77.25           H
ATOM   3598  N   THR A 240     -12.529 -14.713 -22.029  1.00 78.97           N
ATOM   3599  CA  THR A 240     -12.652 -14.061 -23.321  1.00 78.97           C
ATOM   3600  C   THR A 240     -11.478 -14.441 -24.225  1.00 78.97           C
ATOM   3601  O   THR A 240     -11.655 -14.655 -25.423  1.00 78.97           O
ATOM   3602  HA  THR A 240     -13.559 -14.425 -23.805  1.00 78.97           H
ATOM   3603  CB  THR A 240     -12.772 -12.554 -23.082  1.00 78.97           C
ATOM   3604  HB  THR A 240     -11.830 -12.142 -22.719  1.00 78.97           H
ATOM   3605  OG1 THR A 240     -13.880 -12.431 -22.194  1.00 78.97           O
ATOM   3606  HG1 THR A 240     -13.556 -12.332 -21.254  1.00 78.97           H
ATOM   3607  CG2 THR A 240     -13.211 -11.795 -24.335  1.00 78.97           C
ATOM   3608 1HG2 THR A 240     -14.186 -12.162 -24.659  1.00 78.97           H
ATOM   3609 2HG2 THR A 240     -12.482 -11.952 -25.129  1.00 78.97           H
ATOM   3610 3HG2 THR A 240     -13.280 -10.731 -24.110  1.00 78.97           H
ATOM   3611  HN  THR A 240     -12.387 -14.095 -21.255  1.00 78.97           H
ATOM   3612  N   LEU A 241     -10.303 -14.514 -23.616  1.00 74.39           N
ATOM   3613  CA  LEU A 241      -9.083 -14.750 -24.368  1.00 74.39           C
ATOM   3614  C   LEU A 241      -9.080 -16.189 -24.888  1.00 74.39           C
ATOM   3615  O   LEU A 241      -8.639 -16.447 -26.007  1.00 74.39           O
ATOM   3616  HA  LEU A 241      -9.091 -14.074 -25.223  1.00 74.39           H
ATOM   3617  CB  LEU A 241      -7.857 -14.399 -23.524  1.00 74.39           C
ATOM   3618 1HB  LEU A 241      -7.987 -14.831 -22.532  1.00 74.39           H
ATOM   3619 2HB  LEU A 241      -6.985 -14.878 -23.969  1.00 74.39           H
ATOM   3620  CG  LEU A 241      -7.558 -12.907 -23.364  1.00 74.39           C
ATOM   3621  HG  LEU A 241      -8.430 -12.429 -22.918  1.00 74.39           H
ATOM   3622  CD1 LEU A 241      -6.382 -12.682 -22.410  1.00 74.39           C
ATOM   3623 1HD1 LEU A 241      -6.624 -13.097 -21.432  1.00 74.39           H
ATOM   3624 2HD1 LEU A 241      -5.495 -13.176 -22.805  1.00 74.39           H
ATOM   3625 3HD1 LEU A 241      -6.191 -11.613 -22.315  1.00 74.39           H
ATOM   3626  CD2 LEU A 241      -7.326 -12.245 -24.724  1.00 74.39           C
ATOM   3627 1HD2 LEU A 241      -6.480 -12.720 -25.220  1.00 74.39           H
ATOM   3628 2HD2 LEU A 241      -8.219 -12.358 -25.340  1.00 74.39           H
ATOM   3629 3HD2 LEU A 241      -7.116 -11.185 -24.581  1.00 74.39           H
ATOM   3630  HN  LEU A 241     -10.179 -14.415 -22.628  1.00 74.39           H
ATOM   3631  N   ILE A 242      -9.577 -17.088 -24.051  1.00 74.80           N
ATOM   3632  CA  ILE A 242      -9.675 -18.488 -24.429  1.00 74.80           C
ATOM   3633  C   ILE A 242     -10.555 -18.615 -25.674  1.00 74.80           C
ATOM   3634  O   ILE A 242     -10.213 -19.339 -26.608  1.00 74.80           O
ATOM   3635  HA  ILE A 242      -8.671 -18.830 -24.679  1.00 74.80           H
ATOM   3636  CB  ILE A 242     -10.159 -19.329 -23.246  1.00 74.80           C
ATOM   3637  HB  ILE A 242     -11.024 -18.834 -22.806  1.00 74.80           H
ATOM   3638  CG1 ILE A 242      -9.085 -19.414 -22.158  1.00 74.80           C
ATOM   3639 1HG1 ILE A 242      -8.255 -20.027 -22.509  1.00 74.80           H
ATOM   3640 2HG1 ILE A 242      -8.685 -18.420 -21.959  1.00 74.80           H
ATOM   3641  CG2 ILE A 242     -10.617 -20.713 -23.708  1.00 74.80           C
ATOM   3642 1HG2 ILE A 242     -11.436 -20.606 -24.419  1.00 74.80           H
ATOM   3643 2HG2 ILE A 242      -9.785 -21.230 -24.187  1.00 74.80           H
ATOM   3644 3HG2 ILE A 242     -10.955 -21.290 -22.847  1.00 74.80           H
ATOM   3645  CD1 ILE A 242      -9.657 -20.007 -20.869  1.00 74.80           C
ATOM   3646 1HD1 ILE A 242     -10.470 -19.378 -20.509  1.00 74.80           H
ATOM   3647 2HD1 ILE A 242     -10.034 -21.011 -21.067  1.00 74.80           H
ATOM   3648 3HD1 ILE A 242      -8.873 -20.056 -20.113  1.00 74.80           H
ATOM   3649  HN  ILE A 242      -9.907 -16.874 -23.132  1.00 74.80           H
ATOM   3650  N   GLN A 243     -11.670 -17.901 -25.647  1.00 70.19           N
ATOM   3651  CA  GLN A 243     -12.617 -17.949 -26.748  1.00 70.19           C
ATOM   3652  C   GLN A 243     -11.999 -17.336 -28.006  1.00 70.19           C
ATOM   3653  O   GLN A 243     -12.284 -17.774 -29.120  1.00 70.19           O
ATOM   3654  HA  GLN A 243     -12.816 -19.008 -26.913  1.00 70.19           H
ATOM   3655  CB  GLN A 243     -13.923 -17.244 -26.380  1.00 70.19           C
ATOM   3656 1HB  GLN A 243     -13.706 -16.257 -25.971  1.00 70.19           H
ATOM   3657 2HB  GLN A 243     -14.524 -17.091 -27.277  1.00 70.19           H
ATOM   3658  CG  GLN A 243     -14.719 -18.061 -25.359  1.00 70.19           C
ATOM   3659 1HG  GLN A 243     -14.857 -19.077 -25.730  1.00 70.19           H
ATOM   3660 2HG  GLN A 243     -14.155 -18.135 -24.429  1.00 70.19           H
ATOM   3661  CD  GLN A 243     -16.081 -17.421 -25.087  1.00 70.19           C
ATOM   3662  OE1 GLN A 243     -16.376 -16.318 -25.518  1.00 70.19           O
ATOM   3663  NE2 GLN A 243     -16.894 -18.173 -24.350  1.00 70.19           N
ATOM   3664 1HE2 GLN A 243     -16.591 -19.070 -24.028  1.00 70.19           H
ATOM   3665 2HE2 GLN A 243     -17.809 -17.841 -24.118  1.00 70.19           H
ATOM   3666  HN  GLN A 243     -11.931 -17.299 -24.892  1.00 70.19           H
ATOM   3667  N   ALA A 244     -11.164 -16.330 -27.787  1.00 70.96           N
ATOM   3668  CA  ALA A 244     -10.645 -15.535 -28.887  1.00 70.96           C
ATOM   3669  C   ALA A 244      -9.614 -16.356 -29.663  1.00 70.96           C
ATOM   3670  O   ALA A 244      -9.233 -15.992 -30.774  1.00 70.96           O
ATOM   3671  HA  ALA A 244     -11.479 -15.297 -29.547  1.00 70.96           H
ATOM   3672  CB  ALA A 244     -10.060 -14.230 -28.342  1.00 70.96           C
ATOM   3673 1HB  ALA A 244     -10.840 -13.671 -27.825  1.00 70.96           H
ATOM   3674 2HB  ALA A 244      -9.253 -14.457 -27.645  1.00 70.96           H
ATOM   3675 3HB  ALA A 244      -9.671 -13.634 -29.167  1.00 70.96           H
ATOM   3676  HN  ALA A 244     -10.842 -16.058 -26.880  1.00 70.96           H
ATOM   3677  N   LYS A 245      -9.191 -17.450 -29.047  1.00 59.20           N
ATOM   3678  CA  LYS A 245      -8.209 -18.325 -29.665  1.00 59.20           C
ATOM   3679  C   LYS A 245      -7.040 -17.486 -30.185  1.00 59.20           C
ATOM   3680  O   LYS A 245      -6.203 -17.980 -30.939  1.00 59.20           O
ATOM   3681  HA  LYS A 245      -7.834 -18.995 -28.891  1.00 59.20           H
ATOM   3682  CB  LYS A 245      -8.866 -19.196 -30.737  1.00 59.20           C
ATOM   3683 1HB  LYS A 245      -9.458 -18.571 -31.406  1.00 59.20           H
ATOM   3684 2HB  LYS A 245      -8.098 -19.673 -31.345  1.00 59.20           H
ATOM   3685  CG  LYS A 245      -9.760 -20.264 -30.104  1.00 59.20           C
ATOM   3686 1HG  LYS A 245      -9.223 -20.760 -29.296  1.00 59.20           H
ATOM   3687 2HG  LYS A 245     -10.638 -19.794 -29.662  1.00 59.20           H
ATOM   3688  CD  LYS A 245     -10.198 -21.299 -31.143  1.00 59.20           C
ATOM   3689 1HD  LYS A 245     -10.839 -20.824 -31.886  1.00 59.20           H
ATOM   3690 2HD  LYS A 245      -9.324 -21.680 -31.673  1.00 59.20           H
ATOM   3691  CE  LYS A 245     -10.946 -22.458 -30.482  1.00 59.20           C
ATOM   3692 1HE  LYS A 245     -10.350 -22.863 -29.664  1.00 59.20           H
ATOM   3693 2HE  LYS A 245     -11.878 -22.096 -30.048  1.00 59.20           H
ATOM   3694  NZ  LYS A 245     -11.231 -23.522 -31.470  1.00 59.20           N
ATOM   3695 1HZ  LYS A 245     -11.747 -24.270 -31.021  1.00 59.20           H
ATOM   3696 2HZ  LYS A 245     -11.782 -23.139 -32.229  1.00 59.20           H
ATOM   3697 3HZ  LYS A 245     -10.358 -23.886 -31.836  1.00 59.20           H
ATOM   3698  HN  LYS A 245      -9.507 -17.741 -28.144  1.00 59.20           H
ATOM   3699  N   LYS A 246      -7.021 -16.230 -29.763  1.00 51.56           N
ATOM   3700  CA  LYS A 246      -6.034 -15.287 -30.262  1.00 51.56           C
ATOM   3701  C   LYS A 246      -4.799 -15.323 -29.361  1.00 51.56           C
ATOM   3702  O   LYS A 246      -4.794 -14.729 -28.283  1.00 51.56           O
ATOM   3703  HA  LYS A 246      -5.743 -15.617 -31.260  1.00 51.56           H
ATOM   3704  CB  LYS A 246      -6.650 -13.894 -30.407  1.00 51.56           C
ATOM   3705 1HB  LYS A 246      -7.291 -13.684 -29.551  1.00 51.56           H
ATOM   3706 2HB  LYS A 246      -5.861 -13.142 -30.405  1.00 51.56           H
ATOM   3707  CG  LYS A 246      -7.463 -13.785 -31.699  1.00 51.56           C
ATOM   3708 1HG  LYS A 246      -6.888 -14.193 -32.530  1.00 51.56           H
ATOM   3709 2HG  LYS A 246      -8.369 -14.385 -31.613  1.00 51.56           H
ATOM   3710  CD  LYS A 246      -7.833 -12.330 -31.993  1.00 51.56           C
ATOM   3711 1HD  LYS A 246      -8.466 -11.944 -31.194  1.00 51.56           H
ATOM   3712 2HD  LYS A 246      -6.931 -11.718 -32.008  1.00 51.56           H
ATOM   3713  CE  LYS A 246      -8.561 -12.210 -33.333  1.00 51.56           C
ATOM   3714 1HE  LYS A 246      -7.978 -12.697 -34.115  1.00 51.56           H
ATOM   3715 2HE  LYS A 246      -9.519 -12.726 -33.281  1.00 51.56           H
ATOM   3716  NZ  LYS A 246      -8.776 -10.787 -33.680  1.00 51.56           N
ATOM   3717 1HZ  LYS A 246      -9.278 -10.726 -34.559  1.00 51.56           H
ATOM   3718 2HZ  LYS A 246      -9.318 -10.339 -32.949  1.00 51.56           H
ATOM   3719 3HZ  LYS A 246      -7.880 -10.322 -33.769  1.00 51.56           H
ATOM   3720  HN  LYS A 246      -7.662 -15.855 -29.093  1.00 51.56           H
ATOM   3721  N   SER A 247      -3.780 -16.026 -29.834  1.00 55.12           N
ATOM   3722  CA  SER A 247      -2.553 -16.174 -29.070  1.00 55.12           C
ATOM   3723  C   SER A 247      -1.979 -14.798 -28.729  1.00 55.12           C
ATOM   3724  O   SER A 247      -1.536 -14.566 -27.606  1.00 55.12           O
ATOM   3725  HA  SER A 247      -2.842 -16.704 -28.161  1.00 55.12           H
ATOM   3726  CB  SER A 247      -1.523 -17.005 -29.837  1.00 55.12           C
ATOM   3727 1HB  SER A 247      -1.867 -18.037 -29.905  1.00 55.12           H
ATOM   3728 2HB  SER A 247      -1.441 -16.628 -30.857  1.00 55.12           H
ATOM   3729  OG  SER A 247      -0.241 -16.972 -29.216  1.00 55.12           O
ATOM   3730  HG  SER A 247       0.414 -17.503 -29.754  1.00 55.12           H
ATOM   3731  HN  SER A 247      -3.784 -16.488 -30.721  1.00 55.12           H
ATOM   3732  N   SER A 248      -2.005 -13.919 -29.721  1.00 55.95           N
ATOM   3733  CA  SER A 248      -1.288 -12.660 -29.624  1.00 55.95           C
ATOM   3734  C   SER A 248      -1.643 -11.955 -28.314  1.00 55.95           C
ATOM   3735  O   SER A 248      -0.796 -11.298 -27.709  1.00 55.95           O
ATOM   3736  HA  SER A 248      -0.231 -12.927 -29.641  1.00 55.95           H
ATOM   3737  CB  SER A 248      -1.602 -11.753 -30.816  1.00 55.95           C
ATOM   3738 1HB  SER A 248      -1.223 -12.211 -31.730  1.00 55.95           H
ATOM   3739 2HB  SER A 248      -2.683 -11.665 -30.929  1.00 55.95           H
ATOM   3740  OG  SER A 248      -1.033 -10.456 -30.665  1.00 55.95           O
ATOM   3741  HG  SER A 248      -1.247  -9.893 -31.464  1.00 55.95           H
ATOM   3742  HN  SER A 248      -2.503 -14.057 -30.577  1.00 55.95           H
ATOM   3743  N   LYS A 249      -2.896 -12.114 -27.913  1.00 51.89           N
ATOM   3744  CA  LYS A 249      -3.408 -11.401 -26.756  1.00 51.89           C
ATOM   3745  C   LYS A 249      -2.820 -12.012 -25.483  1.00 51.89           C
ATOM   3746  O   LYS A 249      -2.923 -11.429 -24.405  1.00 51.89           O
ATOM   3747  HA  LYS A 249      -3.068 -10.368 -26.832  1.00 51.89           H
ATOM   3748  CB  LYS A 249      -4.938 -11.376 -26.777  1.00 51.89           C
ATOM   3749 1HB  LYS A 249      -5.319 -12.379 -26.970  1.00 51.89           H
ATOM   3750 2HB  LYS A 249      -5.314 -11.077 -25.798  1.00 51.89           H
ATOM   3751  CG  LYS A 249      -5.457 -10.412 -27.845  1.00 51.89           C
ATOM   3752 1HG  LYS A 249      -4.956  -9.449 -27.746  1.00 51.89           H
ATOM   3753 2HG  LYS A 249      -5.214 -10.796 -28.836  1.00 51.89           H
ATOM   3754  CD  LYS A 249      -6.970 -10.220 -27.723  1.00 51.89           C
ATOM   3755 1HD  LYS A 249      -7.478 -11.160 -27.939  1.00 51.89           H
ATOM   3756 2HD  LYS A 249      -7.224  -9.949 -26.699  1.00 51.89           H
ATOM   3757  CE  LYS A 249      -7.464  -9.135 -28.682  1.00 51.89           C
ATOM   3758 1HE  LYS A 249      -6.868  -8.232 -28.557  1.00 51.89           H
ATOM   3759 2HE  LYS A 249      -7.332  -9.464 -29.713  1.00 51.89           H
ATOM   3760  NZ  LYS A 249      -8.892  -8.834 -28.431  1.00 51.89           N
ATOM   3761 1HZ  LYS A 249      -9.210  -8.133 -29.092  1.00 51.89           H
ATOM   3762 2HZ  LYS A 249      -9.441  -9.679 -28.545  1.00 51.89           H
ATOM   3763 3HZ  LYS A 249      -9.002  -8.483 -27.486  1.00 51.89           H
ATOM   3764  HN  LYS A 249      -3.554 -12.717 -28.364  1.00 51.89           H
ATOM   3765  N   HIS A 250      -2.216 -13.180 -25.650  1.00 52.29           N
ATOM   3766  CA  HIS A 250      -1.739 -13.945 -24.511  1.00 52.29           C
ATOM   3767  C   HIS A 250      -0.540 -13.234 -23.880  1.00 52.29           C
ATOM   3768  O   HIS A 250      -0.332 -13.316 -22.671  1.00 52.29           O
ATOM   3769  HA  HIS A 250      -2.555 -13.973 -23.789  1.00 52.29           H
ATOM   3770  CB  HIS A 250      -1.427 -15.387 -24.918  1.00 52.29           C
ATOM   3771 1HB  HIS A 250      -0.838 -15.375 -25.835  1.00 52.29           H
ATOM   3772 2HB  HIS A 250      -0.807 -15.845 -24.147  1.00 52.29           H
ATOM   3773  CG  HIS A 250      -2.652 -16.243 -25.134  1.00 52.29           C
ATOM   3774  ND1 HIS A 250      -3.661 -15.898 -26.016  1.00 52.29           N
ATOM   3775  HD1 HIS A 250      -3.686 -15.075 -26.583  1.00 52.29           H
ATOM   3776  CD2 HIS A 250      -3.018 -17.432 -24.576  1.00 52.29           C
ATOM   3777  HD2 HIS A 250      -2.447 -17.991 -23.834  1.00 52.29           H
ATOM   3778  CE1 HIS A 250      -4.588 -16.844 -25.981  1.00 52.29           C
ATOM   3779  HE1 HIS A 250      -5.509 -16.860 -26.563  1.00 52.29           H
ATOM   3780  NE2 HIS A 250      -4.188 -17.794 -25.087  1.00 52.29           N
ATOM   3781  HN  HIS A 250      -2.051 -13.601 -26.542  1.00 52.29           H
ATOM   3782  N   LYS A 251       0.216 -12.553 -24.728  1.00 55.72           N
ATOM   3783  CA  LYS A 251       1.418 -11.872 -24.278  1.00 55.72           C
ATOM   3784  C   LYS A 251       1.031 -10.742 -23.321  1.00 55.72           C
ATOM   3785  O   LYS A 251       1.637 -10.586 -22.262  1.00 55.72           O
ATOM   3786  HA  LYS A 251       2.019 -12.598 -23.729  1.00 55.72           H
ATOM   3787  CB  LYS A 251       2.251 -11.407 -25.474  1.00 55.72           C
ATOM   3788 1HB  LYS A 251       1.601 -10.945 -26.217  1.00 55.72           H
ATOM   3789 2HB  LYS A 251       2.960 -10.644 -25.153  1.00 55.72           H
ATOM   3790  CG  LYS A 251       3.005 -12.578 -26.106  1.00 55.72           C
ATOM   3791 1HG  LYS A 251       3.572 -13.106 -25.340  1.00 55.72           H
ATOM   3792 2HG  LYS A 251       2.293 -13.291 -26.523  1.00 55.72           H
ATOM   3793  CD  LYS A 251       3.952 -12.092 -27.205  1.00 55.72           C
ATOM   3794 1HD  LYS A 251       3.379 -11.610 -27.997  1.00 55.72           H
ATOM   3795 2HD  LYS A 251       4.630 -11.341 -26.800  1.00 55.72           H
ATOM   3796  CE  LYS A 251       4.758 -13.254 -27.788  1.00 55.72           C
ATOM   3797 1HE  LYS A 251       5.444 -13.643 -27.035  1.00 55.72           H
ATOM   3798 2HE  LYS A 251       4.088 -14.070 -28.059  1.00 55.72           H
ATOM   3799  NZ  LYS A 251       5.518 -12.813 -28.979  1.00 55.72           N
ATOM   3800 1HZ  LYS A 251       6.045 -13.594 -29.352  1.00 55.72           H
ATOM   3801 2HZ  LYS A 251       4.873 -12.472 -29.683  1.00 55.72           H
ATOM   3802 3HZ  LYS A 251       6.156 -12.069 -28.716  1.00 55.72           H
ATOM   3803  HN  LYS A 251       0.020 -12.462 -25.704  1.00 55.72           H
ATOM   3804  N   ALA A 252       0.025  -9.983 -23.729  1.00 63.31           N
ATOM   3805  CA  ALA A 252      -0.437  -8.860 -22.931  1.00 63.31           C
ATOM   3806  C   ALA A 252      -1.005  -9.379 -21.609  1.00 63.31           C
ATOM   3807  O   ALA A 252      -0.913  -8.707 -20.583  1.00 63.31           O
ATOM   3808  HA  ALA A 252       0.424  -8.225 -22.722  1.00 63.31           H
ATOM   3809  CB  ALA A 252      -1.462  -8.053 -23.730  1.00 63.31           C
ATOM   3810 1HB  ALA A 252      -1.000  -7.683 -24.645  1.00 63.31           H
ATOM   3811 2HB  ALA A 252      -2.309  -8.691 -23.983  1.00 63.31           H
ATOM   3812 3HB  ALA A 252      -1.808  -7.211 -23.131  1.00 63.31           H
ATOM   3813  HN  ALA A 252      -0.470 -10.125 -24.586  1.00 63.31           H
ATOM   3814  N   LEU A 253      -1.581 -10.571 -21.676  1.00 64.14           N
ATOM   3815  CA  LEU A 253      -2.193 -11.173 -20.505  1.00 64.14           C
ATOM   3816  C   LEU A 253      -1.104 -11.530 -19.491  1.00 64.14           C
ATOM   3817  O   LEU A 253      -1.281 -11.334 -18.290  1.00 64.14           O
ATOM   3818  HA  LEU A 253      -2.849 -10.425 -20.058  1.00 64.14           H
ATOM   3819  CB  LEU A 253      -3.070 -12.360 -20.909  1.00 64.14           C
ATOM   3820 1HB  LEU A 253      -3.713 -12.047 -21.732  1.00 64.14           H
ATOM   3821 2HB  LEU A 253      -2.424 -13.150 -21.291  1.00 64.14           H
ATOM   3822  CG  LEU A 253      -3.952 -12.949 -19.806  1.00 64.14           C
ATOM   3823  HG  LEU A 253      -3.342 -13.071 -18.910  1.00 64.14           H
ATOM   3824  CD1 LEU A 253      -5.094 -11.996 -19.449  1.00 64.14           C
ATOM   3825 1HD1 LEU A 253      -4.682 -11.050 -19.098  1.00 64.14           H
ATOM   3826 2HD1 LEU A 253      -5.709 -11.820 -20.331  1.00 64.14           H
ATOM   3827 3HD1 LEU A 253      -5.705 -12.440 -18.662  1.00 64.14           H
ATOM   3828  CD2 LEU A 253      -4.464 -14.337 -20.196  1.00 64.14           C
ATOM   3829 1HD2 LEU A 253      -5.051 -14.263 -21.111  1.00 64.14           H
ATOM   3830 2HD2 LEU A 253      -3.617 -15.004 -20.360  1.00 64.14           H
ATOM   3831 3HD2 LEU A 253      -5.087 -14.733 -19.394  1.00 64.14           H
ATOM   3832  HN  LEU A 253      -1.632 -11.121 -22.510  1.00 64.14           H
ATOM   3833  N   LYS A 254      -0.002 -12.048 -20.013  1.00 65.29           N
ATOM   3834  CA  LYS A 254       1.090 -12.493 -19.164  1.00 65.29           C
ATOM   3835  C   LYS A 254       1.508 -11.351 -18.236  1.00 65.29           C
ATOM   3836  O   LYS A 254       1.683 -11.554 -17.036  1.00 65.29           O
ATOM   3837  HA  LYS A 254       0.715 -13.315 -18.554  1.00 65.29           H
ATOM   3838  CB  LYS A 254       2.237 -13.047 -20.013  1.00 65.29           C
ATOM   3839 1HB  LYS A 254       2.407 -12.396 -20.871  1.00 65.29           H
ATOM   3840 2HB  LYS A 254       3.157 -13.050 -19.429  1.00 65.29           H
ATOM   3841  CG  LYS A 254       1.927 -14.465 -20.495  1.00 65.29           C
ATOM   3842 1HG  LYS A 254       1.679 -15.097 -19.642  1.00 65.29           H
ATOM   3843 2HG  LYS A 254       1.052 -14.449 -21.145  1.00 65.29           H
ATOM   3844  CD  LYS A 254       3.118 -15.061 -21.249  1.00 65.29           C
ATOM   3845 1HD  LYS A 254       3.338 -14.453 -22.127  1.00 65.29           H
ATOM   3846 2HD  LYS A 254       4.004 -15.036 -20.614  1.00 65.29           H
ATOM   3847  CE  LYS A 254       2.831 -16.501 -21.677  1.00 65.29           C
ATOM   3848 1HE  LYS A 254       2.527 -17.090 -20.812  1.00 65.29           H
ATOM   3849 2HE  LYS A 254       2.000 -16.519 -22.382  1.00 65.29           H
ATOM   3850  NZ  LYS A 254       4.030 -17.105 -22.300  1.00 65.29           N
ATOM   3851 1HZ  LYS A 254       3.818 -18.053 -22.592  1.00 65.29           H
ATOM   3852 2HZ  LYS A 254       4.305 -16.556 -23.106  1.00 65.29           H
ATOM   3853 3HZ  LYS A 254       4.789 -17.121 -21.627  1.00 65.29           H
ATOM   3854  HN  LYS A 254       0.151 -12.164 -20.994  1.00 65.29           H
ATOM   3855  N   VAL A 255       1.655 -10.174 -18.828  1.00 66.85           N
ATOM   3856  CA  VAL A 255       2.114  -9.015 -18.082  1.00 66.85           C
ATOM   3857  C   VAL A 255       1.175  -8.769 -16.900  1.00 66.85           C
ATOM   3858  O   VAL A 255       1.624  -8.646 -15.761  1.00 66.85           O
ATOM   3859  HA  VAL A 255       3.109  -9.242 -17.699  1.00 66.85           H
ATOM   3860  CB  VAL A 255       2.231  -7.806 -19.014  1.00 66.85           C
ATOM   3861  HB  VAL A 255       1.231  -7.565 -19.376  1.00 66.85           H
ATOM   3862  CG1 VAL A 255       2.766  -6.585 -18.264  1.00 66.85           C
ATOM   3863 1HG1 VAL A 255       2.089  -6.334 -17.448  1.00 66.85           H
ATOM   3864 2HG1 VAL A 255       3.753  -6.811 -17.860  1.00 66.85           H
ATOM   3865 3HG1 VAL A 255       2.839  -5.741 -18.949  1.00 66.85           H
ATOM   3866  CG2 VAL A 255       3.104  -8.132 -20.227  1.00 66.85           C
ATOM   3867 1HG2 VAL A 255       4.103  -8.411 -19.891  1.00 66.85           H
ATOM   3868 2HG2 VAL A 255       2.662  -8.960 -20.782  1.00 66.85           H
ATOM   3869 3HG2 VAL A 255       3.170  -7.256 -20.873  1.00 66.85           H
ATOM   3870  HN  VAL A 255       1.467 -10.008 -19.796  1.00 66.85           H
ATOM   3871  N   THR A 256      -0.112  -8.706 -17.210  1.00 65.33           N
ATOM   3872  CA  THR A 256      -1.102  -8.314 -16.222  1.00 65.33           C
ATOM   3873  C   THR A 256      -1.204  -9.372 -15.121  1.00 65.33           C
ATOM   3874  O   THR A 256      -1.365  -9.038 -13.948  1.00 65.33           O
ATOM   3875  HA  THR A 256      -0.767  -7.391 -15.748  1.00 65.33           H
ATOM   3876  CB  THR A 256      -2.424  -8.065 -16.950  1.00 65.33           C
ATOM   3877  HB  THR A 256      -3.254  -8.023 -16.245  1.00 65.33           H
ATOM   3878  OG1 THR A 256      -2.490  -9.110 -17.916  1.00 65.33           O
ATOM   3879  HG1 THR A 256      -2.501  -9.999 -17.459  1.00 65.33           H
ATOM   3880  CG2 THR A 256      -2.399  -6.784 -17.786  1.00 65.33           C
ATOM   3881 1HG2 THR A 256      -1.612  -6.855 -18.536  1.00 65.33           H
ATOM   3882 2HG2 THR A 256      -2.207  -5.930 -17.137  1.00 65.33           H
ATOM   3883 3HG2 THR A 256      -3.362  -6.655 -18.282  1.00 65.33           H
ATOM   3884  HN  THR A 256      -0.479  -8.917 -18.116  1.00 65.33           H
ATOM   3885  N   ILE A 257      -1.106 -10.625 -15.538  1.00 73.19           N
ATOM   3886  CA  ILE A 257      -1.167 -11.733 -14.599  1.00 73.19           C
ATOM   3887  C   ILE A 257      -0.019 -11.610 -13.595  1.00 73.19           C
ATOM   3888  O   ILE A 257      -0.230 -11.725 -12.389  1.00 73.19           O
ATOM   3889  HA  ILE A 257      -2.110 -11.651 -14.058  1.00 73.19           H
ATOM   3890  CB  ILE A 257      -1.189 -13.068 -15.347  1.00 73.19           C
ATOM   3891  HB  ILE A 257      -0.416 -13.042 -16.115  1.00 73.19           H
ATOM   3892  CG1 ILE A 257      -2.527 -13.275 -16.060  1.00 73.19           C
ATOM   3893 1HG1 ILE A 257      -3.327 -13.352 -15.323  1.00 73.19           H
ATOM   3894 2HG1 ILE A 257      -2.750 -12.409 -16.683  1.00 73.19           H
ATOM   3895  CG2 ILE A 257      -0.854 -14.228 -14.408  1.00 73.19           C
ATOM   3896 1HG2 ILE A 257       0.140 -14.080 -13.987  1.00 73.19           H
ATOM   3897 2HG2 ILE A 257      -1.588 -14.267 -13.602  1.00 73.19           H
ATOM   3898 3HG2 ILE A 257      -0.877 -15.165 -14.965  1.00 73.19           H
ATOM   3899  CD1 ILE A 257      -2.499 -14.538 -16.923  1.00 73.19           C
ATOM   3900 1HD1 ILE A 257      -1.714 -14.447 -17.673  1.00 73.19           H
ATOM   3901 2HD1 ILE A 257      -2.301 -15.405 -16.292  1.00 73.19           H
ATOM   3902 3HD1 ILE A 257      -3.462 -14.661 -17.418  1.00 73.19           H
ATOM   3903  HN  ILE A 257      -0.987 -10.889 -16.495  1.00 73.19           H
ATOM   3904  N   THR A 258       1.170 -11.376 -14.131  1.00 77.20           N
ATOM   3905  CA  THR A 258       2.363 -11.309 -13.303  1.00 77.20           C
ATOM   3906  C   THR A 258       2.211 -10.224 -12.236  1.00 77.20           C
ATOM   3907  O   THR A 258       2.474 -10.465 -11.059  1.00 77.20           O
ATOM   3908  HA  THR A 258       2.472 -12.259 -12.780  1.00 77.20           H
ATOM   3909  CB  THR A 258       3.565 -11.092 -14.224  1.00 77.20           C
ATOM   3910  HB  THR A 258       3.508 -10.122 -14.717  1.00 77.20           H
ATOM   3911  OG1 THR A 258       3.548 -12.224 -15.090  1.00 77.20           O
ATOM   3912  HG1 THR A 258       2.996 -12.027 -15.900  1.00 77.20           H
ATOM   3913  CG2 THR A 258       4.899 -11.210 -13.484  1.00 77.20           C
ATOM   3914 1HG2 THR A 258       4.985 -12.205 -13.047  1.00 77.20           H
ATOM   3915 2HG2 THR A 258       4.942 -10.461 -12.693  1.00 77.20           H
ATOM   3916 3HG2 THR A 258       5.719 -11.047 -14.183  1.00 77.20           H
ATOM   3917  HN  THR A 258       1.325 -11.234 -15.108  1.00 77.20           H
ATOM   3918  N   VAL A 259       1.788  -9.051 -12.686  1.00 73.41           N
ATOM   3919  CA  VAL A 259       1.646  -7.914 -11.793  1.00 73.41           C
ATOM   3920  C   VAL A 259       0.643  -8.260 -10.690  1.00 73.41           C
ATOM   3921  O   VAL A 259       0.878  -7.968  -9.518  1.00 73.41           O
ATOM   3922  HA  VAL A 259       2.619  -7.730 -11.337  1.00 73.41           H
ATOM   3923  CB  VAL A 259       1.252  -6.669 -12.589  1.00 73.41           C
ATOM   3924  HB  VAL A 259       0.368  -6.913 -13.178  1.00 73.41           H
ATOM   3925  CG1 VAL A 259       0.891  -5.512 -11.655  1.00 73.41           C
ATOM   3926 1HG1 VAL A 259       0.051  -5.803 -11.025  1.00 73.41           H
ATOM   3927 2HG1 VAL A 259       1.749  -5.269 -11.029  1.00 73.41           H
ATOM   3928 3HG1 VAL A 259       0.615  -4.640 -12.248  1.00 73.41           H
ATOM   3929  CG2 VAL A 259       2.364  -6.264 -13.559  1.00 73.41           C
ATOM   3930 1HG2 VAL A 259       3.274  -6.047 -12.999  1.00 73.41           H
ATOM   3931 2HG2 VAL A 259       2.553  -7.080 -14.256  1.00 73.41           H
ATOM   3932 3HG2 VAL A 259       2.058  -5.376 -14.112  1.00 73.41           H
ATOM   3933  HN  VAL A 259       1.546  -8.872 -13.639  1.00 73.41           H
ATOM   3934  N   LEU A 260      -0.454  -8.877 -11.104  1.00 72.79           N
ATOM   3935  CA  LEU A 260      -1.519  -9.214 -10.174  1.00 72.79           C
ATOM   3936  C   LEU A 260      -0.989 -10.205  -9.136  1.00 72.79           C
ATOM   3937  O   LEU A 260      -1.195 -10.023  -7.937  1.00 72.79           O
ATOM   3938  HA  LEU A 260      -1.806  -8.297  -9.661  1.00 72.79           H
ATOM   3939  CB  LEU A 260      -2.751  -9.715 -10.931  1.00 72.79           C
ATOM   3940 1HB  LEU A 260      -2.939  -9.041 -11.766  1.00 72.79           H
ATOM   3941 2HB  LEU A 260      -2.519 -10.692 -11.355  1.00 72.79           H
ATOM   3942  CG  LEU A 260      -4.037  -9.838 -10.111  1.00 72.79           C
ATOM   3943  HG  LEU A 260      -3.763 -10.000  -9.068  1.00 72.79           H
ATOM   3944  CD1 LEU A 260      -4.850  -8.543 -10.169  1.00 72.79           C
ATOM   3945 1HD1 LEU A 260      -4.255  -7.723  -9.766  1.00 72.79           H
ATOM   3946 2HD1 LEU A 260      -5.114  -8.326 -11.203  1.00 72.79           H
ATOM   3947 3HD1 LEU A 260      -5.758  -8.658  -9.578  1.00 72.79           H
ATOM   3948  CD2 LEU A 260      -4.857 -11.050 -10.556  1.00 72.79           C
ATOM   3949 1HD2 LEU A 260      -5.122 -10.943 -11.608  1.00 72.79           H
ATOM   3950 2HD2 LEU A 260      -4.268 -11.957 -10.420  1.00 72.79           H
ATOM   3951 3HD2 LEU A 260      -5.766 -11.114  -9.957  1.00 72.79           H
ATOM   3952  HN  LEU A 260      -0.620  -9.146 -12.053  1.00 72.79           H
ATOM   3953  N   THR A 261      -0.317 -11.233  -9.635  1.00 82.57           N
ATOM   3954  CA  THR A 261       0.150 -12.309  -8.777  1.00 82.57           C
ATOM   3955  C   THR A 261       1.114 -11.768  -7.719  1.00 82.57           C
ATOM   3956  O   THR A 261       1.028 -12.135  -6.549  1.00 82.57           O
ATOM   3957  HA  THR A 261      -0.708 -12.721  -8.246  1.00 82.57           H
ATOM   3958  CB  THR A 261       0.767 -13.389  -9.667  1.00 82.57           C
ATOM   3959  HB  THR A 261       1.650 -13.010 -10.183  1.00 82.57           H
ATOM   3960  OG1 THR A 261      -0.307 -13.802 -10.507  1.00 82.57           O
ATOM   3961  HG1 THR A 261      -0.343 -13.226 -11.324  1.00 82.57           H
ATOM   3962  CG2 THR A 261       1.136 -14.651  -8.885  1.00 82.57           C
ATOM   3963 1HG2 THR A 261       0.240 -15.068  -8.424  1.00 82.57           H
ATOM   3964 2HG2 THR A 261       1.860 -14.400  -8.110  1.00 82.57           H
ATOM   3965 3HG2 THR A 261       1.570 -15.385  -9.564  1.00 82.57           H
ATOM   3966  HN  THR A 261      -0.091 -11.336 -10.603  1.00 82.57           H
ATOM   3967  N   VAL A 262       2.012 -10.903  -8.170  1.00 84.95           N
ATOM   3968  CA  VAL A 262       3.014 -10.336  -7.285  1.00 84.95           C
ATOM   3969  C   VAL A 262       2.321  -9.517  -6.194  1.00 84.95           C
ATOM   3970  O   VAL A 262       2.694  -9.592  -5.025  1.00 84.95           O
ATOM   3971  HA  VAL A 262       3.547 -11.164  -6.817  1.00 84.95           H
ATOM   3972  CB  VAL A 262       4.025  -9.519  -8.094  1.00 84.95           C
ATOM   3973  HB  VAL A 262       3.469  -8.800  -8.695  1.00 84.95           H
ATOM   3974  CG1 VAL A 262       4.961  -8.737  -7.171  1.00 84.95           C
ATOM   3975 1HG1 VAL A 262       4.376  -8.056  -6.553  1.00 84.95           H
ATOM   3976 2HG1 VAL A 262       5.505  -9.432  -6.531  1.00 84.95           H
ATOM   3977 3HG1 VAL A 262       5.669  -8.166  -7.772  1.00 84.95           H
ATOM   3978  CG2 VAL A 262       4.817 -10.417  -9.047  1.00 84.95           C
ATOM   3979 1HG2 VAL A 262       5.356 -11.170  -8.472  1.00 84.95           H
ATOM   3980 2HG2 VAL A 262       4.132 -10.908  -9.737  1.00 84.95           H
ATOM   3981 3HG2 VAL A 262       5.528  -9.811  -9.609  1.00 84.95           H
ATOM   3982  HN  VAL A 262       2.060 -10.591  -9.119  1.00 84.95           H
ATOM   3983  N   PHE A 263       1.323  -8.754  -6.616  1.00 77.54           N
ATOM   3984  CA  PHE A 263       0.574  -7.922  -5.690  1.00 77.54           C
ATOM   3985  C   PHE A 263      -0.096  -8.771  -4.608  1.00 77.54           C
ATOM   3986  O   PHE A 263       0.066  -8.506  -3.417  1.00 77.54           O
ATOM   3987  HA  PHE A 263       1.284  -7.237  -5.224  1.00 77.54           H
ATOM   3988  CB  PHE A 263      -0.507  -7.208  -6.503  1.00 77.54           C
ATOM   3989 1HB  PHE A 263      -0.027  -6.583  -7.257  1.00 77.54           H
ATOM   3990 2HB  PHE A 263      -1.098  -7.953  -7.036  1.00 77.54           H
ATOM   3991  CG  PHE A 263      -1.446  -6.339  -5.664  1.00 77.54           C
ATOM   3992  CD1 PHE A 263      -2.695  -6.783  -5.362  1.00 77.54           C
ATOM   3993  HD1 PHE A 263      -3.027  -7.758  -5.718  1.00 77.54           H
ATOM   3994  CD2 PHE A 263      -1.031  -5.122  -5.220  1.00 77.54           C
ATOM   3995  HD2 PHE A 263      -0.029  -4.766  -5.462  1.00 77.54           H
ATOM   3996  CE1 PHE A 263      -3.566  -5.977  -4.583  1.00 77.54           C
ATOM   3997  HE1 PHE A 263      -4.568  -6.333  -4.341  1.00 77.54           H
ATOM   3998  CE2 PHE A 263      -1.902  -4.316  -4.440  1.00 77.54           C
ATOM   3999  HE2 PHE A 263      -1.570  -3.341  -4.085  1.00 77.54           H
ATOM   4000  CZ  PHE A 263      -3.151  -4.760  -4.139  1.00 77.54           C
ATOM   4001  HZ  PHE A 263      -3.820  -4.141  -3.540  1.00 77.54           H
ATOM   4002  HN  PHE A 263       1.024  -8.700  -7.569  1.00 77.54           H
ATOM   4003  N   VAL A 264      -0.834  -9.773  -5.060  1.00 84.76           N
ATOM   4004  CA  VAL A 264      -1.618 -10.594  -4.153  1.00 84.76           C
ATOM   4005  C   VAL A 264      -0.683 -11.281  -3.156  1.00 84.76           C
ATOM   4006  O   VAL A 264      -0.958 -11.307  -1.957  1.00 84.76           O
ATOM   4007  HA  VAL A 264      -2.288  -9.931  -3.605  1.00 84.76           H
ATOM   4008  CB  VAL A 264      -2.474 -11.582  -4.948  1.00 84.76           C
ATOM   4009  HB  VAL A 264      -1.816 -12.126  -5.625  1.00 84.76           H
ATOM   4010  CG1 VAL A 264      -3.140 -12.601  -4.021  1.00 84.76           C
ATOM   4011 1HG1 VAL A 264      -2.373 -13.158  -3.482  1.00 84.76           H
ATOM   4012 2HG1 VAL A 264      -3.779 -12.080  -3.308  1.00 84.76           H
ATOM   4013 3HG1 VAL A 264      -3.742 -13.291  -4.612  1.00 84.76           H
ATOM   4014  CG2 VAL A 264      -3.516 -10.848  -5.794  1.00 84.76           C
ATOM   4015 1HG2 VAL A 264      -4.168 -10.266  -5.142  1.00 84.76           H
ATOM   4016 2HG2 VAL A 264      -3.012 -10.180  -6.493  1.00 84.76           H
ATOM   4017 3HG2 VAL A 264      -4.111 -11.573  -6.349  1.00 84.76           H
ATOM   4018  HN  VAL A 264      -0.902 -10.027  -6.025  1.00 84.76           H
ATOM   4019  N   LEU A 265       0.404 -11.821  -3.688  1.00 87.71           N
ATOM   4020  CA  LEU A 265       1.317 -12.614  -2.883  1.00 87.71           C
ATOM   4021  C   LEU A 265       1.954 -11.723  -1.815  1.00 87.71           C
ATOM   4022  O   LEU A 265       2.231 -12.178  -0.706  1.00 87.71           O
ATOM   4023  HA  LEU A 265       0.728 -13.384  -2.385  1.00 87.71           H
ATOM   4024  CB  LEU A 265       2.334 -13.329  -3.775  1.00 87.71           C
ATOM   4025 1HB  LEU A 265       2.755 -12.601  -4.468  1.00 87.71           H
ATOM   4026 2HB  LEU A 265       3.153 -13.682  -3.147  1.00 87.71           H
ATOM   4027  CG  LEU A 265       1.802 -14.514  -4.584  1.00 87.71           C
ATOM   4028  HG  LEU A 265       0.963 -14.166  -5.186  1.00 87.71           H
ATOM   4029  CD1 LEU A 265       2.865 -15.040  -5.550  1.00 87.71           C
ATOM   4030 1HD1 LEU A 265       3.153 -14.246  -6.240  1.00 87.71           H
ATOM   4031 2HD1 LEU A 265       3.739 -15.366  -4.987  1.00 87.71           H
ATOM   4032 3HD1 LEU A 265       2.460 -15.881  -6.113  1.00 87.71           H
ATOM   4033  CD2 LEU A 265       1.272 -15.613  -3.662  1.00 87.71           C
ATOM   4034 1HD2 LEU A 265       2.076 -15.965  -3.015  1.00 87.71           H
ATOM   4035 2HD2 LEU A 265       0.462 -15.215  -3.050  1.00 87.71           H
ATOM   4036 3HD2 LEU A 265       0.899 -16.443  -4.262  1.00 87.71           H
ATOM   4037  HN  LEU A 265       0.664 -11.723  -4.649  1.00 87.71           H
ATOM   4038  N   SER A 266       2.169 -10.470  -2.187  1.00 89.45           N
ATOM   4039  CA  SER A 266       2.846  -9.534  -1.306  1.00 89.45           C
ATOM   4040  C   SER A 266       1.861  -8.979  -0.275  1.00 89.45           C
ATOM   4041  O   SER A 266       2.227  -8.748   0.877  1.00 89.45           O
ATOM   4042  HA  SER A 266       3.628 -10.113  -0.815  1.00 89.45           H
ATOM   4043  CB  SER A 266       3.483  -8.391  -2.100  1.00 89.45           C
ATOM   4044 1HB  SER A 266       3.932  -7.676  -1.411  1.00 89.45           H
ATOM   4045 2HB  SER A 266       4.288  -8.785  -2.721  1.00 89.45           H
ATOM   4046  OG  SER A 266       2.533  -7.721  -2.925  1.00 89.45           O
ATOM   4047  HG  SER A 266       2.619  -8.036  -3.870  1.00 89.45           H
ATOM   4048  HN  SER A 266       1.890 -10.092  -3.070  1.00 89.45           H
ATOM   4049  N   GLN A 267       0.631  -8.781  -0.725  1.00 84.48           N
ATOM   4050  CA  GLN A 267      -0.349  -8.057   0.066  1.00 84.48           C
ATOM   4051  C   GLN A 267      -1.108  -9.020   0.981  1.00 84.48           C
ATOM   4052  O   GLN A 267      -1.543  -8.637   2.067  1.00 84.48           O
ATOM   4053  HA  GLN A 267       0.228  -7.353   0.666  1.00 84.48           H
ATOM   4054  CB  GLN A 267      -1.312  -7.279  -0.832  1.00 84.48           C
ATOM   4055 1HB  GLN A 267      -1.765  -7.955  -1.557  1.00 84.48           H
ATOM   4056 2HB  GLN A 267      -2.123  -6.867  -0.231  1.00 84.48           H
ATOM   4057  CG  GLN A 267      -0.588  -6.148  -1.564  1.00 84.48           C
ATOM   4058 1HG  GLN A 267       0.242  -6.557  -2.142  1.00 84.48           H
ATOM   4059 2HG  GLN A 267      -1.267  -5.675  -2.273  1.00 84.48           H
ATOM   4060  CD  GLN A 267      -0.063  -5.103  -0.577  1.00 84.48           C
ATOM   4061  OE1 GLN A 267      -0.611  -4.893   0.493  1.00 84.48           O
ATOM   4062  NE2 GLN A 267       1.025  -4.463  -0.994  1.00 84.48           N
ATOM   4063 1HE2 GLN A 267       1.425  -4.684  -1.884  1.00 84.48           H
ATOM   4064 2HE2 GLN A 267       1.444  -3.761  -0.418  1.00 84.48           H
ATOM   4065  HN  GLN A 267       0.302  -9.106  -1.612  1.00 84.48           H
ATOM   4066  N   PHE A 268      -1.244 -10.250   0.510  1.00 91.02           N
ATOM   4067  CA  PHE A 268      -2.125 -11.207   1.159  1.00 91.02           C
ATOM   4068  C   PHE A 268      -1.680 -11.473   2.598  1.00 91.02           C
ATOM   4069  O   PHE A 268      -2.468 -11.330   3.532  1.00 91.02           O
ATOM   4070  HA  PHE A 268      -3.125 -10.774   1.164  1.00 91.02           H
ATOM   4071  CB  PHE A 268      -2.035 -12.510   0.361  1.00 91.02           C
ATOM   4072 1HB  PHE A 268      -2.287 -12.305  -0.679  1.00 91.02           H
ATOM   4073 2HB  PHE A 268      -1.004 -12.863   0.377  1.00 91.02           H
ATOM   4074  CG  PHE A 268      -2.948 -13.622   0.882  1.00 91.02           C
ATOM   4075  CD1 PHE A 268      -2.433 -14.622   1.646  1.00 91.02           C
ATOM   4076  HD1 PHE A 268      -1.370 -14.631   1.888  1.00 91.02           H
ATOM   4077  CD2 PHE A 268      -4.274 -13.610   0.580  1.00 91.02           C
ATOM   4078  HD2 PHE A 268      -4.687 -12.809  -0.032  1.00 91.02           H
ATOM   4079  CE1 PHE A 268      -3.280 -15.654   2.129  1.00 91.02           C
ATOM   4080  HE1 PHE A 268      -2.868 -16.456   2.741  1.00 91.02           H
ATOM   4081  CE2 PHE A 268      -5.121 -14.643   1.063  1.00 91.02           C
ATOM   4082  HE2 PHE A 268      -6.184 -14.633   0.821  1.00 91.02           H
ATOM   4083  CZ  PHE A 268      -4.606 -15.643   1.827  1.00 91.02           C
ATOM   4084  HZ  PHE A 268      -5.257 -16.435   2.198  1.00 91.02           H
ATOM   4085  HN  PHE A 268      -0.767 -10.596  -0.298  1.00 91.02           H
ATOM   4086  N   PRO A 269      -0.415 -11.863   2.804  1.00 94.50           N
ATOM   4087  CA  PRO A 269       0.067 -12.182   4.150  1.00 94.50           C
ATOM   4088  C   PRO A 269      -0.201 -11.060   5.140  1.00 94.50           C
ATOM   4089  O   PRO A 269      -0.639 -11.309   6.262  1.00 94.50           O
ATOM   4090  HA  PRO A 269      -0.469 -13.045   4.545  1.00 94.50           H
ATOM   4091  CB  PRO A 269       1.566 -12.418   3.952  1.00 94.50           C
ATOM   4092 1HB  PRO A 269       2.140 -11.504   4.106  1.00 94.50           H
ATOM   4093 2HB  PRO A 269       1.952 -13.157   4.654  1.00 94.50           H
ATOM   4094  CG  PRO A 269       1.660 -12.906   2.511  1.00 94.50           C
ATOM   4095 1HG  PRO A 269       2.664 -12.783   2.107  1.00 94.50           H
ATOM   4096 2HG  PRO A 269       1.423 -13.966   2.427  1.00 94.50           H
ATOM   4097  CD  PRO A 269       0.643 -12.035   1.791  1.00 94.50           C
ATOM   4098 1HD  PRO A 269       1.070 -11.077   1.493  1.00 94.50           H
ATOM   4099 2HD  PRO A 269       0.271 -12.511   0.885  1.00 94.50           H
ATOM   4100  N   TYR A 270       0.072  -9.842   4.694  1.00 91.81           N
ATOM   4101  CA  TYR A 270      -0.081  -8.679   5.551  1.00 91.81           C
ATOM   4102  C   TYR A 270      -1.540  -8.495   5.970  1.00 91.81           C
ATOM   4103  O   TYR A 270      -1.830  -8.276   7.146  1.00 91.81           O
ATOM   4104  HA  TYR A 270       0.528  -8.836   6.442  1.00 91.81           H
ATOM   4105  CB  TYR A 270       0.353  -7.476   4.711  1.00 91.81           C
ATOM   4106 1HB  TYR A 270       1.419  -7.559   4.500  1.00 91.81           H
ATOM   4107 2HB  TYR A 270      -0.166  -7.510   3.753  1.00 91.81           H
ATOM   4108  CG  TYR A 270       0.082  -6.124   5.374  1.00 91.81           C
ATOM   4109  CD1 TYR A 270      -0.822  -5.248   4.810  1.00 91.81           C
ATOM   4110  HD1 TYR A 270      -1.343  -5.518   3.891  1.00 91.81           H
ATOM   4111  CD2 TYR A 270       0.742  -5.782   6.537  1.00 91.81           C
ATOM   4112  HD2 TYR A 270       1.456  -6.475   6.983  1.00 91.81           H
ATOM   4113  CE1 TYR A 270      -1.077  -3.975   5.434  1.00 91.81           C
ATOM   4114  HE1 TYR A 270      -1.788  -3.273   4.999  1.00 91.81           H
ATOM   4115  CE2 TYR A 270       0.487  -4.510   7.161  1.00 91.81           C
ATOM   4116  HE2 TYR A 270       1.001  -4.227   8.080  1.00 91.81           H
ATOM   4117  CZ  TYR A 270      -0.410  -3.669   6.579  1.00 91.81           C
ATOM   4118  OH  TYR A 270      -0.650  -2.467   7.169  1.00 91.81           O
ATOM   4119  HH  TYR A 270      -0.213  -2.434   8.067  1.00 91.81           H
ATOM   4120  HN  TYR A 270       0.390  -9.645   3.766  1.00 91.81           H
ATOM   4121  N   ASN A 271      -2.422  -8.589   4.986  1.00 89.85           N
ATOM   4122  CA  ASN A 271      -3.833  -8.330   5.217  1.00 89.85           C
ATOM   4123  C   ASN A 271      -4.417  -9.448   6.083  1.00 89.85           C
ATOM   4124  O   ASN A 271      -5.409  -9.243   6.781  1.00 89.85           O
ATOM   4125  HA  ASN A 271      -3.869  -7.358   5.710  1.00 89.85           H
ATOM   4126  CB  ASN A 271      -4.610  -8.297   3.899  1.00 89.85           C
ATOM   4127 1HB  ASN A 271      -4.271  -9.106   3.253  1.00 89.85           H
ATOM   4128 2HB  ASN A 271      -5.669  -8.466   4.093  1.00 89.85           H
ATOM   4129  CG  ASN A 271      -4.425  -6.955   3.187  1.00 89.85           C
ATOM   4130  OD1 ASN A 271      -5.036  -5.954   3.524  1.00 89.85           O
ATOM   4131  ND2 ASN A 271      -3.550  -6.991   2.186  1.00 89.85           N
ATOM   4132 1HD2 ASN A 271      -3.082  -7.845   1.960  1.00 89.85           H
ATOM   4133 2HD2 ASN A 271      -3.360  -6.163   1.658  1.00 89.85           H
ATOM   4134  HN  ASN A 271      -2.186  -8.837   4.046  1.00 89.85           H
ATOM   4135  N   CYS A 272      -3.778 -10.606   6.008  1.00 94.77           N
ATOM   4136  CA  CYS A 272      -4.150 -11.722   6.861  1.00 94.77           C
ATOM   4137  C   CYS A 272      -3.954 -11.299   8.318  1.00 94.77           C
ATOM   4138  O   CYS A 272      -4.852 -11.465   9.142  1.00 94.77           O
ATOM   4139  HA  CYS A 272      -5.199 -11.935   6.657  1.00 94.77           H
ATOM   4140  CB  CYS A 272      -3.354 -12.984   6.520  1.00 94.77           C
ATOM   4141 1HB  CYS A 272      -2.292 -12.747   6.455  1.00 94.77           H
ATOM   4142 2HB  CYS A 272      -3.468 -13.721   7.315  1.00 94.77           H
ATOM   4143  SG  CYS A 272      -3.936 -13.682   4.932  1.00 94.77           S
ATOM   4144  HG  CYS A 272      -3.356 -12.769   4.158  1.00 94.77           H
ATOM   4145  HN  CYS A 272      -3.020 -10.787   5.381  1.00 94.77           H
ATOM   4146  N   ILE A 273      -2.775 -10.762   8.592  1.00 93.57           N
ATOM   4147  CA  ILE A 273      -2.441 -10.336   9.940  1.00 93.57           C
ATOM   4148  C   ILE A 273      -3.319  -9.144  10.326  1.00 93.57           C
ATOM   4149  O   ILE A 273      -3.777  -9.049  11.464  1.00 93.57           O
ATOM   4150  HA  ILE A 273      -2.669 -11.165  10.610  1.00 93.57           H
ATOM   4151  CB  ILE A 273      -0.941 -10.059  10.059  1.00 93.57           C
ATOM   4152  HB  ILE A 273      -0.673  -9.306   9.317  1.00 93.57           H
ATOM   4153  CG1 ILE A 273      -0.125 -11.314   9.744  1.00 93.57           C
ATOM   4154 1HG1 ILE A 273      -0.330 -11.639   8.724  1.00 93.57           H
ATOM   4155 2HG1 ILE A 273       0.939 -11.083   9.797  1.00 93.57           H
ATOM   4156  CG2 ILE A 273      -0.597  -9.480  11.433  1.00 93.57           C
ATOM   4157 1HG2 ILE A 273      -1.138  -8.546  11.579  1.00 93.57           H
ATOM   4158 2HG2 ILE A 273      -0.883 -10.191  12.208  1.00 93.57           H
ATOM   4159 3HG2 ILE A 273       0.475  -9.293  11.490  1.00 93.57           H
ATOM   4160  CD1 ILE A 273      -0.456 -12.443  10.722  1.00 93.57           C
ATOM   4161 1HD1 ILE A 273      -0.227 -12.122  11.738  1.00 93.57           H
ATOM   4162 2HD1 ILE A 273      -1.516 -12.687  10.648  1.00 93.57           H
ATOM   4163 3HD1 ILE A 273       0.138 -13.323  10.476  1.00 93.57           H
ATOM   4164  HN  ILE A 273      -2.056 -10.616   7.912  1.00 93.57           H
ATOM   4165  N   LEU A 274      -3.528  -8.265   9.357  1.00 90.41           N
ATOM   4166  CA  LEU A 274      -4.316  -7.067   9.590  1.00 90.41           C
ATOM   4167  C   LEU A 274      -5.735  -7.467   9.999  1.00 90.41           C
ATOM   4168  O   LEU A 274      -6.352  -6.811  10.837  1.00 90.41           O
ATOM   4169  HA  LEU A 274      -3.857  -6.530  10.420  1.00 90.41           H
ATOM   4170  CB  LEU A 274      -4.265  -6.146   8.370  1.00 90.41           C
ATOM   4171 1HB  LEU A 274      -3.223  -6.025   8.074  1.00 90.41           H
ATOM   4172 2HB  LEU A 274      -4.775  -6.641   7.544  1.00 90.41           H
ATOM   4173  CG  LEU A 274      -4.879  -4.756   8.552  1.00 90.41           C
ATOM   4174  HG  LEU A 274      -5.877  -4.877   8.974  1.00 90.41           H
ATOM   4175  CD1 LEU A 274      -4.066  -3.923   9.545  1.00 90.41           C
ATOM   4176 1HD1 LEU A 274      -4.047  -4.427  10.512  1.00 90.41           H
ATOM   4177 2HD1 LEU A 274      -3.047  -3.809   9.175  1.00 90.41           H
ATOM   4178 3HD1 LEU A 274      -4.524  -2.941   9.656  1.00 90.41           H
ATOM   4179  CD2 LEU A 274      -5.040  -4.047   7.206  1.00 90.41           C
ATOM   4180 1HD2 LEU A 274      -4.064  -3.939   6.733  1.00 90.41           H
ATOM   4181 2HD2 LEU A 274      -5.692  -4.636   6.561  1.00 90.41           H
ATOM   4182 3HD2 LEU A 274      -5.478  -3.062   7.364  1.00 90.41           H
ATOM   4183  HN  LEU A 274      -3.170  -8.361   8.428  1.00 90.41           H
ATOM   4184  N   LEU A 275      -6.212  -8.542   9.388  1.00 92.61           N
ATOM   4185  CA  LEU A 275      -7.540  -9.048   9.691  1.00 92.61           C
ATOM   4186  C   LEU A 275      -7.590  -9.493  11.154  1.00 92.61           C
ATOM   4187  O   LEU A 275      -8.529  -9.161  11.876  1.00 92.61           O
ATOM   4188  HA  LEU A 275      -8.242  -8.225   9.557  1.00 92.61           H
ATOM   4189  CB  LEU A 275      -7.934 -10.146   8.701  1.00 92.61           C
ATOM   4190 1HB  LEU A 275      -7.890  -9.732   7.694  1.00 92.61           H
ATOM   4191 2HB  LEU A 275      -7.188 -10.939   8.753  1.00 92.61           H
ATOM   4192  CG  LEU A 275      -9.316 -10.770   8.906  1.00 92.61           C
ATOM   4193  HG  LEU A 275      -9.380 -11.128   9.933  1.00 92.61           H
ATOM   4194  CD1 LEU A 275     -10.421  -9.727   8.721  1.00 92.61           C
ATOM   4195 1HD1 LEU A 275     -10.288  -8.925   9.447  1.00 92.61           H
ATOM   4196 2HD1 LEU A 275     -10.368  -9.317   7.713  1.00 92.61           H
ATOM   4197 3HD1 LEU A 275     -11.392 -10.197   8.872  1.00 92.61           H
ATOM   4198  CD2 LEU A 275      -9.512 -11.981   7.992  1.00 92.61           C
ATOM   4199 1HD2 LEU A 275      -9.420 -11.669   6.951  1.00 92.61           H
ATOM   4200 2HD2 LEU A 275      -8.753 -12.731   8.215  1.00 92.61           H
ATOM   4201 3HD2 LEU A 275     -10.502 -12.405   8.158  1.00 92.61           H
ATOM   4202  HN  LEU A 275      -5.708  -9.063   8.699  1.00 92.61           H
ATOM   4203  N   VAL A 276      -6.567 -10.238  11.548  1.00 94.64           N
ATOM   4204  CA  VAL A 276      -6.482 -10.731  12.913  1.00 94.64           C
ATOM   4205  C   VAL A 276      -6.508  -9.546  13.881  1.00 94.64           C
ATOM   4206  O   VAL A 276      -7.232  -9.568  14.875  1.00 94.64           O
ATOM   4207  HA  VAL A 276      -7.360 -11.351  13.094  1.00 94.64           H
ATOM   4208  CB  VAL A 276      -5.240 -11.609  13.075  1.00 94.64           C
ATOM   4209  HB  VAL A 276      -4.374 -11.026  12.762  1.00 94.64           H
ATOM   4210  CG1 VAL A 276      -5.036 -12.004  14.539  1.00 94.64           C
ATOM   4211 1HG1 VAL A 276      -4.910 -11.105  15.144  1.00 94.64           H
ATOM   4212 2HG1 VAL A 276      -5.905 -12.560  14.890  1.00 94.64           H
ATOM   4213 3HG1 VAL A 276      -4.146 -12.627  14.626  1.00 94.64           H
ATOM   4214  CG2 VAL A 276      -5.322 -12.846  12.180  1.00 94.64           C
ATOM   4215 1HG2 VAL A 276      -6.201 -13.432  12.449  1.00 94.64           H
ATOM   4216 2HG2 VAL A 276      -5.397 -12.537  11.137  1.00 94.64           H
ATOM   4217 3HG2 VAL A 276      -4.427 -13.453  12.315  1.00 94.64           H
ATOM   4218  HN  VAL A 276      -5.808 -10.504  10.955  1.00 94.64           H
ATOM   4219  N   GLN A 277      -5.709  -8.540  13.557  1.00 90.94           N
ATOM   4220  CA  GLN A 277      -5.618  -7.357  14.394  1.00 90.94           C
ATOM   4221  C   GLN A 277      -6.976  -6.656  14.472  1.00 90.94           C
ATOM   4222  O   GLN A 277      -7.333  -6.100  15.509  1.00 90.94           O
ATOM   4223  HA  GLN A 277      -5.333  -7.721  15.381  1.00 90.94           H
ATOM   4224  CB  GLN A 277      -4.537  -6.403  13.880  1.00 90.94           C
ATOM   4225 1HB  GLN A 277      -4.649  -6.267  12.805  1.00 90.94           H
ATOM   4226 2HB  GLN A 277      -4.664  -5.423  14.340  1.00 90.94           H
ATOM   4227  CG  GLN A 277      -3.139  -6.941  14.190  1.00 90.94           C
ATOM   4228 1HG  GLN A 277      -3.066  -7.186  15.249  1.00 90.94           H
ATOM   4229 2HG  GLN A 277      -2.970  -7.865  13.637  1.00 90.94           H
ATOM   4230  CD  GLN A 277      -2.064  -5.917  13.822  1.00 90.94           C
ATOM   4231  OE1 GLN A 277      -2.260  -5.042  12.994  1.00 90.94           O
ATOM   4232  NE2 GLN A 277      -0.919  -6.073  14.481  1.00 90.94           N
ATOM   4233 1HE2 GLN A 277      -0.823  -6.812  15.148  1.00 90.94           H
ATOM   4234 2HE2 GLN A 277      -0.155  -5.452  14.310  1.00 90.94           H
ATOM   4235  HN  GLN A 277      -5.131  -8.526  12.740  1.00 90.94           H
ATOM   4236  N   THR A 278      -7.696  -6.706  13.361  1.00 92.00           N
ATOM   4237  CA  THR A 278      -8.992  -6.053  13.279  1.00 92.00           C
ATOM   4238  C   THR A 278      -9.992  -6.733  14.216  1.00 92.00           C
ATOM   4239  O   THR A 278     -10.731  -6.061  14.934  1.00 92.00           O
ATOM   4240  HA  THR A 278      -8.880  -5.025  13.621  1.00 92.00           H
ATOM   4241  CB  THR A 278      -9.432  -6.059  11.813  1.00 92.00           C
ATOM   4242  HB  THR A 278      -9.597  -7.077  11.461  1.00 92.00           H
ATOM   4243  OG1 THR A 278      -8.406  -5.334  11.140  1.00 92.00           O
ATOM   4244  HG1 THR A 278      -7.509  -5.690  11.400  1.00 92.00           H
ATOM   4245  CG2 THR A 278     -10.693  -5.226  11.578  1.00 92.00           C
ATOM   4246 1HG2 THR A 278     -10.505  -4.192  11.868  1.00 92.00           H
ATOM   4247 2HG2 THR A 278     -11.511  -5.628  12.175  1.00 92.00           H
ATOM   4248 3HG2 THR A 278     -10.962  -5.264  10.522  1.00 92.00           H
ATOM   4249  HN  THR A 278      -7.408  -7.181  12.529  1.00 92.00           H
ATOM   4250  N   ILE A 279      -9.983  -8.057  14.179  1.00 92.36           N
ATOM   4251  CA  ILE A 279     -10.884  -8.835  15.012  1.00 92.36           C
ATOM   4252  C   ILE A 279     -10.514  -8.636  16.483  1.00 92.36           C
ATOM   4253  O   ILE A 279     -11.388  -8.452  17.328  1.00 92.36           O
ATOM   4254  HA  ILE A 279     -11.891  -8.448  14.854  1.00 92.36           H
ATOM   4255  CB  ILE A 279     -10.890 -10.301  14.572  1.00 92.36           C
ATOM   4256  HB  ILE A 279      -9.861 -10.660  14.569  1.00 92.36           H
ATOM   4257  CG1 ILE A 279     -11.423 -10.443  13.145  1.00 92.36           C
ATOM   4258 1HG1 ILE A 279     -12.499 -10.272  13.136  1.00 92.36           H
ATOM   4259 2HG1 ILE A 279     -10.974  -9.681  12.508  1.00 92.36           H
ATOM   4260  CG2 ILE A 279     -11.668 -11.168  15.563  1.00 92.36           C
ATOM   4261 1HG2 ILE A 279     -11.204 -11.100  16.547  1.00 92.36           H
ATOM   4262 2HG2 ILE A 279     -12.698 -10.817  15.623  1.00 92.36           H
ATOM   4263 3HG2 ILE A 279     -11.656 -12.205  15.227  1.00 92.36           H
ATOM   4264  CD1 ILE A 279     -11.117 -11.832  12.581  1.00 92.36           C
ATOM   4265 1HD1 ILE A 279     -10.038 -11.990  12.569  1.00 92.36           H
ATOM   4266 2HD1 ILE A 279     -11.588 -12.590  13.207  1.00 92.36           H
ATOM   4267 3HD1 ILE A 279     -11.506 -11.906  11.566  1.00 92.36           H
ATOM   4268  HN  ILE A 279      -9.375  -8.597  13.596  1.00 92.36           H
ATOM   4269  N   ASP A 280      -9.215  -8.679  16.744  1.00 91.71           N
ATOM   4270  CA  ASP A 280      -8.721  -8.562  18.105  1.00 91.71           C
ATOM   4271  C   ASP A 280      -9.065  -7.174  18.650  1.00 91.71           C
ATOM   4272  O   ASP A 280      -9.352  -7.023  19.836  1.00 91.71           O
ATOM   4273  HA  ASP A 280      -9.214  -9.361  18.658  1.00 91.71           H
ATOM   4274  CB  ASP A 280      -7.201  -8.727  18.155  1.00 91.71           C
ATOM   4275 1HB  ASP A 280      -6.917  -9.664  17.677  1.00 91.71           H
ATOM   4276 2HB  ASP A 280      -6.726  -7.925  17.591  1.00 91.71           H
ATOM   4277  CG  ASP A 280      -6.695  -8.711  19.599  1.00 91.71           C
ATOM   4278  OD1 ASP A 280      -7.289  -9.448  20.416  1.00 91.71           O
ATOM   4279  OD2 ASP A 280      -5.727  -7.963  19.853  1.00 91.71           O
ATOM   4280  HN  ASP A 280      -8.508  -8.791  16.046  1.00 91.71           H
ATOM   4281  N   ALA A 281      -9.023  -6.196  17.757  1.00 91.18           N
ATOM   4282  CA  ALA A 281      -9.329  -4.826  18.133  1.00 91.18           C
ATOM   4283  C   ALA A 281     -10.757  -4.758  18.679  1.00 91.18           C
ATOM   4284  O   ALA A 281     -11.058  -3.932  19.539  1.00 91.18           O
ATOM   4285  HA  ALA A 281      -8.634  -4.535  18.921  1.00 91.18           H
ATOM   4286  CB  ALA A 281      -9.121  -3.907  16.928  1.00 91.18           C
ATOM   4287 1HB  ALA A 281      -8.084  -3.970  16.598  1.00 91.18           H
ATOM   4288 2HB  ALA A 281      -9.780  -4.217  16.117  1.00 91.18           H
ATOM   4289 3HB  ALA A 281      -9.350  -2.880  17.211  1.00 91.18           H
ATOM   4290  HN  ALA A 281      -8.787  -6.327  16.794  1.00 91.18           H
ATOM   4291  N   TYR A 282     -11.599  -5.638  18.156  1.00 79.81           N
ATOM   4292  CA  TYR A 282     -12.997  -5.661  18.550  1.00 79.81           C
ATOM   4293  C   TYR A 282     -13.226  -6.643  19.701  1.00 79.81           C
ATOM   4294  O   TYR A 282     -13.876  -6.306  20.689  1.00 79.81           O
ATOM   4295  HA  TYR A 282     -13.271  -4.658  18.878  1.00 79.81           H
ATOM   4296  CB  TYR A 282     -13.773  -6.143  17.323  1.00 79.81           C
ATOM   4297 1HB  TYR A 282     -13.504  -5.521  16.469  1.00 79.81           H
ATOM   4298 2HB  TYR A 282     -13.464  -7.161  17.086  1.00 79.81           H
ATOM   4299  CG  TYR A 282     -15.293  -6.114  17.497  1.00 79.81           C
ATOM   4300  CD1 TYR A 282     -15.979  -7.281  17.766  1.00 79.81           C
ATOM   4301  HD1 TYR A 282     -15.438  -8.223  17.854  1.00 79.81           H
ATOM   4302  CD2 TYR A 282     -15.978  -4.921  17.385  1.00 79.81           C
ATOM   4303  HD2 TYR A 282     -15.436  -3.999  17.172  1.00 79.81           H
ATOM   4304  CE1 TYR A 282     -17.409  -7.254  17.929  1.00 79.81           C
ATOM   4305  HE1 TYR A 282     -17.963  -8.168  18.142  1.00 79.81           H
ATOM   4306  CE2 TYR A 282     -17.408  -4.894  17.548  1.00 79.81           C
ATOM   4307  HE2 TYR A 282     -17.961  -3.959  17.462  1.00 79.81           H
ATOM   4308  CZ  TYR A 282     -18.053  -6.061  17.813  1.00 79.81           C
ATOM   4309  OH  TYR A 282     -19.404  -6.036  17.967  1.00 79.81           O
ATOM   4310  HH  TYR A 282     -19.742  -6.954  18.176  1.00 79.81           H
ATOM   4311  HN  TYR A 282     -11.340  -6.324  17.477  1.00 79.81           H
ATOM   4312  N   ALA A 283     -12.680  -7.838  19.534  1.00 89.08           N
ATOM   4313  CA  ALA A 283     -13.032  -8.950  20.401  1.00 89.08           C
ATOM   4314  C   ALA A 283     -12.047  -9.013  21.570  1.00 89.08           C
ATOM   4315  O   ALA A 283     -12.349  -9.593  22.611  1.00 89.08           O
ATOM   4316  HA  ALA A 283     -14.033  -8.763  20.791  1.00 89.08           H
ATOM   4317  CB  ALA A 283     -13.055 -10.245  19.587  1.00 89.08           C
ATOM   4318 1HB  ALA A 283     -13.791 -10.160  18.788  1.00 89.08           H
ATOM   4319 2HB  ALA A 283     -12.069 -10.420  19.155  1.00 89.08           H
ATOM   4320 3HB  ALA A 283     -13.319 -11.079  20.238  1.00 89.08           H
ATOM   4321  HN  ALA A 283     -12.009  -8.053  18.824  1.00 89.08           H
ATOM   4322  N   MET A 284     -10.887  -8.407  21.358  1.00 82.37           N
ATOM   4323  CA  MET A 284      -9.854  -8.391  22.378  1.00 82.37           C
ATOM   4324  C   MET A 284      -9.628  -9.791  22.952  1.00 82.37           C
ATOM   4325  O   MET A 284      -9.534  -9.961  24.167  1.00 82.37           O
ATOM   4326  HA  MET A 284      -8.950  -8.047  21.875  1.00 82.37           H
ATOM   4327  CB  MET A 284     -10.261  -7.438  23.503  1.00 82.37           C
ATOM   4328 1HB  MET A 284     -11.162  -7.810  23.991  1.00 82.37           H
ATOM   4329 2HB  MET A 284      -9.478  -7.408  24.261  1.00 82.37           H
ATOM   4330  CG  MET A 284     -10.512  -6.028  22.964  1.00 82.37           C
ATOM   4331 1HG  MET A 284      -9.607  -5.644  22.493  1.00 82.37           H
ATOM   4332 2HG  MET A 284     -11.284  -6.056  22.195  1.00 82.37           H
ATOM   4333  SD  MET A 284     -11.013  -4.946  24.292  1.00 82.37           S
ATOM   4334  CE  MET A 284     -11.395  -3.471  23.363  1.00 82.37           C
ATOM   4335 1HE  MET A 284     -10.505  -3.136  22.831  1.00 82.37           H
ATOM   4336 2HE  MET A 284     -12.187  -3.688  22.646  1.00 82.37           H
ATOM   4337 3HE  MET A 284     -11.727  -2.688  24.045  1.00 82.37           H
ATOM   4338  HN  MET A 284     -10.651  -7.934  20.509  1.00 82.37           H
ATOM   4339  N   PHE A 285      -9.548 -10.760  22.051  1.00 84.88           N
ATOM   4340  CA  PHE A 285      -9.519 -12.156  22.453  1.00 84.88           C
ATOM   4341  C   PHE A 285      -8.091 -12.605  22.772  1.00 84.88           C
ATOM   4342  O   PHE A 285      -7.887 -13.667  23.357  1.00 84.88           O
ATOM   4343  HA  PHE A 285     -10.135 -12.248  23.347  1.00 84.88           H
ATOM   4344  CB  PHE A 285     -10.045 -12.972  21.271  1.00 84.88           C
ATOM   4345 1HB  PHE A 285     -10.210 -13.999  21.597  1.00 84.88           H
ATOM   4346 2HB  PHE A 285     -11.014 -12.574  20.970  1.00 84.88           H
ATOM   4347  CG  PHE A 285      -9.114 -12.982  20.057  1.00 84.88           C
ATOM   4348  CD1 PHE A 285      -9.234 -12.022  19.100  1.00 84.88           C
ATOM   4349  HD1 PHE A 285      -9.994 -11.247  19.198  1.00 84.88           H
ATOM   4350  CD2 PHE A 285      -8.166 -13.949  19.935  1.00 84.88           C
ATOM   4351  HD2 PHE A 285      -8.069 -14.717  20.701  1.00 84.88           H
ATOM   4352  CE1 PHE A 285      -8.370 -12.031  17.974  1.00 84.88           C
ATOM   4353  HE1 PHE A 285      -8.467 -11.263  17.207  1.00 84.88           H
ATOM   4354  CE2 PHE A 285      -7.301 -13.957  18.808  1.00 84.88           C
ATOM   4355  HE2 PHE A 285      -6.541 -14.733  18.710  1.00 84.88           H
ATOM   4356  CZ  PHE A 285      -7.422 -12.998  17.851  1.00 84.88           C
ATOM   4357  HZ  PHE A 285      -6.758 -13.005  16.986  1.00 84.88           H
ATOM   4358  HN  PHE A 285      -9.503 -10.603  21.064  1.00 84.88           H
ATOM   4359  N   ILE A 286      -7.140 -11.773  22.374  1.00 85.90           N
ATOM   4360  CA  ILE A 286      -5.738 -12.065  22.621  1.00 85.90           C
ATOM   4361  C   ILE A 286      -5.352 -11.553  24.010  1.00 85.90           C
ATOM   4362  O   ILE A 286      -5.168 -10.353  24.204  1.00 85.90           O
ATOM   4363  HA  ILE A 286      -5.624 -13.149  22.608  1.00 85.90           H
ATOM   4364  CB  ILE A 286      -4.868 -11.504  21.495  1.00 85.90           C
ATOM   4365  HB  ILE A 286      -5.020 -10.426  21.450  1.00 85.90           H
ATOM   4366  CG1 ILE A 286      -5.289 -12.077  20.140  1.00 85.90           C
ATOM   4367 1HG1 ILE A 286      -5.119 -13.153  20.127  1.00 85.90           H
ATOM   4368 2HG1 ILE A 286      -6.357 -11.921  19.991  1.00 85.90           H
ATOM   4369  CG2 ILE A 286      -3.383 -11.740  21.780  1.00 85.90           C
ATOM   4370 1HG2 ILE A 286      -3.110 -11.246  22.713  1.00 85.90           H
ATOM   4371 2HG2 ILE A 286      -3.195 -12.810  21.868  1.00 85.90           H
ATOM   4372 3HG2 ILE A 286      -2.787 -11.332  20.964  1.00 85.90           H
ATOM   4373  CD1 ILE A 286      -4.508 -11.419  19.000  1.00 85.90           C
ATOM   4374 1HD1 ILE A 286      -4.699 -10.345  19.001  1.00 85.90           H
ATOM   4375 2HD1 ILE A 286      -3.442 -11.598  19.139  1.00 85.90           H
ATOM   4376 3HD1 ILE A 286      -4.827 -11.844  18.048  1.00 85.90           H
ATOM   4377  HN  ILE A 286      -7.314 -10.914  21.892  1.00 85.90           H
ATOM   4378  N   SER A 287      -5.240 -12.490  24.941  1.00 84.31           N
ATOM   4379  CA  SER A 287      -4.881 -12.148  26.307  1.00 84.31           C
ATOM   4380  C   SER A 287      -3.459 -12.625  26.609  1.00 84.31           C
ATOM   4381  O   SER A 287      -2.858 -12.208  27.597  1.00 84.31           O
ATOM   4382  HA  SER A 287      -4.939 -11.061  26.357  1.00 84.31           H
ATOM   4383  CB  SER A 287      -5.868 -12.757  27.304  1.00 84.31           C
ATOM   4384 1HB  SER A 287      -5.556 -12.510  28.319  1.00 84.31           H
ATOM   4385 2HB  SER A 287      -6.853 -12.314  27.157  1.00 84.31           H
ATOM   4386  OG  SER A 287      -5.960 -14.173  27.168  1.00 84.31           O
ATOM   4387  HG  SER A 287      -6.628 -14.536  27.817  1.00 84.31           H
ATOM   4388  HN  SER A 287      -5.390 -13.464  24.774  1.00 84.31           H
ATOM   4389  N   ASN A 288      -2.962 -13.492  25.738  1.00 85.73           N
ATOM   4390  CA  ASN A 288      -1.660 -14.100  25.948  1.00 85.73           C
ATOM   4391  C   ASN A 288      -0.577 -13.195  25.358  1.00 85.73           C
ATOM   4392  O   ASN A 288      -0.607 -12.879  24.169  1.00 85.73           O
ATOM   4393  HA  ASN A 288      -1.567 -14.212  27.029  1.00 85.73           H
ATOM   4394  CB  ASN A 288      -1.569 -15.461  25.254  1.00 85.73           C
ATOM   4395 1HB  ASN A 288      -2.430 -16.071  25.527  1.00 85.73           H
ATOM   4396 2HB  ASN A 288      -1.605 -15.324  24.173  1.00 85.73           H
ATOM   4397  CG  ASN A 288      -0.279 -16.188  25.639  1.00 85.73           C
ATOM   4398  OD1 ASN A 288       0.773 -15.594  25.804  1.00 85.73           O
ATOM   4399  ND2 ASN A 288      -0.420 -17.504  25.773  1.00 85.73           N
ATOM   4400 1HD2 ASN A 288      -1.312 -17.929  25.623  1.00 85.73           H
ATOM   4401 2HD2 ASN A 288       0.367 -18.068  26.023  1.00 85.73           H
ATOM   4402  HN  ASN A 288      -3.433 -13.778  24.904  1.00 85.73           H
ATOM   4403  N   CYS A 289       0.354 -12.803  26.215  1.00 90.61           N
ATOM   4404  CA  CYS A 289       1.386 -11.859  25.820  1.00 90.61           C
ATOM   4405  C   CYS A 289       2.233 -12.506  24.723  1.00 90.61           C
ATOM   4406  O   CYS A 289       2.622 -11.844  23.762  1.00 90.61           O
ATOM   4407  HA  CYS A 289       0.873 -10.975  25.442  1.00 90.61           H
ATOM   4408  CB  CYS A 289       2.236 -11.418  27.013  1.00 90.61           C
ATOM   4409 1HB  CYS A 289       1.600 -10.974  27.779  1.00 90.61           H
ATOM   4410 2HB  CYS A 289       2.721 -12.284  27.464  1.00 90.61           H
ATOM   4411  SG  CYS A 289       3.497 -10.208  26.469  1.00 90.61           S
ATOM   4412  HN  CYS A 289       0.410 -13.118  27.163  1.00 90.61           H
ATOM   4413  N   ALA A 290       2.496 -13.792  24.903  1.00 92.59           N
ATOM   4414  CA  ALA A 290       3.361 -14.515  23.987  1.00 92.59           C
ATOM   4415  C   ALA A 290       2.755 -14.478  22.583  1.00 92.59           C
ATOM   4416  O   ALA A 290       3.467 -14.277  21.600  1.00 92.59           O
ATOM   4417  HA  ALA A 290       4.326 -14.007  23.970  1.00 92.59           H
ATOM   4418  CB  ALA A 290       3.566 -15.943  24.497  1.00 92.59           C
ATOM   4419 1HB  ALA A 290       4.026 -15.914  25.484  1.00 92.59           H
ATOM   4420 2HB  ALA A 290       2.601 -16.448  24.560  1.00 92.59           H
ATOM   4421 3HB  ALA A 290       4.215 -16.485  23.809  1.00 92.59           H
ATOM   4422  HN  ALA A 290       2.129 -14.338  25.657  1.00 92.59           H
ATOM   4423  N   VAL A 291       1.446 -14.676  22.533  1.00 92.99           N
ATOM   4424  CA  VAL A 291       0.736 -14.672  21.265  1.00 92.99           C
ATOM   4425  C   VAL A 291       0.783 -13.266  20.663  1.00 92.99           C
ATOM   4426  O   VAL A 291       1.014 -13.107  19.466  1.00 92.99           O
ATOM   4427  HA  VAL A 291       1.255 -15.358  20.595  1.00 92.99           H
ATOM   4428  CB  VAL A 291      -0.690 -15.191  21.462  1.00 92.99           C
ATOM   4429  HB  VAL A 291      -1.181 -14.550  22.194  1.00 92.99           H
ATOM   4430  CG1 VAL A 291      -1.487 -15.112  20.158  1.00 92.99           C
ATOM   4431 1HG1 VAL A 291      -1.535 -14.075  19.824  1.00 92.99           H
ATOM   4432 2HG1 VAL A 291      -0.997 -15.717  19.396  1.00 92.99           H
ATOM   4433 3HG1 VAL A 291      -2.497 -15.486  20.327  1.00 92.99           H
ATOM   4434  CG2 VAL A 291      -0.683 -16.617  22.015  1.00 92.99           C
ATOM   4435 1HG2 VAL A 291      -0.165 -17.275  21.317  1.00 92.99           H
ATOM   4436 2HG2 VAL A 291      -0.170 -16.632  22.977  1.00 92.99           H
ATOM   4437 3HG2 VAL A 291      -1.709 -16.961  22.145  1.00 92.99           H
ATOM   4438  HN  VAL A 291       0.873 -14.836  23.337  1.00 92.99           H
ATOM   4439  N   SER A 292       0.561 -12.282  21.522  1.00 93.31           N
ATOM   4440  CA  SER A 292       0.535 -10.897  21.083  1.00 93.31           C
ATOM   4441  C   SER A 292       1.892 -10.510  20.492  1.00 93.31           C
ATOM   4442  O   SER A 292       1.957  -9.835  19.466  1.00 93.31           O
ATOM   4443  HA  SER A 292      -0.242 -10.851  20.319  1.00 93.31           H
ATOM   4444  CB  SER A 292       0.171  -9.960  22.236  1.00 93.31           C
ATOM   4445 1HB  SER A 292      -0.756 -10.298  22.699  1.00 93.31           H
ATOM   4446 2HB  SER A 292       0.945 -10.009  23.001  1.00 93.31           H
ATOM   4447  OG  SER A 292       0.020  -8.612  21.801  1.00 93.31           O
ATOM   4448  HG  SER A 292      -0.817  -8.518  21.260  1.00 93.31           H
ATOM   4449  HN  SER A 292       0.400 -12.418  22.500  1.00 93.31           H
ATOM   4450  N   THR A 293       2.943 -10.955  21.166  1.00 90.03           N
ATOM   4451  CA  THR A 293       4.295 -10.631  20.743  1.00 90.03           C
ATOM   4452  C   THR A 293       4.563 -11.187  19.343  1.00 90.03           C
ATOM   4453  O   THR A 293       5.086 -10.482  18.481  1.00 90.03           O
ATOM   4454  HA  THR A 293       4.384  -9.546  20.678  1.00 90.03           H
ATOM   4455  CB  THR A 293       5.262 -11.161  21.803  1.00 90.03           C
ATOM   4456  HB  THR A 293       5.166 -12.241  21.912  1.00 90.03           H
ATOM   4457  OG1 THR A 293       4.956 -10.395  22.966  1.00 90.03           O
ATOM   4458  HG1 THR A 293       4.255 -10.860  23.506  1.00 90.03           H
ATOM   4459  CG2 THR A 293       6.719 -10.807  21.497  1.00 90.03           C
ATOM   4460 1HG2 THR A 293       6.828  -9.723  21.454  1.00 90.03           H
ATOM   4461 2HG2 THR A 293       7.003 -11.238  20.537  1.00 90.03           H
ATOM   4462 3HG2 THR A 293       7.362 -11.207  22.280  1.00 90.03           H
ATOM   4463  HN  THR A 293       2.882 -11.525  21.985  1.00 90.03           H
ATOM   4464  N   ASN A 294       4.194 -12.446  19.161  1.00 91.89           N
ATOM   4465  CA  ASN A 294       4.456 -13.129  17.905  1.00 91.89           C
ATOM   4466  C   ASN A 294       3.662 -12.451  16.786  1.00 91.89           C
ATOM   4467  O   ASN A 294       4.150 -12.322  15.664  1.00 91.89           O
ATOM   4468  HA  ASN A 294       5.533 -13.053  17.757  1.00 91.89           H
ATOM   4469  CB  ASN A 294       4.020 -14.594  17.973  1.00 91.89           C
ATOM   4470 1HB  ASN A 294       3.022 -14.661  18.406  1.00 91.89           H
ATOM   4471 2HB  ASN A 294       3.959 -15.006  16.966  1.00 91.89           H
ATOM   4472  CG  ASN A 294       5.001 -15.419  18.808  1.00 91.89           C
ATOM   4473  OD1 ASN A 294       6.141 -15.042  19.027  1.00 91.89           O
ATOM   4474  ND2 ASN A 294       4.497 -16.563  19.261  1.00 91.89           N
ATOM   4475 1HD2 ASN A 294       3.553 -16.814  19.045  1.00 91.89           H
ATOM   4476 2HD2 ASN A 294       5.061 -17.173  19.818  1.00 91.89           H
ATOM   4477  HN  ASN A 294       3.725 -12.997  19.851  1.00 91.89           H
ATOM   4478  N   ILE A 295       2.452 -12.036  17.130  1.00 91.82           N
ATOM   4479  CA  ILE A 295       1.577 -11.396  16.163  1.00 91.82           C
ATOM   4480  C   ILE A 295       2.211 -10.083  15.698  1.00 91.82           C
ATOM   4481  O   ILE A 295       2.192  -9.767  14.509  1.00 91.82           O
ATOM   4482  HA  ILE A 295       1.496 -12.063  15.304  1.00 91.82           H
ATOM   4483  CB  ILE A 295       0.171 -11.228  16.741  1.00 91.82           C
ATOM   4484  HB  ILE A 295       0.263 -10.865  17.764  1.00 91.82           H
ATOM   4485  CG1 ILE A 295      -0.560 -12.571  16.803  1.00 91.82           C
ATOM   4486 1HG1 ILE A 295      -0.750 -12.933  15.792  1.00 91.82           H
ATOM   4487 2HG1 ILE A 295       0.073 -13.311  17.292  1.00 91.82           H
ATOM   4488  CG2 ILE A 295      -0.623 -10.180  15.958  1.00 91.82           C
ATOM   4489 1HG2 ILE A 295      -0.107  -9.221  16.010  1.00 91.82           H
ATOM   4490 2HG2 ILE A 295      -0.707 -10.491  14.917  1.00 91.82           H
ATOM   4491 3HG2 ILE A 295      -1.618 -10.081  16.390  1.00 91.82           H
ATOM   4492  CD1 ILE A 295      -1.883 -12.441  17.561  1.00 91.82           C
ATOM   4493 1HD1 ILE A 295      -1.687 -12.103  18.578  1.00 91.82           H
ATOM   4494 2HD1 ILE A 295      -2.522 -11.718  17.054  1.00 91.82           H
ATOM   4495 3HD1 ILE A 295      -2.382 -13.410  17.590  1.00 91.82           H
ATOM   4496  HN  ILE A 295       2.069 -12.130  18.049  1.00 91.82           H
ATOM   4497  N   ASP A 296       2.759  -9.355  16.660  1.00 93.16           N
ATOM   4498  CA  ASP A 296       3.351  -8.060  16.372  1.00 93.16           C
ATOM   4499  C   ASP A 296       4.548  -8.247  15.437  1.00 93.16           C
ATOM   4500  O   ASP A 296       4.736  -7.472  14.500  1.00 93.16           O
ATOM   4501  HA  ASP A 296       2.553  -7.474  15.916  1.00 93.16           H
ATOM   4502  CB  ASP A 296       3.853  -7.387  17.651  1.00 93.16           C
ATOM   4503 1HB  ASP A 296       4.332  -8.127  18.292  1.00 93.16           H
ATOM   4504 2HB  ASP A 296       4.610  -6.643  17.403  1.00 93.16           H
ATOM   4505  CG  ASP A 296       2.702  -6.718  18.407  1.00 93.16           C
ATOM   4506  OD1 ASP A 296       1.543  -6.972  18.014  1.00 93.16           O
ATOM   4507  OD2 ASP A 296       3.008  -5.969  19.359  1.00 93.16           O
ATOM   4508  HN  ASP A 296       2.801  -9.635  17.619  1.00 93.16           H
ATOM   4509  N   ILE A 297       5.325  -9.281  15.723  1.00 93.20           N
ATOM   4510  CA  ILE A 297       6.476  -9.603  14.897  1.00 93.20           C
ATOM   4511  C   ILE A 297       6.002  -9.972  13.490  1.00 93.20           C
ATOM   4512  O   ILE A 297       6.557  -9.499  12.499  1.00 93.20           O
ATOM   4513  HA  ILE A 297       7.091  -8.706  14.829  1.00 93.20           H
ATOM   4514  CB  ILE A 297       7.328 -10.686  15.562  1.00 93.20           C
ATOM   4515  HB  ILE A 297       6.670 -11.502  15.861  1.00 93.20           H
ATOM   4516  CG1 ILE A 297       7.995 -10.155  16.833  1.00 93.20           C
ATOM   4517 1HG1 ILE A 297       8.734  -9.398  16.571  1.00 93.20           H
ATOM   4518 2HG1 ILE A 297       7.250  -9.669  17.463  1.00 93.20           H
ATOM   4519  CG2 ILE A 297       8.347 -11.264  14.578  1.00 93.20           C
ATOM   4520 1HG2 ILE A 297       7.824 -11.704  13.729  1.00 93.20           H
ATOM   4521 2HG2 ILE A 297       9.005 -10.469  14.228  1.00 93.20           H
ATOM   4522 3HG2 ILE A 297       8.939 -12.031  15.077  1.00 93.20           H
ATOM   4523  CD1 ILE A 297       8.669 -11.287  17.612  1.00 93.20           C
ATOM   4524 1HD1 ILE A 297       7.922 -12.030  17.893  1.00 93.20           H
ATOM   4525 2HD1 ILE A 297       9.430 -11.755  16.987  1.00 93.20           H
ATOM   4526 3HD1 ILE A 297       9.135 -10.882  18.510  1.00 93.20           H
ATOM   4527  HN  ILE A 297       5.180  -9.892  16.501  1.00 93.20           H
ATOM   4528  N   CYS A 298       4.979 -10.814  13.446  1.00 94.69           N
ATOM   4529  CA  CYS A 298       4.435 -11.265  12.177  1.00 94.69           C
ATOM   4530  C   CYS A 298       4.003 -10.036  11.375  1.00 94.69           C
ATOM   4531  O   CYS A 298       4.225  -9.969  10.167  1.00 94.69           O
ATOM   4532  HA  CYS A 298       5.236 -11.799  11.665  1.00 94.69           H
ATOM   4533  CB  CYS A 298       3.282 -12.252  12.375  1.00 94.69           C
ATOM   4534 1HB  CYS A 298       2.602 -11.880  13.141  1.00 94.69           H
ATOM   4535 2HB  CYS A 298       2.707 -12.341  11.454  1.00 94.69           H
ATOM   4536  SG  CYS A 298       3.937 -13.890  12.862  1.00 94.69           S
ATOM   4537  HG  CYS A 298       4.194 -13.566  14.126  1.00 94.69           H
ATOM   4538  HN  CYS A 298       4.526 -11.185  14.257  1.00 94.69           H
ATOM   4539  N   PHE A 299       3.393  -9.094  12.080  1.00 93.86           N
ATOM   4540  CA  PHE A 299       2.917  -7.876  11.446  1.00 93.86           C
ATOM   4541  C   PHE A 299       4.070  -7.112  10.791  1.00 93.86           C
ATOM   4542  O   PHE A 299       3.967  -6.697   9.638  1.00 93.86           O
ATOM   4543  HA  PHE A 299       2.197  -8.168  10.683  1.00 93.86           H
ATOM   4544  CB  PHE A 299       2.308  -7.007  12.549  1.00 93.86           C
ATOM   4545 1HB  PHE A 299       1.502  -7.562  13.031  1.00 93.86           H
ATOM   4546 2HB  PHE A 299       3.065  -6.819  13.310  1.00 93.86           H
ATOM   4547  CG  PHE A 299       1.759  -5.667  12.054  1.00 93.86           C
ATOM   4548  CD1 PHE A 299       2.514  -4.541  12.164  1.00 93.86           C
ATOM   4549  HD1 PHE A 299       3.509  -4.593  12.606  1.00 93.86           H
ATOM   4550  CD2 PHE A 299       0.517  -5.603  11.503  1.00 93.86           C
ATOM   4551  HD2 PHE A 299      -0.087  -6.505  11.414  1.00 93.86           H
ATOM   4552  CE1 PHE A 299       2.005  -3.298  11.705  1.00 93.86           C
ATOM   4553  HE1 PHE A 299       2.609  -2.395  11.794  1.00 93.86           H
ATOM   4554  CE2 PHE A 299       0.009  -4.359  11.043  1.00 93.86           C
ATOM   4555  HE2 PHE A 299      -0.987  -4.307  10.602  1.00 93.86           H
ATOM   4556  CZ  PHE A 299       0.763  -3.233  11.154  1.00 93.86           C
ATOM   4557  HZ  PHE A 299       0.372  -2.278  10.801  1.00 93.86           H
ATOM   4558  HN  PHE A 299       3.223  -9.153  13.063  1.00 93.86           H
ATOM   4559  N   GLN A 300       5.140  -6.951  11.555  1.00 90.18           N
ATOM   4560  CA  GLN A 300       6.276  -6.169  11.096  1.00 90.18           C
ATOM   4561  C   GLN A 300       6.876  -6.794   9.835  1.00 90.18           C
ATOM   4562  O   GLN A 300       7.226  -6.085   8.893  1.00 90.18           O
ATOM   4563  HA  GLN A 300       5.873  -5.183  10.864  1.00 90.18           H
ATOM   4564  CB  GLN A 300       7.330  -6.034  12.197  1.00 90.18           C
ATOM   4565 1HB  GLN A 300       7.531  -7.012  12.634  1.00 90.18           H
ATOM   4566 2HB  GLN A 300       8.266  -5.678  11.767  1.00 90.18           H
ATOM   4567  CG  GLN A 300       6.863  -5.069  13.288  1.00 90.18           C
ATOM   4568 1HG  GLN A 300       6.668  -4.089  12.852  1.00 90.18           H
ATOM   4569 2HG  GLN A 300       5.923  -5.422  13.713  1.00 90.18           H
ATOM   4570  CD  GLN A 300       7.913  -4.942  14.393  1.00 90.18           C
ATOM   4571  OE1 GLN A 300       9.029  -5.422  14.283  1.00 90.18           O
ATOM   4572  NE2 GLN A 300       7.494  -4.270  15.462  1.00 90.18           N
ATOM   4573 1HE2 GLN A 300       6.565  -3.901  15.489  1.00 90.18           H
ATOM   4574 2HE2 GLN A 300       8.109  -4.133  16.239  1.00 90.18           H
ATOM   4575  HN  GLN A 300       5.239  -7.343  12.469  1.00 90.18           H
ATOM   4576  N   VAL A 301       6.977  -8.115   9.859  1.00 95.06           N
ATOM   4577  CA  VAL A 301       7.596  -8.838   8.761  1.00 95.06           C
ATOM   4578  C   VAL A 301       6.731  -8.691   7.508  1.00 95.06           C
ATOM   4579  O   VAL A 301       7.224  -8.301   6.450  1.00 95.06           O
ATOM   4580  HA  VAL A 301       8.567  -8.381   8.572  1.00 95.06           H
ATOM   4581  CB  VAL A 301       7.827 -10.297   9.159  1.00 95.06           C
ATOM   4582  HB  VAL A 301       6.872 -10.713   9.479  1.00 95.06           H
ATOM   4583  CG1 VAL A 301       8.323 -11.119   7.968  1.00 95.06           C
ATOM   4584 1HG1 VAL A 301       7.580 -11.088   7.171  1.00 95.06           H
ATOM   4585 2HG1 VAL A 301       9.263 -10.702   7.605  1.00 95.06           H
ATOM   4586 3HG1 VAL A 301       8.480 -12.152   8.279  1.00 95.06           H
ATOM   4587  CG2 VAL A 301       8.800 -10.396  10.336  1.00 95.06           C
ATOM   4588 1HG2 VAL A 301       9.756  -9.955  10.056  1.00 95.06           H
ATOM   4589 2HG2 VAL A 301       8.390  -9.861  11.193  1.00 95.06           H
ATOM   4590 3HG2 VAL A 301       8.947 -11.444  10.599  1.00 95.06           H
ATOM   4591  HN  VAL A 301       6.646  -8.688  10.609  1.00 95.06           H
ATOM   4592  N   THR A 302       5.455  -9.011   7.667  1.00 94.31           N
ATOM   4593  CA  THR A 302       4.550  -9.067   6.532  1.00 94.31           C
ATOM   4594  C   THR A 302       4.346  -7.671   5.942  1.00 94.31           C
ATOM   4595  O   THR A 302       4.169  -7.523   4.734  1.00 94.31           O
ATOM   4596  HA  THR A 302       5.011  -9.678   5.755  1.00 94.31           H
ATOM   4597  CB  THR A 302       3.250  -9.727   6.996  1.00 94.31           C
ATOM   4598  HB  THR A 302       2.527  -9.778   6.182  1.00 94.31           H
ATOM   4599  OG1 THR A 302       2.851  -8.952   8.124  1.00 94.31           O
ATOM   4600  HG1 THR A 302       1.922  -9.201   8.399  1.00 94.31           H
ATOM   4601  CG2 THR A 302       3.475 -11.128   7.567  1.00 94.31           C
ATOM   4602 1HG2 THR A 302       4.145 -11.068   8.424  1.00 94.31           H
ATOM   4603 2HG2 THR A 302       3.920 -11.765   6.802  1.00 94.31           H
ATOM   4604 3HG2 THR A 302       2.521 -11.550   7.881  1.00 94.31           H
ATOM   4605  HN  THR A 302       5.039  -9.228   8.550  1.00 94.31           H
ATOM   4606  N   GLN A 303       4.377  -6.681   6.822  1.00 91.40           N
ATOM   4607  CA  GLN A 303       4.270  -5.296   6.396  1.00 91.40           C
ATOM   4608  C   GLN A 303       5.449  -4.926   5.493  1.00 91.40           C
ATOM   4609  O   GLN A 303       5.273  -4.240   4.487  1.00 91.40           O
ATOM   4610  HA  GLN A 303       3.339  -5.238   5.831  1.00 91.40           H
ATOM   4611  CB  GLN A 303       4.185  -4.356   7.600  1.00 91.40           C
ATOM   4612 1HB  GLN A 303       3.344  -4.643   8.231  1.00 91.40           H
ATOM   4613 2HB  GLN A 303       5.086  -4.454   8.206  1.00 91.40           H
ATOM   4614  CG  GLN A 303       4.021  -2.903   7.151  1.00 91.40           C
ATOM   4615 1HG  GLN A 303       4.912  -2.582   6.611  1.00 91.40           H
ATOM   4616 2HG  GLN A 303       3.183  -2.825   6.458  1.00 91.40           H
ATOM   4617  CD  GLN A 303       3.786  -1.982   8.350  1.00 91.40           C
ATOM   4618  OE1 GLN A 303       4.635  -1.808   9.208  1.00 91.40           O
ATOM   4619  NE2 GLN A 303       2.588  -1.404   8.361  1.00 91.40           N
ATOM   4620 1HE2 GLN A 303       1.936  -1.589   7.625  1.00 91.40           H
ATOM   4621 2HE2 GLN A 303       2.339  -0.783   9.104  1.00 91.40           H
ATOM   4622  HN  GLN A 303       4.473  -6.813   7.809  1.00 91.40           H
ATOM   4623  N   THR A 304       6.623  -5.396   5.885  1.00 92.48           N
ATOM   4624  CA  THR A 304       7.836  -5.094   5.144  1.00 92.48           C
ATOM   4625  C   THR A 304       7.763  -5.690   3.737  1.00 92.48           C
ATOM   4626  O   THR A 304       8.128  -5.035   2.761  1.00 92.48           O
ATOM   4627  HA  THR A 304       7.908  -4.013   5.029  1.00 92.48           H
ATOM   4628  CB  THR A 304       9.027  -5.603   5.958  1.00 92.48           C
ATOM   4629  HB  THR A 304       9.017  -6.690   6.025  1.00 92.48           H
ATOM   4630  OG1 THR A 304       8.922  -4.909   7.198  1.00 92.48           O
ATOM   4631  HG1 THR A 304       8.523  -5.508   7.892  1.00 92.48           H
ATOM   4632  CG2 THR A 304      10.368  -5.139   5.385  1.00 92.48           C
ATOM   4633 1HG2 THR A 304      10.405  -4.050   5.381  1.00 92.48           H
ATOM   4634 2HG2 THR A 304      10.476  -5.511   4.366  1.00 92.48           H
ATOM   4635 3HG2 THR A 304      11.180  -5.528   6.001  1.00 92.48           H
ATOM   4636  HN  THR A 304       6.754  -5.973   6.692  1.00 92.48           H
ATOM   4637  N   ILE A 305       7.289  -6.926   3.676  1.00 92.38           N
ATOM   4638  CA  ILE A 305       7.140  -7.609   2.402  1.00 92.38           C
ATOM   4639  C   ILE A 305       6.216  -6.792   1.496  1.00 92.38           C
ATOM   4640  O   ILE A 305       6.456  -6.683   0.295  1.00 92.38           O
ATOM   4641  HA  ILE A 305       8.125  -7.654   1.938  1.00 92.38           H
ATOM   4642  CB  ILE A 305       6.674  -9.050   2.617  1.00 92.38           C
ATOM   4643  HB  ILE A 305       5.790  -9.031   3.256  1.00 92.38           H
ATOM   4644  CG1 ILE A 305       7.741  -9.868   3.347  1.00 92.38           C
ATOM   4645 1HG1 ILE A 305       8.566 -10.084   2.668  1.00 92.38           H
ATOM   4646 2HG1 ILE A 305       8.152  -9.284   4.171  1.00 92.38           H
ATOM   4647  CG2 ILE A 305       6.261  -9.697   1.294  1.00 92.38           C
ATOM   4648 1HG2 ILE A 305       5.444  -9.128   0.850  1.00 92.38           H
ATOM   4649 2HG2 ILE A 305       7.111  -9.702   0.612  1.00 92.38           H
ATOM   4650 3HG2 ILE A 305       5.934 -10.720   1.476  1.00 92.38           H
ATOM   4651  CD1 ILE A 305       7.158 -11.177   3.883  1.00 92.38           C
ATOM   4652 1HD1 ILE A 305       6.350 -10.956   4.580  1.00 92.38           H
ATOM   4653 2HD1 ILE A 305       6.770 -11.768   3.053  1.00 92.38           H
ATOM   4654 3HD1 ILE A 305       7.937 -11.739   4.397  1.00 92.38           H
ATOM   4655  HN  ILE A 305       7.010  -7.458   4.475  1.00 92.38           H
ATOM   4656  N   ALA A 306       5.178  -6.240   2.107  1.00 91.97           N
ATOM   4657  CA  ALA A 306       4.196  -5.468   1.364  1.00 91.97           C
ATOM   4658  C   ALA A 306       4.872  -4.231   0.768  1.00 91.97           C
ATOM   4659  O   ALA A 306       4.535  -3.807  -0.336  1.00 91.97           O
ATOM   4660  HA  ALA A 306       3.825  -6.095   0.554  1.00 91.97           H
ATOM   4661  CB  ALA A 306       3.028  -5.108   2.284  1.00 91.97           C
ATOM   4662 1HB  ALA A 306       2.564  -6.021   2.657  1.00 91.97           H
ATOM   4663 2HB  ALA A 306       3.395  -4.517   3.124  1.00 91.97           H
ATOM   4664 3HB  ALA A 306       2.292  -4.528   1.727  1.00 91.97           H
ATOM   4665  HN  ALA A 306       5.003  -6.313   3.089  1.00 91.97           H
ATOM   4666  N   PHE A 307       5.813  -3.687   1.526  1.00 90.05           N
ATOM   4667  CA  PHE A 307       6.500  -2.476   1.112  1.00 90.05           C
ATOM   4668  C   PHE A 307       7.398  -2.741  -0.099  1.00 90.05           C
ATOM   4669  O   PHE A 307       7.588  -1.863  -0.939  1.00 90.05           O
ATOM   4670  HA  PHE A 307       5.736  -1.747   0.842  1.00 90.05           H
ATOM   4671  CB  PHE A 307       7.370  -2.030   2.289  1.00 90.05           C
ATOM   4672 1HB  PHE A 307       7.971  -2.875   2.623  1.00 90.05           H
ATOM   4673 2HB  PHE A 307       8.062  -1.261   1.945  1.00 90.05           H
ATOM   4674  CG  PHE A 307       6.576  -1.485   3.478  1.00 90.05           C
ATOM   4675  CD1 PHE A 307       5.229  -1.321   3.378  1.00 90.05           C
ATOM   4676  HD1 PHE A 307       4.716  -1.577   2.452  1.00 90.05           H
ATOM   4677  CD2 PHE A 307       7.216  -1.165   4.634  1.00 90.05           C
ATOM   4678  HD2 PHE A 307       8.295  -1.296   4.714  1.00 90.05           H
ATOM   4679  CE1 PHE A 307       4.492  -0.815   4.482  1.00 90.05           C
ATOM   4680  HE1 PHE A 307       3.413  -0.683   4.402  1.00 90.05           H
ATOM   4681  CE2 PHE A 307       6.479  -0.659   5.737  1.00 90.05           C
ATOM   4682  HE2 PHE A 307       6.993  -0.403   6.664  1.00 90.05           H
ATOM   4683  CZ  PHE A 307       5.133  -0.495   5.638  1.00 90.05           C
ATOM   4684  HZ  PHE A 307       4.567  -0.107   6.485  1.00 90.05           H
ATOM   4685  HN  PHE A 307       6.107  -4.060   2.406  1.00 90.05           H
ATOM   4686  N   PHE A 308       7.926  -3.955  -0.149  1.00 86.91           N
ATOM   4687  CA  PHE A 308       8.782  -4.354  -1.253  1.00 86.91           C
ATOM   4688  C   PHE A 308       8.028  -4.288  -2.583  1.00 86.91           C
ATOM   4689  O   PHE A 308       8.640  -4.175  -3.643  1.00 86.91           O
ATOM   4690  HA  PHE A 308       9.621  -3.659  -1.279  1.00 86.91           H
ATOM   4691  CB  PHE A 308       9.205  -5.801  -0.991  1.00 86.91           C
ATOM   4692 1HB  PHE A 308       8.405  -6.311  -0.454  1.00 86.91           H
ATOM   4693 2HB  PHE A 308       9.324  -6.312  -1.946  1.00 86.91           H
ATOM   4694  CG  PHE A 308      10.502  -5.934  -0.192  1.00 86.91           C
ATOM   4695  CD1 PHE A 308      11.703  -5.781  -0.813  1.00 86.91           C
ATOM   4696  HD1 PHE A 308      11.740  -5.562  -1.880  1.00 86.91           H
ATOM   4697  CD2 PHE A 308      10.456  -6.207   1.140  1.00 86.91           C
ATOM   4698  HD2 PHE A 308       9.494  -6.330   1.637  1.00 86.91           H
ATOM   4699  CE1 PHE A 308      12.907  -5.905  -0.071  1.00 86.91           C
ATOM   4700  HE1 PHE A 308      13.869  -5.782  -0.569  1.00 86.91           H
ATOM   4701  CE2 PHE A 308      11.660  -6.331   1.882  1.00 86.91           C
ATOM   4702  HE2 PHE A 308      11.623  -6.550   2.949  1.00 86.91           H
ATOM   4703  CZ  PHE A 308      12.860  -6.178   1.261  1.00 86.91           C
ATOM   4704  HZ  PHE A 308      13.785  -6.273   1.830  1.00 86.91           H
ATOM   4705  HN  PHE A 308       7.777  -4.659   0.546  1.00 86.91           H
ATOM   4706  N   HIS A 309       6.708  -4.362  -2.482  1.00 78.21           N
ATOM   4707  CA  HIS A 309       5.864  -4.311  -3.664  1.00 78.21           C
ATOM   4708  C   HIS A 309       6.103  -2.997  -4.410  1.00 78.21           C
ATOM   4709  O   HIS A 309       6.093  -2.967  -5.640  1.00 78.21           O
ATOM   4710  HA  HIS A 309       6.168  -5.142  -4.301  1.00 78.21           H
ATOM   4711  CB  HIS A 309       4.395  -4.523  -3.292  1.00 78.21           C
ATOM   4712 1HB  HIS A 309       4.297  -5.475  -2.770  1.00 78.21           H
ATOM   4713 2HB  HIS A 309       4.093  -3.743  -2.592  1.00 78.21           H
ATOM   4714  CG  HIS A 309       3.455  -4.513  -4.473  1.00 78.21           C
ATOM   4715  ND1 HIS A 309       3.527  -5.441  -5.497  1.00 78.21           N
ATOM   4716  HD1 HIS A 309       4.187  -6.190  -5.562  1.00 78.21           H
ATOM   4717  CD2 HIS A 309       2.420  -3.680  -4.781  1.00 78.21           C
ATOM   4718  HD2 HIS A 309       2.085  -2.831  -4.184  1.00 78.21           H
ATOM   4719  CE1 HIS A 309       2.575  -5.168  -6.377  1.00 78.21           C
ATOM   4720  HE1 HIS A 309       2.374  -5.720  -7.295  1.00 78.21           H
ATOM   4721  NE2 HIS A 309       1.890  -4.076  -5.932  1.00 78.21           N
ATOM   4722  HN  HIS A 309       6.218  -4.454  -1.616  1.00 78.21           H
ATOM   4723  N   SER A 310       6.314  -1.944  -3.635  1.00 83.44           N
ATOM   4724  CA  SER A 310       6.411  -0.608  -4.199  1.00 83.44           C
ATOM   4725  C   SER A 310       7.681  -0.487  -5.043  1.00 83.44           C
ATOM   4726  O   SER A 310       7.722   0.279  -6.004  1.00 83.44           O
ATOM   4727  HA  SER A 310       5.525  -0.492  -4.822  1.00 83.44           H
ATOM   4728  CB  SER A 310       6.402   0.456  -3.099  1.00 83.44           C
ATOM   4729 1HB  SER A 310       6.321   1.444  -3.551  1.00 83.44           H
ATOM   4730 2HB  SER A 310       5.522   0.320  -2.470  1.00 83.44           H
ATOM   4731  OG  SER A 310       7.575   0.399  -2.291  1.00 83.44           O
ATOM   4732  HG  SER A 310       7.746  -0.543  -2.003  1.00 83.44           H
ATOM   4733  HN  SER A 310       6.416  -1.992  -2.642  1.00 83.44           H
ATOM   4734  N   CYS A 311       8.688  -1.256  -4.653  1.00 86.27           N
ATOM   4735  CA  CYS A 311       9.967  -1.219  -5.340  1.00 86.27           C
ATOM   4736  C   CYS A 311       9.952  -2.281  -6.442  1.00 86.27           C
ATOM   4737  O   CYS A 311      10.763  -2.235  -7.365  1.00 86.27           O
ATOM   4738  HA  CYS A 311      10.065  -0.221  -5.766  1.00 86.27           H
ATOM   4739  CB  CYS A 311      11.135  -1.418  -4.372  1.00 86.27           C
ATOM   4740 1HB  CYS A 311      12.073  -1.159  -4.863  1.00 86.27           H
ATOM   4741 2HB  CYS A 311      11.028  -0.751  -3.517  1.00 86.27           H
ATOM   4742  SG  CYS A 311      11.188  -3.157  -3.804  1.00 86.27           S
ATOM   4743  HG  CYS A 311      12.255  -3.016  -3.023  1.00 86.27           H
ATOM   4744  HN  CYS A 311       8.639  -1.894  -3.885  1.00 86.27           H
ATOM   4745  N   LEU A 312       9.019  -3.213  -6.309  1.00 83.37           N
ATOM   4746  CA  LEU A 312       8.960  -4.347  -7.215  1.00 83.37           C
ATOM   4747  C   LEU A 312       8.288  -3.916  -8.520  1.00 83.37           C
ATOM   4748  O   LEU A 312       8.636  -4.407  -9.593  1.00 83.37           O
ATOM   4749  HA  LEU A 312       9.985  -4.643  -7.436  1.00 83.37           H
ATOM   4750  CB  LEU A 312       8.280  -5.539  -6.538  1.00 83.37           C
ATOM   4751 1HB  LEU A 312       7.401  -5.176  -6.005  1.00 83.37           H
ATOM   4752 2HB  LEU A 312       7.925  -6.218  -7.313  1.00 83.37           H
ATOM   4753  CG  LEU A 312       9.144  -6.335  -5.557  1.00 83.37           C
ATOM   4754  HG  LEU A 312       9.521  -5.649  -4.799  1.00 83.37           H
ATOM   4755  CD1 LEU A 312       8.314  -7.397  -4.833  1.00 83.37           C
ATOM   4756 1HD1 LEU A 312       7.510  -6.914  -4.278  1.00 83.37           H
ATOM   4757 2HD1 LEU A 312       7.888  -8.086  -5.563  1.00 83.37           H
ATOM   4758 3HD1 LEU A 312       8.952  -7.948  -4.143  1.00 83.37           H
ATOM   4759  CD2 LEU A 312      10.359  -6.940  -6.263  1.00 83.37           C
ATOM   4760 1HD2 LEU A 312      10.023  -7.608  -7.056  1.00 83.37           H
ATOM   4761 2HD2 LEU A 312      10.964  -6.142  -6.693  1.00 83.37           H
ATOM   4762 3HD2 LEU A 312      10.955  -7.500  -5.544  1.00 83.37           H
ATOM   4763  HN  LEU A 312       8.315  -3.201  -5.599  1.00 83.37           H
ATOM   4764  N   ASN A 313       7.336  -3.004  -8.386  1.00 77.15           N
ATOM   4765  CA  ASN A 313       6.521  -2.600  -9.519  1.00 77.15           C
ATOM   4766  C   ASN A 313       7.433  -2.172 -10.671  1.00 77.15           C
ATOM   4767  O   ASN A 313       7.345  -2.714 -11.772  1.00 77.15           O
ATOM   4768  HA  ASN A 313       5.921  -3.476  -9.767  1.00 77.15           H
ATOM   4769  CB  ASN A 313       5.626  -1.413  -9.159  1.00 77.15           C
ATOM   4770 1HB  ASN A 313       6.181  -0.710  -8.538  1.00 77.15           H
ATOM   4771 2HB  ASN A 313       5.339  -0.881 -10.066  1.00 77.15           H
ATOM   4772  CG  ASN A 313       4.372  -1.878  -8.416  1.00 77.15           C
ATOM   4773  OD1 ASN A 313       3.916  -3.001  -8.556  1.00 77.15           O
ATOM   4774  ND2 ASN A 313       3.842  -0.955  -7.619  1.00 77.15           N
ATOM   4775 1HD2 ASN A 313       4.266  -0.052  -7.549  1.00 77.15           H
ATOM   4776 2HD2 ASN A 313       3.019  -1.163  -7.090  1.00 77.15           H
ATOM   4777  HN  ASN A 313       7.120  -2.544  -7.525  1.00 77.15           H
ATOM   4778  N   PRO A 314       8.322  -1.197 -10.440  1.00 76.69           N
ATOM   4779  CA  PRO A 314       9.195  -0.703 -11.508  1.00 76.69           C
ATOM   4780  C   PRO A 314       9.958  -1.824 -12.194  1.00 76.69           C
ATOM   4781  O   PRO A 314      10.087  -1.834 -13.418  1.00 76.69           O
ATOM   4782  HA  PRO A 314       8.599  -0.241 -12.295  1.00 76.69           H
ATOM   4783  CB  PRO A 314      10.135   0.266 -10.789  1.00 76.69           C
ATOM   4784 1HB  PRO A 314      11.046  -0.231 -10.455  1.00 76.69           H
ATOM   4785 2HB  PRO A 314      10.441   1.086 -11.439  1.00 76.69           H
ATOM   4786  CG  PRO A 314       9.301   0.762  -9.614  1.00 76.69           C
ATOM   4787 1HG  PRO A 314       9.923   1.175  -8.821  1.00 76.69           H
ATOM   4788 2HG  PRO A 314       8.615   1.556  -9.911  1.00 76.69           H
ATOM   4789  CD  PRO A 314       8.565  -0.491  -9.168  1.00 76.69           C
ATOM   4790 1HD  PRO A 314       9.165  -1.092  -8.486  1.00 76.69           H
ATOM   4791 2HD  PRO A 314       7.638  -0.252  -8.647  1.00 76.69           H
ATOM   4792  N   VAL A 315      10.448  -2.747 -11.380  1.00 78.69           N
ATOM   4793  CA  VAL A 315      11.269  -3.834 -11.889  1.00 78.69           C
ATOM   4794  C   VAL A 315      10.433  -4.700 -12.832  1.00 78.69           C
ATOM   4795  O   VAL A 315      10.913  -5.120 -13.884  1.00 78.69           O
ATOM   4796  HA  VAL A 315      12.089  -3.390 -12.454  1.00 78.69           H
ATOM   4797  CB  VAL A 315      11.869  -4.625 -10.725  1.00 78.69           C
ATOM   4798  HB  VAL A 315      11.047  -5.014 -10.125  1.00 78.69           H
ATOM   4799  CG1 VAL A 315      12.684  -5.815 -11.234  1.00 78.69           C
ATOM   4800 1HG1 VAL A 315      12.039  -6.478 -11.811  1.00 78.69           H
ATOM   4801 2HG1 VAL A 315      13.495  -5.456 -11.867  1.00 78.69           H
ATOM   4802 3HG1 VAL A 315      13.100  -6.360 -10.386  1.00 78.69           H
ATOM   4803  CG2 VAL A 315      12.719  -3.722  -9.828  1.00 78.69           C
ATOM   4804 1HG2 VAL A 315      13.531  -3.290 -10.413  1.00 78.69           H
ATOM   4805 2HG2 VAL A 315      12.097  -2.923  -9.424  1.00 78.69           H
ATOM   4806 3HG2 VAL A 315      13.134  -4.309  -9.009  1.00 78.69           H
ATOM   4807  HN  VAL A 315      10.293  -2.761 -10.393  1.00 78.69           H
ATOM   4808  N   LEU A 316       9.196  -4.942 -12.422  1.00 76.44           N
ATOM   4809  CA  LEU A 316       8.298  -5.774 -13.205  1.00 76.44           C
ATOM   4810  C   LEU A 316       8.137  -5.170 -14.601  1.00 76.44           C
ATOM   4811  O   LEU A 316       8.154  -5.890 -15.598  1.00 76.44           O
ATOM   4812  HA  LEU A 316       8.764  -6.755 -13.304  1.00 76.44           H
ATOM   4813  CB  LEU A 316       6.974  -5.975 -12.465  1.00 76.44           C
ATOM   4814 1HB  LEU A 316       6.580  -4.996 -12.193  1.00 76.44           H
ATOM   4815 2HB  LEU A 316       6.260  -6.425 -13.155  1.00 76.44           H
ATOM   4816  CG  LEU A 316       7.034  -6.838 -11.203  1.00 76.44           C
ATOM   4817  HG  LEU A 316       7.779  -6.410 -10.532  1.00 76.44           H
ATOM   4818  CD1 LEU A 316       5.695  -6.821 -10.462  1.00 76.44           C
ATOM   4819 1HD1 LEU A 316       5.452  -5.798 -10.175  1.00 76.44           H
ATOM   4820 2HD1 LEU A 316       4.914  -7.210 -11.115  1.00 76.44           H
ATOM   4821 3HD1 LEU A 316       5.766  -7.442  -9.570  1.00 76.44           H
ATOM   4822  CD2 LEU A 316       7.488  -8.261 -11.534  1.00 76.44           C
ATOM   4823 1HD2 LEU A 316       6.785  -8.714 -12.233  1.00 76.44           H
ATOM   4824 2HD2 LEU A 316       8.480  -8.231 -11.984  1.00 76.44           H
ATOM   4825 3HD2 LEU A 316       7.522  -8.853 -10.619  1.00 76.44           H
ATOM   4826  HN  LEU A 316       8.808  -4.582 -11.574  1.00 76.44           H
ATOM   4827  N   TYR A 317       7.984  -3.855 -14.628  1.00 63.96           N
ATOM   4828  CA  TYR A 317       7.771  -3.151 -15.882  1.00 63.96           C
ATOM   4829  C   TYR A 317       8.992  -3.279 -16.796  1.00 63.96           C
ATOM   4830  O   TYR A 317       8.852  -3.374 -18.014  1.00 63.96           O
ATOM   4831  HA  TYR A 317       6.908  -3.598 -16.376  1.00 63.96           H
ATOM   4832  CB  TYR A 317       7.577  -1.680 -15.512  1.00 63.96           C
ATOM   4833 1HB  TYR A 317       8.487  -1.312 -15.038  1.00 63.96           H
ATOM   4834 2HB  TYR A 317       7.437  -1.101 -16.425  1.00 63.96           H
ATOM   4835  CG  TYR A 317       6.393  -1.424 -14.577  1.00 63.96           C
ATOM   4836  CD1 TYR A 317       5.319  -2.289 -14.572  1.00 63.96           C
ATOM   4837  HD1 TYR A 317       5.313  -3.155 -15.234  1.00 63.96           H
ATOM   4838  CD2 TYR A 317       6.400  -0.327 -13.739  1.00 63.96           C
ATOM   4839  HD2 TYR A 317       7.249   0.357 -13.744  1.00 63.96           H
ATOM   4840  CE1 TYR A 317       4.204  -2.048 -13.692  1.00 63.96           C
ATOM   4841  HE1 TYR A 317       3.349  -2.724 -13.678  1.00 63.96           H
ATOM   4842  CE2 TYR A 317       5.286  -0.086 -12.860  1.00 63.96           C
ATOM   4843  HE2 TYR A 317       5.279   0.776 -12.193  1.00 63.96           H
ATOM   4844  CZ  TYR A 317       4.243  -0.959 -12.879  1.00 63.96           C
ATOM   4845  OH  TYR A 317       3.191  -0.731 -12.048  1.00 63.96           O
ATOM   4846  HH  TYR A 317       2.530  -1.478 -12.121  1.00 63.96           H
ATOM   4847  HN  TYR A 317       8.004  -3.273 -13.815  1.00 63.96           H
ATOM   4848  N   VAL A 318      10.161  -3.276 -16.172  1.00 66.73           N
ATOM   4849  CA  VAL A 318      11.406  -3.348 -16.917  1.00 66.73           C
ATOM   4850  C   VAL A 318      11.493  -4.700 -17.628  1.00 66.73           C
ATOM   4851  O   VAL A 318      11.750  -4.759 -18.829  1.00 66.73           O
ATOM   4852  HA  VAL A 318      11.386  -2.558 -17.668  1.00 66.73           H
ATOM   4853  CB  VAL A 318      12.590  -3.085 -15.984  1.00 66.73           C
ATOM   4854  HB  VAL A 318      12.506  -3.766 -15.137  1.00 66.73           H
ATOM   4855  CG1 VAL A 318      13.917  -3.373 -16.689  1.00 66.73           C
ATOM   4856 1HG1 VAL A 318      13.944  -4.417 -17.002  1.00 66.73           H
ATOM   4857 2HG1 VAL A 318      14.012  -2.729 -17.563  1.00 66.73           H
ATOM   4858 3HG1 VAL A 318      14.742  -3.179 -16.003  1.00 66.73           H
ATOM   4859  CG2 VAL A 318      12.555  -1.654 -15.444  1.00 66.73           C
ATOM   4860 1HG2 VAL A 318      12.603  -0.951 -16.275  1.00 66.73           H
ATOM   4861 2HG2 VAL A 318      11.631  -1.498 -14.888  1.00 66.73           H
ATOM   4862 3HG2 VAL A 318      13.408  -1.495 -14.783  1.00 66.73           H
ATOM   4863  HN  VAL A 318      10.265  -3.226 -15.179  1.00 66.73           H
ATOM   4864  N   PHE A 319      11.274  -5.754 -16.855  1.00 66.81           N
ATOM   4865  CA  PHE A 319      11.524  -7.101 -17.338  1.00 66.81           C
ATOM   4866  C   PHE A 319      10.369  -7.593 -18.213  1.00 66.81           C
ATOM   4867  O   PHE A 319      10.587  -8.305 -19.192  1.00 66.81           O
ATOM   4868  HA  PHE A 319      12.438  -7.068 -17.931  1.00 66.81           H
ATOM   4869  CB  PHE A 319      11.636  -8.004 -16.108  1.00 66.81           C
ATOM   4870 1HB  PHE A 319      10.857  -7.729 -15.396  1.00 66.81           H
ATOM   4871 2HB  PHE A 319      11.445  -9.034 -16.407  1.00 66.81           H
ATOM   4872  CG  PHE A 319      12.994  -7.934 -15.407  1.00 66.81           C
ATOM   4873  CD1 PHE A 319      14.094  -8.473 -16.000  1.00 66.81           C
ATOM   4874  HD1 PHE A 319      14.007  -8.953 -16.974  1.00 66.81           H
ATOM   4875  CD2 PHE A 319      13.102  -7.335 -14.191  1.00 66.81           C
ATOM   4876  HD2 PHE A 319      12.221  -6.904 -13.716  1.00 66.81           H
ATOM   4877  CE1 PHE A 319      15.354  -8.408 -15.349  1.00 66.81           C
ATOM   4878  HE1 PHE A 319      16.235  -8.840 -15.824  1.00 66.81           H
ATOM   4879  CE2 PHE A 319      14.363  -7.271 -13.540  1.00 66.81           C
ATOM   4880  HE2 PHE A 319      14.449  -6.790 -12.566  1.00 66.81           H
ATOM   4881  CZ  PHE A 319      15.462  -7.809 -14.133  1.00 66.81           C
ATOM   4882  HZ  PHE A 319      16.430  -7.759 -13.634  1.00 66.81           H
ATOM   4883  HN  PHE A 319      10.933  -5.698 -15.917  1.00 66.81           H
ATOM   4884  N   VAL A 320       9.166  -7.193 -17.829  1.00 70.72           N
ATOM   4885  CA  VAL A 320       7.965  -7.771 -18.408  1.00 70.72           C
ATOM   4886  C   VAL A 320       7.448  -6.854 -19.519  1.00 70.72           C
ATOM   4887  O   VAL A 320       6.775  -7.311 -20.442  1.00 70.72           O
ATOM   4888  HA  VAL A 320       8.239  -8.731 -18.845  1.00 70.72           H
ATOM   4889  CB  VAL A 320       6.927  -8.027 -17.313  1.00 70.72           C
ATOM   4890  HB  VAL A 320       6.490  -7.069 -17.034  1.00 70.72           H
ATOM   4891  CG1 VAL A 320       5.801  -8.927 -17.825  1.00 70.72           C
ATOM   4892 1HG1 VAL A 320       5.307  -8.445 -18.669  1.00 70.72           H
ATOM   4893 2HG1 VAL A 320       6.216  -9.883 -18.145  1.00 70.72           H
ATOM   4894 3HG1 VAL A 320       5.077  -9.093 -17.027  1.00 70.72           H
ATOM   4895  CG2 VAL A 320       7.583  -8.625 -16.066  1.00 70.72           C
ATOM   4896 1HG2 VAL A 320       8.059  -9.571 -16.324  1.00 70.72           H
ATOM   4897 2HG2 VAL A 320       8.332  -7.933 -15.682  1.00 70.72           H
ATOM   4898 3HG2 VAL A 320       6.823  -8.798 -15.304  1.00 70.72           H
ATOM   4899  HN  VAL A 320       9.005  -6.489 -17.137  1.00 70.72           H
ATOM   4900  N   GLY A 321       7.781  -5.578 -19.393  1.00 72.26           N
ATOM   4901  CA  GLY A 321       7.250  -4.573 -20.298  1.00 72.26           C
ATOM   4902  C   GLY A 321       8.193  -4.348 -21.481  1.00 72.26           C
ATOM   4903  O   GLY A 321       9.164  -3.601 -21.373  1.00 72.26           O
ATOM   4904 1HA  GLY A 321       6.272  -4.887 -20.662  1.00 72.26           H
ATOM   4905 2HA  GLY A 321       7.105  -3.636 -19.761  1.00 72.26           H
ATOM   4906  HN  GLY A 321       8.401  -5.229 -18.690  1.00 72.26           H
ATOM   4907  N   GLU A 322       7.874  -5.009 -22.585  1.00 64.09           N
ATOM   4908  CA  GLU A 322       8.603  -4.794 -23.823  1.00 64.09           C
ATOM   4909  C   GLU A 322       8.551  -3.316 -24.219  1.00 64.09           C
ATOM   4910  O   GLU A 322       9.572  -2.730 -24.576  1.00 64.09           O
ATOM   4911  HA  GLU A 322       9.631  -5.083 -23.609  1.00 64.09           H
ATOM   4912  CB  GLU A 322       8.055  -5.680 -24.943  1.00 64.09           C
ATOM   4913 1HB  GLU A 322       6.966  -5.626 -24.955  1.00 64.09           H
ATOM   4914 2HB  GLU A 322       8.511  -5.398 -25.892  1.00 64.09           H
ATOM   4915  CG  GLU A 322       8.420  -7.147 -24.709  1.00 64.09           C
ATOM   4916 1HG  GLU A 322       9.486  -7.231 -24.498  1.00 64.09           H
ATOM   4917 2HG  GLU A 322       7.891  -7.523 -23.834  1.00 64.09           H
ATOM   4918  CD  GLU A 322       8.069  -8.001 -25.929  1.00 64.09           C
ATOM   4919  OE1 GLU A 322       8.456  -9.190 -25.921  1.00 64.09           O
ATOM   4920  OE2 GLU A 322       7.420  -7.446 -26.842  1.00 64.09           O
ATOM   4921  HN  GLU A 322       7.135  -5.681 -22.640  1.00 64.09           H
ATOM   4922  N   ARG A 323       7.352  -2.758 -24.141  1.00 61.72           N
ATOM   4923  CA  ARG A 323       7.144  -1.375 -24.537  1.00 61.72           C
ATOM   4924  C   ARG A 323       7.982  -0.441 -23.663  1.00 61.72           C
ATOM   4925  O   ARG A 323       8.627   0.476 -24.169  1.00 61.72           O
ATOM   4926  HA  ARG A 323       7.466  -1.332 -25.578  1.00 61.72           H
ATOM   4927  CB  ARG A 323       5.669  -0.985 -24.421  1.00 61.72           C
ATOM   4928 1HB  ARG A 323       5.063  -1.654 -25.031  1.00 61.72           H
ATOM   4929 2HB  ARG A 323       5.338  -1.106 -23.390  1.00 61.72           H
ATOM   4930  CG  ARG A 323       5.448   0.462 -24.867  1.00 61.72           C
ATOM   4931 1HG  ARG A 323       6.021   1.135 -24.228  1.00 61.72           H
ATOM   4932 2HG  ARG A 323       5.820   0.594 -25.883  1.00 61.72           H
ATOM   4933  CD  ARG A 323       3.965   0.833 -24.808  1.00 61.72           C
ATOM   4934 1HD  ARG A 323       3.410   0.265 -25.554  1.00 61.72           H
ATOM   4935 2HD  ARG A 323       3.553   0.568 -23.834  1.00 61.72           H
ATOM   4936  NE  ARG A 323       3.796   2.283 -25.050  1.00 61.72           N
ATOM   4937  HE  ARG A 323       4.502   2.756 -25.578  1.00 61.72           H
ATOM   4938  CZ  ARG A 323       2.757   3.003 -24.605  1.00 61.72           C
ATOM   4939  NH1 ARG A 323       1.783   2.422 -23.892  1.00 61.72           N
ATOM   4940 1HH1 ARG A 323       1.827   1.444 -23.689  1.00 61.72           H
ATOM   4941 2HH1 ARG A 323       1.010   2.966 -23.564  1.00 61.72           H
ATOM   4942  NH2 ARG A 323       2.707   4.313 -24.883  1.00 61.72           N
ATOM   4943 1HH2 ARG A 323       1.939   4.864 -24.559  1.00 61.72           H
ATOM   4944 2HH2 ARG A 323       3.439   4.739 -25.416  1.00 61.72           H
ATOM   4945  HN  ARG A 323       6.534  -3.232 -23.816  1.00 61.72           H
ATOM   4946  N   PHE A 324       7.946  -0.706 -22.365  1.00 73.29           N
ATOM   4947  CA  PHE A 324       8.632   0.146 -21.408  1.00 73.29           C
ATOM   4948  C   PHE A 324      10.148   0.075 -21.599  1.00 73.29           C
ATOM   4949  O   PHE A 324      10.831   1.097 -21.564  1.00 73.29           O
ATOM   4950  HA  PHE A 324       8.293   1.167 -21.582  1.00 73.29           H
ATOM   4951  CB  PHE A 324       8.281  -0.376 -20.013  1.00 73.29           C
ATOM   4952 1HB  PHE A 324       7.197  -0.453 -19.927  1.00 73.29           H
ATOM   4953 2HB  PHE A 324       8.681  -1.384 -19.902  1.00 73.29           H
ATOM   4954  CG  PHE A 324       8.809   0.495 -18.872  1.00 73.29           C
ATOM   4955  CD1 PHE A 324       9.987   0.184 -18.268  1.00 73.29           C
ATOM   4956  HD1 PHE A 324      10.555  -0.686 -18.597  1.00 73.29           H
ATOM   4957  CD2 PHE A 324       8.100   1.580 -18.461  1.00 73.29           C
ATOM   4958  HD2 PHE A 324       7.155   1.830 -18.945  1.00 73.29           H
ATOM   4959  CE1 PHE A 324      10.477   0.993 -17.208  1.00 73.29           C
ATOM   4960  HE1 PHE A 324      11.421   0.743 -16.724  1.00 73.29           H
ATOM   4961  CE2 PHE A 324       8.589   2.389 -17.401  1.00 73.29           C
ATOM   4962  HE2 PHE A 324       8.021   3.259 -17.072  1.00 73.29           H
ATOM   4963  CZ  PHE A 324       9.768   2.078 -16.797  1.00 73.29           C
ATOM   4964  HZ  PHE A 324      10.144   2.699 -15.984  1.00 73.29           H
ATOM   4965  HN  PHE A 324       7.460  -1.484 -21.967  1.00 73.29           H
ATOM   4966  N   ARG A 325      10.631  -1.143 -21.797  1.00 71.45           N
ATOM   4967  CA  ARG A 325      12.052  -1.359 -22.011  1.00 71.45           C
ATOM   4968  C   ARG A 325      12.544  -0.521 -23.193  1.00 71.45           C
ATOM   4969  O   ARG A 325      13.591   0.119 -23.111  1.00 71.45           O
ATOM   4970  HA  ARG A 325      12.525  -1.042 -21.082  1.00 71.45           H
ATOM   4971  CB  ARG A 325      12.350  -2.835 -22.282  1.00 71.45           C
ATOM   4972 1HB  ARG A 325      11.629  -3.231 -22.996  1.00 71.45           H
ATOM   4973 2HB  ARG A 325      13.336  -2.933 -22.737  1.00 71.45           H
ATOM   4974  CG  ARG A 325      12.296  -3.652 -20.989  1.00 71.45           C
ATOM   4975 1HG  ARG A 325      12.866  -3.145 -20.210  1.00 71.45           H
ATOM   4976 2HG  ARG A 325      11.266  -3.717 -20.639  1.00 71.45           H
ATOM   4977  CD  ARG A 325      12.857  -5.059 -21.205  1.00 71.45           C
ATOM   4978 1HD  ARG A 325      13.865  -4.998 -21.614  1.00 71.45           H
ATOM   4979 2HD  ARG A 325      12.931  -5.580 -20.251  1.00 71.45           H
ATOM   4980  NE  ARG A 325      11.982  -5.816 -22.128  1.00 71.45           N
ATOM   4981  HE  ARG A 325      11.235  -5.324 -22.576  1.00 71.45           H
ATOM   4982  CZ  ARG A 325      12.128  -7.120 -22.402  1.00 71.45           C
ATOM   4983  NH1 ARG A 325      13.111  -7.828 -21.830  1.00 71.45           N
ATOM   4984 1HH1 ARG A 325      13.743  -7.385 -21.195  1.00 71.45           H
ATOM   4985 2HH1 ARG A 325      13.213  -8.801 -22.040  1.00 71.45           H
ATOM   4986  NH2 ARG A 325      11.276  -7.704 -23.255  1.00 71.45           N
ATOM   4987 1HH2 ARG A 325      11.371  -8.676 -23.470  1.00 71.45           H
ATOM   4988 2HH2 ARG A 325      10.545  -7.167 -23.677  1.00 71.45           H
ATOM   4989  HN  ARG A 325      10.071  -1.971 -21.813  1.00 71.45           H
ATOM   4990  N   ARG A 326      11.766  -0.553 -24.265  1.00 66.58           N
ATOM   4991  CA  ARG A 326      12.142   0.143 -25.483  1.00 66.58           C
ATOM   4992  C   ARG A 326      12.164   1.655 -25.246  1.00 66.58           C
ATOM   4993  O   ARG A 326      13.081   2.343 -25.689  1.00 66.58           O
ATOM   4994  HA  ARG A 326      13.137  -0.231 -25.722  1.00 66.58           H
ATOM   4995  CB  ARG A 326      11.168  -0.173 -26.621  1.00 66.58           C
ATOM   4996 1HB  ARG A 326      11.004  -1.249 -26.675  1.00 66.58           H
ATOM   4997 2HB  ARG A 326      10.202   0.287 -26.415  1.00 66.58           H
ATOM   4998  CG  ARG A 326      11.707   0.335 -27.960  1.00 66.58           C
ATOM   4999 1HG  ARG A 326      11.857   1.413 -27.910  1.00 66.58           H
ATOM   5000 2HG  ARG A 326      12.680  -0.114 -28.158  1.00 66.58           H
ATOM   5001  CD  ARG A 326      10.743   0.000 -29.100  1.00 66.58           C
ATOM   5002 1HD  ARG A 326       9.780   0.479 -28.925  1.00 66.58           H
ATOM   5003 2HD  ARG A 326      11.129   0.394 -30.041  1.00 66.58           H
ATOM   5004  NE  ARG A 326      10.567  -1.466 -29.201  1.00 66.58           N
ATOM   5005  HE  ARG A 326      11.285  -2.051 -28.824  1.00 66.58           H
ATOM   5006  CZ  ARG A 326       9.506  -2.058 -29.766  1.00 66.58           C
ATOM   5007  NH1 ARG A 326       8.515  -1.323 -30.288  1.00 66.58           N
ATOM   5008 1HH1 ARG A 326       8.563  -0.324 -30.257  1.00 66.58           H
ATOM   5009 2HH1 ARG A 326       7.727  -1.773 -30.708  1.00 66.58           H
ATOM   5010  NH2 ARG A 326       9.452  -3.396 -29.802  1.00 66.58           N
ATOM   5011 1HH2 ARG A 326       8.667  -3.854 -30.220  1.00 66.58           H
ATOM   5012 2HH2 ARG A 326      10.196  -3.938 -29.410  1.00 66.58           H
ATOM   5013  HN  ARG A 326      10.895  -1.042 -24.309  1.00 66.58           H
ATOM   5014  N   ASP A 327      11.142   2.126 -24.546  1.00 76.41           N
ATOM   5015  CA  ASP A 327      10.987   3.553 -24.318  1.00 76.41           C
ATOM   5016  C   ASP A 327      12.047   4.024 -23.321  1.00 76.41           C
ATOM   5017  O   ASP A 327      12.513   5.160 -23.395  1.00 76.41           O
ATOM   5018  HA  ASP A 327      11.102   4.014 -25.299  1.00 76.41           H
ATOM   5019  CB  ASP A 327       9.611   3.870 -23.729  1.00 76.41           C
ATOM   5020 1HB  ASP A 327       9.414   3.214 -22.881  1.00 76.41           H
ATOM   5021 2HB  ASP A 327       9.599   4.892 -23.351  1.00 76.41           H
ATOM   5022  CG  ASP A 327       8.512   3.696 -24.780  1.00 76.41           C
ATOM   5023  OD1 ASP A 327       8.877   3.583 -25.970  1.00 76.41           O
ATOM   5024  OD2 ASP A 327       7.331   3.680 -24.369  1.00 76.41           O
ATOM   5025  HN  ASP A 327      10.431   1.553 -24.139  1.00 76.41           H
ATOM   5026  N   LEU A 328      12.398   3.128 -22.411  1.00 77.83           N
ATOM   5027  CA  LEU A 328      13.444   3.413 -21.444  1.00 77.83           C
ATOM   5028  C   LEU A 328      14.752   3.700 -22.184  1.00 77.83           C
ATOM   5029  O   LEU A 328      15.385   4.730 -21.957  1.00 77.83           O
ATOM   5030  HA  LEU A 328      13.151   4.311 -20.900  1.00 77.83           H
ATOM   5031  CB  LEU A 328      13.552   2.280 -20.421  1.00 77.83           C
ATOM   5032 1HB  LEU A 328      12.625   2.245 -19.848  1.00 77.83           H
ATOM   5033 2HB  LEU A 328      13.629   1.336 -20.961  1.00 77.83           H
ATOM   5034  CG  LEU A 328      14.723   2.371 -19.440  1.00 77.83           C
ATOM   5035  HG  LEU A 328      15.648   2.397 -20.015  1.00 77.83           H
ATOM   5036  CD1 LEU A 328      14.658   3.666 -18.628  1.00 77.83           C
ATOM   5037 1HD1 LEU A 328      14.700   4.520 -19.302  1.00 77.83           H
ATOM   5038 2HD1 LEU A 328      13.726   3.694 -18.063  1.00 77.83           H
ATOM   5039 3HD1 LEU A 328      15.501   3.705 -17.938  1.00 77.83           H
ATOM   5040  CD2 LEU A 328      14.783   1.133 -18.542  1.00 77.83           C
ATOM   5041 1HD2 LEU A 328      13.857   1.051 -17.974  1.00 77.83           H
ATOM   5042 2HD2 LEU A 328      14.912   0.243 -19.159  1.00 77.83           H
ATOM   5043 3HD2 LEU A 328      15.624   1.224 -17.855  1.00 77.83           H
ATOM   5044  HN  LEU A 328      11.982   2.222 -22.328  1.00 77.83           H
ATOM   5045  N   VAL A 329      15.119   2.770 -23.053  1.00 79.06           N
ATOM   5046  CA  VAL A 329      16.387   2.862 -23.757  1.00 79.06           C
ATOM   5047  C   VAL A 329      16.390   4.117 -24.633  1.00 79.06           C
ATOM   5048  O   VAL A 329      17.423   4.765 -24.792  1.00 79.06           O
ATOM   5049  HA  VAL A 329      17.173   2.957 -23.007  1.00 79.06           H
ATOM   5050  CB  VAL A 329      16.640   1.579 -24.550  1.00 79.06           C
ATOM   5051  HB  VAL A 329      15.809   1.443 -25.242  1.00 79.06           H
ATOM   5052  CG1 VAL A 329      17.925   1.687 -25.374  1.00 79.06           C
ATOM   5053 1HG1 VAL A 329      17.838   2.519 -26.073  1.00 79.06           H
ATOM   5054 2HG1 VAL A 329      18.770   1.859 -24.708  1.00 79.06           H
ATOM   5055 3HG1 VAL A 329      18.080   0.762 -25.928  1.00 79.06           H
ATOM   5056  CG2 VAL A 329      16.684   0.362 -23.624  1.00 79.06           C
ATOM   5057 1HG2 VAL A 329      17.487   0.487 -22.897  1.00 79.06           H
ATOM   5058 2HG2 VAL A 329      15.733   0.268 -23.101  1.00 79.06           H
ATOM   5059 3HG2 VAL A 329      16.866  -0.537 -24.213  1.00 79.06           H
ATOM   5060  HN  VAL A 329      14.568   1.967 -23.279  1.00 79.06           H
ATOM   5061  N   LYS A 330      15.221   4.421 -25.179  1.00 73.49           N
ATOM   5062  CA  LYS A 330      15.053   5.635 -25.958  1.00 73.49           C
ATOM   5063  C   LYS A 330      15.404   6.846 -25.091  1.00 73.49           C
[truncated: 117,478 more chars]
