# Supplementary material for: Noncanonical roles of chemokine regions in CCR9 activation revealed by structural modeling and mutational mapping
Source: Nat Commun. 2025 Aug 18;16:7695. doi: 10.1038/s41467-025-62321-9 (PMC12361432; doi:10.1038/s41467-025-62321-9)
Supplement: Supplementary file 7 — Supplementary Data 5 [file 41467_2025_62321_MOESM7_ESM.zip › CCR9_CCL25x1P6_05_rnk0.pdb]

ATOM      1  N   GLU A  20      -5.880  -6.283  59.184  1.00 49.43           N
ATOM      2  CA  GLU A  20      -5.859  -6.979  57.909  1.00 49.43           C
ATOM      3  C   GLU A  20      -6.478  -8.370  58.053  1.00 49.43           C
ATOM      4  O   GLU A  20      -5.785  -9.331  58.384  1.00 49.43           O
ATOM      5  HA  GLU A  20      -6.466  -6.371  57.237  1.00 49.43           H
ATOM      6  CB  GLU A  20      -4.435  -7.067  57.355  1.00 49.43           C
ATOM      7 1HB  GLU A  20      -3.732  -7.217  58.174  1.00 49.43           H
ATOM      8 2HB  GLU A  20      -4.384  -7.846  56.595  1.00 49.43           H
ATOM      9  CG  GLU A  20      -4.034  -5.762  56.663  1.00 49.43           C
ATOM     10 1HG  GLU A  20      -4.897  -5.338  56.151  1.00 49.43           H
ATOM     11 2HG  GLU A  20      -3.716  -5.034  57.409  1.00 49.43           H
ATOM     12  CD  GLU A  20      -2.904  -5.999  55.660  1.00 49.43           C
ATOM     13  OE1 GLU A  20      -2.992  -5.416  54.558  1.00 49.43           O
ATOM     14  OE2 GLU A  20      -1.977  -6.759  56.017  1.00 49.43           O
ATOM     15  HN  GLU A  20      -6.309  -6.787  59.934  1.00 49.43           H
ATOM     16  N   SER A  21      -7.777  -8.435  57.796  1.00 56.99           N
ATOM     17  CA  SER A  21      -8.516  -9.671  57.983  1.00 56.99           C
ATOM     18  C   SER A  21      -7.836 -10.808  57.217  1.00 56.99           C
ATOM     19  O   SER A  21      -7.476 -10.648  56.051  1.00 56.99           O
ATOM     20  HA  SER A  21      -8.490  -9.864  59.055  1.00 56.99           H
ATOM     21  CB  SER A  21      -9.969  -9.519  57.527  1.00 56.99           C
ATOM     22 1HB  SER A  21     -10.503 -10.453  57.700  1.00 56.99           H
ATOM     23 2HB  SER A  21     -10.459  -8.755  58.130  1.00 56.99           H
ATOM     24  OG  SER A  21     -10.062  -9.168  56.149  1.00 56.99           O
ATOM     25  HG  SER A  21     -10.444  -9.931  55.627  1.00 56.99           H
ATOM     26  HN  SER A  21      -8.321  -7.662  57.468  1.00 56.99           H
ATOM     27  N   THR A  22      -7.680 -11.931  57.902  1.00 58.53           N
ATOM     28  CA  THR A  22      -6.994 -13.073  57.322  1.00 58.53           C
ATOM     29  C   THR A  22      -7.558 -13.385  55.935  1.00 58.53           C
ATOM     30  O   THR A  22      -6.829 -13.833  55.051  1.00 58.53           O
ATOM     31  HA  THR A  22      -5.944 -12.812  57.190  1.00 58.53           H
ATOM     32  CB  THR A  22      -7.110 -14.242  58.303  1.00 58.53           C
ATOM     33  HB  THR A  22      -7.427 -15.150  57.790  1.00 58.53           H
ATOM     34  OG1 THR A  22      -7.998 -13.764  59.310  1.00 58.53           O
ATOM     35  HG1 THR A  22      -8.355 -14.530  59.843  1.00 58.53           H
ATOM     36  CG2 THR A  22      -5.804 -14.509  59.053  1.00 58.53           C
ATOM     37 1HG2 THR A  22      -5.523 -13.622  59.620  1.00 58.53           H
ATOM     38 2HG2 THR A  22      -5.017 -14.747  58.338  1.00 58.53           H
ATOM     39 3HG2 THR A  22      -5.942 -15.348  59.735  1.00 58.53           H
ATOM     40  HN  THR A  22      -8.013 -12.067  58.836  1.00 58.53           H
ATOM     41  N   SER A  23      -8.851 -13.137  55.787  1.00 62.44           N
ATOM     42  CA  SER A  23      -9.511 -13.343  54.509  1.00 62.44           C
ATOM     43  C   SER A  23      -8.860 -12.467  53.437  1.00 62.44           C
ATOM     44  O   SER A  23      -8.653 -12.911  52.308  1.00 62.44           O
ATOM     45  HA  SER A  23      -9.371 -14.399  54.278  1.00 62.44           H
ATOM     46  CB  SER A  23     -11.007 -13.038  54.606  1.00 62.44           C
ATOM     47 1HB  SER A  23     -11.501 -13.347  53.685  1.00 62.44           H
ATOM     48 2HB  SER A  23     -11.445 -13.624  55.414  1.00 62.44           H
ATOM     49  OG  SER A  23     -11.256 -11.654  54.836  1.00 62.44           O
ATOM     50  HG  SER A  23     -12.240 -11.475  54.818  1.00 62.44           H
ATOM     51  HN  SER A  23      -9.444 -12.802  56.519  1.00 62.44           H
ATOM     52  N   SER A  24      -8.554 -11.238  53.827  1.00 66.96           N
ATOM     53  CA  SER A  24      -8.025 -10.265  52.887  1.00 66.96           C
ATOM     54  C   SER A  24      -6.637 -10.699  52.410  1.00 66.96           C
ATOM     55  O   SER A  24      -6.238 -10.388  51.289  1.00 66.96           O
ATOM     56  HA  SER A  24      -8.729 -10.253  52.056  1.00 66.96           H
ATOM     57  CB  SER A  24      -7.957  -8.872  53.517  1.00 66.96           C
ATOM     58 1HB  SER A  24      -8.006  -8.117  52.732  1.00 66.96           H
ATOM     59 2HB  SER A  24      -8.826  -8.721  54.158  1.00 66.96           H
ATOM     60  OG  SER A  24      -6.768  -8.687  54.279  1.00 66.96           O
ATOM     61  HG  SER A  24      -6.765  -9.307  55.064  1.00 66.96           H
ATOM     62  HN  SER A  24      -8.663 -10.906  54.764  1.00 66.96           H
ATOM     63  N   MET A  25      -5.941 -11.410  53.284  1.00 64.50           N
ATOM     64  CA  MET A  25      -4.599 -11.872  52.974  1.00 64.50           C
ATOM     65  C   MET A  25      -4.639 -13.158  52.146  1.00 64.50           C
ATOM     66  O   MET A  25      -3.821 -13.347  51.247  1.00 64.50           O
ATOM     67  HA  MET A  25      -4.141 -11.072  52.393  1.00 64.50           H
ATOM     68  CB  MET A  25      -3.833 -12.125  54.274  1.00 64.50           C
ATOM     69 1HB  MET A  25      -4.191 -11.447  55.049  1.00 64.50           H
ATOM     70 2HB  MET A  25      -4.028 -13.139  54.624  1.00 64.50           H
ATOM     71  CG  MET A  25      -2.329 -11.930  54.072  1.00 64.50           C
ATOM     72 1HG  MET A  25      -1.921 -12.760  53.495  1.00 64.50           H
ATOM     73 2HG  MET A  25      -2.146 -11.022  53.496  1.00 64.50           H
ATOM     74  SD  MET A  25      -1.509 -11.824  55.653  1.00 64.50           S
ATOM     75  CE  MET A  25       0.131 -11.360  55.121  1.00 64.50           C
ATOM     76 1HE  MET A  25       0.532 -12.133  54.465  1.00 64.50           H
ATOM     77 2HE  MET A  25       0.084 -10.414  54.583  1.00 64.50           H
ATOM     78 3HE  MET A  25       0.778 -11.251  55.992  1.00 64.50           H
ATOM     79  HN  MET A  25      -6.280 -11.671  54.189  1.00 64.50           H
ATOM     80  N   GLU A  26      -5.599 -14.009  52.479  1.00 59.51           N
ATOM     81  CA  GLU A  26      -5.822 -15.222  51.712  1.00 59.51           C
ATOM     82  C   GLU A  26      -6.234 -14.877  50.280  1.00 59.51           C
ATOM     83  O   GLU A  26      -5.769 -15.503  49.329  1.00 59.51           O
ATOM     84  HA  GLU A  26      -4.864 -15.742  51.707  1.00 59.51           H
ATOM     85  CB  GLU A  26      -6.870 -16.111  52.385  1.00 59.51           C
ATOM     86 1HB  GLU A  26      -7.691 -15.496  52.755  1.00 59.51           H
ATOM     87 2HB  GLU A  26      -7.192 -16.888  51.692  1.00 59.51           H
ATOM     88  CG  GLU A  26      -6.280 -16.833  53.598  1.00 59.51           C
ATOM     89 1HG  GLU A  26      -5.437 -17.449  53.285  1.00 59.51           H
ATOM     90 2HG  GLU A  26      -5.893 -16.102  54.308  1.00 59.51           H
ATOM     91  CD  GLU A  26      -7.332 -17.708  54.282  1.00 59.51           C
ATOM     92  OE1 GLU A  26      -6.915 -18.664  54.971  1.00 59.51           O
ATOM     93  OE2 GLU A  26      -8.530 -17.402  54.099  1.00 59.51           O
ATOM     94  HN  GLU A  26      -6.216 -13.879  53.255  1.00 59.51           H
ATOM     95  N   ASP A  27      -7.102 -13.882  50.171  1.00 66.43           N
ATOM     96  CA  ASP A  27      -7.621 -13.480  48.875  1.00 66.43           C
ATOM     97  C   ASP A  27      -6.457 -13.087  47.963  1.00 66.43           C
ATOM     98  O   ASP A  27      -6.475 -13.377  46.768  1.00 66.43           O
ATOM     99  HA  ASP A  27      -8.167 -14.347  48.504  1.00 66.43           H
ATOM    100  CB  ASP A  27      -8.549 -12.270  49.005  1.00 66.43           C
ATOM    101 1HB  ASP A  27      -8.095 -11.528  49.661  1.00 66.43           H
ATOM    102 2HB  ASP A  27      -8.676 -11.799  48.030  1.00 66.43           H
ATOM    103  CG  ASP A  27      -9.914 -12.683  49.559  1.00 66.43           C
ATOM    104  OD1 ASP A  27     -10.236 -13.885  49.437  1.00 66.43           O
ATOM    105  OD2 ASP A  27     -10.604 -11.788  50.093  1.00 66.43           O
ATOM    106  HN  ASP A  27      -7.448 -13.355  50.947  1.00 66.43           H
ATOM    107  N   TYR A  28      -5.472 -12.434  48.563  1.00 65.60           N
ATOM    108  CA  TYR A  28      -4.322 -11.961  47.811  1.00 65.60           C
ATOM    109  C   TYR A  28      -3.407 -13.123  47.421  1.00 65.60           C
ATOM    110  O   TYR A  28      -2.856 -13.142  46.321  1.00 65.60           O
ATOM    111  HA  TYR A  28      -4.688 -11.476  46.906  1.00 65.60           H
ATOM    112  CB  TYR A  28      -3.562 -11.022  48.750  1.00 65.60           C
ATOM    113 1HB  TYR A  28      -4.229 -10.218  49.061  1.00 65.60           H
ATOM    114 2HB  TYR A  28      -3.284 -11.571  49.650  1.00 65.60           H
ATOM    115  CG  TYR A  28      -2.302 -10.411  48.133  1.00 65.60           C
ATOM    116  CD1 TYR A  28      -1.068 -10.975  48.383  1.00 65.60           C
ATOM    117  HD1 TYR A  28      -0.991 -11.856  49.020  1.00 65.60           H
ATOM    118  CD2 TYR A  28      -2.401  -9.295  47.327  1.00 65.60           C
ATOM    119  HD2 TYR A  28      -3.376  -8.849  47.129  1.00 65.60           H
ATOM    120  CE1 TYR A  28       0.117 -10.400  47.803  1.00 65.60           C
ATOM    121  HE1 TYR A  28       1.098 -10.835  47.992  1.00 65.60           H
ATOM    122  CE2 TYR A  28      -1.215  -8.720  46.746  1.00 65.60           C
ATOM    123  HE2 TYR A  28      -1.279  -7.839  46.107  1.00 65.60           H
ATOM    124  CZ  TYR A  28      -0.015  -9.301  47.013  1.00 65.60           C
ATOM    125  OH  TYR A  28       1.105  -8.757  46.464  1.00 65.60           O
ATOM    126  HH  TYR A  28       1.907  -9.299  46.716  1.00 65.60           H
ATOM    127  HN  TYR A  28      -5.452 -12.227  49.541  1.00 65.60           H
ATOM    128  N   VAL A  29      -3.272 -14.065  48.343  1.00 66.60           N
ATOM    129  CA  VAL A  29      -2.370 -15.185  48.143  1.00 66.60           C
ATOM    130  C   VAL A  29      -2.959 -16.128  47.092  1.00 66.60           C
ATOM    131  O   VAL A  29      -2.227 -16.696  46.283  1.00 66.60           O
ATOM    132  HA  VAL A  29      -1.428 -14.786  47.767  1.00 66.60           H
ATOM    133  CB  VAL A  29      -2.091 -15.878  49.479  1.00 66.60           C
ATOM    134  HB  VAL A  29      -3.050 -16.110  49.942  1.00 66.60           H
ATOM    135  CG1 VAL A  29      -1.340 -17.194  49.268  1.00 66.60           C
ATOM    136 1HG1 VAL A  29      -1.941 -17.860  48.647  1.00 66.60           H
ATOM    137 2HG1 VAL A  29      -0.390 -16.995  48.773  1.00 66.60           H
ATOM    138 3HG1 VAL A  29      -1.155 -17.666  50.233  1.00 66.60           H
ATOM    139  CG2 VAL A  29      -1.323 -14.954  50.426  1.00 66.60           C
ATOM    140 1HG2 VAL A  29      -0.372 -14.677  49.971  1.00 66.60           H
ATOM    141 2HG2 VAL A  29      -1.911 -14.056  50.614  1.00 66.60           H
ATOM    142 3HG2 VAL A  29      -1.138 -15.471  51.367  1.00 66.60           H
ATOM    143  HN  VAL A  29      -3.766 -14.070  49.213  1.00 66.60           H
ATOM    144  N   ASN A  30      -4.276 -16.266  47.139  1.00 61.57           N
ATOM    145  CA  ASN A  30      -4.959 -17.220  46.283  1.00 61.57           C
ATOM    146  C   ASN A  30      -5.214 -16.582  44.916  1.00 61.57           C
ATOM    147  O   ASN A  30      -5.663 -17.252  43.988  1.00 61.57           O
ATOM    148  HA  ASN A  30      -4.293 -18.081  46.224  1.00 61.57           H
ATOM    149  CB  ASN A  30      -6.311 -17.623  46.876  1.00 61.57           C
ATOM    150 1HB  ASN A  30      -6.879 -16.729  47.134  1.00 61.57           H
ATOM    151 2HB  ASN A  30      -6.892 -18.166  46.131  1.00 61.57           H
ATOM    152  CG  ASN A  30      -6.127 -18.494  48.120  1.00 61.57           C
ATOM    153  OD1 ASN A  30      -5.120 -19.159  48.300  1.00 61.57           O
ATOM    154  ND2 ASN A  30      -7.152 -18.454  48.966  1.00 61.57           N
ATOM    155 1HD2 ASN A  30      -7.950 -17.887  48.758  1.00 61.57           H
ATOM    156 2HD2 ASN A  30      -7.126 -18.990  49.809  1.00 61.57           H
ATOM    157  HN  ASN A  30      -4.872 -15.741  47.747  1.00 61.57           H
ATOM    158  N   PHE A  31      -4.916 -15.293  44.836  1.00 67.92           N
ATOM    159  CA  PHE A  31      -5.096 -14.560  43.595  1.00 67.92           C
ATOM    160  C   PHE A  31      -4.155 -15.083  42.507  1.00 67.92           C
ATOM    161  O   PHE A  31      -2.945 -15.160  42.713  1.00 67.92           O
ATOM    162  HA  PHE A  31      -6.129 -14.705  43.280  1.00 67.92           H
ATOM    163  CB  PHE A  31      -4.755 -13.097  43.887  1.00 67.92           C
ATOM    164 1HB  PHE A  31      -5.318 -12.771  44.761  1.00 67.92           H
ATOM    165 2HB  PHE A  31      -3.698 -13.025  44.143  1.00 67.92           H
ATOM    166  CG  PHE A  31      -5.049 -12.146  42.725  1.00 67.92           C
ATOM    167  CD1 PHE A  31      -4.042 -11.741  41.905  1.00 67.92           C
ATOM    168  HD1 PHE A  31      -3.026 -12.095  42.075  1.00 67.92           H
ATOM    169  CD2 PHE A  31      -6.318 -11.704  42.512  1.00 67.92           C
ATOM    170  HD2 PHE A  31      -7.125 -12.028  43.170  1.00 67.92           H
ATOM    171  CE1 PHE A  31      -4.316 -10.859  40.827  1.00 67.92           C
ATOM    172  HE1 PHE A  31      -3.509 -10.535  40.170  1.00 67.92           H
ATOM    173  CE2 PHE A  31      -6.591 -10.821  41.434  1.00 67.92           C
ATOM    174  HE2 PHE A  31      -7.608 -10.468  41.264  1.00 67.92           H
ATOM    175  CZ  PHE A  31      -5.584 -10.417  40.614  1.00 67.92           C
ATOM    176  HZ  PHE A  31      -5.794  -9.740  39.787  1.00 67.92           H
ATOM    177  HN  PHE A  31      -4.558 -14.753  45.598  1.00 67.92           H
ATOM    178  N   ASN A  32      -4.747 -15.428  41.373  1.00 61.57           N
ATOM    179  CA  ASN A  32      -3.976 -15.935  40.251  1.00 61.57           C
ATOM    180  C   ASN A  32      -3.377 -14.758  39.477  1.00 61.57           C
ATOM    181  O   ASN A  32      -4.055 -14.137  38.661  1.00 61.57           O
ATOM    182  HA  ASN A  32      -3.213 -16.575  40.693  1.00 61.57           H
ATOM    183  CB  ASN A  32      -4.861 -16.731  39.289  1.00 61.57           C
ATOM    184 1HB  ASN A  32      -5.479 -17.430  39.853  1.00 61.57           H
ATOM    185 2HB  ASN A  32      -5.539 -16.054  38.769  1.00 61.57           H
ATOM    186  CG  ASN A  32      -4.014 -17.496  38.271  1.00 61.57           C
ATOM    187  OD1 ASN A  32      -2.795 -17.437  38.269  1.00 61.57           O
ATOM    188  ND2 ASN A  32      -4.725 -18.215  37.407  1.00 61.57           N
ATOM    189 1HD2 ASN A  32      -5.724 -18.220  37.464  1.00 61.57           H
ATOM    190 2HD2 ASN A  32      -4.262 -18.751  36.702  1.00 61.57           H
ATOM    191  HN  ASN A  32      -5.733 -15.367  41.216  1.00 61.57           H
ATOM    192  N   PHE A  33      -2.111 -14.488  39.762  1.00 64.41           N
ATOM    193  CA  PHE A  33      -1.384 -13.461  39.035  1.00 64.41           C
ATOM    194  C   PHE A  33      -0.876 -13.994  37.694  1.00 64.41           C
ATOM    195  O   PHE A  33       0.329 -14.038  37.455  1.00 64.41           O
ATOM    196  HA  PHE A  33      -2.076 -12.638  38.859  1.00 64.41           H
ATOM    197  CB  PHE A  33      -0.185 -13.066  39.900  1.00 64.41           C
ATOM    198 1HB  PHE A  33       0.352 -13.968  40.192  1.00 64.41           H
ATOM    199 2HB  PHE A  33       0.501 -12.467  39.300  1.00 64.41           H
ATOM    200  CG  PHE A  33      -0.558 -12.281  41.159  1.00 64.41           C
ATOM    201  CD1 PHE A  33      -0.739 -10.934  41.092  1.00 64.41           C
ATOM    202  HD1 PHE A  33      -0.619 -10.415  40.142  1.00 64.41           H
ATOM    203  CD2 PHE A  33      -0.708 -12.929  42.345  1.00 64.41           C
ATOM    204  HD2 PHE A  33      -0.562 -14.008  42.399  1.00 64.41           H
ATOM    205  CE1 PHE A  33      -1.085 -10.206  42.261  1.00 64.41           C
ATOM    206  HE1 PHE A  33      -1.230  -9.127  42.208  1.00 64.41           H
ATOM    207  CE2 PHE A  33      -1.054 -12.200  43.514  1.00 64.41           C
ATOM    208  HE2 PHE A  33      -1.174 -12.720  44.464  1.00 64.41           H
ATOM    209  CZ  PHE A  33      -1.235 -10.854  43.447  1.00 64.41           C
ATOM    210  HZ  PHE A  33      -1.501 -10.295  44.344  1.00 64.41           H
ATOM    211  HN  PHE A  33      -1.585 -14.956  40.472  1.00 64.41           H
ATOM    212  N   THR A  34      -1.823 -14.385  36.853  1.00 63.40           N
ATOM    213  CA  THR A  34      -1.538 -14.572  35.440  1.00 63.40           C
ATOM    214  C   THR A  34      -1.003 -13.276  34.827  1.00 63.40           C
ATOM    215  O   THR A  34      -1.587 -12.210  35.016  1.00 63.40           O
ATOM    216  HA  THR A  34      -0.750 -15.320  35.345  1.00 63.40           H
ATOM    217  CB  THR A  34      -2.811 -15.084  34.765  1.00 63.40           C
ATOM    218  HB  THR A  34      -2.737 -15.001  33.681  1.00 63.40           H
ATOM    219  OG1 THR A  34      -3.854 -14.325  35.370  1.00 63.40           O
ATOM    220  HG1 THR A  34      -3.726 -13.353  35.177  1.00 63.40           H
ATOM    221  CG2 THR A  34      -3.134 -16.531  35.144  1.00 63.40           C
ATOM    222 1HG2 THR A  34      -3.275 -16.601  36.223  1.00 63.40           H
ATOM    223 2HG2 THR A  34      -2.311 -17.178  34.843  1.00 63.40           H
ATOM    224 3HG2 THR A  34      -4.047 -16.844  34.638  1.00 63.40           H
ATOM    225  HN  THR A  34      -2.767 -14.572  37.122  1.00 63.40           H
ATOM    226  N   ASP A  35       0.100 -13.411  34.106  1.00 68.20           N
ATOM    227  CA  ASP A  35       0.753 -12.256  33.515  1.00 68.20           C
ATOM    228  C   ASP A  35       0.131 -11.968  32.147  1.00 68.20           C
ATOM    229  O   ASP A  35       0.565 -12.518  31.136  1.00 68.20           O
ATOM    230  HA  ASP A  35       0.595 -11.443  34.224  1.00 68.20           H
ATOM    231  CB  ASP A  35       2.248 -12.513  33.310  1.00 68.20           C
ATOM    232 1HB  ASP A  35       2.637 -13.098  34.143  1.00 68.20           H
ATOM    233 2HB  ASP A  35       2.398 -13.104  32.407  1.00 68.20           H
ATOM    234  CG  ASP A  35       3.020 -11.197  33.200  1.00 68.20           C
ATOM    235  OD1 ASP A  35       2.358 -10.141  33.293  1.00 68.20           O
ATOM    236  OD2 ASP A  35       4.255 -11.277  33.024  1.00 68.20           O
ATOM    237  HN  ASP A  35       0.545 -14.288  33.924  1.00 68.20           H
ATOM    238  N   PHE A  36      -0.875 -11.106  32.160  1.00 82.05           N
ATOM    239  CA  PHE A  36      -1.521 -10.692  30.926  1.00 82.05           C
ATOM    240  C   PHE A  36      -0.802  -9.493  30.306  1.00 82.05           C
ATOM    241  O   PHE A  36      -1.136  -9.067  29.201  1.00 82.05           O
ATOM    242  HA  PHE A  36      -1.476 -11.536  30.238  1.00 82.05           H
ATOM    243  CB  PHE A  36      -2.952 -10.284  31.285  1.00 82.05           C
ATOM    244 1HB  PHE A  36      -2.919  -9.572  32.110  1.00 82.05           H
ATOM    245 2HB  PHE A  36      -3.395  -9.766  30.434  1.00 82.05           H
ATOM    246  CG  PHE A  36      -3.853 -11.456  31.677  1.00 82.05           C
ATOM    247  CD1 PHE A  36      -3.836 -12.602  30.944  1.00 82.05           C
ATOM    248  HD1 PHE A  36      -3.179 -12.686  30.078  1.00 82.05           H
ATOM    249  CD2 PHE A  36      -4.673 -11.352  32.757  1.00 82.05           C
ATOM    250  HD2 PHE A  36      -4.687 -10.434  33.344  1.00 82.05           H
ATOM    251  CE1 PHE A  36      -4.673 -13.690  31.308  1.00 82.05           C
ATOM    252  HE1 PHE A  36      -4.659 -14.608  30.721  1.00 82.05           H
ATOM    253  CE2 PHE A  36      -5.510 -12.440  33.121  1.00 82.05           C
ATOM    254  HE2 PHE A  36      -6.167 -12.357  33.987  1.00 82.05           H
ATOM    255  CZ  PHE A  36      -5.492 -13.586  32.389  1.00 82.05           C
ATOM    256  HZ  PHE A  36      -6.135 -14.421  32.668  1.00 82.05           H
ATOM    257  HN  PHE A  36      -1.249 -10.695  32.991  1.00 82.05           H
ATOM    258  N   TYR A  37       0.173  -8.982  31.044  1.00 86.61           N
ATOM    259  CA  TYR A  37       0.976  -7.872  30.559  1.00 86.61           C
ATOM    260  C   TYR A  37       2.157  -8.374  29.725  1.00 86.61           C
ATOM    261  O   TYR A  37       3.054  -9.034  30.248  1.00 86.61           O
ATOM    262  HA  TYR A  37       0.341  -7.245  29.934  1.00 86.61           H
ATOM    263  CB  TYR A  37       1.511  -7.163  31.804  1.00 86.61           C
ATOM    264 1HB  TYR A  37       0.685  -6.988  32.494  1.00 86.61           H
ATOM    265 2HB  TYR A  37       2.216  -7.822  32.311  1.00 86.61           H
ATOM    266  CG  TYR A  37       2.202  -5.829  31.512  1.00 86.61           C
ATOM    267  CD1 TYR A  37       3.577  -5.772  31.413  1.00 86.61           C
ATOM    268  HD1 TYR A  37       4.171  -6.677  31.544  1.00 86.61           H
ATOM    269  CD2 TYR A  37       1.450  -4.684  31.347  1.00 86.61           C
ATOM    270  HD2 TYR A  37       0.364  -4.729  31.424  1.00 86.61           H
ATOM    271  CE1 TYR A  37       4.228  -4.517  31.138  1.00 86.61           C
ATOM    272  HE1 TYR A  37       5.313  -4.458  31.058  1.00 86.61           H
ATOM    273  CE2 TYR A  37       2.100  -3.429  31.072  1.00 86.61           C
ATOM    274  HE2 TYR A  37       1.518  -2.517  30.939  1.00 86.61           H
ATOM    275  CZ  TYR A  37       3.457  -3.408  30.981  1.00 86.61           C
ATOM    276  OH  TYR A  37       4.071  -2.222  30.721  1.00 86.61           O
ATOM    277  HH  TYR A  37       5.058  -2.360  30.637  1.00 86.61           H
ATOM    278  HN  TYR A  37       0.416  -9.312  31.956  1.00 86.61           H
ATOM    279  N   CYS A  38       2.119  -8.042  28.443  1.00 89.94           N
ATOM    280  CA  CYS A  38       3.115  -8.542  27.511  1.00 89.94           C
ATOM    281  C   CYS A  38       4.134  -7.430  27.254  1.00 89.94           C
ATOM    282  O   CYS A  38       3.794  -6.389  26.692  1.00 89.94           O
ATOM    283  HA  CYS A  38       3.590  -9.398  27.990  1.00 89.94           H
ATOM    284  CB  CYS A  38       2.475  -9.041  26.214  1.00 89.94           C
ATOM    285 1HB  CYS A  38       1.676  -9.747  26.441  1.00 89.94           H
ATOM    286 2HB  CYS A  38       2.021  -8.207  25.679  1.00 89.94           H
ATOM    287  SG  CYS A  38       3.738  -9.844  25.161  1.00 89.94           S
ATOM    288  HN  CYS A  38       1.426  -7.443  28.041  1.00 89.94           H
ATOM    289  N   GLU A  39       5.363  -7.687  27.677  1.00 82.23           N
ATOM    290  CA  GLU A  39       6.472  -6.817  27.327  1.00 82.23           C
ATOM    291  C   GLU A  39       7.047  -7.211  25.964  1.00 82.23           C
ATOM    292  O   GLU A  39       7.421  -8.364  25.755  1.00 82.23           O
ATOM    293  HA  GLU A  39       6.048  -5.814  27.273  1.00 82.23           H
ATOM    294  CB  GLU A  39       7.555  -6.846  28.407  1.00 82.23           C
ATOM    295 1HB  GLU A  39       7.898  -7.870  28.555  1.00 82.23           H
ATOM    296 2HB  GLU A  39       8.356  -6.157  28.143  1.00 82.23           H
ATOM    297  CG  GLU A  39       7.001  -6.369  29.751  1.00 82.23           C
ATOM    298 1HG  GLU A  39       6.495  -5.413  29.621  1.00 82.23           H
ATOM    299 2HG  GLU A  39       6.256  -7.078  30.114  1.00 82.23           H
ATOM    300  CD  GLU A  39       8.120  -6.224  30.785  1.00 82.23           C
ATOM    301  OE1 GLU A  39       7.831  -5.649  31.857  1.00 82.23           O
ATOM    302  OE2 GLU A  39       9.238  -6.691  30.480  1.00 82.23           O
ATOM    303  HN  GLU A  39       5.605  -8.471  28.248  1.00 82.23           H
ATOM    304  N   LYS A  40       7.098  -6.231  25.074  1.00 88.43           N
ATOM    305  CA  LYS A  40       7.455  -6.496  23.690  1.00 88.43           C
ATOM    306  C   LYS A  40       8.840  -5.912  23.404  1.00 88.43           C
ATOM    307  O   LYS A  40       9.121  -5.493  22.283  1.00 88.43           O
ATOM    308  HA  LYS A  40       7.504  -7.578  23.566  1.00 88.43           H
ATOM    309  CB  LYS A  40       6.364  -5.982  22.748  1.00 88.43           C
ATOM    310 1HB  LYS A  40       6.182  -4.924  22.940  1.00 88.43           H
ATOM    311 2HB  LYS A  40       6.703  -6.064  21.715  1.00 88.43           H
ATOM    312  CG  LYS A  40       5.066  -6.770  22.930  1.00 88.43           C
ATOM    313 1HG  LYS A  40       5.264  -7.836  22.811  1.00 88.43           H
ATOM    314 2HG  LYS A  40       4.688  -6.627  23.942  1.00 88.43           H
ATOM    315  CD  LYS A  40       4.009  -6.326  21.917  1.00 88.43           C
ATOM    316 1HD  LYS A  40       3.789  -5.268  22.056  1.00 88.43           H
ATOM    317 2HD  LYS A  40       4.398  -6.441  20.905  1.00 88.43           H
ATOM    318  CE  LYS A  40       2.724  -7.143  22.071  1.00 88.43           C
ATOM    319 1HE  LYS A  40       2.939  -8.201  21.919  1.00 88.43           H
ATOM    320 2HE  LYS A  40       2.340  -7.039  23.086  1.00 88.43           H
ATOM    321  NZ  LYS A  40       1.703  -6.693  21.099  1.00 88.43           N
ATOM    322 1HZ  LYS A  40       0.943  -7.364  21.073  1.00 88.43           H
ATOM    323 2HZ  LYS A  40       1.346  -5.787  21.379  1.00 88.43           H
ATOM    324 3HZ  LYS A  40       2.122  -6.621  20.178  1.00 88.43           H
ATOM    325  HN  LYS A  40       6.902  -5.274  25.284  1.00 88.43           H
ATOM    326  N   ASN A  41       9.668  -5.904  24.438  1.00 82.76           N
ATOM    327  CA  ASN A  41      11.012  -5.365  24.317  1.00 82.76           C
ATOM    328  C   ASN A  41      11.749  -6.094  23.191  1.00 82.76           C
ATOM    329  O   ASN A  41      12.470  -5.473  22.412  1.00 82.76           O
ATOM    330  HA  ASN A  41      10.877  -4.304  24.108  1.00 82.76           H
ATOM    331  CB  ASN A  41      11.806  -5.566  25.609  1.00 82.76           C
ATOM    332 1HB  ASN A  41      11.704  -6.598  25.946  1.00 82.76           H
ATOM    333 2HB  ASN A  41      12.865  -5.396  25.420  1.00 82.76           H
ATOM    334  CG  ASN A  41      11.318  -4.616  26.705  1.00 82.76           C
ATOM    335  OD1 ASN A  41      10.860  -3.515  26.449  1.00 82.76           O
ATOM    336  ND2 ASN A  41      11.442  -5.103  27.937  1.00 82.76           N
ATOM    337 1HD2 ASN A  41      11.826  -6.015  28.078  1.00 82.76           H
ATOM    338 2HD2 ASN A  41      11.150  -4.556  28.722  1.00 82.76           H
ATOM    339  HN  ASN A  41       9.435  -6.257  25.345  1.00 82.76           H
ATOM    340  N   ASN A  42      11.543  -7.402  23.142  1.00 83.93           N
ATOM    341  CA  ASN A  42      12.227  -8.231  22.164  1.00 83.93           C
ATOM    342  C   ASN A  42      11.801  -7.807  20.756  1.00 83.93           C
ATOM    343  O   ASN A  42      12.608  -7.826  19.828  1.00 83.93           O
ATOM    344  HA  ASN A  42      13.289  -8.070  22.344  1.00 83.93           H
ATOM    345  CB  ASN A  42      11.865  -9.707  22.343  1.00 83.93           C
ATOM    346 1HB  ASN A  42      10.781  -9.825  22.313  1.00 83.93           H
ATOM    347 2HB  ASN A  42      12.272 -10.288  21.516  1.00 83.93           H
ATOM    348  CG  ASN A  42      12.406 -10.247  23.668  1.00 83.93           C
ATOM    349  OD1 ASN A  42      13.185  -9.608  24.357  1.00 83.93           O
ATOM    350  ND2 ASN A  42      11.953 -11.456  23.985  1.00 83.93           N
ATOM    351 1HD2 ASN A  42      11.315 -11.927  23.375  1.00 83.93           H
ATOM    352 2HD2 ASN A  42      12.249 -11.895  24.833  1.00 83.93           H
ATOM    353  HN  ASN A  42      10.923  -7.894  23.753  1.00 83.93           H
ATOM    354  N   VAL A  43      10.535  -7.436  20.642  1.00 91.03           N
ATOM    355  CA  VAL A  43       9.976  -7.067  19.352  1.00 91.03           C
ATOM    356  C   VAL A  43      10.615  -5.759  18.880  1.00 91.03           C
ATOM    357  O   VAL A  43      10.969  -5.625  17.710  1.00 91.03           O
ATOM    358  HA  VAL A  43      10.231  -7.857  18.646  1.00 91.03           H
ATOM    359  CB  VAL A  43       8.451  -6.988  19.446  1.00 91.03           C
ATOM    360  HB  VAL A  43       8.198  -6.153  20.100  1.00 91.03           H
ATOM    361  CG1 VAL A  43       7.831  -6.715  18.074  1.00 91.03           C
ATOM    362 1HG1 VAL A  43       8.208  -5.767  17.687  1.00 91.03           H
ATOM    363 2HG1 VAL A  43       8.098  -7.519  17.388  1.00 91.03           H
ATOM    364 3HG1 VAL A  43       6.747  -6.663  18.169  1.00 91.03           H
ATOM    365  CG2 VAL A  43       7.873  -8.262  20.065  1.00 91.03           C
ATOM    366 1HG2 VAL A  43       8.141  -9.120  19.448  1.00 91.03           H
ATOM    367 2HG2 VAL A  43       8.278  -8.395  21.068  1.00 91.03           H
ATOM    368 3HG2 VAL A  43       6.787  -8.179  20.119  1.00 91.03           H
ATOM    369  HN  VAL A  43       9.896  -7.384  21.410  1.00 91.03           H
ATOM    370  N   ARG A  44      10.743  -4.829  19.814  1.00 86.50           N
ATOM    371  CA  ARG A  44      11.318  -3.531  19.505  1.00 86.50           C
ATOM    372  C   ARG A  44      12.789  -3.683  19.113  1.00 86.50           C
ATOM    373  O   ARG A  44      13.276  -2.977  18.231  1.00 86.50           O
ATOM    374  HA  ARG A  44      10.726  -3.156  18.670  1.00 86.50           H
ATOM    375  CB  ARG A  44      11.211  -2.582  20.700  1.00 86.50           C
ATOM    376 1HB  ARG A  44      11.650  -3.050  21.581  1.00 86.50           H
ATOM    377 2HB  ARG A  44      11.784  -1.676  20.502  1.00 86.50           H
ATOM    378  CG  ARG A  44       9.752  -2.218  20.982  1.00 86.50           C
ATOM    379 1HG  ARG A  44       9.253  -1.952  20.050  1.00 86.50           H
ATOM    380 2HG  ARG A  44       9.230  -3.084  21.388  1.00 86.50           H
ATOM    381  CD  ARG A  44       9.659  -1.051  21.967  1.00 86.50           C
ATOM    382 1HD  ARG A  44      10.315  -0.241  21.647  1.00 86.50           H
ATOM    383 2HD  ARG A  44       8.644  -0.653  21.978  1.00 86.50           H
ATOM    384  NE  ARG A  44      10.039  -1.502  23.324  1.00 86.50           N
ATOM    385  HE  ARG A  44      11.011  -1.513  23.560  1.00 86.50           H
ATOM    386  CZ  ARG A  44       9.162  -1.898  24.257  1.00 86.50           C
ATOM    387  NH1 ARG A  44       7.848  -1.905  23.996  1.00 86.50           N
ATOM    388 1HH1 ARG A  44       7.515  -1.612  23.100  1.00 86.50           H
ATOM    389 2HH1 ARG A  44       7.200  -2.202  24.698  1.00 86.50           H
ATOM    390  NH2 ARG A  44       9.620  -2.288  25.455  1.00 86.50           N
ATOM    391 1HH2 ARG A  44       8.979  -2.586  26.162  1.00 86.50           H
ATOM    392 2HH2 ARG A  44      10.602  -2.280  25.641  1.00 86.50           H
ATOM    393  HN  ARG A  44      10.462  -4.950  20.766  1.00 86.50           H
ATOM    394  N   GLN A  45      13.456  -4.608  19.787  1.00 83.32           N
ATOM    395  CA  GLN A  45      14.869  -4.840  19.542  1.00 83.32           C
ATOM    396  C   GLN A  45      15.078  -5.409  18.137  1.00 83.32           C
ATOM    397  O   GLN A  45      15.991  -4.993  17.425  1.00 83.32           O
ATOM    398  HA  GLN A  45      15.341  -3.861  19.619  1.00 83.32           H
ATOM    399  CB  GLN A  45      15.465  -5.768  20.603  1.00 83.32           C
ATOM    400 1HB  GLN A  45      15.167  -5.430  21.595  1.00 83.32           H
ATOM    401 2HB  GLN A  45      15.066  -6.774  20.476  1.00 83.32           H
ATOM    402  CG  GLN A  45      16.991  -5.803  20.506  1.00 83.32           C
ATOM    403 1HG  GLN A  45      17.289  -6.201  19.537  1.00 83.32           H
ATOM    404 2HG  GLN A  45      17.386  -4.789  20.569  1.00 83.32           H
ATOM    405  CD  GLN A  45      17.592  -6.660  21.622  1.00 83.32           C
ATOM    406  OE1 GLN A  45      16.909  -7.411  22.299  1.00 83.32           O
ATOM    407  NE2 GLN A  45      18.904  -6.506  21.776  1.00 83.32           N
ATOM    408 1HE2 GLN A  45      19.405  -5.873  21.187  1.00 83.32           H
ATOM    409 2HE2 GLN A  45      19.389  -7.024  22.481  1.00 83.32           H
ATOM    410  HN  GLN A  45      13.047  -5.193  20.488  1.00 83.32           H
ATOM    411  N   PHE A  46      14.217  -6.351  17.780  1.00 92.05           N
ATOM    412  CA  PHE A  46      14.254  -6.933  16.450  1.00 92.05           C
ATOM    413  C   PHE A  46      14.080  -5.858  15.375  1.00 92.05           C
ATOM    414  O   PHE A  46      14.843  -5.809  14.412  1.00 92.05           O
ATOM    415  HA  PHE A  46      15.229  -7.408  16.332  1.00 92.05           H
ATOM    416  CB  PHE A  46      13.088  -7.920  16.361  1.00 92.05           C
ATOM    417 1HB  PHE A  46      13.275  -8.749  17.043  1.00 92.05           H
ATOM    418 2HB  PHE A  46      12.180  -7.424  16.702  1.00 92.05           H
ATOM    419  CG  PHE A  46      12.851  -8.478  14.956  1.00 92.05           C
ATOM    420  CD1 PHE A  46      11.877  -7.948  14.170  1.00 92.05           C
ATOM    421  HD1 PHE A  46      11.265  -7.125  14.540  1.00 92.05           H
ATOM    422  CD2 PHE A  46      13.615  -9.504  14.494  1.00 92.05           C
ATOM    423  HD2 PHE A  46      14.395  -9.929  15.124  1.00 92.05           H
ATOM    424  CE1 PHE A  46      11.656  -8.465  12.866  1.00 92.05           C
ATOM    425  HE1 PHE A  46      10.875  -8.040  12.235  1.00 92.05           H
ATOM    426  CE2 PHE A  46      13.394 -10.022  13.190  1.00 92.05           C
ATOM    427  HE2 PHE A  46      14.006 -10.845  12.820  1.00 92.05           H
ATOM    428  CZ  PHE A  46      12.420  -9.492  12.404  1.00 92.05           C
ATOM    429  HZ  PHE A  46      12.251  -9.889  11.403  1.00 92.05           H
ATOM    430  HN  PHE A  46      13.506  -6.714  18.381  1.00 92.05           H
ATOM    431  N   ALA A  47      13.071  -5.023  15.577  1.00 92.97           N
ATOM    432  CA  ALA A  47      12.743  -3.997  14.602  1.00 92.97           C
ATOM    433  C   ALA A  47      13.948  -3.073  14.416  1.00 92.97           C
ATOM    434  O   ALA A  47      14.247  -2.655  13.298  1.00 92.97           O
ATOM    435  HA  ALA A  47      12.528  -4.494  13.656  1.00 92.97           H
ATOM    436  CB  ALA A  47      11.494  -3.241  15.058  1.00 92.97           C
ATOM    437 1HB  ALA A  47      10.660  -3.937  15.146  1.00 92.97           H
ATOM    438 2HB  ALA A  47      11.683  -2.776  16.025  1.00 92.97           H
ATOM    439 3HB  ALA A  47      11.248  -2.471  14.326  1.00 92.97           H
ATOM    440  HN  ALA A  47      12.484  -5.041  16.386  1.00 92.97           H
ATOM    441  N   SER A  48      14.607  -2.781  15.527  1.00 91.40           N
ATOM    442  CA  SER A  48      15.661  -1.780  15.532  1.00 91.40           C
ATOM    443  C   SER A  48      16.839  -2.257  14.680  1.00 91.40           C
ATOM    444  O   SER A  48      17.611  -1.445  14.172  1.00 91.40           O
ATOM    445  HA  SER A  48      15.212  -0.887  15.099  1.00 91.40           H
ATOM    446  CB  SER A  48      16.125  -1.477  16.958  1.00 91.40           C
ATOM    447 1HB  SER A  48      16.745  -0.580  16.954  1.00 91.40           H
ATOM    448 2HB  SER A  48      15.259  -1.262  17.583  1.00 91.40           H
ATOM    449  OG  SER A  48      16.861  -2.559  17.522  1.00 91.40           O
ATOM    450  HG  SER A  48      16.465  -3.430  17.231  1.00 91.40           H
ATOM    451  HN  SER A  48      14.432  -3.215  16.411  1.00 91.40           H
ATOM    452  N   HIS A  49      16.940  -3.571  14.549  1.00 87.53           N
ATOM    453  CA  HIS A  49      18.058  -4.169  13.838  1.00 87.53           C
ATOM    454  C   HIS A  49      17.649  -4.459  12.392  1.00 87.53           C
ATOM    455  O   HIS A  49      18.431  -4.244  11.467  1.00 87.53           O
ATOM    456  HA  HIS A  49      18.860  -3.431  13.839  1.00 87.53           H
ATOM    457  CB  HIS A  49      18.566  -5.412  14.571  1.00 87.53           C
ATOM    458 1HB  HIS A  49      17.720  -6.061  14.795  1.00 87.53           H
ATOM    459 2HB  HIS A  49      19.227  -5.968  13.906  1.00 87.53           H
ATOM    460  CG  HIS A  49      19.304  -5.109  15.854  1.00 87.53           C
ATOM    461  ND1 HIS A  49      20.436  -4.313  15.898  1.00 87.53           N
ATOM    462  HD1 HIS A  49      20.870  -3.870  15.114  1.00 87.53           H
ATOM    463  CD2 HIS A  49      19.060  -5.502  17.137  1.00 87.53           C
ATOM    464  HD2 HIS A  49      18.238  -6.141  17.462  1.00 87.53           H
ATOM    465  CE1 HIS A  49      20.846  -4.239  17.156  1.00 87.53           C
ATOM    466  HE1 HIS A  49      21.713  -3.685  17.515  1.00 87.53           H
ATOM    467  NE2 HIS A  49      19.992  -4.977  17.922  1.00 87.53           N
ATOM    468  HN  HIS A  49      16.278  -4.223  14.919  1.00 87.53           H
ATOM    469  N   PHE A  50      16.425  -4.943  12.243  1.00 83.03           N
ATOM    470  CA  PHE A  50      16.008  -5.551  10.991  1.00 83.03           C
ATOM    471  C   PHE A  50      15.463  -4.499  10.024  1.00 83.03           C
ATOM    472  O   PHE A  50      15.786  -4.513   8.837  1.00 83.03           O
ATOM    473  HA  PHE A  50      16.888  -6.024  10.552  1.00 83.03           H
ATOM    474  CB  PHE A  50      14.894  -6.545  11.325  1.00 83.03           C
ATOM    475 1HB  PHE A  50      15.256  -7.240  12.084  1.00 83.03           H
ATOM    476 2HB  PHE A  50      14.057  -6.003  11.764  1.00 83.03           H
ATOM    477  CG  PHE A  50      14.391  -7.344  10.121  1.00 83.03           C
ATOM    478  CD1 PHE A  50      13.184  -7.052   9.568  1.00 83.03           C
ATOM    479  HD1 PHE A  50      12.575  -6.248   9.981  1.00 83.03           H
ATOM    480  CD2 PHE A  50      15.151  -8.347   9.605  1.00 83.03           C
ATOM    481  HD2 PHE A  50      16.118  -8.582  10.049  1.00 83.03           H
ATOM    482  CE1 PHE A  50      12.717  -7.793   8.450  1.00 83.03           C
ATOM    483  HE1 PHE A  50      11.749  -7.559   8.006  1.00 83.03           H
ATOM    484  CE2 PHE A  50      14.684  -9.089   8.488  1.00 83.03           C
ATOM    485  HE2 PHE A  50      15.293  -9.893   8.074  1.00 83.03           H
ATOM    486  CZ  PHE A  50      13.477  -8.796   7.934  1.00 83.03           C
ATOM    487  HZ  PHE A  50      13.118  -9.366   7.076  1.00 83.03           H
ATOM    488  HN  PHE A  50      15.725  -4.924  12.957  1.00 83.03           H
ATOM    489  N   LEU A  51      14.645  -3.609  10.568  1.00 93.65           N
ATOM    490  CA  LEU A  51      13.809  -2.757   9.740  1.00 93.65           C
ATOM    491  C   LEU A  51      14.671  -1.658   9.114  1.00 93.65           C
ATOM    492  O   LEU A  51      14.553  -1.375   7.923  1.00 93.65           O
ATOM    493  HA  LEU A  51      13.403  -3.375   8.939  1.00 93.65           H
ATOM    494  CB  LEU A  51      12.623  -2.223  10.546  1.00 93.65           C
ATOM    495 1HB  LEU A  51      13.010  -1.655  11.391  1.00 93.65           H
ATOM    496 2HB  LEU A  51      12.069  -1.524   9.919  1.00 93.65           H
ATOM    497  CG  LEU A  51      11.647  -3.274  11.077  1.00 93.65           C
ATOM    498  HG  LEU A  51      12.178  -3.903  11.791  1.00 93.65           H
ATOM    499  CD1 LEU A  51      10.488  -2.615  11.829  1.00 93.65           C
ATOM    500 1HD1 LEU A  51      10.880  -2.044  12.671  1.00 93.65           H
ATOM    501 2HD1 LEU A  51       9.951  -1.948  11.156  1.00 93.65           H
ATOM    502 3HD1 LEU A  51       9.809  -3.385  12.197  1.00 93.65           H
ATOM    503  CD2 LEU A  51      11.154  -4.185   9.951  1.00 93.65           C
ATOM    504 1HD2 LEU A  51      10.646  -3.586   9.195  1.00 93.65           H
ATOM    505 2HD2 LEU A  51      12.005  -4.695   9.498  1.00 93.65           H
ATOM    506 3HD2 LEU A  51      10.462  -4.922  10.356  1.00 93.65           H
ATOM    507  HN  LEU A  51      14.548  -3.468  11.553  1.00 93.65           H
ATOM    508  N   PRO A  52      15.550  -1.023   9.901  1.00 95.61           N
ATOM    509  CA  PRO A  52      16.241   0.184   9.440  1.00 95.61           C
ATOM    510  C   PRO A  52      16.934  -0.023   8.103  1.00 95.61           C
ATOM    511  O   PRO A  52      16.779   0.784   7.188  1.00 95.61           O
ATOM    512  HA  PRO A  52      15.521   0.984   9.267  1.00 95.61           H
ATOM    513  CB  PRO A  52      17.241   0.479  10.559  1.00 95.61           C
ATOM    514 1HB  PRO A  52      18.207   0.012  10.367  1.00 95.61           H
ATOM    515 2HB  PRO A  52      17.421   1.548  10.666  1.00 95.61           H
ATOM    516  CG  PRO A  52      16.570  -0.105  11.796  1.00 95.61           C
ATOM    517 1HG  PRO A  52      17.286  -0.293  12.596  1.00 95.61           H
ATOM    518 2HG  PRO A  52      15.821   0.572  12.208  1.00 95.61           H
ATOM    519  CD  PRO A  52      15.950  -1.390  11.271  1.00 95.61           C
ATOM    520 1HD  PRO A  52      16.664  -2.214  11.273  1.00 95.61           H
ATOM    521 2HD  PRO A  52      15.101  -1.707  11.877  1.00 95.61           H
ATOM    522  N   PRO A  53      17.712  -1.104   7.959  1.00 95.89           N
ATOM    523  CA  PRO A  53      18.499  -1.311   6.741  1.00 95.89           C
ATOM    524  C   PRO A  53      17.624  -1.607   5.533  1.00 95.89           C
ATOM    525  O   PRO A  53      17.939  -1.194   4.418  1.00 95.89           O
ATOM    526  HA  PRO A  53      19.040  -0.401   6.483  1.00 95.89           H
ATOM    527  CB  PRO A  53      19.404  -2.494   7.090  1.00 95.89           C
ATOM    528 1HB  PRO A  53      19.614  -3.111   6.216  1.00 95.89           H
ATOM    529 2HB  PRO A  53      20.366  -2.161   7.482  1.00 95.89           H
ATOM    530  CG  PRO A  53      18.619  -3.250   8.123  1.00 95.89           C
ATOM    531 1HG  PRO A  53      17.912  -3.935   7.657  1.00 95.89           H
ATOM    532 2HG  PRO A  53      19.274  -3.850   8.755  1.00 95.89           H
ATOM    533  CD  PRO A  53      17.907  -2.200   8.926  1.00 95.89           C
ATOM    534 1HD  PRO A  53      16.956  -2.568   9.313  1.00 95.89           H
ATOM    535 2HD  PRO A  53      18.499  -1.880   9.783  1.00 95.89           H
ATOM    536  N   LEU A  54      16.539  -2.323   5.790  1.00 93.75           N
ATOM    537  CA  LEU A  54      15.643  -2.733   4.722  1.00 93.75           C
ATOM    538  C   LEU A  54      14.941  -1.499   4.151  1.00 93.75           C
ATOM    539  O   LEU A  54      14.779  -1.379   2.937  1.00 93.75           O
ATOM    540  HA  LEU A  54      16.253  -3.178   3.936  1.00 93.75           H
ATOM    541  CB  LEU A  54      14.680  -3.815   5.216  1.00 93.75           C
ATOM    542 1HB  LEU A  54      14.188  -3.451   6.118  1.00 93.75           H
ATOM    543 2HB  LEU A  54      13.904  -3.953   4.463  1.00 93.75           H
ATOM    544  CG  LEU A  54      15.304  -5.178   5.523  1.00 93.75           C
ATOM    545  HG  LEU A  54      16.057  -5.042   6.299  1.00 93.75           H
ATOM    546  CD1 LEU A  54      14.257  -6.148   6.073  1.00 93.75           C
ATOM    547 1HD1 LEU A  54      13.834  -5.743   6.992  1.00 93.75           H
ATOM    548 2HD1 LEU A  54      13.465  -6.284   5.337  1.00 93.75           H
ATOM    549 3HD1 LEU A  54      14.727  -7.109   6.283  1.00 93.75           H
ATOM    550  CD2 LEU A  54      16.019  -5.743   4.293  1.00 93.75           C
ATOM    551 1HD2 LEU A  54      15.304  -5.861   3.479  1.00 93.75           H
ATOM    552 2HD2 LEU A  54      16.809  -5.058   3.986  1.00 93.75           H
ATOM    553 3HD2 LEU A  54      16.453  -6.712   4.539  1.00 93.75           H
ATOM    554  HN  LEU A  54      16.270  -2.622   6.706  1.00 93.75           H
ATOM    555  N   TYR A  55      14.542  -0.614   5.052  1.00 94.24           N
ATOM    556  CA  TYR A  55      13.819   0.583   4.657  1.00 94.24           C
ATOM    557  C   TYR A  55      14.716   1.524   3.850  1.00 94.24           C
ATOM    558  O   TYR A  55      14.265   2.143   2.887  1.00 94.24           O
ATOM    559  HA  TYR A  55      12.976   0.277   4.038  1.00 94.24           H
ATOM    560  CB  TYR A  55      13.411   1.278   5.957  1.00 94.24           C
ATOM    561 1HB  TYR A  55      14.261   1.278   6.639  1.00 94.24           H
ATOM    562 2HB  TYR A  55      13.174   2.320   5.742  1.00 94.24           H
ATOM    563  CG  TYR A  55      12.213   0.633   6.658  1.00 94.24           C
ATOM    564  CD1 TYR A  55      11.650  -0.518   6.143  1.00 94.24           C
ATOM    565  HD1 TYR A  55      12.059  -0.966   5.238  1.00 94.24           H
ATOM    566  CD2 TYR A  55      11.696   1.201   7.804  1.00 94.24           C
ATOM    567  HD2 TYR A  55      12.141   2.110   8.211  1.00 94.24           H
ATOM    568  CE1 TYR A  55      10.523  -1.125   6.803  1.00 94.24           C
ATOM    569  HE1 TYR A  55      10.069  -2.033   6.407  1.00 94.24           H
ATOM    570  CE2 TYR A  55      10.569   0.594   8.464  1.00 94.24           C
ATOM    571  HE2 TYR A  55      10.151   1.032   9.370  1.00 94.24           H
ATOM    572  CZ  TYR A  55      10.038  -0.539   7.930  1.00 94.24           C
ATOM    573  OH  TYR A  55       8.974  -1.113   8.553  1.00 94.24           O
ATOM    574  HH  TYR A  55       8.650  -1.897   8.024  1.00 94.24           H
ATOM    575  HN  TYR A  55      14.706  -0.703   6.034  1.00 94.24           H
ATOM    576  N   TRP A  56      15.969   1.602   4.272  1.00 92.91           N
ATOM    577  CA  TRP A  56      16.945   2.419   3.571  1.00 92.91           C
ATOM    578  C   TRP A  56      17.123   1.841   2.165  1.00 92.91           C
ATOM    579  O   TRP A  56      17.183   2.585   1.187  1.00 92.91           O
ATOM    580  HA  TRP A  56      16.549   3.432   3.510  1.00 92.91           H
ATOM    581  CB  TRP A  56      18.257   2.499   4.354  1.00 92.91           C
ATOM    582 1HB  TRP A  56      18.468   1.523   4.790  1.00 92.91           H
ATOM    583 2HB  TRP A  56      19.069   2.722   3.662  1.00 92.91           H
ATOM    584  CG  TRP A  56      18.253   3.549   5.468  1.00 92.91           C
ATOM    585  CD1 TRP A  56      18.384   3.352   6.787  1.00 92.91           C
ATOM    586  HD1 TRP A  56      18.516   2.375   7.252  1.00 92.91           H
ATOM    587  CD2 TRP A  56      18.106   4.975   5.304  1.00 92.91           C
ATOM    588  NE1 TRP A  56      18.332   4.543   7.483  1.00 92.91           N
ATOM    589  HE1 TRP A  56      18.406   4.653   8.474  1.00 92.91           H
ATOM    590  CE2 TRP A  56      18.157   5.561   6.553  1.00 92.91           C
ATOM    591  CE3 TRP A  56      17.935   5.744   4.140  1.00 92.91           C
ATOM    592  HE3 TRP A  56      17.891   5.306   3.143  1.00 92.91           H
ATOM    593  CZ2 TRP A  56      18.045   6.941   6.757  1.00 92.91           C
ATOM    594  HZ2 TRP A  56      18.089   7.380   7.753  1.00 92.91           H
ATOM    595  CZ3 TRP A  56      17.824   7.122   4.361  1.00 92.91           C
ATOM    596  HZ3 TRP A  56      17.690   7.766   3.491  1.00 92.91           H
ATOM    597  CH2 TRP A  56      17.874   7.728   5.611  1.00 92.91           C
ATOM    598  HH2 TRP A  56      17.780   8.810   5.699  1.00 92.91           H
ATOM    599  HN  TRP A  56      16.320   1.121   5.075  1.00 92.91           H
ATOM    600  N   LEU A  57      17.203   0.520   2.109  1.00 92.97           N
ATOM    601  CA  LEU A  57      17.383  -0.166   0.840  1.00 92.97           C
ATOM    602  C   LEU A  57      16.201   0.153  -0.079  1.00 92.97           C
ATOM    603  O   LEU A  57      16.393   0.551  -1.227  1.00 92.97           O
ATOM    604  HA  LEU A  57      18.291   0.226   0.383  1.00 92.97           H
ATOM    605  CB  LEU A  57      17.599  -1.663   1.066  1.00 92.97           C
ATOM    606 1HB  LEU A  57      18.467  -1.791   1.714  1.00 92.97           H
ATOM    607 2HB  LEU A  57      16.738  -2.058   1.606  1.00 92.97           H
ATOM    608  CG  LEU A  57      17.809  -2.508  -0.192  1.00 92.97           C
ATOM    609  HG  LEU A  57      16.989  -2.304  -0.881  1.00 92.97           H
ATOM    610  CD1 LEU A  57      19.106  -2.120  -0.904  1.00 92.97           C
ATOM    611 1HD1 LEU A  57      19.062  -1.069  -1.192  1.00 92.97           H
ATOM    612 2HD1 LEU A  57      19.950  -2.277  -0.232  1.00 92.97           H
ATOM    613 3HD1 LEU A  57      19.230  -2.736  -1.794  1.00 92.97           H
ATOM    614  CD2 LEU A  57      17.760  -4.002   0.137  1.00 92.97           C
ATOM    615 1HD2 LEU A  57      18.546  -4.242   0.853  1.00 92.97           H
ATOM    616 2HD2 LEU A  57      16.789  -4.248   0.566  1.00 92.97           H
ATOM    617 3HD2 LEU A  57      17.912  -4.580  -0.775  1.00 92.97           H
ATOM    618  HN  LEU A  57      17.147  -0.079   2.908  1.00 92.97           H
ATOM    619  N   VAL A  58      15.006  -0.034   0.461  1.00 95.11           N
ATOM    620  CA  VAL A  58      13.795   0.160  -0.317  1.00 95.11           C
ATOM    621  C   VAL A  58      13.736   1.608  -0.807  1.00 95.11           C
ATOM    622  O   VAL A  58      13.391   1.864  -1.960  1.00 95.11           O
ATOM    623  HA  VAL A  58      13.850  -0.501  -1.182  1.00 95.11           H
ATOM    624  CB  VAL A  58      12.571  -0.242   0.509  1.00 95.11           C
ATOM    625  HB  VAL A  58      12.598   0.321   1.442  1.00 95.11           H
ATOM    626  CG1 VAL A  58      11.275   0.118  -0.220  1.00 95.11           C
ATOM    627 1HG1 VAL A  58      11.242   1.194  -0.392  1.00 95.11           H
ATOM    628 2HG1 VAL A  58      11.238  -0.404  -1.175  1.00 95.11           H
ATOM    629 3HG1 VAL A  58      10.421  -0.178   0.390  1.00 95.11           H
ATOM    630  CG2 VAL A  58      12.610  -1.731   0.857  1.00 95.11           C
ATOM    631 1HG2 VAL A  58      12.619  -2.318  -0.062  1.00 95.11           H
ATOM    632 2HG2 VAL A  58      13.508  -1.946   1.435  1.00 95.11           H
ATOM    633 3HG2 VAL A  58      11.729  -1.990   1.444  1.00 95.11           H
ATOM    634  HN  VAL A  58      14.858  -0.313   1.410  1.00 95.11           H
ATOM    635  N   PHE A  59      14.077   2.519   0.093  1.00 95.99           N
ATOM    636  CA  PHE A  59      14.024   3.937  -0.219  1.00 95.99           C
ATOM    637  C   PHE A  59      14.929   4.271  -1.407  1.00 95.99           C
ATOM    638  O   PHE A  59      14.487   4.891  -2.373  1.00 95.99           O
ATOM    639  HA  PHE A  59      12.991   4.173  -0.474  1.00 95.99           H
ATOM    640  CB  PHE A  59      14.527   4.686   1.017  1.00 95.99           C
ATOM    641 1HB  PHE A  59      13.824   4.529   1.835  1.00 95.99           H
ATOM    642 2HB  PHE A  59      15.479   4.256   1.327  1.00 95.99           H
ATOM    643  CG  PHE A  59      14.709   6.190   0.802  1.00 95.99           C
ATOM    644  CD1 PHE A  59      15.958   6.729   0.791  1.00 95.99           C
ATOM    645  HD1 PHE A  59      16.828   6.089   0.936  1.00 95.99           H
ATOM    646  CD2 PHE A  59      13.622   6.987   0.621  1.00 95.99           C
ATOM    647  HD2 PHE A  59      12.622   6.555   0.630  1.00 95.99           H
ATOM    648  CE1 PHE A  59      16.127   8.124   0.591  1.00 95.99           C
ATOM    649  HE1 PHE A  59      17.127   8.556   0.583  1.00 95.99           H
ATOM    650  CE2 PHE A  59      13.791   8.383   0.421  1.00 95.99           C
ATOM    651  HE2 PHE A  59      12.921   9.022   0.276  1.00 95.99           H
ATOM    652  CZ  PHE A  59      15.040   8.922   0.411  1.00 95.99           C
ATOM    653  HZ  PHE A  59      15.170   9.993   0.257  1.00 95.99           H
ATOM    654  HN  PHE A  59      14.385   2.301   1.019  1.00 95.99           H
ATOM    655  N   ILE A  60      16.179   3.845  -1.295  1.00 93.89           N
ATOM    656  CA  ILE A  60      17.188   4.227  -2.268  1.00 93.89           C
ATOM    657  C   ILE A  60      16.787   3.699  -3.647  1.00 93.89           C
ATOM    658  O   ILE A  60      16.735   4.457  -4.615  1.00 93.89           O
ATOM    659  HA  ILE A  60      17.209   5.316  -2.308  1.00 93.89           H
ATOM    660  CB  ILE A  60      18.574   3.764  -1.812  1.00 93.89           C
ATOM    661  HB  ILE A  60      18.507   2.713  -1.530  1.00 93.89           H
ATOM    662  CG1 ILE A  60      19.030   4.537  -0.574  1.00 93.89           C
ATOM    663 1HG1 ILE A  60      19.275   5.562  -0.851  1.00 93.89           H
ATOM    664 2HG1 ILE A  60      18.215   4.588   0.148  1.00 93.89           H
ATOM    665  CG2 ILE A  60      19.587   3.860  -2.954  1.00 93.89           C
ATOM    666 1HG2 ILE A  60      19.263   3.230  -3.782  1.00 93.89           H
ATOM    667 2HG2 ILE A  60      19.658   4.895  -3.291  1.00 93.89           H
ATOM    668 3HG2 ILE A  60      20.563   3.525  -2.603  1.00 93.89           H
ATOM    669  CD1 ILE A  60      20.248   3.872   0.070  1.00 93.89           C
ATOM    670 1HD1 ILE A  60      19.992   2.855   0.367  1.00 93.89           H
ATOM    671 2HD1 ILE A  60      21.069   3.845  -0.647  1.00 93.89           H
ATOM    672 3HD1 ILE A  60      20.552   4.442   0.948  1.00 93.89           H
ATOM    673  HN  ILE A  60      16.504   3.252  -0.559  1.00 93.89           H
ATOM    674  N   VAL A  61      16.513   2.403  -3.693  1.00 94.03           N
ATOM    675  CA  VAL A  61      16.245   1.739  -4.957  1.00 94.03           C
ATOM    676  C   VAL A  61      14.941   2.281  -5.547  1.00 94.03           C
ATOM    677  O   VAL A  61      14.860   2.543  -6.746  1.00 94.03           O
ATOM    678  HA  VAL A  61      17.064   1.980  -5.635  1.00 94.03           H
ATOM    679  CB  VAL A  61      16.226   0.222  -4.758  1.00 94.03           C
ATOM    680  HB  VAL A  61      15.466  -0.008  -4.012  1.00 94.03           H
ATOM    681  CG1 VAL A  61      15.846  -0.496  -6.054  1.00 94.03           C
ATOM    682 1HG1 VAL A  61      14.854  -0.173  -6.371  1.00 94.03           H
ATOM    683 2HG1 VAL A  61      16.572  -0.255  -6.830  1.00 94.03           H
ATOM    684 3HG1 VAL A  61      15.840  -1.573  -5.884  1.00 94.03           H
ATOM    685  CG2 VAL A  61      17.571  -0.278  -4.228  1.00 94.03           C
ATOM    686 1HG2 VAL A  61      18.358  -0.029  -4.940  1.00 94.03           H
ATOM    687 2HG2 VAL A  61      17.785   0.198  -3.271  1.00 94.03           H
ATOM    688 3HG2 VAL A  61      17.530  -1.359  -4.095  1.00 94.03           H
ATOM    689  HN  VAL A  61      16.472   1.812  -2.888  1.00 94.03           H
ATOM    690  N   GLY A  62      13.954   2.433  -4.677  1.00 95.43           N
ATOM    691  CA  GLY A  62      12.624   2.822  -5.115  1.00 95.43           C
ATOM    692  C   GLY A  62      12.614   4.266  -5.622  1.00 95.43           C
ATOM    693  O   GLY A  62      12.005   4.563  -6.648  1.00 95.43           O
ATOM    694 1HA  GLY A  62      12.287   2.153  -5.907  1.00 95.43           H
ATOM    695 2HA  GLY A  62      11.920   2.718  -4.289  1.00 95.43           H
ATOM    696  HN  GLY A  62      14.051   2.296  -3.691  1.00 95.43           H
ATOM    697  N   ALA A  63      13.296   5.125  -4.878  1.00 95.26           N
ATOM    698  CA  ALA A  63      13.328   6.540  -5.209  1.00 95.26           C
ATOM    699  C   ALA A  63      13.968   6.723  -6.586  1.00 95.26           C
ATOM    700  O   ALA A  63      13.455   7.469  -7.419  1.00 95.26           O
ATOM    701  HA  ALA A  63      12.298   6.895  -5.246  1.00 95.26           H
ATOM    702  CB  ALA A  63      14.073   7.303  -4.112  1.00 95.26           C
ATOM    703 1HB  ALA A  63      13.561   7.164  -3.160  1.00 95.26           H
ATOM    704 2HB  ALA A  63      15.092   6.926  -4.035  1.00 95.26           H
ATOM    705 3HB  ALA A  63      14.096   8.364  -4.360  1.00 95.26           H
ATOM    706  HN  ALA A  63      13.819   4.869  -4.066  1.00 95.26           H
ATOM    707  N   LEU A  64      15.081   6.031  -6.783  1.00 89.82           N
ATOM    708  CA  LEU A  64      15.798   6.110  -8.044  1.00 89.82           C
ATOM    709  C   LEU A  64      14.909   5.568  -9.166  1.00 89.82           C
ATOM    710  O   LEU A  64      14.785   6.190 -10.220  1.00 89.82           O
ATOM    711  HA  LEU A  64      15.998   7.163  -8.241  1.00 89.82           H
ATOM    712  CB  LEU A  64      17.151   5.404  -7.936  1.00 89.82           C
ATOM    713 1HB  LEU A  64      16.985   4.403  -7.537  1.00 89.82           H
ATOM    714 2HB  LEU A  64      17.556   5.283  -8.941  1.00 89.82           H
ATOM    715  CG  LEU A  64      18.204   6.100  -7.072  1.00 89.82           C
ATOM    716  HG  LEU A  64      17.768   6.292  -6.091  1.00 89.82           H
ATOM    717  CD1 LEU A  64      19.421   5.199  -6.857  1.00 89.82           C
ATOM    718 1HD1 LEU A  64      19.110   4.281  -6.357  1.00 89.82           H
ATOM    719 2HD1 LEU A  64      19.866   4.954  -7.821  1.00 89.82           H
ATOM    720 3HD1 LEU A  64      20.154   5.718  -6.239  1.00 89.82           H
ATOM    721  CD2 LEU A  64      18.592   7.456  -7.666  1.00 89.82           C
ATOM    722 1HD2 LEU A  64      19.002   7.310  -8.666  1.00 89.82           H
ATOM    723 2HD2 LEU A  64      17.710   8.093  -7.724  1.00 89.82           H
ATOM    724 3HD2 LEU A  64      19.342   7.929  -7.032  1.00 89.82           H
ATOM    725  HN  LEU A  64      15.491   5.426  -6.100  1.00 89.82           H
ATOM    726  N   GLY A  65      14.313   4.415  -8.900  1.00 93.06           N
ATOM    727  CA  GLY A  65      13.563   3.708  -9.924  1.00 93.06           C
ATOM    728  C   GLY A  65      12.348   4.522 -10.374  1.00 93.06           C
ATOM    729  O   GLY A  65      12.159   4.753 -11.568  1.00 93.06           O
ATOM    730 1HA  GLY A  65      14.207   3.506 -10.779  1.00 93.06           H
ATOM    731 2HA  GLY A  65      13.234   2.743  -9.538  1.00 93.06           H
ATOM    732  HN  GLY A  65      14.338   3.965  -8.008  1.00 93.06           H
ATOM    733  N   ASN A  66      11.557   4.936  -9.395  1.00 90.78           N
ATOM    734  CA  ASN A  66      10.301   5.609  -9.682  1.00 90.78           C
ATOM    735  C   ASN A  66      10.591   6.980 -10.294  1.00 90.78           C
ATOM    736  O   ASN A  66       9.862   7.438 -11.173  1.00 90.78           O
ATOM    737  HA  ASN A  66       9.773   4.948 -10.369  1.00 90.78           H
ATOM    738  CB  ASN A  66       9.488   5.824  -8.404  1.00 90.78           C
ATOM    739 1HB  ASN A  66      10.145   6.164  -7.603  1.00 90.78           H
ATOM    740 2HB  ASN A  66       8.750   6.610  -8.566  1.00 90.78           H
ATOM    741  CG  ASN A  66       8.782   4.535  -7.979  1.00 90.78           C
ATOM    742  OD1 ASN A  66       7.890   4.036  -8.646  1.00 90.78           O
ATOM    743  ND2 ASN A  66       9.230   4.024  -6.835  1.00 90.78           N
ATOM    744 1HD2 ASN A  66       9.965   4.483  -6.337  1.00 90.78           H
ATOM    745 2HD2 ASN A  66       8.831   3.181  -6.474  1.00 90.78           H
ATOM    746  HN  ASN A  66      11.761   4.817  -8.424  1.00 90.78           H
ATOM    747  N   SER A  67      11.657   7.598  -9.807  1.00 91.35           N
ATOM    748  CA  SER A  67      12.092   8.876 -10.343  1.00 91.35           C
ATOM    749  C   SER A  67      12.426   8.734 -11.829  1.00 91.35           C
ATOM    750  O   SER A  67      12.130   9.626 -12.623  1.00 91.35           O
ATOM    751  HA  SER A  67      11.247   9.550 -10.203  1.00 91.35           H
ATOM    752  CB  SER A  67      13.303   9.412  -9.575  1.00 91.35           C
ATOM    753 1HB  SER A  67      14.117   8.690  -9.633  1.00 91.35           H
ATOM    754 2HB  SER A  67      13.655  10.328 -10.048  1.00 91.35           H
ATOM    755  OG  SER A  67      12.996   9.672  -8.208  1.00 91.35           O
ATOM    756  HG  SER A  67      13.502   9.042  -7.619  1.00 91.35           H
ATOM    757  HN  SER A  67      12.219   7.239  -9.061  1.00 91.35           H
ATOM    758  N   LEU A  68      13.039   7.607 -12.160  1.00 85.94           N
ATOM    759  CA  LEU A  68      13.415   7.337 -13.537  1.00 85.94           C
ATOM    760  C   LEU A  68      12.152   7.163 -14.383  1.00 85.94           C
ATOM    761  O   LEU A  68      12.082   7.653 -15.509  1.00 85.94           O
ATOM    762  HA  LEU A  68      13.959   8.207 -13.904  1.00 85.94           H
ATOM    763  CB  LEU A  68      14.371   6.144 -13.607  1.00 85.94           C
ATOM    764 1HB  LEU A  68      15.010   6.163 -12.724  1.00 85.94           H
ATOM    765 2HB  LEU A  68      13.782   5.228 -13.554  1.00 85.94           H
ATOM    766  CG  LEU A  68      15.264   6.072 -14.847  1.00 85.94           C
ATOM    767  HG  LEU A  68      14.712   6.486 -15.690  1.00 85.94           H
ATOM    768  CD1 LEU A  68      16.522   6.925 -14.667  1.00 85.94           C
ATOM    769 1HD1 LEU A  68      16.235   7.964 -14.503  1.00 85.94           H
ATOM    770 2HD1 LEU A  68      17.086   6.564 -13.808  1.00 85.94           H
ATOM    771 3HD1 LEU A  68      17.139   6.856 -15.563  1.00 85.94           H
ATOM    772  CD2 LEU A  68      15.602   4.621 -15.196  1.00 85.94           C
ATOM    773 1HD2 LEU A  68      16.126   4.159 -14.360  1.00 85.94           H
ATOM    774 2HD2 LEU A  68      14.682   4.072 -15.396  1.00 85.94           H
ATOM    775 3HD2 LEU A  68      16.238   4.599 -16.081  1.00 85.94           H
ATOM    776  HN  LEU A  68      13.276   6.887 -11.508  1.00 85.94           H
ATOM    777  N   VAL A  69      11.185   6.464 -13.807  1.00 88.87           N
ATOM    778  CA  VAL A  69       9.934   6.206 -14.499  1.00 88.87           C
ATOM    779  C   VAL A  69       9.283   7.538 -14.881  1.00 88.87           C
ATOM    780  O   VAL A  69       8.901   7.738 -16.032  1.00 88.87           O
ATOM    781  HA  VAL A  69      10.169   5.657 -15.411  1.00 88.87           H
ATOM    782  CB  VAL A  69       9.029   5.325 -13.635  1.00 88.87           C
ATOM    783  HB  VAL A  69       8.954   5.786 -12.650  1.00 88.87           H
ATOM    784  CG1 VAL A  69       7.620   5.242 -14.224  1.00 88.87           C
ATOM    785 1HG1 VAL A  69       7.188   6.242 -14.275  1.00 88.87           H
ATOM    786 2HG1 VAL A  69       7.669   4.816 -15.226  1.00 88.87           H
ATOM    787 3HG1 VAL A  69       6.998   4.610 -13.591  1.00 88.87           H
ATOM    788  CG2 VAL A  69       9.632   3.930 -13.457  1.00 88.87           C
ATOM    789 1HG2 VAL A  69       9.751   3.458 -14.432  1.00 88.87           H
ATOM    790 2HG2 VAL A  69      10.605   4.014 -12.972  1.00 88.87           H
ATOM    791 3HG2 VAL A  69       8.969   3.324 -12.839  1.00 88.87           H
ATOM    792  HN  VAL A  69      11.246   6.078 -12.886  1.00 88.87           H
ATOM    793  N   ILE A  70       9.177   8.413 -13.891  1.00 89.13           N
ATOM    794  CA  ILE A  70       8.513   9.690 -14.090  1.00 89.13           C
ATOM    795  C   ILE A  70       9.234  10.469 -15.192  1.00 89.13           C
ATOM    796  O   ILE A  70       8.593  11.075 -16.050  1.00 89.13           O
ATOM    797  HA  ILE A  70       7.497   9.481 -14.423  1.00 89.13           H
ATOM    798  CB  ILE A  70       8.409  10.451 -12.767  1.00 89.13           C
ATOM    799  HB  ILE A  70       9.399  10.483 -12.312  1.00 89.13           H
ATOM    800  CG1 ILE A  70       7.485   9.724 -11.787  1.00 89.13           C
ATOM    801 1HG1 ILE A  70       6.449   9.839 -12.105  1.00 89.13           H
ATOM    802 2HG1 ILE A  70       7.706   8.656 -11.799  1.00 89.13           H
ATOM    803  CG2 ILE A  70       7.971  11.898 -13.000  1.00 89.13           C
ATOM    804 1HG2 ILE A  70       8.701  12.401 -13.635  1.00 89.13           H
ATOM    805 2HG2 ILE A  70       6.996  11.909 -13.487  1.00 89.13           H
ATOM    806 3HG2 ILE A  70       7.905  12.416 -12.043  1.00 89.13           H
ATOM    807  CD1 ILE A  70       7.653  10.269 -10.368  1.00 89.13           C
ATOM    808 1HD1 ILE A  70       8.685  10.130 -10.044  1.00 89.13           H
ATOM    809 2HD1 ILE A  70       7.409  11.331 -10.356  1.00 89.13           H
ATOM    810 3HD1 ILE A  70       6.985   9.735  -9.692  1.00 89.13           H
ATOM    811  HN  ILE A  70       9.535   8.261 -12.970  1.00 89.13           H
ATOM    812  N   LEU A  71      10.557  10.427 -15.134  1.00 84.79           N
ATOM    813  CA  LEU A  71      11.371  11.173 -16.079  1.00 84.79           C
ATOM    814  C   LEU A  71      11.099  10.662 -17.495  1.00 84.79           C
ATOM    815  O   LEU A  71      10.934  11.452 -18.423  1.00 84.79           O
ATOM    816  HA  LEU A  71      11.063  12.217 -16.023  1.00 84.79           H
ATOM    817  CB  LEU A  71      12.846  11.115 -15.677  1.00 84.79           C
ATOM    818 1HB  LEU A  71      12.935  11.451 -14.644  1.00 84.79           H
ATOM    819 2HB  LEU A  71      13.168  10.073 -15.702  1.00 84.79           H
ATOM    820  CG  LEU A  71      13.808  11.938 -16.536  1.00 84.79           C
ATOM    821  HG  LEU A  71      13.570  11.757 -17.584  1.00 84.79           H
ATOM    822  CD1 LEU A  71      13.626  13.435 -16.282  1.00 84.79           C
ATOM    823 1HD1 LEU A  71      12.604  13.724 -16.528  1.00 84.79           H
ATOM    824 2HD1 LEU A  71      13.822  13.652 -15.232  1.00 84.79           H
ATOM    825 3HD1 LEU A  71      14.322  13.997 -16.905  1.00 84.79           H
ATOM    826  CD2 LEU A  71      15.256  11.492 -16.318  1.00 84.79           C
ATOM    827 1HD2 LEU A  71      15.523  11.624 -15.270  1.00 84.79           H
ATOM    828 2HD2 LEU A  71      15.357  10.441 -16.590  1.00 84.79           H
ATOM    829 3HD2 LEU A  71      15.919  12.093 -16.941  1.00 84.79           H
ATOM    830  HN  LEU A  71      11.070   9.898 -14.459  1.00 84.79           H
ATOM    831  N   VAL A  72      11.060   9.343 -17.616  1.00 84.79           N
ATOM    832  CA  VAL A  72      10.903   8.715 -18.917  1.00 84.79           C
ATOM    833  C   VAL A  72       9.563   9.139 -19.523  1.00 84.79           C
ATOM    834  O   VAL A  72       9.495   9.500 -20.697  1.00 84.79           O
ATOM    835  HA  VAL A  72      11.707   9.078 -19.557  1.00 84.79           H
ATOM    836  CB  VAL A  72      11.047   7.198 -18.787  1.00 84.79           C
ATOM    837  HB  VAL A  72      10.371   6.863 -18.001  1.00 84.79           H
ATOM    838  CG1 VAL A  72      10.642   6.496 -20.085  1.00 84.79           C
ATOM    839 1HG1 VAL A  72       9.603   6.729 -20.316  1.00 84.79           H
ATOM    840 2HG1 VAL A  72      11.281   6.839 -20.899  1.00 84.79           H
ATOM    841 3HG1 VAL A  72      10.754   5.418 -19.965  1.00 84.79           H
ATOM    842  CG2 VAL A  72      12.471   6.816 -18.378  1.00 84.79           C
ATOM    843 1HG2 VAL A  72      13.173   7.170 -19.133  1.00 84.79           H
ATOM    844 2HG2 VAL A  72      12.708   7.273 -17.417  1.00 84.79           H
ATOM    845 3HG2 VAL A  72      12.546   5.732 -18.293  1.00 84.79           H
ATOM    846  HN  VAL A  72      11.135   8.708 -16.847  1.00 84.79           H
ATOM    847  N   TYR A  73       8.530   9.080 -18.696  1.00 81.24           N
ATOM    848  CA  TYR A  73       7.189   9.411 -19.147  1.00 81.24           C
ATOM    849  C   TYR A  73       7.079  10.897 -19.495  1.00 81.24           C
ATOM    850  O   TYR A  73       6.375  11.267 -20.433  1.00 81.24           O
ATOM    851  HA  TYR A  73       6.980   8.820 -20.039  1.00 81.24           H
ATOM    852  CB  TYR A  73       6.260   9.104 -17.971  1.00 81.24           C
ATOM    853 1HB  TYR A  73       6.833   9.157 -17.045  1.00 81.24           H
ATOM    854 2HB  TYR A  73       5.493   9.876 -17.916  1.00 81.24           H
ATOM    855  CG  TYR A  73       5.581   7.735 -18.055  1.00 81.24           C
ATOM    856  CD1 TYR A  73       4.610   7.504 -19.008  1.00 81.24           C
ATOM    857  HD1 TYR A  73       4.327   8.297 -19.701  1.00 81.24           H
ATOM    858  CD2 TYR A  73       5.940   6.732 -17.178  1.00 81.24           C
ATOM    859  HD2 TYR A  73       6.707   6.914 -16.426  1.00 81.24           H
ATOM    860  CE1 TYR A  73       3.971   6.217 -19.087  1.00 81.24           C
ATOM    861  HE1 TYR A  73       3.202   6.021 -19.835  1.00 81.24           H
ATOM    862  CE2 TYR A  73       5.301   5.444 -17.258  1.00 81.24           C
ATOM    863  HE2 TYR A  73       5.574   4.643 -16.571  1.00 81.24           H
ATOM    864  CZ  TYR A  73       4.348   5.250 -18.208  1.00 81.24           C
ATOM    865  OH  TYR A  73       3.744   4.033 -18.283  1.00 81.24           O
ATOM    866  HH  TYR A  73       3.129   4.005 -19.071  1.00 81.24           H
ATOM    867  HN  TYR A  73       8.599   8.813 -17.734  1.00 81.24           H
ATOM    868  N   TRP A  74       7.784  11.707 -18.719  1.00 71.13           N
ATOM    869  CA  TRP A  74       7.689  13.150 -18.863  1.00 71.13           C
ATOM    870  C   TRP A  74       8.310  13.533 -20.207  1.00 71.13           C
ATOM    871  O   TRP A  74       7.733  14.317 -20.960  1.00 71.13           O
ATOM    872  HA  TRP A  74       6.632  13.417 -18.850  1.00 71.13           H
ATOM    873  CB  TRP A  74       8.343  13.863 -17.677  1.00 71.13           C
ATOM    874 1HB  TRP A  74       7.914  13.476 -16.752  1.00 71.13           H
ATOM    875 2HB  TRP A  74       9.405  13.620 -17.662  1.00 71.13           H
ATOM    876  CG  TRP A  74       8.182  15.384 -17.700  1.00 71.13           C
ATOM    877  CD1 TRP A  74       7.052  16.096 -17.590  1.00 71.13           C
ATOM    878  HD1 TRP A  74       6.061  15.659 -17.466  1.00 71.13           H
ATOM    879  CD2 TRP A  74       9.237  16.358 -17.846  1.00 71.13           C
ATOM    880  NE1 TRP A  74       7.300  17.452 -17.655  1.00 71.13           N
ATOM    881  HE1 TRP A  74       6.619  18.182 -17.598  1.00 71.13           H
ATOM    882  CE2 TRP A  74       8.671  17.616 -17.816  1.00 71.13           C
ATOM    883  CE3 TRP A  74      10.623  16.182 -17.999  1.00 71.13           C
ATOM    884  HE3 TRP A  74      11.094  15.199 -18.026  1.00 71.13           H
ATOM    885  CZ2 TRP A  74       9.416  18.795 -17.932  1.00 71.13           C
ATOM    886  HZ2 TRP A  74       8.945  19.778 -17.905  1.00 71.13           H
ATOM    887  CZ3 TRP A  74      11.354  17.370 -18.114  1.00 71.13           C
ATOM    888  HZ3 TRP A  74      12.435  17.290 -18.235  1.00 71.13           H
ATOM    889  CH2 TRP A  74      10.800  18.644 -18.086  1.00 71.13           C
ATOM    890  HH2 TRP A  74      11.439  19.522 -18.182  1.00 71.13           H
ATOM    891  HN  TRP A  74       8.409  11.394 -18.005  1.00 71.13           H
ATOM    892  N   TYR A  75       9.477  12.963 -20.468  1.00 69.98           N
ATOM    893  CA  TYR A  75      10.335  13.465 -21.527  1.00 69.98           C
ATOM    894  C   TYR A  75      10.066  12.734 -22.844  1.00 69.98           C
ATOM    895  O   TYR A  75      10.170  13.324 -23.918  1.00 69.98           O
ATOM    896  HA  TYR A  75      10.122  14.526 -21.659  1.00 69.98           H
ATOM    897  CB  TYR A  75      11.770  13.175 -21.081  1.00 69.98           C
ATOM    898 1HB  TYR A  75      11.818  13.222 -19.993  1.00 69.98           H
ATOM    899 2HB  TYR A  75      12.030  12.157 -21.368  1.00 69.98           H
ATOM    900  CG  TYR A  75      12.809  14.135 -21.665  1.00 69.98           C
ATOM    901  CD1 TYR A  75      13.452  13.821 -22.845  1.00 69.98           C
ATOM    902  HD1 TYR A  75      13.219  12.890 -23.361  1.00 69.98           H
ATOM    903  CD2 TYR A  75      13.103  15.314 -21.011  1.00 69.98           C
ATOM    904  HD2 TYR A  75      12.595  15.562 -20.079  1.00 69.98           H
ATOM    905  CE1 TYR A  75      14.430  14.724 -23.394  1.00 69.98           C
ATOM    906  HE1 TYR A  75      14.945  14.489 -24.326  1.00 69.98           H
ATOM    907  CE2 TYR A  75      14.081  16.217 -21.560  1.00 69.98           C
ATOM    908  HE2 TYR A  75      14.323  17.152 -21.054  1.00 69.98           H
ATOM    909  CZ  TYR A  75      14.696  15.878 -22.725  1.00 69.98           C
ATOM    910  OH  TYR A  75      15.620  16.731 -23.244  1.00 69.98           O
ATOM    911  HH  TYR A  75      16.011  16.344 -24.079  1.00 69.98           H
ATOM    912  HN  TYR A  75       9.838  12.174 -19.970  1.00 69.98           H
ATOM    913  N   CYS A  76       9.724  11.461 -22.718  1.00 69.29           N
ATOM    914  CA  CYS A  76       9.774  10.556 -23.853  1.00 69.29           C
ATOM    915  C   CYS A  76       8.362  10.025 -24.109  1.00 69.29           C
ATOM    916  O   CYS A  76       7.762  10.320 -25.141  1.00 69.29           O
ATOM    917  HA  CYS A  76      10.128  11.139 -24.703  1.00 69.29           H
ATOM    918  CB  CYS A  76      10.778   9.422 -23.629  1.00 69.29           C
ATOM    919 1HB  CYS A  76      11.698   9.820 -23.200  1.00 69.29           H
ATOM    920 2HB  CYS A  76      10.375   8.706 -22.913  1.00 69.29           H
ATOM    921  SG  CYS A  76      11.140   8.584 -25.215  1.00 69.29           S
ATOM    922  HG  CYS A  76       9.960   7.980 -25.326  1.00 69.29           H
ATOM    923  HN  CYS A  76       9.417  11.046 -21.861  1.00 69.29           H
ATOM    924  N   THR A  77       7.873   9.252 -23.150  1.00 62.02           N
ATOM    925  CA  THR A  77       6.699   8.428 -23.381  1.00 62.02           C
ATOM    926  C   THR A  77       5.474   9.306 -23.644  1.00 62.02           C
ATOM    927  O   THR A  77       4.668   9.005 -24.524  1.00 62.02           O
ATOM    928  HA  THR A  77       6.866   7.835 -24.279  1.00 62.02           H
ATOM    929  CB  THR A  77       6.531   7.497 -22.178  1.00 62.02           C
ATOM    930  HB  THR A  77       6.217   8.054 -21.295  1.00 62.02           H
ATOM    931  OG1 THR A  77       7.789   6.836 -22.072  1.00 62.02           O
ATOM    932  HG1 THR A  77       7.942   6.261 -22.876  1.00 62.02           H
ATOM    933  CG2 THR A  77       5.537   6.365 -22.447  1.00 62.02           C
ATOM    934 1HG2 THR A  77       5.887   5.767 -23.288  1.00 62.02           H
ATOM    935 2HG2 THR A  77       4.561   6.788 -22.683  1.00 62.02           H
ATOM    936 3HG2 THR A  77       5.456   5.735 -21.562  1.00 62.02           H
ATOM    937  HN  THR A  77       8.263   9.185 -22.232  1.00 62.02           H
ATOM    938  N   ARG A  78       5.372  10.374 -22.866  1.00 55.79           N
ATOM    939  CA  ARG A  78       4.131  11.126 -22.787  1.00 55.79           C
ATOM    940  C   ARG A  78       2.959  10.187 -22.498  1.00 55.79           C
ATOM    941  O   ARG A  78       2.957   9.037 -22.934  1.00 55.79           O
ATOM    942  HA  ARG A  78       4.283  11.828 -21.967  1.00 55.79           H
ATOM    943  CB  ARG A  78       3.861  11.882 -24.090  1.00 55.79           C
ATOM    944 1HB  ARG A  78       3.807  11.177 -24.919  1.00 55.79           H
ATOM    945 2HB  ARG A  78       2.893  12.380 -24.031  1.00 55.79           H
ATOM    946  CG  ARG A  78       4.957  12.915 -24.361  1.00 55.79           C
ATOM    947 1HG  ARG A  78       5.088  13.550 -23.485  1.00 55.79           H
ATOM    948 2HG  ARG A  78       5.906  12.407 -24.532  1.00 55.79           H
ATOM    949  CD  ARG A  78       4.607  13.777 -25.576  1.00 55.79           C
ATOM    950 1HD  ARG A  78       4.534  13.153 -26.466  1.00 55.79           H
ATOM    951 2HD  ARG A  78       3.633  14.245 -25.432  1.00 55.79           H
ATOM    952  NE  ARG A  78       5.642  14.817 -25.772  1.00 55.79           N
ATOM    953  HE  ARG A  78       6.466  14.772 -25.207  1.00 55.79           H
ATOM    954  CZ  ARG A  78       5.545  15.816 -26.661  1.00 55.79           C
ATOM    955  NH1 ARG A  78       4.463  15.926 -27.444  1.00 55.79           N
ATOM    956 1HH1 ARG A  78       3.721  15.259 -27.369  1.00 55.79           H
ATOM    957 2HH1 ARG A  78       4.398  16.674 -28.105  1.00 55.79           H
ATOM    958  NH2 ARG A  78       6.545  16.703 -26.753  1.00 55.79           N
ATOM    959 1HH2 ARG A  78       6.487  17.454 -27.411  1.00 55.79           H
ATOM    960 2HH2 ARG A  78       7.348  16.614 -26.165  1.00 55.79           H
ATOM    961  HN  ARG A  78       6.116  10.725 -22.299  1.00 55.79           H
ATOM    962  N   VAL A  79       1.989  10.712 -21.763  1.00 70.84           N
ATOM    963  CA  VAL A  79       0.795   9.948 -21.443  1.00 70.84           C
ATOM    964  C   VAL A  79      -0.151   9.960 -22.646  1.00 70.84           C
ATOM    965  O   VAL A  79      -0.783  10.975 -22.933  1.00 70.84           O
ATOM    966  HA  VAL A  79       1.104   8.921 -21.250  1.00 70.84           H
ATOM    967  CB  VAL A  79       0.149  10.497 -20.169  1.00 70.84           C
ATOM    968  HB  VAL A  79      -0.167  11.521 -20.368  1.00 70.84           H
ATOM    969  CG1 VAL A  79      -1.093   9.687 -19.792  1.00 70.84           C
ATOM    970 1HG1 VAL A  79      -1.820   9.738 -20.602  1.00 70.84           H
ATOM    971 2HG1 VAL A  79      -0.811   8.648 -19.621  1.00 70.84           H
ATOM    972 3HG1 VAL A  79      -1.533  10.098 -18.883  1.00 70.84           H
ATOM    973  CG2 VAL A  79       1.153  10.530 -19.015  1.00 70.84           C
ATOM    974 1HG2 VAL A  79       1.513   9.520 -18.818  1.00 70.84           H
ATOM    975 2HG2 VAL A  79       1.994  11.169 -19.284  1.00 70.84           H
ATOM    976 3HG2 VAL A  79       0.668  10.924 -18.122  1.00 70.84           H
ATOM    977  HN  VAL A  79       2.009  11.640 -21.391  1.00 70.84           H
ATOM    978  N   LYS A  80      -0.218   8.819 -23.316  1.00 64.33           N
ATOM    979  CA  LYS A  80      -1.021   8.705 -24.522  1.00 64.33           C
ATOM    980  C   LYS A  80      -2.253   7.847 -24.230  1.00 64.33           C
ATOM    981  O   LYS A  80      -3.288   8.001 -24.876  1.00 64.33           O
ATOM    982  HA  LYS A  80      -1.354   9.708 -24.788  1.00 64.33           H
ATOM    983  CB  LYS A  80      -0.172   8.187 -25.684  1.00 64.33           C
ATOM    984 1HB  LYS A  80       0.336   7.269 -25.388  1.00 64.33           H
ATOM    985 2HB  LYS A  80      -0.817   7.936 -26.527  1.00 64.33           H
ATOM    986  CG  LYS A  80       0.861   9.230 -26.117  1.00 64.33           C
ATOM    987 1HG  LYS A  80       0.361  10.175 -26.329  1.00 64.33           H
ATOM    988 2HG  LYS A  80       1.560   9.414 -25.302  1.00 64.33           H
ATOM    989  CD  LYS A  80       1.626   8.762 -27.357  1.00 64.33           C
ATOM    990 1HD  LYS A  80       2.126   7.817 -27.145  1.00 64.33           H
ATOM    991 2HD  LYS A  80       0.926   8.576 -28.172  1.00 64.33           H
ATOM    992  CE  LYS A  80       2.656   9.806 -27.791  1.00 64.33           C
ATOM    993 1HE  LYS A  80       2.163  10.762 -27.966  1.00 64.33           H
ATOM    994 2HE  LYS A  80       3.382   9.963 -26.993  1.00 64.33           H
ATOM    995  NZ  LYS A  80       3.351   9.367 -29.022  1.00 64.33           N
ATOM    996 1HZ  LYS A  80       4.036  10.065 -29.290  1.00 64.33           H
ATOM    997 2HZ  LYS A  80       3.818   8.484 -28.850  1.00 64.33           H
ATOM    998 3HZ  LYS A  80       2.675   9.253 -29.769  1.00 64.33           H
ATOM    999  HN  LYS A  80       0.264   7.984 -23.049  1.00 64.33           H
ATOM   1000  N   THR A  81      -2.101   6.962 -23.255  1.00 75.45           N
ATOM   1001  CA  THR A  81      -3.144   5.997 -22.951  1.00 75.45           C
ATOM   1002  C   THR A  81      -3.598   6.143 -21.498  1.00 75.45           C
ATOM   1003  O   THR A  81      -2.907   6.755 -20.686  1.00 75.45           O
ATOM   1004  HA  THR A  81      -4.007   6.215 -23.580  1.00 75.45           H
ATOM   1005  CB  THR A  81      -2.609   4.603 -23.284  1.00 75.45           C
ATOM   1006  HB  THR A  81      -3.421   3.877 -23.338  1.00 75.45           H
ATOM   1007  OG1 THR A  81      -1.631   4.357 -22.277  1.00 75.45           O
ATOM   1008  HG1 THR A  81      -1.383   3.388 -22.271  1.00 75.45           H
ATOM   1009  CG2 THR A  81      -1.813   4.577 -24.590  1.00 75.45           C
ATOM   1010 1HG2 THR A  81      -0.962   5.253 -24.511  1.00 75.45           H
ATOM   1011 2HG2 THR A  81      -2.454   4.895 -25.412  1.00 75.45           H
ATOM   1012 3HG2 THR A  81      -1.456   3.564 -24.779  1.00 75.45           H
ATOM   1013  HN  THR A  81      -1.286   6.899 -22.680  1.00 75.45           H
ATOM   1014  N   MET A  82      -4.759   5.569 -21.214  1.00 76.09           N
ATOM   1015  CA  MET A  82      -5.289   5.583 -19.861  1.00 76.09           C
ATOM   1016  C   MET A  82      -4.361   4.835 -18.901  1.00 76.09           C
ATOM   1017  O   MET A  82      -4.193   5.241 -17.752  1.00 76.09           O
ATOM   1018  HA  MET A  82      -5.345   6.634 -19.578  1.00 76.09           H
ATOM   1019  CB  MET A  82      -6.672   4.929 -19.848  1.00 76.09           C
ATOM   1020 1HB  MET A  82      -7.248   5.271 -20.708  1.00 76.09           H
ATOM   1021 2HB  MET A  82      -6.568   3.848 -19.943  1.00 76.09           H
ATOM   1022  CG  MET A  82      -7.424   5.262 -18.558  1.00 76.09           C
ATOM   1023 1HG  MET A  82      -6.928   4.796 -17.707  1.00 76.09           H
ATOM   1024 2HG  MET A  82      -7.408   6.339 -18.386  1.00 76.09           H
ATOM   1025  SD  MET A  82      -9.110   4.688 -18.669  1.00 76.09           S
ATOM   1026  CE  MET A  82      -9.767   5.360 -17.151  1.00 76.09           C
ATOM   1027 1HE  MET A  82      -9.215   4.952 -16.304  1.00 76.09           H
ATOM   1028 2HE  MET A  82      -9.667   6.445 -17.160  1.00 76.09           H
ATOM   1029 3HE  MET A  82     -10.820   5.092 -17.060  1.00 76.09           H
ATOM   1030  HN  MET A  82      -5.332   5.103 -21.888  1.00 76.09           H
ATOM   1031  N   THR A  83      -3.783   3.756 -19.408  1.00 77.93           N
ATOM   1032  CA  THR A  83      -2.862   2.959 -18.616  1.00 77.93           C
ATOM   1033  C   THR A  83      -1.626   3.782 -18.247  1.00 77.93           C
ATOM   1034  O   THR A  83      -1.142   3.710 -17.118  1.00 77.93           O
ATOM   1035  HA  THR A  83      -3.356   2.688 -17.683  1.00 77.93           H
ATOM   1036  CB  THR A  83      -2.533   1.691 -19.407  1.00 77.93           C
ATOM   1037  HB  THR A  83      -1.815   1.903 -20.200  1.00 77.93           H
ATOM   1038  OG1 THR A  83      -3.803   1.213 -19.840  1.00 77.93           O
ATOM   1039  HG1 THR A  83      -4.482   1.342 -19.117  1.00 77.93           H
ATOM   1040  CG2 THR A  83      -1.995   0.569 -18.518  1.00 77.93           C
ATOM   1041 1HG2 THR A  83      -2.741   0.312 -17.766  1.00 77.93           H
ATOM   1042 2HG2 THR A  83      -1.082   0.903 -18.024  1.00 77.93           H
ATOM   1043 3HG2 THR A  83      -1.777  -0.307 -19.129  1.00 77.93           H
ATOM   1044  HN  THR A  83      -3.935   3.425 -20.339  1.00 77.93           H
ATOM   1045  N   ASP A  84      -1.151   4.547 -19.219  1.00 80.03           N
ATOM   1046  CA  ASP A  84       0.021   5.379 -19.012  1.00 80.03           C
ATOM   1047  C   ASP A  84      -0.251   6.361 -17.871  1.00 80.03           C
ATOM   1048  O   ASP A  84       0.638   6.651 -17.071  1.00 80.03           O
ATOM   1049  HA  ASP A  84       0.829   4.685 -18.781  1.00 80.03           H
ATOM   1050  CB  ASP A  84       0.349   6.192 -20.266  1.00 80.03           C
ATOM   1051 1HB  ASP A  84      -0.505   6.815 -20.534  1.00 80.03           H
ATOM   1052 2HB  ASP A  84       1.182   6.864 -20.061  1.00 80.03           H
ATOM   1053  CG  ASP A  84       0.704   5.273 -21.437  1.00 80.03           C
ATOM   1054  OD1 ASP A  84       1.313   4.216 -21.165  1.00 80.03           O
ATOM   1055  OD2 ASP A  84       0.358   5.649 -22.578  1.00 80.03           O
ATOM   1056  HN  ASP A  84      -1.553   4.602 -20.134  1.00 80.03           H
ATOM   1057  N   MET A  85      -1.484   6.846 -17.831  1.00 84.80           N
ATOM   1058  CA  MET A  85      -1.876   7.810 -16.818  1.00 84.80           C
ATOM   1059  C   MET A  85      -1.808   7.194 -15.419  1.00 84.80           C
ATOM   1060  O   MET A  85      -1.284   7.809 -14.491  1.00 84.80           O
ATOM   1061  HA  MET A  85      -1.160   8.628 -16.897  1.00 84.80           H
ATOM   1062  CB  MET A  85      -3.302   8.290 -17.095  1.00 84.80           C
ATOM   1063 1HB  MET A  85      -3.393   8.589 -18.140  1.00 84.80           H
ATOM   1064 2HB  MET A  85      -4.003   7.471 -16.936  1.00 84.80           H
ATOM   1065  CG  MET A  85      -3.670   9.467 -16.189  1.00 84.80           C
ATOM   1066 1HG  MET A  85      -4.736   9.682 -16.272  1.00 84.80           H
ATOM   1067 2HG  MET A  85      -3.477   9.210 -15.148  1.00 84.80           H
ATOM   1068  SD  MET A  85      -2.722  10.909 -16.646  1.00 84.80           S
ATOM   1069  CE  MET A  85      -3.089  11.973 -15.261  1.00 84.80           C
ATOM   1070 1HE  MET A  85      -4.164  12.147 -15.211  1.00 84.80           H
ATOM   1071 2HE  MET A  85      -2.756  11.497 -14.338  1.00 84.80           H
ATOM   1072 3HE  MET A  85      -2.572  12.924 -15.386  1.00 84.80           H
ATOM   1073  HN  MET A  85      -2.206   6.591 -18.474  1.00 84.80           H
ATOM   1074  N   PHE A  86      -2.345   5.987 -15.312  1.00 88.45           N
ATOM   1075  CA  PHE A  86      -2.388   5.299 -14.033  1.00 88.45           C
ATOM   1076  C   PHE A  86      -0.982   4.904 -13.575  1.00 88.45           C
ATOM   1077  O   PHE A  86      -0.663   4.996 -12.390  1.00 88.45           O
ATOM   1078  HA  PHE A  86      -2.824   5.987 -13.309  1.00 88.45           H
ATOM   1079  CB  PHE A  86      -3.220   4.031 -14.236  1.00 88.45           C
ATOM   1080 1HB  PHE A  86      -2.802   3.463 -15.067  1.00 88.45           H
ATOM   1081 2HB  PHE A  86      -3.133   3.405 -13.347  1.00 88.45           H
ATOM   1082  CG  PHE A  86      -4.701   4.296 -14.512  1.00 88.45           C
ATOM   1083  CD1 PHE A  86      -5.349   5.290 -13.847  1.00 88.45           C
ATOM   1084  HD1 PHE A  86      -4.813   5.898 -13.118  1.00 88.45           H
ATOM   1085  CD2 PHE A  86      -5.370   3.538 -15.421  1.00 88.45           C
ATOM   1086  HD2 PHE A  86      -4.851   2.741 -15.954  1.00 88.45           H
ATOM   1087  CE1 PHE A  86      -6.724   5.536 -14.103  1.00 88.45           C
ATOM   1088  HE1 PHE A  86      -7.244   6.333 -13.571  1.00 88.45           H
ATOM   1089  CE2 PHE A  86      -6.745   3.784 -15.678  1.00 88.45           C
ATOM   1090  HE2 PHE A  86      -7.281   3.176 -16.407  1.00 88.45           H
ATOM   1091  CZ  PHE A  86      -7.393   4.778 -15.013  1.00 88.45           C
ATOM   1092  HZ  PHE A  86      -8.448   4.967 -15.210  1.00 88.45           H
ATOM   1093  HN  PHE A  86      -2.744   5.483 -16.077  1.00 88.45           H
ATOM   1094  N   LEU A  87      -0.180   4.474 -14.537  1.00 84.37           N
ATOM   1095  CA  LEU A  87       1.169   4.022 -14.241  1.00 84.37           C
ATOM   1096  C   LEU A  87       1.999   5.206 -13.740  1.00 84.37           C
ATOM   1097  O   LEU A  87       2.859   5.044 -12.874  1.00 84.37           O
ATOM   1098  HA  LEU A  87       1.099   3.286 -13.440  1.00 84.37           H
ATOM   1099  CB  LEU A  87       1.776   3.315 -15.454  1.00 84.37           C
ATOM   1100 1HB  LEU A  87       1.650   3.958 -16.325  1.00 84.37           H
ATOM   1101 2HB  LEU A  87       2.848   3.209 -15.289  1.00 84.37           H
ATOM   1102  CG  LEU A  87       1.200   1.937 -15.784  1.00 84.37           C
ATOM   1103  HG  LEU A  87       0.124   2.040 -15.922  1.00 84.37           H
ATOM   1104  CD1 LEU A  87       1.775   1.403 -17.098  1.00 84.37           C
ATOM   1105 1HD1 LEU A  87       1.527   2.088 -17.908  1.00 84.37           H
ATOM   1106 2HD1 LEU A  87       2.858   1.318 -17.013  1.00 84.37           H
ATOM   1107 3HD1 LEU A  87       1.349   0.422 -17.309  1.00 84.37           H
ATOM   1108  CD2 LEU A  87       1.415   0.960 -14.626  1.00 84.37           C
ATOM   1109 1HD2 LEU A  87       2.483   0.856 -14.432  1.00 84.37           H
ATOM   1110 2HD2 LEU A  87       0.920   1.342 -13.733  1.00 84.37           H
ATOM   1111 3HD2 LEU A  87       0.997  -0.011 -14.887  1.00 84.37           H
ATOM   1112  HN  LEU A  87      -0.437   4.430 -15.502  1.00 84.37           H
ATOM   1113  N   LEU A  88       1.714   6.370 -14.305  1.00 88.77           N
ATOM   1114  CA  LEU A  88       2.404   7.584 -13.907  1.00 88.77           C
ATOM   1115  C   LEU A  88       2.029   7.930 -12.464  1.00 88.77           C
ATOM   1116  O   LEU A  88       2.901   8.198 -11.640  1.00 88.77           O
ATOM   1117  HA  LEU A  88       3.474   7.380 -13.946  1.00 88.77           H
ATOM   1118  CB  LEU A  88       2.123   8.712 -14.902  1.00 88.77           C
ATOM   1119 1HB  LEU A  88       2.487   8.404 -15.882  1.00 88.77           H
ATOM   1120 2HB  LEU A  88       1.043   8.833 -14.988  1.00 88.77           H
ATOM   1121  CG  LEU A  88       2.735  10.073 -14.566  1.00 88.77           C
ATOM   1122  HG  LEU A  88       2.396  10.363 -13.571  1.00 88.77           H
ATOM   1123  CD1 LEU A  88       4.262   9.989 -14.516  1.00 88.77           C
ATOM   1124 1HD1 LEU A  88       4.563   9.272 -13.752  1.00 88.77           H
ATOM   1125 2HD1 LEU A  88       4.640   9.666 -15.486  1.00 88.77           H
ATOM   1126 3HD1 LEU A  88       4.672  10.970 -14.275  1.00 88.77           H
ATOM   1127  CD2 LEU A  88       2.251  11.148 -15.540  1.00 88.77           C
ATOM   1128 1HD2 LEU A  88       2.541  10.876 -16.555  1.00 88.77           H
ATOM   1129 2HD2 LEU A  88       1.166  11.229 -15.482  1.00 88.77           H
ATOM   1130 3HD2 LEU A  88       2.702  12.105 -15.278  1.00 88.77           H
ATOM   1131  HN  LEU A  88       1.026   6.490 -15.021  1.00 88.77           H
ATOM   1132  N   ASN A  89       0.730   7.912 -12.204  1.00 90.28           N
ATOM   1133  CA  ASN A  89       0.225   8.281 -10.893  1.00 90.28           C
ATOM   1134  C   ASN A  89       0.696   7.253  -9.862  1.00 90.28           C
ATOM   1135  O   ASN A  89       0.917   7.590  -8.700  1.00 90.28           O
ATOM   1136  HA  ASN A  89       0.624   9.277 -10.701  1.00 90.28           H
ATOM   1137  CB  ASN A  89      -1.305   8.298 -10.877  1.00 90.28           C
ATOM   1138 1HB  ASN A  89      -1.688   7.455 -11.451  1.00 90.28           H
ATOM   1139 2HB  ASN A  89      -1.663   8.177  -9.855  1.00 90.28           H
ATOM   1140  CG  ASN A  89      -1.845   9.606 -11.460  1.00 90.28           C
ATOM   1141  OD1 ASN A  89      -2.055  10.586 -10.764  1.00 90.28           O
ATOM   1142  ND2 ASN A  89      -2.056   9.566 -12.773  1.00 90.28           N
ATOM   1143 1HD2 ASN A  89      -1.862   8.730 -13.285  1.00 90.28           H
ATOM   1144 2HD2 ASN A  89      -2.408  10.373 -13.247  1.00 90.28           H
ATOM   1145  HN  ASN A  89       0.030   7.653 -12.869  1.00 90.28           H
ATOM   1146  N   LEU A  90       0.836   6.019 -10.325  1.00 89.10           N
ATOM   1147  CA  LEU A  90       1.313   4.948  -9.467  1.00 89.10           C
ATOM   1148  C   LEU A  90       2.739   5.262  -9.011  1.00 89.10           C
ATOM   1149  O   LEU A  90       3.070   5.097  -7.838  1.00 89.10           O
ATOM   1150  HA  LEU A  90       0.668   4.921  -8.589  1.00 89.10           H
ATOM   1151  CB  LEU A  90       1.176   3.596 -10.171  1.00 89.10           C
ATOM   1152 1HB  LEU A  90       0.141   3.479 -10.492  1.00 89.10           H
ATOM   1153 2HB  LEU A  90       1.789   3.615 -11.073  1.00 89.10           H
ATOM   1154  CG  LEU A  90       1.568   2.368  -9.347  1.00 89.10           C
ATOM   1155  HG  LEU A  90       2.577   2.521  -8.964  1.00 89.10           H
ATOM   1156  CD1 LEU A  90       0.645   2.202  -8.138  1.00 89.10           C
ATOM   1157 1HD1 LEU A  90       0.716   3.086  -7.503  1.00 89.10           H
ATOM   1158 2HD1 LEU A  90      -0.383   2.081  -8.479  1.00 89.10           H
ATOM   1159 3HD1 LEU A  90       0.946   1.322  -7.570  1.00 89.10           H
ATOM   1160  CD2 LEU A  90       1.601   1.111 -10.219  1.00 89.10           C
ATOM   1161 1HD2 LEU A  90       0.615   0.942 -10.651  1.00 89.10           H
ATOM   1162 2HD2 LEU A  90       2.330   1.243 -11.019  1.00 89.10           H
ATOM   1163 3HD2 LEU A  90       1.882   0.253  -9.609  1.00 89.10           H
ATOM   1164  HN  LEU A  90       0.631   5.748 -11.265  1.00 89.10           H
ATOM   1165  N   ALA A  91       3.546   5.708  -9.962  1.00 92.61           N
ATOM   1166  CA  ALA A  91       4.938   6.016  -9.680  1.00 92.61           C
ATOM   1167  C   ALA A  91       5.008   7.198  -8.711  1.00 92.61           C
ATOM   1168  O   ALA A  91       5.861   7.229  -7.825  1.00 92.61           O
ATOM   1169  HA  ALA A  91       5.382   5.141  -9.205  1.00 92.61           H
ATOM   1170  CB  ALA A  91       5.676   6.293 -10.991  1.00 92.61           C
ATOM   1171 1HB  ALA A  91       5.621   5.413 -11.632  1.00 92.61           H
ATOM   1172 2HB  ALA A  91       5.212   7.140 -11.497  1.00 92.61           H
ATOM   1173 3HB  ALA A  91       6.720   6.524 -10.779  1.00 92.61           H
ATOM   1174  HN  ALA A  91       3.263   5.860 -10.909  1.00 92.61           H
ATOM   1175  N   ILE A  92       4.099   8.141  -8.911  1.00 91.48           N
ATOM   1176  CA  ILE A  92       4.037   9.313  -8.055  1.00 91.48           C
ATOM   1177  C   ILE A  92       3.688   8.881  -6.629  1.00 91.48           C
ATOM   1178  O   ILE A  92       4.311   9.332  -5.670  1.00 91.48           O
ATOM   1179  HA  ILE A  92       5.029   9.765  -8.046  1.00 91.48           H
ATOM   1180  CB  ILE A  92       3.073  10.350  -8.636  1.00 91.48           C
ATOM   1181  HB  ILE A  92       2.134   9.850  -8.871  1.00 91.48           H
ATOM   1182  CG1 ILE A  92       3.616  10.930  -9.944  1.00 91.48           C
ATOM   1183 1HG1 ILE A  92       4.458  11.589  -9.732  1.00 91.48           H
ATOM   1184 2HG1 ILE A  92       3.991  10.125 -10.575  1.00 91.48           H
ATOM   1185  CG2 ILE A  92       2.759  11.442  -7.611  1.00 91.48           C
ATOM   1186 1HG2 ILE A  92       2.299  10.992  -6.731  1.00 91.48           H
ATOM   1187 2HG2 ILE A  92       3.682  11.945  -7.322  1.00 91.48           H
ATOM   1188 3HG2 ILE A  92       2.072  12.166  -8.050  1.00 91.48           H
ATOM   1189  CD1 ILE A  92       2.530  11.707 -10.691  1.00 91.48           C
ATOM   1190 1HD1 ILE A  92       1.700  11.040 -10.923  1.00 91.48           H
ATOM   1191 2HD1 ILE A  92       2.174  12.526 -10.066  1.00 91.48           H
ATOM   1192 3HD1 ILE A  92       2.942  12.109 -11.617  1.00 91.48           H
ATOM   1193  HN  ILE A  92       3.416   8.114  -9.641  1.00 91.48           H
ATOM   1194  N   ALA A  93       2.693   8.010  -6.536  1.00 93.29           N
ATOM   1195  CA  ALA A  93       2.213   7.559  -5.241  1.00 93.29           C
ATOM   1196  C   ALA A  93       3.354   6.871  -4.490  1.00 93.29           C
ATOM   1197  O   ALA A  93       3.596   7.162  -3.320  1.00 93.29           O
ATOM   1198  HA  ALA A  93       1.897   8.438  -4.679  1.00 93.29           H
ATOM   1199  CB  ALA A  93       1.006   6.639  -5.437  1.00 93.29           C
ATOM   1200 1HB  ALA A  93       0.213   7.184  -5.948  1.00 93.29           H
ATOM   1201 2HB  ALA A  93       1.299   5.777  -6.036  1.00 93.29           H
ATOM   1202 3HB  ALA A  93       0.646   6.301  -4.465  1.00 93.29           H
ATOM   1203  HN  ALA A  93       2.219   7.616  -7.324  1.00 93.29           H
ATOM   1204  N   ASP A  94       4.026   5.972  -5.194  1.00 90.71           N
ATOM   1205  CA  ASP A  94       5.103   5.203  -4.593  1.00 90.71           C
ATOM   1206  C   ASP A  94       6.176   6.159  -4.068  1.00 90.71           C
ATOM   1207  O   ASP A  94       6.705   5.965  -2.975  1.00 90.71           O
ATOM   1208  HA  ASP A  94       4.633   4.626  -3.796  1.00 90.71           H
ATOM   1209  CB  ASP A  94       5.757   4.275  -5.619  1.00 90.71           C
ATOM   1210 1HB  ASP A  94       5.853   4.793  -6.573  1.00 90.71           H
ATOM   1211 2HB  ASP A  94       6.764   4.019  -5.292  1.00 90.71           H
ATOM   1212  CG  ASP A  94       4.935   2.998  -5.806  1.00 90.71           C
ATOM   1213  OD1 ASP A  94       4.311   2.574  -4.810  1.00 90.71           O
ATOM   1214  OD2 ASP A  94       4.949   2.476  -6.942  1.00 90.71           O
ATOM   1215  HN  ASP A  94       3.846   5.766  -6.156  1.00 90.71           H
ATOM   1216  N   LEU A  95       6.465   7.171  -4.873  1.00 90.91           N
ATOM   1217  CA  LEU A  95       7.520   8.113  -4.541  1.00 90.91           C
ATOM   1218  C   LEU A  95       7.161   8.838  -3.242  1.00 90.91           C
ATOM   1219  O   LEU A  95       8.017   9.039  -2.382  1.00 90.91           O
ATOM   1220  HA  LEU A  95       8.431   7.538  -4.374  1.00 90.91           H
ATOM   1221  CB  LEU A  95       7.787   9.055  -5.716  1.00 90.91           C
ATOM   1222 1HB  LEU A  95       7.831   8.461  -6.629  1.00 90.91           H
ATOM   1223 2HB  LEU A  95       6.938   9.730  -5.816  1.00 90.91           H
ATOM   1224  CG  LEU A  95       9.063   9.895  -5.626  1.00 90.91           C
ATOM   1225  HG  LEU A  95       9.105  10.347  -4.635  1.00 90.91           H
ATOM   1226  CD1 LEU A  95      10.308   9.019  -5.776  1.00 90.91           C
ATOM   1227 1HD1 LEU A  95      10.325   8.272  -4.983  1.00 90.91           H
ATOM   1228 2HD1 LEU A  95      10.287   8.520  -6.745  1.00 90.91           H
ATOM   1229 3HD1 LEU A  95      11.201   9.642  -5.708  1.00 90.91           H
ATOM   1230  CD2 LEU A  95       9.040  11.038  -6.643  1.00 90.91           C
ATOM   1231 1HD2 LEU A  95       8.963  10.627  -7.650  1.00 90.91           H
ATOM   1232 2HD2 LEU A  95       8.183  11.682  -6.447  1.00 90.91           H
ATOM   1233 3HD2 LEU A  95       9.958  11.619  -6.558  1.00 90.91           H
ATOM   1234  HN  LEU A  95       5.994   7.352  -5.736  1.00 90.91           H
ATOM   1235  N   LEU A  96       5.893   9.210  -3.141  1.00 88.05           N
ATOM   1236  CA  LEU A  96       5.417   9.936  -1.975  1.00 88.05           C
ATOM   1237  C   LEU A  96       5.627   9.079  -0.725  1.00 88.05           C
ATOM   1238  O   LEU A  96       6.041   9.586   0.316  1.00 88.05           O
ATOM   1239  HA  LEU A  96       6.023  10.837  -1.882  1.00 88.05           H
ATOM   1240  CB  LEU A  96       3.968  10.383  -2.178  1.00 88.05           C
ATOM   1241 1HB  LEU A  96       3.391   9.529  -2.532  1.00 88.05           H
ATOM   1242 2HB  LEU A  96       3.557  10.665  -1.208  1.00 88.05           H
ATOM   1243  CG  LEU A  96       3.754  11.546  -3.149  1.00 88.05           C
ATOM   1244  HG  LEU A  96       4.223  11.288  -4.099  1.00 88.05           H
ATOM   1245  CD1 LEU A  96       2.265  11.764  -3.424  1.00 88.05           C
ATOM   1246 1HD1 LEU A  96       1.840  10.860  -3.862  1.00 88.05           H
ATOM   1247 2HD1 LEU A  96       1.752  11.990  -2.490  1.00 88.05           H
ATOM   1248 3HD1 LEU A  96       2.142  12.596  -4.117  1.00 88.05           H
ATOM   1249  CD2 LEU A  96       4.435  12.818  -2.640  1.00 88.05           C
ATOM   1250 1HD2 LEU A  96       4.017  13.090  -1.671  1.00 88.05           H
ATOM   1251 2HD2 LEU A  96       5.506  12.640  -2.537  1.00 88.05           H
ATOM   1252 3HD2 LEU A  96       4.267  13.628  -3.349  1.00 88.05           H
ATOM   1253  HN  LEU A  96       5.198   9.024  -3.835  1.00 88.05           H
ATOM   1254  N   PHE A  97       5.332   7.795  -0.870  1.00 90.81           N
ATOM   1255  CA  PHE A  97       5.482   6.864   0.235  1.00 90.81           C
ATOM   1256  C   PHE A  97       6.948   6.737   0.651  1.00 90.81           C
ATOM   1257  O   PHE A  97       7.266   6.770   1.839  1.00 90.81           O
ATOM   1258  HA  PHE A  97       4.902   7.257   1.070  1.00 90.81           H
ATOM   1259  CB  PHE A  97       4.983   5.503  -0.256  1.00 90.81           C
ATOM   1260 1HB  PHE A  97       3.894   5.517  -0.289  1.00 90.81           H
ATOM   1261 2HB  PHE A  97       5.331   5.348  -1.277  1.00 90.81           H
ATOM   1262  CG  PHE A  97       5.438   4.325   0.607  1.00 90.81           C
ATOM   1263  CD1 PHE A  97       6.309   3.410   0.104  1.00 90.81           C
ATOM   1264  HD1 PHE A  97       6.683   3.515  -0.914  1.00 90.81           H
ATOM   1265  CD2 PHE A  97       4.972   4.193   1.878  1.00 90.81           C
ATOM   1266  HD2 PHE A  97       4.274   4.927   2.281  1.00 90.81           H
ATOM   1267  CE1 PHE A  97       6.731   2.316   0.906  1.00 90.81           C
ATOM   1268  HE1 PHE A  97       7.429   1.582   0.503  1.00 90.81           H
ATOM   1269  CE2 PHE A  97       5.394   3.100   2.680  1.00 90.81           C
ATOM   1270  HE2 PHE A  97       5.020   2.994   3.698  1.00 90.81           H
ATOM   1271  CZ  PHE A  97       6.265   2.184   2.177  1.00 90.81           C
ATOM   1272  HZ  PHE A  97       6.589   1.345   2.792  1.00 90.81           H
ATOM   1273  HN  PHE A  97       4.998   7.391  -1.721  1.00 90.81           H
ATOM   1274  N   LEU A  98       7.804   6.595  -0.351  1.00 93.51           N
ATOM   1275  CA  LEU A  98       9.199   6.274  -0.104  1.00 93.51           C
ATOM   1276  C   LEU A  98       9.827   7.376   0.752  1.00 93.51           C
ATOM   1277  O   LEU A  98      10.715   7.110   1.560  1.00 93.51           O
ATOM   1278  HA  LEU A  98       9.226   5.342   0.461  1.00 93.51           H
ATOM   1279  CB  LEU A  98       9.934   6.026  -1.422  1.00 93.51           C
ATOM   1280 1HB  LEU A  98       9.731   6.862  -2.092  1.00 93.51           H
ATOM   1281 2HB  LEU A  98      11.006   6.028  -1.224  1.00 93.51           H
ATOM   1282  CG  LEU A  98       9.582   4.728  -2.152  1.00 93.51           C
ATOM   1283  HG  LEU A  98       8.498   4.616  -2.145  1.00 93.51           H
ATOM   1284  CD1 LEU A  98      10.021   4.785  -3.616  1.00 93.51           C
ATOM   1285 1HD1 LEU A  98       9.518   5.614  -4.114  1.00 93.51           H
ATOM   1286 2HD1 LEU A  98      11.100   4.933  -3.666  1.00 93.51           H
ATOM   1287 3HD1 LEU A  98       9.759   3.851  -4.112  1.00 93.51           H
ATOM   1288  CD2 LEU A  98      10.166   3.514  -1.426  1.00 93.51           C
ATOM   1289 1HD2 LEU A  98      11.251   3.606  -1.380  1.00 93.51           H
ATOM   1290 2HD2 LEU A  98       9.762   3.467  -0.414  1.00 93.51           H
ATOM   1291 3HD2 LEU A  98       9.901   2.605  -1.965  1.00 93.51           H
ATOM   1292  HN  LEU A  98       7.558   6.694  -1.315  1.00 93.51           H
ATOM   1293  N   VAL A  99       9.341   8.592   0.544  1.00 90.70           N
ATOM   1294  CA  VAL A  99       9.865   9.740   1.264  1.00 90.70           C
ATOM   1295  C   VAL A  99       9.611   9.558   2.762  1.00 90.70           C
ATOM   1296  O   VAL A  99      10.274  10.182   3.588  1.00 90.70           O
ATOM   1297  HA  VAL A  99      10.941   9.773   1.093  1.00 90.70           H
ATOM   1298  CB  VAL A  99       9.258  11.029   0.707  1.00 90.70           C
ATOM   1299  HB  VAL A  99       8.173  10.931   0.743  1.00 90.70           H
ATOM   1300  CG1 VAL A  99       9.649  12.235   1.563  1.00 90.70           C
ATOM   1301 1HG1 VAL A  99       9.288  12.090   2.581  1.00 90.70           H
ATOM   1302 2HG1 VAL A  99      10.735  12.336   1.573  1.00 90.70           H
ATOM   1303 3HG1 VAL A  99       9.204  13.137   1.144  1.00 90.70           H
ATOM   1304  CG2 VAL A  99       9.662  11.238  -0.754  1.00 90.70           C
ATOM   1305 1HG2 VAL A  99      10.747  11.305  -0.825  1.00 90.70           H
ATOM   1306 2HG2 VAL A  99       9.310  10.398  -1.353  1.00 90.70           H
ATOM   1307 3HG2 VAL A  99       9.216  12.161  -1.125  1.00 90.70           H
ATOM   1308  HN  VAL A  99       8.605   8.797  -0.100  1.00 90.70           H
ATOM   1309  N   THR A 100       8.648   8.699   3.065  1.00 90.47           N
ATOM   1310  CA  THR A 100       8.260   8.468   4.446  1.00 90.47           C
ATOM   1311  C   THR A 100       9.199   7.453   5.102  1.00 90.47           C
ATOM   1312  O   THR A 100       9.325   7.418   6.325  1.00 90.47           O
ATOM   1313  HA  THR A 100       8.368   9.404   4.995  1.00 90.47           H
ATOM   1314  CB  THR A 100       6.793   8.035   4.459  1.00 90.47           C
ATOM   1315  HB  THR A 100       6.368   8.129   5.458  1.00 90.47           H
ATOM   1316  OG1 THR A 100       6.816   6.715   3.923  1.00 90.47           O
ATOM   1317  HG1 THR A 100       7.609   6.603   3.324  1.00 90.47           H
ATOM   1318  CG2 THR A 100       5.940   8.826   3.465  1.00 90.47           C
ATOM   1319 1HG2 THR A 100       6.325   8.677   2.457  1.00 90.47           H
ATOM   1320 2HG2 THR A 100       5.979   9.886   3.716  1.00 90.47           H
ATOM   1321 3HG2 THR A 100       4.908   8.479   3.515  1.00 90.47           H
ATOM   1322  HN  THR A 100       8.139   8.168   2.389  1.00 90.47           H
ATOM   1323  N   LEU A 101       9.834   6.652   4.258  1.00 92.90           N
ATOM   1324  CA  LEU A 101      10.578   5.499   4.737  1.00 92.90           C
ATOM   1325  C   LEU A 101      11.735   5.974   5.619  1.00 92.90           C
ATOM   1326  O   LEU A 101      12.017   5.375   6.655  1.00 92.90           O
ATOM   1327  HA  LEU A 101       9.899   4.904   5.349  1.00 92.90           H
ATOM   1328  CB  LEU A 101      11.018   4.621   3.565  1.00 92.90           C
ATOM   1329 1HB  LEU A 101      11.449   5.264   2.797  1.00 92.90           H
ATOM   1330 2HB  LEU A 101      11.813   3.960   3.910  1.00 92.90           H
ATOM   1331  CG  LEU A 101       9.926   3.766   2.920  1.00 92.90           C
ATOM   1332  HG  LEU A 101       9.168   4.433   2.508  1.00 92.90           H
ATOM   1333  CD1 LEU A 101      10.487   2.946   1.756  1.00 92.90           C
ATOM   1334 1HD1 LEU A 101      10.895   3.619   1.001  1.00 92.90           H
ATOM   1335 2HD1 LEU A 101      11.276   2.289   2.121  1.00 92.90           H
ATOM   1336 3HD1 LEU A 101       9.690   2.348   1.315  1.00 92.90           H
ATOM   1337  CD2 LEU A 101       9.234   2.883   3.961  1.00 92.90           C
ATOM   1338 1HD2 LEU A 101       9.968   2.223   4.423  1.00 92.90           H
ATOM   1339 2HD2 LEU A 101       8.779   3.513   4.726  1.00 92.90           H
ATOM   1340 3HD2 LEU A 101       8.462   2.286   3.476  1.00 92.90           H
ATOM   1341  HN  LEU A 101       9.846   6.781   3.267  1.00 92.90           H
ATOM   1342  N   PRO A 102      12.422   7.055   5.226  1.00 94.92           N
ATOM   1343  CA  PRO A 102      13.555   7.554   6.009  1.00 94.92           C
ATOM   1344  C   PRO A 102      13.191   7.785   7.467  1.00 94.92           C
ATOM   1345  O   PRO A 102      13.957   7.439   8.364  1.00 94.92           O
ATOM   1346  HA  PRO A 102      14.353   6.812   6.029  1.00 94.92           H
ATOM   1347  CB  PRO A 102      13.935   8.859   5.306  1.00 94.92           C
ATOM   1348 1HB  PRO A 102      13.423   9.715   5.745  1.00 94.92           H
ATOM   1349 2HB  PRO A 102      15.004   9.057   5.378  1.00 94.92           H
ATOM   1350  CG  PRO A 102      13.502   8.622   3.864  1.00 94.92           C
ATOM   1351 1HG  PRO A 102      13.377   9.558   3.320  1.00 94.92           H
ATOM   1352 2HG  PRO A 102      14.239   8.041   3.310  1.00 94.92           H
ATOM   1353  CD  PRO A 102      12.188   7.874   4.023  1.00 94.92           C
ATOM   1354 1HD  PRO A 102      11.349   8.556   4.161  1.00 94.92           H
ATOM   1355 2HD  PRO A 102      11.960   7.266   3.148  1.00 94.92           H
ATOM   1356  N   PHE A 103      12.018   8.370   7.665  1.00 93.49           N
ATOM   1357  CA  PHE A 103      11.566   8.704   9.005  1.00 93.49           C
ATOM   1358  C   PHE A 103      11.301   7.440   9.826  1.00 93.49           C
ATOM   1359  O   PHE A 103      11.649   7.377  11.004  1.00 93.49           O
ATOM   1360  HA  PHE A 103      12.359   9.283   9.479  1.00 93.49           H
ATOM   1361  CB  PHE A 103      10.258   9.483   8.854  1.00 93.49           C
ATOM   1362 1HB  PHE A 103       9.552   8.881   8.282  1.00 93.49           H
ATOM   1363 2HB  PHE A 103       9.821   9.635   9.841  1.00 93.49           H
ATOM   1364  CG  PHE A 103      10.419  10.842   8.169  1.00 93.49           C
ATOM   1365  CD1 PHE A 103      10.702  11.947   8.910  1.00 93.49           C
ATOM   1366  HD1 PHE A 103      10.814  11.865   9.991  1.00 93.49           H
ATOM   1367  CD2 PHE A 103      10.278  10.945   6.821  1.00 93.49           C
ATOM   1368  HD2 PHE A 103      10.051  10.059   6.227  1.00 93.49           H
ATOM   1369  CE1 PHE A 103      10.851  13.209   8.274  1.00 93.49           C
ATOM   1370  HE1 PHE A 103      11.078  14.094   8.867  1.00 93.49           H
ATOM   1371  CE2 PHE A 103      10.427  12.206   6.185  1.00 93.49           C
ATOM   1372  HE2 PHE A 103      10.315  12.288   5.104  1.00 93.49           H
ATOM   1373  CZ  PHE A 103      10.711  13.311   6.925  1.00 93.49           C
ATOM   1374  HZ  PHE A 103      10.825  14.279   6.437  1.00 93.49           H
ATOM   1375  HN  PHE A 103      11.384   8.614   6.932  1.00 93.49           H
ATOM   1376  N   TRP A 104      10.687   6.466   9.171  1.00 86.54           N
ATOM   1377  CA  TRP A 104      10.344   5.219   9.833  1.00 86.54           C
ATOM   1378  C   TRP A 104      11.647   4.495  10.181  1.00 86.54           C
ATOM   1379  O   TRP A 104      11.726   3.805  11.196  1.00 86.54           O
ATOM   1380  HA  TRP A 104       9.800   5.465  10.745  1.00 86.54           H
ATOM   1381  CB  TRP A 104       9.405   4.378   8.967  1.00 86.54           C
ATOM   1382 1HB  TRP A 104       9.831   4.290   7.967  1.00 86.54           H
ATOM   1383 2HB  TRP A 104       9.351   3.370   9.380  1.00 86.54           H
ATOM   1384  CG  TRP A 104       7.988   4.944   8.854  1.00 86.54           C
ATOM   1385  CD1 TRP A 104       7.303   5.238   7.740  1.00 86.54           C
ATOM   1386  HD1 TRP A 104       7.689   5.103   6.730  1.00 86.54           H
ATOM   1387  CD2 TRP A 104       7.105   5.275   9.947  1.00 86.54           C
ATOM   1388  NE1 TRP A 104       6.049   5.732   8.034  1.00 86.54           N
ATOM   1389  HE1 TRP A 104       5.356   6.020   7.372  1.00 86.54           H
ATOM   1390  CE2 TRP A 104       5.924   5.755   9.418  1.00 86.54           C
ATOM   1391  CE3 TRP A 104       7.297   5.171  11.335  1.00 86.54           C
ATOM   1392  HE3 TRP A 104       8.220   4.795  11.777  1.00 86.54           H
ATOM   1393  CZ2 TRP A 104       4.844   6.170  10.206  1.00 86.54           C
ATOM   1394  HZ2 TRP A 104       3.922   6.546   9.764  1.00 86.54           H
ATOM   1395  CZ3 TRP A 104       6.209   5.590  12.110  1.00 86.54           C
ATOM   1396  HZ3 TRP A 104       6.305   5.531  13.194  1.00 86.54           H
ATOM   1397  CH2 TRP A 104       5.013   6.076  11.593  1.00 86.54           C
ATOM   1398  HH2 TRP A 104       4.211   6.383  12.264  1.00 86.54           H
ATOM   1399  HN  TRP A 104      10.425   6.518   8.207  1.00 86.54           H
ATOM   1400  N   ALA A 105      12.636   4.677   9.318  1.00 95.28           N
ATOM   1401  CA  ALA A 105      13.926   4.038   9.513  1.00 95.28           C
ATOM   1402  C   ALA A 105      14.547   4.541  10.817  1.00 95.28           C
ATOM   1403  O   ALA A 105      15.032   3.750  11.624  1.00 95.28           O
ATOM   1404  HA  ALA A 105      13.756   2.964   9.592  1.00 95.28           H
ATOM   1405  CB  ALA A 105      14.818   4.308   8.300  1.00 95.28           C
ATOM   1406 1HB  ALA A 105      14.345   3.905   7.404  1.00 95.28           H
ATOM   1407 2HB  ALA A 105      14.959   5.382   8.184  1.00 95.28           H
ATOM   1408 3HB  ALA A 105      15.786   3.828   8.447  1.00 95.28           H
ATOM   1409  HN  ALA A 105      12.566   5.247   8.499  1.00 95.28           H
ATOM   1410  N   ILE A 106      14.512   5.855  10.984  1.00 92.08           N
ATOM   1411  CA  ILE A 106      15.083   6.475  12.167  1.00 92.08           C
ATOM   1412  C   ILE A 106      14.278   6.051  13.398  1.00 92.08           C
ATOM   1413  O   ILE A 106      14.852   5.706  14.430  1.00 92.08           O
ATOM   1414  HA  ILE A 106      16.101   6.100  12.274  1.00 92.08           H
ATOM   1415  CB  ILE A 106      15.176   7.992  11.986  1.00 92.08           C
ATOM   1416  HB  ILE A 106      14.204   8.356  11.651  1.00 92.08           H
ATOM   1417  CG1 ILE A 106      16.192   8.353  10.901  1.00 92.08           C
ATOM   1418 1HG1 ILE A 106      17.203   8.207  11.282  1.00 92.08           H
ATOM   1419 2HG1 ILE A 106      16.073   7.684  10.049  1.00 92.08           H
ATOM   1420  CG2 ILE A 106      15.485   8.685  13.315  1.00 92.08           C
ATOM   1421 1HG2 ILE A 106      14.693   8.467  14.031  1.00 92.08           H
ATOM   1422 2HG2 ILE A 106      16.436   8.320  13.702  1.00 92.08           H
ATOM   1423 3HG2 ILE A 106      15.545   9.762  13.157  1.00 92.08           H
ATOM   1424  CD1 ILE A 106      16.017   9.803  10.447  1.00 92.08           C
ATOM   1425 1HD1 ILE A 106      15.013   9.940  10.045  1.00 92.08           H
ATOM   1426 2HD1 ILE A 106      16.162  10.470  11.297  1.00 92.08           H
ATOM   1427 3HD1 ILE A 106      16.752  10.034   9.675  1.00 92.08           H
ATOM   1428  HN  ILE A 106      14.105   6.491  10.328  1.00 92.08           H
ATOM   1429  N   ALA A 107      12.963   6.092  13.248  1.00 93.19           N
ATOM   1430  CA  ALA A 107      12.073   5.808  14.361  1.00 93.19           C
ATOM   1431  C   ALA A 107      12.285   4.364  14.822  1.00 93.19           C
ATOM   1432  O   ALA A 107      12.205   4.071  16.014  1.00 93.19           O
ATOM   1433  HA  ALA A 107      12.336   6.482  15.176  1.00 93.19           H
ATOM   1434  CB  ALA A 107      10.627   6.079  13.942  1.00 93.19           C
ATOM   1435 1HB  ALA A 107      10.523   7.125  13.652  1.00 93.19           H
ATOM   1436 2HB  ALA A 107      10.368   5.440  13.098  1.00 93.19           H
ATOM   1437 3HB  ALA A 107       9.961   5.866  14.778  1.00 93.19           H
ATOM   1438  HN  ALA A 107      12.504   6.313  12.387  1.00 93.19           H
ATOM   1439  N   ALA A 108      12.553   3.500  13.854  1.00 92.55           N
ATOM   1440  CA  ALA A 108      12.730   2.087  14.139  1.00 92.55           C
ATOM   1441  C   ALA A 108      14.092   1.872  14.802  1.00 92.55           C
ATOM   1442  O   ALA A 108      14.248   0.977  15.631  1.00 92.55           O
ATOM   1443  HA  ALA A 108      11.946   1.788  14.835  1.00 92.55           H
ATOM   1444  CB  ALA A 108      12.576   1.282  12.848  1.00 92.55           C
ATOM   1445 1HB  ALA A 108      11.582   1.446  12.433  1.00 92.55           H
ATOM   1446 2HB  ALA A 108      13.328   1.603  12.127  1.00 92.55           H
ATOM   1447 3HB  ALA A 108      12.709   0.221  13.062  1.00 92.55           H
ATOM   1448  HN  ALA A 108      12.648   3.752  12.891  1.00 92.55           H
ATOM   1449  N   ALA A 109      15.043   2.707  14.412  1.00 91.38           N
ATOM   1450  CA  ALA A 109      16.414   2.544  14.863  1.00 91.38           C
ATOM   1451  C   ALA A 109      16.503   2.898  16.349  1.00 91.38           C
ATOM   1452  O   ALA A 109      17.255   2.273  17.096  1.00 91.38           O
ATOM   1453  HA  ALA A 109      16.685   1.497  14.731  1.00 91.38           H
ATOM   1454  CB  ALA A 109      17.341   3.405  14.003  1.00 91.38           C
ATOM   1455 1HB  ALA A 109      17.262   3.094  12.961  1.00 91.38           H
ATOM   1456 2HB  ALA A 109      17.052   4.452  14.092  1.00 91.38           H
ATOM   1457 3HB  ALA A 109      18.370   3.282  14.342  1.00 91.38           H
ATOM   1458  HN  ALA A 109      14.889   3.483  13.800  1.00 91.38           H
ATOM   1459  N   ASP A 110      15.724   3.898  16.734  1.00 82.45           N
ATOM   1460  CA  ASP A 110      15.849   4.475  18.062  1.00 82.45           C
ATOM   1461  C   ASP A 110      14.466   4.903  18.559  1.00 82.45           C
ATOM   1462  O   ASP A 110      13.751   4.112  19.171  1.00 82.45           O
ATOM   1463  HA  ASP A 110      16.287   3.689  18.676  1.00 82.45           H
ATOM   1464  CB  ASP A 110      16.748   5.713  18.043  1.00 82.45           C
ATOM   1465 1HB  ASP A 110      17.683   5.479  17.533  1.00 82.45           H
ATOM   1466 2HB  ASP A 110      16.266   6.509  17.475  1.00 82.45           H
ATOM   1467  CG  ASP A 110      17.042   6.199  19.463  1.00 82.45           C
ATOM   1468  OD1 ASP A 110      16.686   5.455  20.403  1.00 82.45           O
ATOM   1469  OD2 ASP A 110      17.617   7.303  19.578  1.00 82.45           O
ATOM   1470  HN  ASP A 110      15.020   4.313  16.157  1.00 82.45           H
ATOM   1471  N   GLN A 111      14.132   6.154  18.277  1.00 85.70           N
ATOM   1472  CA  GLN A 111      12.857   6.703  18.704  1.00 85.70           C
ATOM   1473  C   GLN A 111      12.392   7.787  17.730  1.00 85.70           C
ATOM   1474  O   GLN A 111      13.154   8.219  16.866  1.00 85.70           O
ATOM   1475  HA  GLN A 111      12.160   5.865  18.685  1.00 85.70           H
ATOM   1476  CB  GLN A 111      12.945   7.249  20.131  1.00 85.70           C
ATOM   1477 1HB  GLN A 111      11.981   7.664  20.426  1.00 85.70           H
ATOM   1478 2HB  GLN A 111      13.167   6.436  20.822  1.00 85.70           H
ATOM   1479  CG  GLN A 111      14.025   8.327  20.239  1.00 85.70           C
ATOM   1480 1HG  GLN A 111      14.996   7.901  19.985  1.00 85.70           H
ATOM   1481 2HG  GLN A 111      13.826   9.120  19.517  1.00 85.70           H
ATOM   1482  CD  GLN A 111      14.073   8.916  21.650  1.00 85.70           C
ATOM   1483  OE1 GLN A 111      13.155   8.774  22.441  1.00 85.70           O
ATOM   1484  NE2 GLN A 111      15.192   9.582  21.921  1.00 85.70           N
ATOM   1485 1HE2 GLN A 111      15.907   9.661  21.227  1.00 85.70           H
ATOM   1486 2HE2 GLN A 111      15.318  10.004  22.819  1.00 85.70           H
ATOM   1487  HN  GLN A 111      14.715   6.787  17.767  1.00 85.70           H
ATOM   1488  N   TRP A 112      11.143   8.195  17.901  1.00 91.27           N
ATOM   1489  CA  TRP A 112      10.586   9.261  17.086  1.00 91.27           C
ATOM   1490  C   TRP A 112      11.201  10.583  17.551  1.00 91.27           C
ATOM   1491  O   TRP A 112      10.917  11.050  18.653  1.00 91.27           O
ATOM   1492  HA  TRP A 112      10.861   9.067  16.049  1.00 91.27           H
ATOM   1493  CB  TRP A 112       9.057   9.258  17.149  1.00 91.27           C
ATOM   1494 1HB  TRP A 112       8.696   8.259  16.904  1.00 91.27           H
ATOM   1495 2HB  TRP A 112       8.746   9.467  18.172  1.00 91.27           H
ATOM   1496  CG  TRP A 112       8.394  10.269  16.212  1.00 91.27           C
ATOM   1497  CD1 TRP A 112       7.946  11.497  16.508  1.00 91.27           C
ATOM   1498  HD1 TRP A 112       8.001  11.949  17.498  1.00 91.27           H
ATOM   1499  CD2 TRP A 112       8.120  10.088  14.807  1.00 91.27           C
ATOM   1500  NE1 TRP A 112       7.405  12.118  15.400  1.00 91.27           N
ATOM   1501  HE1 TRP A 112       7.008  13.036  15.371  1.00 91.27           H
ATOM   1502  CE2 TRP A 112       7.514  11.234  14.333  1.00 91.27           C
ATOM   1503  CE3 TRP A 112       8.375   8.992  13.964  1.00 91.27           C
ATOM   1504  HE3 TRP A 112       8.852   8.077  14.314  1.00 91.27           H
ATOM   1505  CZ2 TRP A 112       7.113  11.395  13.001  1.00 91.27           C
ATOM   1506  HZ2 TRP A 112       6.637  12.311  12.651  1.00 91.27           H
ATOM   1507  CZ3 TRP A 112       7.968   9.169  12.636  1.00 91.27           C
ATOM   1508  HZ3 TRP A 112       8.143   8.349  11.940  1.00 91.27           H
ATOM   1509  CH2 TRP A 112       7.358  10.316  12.143  1.00 91.27           C
ATOM   1510  HH2 TRP A 112       7.070  10.375  11.094  1.00 91.27           H
ATOM   1511  HN  TRP A 112      10.517   7.812  18.581  1.00 91.27           H
ATOM   1512  N   LYS A 113      12.032  11.148  16.688  1.00 83.48           N
ATOM   1513  CA  LYS A 113      12.822  12.310  17.060  1.00 83.48           C
ATOM   1514  C   LYS A 113      12.173  13.569  16.482  1.00 83.48           C
ATOM   1515  O   LYS A 113      12.736  14.659  16.572  1.00 83.48           O
ATOM   1516  HA  LYS A 113      12.805  12.381  18.148  1.00 83.48           H
ATOM   1517  CB  LYS A 113      14.281  12.122  16.641  1.00 83.48           C
ATOM   1518 1HB  LYS A 113      14.340  11.991  15.561  1.00 83.48           H
ATOM   1519 2HB  LYS A 113      14.851  13.019  16.884  1.00 83.48           H
ATOM   1520  CG  LYS A 113      14.901  10.911  17.342  1.00 83.48           C
ATOM   1521 1HG  LYS A 113      14.768  11.003  18.420  1.00 83.48           H
ATOM   1522 2HG  LYS A 113      14.383  10.003  17.033  1.00 83.48           H
ATOM   1523  CD  LYS A 113      16.391  10.792  17.014  1.00 83.48           C
ATOM   1524 1HD  LYS A 113      16.523  10.684  15.938  1.00 83.48           H
ATOM   1525 2HD  LYS A 113      16.906  11.706  17.308  1.00 83.48           H
ATOM   1526  CE  LYS A 113      17.016   9.594  17.733  1.00 83.48           C
ATOM   1527 1HE  LYS A 113      16.861   9.686  18.808  1.00 83.48           H
ATOM   1528 2HE  LYS A 113      16.523   8.675  17.417  1.00 83.48           H
ATOM   1529  NZ  LYS A 113      18.464   9.513  17.440  1.00 83.48           N
ATOM   1530 1HZ  LYS A 113      18.862   8.714  17.922  1.00 83.48           H
ATOM   1531 2HZ  LYS A 113      18.602   9.406  16.441  1.00 83.48           H
ATOM   1532 3HZ  LYS A 113      18.922  10.361  17.755  1.00 83.48           H
ATOM   1533  HN  LYS A 113      12.170  10.826  15.751  1.00 83.48           H
ATOM   1534  N   PHE A 114      10.998  13.377  15.901  1.00 89.58           N
ATOM   1535  CA  PHE A 114      10.357  14.437  15.141  1.00 89.58           C
ATOM   1536  C   PHE A 114       9.127  14.973  15.877  1.00 89.58           C
ATOM   1537  O   PHE A 114       8.676  14.378  16.855  1.00 89.58           O
ATOM   1538  HA  PHE A 114      11.086  15.238  15.024  1.00 89.58           H
ATOM   1539  CB  PHE A 114       9.913  13.827  13.810  1.00 89.58           C
ATOM   1540 1HB  PHE A 114       9.118  13.105  13.999  1.00 89.58           H
ATOM   1541 2HB  PHE A 114       9.487  14.612  13.186  1.00 89.58           H
ATOM   1542  CG  PHE A 114      11.037  13.134  13.037  1.00 89.58           C
ATOM   1543  CD1 PHE A 114      11.945  13.876  12.347  1.00 89.58           C
ATOM   1544  HD1 PHE A 114      11.872  14.963  12.345  1.00 89.58           H
ATOM   1545  CD2 PHE A 114      11.129  11.777  13.040  1.00 89.58           C
ATOM   1546  HD2 PHE A 114      10.401  11.183  13.592  1.00 89.58           H
ATOM   1547  CE1 PHE A 114      12.989  13.233  11.630  1.00 89.58           C
ATOM   1548  HE1 PHE A 114      13.716  13.828  11.077  1.00 89.58           H
ATOM   1549  CE2 PHE A 114      12.173  11.135  12.322  1.00 89.58           C
ATOM   1550  HE2 PHE A 114      12.246  10.047  12.325  1.00 89.58           H
ATOM   1551  CZ  PHE A 114      13.080  11.876  11.633  1.00 89.58           C
ATOM   1552  HZ  PHE A 114      13.882  11.383  11.082  1.00 89.58           H
ATOM   1553  HN  PHE A 114      10.486  12.519  15.943  1.00 89.58           H
ATOM   1554  N   GLN A 115       8.621  16.092  15.380  1.00 82.41           N
ATOM   1555  CA  GLN A 115       7.476  16.736  16.001  1.00 82.41           C
ATOM   1556  C   GLN A 115       6.201  15.937  15.724  1.00 82.41           C
ATOM   1557  O   GLN A 115       6.180  15.084  14.837  1.00 82.41           O
ATOM   1558  HA  GLN A 115       7.688  16.735  17.070  1.00 82.41           H
ATOM   1559  CB  GLN A 115       7.332  18.181  15.520  1.00 82.41           C
ATOM   1560 1HB  GLN A 115       7.277  18.202  14.432  1.00 82.41           H
ATOM   1561 2HB  GLN A 115       6.399  18.602  15.895  1.00 82.41           H
ATOM   1562  CG  GLN A 115       8.510  19.036  15.993  1.00 82.41           C
ATOM   1563 1HG  GLN A 115       8.609  18.958  17.076  1.00 82.41           H
ATOM   1564 2HG  GLN A 115       9.436  18.657  15.560  1.00 82.41           H
ATOM   1565  CD  GLN A 115       8.318  20.501  15.597  1.00 82.41           C
ATOM   1566  OE1 GLN A 115       7.404  20.861  14.873  1.00 82.41           O
ATOM   1567  NE2 GLN A 115       9.227  21.324  16.112  1.00 82.41           N
ATOM   1568 1HE2 GLN A 115       9.952  20.965  16.699  1.00 82.41           H
ATOM   1569 2HE2 GLN A 115       9.186  22.303  15.911  1.00 82.41           H
ATOM   1570  HN  GLN A 115       8.978  16.555  14.569  1.00 82.41           H
ATOM   1571  N   THR A 116       5.170  16.240  16.498  1.00 88.51           N
ATOM   1572  CA  THR A 116       3.895  15.559  16.348  1.00 88.51           C
ATOM   1573  C   THR A 116       3.343  15.766  14.936  1.00 88.51           C
ATOM   1574  O   THR A 116       2.756  14.854  14.356  1.00 88.51           O
ATOM   1575  HA  THR A 116       4.060  14.489  16.473  1.00 88.51           H
ATOM   1576  CB  THR A 116       2.958  16.064  17.447  1.00 88.51           C
ATOM   1577  HB  THR A 116       2.613  17.075  17.231  1.00 88.51           H
ATOM   1578  OG1 THR A 116       3.715  15.914  18.645  1.00 88.51           O
ATOM   1579  HG1 THR A 116       3.304  16.456  19.378  1.00 88.51           H
ATOM   1580  CG2 THR A 116       1.750  15.147  17.652  1.00 88.51           C
ATOM   1581 1HG2 THR A 116       2.093  14.152  17.934  1.00 88.51           H
ATOM   1582 2HG2 THR A 116       1.179  15.085  16.726  1.00 88.51           H
ATOM   1583 3HG2 THR A 116       1.117  15.551  18.443  1.00 88.51           H
ATOM   1584  HN  THR A 116       5.195  16.936  17.216  1.00 88.51           H
ATOM   1585  N   PHE A 117       3.552  16.970  14.424  1.00 91.55           N
ATOM   1586  CA  PHE A 117       3.075  17.311  13.094  1.00 91.55           C
ATOM   1587  C   PHE A 117       3.595  16.316  12.054  1.00 91.55           C
ATOM   1588  O   PHE A 117       2.834  15.833  11.217  1.00 91.55           O
ATOM   1589  HA  PHE A 117       1.986  17.270  13.121  1.00 91.55           H
ATOM   1590  CB  PHE A 117       3.618  18.703  12.767  1.00 91.55           C
ATOM   1591 1HB  PHE A 117       3.241  19.412  13.505  1.00 91.55           H
ATOM   1592 2HB  PHE A 117       4.704  18.691  12.864  1.00 91.55           H
ATOM   1593  CG  PHE A 117       3.251  19.202  11.368  1.00 91.55           C
ATOM   1594  CD1 PHE A 117       4.189  19.218  10.384  1.00 91.55           C
ATOM   1595  HD1 PHE A 117       5.203  18.875  10.592  1.00 91.55           H
ATOM   1596  CD2 PHE A 117       1.986  19.629  11.109  1.00 91.55           C
ATOM   1597  HD2 PHE A 117       1.234  19.616  11.897  1.00 91.55           H
ATOM   1598  CE1 PHE A 117       3.849  19.680   9.085  1.00 91.55           C
ATOM   1599  HE1 PHE A 117       4.601  19.693   8.297  1.00 91.55           H
ATOM   1600  CE2 PHE A 117       1.645  20.091   9.810  1.00 91.55           C
ATOM   1601  HE2 PHE A 117       0.631  20.434   9.602  1.00 91.55           H
ATOM   1602  CZ  PHE A 117       2.584  20.107   8.826  1.00 91.55           C
ATOM   1603  HZ  PHE A 117       2.322  20.462   7.829  1.00 91.55           H
ATOM   1604  HN  PHE A 117       4.036  17.704  14.900  1.00 91.55           H
ATOM   1605  N   MET A 118       4.888  16.041  12.140  1.00 88.88           N
ATOM   1606  CA  MET A 118       5.524  15.130  11.203  1.00 88.88           C
ATOM   1607  C   MET A 118       4.958  13.716  11.343  1.00 88.88           C
ATOM   1608  O   MET A 118       4.876  12.976  10.364  1.00 88.88           O
ATOM   1609  HA  MET A 118       5.295  15.523  10.212  1.00 88.88           H
ATOM   1610  CB  MET A 118       7.032  15.105  11.458  1.00 88.88           C
ATOM   1611 1HB  MET A 118       7.222  14.924  12.515  1.00 88.88           H
ATOM   1612 2HB  MET A 118       7.484  14.281  10.907  1.00 88.88           H
ATOM   1613  CG  MET A 118       7.681  16.425  11.035  1.00 88.88           C
ATOM   1614 1HG  MET A 118       7.328  17.234  11.674  1.00 88.88           H
ATOM   1615 2HG  MET A 118       8.762  16.366  11.165  1.00 88.88           H
ATOM   1616  SD  MET A 118       7.291  16.779   9.330  1.00 88.88           S
ATOM   1617  CE  MET A 118       8.077  15.387   8.536  1.00 88.88           C
ATOM   1618 1HE  MET A 118       9.144  15.397   8.758  1.00 88.88           H
ATOM   1619 2HE  MET A 118       7.637  14.461   8.908  1.00 88.88           H
ATOM   1620 3HE  MET A 118       7.929  15.452   7.458  1.00 88.88           H
ATOM   1621  HN  MET A 118       5.497  16.426  12.833  1.00 88.88           H
ATOM   1622  N   CYS A 119       4.583  13.382  12.569  1.00 93.97           N
ATOM   1623  CA  CYS A 119       3.975  12.090  12.840  1.00 93.97           C
ATOM   1624  C   CYS A 119       2.672  11.996  12.043  1.00 93.97           C
ATOM   1625  O   CYS A 119       2.418  10.993  11.379  1.00 93.97           O
ATOM   1626  HA  CYS A 119       4.687  11.333  12.509  1.00 93.97           H
ATOM   1627  CB  CYS A 119       3.745  11.876  14.337  1.00 93.97           C
ATOM   1628 1HB  CYS A 119       4.700  11.858  14.862  1.00 93.97           H
ATOM   1629 2HB  CYS A 119       3.172  12.708  14.748  1.00 93.97           H
ATOM   1630  SG  CYS A 119       2.850  10.304  14.615  1.00 93.97           S
ATOM   1631  HN  CYS A 119       4.689  13.975  13.367  1.00 93.97           H
ATOM   1632  N   LYS A 120       1.881  13.055  12.136  1.00 92.22           N
ATOM   1633  CA  LYS A 120       0.597  13.091  11.459  1.00 92.22           C
ATOM   1634  C   LYS A 120       0.816  12.949   9.951  1.00 92.22           C
ATOM   1635  O   LYS A 120       0.147  12.152   9.295  1.00 92.22           O
ATOM   1636  HA  LYS A 120       0.020  12.234  11.806  1.00 92.22           H
ATOM   1637  CB  LYS A 120      -0.181  14.349  11.851  1.00 92.22           C
ATOM   1638 1HB  LYS A 120       0.450  15.228  11.718  1.00 92.22           H
ATOM   1639 2HB  LYS A 120      -1.040  14.471  11.191  1.00 92.22           H
ATOM   1640  CG  LYS A 120      -0.654  14.270  13.304  1.00 92.22           C
ATOM   1641 1HG  LYS A 120      -1.341  13.432  13.421  1.00 92.22           H
ATOM   1642 2HG  LYS A 120       0.197  14.078  13.957  1.00 92.22           H
ATOM   1643  CD  LYS A 120      -1.346  15.568  13.726  1.00 92.22           C
ATOM   1644 1HD  LYS A 120      -0.656  16.404  13.619  1.00 92.22           H
ATOM   1645 2HD  LYS A 120      -2.191  15.765  13.067  1.00 92.22           H
ATOM   1646  CE  LYS A 120      -1.832  15.483  15.175  1.00 92.22           C
ATOM   1647 1HE  LYS A 120      -1.048  15.062  15.804  1.00 92.22           H
ATOM   1648 2HE  LYS A 120      -2.041  16.484  15.553  1.00 92.22           H
ATOM   1649  NZ  LYS A 120      -3.050  14.648  15.265  1.00 92.22           N
ATOM   1650 1HZ  LYS A 120      -3.513  14.819  16.151  1.00 92.22           H
ATOM   1651 2HZ  LYS A 120      -3.678  14.882  14.504  1.00 92.22           H
ATOM   1652 3HZ  LYS A 120      -2.794  13.669  15.202  1.00 92.22           H
ATOM   1653  HN  LYS A 120       2.105  13.876  12.662  1.00 92.22           H
ATOM   1654  N   VAL A 121       1.755  13.735   9.445  1.00 93.44           N
ATOM   1655  CA  VAL A 121       1.995  13.789   8.013  1.00 93.44           C
ATOM   1656  C   VAL A 121       2.437  12.410   7.522  1.00 93.44           C
ATOM   1657  O   VAL A 121       1.892  11.889   6.550  1.00 93.44           O
ATOM   1658  HA  VAL A 121       1.052  14.047   7.532  1.00 93.44           H
ATOM   1659  CB  VAL A 121       3.007  14.891   7.693  1.00 93.44           C
ATOM   1660  HB  VAL A 121       3.884  14.733   8.322  1.00 93.44           H
ATOM   1661  CG1 VAL A 121       3.456  14.815   6.233  1.00 93.44           C
ATOM   1662 1HG1 VAL A 121       3.922  13.847   6.045  1.00 93.44           H
ATOM   1663 2HG1 VAL A 121       2.592  14.935   5.580  1.00 93.44           H
ATOM   1664 3HG1 VAL A 121       4.176  15.609   6.032  1.00 93.44           H
ATOM   1665  CG2 VAL A 121       2.436  16.272   8.020  1.00 93.44           C
ATOM   1666 1HG2 VAL A 121       1.536  16.443   7.429  1.00 93.44           H
ATOM   1667 2HG2 VAL A 121       2.189  16.322   9.081  1.00 93.44           H
ATOM   1668 3HG2 VAL A 121       3.176  17.037   7.783  1.00 93.44           H
ATOM   1669  HN  VAL A 121       2.346  14.326   9.995  1.00 93.44           H
ATOM   1670  N   VAL A 122       3.421  11.857   8.216  1.00 92.57           N
ATOM   1671  CA  VAL A 122       4.078  10.647   7.751  1.00 92.57           C
ATOM   1672  C   VAL A 122       3.064   9.502   7.716  1.00 92.57           C
ATOM   1673  O   VAL A 122       2.999   8.755   6.741  1.00 92.57           O
ATOM   1674  HA  VAL A 122       4.431  10.834   6.737  1.00 92.57           H
ATOM   1675  CB  VAL A 122       5.295  10.342   8.627  1.00 92.57           C
ATOM   1676  HB  VAL A 122       4.971  10.363   9.668  1.00 92.57           H
ATOM   1677  CG1 VAL A 122       5.845   8.945   8.334  1.00 92.57           C
ATOM   1678 1HG1 VAL A 122       5.074   8.201   8.534  1.00 92.57           H
ATOM   1679 2HG1 VAL A 122       6.144   8.885   7.287  1.00 92.57           H
ATOM   1680 3HG1 VAL A 122       6.709   8.754   8.970  1.00 92.57           H
ATOM   1681  CG2 VAL A 122       6.379  11.407   8.450  1.00 92.57           C
ATOM   1682 1HG2 VAL A 122       6.696  11.433   7.408  1.00 92.57           H
ATOM   1683 2HG2 VAL A 122       5.980  12.382   8.733  1.00 92.57           H
ATOM   1684 3HG2 VAL A 122       7.232  11.166   9.084  1.00 92.57           H
ATOM   1685  HN  VAL A 122       3.769  12.221   9.080  1.00 92.57           H
ATOM   1686  N   ASN A 123       2.297   9.400   8.792  1.00 91.32           N
ATOM   1687  CA  ASN A 123       1.280   8.368   8.891  1.00 91.32           C
ATOM   1688  C   ASN A 123       0.254   8.560   7.772  1.00 91.32           C
ATOM   1689  O   ASN A 123      -0.172   7.593   7.142  1.00 91.32           O
ATOM   1690  HA  ASN A 123       1.819   7.425   8.804  1.00 91.32           H
ATOM   1691  CB  ASN A 123       0.542   8.448  10.228  1.00 91.32           C
ATOM   1692 1HB  ASN A 123       0.523   9.481  10.576  1.00 91.32           H
ATOM   1693 2HB  ASN A 123      -0.495   8.138  10.095  1.00 91.32           H
ATOM   1694  CG  ASN A 123       1.214   7.562  11.279  1.00 91.32           C
ATOM   1695  OD1 ASN A 123       2.038   6.715  10.979  1.00 91.32           O
ATOM   1696  ND2 ASN A 123       0.816   7.805  12.525  1.00 91.32           N
ATOM   1697 1HD2 ASN A 123       0.136   8.515  12.704  1.00 91.32           H
ATOM   1698 2HD2 ASN A 123       1.198   7.277  13.284  1.00 91.32           H
ATOM   1699  HN  ASN A 123       2.363  10.007   9.585  1.00 91.32           H
ATOM   1700  N   SER A 124      -0.114   9.815   7.559  1.00 92.09           N
ATOM   1701  CA  SER A 124      -1.139  10.139   6.582  1.00 92.09           C
ATOM   1702  C   SER A 124      -0.650   9.792   5.175  1.00 92.09           C
ATOM   1703  O   SER A 124      -1.393   9.219   4.379  1.00 92.09           O
ATOM   1704  HA  SER A 124      -1.998   9.525   6.851  1.00 92.09           H
ATOM   1705  CB  SER A 124      -1.527  11.617   6.660  1.00 92.09           C
ATOM   1706 1HB  SER A 124      -0.665  12.232   6.398  1.00 92.09           H
ATOM   1707 2HB  SER A 124      -2.303  11.828   5.924  1.00 92.09           H
ATOM   1708  OG  SER A 124      -1.991  11.980   7.957  1.00 92.09           O
ATOM   1709  HG  SER A 124      -1.326  12.579   8.404  1.00 92.09           H
ATOM   1710  HN  SER A 124       0.276  10.601   8.039  1.00 92.09           H
ATOM   1711  N   MET A 125       0.597  10.153   4.911  1.00 85.86           N
ATOM   1712  CA  MET A 125       1.181   9.922   3.600  1.00 85.86           C
ATOM   1713  C   MET A 125       1.213   8.429   3.269  1.00 85.86           C
ATOM   1714  O   MET A 125       0.911   8.033   2.144  1.00 85.86           O
ATOM   1715  HA  MET A 125       0.534  10.444   2.895  1.00 85.86           H
ATOM   1716  CB  MET A 125       2.604  10.483   3.570  1.00 85.86           C
ATOM   1717 1HB  MET A 125       3.136  10.185   4.474  1.00 85.86           H
ATOM   1718 2HB  MET A 125       3.148  10.058   2.726  1.00 85.86           H
ATOM   1719  CG  MET A 125       2.591  12.009   3.459  1.00 85.86           C
ATOM   1720 1HG  MET A 125       2.037  12.312   2.571  1.00 85.86           H
ATOM   1721 2HG  MET A 125       2.076  12.439   4.319  1.00 85.86           H
ATOM   1722  SD  MET A 125       4.262  12.630   3.377  1.00 85.86           S
ATOM   1723  CE  MET A 125       4.682  12.170   1.704  1.00 85.86           C
ATOM   1724 1HE  MET A 125       4.605  11.088   1.595  1.00 85.86           H
ATOM   1725 2HE  MET A 125       3.994  12.654   1.011  1.00 85.86           H
ATOM   1726 3HE  MET A 125       5.701  12.486   1.485  1.00 85.86           H
ATOM   1727  HN  MET A 125       1.204  10.594   5.572  1.00 85.86           H
ATOM   1728  N   TYR A 126       1.582   7.641   4.268  1.00 85.09           N
ATOM   1729  CA  TYR A 126       1.648   6.200   4.100  1.00 85.09           C
ATOM   1730  C   TYR A 126       0.280   5.628   3.723  1.00 85.09           C
ATOM   1731  O   TYR A 126       0.173   4.818   2.804  1.00 85.09           O
ATOM   1732  HA  TYR A 126       2.356   5.987   3.299  1.00 85.09           H
ATOM   1733  CB  TYR A 126       2.066   5.635   5.459  1.00 85.09           C
ATOM   1734 1HB  TYR A 126       3.126   5.836   5.614  1.00 85.09           H
ATOM   1735 2HB  TYR A 126       1.524   6.164   6.243  1.00 85.09           H
ATOM   1736  CG  TYR A 126       1.819   4.133   5.612  1.00 85.09           C
ATOM   1737  CD1 TYR A 126       0.823   3.680   6.453  1.00 85.09           C
ATOM   1738  HD1 TYR A 126       0.213   4.392   7.008  1.00 85.09           H
ATOM   1739  CD2 TYR A 126       2.591   3.231   4.908  1.00 85.09           C
ATOM   1740  HD2 TYR A 126       3.378   3.589   4.244  1.00 85.09           H
ATOM   1741  CE1 TYR A 126       0.590   2.266   6.597  1.00 85.09           C
ATOM   1742  HE1 TYR A 126      -0.193   1.895   7.258  1.00 85.09           H
ATOM   1743  CE2 TYR A 126       2.358   1.818   5.052  1.00 85.09           C
ATOM   1744  HE2 TYR A 126       2.961   1.095   4.502  1.00 85.09           H
ATOM   1745  CZ  TYR A 126       1.369   1.405   5.889  1.00 85.09           C
ATOM   1746  OH  TYR A 126       1.149   0.070   6.024  1.00 85.09           O
ATOM   1747  HH  TYR A 126       1.626  -0.431   5.302  1.00 85.09           H
ATOM   1748  HN  TYR A 126       1.832   7.973   5.178  1.00 85.09           H
ATOM   1749  N   LYS A 127      -0.733   6.073   4.452  1.00 85.03           N
ATOM   1750  CA  LYS A 127      -2.074   5.541   4.274  1.00 85.03           C
ATOM   1751  C   LYS A 127      -2.599   5.944   2.895  1.00 85.03           C
ATOM   1752  O   LYS A 127      -3.228   5.141   2.207  1.00 85.03           O
ATOM   1753  HA  LYS A 127      -2.001   4.455   4.312  1.00 85.03           H
ATOM   1754  CB  LYS A 127      -2.980   5.976   5.428  1.00 85.03           C
ATOM   1755 1HB  LYS A 127      -2.801   7.026   5.661  1.00 85.03           H
ATOM   1756 2HB  LYS A 127      -4.024   5.890   5.128  1.00 85.03           H
ATOM   1757  CG  LYS A 127      -2.729   5.122   6.673  1.00 85.03           C
ATOM   1758 1HG  LYS A 127      -1.657   5.010   6.832  1.00 85.03           H
ATOM   1759 2HG  LYS A 127      -3.130   5.628   7.552  1.00 85.03           H
ATOM   1760  CD  LYS A 127      -3.376   3.743   6.531  1.00 85.03           C
ATOM   1761 1HD  LYS A 127      -4.403   3.853   6.181  1.00 85.03           H
ATOM   1762 2HD  LYS A 127      -2.843   3.163   5.778  1.00 85.03           H
ATOM   1763  CE  LYS A 127      -3.364   2.992   7.865  1.00 85.03           C
ATOM   1764 1HE  LYS A 127      -2.748   2.097   7.779  1.00 85.03           H
ATOM   1765 2HE  LYS A 127      -2.914   3.617   8.636  1.00 85.03           H
ATOM   1766  NZ  LYS A 127      -4.740   2.619   8.261  1.00 85.03           N
ATOM   1767 1HZ  LYS A 127      -4.704   1.866   8.940  1.00 85.03           H
ATOM   1768 2HZ  LYS A 127      -5.204   3.422   8.671  1.00 85.03           H
ATOM   1769 3HZ  LYS A 127      -5.256   2.311   7.444  1.00 85.03           H
ATOM   1770  HN  LYS A 127      -0.649   6.783   5.152  1.00 85.03           H
ATOM   1771  N   MET A 128      -2.322   7.188   2.531  1.00 86.31           N
ATOM   1772  CA  MET A 128      -2.772   7.711   1.253  1.00 86.31           C
ATOM   1773  C   MET A 128      -2.159   6.924   0.092  1.00 86.31           C
ATOM   1774  O   MET A 128      -2.836   6.639  -0.895  1.00 86.31           O
ATOM   1775  HA  MET A 128      -3.855   7.591   1.251  1.00 86.31           H
ATOM   1776  CB  MET A 128      -2.375   9.184   1.136  1.00 86.31           C
ATOM   1777 1HB  MET A 128      -2.638   9.709   2.055  1.00 86.31           H
ATOM   1778 2HB  MET A 128      -1.294   9.266   1.021  1.00 86.31           H
ATOM   1779  CG  MET A 128      -3.072   9.847  -0.054  1.00 86.31           C
ATOM   1780 1HG  MET A 128      -2.723   9.402  -0.985  1.00 86.31           H
ATOM   1781 2HG  MET A 128      -4.147   9.672  -0.000  1.00 86.31           H
ATOM   1782  SD  MET A 128      -2.742  11.601  -0.055  1.00 86.31           S
ATOM   1783  CE  MET A 128      -1.003  11.589  -0.461  1.00 86.31           C
ATOM   1784 1HE  MET A 128      -0.456  11.036   0.303  1.00 86.31           H
ATOM   1785 2HE  MET A 128      -0.860  11.110  -1.429  1.00 86.31           H
ATOM   1786 3HE  MET A 128      -0.633  12.613  -0.503  1.00 86.31           H
ATOM   1787  HN  MET A 128      -1.801   7.831   3.092  1.00 86.31           H
ATOM   1788  N   ASN A 129      -0.885   6.596   0.248  1.00 81.58           N
ATOM   1789  CA  ASN A 129      -0.191   5.796  -0.746  1.00 81.58           C
ATOM   1790  C   ASN A 129      -0.844   4.415  -0.830  1.00 81.58           C
ATOM   1791  O   ASN A 129      -1.147   3.932  -1.920  1.00 81.58           O
ATOM   1792  HA  ASN A 129      -0.280   6.356  -1.677  1.00 81.58           H
ATOM   1793  CB  ASN A 129       1.279   5.602  -0.369  1.00 81.58           C
ATOM   1794 1HB  ASN A 129       1.794   6.563  -0.393  1.00 81.58           H
ATOM   1795 2HB  ASN A 129       1.350   5.228   0.652  1.00 81.58           H
ATOM   1796  CG  ASN A 129       1.966   4.626  -1.326  1.00 81.58           C
ATOM   1797  OD1 ASN A 129       2.003   3.426  -1.108  1.00 81.58           O
ATOM   1798  ND2 ASN A 129       2.507   5.205  -2.394  1.00 81.58           N
ATOM   1799 1HD2 ASN A 129       2.442   6.196  -2.512  1.00 81.58           H
ATOM   1800 2HD2 ASN A 129       2.980   4.650  -3.078  1.00 81.58           H
ATOM   1801  HN  ASN A 129      -0.331   6.867   1.035  1.00 81.58           H
ATOM   1802  N   PHE A 130      -1.040   3.817   0.337  1.00 86.51           N
ATOM   1803  CA  PHE A 130      -1.537   2.454   0.404  1.00 86.51           C
ATOM   1804  C   PHE A 130      -2.806   2.290  -0.435  1.00 86.51           C
ATOM   1805  O   PHE A 130      -2.882   1.404  -1.286  1.00 86.51           O
ATOM   1806  HA  PHE A 130      -0.756   1.805   0.009  1.00 86.51           H
ATOM   1807  CB  PHE A 130      -1.871   2.171   1.871  1.00 86.51           C
ATOM   1808 1HB  PHE A 130      -0.954   2.222   2.457  1.00 86.51           H
ATOM   1809 2HB  PHE A 130      -2.530   2.957   2.240  1.00 86.51           H
ATOM   1810  CG  PHE A 130      -2.536   0.814   2.107  1.00 86.51           C
ATOM   1811  CD1 PHE A 130      -3.881   0.740   2.298  1.00 86.51           C
ATOM   1812  HD1 PHE A 130      -4.484   1.647   2.281  1.00 86.51           H
ATOM   1813  CD2 PHE A 130      -1.783  -0.318   2.127  1.00 86.51           C
ATOM   1814  HD2 PHE A 130      -0.705  -0.259   1.975  1.00 86.51           H
ATOM   1815  CE1 PHE A 130      -4.498  -0.520   2.517  1.00 86.51           C
ATOM   1816  HE1 PHE A 130      -5.576  -0.579   2.670  1.00 86.51           H
ATOM   1817  CE2 PHE A 130      -2.400  -1.578   2.347  1.00 86.51           C
ATOM   1818  HE2 PHE A 130      -1.797  -2.486   2.363  1.00 86.51           H
ATOM   1819  CZ  PHE A 130      -3.745  -1.652   2.537  1.00 86.51           C
ATOM   1820  HZ  PHE A 130      -4.219  -2.619   2.706  1.00 86.51           H
ATOM   1821  HN  PHE A 130      -0.867   4.248   1.222  1.00 86.51           H
ATOM   1822  N   TYR A 131      -3.770   3.158  -0.168  1.00 91.60           N
ATOM   1823  CA  TYR A 131      -5.048   3.093  -0.857  1.00 91.60           C
ATOM   1824  C   TYR A 131      -4.897   3.477  -2.330  1.00 91.60           C
ATOM   1825  O   TYR A 131      -5.509   2.863  -3.202  1.00 91.60           O
ATOM   1826  HA  TYR A 131      -5.413   2.068  -0.792  1.00 91.60           H
ATOM   1827  CB  TYR A 131      -5.953   4.115  -0.165  1.00 91.60           C
ATOM   1828 1HB  TYR A 131      -5.395   5.041  -0.024  1.00 91.60           H
ATOM   1829 2HB  TYR A 131      -6.792   4.345  -0.822  1.00 91.60           H
ATOM   1830  CG  TYR A 131      -6.495   3.651   1.188  1.00 91.60           C
ATOM   1831  CD1 TYR A 131      -7.248   2.497   1.271  1.00 91.60           C
ATOM   1832  HD1 TYR A 131      -7.456   1.917   0.372  1.00 91.60           H
ATOM   1833  CD2 TYR A 131      -6.231   4.386   2.326  1.00 91.60           C
ATOM   1834  HD2 TYR A 131      -5.637   5.297   2.260  1.00 91.60           H
ATOM   1835  CE1 TYR A 131      -7.758   2.060   2.545  1.00 91.60           C
ATOM   1836  HE1 TYR A 131      -8.354   1.151   2.624  1.00 91.60           H
ATOM   1837  CE2 TYR A 131      -6.742   3.949   3.599  1.00 91.60           C
ATOM   1838  HE2 TYR A 131      -6.541   4.521   4.506  1.00 91.60           H
ATOM   1839  CZ  TYR A 131      -7.480   2.808   3.646  1.00 91.60           C
ATOM   1840  OH  TYR A 131      -7.962   2.396   4.849  1.00 91.60           O
ATOM   1841  HH  TYR A 131      -7.788   3.093   5.544  1.00 91.60           H
ATOM   1842  HN  TYR A 131      -3.690   3.893   0.505  1.00 91.60           H
ATOM   1843  N   SER A 132      -4.078   4.493  -2.562  1.00 91.58           N
ATOM   1844  CA  SER A 132      -3.917   5.033  -3.901  1.00 91.58           C
ATOM   1845  C   SER A 132      -3.364   3.956  -4.837  1.00 91.58           C
ATOM   1846  O   SER A 132      -3.854   3.786  -5.952  1.00 91.58           O
ATOM   1847  HA  SER A 132      -4.917   5.334  -4.213  1.00 91.58           H
ATOM   1848  CB  SER A 132      -2.996   6.255  -3.895  1.00 91.58           C
ATOM   1849 1HB  SER A 132      -2.017   5.969  -3.511  1.00 91.58           H
ATOM   1850 2HB  SER A 132      -2.848   6.602  -4.918  1.00 91.58           H
ATOM   1851  OG  SER A 132      -3.523   7.317  -3.105  1.00 91.58           O
ATOM   1852  HG  SER A 132      -2.987   7.418  -2.267  1.00 91.58           H
ATOM   1853  HN  SER A 132      -3.531   4.943  -1.856  1.00 91.58           H
ATOM   1854  N   CYS A 133      -2.350   3.257  -4.349  1.00 89.77           N
ATOM   1855  CA  CYS A 133      -1.682   2.247  -5.152  1.00 89.77           C
ATOM   1856  C   CYS A 133      -2.702   1.164  -5.508  1.00 89.77           C
ATOM   1857  O   CYS A 133      -2.820   0.775  -6.669  1.00 89.77           O
ATOM   1858  HA  CYS A 133      -1.321   2.749  -6.049  1.00 89.77           H
ATOM   1859  CB  CYS A 133      -0.462   1.668  -4.432  1.00 89.77           C
ATOM   1860 1HB  CYS A 133      -0.719   1.425  -3.401  1.00 89.77           H
ATOM   1861 2HB  CYS A 133      -0.155   0.738  -4.911  1.00 89.77           H
ATOM   1862  SG  CYS A 133       0.915   2.872  -4.465  1.00 89.77           S
ATOM   1863  HG  CYS A 133       0.391   3.707  -3.573  1.00 89.77           H
ATOM   1864  HN  CYS A 133      -1.986   3.370  -3.424  1.00 89.77           H
ATOM   1865  N   VAL A 134      -3.413   0.707  -4.488  1.00 88.60           N
ATOM   1866  CA  VAL A 134      -4.336  -0.402  -4.656  1.00 88.60           C
ATOM   1867  C   VAL A 134      -5.413  -0.014  -5.671  1.00 88.60           C
ATOM   1868  O   VAL A 134      -5.742  -0.795  -6.563  1.00 88.60           O
ATOM   1869  HA  VAL A 134      -3.770  -1.245  -5.052  1.00 88.60           H
ATOM   1870  CB  VAL A 134      -4.913  -0.813  -3.300  1.00 88.60           C
ATOM   1871  HB  VAL A 134      -5.343   0.074  -2.836  1.00 88.60           H
ATOM   1872  CG1 VAL A 134      -6.033  -1.842  -3.470  1.00 88.60           C
ATOM   1873 1HG1 VAL A 134      -6.832  -1.414  -4.075  1.00 88.60           H
ATOM   1874 2HG1 VAL A 134      -5.639  -2.730  -3.966  1.00 88.60           H
ATOM   1875 3HG1 VAL A 134      -6.425  -2.117  -2.491  1.00 88.60           H
ATOM   1876  CG2 VAL A 134      -3.816  -1.344  -2.376  1.00 88.60           C
ATOM   1877 1HG2 VAL A 134      -3.345  -2.214  -2.833  1.00 88.60           H
ATOM   1878 2HG2 VAL A 134      -3.068  -0.568  -2.216  1.00 88.60           H
ATOM   1879 3HG2 VAL A 134      -4.254  -1.629  -1.419  1.00 88.60           H
ATOM   1880  HN  VAL A 134      -3.365   1.080  -3.561  1.00 88.60           H
ATOM   1881  N   LEU A 135      -5.933   1.193  -5.502  1.00 92.54           N
ATOM   1882  CA  LEU A 135      -7.039   1.654  -6.324  1.00 92.54           C
ATOM   1883  C   LEU A 135      -6.556   1.837  -7.764  1.00 92.54           C
ATOM   1884  O   LEU A 135      -7.296   1.569  -8.710  1.00 92.54           O
ATOM   1885  HA  LEU A 135      -7.801   0.875  -6.312  1.00 92.54           H
ATOM   1886  CB  LEU A 135      -7.667   2.912  -5.721  1.00 92.54           C
ATOM   1887 1HB  LEU A 135      -6.875   3.640  -5.544  1.00 92.54           H
ATOM   1888 2HB  LEU A 135      -8.341   3.347  -6.459  1.00 92.54           H
ATOM   1889  CG  LEU A 135      -8.442   2.716  -4.416  1.00 92.54           C
ATOM   1890  HG  LEU A 135      -7.784   2.223  -3.700  1.00 92.54           H
ATOM   1891  CD1 LEU A 135      -8.844   4.061  -3.810  1.00 92.54           C
ATOM   1892 1HD1 LEU A 135      -7.950   4.648  -3.600  1.00 92.54           H
ATOM   1893 2HD1 LEU A 135      -9.477   4.602  -4.514  1.00 92.54           H
ATOM   1894 3HD1 LEU A 135      -9.394   3.893  -2.884  1.00 92.54           H
ATOM   1895  CD2 LEU A 135      -9.648   1.798  -4.628  1.00 92.54           C
ATOM   1896 1HD2 LEU A 135     -10.315   2.240  -5.367  1.00 92.54           H
ATOM   1897 2HD2 LEU A 135      -9.306   0.825  -4.981  1.00 92.54           H
ATOM   1898 3HD2 LEU A 135     -10.180   1.675  -3.685  1.00 92.54           H
ATOM   1899  HN  LEU A 135      -5.611   1.850  -4.820  1.00 92.54           H
ATOM   1900  N   LEU A 136      -5.318   2.294  -7.887  1.00 91.95           N
ATOM   1901  CA  LEU A 136      -4.734   2.531  -9.196  1.00 91.95           C
ATOM   1902  C   LEU A 136      -4.587   1.199  -9.933  1.00 91.95           C
ATOM   1903  O   LEU A 136      -4.928   1.097 -11.111  1.00 91.95           O
ATOM   1904  HA  LEU A 136      -5.428   3.160  -9.754  1.00 91.95           H
ATOM   1905  CB  LEU A 136      -3.424   3.310  -9.064  1.00 91.95           C
ATOM   1906 1HB  LEU A 136      -2.845   2.873  -8.250  1.00 91.95           H
ATOM   1907 2HB  LEU A 136      -2.846   3.167  -9.977  1.00 91.95           H
ATOM   1908  CG  LEU A 136      -3.559   4.812  -8.809  1.00 91.95           C
ATOM   1909  HG  LEU A 136      -4.264   4.958  -7.990  1.00 91.95           H
ATOM   1910  CD1 LEU A 136      -2.224   5.415  -8.367  1.00 91.95           C
ATOM   1911 1HD1 LEU A 136      -1.894   4.933  -7.447  1.00 91.95           H
ATOM   1912 2HD1 LEU A 136      -1.478   5.259  -9.147  1.00 91.95           H
ATOM   1913 3HD1 LEU A 136      -2.348   6.484  -8.192  1.00 91.95           H
ATOM   1914  CD2 LEU A 136      -4.133   5.527 -10.033  1.00 91.95           C
ATOM   1915 1HD2 LEU A 136      -3.472   5.376 -10.886  1.00 91.95           H
ATOM   1916 2HD2 LEU A 136      -5.119   5.122 -10.261  1.00 91.95           H
ATOM   1917 3HD2 LEU A 136      -4.219   6.594  -9.824  1.00 91.95           H
ATOM   1918  HN  LEU A 136      -4.719   2.499  -7.113  1.00 91.95           H
ATOM   1919  N   ILE A 137      -4.079   0.212  -9.210  1.00 87.32           N
ATOM   1920  CA  ILE A 137      -3.829  -1.093  -9.797  1.00 87.32           C
ATOM   1921  C   ILE A 137      -5.159  -1.725 -10.211  1.00 87.32           C
ATOM   1922  O   ILE A 137      -5.244  -2.379 -11.250  1.00 87.32           O
ATOM   1923  HA  ILE A 137      -3.227  -0.939 -10.693  1.00 87.32           H
ATOM   1924  CB  ILE A 137      -3.006  -1.961  -8.843  1.00 87.32           C
ATOM   1925  HB  ILE A 137      -3.432  -1.867  -7.843  1.00 87.32           H
ATOM   1926  CG1 ILE A 137      -1.559  -1.472  -8.766  1.00 87.32           C
ATOM   1927 1HG1 ILE A 137      -1.068  -1.626  -9.726  1.00 87.32           H
ATOM   1928 2HG1 ILE A 137      -1.544  -0.400  -8.568  1.00 87.32           H
ATOM   1929  CG2 ILE A 137      -3.092  -3.438  -9.233  1.00 87.32           C
ATOM   1930 1HG2 ILE A 137      -4.131  -3.765  -9.194  1.00 87.32           H
ATOM   1931 2HG2 ILE A 137      -2.707  -3.570 -10.244  1.00 87.32           H
ATOM   1932 3HG2 ILE A 137      -2.498  -4.033  -8.538  1.00 87.32           H
ATOM   1933  CD1 ILE A 137      -0.788  -2.209  -7.668  1.00 87.32           C
ATOM   1934 1HD1 ILE A 137      -1.269  -2.033  -6.706  1.00 87.32           H
ATOM   1935 2HD1 ILE A 137      -0.785  -3.278  -7.882  1.00 87.32           H
ATOM   1936 3HD1 ILE A 137       0.237  -1.841  -7.635  1.00 87.32           H
ATOM   1937  HN  ILE A 137      -3.840   0.293  -8.243  1.00 87.32           H
ATOM   1938  N   MET A 138      -6.166  -1.508  -9.377  1.00 89.03           N
ATOM   1939  CA  MET A 138      -7.507  -1.976  -9.684  1.00 89.03           C
ATOM   1940  C   MET A 138      -8.025  -1.344 -10.977  1.00 89.03           C
ATOM   1941  O   MET A 138      -8.596  -2.032 -11.822  1.00 89.03           O
ATOM   1942  HA  MET A 138      -7.419  -3.056  -9.808  1.00 89.03           H
ATOM   1943  CB  MET A 138      -8.448  -1.623  -8.530  1.00 89.03           C
ATOM   1944 1HB  MET A 138      -8.046  -2.014  -7.596  1.00 89.03           H
ATOM   1945 2HB  MET A 138      -8.507  -0.540  -8.423  1.00 89.03           H
ATOM   1946  CG  MET A 138      -9.847  -2.194  -8.769  1.00 89.03           C
ATOM   1947 1HG  MET A 138     -10.240  -1.831  -9.719  1.00 89.03           H
ATOM   1948 2HG  MET A 138      -9.797  -3.281  -8.840  1.00 89.03           H
ATOM   1949  SD  MET A 138     -10.936  -1.719  -7.437  1.00 89.03           S
ATOM   1950  CE  MET A 138     -11.108   0.023  -7.784  1.00 89.03           C
ATOM   1951 1HE  MET A 138     -10.128   0.500  -7.747  1.00 89.03           H
ATOM   1952 2HE  MET A 138     -11.538   0.155  -8.777  1.00 89.03           H
ATOM   1953 3HE  MET A 138     -11.762   0.479  -7.041  1.00 89.03           H
ATOM   1954  HN  MET A 138      -6.076  -1.024  -8.506  1.00 89.03           H
ATOM   1955  N   CYS A 139      -7.806  -0.043 -11.091  1.00 91.45           N
ATOM   1956  CA  CYS A 139      -8.303   0.702 -12.236  1.00 91.45           C
ATOM   1957  C   CYS A 139      -7.575   0.205 -13.486  1.00 91.45           C
ATOM   1958  O   CYS A 139      -8.167   0.120 -14.561  1.00 91.45           O
ATOM   1959  HA  CYS A 139      -9.372   0.497 -12.303  1.00 91.45           H
ATOM   1960  CB  CYS A 139      -8.141   2.211 -12.042  1.00 91.45           C
ATOM   1961 1HB  CYS A 139      -7.139   2.433 -11.675  1.00 91.45           H
ATOM   1962 2HB  CYS A 139      -8.249   2.723 -12.999  1.00 91.45           H
ATOM   1963  SG  CYS A 139      -9.391   2.829 -10.858  1.00 91.45           S
ATOM   1964  HG  CYS A 139      -8.787   2.370  -9.766  1.00 91.45           H
ATOM   1965  HN  CYS A 139      -7.301   0.501 -10.421  1.00 91.45           H
ATOM   1966  N   ILE A 140      -6.301  -0.110 -13.303  1.00 86.56           N
ATOM   1967  CA  ILE A 140      -5.499  -0.646 -14.391  1.00 86.56           C
ATOM   1968  C   ILE A 140      -6.153  -1.924 -14.919  1.00 86.56           C
ATOM   1969  O   ILE A 140      -6.252  -2.120 -16.129  1.00 86.56           O
ATOM   1970  HA  ILE A 140      -5.495   0.096 -15.190  1.00 86.56           H
ATOM   1971  CB  ILE A 140      -4.049  -0.837 -13.943  1.00 86.56           C
ATOM   1972  HB  ILE A 140      -4.054  -1.309 -12.961  1.00 86.56           H
ATOM   1973  CG1 ILE A 140      -3.339   0.511 -13.793  1.00 86.56           C
ATOM   1974 1HG1 ILE A 140      -3.142   0.934 -14.778  1.00 86.56           H
ATOM   1975 2HG1 ILE A 140      -3.990   1.211 -13.269  1.00 86.56           H
ATOM   1976  CG2 ILE A 140      -3.301  -1.775 -14.892  1.00 86.56           C
ATOM   1977 1HG2 ILE A 140      -3.794  -2.747 -14.905  1.00 86.56           H
ATOM   1978 2HG2 ILE A 140      -3.304  -1.353 -15.897  1.00 86.56           H
ATOM   1979 3HG2 ILE A 140      -2.273  -1.894 -14.551  1.00 86.56           H
ATOM   1980  CD1 ILE A 140      -2.025   0.355 -13.025  1.00 86.56           C
ATOM   1981 1HD1 ILE A 140      -2.229  -0.045 -12.032  1.00 86.56           H
ATOM   1982 2HD1 ILE A 140      -1.368  -0.327 -13.564  1.00 86.56           H
ATOM   1983 3HD1 ILE A 140      -1.541   1.328 -12.933  1.00 86.56           H
ATOM   1984  HN  ILE A 140      -5.818  -0.005 -12.434  1.00 86.56           H
ATOM   1985  N   SER A 141      -6.583  -2.760 -13.985  1.00 86.55           N
ATOM   1986  CA  SER A 141      -7.145  -4.052 -14.340  1.00 86.55           C
ATOM   1987  C   SER A 141      -8.444  -3.861 -15.125  1.00 86.55           C
ATOM   1988  O   SER A 141      -8.683  -4.552 -16.114  1.00 86.55           O
ATOM   1989  HA  SER A 141      -6.390  -4.535 -14.960  1.00 86.55           H
ATOM   1990  CB  SER A 141      -7.399  -4.903 -13.093  1.00 86.55           C
ATOM   1991 1HB  SER A 141      -8.153  -4.418 -12.472  1.00 86.55           H
ATOM   1992 2HB  SER A 141      -7.805  -5.870 -13.390  1.00 86.55           H
ATOM   1993  OG  SER A 141      -6.212  -5.101 -12.331  1.00 86.55           O
ATOM   1994  HG  SER A 141      -6.091  -4.348 -11.684  1.00 86.55           H
ATOM   1995  HN  SER A 141      -6.552  -2.567 -13.005  1.00 86.55           H
ATOM   1996  N   VAL A 142      -9.248  -2.919 -14.656  1.00 88.23           N
ATOM   1997  CA  VAL A 142     -10.528  -2.644 -15.288  1.00 88.23           C
ATOM   1998  C   VAL A 142     -10.289  -2.101 -16.698  1.00 88.23           C
ATOM   1999  O   VAL A 142     -10.984  -2.481 -17.639  1.00 88.23           O
ATOM   2000  HA  VAL A 142     -11.067  -3.588 -15.362  1.00 88.23           H
ATOM   2001  CB  VAL A 142     -11.351  -1.696 -14.413  1.00 88.23           C
ATOM   2002  HB  VAL A 142     -10.761  -0.794 -14.250  1.00 88.23           H
ATOM   2003  CG1 VAL A 142     -12.647  -1.289 -15.115  1.00 88.23           C
ATOM   2004 1HG1 VAL A 142     -12.411  -0.784 -16.051  1.00 88.23           H
ATOM   2005 2HG1 VAL A 142     -13.243  -2.178 -15.323  1.00 88.23           H
ATOM   2006 3HG1 VAL A 142     -13.213  -0.615 -14.472  1.00 88.23           H
ATOM   2007  CG2 VAL A 142     -11.639  -2.322 -13.047  1.00 88.23           C
ATOM   2008 1HG2 VAL A 142     -12.200  -3.247 -13.183  1.00 88.23           H
ATOM   2009 2HG2 VAL A 142     -10.699  -2.538 -12.540  1.00 88.23           H
ATOM   2010 3HG2 VAL A 142     -12.226  -1.627 -12.446  1.00 88.23           H
ATOM   2011  HN  VAL A 142      -9.039  -2.349 -13.861  1.00 88.23           H
ATOM   2012  N   ASP A 143      -9.304  -1.220 -16.800  1.00 82.67           N
ATOM   2013  CA  ASP A 143      -8.993  -0.589 -18.071  1.00 82.67           C
ATOM   2014  C   ASP A 143      -8.624  -1.666 -19.093  1.00 82.67           C
ATOM   2015  O   ASP A 143      -9.062  -1.614 -20.241  1.00 82.67           O
ATOM   2016  HA  ASP A 143      -9.895  -0.043 -18.348  1.00 82.67           H
ATOM   2017  CB  ASP A 143      -7.804   0.364 -17.936  1.00 82.67           C
ATOM   2018 1HB  ASP A 143      -8.055   1.169 -17.246  1.00 82.67           H
ATOM   2019 2HB  ASP A 143      -6.954  -0.168 -17.510  1.00 82.67           H
ATOM   2020  CG  ASP A 143      -7.416   0.952 -19.294  1.00 82.67           C
ATOM   2021  OD1 ASP A 143      -8.289   1.612 -19.897  1.00 82.67           O
ATOM   2022  OD2 ASP A 143      -6.255   0.728 -19.699  1.00 82.67           O
ATOM   2023  HN  ASP A 143      -8.726  -0.938 -16.035  1.00 82.67           H
ATOM   2024  N   ARG A 144      -7.820  -2.616 -18.639  1.00 73.48           N
ATOM   2025  CA  ARG A 144      -7.344  -3.674 -19.514  1.00 73.48           C
ATOM   2026  C   ARG A 144      -8.510  -4.557 -19.962  1.00 73.48           C
ATOM   2027  O   ARG A 144      -8.585  -4.948 -21.126  1.00 73.48           O
ATOM   2028  HA  ARG A 144      -6.896  -3.155 -20.361  1.00 73.48           H
ATOM   2029  CB  ARG A 144      -6.297  -4.541 -18.810  1.00 73.48           C
ATOM   2030 1HB  ARG A 144      -6.659  -4.824 -17.822  1.00 73.48           H
ATOM   2031 2HB  ARG A 144      -6.147  -5.464 -19.371  1.00 73.48           H
ATOM   2032  CG  ARG A 144      -4.967  -3.796 -18.678  1.00 73.48           C
ATOM   2033 1HG  ARG A 144      -5.115  -2.879 -18.108  1.00 73.48           H
ATOM   2034 2HG  ARG A 144      -4.258  -4.408 -18.121  1.00 73.48           H
ATOM   2035  CD  ARG A 144      -4.388  -3.460 -20.054  1.00 73.48           C
ATOM   2036 1HD  ARG A 144      -4.172  -4.378 -20.601  1.00 73.48           H
ATOM   2037 2HD  ARG A 144      -5.120  -2.904 -20.640  1.00 73.48           H
ATOM   2038  NE  ARG A 144      -3.152  -2.661 -19.901  1.00 73.48           N
ATOM   2039  HE  ARG A 144      -2.829  -2.469 -18.974  1.00 73.48           H
ATOM   2040  CZ  ARG A 144      -2.438  -2.177 -20.927  1.00 73.48           C
ATOM   2041  NH1 ARG A 144      -2.824  -2.403 -22.190  1.00 73.48           N
ATOM   2042 1HH1 ARG A 144      -3.650  -2.936 -22.373  1.00 73.48           H
ATOM   2043 2HH1 ARG A 144      -2.285  -2.039 -22.950  1.00 73.48           H
ATOM   2044  NH2 ARG A 144      -1.333  -1.465 -20.670  1.00 73.48           N
ATOM   2045 1HH2 ARG A 144      -0.789  -1.097 -21.425  1.00 73.48           H
ATOM   2046 2HH2 ARG A 144      -1.052  -1.301 -19.725  1.00 73.48           H
ATOM   2047  HN  ARG A 144      -7.495  -2.670 -17.695  1.00 73.48           H
ATOM   2048  N   TYR A 145      -9.390  -4.846 -19.015  1.00 83.55           N
ATOM   2049  CA  TYR A 145     -10.586  -5.614 -19.314  1.00 83.55           C
ATOM   2050  C   TYR A 145     -11.375  -4.977 -20.460  1.00 83.55           C
ATOM   2051  O   TYR A 145     -11.718  -5.650 -21.432  1.00 83.55           O
ATOM   2052  HA  TYR A 145     -10.277  -6.617 -19.609  1.00 83.55           H
ATOM   2053  CB  TYR A 145     -11.439  -5.580 -18.044  1.00 83.55           C
ATOM   2054 1HB  TYR A 145     -10.972  -6.212 -17.289  1.00 83.55           H
ATOM   2055 2HB  TYR A 145     -11.444  -4.563 -17.650  1.00 83.55           H
ATOM   2056  CG  TYR A 145     -12.883  -6.038 -18.251  1.00 83.55           C
ATOM   2057  CD1 TYR A 145     -13.907  -5.113 -18.254  1.00 83.55           C
ATOM   2058  HD1 TYR A 145     -13.687  -4.055 -18.108  1.00 83.55           H
ATOM   2059  CD2 TYR A 145     -13.163  -7.377 -18.436  1.00 83.55           C
ATOM   2060  HD2 TYR A 145     -12.354  -8.108 -18.433  1.00 83.55           H
ATOM   2061  CE1 TYR A 145     -15.267  -5.544 -18.449  1.00 83.55           C
ATOM   2062  HE1 TYR A 145     -16.085  -4.824 -18.453  1.00 83.55           H
ATOM   2063  CE2 TYR A 145     -14.523  -7.808 -18.631  1.00 83.55           C
ATOM   2064  HE2 TYR A 145     -14.757  -8.863 -18.777  1.00 83.55           H
ATOM   2065  CZ  TYR A 145     -15.508  -6.871 -18.628  1.00 83.55           C
ATOM   2066  OH  TYR A 145     -16.792  -7.278 -18.812  1.00 83.55           O
ATOM   2067  HH  TYR A 145     -16.822  -8.270 -18.935  1.00 83.55           H
ATOM   2068  HN  TYR A 145      -9.296  -4.564 -18.060  1.00 83.55           H
ATOM   2069  N   ILE A 146     -11.639  -3.688 -20.309  1.00 80.77           N
ATOM   2070  CA  ILE A 146     -12.444  -2.970 -21.283  1.00 80.77           C
ATOM   2071  C   ILE A 146     -11.719  -2.961 -22.630  1.00 80.77           C
ATOM   2072  O   ILE A 146     -12.345  -3.120 -23.677  1.00 80.77           O
ATOM   2073  HA  ILE A 146     -13.381  -3.516 -21.399  1.00 80.77           H
ATOM   2074  CB  ILE A 146     -12.795  -1.574 -20.764  1.00 80.77           C
ATOM   2075  HB  ILE A 146     -11.870  -1.073 -20.480  1.00 80.77           H
ATOM   2076  CG1 ILE A 146     -13.666  -1.659 -19.509  1.00 80.77           C
ATOM   2077 1HG1 ILE A 146     -14.669  -1.990 -19.780  1.00 80.77           H
ATOM   2078 2HG1 ILE A 146     -13.258  -2.405 -18.828  1.00 80.77           H
ATOM   2079  CG2 ILE A 146     -13.449  -0.730 -21.859  1.00 80.77           C
ATOM   2080 1HG2 ILE A 146     -12.761  -0.627 -22.698  1.00 80.77           H
ATOM   2081 2HG2 ILE A 146     -14.363  -1.217 -22.197  1.00 80.77           H
ATOM   2082 3HG2 ILE A 146     -13.688   0.257 -21.463  1.00 80.77           H
ATOM   2083  CD1 ILE A 146     -13.744  -0.304 -18.802  1.00 80.77           C
ATOM   2084 1HD1 ILE A 146     -12.742   0.012 -18.512  1.00 80.77           H
ATOM   2085 2HD1 ILE A 146     -14.175   0.434 -19.478  1.00 80.77           H
ATOM   2086 3HD1 ILE A 146     -14.369  -0.393 -17.914  1.00 80.77           H
ATOM   2087  HN  ILE A 146     -11.315  -3.137 -19.541  1.00 80.77           H
ATOM   2088  N   ALA A 147     -10.410  -2.772 -22.560  1.00 79.62           N
ATOM   2089  CA  ALA A 147      -9.612  -2.608 -23.763  1.00 79.62           C
ATOM   2090  C   ALA A 147      -9.655  -3.902 -24.579  1.00 79.62           C
ATOM   2091  O   ALA A 147      -9.468  -3.880 -25.795  1.00 79.62           O
ATOM   2092  HA  ALA A 147     -10.056  -1.804 -24.349  1.00 79.62           H
ATOM   2093  CB  ALA A 147      -8.186  -2.208 -23.380  1.00 79.62           C
ATOM   2094 1HB  ALA A 147      -8.208  -1.269 -22.828  1.00 79.62           H
ATOM   2095 2HB  ALA A 147      -7.746  -2.986 -22.756  1.00 79.62           H
ATOM   2096 3HB  ALA A 147      -7.587  -2.086 -24.283  1.00 79.62           H
ATOM   2097  HN  ALA A 147      -9.896  -2.731 -21.703  1.00 79.62           H
ATOM   2098  N   ILE A 148      -9.903  -4.998 -23.878  1.00 75.61           N
ATOM   2099  CA  ILE A 148      -9.826  -6.313 -24.491  1.00 75.61           C
ATOM   2100  C   ILE A 148     -11.232  -6.773 -24.881  1.00 75.61           C
ATOM   2101  O   ILE A 148     -11.465  -7.169 -26.022  1.00 75.61           O
ATOM   2102  HA  ILE A 148      -9.230  -6.215 -25.399  1.00 75.61           H
ATOM   2103  CB  ILE A 148      -9.091  -7.291 -23.572  1.00 75.61           C
ATOM   2104  HB  ILE A 148      -9.536  -7.226 -22.579  1.00 75.61           H
ATOM   2105  CG1 ILE A 148      -7.616  -6.909 -23.432  1.00 75.61           C
ATOM   2106 1HG1 ILE A 148      -7.091  -7.126 -24.362  1.00 75.61           H
ATOM   2107 2HG1 ILE A 148      -7.529  -5.837 -23.259  1.00 75.61           H
ATOM   2108  CG2 ILE A 148      -9.267  -8.733 -24.053  1.00 75.61           C
ATOM   2109 1HG2 ILE A 148     -10.327  -8.987 -24.058  1.00 75.61           H
ATOM   2110 2HG2 ILE A 148      -8.865  -8.831 -25.061  1.00 75.61           H
ATOM   2111 3HG2 ILE A 148      -8.736  -9.407 -23.381  1.00 75.61           H
ATOM   2112  CD1 ILE A 148      -6.960  -7.672 -22.280  1.00 75.61           C
ATOM   2113 1HD1 ILE A 148      -7.472  -7.434 -21.348  1.00 75.61           H
ATOM   2114 2HD1 ILE A 148      -7.027  -8.744 -22.468  1.00 75.61           H
ATOM   2115 3HD1 ILE A 148      -5.912  -7.382 -22.202  1.00 75.61           H
ATOM   2116  HN  ILE A 148     -10.153  -4.998 -22.909  1.00 75.61           H
ATOM   2117  N   ALA A 149     -12.132  -6.705 -23.911  1.00 75.15           N
ATOM   2118  CA  ALA A 149     -13.472  -7.235 -24.096  1.00 75.15           C
ATOM   2119  C   ALA A 149     -14.233  -6.351 -25.087  1.00 75.15           C
ATOM   2120  O   ALA A 149     -14.965  -6.854 -25.938  1.00 75.15           O
ATOM   2121  HA  ALA A 149     -13.379  -8.237 -24.514  1.00 75.15           H
ATOM   2122  CB  ALA A 149     -14.176  -7.329 -22.741  1.00 75.15           C
ATOM   2123 1HB  ALA A 149     -13.611  -7.991 -22.084  1.00 75.15           H
ATOM   2124 2HB  ALA A 149     -14.236  -6.337 -22.293  1.00 75.15           H
ATOM   2125 3HB  ALA A 149     -15.181  -7.726 -22.880  1.00 75.15           H
ATOM   2126  HN  ALA A 149     -11.958  -6.299 -23.014  1.00 75.15           H
ATOM   2127  N   GLN A 150     -14.033  -5.049 -24.944  1.00 66.09           N
ATOM   2128  CA  GLN A 150     -14.751  -4.087 -25.764  1.00 66.09           C
ATOM   2129  C   GLN A 150     -13.787  -3.379 -26.718  1.00 66.09           C
ATOM   2130  O   GLN A 150     -13.886  -2.170 -26.922  1.00 66.09           O
ATOM   2131  HA  GLN A 150     -15.472  -4.673 -26.334  1.00 66.09           H
ATOM   2132  CB  GLN A 150     -15.501  -3.078 -24.893  1.00 66.09           C
ATOM   2133 1HB  GLN A 150     -14.789  -2.493 -24.311  1.00 66.09           H
ATOM   2134 2HB  GLN A 150     -16.045  -2.378 -25.528  1.00 66.09           H
ATOM   2135  CG  GLN A 150     -16.478  -3.785 -23.952  1.00 66.09           C
ATOM   2136 1HG  GLN A 150     -17.089  -4.488 -24.517  1.00 66.09           H
ATOM   2137 2HG  GLN A 150     -15.923  -4.366 -23.215  1.00 66.09           H
ATOM   2138  CD  GLN A 150     -17.380  -2.776 -23.239  1.00 66.09           C
ATOM   2139  OE1 GLN A 150     -17.273  -1.573 -23.417  1.00 66.09           O
ATOM   2140  NE2 GLN A 150     -18.274  -3.330 -22.424  1.00 66.09           N
ATOM   2141 1HE2 GLN A 150     -18.309  -4.324 -22.323  1.00 66.09           H
ATOM   2142 2HE2 GLN A 150     -18.909  -2.752 -21.912  1.00 66.09           H
ATOM   2143  HN  GLN A 150     -13.395  -4.650 -24.285  1.00 66.09           H
ATOM   2144  N   ALA A 151     -12.876  -4.162 -27.278  1.00 66.52           N
ATOM   2145  CA  ALA A 151     -11.758  -3.601 -28.016  1.00 66.52           C
ATOM   2146  C   ALA A 151     -12.290  -2.674 -29.112  1.00 66.52           C
ATOM   2147  O   ALA A 151     -11.686  -1.644 -29.405  1.00 66.52           O
ATOM   2148  HA  ALA A 151     -11.159  -3.017 -27.318  1.00 66.52           H
ATOM   2149  CB  ALA A 151     -10.897  -4.733 -28.578  1.00 66.52           C
ATOM   2150 1HB  ALA A 151     -10.520  -5.344 -27.758  1.00 66.52           H
ATOM   2151 2HB  ALA A 151     -11.499  -5.351 -29.245  1.00 66.52           H
ATOM   2152 3HB  ALA A 151     -10.058  -4.312 -29.132  1.00 66.52           H
ATOM   2153  HN  ALA A 151     -12.894  -5.161 -27.233  1.00 66.52           H
ATOM   2154  N   MET A 152     -13.415  -3.075 -29.687  1.00 56.93           N
ATOM   2155  CA  MET A 152     -13.990  -2.339 -30.800  1.00 56.93           C
ATOM   2156  C   MET A 152     -14.413  -0.933 -30.367  1.00 56.93           C
ATOM   2157  O   MET A 152     -14.044   0.053 -31.003  1.00 56.93           O
ATOM   2158  HA  MET A 152     -13.200  -2.274 -31.548  1.00 56.93           H
ATOM   2159  CB  MET A 152     -15.205  -3.095 -31.339  1.00 56.93           C
ATOM   2160 1HB  MET A 152     -15.845  -3.401 -30.510  1.00 56.93           H
ATOM   2161 2HB  MET A 152     -15.798  -2.435 -31.971  1.00 56.93           H
ATOM   2162  CG  MET A 152     -14.775  -4.326 -32.139  1.00 56.93           C
ATOM   2163 1HG  MET A 152     -13.704  -4.285 -32.337  1.00 56.93           H
ATOM   2164 2HG  MET A 152     -14.957  -5.230 -31.558  1.00 56.93           H
ATOM   2165  SD  MET A 152     -15.676  -4.400 -33.678  1.00 56.93           S
ATOM   2166  CE  MET A 152     -15.916  -6.164 -33.812  1.00 56.93           C
ATOM   2167 1HE  MET A 152     -14.946  -6.661 -33.843  1.00 56.93           H
ATOM   2168 2HE  MET A 152     -16.480  -6.520 -32.951  1.00 56.93           H
ATOM   2169 3HE  MET A 152     -16.467  -6.387 -34.726  1.00 56.93           H
ATOM   2170  HN  MET A 152     -13.930  -3.884 -29.404  1.00 56.93           H
ATOM   2171  N   ARG A 153     -15.182  -0.887 -29.289  1.00 53.86           N
ATOM   2172  CA  ARG A 153     -15.704   0.376 -28.796  1.00 53.86           C
ATOM   2173  C   ARG A 153     -14.584   1.198 -28.154  1.00 53.86           C
ATOM   2174  O   ARG A 153     -14.698   2.416 -28.026  1.00 53.86           O
ATOM   2175  HA  ARG A 153     -16.101   0.877 -29.679  1.00 53.86           H
ATOM   2176  CB  ARG A 153     -16.814   0.150 -27.768  1.00 53.86           C
ATOM   2177 1HB  ARG A 153     -16.528  -0.652 -27.089  1.00 53.86           H
ATOM   2178 2HB  ARG A 153     -16.945   1.048 -27.165  1.00 53.86           H
ATOM   2179  CG  ARG A 153     -18.134  -0.205 -28.457  1.00 53.86           C
ATOM   2180 1HG  ARG A 153     -18.374   0.553 -29.203  1.00 53.86           H
ATOM   2181 2HG  ARG A 153     -18.029  -1.152 -28.986  1.00 53.86           H
ATOM   2182  CD  ARG A 153     -19.273  -0.306 -27.440  1.00 53.86           C
ATOM   2183 1HD  ARG A 153     -19.081  -1.126 -26.748  1.00 53.86           H
ATOM   2184 2HD  ARG A 153     -19.324   0.607 -26.846  1.00 53.86           H
ATOM   2185  NE  ARG A 153     -20.558  -0.526 -28.140  1.00 53.86           N
ATOM   2186  HE  ARG A 153     -20.550  -0.547 -29.140  1.00 53.86           H
ATOM   2187  CZ  ARG A 153     -21.732  -0.698 -27.518  1.00 53.86           C
ATOM   2188  NH1 ARG A 153     -21.802  -0.680 -26.180  1.00 53.86           N
ATOM   2189 1HH1 ARG A 153     -20.974  -0.536 -25.638  1.00 53.86           H
ATOM   2190 2HH1 ARG A 153     -22.682  -0.809 -25.723  1.00 53.86           H
ATOM   2191  NH2 ARG A 153     -22.836  -0.890 -28.254  1.00 53.86           N
ATOM   2192 1HH2 ARG A 153     -23.720  -1.020 -27.805  1.00 53.86           H
ATOM   2193 2HH2 ARG A 153     -22.775  -0.903 -29.252  1.00 53.86           H
ATOM   2194  HN  ARG A 153     -15.449  -1.691 -28.758  1.00 53.86           H
ATOM   2195  N   ALA A 154     -13.527   0.499 -27.767  1.00 59.52           N
ATOM   2196  CA  ALA A 154     -12.457   1.120 -27.006  1.00 59.52           C
ATOM   2197  C   ALA A 154     -11.737   2.143 -27.887  1.00 59.52           C
ATOM   2198  O   ALA A 154     -11.201   3.131 -27.387  1.00 59.52           O
ATOM   2199  HA  ALA A 154     -12.908   1.637 -26.159  1.00 59.52           H
ATOM   2200  CB  ALA A 154     -11.512   0.039 -26.477  1.00 59.52           C
ATOM   2201 1HB  ALA A 154     -12.066  -0.645 -25.834  1.00 59.52           H
ATOM   2202 2HB  ALA A 154     -11.088  -0.515 -27.315  1.00 59.52           H
ATOM   2203 3HB  ALA A 154     -10.709   0.505 -25.906  1.00 59.52           H
ATOM   2204  HN  ALA A 154     -13.396  -0.473 -27.965  1.00 59.52           H
ATOM   2205  N   HIS A 155     -11.748   1.870 -29.184  1.00 54.95           N
ATOM   2206  CA  HIS A 155     -10.905   2.607 -30.111  1.00 54.95           C
ATOM   2207  C   HIS A 155     -11.492   4.002 -30.340  1.00 54.95           C
ATOM   2208  O   HIS A 155     -10.754   4.982 -30.433  1.00 54.95           O
ATOM   2209  HA  HIS A 155      -9.929   2.707 -29.635  1.00 54.95           H
ATOM   2210  CB  HIS A 155     -10.713   1.824 -31.411  1.00 54.95           C
ATOM   2211 1HB  HIS A 155     -10.895   0.767 -31.217  1.00 54.95           H
ATOM   2212 2HB  HIS A 155     -11.461   2.150 -32.133  1.00 54.95           H
ATOM   2213  CG  HIS A 155      -9.341   1.979 -32.024  1.00 54.95           C
ATOM   2214  ND1 HIS A 155      -8.881   3.179 -32.537  1.00 54.95           N
ATOM   2215  HD1 HIS A 155      -9.388   4.040 -32.556  1.00 54.95           H
ATOM   2216  CD2 HIS A 155      -8.336   1.074 -32.199  1.00 54.95           C
ATOM   2217  HD2 HIS A 155      -8.365   0.025 -31.905  1.00 54.95           H
ATOM   2218  CE1 HIS A 155      -7.653   2.992 -32.999  1.00 54.95           C
ATOM   2219  HE1 HIS A 155      -7.022   3.749 -33.464  1.00 54.95           H
ATOM   2220  NE2 HIS A 155      -7.317   1.687 -32.789  1.00 54.95           N
ATOM   2221  HN  HIS A 155     -12.317   1.162 -29.602  1.00 54.95           H
ATOM   2222  N   THR A 156     -12.813   4.046 -30.424  1.00 61.52           N
ATOM   2223  CA  THR A 156     -13.500   5.279 -30.770  1.00 61.52           C
ATOM   2224  C   THR A 156     -13.468   6.256 -29.592  1.00 61.52           C
ATOM   2225  O   THR A 156     -13.569   7.467 -29.783  1.00 61.52           O
ATOM   2226  HA  THR A 156     -12.964   5.752 -31.592  1.00 61.52           H
ATOM   2227  CB  THR A 156     -14.917   4.920 -31.222  1.00 61.52           C
ATOM   2228  HB  THR A 156     -15.566   5.796 -31.200  1.00 61.52           H
ATOM   2229  OG1 THR A 156     -15.296   3.851 -30.361  1.00 61.52           O
ATOM   2230  HG1 THR A 156     -15.364   4.178 -29.418  1.00 61.52           H
ATOM   2231  CG2 THR A 156     -14.945   4.300 -32.621  1.00 61.52           C
ATOM   2232 1HG2 THR A 156     -14.350   3.387 -32.626  1.00 61.52           H
ATOM   2233 2HG2 THR A 156     -14.532   5.007 -33.340  1.00 61.52           H
ATOM   2234 3HG2 THR A 156     -15.974   4.065 -32.893  1.00 61.52           H
ATOM   2235  HN  THR A 156     -13.411   3.261 -30.261  1.00 61.52           H
ATOM   2236  N   TRP A 157     -13.326   5.693 -28.401  1.00 56.58           N
ATOM   2237  CA  TRP A 157     -13.458   6.474 -27.184  1.00 56.58           C
ATOM   2238  C   TRP A 157     -12.053   6.791 -26.670  1.00 56.58           C
ATOM   2239  O   TRP A 157     -11.868   7.064 -25.484  1.00 56.58           O
ATOM   2240  HA  TRP A 157     -13.981   7.397 -27.435  1.00 56.58           H
ATOM   2241  CB  TRP A 157     -14.320   5.742 -26.153  1.00 56.58           C
ATOM   2242 1HB  TRP A 157     -14.007   4.698 -26.109  1.00 56.58           H
ATOM   2243 2HB  TRP A 157     -14.137   6.172 -25.169  1.00 56.58           H
ATOM   2244  CG  TRP A 157     -15.821   5.796 -26.446  1.00 56.58           C
ATOM   2245  CD1 TRP A 157     -16.428   6.173 -27.580  1.00 56.58           C
ATOM   2246  HD1 TRP A 157     -15.902   6.503 -28.476  1.00 56.58           H
ATOM   2247  CD2 TRP A 157     -16.887   5.446 -25.538  1.00 56.58           C
ATOM   2248  NE1 TRP A 157     -17.801   6.092 -27.470  1.00 56.58           N
ATOM   2249  HE1 TRP A 157     -18.466   6.320 -28.181  1.00 56.58           H
ATOM   2250  CE2 TRP A 157     -18.089   5.635 -26.189  1.00 56.58           C
ATOM   2251  CE3 TRP A 157     -16.837   4.983 -24.212  1.00 56.58           C
ATOM   2252  HE3 TRP A 157     -15.901   4.825 -23.676  1.00 56.58           H
ATOM   2253  CZ2 TRP A 157     -19.331   5.388 -25.593  1.00 56.58           C
ATOM   2254  HZ2 TRP A 157     -20.267   5.545 -26.129  1.00 56.58           H
ATOM   2255  CZ3 TRP A 157     -18.087   4.741 -23.630  1.00 56.58           C
ATOM   2256  HZ3 TRP A 157     -18.106   4.381 -22.601  1.00 56.58           H
ATOM   2257  CH2 TRP A 157     -19.306   4.927 -24.271  1.00 56.58           C
ATOM   2258  HH2 TRP A 157     -20.239   4.714 -23.748  1.00 56.58           H
ATOM   2259  HN  TRP A 157     -13.124   4.723 -28.262  1.00 56.58           H
ATOM   2260  N   ARG A 158     -11.098   6.746 -27.587  1.00 57.69           N
ATOM   2261  CA  ARG A 158      -9.695   6.803 -27.210  1.00 57.69           C
ATOM   2262  C   ARG A 158      -9.385   8.132 -26.518  1.00 57.69           C
ATOM   2263  O   ARG A 158      -8.693   8.160 -25.502  1.00 57.69           O
ATOM   2264  HA  ARG A 158      -9.555   5.964 -26.529  1.00 57.69           H
ATOM   2265  CB  ARG A 158      -8.790   6.650 -28.434  1.00 57.69           C
ATOM   2266 1HB  ARG A 158      -9.267   5.996 -29.164  1.00 57.69           H
ATOM   2267 2HB  ARG A 158      -8.655   7.619 -28.915  1.00 57.69           H
ATOM   2268  CG  ARG A 158      -7.428   6.075 -28.040  1.00 57.69           C
ATOM   2269 1HG  ARG A 158      -6.926   6.759 -27.355  1.00 57.69           H
ATOM   2270 2HG  ARG A 158      -7.566   5.135 -27.507  1.00 57.69           H
ATOM   2271  CD  ARG A 158      -6.552   5.846 -29.273  1.00 57.69           C
ATOM   2272 1HD  ARG A 158      -7.092   5.248 -30.007  1.00 57.69           H
ATOM   2273 2HD  ARG A 158      -6.320   6.799 -29.748  1.00 57.69           H
ATOM   2274  NE  ARG A 158      -5.300   5.158 -28.884  1.00 57.69           N
ATOM   2275  HE  ARG A 158      -5.170   4.934 -27.918  1.00 57.69           H
ATOM   2276  CZ  ARG A 158      -4.332   4.817 -29.745  1.00 57.69           C
ATOM   2277  NH1 ARG A 158      -4.454   5.093 -31.050  1.00 57.69           N
ATOM   2278 1HH1 ARG A 158      -5.272   5.557 -31.389  1.00 57.69           H
ATOM   2279 2HH1 ARG A 158      -3.726   4.836 -31.686  1.00 57.69           H
ATOM   2280  NH2 ARG A 158      -3.239   4.196 -29.280  1.00 57.69           N
ATOM   2281 1HH2 ARG A 158      -2.507   3.935 -29.910  1.00 57.69           H
ATOM   2282 2HH2 ARG A 158      -3.155   3.994 -28.305  1.00 57.69           H
ATOM   2283  HN  ARG A 158     -11.269   6.671 -28.569  1.00 57.69           H
ATOM   2284  N   GLU A 159      -9.913   9.201 -27.097  1.00 63.08           N
ATOM   2285  CA  GLU A 159      -9.662  10.534 -26.576  1.00 63.08           C
ATOM   2286  C   GLU A 159     -10.408  10.737 -25.256  1.00 63.08           C
ATOM   2287  O   GLU A 159      -9.831  11.214 -24.280  1.00 63.08           O
ATOM   2288  HA  GLU A 159      -8.587  10.581 -26.405  1.00 63.08           H
ATOM   2289  CB  GLU A 159     -10.054  11.604 -27.597  1.00 63.08           C
ATOM   2290 1HB  GLU A 159     -11.025  11.362 -28.029  1.00 63.08           H
ATOM   2291 2HB  GLU A 159     -10.025  12.588 -27.128  1.00 63.08           H
ATOM   2292  CG  GLU A 159      -9.055  11.649 -28.755  1.00 63.08           C
ATOM   2293 1HG  GLU A 159      -8.039  11.679 -28.362  1.00 63.08           H
ATOM   2294 2HG  GLU A 159      -9.141  10.739 -29.349  1.00 63.08           H
ATOM   2295  CD  GLU A 159      -9.301  12.870 -29.644  1.00 63.08           C
ATOM   2296  OE1 GLU A 159      -8.334  13.283 -30.320  1.00 63.08           O
ATOM   2297  OE2 GLU A 159     -10.449  13.363 -29.627  1.00 63.08           O
ATOM   2298  HN  GLU A 159     -10.500   9.167 -27.905  1.00 63.08           H
ATOM   2299  N   LYS A 160     -11.679  10.364 -25.268  1.00 69.24           N
ATOM   2300  CA  LYS A 160     -12.520  10.532 -24.094  1.00 69.24           C
ATOM   2301  C   LYS A 160     -11.922   9.745 -22.927  1.00 69.24           C
ATOM   2302  O   LYS A 160     -12.028  10.160 -21.774  1.00 69.24           O
ATOM   2303  HA  LYS A 160     -12.512  11.591 -23.836  1.00 69.24           H
ATOM   2304  CB  LYS A 160     -13.968  10.154 -24.413  1.00 69.24           C
ATOM   2305 1HB  LYS A 160     -13.995   9.174 -24.890  1.00 69.24           H
ATOM   2306 2HB  LYS A 160     -14.539  10.074 -23.488  1.00 69.24           H
ATOM   2307  CG  LYS A 160     -14.616  11.193 -25.331  1.00 69.24           C
ATOM   2308 1HG  LYS A 160     -14.465  12.191 -24.920  1.00 69.24           H
ATOM   2309 2HG  LYS A 160     -14.131  11.173 -26.307  1.00 69.24           H
ATOM   2310  CD  LYS A 160     -16.113  10.922 -25.494  1.00 69.24           C
ATOM   2311 1HD  LYS A 160     -16.262   9.943 -25.949  1.00 69.24           H
ATOM   2312 2HD  LYS A 160     -16.590  10.895 -24.514  1.00 69.24           H
ATOM   2313  CE  LYS A 160     -16.773  11.998 -26.359  1.00 69.24           C
ATOM   2314 1HE  LYS A 160     -16.613  12.980 -25.913  1.00 69.24           H
ATOM   2315 2HE  LYS A 160     -16.309  12.016 -27.345  1.00 69.24           H
ATOM   2316  NZ  LYS A 160     -18.224  11.738 -26.491  1.00 69.24           N
ATOM   2317 1HZ  LYS A 160     -18.647  12.464 -27.058  1.00 69.24           H
ATOM   2318 2HZ  LYS A 160     -18.367  10.837 -26.935  1.00 69.24           H
ATOM   2319 3HZ  LYS A 160     -18.652  11.733 -25.572  1.00 69.24           H
ATOM   2320  HN  LYS A 160     -12.135   9.954 -26.058  1.00 69.24           H
ATOM   2321  N   ARG A 161     -11.306   8.621 -23.266  1.00 67.21           N
ATOM   2322  CA  ARG A 161     -10.716   7.758 -22.257  1.00 67.21           C
ATOM   2323  C   ARG A 161      -9.635   8.511 -21.480  1.00 67.21           C
ATOM   2324  O   ARG A 161      -9.479   8.313 -20.276  1.00 67.21           O
ATOM   2325  HA  ARG A 161     -11.546   7.481 -21.607  1.00 67.21           H
ATOM   2326  CB  ARG A 161     -10.102   6.509 -22.893  1.00 67.21           C
ATOM   2327 1HB  ARG A 161      -9.644   6.770 -23.847  1.00 67.21           H
ATOM   2328 2HB  ARG A 161      -9.307   6.124 -22.253  1.00 67.21           H
ATOM   2329  CG  ARG A 161     -11.160   5.425 -23.108  1.00 67.21           C
ATOM   2330 1HG  ARG A 161     -11.572   5.118 -22.146  1.00 67.21           H
ATOM   2331 2HG  ARG A 161     -11.986   5.830 -23.693  1.00 67.21           H
ATOM   2332  CD  ARG A 161     -10.566   4.212 -23.826  1.00 67.21           C
ATOM   2333 1HD  ARG A 161     -10.279   4.485 -24.842  1.00 67.21           H
ATOM   2334 2HD  ARG A 161      -9.660   3.886 -23.316  1.00 67.21           H
ATOM   2335  NE  ARG A 161     -11.552   3.110 -23.859  1.00 67.21           N
ATOM   2336  HE  ARG A 161     -12.523   3.349 -23.860  1.00 67.21           H
ATOM   2337  CZ  ARG A 161     -11.226   1.810 -23.887  1.00 67.21           C
ATOM   2338  NH1 ARG A 161      -9.941   1.432 -23.886  1.00 67.21           N
ATOM   2339 1HH1 ARG A 161      -9.216   2.121 -23.865  1.00 67.21           H
ATOM   2340 2HH1 ARG A 161      -9.706   0.460 -23.907  1.00 67.21           H
ATOM   2341  NH2 ARG A 161     -12.204   0.895 -23.915  1.00 67.21           N
ATOM   2342 1HH2 ARG A 161     -11.978  -0.079 -23.936  1.00 67.21           H
ATOM   2343 2HH2 ARG A 161     -13.161   1.186 -23.915  1.00 67.21           H
ATOM   2344  HN  ARG A 161     -11.208   8.300 -24.208  1.00 67.21           H
ATOM   2345  N   LEU A 162      -8.916   9.359 -22.201  1.00 78.16           N
ATOM   2346  CA  LEU A 162      -7.817  10.101 -21.607  1.00 78.16           C
ATOM   2347  C   LEU A 162      -8.374  11.114 -20.605  1.00 78.16           C
ATOM   2348  O   LEU A 162      -7.767  11.362 -19.564  1.00 78.16           O
ATOM   2349  HA  LEU A 162      -7.195   9.388 -21.066  1.00 78.16           H
ATOM   2350  CB  LEU A 162      -6.944  10.729 -22.695  1.00 78.16           C
ATOM   2351 1HB  LEU A 162      -6.719   9.965 -23.439  1.00 78.16           H
ATOM   2352 2HB  LEU A 162      -7.525  11.502 -23.198  1.00 78.16           H
ATOM   2353  CG  LEU A 162      -5.626  11.347 -22.224  1.00 78.16           C
ATOM   2354  HG  LEU A 162      -5.833  11.971 -21.355  1.00 78.16           H
ATOM   2355  CD1 LEU A 162      -4.641  10.265 -21.780  1.00 78.16           C
ATOM   2356 1HD1 LEU A 162      -5.073   9.695 -20.958  1.00 78.16           H
ATOM   2357 2HD1 LEU A 162      -4.434   9.596 -22.616  1.00 78.16           H
ATOM   2358 3HD1 LEU A 162      -3.712  10.731 -21.451  1.00 78.16           H
ATOM   2359  CD2 LEU A 162      -5.031  12.257 -23.301  1.00 78.16           C
ATOM   2360 1HD2 LEU A 162      -4.842  11.675 -24.204  1.00 78.16           H
ATOM   2361 2HD2 LEU A 162      -5.733  13.060 -23.527  1.00 78.16           H
ATOM   2362 3HD2 LEU A 162      -4.095  12.683 -22.941  1.00 78.16           H
ATOM   2363  HN  LEU A 162      -9.073   9.542 -23.171  1.00 78.16           H
ATOM   2364  N   LEU A 163      -9.524  11.673 -20.954  1.00 81.25           N
ATOM   2365  CA  LEU A 163     -10.185  12.632 -20.085  1.00 81.25           C
ATOM   2366  C   LEU A 163     -10.657  11.921 -18.815  1.00 81.25           C
ATOM   2367  O   LEU A 163     -10.395  12.385 -17.706  1.00 81.25           O
ATOM   2368  HA  LEU A 163      -9.446  13.383 -19.806  1.00 81.25           H
ATOM   2369  CB  LEU A 163     -11.304  13.355 -20.837  1.00 81.25           C
ATOM   2370 1HB  LEU A 163     -10.902  13.722 -21.781  1.00 81.25           H
ATOM   2371 2HB  LEU A 163     -12.078  12.628 -21.082  1.00 81.25           H
ATOM   2372  CG  LEU A 163     -11.958  14.527 -20.103  1.00 81.25           C
ATOM   2373  HG  LEU A 163     -12.213  14.199 -19.095  1.00 81.25           H
ATOM   2374  CD1 LEU A 163     -10.983  15.698 -19.963  1.00 81.25           C
ATOM   2375 1HD1 LEU A 163     -10.107  15.377 -19.400  1.00 81.25           H
ATOM   2376 2HD1 LEU A 163     -10.675  16.034 -20.953  1.00 81.25           H
ATOM   2377 3HD1 LEU A 163     -11.473  16.518 -19.438  1.00 81.25           H
ATOM   2378  CD2 LEU A 163     -13.261  14.944 -20.786  1.00 81.25           C
ATOM   2379 1HD2 LEU A 163     -13.053  15.247 -21.812  1.00 81.25           H
ATOM   2380 2HD2 LEU A 163     -13.955  14.103 -20.790  1.00 81.25           H
ATOM   2381 3HD2 LEU A 163     -13.705  15.779 -20.244  1.00 81.25           H
ATOM   2382  HN  LEU A 163     -10.001  11.481 -21.811  1.00 81.25           H
ATOM   2383  N   TYR A 164     -11.344  10.807 -19.019  1.00 75.11           N
ATOM   2384  CA  TYR A 164     -11.873  10.040 -17.904  1.00 75.11           C
ATOM   2385  C   TYR A 164     -10.748   9.554 -16.989  1.00 75.11           C
ATOM   2386  O   TYR A 164     -10.923   9.468 -15.775  1.00 75.11           O
ATOM   2387  HA  TYR A 164     -12.540  10.688 -17.336  1.00 75.11           H
ATOM   2388  CB  TYR A 164     -12.572   8.826 -18.522  1.00 75.11           C
ATOM   2389 1HB  TYR A 164     -11.910   8.377 -19.262  1.00 75.11           H
ATOM   2390 2HB  TYR A 164     -12.736   8.080 -17.745  1.00 75.11           H
ATOM   2391  CG  TYR A 164     -13.911   9.151 -19.187  1.00 75.11           C
ATOM   2392  CD1 TYR A 164     -14.868   9.868 -18.498  1.00 75.11           C
ATOM   2393  HD1 TYR A 164     -14.670  10.203 -17.480  1.00 75.11           H
ATOM   2394  CD2 TYR A 164     -14.161   8.727 -20.476  1.00 75.11           C
ATOM   2395  HD2 TYR A 164     -13.406   8.161 -21.021  1.00 75.11           H
ATOM   2396  CE1 TYR A 164     -16.128  10.174 -19.124  1.00 75.11           C
ATOM   2397  HE1 TYR A 164     -16.893  10.739 -18.591  1.00 75.11           H
ATOM   2398  CE2 TYR A 164     -15.422   9.033 -21.103  1.00 75.11           C
ATOM   2399  HE2 TYR A 164     -15.633   8.704 -22.120  1.00 75.11           H
ATOM   2400  CZ  TYR A 164     -16.343   9.741 -20.395  1.00 75.11           C
ATOM   2401  OH  TYR A 164     -17.533  10.030 -20.987  1.00 75.11           O
ATOM   2402  HH  TYR A 164     -18.110  10.551 -20.358  1.00 75.11           H
ATOM   2403  HN  TYR A 164     -11.540  10.429 -19.924  1.00 75.11           H
ATOM   2404  N   SER A 165      -9.616   9.248 -17.608  1.00 85.84           N
ATOM   2405  CA  SER A 165      -8.469   8.750 -16.867  1.00 85.84           C
ATOM   2406  C   SER A 165      -7.995   9.806 -15.866  1.00 85.84           C
ATOM   2407  O   SER A 165      -7.572   9.472 -14.760  1.00 85.84           O
ATOM   2408  HA  SER A 165      -8.826   7.862 -16.346  1.00 85.84           H
ATOM   2409  CB  SER A 165      -7.329   8.363 -17.811  1.00 85.84           C
ATOM   2410 1HB  SER A 165      -6.584   7.788 -17.262  1.00 85.84           H
ATOM   2411 2HB  SER A 165      -7.715   7.717 -18.599  1.00 85.84           H
ATOM   2412  OG  SER A 165      -6.710   9.506 -18.396  1.00 85.84           O
ATOM   2413  HG  SER A 165      -7.403  10.183 -18.641  1.00 85.84           H
ATOM   2414  HN  SER A 165      -9.477   9.335 -18.594  1.00 85.84           H
ATOM   2415  N   LYS A 166      -8.080  11.058 -16.290  1.00 83.22           N
ATOM   2416  CA  LYS A 166      -7.691  12.166 -15.434  1.00 83.22           C
ATOM   2417  C   LYS A 166      -8.661  12.259 -14.255  1.00 83.22           C
ATOM   2418  O   LYS A 166      -8.238  12.378 -13.106  1.00 83.22           O
ATOM   2419  HA  LYS A 166      -6.697  11.946 -15.047  1.00 83.22           H
ATOM   2420  CB  LYS A 166      -7.585  13.459 -16.246  1.00 83.22           C
ATOM   2421 1HB  LYS A 166      -8.492  13.599 -16.834  1.00 83.22           H
ATOM   2422 2HB  LYS A 166      -7.508  14.311 -15.572  1.00 83.22           H
ATOM   2423  CG  LYS A 166      -6.370  13.424 -17.175  1.00 83.22           C
ATOM   2424 1HG  LYS A 166      -5.464  13.269 -16.589  1.00 83.22           H
ATOM   2425 2HG  LYS A 166      -6.454  12.581 -17.860  1.00 83.22           H
ATOM   2426  CD  LYS A 166      -6.251  14.725 -17.971  1.00 83.22           C
ATOM   2427 1HD  LYS A 166      -7.143  14.864 -18.583  1.00 83.22           H
ATOM   2428 2HD  LYS A 166      -6.200  15.572 -17.287  1.00 83.22           H
ATOM   2429  CE  LYS A 166      -5.010  14.710 -18.866  1.00 83.22           C
ATOM   2430 1HE  LYS A 166      -4.126  14.495 -18.267  1.00 83.22           H
ATOM   2431 2HE  LYS A 166      -5.097  13.912 -19.604  1.00 83.22           H
ATOM   2432  NZ  LYS A 166      -4.849  16.012 -19.551  1.00 83.22           N
ATOM   2433 1HZ  LYS A 166      -4.030  15.980 -20.149  1.00 83.22           H
ATOM   2434 2HZ  LYS A 166      -5.671  16.201 -20.114  1.00 83.22           H
ATOM   2435 3HZ  LYS A 166      -4.735  16.745 -18.861  1.00 83.22           H
ATOM   2436  HN  LYS A 166      -8.407  11.320 -17.198  1.00 83.22           H
ATOM   2437  N   MET A 167      -9.945  12.201 -14.580  1.00 84.81           N
ATOM   2438  CA  MET A 167     -10.979  12.312 -13.565  1.00 84.81           C
ATOM   2439  C   MET A 167     -10.859  11.188 -12.534  1.00 84.81           C
ATOM   2440  O   MET A 167     -10.941  11.433 -11.331  1.00 84.81           O
ATOM   2441  HA  MET A 167     -10.815  13.276 -13.083  1.00 84.81           H
ATOM   2442  CB  MET A 167     -12.356  12.250 -14.230  1.00 84.81           C
ATOM   2443 1HB  MET A 167     -12.433  11.343 -14.830  1.00 84.81           H
ATOM   2444 2HB  MET A 167     -13.131  12.194 -13.466  1.00 84.81           H
ATOM   2445  CG  MET A 167     -12.593  13.475 -15.116  1.00 84.81           C
ATOM   2446 1HG  MET A 167     -12.491  14.386 -14.526  1.00 84.81           H
ATOM   2447 2HG  MET A 167     -11.838  13.518 -15.901  1.00 84.81           H
ATOM   2448  SD  MET A 167     -14.222  13.398 -15.842  1.00 84.81           S
ATOM   2449  CE  MET A 167     -15.214  13.835 -14.424  1.00 84.81           C
ATOM   2450 1HE  MET A 167     -15.049  13.109 -13.627  1.00 84.81           H
ATOM   2451 2HE  MET A 167     -14.931  14.828 -14.075  1.00 84.81           H
ATOM   2452 3HE  MET A 167     -16.267  13.834 -14.703  1.00 84.81           H
ATOM   2453  HN  MET A 167     -10.280  12.081 -15.514  1.00 84.81           H
ATOM   2454  N   VAL A 168     -10.665   9.980 -13.042  1.00 92.22           N
ATOM   2455  CA  VAL A 168     -10.587   8.811 -12.184  1.00 92.22           C
ATOM   2456  C   VAL A 168      -9.408   8.968 -11.221  1.00 92.22           C
ATOM   2457  O   VAL A 168      -9.527   8.671 -10.034  1.00 92.22           O
ATOM   2458  HA  VAL A 168     -11.509   8.766 -11.604  1.00 92.22           H
ATOM   2459  CB  VAL A 168     -10.499   7.542 -13.034  1.00 92.22           C
ATOM   2460  HB  VAL A 168      -9.689   7.675 -13.752  1.00 92.22           H
ATOM   2461  CG1 VAL A 168     -10.166   6.325 -12.170  1.00 92.22           C
ATOM   2462 1HG1 VAL A 168      -9.207   6.481 -11.676  1.00 92.22           H
ATOM   2463 2HG1 VAL A 168     -10.944   6.188 -11.418  1.00 92.22           H
ATOM   2464 3HG1 VAL A 168     -10.109   5.437 -12.799  1.00 92.22           H
ATOM   2465  CG2 VAL A 168     -11.792   7.319 -13.821  1.00 92.22           C
ATOM   2466 1HG2 VAL A 168     -12.626   7.217 -13.127  1.00 92.22           H
ATOM   2467 2HG2 VAL A 168     -11.969   8.169 -14.479  1.00 92.22           H
ATOM   2468 3HG2 VAL A 168     -11.702   6.410 -14.417  1.00 92.22           H
ATOM   2469  HN  VAL A 168     -10.563   9.795 -14.020  1.00 92.22           H
ATOM   2470  N   CYS A 169      -8.296   9.435 -11.770  1.00 93.78           N
ATOM   2471  CA  CYS A 169      -7.094   9.627 -10.977  1.00 93.78           C
ATOM   2472  C   CYS A 169      -7.413  10.614  -9.852  1.00 93.78           C
ATOM   2473  O   CYS A 169      -7.070  10.375  -8.695  1.00 93.78           O
ATOM   2474  HA  CYS A 169      -6.827   8.651 -10.571  1.00 93.78           H
ATOM   2475  CB  CYS A 169      -5.919  10.101 -11.835  1.00 93.78           C
ATOM   2476 1HB  CYS A 169      -6.232  10.931 -12.469  1.00 93.78           H
ATOM   2477 2HB  CYS A 169      -5.118  10.472 -11.197  1.00 93.78           H
ATOM   2478  SG  CYS A 169      -5.305   8.722 -12.870  1.00 93.78           S
ATOM   2479  HG  CYS A 169      -6.270   8.793 -13.783  1.00 93.78           H
ATOM   2480  HN  CYS A 169      -8.209   9.680 -12.735  1.00 93.78           H
ATOM   2481  N   PHE A 170      -8.065  11.704 -10.231  1.00 93.22           N
ATOM   2482  CA  PHE A 170      -8.406  12.743  -9.274  1.00 93.22           C
ATOM   2483  C   PHE A 170      -9.294  12.190  -8.158  1.00 93.22           C
ATOM   2484  O   PHE A 170      -9.053  12.453  -6.981  1.00 93.22           O
ATOM   2485  HA  PHE A 170      -7.473  13.108  -8.847  1.00 93.22           H
ATOM   2486  CB  PHE A 170      -9.180  13.818 -10.039  1.00 93.22           C
ATOM   2487 1HB  PHE A 170      -8.570  14.167 -10.873  1.00 93.22           H
ATOM   2488 2HB  PHE A 170     -10.078  13.371 -10.467  1.00 93.22           H
ATOM   2489  CG  PHE A 170      -9.584  15.021  -9.184  1.00 93.22           C
ATOM   2490  CD1 PHE A 170     -10.863  15.138  -8.737  1.00 93.22           C
ATOM   2491  HD1 PHE A 170     -11.600  14.376  -8.988  1.00 93.22           H
ATOM   2492  CD2 PHE A 170      -8.664  15.972  -8.871  1.00 93.22           C
ATOM   2493  HD2 PHE A 170      -7.639  15.878  -9.229  1.00 93.22           H
ATOM   2494  CE1 PHE A 170     -11.238  16.255  -7.944  1.00 93.22           C
ATOM   2495  HE1 PHE A 170     -12.264  16.349  -7.586  1.00 93.22           H
ATOM   2496  CE2 PHE A 170      -9.039  17.089  -8.077  1.00 93.22           C
ATOM   2497  HE2 PHE A 170      -8.302  17.851  -7.826  1.00 93.22           H
ATOM   2498  CZ  PHE A 170     -10.319  17.206  -7.630  1.00 93.22           C
ATOM   2499  HZ  PHE A 170     -10.606  18.063  -7.021  1.00 93.22           H
ATOM   2500  HN  PHE A 170      -8.358  11.881 -11.170  1.00 93.22           H
ATOM   2501  N   THR A 171     -10.302  11.434  -8.567  1.00 92.86           N
ATOM   2502  CA  THR A 171     -11.239  10.857  -7.617  1.00 92.86           C
ATOM   2503  C   THR A 171     -10.504   9.957  -6.622  1.00 92.86           C
ATOM   2504  O   THR A 171     -10.835   9.932  -5.438  1.00 92.86           O
ATOM   2505  HA  THR A 171     -11.688  11.668  -7.042  1.00 92.86           H
ATOM   2506  CB  THR A 171     -12.327  10.128  -8.408  1.00 92.86           C
ATOM   2507  HB  THR A 171     -11.924   9.242  -8.897  1.00 92.86           H
ATOM   2508  OG1 THR A 171     -12.851  11.127  -9.279  1.00 92.86           O
ATOM   2509  HG1 THR A 171     -12.371  11.101 -10.156  1.00 92.86           H
ATOM   2510  CG2 THR A 171     -13.519   9.732  -7.536  1.00 92.86           C
ATOM   2511 1HG2 THR A 171     -13.964  10.626  -7.100  1.00 92.86           H
ATOM   2512 2HG2 THR A 171     -13.182   9.069  -6.739  1.00 92.86           H
ATOM   2513 3HG2 THR A 171     -14.261   9.218  -8.146  1.00 92.86           H
ATOM   2514  HN  THR A 171     -10.484  11.214  -9.525  1.00 92.86           H
ATOM   2515  N   ILE A 172      -9.519   9.238  -7.141  1.00 93.76           N
ATOM   2516  CA  ILE A 172      -8.757   8.311  -6.321  1.00 93.76           C
ATOM   2517  C   ILE A 172      -8.010   9.091  -5.237  1.00 93.76           C
ATOM   2518  O   ILE A 172      -8.024   8.707  -4.069  1.00 93.76           O
ATOM   2519  HA  ILE A 172      -9.468   7.642  -5.836  1.00 93.76           H
ATOM   2520  CB  ILE A 172      -7.845   7.447  -7.194  1.00 93.76           C
ATOM   2521  HB  ILE A 172      -7.369   8.091  -7.933  1.00 93.76           H
ATOM   2522  CG1 ILE A 172      -8.655   6.401  -7.963  1.00 93.76           C
ATOM   2523 1HG1 ILE A 172      -9.025   5.643  -7.273  1.00 93.76           H
ATOM   2524 2HG1 ILE A 172      -9.527   6.871  -8.417  1.00 93.76           H
ATOM   2525  CG2 ILE A 172      -6.730   6.811  -6.362  1.00 93.76           C
ATOM   2526 1HG2 ILE A 172      -6.130   7.594  -5.900  1.00 93.76           H
ATOM   2527 2HG2 ILE A 172      -7.169   6.183  -5.586  1.00 93.76           H
ATOM   2528 3HG2 ILE A 172      -6.097   6.202  -7.008  1.00 93.76           H
ATOM   2529  CD1 ILE A 172      -7.803   5.738  -9.049  1.00 93.76           C
ATOM   2530 1HD1 ILE A 172      -7.455   6.496  -9.750  1.00 93.76           H
ATOM   2531 2HD1 ILE A 172      -6.946   5.248  -8.588  1.00 93.76           H
ATOM   2532 3HD1 ILE A 172      -8.403   4.999  -9.580  1.00 93.76           H
ATOM   2533  HN  ILE A 172      -9.240   9.281  -8.100  1.00 93.76           H
ATOM   2534  N   TRP A 173      -7.375  10.174  -5.663  1.00 91.99           N
ATOM   2535  CA  TRP A 173      -6.548  10.959  -4.763  1.00 91.99           C
ATOM   2536  C   TRP A 173      -7.451  11.529  -3.667  1.00 91.99           C
ATOM   2537  O   TRP A 173      -7.098  11.499  -2.489  1.00 91.99           O
ATOM   2538  HA  TRP A 173      -5.806  10.291  -4.325  1.00 91.99           H
ATOM   2539  CB  TRP A 173      -5.779  12.039  -5.526  1.00 91.99           C
ATOM   2540 1HB  TRP A 173      -6.454  12.517  -6.237  1.00 91.99           H
ATOM   2541 2HB  TRP A 173      -5.460  12.809  -4.824  1.00 91.99           H
ATOM   2542  CG  TRP A 173      -4.555  11.517  -6.280  1.00 91.99           C
ATOM   2543  CD1 TRP A 173      -4.377  11.430  -7.606  1.00 91.99           C
ATOM   2544  HD1 TRP A 173      -5.117  11.735  -8.345  1.00 91.99           H
ATOM   2545  CD2 TRP A 173      -3.337  11.009  -5.695  1.00 91.99           C
ATOM   2546  NE1 TRP A 173      -3.139  10.906  -7.916  1.00 91.99           N
ATOM   2547  HE1 TRP A 173      -2.777  10.745  -8.835  1.00 91.99           H
ATOM   2548  CE2 TRP A 173      -2.486  10.641  -6.718  1.00 91.99           C
ATOM   2549  CE3 TRP A 173      -2.967  10.865  -4.346  1.00 91.99           C
ATOM   2550  HE3 TRP A 173      -3.620  11.148  -3.521  1.00 91.99           H
ATOM   2551  CZ2 TRP A 173      -1.211  10.106  -6.499  1.00 91.99           C
ATOM   2552  HZ2 TRP A 173      -0.558   9.824  -7.324  1.00 91.99           H
ATOM   2553  CZ3 TRP A 173      -1.690  10.329  -4.145  1.00 91.99           C
ATOM   2554  HZ3 TRP A 173      -1.352  10.196  -3.117  1.00 91.99           H
ATOM   2555  CH2 TRP A 173      -0.821   9.954  -5.163  1.00 91.99           C
ATOM   2556  HH2 TRP A 173       0.159   9.543  -4.923  1.00 91.99           H
ATOM   2557  HN  TRP A 173      -7.420  10.515  -6.602  1.00 91.99           H
ATOM   2558  N   VAL A 174      -8.598  12.035  -4.094  1.00 95.39           N
ATOM   2559  CA  VAL A 174      -9.539  12.642  -3.168  1.00 95.39           C
ATOM   2560  C   VAL A 174      -9.998  11.593  -2.153  1.00 95.39           C
ATOM   2561  O   VAL A 174     -10.044  11.863  -0.954  1.00 95.39           O
ATOM   2562  HA  VAL A 174      -9.013  13.436  -2.638  1.00 95.39           H
ATOM   2563  CB  VAL A 174     -10.699  13.275  -3.939  1.00 95.39           C
ATOM   2564  HB  VAL A 174     -11.118  12.514  -4.598  1.00 95.39           H
ATOM   2565  CG1 VAL A 174     -11.805  13.733  -2.987  1.00 95.39           C
ATOM   2566 1HG1 VAL A 174     -12.183  12.876  -2.429  1.00 95.39           H
ATOM   2567 2HG1 VAL A 174     -11.404  14.471  -2.292  1.00 95.39           H
ATOM   2568 3HG1 VAL A 174     -12.617  14.179  -3.562  1.00 95.39           H
ATOM   2569  CG2 VAL A 174     -10.210  14.434  -4.811  1.00 95.39           C
ATOM   2570 1HG2 VAL A 174      -9.754  15.196  -4.179  1.00 95.39           H
ATOM   2571 2HG2 VAL A 174      -9.474  14.066  -5.526  1.00 95.39           H
ATOM   2572 3HG2 VAL A 174     -11.055  14.865  -5.348  1.00 95.39           H
ATOM   2573  HN  VAL A 174      -8.888  12.035  -5.051  1.00 95.39           H
ATOM   2574  N   LEU A 175     -10.325  10.419  -2.671  1.00 90.05           N
ATOM   2575  CA  LEU A 175     -10.858   9.355  -1.836  1.00 90.05           C
ATOM   2576  C   LEU A 175      -9.801   8.940  -0.810  1.00 90.05           C
ATOM   2577  O   LEU A 175     -10.103   8.800   0.374  1.00 90.05           O
ATOM   2578  HA  LEU A 175     -11.718   9.758  -1.302  1.00 90.05           H
ATOM   2579  CB  LEU A 175     -11.363   8.198  -2.701  1.00 90.05           C
ATOM   2580 1HB  LEU A 175     -12.096   8.590  -3.406  1.00 90.05           H
ATOM   2581 2HB  LEU A 175     -10.527   7.818  -3.288  1.00 90.05           H
ATOM   2582  CG  LEU A 175     -11.996   7.026  -1.948  1.00 90.05           C
ATOM   2583  HG  LEU A 175     -11.294   6.690  -1.186  1.00 90.05           H
ATOM   2584  CD1 LEU A 175     -13.272   7.463  -1.227  1.00 90.05           C
ATOM   2585 1HD1 LEU A 175     -13.034   8.249  -0.511  1.00 90.05           H
ATOM   2586 2HD1 LEU A 175     -13.991   7.840  -1.955  1.00 90.05           H
ATOM   2587 3HD1 LEU A 175     -13.702   6.610  -0.700  1.00 90.05           H
ATOM   2588  CD2 LEU A 175     -12.244   5.842  -2.886  1.00 90.05           C
ATOM   2589 1HD2 LEU A 175     -12.918   6.149  -3.687  1.00 90.05           H
ATOM   2590 2HD2 LEU A 175     -11.298   5.513  -3.314  1.00 90.05           H
ATOM   2591 3HD2 LEU A 175     -12.695   5.023  -2.326  1.00 90.05           H
ATOM   2592  HN  LEU A 175     -10.232  10.189  -3.640  1.00 90.05           H
ATOM   2593  N   ALA A 176      -8.585   8.756  -1.301  1.00 94.99           N
ATOM   2594  CA  ALA A 176      -7.501   8.281  -0.458  1.00 94.99           C
ATOM   2595  C   ALA A 176      -7.241   9.300   0.653  1.00 94.99           C
ATOM   2596  O   ALA A 176      -6.974   8.926   1.794  1.00 94.99           O
ATOM   2597  HA  ALA A 176      -7.818   7.340  -0.009  1.00 94.99           H
ATOM   2598  CB  ALA A 176      -6.261   8.026  -1.316  1.00 94.99           C
ATOM   2599 1HB  ALA A 176      -6.490   7.273  -2.071  1.00 94.99           H
ATOM   2600 2HB  ALA A 176      -5.961   8.952  -1.806  1.00 94.99           H
ATOM   2601 3HB  ALA A 176      -5.448   7.670  -0.683  1.00 94.99           H
ATOM   2602  HN  ALA A 176      -8.336   8.924  -2.255  1.00 94.99           H
ATOM   2603  N   ALA A 177      -7.329  10.569   0.281  1.00 95.03           N
ATOM   2604  CA  ALA A 177      -7.079  11.645   1.225  1.00 95.03           C
ATOM   2605  C   ALA A 177      -8.097  11.564   2.365  1.00 95.03           C
ATOM   2606  O   ALA A 177      -7.735  11.681   3.534  1.00 95.03           O
ATOM   2607  HA  ALA A 177      -6.078  11.503   1.632  1.00 95.03           H
ATOM   2608  CB  ALA A 177      -7.128  12.988   0.494  1.00 95.03           C
ATOM   2609 1HB  ALA A 177      -6.367  13.005  -0.286  1.00 95.03           H
ATOM   2610 2HB  ALA A 177      -8.112  13.121   0.044  1.00 95.03           H
ATOM   2611 3HB  ALA A 177      -6.940  13.795   1.202  1.00 95.03           H
ATOM   2612  HN  ALA A 177      -7.566  10.865  -0.644  1.00 95.03           H
ATOM   2613  N   ALA A 178      -9.350  11.365   1.984  1.00 95.13           N
ATOM   2614  CA  ALA A 178     -10.431  11.331   2.954  1.00 95.13           C
ATOM   2615  C   ALA A 178     -10.221  10.149   3.903  1.00 95.13           C
ATOM   2616  O   ALA A 178     -10.533  10.238   5.089  1.00 95.13           O
ATOM   2617  HA  ALA A 178     -10.392  12.257   3.527  1.00 95.13           H
ATOM   2618  CB  ALA A 178     -11.772  11.260   2.222  1.00 95.13           C
ATOM   2619 1HB  ALA A 178     -11.885  12.136   1.584  1.00 95.13           H
ATOM   2620 2HB  ALA A 178     -11.805  10.358   1.610  1.00 95.13           H
ATOM   2621 3HB  ALA A 178     -12.583  11.234   2.950  1.00 95.13           H
ATOM   2622  HN  ALA A 178      -9.630  11.229   1.033  1.00 95.13           H
ATOM   2623  N   LEU A 179      -9.694   9.069   3.344  1.00 92.23           N
ATOM   2624  CA  LEU A 179      -9.511   7.846   4.107  1.00 92.23           C
ATOM   2625  C   LEU A 179      -8.332   8.020   5.066  1.00 92.23           C
ATOM   2626  O   LEU A 179      -8.073   7.155   5.901  1.00 92.23           O
ATOM   2627  HA  LEU A 179     -10.415   7.690   4.696  1.00 92.23           H
ATOM   2628  CB  LEU A 179      -9.369   6.646   3.169  1.00 92.23           C
ATOM   2629 1HB  LEU A 179      -8.573   6.860   2.456  1.00 92.23           H
ATOM   2630 2HB  LEU A 179      -9.047   5.786   3.757  1.00 92.23           H
ATOM   2631  CG  LEU A 179     -10.624   6.253   2.388  1.00 92.23           C
ATOM   2632  HG  LEU A 179     -11.003   7.140   1.881  1.00 92.23           H
ATOM   2633  CD1 LEU A 179     -10.296   5.221   1.307  1.00 92.23           C
ATOM   2634 1HD1 LEU A 179      -9.569   5.641   0.612  1.00 92.23           H
ATOM   2635 2HD1 LEU A 179      -9.880   4.327   1.772  1.00 92.23           H
ATOM   2636 3HD1 LEU A 179     -11.206   4.959   0.766  1.00 92.23           H
ATOM   2637  CD2 LEU A 179     -11.726   5.765   3.330  1.00 92.23           C
ATOM   2638 1HD2 LEU A 179     -11.372   4.895   3.884  1.00 92.23           H
ATOM   2639 2HD2 LEU A 179     -11.984   6.560   4.029  1.00 92.23           H
ATOM   2640 3HD2 LEU A 179     -12.607   5.492   2.749  1.00 92.23           H
ATOM   2641  HN  LEU A 179      -9.396   9.021   2.391  1.00 92.23           H
ATOM   2642  N   CYS A 180      -7.648   9.145   4.915  1.00 91.29           N
ATOM   2643  CA  CYS A 180      -6.465   9.415   5.713  1.00 91.29           C
ATOM   2644  C   CYS A 180      -6.868  10.317   6.881  1.00 91.29           C
ATOM   2645  O   CYS A 180      -6.033  10.678   7.709  1.00 91.29           O
ATOM   2646  HA  CYS A 180      -6.104   8.452   6.074  1.00 91.29           H
ATOM   2647  CB  CYS A 180      -5.345  10.035   4.874  1.00 91.29           C
ATOM   2648 1HB  CYS A 180      -5.692  10.962   4.418  1.00 91.29           H
ATOM   2649 2HB  CYS A 180      -4.500  10.290   5.513  1.00 91.29           H
ATOM   2650  SG  CYS A 180      -4.814   8.861   3.575  1.00 91.29           S
ATOM   2651  HG  CYS A 180      -5.993   8.787   2.963  1.00 91.29           H
ATOM   2652  HN  CYS A 180      -7.891   9.863   4.262  1.00 91.29           H
ATOM   2653  N   ILE A 181      -8.149  10.655   6.911  1.00 91.01           N
ATOM   2654  CA  ILE A 181      -8.659  11.566   7.921  1.00 91.01           C
ATOM   2655  C   ILE A 181      -8.359  11.001   9.310  1.00 91.01           C
ATOM   2656  O   ILE A 181      -7.862  11.714  10.181  1.00 91.01           O
ATOM   2657  HA  ILE A 181      -8.125  12.510   7.809  1.00 91.01           H
ATOM   2658  CB  ILE A 181     -10.143  11.855   7.682  1.00 91.01           C
ATOM   2659  HB  ILE A 181     -10.653  10.906   7.515  1.00 91.01           H
ATOM   2660  CG1 ILE A 181     -10.341  12.702   6.423  1.00 91.01           C
ATOM   2661 1HG1 ILE A 181      -9.909  13.691   6.575  1.00 91.01           H
ATOM   2662 2HG1 ILE A 181      -9.810  12.247   5.587  1.00 91.01           H
ATOM   2663  CG2 ILE A 181     -10.781  12.500   8.913  1.00 91.01           C
ATOM   2664 1HG2 ILE A 181     -10.689  11.827   9.766  1.00 91.01           H
ATOM   2665 2HG2 ILE A 181     -10.274  13.439   9.136  1.00 91.01           H
ATOM   2666 3HG2 ILE A 181     -11.835  12.695   8.716  1.00 91.01           H
ATOM   2667  CD1 ILE A 181     -11.826  12.835   6.080  1.00 91.01           C
ATOM   2668 1HD1 ILE A 181     -12.248  11.845   5.905  1.00 91.01           H
ATOM   2669 2HD1 ILE A 181     -12.349  13.312   6.908  1.00 91.01           H
ATOM   2670 3HD1 ILE A 181     -11.938  13.442   5.181  1.00 91.01           H
ATOM   2671  HN  ILE A 181      -8.832  10.318   6.262  1.00 91.01           H
ATOM   2672  N   PRO A 182      -8.653   9.715   9.543  1.00 92.55           N
ATOM   2673  CA  PRO A 182      -8.429   9.116  10.862  1.00 92.55           C
ATOM   2674  C   PRO A 182      -7.007   9.327  11.356  1.00 92.55           C
ATOM   2675  O   PRO A 182      -6.795   9.674  12.517  1.00 92.55           O
ATOM   2676  HA  PRO A 182      -9.064   9.598  11.605  1.00 92.55           H
ATOM   2677  CB  PRO A 182      -8.741   7.634  10.644  1.00 92.55           C
ATOM   2678 1HB  PRO A 182      -7.846   7.070  10.382  1.00 92.55           H
ATOM   2679 2HB  PRO A 182      -9.153   7.175  11.543  1.00 92.55           H
ATOM   2680  CG  PRO A 182      -9.752   7.649   9.504  1.00 92.55           C
ATOM   2681 1HG  PRO A 182      -9.808   6.685   9.000  1.00 92.55           H
ATOM   2682 2HG  PRO A 182     -10.759   7.869   9.859  1.00 92.55           H
ATOM   2683  CD  PRO A 182      -9.217   8.741   8.591  1.00 92.55           C
ATOM   2684 1HD  PRO A 182      -8.457   8.362   7.909  1.00 92.55           H
ATOM   2685 2HD  PRO A 182     -10.005   9.176   7.976  1.00 92.55           H
ATOM   2686  N   GLU A 183      -6.062   9.109  10.454  1.00 89.50           N
ATOM   2687  CA  GLU A 183      -4.655   9.199  10.807  1.00 89.50           C
ATOM   2688  C   GLU A 183      -4.306  10.625  11.236  1.00 89.50           C
ATOM   2689  O   GLU A 183      -3.512  10.823  12.155  1.00 89.50           O
ATOM   2690  HA  GLU A 183      -4.523   8.516  11.646  1.00 89.50           H
ATOM   2691  CB  GLU A 183      -3.769   8.743   9.646  1.00 89.50           C
ATOM   2692 1HB  GLU A 183      -4.184   9.102   8.704  1.00 89.50           H
ATOM   2693 2HB  GLU A 183      -2.743   9.069   9.817  1.00 89.50           H
ATOM   2694  CG  GLU A 183      -3.726   7.216   9.555  1.00 89.50           C
ATOM   2695 1HG  GLU A 183      -2.914   6.910   8.895  1.00 89.50           H
ATOM   2696 2HG  GLU A 183      -3.514   6.796  10.538  1.00 89.50           H
ATOM   2697  CD  GLU A 183      -5.052   6.661   9.033  1.00 89.50           C
ATOM   2698  OE1 GLU A 183      -5.239   5.431   9.153  1.00 89.50           O
ATOM   2699  OE2 GLU A 183      -5.850   7.479   8.525  1.00 89.50           O
ATOM   2700  HN  GLU A 183      -6.244   8.876   9.499  1.00 89.50           H
ATOM   2701  N   ILE A 184      -4.915  11.582  10.552  1.00 91.00           N
ATOM   2702  CA  ILE A 184      -4.640  12.983  10.817  1.00 91.00           C
ATOM   2703  C   ILE A 184      -5.065  13.321  12.247  1.00 91.00           C
ATOM   2704  O   ILE A 184      -4.376  14.063  12.945  1.00 91.00           O
ATOM   2705  HA  ILE A 184      -3.562  13.126  10.734  1.00 91.00           H
ATOM   2706  CB  ILE A 184      -5.296  13.868   9.755  1.00 91.00           C
ATOM   2707  HB  ILE A 184      -6.351  13.601   9.692  1.00 91.00           H
ATOM   2708  CG1 ILE A 184      -4.683  13.617   8.376  1.00 91.00           C
ATOM   2709 1HG1 ILE A 184      -3.665  14.005   8.351  1.00 91.00           H
ATOM   2710 2HG1 ILE A 184      -4.621  12.545   8.192  1.00 91.00           H
ATOM   2711  CG2 ILE A 184      -5.228  15.344  10.153  1.00 91.00           C
ATOM   2712 1HG2 ILE A 184      -5.748  15.490  11.100  1.00 91.00           H
ATOM   2713 2HG2 ILE A 184      -4.185  15.643  10.261  1.00 91.00           H
ATOM   2714 3HG2 ILE A 184      -5.702  15.951   9.381  1.00 91.00           H
ATOM   2715  CD1 ILE A 184      -5.515  14.282   7.277  1.00 91.00           C
ATOM   2716 1HD1 ILE A 184      -6.525  13.874   7.290  1.00 91.00           H
ATOM   2717 2HD1 ILE A 184      -5.554  15.357   7.452  1.00 91.00           H
ATOM   2718 3HD1 ILE A 184      -5.056  14.088   6.307  1.00 91.00           H
ATOM   2719  HN  ILE A 184      -5.585  11.412   9.829  1.00 91.00           H
ATOM   2720  N   LEU A 185      -6.198  12.759  12.642  1.00 90.90           N
ATOM   2721  CA  LEU A 185      -6.834  13.151  13.888  1.00 90.90           C
ATOM   2722  C   LEU A 185      -6.084  12.515  15.061  1.00 90.90           C
ATOM   2723  O   LEU A 185      -5.725  13.200  16.017  1.00 90.90           O
ATOM   2724  HA  LEU A 185      -6.749  14.235  13.971  1.00 90.90           H
ATOM   2725  CB  LEU A 185      -8.326  12.816  13.857  1.00 90.90           C
ATOM   2726 1HB  LEU A 185      -8.436  11.761  13.603  1.00 90.90           H
ATOM   2727 2HB  LEU A 185      -8.728  12.944  14.862  1.00 90.90           H
ATOM   2728  CG  LEU A 185      -9.179  13.637  12.888  1.00 90.90           C
ATOM   2729  HG  LEU A 185      -8.786  13.493  11.882  1.00 90.90           H
ATOM   2730  CD1 LEU A 185     -10.628  13.148  12.882  1.00 90.90           C
ATOM   2731 1HD1 LEU A 185     -10.657  12.102  12.574  1.00 90.90           H
ATOM   2732 2HD1 LEU A 185     -11.048  13.243  13.884  1.00 90.90           H
ATOM   2733 3HD1 LEU A 185     -11.212  13.749  12.185  1.00 90.90           H
ATOM   2734  CD2 LEU A 185      -9.080  15.131  13.202  1.00 90.90           C
ATOM   2735 1HD2 LEU A 185      -9.431  15.313  14.218  1.00 90.90           H
ATOM   2736 2HD2 LEU A 185      -8.042  15.453  13.114  1.00 90.90           H
ATOM   2737 3HD2 LEU A 185      -9.695  15.692  12.498  1.00 90.90           H
ATOM   2738  HN  LEU A 185      -6.679  12.049  12.128  1.00 90.90           H
ATOM   2739  N   TYR A 186      -5.872  11.212  14.948  1.00 91.30           N
ATOM   2740  CA  TYR A 186      -5.573  10.399  16.115  1.00 91.30           C
ATOM   2741  C   TYR A 186      -4.092  10.019  16.154  1.00 91.30           C
ATOM   2742  O   TYR A 186      -3.645   9.343  17.080  1.00 91.30           O
ATOM   2743  HA  TYR A 186      -5.814  10.984  17.003  1.00 91.30           H
ATOM   2744  CB  TYR A 186      -6.411   9.127  15.968  1.00 91.30           C
ATOM   2745 1HB  TYR A 186      -6.080   8.587  15.080  1.00 91.30           H
ATOM   2746 2HB  TYR A 186      -6.222   8.479  16.824  1.00 91.30           H
ATOM   2747  CG  TYR A 186      -7.916   9.382  15.861  1.00 91.30           C
ATOM   2748  CD1 TYR A 186      -8.541  10.212  16.768  1.00 91.30           C
ATOM   2749  HD1 TYR A 186      -7.963  10.687  17.561  1.00 91.30           H
ATOM   2750  CD2 TYR A 186      -8.647   8.780  14.857  1.00 91.30           C
ATOM   2751  HD2 TYR A 186      -8.153   8.124  14.140  1.00 91.30           H
ATOM   2752  CE1 TYR A 186      -9.958  10.452  16.668  1.00 91.30           C
ATOM   2753  HE1 TYR A 186     -10.464  11.105  17.378  1.00 91.30           H
ATOM   2754  CE2 TYR A 186     -10.064   9.020  14.756  1.00 91.30           C
ATOM   2755  HE2 TYR A 186     -10.654   8.552  13.968  1.00 91.30           H
ATOM   2756  CZ  TYR A 186     -10.649   9.844  15.667  1.00 91.30           C
ATOM   2757  OH  TYR A 186     -11.987  10.070  15.571  1.00 91.30           O
ATOM   2758  HH  TYR A 186     -12.365   9.563  14.797  1.00 91.30           H
ATOM   2759  HN  TYR A 186      -5.900  10.714  14.082  1.00 91.30           H
ATOM   2760  N   SER A 187      -3.371  10.469  15.138  1.00 92.45           N
ATOM   2761  CA  SER A 187      -1.922  10.366  15.144  1.00 92.45           C
ATOM   2762  C   SER A 187      -1.333  11.338  16.168  1.00 92.45           C
ATOM   2763  O   SER A 187      -1.552  12.545  16.080  1.00 92.45           O
ATOM   2764  HA  SER A 187      -1.707   9.335  15.428  1.00 92.45           H
ATOM   2765  CB  SER A 187      -1.344  10.642  13.755  1.00 92.45           C
ATOM   2766 1HB  SER A 187      -1.655  11.633  13.424  1.00 92.45           H
ATOM   2767 2HB  SER A 187      -0.255  10.652  13.811  1.00 92.45           H
ATOM   2768  OG  SER A 187      -1.760   9.670  12.800  1.00 92.45           O
ATOM   2769  HG  SER A 187      -2.259  10.114  12.055  1.00 92.45           H
ATOM   2770  HN  SER A 187      -3.761  10.897  14.322  1.00 92.45           H
ATOM   2771  N   GLN A 188      -0.596  10.776  17.115  1.00 85.57           N
ATOM   2772  CA  GLN A 188       0.134  11.587  18.075  1.00 85.57           C
ATOM   2773  C   GLN A 188       1.390  10.851  18.545  1.00 85.57           C
ATOM   2774  O   GLN A 188       1.566   9.668  18.256  1.00 85.57           O
ATOM   2775  HA  GLN A 188       0.415  12.492  17.536  1.00 85.57           H
ATOM   2776  CB  GLN A 188      -0.755  11.966  19.261  1.00 85.57           C
ATOM   2777 1HB  GLN A 188      -0.209  12.629  19.932  1.00 85.57           H
ATOM   2778 2HB  GLN A 188      -1.625  12.518  18.906  1.00 85.57           H
ATOM   2779  CG  GLN A 188      -1.211  10.721  20.024  1.00 85.57           C
ATOM   2780 1HG  GLN A 188      -1.678  10.017  19.334  1.00 85.57           H
ATOM   2781 2HG  GLN A 188      -0.346  10.217  20.456  1.00 85.57           H
ATOM   2782  CD  GLN A 188      -2.200  11.088  21.132  1.00 85.57           C
ATOM   2783  OE1 GLN A 188      -2.733  12.184  21.185  1.00 85.57           O
ATOM   2784  NE2 GLN A 188      -2.413  10.114  22.012  1.00 85.57           N
ATOM   2785 1HE2 GLN A 188      -1.943   9.237  21.911  1.00 85.57           H
ATOM   2786 2HE2 GLN A 188      -3.044  10.258  22.774  1.00 85.57           H
ATOM   2787  HN  GLN A 188      -0.493   9.789  17.231  1.00 85.57           H
ATOM   2788  N   ILE A 189       2.233  11.581  19.261  1.00 90.12           N
ATOM   2789  CA  ILE A 189       3.405  10.983  19.877  1.00 90.12           C
ATOM   2790  C   ILE A 189       3.025  10.426  21.250  1.00 90.12           C
ATOM   2791  O   ILE A 189       2.469  11.141  22.082  1.00 90.12           O
ATOM   2792  HA  ILE A 189       3.720  10.155  19.243  1.00 90.12           H
ATOM   2793  CB  ILE A 189       4.559  11.987  19.919  1.00 90.12           C
ATOM   2794  HB  ILE A 189       4.230  12.863  20.478  1.00 90.12           H
ATOM   2795  CG1 ILE A 189       4.925  12.460  18.511  1.00 90.12           C
ATOM   2796 1HG1 ILE A 189       5.312  11.623  17.931  1.00 90.12           H
ATOM   2797 2HG1 ILE A 189       4.031  12.816  17.999  1.00 90.12           H
ATOM   2798  CG2 ILE A 189       5.765  11.405  20.659  1.00 90.12           C
ATOM   2799 1HG2 ILE A 189       5.479  11.159  21.682  1.00 90.12           H
ATOM   2800 2HG2 ILE A 189       6.104  10.503  20.150  1.00 90.12           H
ATOM   2801 3HG2 ILE A 189       6.571  12.139  20.674  1.00 90.12           H
ATOM   2802  CD1 ILE A 189       5.968  13.578  18.562  1.00 90.12           C
ATOM   2803 1HD1 ILE A 189       5.568  14.423  19.122  1.00 90.12           H
ATOM   2804 2HD1 ILE A 189       6.870  13.211  19.053  1.00 90.12           H
ATOM   2805 3HD1 ILE A 189       6.211  13.896  17.548  1.00 90.12           H
ATOM   2806  HN  ILE A 189       2.125  12.562  19.422  1.00 90.12           H
ATOM   2807  N   LYS A 190       3.340   9.153  21.445  1.00 85.31           N
ATOM   2808  CA  LYS A 190       3.170   8.531  22.746  1.00 85.31           C
ATOM   2809  C   LYS A 190       4.544   8.180  23.322  1.00 85.31           C
ATOM   2810  O   LYS A 190       5.438   7.758  22.591  1.00 85.31           O
ATOM   2811  HA  LYS A 190       2.699   9.264  23.400  1.00 85.31           H
ATOM   2812  CB  LYS A 190       2.221   7.335  22.649  1.00 85.31           C
ATOM   2813 1HB  LYS A 190       1.284   7.646  22.186  1.00 85.31           H
ATOM   2814 2HB  LYS A 190       2.656   6.572  22.003  1.00 85.31           H
ATOM   2815  CG  LYS A 190       1.942   6.742  24.031  1.00 85.31           C
ATOM   2816 1HG  LYS A 190       2.881   6.459  24.506  1.00 85.31           H
ATOM   2817 2HG  LYS A 190       1.478   7.497  24.667  1.00 85.31           H
ATOM   2818  CD  LYS A 190       1.026   5.521  23.929  1.00 85.31           C
ATOM   2819 1HD  LYS A 190       0.046   5.826  23.563  1.00 85.31           H
ATOM   2820 2HD  LYS A 190       1.433   4.817  23.204  1.00 85.31           H
ATOM   2821  CE  LYS A 190       0.876   4.833  25.288  1.00 85.31           C
ATOM   2822 1HE  LYS A 190       1.844   4.789  25.788  1.00 85.31           H
ATOM   2823 2HE  LYS A 190       0.213   5.416  25.927  1.00 85.31           H
ATOM   2824  NZ  LYS A 190       0.336   3.465  25.120  1.00 85.31           N
ATOM   2825 1HZ  LYS A 190       0.180   3.049  26.031  1.00 85.31           H
ATOM   2826 2HZ  LYS A 190      -0.541   3.509  24.613  1.00 85.31           H
ATOM   2827 3HZ  LYS A 190       0.999   2.902  24.599  1.00 85.31           H
ATOM   2828  HN  LYS A 190       3.705   8.553  20.733  1.00 85.31           H
ATOM   2829  N   GLU A 191       4.668   8.369  24.628  1.00 75.77           N
ATOM   2830  CA  GLU A 191       5.871   7.956  25.332  1.00 75.77           C
ATOM   2831  C   GLU A 191       5.665   6.583  25.975  1.00 75.77           C
ATOM   2832  O   GLU A 191       4.731   6.391  26.752  1.00 75.77           O
ATOM   2833  HA  GLU A 191       6.647   7.895  24.569  1.00 75.77           H
ATOM   2834  CB  GLU A 191       6.277   8.996  26.379  1.00 75.77           C
ATOM   2835 1HB  GLU A 191       6.266   9.990  25.932  1.00 75.77           H
ATOM   2836 2HB  GLU A 191       5.631   8.909  27.253  1.00 75.77           H
ATOM   2837  CG  GLU A 191       7.704   8.749  26.871  1.00 75.77           C
ATOM   2838 1HG  GLU A 191       7.747   7.806  27.416  1.00 75.77           H
ATOM   2839 2HG  GLU A 191       8.376   8.656  26.018  1.00 75.77           H
ATOM   2840  CD  GLU A 191       8.176   9.888  27.777  1.00 75.77           C
ATOM   2841  OE1 GLU A 191       9.351   9.828  28.200  1.00 75.77           O
ATOM   2842  OE2 GLU A 191       7.352  10.794  28.026  1.00 75.77           O
ATOM   2843  HN  GLU A 191       3.968   8.793  25.201  1.00 75.77           H
ATOM   2844  N   GLU A 192       6.552   5.663  25.626  1.00 76.51           N
ATOM   2845  CA  GLU A 192       6.459   4.304  26.131  1.00 76.51           C
ATOM   2846  C   GLU A 192       7.815   3.844  26.671  1.00 76.51           C
ATOM   2847  O   GLU A 192       8.772   3.699  25.912  1.00 76.51           O
ATOM   2848  HA  GLU A 192       5.733   4.346  26.943  1.00 76.51           H
ATOM   2849  CB  GLU A 192       5.947   3.350  25.050  1.00 76.51           C
ATOM   2850 1HB  GLU A 192       5.020   3.738  24.627  1.00 76.51           H
ATOM   2851 2HB  GLU A 192       6.726   3.188  24.305  1.00 76.51           H
ATOM   2852  CG  GLU A 192       5.622   1.976  25.639  1.00 76.51           C
ATOM   2853 1HG  GLU A 192       5.474   1.257  24.834  1.00 76.51           H
ATOM   2854 2HG  GLU A 192       6.466   1.622  26.232  1.00 76.51           H
ATOM   2855  CD  GLU A 192       4.368   2.037  26.513  1.00 76.51           C
ATOM   2856  OE1 GLU A 192       4.223   1.130  27.361  1.00 76.51           O
ATOM   2857  OE2 GLU A 192       3.583   2.989  26.314  1.00 76.51           O
ATOM   2858  HN  GLU A 192       7.322   5.833  25.011  1.00 76.51           H
ATOM   2859  N   SER A 193       7.854   3.628  27.977  1.00 75.02           N
ATOM   2860  CA  SER A 193       9.062   3.138  28.619  1.00 75.02           C
ATOM   2861  C   SER A 193      10.232   4.076  28.318  1.00 75.02           C
ATOM   2862  O   SER A 193      11.364   3.627  28.142  1.00 75.02           O
ATOM   2863  HA  SER A 193       8.840   3.133  29.686  1.00 75.02           H
ATOM   2864  CB  SER A 193       9.391   1.716  28.161  1.00 75.02           C
ATOM   2865 1HB  SER A 193       9.625   1.723  27.096  1.00 75.02           H
ATOM   2866 2HB  SER A 193      10.282   1.364  28.681  1.00 75.02           H
ATOM   2867  OG  SER A 193       8.314   0.814  28.404  1.00 75.02           O
ATOM   2868  HG  SER A 193       8.495  -0.062  27.957  1.00 75.02           H
ATOM   2869  HN  SER A 193       7.081   3.781  28.593  1.00 75.02           H
ATOM   2870  N   GLY A 194       9.919   5.363  28.267  1.00 83.03           N
ATOM   2871  CA  GLY A 194      10.942   6.374  28.058  1.00 83.03           C
ATOM   2872  C   GLY A 194      11.316   6.478  26.578  1.00 83.03           C
ATOM   2873  O   GLY A 194      12.256   7.185  26.220  1.00 83.03           O
ATOM   2874 1HA  GLY A 194      10.582   7.339  28.415  1.00 83.03           H
ATOM   2875 2HA  GLY A 194      11.827   6.128  28.644  1.00 83.03           H
ATOM   2876  HN  GLY A 194       8.989   5.717  28.366  1.00 83.03           H
ATOM   2877  N   ILE A 195      10.559   5.763  25.758  1.00 81.21           N
ATOM   2878  CA  ILE A 195      10.752   5.822  24.319  1.00 81.21           C
ATOM   2879  C   ILE A 195       9.570   6.554  23.680  1.00 81.21           C
ATOM   2880  O   ILE A 195       8.416   6.208  23.926  1.00 81.21           O
ATOM   2881  HA  ILE A 195      11.657   6.401  24.135  1.00 81.21           H
ATOM   2882  CB  ILE A 195      10.988   4.421  23.752  1.00 81.21           C
ATOM   2883  HB  ILE A 195      10.123   3.804  23.996  1.00 81.21           H
ATOM   2884  CG1 ILE A 195      12.208   3.765  24.401  1.00 81.21           C
ATOM   2885 1HG1 ILE A 195      13.099   4.355  24.187  1.00 81.21           H
ATOM   2886 2HG1 ILE A 195      12.086   3.753  25.484  1.00 81.21           H
ATOM   2887  CG2 ILE A 195      11.100   4.459  22.227  1.00 81.21           C
ATOM   2888 1HG2 ILE A 195      10.178   4.856  21.804  1.00 81.21           H
ATOM   2889 2HG2 ILE A 195      11.936   5.097  21.940  1.00 81.21           H
ATOM   2890 3HG2 ILE A 195      11.267   3.450  21.850  1.00 81.21           H
ATOM   2891  CD1 ILE A 195      12.400   2.336  23.888  1.00 81.21           C
ATOM   2892 1HD1 ILE A 195      11.517   1.743  24.125  1.00 81.21           H
ATOM   2893 2HD1 ILE A 195      12.546   2.355  22.808  1.00 81.21           H
ATOM   2894 3HD1 ILE A 195      13.275   1.893  24.365  1.00 81.21           H
ATOM   2895  HN  ILE A 195       9.827   5.153  26.062  1.00 81.21           H
ATOM   2896  N   ALA A 196       9.899   7.551  22.873  1.00 91.46           N
ATOM   2897  CA  ALA A 196       8.885   8.276  22.127  1.00 91.46           C
ATOM   2898  C   ALA A 196       8.461   7.448  20.913  1.00 91.46           C
ATOM   2899  O   ALA A 196       9.303   7.009  20.131  1.00 91.46           O
ATOM   2900  HA  ALA A 196       8.024   8.412  22.782  1.00 91.46           H
ATOM   2901  CB  ALA A 196       9.426   9.652  21.733  1.00 91.46           C
ATOM   2902 1HB  ALA A 196       9.685  10.212  22.633  1.00 91.46           H
ATOM   2903 2HB  ALA A 196      10.314   9.530  21.113  1.00 91.46           H
ATOM   2904 3HB  ALA A 196       8.665  10.196  21.174  1.00 91.46           H
ATOM   2905  HN  ALA A 196      10.837   7.865  22.725  1.00 91.46           H
ATOM   2906  N   ILE A 197       7.155   7.259  20.792  1.00 86.97           N
ATOM   2907  CA  ILE A 197       6.611   6.470  19.700  1.00 86.97           C
ATOM   2908  C   ILE A 197       5.546   7.289  18.967  1.00 86.97           C
ATOM   2909  O   ILE A 197       4.667   7.876  19.596  1.00 86.97           O
ATOM   2910  HA  ILE A 197       7.426   6.265  19.007  1.00 86.97           H
ATOM   2911  CB  ILE A 197       6.103   5.121  20.214  1.00 86.97           C
ATOM   2912  HB  ILE A 197       5.323   5.308  20.952  1.00 86.97           H
ATOM   2913  CG1 ILE A 197       7.219   4.349  20.921  1.00 86.97           C
ATOM   2914 1HG1 ILE A 197       8.019   4.131  20.214  1.00 86.97           H
ATOM   2915 2HG1 ILE A 197       7.650   4.966  21.709  1.00 86.97           H
ATOM   2916  CG2 ILE A 197       5.470   4.307  19.084  1.00 86.97           C
ATOM   2917 1HG2 ILE A 197       4.629   4.860  18.665  1.00 86.97           H
ATOM   2918 2HG2 ILE A 197       6.211   4.128  18.305  1.00 86.97           H
ATOM   2919 3HG2 ILE A 197       5.118   3.353  19.477  1.00 86.97           H
ATOM   2920  CD1 ILE A 197       6.689   3.044  21.519  1.00 86.97           C
ATOM   2921 1HD1 ILE A 197       5.906   3.268  22.243  1.00 86.97           H
ATOM   2922 2HD1 ILE A 197       6.281   2.420  20.724  1.00 86.97           H
ATOM   2923 3HD1 ILE A 197       7.502   2.515  22.015  1.00 86.97           H
ATOM   2924  HN  ILE A 197       6.475   7.632  21.423  1.00 86.97           H
ATOM   2925  N   CYS A 198       5.660   7.301  17.647  1.00 92.35           N
ATOM   2926  CA  CYS A 198       4.600   7.836  16.809  1.00 92.35           C
ATOM   2927  C   CYS A 198       3.578   6.726  16.560  1.00 92.35           C
ATOM   2928  O   CYS A 198       3.869   5.754  15.864  1.00 92.35           O
ATOM   2929  HA  CYS A 198       4.149   8.660  17.363  1.00 92.35           H
ATOM   2930  CB  CYS A 198       5.148   8.411  15.502  1.00 92.35           C
ATOM   2931 1HB  CYS A 198       5.743   9.302  15.707  1.00 92.35           H
ATOM   2932 2HB  CYS A 198       5.811   7.688  15.026  1.00 92.35           H
ATOM   2933  SG  CYS A 198       3.768   8.829  14.375  1.00 92.35           S
ATOM   2934  HN  CYS A 198       6.456   6.955  17.151  1.00 92.35           H
ATOM   2935  N   THR A 199       2.401   6.907  17.142  1.00 90.47           N
ATOM   2936  CA  THR A 199       1.332   5.934  16.987  1.00 90.47           C
ATOM   2937  C   THR A 199      -0.025   6.638  16.934  1.00 90.47           C
ATOM   2938  O   THR A 199      -0.132   7.816  17.273  1.00 90.47           O
ATOM   2939  HA  THR A 199       1.466   5.425  16.033  1.00 90.47           H
ATOM   2940  CB  THR A 199       1.447   4.921  18.128  1.00 90.47           C
ATOM   2941  HB  THR A 199       2.478   4.589  18.251  1.00 90.47           H
ATOM   2942  OG1 THR A 199       0.511   3.903  17.783  1.00 90.47           O
ATOM   2943  HG1 THR A 199       0.688   3.079  18.321  1.00 90.47           H
ATOM   2944  CG2 THR A 199       0.926   5.473  19.456  1.00 90.47           C
ATOM   2945 1HG2 THR A 199      -0.125   5.741  19.350  1.00 90.47           H
ATOM   2946 2HG2 THR A 199       1.501   6.356  19.733  1.00 90.47           H
ATOM   2947 3HG2 THR A 199       1.030   4.713  20.231  1.00 90.47           H
ATOM   2948  HN  THR A 199       2.173   7.699  17.708  1.00 90.47           H
ATOM   2949  N   MET A 200      -1.029   5.886  16.506  1.00 89.03           N
ATOM   2950  CA  MET A 200      -2.406   6.328  16.644  1.00 89.03           C
ATOM   2951  C   MET A 200      -2.933   6.047  18.053  1.00 89.03           C
ATOM   2952  O   MET A 200      -2.734   4.957  18.588  1.00 89.03           O
ATOM   2953  HA  MET A 200      -2.390   7.402  16.463  1.00 89.03           H
ATOM   2954  CB  MET A 200      -3.280   5.603  15.619  1.00 89.03           C
ATOM   2955 1HB  MET A 200      -3.157   4.526  15.727  1.00 89.03           H
ATOM   2956 2HB  MET A 200      -4.330   5.825  15.809  1.00 89.03           H
ATOM   2957  CG  MET A 200      -2.915   6.023  14.193  1.00 89.03           C
ATOM   2958 1HG  MET A 200      -2.940   7.109  14.108  1.00 89.03           H
ATOM   2959 2HG  MET A 200      -1.898   5.708  13.962  1.00 89.03           H
ATOM   2960  SD  MET A 200      -4.057   5.294  13.031  1.00 89.03           S
ATOM   2961  CE  MET A 200      -5.536   6.208  13.435  1.00 89.03           C
ATOM   2962 1HE  MET A 200      -5.796   6.035  14.479  1.00 89.03           H
ATOM   2963 2HE  MET A 200      -5.360   7.272  13.275  1.00 89.03           H
ATOM   2964 3HE  MET A 200      -6.355   5.876  12.796  1.00 89.03           H
ATOM   2965  HN  MET A 200      -0.913   4.993  16.072  1.00 89.03           H
ATOM   2966  N   VAL A 201      -3.594   7.048  18.614  1.00 91.34           N
ATOM   2967  CA  VAL A 201      -4.250   6.885  19.900  1.00 91.34           C
ATOM   2968  C   VAL A 201      -5.728   7.256  19.765  1.00 91.34           C
ATOM   2969  O   VAL A 201      -6.058   8.383  19.400  1.00 91.34           O
ATOM   2970  HA  VAL A 201      -4.176   5.833  20.176  1.00 91.34           H
ATOM   2971  CB  VAL A 201      -3.523   7.707  20.966  1.00 91.34           C
ATOM   2972  HB  VAL A 201      -3.624   8.760  20.705  1.00 91.34           H
ATOM   2973  CG1 VAL A 201      -4.157   7.502  22.344  1.00 91.34           C
ATOM   2974 1HG1 VAL A 201      -5.201   7.815  22.313  1.00 91.34           H
ATOM   2975 2HG1 VAL A 201      -4.101   6.448  22.616  1.00 91.34           H
ATOM   2976 3HG1 VAL A 201      -3.620   8.097  23.083  1.00 91.34           H
ATOM   2977  CG2 VAL A 201      -2.030   7.371  20.994  1.00 91.34           C
ATOM   2978 1HG2 VAL A 201      -1.901   6.312  21.220  1.00 91.34           H
ATOM   2979 2HG2 VAL A 201      -1.590   7.591  20.022  1.00 91.34           H
ATOM   2980 3HG2 VAL A 201      -1.537   7.969  21.761  1.00 91.34           H
ATOM   2981  HN  VAL A 201      -3.686   7.956  18.205  1.00 91.34           H
ATOM   2982  N   TYR A 202      -6.579   6.286  20.067  1.00 91.29           N
ATOM   2983  CA  TYR A 202      -8.011   6.467  19.900  1.00 91.29           C
ATOM   2984  C   TYR A 202      -8.656   6.961  21.197  1.00 91.29           C
ATOM   2985  O   TYR A 202      -8.250   6.561  22.287  1.00 91.29           O
ATOM   2986  HA  TYR A 202      -8.167   7.212  19.119  1.00 91.29           H
ATOM   2987  CB  TYR A 202      -8.574   5.086  19.558  1.00 91.29           C
ATOM   2988 1HB  TYR A 202      -8.317   4.392  20.358  1.00 91.29           H
ATOM   2989 2HB  TYR A 202      -9.662   5.147  19.526  1.00 91.29           H
ATOM   2990  CG  TYR A 202      -8.069   4.520  18.229  1.00 91.29           C
ATOM   2991  CD1 TYR A 202      -8.717   4.839  17.053  1.00 91.29           C
ATOM   2992  HD1 TYR A 202      -9.588   5.493  17.071  1.00 91.29           H
ATOM   2993  CD2 TYR A 202      -6.966   3.691  18.207  1.00 91.29           C
ATOM   2994  HD2 TYR A 202      -6.454   3.440  19.136  1.00 91.29           H
ATOM   2995  CE1 TYR A 202      -8.241   4.306  15.803  1.00 91.29           C
ATOM   2996  HE1 TYR A 202      -8.744   4.549  14.866  1.00 91.29           H
ATOM   2997  CE2 TYR A 202      -6.491   3.158  16.957  1.00 91.29           C
ATOM   2998  HE2 TYR A 202      -5.621   2.502  16.925  1.00 91.29           H
ATOM   2999  CZ  TYR A 202      -7.152   3.492  15.816  1.00 91.29           C
ATOM   3000  OH  TYR A 202      -6.703   2.989  14.635  1.00 91.29           O
ATOM   3001  HH  TYR A 202      -7.277   3.315  13.884  1.00 91.29           H
ATOM   3002  HN  TYR A 202      -6.304   5.391  20.419  1.00 91.29           H
ATOM   3003  N   PRO A 203      -9.667   7.835  21.103  1.00 85.13           N
ATOM   3004  CA  PRO A 203     -10.293   8.396  22.303  1.00 85.13           C
ATOM   3005  C   PRO A 203     -11.080   7.355  23.083  1.00 85.13           C
ATOM   3006  O   PRO A 203     -11.592   6.398  22.505  1.00 85.13           O
ATOM   3007  HA  PRO A 203      -9.529   8.751  22.995  1.00 85.13           H
ATOM   3008  CB  PRO A 203     -11.199   9.501  21.757  1.00 85.13           C
ATOM   3009 1HB  PRO A 203     -12.096   9.621  22.364  1.00 85.13           H
ATOM   3010 2HB  PRO A 203     -10.692  10.466  21.745  1.00 85.13           H
ATOM   3011  CG  PRO A 203     -11.530   9.035  20.368  1.00 85.13           C
ATOM   3012 1HG  PRO A 203     -12.378   8.350  20.374  1.00 85.13           H
ATOM   3013 2HG  PRO A 203     -11.802   9.873  19.726  1.00 85.13           H
ATOM   3014  CD  PRO A 203     -10.288   8.354  19.872  1.00 85.13           C
ATOM   3015 1HD  PRO A 203     -10.522   7.553  19.171  1.00 85.13           H
ATOM   3016 2HD  PRO A 203      -9.629   9.050  19.352  1.00 85.13           H
ATOM   3017  N   SER A 204     -11.157   7.573  24.388  1.00 75.89           N
ATOM   3018  CA  SER A 204     -11.488   6.498  25.308  1.00 75.89           C
ATOM   3019  C   SER A 204     -12.884   5.955  24.996  1.00 75.89           C
ATOM   3020  O   SER A 204     -13.111   4.748  25.053  1.00 75.89           O
ATOM   3021  HA  SER A 204     -10.733   5.731  25.139  1.00 75.89           H
ATOM   3022  CB  SER A 204     -11.416   6.974  26.760  1.00 75.89           C
ATOM   3023 1HB  SER A 204     -11.786   6.188  27.418  1.00 75.89           H
ATOM   3024 2HB  SER A 204     -10.375   7.153  27.032  1.00 75.89           H
ATOM   3025  OG  SER A 204     -12.172   8.164  26.970  1.00 75.89           O
ATOM   3026  HG  SER A 204     -13.138   7.938  27.092  1.00 75.89           H
ATOM   3027  HN  SER A 204     -10.997   8.462  24.817  1.00 75.89           H
ATOM   3028  N   ASP A 205     -13.784   6.873  24.674  1.00 70.05           N
ATOM   3029  CA  ASP A 205     -15.206   6.588  24.754  1.00 70.05           C
ATOM   3030  C   ASP A 205     -15.565   5.514  23.725  1.00 70.05           C
ATOM   3031  O   ASP A 205     -16.309   4.583  24.028  1.00 70.05           O
ATOM   3032  HA  ASP A 205     -15.375   6.257  25.778  1.00 70.05           H
ATOM   3033  CB  ASP A 205     -16.036   7.836  24.444  1.00 70.05           C
ATOM   3034 1HB  ASP A 205     -15.738   8.245  23.479  1.00 70.05           H
ATOM   3035 2HB  ASP A 205     -17.089   7.565  24.364  1.00 70.05           H
ATOM   3036  CG  ASP A 205     -15.857   8.897  25.532  1.00 70.05           C
ATOM   3037  OD1 ASP A 205     -15.321   8.530  26.600  1.00 70.05           O
ATOM   3038  OD2 ASP A 205     -16.261  10.051  25.270  1.00 70.05           O
ATOM   3039  HN  ASP A 205     -13.554   7.796  24.364  1.00 70.05           H
ATOM   3040  N   GLU A 206     -15.019   5.680  22.529  1.00 73.08           N
ATOM   3041  CA  GLU A 206     -15.347   4.791  21.427  1.00 73.08           C
ATOM   3042  C   GLU A 206     -14.072   4.183  20.838  1.00 73.08           C
ATOM   3043  O   GLU A 206     -14.047   3.796  19.671  1.00 73.08           O
ATOM   3044  HA  GLU A 206     -15.964   4.005  21.863  1.00 73.08           H
ATOM   3045  CB  GLU A 206     -16.152   5.524  20.353  1.00 73.08           C
ATOM   3046 1HB  GLU A 206     -15.609   6.411  20.027  1.00 73.08           H
ATOM   3047 2HB  GLU A 206     -16.386   4.839  19.537  1.00 73.08           H
ATOM   3048  CG  GLU A 206     -17.494   6.007  20.907  1.00 73.08           C
ATOM   3049 1HG  GLU A 206     -17.817   5.348  21.713  1.00 73.08           H
ATOM   3050 2HG  GLU A 206     -17.377   7.002  21.337  1.00 73.08           H
ATOM   3051  CD  GLU A 206     -18.560   6.042  19.810  1.00 73.08           C
ATOM   3052  OE1 GLU A 206     -19.678   5.559  20.091  1.00 73.08           O
ATOM   3053  OE2 GLU A 206     -18.233   6.550  18.716  1.00 73.08           O
ATOM   3054  HN  GLU A 206     -14.365   6.404  22.308  1.00 73.08           H
ATOM   3055  N   SER A 207     -13.045   4.120  21.672  1.00 86.16           N
ATOM   3056  CA  SER A 207     -11.721   3.749  21.202  1.00 86.16           C
ATOM   3057  C   SER A 207     -11.795   2.447  20.402  1.00 86.16           C
ATOM   3058  O   SER A 207     -11.258   2.361  19.299  1.00 86.16           O
ATOM   3059  HA  SER A 207     -11.401   4.573  20.564  1.00 86.16           H
ATOM   3060  CB  SER A 207     -10.743   3.601  22.370  1.00 86.16           C
ATOM   3061 1HB  SER A 207      -9.793   3.217  22.000  1.00 86.16           H
ATOM   3062 2HB  SER A 207     -10.544   4.581  22.803  1.00 86.16           H
ATOM   3063  OG  SER A 207     -11.246   2.729  23.379  1.00 86.16           O
ATOM   3064  HG  SER A 207     -10.687   2.804  24.205  1.00 86.16           H
ATOM   3065  HN  SER A 207     -13.107   4.315  22.651  1.00 86.16           H
ATOM   3066  N   THR A 208     -12.464   1.466  20.990  1.00 86.41           N
ATOM   3067  CA  THR A 208     -12.513   0.138  20.403  1.00 86.41           C
ATOM   3068  C   THR A 208     -13.233   0.178  19.054  1.00 86.41           C
ATOM   3069  O   THR A 208     -12.776  -0.427  18.085  1.00 86.41           O
ATOM   3070  HA  THR A 208     -11.492  -0.192  20.212  1.00 86.41           H
ATOM   3071  CB  THR A 208     -13.172  -0.802  21.415  1.00 86.41           C
ATOM   3072  HB  THR A 208     -14.237  -0.589  21.508  1.00 86.41           H
ATOM   3073  OG1 THR A 208     -12.404  -0.626  22.603  1.00 86.41           O
ATOM   3074  HG1 THR A 208     -11.449  -0.868  22.431  1.00 86.41           H
ATOM   3075  CG2 THR A 208     -12.976  -2.277  21.059  1.00 86.41           C
ATOM   3076 1HG2 THR A 208     -11.910  -2.505  21.032  1.00 86.41           H
ATOM   3077 2HG2 THR A 208     -13.414  -2.476  20.081  1.00 86.41           H
ATOM   3078 3HG2 THR A 208     -13.462  -2.900  21.809  1.00 86.41           H
ATOM   3079  HN  THR A 208     -12.964   1.567  21.850  1.00 86.41           H
ATOM   3080  N   LYS A 209     -14.346   0.896  19.033  1.00 82.28           N
ATOM   3081  CA  LYS A 209     -15.165   0.973  17.836  1.00 82.28           C
ATOM   3082  C   LYS A 209     -14.352   1.607  16.706  1.00 82.28           C
ATOM   3083  O   LYS A 209     -14.344   1.104  15.584  1.00 82.28           O
ATOM   3084  HA  LYS A 209     -15.419  -0.048  17.548  1.00 82.28           H
ATOM   3085  CB  LYS A 209     -16.479   1.700  18.131  1.00 82.28           C
ATOM   3086 1HB  LYS A 209     -16.270   2.656  18.610  1.00 82.28           H
ATOM   3087 2HB  LYS A 209     -16.996   1.918  17.197  1.00 82.28           H
ATOM   3088  CG  LYS A 209     -17.381   0.857  19.035  1.00 82.28           C
ATOM   3089 1HG  LYS A 209     -17.523  -0.130  18.594  1.00 82.28           H
ATOM   3090 2HG  LYS A 209     -16.898   0.708  20.001  1.00 82.28           H
ATOM   3091  CD  LYS A 209     -18.739   1.531  19.236  1.00 82.28           C
ATOM   3092 1HD  LYS A 209     -18.593   2.569  19.538  1.00 82.28           H
ATOM   3093 2HD  LYS A 209     -19.285   1.548  18.293  1.00 82.28           H
ATOM   3094  CE  LYS A 209     -19.564   0.798  20.296  1.00 82.28           C
ATOM   3095 1HE  LYS A 209     -19.882  -0.171  19.912  1.00 82.28           H
ATOM   3096 2HE  LYS A 209     -18.949   0.606  21.175  1.00 82.28           H
ATOM   3097  NZ  LYS A 209     -20.749   1.599  20.677  1.00 82.28           N
ATOM   3098 1HZ  LYS A 209     -21.308   1.079  21.344  1.00 82.28           H
ATOM   3099 2HZ  LYS A 209     -20.446   2.471  21.096  1.00 82.28           H
ATOM   3100 3HZ  LYS A 209     -21.304   1.796  19.851  1.00 82.28           H
ATOM   3101  HN  LYS A 209     -14.688   1.419  19.814  1.00 82.28           H
ATOM   3102  N   LEU A 210     -13.687   2.703  17.041  1.00 88.89           N
ATOM   3103  CA  LEU A 210     -12.940   3.458  16.050  1.00 88.89           C
ATOM   3104  C   LEU A 210     -11.870   2.557  15.430  1.00 88.89           C
ATOM   3105  O   LEU A 210     -11.768   2.458  14.208  1.00 88.89           O
ATOM   3106  HA  LEU A 210     -13.639   3.752  15.268  1.00 88.89           H
ATOM   3107  CB  LEU A 210     -12.381   4.743  16.665  1.00 88.89           C
ATOM   3108 1HB  LEU A 210     -12.116   4.540  17.702  1.00 88.89           H
ATOM   3109 2HB  LEU A 210     -11.458   4.999  16.144  1.00 88.89           H
ATOM   3110  CG  LEU A 210     -13.308   5.960  16.632  1.00 88.89           C
ATOM   3111  HG  LEU A 210     -14.321   5.623  16.851  1.00 88.89           H
ATOM   3112  CD1 LEU A 210     -12.923   6.970  17.715  1.00 88.89           C
ATOM   3113 1HD1 LEU A 210     -12.999   6.499  18.695  1.00 88.89           H
ATOM   3114 2HD1 LEU A 210     -11.900   7.306  17.551  1.00 88.89           H
ATOM   3115 3HD1 LEU A 210     -13.598   7.825  17.669  1.00 88.89           H
ATOM   3116  CD2 LEU A 210     -13.333   6.593  15.240  1.00 88.89           C
ATOM   3117 1HD2 LEU A 210     -12.327   6.912  14.968  1.00 88.89           H
ATOM   3118 2HD2 LEU A 210     -13.690   5.862  14.514  1.00 88.89           H
ATOM   3119 3HD2 LEU A 210     -13.999   7.455  15.245  1.00 88.89           H
ATOM   3120  HN  LEU A 210     -13.654   3.075  17.969  1.00 88.89           H
ATOM   3121  N   LYS A 211     -11.098   1.923  16.301  1.00 93.52           N
ATOM   3122  CA  LYS A 211      -9.998   1.085  15.854  1.00 93.52           C
ATOM   3123  C   LYS A 211     -10.535   0.001  14.918  1.00 93.52           C
ATOM   3124  O   LYS A 211     -10.009  -0.197  13.824  1.00 93.52           O
ATOM   3125  HA  LYS A 211      -9.312   1.718  15.291  1.00 93.52           H
ATOM   3126  CB  LYS A 211      -9.223   0.534  17.053  1.00 93.52           C
ATOM   3127 1HB  LYS A 211      -8.833   1.359  17.650  1.00 93.52           H
ATOM   3128 2HB  LYS A 211      -9.897  -0.033  17.696  1.00 93.52           H
ATOM   3129  CG  LYS A 211      -8.070  -0.362  16.596  1.00 93.52           C
ATOM   3130 1HG  LYS A 211      -8.467  -1.290  16.186  1.00 93.52           H
ATOM   3131 2HG  LYS A 211      -7.518   0.130  15.796  1.00 93.52           H
ATOM   3132  CD  LYS A 211      -7.125  -0.675  17.758  1.00 93.52           C
ATOM   3133 1HD  LYS A 211      -6.763   0.255  18.198  1.00 93.52           H
ATOM   3134 2HD  LYS A 211      -7.668  -1.206  18.540  1.00 93.52           H
ATOM   3135  CE  LYS A 211      -5.939  -1.519  17.289  1.00 93.52           C
ATOM   3136 1HE  LYS A 211      -6.288  -2.502  16.971  1.00 93.52           H
ATOM   3137 2HE  LYS A 211      -5.473  -1.051  16.422  1.00 93.52           H
ATOM   3138  NZ  LYS A 211      -4.945  -1.667  18.375  1.00 93.52           N
ATOM   3139 1HZ  LYS A 211      -4.232  -2.330  18.093  1.00 93.52           H
ATOM   3140 2HZ  LYS A 211      -4.516  -0.769  18.564  1.00 93.52           H
ATOM   3141 3HZ  LYS A 211      -5.408  -2.004  19.213  1.00 93.52           H
ATOM   3142  HN  LYS A 211     -11.214   1.974  17.292  1.00 93.52           H
ATOM   3143  N   SER A 212     -11.577  -0.674  15.383  1.00 90.93           N
ATOM   3144  CA  SER A 212     -12.147  -1.780  14.632  1.00 90.93           C
ATOM   3145  C   SER A 212     -12.631  -1.290  13.266  1.00 90.93           C
ATOM   3146  O   SER A 212     -12.450  -1.972  12.258  1.00 90.93           O
ATOM   3147  HA  SER A 212     -11.336  -2.499  14.516  1.00 90.93           H
ATOM   3148  CB  SER A 212     -13.298  -2.432  15.401  1.00 90.93           C
ATOM   3149 1HB  SER A 212     -14.052  -1.679  15.632  1.00 90.93           H
ATOM   3150 2HB  SER A 212     -13.778  -3.180  14.770  1.00 90.93           H
ATOM   3151  OG  SER A 212     -12.854  -3.044  16.609  1.00 90.93           O
ATOM   3152  HG  SER A 212     -12.828  -2.369  17.345  1.00 90.93           H
ATOM   3153  HN  SER A 212     -12.028  -0.477  16.253  1.00 90.93           H
ATOM   3154  N   ALA A 213     -13.238  -0.112  13.276  1.00 94.11           N
ATOM   3155  CA  ALA A 213     -13.783   0.459  12.056  1.00 94.11           C
ATOM   3156  C   ALA A 213     -12.641   0.765  11.086  1.00 94.11           C
ATOM   3157  O   ALA A 213     -12.712   0.420   9.908  1.00 94.11           O
ATOM   3158  HA  ALA A 213     -14.441  -0.285  11.607  1.00 94.11           H
ATOM   3159  CB  ALA A 213     -14.607   1.702  12.399  1.00 94.11           C
ATOM   3160 1HB  ALA A 213     -15.423   1.425  13.066  1.00 94.11           H
ATOM   3161 2HB  ALA A 213     -13.969   2.437  12.890  1.00 94.11           H
ATOM   3162 3HB  ALA A 213     -15.016   2.130  11.484  1.00 94.11           H
ATOM   3163  HN  ALA A 213     -13.358   0.448  14.096  1.00 94.11           H
ATOM   3164  N   VAL A 214     -11.613   1.411  11.618  1.00 92.53           N
ATOM   3165  CA  VAL A 214     -10.492   1.838  10.797  1.00 92.53           C
ATOM   3166  C   VAL A 214      -9.842   0.613  10.152  1.00 92.53           C
ATOM   3167  O   VAL A 214      -9.529   0.626   8.963  1.00 92.53           O
ATOM   3168  HA  VAL A 214     -10.887   2.481  10.010  1.00 92.53           H
ATOM   3169  CB  VAL A 214      -9.514   2.663  11.636  1.00 92.53           C
ATOM   3170  HB  VAL A 214      -9.279   2.092  12.535  1.00 92.53           H
ATOM   3171  CG1 VAL A 214      -8.207   2.902  10.877  1.00 92.53           C
ATOM   3172 1HG1 VAL A 214      -7.744   1.944  10.640  1.00 92.53           H
ATOM   3173 2HG1 VAL A 214      -8.417   3.442   9.954  1.00 92.53           H
ATOM   3174 3HG1 VAL A 214      -7.530   3.490  11.496  1.00 92.53           H
ATOM   3175  CG2 VAL A 214     -10.145   3.987  12.072  1.00 92.53           C
ATOM   3176 1HG2 VAL A 214     -10.423   4.564  11.190  1.00 92.53           H
ATOM   3177 2HG2 VAL A 214     -11.035   3.786  12.669  1.00 92.53           H
ATOM   3178 3HG2 VAL A 214      -9.429   4.553  12.667  1.00 92.53           H
ATOM   3179  HN  VAL A 214     -11.539   1.642  12.588  1.00 92.53           H
ATOM   3180  N   LEU A 215      -9.657  -0.416  10.966  1.00 92.18           N
ATOM   3181  CA  LEU A 215      -8.967  -1.613  10.515  1.00 92.18           C
ATOM   3182  C   LEU A 215      -9.823  -2.324   9.465  1.00 92.18           C
ATOM   3183  O   LEU A 215      -9.312  -2.763   8.436  1.00 92.18           O
ATOM   3184  HA  LEU A 215      -8.037  -1.295  10.044  1.00 92.18           H
ATOM   3185  CB  LEU A 215      -8.593  -2.497  11.706  1.00 92.18           C
ATOM   3186 1HB  LEU A 215      -9.482  -2.640  12.320  1.00 92.18           H
ATOM   3187 2HB  LEU A 215      -8.306  -3.479  11.328  1.00 92.18           H
ATOM   3188  CG  LEU A 215      -7.467  -1.977  12.600  1.00 92.18           C
ATOM   3189  HG  LEU A 215      -7.777  -1.019  13.018  1.00 92.18           H
ATOM   3190  CD1 LEU A 215      -7.218  -2.923  13.776  1.00 92.18           C
ATOM   3191 1HD1 LEU A 215      -8.127  -3.008  14.372  1.00 92.18           H
ATOM   3192 2HD1 LEU A 215      -6.938  -3.907  13.398  1.00 92.18           H
ATOM   3193 3HD1 LEU A 215      -6.413  -2.529  14.396  1.00 92.18           H
ATOM   3194  CD2 LEU A 215      -6.194  -1.724  11.789  1.00 92.18           C
ATOM   3195 1HD2 LEU A 215      -5.869  -2.655  11.324  1.00 92.18           H
ATOM   3196 2HD2 LEU A 215      -6.397  -0.984  11.016  1.00 92.18           H
ATOM   3197 3HD2 LEU A 215      -5.409  -1.355  12.449  1.00 92.18           H
ATOM   3198  HN  LEU A 215      -9.969  -0.441  11.916  1.00 92.18           H
ATOM   3199  N   THR A 216     -11.111  -2.416   9.762  1.00 91.66           N
ATOM   3200  CA  THR A 216     -12.036  -3.101   8.875  1.00 91.66           C
ATOM   3201  C   THR A 216     -12.050  -2.432   7.499  1.00 91.66           C
ATOM   3202  O   THR A 216     -12.015  -3.111   6.474  1.00 91.66           O
ATOM   3203  HA  THR A 216     -11.683  -4.122   8.730  1.00 91.66           H
ATOM   3204  CB  THR A 216     -13.408  -3.127   9.551  1.00 91.66           C
ATOM   3205  HB  THR A 216     -13.794  -2.117   9.688  1.00 91.66           H
ATOM   3206  OG1 THR A 216     -13.191  -3.869  10.748  1.00 91.66           O
ATOM   3207  HG1 THR A 216     -13.163  -3.251  11.534  1.00 91.66           H
ATOM   3208  CG2 THR A 216     -14.429  -3.962   8.775  1.00 91.66           C
ATOM   3209 1HG2 THR A 216     -14.073  -4.989   8.697  1.00 91.66           H
ATOM   3210 2HG2 THR A 216     -14.555  -3.544   7.776  1.00 91.66           H
ATOM   3211 3HG2 THR A 216     -15.385  -3.947   9.298  1.00 91.66           H
ATOM   3212  HN  THR A 216     -11.523  -2.034  10.589  1.00 91.66           H
ATOM   3213  N   LEU A 217     -12.101  -1.108   7.521  1.00 88.59           N
ATOM   3214  CA  LEU A 217     -12.141  -0.340   6.288  1.00 88.59           C
ATOM   3215  C   LEU A 217     -10.874  -0.621   5.476  1.00 88.59           C
ATOM   3216  O   LEU A 217     -10.931  -0.743   4.254  1.00 88.59           O
ATOM   3217  HA  LEU A 217     -13.001  -0.686   5.715  1.00 88.59           H
ATOM   3218  CB  LEU A 217     -12.363   1.144   6.587  1.00 88.59           C
ATOM   3219 1HB  LEU A 217     -13.096   1.226   7.389  1.00 88.59           H
ATOM   3220 2HB  LEU A 217     -11.430   1.561   6.965  1.00 88.59           H
ATOM   3221  CG  LEU A 217     -12.835   2.002   5.412  1.00 88.59           C
ATOM   3222  HG  LEU A 217     -12.265   1.714   4.528  1.00 88.59           H
ATOM   3223  CD1 LEU A 217     -14.311   1.743   5.101  1.00 88.59           C
ATOM   3224 1HD1 LEU A 217     -14.449   0.693   4.845  1.00 88.59           H
ATOM   3225 2HD1 LEU A 217     -14.914   1.986   5.976  1.00 88.59           H
ATOM   3226 3HD1 LEU A 217     -14.620   2.366   4.262  1.00 88.59           H
ATOM   3227  CD2 LEU A 217     -12.554   3.484   5.668  1.00 88.59           C
ATOM   3228 1HD2 LEU A 217     -13.081   3.803   6.567  1.00 88.59           H
ATOM   3229 2HD2 LEU A 217     -11.483   3.633   5.801  1.00 88.59           H
ATOM   3230 3HD2 LEU A 217     -12.900   4.071   4.817  1.00 88.59           H
ATOM   3231  HN  LEU A 217     -12.116  -0.563   8.359  1.00 88.59           H
ATOM   3232  N   LYS A 218      -9.762  -0.715   6.190  1.00 86.07           N
ATOM   3233  CA  LYS A 218      -8.477  -0.930   5.547  1.00 86.07           C
ATOM   3234  C   LYS A 218      -8.487  -2.285   4.836  1.00 86.07           C
ATOM   3235  O   LYS A 218      -8.023  -2.399   3.702  1.00 86.07           O
ATOM   3236  HA  LYS A 218      -8.351  -0.148   4.798  1.00 86.07           H
ATOM   3237  CB  LYS A 218      -7.339  -0.775   6.558  1.00 86.07           C
ATOM   3238 1HB  LYS A 218      -7.465   0.154   7.114  1.00 86.07           H
ATOM   3239 2HB  LYS A 218      -7.380  -1.588   7.284  1.00 86.07           H
ATOM   3240  CG  LYS A 218      -5.979  -0.777   5.858  1.00 86.07           C
ATOM   3241 1HG  LYS A 218      -5.891  -1.662   5.229  1.00 86.07           H
ATOM   3242 2HG  LYS A 218      -5.903   0.090   5.201  1.00 86.07           H
ATOM   3243  CD  LYS A 218      -4.838  -0.753   6.877  1.00 86.07           C
ATOM   3244 1HD  LYS A 218      -4.887   0.166   7.462  1.00 86.07           H
ATOM   3245 2HD  LYS A 218      -4.951  -1.582   7.575  1.00 86.07           H
ATOM   3246  CE  LYS A 218      -3.479  -0.848   6.180  1.00 86.07           C
ATOM   3247 1HE  LYS A 218      -3.491  -1.661   5.455  1.00 86.07           H
ATOM   3248 2HE  LYS A 218      -3.282   0.070   5.626  1.00 86.07           H
ATOM   3249  NZ  LYS A 218      -2.403  -1.075   7.171  1.00 86.07           N
ATOM   3250 1HZ  LYS A 218      -1.538  -1.291   6.687  1.00 86.07           H
ATOM   3251 2HZ  LYS A 218      -2.278  -0.240   7.732  1.00 86.07           H
ATOM   3252 3HZ  LYS A 218      -2.656  -1.851   7.772  1.00 86.07           H
ATOM   3253  HN  LYS A 218      -9.729  -0.647   7.187  1.00 86.07           H
ATOM   3254  N   VAL A 219      -9.021  -3.278   5.531  1.00 91.10           N
ATOM   3255  CA  VAL A 219      -8.993  -4.642   5.031  1.00 91.10           C
ATOM   3256  C   VAL A 219      -9.903  -4.751   3.806  1.00 91.10           C
ATOM   3257  O   VAL A 219      -9.518  -5.331   2.792  1.00 91.10           O
ATOM   3258  HA  VAL A 219      -7.969  -4.860   4.728  1.00 91.10           H
ATOM   3259  CB  VAL A 219      -9.374  -5.617   6.147  1.00 91.10           C
ATOM   3260  HB  VAL A 219     -10.326  -5.292   6.566  1.00 91.10           H
ATOM   3261  CG1 VAL A 219      -9.561  -7.033   5.598  1.00 91.10           C
ATOM   3262 1HG1 VAL A 219     -10.353  -7.031   4.850  1.00 91.10           H
ATOM   3263 2HG1 VAL A 219      -8.631  -7.371   5.141  1.00 91.10           H
ATOM   3264 3HG1 VAL A 219      -9.831  -7.705   6.413  1.00 91.10           H
ATOM   3265  CG2 VAL A 219      -8.335  -5.597   7.271  1.00 91.10           C
ATOM   3266 1HG2 VAL A 219      -7.363  -5.885   6.872  1.00 91.10           H
ATOM   3267 2HG2 VAL A 219      -8.273  -4.593   7.690  1.00 91.10           H
ATOM   3268 3HG2 VAL A 219      -8.631  -6.299   8.051  1.00 91.10           H
ATOM   3269  HN  VAL A 219      -9.466  -3.163   6.419  1.00 91.10           H
ATOM   3270  N   ILE A 220     -11.093  -4.183   3.940  1.00 91.08           N
ATOM   3271  CA  ILE A 220     -12.106  -4.315   2.907  1.00 91.08           C
ATOM   3272  C   ILE A 220     -11.629  -3.605   1.638  1.00 91.08           C
ATOM   3273  O   ILE A 220     -11.514  -4.225   0.582  1.00 91.08           O
ATOM   3274  HA  ILE A 220     -12.213  -5.377   2.689  1.00 91.08           H
ATOM   3275  CB  ILE A 220     -13.460  -3.819   3.418  1.00 91.08           C
ATOM   3276  HB  ILE A 220     -13.315  -2.839   3.873  1.00 91.08           H
ATOM   3277  CG1 ILE A 220     -14.009  -4.745   4.505  1.00 91.08           C
ATOM   3278 1HG1 ILE A 220     -14.175  -5.739   4.090  1.00 91.08           H
ATOM   3279 2HG1 ILE A 220     -13.274  -4.851   5.303  1.00 91.08           H
ATOM   3280  CG2 ILE A 220     -14.449  -3.639   2.264  1.00 91.08           C
ATOM   3281 1HG2 ILE A 220     -14.053  -2.910   1.557  1.00 91.08           H
ATOM   3282 2HG2 ILE A 220     -14.594  -4.594   1.759  1.00 91.08           H
ATOM   3283 3HG2 ILE A 220     -15.403  -3.286   2.655  1.00 91.08           H
ATOM   3284  CD1 ILE A 220     -15.318  -4.200   5.079  1.00 91.08           C
ATOM   3285 1HD1 ILE A 220     -15.142  -3.216   5.515  1.00 91.08           H
ATOM   3286 2HD1 ILE A 220     -16.058  -4.118   4.283  1.00 91.08           H
ATOM   3287 3HD1 ILE A 220     -15.686  -4.877   5.850  1.00 91.08           H
ATOM   3288  HN  ILE A 220     -11.368  -3.643   4.735  1.00 91.08           H
ATOM   3289  N   LEU A 221     -11.365  -2.315   1.784  1.00 90.04           N
ATOM   3290  CA  LEU A 221     -11.074  -1.476   0.634  1.00 90.04           C
ATOM   3291  C   LEU A 221      -9.626  -1.705   0.195  1.00 90.04           C
ATOM   3292  O   LEU A 221      -9.286  -1.495  -0.969  1.00 90.04           O
ATOM   3293  HA  LEU A 221     -11.734  -1.790  -0.175  1.00 90.04           H
ATOM   3294  CB  LEU A 221     -11.399  -0.013   0.942  1.00 90.04           C
ATOM   3295 1HB  LEU A 221     -10.809   0.296   1.804  1.00 90.04           H
ATOM   3296 2HB  LEU A 221     -11.074   0.596   0.098  1.00 90.04           H
ATOM   3297  CG  LEU A 221     -12.869   0.302   1.225  1.00 90.04           C
ATOM   3298  HG  LEU A 221     -13.174  -0.260   2.108  1.00 90.04           H
ATOM   3299  CD1 LEU A 221     -13.060   1.786   1.545  1.00 90.04           C
ATOM   3300 1HD1 LEU A 221     -12.471   2.047   2.424  1.00 90.04           H
ATOM   3301 2HD1 LEU A 221     -12.732   2.386   0.696  1.00 90.04           H
ATOM   3302 3HD1 LEU A 221     -14.114   1.982   1.743  1.00 90.04           H
ATOM   3303  CD2 LEU A 221     -13.761  -0.155   0.069  1.00 90.04           C
ATOM   3304 1HD2 LEU A 221     -13.463   0.360  -0.845  1.00 90.04           H
ATOM   3305 2HD2 LEU A 221     -13.654  -1.231  -0.069  1.00 90.04           H
ATOM   3306 3HD2 LEU A 221     -14.800   0.081   0.297  1.00 90.04           H
ATOM   3307  HN  LEU A 221     -11.348  -1.844   2.666  1.00 90.04           H
ATOM   3308  N   GLY A 222      -8.812  -2.133   1.149  1.00 89.23           N
ATOM   3309  CA  GLY A 222      -7.377  -2.197   0.935  1.00 89.23           C
ATOM   3310  C   GLY A 222      -6.990  -3.481   0.197  1.00 89.23           C
ATOM   3311  O   GLY A 222      -5.938  -3.543  -0.438  1.00 89.23           O
ATOM   3312 1HA  GLY A 222      -7.052  -1.331   0.359  1.00 89.23           H
ATOM   3313 2HA  GLY A 222      -6.860  -2.155   1.894  1.00 89.23           H
ATOM   3314  HN  GLY A 222      -9.119  -2.431   2.053  1.00 89.23           H
ATOM   3315  N   PHE A 223      -7.861  -4.473   0.304  1.00 83.18           N
ATOM   3316  CA  PHE A 223      -7.555  -5.796  -0.212  1.00 83.18           C
ATOM   3317  C   PHE A 223      -8.773  -6.408  -0.908  1.00 83.18           C
ATOM   3318  O   PHE A 223      -8.762  -6.612  -2.121  1.00 83.18           O
ATOM   3319  HA  PHE A 223      -6.746  -5.683  -0.933  1.00 83.18           H
ATOM   3320  CB  PHE A 223      -7.177  -6.668   0.987  1.00 83.18           C
ATOM   3321 1HB  PHE A 223      -6.424  -6.147   1.579  1.00 83.18           H
ATOM   3322 2HB  PHE A 223      -8.053  -6.793   1.623  1.00 83.18           H
ATOM   3323  CG  PHE A 223      -6.639  -8.049   0.607  1.00 83.18           C
ATOM   3324  CD1 PHE A 223      -7.364  -9.164   0.894  1.00 83.18           C
ATOM   3325  HD1 PHE A 223      -8.328  -9.073   1.395  1.00 83.18           H
ATOM   3326  CD2 PHE A 223      -5.436  -8.162  -0.018  1.00 83.18           C
ATOM   3327  HD2 PHE A 223      -4.855  -7.269  -0.248  1.00 83.18           H
ATOM   3328  CE1 PHE A 223      -6.864 -10.445   0.542  1.00 83.18           C
ATOM   3329  HE1 PHE A 223      -7.445 -11.339   0.772  1.00 83.18           H
ATOM   3330  CE2 PHE A 223      -4.937  -9.444  -0.370  1.00 83.18           C
ATOM   3331  HE2 PHE A 223      -3.973  -9.535  -0.871  1.00 83.18           H
ATOM   3332  CZ  PHE A 223      -5.662 -10.559  -0.083  1.00 83.18           C
ATOM   3333  HZ  PHE A 223      -5.279 -11.542  -0.354  1.00 83.18           H
ATOM   3334  HN  PHE A 223      -8.759  -4.384   0.734  1.00 83.18           H
ATOM   3335  N   PHE A 224      -9.794  -6.684  -0.110  1.00 85.16           N
ATOM   3336  CA  PHE A 224     -10.862  -7.571  -0.539  1.00 85.16           C
ATOM   3337  C   PHE A 224     -11.526  -7.051  -1.816  1.00 85.16           C
ATOM   3338  O   PHE A 224     -11.616  -7.769  -2.810  1.00 85.16           O
ATOM   3339  HA  PHE A 224     -10.413  -8.545  -0.736  1.00 85.16           H
ATOM   3340  CB  PHE A 224     -11.898  -7.601   0.585  1.00 85.16           C
ATOM   3341 1HB  PHE A 224     -11.923  -6.625   1.070  1.00 85.16           H
ATOM   3342 2HB  PHE A 224     -12.885  -7.767   0.152  1.00 85.16           H
ATOM   3343  CG  PHE A 224     -11.636  -8.674   1.645  1.00 85.16           C
ATOM   3344  CD1 PHE A 224     -11.978  -9.967   1.402  1.00 85.16           C
ATOM   3345  HD1 PHE A 224     -12.438 -10.240   0.452  1.00 85.16           H
ATOM   3346  CD2 PHE A 224     -11.061  -8.333   2.829  1.00 85.16           C
ATOM   3347  HD2 PHE A 224     -10.788  -7.296   3.024  1.00 85.16           H
ATOM   3348  CE1 PHE A 224     -11.734 -10.963   2.385  1.00 85.16           C
ATOM   3349  HE1 PHE A 224     -12.008 -11.999   2.190  1.00 85.16           H
ATOM   3350  CE2 PHE A 224     -10.818  -9.328   3.813  1.00 85.16           C
ATOM   3351  HE2 PHE A 224     -10.357  -9.055   4.762  1.00 85.16           H
ATOM   3352  CZ  PHE A 224     -11.159 -10.622   3.570  1.00 85.16           C
ATOM   3353  HZ  PHE A 224     -10.972 -11.386   4.324  1.00 85.16           H
ATOM   3354  HN  PHE A 224      -9.898  -6.314   0.813  1.00 85.16           H
ATOM   3355  N   LEU A 225     -11.976  -5.807  -1.746  1.00 89.83           N
ATOM   3356  CA  LEU A 225     -12.701  -5.209  -2.854  1.00 89.83           C
ATOM   3357  C   LEU A 225     -11.809  -5.204  -4.098  1.00 89.83           C
ATOM   3358  O   LEU A 225     -12.189  -5.736  -5.140  1.00 89.83           O
ATOM   3359  HA  LEU A 225     -13.568  -5.839  -3.054  1.00 89.83           H
ATOM   3360  CB  LEU A 225     -13.225  -3.825  -2.468  1.00 89.83           C
ATOM   3361 1HB  LEU A 225     -13.909  -3.939  -1.626  1.00 89.83           H
ATOM   3362 2HB  LEU A 225     -12.386  -3.225  -2.117  1.00 89.83           H
ATOM   3363  CG  LEU A 225     -13.945  -3.048  -3.572  1.00 89.83           C
ATOM   3364  HG  LEU A 225     -13.339  -3.099  -4.476  1.00 89.83           H
ATOM   3365  CD1 LEU A 225     -15.298  -3.686  -3.898  1.00 89.83           C
ATOM   3366 1HD1 LEU A 225     -15.144  -4.711  -4.235  1.00 89.83           H
ATOM   3367 2HD1 LEU A 225     -15.924  -3.686  -3.006  1.00 89.83           H
ATOM   3368 3HD1 LEU A 225     -15.788  -3.114  -4.686  1.00 89.83           H
ATOM   3369  CD2 LEU A 225     -14.083  -1.570  -3.202  1.00 89.83           C
ATOM   3370 1HD2 LEU A 225     -14.656  -1.478  -2.280  1.00 89.83           H
ATOM   3371 2HD2 LEU A 225     -13.092  -1.138  -3.060  1.00 89.83           H
ATOM   3372 3HD2 LEU A 225     -14.598  -1.041  -4.004  1.00 89.83           H
ATOM   3373  HN  LEU A 225     -11.852  -5.211  -0.952  1.00 89.83           H
ATOM   3374  N   PRO A 226     -10.613  -4.606  -4.011  1.00 90.96           N
ATOM   3375  CA  PRO A 226      -9.699  -4.580  -5.156  1.00 90.96           C
ATOM   3376  C   PRO A 226      -9.445  -5.967  -5.723  1.00 90.96           C
ATOM   3377  O   PRO A 226      -9.472  -6.159  -6.938  1.00 90.96           O
ATOM   3378  HA  PRO A 226     -10.141  -4.013  -5.975  1.00 90.96           H
ATOM   3379  CB  PRO A 226      -8.423  -3.957  -4.586  1.00 90.96           C
ATOM   3380 1HB  PRO A 226      -7.733  -4.718  -4.220  1.00 90.96           H
ATOM   3381 2HB  PRO A 226      -7.888  -3.379  -5.339  1.00 90.96           H
ATOM   3382  CG  PRO A 226      -8.936  -3.073  -3.456  1.00 90.96           C
ATOM   3383 1HG  PRO A 226      -8.151  -2.840  -2.736  1.00 90.96           H
ATOM   3384 2HG  PRO A 226      -9.306  -2.117  -3.826  1.00 90.96           H
ATOM   3385  CD  PRO A 226     -10.043  -3.915  -2.842  1.00 90.96           C
ATOM   3386 1HD  PRO A 226      -9.654  -4.622  -2.109  1.00 90.96           H
ATOM   3387 2HD  PRO A 226     -10.781  -3.300  -2.326  1.00 90.96           H
ATOM   3388  N   PHE A 227      -9.202  -6.906  -4.820  1.00 86.11           N
ATOM   3389  CA  PHE A 227      -8.803  -8.244  -5.221  1.00 86.11           C
ATOM   3390  C   PHE A 227      -9.904  -8.923  -6.038  1.00 86.11           C
ATOM   3391  O   PHE A 227      -9.631  -9.523  -7.076  1.00 86.11           O
ATOM   3392  HA  PHE A 227      -7.907  -8.145  -5.833  1.00 86.11           H
ATOM   3393  CB  PHE A 227      -8.569  -9.044  -3.937  1.00 86.11           C
ATOM   3394 1HB  PHE A 227      -7.831  -8.524  -3.327  1.00 86.11           H
ATOM   3395 2HB  PHE A 227      -9.496  -9.070  -3.364  1.00 86.11           H
ATOM   3396  CG  PHE A 227      -8.094 -10.478  -4.176  1.00 86.11           C
ATOM   3397  CD1 PHE A 227      -8.977 -11.509  -4.100  1.00 86.11           C
ATOM   3398  HD1 PHE A 227     -10.025 -11.314  -3.868  1.00 86.11           H
ATOM   3399  CD2 PHE A 227      -6.787 -10.723  -4.465  1.00 86.11           C
ATOM   3400  HD2 PHE A 227      -6.079  -9.896  -4.526  1.00 86.11           H
ATOM   3401  CE1 PHE A 227      -8.536 -12.841  -4.321  1.00 86.11           C
ATOM   3402  HE1 PHE A 227      -9.244 -13.667  -4.260  1.00 86.11           H
ATOM   3403  CE2 PHE A 227      -6.346 -12.054  -4.687  1.00 86.11           C
ATOM   3404  HE2 PHE A 227      -5.299 -12.250  -4.918  1.00 86.11           H
ATOM   3405  CZ  PHE A 227      -7.230 -13.085  -4.610  1.00 86.11           C
ATOM   3406  HZ  PHE A 227      -6.891 -14.107  -4.780  1.00 86.11           H
ATOM   3407  HN  PHE A 227      -9.274  -6.764  -3.833  1.00 86.11           H
ATOM   3408  N   VAL A 228     -11.125  -8.806  -5.538  1.00 92.58           N
ATOM   3409  CA  VAL A 228     -12.264  -9.430  -6.190  1.00 92.58           C
ATOM   3410  C   VAL A 228     -12.405  -8.871  -7.607  1.00 92.58           C
ATOM   3411  O   VAL A 228     -12.606  -9.625  -8.558  1.00 92.58           O
ATOM   3412  HA  VAL A 228     -12.061 -10.499  -6.253  1.00 92.58           H
ATOM   3413  CB  VAL A 228     -13.523  -9.236  -5.342  1.00 92.58           C
ATOM   3414  HB  VAL A 228     -13.614  -8.174  -5.116  1.00 92.58           H
ATOM   3415  CG1 VAL A 228     -14.774  -9.661  -6.114  1.00 92.58           C
ATOM   3416 1HG1 VAL A 228     -14.865  -9.059  -7.018  1.00 92.58           H
ATOM   3417 2HG1 VAL A 228     -14.693 -10.714  -6.385  1.00 92.58           H
ATOM   3418 3HG1 VAL A 228     -15.654  -9.513  -5.489  1.00 92.58           H
ATOM   3419  CG2 VAL A 228     -13.414  -9.992  -4.017  1.00 92.58           C
ATOM   3420 1HG2 VAL A 228     -13.286 -11.056  -4.214  1.00 92.58           H
ATOM   3421 2HG2 VAL A 228     -12.555  -9.621  -3.457  1.00 92.58           H
ATOM   3422 3HG2 VAL A 228     -14.322  -9.837  -3.434  1.00 92.58           H
ATOM   3423  HN  VAL A 228     -11.342  -8.296  -4.705  1.00 92.58           H
ATOM   3424  N   VAL A 229     -12.294  -7.554  -7.703  1.00 92.59           N
ATOM   3425  CA  VAL A 229     -12.468  -6.880  -8.978  1.00 92.59           C
ATOM   3426  C   VAL A 229     -11.384  -7.349  -9.951  1.00 92.59           C
ATOM   3427  O   VAL A 229     -11.673  -7.659 -11.105  1.00 92.59           O
ATOM   3428  HA  VAL A 229     -13.442  -7.169  -9.373  1.00 92.59           H
ATOM   3429  CB  VAL A 229     -12.471  -5.364  -8.772  1.00 92.59           C
ATOM   3430  HB  VAL A 229     -11.567  -5.098  -8.222  1.00 92.59           H
ATOM   3431  CG1 VAL A 229     -12.438  -4.628 -10.113  1.00 92.59           C
ATOM   3432 1HG1 VAL A 229     -11.535  -4.905 -10.657  1.00 92.59           H
ATOM   3433 2HG1 VAL A 229     -13.315  -4.902 -10.699  1.00 92.59           H
ATOM   3434 3HG1 VAL A 229     -12.441  -3.552  -9.937  1.00 92.59           H
ATOM   3435  CG2 VAL A 229     -13.675  -4.926  -7.935  1.00 92.59           C
ATOM   3436 1HG2 VAL A 229     -14.595  -5.211  -8.446  1.00 92.59           H
ATOM   3437 2HG2 VAL A 229     -13.635  -5.412  -6.960  1.00 92.59           H
ATOM   3438 3HG2 VAL A 229     -13.652  -3.845  -7.804  1.00 92.59           H
ATOM   3439  HN  VAL A 229     -12.089  -6.953  -6.931  1.00 92.59           H
ATOM   3440  N   MET A 230     -10.158  -7.385  -9.448  1.00 85.02           N
ATOM   3441  CA  MET A 230      -9.022  -7.758 -10.273  1.00 85.02           C
ATOM   3442  C   MET A 230      -9.159  -9.197 -10.777  1.00 85.02           C
ATOM   3443  O   MET A 230      -8.950  -9.467 -11.958  1.00 85.02           O
ATOM   3444  HA  MET A 230      -9.033  -7.068 -11.117  1.00 85.02           H
ATOM   3445  CB  MET A 230      -7.733  -7.623  -9.459  1.00 85.02           C
ATOM   3446 1HB  MET A 230      -7.863  -8.095  -8.485  1.00 85.02           H
ATOM   3447 2HB  MET A 230      -6.923  -8.149  -9.964  1.00 85.02           H
ATOM   3448  CG  MET A 230      -7.355  -6.152  -9.272  1.00 85.02           C
ATOM   3449 1HG  MET A 230      -7.361  -5.641 -10.235  1.00 85.02           H
ATOM   3450 2HG  MET A 230      -8.094  -5.655  -8.643  1.00 85.02           H
ATOM   3451  SD  MET A 230      -5.738  -6.027  -8.527  1.00 85.02           S
ATOM   3452  CE  MET A 230      -6.105  -6.630  -6.887  1.00 85.02           C
ATOM   3453 1HE  MET A 230      -6.856  -5.991  -6.425  1.00 85.02           H
ATOM   3454 2HE  MET A 230      -6.486  -7.650  -6.952  1.00 85.02           H
ATOM   3455 3HE  MET A 230      -5.197  -6.619  -6.284  1.00 85.02           H
ATOM   3456  HN  MET A 230      -9.937  -7.166  -8.498  1.00 85.02           H
ATOM   3457  N   ALA A 231      -9.509 -10.082  -9.855  1.00 90.85           N
ATOM   3458  CA  ALA A 231      -9.590 -11.498 -10.170  1.00 90.85           C
ATOM   3459  C   ALA A 231     -10.630 -11.712 -11.271  1.00 90.85           C
ATOM   3460  O   ALA A 231     -10.392 -12.460 -12.218  1.00 90.85           O
ATOM   3461  HA  ALA A 231      -8.613 -11.812 -10.539  1.00 90.85           H
ATOM   3462  CB  ALA A 231      -9.915 -12.286  -8.899  1.00 90.85           C
ATOM   3463 1HB  ALA A 231      -9.130 -12.123  -8.160  1.00 90.85           H
ATOM   3464 2HB  ALA A 231     -10.870 -11.948  -8.497  1.00 90.85           H
ATOM   3465 3HB  ALA A 231      -9.975 -13.348  -9.136  1.00 90.85           H
ATOM   3466  HN  ALA A 231      -9.734  -9.846  -8.910  1.00 90.85           H
ATOM   3467  N   CYS A 232     -11.762 -11.042 -11.110  1.00 89.79           N
ATOM   3468  CA  CYS A 232     -12.850 -11.170 -12.065  1.00 89.79           C
ATOM   3469  C   CYS A 232     -12.367 -10.644 -13.418  1.00 89.79           C
ATOM   3470  O   CYS A 232     -12.557 -11.295 -14.444  1.00 89.79           O
ATOM   3471  HA  CYS A 232     -13.090 -12.232 -12.125  1.00 89.79           H
ATOM   3472  CB  CYS A 232     -14.110 -10.445 -11.587  1.00 89.79           C
ATOM   3473 1HB  CYS A 232     -13.861  -9.427 -11.286  1.00 89.79           H
ATOM   3474 2HB  CYS A 232     -14.827 -10.368 -12.404  1.00 89.79           H
ATOM   3475  SG  CYS A 232     -14.857 -11.347 -10.182  1.00 89.79           S
ATOM   3476  HG  CYS A 232     -14.053 -10.844  -9.250  1.00 89.79           H
ATOM   3477  HN  CYS A 232     -11.941 -10.421 -10.346  1.00 89.79           H
ATOM   3478  N   CYS A 233     -11.751  -9.472 -13.375  1.00 88.41           N
ATOM   3479  CA  CYS A 233     -11.349  -8.793 -14.596  1.00 88.41           C
ATOM   3480  C   CYS A 233     -10.444  -9.735 -15.393  1.00 88.41           C
ATOM   3481  O   CYS A 233     -10.679  -9.973 -16.577  1.00 88.41           O
ATOM   3482  HA  CYS A 233     -12.263  -8.575 -15.148  1.00 88.41           H
ATOM   3483  CB  CYS A 233     -10.663  -7.458 -14.301  1.00 88.41           C
ATOM   3484 1HB  CYS A 233      -9.924  -7.586 -13.510  1.00 88.41           H
ATOM   3485 2HB  CYS A 233     -10.128  -7.111 -15.185  1.00 88.41           H
ATOM   3486  SG  CYS A 233     -11.908  -6.214 -13.796  1.00 88.41           S
ATOM   3487  HG  CYS A 233     -12.047  -6.654 -12.549  1.00 88.41           H
ATOM   3488  HN  CYS A 233     -11.528  -8.988 -12.529  1.00 88.41           H
ATOM   3489  N   TYR A 234      -9.428 -10.245 -14.712  1.00 74.93           N
ATOM   3490  CA  TYR A 234      -8.384 -11.002 -15.381  1.00 74.93           C
ATOM   3491  C   TYR A 234      -8.886 -12.389 -15.787  1.00 74.93           C
ATOM   3492  O   TYR A 234      -8.437 -12.948 -16.786  1.00 74.93           O
ATOM   3493  HA  TYR A 234      -8.092 -10.454 -16.277  1.00 74.93           H
ATOM   3494  CB  TYR A 234      -7.257 -11.160 -14.359  1.00 74.93           C
ATOM   3495 1HB  TYR A 234      -7.688 -11.184 -13.359  1.00 74.93           H
ATOM   3496 2HB  TYR A 234      -6.767 -12.120 -14.519  1.00 74.93           H
ATOM   3497  CG  TYR A 234      -6.204 -10.051 -14.418  1.00 74.93           C
ATOM   3498  CD1 TYR A 234      -5.019 -10.260 -15.095  1.00 74.93           C
ATOM   3499  HD1 TYR A 234      -4.834 -11.215 -15.587  1.00 74.93           H
ATOM   3500  CD2 TYR A 234      -6.439  -8.842 -13.795  1.00 74.93           C
ATOM   3501  HD2 TYR A 234      -7.374  -8.677 -13.261  1.00 74.93           H
ATOM   3502  CE1 TYR A 234      -4.028  -9.217 -15.151  1.00 74.93           C
ATOM   3503  HE1 TYR A 234      -3.088  -9.368 -15.682  1.00 74.93           H
ATOM   3504  CE2 TYR A 234      -5.448  -7.799 -13.851  1.00 74.93           C
ATOM   3505  HE2 TYR A 234      -5.621  -6.840 -13.363  1.00 74.93           H
ATOM   3506  CZ  TYR A 234      -4.292  -8.038 -14.526  1.00 74.93           C
ATOM   3507  OH  TYR A 234      -3.356  -7.052 -14.579  1.00 74.93           O
ATOM   3508  HH  TYR A 234      -3.722  -6.211 -14.182  1.00 74.93           H
ATOM   3509  HN  TYR A 234      -9.313 -10.149 -13.724  1.00 74.93           H
ATOM   3510  N   THR A 235      -9.811 -12.905 -14.990  1.00 85.35           N
ATOM   3511  CA  THR A 235     -10.454 -14.168 -15.310  1.00 85.35           C
ATOM   3512  C   THR A 235     -11.114 -14.097 -16.688  1.00 85.35           C
ATOM   3513  O   THR A 235     -10.966 -15.009 -17.500  1.00 85.35           O
ATOM   3514  HA  THR A 235      -9.687 -14.941 -15.362  1.00 85.35           H
ATOM   3515  CB  THR A 235     -11.434 -14.498 -14.182  1.00 85.35           C
ATOM   3516  HB  THR A 235     -12.233 -13.758 -14.133  1.00 85.35           H
ATOM   3517  OG1 THR A 235     -10.611 -14.593 -13.023  1.00 85.35           O
ATOM   3518  HG1 THR A 235     -10.730 -13.782 -12.452  1.00 85.35           H
ATOM   3519  CG2 THR A 235     -12.041 -15.895 -14.324  1.00 85.35           C
ATOM   3520 1HG2 THR A 235     -11.246 -16.641 -14.306  1.00 85.35           H
ATOM   3521 2HG2 THR A 235     -12.581 -15.963 -15.269  1.00 85.35           H
ATOM   3522 3HG2 THR A 235     -12.730 -16.078 -13.499  1.00 85.35           H
ATOM   3523  HN  THR A 235     -10.121 -12.476 -14.142  1.00 85.35           H
ATOM   3524  N   ILE A 236     -11.830 -13.004 -16.910  1.00 83.97           N
ATOM   3525  CA  ILE A 236     -12.529 -12.810 -18.169  1.00 83.97           C
ATOM   3526  C   ILE A 236     -11.509 -12.538 -19.277  1.00 83.97           C
ATOM   3527  O   ILE A 236     -11.667 -13.012 -20.400  1.00 83.97           O
ATOM   3528  HA  ILE A 236     -13.050 -13.739 -18.400  1.00 83.97           H
ATOM   3529  CB  ILE A 236     -13.592 -11.718 -18.029  1.00 83.97           C
ATOM   3530  HB  ILE A 236     -13.099 -10.803 -17.701  1.00 83.97           H
ATOM   3531  CG1 ILE A 236     -14.620 -12.088 -16.959  1.00 83.97           C
ATOM   3532 1HG1 ILE A 236     -15.279 -12.870 -17.337  1.00 83.97           H
ATOM   3533 2HG1 ILE A 236     -14.111 -12.494 -16.085  1.00 83.97           H
ATOM   3534  CG2 ILE A 236     -14.250 -11.418 -19.377  1.00 83.97           C
ATOM   3535 1HG2 ILE A 236     -13.493 -11.080 -20.085  1.00 83.97           H
ATOM   3536 2HG2 ILE A 236     -14.725 -12.322 -19.759  1.00 83.97           H
ATOM   3537 3HG2 ILE A 236     -15.001 -10.639 -19.249  1.00 83.97           H
ATOM   3538  CD1 ILE A 236     -15.449 -10.868 -16.551  1.00 83.97           C
ATOM   3539 1HD1 ILE A 236     -14.790 -10.098 -16.151  1.00 83.97           H
ATOM   3540 2HD1 ILE A 236     -15.976 -10.479 -17.422  1.00 83.97           H
ATOM   3541 3HD1 ILE A 236     -16.172 -11.159 -15.789  1.00 83.97           H
ATOM   3542  HN  ILE A 236     -11.936 -12.261 -16.249  1.00 83.97           H
ATOM   3543  N   ILE A 237     -10.486 -11.775 -18.921  1.00 80.58           N
ATOM   3544  CA  ILE A 237      -9.448 -11.422 -19.874  1.00 80.58           C
ATOM   3545  C   ILE A 237      -8.834 -12.700 -20.449  1.00 80.58           C
ATOM   3546  O   ILE A 237      -8.769 -12.869 -21.666  1.00 80.58           O
ATOM   3547  HA  ILE A 237      -9.924 -10.872 -20.687  1.00 80.58           H
ATOM   3548  CB  ILE A 237      -8.426 -10.483 -19.231  1.00 80.58           C
ATOM   3549  HB  ILE A 237      -8.239 -10.828 -18.213  1.00 80.58           H
ATOM   3550  CG1 ILE A 237      -8.975  -9.059 -19.132  1.00 80.58           C
ATOM   3551 1HG1 ILE A 237      -9.002  -8.606 -20.123  1.00 80.58           H
ATOM   3552 2HG1 ILE A 237     -10.001  -9.085 -18.765  1.00 80.58           H
ATOM   3553  CG2 ILE A 237      -7.091 -10.533 -19.976  1.00 80.58           C
ATOM   3554 1HG2 ILE A 237      -6.697 -11.549 -19.950  1.00 80.58           H
ATOM   3555 2HG2 ILE A 237      -7.241 -10.228 -21.012  1.00 80.58           H
ATOM   3556 3HG2 ILE A 237      -6.382  -9.857 -19.498  1.00 80.58           H
ATOM   3557  CD1 ILE A 237      -8.116  -8.203 -18.198  1.00 80.58           C
ATOM   3558 1HD1 ILE A 237      -8.110  -8.646 -17.202  1.00 80.58           H
ATOM   3559 2HD1 ILE A 237      -7.096  -8.159 -18.582  1.00 80.58           H
ATOM   3560 3HD1 ILE A 237      -8.528  -7.196 -18.146  1.00 80.58           H
ATOM   3561  HN  ILE A 237     -10.361 -11.400 -18.002  1.00 80.58           H
ATOM   3562  N   ILE A 238      -8.399 -13.567 -19.547  1.00 78.03           N
ATOM   3563  CA  ILE A 238      -7.713 -14.784 -19.948  1.00 78.03           C
ATOM   3564  C   ILE A 238      -8.631 -15.606 -20.855  1.00 78.03           C
ATOM   3565  O   ILE A 238      -8.198 -16.107 -21.891  1.00 78.03           O
ATOM   3566  HA  ILE A 238      -6.835 -14.489 -20.521  1.00 78.03           H
ATOM   3567  CB  ILE A 238      -7.217 -15.548 -18.719  1.00 78.03           C
ATOM   3568  HB  ILE A 238      -8.036 -15.611 -18.002  1.00 78.03           H
ATOM   3569  CG1 ILE A 238      -6.072 -14.801 -18.033  1.00 78.03           C
ATOM   3570 1HG1 ILE A 238      -5.164 -14.895 -18.628  1.00 78.03           H
ATOM   3571 2HG1 ILE A 238      -6.308 -13.738 -17.979  1.00 78.03           H
ATOM   3572  CG2 ILE A 238      -6.828 -16.982 -19.086  1.00 78.03           C
ATOM   3573 1HG2 ILE A 238      -7.695 -17.501 -19.494  1.00 78.03           H
ATOM   3574 2HG2 ILE A 238      -6.032 -16.963 -19.831  1.00 78.03           H
ATOM   3575 3HG2 ILE A 238      -6.478 -17.503 -18.194  1.00 78.03           H
ATOM   3576  CD1 ILE A 238      -5.825 -15.347 -16.626  1.00 78.03           C
ATOM   3577 1HD1 ILE A 238      -6.728 -15.229 -16.027  1.00 78.03           H
ATOM   3578 2HD1 ILE A 238      -5.566 -16.404 -16.687  1.00 78.03           H
ATOM   3579 3HD1 ILE A 238      -5.006 -14.798 -16.161  1.00 78.03           H
ATOM   3580  HN  ILE A 238      -8.509 -13.449 -18.560  1.00 78.03           H
ATOM   3581  N   HIS A 239      -9.882 -15.719 -20.431  1.00 76.46           N
ATOM   3582  CA  HIS A 239     -10.855 -16.503 -21.173  1.00 76.46           C
ATOM   3583  C   HIS A 239     -10.967 -15.965 -22.601  1.00 76.46           C
ATOM   3584  O   HIS A 239     -11.001 -16.736 -23.558  1.00 76.46           O
ATOM   3585  HA  HIS A 239     -10.473 -17.524 -21.207  1.00 76.46           H
ATOM   3586  CB  HIS A 239     -12.199 -16.533 -20.443  1.00 76.46           C
ATOM   3587 1HB  HIS A 239     -12.027 -16.784 -19.396  1.00 76.46           H
ATOM   3588 2HB  HIS A 239     -12.633 -15.533 -20.463  1.00 76.46           H
ATOM   3589  CG  HIS A 239     -13.192 -17.510 -21.024  1.00 76.46           C
ATOM   3590  ND1 HIS A 239     -14.103 -17.159 -22.005  1.00 76.46           N
ATOM   3591  HD1 HIS A 239     -14.197 -16.253 -22.419  1.00 76.46           H
ATOM   3592  CD2 HIS A 239     -13.408 -18.829 -20.754  1.00 76.46           C
ATOM   3593  HD2 HIS A 239     -12.861 -19.428 -20.025  1.00 76.46           H
ATOM   3594  CE1 HIS A 239     -14.829 -18.226 -22.303  1.00 76.46           C
ATOM   3595  HE1 HIS A 239     -15.631 -18.270 -23.041  1.00 76.46           H
ATOM   3596  NE2 HIS A 239     -14.397 -19.260 -21.526  1.00 76.46           N
ATOM   3597  HN  HIS A 239     -10.232 -15.287 -19.600  1.00 76.46           H
ATOM   3598  N   THR A 240     -11.021 -14.645 -22.698  1.00 78.51           N
ATOM   3599  CA  THR A 240     -11.194 -13.996 -23.987  1.00 78.51           C
ATOM   3600  C   THR A 240      -9.969 -14.234 -24.872  1.00 78.51           C
ATOM   3601  O   THR A 240     -10.099 -14.431 -26.079  1.00 78.51           O
ATOM   3602  HA  THR A 240     -12.046 -14.454 -24.491  1.00 78.51           H
ATOM   3603  CB  THR A 240     -11.485 -12.515 -23.736  1.00 78.51           C
ATOM   3604  HB  THR A 240     -10.596 -12.001 -23.370  1.00 78.51           H
ATOM   3605  OG1 THR A 240     -12.599 -12.526 -22.849  1.00 78.51           O
ATOM   3606  HG1 THR A 240     -12.291 -12.369 -21.911  1.00 78.51           H
ATOM   3607  CG2 THR A 240     -12.008 -11.802 -24.984  1.00 78.51           C
ATOM   3608 1HG2 THR A 240     -12.934 -12.274 -25.311  1.00 78.51           H
ATOM   3609 2HG2 THR A 240     -11.266 -11.868 -25.779  1.00 78.51           H
ATOM   3610 3HG2 THR A 240     -12.198 -10.754 -24.751  1.00 78.51           H
ATOM   3611  HN  THR A 240     -10.950 -14.023 -21.919  1.00 78.51           H
ATOM   3612  N   LEU A 241      -8.806 -14.207 -24.238  1.00 74.77           N
ATOM   3613  CA  LEU A 241      -7.553 -14.317 -24.966  1.00 74.77           C
ATOM   3614  C   LEU A 241      -7.428 -15.726 -25.547  1.00 74.77           C
ATOM   3615  O   LEU A 241      -6.997 -15.896 -26.686  1.00 74.77           O
ATOM   3616  HA  LEU A 241      -7.592 -13.605 -25.791  1.00 74.77           H
ATOM   3617  CB  LEU A 241      -6.378 -13.912 -24.074  1.00 74.77           C
ATOM   3618 1HB  LEU A 241      -6.494 -14.405 -23.108  1.00 74.77           H
ATOM   3619 2HB  LEU A 241      -5.460 -14.296 -24.519  1.00 74.77           H
ATOM   3620  CG  LEU A 241      -6.205 -12.411 -23.831  1.00 74.77           C
ATOM   3621  HG  LEU A 241      -7.152 -12.013 -23.468  1.00 74.77           H
ATOM   3622  CD1 LEU A 241      -5.158 -12.148 -22.747  1.00 74.77           C
ATOM   3623 1HD1 LEU A 241      -5.473 -12.618 -21.816  1.00 74.77           H
ATOM   3624 2HD1 LEU A 241      -4.200 -12.564 -23.058  1.00 74.77           H
ATOM   3625 3HD1 LEU A 241      -5.055 -11.074 -22.595  1.00 74.77           H
ATOM   3626  CD2 LEU A 241      -5.877 -11.680 -25.134  1.00 74.77           C
ATOM   3627 1HD2 LEU A 241      -4.951 -12.076 -25.550  1.00 74.77           H
ATOM   3628 2HD2 LEU A 241      -6.688 -11.828 -25.848  1.00 74.77           H
ATOM   3629 3HD2 LEU A 241      -5.760 -10.615 -24.934  1.00 74.77           H
ATOM   3630  HN  LEU A 241      -8.712 -14.113 -23.247  1.00 74.77           H
ATOM   3631  N   ILE A 242      -7.812 -16.702 -24.737  1.00 74.71           N
ATOM   3632  CA  ILE A 242      -7.744 -18.092 -25.155  1.00 74.71           C
ATOM   3633  C   ILE A 242      -8.585 -18.281 -26.420  1.00 74.71           C
ATOM   3634  O   ILE A 242      -8.171 -18.976 -27.346  1.00 74.71           O
ATOM   3635  HA  ILE A 242      -6.704 -18.310 -25.396  1.00 74.71           H
ATOM   3636  CB  ILE A 242      -8.147 -19.018 -24.005  1.00 74.71           C
ATOM   3637  HB  ILE A 242      -9.076 -18.643 -23.575  1.00 74.71           H
ATOM   3638  CG1 ILE A 242      -7.095 -19.002 -22.895  1.00 74.71           C
ATOM   3639 1HG1 ILE A 242      -6.199 -19.525 -23.230  1.00 74.71           H
ATOM   3640 2HG1 ILE A 242      -6.802 -17.974 -22.681  1.00 74.71           H
ATOM   3641  CG2 ILE A 242      -8.423 -20.434 -24.513  1.00 74.71           C
ATOM   3642 1HG2 ILE A 242      -9.235 -20.408 -25.241  1.00 74.71           H
ATOM   3643 2HG2 ILE A 242      -7.525 -20.833 -24.985  1.00 74.71           H
ATOM   3644 3HG2 ILE A 242      -8.707 -21.071 -23.675  1.00 74.71           H
ATOM   3645  CD1 ILE A 242      -7.631 -19.660 -21.622  1.00 74.71           C
ATOM   3646 1HD1 ILE A 242      -8.512 -19.119 -21.277  1.00 74.71           H
ATOM   3647 2HD1 ILE A 242      -7.900 -20.695 -21.834  1.00 74.71           H
ATOM   3648 3HD1 ILE A 242      -6.863 -19.635 -20.849  1.00 74.71           H
ATOM   3649  HN  ILE A 242      -8.164 -16.556 -23.812  1.00 74.71           H
ATOM   3650  N   GLN A 243      -9.750 -17.650 -26.418  1.00 69.87           N
ATOM   3651  CA  GLN A 243     -10.669 -17.773 -27.536  1.00 69.87           C
ATOM   3652  C   GLN A 243     -10.116 -17.043 -28.761  1.00 69.87           C
ATOM   3653  O   GLN A 243     -10.298 -17.494 -29.891  1.00 69.87           O
ATOM   3654  HA  GLN A 243     -10.736 -18.841 -27.740  1.00 69.87           H
ATOM   3655  CB  GLN A 243     -12.057 -17.246 -27.165  1.00 69.87           C
ATOM   3656 1HB  GLN A 243     -11.966 -16.256 -26.716  1.00 69.87           H
ATOM   3657 2HB  GLN A 243     -12.660 -17.133 -28.066  1.00 69.87           H
ATOM   3658  CG  GLN A 243     -12.760 -18.191 -26.189  1.00 69.87           C
ATOM   3659 1HG  GLN A 243     -12.753 -19.205 -26.590  1.00 69.87           H
ATOM   3660 2HG  GLN A 243     -12.214 -18.218 -25.246  1.00 69.87           H
ATOM   3661  CD  GLN A 243     -14.202 -17.747 -25.936  1.00 69.87           C
ATOM   3662  OE1 GLN A 243     -14.608 -16.648 -26.278  1.00 69.87           O
ATOM   3663  NE2 GLN A 243     -14.949 -18.659 -25.322  1.00 69.87           N
ATOM   3664 1HE2 GLN A 243     -14.554 -19.542 -25.068  1.00 69.87           H
ATOM   3665 2HE2 GLN A 243     -15.907 -18.461 -25.112  1.00 69.87           H
ATOM   3666  HN  GLN A 243     -10.067 -17.064 -25.672  1.00 69.87           H
ATOM   3667  N   ALA A 244      -9.450 -15.929 -28.496  1.00 70.46           N
ATOM   3668  CA  ALA A 244      -9.097 -14.998 -29.555  1.00 70.46           C
ATOM   3669  C   ALA A 244      -7.943 -15.578 -30.375  1.00 70.46           C
ATOM   3670  O   ALA A 244      -7.704 -15.152 -31.504  1.00 70.46           O
ATOM   3671  HA  ALA A 244      -9.968 -14.883 -30.200  1.00 70.46           H
ATOM   3672  CB  ALA A 244      -8.753 -13.638 -28.945  1.00 70.46           C
ATOM   3673 1HB  ALA A 244      -9.615 -13.256 -28.398  1.00 70.46           H
ATOM   3674 2HB  ALA A 244      -7.910 -13.748 -28.263  1.00 70.46           H
ATOM   3675 3HB  ALA A 244      -8.489 -12.940 -29.739  1.00 70.46           H
ATOM   3676  HN  ALA A 244      -9.153 -15.659 -27.580  1.00 70.46           H
ATOM   3677  N   LYS A 245      -7.259 -16.541 -29.775  1.00 58.96           N
ATOM   3678  CA  LYS A 245      -6.118 -17.164 -30.424  1.00 58.96           C
ATOM   3679  C   LYS A 245      -5.197 -16.076 -30.981  1.00 58.96           C
ATOM   3680  O   LYS A 245      -4.227 -16.375 -31.676  1.00 58.96           O
ATOM   3681  HA  LYS A 245      -5.572 -17.721 -29.662  1.00 58.96           H
ATOM   3682  CB  LYS A 245      -6.584 -18.173 -31.476  1.00 58.96           C
ATOM   3683 1HB  LYS A 245      -7.365 -17.727 -32.092  1.00 58.96           H
ATOM   3684 2HB  LYS A 245      -5.756 -18.419 -32.141  1.00 58.96           H
ATOM   3685  CG  LYS A 245      -7.113 -19.448 -30.816  1.00 58.96           C
ATOM   3686 1HG  LYS A 245      -6.416 -19.779 -30.047  1.00 58.96           H
ATOM   3687 2HG  LYS A 245      -8.060 -19.238 -30.319  1.00 58.96           H
ATOM   3688  CD  LYS A 245      -7.308 -20.559 -31.849  1.00 58.96           C
ATOM   3689 1HD  LYS A 245      -8.095 -20.277 -32.548  1.00 58.96           H
ATOM   3690 2HD  LYS A 245      -6.395 -20.684 -32.432  1.00 58.96           H
ATOM   3691  CE  LYS A 245      -7.671 -21.881 -31.170  1.00 58.96           C
ATOM   3692 1HE  LYS A 245      -6.941 -22.111 -30.394  1.00 58.96           H
ATOM   3693 2HE  LYS A 245      -8.640 -21.791 -30.680  1.00 58.96           H
ATOM   3694  NZ  LYS A 245      -7.711 -22.979 -32.162  1.00 58.96           N
ATOM   3695 1HZ  LYS A 245      -7.974 -23.843 -31.700  1.00 58.96           H
ATOM   3696 2HZ  LYS A 245      -8.391 -22.761 -32.881  1.00 58.96           H
ATOM   3697 3HZ  LYS A 245      -6.795 -23.087 -32.584  1.00 58.96           H
ATOM   3698  HN  LYS A 245      -7.472 -16.895 -28.865  1.00 58.96           H
ATOM   3699  N   LYS A 246      -5.533 -14.837 -30.654  1.00 52.30           N
ATOM   3700  CA  LYS A 246      -4.836 -13.697 -31.226  1.00 52.30           C
ATOM   3701  C   LYS A 246      -3.601 -13.383 -30.379  1.00 52.30           C
ATOM   3702  O   LYS A 246      -3.715 -12.807 -29.298  1.00 52.30           O
ATOM   3703  HA  LYS A 246      -4.505 -13.984 -32.224  1.00 52.30           H
ATOM   3704  CB  LYS A 246      -5.789 -12.512 -31.387  1.00 52.30           C
ATOM   3705 1HB  LYS A 246      -6.453 -12.454 -30.524  1.00 52.30           H
ATOM   3706 2HB  LYS A 246      -5.219 -11.583 -31.412  1.00 52.30           H
ATOM   3707  CG  LYS A 246      -6.617 -12.643 -32.666  1.00 52.30           C
ATOM   3708 1HG  LYS A 246      -5.961 -12.875 -33.506  1.00 52.30           H
ATOM   3709 2HG  LYS A 246      -7.315 -13.475 -32.568  1.00 52.30           H
ATOM   3710  CD  LYS A 246      -7.388 -11.354 -32.956  1.00 52.30           C
ATOM   3711 1HD  LYS A 246      -8.106 -11.169 -32.157  1.00 52.30           H
ATOM   3712 2HD  LYS A 246      -6.700 -10.509 -32.967  1.00 52.30           H
ATOM   3713  CE  LYS A 246      -8.120 -11.442 -34.297  1.00 52.30           C
ATOM   3714 1HE  LYS A 246      -7.412 -11.688 -35.088  1.00 52.30           H
ATOM   3715 2HE  LYS A 246      -8.855 -12.246 -34.265  1.00 52.30           H
ATOM   3716  NZ  LYS A 246      -8.792 -10.160 -34.605  1.00 52.30           N
ATOM   3717 1HZ  LYS A 246      -9.286 -10.241 -35.487  1.00 52.30           H
ATOM   3718 2HZ  LYS A 246      -9.451  -9.938 -33.868  1.00 52.30           H
ATOM   3719 3HZ  LYS A 246      -8.099  -9.423 -34.672  1.00 52.30           H
ATOM   3720  HN  LYS A 246      -6.265 -14.607 -30.013  1.00 52.30           H
ATOM   3721  N   SER A 247      -2.448 -13.776 -30.902  1.00 56.23           N
ATOM   3722  CA  SER A 247      -1.213 -13.686 -30.142  1.00 56.23           C
ATOM   3723  C   SER A 247      -0.919 -12.226 -29.790  1.00 56.23           C
ATOM   3724  O   SER A 247      -0.448 -11.931 -28.693  1.00 56.23           O
ATOM   3725  HA  SER A 247      -1.387 -14.270 -29.239  1.00 56.23           H
ATOM   3726  CB  SER A 247      -0.043 -14.290 -30.921  1.00 56.23           C
ATOM   3727 1HB  SER A 247      -0.126 -15.377 -30.917  1.00 56.23           H
ATOM   3728 2HB  SER A 247      -0.096 -13.970 -31.962  1.00 56.23           H
ATOM   3729  OG  SER A 247       1.217 -13.910 -30.373  1.00 56.23           O
ATOM   3730  HG  SER A 247       1.319 -14.292 -29.455  1.00 56.23           H
ATOM   3731  HN  SER A 247      -2.351 -14.148 -31.825  1.00 56.23           H
ATOM   3732  N   SER A 248      -1.211 -11.352 -30.742  1.00 55.52           N
ATOM   3733  CA  SER A 248      -0.592 -10.037 -30.765  1.00 55.52           C
ATOM   3734  C   SER A 248      -0.936  -9.275 -29.483  1.00 55.52           C
ATOM   3735  O   SER A 248      -0.151  -8.450 -29.018  1.00 55.52           O
ATOM   3736  HA  SER A 248       0.480 -10.224 -30.823  1.00 55.52           H
ATOM   3737  CB  SER A 248      -1.037  -9.240 -31.992  1.00 55.52           C
ATOM   3738 1HB  SER A 248      -0.368  -8.391 -32.136  1.00 55.52           H
ATOM   3739 2HB  SER A 248      -0.954  -9.865 -32.881  1.00 55.52           H
ATOM   3740  OG  SER A 248      -2.377  -8.771 -31.867  1.00 55.52           O
ATOM   3741  HG  SER A 248      -2.625  -8.225 -32.668  1.00 55.52           H
ATOM   3742  HN  SER A 248      -1.855 -11.528 -31.486  1.00 55.52           H
ATOM   3743  N   LYS A 249      -2.110  -9.578 -28.949  1.00 51.97           N
ATOM   3744  CA  LYS A 249      -2.629  -8.835 -27.814  1.00 51.97           C
ATOM   3745  C   LYS A 249      -1.876  -9.253 -26.549  1.00 51.97           C
ATOM   3746  O   LYS A 249      -1.955  -8.578 -25.524  1.00 51.97           O
ATOM   3747  HA  LYS A 249      -2.436  -7.779 -27.998  1.00 51.97           H
ATOM   3748  CB  LYS A 249      -4.146  -9.007 -27.710  1.00 51.97           C
ATOM   3749 1HB  LYS A 249      -4.410 -10.053 -27.865  1.00 51.97           H
ATOM   3750 2HB  LYS A 249      -4.478  -8.741 -26.706  1.00 51.97           H
ATOM   3751  CG  LYS A 249      -4.868  -8.135 -28.739  1.00 51.97           C
ATOM   3752 1HG  LYS A 249      -4.473  -7.120 -28.702  1.00 51.97           H
ATOM   3753 2HG  LYS A 249      -4.676  -8.516 -29.742  1.00 51.97           H
ATOM   3754  CD  LYS A 249      -6.375  -8.111 -28.477  1.00 51.97           C
ATOM   3755 1HD  LYS A 249      -6.783  -9.116 -28.584  1.00 51.97           H
ATOM   3756 2HD  LYS A 249      -6.565  -7.798 -27.450  1.00 51.97           H
ATOM   3757  CE  LYS A 249      -7.085  -7.162 -29.444  1.00 51.97           C
ATOM   3758 1HE  LYS A 249      -6.644  -6.168 -29.377  1.00 51.97           H
ATOM   3759 2HE  LYS A 249      -6.944  -7.505 -30.469  1.00 51.97           H
ATOM   3760  NZ  LYS A 249      -8.531  -7.091 -29.134  1.00 51.97           N
ATOM   3761 1HZ  LYS A 249      -8.999  -6.524 -29.833  1.00 51.97           H
ATOM   3762 2HZ  LYS A 249      -8.923  -8.026 -29.138  1.00 51.97           H
ATOM   3763 3HZ  LYS A 249      -8.660  -6.674 -28.219  1.00 51.97           H
ATOM   3764  HN  LYS A 249      -2.701 -10.314 -29.280  1.00 51.97           H
ATOM   3765  N   HIS A 250      -1.161 -10.362 -26.664  1.00 54.84           N
ATOM   3766  CA  HIS A 250      -0.562 -10.990 -25.499  1.00 54.84           C
ATOM   3767  C   HIS A 250       0.555 -10.098 -24.952  1.00 54.84           C
ATOM   3768  O   HIS A 250       0.715  -9.971 -23.739  1.00 54.84           O
ATOM   3769  HA  HIS A 250      -1.348 -11.074 -24.749  1.00 54.84           H
ATOM   3770  CB  HIS A 250      -0.081 -12.405 -25.831  1.00 54.84           C
ATOM   3771 1HB  HIS A 250       0.449 -12.383 -26.783  1.00 54.84           H
ATOM   3772 2HB  HIS A 250       0.636 -12.721 -25.073  1.00 54.84           H
ATOM   3773  CG  HIS A 250      -1.190 -13.427 -25.911  1.00 54.84           C
ATOM   3774  ND1 HIS A 250      -1.623 -14.151 -24.814  1.00 54.84           N
ATOM   3775  HD1 HIS A 250      -1.261 -14.077 -23.885  1.00 54.84           H
ATOM   3776  CD2 HIS A 250      -1.950 -13.837 -26.967  1.00 54.84           C
ATOM   3777  HD2 HIS A 250      -1.871 -13.468 -27.990  1.00 54.84           H
ATOM   3778  CE1 HIS A 250      -2.598 -14.958 -25.204  1.00 54.84           C
ATOM   3779  HE1 HIS A 250      -3.145 -15.656 -24.570  1.00 54.84           H
ATOM   3780  NE2 HIS A 250      -2.799 -14.762 -26.539  1.00 54.84           N
ATOM   3781  HN  HIS A 250      -0.990 -10.830 -27.531  1.00 54.84           H
ATOM   3782  N   LYS A 251       1.298  -9.504 -25.874  1.00 56.32           N
ATOM   3783  CA  LYS A 251       2.509  -8.788 -25.511  1.00 56.32           C
ATOM   3784  C   LYS A 251       2.152  -7.633 -24.572  1.00 56.32           C
ATOM   3785  O   LYS A 251       2.853  -7.385 -23.593  1.00 56.32           O
ATOM   3786  HA  LYS A 251       3.152  -9.484 -24.972  1.00 56.32           H
ATOM   3787  CB  LYS A 251       3.269  -8.349 -26.764  1.00 56.32           C
ATOM   3788 1HB  LYS A 251       2.575  -7.903 -27.477  1.00 56.32           H
ATOM   3789 2HB  LYS A 251       3.995  -7.579 -26.503  1.00 56.32           H
ATOM   3790  CG  LYS A 251       3.985  -9.534 -27.414  1.00 56.32           C
ATOM   3791 1HG  LYS A 251       4.519 -10.103 -26.653  1.00 56.32           H
ATOM   3792 2HG  LYS A 251       3.252 -10.207 -27.859  1.00 56.32           H
ATOM   3793  CD  LYS A 251       4.967  -9.060 -28.488  1.00 56.32           C
ATOM   3794 1HD  LYS A 251       4.422  -8.561 -29.289  1.00 56.32           H
ATOM   3795 2HD  LYS A 251       5.650  -8.326 -28.062  1.00 56.32           H
ATOM   3796  CE  LYS A 251       5.763 -10.235 -29.060  1.00 56.32           C
ATOM   3797 1HE  LYS A 251       6.199 -10.816 -28.248  1.00 56.32           H
ATOM   3798 2HE  LYS A 251       5.097 -10.901 -29.607  1.00 56.32           H
ATOM   3799  NZ  LYS A 251       6.833  -9.747 -29.959  1.00 56.32           N
ATOM   3800 1HZ  LYS A 251       7.340 -10.537 -30.341  1.00 56.32           H
ATOM   3801 2HZ  LYS A 251       6.421  -9.212 -30.715  1.00 56.32           H
ATOM   3802 3HZ  LYS A 251       7.471  -9.157 -29.436  1.00 56.32           H
ATOM   3803  HN  LYS A 251       1.085  -9.505 -26.851  1.00 56.32           H
ATOM   3804  N   ALA A 252       1.062  -6.958 -24.905  1.00 64.35           N
ATOM   3805  CA  ALA A 252       0.665  -5.769 -24.171  1.00 64.35           C
ATOM   3806  C   ALA A 252       0.162  -6.175 -22.784  1.00 64.35           C
ATOM   3807  O   ALA A 252       0.174  -5.369 -21.855  1.00 64.35           O
ATOM   3808  HA  ALA A 252       1.547  -5.138 -24.058  1.00 64.35           H
ATOM   3809  CB  ALA A 252      -0.389  -5.002 -24.972  1.00 64.35           C
ATOM   3810 1HB  ALA A 252       0.028  -4.711 -25.936  1.00 64.35           H
ATOM   3811 2HB  ALA A 252      -1.260  -5.639 -25.130  1.00 64.35           H
ATOM   3812 3HB  ALA A 252      -0.687  -4.110 -24.421  1.00 64.35           H
ATOM   3813  HN  ALA A 252       0.456  -7.211 -25.659  1.00 64.35           H
ATOM   3814  N   LEU A 253      -0.268  -7.424 -22.688  1.00 68.20           N
ATOM   3815  CA  LEU A 253      -0.832  -7.928 -21.448  1.00 68.20           C
ATOM   3816  C   LEU A 253       0.301  -8.288 -20.486  1.00 68.20           C
ATOM   3817  O   LEU A 253       0.149  -8.173 -19.271  1.00 68.20           O
ATOM   3818  HA  LEU A 253      -1.419  -7.124 -21.005  1.00 68.20           H
ATOM   3819  CB  LEU A 253      -1.792  -9.087 -21.728  1.00 68.20           C
ATOM   3820 1HB  LEU A 253      -1.747  -9.321 -22.791  1.00 68.20           H
ATOM   3821 2HB  LEU A 253      -1.434  -9.966 -21.193  1.00 68.20           H
ATOM   3822  CG  LEU A 253      -3.255  -8.852 -21.346  1.00 68.20           C
ATOM   3823  HG  LEU A 253      -3.292  -8.052 -20.607  1.00 68.20           H
ATOM   3824  CD1 LEU A 253      -4.069  -8.388 -22.556  1.00 68.20           C
ATOM   3825 1HD1 LEU A 253      -3.654  -7.455 -22.937  1.00 68.20           H
ATOM   3826 2HD1 LEU A 253      -4.029  -9.149 -23.335  1.00 68.20           H
ATOM   3827 3HD1 LEU A 253      -5.105  -8.229 -22.257  1.00 68.20           H
ATOM   3828  CD2 LEU A 253      -3.858 -10.098 -20.694  1.00 68.20           C
ATOM   3829 1HD2 LEU A 253      -3.808 -10.934 -21.392  1.00 68.20           H
ATOM   3830 2HD2 LEU A 253      -3.297 -10.343 -19.792  1.00 68.20           H
ATOM   3831 3HD2 LEU A 253      -4.898  -9.904 -20.433  1.00 68.20           H
ATOM   3832  HN  LEU A 253      -0.235  -8.086 -23.437  1.00 68.20           H
ATOM   3833  N   LYS A 254       1.413  -8.717 -21.065  1.00 70.95           N
ATOM   3834  CA  LYS A 254       2.468  -9.345 -20.289  1.00 70.95           C
ATOM   3835  C   LYS A 254       2.852  -8.430 -19.124  1.00 70.95           C
ATOM   3836  O   LYS A 254       3.020  -8.892 -17.997  1.00 70.95           O
ATOM   3837  HA  LYS A 254       2.065 -10.272 -19.880  1.00 70.95           H
ATOM   3838  CB  LYS A 254       3.646  -9.722 -21.190  1.00 70.95           C
ATOM   3839 1HB  LYS A 254       3.276 -10.203 -22.096  1.00 70.95           H
ATOM   3840 2HB  LYS A 254       4.173  -8.820 -21.501  1.00 70.95           H
ATOM   3841  CG  LYS A 254       4.613 -10.660 -20.465  1.00 70.95           C
ATOM   3842 1HG  LYS A 254       5.031 -10.155 -19.595  1.00 70.95           H
ATOM   3843 2HG  LYS A 254       4.072 -11.533 -20.099  1.00 70.95           H
ATOM   3844  CD  LYS A 254       5.743 -11.107 -21.395  1.00 70.95           C
ATOM   3845 1HD  LYS A 254       5.323 -11.576 -22.284  1.00 70.95           H
ATOM   3846 2HD  LYS A 254       6.308 -10.237 -21.730  1.00 70.95           H
ATOM   3847  CE  LYS A 254       6.679 -12.088 -20.687  1.00 70.95           C
ATOM   3848 1HE  LYS A 254       7.099 -11.622 -19.796  1.00 70.95           H
ATOM   3849 2HE  LYS A 254       6.117 -12.961 -20.355  1.00 70.95           H
ATOM   3850  NZ  LYS A 254       7.770 -12.510 -21.594  1.00 70.95           N
ATOM   3851 1HZ  LYS A 254       8.382 -13.157 -21.109  1.00 70.95           H
ATOM   3852 2HZ  LYS A 254       7.374 -12.966 -22.409  1.00 70.95           H
ATOM   3853 3HZ  LYS A 254       8.300 -11.697 -21.886  1.00 70.95           H
ATOM   3854  HN  LYS A 254       1.598  -8.641 -22.045  1.00 70.95           H
ATOM   3855  N   VAL A 255       2.981  -7.149 -19.438  1.00 75.13           N
ATOM   3856  CA  VAL A 255       3.416  -6.177 -18.450  1.00 75.13           C
ATOM   3857  C   VAL A 255       2.410  -6.141 -17.298  1.00 75.13           C
ATOM   3858  O   VAL A 255       2.787  -6.274 -16.135  1.00 75.13           O
ATOM   3859  HA  VAL A 255       4.380  -6.510 -18.064  1.00 75.13           H
ATOM   3860  CB  VAL A 255       3.617  -4.812 -19.112  1.00 75.13           C
ATOM   3861  HB  VAL A 255       2.664  -4.506 -19.545  1.00 75.13           H
ATOM   3862  CG1 VAL A 255       4.025  -3.758 -18.081  1.00 75.13           C
ATOM   3863 1HG1 VAL A 255       3.245  -3.668 -17.325  1.00 75.13           H
ATOM   3864 2HG1 VAL A 255       4.959  -4.056 -17.606  1.00 75.13           H
ATOM   3865 3HG1 VAL A 255       4.161  -2.797 -18.578  1.00 75.13           H
ATOM   3866  CG2 VAL A 255       4.642  -4.897 -20.244  1.00 75.13           C
ATOM   3867 1HG2 VAL A 255       5.598  -5.236 -19.845  1.00 75.13           H
ATOM   3868 2HG2 VAL A 255       4.293  -5.603 -20.998  1.00 75.13           H
ATOM   3869 3HG2 VAL A 255       4.765  -3.914 -20.698  1.00 75.13           H
ATOM   3870  HN  VAL A 255       2.793  -6.774 -20.346  1.00 75.13           H
ATOM   3871  N   THR A 256       1.149  -5.960 -17.662  1.00 73.70           N
ATOM   3872  CA  THR A 256       0.114  -5.707 -16.674  1.00 73.70           C
ATOM   3873  C   THR A 256      -0.094  -6.941 -15.793  1.00 73.70           C
ATOM   3874  O   THR A 256      -0.327  -6.818 -14.591  1.00 73.70           O
ATOM   3875  HA  THR A 256       0.450  -4.902 -16.022  1.00 73.70           H
ATOM   3876  CB  THR A 256      -1.151  -5.270 -17.415  1.00 73.70           C
ATOM   3877  HB  THR A 256      -2.017  -5.289 -16.753  1.00 73.70           H
ATOM   3878  OG1 THR A 256      -1.216  -6.146 -18.537  1.00 73.70           O
ATOM   3879  HG1 THR A 256      -1.459  -7.068 -18.237  1.00 73.70           H
ATOM   3880  CG2 THR A 256      -1.014  -3.878 -18.037  1.00 73.70           C
ATOM   3881 1HG2 THR A 256      -0.190  -3.879 -18.750  1.00 73.70           H
ATOM   3882 2HG2 THR A 256      -0.815  -3.148 -17.252  1.00 73.70           H
ATOM   3883 3HG2 THR A 256      -1.939  -3.617 -18.550  1.00 73.70           H
ATOM   3884  HN  THR A 256       0.831  -5.983 -18.610  1.00 73.70           H
ATOM   3885  N   ILE A 257      -0.002  -8.102 -16.424  1.00 77.29           N
ATOM   3886  CA  ILE A 257      -0.137  -9.358 -15.706  1.00 77.29           C
ATOM   3887  C   ILE A 257       0.939  -9.437 -14.621  1.00 77.29           C
ATOM   3888  O   ILE A 257       0.638  -9.729 -13.464  1.00 77.29           O
ATOM   3889  HA  ILE A 257      -1.115  -9.355 -15.223  1.00 77.29           H
ATOM   3890  CB  ILE A 257      -0.117 -10.537 -16.679  1.00 77.29           C
ATOM   3891  HB  ILE A 257       0.729 -10.408 -17.355  1.00 77.29           H
ATOM   3892  CG1 ILE A 257      -1.382 -10.560 -17.540  1.00 77.29           C
ATOM   3893 1HG1 ILE A 257      -2.254 -10.726 -16.906  1.00 77.29           H
ATOM   3894 2HG1 ILE A 257      -1.517  -9.591 -18.020  1.00 77.29           H
ATOM   3895  CG2 ILE A 257       0.095 -11.858 -15.937  1.00 77.29           C
ATOM   3896 1HG2 ILE A 257       1.046 -11.827 -15.405  1.00 77.29           H
ATOM   3897 2HG2 ILE A 257      -0.715 -12.008 -15.223  1.00 77.29           H
ATOM   3898 3HG2 ILE A 257       0.106 -12.680 -16.652  1.00 77.29           H
ATOM   3899  CD1 ILE A 257      -1.302 -11.657 -18.603  1.00 77.29           C
ATOM   3900 1HD1 ILE A 257      -0.443 -11.474 -19.250  1.00 77.29           H
ATOM   3901 2HD1 ILE A 257      -1.191 -12.627 -18.118  1.00 77.29           H
ATOM   3902 3HD1 ILE A 257      -2.214 -11.651 -19.201  1.00 77.29           H
ATOM   3903  HN  ILE A 257       0.160  -8.193 -17.407  1.00 77.29           H
ATOM   3904  N   THR A 258       2.170  -9.172 -15.032  1.00 81.89           N
ATOM   3905  CA  THR A 258       3.306  -9.324 -14.140  1.00 81.89           C
ATOM   3906  C   THR A 258       3.163  -8.398 -12.931  1.00 81.89           C
ATOM   3907  O   THR A 258       3.350  -8.824 -11.792  1.00 81.89           O
ATOM   3908  HA  THR A 258       3.311 -10.346 -13.761  1.00 81.89           H
ATOM   3909  CB  THR A 258       4.580  -9.074 -14.950  1.00 81.89           C
ATOM   3910  HB  THR A 258       4.662  -8.024 -15.231  1.00 81.89           H
ATOM   3911  OG1 THR A 258       4.490  -9.996 -16.033  1.00 81.89           O
ATOM   3912  HG1 THR A 258       4.144  -9.532 -16.848  1.00 81.89           H
ATOM   3913  CG2 THR A 258       5.844  -9.501 -14.201  1.00 81.89           C
ATOM   3914 1HG2 THR A 258       5.792 -10.567 -13.979  1.00 81.89           H
ATOM   3915 2HG2 THR A 258       5.922  -8.940 -13.270  1.00 81.89           H
ATOM   3916 3HG2 THR A 258       6.718  -9.302 -14.820  1.00 81.89           H
ATOM   3917  HN  THR A 258       2.396  -8.859 -15.955  1.00 81.89           H
ATOM   3918  N   VAL A 259       2.832  -7.148 -13.219  1.00 81.08           N
ATOM   3919  CA  VAL A 259       2.704  -6.147 -12.174  1.00 81.08           C
ATOM   3920  C   VAL A 259       1.656  -6.608 -11.158  1.00 81.08           C
ATOM   3921  O   VAL A 259       1.869  -6.506  -9.951  1.00 81.08           O
ATOM   3922  HA  VAL A 259       3.668  -6.070 -11.672  1.00 81.08           H
ATOM   3923  CB  VAL A 259       2.380  -4.785 -12.790  1.00 81.08           C
ATOM   3924  HB  VAL A 259       1.529  -4.913 -13.459  1.00 81.08           H
ATOM   3925  CG1 VAL A 259       1.980  -3.776 -11.711  1.00 81.08           C
ATOM   3926 1HG1 VAL A 259       1.099  -4.139 -11.183  1.00 81.08           H
ATOM   3927 2HG1 VAL A 259       2.802  -3.654 -11.006  1.00 81.08           H
ATOM   3928 3HG1 VAL A 259       1.755  -2.816 -12.176  1.00 81.08           H
ATOM   3929  CG2 VAL A 259       3.556  -4.264 -13.619  1.00 81.08           C
ATOM   3930 1HG2 VAL A 259       4.433  -4.159 -12.979  1.00 81.08           H
ATOM   3931 2HG2 VAL A 259       3.774  -4.968 -14.422  1.00 81.08           H
ATOM   3932 3HG2 VAL A 259       3.299  -3.295 -14.045  1.00 81.08           H
ATOM   3933  HN  VAL A 259       2.654  -6.816 -14.146  1.00 81.08           H
ATOM   3934  N   LEU A 260       0.548  -7.107 -11.685  1.00 77.68           N
ATOM   3935  CA  LEU A 260      -0.576  -7.485 -10.845  1.00 77.68           C
ATOM   3936  C   LEU A 260      -0.168  -8.661  -9.955  1.00 77.68           C
ATOM   3937  O   LEU A 260      -0.430  -8.655  -8.753  1.00 77.68           O
ATOM   3938  HA  LEU A 260      -0.808  -6.633 -10.206  1.00 77.68           H
ATOM   3939  CB  LEU A 260      -1.815  -7.762 -11.699  1.00 77.68           C
ATOM   3940 1HB  LEU A 260      -1.869  -7.003 -12.480  1.00 77.68           H
ATOM   3941 2HB  LEU A 260      -1.682  -8.722 -12.196  1.00 77.68           H
ATOM   3942  CG  LEU A 260      -3.151  -7.784 -10.955  1.00 77.68           C
ATOM   3943  HG  LEU A 260      -2.946  -7.824  -9.885  1.00 77.68           H
ATOM   3944  CD1 LEU A 260      -3.945  -6.502 -11.215  1.00 77.68           C
ATOM   3945 1HD1 LEU A 260      -3.369  -5.642 -10.873  1.00 77.68           H
ATOM   3946 2HD1 LEU A 260      -4.142  -6.407 -12.282  1.00 77.68           H
ATOM   3947 3HD1 LEU A 260      -4.891  -6.545 -10.674  1.00 77.68           H
ATOM   3948  CD2 LEU A 260      -3.954  -9.038 -11.308  1.00 77.68           C
ATOM   3949 1HD2 LEU A 260      -4.151  -9.053 -12.379  1.00 77.68           H
ATOM   3950 2HD2 LEU A 260      -3.385  -9.924 -11.030  1.00 77.68           H
ATOM   3951 3HD2 LEU A 260      -4.900  -9.028 -10.765  1.00 77.68           H
ATOM   3952  HN  LEU A 260       0.410  -7.253 -12.665  1.00 77.68           H
ATOM   3953  N   THR A 261       0.466  -9.643 -10.579  1.00 85.22           N
ATOM   3954  CA  THR A 261       0.843 -10.857  -9.876  1.00 85.22           C
ATOM   3955  C   THR A 261       1.795 -10.532  -8.724  1.00 85.22           C
ATOM   3956  O   THR A 261       1.626 -11.034  -7.613  1.00 85.22           O
ATOM   3957  HA  THR A 261      -0.055 -11.292  -9.436  1.00 85.22           H
ATOM   3958  CB  THR A 261       1.435 -11.831 -10.897  1.00 85.22           C
ATOM   3959  HB  THR A 261       2.357 -11.435 -11.323  1.00 85.22           H
ATOM   3960  OG1 THR A 261       0.375 -12.049 -11.824  1.00 85.22           O
ATOM   3961  HG1 THR A 261       0.407 -11.361 -12.549  1.00 85.22           H
ATOM   3962  CG2 THR A 261       1.700 -13.215 -10.302  1.00 85.22           C
ATOM   3963 1HG2 THR A 261       0.765 -13.639  -9.937  1.00 85.22           H
ATOM   3964 2HG2 THR A 261       2.405 -13.125  -9.475  1.00 85.22           H
ATOM   3965 3HG2 THR A 261       2.120 -13.866 -11.068  1.00 85.22           H
ATOM   3966  HN  THR A 261       0.721  -9.618 -11.546  1.00 85.22           H
ATOM   3967  N   VAL A 262       2.776  -9.694  -9.027  1.00 88.14           N
ATOM   3968  CA  VAL A 262       3.784  -9.335  -8.044  1.00 88.14           C
ATOM   3969  C   VAL A 262       3.115  -8.605  -6.877  1.00 88.14           C
ATOM   3970  O   VAL A 262       3.448  -8.844  -5.717  1.00 88.14           O
ATOM   3971  HA  VAL A 262       4.225 -10.260  -7.672  1.00 88.14           H
ATOM   3972  CB  VAL A 262       4.892  -8.514  -8.706  1.00 88.14           C
ATOM   3973  HB  VAL A 262       4.424  -7.676  -9.224  1.00 88.14           H
ATOM   3974  CG1 VAL A 262       5.851  -7.943  -7.660  1.00 88.14           C
ATOM   3975 1HG1 VAL A 262       5.301  -7.298  -6.976  1.00 88.14           H
ATOM   3976 2HG1 VAL A 262       6.308  -8.760  -7.102  1.00 88.14           H
ATOM   3977 3HG1 VAL A 262       6.629  -7.364  -8.159  1.00 88.14           H
ATOM   3978  CG2 VAL A 262       5.645  -9.347  -9.745  1.00 88.14           C
ATOM   3979 1HG2 VAL A 262       6.095 -10.213  -9.259  1.00 88.14           H
ATOM   3980 2HG2 VAL A 262       4.950  -9.683 -10.515  1.00 88.14           H
ATOM   3981 3HG2 VAL A 262       6.427  -8.740 -10.201  1.00 88.14           H
ATOM   3982  HN  VAL A 262       2.887  -9.264  -9.923  1.00 88.14           H
ATOM   3983  N   PHE A 263       2.184  -7.728  -7.225  1.00 84.15           N
ATOM   3984  CA  PHE A 263       1.471  -6.956  -6.222  1.00 84.15           C
ATOM   3985  C   PHE A 263       0.714  -7.873  -5.259  1.00 84.15           C
ATOM   3986  O   PHE A 263       0.875  -7.772  -4.044  1.00 84.15           O
ATOM   3987  HA  PHE A 263       2.214  -6.383  -5.666  1.00 84.15           H
ATOM   3988  CB  PHE A 263       0.465  -6.076  -6.966  1.00 84.15           C
ATOM   3989 1HB  PHE A 263       1.004  -5.441  -7.670  1.00 84.15           H
ATOM   3990 2HB  PHE A 263      -0.195  -6.714  -7.553  1.00 84.15           H
ATOM   3991  CG  PHE A 263      -0.385  -5.192  -6.051  1.00 84.15           C
ATOM   3992  CD1 PHE A 263      -1.670  -5.538  -5.774  1.00 84.15           C
ATOM   3993  HD1 PHE A 263      -2.095  -6.445  -6.203  1.00 84.15           H
ATOM   3994  CD2 PHE A 263       0.146  -4.060  -5.515  1.00 84.15           C
ATOM   3995  HD2 PHE A 263       1.176  -3.782  -5.738  1.00 84.15           H
ATOM   3996  CE1 PHE A 263      -2.459  -4.717  -4.925  1.00 84.15           C
ATOM   3997  HE1 PHE A 263      -3.490  -4.994  -4.703  1.00 84.15           H
ATOM   3998  CE2 PHE A 263      -0.643  -3.239  -4.666  1.00 84.15           C
ATOM   3999  HE2 PHE A 263      -0.218  -2.332  -4.237  1.00 84.15           H
ATOM   4000  CZ  PHE A 263      -1.929  -3.585  -4.389  1.00 84.15           C
ATOM   4001  HZ  PHE A 263      -2.534  -2.955  -3.737  1.00 84.15           H
ATOM   4002  HN  PHE A 263       1.915  -7.543  -8.170  1.00 84.15           H
ATOM   4003  N   VAL A 264      -0.095  -8.748  -5.838  1.00 87.89           N
ATOM   4004  CA  VAL A 264      -0.958  -9.607  -5.047  1.00 87.89           C
ATOM   4005  C   VAL A 264      -0.100 -10.467  -4.116  1.00 87.89           C
ATOM   4006  O   VAL A 264      -0.421 -10.623  -2.939  1.00 87.89           O
ATOM   4007  HA  VAL A 264      -1.597  -8.964  -4.441  1.00 87.89           H
ATOM   4008  CB  VAL A 264      -1.857 -10.436  -5.967  1.00 87.89           C
ATOM   4009  HB  VAL A 264      -1.219 -10.940  -6.693  1.00 87.89           H
ATOM   4010  CG1 VAL A 264      -2.609 -11.510  -5.177  1.00 87.89           C
ATOM   4011 1HG1 VAL A 264      -1.892 -12.175  -4.695  1.00 87.89           H
ATOM   4012 2HG1 VAL A 264      -3.230 -11.034  -4.418  1.00 87.89           H
ATOM   4013 3HG1 VAL A 264      -3.240 -12.084  -5.855  1.00 87.89           H
ATOM   4014  CG2 VAL A 264      -2.829  -9.540  -6.737  1.00 87.89           C
ATOM   4015 1HG2 VAL A 264      -3.458  -8.996  -6.032  1.00 87.89           H
ATOM   4016 2HG2 VAL A 264      -2.266  -8.831  -7.344  1.00 87.89           H
ATOM   4017 3HG2 VAL A 264      -3.456 -10.155  -7.383  1.00 87.89           H
ATOM   4018  HN  VAL A 264      -0.165  -8.874  -6.828  1.00 87.89           H
ATOM   4019  N   LEU A 265       0.973 -11.001  -4.678  1.00 89.01           N
ATOM   4020  CA  LEU A 265       1.822 -11.925  -3.944  1.00 89.01           C
ATOM   4021  C   LEU A 265       2.464 -11.193  -2.764  1.00 89.01           C
ATOM   4022  O   LEU A 265       2.630 -11.767  -1.689  1.00 89.01           O
ATOM   4023  HA  LEU A 265       1.181 -12.716  -3.553  1.00 89.01           H
ATOM   4024  CB  LEU A 265       2.834 -12.585  -4.883  1.00 89.01           C
ATOM   4025 1HB  LEU A 265       3.317 -11.804  -5.470  1.00 89.01           H
ATOM   4026 2HB  LEU A 265       3.609 -13.054  -4.277  1.00 89.01           H
ATOM   4027  CG  LEU A 265       2.272 -13.634  -5.845  1.00 89.01           C
ATOM   4028  HG  LEU A 265       1.473 -13.172  -6.425  1.00 89.01           H
ATOM   4029  CD1 LEU A 265       3.341 -14.097  -6.836  1.00 89.01           C
ATOM   4030 1HD1 LEU A 265       3.692 -13.244  -7.416  1.00 89.01           H
ATOM   4031 2HD1 LEU A 265       4.177 -14.535  -6.291  1.00 89.01           H
ATOM   4032 3HD1 LEU A 265       2.914 -14.842  -7.508  1.00 89.01           H
ATOM   4033  CD2 LEU A 265       1.654 -14.805  -5.078  1.00 89.01           C
ATOM   4034 1HD2 LEU A 265       2.416 -15.274  -4.456  1.00 89.01           H
ATOM   4035 2HD2 LEU A 265       0.844 -14.440  -4.447  1.00 89.01           H
ATOM   4036 3HD2 LEU A 265       1.262 -15.536  -5.786  1.00 89.01           H
ATOM   4037  HN  LEU A 265       1.266 -10.813  -5.616  1.00 89.01           H
ATOM   4038  N   SER A 266       2.807  -9.936  -3.005  1.00 90.59           N
ATOM   4039  CA  SER A 266       3.517  -9.150  -2.010  1.00 90.59           C
ATOM   4040  C   SER A 266       2.543  -8.665  -0.934  1.00 90.59           C
ATOM   4041  O   SER A 266       2.909  -8.552   0.234  1.00 90.59           O
ATOM   4042  HA  SER A 266       4.255  -9.828  -1.580  1.00 90.59           H
ATOM   4043  CB  SER A 266       4.232  -7.961  -2.654  1.00 90.59           C
ATOM   4044 1HB  SER A 266       4.770  -7.403  -1.888  1.00 90.59           H
ATOM   4045 2HB  SER A 266       4.975  -8.326  -3.363  1.00 90.59           H
ATOM   4046  OG  SER A 266       3.324  -7.091  -3.324  1.00 90.59           O
ATOM   4047  HG  SER A 266       3.256  -7.345  -4.289  1.00 90.59           H
ATOM   4048  HN  SER A 266       2.609  -9.456  -3.859  1.00 90.59           H
ATOM   4049  N   GLN A 267       1.322  -8.390  -1.368  1.00 85.45           N
ATOM   4050  CA  GLN A 267       0.347  -7.747  -0.503  1.00 85.45           C
ATOM   4051  C   GLN A 267      -0.392  -8.794   0.333  1.00 85.45           C
ATOM   4052  O   GLN A 267      -0.849  -8.501   1.437  1.00 85.45           O
ATOM   4053  HA  GLN A 267       0.926  -7.094   0.150  1.00 85.45           H
ATOM   4054  CB  GLN A 267      -0.635  -6.902  -1.317  1.00 85.45           C
ATOM   4055 1HB  GLN A 267      -1.081  -7.511  -2.102  1.00 85.45           H
ATOM   4056 2HB  GLN A 267      -1.448  -6.564  -0.674  1.00 85.45           H
ATOM   4057  CG  GLN A 267       0.067  -5.693  -1.938  1.00 85.45           C
ATOM   4058 1HG  GLN A 267       0.920  -6.027  -2.529  1.00 85.45           H
ATOM   4059 2HG  GLN A 267      -0.614  -5.184  -2.621  1.00 85.45           H
ATOM   4060  CD  GLN A 267       0.539  -4.717  -0.858  1.00 85.45           C
ATOM   4061  OE1 GLN A 267      -0.033  -4.613   0.214  1.00 85.45           O
ATOM   4062  NE2 GLN A 267       1.613  -4.011  -1.199  1.00 85.45           N
ATOM   4063 1HE2 GLN A 267       2.036  -4.145  -2.096  1.00 85.45           H
ATOM   4064 2HE2 GLN A 267       1.998  -3.346  -0.559  1.00 85.45           H
ATOM   4065  HN  GLN A 267       0.995  -8.599  -2.290  1.00 85.45           H
ATOM   4066  N   PHE A 268      -0.488  -9.991  -0.225  1.00 91.72           N
ATOM   4067  CA  PHE A 268      -1.352 -11.014   0.340  1.00 91.72           C
ATOM   4068  C   PHE A 268      -0.934 -11.355   1.772  1.00 91.72           C
ATOM   4069  O   PHE A 268      -1.746 -11.283   2.693  1.00 91.72           O
ATOM   4070  HA  PHE A 268      -2.366 -10.614   0.345  1.00 91.72           H
ATOM   4071  CB  PHE A 268      -1.200 -12.261  -0.534  1.00 91.72           C
ATOM   4072 1HB  PHE A 268      -1.448 -12.003  -1.563  1.00 91.72           H
ATOM   4073 2HB  PHE A 268      -0.155 -12.572  -0.526  1.00 91.72           H
ATOM   4074  CG  PHE A 268      -2.071 -13.439  -0.093  1.00 91.72           C
ATOM   4075  CD1 PHE A 268      -1.524 -14.459   0.621  1.00 91.72           C
ATOM   4076  HD1 PHE A 268      -0.465 -14.438   0.879  1.00 91.72           H
ATOM   4077  CD2 PHE A 268      -3.391 -13.466  -0.416  1.00 91.72           C
ATOM   4078  HD2 PHE A 268      -3.830 -12.649  -0.988  1.00 91.72           H
ATOM   4079  CE1 PHE A 268      -2.332 -15.553   1.029  1.00 91.72           C
ATOM   4080  HE1 PHE A 268      -1.894 -16.371   1.601  1.00 91.72           H
ATOM   4081  CE2 PHE A 268      -4.200 -14.560  -0.007  1.00 91.72           C
ATOM   4082  HE2 PHE A 268      -5.258 -14.582  -0.266  1.00 91.72           H
ATOM   4083  CZ  PHE A 268      -3.653 -15.580   0.707  1.00 91.72           C
ATOM   4084  HZ  PHE A 268      -4.274 -16.419   1.020  1.00 91.72           H
ATOM   4085  HN  PHE A 268       0.011 -10.266  -1.047  1.00 91.72           H
ATOM   4086  N   PRO A 269       0.335 -11.730   1.984  1.00 94.84           N
ATOM   4087  CA  PRO A 269       0.794 -12.118   3.321  1.00 94.84           C
ATOM   4088  C   PRO A 269       0.478 -11.062   4.367  1.00 94.84           C
ATOM   4089  O   PRO A 269       0.028 -11.386   5.465  1.00 94.84           O
ATOM   4090  HA  PRO A 269       0.268 -13.013   3.652  1.00 94.84           H
ATOM   4091  CB  PRO A 269       2.301 -12.310   3.145  1.00 94.84           C
ATOM   4092 1HB  PRO A 269       2.851 -11.395   3.365  1.00 94.84           H
ATOM   4093 2HB  PRO A 269       2.688 -13.081   3.811  1.00 94.84           H
ATOM   4094  CG  PRO A 269       2.438 -12.710   1.681  1.00 94.84           C
ATOM   4095 1HG  PRO A 269       3.448 -12.543   1.308  1.00 94.84           H
ATOM   4096 2HG  PRO A 269       2.226 -13.769   1.529  1.00 94.84           H
ATOM   4097  CD  PRO A 269       1.419 -11.820   0.989  1.00 94.84           C
ATOM   4098 1HD  PRO A 269       1.831 -10.838   0.757  1.00 94.84           H
ATOM   4099 2HD  PRO A 269       1.078 -12.250   0.047  1.00 94.84           H
ATOM   4100  N   TYR A 270       0.724  -9.814   3.996  1.00 91.95           N
ATOM   4101  CA  TYR A 270       0.525  -8.706   4.915  1.00 91.95           C
ATOM   4102  C   TYR A 270      -0.945  -8.592   5.325  1.00 91.95           C
ATOM   4103  O   TYR A 270      -1.253  -8.435   6.506  1.00 91.95           O
ATOM   4104  HA  TYR A 270       1.128  -8.893   5.803  1.00 91.95           H
ATOM   4105  CB  TYR A 270       0.928  -7.445   4.149  1.00 91.95           C
ATOM   4106 1HB  TYR A 270       1.998  -7.480   3.948  1.00 91.95           H
ATOM   4107 2HB  TYR A 270       0.422  -7.441   3.184  1.00 91.95           H
ATOM   4108  CG  TYR A 270       0.604  -6.142   4.883  1.00 91.95           C
ATOM   4109  CD1 TYR A 270      -0.307  -5.255   4.345  1.00 91.95           C
ATOM   4110  HD1 TYR A 270      -0.796  -5.484   3.398  1.00 91.95           H
ATOM   4111  CD2 TYR A 270       1.223  -5.853   6.082  1.00 91.95           C
ATOM   4112  HD2 TYR A 270       1.943  -6.553   6.506  1.00 91.95           H
ATOM   4113  CE1 TYR A 270      -0.611  -4.029   5.035  1.00 91.95           C
ATOM   4114  HE1 TYR A 270      -1.329  -3.320   4.622  1.00 91.95           H
ATOM   4115  CE2 TYR A 270       0.919  -4.626   6.772  1.00 91.95           C
ATOM   4116  HE2 TYR A 270       1.401  -4.385   7.719  1.00 91.95           H
ATOM   4117  CZ  TYR A 270       0.017  -3.775   6.215  1.00 91.95           C
ATOM   4118  OH  TYR A 270      -0.271  -2.616   6.866  1.00 91.95           O
ATOM   4119  HH  TYR A 270       0.206  -2.590   7.745  1.00 91.95           H
ATOM   4120  HN  TYR A 270       1.054  -9.555   3.088  1.00 91.95           H
ATOM   4121  N   ASN A 271      -1.813  -8.675   4.327  1.00 89.91           N
ATOM   4122  CA  ASN A 271      -3.234  -8.479   4.554  1.00 89.91           C
ATOM   4123  C   ASN A 271      -3.785  -9.654   5.364  1.00 89.91           C
ATOM   4124  O   ASN A 271      -4.790  -9.517   6.060  1.00 89.91           O
ATOM   4125  HA  ASN A 271      -3.311  -7.532   5.089  1.00 89.91           H
ATOM   4126  CB  ASN A 271      -4.000  -8.417   3.230  1.00 89.91           C
ATOM   4127 1HB  ASN A 271      -3.627  -9.186   2.554  1.00 89.91           H
ATOM   4128 2HB  ASN A 271      -5.054  -8.631   3.405  1.00 89.91           H
ATOM   4129  CG  ASN A 271      -3.854  -7.041   2.577  1.00 89.91           C
ATOM   4130  OD1 ASN A 271      -4.468  -6.066   2.978  1.00 89.91           O
ATOM   4131  ND2 ASN A 271      -3.009  -7.017   1.550  1.00 89.91           N
ATOM   4132 1HD2 ASN A 271      -2.537  -7.853   1.271  1.00 89.91           H
ATOM   4133 2HD2 ASN A 271      -2.846  -6.162   1.056  1.00 89.91           H
ATOM   4134  HN  ASN A 271      -1.559  -8.873   3.381  1.00 89.91           H
ATOM   4135  N   CYS A 272      -3.103 -10.784   5.246  1.00 94.93           N
ATOM   4136  CA  CYS A 272      -3.445 -11.951   6.040  1.00 94.93           C
ATOM   4137  C   CYS A 272      -3.276 -11.594   7.518  1.00 94.93           C
ATOM   4138  O   CYS A 272      -4.169 -11.843   8.326  1.00 94.93           O
ATOM   4139  HA  CYS A 272      -4.485 -12.189   5.815  1.00 94.93           H
ATOM   4140  CB  CYS A 272      -2.605 -13.168   5.648  1.00 94.93           C
ATOM   4141 1HB  CYS A 272      -1.549 -12.899   5.622  1.00 94.93           H
ATOM   4142 2HB  CYS A 272      -2.715 -13.953   6.397  1.00 94.93           H
ATOM   4143  SG  CYS A 272      -3.131 -13.791   4.009  1.00 94.93           S
ATOM   4144  HG  CYS A 272      -2.550 -12.827   3.301  1.00 94.93           H
ATOM   4145  HN  CYS A 272      -2.330 -10.908   4.623  1.00 94.93           H
ATOM   4146  N   ILE A 273      -2.125 -11.014   7.826  1.00 93.84           N
ATOM   4147  CA  ILE A 273      -1.820 -10.639   9.196  1.00 93.84           C
ATOM   4148  C   ILE A 273      -2.747  -9.501   9.628  1.00 93.84           C
ATOM   4149  O   ILE A 273      -3.217  -9.476  10.764  1.00 93.84           O
ATOM   4150  HA  ILE A 273      -2.021 -11.506   9.825  1.00 93.84           H
ATOM   4151  CB  ILE A 273      -0.333 -10.309   9.342  1.00 93.84           C
ATOM   4152  HB  ILE A 273      -0.092  -9.502   8.649  1.00 93.84           H
ATOM   4153  CG1 ILE A 273       0.536 -11.509   8.957  1.00 93.84           C
ATOM   4154 1HG1 ILE A 273       0.360 -11.769   7.914  1.00 93.84           H
ATOM   4155 2HG1 ILE A 273       1.589 -11.243   9.047  1.00 93.84           H
ATOM   4156  CG2 ILE A 273      -0.019  -9.803  10.751  1.00 93.84           C
ATOM   4157 1HG2 ILE A 273      -0.598  -8.901  10.951  1.00 93.84           H
ATOM   4158 2HG2 ILE A 273      -0.280 -10.571  11.479  1.00 93.84           H
ATOM   4159 3HG2 ILE A 273       1.044  -9.575  10.827  1.00 93.84           H
ATOM   4160  CD1 ILE A 273       0.230 -12.714   9.848  1.00 93.84           C
ATOM   4161 1HD1 ILE A 273       0.430 -12.458  10.888  1.00 93.84           H
ATOM   4162 2HD1 ILE A 273      -0.818 -12.992   9.737  1.00 93.84           H
ATOM   4163 3HD1 ILE A 273       0.861 -13.553   9.553  1.00 93.84           H
ATOM   4164  HN  ILE A 273      -1.410 -10.802   7.160  1.00 93.84           H
ATOM   4165  N   LEU A 274      -2.984  -8.588   8.698  1.00 90.52           N
ATOM   4166  CA  LEU A 274      -3.818  -7.432   8.979  1.00 90.52           C
ATOM   4167  C   LEU A 274      -5.222  -7.903   9.364  1.00 90.52           C
ATOM   4168  O   LEU A 274      -5.866  -7.306  10.225  1.00 90.52           O
ATOM   4169  HA  LEU A 274      -3.381  -6.914   9.833  1.00 90.52           H
ATOM   4170  CB  LEU A 274      -3.798  -6.457   7.800  1.00 90.52           C
ATOM   4171 1HB  LEU A 274      -2.762  -6.304   7.498  1.00 90.52           H
ATOM   4172 2HB  LEU A 274      -4.309  -6.925   6.958  1.00 90.52           H
ATOM   4173  CG  LEU A 274      -4.435  -5.089   8.050  1.00 90.52           C
ATOM   4174  HG  LEU A 274      -5.408  -5.245   8.516  1.00 90.52           H
ATOM   4175  CD1 LEU A 274      -3.594  -4.262   9.025  1.00 90.52           C
ATOM   4176 1HD1 LEU A 274      -3.516  -4.790   9.975  1.00 90.52           H
ATOM   4177 2HD1 LEU A 274      -2.598  -4.113   8.609  1.00 90.52           H
ATOM   4178 3HD1 LEU A 274      -4.070  -3.295   9.185  1.00 90.52           H
ATOM   4179  CD2 LEU A 274      -4.679  -4.349   6.733  1.00 90.52           C
ATOM   4180 1HD2 LEU A 274      -3.730  -4.203   6.217  1.00 90.52           H
ATOM   4181 2HD2 LEU A 274      -5.348  -4.936   6.105  1.00 90.52           H
ATOM   4182 3HD2 LEU A 274      -5.132  -3.379   6.940  1.00 90.52           H
ATOM   4183  HN  LEU A 274      -2.617  -8.629   7.768  1.00 90.52           H
ATOM   4184  N   LEU A 275      -5.655  -8.969   8.707  1.00 92.92           N
ATOM   4185  CA  LEU A 275      -6.965  -9.534   8.979  1.00 92.92           C
ATOM   4186  C   LEU A 275      -7.011 -10.033  10.424  1.00 92.92           C
ATOM   4187  O   LEU A 275      -7.964  -9.755  11.151  1.00 92.92           O
ATOM   4188  HA  LEU A 275      -7.696  -8.734   8.866  1.00 92.92           H
ATOM   4189  CB  LEU A 275      -7.309 -10.610   7.946  1.00 92.92           C
ATOM   4190 1HB  LEU A 275      -7.280 -10.157   6.955  1.00 92.92           H
ATOM   4191 2HB  LEU A 275      -6.531 -11.372   7.972  1.00 92.92           H
ATOM   4192  CG  LEU A 275      -8.664 -11.298   8.121  1.00 92.92           C
ATOM   4193  HG  LEU A 275      -8.710 -11.711   9.129  1.00 92.92           H
ATOM   4194  CD1 LEU A 275      -9.811 -10.294   7.992  1.00 92.92           C
ATOM   4195 1HD1 LEU A 275      -9.708  -9.525   8.758  1.00 92.92           H
ATOM   4196 2HD1 LEU A 275      -9.779  -9.831   7.006  1.00 92.92           H
ATOM   4197 3HD1 LEU A 275     -10.762 -10.810   8.121  1.00 92.92           H
ATOM   4198  CD2 LEU A 275      -8.815 -12.468   7.147  1.00 92.92           C
ATOM   4199 1HD2 LEU A 275      -8.739 -12.101   6.123  1.00 92.92           H
ATOM   4200 2HD2 LEU A 275      -8.026 -13.198   7.330  1.00 92.92           H
ATOM   4201 3HD2 LEU A 275      -9.786 -12.940   7.293  1.00 92.92           H
ATOM   4202  HN  LEU A 275      -5.128  -9.443   8.001  1.00 92.92           H
ATOM   4203  N   VAL A 276      -5.968 -10.760  10.799  1.00 94.75           N
ATOM   4204  CA  VAL A 276      -5.883 -11.309  12.142  1.00 94.75           C
ATOM   4205  C   VAL A 276      -5.964 -10.170  13.160  1.00 94.75           C
ATOM   4206  O   VAL A 276      -6.698 -10.262  14.143  1.00 94.75           O
ATOM   4207  HA  VAL A 276      -6.740 -11.967  12.283  1.00 94.75           H
ATOM   4208  CB  VAL A 276      -4.612 -12.148  12.284  1.00 94.75           C
ATOM   4209  HB  VAL A 276      -3.764 -11.522  12.007  1.00 94.75           H
ATOM   4210  CG1 VAL A 276      -4.411 -12.598  13.732  1.00 94.75           C
ATOM   4211 1HG1 VAL A 276      -4.325 -11.722  14.376  1.00 94.75           H
ATOM   4212 2HG1 VAL A 276      -5.263 -13.199  14.048  1.00 94.75           H
ATOM   4213 3HG1 VAL A 276      -3.500 -13.193  13.805  1.00 94.75           H
ATOM   4214  CG2 VAL A 276      -4.638 -13.349  11.336  1.00 94.75           C
ATOM   4215 1HG2 VAL A 276      -5.499 -13.976  11.568  1.00 94.75           H
ATOM   4216 2HG2 VAL A 276      -4.712 -12.997  10.306  1.00 94.75           H
ATOM   4217 3HG2 VAL A 276      -3.723 -13.928  11.457  1.00 94.75           H
ATOM   4218  HN  VAL A 276      -5.193 -10.974  10.205  1.00 94.75           H
ATOM   4219  N   GLN A 277      -5.200  -9.122  12.890  1.00 91.20           N
ATOM   4220  CA  GLN A 277      -5.157  -7.977  13.784  1.00 91.20           C
ATOM   4221  C   GLN A 277      -6.539  -7.327  13.881  1.00 91.20           C
ATOM   4222  O   GLN A 277      -6.925  -6.837  14.941  1.00 91.20           O
ATOM   4223  HA  GLN A 277      -4.868  -8.378  14.755  1.00 91.20           H
ATOM   4224  CB  GLN A 277      -4.106  -6.963  13.326  1.00 91.20           C
ATOM   4225 1HB  GLN A 277      -4.218  -6.775  12.259  1.00 91.20           H
ATOM   4226 2HB  GLN A 277      -4.266  -6.013  13.836  1.00 91.20           H
ATOM   4227  CG  GLN A 277      -2.692  -7.472  13.615  1.00 91.20           C
ATOM   4228 1HG  GLN A 277      -2.613  -7.764  14.662  1.00 91.20           H
ATOM   4229 2HG  GLN A 277      -2.494  -8.363  13.020  1.00 91.20           H
ATOM   4230  CD  GLN A 277      -1.648  -6.399  13.298  1.00 91.20           C
ATOM   4231  OE1 GLN A 277      -1.862  -5.507  12.494  1.00 91.20           O
ATOM   4232  NE2 GLN A 277      -0.511  -6.534  13.975  1.00 91.20           N
ATOM   4233 1HE2 GLN A 277      -0.401  -7.290  14.621  1.00 91.20           H
ATOM   4234 2HE2 GLN A 277       0.233  -5.881  13.837  1.00 91.20           H
ATOM   4235  HN  GLN A 277      -4.618  -9.048  12.080  1.00 91.20           H
ATOM   4236  N   THR A 278      -7.246  -7.346  12.761  1.00 92.10           N
ATOM   4237  CA  THR A 278      -8.556  -6.720  12.692  1.00 92.10           C
ATOM   4238  C   THR A 278      -9.552  -7.471  13.579  1.00 92.10           C
ATOM   4239  O   THR A 278     -10.325  -6.853  14.311  1.00 92.10           O
ATOM   4240  HA  THR A 278      -8.475  -5.708  13.088  1.00 92.10           H
ATOM   4241  CB  THR A 278      -8.976  -6.661  11.222  1.00 92.10           C
ATOM   4242  HB  THR A 278      -9.123  -7.663  10.819  1.00 92.10           H
ATOM   4243  OG1 THR A 278      -7.951  -5.892  10.599  1.00 92.10           O
ATOM   4244  HG1 THR A 278      -7.274  -6.499  10.181  1.00 92.10           H
ATOM   4245  CG2 THR A 278     -10.245  -5.834  11.008  1.00 92.10           C
ATOM   4246 1HG2 THR A 278     -10.074  -4.813  11.350  1.00 92.10           H
ATOM   4247 2HG2 THR A 278     -11.066  -6.274  11.574  1.00 92.10           H
ATOM   4248 3HG2 THR A 278     -10.498  -5.825   9.948  1.00 92.10           H
ATOM   4249  HN  THR A 278      -6.939  -7.777  11.912  1.00 92.10           H
ATOM   4250  N   ILE A 279      -9.502  -8.791  13.484  1.00 92.46           N
ATOM   4251  CA  ILE A 279     -10.392  -9.632  14.267  1.00 92.46           C
ATOM   4252  C   ILE A 279     -10.050  -9.487  15.751  1.00 92.46           C
ATOM   4253  O   ILE A 279     -10.943  -9.375  16.589  1.00 92.46           O
ATOM   4254  HA  ILE A 279     -11.408  -9.268  14.109  1.00 92.46           H
ATOM   4255  CB  ILE A 279     -10.345 -11.076  13.763  1.00 92.46           C
ATOM   4256  HB  ILE A 279      -9.306 -11.405  13.766  1.00 92.46           H
ATOM   4257  CG1 ILE A 279     -10.845 -11.170  12.320  1.00 92.46           C
ATOM   4258 1HG1 ILE A 279     -11.926 -11.036  12.297  1.00 92.46           H
ATOM   4259 2HG1 ILE A 279     -10.411 -10.365  11.728  1.00 92.46           H
ATOM   4260  CG2 ILE A 279     -11.117 -12.008  14.699  1.00 92.46           C
ATOM   4261 1HG2 ILE A 279     -10.676 -11.971  15.695  1.00 92.46           H
ATOM   4262 2HG2 ILE A 279     -12.158 -11.690  14.751  1.00 92.46           H
ATOM   4263 3HG2 ILE A 279     -11.068 -13.028  14.318  1.00 92.46           H
ATOM   4264  CD1 ILE A 279     -10.479 -12.520  11.700  1.00 92.46           C
ATOM   4265 1HD1 ILE A 279      -9.395 -12.640  11.704  1.00 92.46           H
ATOM   4266 2HD1 ILE A 279     -10.935 -13.322  12.281  1.00 92.46           H
ATOM   4267 3HD1 ILE A 279     -10.846 -12.561  10.675  1.00 92.46           H
ATOM   4268  HN  ILE A 279      -8.869  -9.286  12.888  1.00 92.46           H
ATOM   4269  N   ASP A 280      -8.755  -9.493  16.030  1.00 91.64           N
ATOM   4270  CA  ASP A 280      -8.285  -9.414  17.403  1.00 91.64           C
ATOM   4271  C   ASP A 280      -8.690  -8.064  17.999  1.00 91.64           C
ATOM   4272  O   ASP A 280      -9.001  -7.973  19.185  1.00 91.64           O
ATOM   4273  HA  ASP A 280      -8.756 -10.253  17.916  1.00 91.64           H
ATOM   4274  CB  ASP A 280      -6.761  -9.523  17.471  1.00 91.64           C
ATOM   4275 1HB  ASP A 280      -6.434 -10.423  16.950  1.00 91.64           H
ATOM   4276 2HB  ASP A 280      -6.309  -8.675  16.957  1.00 91.64           H
ATOM   4277  CG  ASP A 280      -6.278  -9.564  18.922  1.00 91.64           C
ATOM   4278  OD1 ASP A 280      -6.843 -10.376  19.686  1.00 91.64           O
ATOM   4279  OD2 ASP A 280      -5.354  -8.782  19.235  1.00 91.64           O
ATOM   4280  HN  ASP A 280      -8.034  -9.551  15.340  1.00 91.64           H
ATOM   4281  N   ALA A 281      -8.672  -7.048  17.148  1.00 90.69           N
ATOM   4282  CA  ALA A 281      -9.033  -5.708  17.575  1.00 90.69           C
ATOM   4283  C   ALA A 281     -10.474  -5.713  18.091  1.00 90.69           C
ATOM   4284  O   ALA A 281     -10.829  -4.915  18.958  1.00 90.69           O
ATOM   4285  HA  ALA A 281      -8.365  -5.427  18.390  1.00 90.69           H
ATOM   4286  CB  ALA A 281      -8.833  -4.730  16.415  1.00 90.69           C
ATOM   4287 1HB  ALA A 281      -7.788  -4.743  16.105  1.00 90.69           H
ATOM   4288 2HB  ALA A 281      -9.464  -5.027  15.577  1.00 90.69           H
ATOM   4289 3HB  ALA A 281      -9.105  -3.725  16.736  1.00 90.69           H
ATOM   4290  HN  ALA A 281      -8.416  -7.131  16.185  1.00 90.69           H
ATOM   4291  N   TYR A 282     -11.264  -6.620  17.537  1.00 79.25           N
ATOM   4292  CA  TYR A 282     -12.667  -6.715  17.904  1.00 79.25           C
ATOM   4293  C   TYR A 282     -12.875  -7.752  19.009  1.00 79.25           C
ATOM   4294  O   TYR A 282     -13.557  -7.483  19.997  1.00 79.25           O
ATOM   4295  HA  TYR A 282     -12.986  -5.738  18.267  1.00 79.25           H
ATOM   4296  CB  TYR A 282     -13.402  -7.175  16.643  1.00 79.25           C
ATOM   4297 1HB  TYR A 282     -13.170  -6.490  15.829  1.00 79.25           H
ATOM   4298 2HB  TYR A 282     -13.024  -8.156  16.352  1.00 79.25           H
ATOM   4299  CG  TYR A 282     -14.921  -7.258  16.804  1.00 79.25           C
ATOM   4300  CD1 TYR A 282     -15.532  -8.484  16.972  1.00 79.25           C
ATOM   4301  HD1 TYR A 282     -14.932  -9.394  16.989  1.00 79.25           H
ATOM   4302  CD2 TYR A 282     -15.681  -6.106  16.782  1.00 79.25           C
ATOM   4303  HD2 TYR A 282     -15.198  -5.137  16.650  1.00 79.25           H
ATOM   4304  CE1 TYR A 282     -16.962  -8.561  17.123  1.00 79.25           C
ATOM   4305  HE1 TYR A 282     -17.457  -9.523  17.256  1.00 79.25           H
ATOM   4306  CE2 TYR A 282     -17.111  -6.183  16.933  1.00 79.25           C
ATOM   4307  HE2 TYR A 282     -17.722  -5.281  16.917  1.00 79.25           H
ATOM   4308  CZ  TYR A 282     -17.681  -7.407  17.096  1.00 79.25           C
ATOM   4309  OH  TYR A 282     -19.031  -7.480  17.240  1.00 79.25           O
ATOM   4310  HH  TYR A 282     -19.428  -6.563  17.209  1.00 79.25           H
ATOM   4311  HN  TYR A 282     -10.961  -7.281  16.850  1.00 79.25           H
ATOM   4312  N   ALA A 283     -12.275  -8.916  18.806  1.00 88.96           N
ATOM   4313  CA  ALA A 283     -12.595 -10.075  19.621  1.00 88.96           C
ATOM   4314  C   ALA A 283     -11.616 -10.152  20.795  1.00 88.96           C
ATOM   4315  O   ALA A 283     -11.902 -10.794  21.805  1.00 88.96           O
ATOM   4316  HA  ALA A 283     -13.604  -9.940  20.009  1.00 88.96           H
ATOM   4317  CB  ALA A 283     -12.565 -11.334  18.753  1.00 88.96           C
ATOM   4318 1HB  ALA A 283     -13.298 -11.241  17.952  1.00 88.96           H
ATOM   4319 2HB  ALA A 283     -11.570 -11.456  18.323  1.00 88.96           H
ATOM   4320 3HB  ALA A 283     -12.804 -12.204  19.365  1.00 88.96           H
ATOM   4321  HN  ALA A 283     -11.584  -9.073  18.100  1.00 88.96           H
ATOM   4322  N   MET A 284     -10.482  -9.490  20.623  1.00 82.29           N
ATOM   4323  CA  MET A 284      -9.456  -9.482  21.652  1.00 82.29           C
ATOM   4324  C   MET A 284      -9.172 -10.900  22.154  1.00 82.29           C
ATOM   4325  O   MET A 284      -9.088 -11.130  23.359  1.00 82.29           O
ATOM   4326  HA  MET A 284      -8.565  -9.074  21.175  1.00 82.29           H
ATOM   4327  CB  MET A 284      -9.912  -8.608  22.822  1.00 82.29           C
ATOM   4328 1HB  MET A 284     -10.798  -9.045  23.283  1.00 82.29           H
ATOM   4329 2HB  MET A 284      -9.135  -8.582  23.586  1.00 82.29           H
ATOM   4330  CG  MET A 284     -10.223  -7.185  22.354  1.00 82.29           C
ATOM   4331 1HG  MET A 284      -9.331  -6.733  21.921  1.00 82.29           H
ATOM   4332 2HG  MET A 284     -10.981  -7.208  21.571  1.00 82.29           H
ATOM   4333  SD  MET A 284     -10.798  -6.203  23.729  1.00 82.29           S
ATOM   4334  CE  MET A 284     -11.171  -4.675  22.884  1.00 82.29           C
ATOM   4335 1HE  MET A 284     -10.267  -4.291  22.412  1.00 82.29           H
ATOM   4336 2HE  MET A 284     -11.929  -4.857  22.122  1.00 82.29           H
ATOM   4337 3HE  MET A 284     -11.545  -3.945  23.602  1.00 82.29           H
ATOM   4338  HN  MET A 284     -10.260  -8.966  19.801  1.00 82.29           H
ATOM   4339  N   PHE A 285      -9.034 -11.813  21.203  1.00 84.94           N
ATOM   4340  CA  PHE A 285      -8.951 -13.226  21.530  1.00 84.94           C
ATOM   4341  C   PHE A 285      -7.508 -13.635  21.833  1.00 84.94           C
ATOM   4342  O   PHE A 285      -7.266 -14.709  22.382  1.00 84.94           O
ATOM   4343  HA  PHE A 285      -9.567 -13.391  22.414  1.00 84.94           H
ATOM   4344  CB  PHE A 285      -9.440 -13.998  20.303  1.00 84.94           C
ATOM   4345 1HB  PHE A 285      -9.585 -15.043  20.578  1.00 84.94           H
ATOM   4346 2HB  PHE A 285     -10.414 -13.609  20.006  1.00 84.94           H
ATOM   4347  CG  PHE A 285      -8.492 -13.928  19.105  1.00 84.94           C
ATOM   4348  CD1 PHE A 285      -8.622 -12.927  18.192  1.00 84.94           C
ATOM   4349  HD1 PHE A 285      -9.401 -12.176  18.315  1.00 84.94           H
ATOM   4350  CD2 PHE A 285      -7.519 -14.866  18.951  1.00 84.94           C
ATOM   4351  HD2 PHE A 285      -7.414 -15.667  19.682  1.00 84.94           H
ATOM   4352  CE1 PHE A 285      -7.741 -12.862  17.080  1.00 84.94           C
ATOM   4353  HE1 PHE A 285      -7.846 -12.060  16.349  1.00 84.94           H
ATOM   4354  CE2 PHE A 285      -6.638 -14.800  17.839  1.00 84.94           C
ATOM   4355  HE2 PHE A 285      -5.859 -15.552  17.716  1.00 84.94           H
ATOM   4356  CZ  PHE A 285      -6.768 -13.800  16.927  1.00 84.94           C
ATOM   4357  HZ  PHE A 285      -6.093 -13.750  16.073  1.00 84.94           H
ATOM   4358  HN  PHE A 285      -8.978 -11.601  20.228  1.00 84.94           H
ATOM   4359  N   ILE A 286      -6.587 -12.757  21.463  1.00 86.09           N
ATOM   4360  CA  ILE A 286      -5.176 -13.005  21.705  1.00 86.09           C
ATOM   4361  C   ILE A 286      -4.815 -12.537  23.116  1.00 86.09           C
ATOM   4362  O   ILE A 286      -4.678 -11.339  23.361  1.00 86.09           O
ATOM   4363  HA  ILE A 286      -5.019 -14.082  21.648  1.00 86.09           H
ATOM   4364  CB  ILE A 286      -4.324 -12.364  20.607  1.00 86.09           C
ATOM   4365  HB  ILE A 286      -4.519 -11.292  20.606  1.00 86.09           H
ATOM   4366  CG1 ILE A 286      -4.716 -12.896  19.228  1.00 86.09           C
ATOM   4367 1HG1 ILE A 286      -4.499 -13.963  19.170  1.00 86.09           H
ATOM   4368 2HG1 ILE A 286      -5.790 -12.782  19.082  1.00 86.09           H
ATOM   4369  CG2 ILE A 286      -2.832 -12.553  20.892  1.00 86.09           C
ATOM   4370 1HG2 ILE A 286      -2.583 -12.087  21.845  1.00 86.09           H
ATOM   4371 2HG2 ILE A 286      -2.603 -13.617  20.936  1.00 86.09           H
ATOM   4372 3HG2 ILE A 286      -2.250 -12.088  20.096  1.00 86.09           H
ATOM   4373  CD1 ILE A 286      -3.964 -12.156  18.120  1.00 86.09           C
ATOM   4374 1HD1 ILE A 286      -4.203 -11.094  18.166  1.00 86.09           H
ATOM   4375 2HD1 ILE A 286      -2.891 -12.293  18.256  1.00 86.09           H
ATOM   4376 3HD1 ILE A 286      -4.262 -12.554  17.150  1.00 86.09           H
ATOM   4377  HN  ILE A 286      -6.792 -11.891  21.007  1.00 86.09           H
ATOM   4378  N   SER A 287      -4.671 -13.506  24.008  1.00 84.65           N
ATOM   4379  CA  SER A 287      -4.330 -13.208  25.388  1.00 84.65           C
ATOM   4380  C   SER A 287      -2.903 -13.673  25.687  1.00 84.65           C
ATOM   4381  O   SER A 287      -2.323 -13.293  26.702  1.00 84.65           O
ATOM   4382  HA  SER A 287      -4.406 -12.125  25.477  1.00 84.65           H
ATOM   4383  CB  SER A 287      -5.316 -13.869  26.354  1.00 84.65           C
ATOM   4384 1HB  SER A 287      -5.014 -13.658  27.380  1.00 84.65           H
ATOM   4385 2HB  SER A 287      -6.305 -13.432  26.217  1.00 84.65           H
ATOM   4386  OG  SER A 287      -5.389 -15.278  26.161  1.00 84.65           O
ATOM   4387  HG  SER A 287      -6.074 -15.673  26.775  1.00 84.65           H
ATOM   4388  HN  SER A 287      -4.783 -14.478  23.800  1.00 84.65           H
ATOM   4389  N   ASN A 288      -2.379 -14.488  24.783  1.00 86.06           N
ATOM   4390  CA  ASN A 288      -1.065 -15.076  24.978  1.00 86.06           C
ATOM   4391  C   ASN A 288       0.002 -14.118  24.445  1.00 86.06           C
ATOM   4392  O   ASN A 288      -0.033 -13.731  23.278  1.00 86.06           O
ATOM   4393  HA  ASN A 288      -0.980 -15.238  26.053  1.00 86.06           H
ATOM   4394  CB  ASN A 288      -0.935 -16.398  24.219  1.00 86.06           C
ATOM   4395 1HB  ASN A 288      -1.782 -17.042  24.455  1.00 86.06           H
ATOM   4396 2HB  ASN A 288      -0.966 -16.210  23.146  1.00 86.06           H
ATOM   4397  CG  ASN A 288       0.370 -17.111  24.579  1.00 86.06           C
ATOM   4398  OD1 ASN A 288       1.448 -16.539  24.556  1.00 86.06           O
ATOM   4399  ND2 ASN A 288       0.214 -18.389  24.913  1.00 86.06           N
ATOM   4400 1HD2 ASN A 288      -0.698 -18.798  24.912  1.00 86.06           H
ATOM   4401 2HD2 ASN A 288       1.009 -18.941  25.165  1.00 86.06           H
ATOM   4402  HN  ASN A 288      -2.836 -14.747  23.932  1.00 86.06           H
ATOM   4403  N   CYS A 289       0.926 -13.762  25.326  1.00 90.90           N
ATOM   4404  CA  CYS A 289       1.931 -12.766  24.996  1.00 90.90           C
ATOM   4405  C   CYS A 289       2.811 -13.324  23.876  1.00 90.90           C
ATOM   4406  O   CYS A 289       3.186 -12.598  22.957  1.00 90.90           O
ATOM   4407  HA  CYS A 289       1.394 -11.879  24.661  1.00 90.90           H
ATOM   4408  CB  CYS A 289       2.754 -12.365  26.222  1.00 90.90           C
ATOM   4409 1HB  CYS A 289       2.095 -11.998  27.009  1.00 90.90           H
ATOM   4410 2HB  CYS A 289       3.273 -13.236  26.622  1.00 90.90           H
ATOM   4411  SG  CYS A 289       3.964 -11.070  25.767  1.00 90.90           S
ATOM   4412  HN  CYS A 289       0.994 -14.142  26.249  1.00 90.90           H
ATOM   4413  N   ALA A 290       3.114 -14.609  23.989  1.00 92.96           N
ATOM   4414  CA  ALA A 290       4.007 -15.253  23.041  1.00 92.96           C
ATOM   4415  C   ALA A 290       3.399 -15.175  21.640  1.00 92.96           C
ATOM   4416  O   ALA A 290       4.101 -14.894  20.669  1.00 92.96           O
ATOM   4417  HA  ALA A 290       4.950 -14.707  23.050  1.00 92.96           H
ATOM   4418  CB  ALA A 290       4.268 -16.694  23.484  1.00 92.96           C
ATOM   4419 1HB  ALA A 290       4.727 -16.693  24.473  1.00 92.96           H
ATOM   4420 2HB  ALA A 290       3.324 -17.239  23.522  1.00 92.96           H
ATOM   4421 3HB  ALA A 290       4.938 -17.177  22.773  1.00 92.96           H
ATOM   4422  HN  ALA A 290       2.761 -15.205  24.710  1.00 92.96           H
ATOM   4423  N   VAL A 291       2.100 -15.429  21.578  1.00 93.32           N
ATOM   4424  CA  VAL A 291       1.389 -15.390  20.311  1.00 93.32           C
ATOM   4425  C   VAL A 291       1.396 -13.958  19.771  1.00 93.32           C
ATOM   4426  O   VAL A 291       1.623 -13.740  18.582  1.00 93.32           O
ATOM   4427  HA  VAL A 291       1.927 -16.030  19.612  1.00 93.32           H
ATOM   4428  CB  VAL A 291      -0.021 -15.957  20.484  1.00 93.32           C
ATOM   4429  HB  VAL A 291      -0.530 -15.364  21.244  1.00 93.32           H
ATOM   4430  CG1 VAL A 291      -0.821 -15.843  19.185  1.00 93.32           C
ATOM   4431 1HG1 VAL A 291      -0.899 -14.794  18.898  1.00 93.32           H
ATOM   4432 2HG1 VAL A 291      -0.315 -16.399  18.396  1.00 93.32           H
ATOM   4433 3HG1 VAL A 291      -1.820 -16.253  19.337  1.00 93.32           H
ATOM   4434  CG2 VAL A 291       0.027 -17.406  20.973  1.00 93.32           C
ATOM   4435 1HG2 VAL A 291       0.563 -18.017  20.246  1.00 93.32           H
ATOM   4436 2HG2 VAL A 291       0.542 -17.450  21.933  1.00 93.32           H
ATOM   4437 3HG2 VAL A 291      -0.988 -17.785  21.087  1.00 93.32           H
ATOM   4438  HN  VAL A 291       1.536 -15.657  22.371  1.00 93.32           H
ATOM   4439  N   SER A 292       1.143 -13.019  20.672  1.00 93.54           N
ATOM   4440  CA  SER A 292       1.083 -11.617  20.294  1.00 93.54           C
ATOM   4441  C   SER A 292       2.433 -11.169  19.731  1.00 93.54           C
ATOM   4442  O   SER A 292       2.486 -10.449  18.735  1.00 93.54           O
ATOM   4443  HA  SER A 292       0.310 -11.558  19.529  1.00 93.54           H
ATOM   4444  CB  SER A 292       0.688 -10.743  21.486  1.00 93.54           C
ATOM   4445 1HB  SER A 292      -0.225 -11.133  21.935  1.00 93.54           H
ATOM   4446 2HB  SER A 292       1.466 -10.796  22.248  1.00 93.54           H
ATOM   4447  OG  SER A 292       0.488  -9.384  21.108  1.00 93.54           O
ATOM   4448  HG  SER A 292      -0.345  -9.300  20.560  1.00 93.54           H
ATOM   4449  HN  SER A 292       0.982 -13.203  21.641  1.00 93.54           H
ATOM   4450  N   THR A 293       3.492 -11.613  20.392  1.00 90.46           N
ATOM   4451  CA  THR A 293       4.836 -11.231  19.997  1.00 90.46           C
ATOM   4452  C   THR A 293       5.132 -11.714  18.576  1.00 90.46           C
ATOM   4453  O   THR A 293       5.644 -10.957  17.752  1.00 90.46           O
ATOM   4454  HA  THR A 293       4.894 -10.142  19.983  1.00 90.46           H
ATOM   4455  CB  THR A 293       5.811 -11.780  21.041  1.00 90.46           C
ATOM   4456  HB  THR A 293       5.763 -12.868  21.083  1.00 90.46           H
ATOM   4457  OG1 THR A 293       5.452 -11.102  22.241  1.00 90.46           O
ATOM   4458  HG1 THR A 293       4.796 -11.650  22.761  1.00 90.46           H
ATOM   4459  CG2 THR A 293       7.254 -11.342  20.782  1.00 90.46           C
ATOM   4460 1HG2 THR A 293       7.313 -10.254  20.808  1.00 90.46           H
ATOM   4461 2HG2 THR A 293       7.573 -11.701  19.804  1.00 90.46           H
ATOM   4462 3HG2 THR A 293       7.903 -11.759  21.552  1.00 90.46           H
ATOM   4463  HN  THR A 293       3.441 -12.223  21.184  1.00 90.46           H
ATOM   4464  N   ASN A 294       4.797 -12.973  18.331  1.00 92.00           N
ATOM   4465  CA  ASN A 294       5.086 -13.588  17.047  1.00 92.00           C
ATOM   4466  C   ASN A 294       4.279 -12.882  15.955  1.00 92.00           C
ATOM   4467  O   ASN A 294       4.770 -12.685  14.845  1.00 92.00           O
ATOM   4468  HA  ASN A 294       6.161 -13.475  16.910  1.00 92.00           H
ATOM   4469  CB  ASN A 294       4.692 -15.066  17.044  1.00 92.00           C
ATOM   4470 1HB  ASN A 294       3.696 -15.182  17.471  1.00 92.00           H
ATOM   4471 2HB  ASN A 294       4.643 -15.431  16.018  1.00 92.00           H
ATOM   4472  CG  ASN A 294       5.695 -15.903  17.841  1.00 92.00           C
ATOM   4473  OD1 ASN A 294       6.824 -15.506  18.077  1.00 92.00           O
ATOM   4474  ND2 ASN A 294       5.221 -17.079  18.241  1.00 92.00           N
ATOM   4475 1HD2 ASN A 294       4.284 -17.345  18.013  1.00 92.00           H
ATOM   4476 2HD2 ASN A 294       5.801 -17.699  18.769  1.00 92.00           H
ATOM   4477  HN  ASN A 294       4.338 -13.567  18.991  1.00 92.00           H
ATOM   4478  N   ILE A 295       3.055 -12.519  16.309  1.00 92.04           N
ATOM   4479  CA  ILE A 295       2.168 -11.859  15.367  1.00 92.04           C
ATOM   4480  C   ILE A 295       2.765 -10.507  14.973  1.00 92.04           C
ATOM   4481  O   ILE A 295       2.743 -10.132  13.801  1.00 92.04           O
ATOM   4482  HA  ILE A 295       2.113 -12.485  14.476  1.00 92.04           H
ATOM   4483  CB  ILE A 295       0.753 -11.763  15.940  1.00 92.04           C
ATOM   4484  HB  ILE A 295       0.826 -11.452  16.982  1.00 92.04           H
ATOM   4485  CG1 ILE A 295       0.061 -13.128  15.924  1.00 92.04           C
ATOM   4486 1HG1 ILE A 295      -0.130 -13.430  14.894  1.00 92.04           H
ATOM   4487 2HG1 ILE A 295       0.720 -13.879  16.359  1.00 92.04           H
ATOM   4488  CG2 ILE A 295      -0.065 -10.697  15.207  1.00 92.04           C
ATOM   4489 1HG2 ILE A 295       0.422  -9.728  15.314  1.00 92.04           H
ATOM   4490 2HG2 ILE A 295      -0.132 -10.955  14.150  1.00 92.04           H
ATOM   4491 3HG2 ILE A 295      -1.066 -10.650  15.634  1.00 92.04           H
ATOM   4492  CD1 ILE A 295      -1.256 -13.084  16.701  1.00 92.04           C
ATOM   4493 1HD1 ILE A 295      -1.058 -12.805  17.736  1.00 92.04           H
ATOM   4494 2HD1 ILE A 295      -1.922 -12.349  16.248  1.00 92.04           H
ATOM   4495 3HD1 ILE A 295      -1.727 -14.067  16.674  1.00 92.04           H
ATOM   4496  HN  ILE A 295       2.668 -12.669  17.219  1.00 92.04           H
ATOM   4497  N   ASP A 296       3.284  -9.811  15.973  1.00 93.36           N
ATOM   4498  CA  ASP A 296       3.834  -8.484  15.756  1.00 93.36           C
ATOM   4499  C   ASP A 296       5.044  -8.584  14.825  1.00 93.36           C
ATOM   4500  O   ASP A 296       5.220  -7.751  13.937  1.00 93.36           O
ATOM   4501  HA  ASP A 296       3.020  -7.904  15.321  1.00 93.36           H
ATOM   4502  CB  ASP A 296       4.301  -7.858  17.072  1.00 93.36           C
ATOM   4503 1HB  ASP A 296       4.798  -8.613  17.681  1.00 93.36           H
ATOM   4504 2HB  ASP A 296       5.036  -7.079  16.868  1.00 93.36           H
ATOM   4505  CG  ASP A 296       3.122  -7.266  17.846  1.00 93.36           C
ATOM   4506  OD1 ASP A 296       1.975  -7.585  17.465  1.00 93.36           O
ATOM   4507  OD2 ASP A 296       3.394  -6.508  18.802  1.00 93.36           O
ATOM   4508  HN  ASP A 296       3.332 -10.139  16.917  1.00 93.36           H
ATOM   4509  N   ILE A 297       5.847  -9.611  15.059  1.00 93.29           N
ATOM   4510  CA  ILE A 297       7.019  -9.849  14.234  1.00 93.29           C
ATOM   4511  C   ILE A 297       6.575 -10.175  12.807  1.00 93.29           C
ATOM   4512  O   ILE A 297       7.127  -9.644  11.844  1.00 93.29           O
ATOM   4513  HA  ILE A 297       7.597  -8.925  14.213  1.00 93.29           H
ATOM   4514  CB  ILE A 297       7.908 -10.924  14.862  1.00 93.29           C
ATOM   4515  HB  ILE A 297       7.281 -11.776  15.125  1.00 93.29           H
ATOM   4516  CG1 ILE A 297       8.549 -10.418  16.156  1.00 93.29           C
ATOM   4517 1HG1 ILE A 297       9.261  -9.625  15.928  1.00 93.29           H
ATOM   4518 2HG1 ILE A 297       7.783  -9.984  16.799  1.00 93.29           H
ATOM   4519  CG2 ILE A 297       8.953 -11.424  13.862  1.00 93.29           C
ATOM   4520 1HG2 ILE A 297       8.451 -11.850  12.994  1.00 93.29           H
ATOM   4521 2HG2 ILE A 297       9.582 -10.591  13.547  1.00 93.29           H
ATOM   4522 3HG2 ILE A 297       9.572 -12.187  14.335  1.00 93.29           H
ATOM   4523  CD1 ILE A 297       9.261 -11.553  16.895  1.00 93.29           C
ATOM   4524 1HD1 ILE A 297       8.541 -12.333  17.143  1.00 93.29           H
ATOM   4525 2HD1 ILE A 297      10.041 -11.969  16.258  1.00 93.29           H
ATOM   4526 3HD1 ILE A 297       9.707 -11.166  17.812  1.00 93.29           H
ATOM   4527  HN  ILE A 297       5.708 -10.273  15.796  1.00 93.29           H
ATOM   4528  N   CYS A 298       5.581 -11.047  12.715  1.00 94.85           N
ATOM   4529  CA  CYS A 298       5.066 -11.462  11.421  1.00 94.85           C
ATOM   4530  C   CYS A 298       4.590 -10.216  10.671  1.00 94.85           C
ATOM   4531  O   CYS A 298       4.807 -10.091   9.467  1.00 94.85           O
ATOM   4532  HA  CYS A 298       5.892 -11.939  10.894  1.00 94.85           H
ATOM   4533  CB  CYS A 298       3.954 -12.503  11.562  1.00 94.85           C
ATOM   4534 1HB  CYS A 298       3.258 -12.200  12.345  1.00 94.85           H
ATOM   4535 2HB  CYS A 298       3.383 -12.565  10.636  1.00 94.85           H
ATOM   4536  SG  CYS A 298       4.673 -14.137  11.965  1.00 94.85           S
ATOM   4537  HG  CYS A 298       4.922 -13.868  13.243  1.00 94.85           H
ATOM   4538  HN  CYS A 298       5.131 -11.466  13.503  1.00 94.85           H
ATOM   4539  N   PHE A 299       3.951  -9.325  11.415  1.00 93.90           N
ATOM   4540  CA  PHE A 299       3.440  -8.095  10.835  1.00 93.90           C
ATOM   4541  C   PHE A 299       4.571  -7.265  10.225  1.00 93.90           C
ATOM   4542  O   PHE A 299       4.464  -6.803   9.090  1.00 93.90           O
ATOM   4543  HA  PHE A 299       2.734  -8.375  10.053  1.00 93.90           H
ATOM   4544  CB  PHE A 299       2.795  -7.299  11.971  1.00 93.90           C
ATOM   4545 1HB  PHE A 299       1.998  -7.896  12.414  1.00 93.90           H
ATOM   4546 2HB  PHE A 299       3.538  -7.131  12.751  1.00 93.90           H
ATOM   4547  CG  PHE A 299       2.220  -5.949  11.537  1.00 93.90           C
ATOM   4548  CD1 PHE A 299       2.936  -4.810  11.732  1.00 93.90           C
ATOM   4549  HD1 PHE A 299       3.921  -4.858  12.198  1.00 93.90           H
ATOM   4550  CD2 PHE A 299       0.992  -5.889  10.956  1.00 93.90           C
ATOM   4551  HD2 PHE A 299       0.417  -6.802  10.800  1.00 93.90           H
ATOM   4552  CE1 PHE A 299       2.402  -3.557  11.329  1.00 93.90           C
ATOM   4553  HE1 PHE A 299       2.977  -2.644  11.486  1.00 93.90           H
ATOM   4554  CE2 PHE A 299       0.458  -4.636  10.553  1.00 93.90           C
ATOM   4555  HE2 PHE A 299      -0.527  -4.588  10.088  1.00 93.90           H
ATOM   4556  CZ  PHE A 299       1.174  -3.497  10.748  1.00 93.90           C
ATOM   4557  HZ  PHE A 299       0.764  -2.535  10.439  1.00 93.90           H
ATOM   4558  HN  PHE A 299       3.780  -9.433  12.394  1.00 93.90           H
ATOM   4559  N   GLN A 300       5.629  -7.101  11.005  1.00 90.47           N
ATOM   4560  CA  GLN A 300       6.743  -6.265  10.590  1.00 90.47           C
ATOM   4561  C   GLN A 300       7.375  -6.819   9.311  1.00 90.47           C
ATOM   4562  O   GLN A 300       7.706  -6.061   8.401  1.00 90.47           O
ATOM   4563  HA  GLN A 300       6.311  -5.284  10.395  1.00 90.47           H
ATOM   4564  CB  GLN A 300       7.782  -6.142  11.707  1.00 90.47           C
ATOM   4565 1HB  GLN A 300       8.015  -7.131  12.101  1.00 90.47           H
ATOM   4566 2HB  GLN A 300       8.708  -5.734  11.303  1.00 90.47           H
ATOM   4567  CG  GLN A 300       7.271  -5.244  12.835  1.00 90.47           C
ATOM   4568 1HG  GLN A 300       7.068  -4.246  12.447  1.00 90.47           H
ATOM   4569 2HG  GLN A 300       6.328  -5.635  13.217  1.00 90.47           H
ATOM   4570  CD  GLN A 300       8.291  -5.158  13.972  1.00 90.47           C
ATOM   4571  OE1 GLN A 300       9.396  -5.669  13.889  1.00 90.47           O
ATOM   4572  NE2 GLN A 300       7.861  -4.484  15.035  1.00 90.47           N
ATOM   4573 1HE2 GLN A 300       6.943  -4.089  15.038  1.00 90.47           H
ATOM   4574 2HE2 GLN A 300       8.457  -4.373  15.830  1.00 90.47           H
ATOM   4575  HN  GLN A 300       5.732  -7.527  11.904  1.00 90.47           H
ATOM   4576  N   VAL A 301       7.523  -8.135   9.284  1.00 95.32           N
ATOM   4577  CA  VAL A 301       8.181  -8.791   8.168  1.00 95.32           C
ATOM   4578  C   VAL A 301       7.329  -8.622   6.908  1.00 95.32           C
ATOM   4579  O   VAL A 301       7.824  -8.177   5.874  1.00 95.32           O
ATOM   4580  HA  VAL A 301       9.139  -8.295   8.012  1.00 95.32           H
ATOM   4581  CB  VAL A 301       8.457 -10.257   8.510  1.00 95.32           C
ATOM   4582  HB  VAL A 301       7.512 -10.717   8.800  1.00 95.32           H
ATOM   4583  CG1 VAL A 301       8.994 -11.012   7.293  1.00 95.32           C
ATOM   4584 1HG1 VAL A 301       8.260 -10.974   6.489  1.00 95.32           H
ATOM   4585 2HG1 VAL A 301       9.923 -10.551   6.960  1.00 95.32           H
ATOM   4586 3HG1 VAL A 301       9.181 -12.051   7.565  1.00 95.32           H
ATOM   4587  CG2 VAL A 301       9.418 -10.371   9.695  1.00 95.32           C
ATOM   4588 1HG2 VAL A 301      10.362  -9.887   9.445  1.00 95.32           H
ATOM   4589 2HG2 VAL A 301       8.980  -9.884  10.567  1.00 95.32           H
ATOM   4590 3HG2 VAL A 301       9.597 -11.423   9.918  1.00 95.32           H
ATOM   4591  HN  VAL A 301       7.202  -8.749  10.006  1.00 95.32           H
ATOM   4592  N   THR A 302       6.061  -8.986   7.036  1.00 94.54           N
ATOM   4593  CA  THR A 302       5.172  -9.020   5.887  1.00 94.54           C
ATOM   4594  C   THR A 302       4.934  -7.605   5.355  1.00 94.54           C
ATOM   4595  O   THR A 302       4.764  -7.411   4.153  1.00 94.54           O
ATOM   4596  HA  THR A 302       5.660  -9.583   5.092  1.00 94.54           H
ATOM   4597  CB  THR A 302       3.887  -9.736   6.305  1.00 94.54           C
ATOM   4598  HB  THR A 302       3.174  -9.770   5.481  1.00 94.54           H
ATOM   4599  OG1 THR A 302       3.454  -9.026   7.463  1.00 94.54           O
ATOM   4600  HG1 THR A 302       2.537  -9.326   7.725  1.00 94.54           H
ATOM   4601  CG2 THR A 302       4.146 -11.156   6.814  1.00 94.54           C
ATOM   4602 1HG2 THR A 302       4.805 -11.116   7.681  1.00 94.54           H
ATOM   4603 2HG2 THR A 302       4.617 -11.744   6.026  1.00 94.54           H
ATOM   4604 3HG2 THR A 302       3.200 -11.619   7.097  1.00 94.54           H
ATOM   4605  HN  THR A 302       5.642  -9.254   7.903  1.00 94.54           H
ATOM   4606  N   GLN A 303       4.931  -6.654   6.277  1.00 91.52           N
ATOM   4607  CA  GLN A 303       4.781  -5.256   5.910  1.00 91.52           C
ATOM   4608  C   GLN A 303       5.956  -4.808   5.038  1.00 91.52           C
ATOM   4609  O   GLN A 303       5.768  -4.087   4.060  1.00 91.52           O
ATOM   4610  HA  GLN A 303       3.855  -5.205   5.337  1.00 91.52           H
ATOM   4611  CB  GLN A 303       4.652  -4.373   7.152  1.00 91.52           C
ATOM   4612 1HB  GLN A 303       3.812  -4.713   7.759  1.00 91.52           H
ATOM   4613 2HB  GLN A 303       5.548  -4.468   7.765  1.00 91.52           H
ATOM   4614  CG  GLN A 303       4.446  -2.907   6.764  1.00 91.52           C
ATOM   4615 1HG  GLN A 303       5.329  -2.538   6.243  1.00 91.52           H
ATOM   4616 2HG  GLN A 303       3.609  -2.825   6.071  1.00 91.52           H
ATOM   4617  CD  GLN A 303       4.179  -2.045   8.000  1.00 91.52           C
ATOM   4618  OE1 GLN A 303       5.022  -1.878   8.866  1.00 91.52           O
ATOM   4619  NE2 GLN A 303       2.963  -1.509   8.032  1.00 91.52           N
ATOM   4620 1HE2 GLN A 303       2.318  -1.685   7.288  1.00 91.52           H
ATOM   4621 2HE2 GLN A 303       2.693  -0.928   8.801  1.00 91.52           H
ATOM   4622  HN  GLN A 303       5.027  -6.825   7.258  1.00 91.52           H
ATOM   4623  N   THR A 304       7.142  -5.254   5.425  1.00 93.01           N
ATOM   4624  CA  THR A 304       8.352  -4.869   4.719  1.00 93.01           C
ATOM   4625  C   THR A 304       8.331  -5.413   3.289  1.00 93.01           C
ATOM   4626  O   THR A 304       8.695  -4.709   2.348  1.00 93.01           O
ATOM   4627  HA  THR A 304       8.378  -3.782   4.647  1.00 93.01           H
ATOM   4628  CB  THR A 304       9.551  -5.355   5.536  1.00 93.01           C
ATOM   4629  HB  THR A 304       9.595  -6.444   5.552  1.00 93.01           H
ATOM   4630  OG1 THR A 304       9.383  -4.728   6.805  1.00 93.01           O
ATOM   4631  HG1 THR A 304       8.986  -5.374   7.456  1.00 93.01           H
ATOM   4632  CG2 THR A 304      10.878  -4.798   5.017  1.00 93.01           C
ATOM   4633 1HG2 THR A 304      10.859  -3.709   5.065  1.00 93.01           H
ATOM   4634 2HG2 THR A 304      11.026  -5.114   3.985  1.00 93.01           H
ATOM   4635 3HG2 THR A 304      11.695  -5.174   5.633  1.00 93.01           H
ATOM   4636  HN  THR A 304       7.283  -5.865   6.203  1.00 93.01           H
ATOM   4637  N   ILE A 305       7.902  -6.661   3.170  1.00 92.92           N
ATOM   4638  CA  ILE A 305       7.798  -7.295   1.868  1.00 92.92           C
ATOM   4639  C   ILE A 305       6.867  -6.470   0.976  1.00 92.92           C
ATOM   4640  O   ILE A 305       7.123  -6.313  -0.217  1.00 92.92           O
ATOM   4641  HA  ILE A 305       8.793  -7.295   1.423  1.00 92.92           H
ATOM   4642  CB  ILE A 305       7.370  -8.757   2.016  1.00 92.92           C
ATOM   4643  HB  ILE A 305       6.480  -8.790   2.645  1.00 92.92           H
ATOM   4644  CG1 ILE A 305       8.452  -9.576   2.722  1.00 92.92           C
ATOM   4645 1HG1 ILE A 305       9.292  -9.734   2.046  1.00 92.92           H
ATOM   4646 2HG1 ILE A 305       8.833  -9.021   3.579  1.00 92.92           H
ATOM   4647  CG2 ILE A 305       6.988  -9.357   0.662  1.00 92.92           C
ATOM   4648 1HG2 ILE A 305       6.160  -8.792   0.234  1.00 92.92           H
ATOM   4649 2HG2 ILE A 305       7.845  -9.311  -0.010  1.00 92.92           H
ATOM   4650 3HG2 ILE A 305       6.688 -10.396   0.797  1.00 92.92           H
ATOM   4651  CD1 ILE A 305       7.903 -10.927   3.186  1.00 92.92           C
ATOM   4652 1HD1 ILE A 305       7.078 -10.765   3.880  1.00 92.92           H
ATOM   4653 2HD1 ILE A 305       7.545 -11.489   2.323  1.00 92.92           H
ATOM   4654 3HD1 ILE A 305       8.693 -11.489   3.684  1.00 92.92           H
ATOM   4655  HN  ILE A 305       7.630  -7.234   3.943  1.00 92.92           H
ATOM   4656  N   ALA A 306       5.808  -5.964   1.590  1.00 92.90           N
ATOM   4657  CA  ALA A 306       4.816  -5.194   0.858  1.00 92.90           C
ATOM   4658  C   ALA A 306       5.464  -3.916   0.321  1.00 92.90           C
ATOM   4659  O   ALA A 306       5.116  -3.447  -0.761  1.00 92.90           O
ATOM   4660  HA  ALA A 306       4.479  -5.800   0.017  1.00 92.90           H
ATOM   4661  CB  ALA A 306       3.621  -4.904   1.768  1.00 92.90           C
ATOM   4662 1HB  ALA A 306       3.179  -5.845   2.098  1.00 92.90           H
ATOM   4663 2HB  ALA A 306       3.954  -4.335   2.636  1.00 92.90           H
ATOM   4664 3HB  ALA A 306       2.878  -4.327   1.219  1.00 92.90           H
ATOM   4665  HN  ALA A 306       5.622  -6.073   2.566  1.00 92.90           H
ATOM   4666  N   PHE A 307       6.394  -3.388   1.104  1.00 90.82           N
ATOM   4667  CA  PHE A 307       7.041  -2.134   0.757  1.00 90.82           C
ATOM   4668  C   PHE A 307       7.981  -2.314  -0.437  1.00 90.82           C
ATOM   4669  O   PHE A 307       8.197  -1.381  -1.208  1.00 90.82           O
ATOM   4670  HA  PHE A 307       6.255  -1.427   0.495  1.00 90.82           H
ATOM   4671  CB  PHE A 307       7.860  -1.701   1.975  1.00 90.82           C
ATOM   4672 1HB  PHE A 307       8.495  -2.530   2.286  1.00 90.82           H
ATOM   4673 2HB  PHE A 307       8.521  -0.885   1.684  1.00 90.82           H
ATOM   4674  CG  PHE A 307       7.012  -1.252   3.167  1.00 90.82           C
ATOM   4675  CD1 PHE A 307       5.662  -1.147   3.040  1.00 90.82           C
ATOM   4676  HD1 PHE A 307       5.184  -1.383   2.089  1.00 90.82           H
ATOM   4677  CD2 PHE A 307       7.609  -0.958   4.353  1.00 90.82           C
ATOM   4678  HD2 PHE A 307       8.690  -1.043   4.455  1.00 90.82           H
ATOM   4679  CE1 PHE A 307       4.875  -0.730   4.146  1.00 90.82           C
ATOM   4680  HE1 PHE A 307       3.793  -0.645   4.044  1.00 90.82           H
ATOM   4681  CE2 PHE A 307       6.822  -0.541   5.459  1.00 90.82           C
ATOM   4682  HE2 PHE A 307       7.300  -0.306   6.410  1.00 90.82           H
ATOM   4683  CZ  PHE A 307       5.472  -0.436   5.332  1.00 90.82           C
ATOM   4684  HZ  PHE A 307       4.868  -0.116   6.182  1.00 90.82           H
ATOM   4685  HN  PHE A 307       6.706  -3.802   1.959  1.00 90.82           H
ATOM   4686  N   PHE A 308       8.515  -3.521  -0.552  1.00 88.36           N
ATOM   4687  CA  PHE A 308       9.417  -3.839  -1.646  1.00 88.36           C
ATOM   4688  C   PHE A 308       8.711  -3.700  -2.996  1.00 88.36           C
ATOM   4689  O   PHE A 308       9.362  -3.536  -4.027  1.00 88.36           O
ATOM   4690  HA  PHE A 308      10.246  -3.134  -1.597  1.00 88.36           H
ATOM   4691  CB  PHE A 308       9.851  -5.294  -1.459  1.00 88.36           C
ATOM   4692 1HB  PHE A 308       9.047  -5.843  -0.969  1.00 88.36           H
ATOM   4693 2HB  PHE A 308       9.996  -5.749  -2.439  1.00 88.36           H
ATOM   4694  CG  PHE A 308      11.134  -5.460  -0.642  1.00 88.36           C
ATOM   4695  CD1 PHE A 308      12.344  -5.249  -1.225  1.00 88.36           C
ATOM   4696  HD1 PHE A 308      12.400  -4.960  -2.275  1.00 88.36           H
ATOM   4697  CD2 PHE A 308      11.064  -5.820   0.668  1.00 88.36           C
ATOM   4698  HD2 PHE A 308      10.094  -5.990   1.136  1.00 88.36           H
ATOM   4699  CE1 PHE A 308      13.535  -5.403  -0.466  1.00 88.36           C
ATOM   4700  HE1 PHE A 308      14.505  -5.233  -0.934  1.00 88.36           H
ATOM   4701  CE2 PHE A 308      12.255  -5.974   1.427  1.00 88.36           C
ATOM   4702  HE2 PHE A 308      12.199  -6.262   2.477  1.00 88.36           H
ATOM   4703  CZ  PHE A 308      13.465  -5.762   0.843  1.00 88.36           C
ATOM   4704  HZ  PHE A 308      14.379  -5.880   1.426  1.00 88.36           H
ATOM   4705  HN  PHE A 308       8.341  -4.273   0.084  1.00 88.36           H
ATOM   4706  N   HIS A 309       7.389  -3.771  -2.947  1.00 80.31           N
ATOM   4707  CA  HIS A 309       6.588  -3.659  -4.154  1.00 80.31           C
ATOM   4708  C   HIS A 309       6.863  -2.315  -4.831  1.00 80.31           C
ATOM   4709  O   HIS A 309       6.920  -2.233  -6.057  1.00 80.31           O
ATOM   4710  HA  HIS A 309       6.908  -4.463  -4.817  1.00 80.31           H
ATOM   4711  CB  HIS A 309       5.105  -3.874  -3.844  1.00 80.31           C
ATOM   4712 1HB  HIS A 309       4.973  -4.870  -3.422  1.00 80.31           H
ATOM   4713 2HB  HIS A 309       4.797  -3.161  -3.079  1.00 80.31           H
ATOM   4714  CG  HIS A 309       4.199  -3.726  -5.043  1.00 80.31           C
ATOM   4715  ND1 HIS A 309       4.234  -4.594  -6.120  1.00 80.31           N
ATOM   4716  HD1 HIS A 309       4.840  -5.383  -6.216  1.00 80.31           H
ATOM   4717  CD2 HIS A 309       3.234  -2.804  -5.323  1.00 80.31           C
ATOM   4718  HD2 HIS A 309       2.944  -1.971  -4.682  1.00 80.31           H
ATOM   4719  CE1 HIS A 309       3.327  -4.202  -7.003  1.00 80.31           C
ATOM   4720  HE1 HIS A 309       3.112  -4.682  -7.958  1.00 80.31           H
ATOM   4721  NE2 HIS A 309       2.708  -3.092  -6.507  1.00 80.31           N
ATOM   4722  HN  HIS A 309       6.867  -3.901  -2.104  1.00 80.31           H
ATOM   4723  N   SER A 310       7.028  -1.294  -4.002  1.00 85.28           N
ATOM   4724  CA  SER A 310       7.130   0.066  -4.502  1.00 85.28           C
ATOM   4725  C   SER A 310       8.439   0.244  -5.273  1.00 85.28           C
ATOM   4726  O   SER A 310       8.553   1.136  -6.112  1.00 85.28           O
ATOM   4727  HA  SER A 310       6.274   0.195  -5.165  1.00 85.28           H
ATOM   4728  CB  SER A 310       7.045   1.080  -3.359  1.00 85.28           C
ATOM   4729 1HB  SER A 310       7.848   0.892  -2.647  1.00 85.28           H
ATOM   4730 2HB  SER A 310       7.198   2.085  -3.754  1.00 85.28           H
ATOM   4731  OG  SER A 310       5.791   1.022  -2.686  1.00 85.28           O
ATOM   4732  HG  SER A 310       5.075   1.419  -3.260  1.00 85.28           H
ATOM   4733  HN  SER A 310       7.091  -1.385  -3.008  1.00 85.28           H
ATOM   4734  N   CYS A 311       9.394  -0.620  -4.961  1.00 87.96           N
ATOM   4735  CA  CYS A 311      10.695  -0.562  -5.606  1.00 87.96           C
ATOM   4736  C   CYS A 311      10.716  -1.588  -6.740  1.00 87.96           C
ATOM   4737  O   CYS A 311      11.587  -1.542  -7.607  1.00 87.96           O
ATOM   4738  HA  CYS A 311      10.806   0.450  -5.997  1.00 87.96           H
ATOM   4739  CB  CYS A 311      11.832  -0.791  -4.607  1.00 87.96           C
ATOM   4740 1HB  CYS A 311      12.791  -0.583  -5.081  1.00 87.96           H
ATOM   4741 2HB  CYS A 311      11.734  -0.102  -3.768  1.00 87.96           H
ATOM   4742  SG  CYS A 311      11.795  -2.519  -4.004  1.00 87.96           S
ATOM   4743  HG  CYS A 311      12.872  -2.418  -3.230  1.00 87.96           H
ATOM   4744  HN  CYS A 311       9.290  -1.348  -4.284  1.00 87.96           H
ATOM   4745  N   LEU A 312       9.747  -2.490  -6.697  1.00 85.60           N
ATOM   4746  CA  LEU A 312       9.724  -3.609  -7.623  1.00 85.60           C
ATOM   4747  C   LEU A 312       9.149  -3.145  -8.963  1.00 85.60           C
ATOM   4748  O   LEU A 312       9.600  -3.582 -10.021  1.00 85.60           O
ATOM   4749  HA  LEU A 312      10.755  -3.924  -7.780  1.00 85.60           H
ATOM   4750  CB  LEU A 312       8.976  -4.796  -7.012  1.00 85.60           C
ATOM   4751 1HB  LEU A 312       8.077  -4.421  -6.524  1.00 85.60           H
ATOM   4752 2HB  LEU A 312       8.651  -5.450  -7.820  1.00 85.60           H
ATOM   4753  CG  LEU A 312       9.761  -5.633  -5.999  1.00 85.60           C
ATOM   4754  HG  LEU A 312      10.115  -4.970  -5.210  1.00 85.60           H
ATOM   4755  CD1 LEU A 312       8.861  -6.681  -5.340  1.00 85.60           C
ATOM   4756 1HD1 LEU A 312       8.042  -6.182  -4.821  1.00 85.60           H
ATOM   4757 2HD1 LEU A 312       8.456  -7.345  -6.104  1.00 85.60           H
ATOM   4758 3HD1 LEU A 312       9.444  -7.262  -4.625  1.00 85.60           H
ATOM   4759  CD2 LEU A 312      10.994  -6.264  -6.648  1.00 85.60           C
ATOM   4760 1HD2 LEU A 312      10.683  -6.910  -7.469  1.00 85.60           H
ATOM   4761 2HD2 LEU A 312      11.645  -5.478  -7.031  1.00 85.60           H
ATOM   4762 3HD2 LEU A 312      11.533  -6.853  -5.907  1.00 85.60           H
ATOM   4763  HN  LEU A 312       8.988  -2.465  -6.045  1.00 85.60           H
ATOM   4764  N   ASN A 313       8.162  -2.265  -8.874  1.00 80.56           N
ATOM   4765  CA  ASN A 313       7.408  -1.866 -10.050  1.00 80.56           C
ATOM   4766  C   ASN A 313       8.376  -1.385 -11.133  1.00 80.56           C
ATOM   4767  O   ASN A 313       8.361  -1.892 -12.253  1.00 80.56           O
ATOM   4768  HA  ASN A 313       6.854  -2.756 -10.351  1.00 80.56           H
ATOM   4769  CB  ASN A 313       6.451  -0.717  -9.727  1.00 80.56           C
ATOM   4770 1HB  ASN A 313       6.941  -0.009  -9.058  1.00 80.56           H
ATOM   4771 2HB  ASN A 313       6.206  -0.175 -10.640  1.00 80.56           H
ATOM   4772  CG  ASN A 313       5.168  -1.237  -9.076  1.00 80.56           C
ATOM   4773  OD1 ASN A 313       4.733  -2.353  -9.308  1.00 80.56           O
ATOM   4774  ND2 ASN A 313       4.588  -0.369  -8.252  1.00 80.56           N
ATOM   4775 1HD2 ASN A 313       4.998   0.531  -8.106  1.00 80.56           H
ATOM   4776 2HD2 ASN A 313       3.743  -0.618  -7.778  1.00 80.56           H
ATOM   4777  HN  ASN A 313       7.877  -1.829  -8.021  1.00 80.56           H
ATOM   4778  N   PRO A 314       9.231  -0.402 -10.821  1.00 82.06           N
ATOM   4779  CA  PRO A 314      10.145   0.149 -11.824  1.00 82.06           C
ATOM   4780  C   PRO A 314      10.965  -0.929 -12.512  1.00 82.06           C
ATOM   4781  O   PRO A 314      11.163  -0.884 -13.725  1.00 82.06           O
ATOM   4782  HA  PRO A 314       9.580   0.630 -12.622  1.00 82.06           H
ATOM   4783  CB  PRO A 314      11.027   1.108 -11.022  1.00 82.06           C
ATOM   4784 1HB  PRO A 314      11.930   0.616 -10.661  1.00 82.06           H
ATOM   4785 2HB  PRO A 314      11.348   1.958 -11.624  1.00 82.06           H
ATOM   4786  CG  PRO A 314      10.125   1.541  -9.873  1.00 82.06           C
ATOM   4787 1HG  PRO A 314      10.698   1.935  -9.034  1.00 82.06           H
ATOM   4788 2HG  PRO A 314       9.438   2.333 -10.173  1.00 82.06           H
ATOM   4789  CD  PRO A 314       9.394   0.258  -9.513  1.00 82.06           C
ATOM   4790 1HD  PRO A 314       9.973  -0.357  -8.823  1.00 82.06           H
ATOM   4791 2HD  PRO A 314       8.438   0.458  -9.030  1.00 82.06           H
ATOM   4792  N   VAL A 315      11.425  -1.880 -11.711  1.00 83.29           N
ATOM   4793  CA  VAL A 315      12.282  -2.937 -12.220  1.00 83.29           C
ATOM   4794  C   VAL A 315      11.500  -3.783 -13.227  1.00 83.29           C
ATOM   4795  O   VAL A 315      12.038  -4.182 -14.258  1.00 83.29           O
ATOM   4796  HA  VAL A 315      13.118  -2.463 -12.735  1.00 83.29           H
ATOM   4797  CB  VAL A 315      12.845  -3.759 -11.058  1.00 83.29           C
ATOM   4798  HB  VAL A 315      12.004  -4.193 -10.517  1.00 83.29           H
ATOM   4799  CG1 VAL A 315      13.718  -4.906 -11.571  1.00 83.29           C
ATOM   4800 1HG1 VAL A 315      13.121  -5.561 -12.205  1.00 83.29           H
ATOM   4801 2HG1 VAL A 315      14.549  -4.500 -12.147  1.00 83.29           H
ATOM   4802 3HG1 VAL A 315      14.105  -5.474 -10.724  1.00 83.29           H
ATOM   4803  CG2 VAL A 315      13.622  -2.871 -10.084  1.00 83.29           C
ATOM   4804 1HG2 VAL A 315      14.450  -2.395 -10.609  1.00 83.29           H
ATOM   4805 2HG2 VAL A 315      12.959  -2.105  -9.682  1.00 83.29           H
ATOM   4806 3HG2 VAL A 315      14.011  -3.480  -9.269  1.00 83.29           H
ATOM   4807  HN  VAL A 315      11.220  -1.935 -10.734  1.00 83.29           H
ATOM   4808  N   LEU A 316      10.242  -4.031 -12.891  1.00 81.70           N
ATOM   4809  CA  LEU A 316       9.392  -4.856 -13.733  1.00 81.70           C
ATOM   4810  C   LEU A 316       9.300  -4.230 -15.126  1.00 81.70           C
ATOM   4811  O   LEU A 316       9.354  -4.935 -16.133  1.00 81.70           O
ATOM   4812  HA  LEU A 316       9.870  -5.831 -13.824  1.00 81.70           H
ATOM   4813  CB  LEU A 316       8.033  -5.078 -13.068  1.00 81.70           C
ATOM   4814 1HB  LEU A 316       7.600  -4.105 -12.838  1.00 81.70           H
ATOM   4815 2HB  LEU A 316       7.372  -5.558 -13.789  1.00 81.70           H
ATOM   4816  CG  LEU A 316       8.041  -5.917 -11.789  1.00 81.70           C
ATOM   4817  HG  LEU A 316       8.705  -5.436 -11.070  1.00 81.70           H
ATOM   4818  CD1 LEU A 316       6.649  -5.966 -11.156  1.00 81.70           C
ATOM   4819 1HD1 LEU A 316       6.326  -4.955 -10.909  1.00 81.70           H
ATOM   4820 2HD1 LEU A 316       5.945  -6.411 -11.861  1.00 81.70           H
ATOM   4821 3HD1 LEU A 316       6.683  -6.569 -10.249  1.00 81.70           H
ATOM   4822  CD2 LEU A 316       8.600  -7.316 -12.054  1.00 81.70           C
ATOM   4823 1HD2 LEU A 316       7.982  -7.819 -12.798  1.00 81.70           H
ATOM   4824 2HD2 LEU A 316       9.622  -7.235 -12.425  1.00 81.70           H
ATOM   4825 3HD2 LEU A 316       8.595  -7.891 -11.128  1.00 81.70           H
ATOM   4826  HN  LEU A 316       9.804  -3.681 -12.064  1.00 81.70           H
ATOM   4827  N   TYR A 317       9.164  -2.912 -15.140  1.00 73.48           N
ATOM   4828  CA  TYR A 317       9.011  -2.188 -16.391  1.00 73.48           C
ATOM   4829  C   TYR A 317      10.266  -2.319 -17.256  1.00 73.48           C
ATOM   4830  O   TYR A 317      10.175  -2.391 -18.481  1.00 73.48           O
ATOM   4831  HA  TYR A 317       8.164  -2.617 -16.926  1.00 73.48           H
ATOM   4832  CB  TYR A 317       8.821  -0.719 -16.008  1.00 73.48           C
ATOM   4833 1HB  TYR A 317       9.709  -0.374 -15.479  1.00 73.48           H
ATOM   4834 2HB  TYR A 317       8.740  -0.125 -16.918  1.00 73.48           H
ATOM   4835  CG  TYR A 317       7.592  -0.458 -15.134  1.00 73.48           C
ATOM   4836  CD1 TYR A 317       6.518  -1.323 -15.179  1.00 73.48           C
ATOM   4837  HD1 TYR A 317       6.544  -2.192 -15.836  1.00 73.48           H
ATOM   4838  CD2 TYR A 317       7.558   0.642 -14.302  1.00 73.48           C
ATOM   4839  HD2 TYR A 317       8.407   1.325 -14.267  1.00 73.48           H
ATOM   4840  CE1 TYR A 317       5.361  -1.078 -14.356  1.00 73.48           C
ATOM   4841  HE1 TYR A 317       4.506  -1.753 -14.382  1.00 73.48           H
ATOM   4842  CE2 TYR A 317       6.402   0.887 -13.480  1.00 73.48           C
ATOM   4843  HE2 TYR A 317       6.362   1.753 -12.818  1.00 73.48           H
ATOM   4844  CZ  TYR A 317       5.360   0.015 -13.547  1.00 73.48           C
ATOM   4845  OH  TYR A 317       4.268   0.247 -12.771  1.00 73.48           O
ATOM   4846  HH  TYR A 317       4.387   1.098 -12.258  1.00 73.48           H
ATOM   4847  HN  TYR A 317       9.156  -2.342 -14.319  1.00 73.48           H
ATOM   4848  N   VAL A 318      11.409  -2.344 -16.586  1.00 75.78           N
ATOM   4849  CA  VAL A 318      12.682  -2.426 -17.280  1.00 75.78           C
ATOM   4850  C   VAL A 318      12.777  -3.770 -18.005  1.00 75.78           C
ATOM   4851  O   VAL A 318      13.108  -3.819 -19.189  1.00 75.78           O
ATOM   4852  HA  VAL A 318      12.706  -1.626 -18.020  1.00 75.78           H
ATOM   4853  CB  VAL A 318      13.831  -2.195 -16.296  1.00 75.78           C
ATOM   4854  HB  VAL A 318      13.711  -2.897 -15.471  1.00 75.78           H
ATOM   4855  CG1 VAL A 318      15.183  -2.473 -16.956  1.00 75.78           C
ATOM   4856 1HG1 VAL A 318      15.215  -3.509 -17.295  1.00 75.78           H
ATOM   4857 2HG1 VAL A 318      15.314  -1.808 -17.809  1.00 75.78           H
ATOM   4858 3HG1 VAL A 318      15.981  -2.302 -16.235  1.00 75.78           H
ATOM   4859  CG2 VAL A 318      13.783  -0.779 -15.720  1.00 75.78           C
ATOM   4860 1HG2 VAL A 318      13.866  -0.054 -16.530  1.00 75.78           H
ATOM   4861 2HG2 VAL A 318      12.838  -0.632 -15.196  1.00 75.78           H
ATOM   4862 3HG2 VAL A 318      14.610  -0.642 -15.023  1.00 75.78           H
ATOM   4863  HN  VAL A 318      11.472  -2.310 -15.588  1.00 75.78           H
ATOM   4864  N   PHE A 319      12.481  -4.828 -17.265  1.00 73.57           N
ATOM   4865  CA  PHE A 319      12.708  -6.175 -17.760  1.00 73.57           C
ATOM   4866  C   PHE A 319      11.589  -6.606 -18.710  1.00 73.57           C
ATOM   4867  O   PHE A 319      11.840  -7.292 -19.699  1.00 73.57           O
ATOM   4868  HA  PHE A 319      13.656  -6.167 -18.298  1.00 73.57           H
ATOM   4869  CB  PHE A 319      12.714  -7.104 -16.544  1.00 73.57           C
ATOM   4870 1HB  PHE A 319      11.917  -6.800 -15.864  1.00 73.57           H
ATOM   4871 2HB  PHE A 319      12.484  -8.117 -16.872  1.00 73.57           H
ATOM   4872  CG  PHE A 319      14.039  -7.119 -15.779  1.00 73.57           C
ATOM   4873  CD1 PHE A 319      15.137  -7.700 -16.333  1.00 73.57           C
ATOM   4874  HD1 PHE A 319      15.073  -8.154 -17.322  1.00 73.57           H
ATOM   4875  CD2 PHE A 319      14.119  -6.553 -14.545  1.00 73.57           C
ATOM   4876  HD2 PHE A 319      13.239  -6.088 -14.101  1.00 73.57           H
ATOM   4877  CE1 PHE A 319      16.367  -7.715 -15.623  1.00 73.57           C
ATOM   4878  HE1 PHE A 319      17.247  -8.180 -16.067  1.00 73.57           H
ATOM   4879  CE2 PHE A 319      15.348  -6.568 -13.835  1.00 73.57           C
ATOM   4880  HE2 PHE A 319      15.412  -6.113 -12.846  1.00 73.57           H
ATOM   4881  CZ  PHE A 319      16.446  -7.148 -14.389  1.00 73.57           C
ATOM   4882  HZ  PHE A 319      17.390  -7.159 -13.844  1.00 73.57           H
ATOM   4883  HN  PHE A 319      12.095  -4.776 -16.344  1.00 73.57           H
ATOM   4884  N   VAL A 320      10.378  -6.185 -18.376  1.00 76.59           N
ATOM   4885  CA  VAL A 320       9.195  -6.702 -19.043  1.00 76.59           C
ATOM   4886  C   VAL A 320       8.780  -5.738 -20.156  1.00 76.59           C
ATOM   4887  O   VAL A 320       8.176  -6.149 -21.146  1.00 76.59           O
ATOM   4888  HA  VAL A 320       9.462  -7.659 -19.490  1.00 76.59           H
ATOM   4889  CB  VAL A 320       8.084  -6.949 -18.021  1.00 76.59           C
ATOM   4890  HB  VAL A 320       7.741  -5.980 -17.659  1.00 76.59           H
ATOM   4891  CG1 VAL A 320       6.892  -7.657 -18.668  1.00 76.59           C
ATOM   4892 1HG1 VAL A 320       6.495  -7.039 -19.474  1.00 76.59           H
ATOM   4893 2HG1 VAL A 320       7.215  -8.617 -19.072  1.00 76.59           H
ATOM   4894 3HG1 VAL A 320       6.117  -7.821 -17.920  1.00 76.59           H
ATOM   4895  CG2 VAL A 320       8.608  -7.741 -16.822  1.00 76.59           C
ATOM   4896 1HG2 VAL A 320       8.991  -8.703 -17.161  1.00 76.59           H
ATOM   4897 2HG2 VAL A 320       9.409  -7.181 -16.339  1.00 76.59           H
ATOM   4898 3HG2 VAL A 320       7.798  -7.903 -16.111  1.00 76.59           H
ATOM   4899  HN  VAL A 320      10.199  -5.504 -17.665  1.00 76.59           H
ATOM   4900  N   GLY A 321       9.121  -4.473 -19.958  1.00 77.77           N
ATOM   4901  CA  GLY A 321       8.648  -3.422 -20.843  1.00 77.77           C
ATOM   4902  C   GLY A 321       9.662  -3.144 -21.955  1.00 77.77           C
ATOM   4903  O   GLY A 321      10.609  -2.383 -21.760  1.00 77.77           O
ATOM   4904 1HA  GLY A 321       7.694  -3.713 -21.281  1.00 77.77           H
ATOM   4905 2HA  GLY A 321       8.472  -2.511 -20.271  1.00 77.77           H
ATOM   4906  HN  GLY A 321       9.708  -4.163 -19.209  1.00 77.77           H
ATOM   4907  N   GLU A 322       9.430  -3.777 -23.095  1.00 67.90           N
ATOM   4908  CA  GLU A 322      10.208  -3.482 -24.287  1.00 67.90           C
ATOM   4909  C   GLU A 322      10.106  -1.994 -24.631  1.00 67.90           C
ATOM   4910  O   GLU A 322      11.108  -1.359 -24.958  1.00 67.90           O
ATOM   4911  HA  GLU A 322      11.237  -3.733 -24.031  1.00 67.90           H
ATOM   4912  CB  GLU A 322       9.758  -4.349 -25.464  1.00 67.90           C
ATOM   4913 1HB  GLU A 322       8.669  -4.375 -25.506  1.00 67.90           H
ATOM   4914 2HB  GLU A 322      10.216  -3.986 -26.384  1.00 67.90           H
ATOM   4915  CG  GLU A 322      10.227  -5.795 -25.290  1.00 67.90           C
ATOM   4916 1HG  GLU A 322      11.301  -5.813 -25.108  1.00 67.90           H
ATOM   4917 2HG  GLU A 322       9.748  -6.234 -24.415  1.00 67.90           H
ATOM   4918  CD  GLU A 322       9.900  -6.630 -26.530  1.00 67.90           C
ATOM   4919  OE1 GLU A 322      10.288  -7.818 -26.532  1.00 67.90           O
ATOM   4920  OE2 GLU A 322       9.269  -6.061 -27.447  1.00 67.90           O
ATOM   4921  HN  GLU A 322       8.728  -4.479 -23.212  1.00 67.90           H
ATOM   4922  N   ARG A 323       8.887  -1.482 -24.546  1.00 64.83           N
ATOM   4923  CA  ARG A 323       8.632  -0.096 -24.901  1.00 64.83           C
ATOM   4924  C   ARG A 323       9.363   0.842 -23.938  1.00 64.83           C
ATOM   4925  O   ARG A 323       9.979   1.817 -24.365  1.00 64.83           O
ATOM   4926  HA  ARG A 323       9.015   0.007 -25.916  1.00 64.83           H
ATOM   4927  CB  ARG A 323       7.134   0.214 -24.865  1.00 64.83           C
ATOM   4928 1HB  ARG A 323       6.597  -0.493 -25.497  1.00 64.83           H
ATOM   4929 2HB  ARG A 323       6.756   0.085 -23.851  1.00 64.83           H
ATOM   4930  CG  ARG A 323       6.858   1.642 -25.340  1.00 64.83           C
ATOM   4931 1HG  ARG A 323       7.342   2.352 -24.670  1.00 64.83           H
ATOM   4932 2HG  ARG A 323       7.293   1.790 -26.329  1.00 64.83           H
ATOM   4933  CD  ARG A 323       5.355   1.923 -25.391  1.00 64.83           C
ATOM   4934 1HD  ARG A 323       4.883   1.286 -26.138  1.00 64.83           H
ATOM   4935 2HD  ARG A 323       4.899   1.681 -24.431  1.00 64.83           H
ATOM   4936  NE  ARG A 323       5.117   3.347 -25.718  1.00 64.83           N
ATOM   4937  HE  ARG A 323       5.862   3.862 -26.141  1.00 64.83           H
ATOM   4938  CZ  ARG A 323       3.965   3.989 -25.482  1.00 64.83           C
ATOM   4939  NH1 ARG A 323       2.932   3.348 -24.917  1.00 64.83           N
ATOM   4940 1HH1 ARG A 323       3.018   2.383 -24.668  1.00 64.83           H
ATOM   4941 2HH1 ARG A 323       2.075   3.835 -24.745  1.00 64.83           H
ATOM   4942  NH2 ARG A 323       3.860   5.281 -25.820  1.00 64.83           N
ATOM   4943 1HH2 ARG A 323       3.007   5.775 -25.651  1.00 64.83           H
ATOM   4944 2HH2 ARG A 323       4.636   5.752 -26.241  1.00 64.83           H
ATOM   4945  HN  ARG A 323       8.085  -1.995 -24.242  1.00 64.83           H
ATOM   4946  N   PHE A 324       9.270   0.514 -22.658  1.00 78.82           N
ATOM   4947  CA  PHE A 324       9.865   1.347 -21.627  1.00 78.82           C
ATOM   4948  C   PHE A 324      11.391   1.354 -21.741  1.00 78.82           C
ATOM   4949  O   PHE A 324      12.022   2.403 -21.616  1.00 78.82           O
ATOM   4950  HA  PHE A 324       9.487   2.359 -21.771  1.00 78.82           H
ATOM   4951  CB  PHE A 324       9.469   0.742 -20.279  1.00 78.82           C
ATOM   4952 1HB  PHE A 324       8.385   0.631 -20.246  1.00 78.82           H
ATOM   4953 2HB  PHE A 324       9.894  -0.259 -20.202  1.00 78.82           H
ATOM   4954  CG  PHE A 324       9.919   1.565 -19.071  1.00 78.82           C
ATOM   4955  CD1 PHE A 324      11.076   1.252 -18.427  1.00 78.82           C
ATOM   4956  HD1 PHE A 324      11.681   0.414 -18.772  1.00 78.82           H
ATOM   4957  CD2 PHE A 324       9.164   2.611 -18.640  1.00 78.82           C
ATOM   4958  HD2 PHE A 324       8.237   2.862 -19.156  1.00 78.82           H
ATOM   4959  CE1 PHE A 324      11.494   2.016 -17.305  1.00 78.82           C
ATOM   4960  HE1 PHE A 324      12.420   1.765 -16.789  1.00 78.82           H
ATOM   4961  CE2 PHE A 324       9.582   3.375 -17.519  1.00 78.82           C
ATOM   4962  HE2 PHE A 324       8.976   4.213 -17.174  1.00 78.82           H
ATOM   4963  CZ  PHE A 324      10.738   3.062 -16.875  1.00 78.82           C
ATOM   4964  HZ  PHE A 324      11.059   3.648 -16.014  1.00 78.82           H
ATOM   4965  HN  PHE A 324       8.801  -0.303 -22.323  1.00 78.82           H
ATOM   4966  N   ARG A 325      11.941   0.172 -21.976  1.00 75.56           N
ATOM   4967  CA  ARG A 325      13.378   0.034 -22.141  1.00 75.56           C
ATOM   4968  C   ARG A 325      13.876   0.961 -23.251  1.00 75.56           C
ATOM   4969  O   ARG A 325      14.878   1.654 -23.082  1.00 75.56           O
ATOM   4970  HA  ARG A 325      13.797   0.317 -21.175  1.00 75.56           H
ATOM   4971  CB  ARG A 325      13.757  -1.409 -22.482  1.00 75.56           C
ATOM   4972 1HB  ARG A 325      13.005  -1.840 -23.143  1.00 75.56           H
ATOM   4973 2HB  ARG A 325      14.702  -1.421 -23.025  1.00 75.56           H
ATOM   4974  CG  ARG A 325      13.879  -2.258 -21.216  1.00 75.56           C
ATOM   4975 1HG  ARG A 325      14.517  -1.750 -20.493  1.00 75.56           H
ATOM   4976 2HG  ARG A 325      12.898  -2.369 -20.753  1.00 75.56           H
ATOM   4977  CD  ARG A 325      14.458  -3.638 -21.534  1.00 75.56           C
ATOM   4978 1HD  ARG A 325      15.304  -3.538 -22.214  1.00 75.56           H
ATOM   4979 2HD  ARG A 325      14.835  -4.103 -20.623  1.00 75.56           H
ATOM   4980  NE  ARG A 325      13.417  -4.495 -22.145  1.00 75.56           N
ATOM   4981  HE  ARG A 325      12.463  -4.210 -22.054  1.00 75.56           H
ATOM   4982  CZ  ARG A 325      13.674  -5.628 -22.813  1.00 75.56           C
ATOM   4983  NH1 ARG A 325      14.934  -6.057 -22.966  1.00 75.56           N
ATOM   4984 1HH1 ARG A 325      15.692  -5.530 -22.580  1.00 75.56           H
ATOM   4985 2HH1 ARG A 325      15.117  -6.903 -23.465  1.00 75.56           H
ATOM   4986  NH2 ARG A 325      12.651  -6.326 -23.326  1.00 75.56           N
ATOM   4987 1HH2 ARG A 325      12.826  -7.173 -23.827  1.00 75.56           H
ATOM   4988 2HH2 ARG A 325      11.714  -5.999 -23.207  1.00 75.56           H
ATOM   4989  HN  ARG A 325      11.423  -0.680 -22.054  1.00 75.56           H
ATOM   4990  N   ARG A 326      13.153   0.945 -24.361  1.00 68.74           N
ATOM   4991  CA  ARG A 326      13.549   1.723 -25.523  1.00 68.74           C
ATOM   4992  C   ARG A 326      13.474   3.218 -25.211  1.00 68.74           C
ATOM   4993  O   ARG A 326      14.381   3.974 -25.556  1.00 68.74           O
ATOM   4994  HA  ARG A 326      14.574   1.415 -25.728  1.00 68.74           H
ATOM   4995  CB  ARG A 326      12.652   1.414 -26.724  1.00 68.74           C
ATOM   4996 1HB  ARG A 326      12.267   0.397 -26.642  1.00 68.74           H
ATOM   4997 2HB  ARG A 326      11.791   2.082 -26.721  1.00 68.74           H
ATOM   4998  CG  ARG A 326      13.421   1.570 -28.037  1.00 68.74           C
ATOM   4999 1HG  ARG A 326      13.843   2.573 -28.098  1.00 68.74           H
ATOM   5000 2HG  ARG A 326      14.257   0.870 -28.058  1.00 68.74           H
ATOM   5001  CD  ARG A 326      12.509   1.320 -29.240  1.00 68.74           C
ATOM   5002 1HD  ARG A 326      11.813   2.151 -29.358  1.00 68.74           H
ATOM   5003 2HD  ARG A 326      13.103   1.269 -30.152  1.00 68.74           H
ATOM   5004  NE  ARG A 326      11.760   0.057 -29.053  1.00 68.74           N
ATOM   5005  HE  ARG A 326      12.070  -0.571 -28.339  1.00 68.74           H
ATOM   5006  CZ  ARG A 326      10.693  -0.298 -29.781  1.00 68.74           C
ATOM   5007  NH1 ARG A 326      10.234   0.504 -30.751  1.00 68.74           N
ATOM   5008 1HH1 ARG A 326      10.689   1.375 -30.937  1.00 68.74           H
ATOM   5009 2HH1 ARG A 326       9.437   0.232 -31.290  1.00 68.74           H
ATOM   5010  NH2 ARG A 326      10.091  -1.468 -29.525  1.00 68.74           N
ATOM   5011 1HH2 ARG A 326       9.293  -1.747 -30.059  1.00 68.74           H
ATOM   5012 2HH2 ARG A 326      10.440  -2.061 -28.799  1.00 68.74           H
ATOM   5013  HN  ARG A 326      12.314   0.414 -24.474  1.00 68.74           H
ATOM   5014  N   ASP A 327      12.384   3.601 -24.562  1.00 79.13           N
ATOM   5015  CA  ASP A 327      12.147   5.002 -24.259  1.00 79.13           C
ATOM   5016  C   ASP A 327      13.146   5.467 -23.198  1.00 79.13           C
ATOM   5017  O   ASP A 327      13.562   6.625 -23.196  1.00 79.13           O
ATOM   5018  HA  ASP A 327      12.272   5.526 -25.207  1.00 79.13           H
ATOM   5019  CB  ASP A 327      10.736   5.215 -23.706  1.00 79.13           C
ATOM   5020 1HB  ASP A 327      10.548   4.507 -22.899  1.00 79.13           H
ATOM   5021 2HB  ASP A 327      10.657   6.214 -23.277  1.00 79.13           H
ATOM   5022  CG  ASP A 327       9.684   5.039 -24.803  1.00 79.13           C
ATOM   5023  OD1 ASP A 327      10.096   4.996 -25.982  1.00 79.13           O
ATOM   5024  OD2 ASP A 327       8.492   4.951 -24.437  1.00 79.13           O
ATOM   5025  HN  ASP A 327      11.672   2.974 -24.246  1.00 79.13           H
ATOM   5026  N   LEU A 328      13.503   4.540 -22.321  1.00 81.32           N
ATOM   5027  CA  LEU A 328      14.483   4.825 -21.287  1.00 81.32           C
ATOM   5028  C   LEU A 328      15.816   5.194 -21.942  1.00 81.32           C
ATOM   5029  O   LEU A 328      16.370   6.259 -21.673  1.00 81.32           O
ATOM   5030  HA  LEU A 328      14.124   5.688 -20.726  1.00 81.32           H
ATOM   5031  CB  LEU A 328      14.583   3.656 -20.306  1.00 81.32           C
ATOM   5032 1HB  LEU A 328      13.630   3.563 -19.784  1.00 81.32           H
ATOM   5033 2HB  LEU A 328      14.724   2.739 -20.877  1.00 81.32           H
ATOM   5034  CG  LEU A 328      15.698   3.749 -19.262  1.00 81.32           C
ATOM   5035  HG  LEU A 328      16.649   3.844 -19.785  1.00 81.32           H
ATOM   5036  CD1 LEU A 328      15.533   4.999 -18.394  1.00 81.32           C
ATOM   5037 1HD1 LEU A 328      15.569   5.887 -19.025  1.00 81.32           H
ATOM   5038 2HD1 LEU A 328      14.573   4.959 -17.878  1.00 81.32           H
ATOM   5039 3HD1 LEU A 328      16.338   5.041 -17.661  1.00 81.32           H
ATOM   5040  CD2 LEU A 328      15.770   2.473 -18.421  1.00 81.32           C
ATOM   5041 1HD2 LEU A 328      14.821   2.323 -17.907  1.00 81.32           H
ATOM   5042 2HD2 LEU A 328      15.970   1.621 -19.071  1.00 81.32           H
ATOM   5043 3HD2 LEU A 328      16.571   2.566 -17.687  1.00 81.32           H
ATOM   5044  HN  LEU A 328      13.136   3.610 -22.310  1.00 81.32           H
ATOM   5045  N   VAL A 329      16.292   4.293 -22.789  1.00 81.81           N
ATOM   5046  CA  VAL A 329      17.588   4.472 -23.422  1.00 81.81           C
ATOM   5047  C   VAL A 329      17.568   5.750 -24.262  1.00 81.81           C
ATOM   5048  O   VAL A 329      18.569   6.460 -24.343  1.00 81.81           O
ATOM   5049  HA  VAL A 329      18.328   4.585 -22.629  1.00 81.81           H
ATOM   5050  CB  VAL A 329      17.949   3.227 -24.235  1.00 81.81           C
ATOM   5051  HB  VAL A 329      17.141   3.042 -24.942  1.00 81.81           H
ATOM   5052  CG1 VAL A 329      19.233   3.451 -25.037  1.00 81.81           C
ATOM   5053 1HG1 VAL A 329      19.093   4.287 -25.722  1.00 81.81           H
ATOM   5054 2HG1 VAL A 329      20.054   3.673 -24.355  1.00 81.81           H
ATOM   5055 3HG1 VAL A 329      19.467   2.551 -25.606  1.00 81.81           H
ATOM   5056  CG2 VAL A 329      18.074   1.999 -23.331  1.00 81.81           C
ATOM   5057 1HG2 VAL A 329      18.855   2.171 -22.590  1.00 81.81           H
ATOM   5058 2HG2 VAL A 329      17.125   1.823 -22.825  1.00 81.81           H
ATOM   5059 3HG2 VAL A 329      18.332   1.129 -23.934  1.00 81.81           H
ATOM   5060  HN  VAL A 329      15.810   3.455 -23.043  1.00 81.81           H
ATOM   5061  N   LYS A 330      16.417   6.005 -24.867  1.00 74.88           N
ATOM   5062  CA  LYS A 330      16.247   7.196 -25.681  1.00 74.88           C
ATOM   5063  C   LYS A 330      16.413   8.437 -24.802  1.00 74.88           C
[truncated: 117,478 more chars]
