# Supplementary material for: Noncanonical roles of chemokine regions in CCR9 activation revealed by structural modeling and mutational mapping
Source: Nat Commun. 2025 Aug 18;16:7695. doi: 10.1038/s41467-025-62321-9 (PMC12361432; doi:10.1038/s41467-025-62321-9)
Supplement: Supplementary file 7 — Supplementary Data 5 [file 41467_2025_62321_MOESM7_ESM.zip › CCR9_CCL25x1P6_05_rnk1.pdb]

ATOM      1  N   GLU A  20      -5.637  -4.582  58.516  1.00 49.75           N
ATOM      2  CA  GLU A  20      -5.379  -5.559  57.471  1.00 49.75           C
ATOM      3  C   GLU A  20      -5.634  -6.974  57.994  1.00 49.75           C
ATOM      4  O   GLU A  20      -4.722  -7.628  58.497  1.00 49.75           O
ATOM      5  HA  GLU A  20      -6.086  -5.325  56.675  1.00 49.75           H
ATOM      6  CB  GLU A  20      -3.953  -5.422  56.933  1.00 49.75           C
ATOM      7 1HB  GLU A  20      -3.289  -5.092  57.732  1.00 49.75           H
ATOM      8 2HB  GLU A  20      -3.642  -6.360  56.474  1.00 49.75           H
ATOM      9  CG  GLU A  20      -3.882  -4.360  55.834  1.00 49.75           C
ATOM     10 1HG  GLU A  20      -4.794  -4.387  55.237  1.00 49.75           H
ATOM     11 2HG  GLU A  20      -3.825  -3.369  56.284  1.00 49.75           H
ATOM     12  CD  GLU A  20      -2.668  -4.585  54.931  1.00 49.75           C
ATOM     13  OE1 GLU A  20      -2.774  -4.228  53.738  1.00 49.75           O
ATOM     14  OE2 GLU A  20      -1.661  -5.110  55.455  1.00 49.75           O
ATOM     15  HN  GLU A  20      -5.953  -4.965  59.384  1.00 49.75           H
ATOM     16  N   SER A  21      -6.879  -7.406  57.855  1.00 56.75           N
ATOM     17  CA  SER A  21      -7.257  -8.746  58.271  1.00 56.75           C
ATOM     18  C   SER A  21      -6.371  -9.780  57.574  1.00 56.75           C
ATOM     19  O   SER A  21      -6.049  -9.633  56.396  1.00 56.75           O
ATOM     20  HA  SER A  21      -7.097  -8.769  59.349  1.00 56.75           H
ATOM     21  CB  SER A  21      -8.731  -9.021  57.970  1.00 56.75           C
ATOM     22 1HB  SER A  21      -8.991 -10.022  58.315  1.00 56.75           H
ATOM     23 2HB  SER A  21      -9.353  -8.320  58.528  1.00 56.75           H
ATOM     24  OG  SER A  21      -9.022  -8.909  56.579  1.00 56.75           O
ATOM     25  HG  SER A  21      -9.307  -9.796  56.217  1.00 56.75           H
ATOM     26  HN  SER A  21      -7.621  -6.858  57.468  1.00 56.75           H
ATOM     27  N   THR A  22      -6.001 -10.802  58.331  1.00 57.64           N
ATOM     28  CA  THR A  22      -5.179 -11.873  57.793  1.00 57.64           C
ATOM     29  C   THR A  22      -5.783 -12.407  56.493  1.00 57.64           C
ATOM     30  O   THR A  22      -5.057 -12.830  55.595  1.00 57.64           O
ATOM     31  HA  THR A  22      -4.200 -11.464  57.547  1.00 57.64           H
ATOM     32  CB  THR A  22      -5.028 -12.943  58.877  1.00 57.64           C
ATOM     33  HB  THR A  22      -4.802 -13.914  58.436  1.00 57.64           H
ATOM     34  OG1 THR A  22      -6.248 -12.870  59.610  1.00 57.64           O
ATOM     35  HG1 THR A  22      -6.970 -13.362  59.123  1.00 57.64           H
ATOM     36  CG2 THR A  22      -3.954 -12.586  59.906  1.00 57.64           C
ATOM     37 1HG2 THR A  22      -4.216 -11.648  60.395  1.00 57.64           H
ATOM     38 2HG2 THR A  22      -2.992 -12.479  59.404  1.00 57.64           H
ATOM     39 3HG2 THR A  22      -3.888 -13.379  60.652  1.00 57.64           H
ATOM     40  HN  THR A  22      -6.253 -10.905  59.294  1.00 57.64           H
ATOM     41  N   SER A  23      -7.106 -12.369  56.433  1.00 61.26           N
ATOM     42  CA  SER A  23      -7.814 -12.809  55.243  1.00 61.26           C
ATOM     43  C   SER A  23      -7.398 -11.958  54.041  1.00 61.26           C
ATOM     44  O   SER A  23      -7.171 -12.484  52.953  1.00 61.26           O
ATOM     45  HA  SER A  23      -7.517 -13.848  55.098  1.00 61.26           H
ATOM     46  CB  SER A  23      -9.329 -12.736  55.445  1.00 61.26           C
ATOM     47 1HB  SER A  23      -9.831 -13.162  54.576  1.00 61.26           H
ATOM     48 2HB  SER A  23      -9.610 -13.344  56.305  1.00 61.26           H
ATOM     49  OG  SER A  23      -9.778 -11.398  55.643  1.00 61.26           O
ATOM     50  HG  SER A  23     -10.777 -11.371  55.652  1.00 61.26           H
ATOM     51  HN  SER A  23      -7.691 -12.046  57.177  1.00 61.26           H
ATOM     52  N   SER A  24      -7.309 -10.658  54.279  1.00 66.85           N
ATOM     53  CA  SER A  24      -6.981  -9.723  53.217  1.00 66.85           C
ATOM     54  C   SER A  24      -5.567  -9.996  52.698  1.00 66.85           C
ATOM     55  O   SER A  24      -5.279  -9.769  51.524  1.00 66.85           O
ATOM     56  HA  SER A  24      -7.717  -9.905  52.434  1.00 66.85           H
ATOM     57  CB  SER A  24      -7.098  -8.276  53.700  1.00 66.85           C
ATOM     58 1HB  SER A  24      -7.240  -7.618  52.843  1.00 66.85           H
ATOM     59 2HB  SER A  24      -7.983  -8.175  54.329  1.00 66.85           H
ATOM     60  OG  SER A  24      -5.947  -7.862  54.431  1.00 66.85           O
ATOM     61  HG  SER A  24      -5.880  -8.379  55.284  1.00 66.85           H
ATOM     62  HN  SER A  24      -7.457 -10.243  55.177  1.00 66.85           H
ATOM     63  N   MET A  25      -4.724 -10.479  53.598  1.00 63.70           N
ATOM     64  CA  MET A  25      -3.341 -10.762  53.253  1.00 63.70           C
ATOM     65  C   MET A  25      -3.225 -12.085  52.494  1.00 63.70           C
ATOM     66  O   MET A  25      -2.428 -12.204  51.565  1.00 63.70           O
ATOM     67  HA  MET A  25      -3.025  -9.939  52.612  1.00 63.70           H
ATOM     68  CB  MET A  25      -2.499 -10.829  54.529  1.00 63.70           C
ATOM     69 1HB  MET A  25      -2.805 -10.037  55.212  1.00 63.70           H
ATOM     70 2HB  MET A  25      -2.678 -11.776  55.037  1.00 63.70           H
ATOM     71  CG  MET A  25      -1.009 -10.688  54.210  1.00 63.70           C
ATOM     72 1HG  MET A  25      -0.495 -11.628  54.413  1.00 63.70           H
ATOM     73 2HG  MET A  25      -0.874 -10.474  53.150  1.00 63.70           H
ATOM     74  SD  MET A  25      -0.296  -9.379  55.192  1.00 63.70           S
ATOM     75  CE  MET A  25       1.429  -9.829  55.102  1.00 63.70           C
ATOM     76 1HE  MET A  25       1.567 -10.825  55.524  1.00 63.70           H
ATOM     77 2HE  MET A  25       1.751  -9.827  54.061  1.00 63.70           H
ATOM     78 3HE  MET A  25       2.022  -9.110  55.667  1.00 63.70           H
ATOM     79  HN  MET A  25      -4.971 -10.677  54.547  1.00 63.70           H
ATOM     80  N   GLU A  26      -4.032 -13.047  52.918  1.00 58.33           N
ATOM     81  CA  GLU A  26      -4.090 -14.330  52.239  1.00 58.33           C
ATOM     82  C   GLU A  26      -4.637 -14.155  50.821  1.00 58.33           C
ATOM     83  O   GLU A  26      -4.132 -14.762  49.877  1.00 58.33           O
ATOM     84  HA  GLU A  26      -3.059 -14.682  52.197  1.00 58.33           H
ATOM     85  CB  GLU A  26      -4.931 -15.333  53.031  1.00 58.33           C
ATOM     86 1HB  GLU A  26      -5.834 -14.845  53.398  1.00 58.33           H
ATOM     87 2HB  GLU A  26      -5.133 -16.209  52.416  1.00 58.33           H
ATOM     88  CG  GLU A  26      -4.171 -15.835  54.260  1.00 58.33           C
ATOM     89 1HG  GLU A  26      -3.236 -16.301  53.949  1.00 58.33           H
ATOM     90 2HG  GLU A  26      -3.910 -14.993  54.900  1.00 58.33           H
ATOM     91  CD  GLU A  26      -5.010 -16.842  55.050  1.00 58.33           C
ATOM     92  OE1 GLU A  26      -4.403 -17.572  55.863  1.00 58.33           O
ATOM     93  OE2 GLU A  26      -6.239 -16.859  54.822  1.00 58.33           O
ATOM     94  HN  GLU A  26      -4.637 -12.960  53.710  1.00 58.33           H
ATOM     95  N   ASP A  27      -5.662 -13.322  50.715  1.00 65.45           N
ATOM     96  CA  ASP A  27      -6.307 -13.088  49.434  1.00 65.45           C
ATOM     97  C   ASP A  27      -5.273 -12.563  48.435  1.00 65.45           C
ATOM     98  O   ASP A  27      -5.298 -12.928  47.261  1.00 65.45           O
ATOM     99  HA  ASP A  27      -6.718 -14.053  49.139  1.00 65.45           H
ATOM    100  CB  ASP A  27      -7.416 -12.041  49.559  1.00 65.45           C
ATOM    101 1HB  ASP A  27      -7.057 -11.192  50.140  1.00 65.45           H
ATOM    102 2HB  ASP A  27      -7.677 -11.663  48.570  1.00 65.45           H
ATOM    103  CG  ASP A  27      -8.658 -12.636  50.227  1.00 65.45           C
ATOM    104  OD1 ASP A  27      -8.787 -13.878  50.181  1.00 65.45           O
ATOM    105  OD2 ASP A  27      -9.449 -11.834  50.769  1.00 65.45           O
ATOM    106  HN  ASP A  27      -6.051 -12.813  51.483  1.00 65.45           H
ATOM    107  N   TYR A  28      -4.387 -11.716  48.939  1.00 65.03           N
ATOM    108  CA  TYR A  28      -3.360 -11.121  48.101  1.00 65.03           C
ATOM    109  C   TYR A  28      -2.312 -12.160  47.698  1.00 65.03           C
ATOM    110  O   TYR A  28      -1.803 -12.131  46.579  1.00 65.03           O
ATOM    111  HA  TYR A  28      -3.841 -10.733  47.203  1.00 65.03           H
ATOM    112  CB  TYR A  28      -2.690 -10.044  48.957  1.00 65.03           C
ATOM    113 1HB  TYR A  28      -3.443  -9.319  49.266  1.00 65.03           H
ATOM    114 2HB  TYR A  28      -2.301 -10.505  49.864  1.00 65.03           H
ATOM    115  CG  TYR A  28      -1.552  -9.305  48.249  1.00 65.03           C
ATOM    116  CD1 TYR A  28      -0.244  -9.693  48.455  1.00 65.03           C
ATOM    117  HD1 TYR A  28      -0.022 -10.526  49.122  1.00 65.03           H
ATOM    118  CD2 TYR A  28      -1.835  -8.251  47.404  1.00 65.03           C
ATOM    119  HD2 TYR A  28      -2.868  -7.944  47.241  1.00 65.03           H
ATOM    120  CE1 TYR A  28       0.826  -8.998  47.788  1.00 65.03           C
ATOM    121  HE1 TYR A  28       1.864  -9.295  47.942  1.00 65.03           H
ATOM    122  CE2 TYR A  28      -0.764  -7.556  46.738  1.00 65.03           C
ATOM    123  HE2 TYR A  28      -0.973  -6.721  46.068  1.00 65.03           H
ATOM    124  CZ  TYR A  28       0.514  -7.964  46.962  1.00 65.03           C
ATOM    125  OH  TYR A  28       1.525  -7.307  46.333  1.00 65.03           O
ATOM    126  HH  TYR A  28       2.396  -7.516  46.777  1.00 65.03           H
ATOM    127  HN  TYR A  28      -4.365 -11.435  49.899  1.00 65.03           H
ATOM    128  N   VAL A  29      -2.021 -13.053  48.632  1.00 65.50           N
ATOM    129  CA  VAL A  29      -0.983 -14.048  48.419  1.00 65.50           C
ATOM    130  C   VAL A  29      -1.502 -15.123  47.461  1.00 65.50           C
ATOM    131  O   VAL A  29      -0.759 -15.617  46.615  1.00 65.50           O
ATOM    132  HA  VAL A  29      -0.135 -13.545  47.955  1.00 65.50           H
ATOM    133  CB  VAL A  29      -0.520 -14.618  49.761  1.00 65.50           C
ATOM    134  HB  VAL A  29      -1.403 -14.956  50.304  1.00 65.50           H
ATOM    135  CG1 VAL A  29       0.398 -15.824  49.557  1.00 65.50           C
ATOM    136 1HG1 VAL A  29      -0.139 -16.602  49.015  1.00 65.50           H
ATOM    137 2HG1 VAL A  29       1.275 -15.521  48.985  1.00 65.50           H
ATOM    138 3HG1 VAL A  29       0.713 -16.209  50.527  1.00 65.50           H
ATOM    139  CG2 VAL A  29       0.167 -13.542  50.605  1.00 65.50           C
ATOM    140 1HG2 VAL A  29       1.035 -13.160  50.069  1.00 65.50           H
ATOM    141 2HG2 VAL A  29      -0.532 -12.727  50.793  1.00 65.50           H
ATOM    142 3HG2 VAL A  29       0.486 -13.973  51.554  1.00 65.50           H
ATOM    143  HN  VAL A  29      -2.479 -13.104  49.519  1.00 65.50           H
ATOM    144  N   ASN A  30      -2.775 -15.453  47.626  1.00 60.54           N
ATOM    145  CA  ASN A  30      -3.363 -16.557  46.887  1.00 60.54           C
ATOM    146  C   ASN A  30      -3.833 -16.057  45.519  1.00 60.54           C
ATOM    147  O   ASN A  30      -4.253 -16.848  44.677  1.00 60.54           O
ATOM    148  HA  ASN A  30      -2.573 -17.303  46.810  1.00 60.54           H
ATOM    149  CB  ASN A  30      -4.577 -17.128  47.624  1.00 60.54           C
ATOM    150 1HB  ASN A  30      -5.260 -16.320  47.887  1.00 60.54           H
ATOM    151 2HB  ASN A  30      -5.122 -17.804  46.965  1.00 60.54           H
ATOM    152  CG  ASN A  30      -4.149 -17.874  48.890  1.00 60.54           C
ATOM    153  OD1 ASN A  30      -3.032 -18.347  49.014  1.00 60.54           O
ATOM    154  ND2 ASN A  30      -5.098 -17.951  49.818  1.00 60.54           N
ATOM    155 1HD2 ASN A  30      -5.995 -17.541  49.653  1.00 60.54           H
ATOM    156 2HD2 ASN A  30      -4.915 -18.420  50.682  1.00 60.54           H
ATOM    157  HN  ASN A  30      -3.399 -14.981  48.249  1.00 60.54           H
ATOM    158  N   PHE A  31      -3.745 -14.747  45.341  1.00 67.16           N
ATOM    159  CA  PHE A  31      -4.125 -14.137  44.079  1.00 67.16           C
ATOM    160  C   PHE A  31      -3.232 -14.631  42.939  1.00 67.16           C
ATOM    161  O   PHE A  31      -2.008 -14.563  43.031  1.00 67.16           O
ATOM    162  HA  PHE A  31      -5.158 -14.423  43.880  1.00 67.16           H
ATOM    163  CB  PHE A  31      -3.939 -12.626  44.239  1.00 67.16           C
ATOM    164 1HB  PHE A  31      -4.440 -12.303  45.151  1.00 67.16           H
ATOM    165 2HB  PHE A  31      -2.877 -12.413  44.365  1.00 67.16           H
ATOM    166  CG  PHE A  31      -4.472 -11.806  43.063  1.00 67.16           C
ATOM    167  CD1 PHE A  31      -3.619 -11.362  42.101  1.00 67.16           C
ATOM    168  HD1 PHE A  31      -2.555 -11.592  42.167  1.00 67.16           H
ATOM    169  CD2 PHE A  31      -5.799 -11.520  42.979  1.00 67.16           C
ATOM    170  HD2 PHE A  31      -6.482 -11.875  43.751  1.00 67.16           H
ATOM    171  CE1 PHE A  31      -4.114 -10.601  41.009  1.00 67.16           C
ATOM    172  HE1 PHE A  31      -3.430 -10.245  40.238  1.00 67.16           H
ATOM    173  CE2 PHE A  31      -6.294 -10.758  41.888  1.00 67.16           C
ATOM    174  HE2 PHE A  31      -7.357 -10.528  41.821  1.00 67.16           H
ATOM    175  CZ  PHE A  31      -5.441 -10.315  40.926  1.00 67.16           C
ATOM    176  HZ  PHE A  31      -5.821  -9.730  40.088  1.00 67.16           H
ATOM    177  HN  PHE A  31      -3.422 -14.109  46.040  1.00 67.16           H
ATOM    178  N   ASN A  32      -3.880 -15.118  41.891  1.00 60.38           N
ATOM    179  CA  ASN A  32      -3.160 -15.631  40.738  1.00 60.38           C
ATOM    180  C   ASN A  32      -2.723 -14.461  39.854  1.00 60.38           C
ATOM    181  O   ASN A  32      -3.505 -13.963  39.047  1.00 60.38           O
ATOM    182  HA  ASN A  32      -2.314 -16.181  41.150  1.00 60.38           H
ATOM    183  CB  ASN A  32      -4.048 -16.552  39.899  1.00 60.38           C
ATOM    184 1HB  ASN A  32      -4.569 -17.254  40.550  1.00 60.38           H
ATOM    185 2HB  ASN A  32      -4.812 -15.963  39.391  1.00 60.38           H
ATOM    186  CG  ASN A  32      -3.220 -17.322  38.868  1.00 60.38           C
ATOM    187  OD1 ASN A  32      -2.011 -17.186  38.778  1.00 60.38           O
ATOM    188  ND2 ASN A  32      -3.937 -18.135  38.097  1.00 60.38           N
ATOM    189 1HD2 ASN A  32      -4.927 -18.199  38.223  1.00 60.38           H
ATOM    190 2HD2 ASN A  32      -3.486 -18.682  37.392  1.00 60.38           H
ATOM    191  HN  ASN A  32      -4.877 -15.166  41.823  1.00 60.38           H
ATOM    192  N   PHE A  33      -1.474 -14.057  40.037  1.00 64.02           N
ATOM    193  CA  PHE A  33      -0.895 -13.018  39.204  1.00 64.02           C
ATOM    194  C   PHE A  33      -0.432 -13.585  37.861  1.00 64.02           C
ATOM    195  O   PHE A  33       0.751 -13.523  37.531  1.00 64.02           O
ATOM    196  HA  PHE A  33      -1.670 -12.270  39.033  1.00 64.02           H
ATOM    197  CB  PHE A  33       0.318 -12.466  39.956  1.00 64.02           C
ATOM    198 1HB  PHE A  33       0.985 -13.292  40.204  1.00 64.02           H
ATOM    199 2HB  PHE A  33       0.870 -11.799  39.295  1.00 64.02           H
ATOM    200  CG  PHE A  33      -0.035 -11.712  41.239  1.00 64.02           C
ATOM    201  CD1 PHE A  33      -0.385 -10.399  41.182  1.00 64.02           C
ATOM    202  HD1 PHE A  33      -0.414  -9.884  40.222  1.00 64.02           H
ATOM    203  CD2 PHE A  33       0.001 -12.355  42.438  1.00 64.02           C
ATOM    204  HD2 PHE A  33       0.282 -13.407  42.484  1.00 64.02           H
ATOM    205  CE1 PHE A  33      -0.713  -9.699  42.373  1.00 64.02           C
ATOM    206  HE1 PHE A  33      -0.993  -8.647  42.327  1.00 64.02           H
ATOM    207  CE2 PHE A  33      -0.327 -11.654  43.629  1.00 64.02           C
ATOM    208  HE2 PHE A  33      -0.298 -12.169  44.589  1.00 64.02           H
ATOM    209  CZ  PHE A  33      -0.677 -10.342  43.571  1.00 64.02           C
ATOM    210  HZ  PHE A  33      -0.929  -9.804  44.486  1.00 64.02           H
ATOM    211  HN  PHE A  33      -0.864 -14.427  40.737  1.00 64.02           H
ATOM    212  N   THR A  34      -1.390 -14.125  37.121  1.00 62.49           N
ATOM    213  CA  THR A  34      -1.179 -14.407  35.712  1.00 62.49           C
ATOM    214  C   THR A  34      -0.727 -13.143  34.977  1.00 62.49           C
ATOM    215  O   THR A  34      -1.364 -12.096  35.087  1.00 62.49           O
ATOM    216  HA  THR A  34      -0.371 -15.133  35.624  1.00 62.49           H
ATOM    217  CB  THR A  34      -2.469 -15.007  35.151  1.00 62.49           C
ATOM    218  HB  THR A  34      -2.554 -14.818  34.081  1.00 62.49           H
ATOM    219  OG1 THR A  34      -3.497 -14.438  35.958  1.00 62.49           O
ATOM    220  HG1 THR A  34      -3.576 -13.459  35.772  1.00 62.49           H
ATOM    221  CG2 THR A  34      -2.578 -16.510  35.413  1.00 62.49           C
ATOM    222 1HG2 THR A  34      -2.562 -16.694  36.488  1.00 62.49           H
ATOM    223 2HG2 THR A  34      -1.738 -17.023  34.944  1.00 62.49           H
ATOM    224 3HG2 THR A  34      -3.512 -16.886  34.995  1.00 62.49           H
ATOM    225  HN  THR A  34      -2.295 -14.369  37.470  1.00 62.49           H
ATOM    226  N   ASP A  35       0.368 -13.282  34.245  1.00 67.57           N
ATOM    227  CA  ASP A  35       0.992 -12.135  33.606  1.00 67.57           C
ATOM    228  C   ASP A  35       0.305 -11.867  32.266  1.00 67.57           C
ATOM    229  O   ASP A  35       0.721 -12.393  31.235  1.00 67.57           O
ATOM    230  HA  ASP A  35       0.867 -11.312  34.310  1.00 67.57           H
ATOM    231  CB  ASP A  35       2.475 -12.396  33.334  1.00 67.57           C
ATOM    232 1HB  ASP A  35       2.910 -12.947  34.168  1.00 67.57           H
ATOM    233 2HB  ASP A  35       2.581 -13.021  32.448  1.00 67.57           H
ATOM    234  CG  ASP A  35       3.234 -11.083  33.132  1.00 67.57           C
ATOM    235  OD1 ASP A  35       2.589 -10.024  33.294  1.00 67.57           O
ATOM    236  OD2 ASP A  35       4.441 -11.168  32.820  1.00 67.57           O
ATOM    237  HN  ASP A  35       0.827 -14.156  34.085  1.00 67.57           H
ATOM    238  N   PHE A  36      -0.736 -11.049  32.324  1.00 81.61           N
ATOM    239  CA  PHE A  36      -1.432 -10.638  31.117  1.00 81.61           C
ATOM    240  C   PHE A  36      -0.755  -9.423  30.480  1.00 81.61           C
ATOM    241  O   PHE A  36      -1.126  -9.003  29.385  1.00 81.61           O
ATOM    242  HA  PHE A  36      -1.398 -11.477  30.422  1.00 81.61           H
ATOM    243  CB  PHE A  36      -2.855 -10.255  31.530  1.00 81.61           C
ATOM    244 1HB  PHE A  36      -2.804  -9.536  32.347  1.00 81.61           H
ATOM    245 2HB  PHE A  36      -3.342  -9.753  30.694  1.00 81.61           H
ATOM    246  CG  PHE A  36      -3.717 -11.441  31.966  1.00 81.61           C
ATOM    247  CD1 PHE A  36      -3.703 -12.594  31.244  1.00 81.61           C
ATOM    248  HD1 PHE A  36      -3.077 -12.672  30.355  1.00 81.61           H
ATOM    249  CD2 PHE A  36      -4.497 -11.343  33.076  1.00 81.61           C
ATOM    250  HD2 PHE A  36      -4.509 -10.419  33.654  1.00 81.61           H
ATOM    251  CE1 PHE A  36      -4.503 -13.695  31.650  1.00 81.61           C
ATOM    252  HE1 PHE A  36      -4.492 -14.619  31.071  1.00 81.61           H
ATOM    253  CE2 PHE A  36      -5.297 -12.444  33.481  1.00 81.61           C
ATOM    254  HE2 PHE A  36      -5.923 -12.365  34.370  1.00 81.61           H
ATOM    255  CZ  PHE A  36      -5.283 -13.597  32.759  1.00 81.61           C
ATOM    256  HZ  PHE A  36      -5.897 -14.442  33.070  1.00 81.61           H
ATOM    257  HN  PHE A  36      -1.103 -10.670  33.173  1.00 81.61           H
ATOM    258  N   TYR A  37       0.228  -8.892  31.192  1.00 86.84           N
ATOM    259  CA  TYR A  37       0.993  -7.764  30.689  1.00 86.84           C
ATOM    260  C   TYR A  37       2.179  -8.237  29.846  1.00 86.84           C
ATOM    261  O   TYR A  37       3.144  -8.782  30.378  1.00 86.84           O
ATOM    262  HA  TYR A  37       0.332  -7.160  30.067  1.00 86.84           H
ATOM    263  CB  TYR A  37       1.521  -7.028  31.922  1.00 86.84           C
ATOM    264 1HB  TYR A  37       0.695  -6.861  32.614  1.00 86.84           H
ATOM    265 2HB  TYR A  37       2.240  -7.668  32.434  1.00 86.84           H
ATOM    266  CG  TYR A  37       2.185  -5.686  31.610  1.00 86.84           C
ATOM    267  CD1 TYR A  37       3.559  -5.601  31.517  1.00 86.84           C
ATOM    268  HD1 TYR A  37       4.171  -6.490  31.667  1.00 86.84           H
ATOM    269  CD2 TYR A  37       1.409  -4.560  31.420  1.00 86.84           C
ATOM    270  HD2 TYR A  37       0.324  -4.627  31.493  1.00 86.84           H
ATOM    271  CE1 TYR A  37       4.184  -4.337  31.223  1.00 86.84           C
ATOM    272  HE1 TYR A  37       5.268  -4.256  31.147  1.00 86.84           H
ATOM    273  CE2 TYR A  37       2.034  -3.297  31.126  1.00 86.84           C
ATOM    274  HE2 TYR A  37       1.434  -2.400  30.974  1.00 86.84           H
ATOM    275  CZ  TYR A  37       3.391  -3.248  31.042  1.00 86.84           C
ATOM    276  OH  TYR A  37       3.981  -2.054  30.763  1.00 86.84           O
ATOM    277  HH  TYR A  37       4.970  -2.174  30.674  1.00 86.84           H
ATOM    278  HN  TYR A  37       0.503  -9.220  32.096  1.00 86.84           H
ATOM    279  N   CYS A  38       2.066  -8.012  28.545  1.00 90.10           N
ATOM    280  CA  CYS A  38       3.062  -8.509  27.611  1.00 90.10           C
ATOM    281  C   CYS A  38       4.068  -7.388  27.340  1.00 90.10           C
ATOM    282  O   CYS A  38       3.719  -6.364  26.754  1.00 90.10           O
ATOM    283  HA  CYS A  38       3.548  -9.357  28.093  1.00 90.10           H
ATOM    284  CB  CYS A  38       2.420  -9.024  26.321  1.00 90.10           C
ATOM    285 1HB  CYS A  38       1.635  -9.742  26.558  1.00 90.10           H
ATOM    286 2HB  CYS A  38       1.948  -8.200  25.786  1.00 90.10           H
ATOM    287  SG  CYS A  38       3.688  -9.811  25.262  1.00 90.10           S
ATOM    288  HN  CYS A  38       1.314  -7.501  28.129  1.00 90.10           H
ATOM    289  N   GLU A  39       5.296  -7.620  27.778  1.00 82.41           N
ATOM    290  CA  GLU A  39       6.398  -6.744  27.416  1.00 82.41           C
ATOM    291  C   GLU A  39       6.990  -7.164  26.069  1.00 82.41           C
ATOM    292  O   GLU A  39       7.383  -8.316  25.892  1.00 82.41           O
ATOM    293  HA  GLU A  39       5.961  -5.749  27.335  1.00 82.41           H
ATOM    294  CB  GLU A  39       7.471  -6.734  28.507  1.00 82.41           C
ATOM    295 1HB  GLU A  39       7.840  -7.746  28.669  1.00 82.41           H
ATOM    296 2HB  GLU A  39       8.256  -6.025  28.244  1.00 82.41           H
ATOM    297  CG  GLU A  39       6.891  -6.258  29.841  1.00 82.41           C
ATOM    298 1HG  GLU A  39       6.357  -5.319  29.696  1.00 82.41           H
ATOM    299 2HG  GLU A  39       6.166  -6.985  30.206  1.00 82.41           H
ATOM    300  CD  GLU A  39       7.997  -6.066  30.882  1.00 82.41           C
ATOM    301  OE1 GLU A  39       7.680  -5.492  31.946  1.00 82.41           O
ATOM    302  OE2 GLU A  39       9.133  -6.497  30.589  1.00 82.41           O
ATOM    303  HN  GLU A  39       5.544  -8.389  28.368  1.00 82.41           H
ATOM    304  N   LYS A  40       7.035  -6.206  25.155  1.00 88.82           N
ATOM    305  CA  LYS A  40       7.396  -6.502  23.779  1.00 88.82           C
ATOM    306  C   LYS A  40       8.777  -5.914  23.481  1.00 88.82           C
ATOM    307  O   LYS A  40       9.046  -5.489  22.359  1.00 88.82           O
ATOM    308  HA  LYS A  40       7.454  -7.586  23.682  1.00 88.82           H
ATOM    309  CB  LYS A  40       6.304  -6.020  22.823  1.00 88.82           C
ATOM    310 1HB  LYS A  40       6.108  -4.961  22.992  1.00 88.82           H
ATOM    311 2HB  LYS A  40       6.647  -6.119  21.793  1.00 88.82           H
ATOM    312  CG  LYS A  40       5.014  -6.819  23.016  1.00 88.82           C
ATOM    313 1HG  LYS A  40       5.220  -7.883  22.899  1.00 88.82           H
ATOM    314 2HG  LYS A  40       4.642  -6.677  24.030  1.00 88.82           H
ATOM    315  CD  LYS A  40       3.945  -6.388  22.009  1.00 88.82           C
ATOM    316 1HD  LYS A  40       3.712  -5.333  22.151  1.00 88.82           H
ATOM    317 2HD  LYS A  40       4.331  -6.496  20.995  1.00 88.82           H
ATOM    318  CE  LYS A  40       2.673  -7.223  22.168  1.00 88.82           C
ATOM    319 1HE  LYS A  40       2.900  -8.277  22.007  1.00 88.82           H
ATOM    320 2HE  LYS A  40       2.295  -7.131  23.186  1.00 88.82           H
ATOM    321  NZ  LYS A  40       1.639  -6.780  21.207  1.00 88.82           N
ATOM    322 1HZ  LYS A  40       0.886  -7.459  21.184  1.00 88.82           H
ATOM    323 2HZ  LYS A  40       1.273  -5.879  21.496  1.00 88.82           H
ATOM    324 3HZ  LYS A  40       2.048  -6.698  20.283  1.00 88.82           H
ATOM    325  HN  LYS A  40       6.830  -5.245  25.341  1.00 88.82           H
ATOM    326  N   ASN A  41       9.616  -5.910  24.507  1.00 83.08           N
ATOM    327  CA  ASN A  41      10.954  -5.358  24.376  1.00 83.08           C
ATOM    328  C   ASN A  41      11.689  -6.076  23.242  1.00 83.08           C
ATOM    329  O   ASN A  41      12.402  -5.446  22.463  1.00 83.08           O
ATOM    330  HA  ASN A  41      10.808  -4.297  24.172  1.00 83.08           H
ATOM    331  CB  ASN A  41      11.760  -5.556  25.662  1.00 83.08           C
ATOM    332 1HB  ASN A  41      11.693  -6.596  25.980  1.00 83.08           H
ATOM    333 2HB  ASN A  41      12.812  -5.348  25.471  1.00 83.08           H
ATOM    334  CG  ASN A  41      11.247  -4.642  26.776  1.00 83.08           C
ATOM    335  OD1 ASN A  41      10.692  -3.581  26.539  1.00 83.08           O
ATOM    336  ND2 ASN A  41      11.463  -5.110  28.002  1.00 83.08           N
ATOM    337 1HD2 ASN A  41      11.925  -5.988  28.128  1.00 83.08           H
ATOM    338 2HD2 ASN A  41      11.164  -4.584  28.798  1.00 83.08           H
ATOM    339  HN  ASN A  41       9.396  -6.274  25.412  1.00 83.08           H
ATOM    340  N   ASN A  42      11.490  -7.384  23.187  1.00 84.40           N
ATOM    341  CA  ASN A  42      12.185  -8.206  22.210  1.00 84.40           C
ATOM    342  C   ASN A  42      11.762  -7.785  20.802  1.00 84.40           C
ATOM    343  O   ASN A  42      12.573  -7.793  19.877  1.00 84.40           O
ATOM    344  HA  ASN A  42      13.246  -8.035  22.395  1.00 84.40           H
ATOM    345  CB  ASN A  42      11.836  -9.685  22.387  1.00 84.40           C
ATOM    346 1HB  ASN A  42      10.754  -9.814  22.352  1.00 84.40           H
ATOM    347 2HB  ASN A  42      12.252 -10.262  21.561  1.00 84.40           H
ATOM    348  CG  ASN A  42      12.377 -10.222  23.714  1.00 84.40           C
ATOM    349  OD1 ASN A  42      13.130  -9.568  24.417  1.00 84.40           O
ATOM    350  ND2 ASN A  42      11.952 -11.445  24.016  1.00 84.40           N
ATOM    351 1HD2 ASN A  42      11.334 -11.928  23.395  1.00 84.40           H
ATOM    352 2HD2 ASN A  42      12.250 -11.883  24.864  1.00 84.40           H
ATOM    353  HN  ASN A  42      10.868  -7.882  23.792  1.00 84.40           H
ATOM    354  N   VAL A  43      10.492  -7.428  20.682  1.00 91.51           N
ATOM    355  CA  VAL A  43       9.934  -7.069  19.389  1.00 91.51           C
ATOM    356  C   VAL A  43      10.563  -5.758  18.914  1.00 91.51           C
ATOM    357  O   VAL A  43      10.911  -5.622  17.742  1.00 91.51           O
ATOM    358  HA  VAL A  43      10.196  -7.859  18.687  1.00 91.51           H
ATOM    359  CB  VAL A  43       8.408  -7.001  19.479  1.00 91.51           C
ATOM    360  HB  VAL A  43       8.146  -6.171  20.134  1.00 91.51           H
ATOM    361  CG1 VAL A  43       7.790  -6.729  18.106  1.00 91.51           C
ATOM    362 1HG1 VAL A  43       8.160  -5.777  17.723  1.00 91.51           H
ATOM    363 2HG1 VAL A  43       8.065  -7.528  17.418  1.00 91.51           H
ATOM    364 3HG1 VAL A  43       6.705  -6.686  18.198  1.00 91.51           H
ATOM    365  CG2 VAL A  43       7.837  -8.282  20.092  1.00 91.51           C
ATOM    366 1HG2 VAL A  43       8.114  -9.135  19.473  1.00 91.51           H
ATOM    367 2HG2 VAL A  43       8.240  -8.415  21.096  1.00 91.51           H
ATOM    368 3HG2 VAL A  43       6.751  -8.207  20.144  1.00 91.51           H
ATOM    369  HN  VAL A  43       9.849  -7.382  21.447  1.00 91.51           H
ATOM    370  N   ARG A  44      10.690  -4.826  19.847  1.00 86.90           N
ATOM    371  CA  ARG A  44      11.261  -3.527  19.535  1.00 86.90           C
ATOM    372  C   ARG A  44      12.731  -3.674  19.138  1.00 86.90           C
ATOM    373  O   ARG A  44      13.211  -2.973  18.249  1.00 86.90           O
ATOM    374  HA  ARG A  44      10.665  -3.154  18.702  1.00 86.90           H
ATOM    375  CB  ARG A  44      11.154  -2.577  20.730  1.00 86.90           C
ATOM    376 1HB  ARG A  44      11.604  -3.041  21.608  1.00 86.90           H
ATOM    377 2HB  ARG A  44      11.718  -1.667  20.527  1.00 86.90           H
ATOM    378  CG  ARG A  44       9.694  -2.225  21.023  1.00 86.90           C
ATOM    379 1HG  ARG A  44       9.185  -1.969  20.094  1.00 86.90           H
ATOM    380 2HG  ARG A  44       9.183  -3.094  21.437  1.00 86.90           H
ATOM    381  CD  ARG A  44       9.599  -1.055  22.004  1.00 86.90           C
ATOM    382 1HD  ARG A  44      10.258  -0.248  21.685  1.00 86.90           H
ATOM    383 2HD  ARG A  44       8.584  -0.656  22.008  1.00 86.90           H
ATOM    384  NE  ARG A  44       9.970  -1.504  23.364  1.00 86.90           N
ATOM    385  HE  ARG A  44      10.942  -1.530  23.600  1.00 86.90           H
ATOM    386  CZ  ARG A  44       9.086  -1.876  24.300  1.00 86.90           C
ATOM    387  NH1 ARG A  44       7.772  -1.860  24.039  1.00 86.90           N
ATOM    388 1HH1 ARG A  44       7.444  -1.568  23.140  1.00 86.90           H
ATOM    389 2HH1 ARG A  44       7.119  -2.139  24.743  1.00 86.90           H
ATOM    390  NH2 ARG A  44       9.536  -2.265  25.501  1.00 86.90           N
ATOM    391 1HH2 ARG A  44       8.890  -2.546  26.210  1.00 86.90           H
ATOM    392 2HH2 ARG A  44      10.519  -2.274  25.687  1.00 86.90           H
ATOM    393  HN  ARG A  44      10.412  -4.948  20.800  1.00 86.90           H
ATOM    394  N   GLN A  45      13.405  -4.590  19.818  1.00 83.56           N
ATOM    395  CA  GLN A  45      14.821  -4.811  19.575  1.00 83.56           C
ATOM    396  C   GLN A  45      15.036  -5.375  18.169  1.00 83.56           C
ATOM    397  O   GLN A  45      15.952  -4.957  17.462  1.00 83.56           O
ATOM    398  HA  GLN A  45      15.285  -3.828  19.655  1.00 83.56           H
ATOM    399  CB  GLN A  45      15.421  -5.737  20.635  1.00 83.56           C
ATOM    400 1HB  GLN A  45      15.141  -5.387  21.629  1.00 83.56           H
ATOM    401 2HB  GLN A  45      15.009  -6.740  20.522  1.00 83.56           H
ATOM    402  CG  GLN A  45      16.945  -5.789  20.518  1.00 83.56           C
ATOM    403 1HG  GLN A  45      17.225  -6.196  19.546  1.00 83.56           H
ATOM    404 2HG  GLN A  45      17.352  -4.779  20.569  1.00 83.56           H
ATOM    405  CD  GLN A  45      17.552  -6.646  21.630  1.00 83.56           C
ATOM    406  OE1 GLN A  45      16.863  -7.340  22.360  1.00 83.56           O
ATOM    407  NE2 GLN A  45      18.877  -6.561  21.717  1.00 83.56           N
ATOM    408 1HE2 GLN A  45      19.382  -5.973  21.086  1.00 83.56           H
ATOM    409 2HE2 GLN A  45      19.366  -7.085  22.414  1.00 83.56           H
ATOM    410  HN  GLN A  45      13.001  -5.174  20.522  1.00 83.56           H
ATOM    411  N   PHE A  46      14.177  -6.316  17.806  1.00 92.34           N
ATOM    412  CA  PHE A  46      14.228  -6.903  16.477  1.00 92.34           C
ATOM    413  C   PHE A  46      14.048  -5.833  15.398  1.00 92.34           C
ATOM    414  O   PHE A  46      14.812  -5.783  14.435  1.00 92.34           O
ATOM    415  HA  PHE A  46      15.208  -7.367  16.366  1.00 92.34           H
ATOM    416  CB  PHE A  46      13.074  -7.903  16.385  1.00 92.34           C
ATOM    417 1HB  PHE A  46      13.257  -8.720  17.083  1.00 92.34           H
ATOM    418 2HB  PHE A  46      12.155  -7.411  16.705  1.00 92.34           H
ATOM    419  CG  PHE A  46      12.863  -8.484  14.986  1.00 92.34           C
ATOM    420  CD1 PHE A  46      11.895  -7.976  14.177  1.00 92.34           C
ATOM    421  HD1 PHE A  46      11.268  -7.155  14.526  1.00 92.34           H
ATOM    422  CD2 PHE A  46      13.645  -9.507  14.550  1.00 92.34           C
ATOM    423  HD2 PHE A  46      14.422  -9.914  15.198  1.00 92.34           H
ATOM    424  CE1 PHE A  46      11.700  -8.515  12.878  1.00 92.34           C
ATOM    425  HE1 PHE A  46      10.923  -8.109  12.230  1.00 92.34           H
ATOM    426  CE2 PHE A  46      13.450 -10.047  13.251  1.00 92.34           C
ATOM    427  HE2 PHE A  46      14.077 -10.867  12.902  1.00 92.34           H
ATOM    428  CZ  PHE A  46      12.482  -9.539  12.442  1.00 92.34           C
ATOM    429  HZ  PHE A  46      12.332  -9.953  11.445  1.00 92.34           H
ATOM    430  HN  PHE A  46      13.458  -6.677  18.400  1.00 92.34           H
ATOM    431  N   ALA A  47      13.034  -5.004  15.595  1.00 93.27           N
ATOM    432  CA  ALA A  47      12.698  -3.986  14.614  1.00 93.27           C
ATOM    433  C   ALA A  47      13.889  -3.043  14.437  1.00 93.27           C
ATOM    434  O   ALA A  47      14.191  -2.622  13.321  1.00 93.27           O
ATOM    435  HA  ALA A  47      12.500  -4.489  13.668  1.00 93.27           H
ATOM    436  CB  ALA A  47      11.432  -3.249  15.056  1.00 93.27           C
ATOM    437 1HB  ALA A  47      10.609  -3.959  15.139  1.00 93.27           H
ATOM    438 2HB  ALA A  47      11.604  -2.779  16.024  1.00 93.27           H
ATOM    439 3HB  ALA A  47      11.180  -2.486  14.320  1.00 93.27           H
ATOM    440  HN  ALA A  47      12.448  -5.020  16.405  1.00 93.27           H
ATOM    441  N   SER A  48      14.534  -2.738  15.553  1.00 91.69           N
ATOM    442  CA  SER A  48      15.567  -1.717  15.566  1.00 91.69           C
ATOM    443  C   SER A  48      16.766  -2.174  14.733  1.00 91.69           C
ATOM    444  O   SER A  48      17.525  -1.349  14.226  1.00 91.69           O
ATOM    445  HA  SER A  48      15.106  -0.834  15.122  1.00 91.69           H
ATOM    446  CB  SER A  48      16.007  -1.396  16.996  1.00 91.69           C
ATOM    447 1HB  SER A  48      16.616  -0.492  16.994  1.00 91.69           H
ATOM    448 2HB  SER A  48      15.129  -1.186  17.607  1.00 91.69           H
ATOM    449  OG  SER A  48      16.746  -2.465  17.580  1.00 91.69           O
ATOM    450  HG  SER A  48      17.051  -2.209  18.497  1.00 91.69           H
ATOM    451  HN  SER A  48      14.360  -3.175  16.436  1.00 91.69           H
ATOM    452  N   HIS A  49      16.898  -3.487  14.616  1.00 87.59           N
ATOM    453  CA  HIS A  49      18.045  -4.066  13.938  1.00 87.59           C
ATOM    454  C   HIS A  49      17.688  -4.351  12.478  1.00 87.59           C
ATOM    455  O   HIS A  49      18.494  -4.113  11.580  1.00 87.59           O
ATOM    456  HA  HIS A  49      18.838  -3.319  13.970  1.00 87.59           H
ATOM    457  CB  HIS A  49      18.545  -5.308  14.679  1.00 87.59           C
ATOM    458 1HB  HIS A  49      17.700  -5.971  14.866  1.00 87.59           H
ATOM    459 2HB  HIS A  49      19.238  -5.849  14.035  1.00 87.59           H
ATOM    460  CG  HIS A  49      19.230  -5.006  15.990  1.00 87.59           C
ATOM    461  ND1 HIS A  49      20.328  -4.169  16.087  1.00 87.59           N
ATOM    462  HD1 HIS A  49      20.769  -3.692  15.327  1.00 87.59           H
ATOM    463  CD2 HIS A  49      18.962  -5.437  17.257  1.00 87.59           C
ATOM    464  HD2 HIS A  49      18.156  -6.114  17.542  1.00 87.59           H
ATOM    465  CE1 HIS A  49      20.696  -4.107  17.359  1.00 87.59           C
ATOM    466  HE1 HIS A  49      21.529  -3.528  17.757  1.00 87.59           H
ATOM    467  NE2 HIS A  49      19.848  -4.894  18.082  1.00 87.59           N
ATOM    468  HN  HIS A  49      16.240  -4.150  14.974  1.00 87.59           H
ATOM    469  N   PHE A  50      16.479  -4.857  12.285  1.00 83.24           N
ATOM    470  CA  PHE A  50      16.124  -5.489  11.026  1.00 83.24           C
ATOM    471  C   PHE A  50      15.520  -4.472  10.054  1.00 83.24           C
ATOM    472  O   PHE A  50      15.819  -4.495   8.862  1.00 83.24           O
ATOM    473  HA  PHE A  50      17.040  -5.897  10.599  1.00 83.24           H
ATOM    474  CB  PHE A  50      15.077  -6.559  11.342  1.00 83.24           C
ATOM    475 1HB  PHE A  50      15.422  -7.151  12.189  1.00 83.24           H
ATOM    476 2HB  PHE A  50      14.153  -6.069  11.650  1.00 83.24           H
ATOM    477  CG  PHE A  50      14.774  -7.497  10.172  1.00 83.24           C
ATOM    478  CD1 PHE A  50      13.600  -7.382   9.495  1.00 83.24           C
ATOM    479  HD1 PHE A  50      12.875  -6.622   9.785  1.00 83.24           H
ATOM    480  CD2 PHE A  50      15.678  -8.446   9.809  1.00 83.24           C
ATOM    481  HD2 PHE A  50      16.619  -8.538  10.352  1.00 83.24           H
ATOM    482  CE1 PHE A  50      13.318  -8.253   8.409  1.00 83.24           C
ATOM    483  HE1 PHE A  50      12.378  -8.161   7.866  1.00 83.24           H
ATOM    484  CE2 PHE A  50      15.397  -9.317   8.723  1.00 83.24           C
ATOM    485  HE2 PHE A  50      16.121 -10.077   8.432  1.00 83.24           H
ATOM    486  CZ  PHE A  50      14.223  -9.202   8.046  1.00 83.24           C
ATOM    487  HZ  PHE A  50      14.007  -9.870   7.212  1.00 83.24           H
ATOM    488  HN  PHE A  50      15.751  -4.841  12.970  1.00 83.24           H
ATOM    489  N   LEU A  51      14.680  -3.605  10.601  1.00 93.74           N
ATOM    490  CA  LEU A  51      13.825  -2.769   9.776  1.00 93.74           C
ATOM    491  C   LEU A  51      14.664  -1.656   9.144  1.00 93.74           C
ATOM    492  O   LEU A  51      14.535  -1.377   7.953  1.00 93.74           O
ATOM    493  HA  LEU A  51      13.426  -3.396   8.979  1.00 93.74           H
ATOM    494  CB  LEU A  51      12.634  -2.255  10.587  1.00 93.74           C
ATOM    495 1HB  LEU A  51      13.015  -1.677  11.429  1.00 93.74           H
ATOM    496 2HB  LEU A  51      12.063  -1.569   9.962  1.00 93.74           H
ATOM    497  CG  LEU A  51      11.681  -3.323  11.129  1.00 93.74           C
ATOM    498  HG  LEU A  51      12.226  -3.934  11.848  1.00 93.74           H
ATOM    499  CD1 LEU A  51      10.508  -2.683  11.875  1.00 93.74           C
ATOM    500 1HD1 LEU A  51      10.887  -2.096  12.711  1.00 93.74           H
ATOM    501 2HD1 LEU A  51       9.956  -2.033  11.196  1.00 93.74           H
ATOM    502 3HD1 LEU A  51       9.846  -3.464  12.249  1.00 93.74           H
ATOM    503  CD2 LEU A  51      11.209  -4.254  10.010  1.00 93.74           C
ATOM    504 1HD2 LEU A  51      10.688  -3.673   9.249  1.00 93.74           H
ATOM    505 2HD2 LEU A  51      12.071  -4.749   9.562  1.00 93.74           H
ATOM    506 3HD2 LEU A  51      10.533  -5.003  10.422  1.00 93.74           H
ATOM    507  HN  LEU A  51      14.579  -3.470  11.587  1.00 93.74           H
ATOM    508  N   PRO A  52      15.536  -1.005   9.926  1.00 95.70           N
ATOM    509  CA  PRO A  52      16.212   0.207   9.455  1.00 95.70           C
ATOM    510  C   PRO A  52      16.907  -0.002   8.119  1.00 95.70           C
ATOM    511  O   PRO A  52      16.739   0.795   7.197  1.00 95.70           O
ATOM    512  HA  PRO A  52      15.482   0.997   9.276  1.00 95.70           H
ATOM    513  CB  PRO A  52      17.210   0.522  10.571  1.00 95.70           C
ATOM    514 1HB  PRO A  52      18.181   0.066  10.381  1.00 95.70           H
ATOM    515 2HB  PRO A  52      17.377   1.595  10.669  1.00 95.70           H
ATOM    516  CG  PRO A  52      16.546  -0.061  11.813  1.00 95.70           C
ATOM    517 1HG  PRO A  52      17.266  -0.234  12.613  1.00 95.70           H
ATOM    518 2HG  PRO A  52      15.790   0.611  12.221  1.00 95.70           H
ATOM    519  CD  PRO A  52      15.942  -1.357  11.298  1.00 95.70           C
ATOM    520 1HD  PRO A  52      16.665  -2.172  11.305  1.00 95.70           H
ATOM    521 2HD  PRO A  52      15.097  -1.679  11.907  1.00 95.70           H
ATOM    522  N   PRO A  53      17.700  -1.073   7.984  1.00 95.83           N
ATOM    523  CA  PRO A  53      18.480  -1.284   6.762  1.00 95.83           C
ATOM    524  C   PRO A  53      17.601  -1.610   5.565  1.00 95.83           C
ATOM    525  O   PRO A  53      17.902  -1.211   4.442  1.00 95.83           O
ATOM    526  HA  PRO A  53      19.005  -0.369   6.487  1.00 95.83           H
ATOM    527  CB  PRO A  53      19.406  -2.449   7.119  1.00 95.83           C
ATOM    528 1HB  PRO A  53      19.618  -3.074   6.252  1.00 95.83           H
ATOM    529 2HB  PRO A  53      20.365  -2.097   7.499  1.00 95.83           H
ATOM    530  CG  PRO A  53      18.640  -3.202   8.169  1.00 95.83           C
ATOM    531 1HG  PRO A  53      17.939  -3.905   7.718  1.00 95.83           H
ATOM    532 2HG  PRO A  53      19.309  -3.784   8.803  1.00 95.83           H
ATOM    533  CD  PRO A  53      17.918  -2.153   8.963  1.00 95.83           C
ATOM    534 1HD  PRO A  53      16.976  -2.529   9.363  1.00 95.83           H
ATOM    535 2HD  PRO A  53      18.512  -1.812   9.811  1.00 95.83           H
ATOM    536  N   LEU A  54      16.526  -2.334   5.841  1.00 93.55           N
ATOM    537  CA  LEU A  54      15.623  -2.764   4.787  1.00 93.55           C
ATOM    538  C   LEU A  54      14.926  -1.541   4.187  1.00 93.55           C
ATOM    539  O   LEU A  54      14.775  -1.443   2.971  1.00 93.55           O
ATOM    540  HA  LEU A  54      16.227  -3.232   4.010  1.00 93.55           H
ATOM    541  CB  LEU A  54      14.656  -3.828   5.311  1.00 93.55           C
ATOM    542 1HB  LEU A  54      14.165  -3.437   6.202  1.00 93.55           H
ATOM    543 2HB  LEU A  54      13.879  -3.985   4.562  1.00 93.55           H
ATOM    544  CG  LEU A  54      15.274  -5.184   5.656  1.00 93.55           C
ATOM    545  HG  LEU A  54      16.025  -5.030   6.430  1.00 93.55           H
ATOM    546  CD1 LEU A  54      14.222  -6.136   6.228  1.00 93.55           C
ATOM    547 1HD1 LEU A  54      13.797  -5.705   7.134  1.00 93.55           H
ATOM    548 2HD1 LEU A  54      13.432  -6.289   5.493  1.00 93.55           H
ATOM    549 3HD1 LEU A  54      14.688  -7.093   6.465  1.00 93.55           H
ATOM    550  CD2 LEU A  54      15.991  -5.784   4.444  1.00 93.55           C
ATOM    551 1HD2 LEU A  54      15.278  -5.921   3.631  1.00 93.55           H
ATOM    552 2HD2 LEU A  54      16.785  -5.110   4.122  1.00 93.55           H
ATOM    553 3HD2 LEU A  54      16.421  -6.748   4.717  1.00 93.55           H
ATOM    554  HN  LEU A  54      16.269  -2.625   6.762  1.00 93.55           H
ATOM    555  N   TYR A  55      14.520  -0.640   5.069  1.00 94.13           N
ATOM    556  CA  TYR A  55      13.795   0.547   4.647  1.00 94.13           C
ATOM    557  C   TYR A  55      14.695   1.476   3.830  1.00 94.13           C
ATOM    558  O   TYR A  55      14.242   2.097   2.869  1.00 94.13           O
ATOM    559  HA  TYR A  55      12.957   0.227   4.028  1.00 94.13           H
ATOM    560  CB  TYR A  55      13.376   1.264   5.932  1.00 94.13           C
ATOM    561 1HB  TYR A  55      14.225   1.291   6.615  1.00 94.13           H
ATOM    562 2HB  TYR A  55      13.125   2.298   5.694  1.00 94.13           H
ATOM    563  CG  TYR A  55      12.186   0.618   6.645  1.00 94.13           C
ATOM    564  CD1 TYR A  55      11.622  -0.535   6.139  1.00 94.13           C
ATOM    565  HD1 TYR A  55      12.023  -0.985   5.231  1.00 94.13           H
ATOM    566  CD2 TYR A  55      11.678   1.188   7.795  1.00 94.13           C
ATOM    567  HD2 TYR A  55      12.124   2.098   8.195  1.00 94.13           H
ATOM    568  CE1 TYR A  55      10.502  -1.144   6.810  1.00 94.13           C
ATOM    569  HE1 TYR A  55      10.047  -2.054   6.421  1.00 94.13           H
ATOM    570  CE2 TYR A  55      10.559   0.579   8.466  1.00 94.13           C
ATOM    571  HE2 TYR A  55      10.148   1.019   9.375  1.00 94.13           H
ATOM    572  CZ  TYR A  55      10.026  -0.556   7.941  1.00 94.13           C
ATOM    573  OH  TYR A  55       8.969  -1.131   8.575  1.00 94.13           O
ATOM    574  HH  TYR A  55       8.658  -1.932   8.063  1.00 94.13           H
ATOM    575  HN  TYR A  55      14.678  -0.711   6.054  1.00 94.13           H
ATOM    576  N   TRP A  56      15.953   1.543   4.240  1.00 92.59           N
ATOM    577  CA  TRP A  56      16.932   2.344   3.527  1.00 92.59           C
ATOM    578  C   TRP A  56      17.105   1.745   2.130  1.00 92.59           C
ATOM    579  O   TRP A  56      17.152   2.473   1.139  1.00 92.59           O
ATOM    580  HA  TRP A  56      16.540   3.359   3.451  1.00 92.59           H
ATOM    581  CB  TRP A  56      18.244   2.430   4.308  1.00 92.59           C
ATOM    582 1HB  TRP A  56      18.451   1.460   4.760  1.00 92.59           H
ATOM    583 2HB  TRP A  56      19.057   2.636   3.611  1.00 92.59           H
ATOM    584  CG  TRP A  56      18.248   3.499   5.403  1.00 92.59           C
ATOM    585  CD1 TRP A  56      18.362   3.323   6.727  1.00 92.59           C
ATOM    586  HD1 TRP A  56      18.472   2.351   7.209  1.00 92.59           H
ATOM    587  CD2 TRP A  56      18.127   4.924   5.214  1.00 92.59           C
ATOM    588  NE1 TRP A  56      18.323   4.526   7.402  1.00 92.59           N
ATOM    589  HE1 TRP A  56      18.389   4.651   8.392  1.00 92.59           H
ATOM    590  CE2 TRP A  56      18.176   5.530   6.453  1.00 92.59           C
ATOM    591  CE3 TRP A  56      17.981   5.677   4.035  1.00 92.59           C
ATOM    592  HE3 TRP A  56      17.940   5.222   3.046  1.00 92.59           H
ATOM    593  CZ2 TRP A  56      18.086   6.916   6.632  1.00 92.59           C
ATOM    594  HZ2 TRP A  56      18.127   7.371   7.622  1.00 92.59           H
ATOM    595  CZ3 TRP A  56      17.892   7.060   4.232  1.00 92.59           C
ATOM    596  HZ3 TRP A  56      17.778   7.691   3.350  1.00 92.59           H
ATOM    597  CH2 TRP A  56      17.940   7.686   5.472  1.00 92.59           C
ATOM    598  HH2 TRP A  56      17.864   8.771   5.541  1.00 92.59           H
ATOM    599  HN  TRP A  56      16.305   1.062   5.044  1.00 92.59           H
ATOM    600  N   LEU A  57      17.196   0.424   2.094  1.00 92.16           N
ATOM    601  CA  LEU A  57      17.358  -0.282   0.835  1.00 92.16           C
ATOM    602  C   LEU A  57      16.156   0.009  -0.066  1.00 92.16           C
ATOM    603  O   LEU A  57      16.322   0.359  -1.234  1.00 92.16           O
ATOM    604  HA  LEU A  57      18.254   0.111   0.353  1.00 92.16           H
ATOM    605  CB  LEU A  57      17.594  -1.773   1.083  1.00 92.16           C
ATOM    606 1HB  LEU A  57      18.431  -1.879   1.774  1.00 92.16           H
ATOM    607 2HB  LEU A  57      16.715  -2.182   1.581  1.00 92.16           H
ATOM    608  CG  LEU A  57      17.884  -2.622  -0.157  1.00 92.16           C
ATOM    609  HG  LEU A  57      17.255  -2.262  -0.972  1.00 92.16           H
ATOM    610  CD1 LEU A  57      19.338  -2.462  -0.604  1.00 92.16           C
ATOM    611 1HD1 LEU A  57      19.532  -1.416  -0.843  1.00 92.16           H
ATOM    612 2HD1 LEU A  57      20.002  -2.780   0.200  1.00 92.16           H
ATOM    613 3HD1 LEU A  57      19.517  -3.075  -1.487  1.00 92.16           H
ATOM    614  CD2 LEU A  57      17.516  -4.087   0.083  1.00 92.16           C
ATOM    615 1HD2 LEU A  57      18.100  -4.476   0.917  1.00 92.16           H
ATOM    616 2HD2 LEU A  57      16.454  -4.162   0.318  1.00 92.16           H
ATOM    617 3HD2 LEU A  57      17.731  -4.668  -0.814  1.00 92.16           H
ATOM    618  HN  LEU A  57      17.161  -0.161   2.905  1.00 92.16           H
ATOM    619  N   VAL A  58      14.974  -0.147   0.511  1.00 94.24           N
ATOM    620  CA  VAL A  58      13.744   0.040  -0.241  1.00 94.24           C
ATOM    621  C   VAL A  58      13.699   1.468  -0.790  1.00 94.24           C
ATOM    622  O   VAL A  58      13.357   1.679  -1.952  1.00 94.24           O
ATOM    623  HA  VAL A  58      13.762  -0.657  -1.079  1.00 94.24           H
ATOM    624  CB  VAL A  58      12.538  -0.302   0.636  1.00 94.24           C
ATOM    625  HB  VAL A  58      12.647   0.231   1.580  1.00 94.24           H
ATOM    626  CG1 VAL A  58      11.235   0.163  -0.019  1.00 94.24           C
ATOM    627 1HG1 VAL A  58      11.267   1.243  -0.163  1.00 94.24           H
ATOM    628 2HG1 VAL A  58      11.117  -0.330  -0.984  1.00 94.24           H
ATOM    629 3HG1 VAL A  58      10.394  -0.093   0.625  1.00 94.24           H
ATOM    630  CG2 VAL A  58      12.492  -1.800   0.945  1.00 94.24           C
ATOM    631 1HG2 VAL A  58      12.417  -2.361   0.013  1.00 94.24           H
ATOM    632 2HG2 VAL A  58      13.401  -2.090   1.472  1.00 94.24           H
ATOM    633 3HG2 VAL A  58      11.625  -2.016   1.569  1.00 94.24           H
ATOM    634  HN  VAL A  58      14.848  -0.395   1.471  1.00 94.24           H
ATOM    635  N   PHE A  59      14.048   2.411   0.073  1.00 95.10           N
ATOM    636  CA  PHE A  59      13.997   3.816  -0.292  1.00 95.10           C
ATOM    637  C   PHE A  59      14.883   4.099  -1.507  1.00 95.10           C
ATOM    638  O   PHE A  59      14.435   4.706  -2.478  1.00 95.10           O
ATOM    639  HA  PHE A  59      12.961   4.048  -0.539  1.00 95.10           H
ATOM    640  CB  PHE A  59      14.524   4.609   0.905  1.00 95.10           C
ATOM    641 1HB  PHE A  59      13.839   4.481   1.743  1.00 95.10           H
ATOM    642 2HB  PHE A  59      15.483   4.191   1.211  1.00 95.10           H
ATOM    643  CG  PHE A  59      14.699   6.104   0.632  1.00 95.10           C
ATOM    644  CD1 PHE A  59      15.947   6.637   0.539  1.00 95.10           C
ATOM    645  HD1 PHE A  59      16.822   5.998   0.658  1.00 95.10           H
ATOM    646  CD2 PHE A  59      13.607   6.901   0.484  1.00 95.10           C
ATOM    647  HD2 PHE A  59      12.607   6.474   0.559  1.00 95.10           H
ATOM    648  CE1 PHE A  59      16.110   8.025   0.286  1.00 95.10           C
ATOM    649  HE1 PHE A  59      17.110   8.452   0.211  1.00 95.10           H
ATOM    650  CE2 PHE A  59      13.769   8.289   0.230  1.00 95.10           C
ATOM    651  HE2 PHE A  59      12.894   8.927   0.111  1.00 95.10           H
ATOM    652  CZ  PHE A  59      15.017   8.821   0.137  1.00 95.10           C
ATOM    653  HZ  PHE A  59      15.142   9.887  -0.057  1.00 95.10           H
ATOM    654  HN  PHE A  59      14.361   2.228   1.005  1.00 95.10           H
ATOM    655  N   ILE A  60      16.124   3.646  -1.412  1.00 92.36           N
ATOM    656  CA  ILE A  60      17.119   3.970  -2.421  1.00 92.36           C
ATOM    657  C   ILE A  60      16.664   3.419  -3.774  1.00 92.36           C
ATOM    658  O   ILE A  60      16.618   4.151  -4.762  1.00 92.36           O
ATOM    659  HA  ILE A  60      17.171   5.057  -2.491  1.00 92.36           H
ATOM    660  CB  ILE A  60      18.501   3.477  -1.989  1.00 92.36           C
ATOM    661  HB  ILE A  60      18.411   2.436  -1.680  1.00 92.36           H
ATOM    662  CG1 ILE A  60      19.011   4.265  -0.780  1.00 92.36           C
ATOM    663 1HG1 ILE A  60      19.287   5.273  -1.089  1.00 92.36           H
ATOM    664 2HG1 ILE A  60      18.213   4.364  -0.044  1.00 92.36           H
ATOM    665  CG2 ILE A  60      19.488   3.518  -3.157  1.00 92.36           C
ATOM    666 1HG2 ILE A  60      19.125   2.879  -3.962  1.00 92.36           H
ATOM    667 2HG2 ILE A  60      19.579   4.542  -3.520  1.00 92.36           H
ATOM    668 3HG2 ILE A  60      20.462   3.163  -2.823  1.00 92.36           H
ATOM    669  CD1 ILE A  60      20.217   3.572  -0.143  1.00 92.36           C
ATOM    670 1HD1 ILE A  60      19.931   2.573   0.186  1.00 92.36           H
ATOM    671 2HD1 ILE A  60      21.021   3.496  -0.876  1.00 92.36           H
ATOM    672 3HD1 ILE A  60      20.560   4.152   0.713  1.00 92.36           H
ATOM    673  HN  ILE A  60      16.453   3.068  -0.665  1.00 92.36           H
ATOM    674  N   VAL A  61      16.341   2.135  -3.775  1.00 92.14           N
ATOM    675  CA  VAL A  61      16.023   1.444  -5.014  1.00 92.14           C
ATOM    676  C   VAL A  61      14.736   2.026  -5.601  1.00 92.14           C
ATOM    677  O   VAL A  61      14.651   2.265  -6.805  1.00 92.14           O
ATOM    678  HA  VAL A  61      16.841   1.627  -5.711  1.00 92.14           H
ATOM    679  CB  VAL A  61      15.939  -0.063  -4.766  1.00 92.14           C
ATOM    680  HB  VAL A  61      15.199  -0.234  -3.984  1.00 92.14           H
ATOM    681  CG1 VAL A  61      15.473  -0.801  -6.023  1.00 92.14           C
ATOM    682 1HG1 VAL A  61      14.487  -0.438  -6.312  1.00 92.14           H
ATOM    683 2HG1 VAL A  61      16.179  -0.618  -6.834  1.00 92.14           H
ATOM    684 3HG1 VAL A  61      15.422  -1.870  -5.819  1.00 92.14           H
ATOM    685  CG2 VAL A  61      17.279  -0.613  -4.273  1.00 92.14           C
ATOM    686 1HG2 VAL A  61      18.048  -0.425  -5.023  1.00 92.14           H
ATOM    687 2HG2 VAL A  61      17.553  -0.120  -3.340  1.00 92.14           H
ATOM    688 3HG2 VAL A  61      17.192  -1.687  -4.104  1.00 92.14           H
ATOM    689  HN  VAL A  61      16.294   1.569  -2.952  1.00 92.14           H
ATOM    690  N   GLY A  62      13.766   2.237  -4.724  1.00 93.56           N
ATOM    691  CA  GLY A  62      12.448   2.670  -5.156  1.00 93.56           C
ATOM    692  C   GLY A  62      12.488   4.104  -5.687  1.00 93.56           C
ATOM    693  O   GLY A  62      11.851   4.416  -6.693  1.00 93.56           O
ATOM    694 1HA  GLY A  62      12.078   2.001  -5.933  1.00 93.56           H
ATOM    695 2HA  GLY A  62      11.749   2.607  -4.322  1.00 93.56           H
ATOM    696  HN  GLY A  62      13.869   2.118  -3.737  1.00 93.56           H
ATOM    697  N   ALA A  63      13.243   4.939  -4.988  1.00 93.85           N
ATOM    698  CA  ALA A  63      13.348   6.340  -5.357  1.00 93.85           C
ATOM    699  C   ALA A  63      13.954   6.451  -6.758  1.00 93.85           C
ATOM    700  O   ALA A  63      13.465   7.211  -7.592  1.00 93.85           O
ATOM    701  HA  ALA A  63      12.340   6.756  -5.373  1.00 93.85           H
ATOM    702  CB  ALA A  63      14.171   7.085  -4.305  1.00 93.85           C
ATOM    703 1HB  ALA A  63      13.683   7.001  -3.334  1.00 93.85           H
ATOM    704 2HB  ALA A  63      15.169   6.649  -4.248  1.00 93.85           H
ATOM    705 3HB  ALA A  63      14.250   8.136  -4.582  1.00 93.85           H
ATOM    706  HN  ALA A  63      13.776   4.672  -4.185  1.00 93.85           H
ATOM    707  N   LEU A  64      15.011   5.681  -6.973  1.00 87.32           N
ATOM    708  CA  LEU A  64      15.691   5.685  -8.257  1.00 87.32           C
ATOM    709  C   LEU A  64      14.730   5.188  -9.339  1.00 87.32           C
ATOM    710  O   LEU A  64      14.616   5.799 -10.400  1.00 87.32           O
ATOM    711  HA  LEU A  64      15.960   6.717  -8.481  1.00 87.32           H
ATOM    712  CB  LEU A  64      16.993   4.886  -8.176  1.00 87.32           C
ATOM    713 1HB  LEU A  64      16.773   3.914  -7.733  1.00 87.32           H
ATOM    714 2HB  LEU A  64      17.346   4.701  -9.190  1.00 87.32           H
ATOM    715  CG  LEU A  64      18.129   5.532  -7.380  1.00 87.32           C
ATOM    716  HG  LEU A  64      17.745   5.804  -6.397  1.00 87.32           H
ATOM    717  CD1 LEU A  64      19.276   4.544  -7.160  1.00 87.32           C
ATOM    718 1HD1 LEU A  64      18.910   3.679  -6.607  1.00 87.32           H
ATOM    719 2HD1 LEU A  64      19.666   4.220  -8.125  1.00 87.32           H
ATOM    720 3HD1 LEU A  64      20.070   5.029  -6.592  1.00 87.32           H
ATOM    721  CD2 LEU A  64      18.604   6.822  -8.052  1.00 87.32           C
ATOM    722 1HD2 LEU A  64      18.964   6.597  -9.056  1.00 87.32           H
ATOM    723 2HD2 LEU A  64      17.775   7.527  -8.113  1.00 87.32           H
ATOM    724 3HD2 LEU A  64      19.411   7.261  -7.466  1.00 87.32           H
ATOM    725  HN  LEU A  64      15.402   5.064  -6.289  1.00 87.32           H
ATOM    726  N   GLY A  65      14.065   4.084  -9.033  1.00 89.62           N
ATOM    727  CA  GLY A  65      13.222   3.422 -10.014  1.00 89.62           C
ATOM    728  C   GLY A  65      12.071   4.332 -10.451  1.00 89.62           C
ATOM    729  O   GLY A  65      11.866   4.549 -11.645  1.00 89.62           O
ATOM    730 1HA  GLY A  65      13.819   3.143 -10.882  1.00 89.62           H
ATOM    731 2HA  GLY A  65      12.821   2.501  -9.592  1.00 89.62           H
ATOM    732  HN  GLY A  65      14.094   3.644  -8.136  1.00 89.62           H
ATOM    733  N   ASN A  66      11.351   4.838  -9.461  1.00 87.23           N
ATOM    734  CA  ASN A  66      10.146   5.605  -9.729  1.00 87.23           C
ATOM    735  C   ASN A  66      10.528   6.940 -10.371  1.00 87.23           C
ATOM    736  O   ASN A  66       9.827   7.431 -11.255  1.00 87.23           O
ATOM    737  HA  ASN A  66       9.550   4.978 -10.393  1.00 87.23           H
ATOM    738  CB  ASN A  66       9.384   5.903  -8.436  1.00 87.23           C
ATOM    739 1HB  ASN A  66      10.086   6.196  -7.656  1.00 87.23           H
ATOM    740 2HB  ASN A  66       8.711   6.746  -8.592  1.00 87.23           H
ATOM    741  CG  ASN A  66       8.584   4.682  -7.978  1.00 87.23           C
ATOM    742  OD1 ASN A  66       7.617   4.272  -8.599  1.00 87.23           O
ATOM    743  ND2 ASN A  66       9.038   4.127  -6.858  1.00 87.23           N
ATOM    744 1HD2 ASN A  66       9.836   4.513  -6.396  1.00 87.23           H
ATOM    745 2HD2 ASN A  66       8.581   3.323  -6.477  1.00 87.23           H
ATOM    746  HN  ASN A  66      11.579   4.733  -8.493  1.00 87.23           H
ATOM    747  N   SER A  67      11.639   7.489  -9.903  1.00 89.03           N
ATOM    748  CA  SER A  67      12.141   8.741 -10.444  1.00 89.03           C
ATOM    749  C   SER A  67      12.432   8.585 -11.938  1.00 89.03           C
ATOM    750  O   SER A  67      12.173   9.496 -12.723  1.00 89.03           O
ATOM    751  HA  SER A  67      11.343   9.466 -10.283  1.00 89.03           H
ATOM    752  CB  SER A  67      13.400   9.196  -9.703  1.00 89.03           C
ATOM    753 1HB  SER A  67      14.169   8.429  -9.791  1.00 89.03           H
ATOM    754 2HB  SER A  67      13.792  10.096 -10.175  1.00 89.03           H
ATOM    755  OG  SER A  67      13.144   9.455  -8.326  1.00 89.03           O
ATOM    756  HG  SER A  67      13.626   8.790  -7.757  1.00 89.03           H
ATOM    757  HN  SER A  67      12.191   7.095  -9.168  1.00 89.03           H
ATOM    758  N   LEU A  68      12.965   7.423 -12.287  1.00 82.87           N
ATOM    759  CA  LEU A  68      13.298   7.139 -13.672  1.00 82.87           C
ATOM    760  C   LEU A  68      12.012   7.072 -14.498  1.00 82.87           C
ATOM    761  O   LEU A  68      11.964   7.575 -15.620  1.00 82.87           O
ATOM    762  HA  LEU A  68      13.903   7.968 -14.040  1.00 82.87           H
ATOM    763  CB  LEU A  68      14.157   5.876 -13.768  1.00 82.87           C
ATOM    764 1HB  LEU A  68      14.900   5.904 -12.971  1.00 82.87           H
ATOM    765 2HB  LEU A  68      13.519   5.012 -13.579  1.00 82.87           H
ATOM    766  CG  LEU A  68      14.883   5.657 -15.097  1.00 82.87           C
ATOM    767  HG  LEU A  68      14.181   5.857 -15.906  1.00 82.87           H
ATOM    768  CD1 LEU A  68      16.045   6.640 -15.254  1.00 82.87           C
ATOM    769 1HD1 LEU A  68      15.664   7.661 -15.228  1.00 82.87           H
ATOM    770 2HD1 LEU A  68      16.755   6.496 -14.440  1.00 82.87           H
ATOM    771 3HD1 LEU A  68      16.544   6.463 -16.207  1.00 82.87           H
ATOM    772  CD2 LEU A  68      15.338   4.204 -15.241  1.00 82.87           C
ATOM    773 1HD2 LEU A  68      16.017   3.953 -14.426  1.00 82.87           H
ATOM    774 2HD2 LEU A  68      14.469   3.546 -15.205  1.00 82.87           H
ATOM    775 3HD2 LEU A  68      15.851   4.076 -16.194  1.00 82.87           H
ATOM    776  HN  LEU A  68      13.169   6.686 -11.643  1.00 82.87           H
ATOM    777  N   VAL A  69      11.002   6.447 -13.912  1.00 84.12           N
ATOM    778  CA  VAL A  69       9.724   6.293 -14.587  1.00 84.12           C
ATOM    779  C   VAL A  69       9.167   7.674 -14.937  1.00 84.12           C
ATOM    780  O   VAL A  69       8.789   7.923 -16.080  1.00 84.12           O
ATOM    781  HA  VAL A  69       9.905   5.743 -15.511  1.00 84.12           H
ATOM    782  CB  VAL A  69       8.772   5.465 -13.722  1.00 84.12           C
ATOM    783  HB  VAL A  69       8.731   5.924 -12.734  1.00 84.12           H
ATOM    784  CG1 VAL A  69       7.357   5.472 -14.303  1.00 84.12           C
ATOM    785 1HG1 VAL A  69       6.987   6.497 -14.347  1.00 84.12           H
ATOM    786 2HG1 VAL A  69       7.374   5.049 -15.307  1.00 84.12           H
ATOM    787 3HG1 VAL A  69       6.700   4.876 -13.669  1.00 84.12           H
ATOM    788  CG2 VAL A  69       9.288   4.034 -13.553  1.00 84.12           C
ATOM    789 1HG2 VAL A  69       9.372   3.561 -14.531  1.00 84.12           H
ATOM    790 2HG2 VAL A  69      10.267   4.055 -13.074  1.00 84.12           H
ATOM    791 3HG2 VAL A  69       8.592   3.468 -12.934  1.00 84.12           H
ATOM    792  HN  VAL A  69      11.045   6.052 -12.994  1.00 84.12           H
ATOM    793  N   ILE A  70       9.132   8.535 -13.930  1.00 86.20           N
ATOM    794  CA  ILE A  70       8.550   9.856 -14.095  1.00 86.20           C
ATOM    795  C   ILE A  70       9.312  10.612 -15.185  1.00 86.20           C
ATOM    796  O   ILE A  70       8.707  11.287 -16.017  1.00 86.20           O
ATOM    797  HA  ILE A  70       7.520   9.720 -14.425  1.00 86.20           H
ATOM    798  CB  ILE A  70       8.502  10.592 -12.754  1.00 86.20           C
ATOM    799  HB  ILE A  70       9.498  10.561 -12.312  1.00 86.20           H
ATOM    800  CG1 ILE A  70       7.552   9.893 -11.779  1.00 86.20           C
ATOM    801 1HG1 ILE A  70       6.521  10.061 -12.088  1.00 86.20           H
ATOM    802 2HG1 ILE A  70       7.723   8.817 -11.808  1.00 86.20           H
ATOM    803  CG2 ILE A  70       8.140  12.065 -12.950  1.00 86.20           C
ATOM    804 1HG2 ILE A  70       8.888  12.542 -13.584  1.00 86.20           H
ATOM    805 2HG2 ILE A  70       7.162  12.139 -13.425  1.00 86.20           H
ATOM    806 3HG2 ILE A  70       8.113  12.564 -11.982  1.00 86.20           H
ATOM    807  CD1 ILE A  70       7.755  10.408 -10.353  1.00 86.20           C
ATOM    808 1HD1 ILE A  70       8.781  10.216 -10.039  1.00 86.20           H
ATOM    809 2HD1 ILE A  70       7.560  11.480 -10.323  1.00 86.20           H
ATOM    810 3HD1 ILE A  70       7.068   9.895  -9.680  1.00 86.20           H
ATOM    811  HN  ILE A  70       9.493   8.343 -13.017  1.00 86.20           H
ATOM    812  N   LEU A  71      10.629  10.475 -15.145  1.00 82.80           N
ATOM    813  CA  LEU A  71      11.486  11.199 -16.069  1.00 82.80           C
ATOM    814  C   LEU A  71      11.152  10.780 -17.502  1.00 82.80           C
ATOM    815  O   LEU A  71      11.062  11.622 -18.394  1.00 82.80           O
ATOM    816  HA  LEU A  71      11.262  12.260 -15.958  1.00 82.80           H
ATOM    817  CB  LEU A  71      12.958  11.005 -15.699  1.00 82.80           C
ATOM    818 1HB  LEU A  71      13.056  11.107 -14.618  1.00 82.80           H
ATOM    819 2HB  LEU A  71      13.244   9.984 -15.951  1.00 82.80           H
ATOM    820  CG  LEU A  71      13.948  11.962 -16.366  1.00 82.80           C
ATOM    821  HG  LEU A  71      13.526  12.281 -17.319  1.00 82.80           H
ATOM    822  CD1 LEU A  71      14.151  13.219 -15.518  1.00 82.80           C
ATOM    823 1HD1 LEU A  71      13.197  13.733 -15.396  1.00 82.80           H
ATOM    824 2HD1 LEU A  71      14.541  12.939 -14.539  1.00 82.80           H
ATOM    825 3HD1 LEU A  71      14.859  13.882 -16.015  1.00 82.80           H
ATOM    826  CD2 LEU A  71      15.271  11.257 -16.671  1.00 82.80           C
ATOM    827 1HD2 LEU A  71      15.710  10.890 -15.742  1.00 82.80           H
ATOM    828 2HD2 LEU A  71      15.089  10.418 -17.342  1.00 82.80           H
ATOM    829 3HD2 LEU A  71      15.957  11.959 -17.144  1.00 82.80           H
ATOM    830  HN  LEU A  71      11.110   9.883 -14.498  1.00 82.80           H
ATOM    831  N   VAL A  72      10.976   9.478 -17.679  1.00 80.56           N
ATOM    832  CA  VAL A  72      10.733   8.929 -19.001  1.00 80.56           C
ATOM    833  C   VAL A  72       9.434   9.512 -19.561  1.00 80.56           C
ATOM    834  O   VAL A  72       9.384   9.934 -20.715  1.00 80.56           O
ATOM    835  HA  VAL A  72      11.560   9.236 -19.642  1.00 80.56           H
ATOM    836  CB  VAL A  72      10.725   7.400 -18.939  1.00 80.56           C
ATOM    837  HB  VAL A  72      10.020   7.100 -18.164  1.00 80.56           H
ATOM    838  CG1 VAL A  72      10.249   6.800 -20.264  1.00 80.56           C
ATOM    839 1HG1 VAL A  72       9.238   7.147 -20.478  1.00 80.56           H
ATOM    840 2HG1 VAL A  72      10.917   7.114 -21.066  1.00 80.56           H
ATOM    841 3HG1 VAL A  72      10.252   5.713 -20.192  1.00 80.56           H
ATOM    842  CG2 VAL A  72      12.104   6.859 -18.556  1.00 80.56           C
ATOM    843 1HG2 VAL A  72      12.837   7.175 -19.299  1.00 80.56           H
ATOM    844 2HG2 VAL A  72      12.387   7.247 -17.578  1.00 80.56           H
ATOM    845 3HG2 VAL A  72      12.069   5.770 -18.520  1.00 80.56           H
ATOM    846  HN  VAL A  72      10.997   8.806 -16.939  1.00 80.56           H
ATOM    847  N   TYR A  73       8.413   9.516 -18.716  1.00 77.76           N
ATOM    848  CA  TYR A  73       7.101   9.984 -19.130  1.00 77.76           C
ATOM    849  C   TYR A  73       7.114  11.490 -19.395  1.00 77.76           C
ATOM    850  O   TYR A  73       6.364  11.983 -20.237  1.00 77.76           O
ATOM    851  HA  TYR A  73       6.833   9.463 -20.049  1.00 77.76           H
ATOM    852  CB  TYR A  73       6.161   9.693 -17.958  1.00 77.76           C
ATOM    853 1HB  TYR A  73       6.732   9.721 -17.031  1.00 77.76           H
ATOM    854 2HB  TYR A  73       5.416  10.486 -17.898  1.00 77.76           H
ATOM    855  CG  TYR A  73       5.442   8.345 -18.057  1.00 77.76           C
ATOM    856  CD1 TYR A  73       4.473   8.149 -19.020  1.00 77.76           C
ATOM    857  HD1 TYR A  73       4.220   8.953 -19.710  1.00 77.76           H
ATOM    858  CD2 TYR A  73       5.764   7.327 -17.183  1.00 77.76           C
ATOM    859  HD2 TYR A  73       6.529   7.482 -16.423  1.00 77.76           H
ATOM    860  CE1 TYR A  73       3.797   6.880 -19.112  1.00 77.76           C
ATOM    861  HE1 TYR A  73       3.030   6.712 -19.868  1.00 77.76           H
ATOM    862  CE2 TYR A  73       5.088   6.058 -17.276  1.00 77.76           C
ATOM    863  HE2 TYR A  73       5.332   5.245 -16.592  1.00 77.76           H
ATOM    864  CZ  TYR A  73       4.138   5.898 -18.236  1.00 77.76           C
ATOM    865  OH  TYR A  73       3.500   4.700 -18.324  1.00 77.76           O
ATOM    866  HH  TYR A  73       3.050   4.617 -19.213  1.00 77.76           H
ATOM    867  HN  TYR A  73       8.472   9.209 -17.766  1.00 77.76           H
ATOM    868  N   TRP A  74       7.975  12.181 -18.662  1.00 70.33           N
ATOM    869  CA  TRP A  74       8.037  13.630 -18.747  1.00 70.33           C
ATOM    870  C   TRP A  74       8.621  13.998 -20.113  1.00 70.33           C
ATOM    871  O   TRP A  74       8.062  14.830 -20.826  1.00 70.33           O
ATOM    872  HA  TRP A  74       7.021  14.013 -18.661  1.00 70.33           H
ATOM    873  CB  TRP A  74       8.835  14.214 -17.579  1.00 70.33           C
ATOM    874 1HB  TRP A  74       8.498  13.747 -16.653  1.00 70.33           H
ATOM    875 2HB  TRP A  74       9.886  13.954 -17.704  1.00 70.33           H
ATOM    876  CG  TRP A  74       8.713  15.733 -17.440  1.00 70.33           C
ATOM    877  CD1 TRP A  74       9.108  16.675 -18.308  1.00 70.33           C
ATOM    878  HD1 TRP A  74       9.587  16.466 -19.264  1.00 70.33           H
ATOM    879  CD2 TRP A  74       8.138  16.451 -16.328  1.00 70.33           C
ATOM    880  NE1 TRP A  74       8.831  17.943 -17.838  1.00 70.33           N
ATOM    881  HE1 TRP A  74       9.032  18.804 -18.305  1.00 70.33           H
ATOM    882  CE2 TRP A  74       8.223  17.802 -16.596  1.00 70.33           C
ATOM    883  CE3 TRP A  74       7.566  15.975 -15.136  1.00 70.33           C
ATOM    884  HE3 TRP A  74       7.487  14.913 -14.901  1.00 70.33           H
ATOM    885  CZ2 TRP A  74       7.755  18.788 -15.719  1.00 70.33           C
ATOM    886  HZ2 TRP A  74       7.834  19.850 -15.954  1.00 70.33           H
ATOM    887  CZ3 TRP A  74       7.103  16.973 -14.270  1.00 70.33           C
ATOM    888  HZ3 TRP A  74       6.650  16.658 -13.330  1.00 70.33           H
ATOM    889  CH2 TRP A  74       7.181  18.337 -14.524  1.00 70.33           C
ATOM    890  HH2 TRP A  74       6.797  19.053 -13.797  1.00 70.33           H
ATOM    891  HN  TRP A  74       8.620  11.767 -18.019  1.00 70.33           H
ATOM    892  N   TYR A  75       9.737  13.361 -20.435  1.00 68.40           N
ATOM    893  CA  TYR A  75      10.563  13.812 -21.542  1.00 68.40           C
ATOM    894  C   TYR A  75      10.176  13.099 -22.840  1.00 68.40           C
ATOM    895  O   TYR A  75      10.242  13.687 -23.918  1.00 68.40           O
ATOM    896  HA  TYR A  75      10.406  14.883 -21.664  1.00 68.40           H
ATOM    897  CB  TYR A  75      12.000  13.436 -21.177  1.00 68.40           C
ATOM    898 1HB  TYR A  75      11.982  12.561 -20.527  1.00 68.40           H
ATOM    899 2HB  TYR A  75      12.532  13.149 -22.084  1.00 68.40           H
ATOM    900  CG  TYR A  75      12.778  14.554 -20.480  1.00 68.40           C
ATOM    901  CD1 TYR A  75      13.458  15.493 -21.229  1.00 68.40           C
ATOM    902  HD1 TYR A  75      13.440  15.437 -22.317  1.00 68.40           H
ATOM    903  CD2 TYR A  75      12.799  14.624 -19.101  1.00 68.40           C
ATOM    904  HD2 TYR A  75      12.262  13.883 -18.510  1.00 68.40           H
ATOM    905  CE1 TYR A  75      14.189  16.545 -20.573  1.00 68.40           C
ATOM    906  HE1 TYR A  75      14.731  17.293 -21.153  1.00 68.40           H
ATOM    907  CE2 TYR A  75      13.531  15.676 -18.445  1.00 68.40           C
ATOM    908  HE2 TYR A  75      13.556  15.743 -17.358  1.00 68.40           H
ATOM    909  CZ  TYR A  75      14.190  16.585 -19.214  1.00 68.40           C
ATOM    910  OH  TYR A  75      14.881  17.579 -18.594  1.00 68.40           O
ATOM    911  HH  TYR A  75      14.784  17.496 -17.602  1.00 68.40           H
ATOM    912  HN  TYR A  75      10.078  12.553 -19.955  1.00 68.40           H
ATOM    913  N   CYS A  76       9.782  11.843 -22.693  1.00 66.21           N
ATOM    914  CA  CYS A  76       9.697  10.947 -23.834  1.00 66.21           C
ATOM    915  C   CYS A  76       8.230  10.557 -24.030  1.00 66.21           C
ATOM    916  O   CYS A  76       7.650  10.821 -25.082  1.00 66.21           O
ATOM    917  HA  CYS A  76      10.069  11.501 -24.695  1.00 66.21           H
ATOM    918  CB  CYS A  76      10.594   9.720 -23.658  1.00 66.21           C
ATOM    919 1HB  CYS A  76      11.553  10.019 -23.234  1.00 66.21           H
ATOM    920 2HB  CYS A  76      10.138   9.023 -22.955  1.00 66.21           H
ATOM    921  SG  CYS A  76      10.854   8.899 -25.273  1.00 66.21           S
ATOM    922  HG  CYS A  76       9.614   8.434 -25.394  1.00 66.21           H
ATOM    923  HN  CYS A  76       9.525  11.436 -21.816  1.00 66.21           H
ATOM    924  N   THR A  77       7.673   9.937 -23.000  1.00 57.61           N
ATOM    925  CA  THR A  77       6.360   9.326 -23.116  1.00 57.61           C
ATOM    926  C   THR A  77       5.269  10.329 -22.738  1.00 57.61           C
ATOM    927  O   THR A  77       4.847  10.387 -21.584  1.00 57.61           O
ATOM    928  HA  THR A  77       6.198   9.055 -24.160  1.00 57.61           H
ATOM    929  CB  THR A  77       6.349   8.062 -22.254  1.00 57.61           C
ATOM    930  HB  THR A  77       6.164   8.306 -21.208  1.00 57.61           H
ATOM    931  OG1 THR A  77       7.603   7.443 -22.528  1.00 57.61           O
ATOM    932  HG1 THR A  77       7.513   6.818 -23.304  1.00 57.61           H
ATOM    933  CG2 THR A  77       5.316   7.038 -22.729  1.00 57.61           C
ATOM    934 1HG2 THR A  77       5.542   6.743 -23.754  1.00 57.61           H
ATOM    935 2HG2 THR A  77       4.321   7.480 -22.689  1.00 57.61           H
ATOM    936 3HG2 THR A  77       5.350   6.161 -22.082  1.00 57.61           H
ATOM    937  HN  THR A  77       8.102   9.848 -22.101  1.00 57.61           H
ATOM    938  N   ARG A  78       4.843  11.095 -23.732  1.00 51.23           N
ATOM    939  CA  ARG A  78       3.589  11.822 -23.632  1.00 51.23           C
ATOM    940  C   ARG A  78       2.451  10.868 -23.265  1.00 51.23           C
ATOM    941  O   ARG A  78       2.253   9.849 -23.924  1.00 51.23           O
ATOM    942  HA  ARG A  78       3.755  12.557 -22.844  1.00 51.23           H
ATOM    943  CB  ARG A  78       3.253  12.524 -24.949  1.00 51.23           C
ATOM    944 1HB  ARG A  78       3.376  11.826 -25.778  1.00 51.23           H
ATOM    945 2HB  ARG A  78       2.208  12.832 -24.945  1.00 51.23           H
ATOM    946  CG  ARG A  78       4.150  13.744 -25.165  1.00 51.23           C
ATOM    947 1HG  ARG A  78       4.166  14.352 -24.260  1.00 51.23           H
ATOM    948 2HG  ARG A  78       5.174  13.420 -25.350  1.00 51.23           H
ATOM    949  CD  ARG A  78       3.655  14.586 -26.343  1.00 51.23           C
ATOM    950 1HD  ARG A  78       3.607  13.974 -27.243  1.00 51.23           H
ATOM    951 2HD  ARG A  78       2.645  14.944 -26.146  1.00 51.23           H
ATOM    952  NE  ARG A  78       4.564  15.734 -26.561  1.00 51.23           N
ATOM    953  HE  ARG A  78       5.406  15.774 -26.024  1.00 51.23           H
ATOM    954  CZ  ARG A  78       4.328  16.723 -27.434  1.00 51.23           C
ATOM    955  NH1 ARG A  78       3.216  16.721 -28.180  1.00 51.23           N
ATOM    956 1HH1 ARG A  78       2.553  15.978 -28.088  1.00 51.23           H
ATOM    957 2HH1 ARG A  78       3.047  17.463 -28.829  1.00 51.23           H
ATOM    958  NH2 ARG A  78       5.223  17.715 -27.549  1.00 51.23           N
ATOM    959 1HH2 ARG A  78       5.062  18.461 -28.195  1.00 51.23           H
ATOM    960 2HH2 ARG A  78       6.051  17.709 -26.988  1.00 51.23           H
ATOM    961  HN  ARG A  78       5.338  11.222 -24.591  1.00 51.23           H
ATOM    962  N   VAL A  79       1.731  11.234 -22.214  1.00 68.81           N
ATOM    963  CA  VAL A  79       0.612  10.428 -21.757  1.00 68.81           C
ATOM    964  C   VAL A  79      -0.454  10.374 -22.853  1.00 68.81           C
ATOM    965  O   VAL A  79      -1.234  11.312 -23.012  1.00 68.81           O
ATOM    966  HA  VAL A  79       0.983   9.419 -21.579  1.00 68.81           H
ATOM    967  CB  VAL A  79       0.079  10.977 -20.432  1.00 68.81           C
ATOM    968  HB  VAL A  79      -0.294  11.985 -20.612  1.00 68.81           H
ATOM    969  CG1 VAL A  79      -1.087  10.130 -19.917  1.00 68.81           C
ATOM    970 1HG1 VAL A  79      -1.894  10.140 -20.649  1.00 68.81           H
ATOM    971 2HG1 VAL A  79      -0.751   9.106 -19.760  1.00 68.81           H
ATOM    972 3HG1 VAL A  79      -1.447  10.543 -18.974  1.00 68.81           H
ATOM    973  CG2 VAL A  79       1.193  11.068 -19.388  1.00 68.81           C
ATOM    974 1HG2 VAL A  79       1.609  10.076 -19.213  1.00 68.81           H
ATOM    975 2HG2 VAL A  79       1.978  11.732 -19.751  1.00 68.81           H
ATOM    976 3HG2 VAL A  79       0.787  11.461 -18.456  1.00 68.81           H
ATOM    977  HN  VAL A  79       1.902  12.061 -21.679  1.00 68.81           H
ATOM    978  N   LYS A  80      -0.453   9.267 -23.581  1.00 62.45           N
ATOM    979  CA  LYS A  80      -1.307   9.139 -24.749  1.00 62.45           C
ATOM    980  C   LYS A  80      -2.459   8.184 -24.430  1.00 62.45           C
ATOM    981  O   LYS A  80      -3.517   8.251 -25.055  1.00 62.45           O
ATOM    982  HA  LYS A  80      -1.724  10.124 -24.959  1.00 62.45           H
ATOM    983  CB  LYS A  80      -0.486   8.725 -25.972  1.00 62.45           C
ATOM    984 1HB  LYS A  80       0.179   7.903 -25.706  1.00 62.45           H
ATOM    985 2HB  LYS A  80      -1.150   8.356 -26.753  1.00 62.45           H
ATOM    986  CG  LYS A  80       0.335   9.901 -26.505  1.00 62.45           C
ATOM    987 1HG  LYS A  80      -0.330  10.720 -26.776  1.00 62.45           H
ATOM    988 2HG  LYS A  80       0.996  10.272 -25.721  1.00 62.45           H
ATOM    989  CD  LYS A  80       1.163   9.484 -27.722  1.00 62.45           C
ATOM    990 1HD  LYS A  80       1.800   8.639 -27.462  1.00 62.45           H
ATOM    991 2HD  LYS A  80       0.500   9.150 -28.520  1.00 62.45           H
ATOM    992  CE  LYS A  80       2.026  10.645 -28.221  1.00 62.45           C
ATOM    993 1HE  LYS A  80       1.395  11.507 -28.440  1.00 62.45           H
ATOM    994 2HE  LYS A  80       2.723  10.950 -27.441  1.00 62.45           H
ATOM    995  NZ  LYS A  80       2.774  10.250 -29.436  1.00 62.45           N
ATOM    996 1HZ  LYS A  80       3.354  11.023 -29.742  1.00 62.45           H
ATOM    997 2HZ  LYS A  80       3.361   9.450 -29.225  1.00 62.45           H
ATOM    998 3HZ  LYS A  80       2.120  10.005 -30.171  1.00 62.45           H
ATOM    999  HN  LYS A  80       0.117   8.470 -23.385  1.00 62.45           H
ATOM   1000  N   THR A  81      -2.215   7.317 -23.458  1.00 72.55           N
ATOM   1001  CA  THR A  81      -3.164   6.265 -23.138  1.00 72.55           C
ATOM   1002  C   THR A  81      -3.616   6.379 -21.681  1.00 72.55           C
ATOM   1003  O   THR A  81      -2.963   7.041 -20.875  1.00 72.55           O
ATOM   1004  HA  THR A  81      -4.050   6.400 -23.759  1.00 72.55           H
ATOM   1005  CB  THR A  81      -2.510   4.921 -23.468  1.00 72.55           C
ATOM   1006  HB  THR A  81      -3.256   4.128 -23.518  1.00 72.55           H
ATOM   1007  OG1 THR A  81      -1.512   4.765 -22.464  1.00 72.55           O
ATOM   1008  HG1 THR A  81      -1.181   3.822 -22.454  1.00 72.55           H
ATOM   1009  CG2 THR A  81      -1.719   4.961 -24.777  1.00 72.55           C
ATOM   1010 1HG2 THR A  81      -0.930   5.709 -24.702  1.00 72.55           H
ATOM   1011 2HG2 THR A  81      -2.388   5.220 -25.598  1.00 72.55           H
ATOM   1012 3HG2 THR A  81      -1.276   3.983 -24.964  1.00 72.55           H
ATOM   1013  HN  THR A  81      -1.388   7.326 -22.896  1.00 72.55           H
ATOM   1014  N   MET A  82      -4.729   5.724 -21.386  1.00 73.74           N
ATOM   1015  CA  MET A  82      -5.255   5.712 -20.032  1.00 73.74           C
ATOM   1016  C   MET A  82      -4.297   4.996 -19.078  1.00 73.74           C
ATOM   1017  O   MET A  82      -4.136   5.407 -17.930  1.00 73.74           O
ATOM   1018  HA  MET A  82      -5.349   6.760 -19.745  1.00 73.74           H
ATOM   1019  CB  MET A  82      -6.613   5.007 -20.017  1.00 73.74           C
ATOM   1020 1HB  MET A  82      -7.231   5.384 -20.832  1.00 73.74           H
ATOM   1021 2HB  MET A  82      -6.474   3.940 -20.189  1.00 73.74           H
ATOM   1022  CG  MET A  82      -7.330   5.226 -18.683  1.00 73.74           C
ATOM   1023 1HG  MET A  82      -6.827   4.666 -17.894  1.00 73.74           H
ATOM   1024 2HG  MET A  82      -7.284   6.279 -18.405  1.00 73.74           H
ATOM   1025  SD  MET A  82      -9.031   4.703 -18.812  1.00 73.74           S
ATOM   1026  CE  MET A  82      -9.600   5.092 -17.165  1.00 73.74           C
ATOM   1027 1HE  MET A  82      -9.017   4.528 -16.437  1.00 73.74           H
ATOM   1028 2HE  MET A  82      -9.478   6.159 -16.980  1.00 73.74           H
ATOM   1029 3HE  MET A  82     -10.653   4.826 -17.072  1.00 73.74           H
ATOM   1030  HN  MET A  82      -5.268   5.208 -22.053  1.00 73.74           H
ATOM   1031  N   THR A  83      -3.687   3.937 -19.588  1.00 73.53           N
ATOM   1032  CA  THR A  83      -2.721   3.181 -18.808  1.00 73.53           C
ATOM   1033  C   THR A  83      -1.542   4.072 -18.411  1.00 73.53           C
ATOM   1034  O   THR A  83      -1.078   4.023 -17.273  1.00 73.53           O
ATOM   1035  HA  THR A  83      -3.203   2.858 -17.885  1.00 73.53           H
ATOM   1036  CB  THR A  83      -2.309   1.955 -19.625  1.00 73.53           C
ATOM   1037  HB  THR A  83      -1.556   2.218 -20.368  1.00 73.53           H
ATOM   1038  OG1 THR A  83      -3.538   1.455 -20.146  1.00 73.53           O
ATOM   1039  HG1 THR A  83      -4.158   1.225 -19.396  1.00 73.53           H
ATOM   1040  CG2 THR A  83      -1.786   0.816 -18.748  1.00 73.53           C
ATOM   1041 1HG2 THR A  83      -2.564   0.508 -18.050  1.00 73.53           H
ATOM   1042 2HG2 THR A  83      -0.913   1.157 -18.192  1.00 73.53           H
ATOM   1043 3HG2 THR A  83      -1.507  -0.029 -19.378  1.00 73.53           H
ATOM   1044  HN  THR A  83      -3.842   3.594 -20.515  1.00 73.53           H
ATOM   1045  N   ASP A  84      -1.091   4.864 -19.373  1.00 76.86           N
ATOM   1046  CA  ASP A  84       0.046   5.740 -19.148  1.00 76.86           C
ATOM   1047  C   ASP A  84      -0.263   6.682 -17.982  1.00 76.86           C
ATOM   1048  O   ASP A  84       0.610   6.972 -17.166  1.00 76.86           O
ATOM   1049  HA  ASP A  84       0.883   5.075 -18.935  1.00 76.86           H
ATOM   1050  CB  ASP A  84       0.335   6.596 -20.383  1.00 76.86           C
ATOM   1051 1HB  ASP A  84      -0.538   7.204 -20.621  1.00 76.86           H
ATOM   1052 2HB  ASP A  84       1.154   7.284 -20.170  1.00 76.86           H
ATOM   1053  CG  ASP A  84       0.697   5.720 -21.584  1.00 76.86           C
ATOM   1054  OD1 ASP A  84       1.265   4.633 -21.344  1.00 76.86           O
ATOM   1055  OD2 ASP A  84       0.396   6.158 -22.716  1.00 76.86           O
ATOM   1056  HN  ASP A  84      -1.488   4.914 -20.289  1.00 76.86           H
ATOM   1057  N   MET A  85      -1.508   7.132 -17.942  1.00 83.12           N
ATOM   1058  CA  MET A  85      -1.930   8.077 -16.922  1.00 83.12           C
ATOM   1059  C   MET A  85      -1.844   7.454 -15.527  1.00 83.12           C
ATOM   1060  O   MET A  85      -1.344   8.079 -14.593  1.00 83.12           O
ATOM   1061  HA  MET A  85      -1.237   8.916 -16.995  1.00 83.12           H
ATOM   1062  CB  MET A  85      -3.369   8.518 -17.197  1.00 83.12           C
ATOM   1063 1HB  MET A  85      -3.468   8.817 -18.240  1.00 83.12           H
ATOM   1064 2HB  MET A  85      -4.046   7.679 -17.040  1.00 83.12           H
ATOM   1065  CG  MET A  85      -3.769   9.682 -16.287  1.00 83.12           C
ATOM   1066 1HG  MET A  85      -4.841   9.864 -16.366  1.00 83.12           H
ATOM   1067 2HG  MET A  85      -3.565   9.428 -15.247  1.00 83.12           H
ATOM   1068  SD  MET A  85      -2.866  11.152 -16.744  1.00 83.12           S
ATOM   1069  CE  MET A  85      -3.273  12.207 -15.362  1.00 83.12           C
ATOM   1070 1HE  MET A  85      -4.353  12.346 -15.317  1.00 83.12           H
ATOM   1071 2HE  MET A  85      -2.928  11.744 -14.438  1.00 83.12           H
ATOM   1072 3HE  MET A  85      -2.787  13.174 -15.488  1.00 83.12           H
ATOM   1073  HN  MET A  85      -2.222   6.862 -18.588  1.00 83.12           H
ATOM   1074  N   PHE A  86      -2.340   6.229 -15.430  1.00 85.68           N
ATOM   1075  CA  PHE A  86      -2.361   5.528 -14.158  1.00 85.68           C
ATOM   1076  C   PHE A  86      -0.944   5.168 -13.707  1.00 85.68           C
ATOM   1077  O   PHE A  86      -0.627   5.246 -12.521  1.00 85.68           O
ATOM   1078  HA  PHE A  86      -2.814   6.198 -13.427  1.00 85.68           H
ATOM   1079  CB  PHE A  86      -3.158   4.240 -14.369  1.00 85.68           C
ATOM   1080 1HB  PHE A  86      -2.746   3.706 -15.226  1.00 85.68           H
ATOM   1081 2HB  PHE A  86      -3.027   3.596 -13.499  1.00 85.68           H
ATOM   1082  CG  PHE A  86      -4.654   4.464 -14.598  1.00 85.68           C
ATOM   1083  CD1 PHE A  86      -5.331   5.365 -13.835  1.00 85.68           C
ATOM   1084  HD1 PHE A  86      -4.807   5.926 -13.062  1.00 85.68           H
ATOM   1085  CD2 PHE A  86      -5.308   3.763 -15.563  1.00 85.68           C
ATOM   1086  HD2 PHE A  86      -4.765   3.042 -16.174  1.00 85.68           H
ATOM   1087  CE1 PHE A  86      -6.719   5.573 -14.047  1.00 85.68           C
ATOM   1088  HE1 PHE A  86      -7.262   6.295 -13.436  1.00 85.68           H
ATOM   1089  CE2 PHE A  86      -6.696   3.972 -15.775  1.00 85.68           C
ATOM   1090  HE2 PHE A  86      -7.220   3.410 -16.549  1.00 85.68           H
ATOM   1091  CZ  PHE A  86      -7.373   4.872 -15.013  1.00 85.68           C
ATOM   1092  HZ  PHE A  86      -8.439   5.032 -15.176  1.00 85.68           H
ATOM   1093  HN  PHE A  86      -2.722   5.718 -16.200  1.00 85.68           H
ATOM   1094  N   LEU A  87      -0.128   4.782 -14.677  1.00 78.81           N
ATOM   1095  CA  LEU A  87       1.237   4.377 -14.390  1.00 78.81           C
ATOM   1096  C   LEU A  87       2.014   5.573 -13.838  1.00 78.81           C
ATOM   1097  O   LEU A  87       2.838   5.421 -12.937  1.00 78.81           O
ATOM   1098  HA  LEU A  87       1.194   3.607 -13.620  1.00 78.81           H
ATOM   1099  CB  LEU A  87       1.879   3.745 -15.627  1.00 78.81           C
ATOM   1100 1HB  LEU A  87       1.715   4.408 -16.476  1.00 78.81           H
ATOM   1101 2HB  LEU A  87       2.956   3.693 -15.466  1.00 78.81           H
ATOM   1102  CG  LEU A  87       1.380   2.348 -16.002  1.00 78.81           C
ATOM   1103  HG  LEU A  87       0.301   2.398 -16.144  1.00 78.81           H
ATOM   1104  CD1 LEU A  87       1.990   1.885 -17.327  1.00 78.81           C
ATOM   1105 1HD1 LEU A  87       1.709   2.580 -18.118  1.00 78.81           H
ATOM   1106 2HD1 LEU A  87       3.075   1.856 -17.236  1.00 78.81           H
ATOM   1107 3HD1 LEU A  87       1.618   0.890 -17.569  1.00 78.81           H
ATOM   1108  CD2 LEU A  87       1.642   1.350 -14.871  1.00 78.81           C
ATOM   1109 1HD2 LEU A  87       2.712   1.298 -14.674  1.00 78.81           H
ATOM   1110 2HD2 LEU A  87       1.122   1.677 -13.971  1.00 78.81           H
ATOM   1111 3HD2 LEU A  87       1.277   0.366 -15.164  1.00 78.81           H
ATOM   1112  HN  LEU A  87      -0.386   4.744 -15.642  1.00 78.81           H
ATOM   1113  N   LEU A  88       1.725   6.737 -14.400  1.00 86.08           N
ATOM   1114  CA  LEU A  88       2.385   7.960 -13.974  1.00 86.08           C
ATOM   1115  C   LEU A  88       1.995   8.266 -12.526  1.00 86.08           C
ATOM   1116  O   LEU A  88       2.856   8.539 -11.692  1.00 86.08           O
ATOM   1117  HA  LEU A  88       3.460   7.781 -14.011  1.00 86.08           H
ATOM   1118  CB  LEU A  88       2.082   9.100 -14.947  1.00 86.08           C
ATOM   1119 1HB  LEU A  88       2.444   8.815 -15.935  1.00 86.08           H
ATOM   1120 2HB  LEU A  88       1.000   9.208 -15.023  1.00 86.08           H
ATOM   1121  CG  LEU A  88       2.678  10.463 -14.590  1.00 86.08           C
ATOM   1122  HG  LEU A  88       2.349  10.727 -13.585  1.00 86.08           H
ATOM   1123  CD1 LEU A  88       4.207  10.403 -14.564  1.00 86.08           C
ATOM   1124 1HD1 LEU A  88       4.529   9.674 -13.820  1.00 86.08           H
ATOM   1125 2HD1 LEU A  88       4.576  10.106 -15.546  1.00 86.08           H
ATOM   1126 3HD1 LEU A  88       4.605  11.384 -14.308  1.00 86.08           H
ATOM   1127  CD2 LEU A  88       2.164  11.551 -15.535  1.00 86.08           C
ATOM   1128 1HD2 LEU A  88       2.443  11.305 -16.559  1.00 86.08           H
ATOM   1129 2HD2 LEU A  88       1.078  11.614 -15.459  1.00 86.08           H
ATOM   1130 3HD2 LEU A  88       2.604  12.510 -15.259  1.00 86.08           H
ATOM   1131  HN  LEU A  88       1.055   6.853 -15.134  1.00 86.08           H
ATOM   1132  N   ASN A  89       0.696   8.211 -12.273  1.00 88.75           N
ATOM   1133  CA  ASN A  89       0.175   8.545 -10.958  1.00 88.75           C
ATOM   1134  C   ASN A  89       0.664   7.510  -9.943  1.00 88.75           C
ATOM   1135  O   ASN A  89       0.899   7.839  -8.781  1.00 88.75           O
ATOM   1136  HA  ASN A  89       0.550   9.546 -10.747  1.00 88.75           H
ATOM   1137  CB  ASN A  89      -1.355   8.526 -10.951  1.00 88.75           C
ATOM   1138 1HB  ASN A  89      -1.715   7.690 -11.549  1.00 88.75           H
ATOM   1139 2HB  ASN A  89      -1.716   8.370  -9.934  1.00 88.75           H
ATOM   1140  CG  ASN A  89      -1.922   9.836 -11.503  1.00 88.75           C
ATOM   1141  OD1 ASN A  89      -2.141  10.798 -10.786  1.00 88.75           O
ATOM   1142  ND2 ASN A  89      -2.145   9.819 -12.814  1.00 88.75           N
ATOM   1143 1HD2 ASN A  89      -1.943   8.996 -13.345  1.00 88.75           H
ATOM   1144 2HD2 ASN A  89      -2.515  10.629 -13.269  1.00 88.75           H
ATOM   1145  HN  ASN A  89       0.005   7.945 -12.946  1.00 88.75           H
ATOM   1146  N   LEU A  90       0.804   6.281 -10.418  1.00 84.27           N
ATOM   1147  CA  LEU A  90       1.283   5.201  -9.572  1.00 84.27           C
ATOM   1148  C   LEU A  90       2.712   5.508  -9.121  1.00 84.27           C
ATOM   1149  O   LEU A  90       3.046   5.340  -7.949  1.00 84.27           O
ATOM   1150  HA  LEU A  90       0.642   5.169  -8.691  1.00 84.27           H
ATOM   1151  CB  LEU A  90       1.138   3.856 -10.287  1.00 84.27           C
ATOM   1152 1HB  LEU A  90       0.097   3.737 -10.587  1.00 84.27           H
ATOM   1153 2HB  LEU A  90       1.732   3.887 -11.200  1.00 84.27           H
ATOM   1154  CG  LEU A  90       1.553   2.622  -9.483  1.00 84.27           C
ATOM   1155  HG  LEU A  90       2.567   2.779  -9.115  1.00 84.27           H
ATOM   1156  CD1 LEU A  90       0.652   2.435  -8.261  1.00 84.27           C
ATOM   1157 1HD1 LEU A  90       0.726   3.312  -7.618  1.00 84.27           H
ATOM   1158 2HD1 LEU A  90      -0.381   2.310  -8.586  1.00 84.27           H
ATOM   1159 3HD1 LEU A  90       0.969   1.551  -7.708  1.00 84.27           H
ATOM   1160  CD2 LEU A  90       1.582   1.375 -10.370  1.00 84.27           C
ATOM   1161 1HD2 LEU A  90       0.590   1.203 -10.788  1.00 84.27           H
ATOM   1162 2HD2 LEU A  90       2.297   1.522 -11.179  1.00 84.27           H
ATOM   1163 3HD2 LEU A  90       1.879   0.513  -9.774  1.00 84.27           H
ATOM   1164  HN  LEU A  90       0.598   6.020 -11.361  1.00 84.27           H
ATOM   1165  N   ALA A  91       3.518   5.951 -10.075  1.00 88.84           N
ATOM   1166  CA  ALA A  91       4.916   6.235  -9.801  1.00 88.84           C
ATOM   1167  C   ALA A  91       5.012   7.395  -8.808  1.00 88.84           C
ATOM   1168  O   ALA A  91       5.874   7.395  -7.930  1.00 88.84           O
ATOM   1169  HA  ALA A  91       5.354   5.344  -9.351  1.00 88.84           H
ATOM   1170  CB  ALA A  91       5.643   6.531 -11.115  1.00 88.84           C
ATOM   1171 1HB  ALA A  91       5.570   5.666 -11.773  1.00 88.84           H
ATOM   1172 2HB  ALA A  91       5.185   7.395 -11.597  1.00 88.84           H
ATOM   1173 3HB  ALA A  91       6.692   6.744 -10.909  1.00 88.84           H
ATOM   1174  HN  ALA A  91       3.229   6.117 -11.018  1.00 88.84           H
ATOM   1175  N   ILE A  92       4.115   8.355  -8.979  1.00 90.08           N
ATOM   1176  CA  ILE A  92       4.072   9.505  -8.092  1.00 90.08           C
ATOM   1177  C   ILE A  92       3.724   9.040  -6.677  1.00 90.08           C
ATOM   1178  O   ILE A  92       4.353   9.464  -5.708  1.00 90.08           O
ATOM   1179  HA  ILE A  92       5.070   9.943  -8.076  1.00 90.08           H
ATOM   1180  CB  ILE A  92       3.120  10.569  -8.642  1.00 90.08           C
ATOM   1181  HB  ILE A  92       2.174  10.086  -8.890  1.00 90.08           H
ATOM   1182  CG1 ILE A  92       3.667  11.181  -9.933  1.00 90.08           C
ATOM   1183 1HG1 ILE A  92       4.516  11.825  -9.703  1.00 90.08           H
ATOM   1184 2HG1 ILE A  92       4.035  10.390 -10.587  1.00 90.08           H
ATOM   1185  CG2 ILE A  92       2.819  11.634  -7.585  1.00 90.08           C
ATOM   1186 1HG2 ILE A  92       2.355  11.164  -6.717  1.00 90.08           H
ATOM   1187 2HG2 ILE A  92       3.748  12.118  -7.283  1.00 90.08           H
ATOM   1188 3HG2 ILE A  92       2.140  12.378  -8.002  1.00 90.08           H
ATOM   1189  CD1 ILE A  92       2.588  11.989 -10.657  1.00 90.08           C
ATOM   1190 1HD1 ILE A  92       1.752  11.337 -10.907  1.00 90.08           H
ATOM   1191 2HD1 ILE A  92       2.241  12.794 -10.009  1.00 90.08           H
ATOM   1192 3HD1 ILE A  92       3.004  12.413 -11.571  1.00 90.08           H
ATOM   1193  HN  ILE A  92       3.428   8.355  -9.705  1.00 90.08           H
ATOM   1194  N   ALA A  93       2.723   8.175  -6.602  1.00 90.86           N
ATOM   1195  CA  ALA A  93       2.235   7.705  -5.316  1.00 90.86           C
ATOM   1196  C   ALA A  93       3.361   6.971  -4.586  1.00 90.86           C
ATOM   1197  O   ALA A  93       3.613   7.227  -3.409  1.00 90.86           O
ATOM   1198  HA  ALA A  93       1.944   8.578  -4.733  1.00 90.86           H
ATOM   1199  CB  ALA A  93       1.005   6.821  -5.529  1.00 90.86           C
ATOM   1200 1HB  ALA A  93       0.224   7.398  -6.025  1.00 90.86           H
ATOM   1201 2HB  ALA A  93       1.275   5.966  -6.150  1.00 90.86           H
ATOM   1202 3HB  ALA A  93       0.639   6.469  -4.565  1.00 90.86           H
ATOM   1203  HN  ALA A  93       2.250   7.797  -7.397  1.00 90.86           H
ATOM   1204  N   ASP A  94       4.008   6.072  -5.313  1.00 86.92           N
ATOM   1205  CA  ASP A  94       5.068   5.263  -4.734  1.00 86.92           C
ATOM   1206  C   ASP A  94       6.171   6.180  -4.203  1.00 86.92           C
ATOM   1207  O   ASP A  94       6.711   5.946  -3.123  1.00 86.92           O
ATOM   1208  HA  ASP A  94       4.588   4.686  -3.944  1.00 86.92           H
ATOM   1209  CB  ASP A  94       5.687   4.336  -5.782  1.00 86.92           C
ATOM   1210 1HB  ASP A  94       5.843   4.884  -6.711  1.00 86.92           H
ATOM   1211 2HB  ASP A  94       6.666   4.000  -5.441  1.00 86.92           H
ATOM   1212  CG  ASP A  94       4.788   3.125  -6.042  1.00 86.92           C
ATOM   1213  OD1 ASP A  94       4.072   2.736  -5.095  1.00 86.92           O
ATOM   1214  OD2 ASP A  94       4.839   2.616  -7.183  1.00 86.92           O
ATOM   1215  HN  ASP A  94       3.820   5.894  -6.279  1.00 86.92           H
ATOM   1216  N   LEU A  95       6.473   7.205  -4.986  1.00 89.46           N
ATOM   1217  CA  LEU A  95       7.555   8.113  -4.646  1.00 89.46           C
ATOM   1218  C   LEU A  95       7.226   8.822  -3.331  1.00 89.46           C
ATOM   1219  O   LEU A  95       8.089   8.968  -2.467  1.00 89.46           O
ATOM   1220  HA  LEU A  95       8.453   7.512  -4.499  1.00 89.46           H
ATOM   1221  CB  LEU A  95       7.836   9.070  -5.807  1.00 89.46           C
ATOM   1222 1HB  LEU A  95       7.883   8.489  -6.728  1.00 89.46           H
ATOM   1223 2HB  LEU A  95       6.991   9.752  -5.902  1.00 89.46           H
ATOM   1224  CG  LEU A  95       9.116   9.901  -5.696  1.00 89.46           C
ATOM   1225  HG  LEU A  95       9.155  10.337  -4.698  1.00 89.46           H
ATOM   1226  CD1 LEU A  95      10.357   9.020  -5.852  1.00 89.46           C
ATOM   1227 1HD1 LEU A  95      10.365   8.261  -5.071  1.00 89.46           H
ATOM   1228 2HD1 LEU A  95      10.338   8.536  -6.829  1.00 89.46           H
ATOM   1229 3HD1 LEU A  95      11.253   9.636  -5.770  1.00 89.46           H
ATOM   1230  CD2 LEU A  95       9.106  11.060  -6.695  1.00 89.46           C
ATOM   1231 1HD2 LEU A  95       9.032  10.665  -7.708  1.00 89.46           H
ATOM   1232 2HD2 LEU A  95       8.251  11.706  -6.493  1.00 89.46           H
ATOM   1233 3HD2 LEU A  95      10.027  11.634  -6.595  1.00 89.46           H
ATOM   1234  HN  LEU A  95       5.995   7.418  -5.838  1.00 89.46           H
ATOM   1235  N   LEU A  96       5.974   9.243  -3.220  1.00 86.98           N
ATOM   1236  CA  LEU A  96       5.530   9.969  -2.042  1.00 86.98           C
ATOM   1237  C   LEU A  96       5.680   9.073  -0.810  1.00 86.98           C
ATOM   1238  O   LEU A  96       6.079   9.539   0.256  1.00 86.98           O
ATOM   1239  HA  LEU A  96       6.186  10.831  -1.923  1.00 86.98           H
ATOM   1240  CB  LEU A  96       4.111  10.503  -2.245  1.00 86.98           C
ATOM   1241 1HB  LEU A  96       3.487   9.689  -2.615  1.00 86.98           H
ATOM   1242 2HB  LEU A  96       3.712  10.795  -1.273  1.00 86.98           H
ATOM   1243  CG  LEU A  96       3.972  11.690  -3.200  1.00 86.98           C
ATOM   1244  HG  LEU A  96       4.439  11.423  -4.147  1.00 86.98           H
ATOM   1245  CD1 LEU A  96       2.500  11.990  -3.490  1.00 86.98           C
ATOM   1246 1HD1 LEU A  96       2.034  11.117  -3.948  1.00 86.98           H
ATOM   1247 2HD1 LEU A  96       1.987  12.229  -2.559  1.00 86.98           H
ATOM   1248 3HD1 LEU A  96       2.429  12.838  -4.171  1.00 86.98           H
ATOM   1249  CD2 LEU A  96       4.711  12.917  -2.661  1.00 86.98           C
ATOM   1250 1HD2 LEU A  96       4.295  13.196  -1.693  1.00 86.98           H
ATOM   1251 2HD2 LEU A  96       5.769  12.682  -2.548  1.00 86.98           H
ATOM   1252 3HD2 LEU A  96       4.595  13.746  -3.359  1.00 86.98           H
ATOM   1253  HN  LEU A  96       5.271   9.097  -3.916  1.00 86.98           H
ATOM   1254  N   PHE A  97       5.352   7.803  -0.998  1.00 88.69           N
ATOM   1255  CA  PHE A  97       5.460   6.835   0.080  1.00 88.69           C
ATOM   1256  C   PHE A  97       6.913   6.676   0.531  1.00 88.69           C
ATOM   1257  O   PHE A  97       7.200   6.680   1.727  1.00 88.69           O
ATOM   1258  HA  PHE A  97       4.862   7.209   0.912  1.00 88.69           H
ATOM   1259  CB  PHE A  97       4.958   5.498  -0.468  1.00 88.69           C
ATOM   1260 1HB  PHE A  97       3.874   5.540  -0.565  1.00 88.69           H
ATOM   1261 2HB  PHE A  97       5.363   5.353  -1.470  1.00 88.69           H
ATOM   1262  CG  PHE A  97       5.332   4.292   0.396  1.00 88.69           C
ATOM   1263  CD1 PHE A  97       6.237   3.384  -0.057  1.00 88.69           C
ATOM   1264  HD1 PHE A  97       6.697   3.516  -1.037  1.00 88.69           H
ATOM   1265  CD2 PHE A  97       4.758   4.127   1.618  1.00 88.69           C
ATOM   1266  HD2 PHE A  97       4.032   4.854   1.982  1.00 88.69           H
ATOM   1267  CE1 PHE A  97       6.584   2.265   0.745  1.00 88.69           C
ATOM   1268  HE1 PHE A  97       7.310   1.538   0.381  1.00 88.69           H
ATOM   1269  CE2 PHE A  97       5.105   3.008   2.421  1.00 88.69           C
ATOM   1270  HE2 PHE A  97       4.645   2.876   3.400  1.00 88.69           H
ATOM   1271  CZ  PHE A  97       6.010   2.101   1.967  1.00 88.69           C
ATOM   1272  HZ  PHE A  97       6.276   1.242   2.583  1.00 88.69           H
ATOM   1273  HN  PHE A  97       5.018   7.434  -1.866  1.00 88.69           H
ATOM   1274  N   LEU A  98       7.792   6.539  -0.451  1.00 91.83           N
ATOM   1275  CA  LEU A  98       9.177   6.200  -0.174  1.00 91.83           C
ATOM   1276  C   LEU A  98       9.803   7.298   0.689  1.00 91.83           C
ATOM   1277  O   LEU A  98      10.657   7.020   1.530  1.00 91.83           O
ATOM   1278  HA  LEU A  98       9.178   5.271   0.396  1.00 91.83           H
ATOM   1279  CB  LEU A  98       9.935   5.934  -1.476  1.00 91.83           C
ATOM   1280 1HB  LEU A  98       9.770   6.776  -2.148  1.00 91.83           H
ATOM   1281 2HB  LEU A  98      11.002   5.909  -1.254  1.00 91.83           H
ATOM   1282  CG  LEU A  98       9.566   4.647  -2.216  1.00 91.83           C
ATOM   1283  HG  LEU A  98       8.480   4.551  -2.213  1.00 91.83           H
ATOM   1284  CD1 LEU A  98      10.009   4.709  -3.679  1.00 91.83           C
ATOM   1285 1HD1 LEU A  98       9.519   5.549  -4.172  1.00 91.83           H
ATOM   1286 2HD1 LEU A  98      11.090   4.841  -3.726  1.00 91.83           H
ATOM   1287 3HD1 LEU A  98       9.735   3.782  -4.182  1.00 91.83           H
ATOM   1288  CD2 LEU A  98      10.130   3.420  -1.498  1.00 91.83           C
ATOM   1289 1HD2 LEU A  98      11.217   3.496  -1.449  1.00 91.83           H
ATOM   1290 2HD2 LEU A  98       9.724   3.371  -0.487  1.00 91.83           H
ATOM   1291 3HD2 LEU A  98       9.853   2.519  -2.045  1.00 91.83           H
ATOM   1292  HN  LEU A  98       7.571   6.655  -1.420  1.00 91.83           H
ATOM   1293  N   VAL A  99       9.355   8.521   0.450  1.00 89.78           N
ATOM   1294  CA  VAL A  99       9.898   9.668   1.158  1.00 89.78           C
ATOM   1295  C   VAL A  99       9.629   9.512   2.656  1.00 89.78           C
ATOM   1296  O   VAL A  99      10.296  10.136   3.479  1.00 89.78           O
ATOM   1297  HA  VAL A  99      10.975   9.677   0.995  1.00 89.78           H
ATOM   1298  CB  VAL A  99       9.320  10.962   0.580  1.00 89.78           C
ATOM   1299  HB  VAL A  99       8.234  10.878   0.590  1.00 89.78           H
ATOM   1300  CG1 VAL A  99       9.707  12.167   1.439  1.00 89.78           C
ATOM   1301 1HG1 VAL A  99       9.320  12.033   2.449  1.00 89.78           H
ATOM   1302 2HG1 VAL A  99      10.793  12.255   1.474  1.00 89.78           H
ATOM   1303 3HG1 VAL A  99       9.284  13.073   1.005  1.00 89.78           H
ATOM   1304  CG2 VAL A  99       9.763  11.158  -0.872  1.00 89.78           C
ATOM   1305 1HG2 VAL A  99      10.850  11.210  -0.916  1.00 89.78           H
ATOM   1306 2HG2 VAL A  99       9.414  10.319  -1.475  1.00 89.78           H
ATOM   1307 3HG2 VAL A  99       9.338  12.085  -1.259  1.00 89.78           H
ATOM   1308  HN  VAL A  99       8.636   8.735  -0.211  1.00 89.78           H
ATOM   1309  N   THR A 100       8.649   8.674   2.965  1.00 89.68           N
ATOM   1310  CA  THR A 100       8.250   8.466   4.346  1.00 89.68           C
ATOM   1311  C   THR A 100       9.164   7.439   5.017  1.00 89.68           C
ATOM   1312  O   THR A 100       9.275   7.408   6.242  1.00 89.68           O
ATOM   1313  HA  THR A 100       8.374   9.405   4.885  1.00 89.68           H
ATOM   1314  CB  THR A 100       6.773   8.064   4.356  1.00 89.68           C
ATOM   1315  HB  THR A 100       6.345   8.181   5.351  1.00 89.68           H
ATOM   1316  OG1 THR A 100       6.772   6.736   3.837  1.00 89.68           O
ATOM   1317  HG1 THR A 100       5.902   6.289   4.044  1.00 89.68           H
ATOM   1318  CG2 THR A 100       5.943   8.859   3.346  1.00 89.68           C
ATOM   1319 1HG2 THR A 100       6.331   8.688   2.342  1.00 89.68           H
ATOM   1320 2HG2 THR A 100       6.003   9.921   3.583  1.00 89.68           H
ATOM   1321 3HG2 THR A 100       4.904   8.534   3.394  1.00 89.68           H
ATOM   1322  HN  THR A 100       8.134   8.144   2.291  1.00 89.68           H
ATOM   1323  N   LEU A 101       9.795   6.623   4.186  1.00 92.29           N
ATOM   1324  CA  LEU A 101      10.515   5.462   4.680  1.00 92.29           C
ATOM   1325  C   LEU A 101      11.678   5.925   5.560  1.00 92.29           C
ATOM   1326  O   LEU A 101      11.944   5.333   6.604  1.00 92.29           O
ATOM   1327  HA  LEU A 101       9.824   4.886   5.295  1.00 92.29           H
ATOM   1328  CB  LEU A 101      10.944   4.563   3.518  1.00 92.29           C
ATOM   1329 1HB  LEU A 101      11.413   5.186   2.756  1.00 92.29           H
ATOM   1330 2HB  LEU A 101      11.706   3.874   3.880  1.00 92.29           H
ATOM   1331  CG  LEU A 101       9.831   3.748   2.855  1.00 92.29           C
ATOM   1332  HG  LEU A 101       9.106   4.442   2.430  1.00 92.29           H
ATOM   1333  CD1 LEU A 101      10.381   2.907   1.701  1.00 92.29           C
ATOM   1334 1HD1 LEU A 101      10.827   3.563   0.953  1.00 92.29           H
ATOM   1335 2HD1 LEU A 101      11.139   2.221   2.081  1.00 92.29           H
ATOM   1336 3HD1 LEU A 101       9.570   2.338   1.248  1.00 92.29           H
ATOM   1337  CD2 LEU A 101       9.090   2.894   3.885  1.00 92.29           C
ATOM   1338 1HD2 LEU A 101       9.791   2.207   4.360  1.00 92.29           H
ATOM   1339 2HD2 LEU A 101       8.646   3.541   4.642  1.00 92.29           H
ATOM   1340 3HD2 LEU A 101       8.305   2.325   3.387  1.00 92.29           H
ATOM   1341  HN  LEU A 101       9.819   6.745   3.194  1.00 92.29           H
ATOM   1342  N   PRO A 102      12.388   6.987   5.157  1.00 94.60           N
ATOM   1343  CA  PRO A 102      13.530   7.471   5.936  1.00 94.60           C
ATOM   1344  C   PRO A 102      13.170   7.724   7.391  1.00 94.60           C
ATOM   1345  O   PRO A 102      13.931   7.374   8.292  1.00 94.60           O
ATOM   1346  HA  PRO A 102      14.313   6.713   5.964  1.00 94.60           H
ATOM   1347  CB  PRO A 102      13.938   8.760   5.220  1.00 94.60           C
ATOM   1348 1HB  PRO A 102      13.444   9.631   5.650  1.00 94.60           H
ATOM   1349 2HB  PRO A 102      15.011   8.937   5.291  1.00 94.60           H
ATOM   1350  CG  PRO A 102      13.501   8.518   3.780  1.00 94.60           C
ATOM   1351 1HG  PRO A 102      13.396   9.451   3.227  1.00 94.60           H
ATOM   1352 2HG  PRO A 102      14.226   7.916   3.233  1.00 94.60           H
ATOM   1353  CD  PRO A 102      12.171   7.799   3.946  1.00 94.60           C
ATOM   1354 1HD  PRO A 102      11.346   8.500   4.076  1.00 94.60           H
ATOM   1355 2HD  PRO A 102      11.931   7.187   3.077  1.00 94.60           H
ATOM   1356  N   PHE A 103      12.008   8.331   7.583  1.00 93.21           N
ATOM   1357  CA  PHE A 103      11.557   8.678   8.920  1.00 93.21           C
ATOM   1358  C   PHE A 103      11.272   7.422   9.746  1.00 93.21           C
ATOM   1359  O   PHE A 103      11.603   7.365  10.929  1.00 93.21           O
ATOM   1360  HA  PHE A 103      12.357   9.248   9.393  1.00 93.21           H
ATOM   1361  CB  PHE A 103      10.261   9.476   8.762  1.00 93.21           C
ATOM   1362 1HB  PHE A 103       9.546   8.879   8.196  1.00 93.21           H
ATOM   1363 2HB  PHE A 103       9.828   9.644   9.747  1.00 93.21           H
ATOM   1364  CG  PHE A 103      10.442  10.825   8.063  1.00 93.21           C
ATOM   1365  CD1 PHE A 103      10.788  11.924   8.786  1.00 93.21           C
ATOM   1366  HD1 PHE A 103      10.936  11.843   9.863  1.00 93.21           H
ATOM   1367  CD2 PHE A 103      10.258  10.925   6.720  1.00 93.21           C
ATOM   1368  HD2 PHE A 103       9.980  10.045   6.140  1.00 93.21           H
ATOM   1369  CE1 PHE A 103      10.956  13.176   8.138  1.00 93.21           C
ATOM   1370  HE1 PHE A 103      11.233  14.057   8.717  1.00 93.21           H
ATOM   1371  CE2 PHE A 103      10.426  12.178   6.071  1.00 93.21           C
ATOM   1372  HE2 PHE A 103      10.277  12.258   4.995  1.00 93.21           H
ATOM   1373  CZ  PHE A 103      10.771  13.276   6.794  1.00 93.21           C
ATOM   1374  HZ  PHE A 103      10.900  14.238   6.297  1.00 93.21           H
ATOM   1375  HN  PHE A 103      11.381   8.584   6.847  1.00 93.21           H
ATOM   1376  N   TRP A 104      10.660   6.448   9.090  1.00 86.43           N
ATOM   1377  CA  TRP A 104      10.303   5.206   9.755  1.00 86.43           C
ATOM   1378  C   TRP A 104      11.597   4.478  10.124  1.00 86.43           C
ATOM   1379  O   TRP A 104      11.663   3.802  11.149  1.00 86.43           O
ATOM   1380  HA  TRP A 104       9.748   5.460  10.658  1.00 86.43           H
ATOM   1381  CB  TRP A 104       9.372   4.364   8.882  1.00 86.43           C
ATOM   1382 1HB  TRP A 104       9.795   4.292   7.880  1.00 86.43           H
ATOM   1383 2HB  TRP A 104       9.331   3.351   9.283  1.00 86.43           H
ATOM   1384  CG  TRP A 104       7.948   4.914   8.779  1.00 86.43           C
ATOM   1385  CD1 TRP A 104       7.272   5.254   7.673  1.00 86.43           C
ATOM   1386  HD1 TRP A 104       7.672   5.178   6.662  1.00 86.43           H
ATOM   1387  CD2 TRP A 104       7.046   5.175   9.876  1.00 86.43           C
ATOM   1388  NE1 TRP A 104       6.007   5.714   7.975  1.00 86.43           N
ATOM   1389  HE1 TRP A 104       5.318   6.026   7.320  1.00 86.43           H
ATOM   1390  CE2 TRP A 104       5.865   5.664   9.357  1.00 86.43           C
ATOM   1391  CE3 TRP A 104       7.223   5.004  11.260  1.00 86.43           C
ATOM   1392  HE3 TRP A 104       8.146   4.619  11.694  1.00 86.43           H
ATOM   1393  CZ2 TRP A 104       4.769   6.023  10.151  1.00 86.43           C
ATOM   1394  HZ2 TRP A 104       3.846   6.407   9.717  1.00 86.43           H
ATOM   1395  CZ3 TRP A 104       6.118   5.366  12.040  1.00 86.43           C
ATOM   1396  HZ3 TRP A 104       6.202   5.253  13.121  1.00 86.43           H
ATOM   1397  CH2 TRP A 104       4.922   5.860  11.533  1.00 86.43           C
ATOM   1398  HH2 TRP A 104       4.107   6.120  12.208  1.00 86.43           H
ATOM   1399  HN  TRP A 104      10.409   6.496   8.123  1.00 86.43           H
ATOM   1400  N   ALA A 105      12.595   4.642   9.268  1.00 95.23           N
ATOM   1401  CA  ALA A 105      13.879   3.996   9.482  1.00 95.23           C
ATOM   1402  C   ALA A 105      14.494   4.514  10.784  1.00 95.23           C
ATOM   1403  O   ALA A 105      14.969   3.731  11.605  1.00 95.23           O
ATOM   1404  HA  ALA A 105      13.700   2.925   9.576  1.00 95.23           H
ATOM   1405  CB  ALA A 105      14.783   4.241   8.272  1.00 95.23           C
ATOM   1406 1HB  ALA A 105      14.313   3.828   7.379  1.00 95.23           H
ATOM   1407 2HB  ALA A 105      14.933   5.313   8.142  1.00 95.23           H
ATOM   1408 3HB  ALA A 105      15.745   3.756   8.434  1.00 95.23           H
ATOM   1409  HN  ALA A 105      12.537   5.202   8.441  1.00 95.23           H
ATOM   1410  N   ILE A 106      14.466   5.831  10.931  1.00 92.07           N
ATOM   1411  CA  ILE A 106      15.034   6.464  12.109  1.00 92.07           C
ATOM   1412  C   ILE A 106      14.226   6.055  13.342  1.00 92.07           C
ATOM   1413  O   ILE A 106      14.796   5.720  14.379  1.00 92.07           O
ATOM   1414  HA  ILE A 106      16.051   6.089  12.223  1.00 92.07           H
ATOM   1415  CB  ILE A 106      15.129   7.978  11.910  1.00 92.07           C
ATOM   1416  HB  ILE A 106      14.159   8.339  11.570  1.00 92.07           H
ATOM   1417  CG1 ILE A 106      16.147   8.325  10.822  1.00 92.07           C
ATOM   1418 1HG1 ILE A 106      17.158   8.185  11.206  1.00 92.07           H
ATOM   1419 2HG1 ILE A 106      16.030   7.645   9.979  1.00 92.07           H
ATOM   1420  CG2 ILE A 106      15.438   8.686  13.231  1.00 92.07           C
ATOM   1421 1HG2 ILE A 106      14.645   8.477  13.949  1.00 92.07           H
ATOM   1422 2HG2 ILE A 106      16.389   8.325  13.623  1.00 92.07           H
ATOM   1423 3HG2 ILE A 106      15.500   9.761  13.061  1.00 92.07           H
ATOM   1424  CD1 ILE A 106      15.972   9.769  10.348  1.00 92.07           C
ATOM   1425 1HD1 ILE A 106      14.968   9.899   9.942  1.00 92.07           H
ATOM   1426 2HD1 ILE A 106      16.114  10.448  11.189  1.00 92.07           H
ATOM   1427 3HD1 ILE A 106      16.708   9.990   9.574  1.00 92.07           H
ATOM   1428  HN  ILE A 106      14.066   6.460  10.265  1.00 92.07           H
ATOM   1429  N   ALA A 107      12.911   6.097  13.189  1.00 93.30           N
ATOM   1430  CA  ALA A 107      12.018   5.821  14.302  1.00 93.30           C
ATOM   1431  C   ALA A 107      12.227   4.380  14.772  1.00 93.30           C
ATOM   1432  O   ALA A 107      12.136   4.094  15.965  1.00 93.30           O
ATOM   1433  HA  ALA A 107      12.279   6.501  15.113  1.00 93.30           H
ATOM   1434  CB  ALA A 107      10.573   6.092  13.877  1.00 93.30           C
ATOM   1435 1HB  ALA A 107      10.472   7.136  13.580  1.00 93.30           H
ATOM   1436 2HB  ALA A 107      10.315   5.448  13.036  1.00 93.30           H
ATOM   1437 3HB  ALA A 107       9.904   5.885  14.712  1.00 93.30           H
ATOM   1438  HN  ALA A 107      12.455   6.313  12.325  1.00 93.30           H
ATOM   1439  N   ALA A 108      12.503   3.511  13.811  1.00 92.71           N
ATOM   1440  CA  ALA A 108      12.680   2.100  14.106  1.00 92.71           C
ATOM   1441  C   ALA A 108      14.045   1.888  14.765  1.00 92.71           C
ATOM   1442  O   ALA A 108      14.207   0.990  15.589  1.00 92.71           O
ATOM   1443  HA  ALA A 108      11.898   1.806  14.807  1.00 92.71           H
ATOM   1444  CB  ALA A 108      12.521   1.285  12.821  1.00 92.71           C
ATOM   1445 1HB  ALA A 108      11.525   1.448  12.409  1.00 92.71           H
ATOM   1446 2HB  ALA A 108      13.271   1.601  12.095  1.00 92.71           H
ATOM   1447 3HB  ALA A 108      12.654   0.226  13.043  1.00 92.71           H
ATOM   1448  HN  ALA A 108      12.605   3.757  12.847  1.00 92.71           H
ATOM   1449  N   ALA A 109      14.990   2.731  14.378  1.00 91.46           N
ATOM   1450  CA  ALA A 109      16.364   2.572  14.824  1.00 91.46           C
ATOM   1451  C   ALA A 109      16.452   2.901  16.315  1.00 91.46           C
ATOM   1452  O   ALA A 109      17.208   2.268  17.051  1.00 91.46           O
ATOM   1453  HA  ALA A 109      16.643   1.529  14.674  1.00 91.46           H
ATOM   1454  CB  ALA A 109      17.282   3.455  13.976  1.00 91.46           C
ATOM   1455 1HB  ALA A 109      17.204   3.161  12.930  1.00 91.46           H
ATOM   1456 2HB  ALA A 109      16.984   4.498  14.084  1.00 91.46           H
ATOM   1457 3HB  ALA A 109      18.312   3.335  14.312  1.00 91.46           H
ATOM   1458  HN  ALA A 109      14.831   3.510  13.771  1.00 91.46           H
ATOM   1459  N   ASP A 110      15.670   3.892  16.717  1.00 82.63           N
ATOM   1460  CA  ASP A 110      15.787   4.442  18.057  1.00 82.63           C
ATOM   1461  C   ASP A 110      14.406   4.883  18.546  1.00 82.63           C
ATOM   1462  O   ASP A 110      13.655   4.083  19.101  1.00 82.63           O
ATOM   1463  HA  ASP A 110      16.206   3.637  18.662  1.00 82.63           H
ATOM   1464  CB  ASP A 110      16.707   5.665  18.073  1.00 82.63           C
ATOM   1465 1HB  ASP A 110      17.645   5.425  17.572  1.00 82.63           H
ATOM   1466 2HB  ASP A 110      16.245   6.478  17.513  1.00 82.63           H
ATOM   1467  CG  ASP A 110      16.990   6.120  19.505  1.00 82.63           C
ATOM   1468  OD1 ASP A 110      16.604   5.369  20.427  1.00 82.63           O
ATOM   1469  OD2 ASP A 110      17.585   7.210  19.647  1.00 82.63           O
ATOM   1470  HN  ASP A 110      14.968   4.317  16.146  1.00 82.63           H
ATOM   1471  N   GLN A 111      14.113   6.156  18.322  1.00 85.86           N
ATOM   1472  CA  GLN A 111      12.843   6.718  18.750  1.00 85.86           C
ATOM   1473  C   GLN A 111      12.385   7.801  17.771  1.00 85.86           C
ATOM   1474  O   GLN A 111      13.151   8.226  16.907  1.00 85.86           O
ATOM   1475  HA  GLN A 111      12.139   5.886  18.737  1.00 85.86           H
ATOM   1476  CB  GLN A 111      12.941   7.271  20.173  1.00 85.86           C
ATOM   1477 1HB  GLN A 111      11.982   7.696  20.468  1.00 85.86           H
ATOM   1478 2HB  GLN A 111      13.157   6.459  20.868  1.00 85.86           H
ATOM   1479  CG  GLN A 111      14.031   8.339  20.273  1.00 85.86           C
ATOM   1480 1HG  GLN A 111      14.997   7.903  20.018  1.00 85.86           H
ATOM   1481 2HG  GLN A 111      13.838   9.130  19.548  1.00 85.86           H
ATOM   1482  CD  GLN A 111      14.089   8.933  21.682  1.00 85.86           C
ATOM   1483  OE1 GLN A 111      13.184   8.782  22.485  1.00 85.86           O
ATOM   1484  NE2 GLN A 111      15.202   9.616  21.935  1.00 85.86           N
ATOM   1485 1HE2 GLN A 111      15.907   9.702  21.232  1.00 85.86           H
ATOM   1486 2HE2 GLN A 111      15.334  10.043  22.830  1.00 85.86           H
ATOM   1487  HN  GLN A 111      14.724   6.797  17.858  1.00 85.86           H
ATOM   1488  N   TRP A 112      11.139   8.217  17.939  1.00 91.16           N
ATOM   1489  CA  TRP A 112      10.590   9.285  17.122  1.00 91.16           C
ATOM   1490  C   TRP A 112      11.204  10.605  17.593  1.00 91.16           C
ATOM   1491  O   TRP A 112      10.897  11.082  18.684  1.00 91.16           O
ATOM   1492  HA  TRP A 112      10.871   9.092  16.087  1.00 91.16           H
ATOM   1493  CB  TRP A 112       9.060   9.286  17.175  1.00 91.16           C
ATOM   1494 1HB  TRP A 112       8.699   8.285  16.939  1.00 91.16           H
ATOM   1495 2HB  TRP A 112       8.742   9.508  18.194  1.00 91.16           H
ATOM   1496  CG  TRP A 112       8.405  10.287  16.222  1.00 91.16           C
ATOM   1497  CD1 TRP A 112       7.976  11.527  16.495  1.00 91.16           C
ATOM   1498  HD1 TRP A 112       8.044  11.997  17.476  1.00 91.16           H
ATOM   1499  CD2 TRP A 112       8.120  10.081  14.822  1.00 91.16           C
ATOM   1500  NE1 TRP A 112       7.437  12.133  15.378  1.00 91.16           N
ATOM   1501  HE1 TRP A 112       7.052  13.055  15.333  1.00 91.16           H
ATOM   1502  CE2 TRP A 112       7.527  11.226  14.329  1.00 91.16           C
ATOM   1503  CE3 TRP A 112       8.354   8.965  14.000  1.00 91.16           C
ATOM   1504  HE3 TRP A 112       8.821   8.050  14.366  1.00 91.16           H
ATOM   1505  CZ2 TRP A 112       7.120  11.365  12.997  1.00 91.16           C
ATOM   1506  HZ2 TRP A 112       6.654  12.280  12.631  1.00 91.16           H
ATOM   1507  CZ3 TRP A 112       7.942   9.120  12.672  1.00 91.16           C
ATOM   1508  HZ3 TRP A 112       8.100   8.284  11.991  1.00 91.16           H
ATOM   1509  CH2 TRP A 112       7.344  10.265  12.159  1.00 91.16           C
ATOM   1510  HH2 TRP A 112       7.050  10.308  11.110  1.00 91.16           H
ATOM   1511  HN  TRP A 112      10.509   7.837  18.617  1.00 91.16           H
ATOM   1512  N   LYS A 113      12.062  11.157  16.747  1.00 83.37           N
ATOM   1513  CA  LYS A 113      12.851  12.315  17.131  1.00 83.37           C
ATOM   1514  C   LYS A 113      12.216  13.577  16.542  1.00 83.37           C
ATOM   1515  O   LYS A 113      12.783  14.664  16.639  1.00 83.37           O
ATOM   1516  HA  LYS A 113      12.819  12.387  18.218  1.00 83.37           H
ATOM   1517  CB  LYS A 113      14.316  12.121  16.733  1.00 83.37           C
ATOM   1518 1HB  LYS A 113      14.390  11.998  15.653  1.00 83.37           H
ATOM   1519 2HB  LYS A 113      14.888  13.012  16.992  1.00 83.37           H
ATOM   1520  CG  LYS A 113      14.917  10.901  17.434  1.00 83.37           C
ATOM   1521 1HG  LYS A 113      14.761  10.982  18.510  1.00 83.37           H
ATOM   1522 2HG  LYS A 113      14.403   9.998  17.105  1.00 83.37           H
ATOM   1523  CD  LYS A 113      16.413  10.780  17.138  1.00 83.37           C
ATOM   1524 1HD  LYS A 113      16.568  10.685  16.063  1.00 83.37           H
ATOM   1525 2HD  LYS A 113      16.925  11.689  17.454  1.00 83.37           H
ATOM   1526  CE  LYS A 113      17.018   9.572  17.855  1.00 83.37           C
ATOM   1527 1HE  LYS A 113      16.849   9.656  18.928  1.00 83.37           H
ATOM   1528 2HE  LYS A 113      16.522   8.659  17.525  1.00 83.37           H
ATOM   1529  NZ  LYS A 113      18.470   9.480  17.581  1.00 83.37           N
ATOM   1530 1HZ  LYS A 113      18.852   8.669  18.054  1.00 83.37           H
ATOM   1531 2HZ  LYS A 113      18.621   9.392  16.582  1.00 83.37           H
ATOM   1532 3HZ  LYS A 113      18.931  10.317  17.920  1.00 83.37           H
ATOM   1533  HN  LYS A 113      12.221  10.826  15.817  1.00 83.37           H
ATOM   1534  N   PHE A 114      11.048  13.390  15.946  1.00 89.48           N
ATOM   1535  CA  PHE A 114      10.415  14.457  15.190  1.00 89.48           C
ATOM   1536  C   PHE A 114       9.200  15.011  15.936  1.00 89.48           C
ATOM   1537  O   PHE A 114       8.749  14.424  16.918  1.00 89.48           O
ATOM   1538  HA  PHE A 114      11.154  15.247  15.065  1.00 89.48           H
ATOM   1539  CB  PHE A 114       9.951  13.850  13.864  1.00 89.48           C
ATOM   1540 1HB  PHE A 114       9.164  13.123  14.064  1.00 89.48           H
ATOM   1541 2HB  PHE A 114       9.509  14.636  13.251  1.00 89.48           H
ATOM   1542  CG  PHE A 114      11.065  13.169  13.067  1.00 89.48           C
ATOM   1543  CD1 PHE A 114      11.960  13.920  12.370  1.00 89.48           C
ATOM   1544  HD1 PHE A 114      11.883  15.007  12.380  1.00 89.48           H
ATOM   1545  CD2 PHE A 114      11.161  11.813  13.056  1.00 89.48           C
ATOM   1546  HD2 PHE A 114      10.444  11.211  13.614  1.00 89.48           H
ATOM   1547  CE1 PHE A 114      12.994  13.288  11.631  1.00 89.48           C
ATOM   1548  HE1 PHE A 114      13.711  13.890  11.072  1.00 89.48           H
ATOM   1549  CE2 PHE A 114      12.196  11.180  12.316  1.00 89.48           C
ATOM   1550  HE2 PHE A 114      12.273  10.093  12.307  1.00 89.48           H
ATOM   1551  CZ  PHE A 114      13.090  11.931  11.619  1.00 89.48           C
ATOM   1552  HZ  PHE A 114      13.884  11.446  11.052  1.00 89.48           H
ATOM   1553  HN  PHE A 114      10.537  12.530  15.973  1.00 89.48           H
ATOM   1554  N   GLN A 115       8.705  16.137  15.442  1.00 82.35           N
ATOM   1555  CA  GLN A 115       7.570  16.794  16.068  1.00 82.35           C
ATOM   1556  C   GLN A 115       6.286  16.007  15.798  1.00 82.35           C
ATOM   1557  O   GLN A 115       6.247  15.162  14.906  1.00 82.35           O
ATOM   1558  HA  GLN A 115       7.788  16.792  17.136  1.00 82.35           H
ATOM   1559  CB  GLN A 115       7.439  18.240  15.586  1.00 82.35           C
ATOM   1560 1HB  GLN A 115       7.377  18.260  14.497  1.00 82.35           H
ATOM   1561 2HB  GLN A 115       6.513  18.671  15.965  1.00 82.35           H
ATOM   1562  CG  GLN A 115       8.629  19.083  16.050  1.00 82.35           C
ATOM   1563 1HG  GLN A 115       8.731  19.009  17.132  1.00 82.35           H
ATOM   1564 2HG  GLN A 115       9.549  18.690  15.615  1.00 82.35           H
ATOM   1565  CD  GLN A 115       8.453  20.548  15.646  1.00 82.35           C
ATOM   1566  OE1 GLN A 115       7.529  20.918  14.941  1.00 82.35           O
ATOM   1567  NE2 GLN A 115       9.389  21.358  16.132  1.00 82.35           N
ATOM   1568 1HE2 GLN A 115      10.122  20.990  16.705  1.00 82.35           H
ATOM   1569 2HE2 GLN A 115       9.361  22.336  15.924  1.00 82.35           H
ATOM   1570  HN  GLN A 115       9.065  16.597  14.630  1.00 82.35           H
ATOM   1571  N   THR A 116       5.266  16.314  16.586  1.00 88.56           N
ATOM   1572  CA  THR A 116       3.983  15.645  16.445  1.00 88.56           C
ATOM   1573  C   THR A 116       3.429  15.848  15.033  1.00 88.56           C
ATOM   1574  O   THR A 116       2.842  14.934  14.456  1.00 88.56           O
ATOM   1575  HA  THR A 116       4.138  14.575  16.577  1.00 88.56           H
ATOM   1576  CB  THR A 116       3.054  16.167  17.543  1.00 88.56           C
ATOM   1577  HB  THR A 116       2.714  17.177  17.317  1.00 88.56           H
ATOM   1578  OG1 THR A 116       3.817  16.028  18.738  1.00 88.56           O
ATOM   1579  HG1 THR A 116       3.417  16.584  19.466  1.00 88.56           H
ATOM   1580  CG2 THR A 116       1.844  15.259  17.766  1.00 88.56           C
ATOM   1581 1HG2 THR A 116       2.183  14.265  18.058  1.00 88.56           H
ATOM   1582 2HG2 THR A 116       1.267  15.189  16.843  1.00 88.56           H
ATOM   1583 3HG2 THR A 116       1.218  15.675  18.555  1.00 88.56           H
ATOM   1584  HN  THR A 116       5.305  17.004  17.309  1.00 88.56           H
ATOM   1585  N   PHE A 117       3.635  17.051  14.518  1.00 91.63           N
ATOM   1586  CA  PHE A 117       3.145  17.391  13.193  1.00 91.63           C
ATOM   1587  C   PHE A 117       3.652  16.394  12.148  1.00 91.63           C
ATOM   1588  O   PHE A 117       2.883  15.921  11.313  1.00 91.63           O
ATOM   1589  HA  PHE A 117       2.057  17.354  13.230  1.00 91.63           H
ATOM   1590  CB  PHE A 117       3.689  18.782  12.859  1.00 91.63           C
ATOM   1591 1HB  PHE A 117       3.333  19.490  13.608  1.00 91.63           H
ATOM   1592 2HB  PHE A 117       4.776  18.763  12.930  1.00 91.63           H
ATOM   1593  CG  PHE A 117       3.292  19.288  11.470  1.00 91.63           C
ATOM   1594  CD1 PHE A 117       4.210  19.309  10.467  1.00 91.63           C
ATOM   1595  HD1 PHE A 117       5.227  18.965  10.651  1.00 91.63           H
ATOM   1596  CD2 PHE A 117       2.022  19.717  11.240  1.00 91.63           C
ATOM   1597  HD2 PHE A 117       1.287  19.701  12.045  1.00 91.63           H
ATOM   1598  CE1 PHE A 117       3.842  19.779   9.178  1.00 91.63           C
ATOM   1599  HE1 PHE A 117       4.577  19.796   8.374  1.00 91.63           H
ATOM   1600  CE2 PHE A 117       1.654  20.187   9.952  1.00 91.63           C
ATOM   1601  HE2 PHE A 117       0.637  20.531   9.767  1.00 91.63           H
ATOM   1602  CZ  PHE A 117       2.572  20.208   8.948  1.00 91.63           C
ATOM   1603  HZ  PHE A 117       2.289  20.568   7.959  1.00 91.63           H
ATOM   1604  HN  PHE A 117       4.125  17.785  14.989  1.00 91.63           H
ATOM   1605  N   MET A 118       4.943  16.106  12.230  1.00 88.68           N
ATOM   1606  CA  MET A 118       5.567  15.195  11.285  1.00 88.68           C
ATOM   1607  C   MET A 118       4.987  13.786  11.417  1.00 88.68           C
ATOM   1608  O   MET A 118       4.893  13.055  10.432  1.00 88.68           O
ATOM   1609  HA  MET A 118       5.340  15.597  10.297  1.00 88.68           H
ATOM   1610  CB  MET A 118       7.075  15.154  11.536  1.00 88.68           C
ATOM   1611 1HB  MET A 118       7.266  14.983  12.596  1.00 88.68           H
ATOM   1612 2HB  MET A 118       7.515  14.316  10.994  1.00 88.68           H
ATOM   1613  CG  MET A 118       7.741  16.459  11.097  1.00 88.68           C
ATOM   1614 1HG  MET A 118       7.380  17.285  11.709  1.00 88.68           H
ATOM   1615 2HG  MET A 118       8.818  16.397  11.249  1.00 88.68           H
ATOM   1616  SD  MET A 118       7.386  16.776   9.376  1.00 88.68           S
ATOM   1617  CE  MET A 118       8.274  15.424   8.622  1.00 88.68           C
ATOM   1618 1HE  MET A 118       9.331  15.496   8.877  1.00 88.68           H
ATOM   1619 2HE  MET A 118       7.876  14.478   8.990  1.00 88.68           H
ATOM   1620 3HE  MET A 118       8.157  15.471   7.540  1.00 88.68           H
ATOM   1621  HN  MET A 118       5.557  16.481  12.924  1.00 88.68           H
ATOM   1622  N   CYS A 119       4.615  13.446  12.642  1.00 93.83           N
ATOM   1623  CA  CYS A 119       3.994  12.159  12.906  1.00 93.83           C
ATOM   1624  C   CYS A 119       2.683  12.088  12.120  1.00 93.83           C
ATOM   1625  O   CYS A 119       2.415  11.097  11.443  1.00 93.83           O
ATOM   1626  HA  CYS A 119       4.694  11.397  12.562  1.00 93.83           H
ATOM   1627  CB  CYS A 119       3.774  11.933  14.403  1.00 93.83           C
ATOM   1628 1HB  CYS A 119       4.734  11.891  14.918  1.00 93.83           H
ATOM   1629 2HB  CYS A 119       3.221  12.771  14.828  1.00 93.83           H
ATOM   1630  SG  CYS A 119       2.852  10.376  14.673  1.00 93.83           S
ATOM   1631  HN  CYS A 119       4.731  14.031  13.445  1.00 93.83           H
ATOM   1632  N   LYS A 120       1.903  13.152  12.235  1.00 92.01           N
ATOM   1633  CA  LYS A 120       0.614  13.211  11.566  1.00 92.01           C
ATOM   1634  C   LYS A 120       0.823  13.084  10.055  1.00 92.01           C
ATOM   1635  O   LYS A 120       0.130  12.314   9.392  1.00 92.01           O
ATOM   1636  HA  LYS A 120       0.029  12.357  11.907  1.00 92.01           H
ATOM   1637  CB  LYS A 120      -0.146  14.474  11.977  1.00 92.01           C
ATOM   1638 1HB  LYS A 120       0.496  15.346  11.854  1.00 92.01           H
ATOM   1639 2HB  LYS A 120      -1.004  14.616  11.320  1.00 92.01           H
ATOM   1640  CG  LYS A 120      -0.617  14.381  13.429  1.00 92.01           C
ATOM   1641 1HG  LYS A 120      -1.309  13.546  13.538  1.00 92.01           H
ATOM   1642 2HG  LYS A 120       0.234  14.177  14.079  1.00 92.01           H
ATOM   1643  CD  LYS A 120      -1.302  15.677  13.868  1.00 92.01           C
ATOM   1644 1HD  LYS A 120      -0.610  16.513  13.758  1.00 92.01           H
ATOM   1645 2HD  LYS A 120      -2.153  15.881  13.218  1.00 92.01           H
ATOM   1646  CE  LYS A 120      -1.772  15.585  15.321  1.00 92.01           C
ATOM   1647 1HE  LYS A 120      -1.017  15.080  15.922  1.00 92.01           H
ATOM   1648 2HE  LYS A 120      -1.892  16.586  15.735  1.00 92.01           H
ATOM   1649  NZ  LYS A 120      -3.054  14.851  15.405  1.00 92.01           N
ATOM   1650 1HZ  LYS A 120      -3.484  15.023  16.306  1.00 92.01           H
ATOM   1651 2HZ  LYS A 120      -3.675  15.169  14.668  1.00 92.01           H
ATOM   1652 3HZ  LYS A 120      -2.883  13.857  15.297  1.00 92.01           H
ATOM   1653  HN  LYS A 120       2.137  13.962  12.772  1.00 92.01           H
ATOM   1654  N   VAL A 121       1.781  13.850   9.556  1.00 93.14           N
ATOM   1655  CA  VAL A 121       2.015  13.918   8.123  1.00 93.14           C
ATOM   1656  C   VAL A 121       2.438  12.538   7.614  1.00 93.14           C
ATOM   1657  O   VAL A 121       1.882  12.035   6.639  1.00 93.14           O
ATOM   1658  HA  VAL A 121       1.073  14.193   7.649  1.00 93.14           H
ATOM   1659  CB  VAL A 121       3.039  15.010   7.811  1.00 93.14           C
ATOM   1660  HB  VAL A 121       3.915  14.838   8.437  1.00 93.14           H
ATOM   1661  CG1 VAL A 121       3.487  14.941   6.349  1.00 93.14           C
ATOM   1662 1HG1 VAL A 121       3.941  13.970   6.154  1.00 93.14           H
ATOM   1663 2HG1 VAL A 121       2.623  15.076   5.698  1.00 93.14           H
ATOM   1664 3HG1 VAL A 121       4.215  15.729   6.155  1.00 93.14           H
ATOM   1665  CG2 VAL A 121       2.485  16.395   8.150  1.00 93.14           C
ATOM   1666 1HG2 VAL A 121       1.586  16.581   7.561  1.00 93.14           H
ATOM   1667 2HG2 VAL A 121       2.239  16.439   9.211  1.00 93.14           H
ATOM   1668 3HG2 VAL A 121       3.233  17.153   7.918  1.00 93.14           H
ATOM   1669  HN  VAL A 121       2.391  14.417  10.110  1.00 93.14           H
ATOM   1670  N   VAL A 122       3.418  11.966   8.297  1.00 92.38           N
ATOM   1671  CA  VAL A 122       4.052  10.749   7.818  1.00 92.38           C
ATOM   1672  C   VAL A 122       3.021   9.619   7.791  1.00 92.38           C
ATOM   1673  O   VAL A 122       2.936   8.875   6.815  1.00 92.38           O
ATOM   1674  HA  VAL A 122       4.396  10.935   6.801  1.00 92.38           H
ATOM   1675  CB  VAL A 122       5.274  10.423   8.679  1.00 92.38           C
ATOM   1676  HB  VAL A 122       4.962  10.436   9.723  1.00 92.38           H
ATOM   1677  CG1 VAL A 122       5.808   9.023   8.366  1.00 92.38           C
ATOM   1678 1HG1 VAL A 122       5.031   8.285   8.567  1.00 92.38           H
ATOM   1679 2HG1 VAL A 122       6.096   8.971   7.316  1.00 92.38           H
ATOM   1680 3HG1 VAL A 122       6.676   8.817   8.991  1.00 92.38           H
ATOM   1681  CG2 VAL A 122       6.367  11.478   8.502  1.00 92.38           C
ATOM   1682 1HG2 VAL A 122       6.675  11.511   7.457  1.00 92.38           H
ATOM   1683 2HG2 VAL A 122       5.982  12.454   8.799  1.00 92.38           H
ATOM   1684 3HG2 VAL A 122       7.224  11.222   9.125  1.00 92.38           H
ATOM   1685  HN  VAL A 122       3.779  12.319   9.160  1.00 92.38           H
ATOM   1686  N   ASN A 123       2.264   9.525   8.874  1.00 91.15           N
ATOM   1687  CA  ASN A 123       1.236   8.504   8.982  1.00 91.15           C
ATOM   1688  C   ASN A 123       0.194   8.717   7.881  1.00 91.15           C
ATOM   1689  O   ASN A 123      -0.258   7.759   7.256  1.00 91.15           O
ATOM   1690  HA  ASN A 123       1.762   7.556   8.880  1.00 91.15           H
ATOM   1691  CB  ASN A 123       0.520   8.585  10.332  1.00 91.15           C
ATOM   1692 1HB  ASN A 123       0.482   9.621  10.666  1.00 91.15           H
ATOM   1693 2HB  ASN A 123      -0.511   8.247  10.221  1.00 91.15           H
ATOM   1694  CG  ASN A 123       1.232   7.730  11.382  1.00 91.15           C
ATOM   1695  OD1 ASN A 123       2.109   6.936  11.083  1.00 91.15           O
ATOM   1696  ND2 ASN A 123       0.807   7.935  12.625  1.00 91.15           N
ATOM   1697 1HD2 ASN A 123       0.083   8.602  12.803  1.00 91.15           H
ATOM   1698 2HD2 ASN A 123       1.212   7.423  13.383  1.00 91.15           H
ATOM   1699  HN  ASN A 123       2.344  10.130   9.666  1.00 91.15           H
ATOM   1700  N   SER A 124      -0.156   9.978   7.677  1.00 92.06           N
ATOM   1701  CA  SER A 124      -1.185  10.322   6.711  1.00 92.06           C
ATOM   1702  C   SER A 124      -0.713   9.976   5.298  1.00 92.06           C
ATOM   1703  O   SER A 124      -1.461   9.392   4.515  1.00 92.06           O
ATOM   1704  HA  SER A 124      -2.051   9.719   6.984  1.00 92.06           H
ATOM   1705  CB  SER A 124      -1.550  11.806   6.800  1.00 92.06           C
ATOM   1706 1HB  SER A 124      -0.680  12.409   6.541  1.00 92.06           H
ATOM   1707 2HB  SER A 124      -2.325  12.033   6.068  1.00 92.06           H
ATOM   1708  OG  SER A 124      -2.007  12.166   8.101  1.00 92.06           O
ATOM   1709  HG  SER A 124      -1.344  12.772   8.541  1.00 92.06           H
ATOM   1710  HN  SER A 124       0.249  10.756   8.158  1.00 92.06           H
ATOM   1711  N   MET A 125       0.526  10.351   5.014  1.00 85.61           N
ATOM   1712  CA  MET A 125       1.097  10.111   3.699  1.00 85.61           C
ATOM   1713  C   MET A 125       1.111   8.617   3.371  1.00 85.61           C
ATOM   1714  O   MET A 125       0.726   8.215   2.274  1.00 85.61           O
ATOM   1715  HA  MET A 125       0.451  10.638   2.998  1.00 85.61           H
ATOM   1716  CB  MET A 125       2.526  10.656   3.657  1.00 85.61           C
ATOM   1717 1HB  MET A 125       3.059  10.360   4.560  1.00 85.61           H
ATOM   1718 2HB  MET A 125       3.061  10.219   2.814  1.00 85.61           H
ATOM   1719  CG  MET A 125       2.528  12.181   3.534  1.00 85.61           C
ATOM   1720 1HG  MET A 125       1.936  12.485   2.671  1.00 85.61           H
ATOM   1721 2HG  MET A 125       2.061  12.626   4.413  1.00 85.61           H
ATOM   1722  SD  MET A 125       4.202  12.778   3.366  1.00 85.61           S
ATOM   1723  CE  MET A 125       4.505  12.374   1.655  1.00 85.61           C
ATOM   1724 1HE  MET A 125       4.402  11.298   1.512  1.00 85.61           H
ATOM   1725 2HE  MET A 125       3.784  12.895   1.025  1.00 85.61           H
ATOM   1726 3HE  MET A 125       5.515  12.682   1.382  1.00 85.61           H
ATOM   1727  HN  MET A 125       1.134  10.809   5.662  1.00 85.61           H
ATOM   1728  N   TYR A 126       1.558   7.834   4.342  1.00 85.14           N
ATOM   1729  CA  TYR A 126       1.643   6.395   4.164  1.00 85.14           C
ATOM   1730  C   TYR A 126       0.284   5.809   3.778  1.00 85.14           C
ATOM   1731  O   TYR A 126       0.187   5.024   2.836  1.00 85.14           O
ATOM   1732  HA  TYR A 126       2.357   6.196   3.364  1.00 85.14           H
ATOM   1733  CB  TYR A 126       2.064   5.826   5.521  1.00 85.14           C
ATOM   1734 1HB  TYR A 126       3.108   6.080   5.702  1.00 85.14           H
ATOM   1735 2HB  TYR A 126       1.478   6.309   6.303  1.00 85.14           H
ATOM   1736  CG  TYR A 126       1.895   4.310   5.640  1.00 85.14           C
ATOM   1737  CD1 TYR A 126       0.859   3.788   6.386  1.00 85.14           C
ATOM   1738  HD1 TYR A 126       0.160   4.455   6.891  1.00 85.14           H
ATOM   1739  CD2 TYR A 126       2.780   3.465   5.000  1.00 85.14           C
ATOM   1740  HD2 TYR A 126       3.598   3.878   4.411  1.00 85.14           H
ATOM   1741  CE1 TYR A 126       0.700   2.361   6.498  1.00 85.14           C
ATOM   1742  HE1 TYR A 126      -0.115   1.935   7.084  1.00 85.14           H
ATOM   1743  CE2 TYR A 126       2.621   2.038   5.112  1.00 85.14           C
ATOM   1744  HE2 TYR A 126       3.312   1.360   4.612  1.00 85.14           H
ATOM   1745  CZ  TYR A 126       1.589   1.557   5.855  1.00 85.14           C
ATOM   1746  OH  TYR A 126       1.438   0.209   5.960  1.00 85.14           O
ATOM   1747  HH  TYR A 126       1.683  -0.231   5.096  1.00 85.14           H
ATOM   1748  HN  TYR A 126       1.858   8.168   5.236  1.00 85.14           H
ATOM   1749  N   LYS A 127      -0.733   6.212   4.527  1.00 84.82           N
ATOM   1750  CA  LYS A 127      -2.051   5.618   4.381  1.00 84.82           C
ATOM   1751  C   LYS A 127      -2.655   6.050   3.044  1.00 84.82           C
ATOM   1752  O   LYS A 127      -3.290   5.250   2.358  1.00 84.82           O
ATOM   1753  HA  LYS A 127      -1.922   4.536   4.368  1.00 84.82           H
ATOM   1754  CB  LYS A 127      -2.927   5.955   5.589  1.00 84.82           C
ATOM   1755 1HB  LYS A 127      -2.370   5.775   6.509  1.00 84.82           H
ATOM   1756 2HB  LYS A 127      -3.181   7.015   5.574  1.00 84.82           H
ATOM   1757  CG  LYS A 127      -4.207   5.118   5.589  1.00 84.82           C
ATOM   1758 1HG  LYS A 127      -4.868   5.458   4.792  1.00 84.82           H
ATOM   1759 2HG  LYS A 127      -3.964   4.076   5.380  1.00 84.82           H
ATOM   1760  CD  LYS A 127      -4.928   5.218   6.935  1.00 84.82           C
ATOM   1761 1HD  LYS A 127      -4.313   4.769   7.715  1.00 84.82           H
ATOM   1762 2HD  LYS A 127      -5.065   6.267   7.201  1.00 84.82           H
ATOM   1763  CE  LYS A 127      -6.287   4.518   6.883  1.00 84.82           C
ATOM   1764 1HE  LYS A 127      -6.858   4.882   6.028  1.00 84.82           H
ATOM   1765 2HE  LYS A 127      -6.146   3.447   6.738  1.00 84.82           H
ATOM   1766  NZ  LYS A 127      -7.044   4.760   8.131  1.00 84.82           N
ATOM   1767 1HZ  LYS A 127      -7.979   4.380   8.039  1.00 84.82           H
ATOM   1768 2HZ  LYS A 127      -6.571   4.308   8.906  1.00 84.82           H
ATOM   1769 3HZ  LYS A 127      -7.099   5.757   8.305  1.00 84.82           H
ATOM   1770  HN  LYS A 127      -0.666   6.929   5.221  1.00 84.82           H
ATOM   1771  N   MET A 128      -2.437   7.315   2.713  1.00 86.03           N
ATOM   1772  CA  MET A 128      -2.956   7.864   1.472  1.00 86.03           C
ATOM   1773  C   MET A 128      -2.369   7.134   0.262  1.00 86.03           C
ATOM   1774  O   MET A 128      -3.086   6.820  -0.686  1.00 86.03           O
ATOM   1775  HA  MET A 128      -4.034   7.709   1.510  1.00 86.03           H
ATOM   1776  CB  MET A 128      -2.610   9.352   1.388  1.00 86.03           C
ATOM   1777 1HB  MET A 128      -2.837   9.836   2.338  1.00 86.03           H
ATOM   1778 2HB  MET A 128      -1.540   9.471   1.217  1.00 86.03           H
ATOM   1779  CG  MET A 128      -3.391  10.034   0.263  1.00 86.03           C
ATOM   1780 1HG  MET A 128      -3.071   9.641  -0.703  1.00 86.03           H
ATOM   1781 2HG  MET A 128      -4.454   9.813   0.361  1.00 86.03           H
ATOM   1782  SD  MET A 128      -3.128  11.798   0.319  1.00 86.03           S
ATOM   1783  CE  MET A 128      -2.093  12.004  -1.120  1.00 86.03           C
ATOM   1784 1HE  MET A 128      -1.183  11.417  -1.001  1.00 86.03           H
ATOM   1785 2HE  MET A 128      -2.631  11.665  -2.006  1.00 86.03           H
ATOM   1786 3HE  MET A 128      -1.834  13.057  -1.234  1.00 86.03           H
ATOM   1787  HN  MET A 128      -1.918   7.958   3.276  1.00 86.03           H
ATOM   1788  N   ASN A 129      -1.069   6.885   0.335  1.00 80.87           N
ATOM   1789  CA  ASN A 129      -0.364   6.262  -0.772  1.00 80.87           C
ATOM   1790  C   ASN A 129      -0.743   4.781  -0.844  1.00 80.87           C
ATOM   1791  O   ASN A 129      -0.832   4.212  -1.931  1.00 80.87           O
ATOM   1792  HA  ASN A 129      -0.675   6.816  -1.658  1.00 80.87           H
ATOM   1793  CB  ASN A 129       1.152   6.353  -0.580  1.00 80.87           C
ATOM   1794 1HB  ASN A 129       1.419   5.991   0.413  1.00 80.87           H
ATOM   1795 2HB  ASN A 129       1.652   5.706  -1.300  1.00 80.87           H
ATOM   1796  CG  ASN A 129       1.641   7.792  -0.754  1.00 80.87           C
ATOM   1797  OD1 ASN A 129       1.222   8.515  -1.643  1.00 80.87           O
ATOM   1798  ND2 ASN A 129       2.548   8.167   0.144  1.00 80.87           N
ATOM   1799 1HD2 ASN A 129       2.848   7.525   0.849  1.00 80.87           H
ATOM   1800 2HD2 ASN A 129       2.929   9.091   0.114  1.00 80.87           H
ATOM   1801  HN  ASN A 129      -0.502   7.101   1.130  1.00 80.87           H
ATOM   1802  N   PHE A 130      -0.956   4.200   0.327  1.00 85.02           N
ATOM   1803  CA  PHE A 130      -1.365   2.808   0.409  1.00 85.02           C
ATOM   1804  C   PHE A 130      -2.617   2.555  -0.435  1.00 85.02           C
ATOM   1805  O   PHE A 130      -2.632   1.655  -1.273  1.00 85.02           O
ATOM   1806  HA  PHE A 130      -0.542   2.206   0.024  1.00 85.02           H
ATOM   1807  CB  PHE A 130      -1.687   2.522   1.877  1.00 85.02           C
ATOM   1808 1HB  PHE A 130      -0.777   2.631   2.466  1.00 85.02           H
ATOM   1809 2HB  PHE A 130      -2.392   3.272   2.237  1.00 85.02           H
ATOM   1810  CG  PHE A 130      -2.275   1.131   2.125  1.00 85.02           C
ATOM   1811  CD1 PHE A 130      -3.614   0.981   2.306  1.00 85.02           C
ATOM   1812  HD1 PHE A 130      -4.270   1.851   2.273  1.00 85.02           H
ATOM   1813  CD2 PHE A 130      -1.457   0.045   2.165  1.00 85.02           C
ATOM   1814  HD2 PHE A 130      -0.383   0.166   2.021  1.00 85.02           H
ATOM   1815  CE1 PHE A 130      -4.159  -0.310   2.536  1.00 85.02           C
ATOM   1816  HE1 PHE A 130      -5.233  -0.430   2.681  1.00 85.02           H
ATOM   1817  CE2 PHE A 130      -2.002  -1.246   2.396  1.00 85.02           C
ATOM   1818  HE2 PHE A 130      -1.347  -2.116   2.428  1.00 85.02           H
ATOM   1819  CZ  PHE A 130      -3.342  -1.396   2.576  1.00 85.02           C
ATOM   1820  HZ  PHE A 130      -3.760  -2.387   2.753  1.00 85.02           H
ATOM   1821  HN  PHE A 130      -0.854   4.663   1.208  1.00 85.02           H
ATOM   1822  N   TYR A 131      -3.635   3.363  -0.182  1.00 91.17           N
ATOM   1823  CA  TYR A 131      -4.907   3.201  -0.866  1.00 91.17           C
ATOM   1824  C   TYR A 131      -4.790   3.593  -2.341  1.00 91.17           C
ATOM   1825  O   TYR A 131      -5.333   2.915  -3.212  1.00 91.17           O
ATOM   1826  HA  TYR A 131      -5.194   2.151  -0.799  1.00 91.17           H
ATOM   1827  CB  TYR A 131      -5.883   4.153  -0.173  1.00 91.17           C
ATOM   1828 1HB  TYR A 131      -5.389   5.112  -0.015  1.00 91.17           H
ATOM   1829 2HB  TYR A 131      -6.729   4.336  -0.836  1.00 91.17           H
ATOM   1830  CG  TYR A 131      -6.408   3.639   1.169  1.00 91.17           C
ATOM   1831  CD1 TYR A 131      -7.023   2.406   1.242  1.00 91.17           C
ATOM   1832  HD1 TYR A 131      -7.135   1.798   0.343  1.00 91.17           H
ATOM   1833  CD2 TYR A 131      -6.266   4.408   2.306  1.00 91.17           C
ATOM   1834  HD2 TYR A 131      -5.780   5.382   2.248  1.00 91.17           H
ATOM   1835  CE1 TYR A 131      -7.517   1.921   2.505  1.00 91.17           C
ATOM   1836  HE1 TYR A 131      -8.005   0.949   2.576  1.00 91.17           H
ATOM   1837  CE2 TYR A 131      -6.760   3.923   3.569  1.00 91.17           C
ATOM   1838  HE2 TYR A 131      -6.654   4.520   4.474  1.00 91.17           H
ATOM   1839  CZ  TYR A 131      -7.361   2.704   3.606  1.00 91.17           C
ATOM   1840  OH  TYR A 131      -7.827   2.246   4.799  1.00 91.17           O
ATOM   1841  HH  TYR A 131      -8.094   3.015   5.379  1.00 91.17           H
ATOM   1842  HN  TYR A 131      -3.602   4.117   0.474  1.00 91.17           H
ATOM   1843  N   SER A 132      -4.080   4.687  -2.575  1.00 90.55           N
ATOM   1844  CA  SER A 132      -3.981   5.242  -3.914  1.00 90.55           C
ATOM   1845  C   SER A 132      -3.300   4.239  -4.847  1.00 90.55           C
ATOM   1846  O   SER A 132      -3.737   4.044  -5.980  1.00 90.55           O
ATOM   1847  HA  SER A 132      -5.008   5.421  -4.229  1.00 90.55           H
ATOM   1848  CB  SER A 132      -3.212   6.565  -3.906  1.00 90.55           C
ATOM   1849 1HB  SER A 132      -3.172   6.967  -4.918  1.00 90.55           H
ATOM   1850 2HB  SER A 132      -3.749   7.292  -3.295  1.00 90.55           H
ATOM   1851  OG  SER A 132      -1.888   6.410  -3.404  1.00 90.55           O
ATOM   1852  HG  SER A 132      -1.395   7.278  -3.467  1.00 90.55           H
ATOM   1853  HN  SER A 132      -3.579   5.189  -1.871  1.00 90.55           H
ATOM   1854  N   CYS A 133      -2.240   3.629  -4.337  1.00 86.62           N
ATOM   1855  CA  CYS A 133      -1.478   2.672  -5.121  1.00 86.62           C
ATOM   1856  C   CYS A 133      -2.403   1.513  -5.497  1.00 86.62           C
ATOM   1857  O   CYS A 133      -2.489   1.136  -6.664  1.00 86.62           O
ATOM   1858  HA  CYS A 133      -1.136   3.199  -6.012  1.00 86.62           H
ATOM   1859  CB  CYS A 133      -0.234   2.190  -4.371  1.00 86.62           C
ATOM   1860 1HB  CYS A 133      -0.507   1.867  -3.367  1.00 86.62           H
ATOM   1861 2HB  CYS A 133       0.194   1.325  -4.879  1.00 86.62           H
ATOM   1862  SG  CYS A 133       1.003   3.535  -4.281  1.00 86.62           S
ATOM   1863  HG  CYS A 133       0.468   4.145  -3.226  1.00 86.62           H
ATOM   1864  HN  CYS A 133      -1.902   3.779  -3.408  1.00 86.62           H
ATOM   1865  N   VAL A 134      -3.072   0.980  -4.485  1.00 86.09           N
ATOM   1866  CA  VAL A 134      -3.875  -0.217  -4.666  1.00 86.09           C
ATOM   1867  C   VAL A 134      -5.013   0.080  -5.645  1.00 86.09           C
ATOM   1868  O   VAL A 134      -5.322  -0.738  -6.510  1.00 86.09           O
ATOM   1869  HA  VAL A 134      -3.231  -0.983  -5.100  1.00 86.09           H
ATOM   1870  CB  VAL A 134      -4.369  -0.726  -3.311  1.00 86.09           C
ATOM   1871  HB  VAL A 134      -4.888   0.094  -2.814  1.00 86.09           H
ATOM   1872  CG1 VAL A 134      -5.366  -1.874  -3.486  1.00 86.09           C
ATOM   1873 1HG1 VAL A 134      -6.223  -1.526  -4.063  1.00 86.09           H
ATOM   1874 2HG1 VAL A 134      -4.883  -2.697  -4.014  1.00 86.09           H
ATOM   1875 3HG1 VAL A 134      -5.701  -2.217  -2.508  1.00 86.09           H
ATOM   1876  CG2 VAL A 134      -3.197  -1.149  -2.423  1.00 86.09           C
ATOM   1877 1HG2 VAL A 134      -2.639  -1.946  -2.913  1.00 86.09           H
ATOM   1878 2HG2 VAL A 134      -2.541  -0.294  -2.257  1.00 86.09           H
ATOM   1879 3HG2 VAL A 134      -3.577  -1.506  -1.465  1.00 86.09           H
ATOM   1880  HN  VAL A 134      -3.071   1.352  -3.556  1.00 86.09           H
ATOM   1881  N   LEU A 135      -5.605   1.253  -5.475  1.00 91.32           N
ATOM   1882  CA  LEU A 135      -6.736   1.647  -6.298  1.00 91.32           C
ATOM   1883  C   LEU A 135      -6.266   1.845  -7.741  1.00 91.32           C
ATOM   1884  O   LEU A 135      -6.997   1.542  -8.682  1.00 91.32           O
ATOM   1885  HA  LEU A 135      -7.455   0.828  -6.278  1.00 91.32           H
ATOM   1886  CB  LEU A 135      -7.430   2.874  -5.703  1.00 91.32           C
ATOM   1887 1HB  LEU A 135      -6.675   3.637  -5.514  1.00 91.32           H
ATOM   1888 2HB  LEU A 135      -8.112   3.278  -6.451  1.00 91.32           H
ATOM   1889  CG  LEU A 135      -8.214   2.640  -4.411  1.00 91.32           C
ATOM   1890  HG  LEU A 135      -7.545   2.180  -3.684  1.00 91.32           H
ATOM   1891  CD1 LEU A 135      -8.691   3.964  -3.811  1.00 91.32           C
ATOM   1892 1HD1 LEU A 135      -7.829   4.593  -3.588  1.00 91.32           H
ATOM   1893 2HD1 LEU A 135      -9.337   4.474  -4.525  1.00 91.32           H
ATOM   1894 3HD1 LEU A 135      -9.245   3.769  -2.893  1.00 91.32           H
ATOM   1895  CD2 LEU A 135      -9.371   1.665  -4.640  1.00 91.32           C
ATOM   1896 1HD2 LEU A 135     -10.048   2.075  -5.390  1.00 91.32           H
ATOM   1897 2HD2 LEU A 135      -8.978   0.710  -4.988  1.00 91.32           H
ATOM   1898 3HD2 LEU A 135      -9.912   1.517  -3.705  1.00 91.32           H
ATOM   1899  HN  LEU A 135      -5.325   1.927  -4.791  1.00 91.32           H
ATOM   1900  N   LEU A 136      -5.048   2.352  -7.868  1.00 89.28           N
ATOM   1901  CA  LEU A 136      -4.475   2.601  -9.180  1.00 89.28           C
ATOM   1902  C   LEU A 136      -4.245   1.267  -9.893  1.00 89.28           C
ATOM   1903  O   LEU A 136      -4.562   1.126 -11.073  1.00 89.28           O
ATOM   1904  HA  LEU A 136      -5.204   3.176  -9.751  1.00 89.28           H
ATOM   1905  CB  LEU A 136      -3.215   3.459  -9.060  1.00 89.28           C
ATOM   1906 1HB  LEU A 136      -2.610   3.069  -8.242  1.00 89.28           H
ATOM   1907 2HB  LEU A 136      -2.630   3.341  -9.973  1.00 89.28           H
ATOM   1908  CG  LEU A 136      -3.441   4.954  -8.823  1.00 89.28           C
ATOM   1909  HG  LEU A 136      -4.159   5.066  -8.010  1.00 89.28           H
ATOM   1910  CD1 LEU A 136      -2.147   5.641  -8.381  1.00 89.28           C
ATOM   1911 1HD1 LEU A 136      -1.794   5.189  -7.454  1.00 89.28           H
ATOM   1912 2HD1 LEU A 136      -1.389   5.521  -9.155  1.00 89.28           H
ATOM   1913 3HD1 LEU A 136      -2.336   6.702  -8.219  1.00 89.28           H
ATOM   1914  CD2 LEU A 136      -4.050   5.619 -10.059  1.00 89.28           C
ATOM   1915 1HD2 LEU A 136      -3.376   5.498 -10.906  1.00 89.28           H
ATOM   1916 2HD2 LEU A 136      -5.008   5.153 -10.287  1.00 89.28           H
ATOM   1917 3HD2 LEU A 136      -4.200   6.681  -9.863  1.00 89.28           H
ATOM   1918  HN  LEU A 136      -4.459   2.591  -7.097  1.00 89.28           H
ATOM   1919  N   ILE A 137      -3.695   0.320  -9.146  1.00 82.47           N
ATOM   1920  CA  ILE A 137      -3.405  -0.993  -9.696  1.00 82.47           C
ATOM   1921  C   ILE A 137      -4.706  -1.639 -10.176  1.00 82.47           C
ATOM   1922  O   ILE A 137      -4.737  -2.272 -11.229  1.00 82.47           O
ATOM   1923  HA  ILE A 137      -2.753  -0.849 -10.557  1.00 82.47           H
ATOM   1924  CB  ILE A 137      -2.635  -1.840  -8.681  1.00 82.47           C
ATOM   1925  HB  ILE A 137      -3.135  -1.756  -7.716  1.00 82.47           H
ATOM   1926  CG1 ILE A 137      -1.210  -1.316  -8.498  1.00 82.47           C
ATOM   1927 1HG1 ILE A 137      -0.623  -1.528  -9.392  1.00 82.47           H
ATOM   1928 2HG1 ILE A 137      -1.229  -0.232  -8.380  1.00 82.47           H
ATOM   1929  CG2 ILE A 137      -2.656  -3.319  -9.073  1.00 82.47           C
ATOM   1930 1HG2 ILE A 137      -3.687  -3.670  -9.111  1.00 82.47           H
ATOM   1931 2HG2 ILE A 137      -2.194  -3.441 -10.053  1.00 82.47           H
ATOM   1932 3HG2 ILE A 137      -2.102  -3.899  -8.335  1.00 82.47           H
ATOM   1933  CD1 ILE A 137      -0.542  -1.956  -7.279  1.00 82.47           C
ATOM   1934 1HD1 ILE A 137      -1.119  -1.720  -6.384  1.00 82.47           H
ATOM   1935 2HD1 ILE A 137      -0.503  -3.037  -7.412  1.00 82.47           H
ATOM   1936 3HD1 ILE A 137       0.470  -1.565  -7.172  1.00 82.47           H
ATOM   1937  HN  ILE A 137      -3.450   0.440  -8.184  1.00 82.47           H
ATOM   1938  N   MET A 138      -5.749  -1.457  -9.379  1.00 87.21           N
ATOM   1939  CA  MET A 138      -7.059  -1.979  -9.729  1.00 87.21           C
ATOM   1940  C   MET A 138      -7.560  -1.370 -11.040  1.00 87.21           C
ATOM   1941  O   MET A 138      -8.071  -2.080 -11.903  1.00 87.21           O
ATOM   1942  HA  MET A 138      -6.924  -3.054  -9.848  1.00 87.21           H
ATOM   1943  CB  MET A 138      -8.051  -1.664  -8.608  1.00 87.21           C
ATOM   1944 1HB  MET A 138      -7.670  -2.049  -7.662  1.00 87.21           H
ATOM   1945 2HB  MET A 138      -8.148  -0.584  -8.496  1.00 87.21           H
ATOM   1946  CG  MET A 138      -9.422  -2.278  -8.900  1.00 87.21           C
ATOM   1947 1HG  MET A 138      -9.785  -1.933  -9.868  1.00 87.21           H
ATOM   1948 2HG  MET A 138      -9.338  -3.363  -8.959  1.00 87.21           H
ATOM   1949  SD  MET A 138     -10.579  -1.825  -7.618  1.00 87.21           S
ATOM   1950  CE  MET A 138     -10.803  -0.096  -8.000  1.00 87.21           C
ATOM   1951 1HE  MET A 138      -9.844   0.418  -7.933  1.00 87.21           H
ATOM   1952 2HE  MET A 138     -11.199   0.005  -9.010  1.00 87.21           H
ATOM   1953 3HE  MET A 138     -11.502   0.345  -7.290  1.00 87.21           H
ATOM   1954  HN  MET A 138      -5.709  -0.964  -8.510  1.00 87.21           H
ATOM   1955  N   CYS A 139      -7.394  -0.059 -11.147  1.00 89.31           N
ATOM   1956  CA  CYS A 139      -7.893   0.666 -12.304  1.00 89.31           C
ATOM   1957  C   CYS A 139      -7.115   0.199 -13.535  1.00 89.31           C
ATOM   1958  O   CYS A 139      -7.675   0.096 -14.626  1.00 89.31           O
ATOM   1959  HA  CYS A 139      -8.950   0.417 -12.397  1.00 89.31           H
ATOM   1960  CB  CYS A 139      -7.796   2.180 -12.107  1.00 89.31           C
ATOM   1961 1HB  CYS A 139      -6.809   2.443 -11.726  1.00 89.31           H
ATOM   1962 2HB  CYS A 139      -7.914   2.687 -13.064  1.00 89.31           H
ATOM   1963  SG  CYS A 139      -9.087   2.743 -10.938  1.00 89.31           S
ATOM   1964  HG  CYS A 139      -8.477   2.311  -9.838  1.00 89.31           H
ATOM   1965  HN  CYS A 139      -6.931   0.504 -10.463  1.00 89.31           H
ATOM   1966  N   ILE A 140      -5.835  -0.070 -13.321  1.00 81.38           N
ATOM   1967  CA  ILE A 140      -4.983  -0.557 -14.392  1.00 81.38           C
ATOM   1968  C   ILE A 140      -5.551  -1.870 -14.934  1.00 81.38           C
ATOM   1969  O   ILE A 140      -5.579  -2.086 -16.144  1.00 81.38           O
ATOM   1970  HA  ILE A 140      -5.006   0.185 -15.190  1.00 81.38           H
ATOM   1971  CB  ILE A 140      -3.533  -0.664 -13.916  1.00 81.38           C
ATOM   1972  HB  ILE A 140      -3.529  -1.145 -12.938  1.00 81.38           H
ATOM   1973  CG1 ILE A 140      -2.909   0.722 -13.740  1.00 81.38           C
ATOM   1974 1HG1 ILE A 140      -2.706   1.160 -14.717  1.00 81.38           H
ATOM   1975 2HG1 ILE A 140      -3.616   1.382 -13.237  1.00 81.38           H
ATOM   1976  CG2 ILE A 140      -2.711  -1.547 -14.857  1.00 81.38           C
ATOM   1977 1HG2 ILE A 140      -3.143  -2.547 -14.887  1.00 81.38           H
ATOM   1978 2HG2 ILE A 140      -2.719  -1.117 -15.858  1.00 81.38           H
ATOM   1979 3HG2 ILE A 140      -1.684  -1.606 -14.495  1.00 81.38           H
ATOM   1980  CD1 ILE A 140      -1.613   0.642 -12.931  1.00 81.38           C
ATOM   1981 1HD1 ILE A 140      -1.825   0.226 -11.946  1.00 81.38           H
ATOM   1982 2HD1 ILE A 140      -0.900   0.001 -13.450  1.00 81.38           H
ATOM   1983 3HD1 ILE A 140      -1.191   1.641 -12.821  1.00 81.38           H
ATOM   1984  HN  ILE A 140      -5.382   0.039 -12.436  1.00 81.38           H
ATOM   1985  N   SER A 141      -5.990  -2.713 -14.011  1.00 83.92           N
ATOM   1986  CA  SER A 141      -6.498  -4.025 -14.376  1.00 83.92           C
ATOM   1987  C   SER A 141      -7.786  -3.879 -15.189  1.00 83.92           C
ATOM   1988  O   SER A 141      -7.989  -4.594 -16.169  1.00 83.92           O
ATOM   1989  HA  SER A 141      -5.713  -4.480 -14.980  1.00 83.92           H
ATOM   1990  CB  SER A 141      -6.748  -4.884 -13.135  1.00 83.92           C
ATOM   1991 1HB  SER A 141      -7.523  -4.422 -12.524  1.00 83.92           H
ATOM   1992 2HB  SER A 141      -7.122  -5.861 -13.440  1.00 83.92           H
ATOM   1993  OG  SER A 141      -5.567  -5.051 -12.355  1.00 83.92           O
ATOM   1994  HG  SER A 141      -5.479  -4.298 -11.702  1.00 83.92           H
ATOM   1995  HN  SER A 141      -6.002  -2.513 -13.031  1.00 83.92           H
ATOM   1996  N   VAL A 142      -8.622  -2.949 -14.752  1.00 86.92           N
ATOM   1997  CA  VAL A 142      -9.881  -2.696 -15.430  1.00 86.92           C
ATOM   1998  C   VAL A 142      -9.600  -2.161 -16.836  1.00 86.92           C
ATOM   1999  O   VAL A 142     -10.267  -2.545 -17.795  1.00 86.92           O
ATOM   2000  HA  VAL A 142     -10.405  -3.648 -15.516  1.00 86.92           H
ATOM   2001  CB  VAL A 142     -10.747  -1.752 -14.593  1.00 86.92           C
ATOM   2002  HB  VAL A 142     -10.177  -0.838 -14.422  1.00 86.92           H
ATOM   2003  CG1 VAL A 142     -12.028  -1.375 -15.340  1.00 86.92           C
ATOM   2004 1HG1 VAL A 142     -11.770  -0.877 -16.274  1.00 86.92           H
ATOM   2005 2HG1 VAL A 142     -12.601  -2.277 -15.555  1.00 86.92           H
ATOM   2006 3HG1 VAL A 142     -12.624  -0.704 -14.722  1.00 86.92           H
ATOM   2007  CG2 VAL A 142     -11.068  -2.367 -13.230  1.00 86.92           C
ATOM   2008 1HG2 VAL A 142     -11.608  -3.303 -13.372  1.00 86.92           H
ATOM   2009 2HG2 VAL A 142     -10.140  -2.562 -12.691  1.00 86.92           H
ATOM   2010 3HG2 VAL A 142     -11.684  -1.676 -12.655  1.00 86.92           H
ATOM   2011  HN  VAL A 142      -8.450  -2.374 -13.951  1.00 86.92           H
ATOM   2012  N   ASP A 143      -8.612  -1.281 -16.913  1.00 80.68           N
ATOM   2013  CA  ASP A 143      -8.281  -0.636 -18.172  1.00 80.68           C
ATOM   2014  C   ASP A 143      -7.825  -1.694 -19.178  1.00 80.68           C
ATOM   2015  O   ASP A 143      -8.216  -1.657 -20.343  1.00 80.68           O
ATOM   2016  HA  ASP A 143      -9.195  -0.131 -18.484  1.00 80.68           H
ATOM   2017  CB  ASP A 143      -7.141   0.369 -17.993  1.00 80.68           C
ATOM   2018 1HB  ASP A 143      -7.412   1.100 -17.231  1.00 80.68           H
ATOM   2019 2HB  ASP A 143      -6.249  -0.147 -17.637  1.00 80.68           H
ATOM   2020  CG  ASP A 143      -6.831   1.087 -19.308  1.00 80.68           C
ATOM   2021  OD1 ASP A 143      -7.761   1.738 -19.832  1.00 80.68           O
ATOM   2022  OD2 ASP A 143      -5.672   0.968 -19.760  1.00 80.68           O
ATOM   2023  HN  ASP A 143      -8.044  -1.009 -16.136  1.00 80.68           H
ATOM   2024  N   ARG A 144      -7.004  -2.613 -18.691  1.00 70.79           N
ATOM   2025  CA  ARG A 144      -6.485  -3.676 -19.534  1.00 70.79           C
ATOM   2026  C   ARG A 144      -7.628  -4.560 -20.037  1.00 70.79           C
ATOM   2027  O   ARG A 144      -7.628  -4.984 -21.191  1.00 70.79           O
ATOM   2028  HA  ARG A 144      -5.994  -3.162 -20.361  1.00 70.79           H
ATOM   2029  CB  ARG A 144      -5.477  -4.540 -18.774  1.00 70.79           C
ATOM   2030 1HB  ARG A 144      -5.862  -4.765 -17.780  1.00 70.79           H
ATOM   2031 2HB  ARG A 144      -5.347  -5.492 -19.289  1.00 70.79           H
ATOM   2032  CG  ARG A 144      -4.126  -3.831 -18.655  1.00 70.79           C
ATOM   2033 1HG  ARG A 144      -3.903  -3.307 -19.584  1.00 70.79           H
ATOM   2034 2HG  ARG A 144      -4.176  -3.077 -17.869  1.00 70.79           H
ATOM   2035  CD  ARG A 144      -3.009  -4.828 -18.343  1.00 70.79           C
ATOM   2036 1HD  ARG A 144      -3.196  -5.309 -17.383  1.00 70.79           H
ATOM   2037 2HD  ARG A 144      -2.993  -5.615 -19.097  1.00 70.79           H
ATOM   2038  NE  ARG A 144      -1.703  -4.132 -18.313  1.00 70.79           N
ATOM   2039  HE  ARG A 144      -1.701  -3.146 -18.144  1.00 70.79           H
ATOM   2040  CZ  ARG A 144      -0.523  -4.739 -18.496  1.00 70.79           C
ATOM   2041  NH1 ARG A 144      -0.466  -6.058 -18.725  1.00 70.79           N
ATOM   2042 1HH1 ARG A 144      -1.308  -6.597 -18.760  1.00 70.79           H
ATOM   2043 2HH1 ARG A 144       0.419  -6.504 -18.861  1.00 70.79           H
ATOM   2044  NH2 ARG A 144       0.599  -4.008 -18.447  1.00 70.79           N
ATOM   2045 1HH2 ARG A 144       1.487  -4.446 -18.582  1.00 70.79           H
ATOM   2046 2HH2 ARG A 144       0.547  -3.024 -18.276  1.00 70.79           H
ATOM   2047  HN  ARG A 144      -6.693  -2.638 -17.740  1.00 70.79           H
ATOM   2048  N   TYR A 145      -8.574  -4.812 -19.145  1.00 83.04           N
ATOM   2049  CA  TYR A 145      -9.754  -5.581 -19.502  1.00 83.04           C
ATOM   2050  C   TYR A 145     -10.496  -4.934 -20.674  1.00 83.04           C
ATOM   2051  O   TYR A 145     -10.817  -5.603 -21.655  1.00 83.04           O
ATOM   2052  HA  TYR A 145      -9.429  -6.580 -19.794  1.00 83.04           H
ATOM   2053  CB  TYR A 145     -10.660  -5.563 -18.269  1.00 83.04           C
ATOM   2054 1HB  TYR A 145     -10.260  -6.254 -17.527  1.00 83.04           H
ATOM   2055 2HB  TYR A 145     -10.631  -4.568 -17.825  1.00 83.04           H
ATOM   2056  CG  TYR A 145     -12.115  -5.934 -18.559  1.00 83.04           C
ATOM   2057  CD1 TYR A 145     -13.090  -4.957 -18.560  1.00 83.04           C
ATOM   2058  HD1 TYR A 145     -12.822  -3.921 -18.353  1.00 83.04           H
ATOM   2059  CD2 TYR A 145     -12.453  -7.246 -18.821  1.00 83.04           C
ATOM   2060  HD2 TYR A 145     -11.683  -8.018 -18.821  1.00 83.04           H
ATOM   2061  CE1 TYR A 145     -14.459  -5.307 -18.834  1.00 83.04           C
ATOM   2062  HE1 TYR A 145     -15.239  -4.545 -18.837  1.00 83.04           H
ATOM   2063  CE2 TYR A 145     -13.823  -7.596 -19.095  1.00 83.04           C
ATOM   2064  HE2 TYR A 145     -14.104  -8.628 -19.303  1.00 83.04           H
ATOM   2065  CZ  TYR A 145     -14.759  -6.609 -19.088  1.00 83.04           C
ATOM   2066  OH  TYR A 145     -16.052  -6.939 -19.346  1.00 83.04           O
ATOM   2067  HH  TYR A 145     -16.127  -7.922 -19.516  1.00 83.04           H
ATOM   2068  HN  TYR A 145      -8.544  -4.502 -18.194  1.00 83.04           H
ATOM   2069  N   ILE A 146     -10.747  -3.641 -20.532  1.00 80.11           N
ATOM   2070  CA  ILE A 146     -11.504  -2.912 -21.535  1.00 80.11           C
ATOM   2071  C   ILE A 146     -10.747  -2.944 -22.864  1.00 80.11           C
ATOM   2072  O   ILE A 146     -11.351  -3.115 -23.922  1.00 80.11           O
ATOM   2073  HA  ILE A 146     -12.455  -3.429 -21.666  1.00 80.11           H
ATOM   2074  CB  ILE A 146     -11.822  -1.498 -21.043  1.00 80.11           C
ATOM   2075  HB  ILE A 146     -10.894  -1.037 -20.706  1.00 80.11           H
ATOM   2076  CG1 ILE A 146     -12.770  -1.536 -19.842  1.00 80.11           C
ATOM   2077 1HG1 ILE A 146     -13.769  -1.822 -20.172  1.00 80.11           H
ATOM   2078 2HG1 ILE A 146     -12.438  -2.296 -19.136  1.00 80.11           H
ATOM   2079  CG2 ILE A 146     -12.370  -0.632 -22.179  1.00 80.11           C
ATOM   2080 1HG2 ILE A 146     -11.629  -0.567 -22.976  1.00 80.11           H
ATOM   2081 2HG2 ILE A 146     -13.284  -1.080 -22.569  1.00 80.11           H
ATOM   2082 3HG2 ILE A 146     -12.588   0.367 -21.802  1.00 80.11           H
ATOM   2083  CD1 ILE A 146     -12.827  -0.175 -19.146  1.00 80.11           C
ATOM   2084 1HD1 ILE A 146     -11.831   0.097 -18.796  1.00 80.11           H
ATOM   2085 2HD1 ILE A 146     -13.183   0.579 -19.849  1.00 80.11           H
ATOM   2086 3HD1 ILE A 146     -13.508  -0.229 -18.297  1.00 80.11           H
ATOM   2087  HN  ILE A 146     -10.442  -3.094 -19.752  1.00 80.11           H
ATOM   2088  N   ALA A 147      -9.437  -2.778 -22.766  1.00 78.22           N
ATOM   2089  CA  ALA A 147      -8.607  -2.657 -23.953  1.00 78.22           C
ATOM   2090  C   ALA A 147      -8.659  -3.967 -24.742  1.00 78.22           C
ATOM   2091  O   ALA A 147      -8.546  -3.962 -25.967  1.00 78.22           O
ATOM   2092  HA  ALA A 147      -9.020  -1.856 -24.566  1.00 78.22           H
ATOM   2093  CB  ALA A 147      -7.182  -2.280 -23.543  1.00 78.22           C
ATOM   2094 1HB  ALA A 147      -7.196  -1.328 -23.012  1.00 78.22           H
ATOM   2095 2HB  ALA A 147      -6.774  -3.053 -22.892  1.00 78.22           H
ATOM   2096 3HB  ALA A 147      -6.560  -2.189 -24.434  1.00 78.22           H
ATOM   2097  HN  ALA A 147      -8.943  -2.726 -21.898  1.00 78.22           H
ATOM   2098  N   ILE A 148      -8.830  -5.056 -24.008  1.00 74.75           N
ATOM   2099  CA  ILE A 148      -8.745  -6.380 -24.602  1.00 74.75           C
ATOM   2100  C   ILE A 148     -10.144  -6.835 -25.024  1.00 74.75           C
ATOM   2101  O   ILE A 148     -10.329  -7.338 -26.131  1.00 74.75           O
ATOM   2102  HA  ILE A 148      -8.125  -6.298 -25.495  1.00 74.75           H
ATOM   2103  CB  ILE A 148      -8.043  -7.350 -23.650  1.00 74.75           C
ATOM   2104  HB  ILE A 148      -8.507  -7.261 -22.668  1.00 74.75           H
ATOM   2105  CG1 ILE A 148      -6.566  -6.986 -23.487  1.00 74.75           C
ATOM   2106 1HG1 ILE A 148      -6.040  -7.159 -24.426  1.00 74.75           H
ATOM   2107 2HG1 ILE A 148      -6.473  -5.924 -23.260  1.00 74.75           H
ATOM   2108  CG2 ILE A 148      -8.230  -8.798 -24.108  1.00 74.75           C
ATOM   2109 1HG2 ILE A 148      -9.293  -9.038 -24.130  1.00 74.75           H
ATOM   2110 2HG2 ILE A 148      -7.808  -8.921 -25.106  1.00 74.75           H
ATOM   2111 3HG2 ILE A 148      -7.721  -9.467 -23.414  1.00 74.75           H
ATOM   2112  CD1 ILE A 148      -5.918  -7.811 -22.373  1.00 74.75           C
ATOM   2113 1HD1 ILE A 148      -6.432  -7.617 -21.432  1.00 74.75           H
ATOM   2114 2HD1 ILE A 148      -5.992  -8.871 -22.616  1.00 74.75           H
ATOM   2115 3HD1 ILE A 148      -4.868  -7.532 -22.279  1.00 74.75           H
ATOM   2116  HN  ILE A 148      -9.023  -5.045 -23.027  1.00 74.75           H
ATOM   2117  N   ALA A 149     -11.092  -6.643 -24.119  1.00 75.00           N
ATOM   2118  CA  ALA A 149     -12.426  -7.189 -24.305  1.00 75.00           C
ATOM   2119  C   ALA A 149     -13.214  -6.285 -25.255  1.00 75.00           C
ATOM   2120  O   ALA A 149     -14.012  -6.768 -26.057  1.00 75.00           O
ATOM   2121  HA  ALA A 149     -12.321  -8.175 -24.759  1.00 75.00           H
ATOM   2122  CB  ALA A 149     -13.109  -7.342 -22.945  1.00 75.00           C
ATOM   2123 1HB  ALA A 149     -12.525  -8.016 -22.319  1.00 75.00           H
ATOM   2124 2HB  ALA A 149     -13.180  -6.367 -22.462  1.00 75.00           H
ATOM   2125 3HB  ALA A 149     -14.110  -7.752 -23.085  1.00 75.00           H
ATOM   2126  HN  ALA A 149     -10.961  -6.127 -23.273  1.00 75.00           H
ATOM   2127  N   GLN A 150     -12.962  -4.990 -25.134  1.00 66.47           N
ATOM   2128  CA  GLN A 150     -13.725  -4.006 -25.883  1.00 66.47           C
ATOM   2129  C   GLN A 150     -12.798  -3.193 -26.789  1.00 66.47           C
ATOM   2130  O   GLN A 150     -12.961  -1.981 -26.922  1.00 66.47           O
ATOM   2131  HA  GLN A 150     -14.424  -4.582 -26.489  1.00 66.47           H
ATOM   2132  CB  GLN A 150     -14.512  -3.092 -24.942  1.00 66.47           C
ATOM   2133 1HB  GLN A 150     -13.822  -2.533 -24.310  1.00 66.47           H
ATOM   2134 2HB  GLN A 150     -15.073  -2.361 -25.525  1.00 66.47           H
ATOM   2135  CG  GLN A 150     -15.472  -3.901 -24.068  1.00 66.47           C
ATOM   2136 1HG  GLN A 150     -16.055  -4.578 -24.692  1.00 66.47           H
ATOM   2137 2HG  GLN A 150     -14.904  -4.518 -23.372  1.00 66.47           H
ATOM   2138  CD  GLN A 150     -16.413  -2.979 -23.289  1.00 66.47           C
ATOM   2139  OE1 GLN A 150     -16.332  -1.764 -23.359  1.00 66.47           O
ATOM   2140  NE2 GLN A 150     -17.308  -3.623 -22.546  1.00 66.47           N
ATOM   2141 1HE2 GLN A 150     -17.321  -4.623 -22.533  1.00 66.47           H
ATOM   2142 2HE2 GLN A 150     -17.968  -3.107 -21.999  1.00 66.47           H
ATOM   2143  HN  GLN A 150     -12.252  -4.612 -24.540  1.00 66.47           H
ATOM   2144  N   ALA A 151     -11.846  -3.893 -27.389  1.00 66.64           N
ATOM   2145  CA  ALA A 151     -10.763  -3.231 -28.096  1.00 66.64           C
ATOM   2146  C   ALA A 151     -11.349  -2.260 -29.123  1.00 66.64           C
ATOM   2147  O   ALA A 151     -10.850  -1.147 -29.286  1.00 66.64           O
ATOM   2148  HA  ALA A 151     -10.185  -2.667 -27.364  1.00 66.64           H
ATOM   2149  CB  ALA A 151      -9.855  -4.282 -28.739  1.00 66.64           C
ATOM   2150 1HB  ALA A 151      -9.442  -4.927 -27.964  1.00 66.64           H
ATOM   2151 2HB  ALA A 151     -10.434  -4.881 -29.441  1.00 66.64           H
ATOM   2152 3HB  ALA A 151      -9.043  -3.784 -29.269  1.00 66.64           H
ATOM   2153  HN  ALA A 151     -11.808  -4.892 -27.398  1.00 66.64           H
ATOM   2154  N   MET A 152     -12.399  -2.716 -29.790  1.00 57.27           N
ATOM   2155  CA  MET A 152     -12.985  -1.951 -30.878  1.00 57.27           C
ATOM   2156  C   MET A 152     -13.532  -0.614 -30.375  1.00 57.27           C
ATOM   2157  O   MET A 152     -13.258   0.433 -30.961  1.00 57.27           O
ATOM   2158  HA  MET A 152     -12.173  -1.777 -31.584  1.00 57.27           H
ATOM   2159  CB  MET A 152     -14.116  -2.758 -31.518  1.00 57.27           C
ATOM   2160 1HB  MET A 152     -14.762  -3.165 -30.741  1.00 57.27           H
ATOM   2161 2HB  MET A 152     -14.732  -2.102 -32.134  1.00 57.27           H
ATOM   2162  CG  MET A 152     -13.560  -3.897 -32.375  1.00 57.27           C
ATOM   2163 1HG  MET A 152     -12.481  -3.787 -32.486  1.00 57.27           H
ATOM   2164 2HG  MET A 152     -13.733  -4.853 -31.881  1.00 57.27           H
ATOM   2165  SD  MET A 152     -14.341  -3.891 -33.980  1.00 57.27           S
ATOM   2166  CE  MET A 152     -15.833  -4.796 -33.602  1.00 57.27           C
ATOM   2167 1HE  MET A 152     -15.573  -5.790 -33.240  1.00 57.27           H
ATOM   2168 2HE  MET A 152     -16.395  -4.264 -32.834  1.00 57.27           H
ATOM   2169 3HE  MET A 152     -16.441  -4.885 -34.502  1.00 57.27           H
ATOM   2170  HN  MET A 152     -12.847  -3.589 -29.598  1.00 57.27           H
ATOM   2171  N   ARG A 153     -14.296  -0.692 -29.296  1.00 54.65           N
ATOM   2172  CA  ARG A 153     -14.918   0.494 -28.732  1.00 54.65           C
ATOM   2173  C   ARG A 153     -13.857   1.407 -28.114  1.00 54.65           C
ATOM   2174  O   ARG A 153     -14.043   2.621 -28.042  1.00 54.65           O
ATOM   2175  HA  ARG A 153     -15.410   0.979 -29.575  1.00 54.65           H
ATOM   2176  CB  ARG A 153     -15.946   0.121 -27.661  1.00 54.65           C
ATOM   2177 1HB  ARG A 153     -15.550  -0.679 -27.036  1.00 54.65           H
ATOM   2178 2HB  ARG A 153     -16.124   0.977 -27.010  1.00 54.65           H
ATOM   2179  CG  ARG A 153     -17.263  -0.326 -28.298  1.00 54.65           C
ATOM   2180 1HG  ARG A 153     -17.591   0.418 -29.024  1.00 54.65           H
ATOM   2181 2HG  ARG A 153     -17.111  -1.258 -28.842  1.00 54.65           H
ATOM   2182  CD  ARG A 153     -18.347  -0.521 -27.236  1.00 54.65           C
ATOM   2183 1HD  ARG A 153     -18.073  -1.340 -26.571  1.00 54.65           H
ATOM   2184 2HD  ARG A 153     -18.430   0.375 -26.620  1.00 54.65           H
ATOM   2185  NE  ARG A 153     -19.645  -0.810 -27.884  1.00 54.65           N
ATOM   2186  HE  ARG A 153     -19.681  -0.807 -28.884  1.00 54.65           H
ATOM   2187  CZ  ARG A 153     -20.776  -1.075 -27.216  1.00 54.65           C
ATOM   2188  NH1 ARG A 153     -20.787  -1.092 -25.877  1.00 54.65           N
ATOM   2189 1HH1 ARG A 153     -19.946  -0.906 -25.367  1.00 54.65           H
ATOM   2190 2HH1 ARG A 153     -21.635  -1.291 -25.386  1.00 54.65           H
ATOM   2191  NH2 ARG A 153     -21.897  -1.323 -27.908  1.00 54.65           N
ATOM   2192 1HH2 ARG A 153     -22.749  -1.523 -27.425  1.00 54.65           H
ATOM   2193 2HH2 ARG A 153     -21.880  -1.308 -28.908  1.00 54.65           H
ATOM   2194  HN  ARG A 153     -14.492  -1.543 -28.810  1.00 54.65           H
ATOM   2195  N   ALA A 154     -12.767   0.788 -27.685  1.00 59.57           N
ATOM   2196  CA  ALA A 154     -11.739   1.507 -26.951  1.00 59.57           C
ATOM   2197  C   ALA A 154     -11.015   2.463 -27.901  1.00 59.57           C
ATOM   2198  O   ALA A 154     -10.465   3.475 -27.469  1.00 59.57           O
ATOM   2199  HA  ALA A 154     -12.231   2.086 -26.171  1.00 59.57           H
ATOM   2200  CB  ALA A 154     -10.786   0.505 -26.295  1.00 59.57           C
ATOM   2201 1HB  ALA A 154     -11.345  -0.131 -25.608  1.00 59.57           H
ATOM   2202 2HB  ALA A 154     -10.320  -0.111 -27.064  1.00 59.57           H
ATOM   2203 3HB  ALA A 154     -10.015   1.044 -25.745  1.00 59.57           H
ATOM   2204  HN  ALA A 154     -12.582  -0.184 -27.830  1.00 59.57           H
ATOM   2205  N   HIS A 155     -11.039   2.109 -29.178  1.00 55.28           N
ATOM   2206  CA  HIS A 155     -10.245   2.819 -30.166  1.00 55.28           C
ATOM   2207  C   HIS A 155     -10.913   4.154 -30.499  1.00 55.28           C
ATOM   2208  O   HIS A 155     -10.241   5.178 -30.614  1.00 55.28           O
ATOM   2209  HA  HIS A 155      -9.275   3.012 -29.707  1.00 55.28           H
ATOM   2210  CB  HIS A 155     -10.011   1.948 -31.402  1.00 55.28           C
ATOM   2211 1HB  HIS A 155     -10.011   0.900 -31.101  1.00 55.28           H
ATOM   2212 2HB  HIS A 155     -10.844   2.082 -32.091  1.00 55.28           H
ATOM   2213  CG  HIS A 155      -8.722   2.248 -32.129  1.00 55.28           C
ATOM   2214  ND1 HIS A 155      -7.642   2.862 -31.519  1.00 55.28           N
ATOM   2215  HD1 HIS A 155      -7.602   3.163 -30.566  1.00 55.28           H
ATOM   2216  CD2 HIS A 155      -8.350   2.010 -33.420  1.00 55.28           C
ATOM   2217  HD2 HIS A 155      -8.967   1.535 -34.183  1.00 55.28           H
ATOM   2218  CE1 HIS A 155      -6.671   2.985 -32.412  1.00 55.28           C
ATOM   2219  HE1 HIS A 155      -5.692   3.430 -32.237  1.00 55.28           H
ATOM   2220  NE2 HIS A 155      -7.112   2.457 -33.590  1.00 55.28           N
ATOM   2221  HN  HIS A 155     -11.587   1.355 -29.539  1.00 55.28           H
ATOM   2222  N   THR A 156     -12.229   4.101 -30.646  1.00 62.43           N
ATOM   2223  CA  THR A 156     -12.980   5.262 -31.090  1.00 62.43           C
ATOM   2224  C   THR A 156     -13.031   6.319 -29.986  1.00 62.43           C
ATOM   2225  O   THR A 156     -13.095   7.515 -30.268  1.00 62.43           O
ATOM   2226  HA  THR A 156     -12.456   5.708 -31.936  1.00 62.43           H
ATOM   2227  CB  THR A 156     -14.363   4.786 -31.541  1.00 62.43           C
ATOM   2228  HB  THR A 156     -15.050   5.626 -31.640  1.00 62.43           H
ATOM   2229  OG1 THR A 156     -14.725   3.806 -30.572  1.00 62.43           O
ATOM   2230  HG1 THR A 156     -15.698   3.588 -30.653  1.00 62.43           H
ATOM   2231  CG2 THR A 156     -14.315   4.009 -32.858  1.00 62.43           C
ATOM   2232 1HG2 THR A 156     -13.680   3.131 -32.738  1.00 62.43           H
ATOM   2233 2HG2 THR A 156     -13.907   4.647 -33.642  1.00 62.43           H
ATOM   2234 3HG2 THR A 156     -15.322   3.695 -33.131  1.00 62.43           H
ATOM   2235  HN  THR A 156     -12.779   3.285 -30.466  1.00 62.43           H
ATOM   2236  N   TRP A 157     -13.002   5.841 -28.751  1.00 57.10           N
ATOM   2237  CA  TRP A 157     -13.250   6.703 -27.608  1.00 57.10           C
ATOM   2238  C   TRP A 157     -11.902   7.041 -26.969  1.00 57.10           C
ATOM   2239  O   TRP A 157     -11.820   7.258 -25.761  1.00 57.10           O
ATOM   2240  HA  TRP A 157     -13.728   7.612 -27.974  1.00 57.10           H
ATOM   2241  CB  TRP A 157     -14.228   6.049 -26.630  1.00 57.10           C
ATOM   2242 1HB  TRP A 157     -13.927   5.014 -26.468  1.00 57.10           H
ATOM   2243 2HB  TRP A 157     -14.157   6.556 -25.667  1.00 57.10           H
ATOM   2244  CG  TRP A 157     -15.685   6.074 -27.096  1.00 57.10           C
ATOM   2245  CD1 TRP A 157     -16.166   5.792 -28.315  1.00 57.10           C
ATOM   2246  HD1 TRP A 157     -15.550   5.497 -29.164  1.00 57.10           H
ATOM   2247  CD2 TRP A 157     -16.838   6.411 -26.296  1.00 57.10           C
ATOM   2248  NE1 TRP A 157     -17.539   5.923 -28.359  1.00 57.10           N
ATOM   2249  HE1 TRP A 157     -18.123   5.767 -29.156  1.00 57.10           H
ATOM   2250  CE2 TRP A 157     -17.961   6.311 -27.093  1.00 57.10           C
ATOM   2251  CE3 TRP A 157     -16.930   6.787 -24.945  1.00 57.10           C
ATOM   2252  HE3 TRP A 157     -16.058   6.873 -24.295  1.00 57.10           H
ATOM   2253  CZ2 TRP A 157     -19.256   6.572 -26.628  1.00 57.10           C
ATOM   2254  HZ2 TRP A 157     -20.127   6.486 -27.278  1.00 57.10           H
ATOM   2255  CZ3 TRP A 157     -18.230   7.045 -24.496  1.00 57.10           C
ATOM   2256  HZ3 TRP A 157     -18.358   7.341 -23.455  1.00 57.10           H
ATOM   2257  CH2 TRP A 157     -19.371   6.949 -25.285  1.00 57.10           C
ATOM   2258  HH2 TRP A 157     -20.351   7.167 -24.860  1.00 57.10           H
ATOM   2259  HN  TRP A 157     -12.814   4.885 -28.526  1.00 57.10           H
ATOM   2260  N   ARG A 158     -10.877   7.074 -27.808  1.00 58.43           N
ATOM   2261  CA  ARG A 158      -9.514   7.204 -27.321  1.00 58.43           C
ATOM   2262  C   ARG A 158      -9.364   8.486 -26.501  1.00 58.43           C
ATOM   2263  O   ARG A 158      -8.774   8.472 -25.422  1.00 58.43           O
ATOM   2264  HA  ARG A 158      -9.354   6.321 -26.702  1.00 58.43           H
ATOM   2265  CB  ARG A 158      -8.515   7.228 -28.480  1.00 58.43           C
ATOM   2266 1HB  ARG A 158      -8.737   6.416 -29.172  1.00 58.43           H
ATOM   2267 2HB  ARG A 158      -8.620   8.159 -29.036  1.00 58.43           H
ATOM   2268  CG  ARG A 158      -7.079   7.092 -27.968  1.00 58.43           C
ATOM   2269 1HG  ARG A 158      -6.828   7.951 -27.346  1.00 58.43           H
ATOM   2270 2HG  ARG A 158      -6.997   6.207 -27.337  1.00 58.43           H
ATOM   2271  CD  ARG A 158      -6.090   6.990 -29.131  1.00 58.43           C
ATOM   2272 1HD  ARG A 158      -6.339   6.133 -29.757  1.00 58.43           H
ATOM   2273 2HD  ARG A 158      -6.165   7.877 -29.761  1.00 58.43           H
ATOM   2274  NE  ARG A 158      -4.711   6.854 -28.612  1.00 58.43           N
ATOM   2275  HE  ARG A 158      -4.571   6.941 -27.626  1.00 58.43           H
ATOM   2276  CZ  ARG A 158      -3.639   6.621 -29.381  1.00 58.43           C
ATOM   2277  NH1 ARG A 158      -3.768   6.496 -30.709  1.00 58.43           N
ATOM   2278 1HH1 ARG A 158      -4.670   6.576 -31.133  1.00 58.43           H
ATOM   2279 2HH1 ARG A 158      -2.963   6.322 -31.276  1.00 58.43           H
ATOM   2280  NH2 ARG A 158      -2.435   6.516 -28.802  1.00 58.43           N
ATOM   2281 1HH2 ARG A 158      -1.624   6.342 -29.362  1.00 58.43           H
ATOM   2282 2HH2 ARG A 158      -2.347   6.611 -27.811  1.00 58.43           H
ATOM   2283  HN  ARG A 158     -10.966   7.014 -28.803  1.00 58.43           H
ATOM   2284  N   GLU A 159      -9.909   9.565 -27.044  1.00 64.53           N
ATOM   2285  CA  GLU A 159      -9.776  10.868 -26.414  1.00 64.53           C
ATOM   2286  C   GLU A 159     -10.576  10.912 -25.111  1.00 64.53           C
ATOM   2287  O   GLU A 159     -10.073  11.368 -24.085  1.00 64.53           O
ATOM   2288  HA  GLU A 159      -8.713  10.979 -26.200  1.00 64.53           H
ATOM   2289  CB  GLU A 159     -10.215  11.984 -27.365  1.00 64.53           C
ATOM   2290 1HB  GLU A 159     -11.166  11.720 -27.826  1.00 64.53           H
ATOM   2291 2HB  GLU A 159     -10.244  12.933 -26.829  1.00 64.53           H
ATOM   2292  CG  GLU A 159      -9.208  12.162 -28.503  1.00 64.53           C
ATOM   2293 1HG  GLU A 159      -8.199  12.223 -28.094  1.00 64.53           H
ATOM   2294 2HG  GLU A 159      -9.235  11.291 -29.157  1.00 64.53           H
ATOM   2295  CD  GLU A 159      -9.513  13.424 -29.312  1.00 64.53           C
ATOM   2296  OE1 GLU A 159      -8.581  13.898 -29.998  1.00 64.53           O
ATOM   2297  OE2 GLU A 159     -10.671  13.886 -29.227  1.00 64.53           O
ATOM   2298  HN  GLU A 159     -10.431   9.559 -27.896  1.00 64.53           H
ATOM   2299  N   LYS A 160     -11.808  10.432 -25.194  1.00 69.66           N
ATOM   2300  CA  LYS A 160     -12.693  10.439 -24.042  1.00 69.66           C
ATOM   2301  C   LYS A 160     -12.057   9.629 -22.910  1.00 69.66           C
ATOM   2302  O   LYS A 160     -12.170   9.994 -21.741  1.00 69.66           O
ATOM   2303  HA  LYS A 160     -12.792  11.473 -23.712  1.00 69.66           H
ATOM   2304  CB  LYS A 160     -14.090   9.953 -24.436  1.00 69.66           C
ATOM   2305 1HB  LYS A 160     -14.013   9.006 -24.969  1.00 69.66           H
ATOM   2306 2HB  LYS A 160     -14.680   9.767 -23.539  1.00 69.66           H
ATOM   2307  CG  LYS A 160     -14.800  10.984 -25.316  1.00 69.66           C
ATOM   2308 1HG  LYS A 160     -14.740  11.968 -24.851  1.00 69.66           H
ATOM   2309 2HG  LYS A 160     -14.295  11.055 -26.279  1.00 69.66           H
ATOM   2310  CD  LYS A 160     -16.267  10.604 -25.530  1.00 69.66           C
ATOM   2311 1HD  LYS A 160     -16.327   9.623 -26.001  1.00 69.66           H
ATOM   2312 2HD  LYS A 160     -16.770  10.525 -24.566  1.00 69.66           H
ATOM   2313  CE  LYS A 160     -16.980  11.639 -26.402  1.00 69.66           C
ATOM   2314 1HE  LYS A 160     -16.943  12.616 -25.920  1.00 69.66           H
ATOM   2315 2HE  LYS A 160     -16.464  11.735 -27.358  1.00 69.66           H
ATOM   2316  NZ  LYS A 160     -18.388  11.244 -26.629  1.00 69.66           N
ATOM   2317 1HZ  LYS A 160     -18.847  11.944 -27.200  1.00 69.66           H
ATOM   2318 2HZ  LYS A 160     -18.415  10.349 -27.104  1.00 69.66           H
ATOM   2319 3HZ  LYS A 160     -18.865  11.168 -25.738  1.00 69.66           H
ATOM   2320  HN  LYS A 160     -12.202  10.044 -26.027  1.00 69.66           H
ATOM   2321  N   ARG A 161     -11.402   8.545 -23.298  1.00 67.30           N
ATOM   2322  CA  ARG A 161     -10.769   7.666 -22.329  1.00 67.30           C
ATOM   2323  C   ARG A 161      -9.706   8.428 -21.536  1.00 67.30           C
ATOM   2324  O   ARG A 161      -9.518   8.181 -20.346  1.00 67.30           O
ATOM   2325  HA  ARG A 161     -11.581   7.336 -21.680  1.00 67.30           H
ATOM   2326  CB  ARG A 161     -10.118   6.464 -23.017  1.00 67.30           C
ATOM   2327 1HB  ARG A 161      -9.577   6.797 -23.902  1.00 67.30           H
ATOM   2328 2HB  ARG A 161      -9.388   6.009 -22.348  1.00 67.30           H
ATOM   2329  CG  ARG A 161     -11.169   5.426 -23.416  1.00 67.30           C
ATOM   2330 1HG  ARG A 161     -11.716   5.099 -22.531  1.00 67.30           H
ATOM   2331 2HG  ARG A 161     -11.895   5.878 -24.091  1.00 67.30           H
ATOM   2332  CD  ARG A 161     -10.517   4.219 -24.094  1.00 67.30           C
ATOM   2333 1HD  ARG A 161     -11.276   3.619 -24.596  1.00 67.30           H
ATOM   2334 2HD  ARG A 161      -9.819   4.555 -24.860  1.00 67.30           H
ATOM   2335  NE  ARG A 161      -9.807   3.396 -23.089  1.00 67.30           N
ATOM   2336  HE  ARG A 161      -9.944   3.614 -22.123  1.00 67.30           H
ATOM   2337  CZ  ARG A 161      -8.991   2.378 -23.394  1.00 67.30           C
ATOM   2338  NH1 ARG A 161      -8.770   2.042 -24.672  1.00 67.30           N
ATOM   2339 1HH1 ARG A 161      -9.216   2.552 -25.407  1.00 67.30           H
ATOM   2340 2HH1 ARG A 161      -8.160   1.280 -24.890  1.00 67.30           H
ATOM   2341  NH2 ARG A 161      -8.399   1.701 -22.400  1.00 67.30           N
ATOM   2342 1HH2 ARG A 161      -7.787   0.938 -22.610  1.00 67.30           H
ATOM   2343 2HH2 ARG A 161      -8.569   1.958 -21.449  1.00 67.30           H
ATOM   2344  HN  ARG A 161     -11.299   8.264 -24.252  1.00 67.30           H
ATOM   2345  N   LEU A 162      -9.037   9.340 -22.228  1.00 78.34           N
ATOM   2346  CA  LEU A 162      -7.975  10.116 -21.612  1.00 78.34           C
ATOM   2347  C   LEU A 162      -8.580  11.075 -20.585  1.00 78.34           C
ATOM   2348  O   LEU A 162      -8.009  11.287 -19.516  1.00 78.34           O
ATOM   2349  HA  LEU A 162      -7.321   9.418 -21.089  1.00 78.34           H
ATOM   2350  CB  LEU A 162      -7.132  10.813 -22.681  1.00 78.34           C
ATOM   2351 1HB  LEU A 162      -6.900  10.088 -23.462  1.00 78.34           H
ATOM   2352 2HB  LEU A 162      -7.737  11.594 -23.141  1.00 78.34           H
ATOM   2353  CG  LEU A 162      -5.821  11.439 -22.199  1.00 78.34           C
ATOM   2354  HG  LEU A 162      -6.012  11.946 -21.254  1.00 78.34           H
ATOM   2355  CD1 LEU A 162      -4.767  10.363 -21.930  1.00 78.34           C
ATOM   2356 1HD1 LEU A 162      -5.131   9.681 -21.162  1.00 78.34           H
ATOM   2357 2HD1 LEU A 162      -4.572   9.807 -22.847  1.00 78.34           H
ATOM   2358 3HD1 LEU A 162      -3.845  10.835 -21.589  1.00 78.34           H
ATOM   2359  CD2 LEU A 162      -5.322  12.495 -23.187  1.00 78.34           C
ATOM   2360 1HD2 LEU A 162      -5.152  12.033 -24.159  1.00 78.34           H
ATOM   2361 2HD2 LEU A 162      -6.070  13.282 -23.285  1.00 78.34           H
ATOM   2362 3HD2 LEU A 162      -4.390  12.924 -22.820  1.00 78.34           H
ATOM   2363  HN  LEU A 162      -9.211   9.550 -23.190  1.00 78.34           H
ATOM   2364  N   LEU A 163      -9.729  11.630 -20.945  1.00 81.55           N
ATOM   2365  CA  LEU A 163     -10.425  12.550 -20.062  1.00 81.55           C
ATOM   2366  C   LEU A 163     -10.858  11.806 -18.796  1.00 81.55           C
ATOM   2367  O   LEU A 163     -10.610  12.270 -17.684  1.00 81.55           O
ATOM   2368  HA  LEU A 163      -9.718  13.330 -19.779  1.00 81.55           H
ATOM   2369  CB  LEU A 163     -11.579  13.231 -20.800  1.00 81.55           C
ATOM   2370 1HB  LEU A 163     -11.189  13.667 -21.720  1.00 81.55           H
ATOM   2371 2HB  LEU A 163     -12.300  12.467 -21.090  1.00 81.55           H
ATOM   2372  CG  LEU A 163     -12.319  14.324 -20.025  1.00 81.55           C
ATOM   2373  HG  LEU A 163     -12.605  13.920 -19.054  1.00 81.55           H
ATOM   2374  CD1 LEU A 163     -11.407  15.524 -19.764  1.00 81.55           C
ATOM   2375 1HD1 LEU A 163     -10.544  15.205 -19.180  1.00 81.55           H
ATOM   2376 2HD1 LEU A 163     -11.069  15.937 -20.715  1.00 81.55           H
ATOM   2377 3HD1 LEU A 163     -11.958  16.286 -19.212  1.00 81.55           H
ATOM   2378  CD2 LEU A 163     -13.608  14.728 -20.743  1.00 81.55           C
ATOM   2379 1HD2 LEU A 163     -13.367  15.106 -21.737  1.00 81.55           H
ATOM   2380 2HD2 LEU A 163     -14.261  13.860 -20.834  1.00 81.55           H
ATOM   2381 3HD2 LEU A 163     -14.114  15.506 -20.171  1.00 81.55           H
ATOM   2382  HN  LEU A 163     -10.182  11.460 -21.820  1.00 81.55           H
ATOM   2383  N   TYR A 164     -11.498  10.666 -19.008  1.00 75.39           N
ATOM   2384  CA  TYR A 164     -11.988   9.865 -17.899  1.00 75.39           C
ATOM   2385  C   TYR A 164     -10.838   9.425 -16.991  1.00 75.39           C
ATOM   2386  O   TYR A 164     -11.003   9.327 -15.777  1.00 75.39           O
ATOM   2387  HA  TYR A 164     -12.682  10.477 -17.323  1.00 75.39           H
ATOM   2388  CB  TYR A 164     -12.631   8.626 -18.525  1.00 75.39           C
ATOM   2389 1HB  TYR A 164     -11.976   8.246 -19.310  1.00 75.39           H
ATOM   2390 2HB  TYR A 164     -12.706   7.846 -17.768  1.00 75.39           H
ATOM   2391  CG  TYR A 164     -14.019   8.877 -19.117  1.00 75.39           C
ATOM   2392  CD1 TYR A 164     -15.020   9.406 -18.328  1.00 75.39           C
ATOM   2393  HD1 TYR A 164     -14.821   9.645 -17.283  1.00 75.39           H
ATOM   2394  CD2 TYR A 164     -14.270   8.575 -20.440  1.00 75.39           C
ATOM   2395  HD2 TYR A 164     -13.480   8.157 -21.063  1.00 75.39           H
ATOM   2396  CE1 TYR A 164     -16.327   9.642 -18.884  1.00 75.39           C
ATOM   2397  HE1 TYR A 164     -17.126  10.059 -18.272  1.00 75.39           H
ATOM   2398  CE2 TYR A 164     -15.577   8.811 -20.997  1.00 75.39           C
ATOM   2399  HE2 TYR A 164     -15.789   8.577 -22.040  1.00 75.39           H
ATOM   2400  CZ  TYR A 164     -16.541   9.333 -20.192  1.00 75.39           C
ATOM   2401  OH  TYR A 164     -17.775   9.557 -20.717  1.00 75.39           O
ATOM   2402  HH  TYR A 164     -18.378   9.945 -20.021  1.00 75.39           H
ATOM   2403  HN  TYR A 164     -11.683  10.289 -19.916  1.00 75.39           H
ATOM   2404  N   SER A 165      -9.697   9.170 -17.616  1.00 85.72           N
ATOM   2405  CA  SER A 165      -8.527   8.718 -16.883  1.00 85.72           C
ATOM   2406  C   SER A 165      -8.090   9.789 -15.881  1.00 85.72           C
ATOM   2407  O   SER A 165      -7.651   9.469 -14.778  1.00 85.72           O
ATOM   2408  HA  SER A 165      -8.844   7.814 -16.362  1.00 85.72           H
ATOM   2409  CB  SER A 165      -7.377   8.380 -17.834  1.00 85.72           C
ATOM   2410 1HB  SER A 165      -6.607   7.831 -17.292  1.00 85.72           H
ATOM   2411 2HB  SER A 165      -7.741   7.723 -18.624  1.00 85.72           H
ATOM   2412  OG  SER A 165      -6.805   9.549 -18.416  1.00 85.72           O
ATOM   2413  HG  SER A 165      -7.527  10.191 -18.673  1.00 85.72           H
ATOM   2414  HN  SER A 165      -9.566   9.269 -18.602  1.00 85.72           H
ATOM   2415  N   LYS A 166      -8.227  11.038 -16.302  1.00 83.01           N
ATOM   2416  CA  LYS A 166      -7.878  12.158 -15.445  1.00 83.01           C
ATOM   2417  C   LYS A 166      -8.845  12.210 -14.260  1.00 83.01           C
ATOM   2418  O   LYS A 166      -8.421  12.359 -13.115  1.00 83.01           O
ATOM   2419  HA  LYS A 166      -6.873  11.976 -15.063  1.00 83.01           H
ATOM   2420  CB  LYS A 166      -7.826  13.456 -16.254  1.00 83.01           C
ATOM   2421 1HB  LYS A 166      -8.739  13.559 -16.841  1.00 83.01           H
ATOM   2422 2HB  LYS A 166      -7.785  14.309 -15.578  1.00 83.01           H
ATOM   2423  CG  LYS A 166      -6.611  13.475 -17.183  1.00 83.01           C
ATOM   2424 1HG  LYS A 166      -5.700  13.348 -16.599  1.00 83.01           H
ATOM   2425 2HG  LYS A 166      -6.665  12.634 -17.876  1.00 83.01           H
ATOM   2426  CD  LYS A 166      -6.541  14.786 -17.968  1.00 83.01           C
ATOM   2427 1HD  LYS A 166      -7.437  14.897 -18.579  1.00 83.01           H
ATOM   2428 2HD  LYS A 166      -6.521  15.628 -17.276  1.00 83.01           H
ATOM   2429  CE  LYS A 166      -5.300  14.825 -18.863  1.00 83.01           C
ATOM   2430 1HE  LYS A 166      -4.408  14.636 -18.265  1.00 83.01           H
ATOM   2431 2HE  LYS A 166      -5.358  14.032 -19.608  1.00 83.01           H
ATOM   2432  NZ  LYS A 166      -5.186  16.138 -19.534  1.00 83.01           N
ATOM   2433 1HZ  LYS A 166      -4.367  16.142 -20.132  1.00 83.01           H
ATOM   2434 2HZ  LYS A 166      -6.015  16.304 -20.095  1.00 83.01           H
ATOM   2435 3HZ  LYS A 166      -5.099  16.869 -18.836  1.00 83.01           H
ATOM   2436  HN  LYS A 166      -8.569  11.288 -17.207  1.00 83.01           H
ATOM   2437  N   MET A 167     -10.125  12.084 -14.577  1.00 84.67           N
ATOM   2438  CA  MET A 167     -11.159  12.169 -13.560  1.00 84.67           C
ATOM   2439  C   MET A 167     -11.000  11.054 -12.523  1.00 84.67           C
ATOM   2440  O   MET A 167     -11.109  11.299 -11.322  1.00 84.67           O
ATOM   2441  HA  MET A 167     -11.023  13.139 -13.083  1.00 84.67           H
ATOM   2442  CB  MET A 167     -12.535  12.060 -14.220  1.00 84.67           C
ATOM   2443 1HB  MET A 167     -12.592  11.138 -14.799  1.00 84.67           H
ATOM   2444 2HB  MET A 167     -13.307  12.002 -13.452  1.00 84.67           H
ATOM   2445  CG  MET A 167     -12.802  13.259 -15.131  1.00 84.67           C
ATOM   2446 1HG  MET A 167     -12.697  14.186 -14.567  1.00 84.67           H
ATOM   2447 2HG  MET A 167     -12.064  13.289 -15.933  1.00 84.67           H
ATOM   2448  SD  MET A 167     -14.445  13.149 -15.820  1.00 84.67           S
ATOM   2449  CE  MET A 167     -15.387  13.886 -14.495  1.00 84.67           C
ATOM   2450 1HE  MET A 167     -15.249  13.305 -13.583  1.00 84.67           H
ATOM   2451 2HE  MET A 167     -15.044  14.907 -14.330  1.00 84.67           H
ATOM   2452 3HE  MET A 167     -16.444  13.897 -14.762  1.00 84.67           H
ATOM   2453  HN  MET A 167     -10.459  11.928 -15.507  1.00 84.67           H
ATOM   2454  N   VAL A 168     -10.746   9.855 -13.025  1.00 92.14           N
ATOM   2455  CA  VAL A 168     -10.622   8.693 -12.161  1.00 92.14           C
ATOM   2456  C   VAL A 168      -9.447   8.898 -11.203  1.00 92.14           C
ATOM   2457  O   VAL A 168      -9.552   8.602 -10.014  1.00 92.14           O
ATOM   2458  HA  VAL A 168     -11.540   8.617 -11.578  1.00 92.14           H
ATOM   2459  CB  VAL A 168     -10.491   7.424 -13.006  1.00 92.14           C
ATOM   2460  HB  VAL A 168      -9.687   7.582 -13.725  1.00 92.14           H
ATOM   2461  CG1 VAL A 168     -10.114   6.223 -12.136  1.00 92.14           C
ATOM   2462 1HG1 VAL A 168      -9.161   6.416 -11.644  1.00 92.14           H
ATOM   2463 2HG1 VAL A 168     -10.886   6.063 -11.383  1.00 92.14           H
ATOM   2464 3HG1 VAL A 168     -10.027   5.335 -12.762  1.00 92.14           H
ATOM   2465  CG2 VAL A 168     -11.776   7.152 -13.790  1.00 92.14           C
ATOM   2466 1HG2 VAL A 168     -12.606   7.024 -13.094  1.00 92.14           H
ATOM   2467 2HG2 VAL A 168     -11.983   7.993 -14.452  1.00 92.14           H
ATOM   2468 3HG2 VAL A 168     -11.656   6.245 -14.381  1.00 92.14           H
ATOM   2469  HN  VAL A 168     -10.625   9.671 -14.000  1.00 92.14           H
ATOM   2470  N   CYS A 169      -8.354   9.403 -11.757  1.00 93.48           N
ATOM   2471  CA  CYS A 169      -7.159   9.648 -10.968  1.00 93.48           C
ATOM   2472  C   CYS A 169      -7.518  10.621  -9.843  1.00 93.48           C
ATOM   2473  O   CYS A 169      -7.177  10.389  -8.684  1.00 93.48           O
ATOM   2474  HA  CYS A 169      -6.850   8.685 -10.562  1.00 93.48           H
ATOM   2475  CB  CYS A 169      -6.009  10.171 -11.830  1.00 93.48           C
ATOM   2476 1HB  CYS A 169      -6.360  10.985 -12.464  1.00 93.48           H
ATOM   2477 2HB  CYS A 169      -5.223  10.577 -11.194  1.00 93.48           H
ATOM   2478  SG  CYS A 169      -5.338   8.819 -12.865  1.00 93.48           S
ATOM   2479  HG  CYS A 169      -6.309   8.844 -13.774  1.00 93.48           H
ATOM   2480  HN  CYS A 169      -8.278   9.643 -12.725  1.00 93.48           H
ATOM   2481  N   PHE A 170      -8.200  11.691 -10.225  1.00 93.02           N
ATOM   2482  CA  PHE A 170      -8.574  12.720  -9.269  1.00 93.02           C
ATOM   2483  C   PHE A 170      -9.439  12.139  -8.149  1.00 93.02           C
ATOM   2484  O   PHE A 170      -9.208  12.418  -6.973  1.00 93.02           O
ATOM   2485  HA  PHE A 170      -7.653  13.118  -8.845  1.00 93.02           H
ATOM   2486  CB  PHE A 170      -9.388  13.766 -10.034  1.00 93.02           C
ATOM   2487 1HB  PHE A 170      -8.796  14.128 -10.875  1.00 93.02           H
ATOM   2488 2HB  PHE A 170     -10.274  13.289 -10.451  1.00 93.02           H
ATOM   2489  CG  PHE A 170      -9.822  14.961  -9.183  1.00 93.02           C
ATOM   2490  CD1 PHE A 170     -11.103  15.047  -8.735  1.00 93.02           C
ATOM   2491  HD1 PHE A 170     -11.821  14.264  -8.983  1.00 93.02           H
ATOM   2492  CD2 PHE A 170      -8.927  15.937  -8.874  1.00 93.02           C
ATOM   2493  HD2 PHE A 170      -7.900  15.868  -9.233  1.00 93.02           H
ATOM   2494  CE1 PHE A 170     -11.506  16.156  -7.945  1.00 93.02           C
ATOM   2495  HE1 PHE A 170     -12.533  16.225  -7.587  1.00 93.02           H
ATOM   2496  CE2 PHE A 170      -9.330  17.046  -8.084  1.00 93.02           C
ATOM   2497  HE2 PHE A 170      -8.612  17.828  -7.837  1.00 93.02           H
ATOM   2498  CZ  PHE A 170     -10.611  17.132  -7.637  1.00 93.02           C
ATOM   2499  HZ  PHE A 170     -10.920  17.983  -7.030  1.00 93.02           H
ATOM   2500  HN  PHE A 170      -8.495  11.860 -11.165  1.00 93.02           H
ATOM   2501  N   THR A 171     -10.417  11.342  -8.552  1.00 92.70           N
ATOM   2502  CA  THR A 171     -11.330  10.734  -7.598  1.00 92.70           C
ATOM   2503  C   THR A 171     -10.558   9.872  -6.597  1.00 92.70           C
ATOM   2504  O   THR A 171     -10.876   9.859  -5.409  1.00 92.70           O
ATOM   2505  HA  THR A 171     -11.812  11.529  -7.030  1.00 92.70           H
ATOM   2506  CB  THR A 171     -12.386   9.955  -8.384  1.00 92.70           C
ATOM   2507  HB  THR A 171     -11.949   9.077  -8.859  1.00 92.70           H
ATOM   2508  OG1 THR A 171     -12.942  10.922  -9.271  1.00 92.70           O
ATOM   2509  HG1 THR A 171     -12.457  10.902 -10.146  1.00 92.70           H
ATOM   2510  CG2 THR A 171     -13.568   9.527  -7.511  1.00 92.70           C
ATOM   2511 1HG2 THR A 171     -14.047  10.411  -7.090  1.00 92.70           H
ATOM   2512 2HG2 THR A 171     -13.211   8.888  -6.704  1.00 92.70           H
ATOM   2513 3HG2 THR A 171     -14.288   8.978  -8.118  1.00 92.70           H
ATOM   2514  HN  THR A 171     -10.591  11.110  -9.509  1.00 92.70           H
ATOM   2515  N   ILE A 172      -9.559   9.172  -7.115  1.00 93.47           N
ATOM   2516  CA  ILE A 172      -8.766   8.277  -6.289  1.00 93.47           C
ATOM   2517  C   ILE A 172      -8.038   9.089  -5.217  1.00 93.47           C
ATOM   2518  O   ILE A 172      -8.032   8.714  -4.046  1.00 93.47           O
ATOM   2519  HA  ILE A 172      -9.455   7.592  -5.795  1.00 93.47           H
ATOM   2520  CB  ILE A 172      -7.834   7.431  -7.159  1.00 93.47           C
ATOM   2521  HB  ILE A 172      -7.369   8.085  -7.897  1.00 93.47           H
ATOM   2522  CG1 ILE A 172      -8.618   6.366  -7.929  1.00 93.47           C
ATOM   2523 1HG1 ILE A 172      -8.973   5.601  -7.239  1.00 93.47           H
ATOM   2524 2HG1 ILE A 172      -9.499   6.818  -8.386  1.00 93.47           H
ATOM   2525  CG2 ILE A 172      -6.707   6.820  -6.323  1.00 93.47           C
ATOM   2526 1HG2 ILE A 172      -6.126   7.618  -5.859  1.00 93.47           H
ATOM   2527 2HG2 ILE A 172      -7.135   6.185  -5.547  1.00 93.47           H
ATOM   2528 3HG2 ILE A 172      -6.060   6.225  -6.965  1.00 93.47           H
ATOM   2529  CD1 ILE A 172      -7.749   5.721  -9.011  1.00 93.47           C
ATOM   2530 1HD1 ILE A 172      -7.416   6.485  -9.713  1.00 93.47           H
ATOM   2531 2HD1 ILE A 172      -6.882   5.250  -8.548  1.00 93.47           H
ATOM   2532 3HD1 ILE A 172      -8.331   4.968  -9.543  1.00 93.47           H
ATOM   2533  HN  ILE A 172      -9.289   9.210  -8.077  1.00 93.47           H
ATOM   2534  N   TRP A 173      -7.441  10.188  -5.656  1.00 91.42           N
ATOM   2535  CA  TRP A 173      -6.629  11.004  -4.769  1.00 91.42           C
ATOM   2536  C   TRP A 173      -7.540  11.560  -3.672  1.00 91.42           C
ATOM   2537  O   TRP A 173      -7.177  11.554  -2.497  1.00 91.42           O
ATOM   2538  HA  TRP A 173      -5.867  10.361  -4.330  1.00 91.42           H
ATOM   2539  CB  TRP A 173      -5.896  12.097  -5.548  1.00 91.42           C
ATOM   2540 1HB  TRP A 173      -6.581  12.534  -6.274  1.00 91.42           H
ATOM   2541 2HB  TRP A 173      -5.613  12.893  -4.859  1.00 91.42           H
ATOM   2542  CG  TRP A 173      -4.645  11.607  -6.280  1.00 91.42           C
ATOM   2543  CD1 TRP A 173      -4.460  11.476  -7.601  1.00 91.42           C
ATOM   2544  HD1 TRP A 173      -5.213  11.714  -8.352  1.00 91.42           H
ATOM   2545  CD2 TRP A 173      -3.404  11.186  -5.675  1.00 91.42           C
ATOM   2546  NE1 TRP A 173      -3.197  11.003  -7.890  1.00 91.42           N
ATOM   2547  HE1 TRP A 173      -2.826  10.824  -8.802  1.00 91.42           H
ATOM   2548  CE2 TRP A 173      -2.534  10.821  -6.682  1.00 91.42           C
ATOM   2549  CE3 TRP A 173      -3.030  11.116  -4.322  1.00 91.42           C
ATOM   2550  HE3 TRP A 173      -3.698  11.398  -3.509  1.00 91.42           H
ATOM   2551  CZ2 TRP A 173      -1.234  10.360  -6.442  1.00 91.42           C
ATOM   2552  HZ2 TRP A 173      -0.566  10.077  -7.255  1.00 91.42           H
ATOM   2553  CZ3 TRP A 173      -1.728  10.653  -4.099  1.00 91.42           C
ATOM   2554  HZ3 TRP A 173      -1.386  10.579  -3.066  1.00 91.42           H
ATOM   2555  CH2 TRP A 173      -0.839  10.281  -5.101  1.00 91.42           C
ATOM   2556  HH2 TRP A 173       0.160   9.930  -4.844  1.00 91.42           H
ATOM   2557  HN  TRP A 173      -7.506  10.522  -6.596  1.00 91.42           H
ATOM   2558  N   VAL A 174      -8.706  12.027  -4.095  1.00 95.24           N
ATOM   2559  CA  VAL A 174      -9.656  12.618  -3.169  1.00 95.24           C
ATOM   2560  C   VAL A 174     -10.076  11.569  -2.137  1.00 95.24           C
ATOM   2561  O   VAL A 174     -10.130  11.855  -0.942  1.00 95.24           O
ATOM   2562  HA  VAL A 174      -9.149  13.433  -2.653  1.00 95.24           H
ATOM   2563  CB  VAL A 174     -10.840  13.207  -3.938  1.00 95.24           C
ATOM   2564  HB  VAL A 174     -11.240  12.427  -4.587  1.00 95.24           H
ATOM   2565  CG1 VAL A 174     -11.954  13.640  -2.983  1.00 95.24           C
ATOM   2566 1HG1 VAL A 174     -12.301  12.777  -2.414  1.00 95.24           H
ATOM   2567 2HG1 VAL A 174     -11.571  14.396  -2.298  1.00 95.24           H
ATOM   2568 3HG1 VAL A 174     -12.783  14.054  -3.556  1.00 95.24           H
ATOM   2569  CG2 VAL A 174     -10.394  14.372  -4.824  1.00 95.24           C
ATOM   2570 1HG2 VAL A 174      -9.957  15.154  -4.203  1.00 95.24           H
ATOM   2571 2HG2 VAL A 174      -9.651  14.020  -5.540  1.00 95.24           H
ATOM   2572 3HG2 VAL A 174     -11.255  14.771  -5.360  1.00 95.24           H
ATOM   2573  HN  VAL A 174      -9.003  12.006  -5.050  1.00 95.24           H
ATOM   2574  N   LEU A 175     -10.362  10.375  -2.637  1.00 89.95           N
ATOM   2575  CA  LEU A 175     -10.849   9.304  -1.784  1.00 89.95           C
ATOM   2576  C   LEU A 175      -9.772   8.945  -0.758  1.00 89.95           C
ATOM   2577  O   LEU A 175     -10.064   8.800   0.428  1.00 89.95           O
ATOM   2578  HA  LEU A 175     -11.722   9.683  -1.251  1.00 89.95           H
ATOM   2579  CB  LEU A 175     -11.315   8.117  -2.629  1.00 89.95           C
ATOM   2580 1HB  LEU A 175     -12.075   8.468  -3.326  1.00 89.95           H
ATOM   2581 2HB  LEU A 175     -10.472   7.768  -3.225  1.00 89.95           H
ATOM   2582  CG  LEU A 175     -11.884   6.926  -1.855  1.00 89.95           C
ATOM   2583  HG  LEU A 175     -11.162   6.638  -1.091  1.00 89.95           H
ATOM   2584  CD1 LEU A 175     -13.178   7.309  -1.134  1.00 89.95           C
ATOM   2585 1HD1 LEU A 175     -12.977   8.118  -0.431  1.00 89.95           H
ATOM   2586 2HD1 LEU A 175     -13.918   7.637  -1.864  1.00 89.95           H
ATOM   2587 3HD1 LEU A 175     -13.561   6.444  -0.592  1.00 89.95           H
ATOM   2588  CD2 LEU A 175     -12.076   5.717  -2.773  1.00 89.95           C
ATOM   2589 1HD2 LEU A 175     -12.767   5.976  -3.575  1.00 89.95           H
ATOM   2590 2HD2 LEU A 175     -11.115   5.429  -3.200  1.00 89.95           H
ATOM   2591 3HD2 LEU A 175     -12.482   4.885  -2.198  1.00 89.95           H
ATOM   2592  HN  LEU A 175     -10.266  10.136  -3.603  1.00 89.95           H
ATOM   2593  N   ALA A 176      -8.550   8.812  -1.252  1.00 94.94           N
ATOM   2594  CA  ALA A 176      -7.444   8.393  -0.409  1.00 94.94           C
ATOM   2595  C   ALA A 176      -7.223   9.435   0.690  1.00 94.94           C
ATOM   2596  O   ALA A 176      -6.937   9.085   1.834  1.00 94.94           O
ATOM   2597  HA  ALA A 176      -7.718   7.444   0.051  1.00 94.94           H
ATOM   2598  CB  ALA A 176      -6.197   8.182  -1.271  1.00 94.94           C
ATOM   2599 1HB  ALA A 176      -6.397   7.412  -2.016  1.00 94.94           H
ATOM   2600 2HB  ALA A 176      -5.939   9.115  -1.772  1.00 94.94           H
ATOM   2601 3HB  ALA A 176      -5.367   7.868  -0.638  1.00 94.94           H
ATOM   2602  HN  ALA A 176      -8.312   8.985  -2.208  1.00 94.94           H
ATOM   2603  N   ALA A 177      -7.364  10.695   0.304  1.00 94.88           N
ATOM   2604  CA  ALA A 177      -7.144  11.791   1.232  1.00 94.88           C
ATOM   2605  C   ALA A 177      -8.148  11.688   2.382  1.00 94.88           C
ATOM   2606  O   ALA A 177      -7.780  11.832   3.547  1.00 94.88           O
ATOM   2607  HA  ALA A 177      -6.135  11.690   1.632  1.00 94.88           H
ATOM   2608  CB  ALA A 177      -7.248  13.122   0.484  1.00 94.88           C
ATOM   2609 1HB  ALA A 177      -6.495  13.156  -0.303  1.00 94.88           H
ATOM   2610 2HB  ALA A 177      -8.240  13.214   0.042  1.00 94.88           H
ATOM   2611 3HB  ALA A 177      -7.083  13.944   1.181  1.00 94.88           H
ATOM   2612  HN  ALA A 177      -7.623  10.970  -0.622  1.00 94.88           H
ATOM   2613  N   ALA A 178      -9.397  11.441   2.015  1.00 95.02           N
ATOM   2614  CA  ALA A 178     -10.467  11.379   2.996  1.00 95.02           C
ATOM   2615  C   ALA A 178     -10.197  10.229   3.967  1.00 95.02           C
ATOM   2616  O   ALA A 178     -10.507  10.328   5.154  1.00 95.02           O
ATOM   2617  HA  ALA A 178     -10.466  12.319   3.549  1.00 95.02           H
ATOM   2618  CB  ALA A 178     -11.810  11.232   2.278  1.00 95.02           C
ATOM   2619 1HB  ALA A 178     -11.968  12.089   1.622  1.00 95.02           H
ATOM   2620 2HB  ALA A 178     -11.807  10.317   1.685  1.00 95.02           H
ATOM   2621 3HB  ALA A 178     -12.613  11.186   3.014  1.00 95.02           H
ATOM   2622  HN  ALA A 178      -9.681  11.285   1.069  1.00 95.02           H
ATOM   2623  N   LEU A 179      -9.621   9.164   3.428  1.00 92.12           N
ATOM   2624  CA  LEU A 179      -9.378   7.966   4.214  1.00 92.12           C
ATOM   2625  C   LEU A 179      -8.202   8.213   5.161  1.00 92.12           C
ATOM   2626  O   LEU A 179      -7.884   7.367   5.996  1.00 92.12           O
ATOM   2627  HA  LEU A 179     -10.270   7.781   4.812  1.00 92.12           H
ATOM   2628  CB  LEU A 179      -9.187   6.755   3.299  1.00 92.12           C
ATOM   2629 1HB  LEU A 179      -8.400   6.987   2.581  1.00 92.12           H
ATOM   2630 2HB  LEU A 179      -8.830   5.921   3.904  1.00 92.12           H
ATOM   2631  CG  LEU A 179     -10.425   6.296   2.526  1.00 92.12           C
ATOM   2632  HG  LEU A 179     -10.851   7.162   2.019  1.00 92.12           H
ATOM   2633  CD1 LEU A 179     -10.051   5.278   1.447  1.00 92.12           C
ATOM   2634 1HD1 LEU A 179      -9.350   5.732   0.746  1.00 92.12           H
ATOM   2635 2HD1 LEU A 179      -9.588   4.408   1.913  1.00 92.12           H
ATOM   2636 3HD1 LEU A 179     -10.949   4.969   0.913  1.00 92.12           H
ATOM   2637  CD2 LEU A 179     -11.496   5.757   3.476  1.00 92.12           C
ATOM   2638 1HD2 LEU A 179     -11.096   4.909   4.031  1.00 92.12           H
ATOM   2639 2HD2 LEU A 179     -11.790   6.541   4.174  1.00 92.12           H
ATOM   2640 3HD2 LEU A 179     -12.365   5.438   2.901  1.00 92.12           H
ATOM   2641  HN  LEU A 179      -9.324   9.112   2.475  1.00 92.12           H
ATOM   2642  N   CYS A 180      -7.588   9.376   5.000  1.00 91.26           N
ATOM   2643  CA  CYS A 180      -6.416   9.719   5.788  1.00 91.26           C
ATOM   2644  C   CYS A 180      -6.870  10.550   6.989  1.00 91.26           C
ATOM   2645  O   CYS A 180      -6.067  10.878   7.861  1.00 91.26           O
ATOM   2646  HA  CYS A 180      -5.972   8.778   6.113  1.00 91.26           H
ATOM   2647  CB  CYS A 180      -5.367  10.453   4.950  1.00 91.26           C
ATOM   2648 1HB  CYS A 180      -5.800  11.357   4.520  1.00 91.26           H
ATOM   2649 2HB  CYS A 180      -4.538  10.767   5.584  1.00 91.26           H
ATOM   2650  SG  CYS A 180      -4.753   9.360   3.617  1.00 91.26           S
ATOM   2651  HG  CYS A 180      -5.749   9.602   2.769  1.00 91.26           H
ATOM   2652  HN  CYS A 180      -7.878  10.077   4.348  1.00 91.26           H
ATOM   2653  N   ILE A 181      -8.157  10.867   6.997  1.00 90.95           N
ATOM   2654  CA  ILE A 181      -8.709  11.732   8.026  1.00 90.95           C
ATOM   2655  C   ILE A 181      -8.386  11.149   9.403  1.00 90.95           C
ATOM   2656  O   ILE A 181      -7.919  11.862  10.289  1.00 90.95           O
ATOM   2657  HA  ILE A 181      -8.216  12.700   7.937  1.00 90.95           H
ATOM   2658  CB  ILE A 181     -10.203  11.960   7.789  1.00 90.95           C
ATOM   2659  HB  ILE A 181     -10.675  10.991   7.627  1.00 90.95           H
ATOM   2660  CG1 ILE A 181     -10.437  12.794   6.528  1.00 90.95           C
ATOM   2661 1HG1 ILE A 181     -10.048  13.801   6.676  1.00 90.95           H
ATOM   2662 2HG1 ILE A 181      -9.887  12.359   5.693  1.00 90.95           H
ATOM   2663  CG2 ILE A 181     -10.864  12.584   9.020  1.00 90.95           C
ATOM   2664 1HG2 ILE A 181     -10.743  11.918   9.874  1.00 90.95           H
ATOM   2665 2HG2 ILE A 181     -10.394  13.543   9.237  1.00 90.95           H
ATOM   2666 3HG2 ILE A 181     -11.925  12.736   8.824  1.00 90.95           H
ATOM   2667  CD1 ILE A 181     -11.927  12.862   6.184  1.00 90.95           C
ATOM   2668 1HD1 ILE A 181     -12.306  11.855   6.013  1.00 90.95           H
ATOM   2669 2HD1 ILE A 181     -12.470  13.319   7.011  1.00 90.95           H
ATOM   2670 3HD1 ILE A 181     -12.065  13.460   5.284  1.00 90.95           H
ATOM   2671  HN  ILE A 181      -8.816  10.544   6.318  1.00 90.95           H
ATOM   2672  N   PRO A 182      -8.628   9.847   9.607  1.00 92.56           N
ATOM   2673  CA  PRO A 182      -8.390   9.231  10.915  1.00 92.56           C
ATOM   2674  C   PRO A 182      -6.982   9.491  11.427  1.00 92.56           C
ATOM   2675  O   PRO A 182      -6.794   9.814  12.599  1.00 92.56           O
ATOM   2676  HA  PRO A 182      -9.050   9.671  11.662  1.00 92.56           H
ATOM   2677  CB  PRO A 182      -8.637   7.742  10.665  1.00 92.56           C
ATOM   2678 1HB  PRO A 182      -7.717   7.221  10.399  1.00 92.56           H
ATOM   2679 2HB  PRO A 182      -9.038   7.247  11.550  1.00 92.56           H
ATOM   2680  CG  PRO A 182      -9.639   7.738   9.516  1.00 92.56           C
ATOM   2681 1HG  PRO A 182      -9.650   6.783   8.992  1.00 92.56           H
ATOM   2682 2HG  PRO A 182     -10.657   7.908   9.866  1.00 92.56           H
ATOM   2683  CD  PRO A 182      -9.143   8.870   8.630  1.00 92.56           C
ATOM   2684 1HD  PRO A 182      -8.361   8.537   7.947  1.00 92.56           H
ATOM   2685 2HD  PRO A 182      -9.943   9.284   8.017  1.00 92.56           H
ATOM   2686  N   GLU A 183      -6.022   9.341  10.526  1.00 89.45           N
ATOM   2687  CA  GLU A 183      -4.623   9.474  10.895  1.00 89.45           C
ATOM   2688  C   GLU A 183      -4.330  10.901  11.362  1.00 89.45           C
ATOM   2689  O   GLU A 183      -3.580  11.104  12.316  1.00 89.45           O
ATOM   2690  HA  GLU A 183      -4.473   8.776  11.719  1.00 89.45           H
ATOM   2691  CB  GLU A 183      -3.710   9.079   9.732  1.00 89.45           C
ATOM   2692 1HB  GLU A 183      -4.152   9.407   8.791  1.00 89.45           H
ATOM   2693 2HB  GLU A 183      -2.709   9.477   9.900  1.00 89.45           H
ATOM   2694  CG  GLU A 183      -3.561   7.559   9.643  1.00 89.45           C
ATOM   2695 1HG  GLU A 183      -2.847   7.306   8.859  1.00 89.45           H
ATOM   2696 2HG  GLU A 183      -3.156   7.175  10.579  1.00 89.45           H
ATOM   2697  CD  GLU A 183      -4.907   6.893   9.350  1.00 89.45           C
ATOM   2698  OE1 GLU A 183      -5.065   5.726   9.769  1.00 89.45           O
ATOM   2699  OE2 GLU A 183      -5.747   7.565   8.714  1.00 89.45           O
ATOM   2700  HN  GLU A 183      -6.187   9.133   9.562  1.00 89.45           H
ATOM   2701  N   ILE A 184      -4.938  11.853  10.669  1.00 90.89           N
ATOM   2702  CA  ILE A 184      -4.699  13.257  10.957  1.00 90.89           C
ATOM   2703  C   ILE A 184      -5.136  13.560  12.392  1.00 90.89           C
ATOM   2704  O   ILE A 184      -4.482  14.330  13.094  1.00 90.89           O
ATOM   2705  HA  ILE A 184      -3.625  13.428  10.880  1.00 90.89           H
ATOM   2706  CB  ILE A 184      -5.375  14.142   9.908  1.00 90.89           C
ATOM   2707  HB  ILE A 184      -6.423  13.851   9.840  1.00 90.89           H
ATOM   2708  CG1 ILE A 184      -4.755  13.925   8.526  1.00 90.89           C
ATOM   2709 1HG1 ILE A 184      -3.741  14.324   8.512  1.00 90.89           H
ATOM   2710 2HG1 ILE A 184      -4.680  12.857   8.321  1.00 90.89           H
ATOM   2711  CG2 ILE A 184      -5.341  15.613  10.328  1.00 90.89           C
ATOM   2712 1HG2 ILE A 184      -5.865  15.732  11.276  1.00 90.89           H
ATOM   2713 2HG2 ILE A 184      -4.305  15.934  10.441  1.00 90.89           H
ATOM   2714 3HG2 ILE A 184      -5.828  16.219   9.564  1.00 90.89           H
ATOM   2715  CD1 ILE A 184      -5.591  14.602   7.438  1.00 90.89           C
ATOM   2716 1HD1 ILE A 184      -6.597  14.182   7.440  1.00 90.89           H
ATOM   2717 2HD1 ILE A 184      -5.644  15.673   7.634  1.00 90.89           H
ATOM   2718 3HD1 ILE A 184      -5.128  14.432   6.466  1.00 90.89           H
ATOM   2719  HN  ILE A 184      -5.581  11.678   9.924  1.00 90.89           H
ATOM   2720  N   LEU A 185      -6.239  12.939  12.784  1.00 91.04           N
ATOM   2721  CA  LEU A 185      -6.885  13.283  14.039  1.00 91.04           C
ATOM   2722  C   LEU A 185      -6.122  12.632  15.196  1.00 91.04           C
ATOM   2723  O   LEU A 185      -5.777  13.300  16.169  1.00 91.04           O
ATOM   2724  HA  LEU A 185      -6.825  14.365  14.152  1.00 91.04           H
ATOM   2725  CB  LEU A 185      -8.369  12.914  13.997  1.00 91.04           C
ATOM   2726 1HB  LEU A 185      -8.453  11.861  13.728  1.00 91.04           H
ATOM   2727 2HB  LEU A 185      -8.778  13.020  15.001  1.00 91.04           H
ATOM   2728  CG  LEU A 185      -9.235  13.728  13.034  1.00 91.04           C
ATOM   2729  HG  LEU A 185      -8.833  13.608  12.028  1.00 91.04           H
ATOM   2730  CD1 LEU A 185     -10.672  13.204  13.013  1.00 91.04           C
ATOM   2731 1HD1 LEU A 185     -10.675  12.163  12.689  1.00 91.04           H
ATOM   2732 2HD1 LEU A 185     -11.100  13.275  14.013  1.00 91.04           H
ATOM   2733 3HD1 LEU A 185     -11.266  13.801  12.320  1.00 91.04           H
ATOM   2734  CD2 LEU A 185      -9.174  15.220  13.369  1.00 91.04           C
ATOM   2735 1HD2 LEU A 185      -9.536  15.379  14.385  1.00 91.04           H
ATOM   2736 2HD2 LEU A 185      -8.144  15.567  13.292  1.00 91.04           H
ATOM   2737 3HD2 LEU A 185      -9.798  15.775  12.670  1.00 91.04           H
ATOM   2738  HN  LEU A 185      -6.688  12.214  12.262  1.00 91.04           H
ATOM   2739  N   TYR A 186      -5.882  11.338  15.050  1.00 91.45           N
ATOM   2740  CA  TYR A 186      -5.576  10.499  16.196  1.00 91.45           C
ATOM   2741  C   TYR A 186      -4.095  10.117  16.217  1.00 91.45           C
ATOM   2742  O   TYR A 186      -3.643   9.419  17.123  1.00 91.45           O
ATOM   2743  HA  TYR A 186      -5.810  11.065  17.098  1.00 91.45           H
ATOM   2744  CB  TYR A 186      -6.416   9.231  16.028  1.00 91.45           C
ATOM   2745 1HB  TYR A 186      -6.086   8.706  15.131  1.00 91.45           H
ATOM   2746 2HB  TYR A 186      -6.228   8.568  16.872  1.00 91.45           H
ATOM   2747  CG  TYR A 186      -7.920   9.490  15.926  1.00 91.45           C
ATOM   2748  CD1 TYR A 186      -8.557  10.245  16.890  1.00 91.45           C
ATOM   2749  HD1 TYR A 186      -7.988  10.657  17.724  1.00 91.45           H
ATOM   2750  CD2 TYR A 186      -8.640   8.969  14.871  1.00 91.45           C
ATOM   2751  HD2 TYR A 186      -8.137   8.372  14.110  1.00 91.45           H
ATOM   2752  CE1 TYR A 186      -9.973  10.489  16.794  1.00 91.45           C
ATOM   2753  HE1 TYR A 186     -10.488  11.083  17.549  1.00 91.45           H
ATOM   2754  CE2 TYR A 186     -10.056   9.212  14.775  1.00 91.45           C
ATOM   2755  HE2 TYR A 186     -10.637   8.806  13.947  1.00 91.45           H
ATOM   2756  CZ  TYR A 186     -10.653   9.960  15.742  1.00 91.45           C
ATOM   2757  OH  TYR A 186     -11.990  10.191  15.651  1.00 91.45           O
ATOM   2758  HH  TYR A 186     -12.367   9.709  14.860  1.00 91.45           H
ATOM   2759  HN  TYR A 186      -5.894  10.862  14.170  1.00 91.45           H
ATOM   2760  N   SER A 187      -3.380  10.591  15.207  1.00 92.45           N
ATOM   2761  CA  SER A 187      -1.933  10.462  15.188  1.00 92.45           C
ATOM   2762  C   SER A 187      -1.315  11.347  16.273  1.00 92.45           C
ATOM   2763  O   SER A 187      -1.503  12.562  16.269  1.00 92.45           O
ATOM   2764  HA  SER A 187      -1.735   9.410  15.394  1.00 92.45           H
ATOM   2765  CB  SER A 187      -1.365  10.829  13.816  1.00 92.45           C
ATOM   2766 1HB  SER A 187      -1.670  11.843  13.557  1.00 92.45           H
ATOM   2767 2HB  SER A 187      -0.276  10.826  13.862  1.00 92.45           H
ATOM   2768  OG  SER A 187      -1.799   9.929  12.800  1.00 92.45           O
ATOM   2769  HG  SER A 187      -2.410  10.401  12.164  1.00 92.45           H
ATOM   2770  HN  SER A 187      -3.773  11.055  14.413  1.00 92.45           H
ATOM   2771  N   GLN A 188      -0.590  10.702  17.175  1.00 85.60           N
ATOM   2772  CA  GLN A 188       0.034  11.412  18.279  1.00 85.60           C
ATOM   2773  C   GLN A 188       1.407  10.813  18.587  1.00 85.60           C
ATOM   2774  O   GLN A 188       1.722   9.711  18.140  1.00 85.60           O
ATOM   2775  HA  GLN A 188       0.147  12.440  17.936  1.00 85.60           H
ATOM   2776  CB  GLN A 188      -0.863  11.393  19.519  1.00 85.60           C
ATOM   2777 1HB  GLN A 188      -1.056  10.362  19.817  1.00 85.60           H
ATOM   2778 2HB  GLN A 188      -0.349  11.874  20.351  1.00 85.60           H
ATOM   2779  CG  GLN A 188      -2.188  12.108  19.248  1.00 85.60           C
ATOM   2780 1HG  GLN A 188      -1.995  13.086  18.808  1.00 85.60           H
ATOM   2781 2HG  GLN A 188      -2.770  11.540  18.521  1.00 85.60           H
ATOM   2782  CD  GLN A 188      -2.995  12.274  20.537  1.00 85.60           C
ATOM   2783  OE1 GLN A 188      -2.544  11.962  21.627  1.00 85.60           O
ATOM   2784  NE2 GLN A 188      -4.211  12.781  20.353  1.00 85.60           N
ATOM   2785 1HE2 GLN A 188      -4.520  13.016  19.432  1.00 85.60           H
ATOM   2786 2HE2 GLN A 188      -4.815  12.928  21.136  1.00 85.60           H
ATOM   2787  HN  GLN A 188      -0.426   9.716  17.160  1.00 85.60           H
ATOM   2788  N   ILE A 189       2.188  11.565  19.349  1.00 90.13           N
ATOM   2789  CA  ILE A 189       3.393  11.021  19.952  1.00 90.13           C
ATOM   2790  C   ILE A 189       3.063  10.491  21.349  1.00 90.13           C
ATOM   2791  O   ILE A 189       2.587  11.237  22.204  1.00 90.13           O
ATOM   2792  HA  ILE A 189       3.720  10.185  19.334  1.00 90.13           H
ATOM   2793  CB  ILE A 189       4.516  12.060  19.938  1.00 90.13           C
ATOM   2794  HB  ILE A 189       4.170  12.944  20.475  1.00 90.13           H
ATOM   2795  CG1 ILE A 189       4.839  12.498  18.508  1.00 90.13           C
ATOM   2796 1HG1 ILE A 189       5.230  11.651  17.944  1.00 90.13           H
ATOM   2797 2HG1 ILE A 189       3.927  12.821  18.008  1.00 90.13           H
ATOM   2798  CG2 ILE A 189       5.753  11.541  20.673  1.00 90.13           C
ATOM   2799 1HG2 ILE A 189       5.495  11.320  21.708  1.00 90.13           H
ATOM   2800 2HG2 ILE A 189       6.111  10.633  20.186  1.00 90.13           H
ATOM   2801 3HG2 ILE A 189       6.536  12.299  20.647  1.00 90.13           H
ATOM   2802  CD1 ILE A 189       5.862  13.636  18.501  1.00 90.13           C
ATOM   2803 1HD1 ILE A 189       5.458  14.490  19.045  1.00 90.13           H
ATOM   2804 2HD1 ILE A 189       6.781  13.302  18.981  1.00 90.13           H
ATOM   2805 3HD1 ILE A 189       6.074  13.928  17.473  1.00 90.13           H
ATOM   2806  HN  ILE A 189       2.010  12.527  19.554  1.00 90.13           H
ATOM   2807  N   LYS A 190       3.330   9.207  21.539  1.00 85.44           N
ATOM   2808  CA  LYS A 190       3.160   8.592  22.844  1.00 85.44           C
ATOM   2809  C   LYS A 190       4.531   8.209  23.405  1.00 85.44           C
ATOM   2810  O   LYS A 190       5.404   7.756  22.666  1.00 85.44           O
ATOM   2811  HA  LYS A 190       2.713   9.338  23.501  1.00 85.44           H
ATOM   2812  CB  LYS A 190       2.181   7.419  22.760  1.00 85.44           C
ATOM   2813 1HB  LYS A 190       1.247   7.751  22.306  1.00 85.44           H
ATOM   2814 2HB  LYS A 190       2.591   6.644  22.112  1.00 85.44           H
ATOM   2815  CG  LYS A 190       1.902   6.837  24.147  1.00 85.44           C
ATOM   2816 1HG  LYS A 190       2.839   6.534  24.613  1.00 85.44           H
ATOM   2817 2HG  LYS A 190       1.462   7.603  24.785  1.00 85.44           H
ATOM   2818  CD  LYS A 190       0.958   5.636  24.058  1.00 85.44           C
ATOM   2819 1HD  LYS A 190      -0.030   5.968  23.741  1.00 85.44           H
ATOM   2820 2HD  LYS A 190       1.319   4.940  23.300  1.00 85.44           H
ATOM   2821  CE  LYS A 190       0.853   4.920  25.406  1.00 85.44           C
ATOM   2822 1HE  LYS A 190       1.815   4.953  25.918  1.00 85.44           H
ATOM   2823 2HE  LYS A 190       0.135   5.436  26.044  1.00 85.44           H
ATOM   2824  NZ  LYS A 190       0.434   3.514  25.215  1.00 85.44           N
ATOM   2825 1HZ  LYS A 190       0.500   3.019  26.098  1.00 85.44           H
ATOM   2826 2HZ  LYS A 190      -0.524   3.489  24.884  1.00 85.44           H
ATOM   2827 3HZ  LYS A 190       1.039   3.070  24.533  1.00 85.44           H
ATOM   2828  HN  LYS A 190       3.656   8.592  20.821  1.00 85.44           H
ATOM   2829  N   GLU A 191       4.677   8.406  24.707  1.00 76.03           N
ATOM   2830  CA  GLU A 191       5.871   7.955  25.403  1.00 76.03           C
ATOM   2831  C   GLU A 191       5.638   6.572  26.016  1.00 76.03           C
ATOM   2832  O   GLU A 191       4.721   6.391  26.815  1.00 76.03           O
ATOM   2833  HA  GLU A 191       6.646   7.895  24.639  1.00 76.03           H
ATOM   2834  CB  GLU A 191       6.297   8.964  26.471  1.00 76.03           C
ATOM   2835 1HB  GLU A 191       6.297   9.968  26.048  1.00 76.03           H
ATOM   2836 2HB  GLU A 191       5.655   8.865  27.347  1.00 76.03           H
ATOM   2837  CG  GLU A 191       7.724   8.686  26.949  1.00 76.03           C
ATOM   2838 1HG  GLU A 191       7.759   7.724  27.460  1.00 76.03           H
ATOM   2839 2HG  GLU A 191       8.391   8.616  26.091  1.00 76.03           H
ATOM   2840  CD  GLU A 191       8.210   9.788  27.892  1.00 76.03           C
ATOM   2841  OE1 GLU A 191       9.364   9.669  28.357  1.00 76.03           O
ATOM   2842  OE2 GLU A 191       7.416  10.725  28.127  1.00 76.03           O
ATOM   2843  HN  GLU A 191       4.000   8.863  25.284  1.00 76.03           H
ATOM   2844  N   GLU A 192       6.483   5.633  25.617  1.00 76.68           N
ATOM   2845  CA  GLU A 192       6.365   4.267  26.098  1.00 76.68           C
ATOM   2846  C   GLU A 192       7.714   3.772  26.624  1.00 76.68           C
ATOM   2847  O   GLU A 192       8.672   3.643  25.863  1.00 76.68           O
ATOM   2848  HA  GLU A 192       5.643   4.309  26.913  1.00 76.68           H
ATOM   2849  CB  GLU A 192       5.832   3.344  25.001  1.00 76.68           C
ATOM   2850 1HB  GLU A 192       4.880   3.725  24.631  1.00 76.68           H
ATOM   2851 2HB  GLU A 192       6.583   3.229  24.220  1.00 76.68           H
ATOM   2852  CG  GLU A 192       5.562   1.941  25.549  1.00 76.68           C
ATOM   2853 1HG  GLU A 192       5.449   1.240  24.722  1.00 76.68           H
ATOM   2854 2HG  GLU A 192       6.416   1.606  26.137  1.00 76.68           H
ATOM   2855  CD  GLU A 192       4.301   1.924  26.415  1.00 76.68           C
ATOM   2856  OE1 GLU A 192       4.103   0.904  27.110  1.00 76.68           O
ATOM   2857  OE2 GLU A 192       3.563   2.932  26.363  1.00 76.68           O
ATOM   2858  HN  GLU A 192       7.236   5.793  24.979  1.00 76.68           H
ATOM   2859  N   SER A 193       7.746   3.508  27.922  1.00 76.05           N
ATOM   2860  CA  SER A 193       8.944   2.975  28.548  1.00 76.05           C
ATOM   2861  C   SER A 193      10.131   3.904  28.281  1.00 76.05           C
ATOM   2862  O   SER A 193      11.257   3.442  28.101  1.00 76.05           O
ATOM   2863  HA  SER A 193       8.721   2.938  29.614  1.00 76.05           H
ATOM   2864  CB  SER A 193       9.250   1.564  28.042  1.00 76.05           C
ATOM   2865 1HB  SER A 193       9.485   1.604  26.978  1.00 76.05           H
ATOM   2866 2HB  SER A 193      10.134   1.180  28.550  1.00 76.05           H
ATOM   2867  OG  SER A 193       8.158   0.673  28.253  1.00 76.05           O
ATOM   2868  HG  SER A 193       8.344  -0.206  27.814  1.00 76.05           H
ATOM   2869  HN  SER A 193       6.974   3.651  28.541  1.00 76.05           H
ATOM   2870  N   GLY A 194       9.838   5.196  28.263  1.00 83.83           N
ATOM   2871  CA  GLY A 194      10.879   6.197  28.098  1.00 83.83           C
ATOM   2872  C   GLY A 194      11.264   6.350  26.626  1.00 83.83           C
ATOM   2873  O   GLY A 194      12.220   7.052  26.300  1.00 83.83           O
ATOM   2874 1HA  GLY A 194      10.533   7.154  28.489  1.00 83.83           H
ATOM   2875 2HA  GLY A 194      11.756   5.913  28.680  1.00 83.83           H
ATOM   2876  HN  GLY A 194       8.912   5.561  28.358  1.00 83.83           H
ATOM   2877  N   ILE A 195      10.499   5.682  25.774  1.00 81.54           N
ATOM   2878  CA  ILE A 195      10.704   5.791  24.340  1.00 81.54           C
ATOM   2879  C   ILE A 195       9.524   6.538  23.716  1.00 81.54           C
ATOM   2880  O   ILE A 195       8.368   6.192  23.956  1.00 81.54           O
ATOM   2881  HA  ILE A 195      11.608   6.380  24.183  1.00 81.54           H
ATOM   2882  CB  ILE A 195      10.951   4.411  23.728  1.00 81.54           C
ATOM   2883  HB  ILE A 195      10.086   3.783  23.941  1.00 81.54           H
ATOM   2884  CG1 ILE A 195      12.167   3.737  24.368  1.00 81.54           C
ATOM   2885 1HG1 ILE A 195      13.056   4.342  24.193  1.00 81.54           H
ATOM   2886 2HG1 ILE A 195      12.028   3.678  25.447  1.00 81.54           H
ATOM   2887  CG2 ILE A 195      11.081   4.501  22.206  1.00 81.54           C
ATOM   2888 1HG2 ILE A 195      10.162   4.910  21.787  1.00 81.54           H
ATOM   2889 2HG2 ILE A 195      11.917   5.152  21.951  1.00 81.54           H
ATOM   2890 3HG2 ILE A 195      11.256   3.506  21.797  1.00 81.54           H
ATOM   2891  CD1 ILE A 195      12.379   2.333  23.797  1.00 81.54           C
ATOM   2892 1HD1 ILE A 195      11.497   1.724  23.995  1.00 81.54           H
ATOM   2893 2HD1 ILE A 195      12.542   2.399  22.721  1.00 81.54           H
ATOM   2894 3HD1 ILE A 195      13.249   1.877  24.269  1.00 81.54           H
ATOM   2895  HN  ILE A 195       9.752   5.077  26.050  1.00 81.54           H
ATOM   2896  N   ALA A 196       9.856   7.549  22.926  1.00 91.56           N
ATOM   2897  CA  ALA A 196       8.844   8.285  22.187  1.00 91.56           C
ATOM   2898  C   ALA A 196       8.424   7.474  20.960  1.00 91.56           C
ATOM   2899  O   ALA A 196       9.266   7.084  20.152  1.00 91.56           O
ATOM   2900  HA  ALA A 196       7.981   8.411  22.841  1.00 91.56           H
ATOM   2901  CB  ALA A 196       9.387   9.667  21.816  1.00 91.56           C
ATOM   2902 1HB  ALA A 196       9.642  10.213  22.724  1.00 91.56           H
ATOM   2903 2HB  ALA A 196      10.277   9.553  21.198  1.00 91.56           H
ATOM   2904 3HB  ALA A 196       8.627  10.218  21.262  1.00 91.56           H
ATOM   2905  HN  ALA A 196      10.794   7.866  22.788  1.00 91.56           H
ATOM   2906  N   ILE A 197       7.123   7.245  20.858  1.00 86.83           N
ATOM   2907  CA  ILE A 197       6.585   6.467  19.755  1.00 86.83           C
ATOM   2908  C   ILE A 197       5.511   7.286  19.035  1.00 86.83           C
ATOM   2909  O   ILE A 197       4.626   7.852  19.673  1.00 86.83           O
ATOM   2910  HA  ILE A 197       7.401   6.279  19.058  1.00 86.83           H
ATOM   2911  CB  ILE A 197       6.090   5.106  20.251  1.00 86.83           C
ATOM   2912  HB  ILE A 197       5.298   5.276  20.979  1.00 86.83           H
ATOM   2913  CG1 ILE A 197       7.208   4.345  20.967  1.00 86.83           C
ATOM   2914 1HG1 ILE A 197       8.029   4.162  20.274  1.00 86.83           H
ATOM   2915 2HG1 ILE A 197       7.605   4.953  21.779  1.00 86.83           H
ATOM   2916  CG2 ILE A 197       5.485   4.293  19.105  1.00 86.83           C
ATOM   2917 1HG2 ILE A 197       4.642   4.837  18.679  1.00 86.83           H
ATOM   2918 2HG2 ILE A 197       6.239   4.131  18.335  1.00 86.83           H
ATOM   2919 3HG2 ILE A 197       5.142   3.330  19.485  1.00 86.83           H
ATOM   2920  CD1 ILE A 197       6.696   3.014  21.522  1.00 86.83           C
ATOM   2921 1HD1 ILE A 197       5.891   3.203  22.232  1.00 86.83           H
ATOM   2922 2HD1 ILE A 197       6.322   2.399  20.704  1.00 86.83           H
ATOM   2923 3HD1 ILE A 197       7.510   2.493  22.026  1.00 86.83           H
ATOM   2924  HN  ILE A 197       6.444   7.580  21.510  1.00 86.83           H
ATOM   2925  N   CYS A 198       5.626   7.323  17.716  1.00 92.34           N
ATOM   2926  CA  CYS A 198       4.564   7.866  16.887  1.00 92.34           C
ATOM   2927  C   CYS A 198       3.538   6.759  16.635  1.00 92.34           C
ATOM   2928  O   CYS A 198       3.820   5.796  15.922  1.00 92.34           O
ATOM   2929  HA  CYS A 198       4.117   8.686  17.448  1.00 92.34           H
ATOM   2930  CB  CYS A 198       5.107   8.448  15.581  1.00 92.34           C
ATOM   2931 1HB  CYS A 198       5.711   9.331  15.790  1.00 92.34           H
ATOM   2932 2HB  CYS A 198       5.759   7.724  15.093  1.00 92.34           H
ATOM   2933  SG  CYS A 198       3.722   8.889  14.468  1.00 92.34           S
ATOM   2934  HN  CYS A 198       6.425   6.991  17.215  1.00 92.34           H
ATOM   2935  N   THR A 199       2.369   6.932  17.233  1.00 90.56           N
ATOM   2936  CA  THR A 199       1.301   5.957  17.086  1.00 90.56           C
ATOM   2937  C   THR A 199      -0.058   6.659  17.033  1.00 90.56           C
ATOM   2938  O   THR A 199      -0.164   7.840  17.358  1.00 90.56           O
ATOM   2939  HA  THR A 199       1.433   5.444  16.134  1.00 90.56           H
ATOM   2940  CB  THR A 199       1.420   4.950  18.231  1.00 90.56           C
ATOM   2941  HB  THR A 199       2.454   4.635  18.367  1.00 90.56           H
ATOM   2942  OG1 THR A 199       0.503   3.916  17.881  1.00 90.56           O
ATOM   2943  HG1 THR A 199       0.685   3.098  18.426  1.00 90.56           H
ATOM   2944  CG2 THR A 199       0.876   5.497  19.552  1.00 90.56           C
ATOM   2945 1HG2 THR A 199      -0.178   5.749  19.435  1.00 90.56           H
ATOM   2946 2HG2 THR A 199       1.434   6.391  19.832  1.00 90.56           H
ATOM   2947 3HG2 THR A 199       0.984   4.742  20.331  1.00 90.56           H
ATOM   2948  HN  THR A 199       2.146   7.719  17.809  1.00 90.56           H
ATOM   2949  N   MET A 200      -1.063   5.901  16.619  1.00 89.13           N
ATOM   2950  CA  MET A 200      -2.438   6.357  16.730  1.00 89.13           C
ATOM   2951  C   MET A 200      -2.996   6.085  18.128  1.00 89.13           C
ATOM   2952  O   MET A 200      -2.850   4.983  18.654  1.00 89.13           O
ATOM   2953  HA  MET A 200      -2.407   7.431  16.546  1.00 89.13           H
ATOM   2954  CB  MET A 200      -3.299   5.640  15.688  1.00 89.13           C
ATOM   2955 1HB  MET A 200      -3.170   4.562  15.784  1.00 89.13           H
ATOM   2956 2HB  MET A 200      -4.352   5.852  15.873  1.00 89.13           H
ATOM   2957  CG  MET A 200      -2.926   6.080  14.271  1.00 89.13           C
ATOM   2958 1HG  MET A 200      -2.928   7.168  14.207  1.00 89.13           H
ATOM   2959 2HG  MET A 200      -1.915   5.749  14.033  1.00 89.13           H
ATOM   2960  SD  MET A 200      -4.083   5.399  13.095  1.00 89.13           S
ATOM   2961  CE  MET A 200      -5.552   6.309  13.543  1.00 89.13           C
ATOM   2962 1HE  MET A 200      -5.804   6.103  14.583  1.00 89.13           H
ATOM   2963 2HE  MET A 200      -5.370   7.376  13.417  1.00 89.13           H
ATOM   2964 3HE  MET A 200      -6.378   6.003  12.901  1.00 89.13           H
ATOM   2965  HN  MET A 200      -0.950   4.993  16.216  1.00 89.13           H
ATOM   2966  N   VAL A 201      -3.623   7.108  18.690  1.00 91.49           N
ATOM   2967  CA  VAL A 201      -4.301   6.960  19.966  1.00 91.49           C
ATOM   2968  C   VAL A 201      -5.790   7.266  19.787  1.00 91.49           C
ATOM   2969  O   VAL A 201      -6.156   8.368  19.383  1.00 91.49           O
ATOM   2970  HA  VAL A 201      -4.191   5.922  20.279  1.00 91.49           H
ATOM   2971  CB  VAL A 201      -3.632   7.846  21.020  1.00 91.49           C
ATOM   2972  HB  VAL A 201      -3.767   8.885  20.719  1.00 91.49           H
ATOM   2973  CG1 VAL A 201      -4.292   7.663  22.388  1.00 91.49           C
ATOM   2974 1HG1 VAL A 201      -5.346   7.934  22.322  1.00 91.49           H
ATOM   2975 2HG1 VAL A 201      -4.203   6.622  22.699  1.00 91.49           H
ATOM   2976 3HG1 VAL A 201      -3.797   8.304  23.118  1.00 91.49           H
ATOM   2977  CG2 VAL A 201      -2.129   7.569  21.095  1.00 91.49           C
ATOM   2978 1HG2 VAL A 201      -1.965   6.525  21.360  1.00 91.49           H
ATOM   2979 2HG2 VAL A 201      -1.674   7.774  20.126  1.00 91.49           H
ATOM   2980 3HG2 VAL A 201      -1.679   8.212  21.851  1.00 91.49           H
ATOM   2981  HN  VAL A 201      -3.672   8.023  18.289  1.00 91.49           H
ATOM   2982  N   TYR A 202      -6.607   6.269  20.095  1.00 91.53           N
ATOM   2983  CA  TYR A 202      -8.042   6.392  19.902  1.00 91.53           C
ATOM   2984  C   TYR A 202      -8.729   6.864  21.185  1.00 91.53           C
ATOM   2985  O   TYR A 202      -8.349   6.458  22.283  1.00 91.53           O
ATOM   2986  HA  TYR A 202      -8.214   7.126  19.115  1.00 91.53           H
ATOM   2987  CB  TYR A 202      -8.542   4.988  19.558  1.00 91.53           C
ATOM   2988 1HB  TYR A 202      -8.269   4.307  20.364  1.00 91.53           H
ATOM   2989 2HB  TYR A 202      -9.631   5.003  19.509  1.00 91.53           H
ATOM   2990  CG  TYR A 202      -7.995   4.438  18.239  1.00 91.53           C
ATOM   2991  CD1 TYR A 202      -8.623   4.746  17.049  1.00 91.53           C
ATOM   2992  HD1 TYR A 202      -9.509   5.381  17.049  1.00 91.53           H
ATOM   2993  CD2 TYR A 202      -6.873   3.634  18.239  1.00 91.53           C
ATOM   2994  HD2 TYR A 202      -6.377   3.391  19.179  1.00 91.53           H
ATOM   2995  CE1 TYR A 202      -8.107   4.229  15.808  1.00 91.53           C
ATOM   2996  HE1 TYR A 202      -8.594   4.465  14.861  1.00 91.53           H
ATOM   2997  CE2 TYR A 202      -6.357   3.117  16.998  1.00 91.53           C
ATOM   2998  HE2 TYR A 202      -5.472   2.481  16.984  1.00 91.53           H
ATOM   2999  CZ  TYR A 202      -7.000   3.440  15.844  1.00 91.53           C
ATOM   3000  OH  TYR A 202      -6.513   2.952  14.671  1.00 91.53           O
ATOM   3001  HH  TYR A 202      -7.068   3.281  13.907  1.00 91.53           H
ATOM   3002  HN  TYR A 202      -6.304   5.393  20.469  1.00 91.53           H
ATOM   3003  N   PRO A 203      -9.747   7.727  21.072  1.00 85.49           N
ATOM   3004  CA  PRO A 203     -10.410   8.272  22.260  1.00 85.49           C
ATOM   3005  C   PRO A 203     -11.205   7.217  23.012  1.00 85.49           C
ATOM   3006  O   PRO A 203     -11.699   6.263  22.413  1.00 85.49           O
ATOM   3007  HA  PRO A 203      -9.668   8.631  22.973  1.00 85.49           H
ATOM   3008  CB  PRO A 203     -11.315   9.371  21.698  1.00 85.49           C
ATOM   3009 1HB  PRO A 203     -12.229   9.476  22.283  1.00 85.49           H
ATOM   3010 2HB  PRO A 203     -10.819  10.342  21.706  1.00 85.49           H
ATOM   3011  CG  PRO A 203     -11.605   8.911  20.298  1.00 85.49           C
ATOM   3012 1HG  PRO A 203     -12.445   8.216  20.277  1.00 85.49           H
ATOM   3013 2HG  PRO A 203     -11.871   9.750  19.655  1.00 85.49           H
ATOM   3014  CD  PRO A 203     -10.343   8.249  19.829  1.00 85.49           C
ATOM   3015 1HD  PRO A 203     -10.550   7.450  19.117  1.00 85.49           H
ATOM   3016 2HD  PRO A 203      -9.679   8.956  19.331  1.00 85.49           H
ATOM   3017  N   SER A 204     -11.308   7.418  24.317  1.00 76.54           N
ATOM   3018  CA  SER A 204     -11.664   6.334  25.216  1.00 76.54           C
ATOM   3019  C   SER A 204     -13.070   5.825  24.892  1.00 76.54           C
ATOM   3020  O   SER A 204     -13.328   4.624  24.950  1.00 76.54           O
ATOM   3021  HA  SER A 204     -10.924   5.554  25.035  1.00 76.54           H
ATOM   3022  CB  SER A 204     -11.585   6.780  26.677  1.00 76.54           C
ATOM   3023 1HB  SER A 204     -11.986   5.996  27.318  1.00 76.54           H
ATOM   3024 2HB  SER A 204     -10.540   6.918  26.958  1.00 76.54           H
ATOM   3025  OG  SER A 204     -12.300   7.991  26.905  1.00 76.54           O
ATOM   3026  HG  SER A 204     -13.278   7.800  26.992  1.00 76.54           H
ATOM   3027  HN  SER A 204     -11.153   8.301  24.761  1.00 76.54           H
ATOM   3028  N   ASP A 205     -13.942   6.765  24.557  1.00 71.02           N
ATOM   3029  CA  ASP A 205     -15.372   6.523  24.641  1.00 71.02           C
ATOM   3030  C   ASP A 205     -15.752   5.398  23.676  1.00 71.02           C
ATOM   3031  O   ASP A 205     -16.514   4.501  24.032  1.00 71.02           O
ATOM   3032  HA  ASP A 205     -15.558   6.260  25.682  1.00 71.02           H
ATOM   3033  CB  ASP A 205     -16.166   7.771  24.248  1.00 71.02           C
ATOM   3034 1HB  ASP A 205     -15.858   8.106  23.258  1.00 71.02           H
ATOM   3035 2HB  ASP A 205     -17.226   7.527  24.187  1.00 71.02           H
ATOM   3036  CG  ASP A 205     -15.953   8.898  25.262  1.00 71.02           C
ATOM   3037  OD1 ASP A 205     -15.407   8.592  26.344  1.00 71.02           O
ATOM   3038  OD2 ASP A 205     -16.342  10.039  24.931  1.00 71.02           O
ATOM   3039  HN  ASP A 205     -13.685   7.677  24.235  1.00 71.02           H
ATOM   3040  N   GLU A 206     -15.203   5.483  22.473  1.00 74.36           N
ATOM   3041  CA  GLU A 206     -15.520   4.516  21.436  1.00 74.36           C
ATOM   3042  C   GLU A 206     -14.235   3.964  20.815  1.00 74.36           C
ATOM   3043  O   GLU A 206     -14.217   3.599  19.640  1.00 74.36           O
ATOM   3044  HA  GLU A 206     -16.060   3.716  21.942  1.00 74.36           H
ATOM   3045  CB  GLU A 206     -16.424   5.135  20.368  1.00 74.36           C
ATOM   3046 1HB  GLU A 206     -15.975   6.055  19.994  1.00 74.36           H
ATOM   3047 2HB  GLU A 206     -16.621   4.403  19.584  1.00 74.36           H
ATOM   3048  CG  GLU A 206     -17.785   5.514  20.954  1.00 74.36           C
ATOM   3049 1HG  GLU A 206     -18.004   4.881  21.814  1.00 74.36           H
ATOM   3050 2HG  GLU A 206     -17.756   6.542  21.314  1.00 74.36           H
ATOM   3051  CD  GLU A 206     -18.893   5.364  19.910  1.00 74.36           C
ATOM   3052  OE1 GLU A 206     -19.910   4.721  20.249  1.00 74.36           O
ATOM   3053  OE2 GLU A 206     -18.698   5.896  18.795  1.00 74.36           O
ATOM   3054  HN  GLU A 206     -14.554   6.195  22.203  1.00 74.36           H
ATOM   3055  N   SER A 207     -13.192   3.921  21.630  1.00 86.89           N
ATOM   3056  CA  SER A 207     -11.867   3.594  21.134  1.00 86.89           C
ATOM   3057  C   SER A 207     -11.913   2.287  20.339  1.00 86.89           C
ATOM   3058  O   SER A 207     -11.356   2.201  19.246  1.00 86.89           O
ATOM   3059  HA  SER A 207     -11.588   4.426  20.486  1.00 86.89           H
ATOM   3060  CB  SER A 207     -10.860   3.483  22.281  1.00 86.89           C
ATOM   3061 1HB  SER A 207      -9.906   3.127  21.893  1.00 86.89           H
ATOM   3062 2HB  SER A 207     -10.683   4.471  22.705  1.00 86.89           H
ATOM   3063  OG  SER A 207     -11.314   2.602  23.305  1.00 86.89           O
ATOM   3064  HG  SER A 207     -10.751   2.712  24.124  1.00 86.89           H
ATOM   3065  HN  SER A 207     -13.242   4.104  22.612  1.00 86.89           H
ATOM   3066  N   THR A 208     -12.582   1.302  20.920  1.00 87.12           N
ATOM   3067  CA  THR A 208     -12.607  -0.030  20.341  1.00 87.12           C
ATOM   3068  C   THR A 208     -13.307  -0.007  18.980  1.00 87.12           C
ATOM   3069  O   THR A 208     -12.817  -0.593  18.016  1.00 87.12           O
ATOM   3070  HA  THR A 208     -11.579  -0.347  20.166  1.00 87.12           H
ATOM   3071  CB  THR A 208     -13.268  -0.972  21.348  1.00 87.12           C
ATOM   3072  HB  THR A 208     -14.335  -0.764  21.434  1.00 87.12           H
ATOM   3073  OG1 THR A 208     -12.509  -0.793  22.541  1.00 87.12           O
ATOM   3074  HG1 THR A 208     -11.550  -1.019  22.373  1.00 87.12           H
ATOM   3075  CG2 THR A 208     -13.063  -2.446  20.994  1.00 87.12           C
ATOM   3076 1HG2 THR A 208     -11.996  -2.670  20.975  1.00 87.12           H
ATOM   3077 2HG2 THR A 208     -13.494  -2.648  20.013  1.00 87.12           H
ATOM   3078 3HG2 THR A 208     -13.552  -3.071  21.741  1.00 87.12           H
ATOM   3079  HN  THR A 208     -13.101   1.403  21.770  1.00 87.12           H
ATOM   3080  N   LYS A 209     -14.441   0.677  18.946  1.00 82.74           N
ATOM   3081  CA  LYS A 209     -15.234   0.749  17.731  1.00 82.74           C
ATOM   3082  C   LYS A 209     -14.408   1.410  16.625  1.00 82.74           C
ATOM   3083  O   LYS A 209     -14.386   0.932  15.492  1.00 82.74           O
ATOM   3084  HA  LYS A 209     -15.462  -0.273  17.427  1.00 82.74           H
ATOM   3085  CB  LYS A 209     -16.568   1.449  18.002  1.00 82.74           C
ATOM   3086 1HB  LYS A 209     -16.387   2.415  18.473  1.00 82.74           H
ATOM   3087 2HB  LYS A 209     -17.079   1.645  17.059  1.00 82.74           H
ATOM   3088  CG  LYS A 209     -17.461   0.595  18.905  1.00 82.74           C
ATOM   3089 1HG  LYS A 209     -17.555  -0.407  18.486  1.00 82.74           H
ATOM   3090 2HG  LYS A 209     -16.997   0.488  19.885  1.00 82.74           H
ATOM   3091  CD  LYS A 209     -18.848   1.222  19.055  1.00 82.74           C
ATOM   3092 1HD  LYS A 209     -18.749   2.291  19.248  1.00 82.74           H
ATOM   3093 2HD  LYS A 209     -19.402   1.117  18.123  1.00 82.74           H
ATOM   3094  CE  LYS A 209     -19.627   0.564  20.196  1.00 82.74           C
ATOM   3095 1HE  LYS A 209     -19.971  -0.423  19.886  1.00 82.74           H
ATOM   3096 2HE  LYS A 209     -18.972   0.418  21.054  1.00 82.74           H
ATOM   3097  NZ  LYS A 209     -20.785   1.400  20.584  1.00 82.74           N
ATOM   3098 1HZ  LYS A 209     -21.259   0.976  21.373  1.00 82.74           H
ATOM   3099 2HZ  LYS A 209     -20.461   2.326  20.841  1.00 82.74           H
ATOM   3100 3HZ  LYS A 209     -21.427   1.471  19.802  1.00 82.74           H
ATOM   3101  HN  LYS A 209     -14.818   1.174  19.727  1.00 82.74           H
ATOM   3102  N   LEU A 210     -13.748   2.498  16.994  1.00 89.24           N
ATOM   3103  CA  LEU A 210     -13.045   3.313  16.018  1.00 89.24           C
ATOM   3104  C   LEU A 210     -11.912   2.494  15.397  1.00 89.24           C
ATOM   3105  O   LEU A 210     -11.769   2.452  14.177  1.00 89.24           O
ATOM   3106  HA  LEU A 210     -13.756   3.569  15.233  1.00 89.24           H
ATOM   3107  CB  LEU A 210     -12.580   4.626  16.652  1.00 89.24           C
ATOM   3108 1HB  LEU A 210     -13.421   5.066  17.188  1.00 89.24           H
ATOM   3109 2HB  LEU A 210     -11.815   4.396  17.394  1.00 89.24           H
ATOM   3110  CG  LEU A 210     -12.018   5.674  15.690  1.00 89.24           C
ATOM   3111  HG  LEU A 210     -11.221   5.212  15.108  1.00 89.24           H
ATOM   3112  CD1 LEU A 210     -13.089   6.138  14.700  1.00 89.24           C
ATOM   3113 1HD1 LEU A 210     -13.442   5.285  14.120  1.00 89.24           H
ATOM   3114 2HD1 LEU A 210     -13.924   6.576  15.246  1.00 89.24           H
ATOM   3115 3HD1 LEU A 210     -12.663   6.883  14.027  1.00 89.24           H
ATOM   3116  CD2 LEU A 210     -11.399   6.845  16.455  1.00 89.24           C
ATOM   3117 1HD2 LEU A 210     -12.160   7.315  17.078  1.00 89.24           H
ATOM   3118 2HD2 LEU A 210     -10.588   6.480  17.084  1.00 89.24           H
ATOM   3119 3HD2 LEU A 210     -11.008   7.576  15.746  1.00 89.24           H
ATOM   3120  HN  LEU A 210     -13.689   2.824  17.938  1.00 89.24           H
ATOM   3121  N   LYS A 211     -11.135   1.865  16.267  1.00 93.74           N
ATOM   3122  CA  LYS A 211     -10.013   1.057  15.819  1.00 93.74           C
ATOM   3123  C   LYS A 211     -10.518  -0.023  14.860  1.00 93.74           C
ATOM   3124  O   LYS A 211      -9.969  -0.200  13.774  1.00 93.74           O
ATOM   3125  HA  LYS A 211      -9.335   1.713  15.274  1.00 93.74           H
ATOM   3126  CB  LYS A 211      -9.240   0.502  17.018  1.00 93.74           C
ATOM   3127 1HB  LYS A 211      -8.863   1.325  17.625  1.00 93.74           H
ATOM   3128 2HB  LYS A 211      -9.911  -0.079  17.651  1.00 93.74           H
ATOM   3129  CG  LYS A 211      -8.074  -0.376  16.560  1.00 93.74           C
ATOM   3130 1HG  LYS A 211      -8.458  -1.305  16.138  1.00 93.74           H
ATOM   3131 2HG  LYS A 211      -7.522   0.130  15.768  1.00 93.74           H
ATOM   3132  CD  LYS A 211      -7.133  -0.689  17.725  1.00 93.74           C
ATOM   3133 1HD  LYS A 211      -6.779   0.240  18.171  1.00 93.74           H
ATOM   3134 2HD  LYS A 211      -7.676  -1.228  18.501  1.00 93.74           H
ATOM   3135  CE  LYS A 211      -5.940  -1.524  17.256  1.00 93.74           C
ATOM   3136 1HE  LYS A 211      -6.282  -2.506  16.927  1.00 93.74           H
ATOM   3137 2HE  LYS A 211      -5.469  -1.047  16.397  1.00 93.74           H
ATOM   3138  NZ  LYS A 211      -4.953  -1.677  18.348  1.00 93.74           N
ATOM   3139 1HZ  LYS A 211      -4.249  -2.354  18.076  1.00 93.74           H
ATOM   3140 2HZ  LYS A 211      -4.509  -0.783  18.530  1.00 93.74           H
ATOM   3141 3HZ  LYS A 211      -5.424  -1.997  19.187  1.00 93.74           H
ATOM   3142  HN  LYS A 211     -11.261   1.900  17.258  1.00 93.74           H
ATOM   3143  N   SER A 212     -11.559  -0.718  15.297  1.00 91.21           N
ATOM   3144  CA  SER A 212     -12.094  -1.828  14.528  1.00 91.21           C
ATOM   3145  C   SER A 212     -12.565  -1.336  13.158  1.00 91.21           C
ATOM   3146  O   SER A 212     -12.351  -2.004  12.147  1.00 91.21           O
ATOM   3147  HA  SER A 212     -11.266  -2.529  14.419  1.00 91.21           H
ATOM   3148  CB  SER A 212     -13.244  -2.510  15.271  1.00 91.21           C
ATOM   3149 1HB  SER A 212     -14.048  -1.792  15.432  1.00 91.21           H
ATOM   3150 2HB  SER A 212     -13.650  -3.311  14.654  1.00 91.21           H
ATOM   3151  OG  SER A 212     -12.827  -3.043  16.526  1.00 91.21           O
ATOM   3152  HG  SER A 212     -12.964  -2.365  17.248  1.00 91.21           H
ATOM   3153  HN  SER A 212     -12.033  -0.533  16.158  1.00 91.21           H
ATOM   3154  N   ALA A 213     -13.198  -0.173  13.168  1.00 94.35           N
ATOM   3155  CA  ALA A 213     -13.728   0.402  11.943  1.00 94.35           C
ATOM   3156  C   ALA A 213     -12.571   0.740  11.001  1.00 94.35           C
ATOM   3157  O   ALA A 213     -12.616   0.415   9.815  1.00 94.35           O
ATOM   3158  HA  ALA A 213     -14.362  -0.349  11.471  1.00 94.35           H
ATOM   3159  CB  ALA A 213     -14.582   1.626  12.280  1.00 94.35           C
ATOM   3160 1HB  ALA A 213     -15.406   1.327  12.927  1.00 94.35           H
ATOM   3161 2HB  ALA A 213     -13.968   2.367  12.793  1.00 94.35           H
ATOM   3162 3HB  ALA A 213     -14.979   2.056  11.361  1.00 94.35           H
ATOM   3163  HN  ALA A 213     -13.351   0.374  13.991  1.00 94.35           H
ATOM   3164  N   VAL A 214     -11.561   1.387  11.564  1.00 92.77           N
ATOM   3165  CA  VAL A 214     -10.427   1.835  10.775  1.00 92.77           C
ATOM   3166  C   VAL A 214      -9.760   0.627  10.115  1.00 92.77           C
ATOM   3167  O   VAL A 214      -9.423   0.667   8.933  1.00 92.77           O
ATOM   3168  HA  VAL A 214     -10.808   2.494   9.995  1.00 92.77           H
ATOM   3169  CB  VAL A 214      -9.467   2.644  11.650  1.00 92.77           C
ATOM   3170  HB  VAL A 214      -9.260   2.060  12.548  1.00 92.77           H
ATOM   3171  CG1 VAL A 214      -8.139   2.885  10.930  1.00 92.77           C
ATOM   3172 1HG1 VAL A 214      -7.675   1.928  10.694  1.00 92.77           H
ATOM   3173 2HG1 VAL A 214      -8.321   3.438  10.008  1.00 92.77           H
ATOM   3174 3HG1 VAL A 214      -7.476   3.462  11.575  1.00 92.77           H
ATOM   3175  CG2 VAL A 214     -10.103   3.965  12.086  1.00 92.77           C
ATOM   3176 1HG2 VAL A 214     -10.353   4.556  11.204  1.00 92.77           H
ATOM   3177 2HG2 VAL A 214     -11.010   3.762  12.656  1.00 92.77           H
ATOM   3178 3HG2 VAL A 214      -9.400   4.520  12.707  1.00 92.77           H
ATOM   3179  HN  VAL A 214     -11.511   1.605  12.539  1.00 92.77           H
ATOM   3180  N   LEU A 215      -9.590  -0.421  10.909  1.00 92.33           N
ATOM   3181  CA  LEU A 215      -8.892  -1.607  10.443  1.00 92.33           C
ATOM   3182  C   LEU A 215      -9.732  -2.298   9.366  1.00 92.33           C
ATOM   3183  O   LEU A 215      -9.202  -2.732   8.344  1.00 92.33           O
ATOM   3184  HA  LEU A 215      -7.955  -1.279   9.992  1.00 92.33           H
ATOM   3185  CB  LEU A 215      -8.534  -2.515  11.621  1.00 92.33           C
ATOM   3186 1HB  LEU A 215      -9.431  -2.672  12.219  1.00 92.33           H
ATOM   3187 2HB  LEU A 215      -8.240  -3.489  11.227  1.00 92.33           H
ATOM   3188  CG  LEU A 215      -7.421  -2.012  12.542  1.00 92.33           C
ATOM   3189  HG  LEU A 215      -7.733  -1.057  12.964  1.00 92.33           H
ATOM   3190  CD1 LEU A 215      -7.200  -2.973  13.711  1.00 92.33           C
ATOM   3191 1HD1 LEU A 215      -8.120  -3.059  14.290  1.00 92.33           H
ATOM   3192 2HD1 LEU A 215      -6.919  -3.954  13.328  1.00 92.33           H
ATOM   3193 3HD1 LEU A 215      -6.404  -2.591  14.350  1.00 92.33           H
ATOM   3194  CD2 LEU A 215      -6.132  -1.759  11.757  1.00 92.33           C
ATOM   3195 1HD2 LEU A 215      -5.804  -2.686  11.288  1.00 92.33           H
ATOM   3196 2HD2 LEU A 215      -6.316  -1.008  10.988  1.00 92.33           H
ATOM   3197 3HD2 LEU A 215      -5.357  -1.401  12.436  1.00 92.33           H
ATOM   3198  HN  LEU A 215      -9.919  -0.468  11.852  1.00 92.33           H
ATOM   3199  N   THR A 216     -11.027  -2.379   9.633  1.00 91.79           N
ATOM   3200  CA  THR A 216     -11.938  -3.049   8.721  1.00 91.79           C
ATOM   3201  C   THR A 216     -11.904  -2.380   7.345  1.00 91.79           C
ATOM   3202  O   THR A 216     -11.820  -3.058   6.323  1.00 91.79           O
ATOM   3203  HA  THR A 216     -11.597  -4.075   8.586  1.00 91.79           H
ATOM   3204  CB  THR A 216     -13.328  -3.053   9.360  1.00 91.79           C
ATOM   3205  HB  THR A 216     -13.707  -2.038   9.475  1.00 91.79           H
ATOM   3206  OG1 THR A 216     -13.152  -3.785  10.570  1.00 91.79           O
ATOM   3207  HG1 THR A 216     -13.143  -3.160  11.350  1.00 91.79           H
ATOM   3208  CG2 THR A 216     -14.336  -3.886   8.564  1.00 91.79           C
ATOM   3209 1HG2 THR A 216     -13.990  -4.918   8.507  1.00 91.79           H
ATOM   3210 2HG2 THR A 216     -14.430  -3.478   7.558  1.00 91.79           H
ATOM   3211 3HG2 THR A 216     -15.306  -3.855   9.061  1.00 91.79           H
ATOM   3212  HN  THR A 216     -11.454  -1.997  10.453  1.00 91.79           H
ATOM   3213  N   LEU A 217     -11.971  -1.057   7.364  1.00 88.84           N
ATOM   3214  CA  LEU A 217     -11.944  -0.288   6.132  1.00 88.84           C
ATOM   3215  C   LEU A 217     -10.656  -0.603   5.367  1.00 88.84           C
ATOM   3216  O   LEU A 217     -10.670  -0.721   4.143  1.00 88.84           O
ATOM   3217  HA  LEU A 217     -12.792  -0.611   5.527  1.00 88.84           H
ATOM   3218  CB  LEU A 217     -12.137   1.201   6.424  1.00 88.84           C
ATOM   3219 1HB  LEU A 217     -12.284   1.324   7.497  1.00 88.84           H
ATOM   3220 2HB  LEU A 217     -11.216   1.724   6.167  1.00 88.84           H
ATOM   3221  CG  LEU A 217     -13.298   1.883   5.697  1.00 88.84           C
ATOM   3222  HG  LEU A 217     -13.758   1.154   5.030  1.00 88.84           H
ATOM   3223  CD1 LEU A 217     -14.374   2.335   6.685  1.00 88.84           C
ATOM   3224 1HD1 LEU A 217     -14.760   1.470   7.224  1.00 88.84           H
ATOM   3225 2HD1 LEU A 217     -13.943   3.042   7.394  1.00 88.84           H
ATOM   3226 3HD1 LEU A 217     -15.187   2.816   6.142  1.00 88.84           H
ATOM   3227  CD2 LEU A 217     -12.797   3.037   4.827  1.00 88.84           C
ATOM   3228 1HD2 LEU A 217     -12.296   3.775   5.454  1.00 88.84           H
ATOM   3229 2HD2 LEU A 217     -12.095   2.655   4.085  1.00 88.84           H
ATOM   3230 3HD2 LEU A 217     -13.642   3.504   4.321  1.00 88.84           H
ATOM   3231  HN  LEU A 217     -12.041  -0.512   8.200  1.00 88.84           H
ATOM   3232  N   LYS A 218      -9.574  -0.730   6.121  1.00 86.09           N
ATOM   3233  CA  LYS A 218      -8.267  -0.945   5.524  1.00 86.09           C
ATOM   3234  C   LYS A 218      -8.259  -2.292   4.798  1.00 86.09           C
ATOM   3235  O   LYS A 218      -7.743  -2.399   3.687  1.00 86.09           O
ATOM   3236  HA  LYS A 218      -8.110  -0.156   4.789  1.00 86.09           H
ATOM   3237  CB  LYS A 218      -7.167  -0.808   6.579  1.00 86.09           C
ATOM   3238 1HB  LYS A 218      -7.328   0.099   7.161  1.00 86.09           H
ATOM   3239 2HB  LYS A 218      -7.219  -1.646   7.274  1.00 86.09           H
ATOM   3240  CG  LYS A 218      -5.784  -0.764   5.926  1.00 86.09           C
ATOM   3241 1HG  LYS A 218      -5.623  -1.672   5.346  1.00 86.09           H
ATOM   3242 2HG  LYS A 218      -5.734   0.073   5.229  1.00 86.09           H
ATOM   3243  CD  LYS A 218      -4.685  -0.623   6.980  1.00 86.09           C
ATOM   3244 1HD  LYS A 218      -4.820   0.308   7.530  1.00 86.09           H
ATOM   3245 2HD  LYS A 218      -4.763  -1.434   7.704  1.00 86.09           H
ATOM   3246  CE  LYS A 218      -3.299  -0.642   6.333  1.00 86.09           C
ATOM   3247 1HE  LYS A 218      -3.194  -1.530   5.709  1.00 86.09           H
ATOM   3248 2HE  LYS A 218      -3.184   0.222   5.678  1.00 86.09           H
ATOM   3249  NZ  LYS A 218      -2.242  -0.629   7.369  1.00 86.09           N
ATOM   3250 1HZ  LYS A 218      -1.335  -0.732   6.928  1.00 86.09           H
ATOM   3251 2HZ  LYS A 218      -2.275   0.249   7.874  1.00 86.09           H
ATOM   3252 3HZ  LYS A 218      -2.393  -1.397   8.015  1.00 86.09           H
ATOM   3253  HN  LYS A 218      -9.581  -0.688   7.120  1.00 86.09           H
ATOM   3254  N   VAL A 219      -8.836  -3.287   5.457  1.00 91.02           N
ATOM   3255  CA  VAL A 219      -8.827  -4.640   4.927  1.00 91.02           C
ATOM   3256  C   VAL A 219      -9.709  -4.699   3.678  1.00 91.02           C
ATOM   3257  O   VAL A 219      -9.309  -5.257   2.657  1.00 91.02           O
ATOM   3258  HA  VAL A 219      -7.801  -4.875   4.643  1.00 91.02           H
ATOM   3259  CB  VAL A 219      -9.258  -5.629   6.011  1.00 91.02           C
ATOM   3260  HB  VAL A 219     -10.217  -5.295   6.408  1.00 91.02           H
ATOM   3261  CG1 VAL A 219      -9.453  -7.031   5.429  1.00 91.02           C
ATOM   3262 1HG1 VAL A 219     -10.222  -7.000   4.658  1.00 91.02           H
ATOM   3263 2HG1 VAL A 219      -8.515  -7.376   4.993  1.00 91.02           H
ATOM   3264 3HG1 VAL A 219      -9.759  -7.714   6.221  1.00 91.02           H
ATOM   3265  CG2 VAL A 219      -8.254  -5.650   7.165  1.00 91.02           C
ATOM   3266 1HG2 VAL A 219      -7.275  -5.947   6.790  1.00 91.02           H
ATOM   3267 2HG2 VAL A 219      -8.187  -4.655   7.606  1.00 91.02           H
ATOM   3268 3HG2 VAL A 219      -8.584  -6.361   7.922  1.00 91.02           H
ATOM   3269  HN  VAL A 219      -9.302  -3.180   6.335  1.00 91.02           H
ATOM   3270  N   ILE A 220     -10.893  -4.118   3.801  1.00 90.99           N
ATOM   3271  CA  ILE A 220     -11.886  -4.211   2.744  1.00 90.99           C
ATOM   3272  C   ILE A 220     -11.353  -3.520   1.487  1.00 90.99           C
ATOM   3273  O   ILE A 220     -11.270  -4.134   0.425  1.00 90.99           O
ATOM   3274  HA  ILE A 220     -12.029  -5.268   2.522  1.00 90.99           H
ATOM   3275  CB  ILE A 220     -13.232  -3.663   3.223  1.00 90.99           C
ATOM   3276  HB  ILE A 220     -13.059  -2.693   3.690  1.00 90.99           H
ATOM   3277  CG1 ILE A 220     -13.847  -4.574   4.288  1.00 90.99           C
ATOM   3278 1HG1 ILE A 220     -14.058  -5.552   3.857  1.00 90.99           H
ATOM   3279 2HG1 ILE A 220     -13.131  -4.729   5.096  1.00 90.99           H
ATOM   3280  CG2 ILE A 220     -14.182  -3.435   2.046  1.00 90.99           C
ATOM   3281 1HG2 ILE A 220     -13.739  -2.718   1.355  1.00 90.99           H
ATOM   3282 2HG2 ILE A 220     -14.353  -4.380   1.529  1.00 90.99           H
ATOM   3283 3HG2 ILE A 220     -15.131  -3.046   2.414  1.00 90.99           H
ATOM   3284  CD1 ILE A 220     -15.135  -3.969   4.849  1.00 90.99           C
ATOM   3285 1HD1 ILE A 220     -14.915  -3.001   5.301  1.00 90.99           H
ATOM   3286 2HD1 ILE A 220     -15.856  -3.837   4.043  1.00 90.99           H
ATOM   3287 3HD1 ILE A 220     -15.551  -4.636   5.604  1.00 90.99           H
ATOM   3288  HN  ILE A 220     -11.177  -3.591   4.602  1.00 90.99           H
ATOM   3289  N   LEU A 221     -11.006  -2.251   1.650  1.00 90.01           N
ATOM   3290  CA  LEU A 221     -10.665  -1.417   0.511  1.00 90.01           C
ATOM   3291  C   LEU A 221      -9.227  -1.711   0.080  1.00 90.01           C
ATOM   3292  O   LEU A 221      -8.867  -1.503  -1.077  1.00 90.01           O
ATOM   3293  HA  LEU A 221     -11.333  -1.690  -0.306  1.00 90.01           H
ATOM   3294  CB  LEU A 221     -10.922   0.057   0.831  1.00 90.01           C
ATOM   3295 1HB  LEU A 221     -10.341   0.323   1.714  1.00 90.01           H
ATOM   3296 2HB  LEU A 221     -10.541   0.659   0.006  1.00 90.01           H
ATOM   3297  CG  LEU A 221     -12.381   0.446   1.078  1.00 90.01           C
ATOM   3298  HG  LEU A 221     -12.750  -0.134   1.924  1.00 90.01           H
ATOM   3299  CD1 LEU A 221     -12.497   1.924   1.458  1.00 90.01           C
ATOM   3300 1HD1 LEU A 221     -11.926   2.111   2.367  1.00 90.01           H
ATOM   3301 2HD1 LEU A 221     -12.104   2.539   0.649  1.00 90.01           H
ATOM   3302 3HD1 LEU A 221     -13.545   2.174   1.628  1.00 90.01           H
ATOM   3303  CD2 LEU A 221     -13.254   0.094  -0.128  1.00 90.01           C
ATOM   3304 1HD2 LEU A 221     -12.894   0.629  -1.006  1.00 90.01           H
ATOM   3305 2HD2 LEU A 221     -13.204  -0.980  -0.311  1.00 90.01           H
ATOM   3306 3HD2 LEU A 221     -14.286   0.381   0.075  1.00 90.01           H
ATOM   3307  HN  LEU A 221     -10.957  -1.795   2.538  1.00 90.01           H
ATOM   3308  N   GLY A 222      -8.444  -2.192   1.035  1.00 88.67           N
ATOM   3309  CA  GLY A 222      -7.014  -2.339   0.826  1.00 88.67           C
ATOM   3310  C   GLY A 222      -6.698  -3.648   0.099  1.00 88.67           C
ATOM   3311  O   GLY A 222      -5.671  -3.758  -0.570  1.00 88.67           O
ATOM   3312 1HA  GLY A 222      -6.638  -1.497   0.246  1.00 88.67           H
ATOM   3313 2HA  GLY A 222      -6.498  -2.320   1.786  1.00 88.67           H
ATOM   3314  HN  GLY A 222      -8.771  -2.477   1.936  1.00 88.67           H
ATOM   3315  N   PHE A 223      -7.600  -4.606   0.253  1.00 83.13           N
ATOM   3316  CA  PHE A 223      -7.350  -5.953  -0.230  1.00 83.13           C
ATOM   3317  C   PHE A 223      -8.562  -6.497  -0.989  1.00 83.13           C
ATOM   3318  O   PHE A 223      -8.499  -6.705  -2.200  1.00 83.13           O
ATOM   3319  HA  PHE A 223      -6.495  -5.902  -0.904  1.00 83.13           H
ATOM   3320  CB  PHE A 223      -7.098  -6.830   0.998  1.00 83.13           C
ATOM   3321 1HB  PHE A 223      -6.295  -6.388   1.588  1.00 83.13           H
ATOM   3322 2HB  PHE A 223      -7.991  -6.829   1.622  1.00 83.13           H
ATOM   3323  CG  PHE A 223      -6.728  -8.277   0.664  1.00 83.13           C
ATOM   3324  CD1 PHE A 223      -7.575  -9.288   0.995  1.00 83.13           C
ATOM   3325  HD1 PHE A 223      -8.517  -9.068   1.497  1.00 83.13           H
ATOM   3326  CD2 PHE A 223      -5.553  -8.552   0.037  1.00 83.13           C
ATOM   3327  HD2 PHE A 223      -4.874  -7.741  -0.228  1.00 83.13           H
ATOM   3328  CE1 PHE A 223      -7.233 -10.631   0.686  1.00 83.13           C
ATOM   3329  HE1 PHE A 223      -7.911 -11.442   0.951  1.00 83.13           H
ATOM   3330  CE2 PHE A 223      -5.210  -9.895  -0.272  1.00 83.13           C
ATOM   3331  HE2 PHE A 223      -4.269 -10.115  -0.775  1.00 83.13           H
ATOM   3332  CZ  PHE A 223      -6.057 -10.906   0.059  1.00 83.13           C
ATOM   3333  HZ  PHE A 223      -5.794 -11.937  -0.179  1.00 83.13           H
ATOM   3334  HN  PHE A 223      -8.485  -4.474   0.698  1.00 83.13           H
ATOM   3335  N   PHE A 224      -9.639  -6.710  -0.247  1.00 84.95           N
ATOM   3336  CA  PHE A 224     -10.736  -7.527  -0.737  1.00 84.95           C
ATOM   3337  C   PHE A 224     -11.309  -6.953  -2.034  1.00 84.95           C
ATOM   3338  O   PHE A 224     -11.423  -7.661  -3.033  1.00 84.95           O
ATOM   3339  HA  PHE A 224     -10.339  -8.523  -0.927  1.00 84.95           H
ATOM   3340  CB  PHE A 224     -11.824  -7.507   0.340  1.00 84.95           C
ATOM   3341 1HB  PHE A 224     -11.837  -6.524   0.810  1.00 84.95           H
ATOM   3342 2HB  PHE A 224     -12.794  -7.645  -0.137  1.00 84.95           H
ATOM   3343  CG  PHE A 224     -11.647  -8.573   1.423  1.00 84.95           C
ATOM   3344  CD1 PHE A 224     -11.921  -9.875   1.146  1.00 84.95           C
ATOM   3345  HD1 PHE A 224     -12.267 -10.160   0.152  1.00 84.95           H
ATOM   3346  CD2 PHE A 224     -11.215  -8.217   2.663  1.00 84.95           C
ATOM   3347  HD2 PHE A 224     -10.995  -7.173   2.884  1.00 84.95           H
ATOM   3348  CE1 PHE A 224     -11.757 -10.865   2.151  1.00 84.95           C
ATOM   3349  HE1 PHE A 224     -11.977 -11.909   1.930  1.00 84.95           H
ATOM   3350  CE2 PHE A 224     -11.051  -9.206   3.668  1.00 84.95           C
ATOM   3351  HE2 PHE A 224     -10.705  -8.921   4.662  1.00 84.95           H
ATOM   3352  CZ  PHE A 224     -11.325 -10.509   3.391  1.00 84.95           C
ATOM   3353  HZ  PHE A 224     -11.199 -11.269   4.163  1.00 84.95           H
ATOM   3354  HN  PHE A 224      -9.767  -6.338   0.673  1.00 84.95           H
ATOM   3355  N   LEU A 225     -11.655  -5.675  -1.977  1.00 89.84           N
ATOM   3356  CA  LEU A 225     -12.288  -5.020  -3.109  1.00 89.84           C
ATOM   3357  C   LEU A 225     -11.357  -5.093  -4.321  1.00 89.84           C
ATOM   3358  O   LEU A 225     -11.742  -5.602  -5.373  1.00 89.84           O
ATOM   3359  HA  LEU A 225     -13.199  -5.572  -3.339  1.00 89.84           H
ATOM   3360  CB  LEU A 225     -12.704  -3.595  -2.739  1.00 89.84           C
ATOM   3361 1HB  LEU A 225     -13.394  -3.646  -1.896  1.00 89.84           H
ATOM   3362 2HB  LEU A 225     -11.820  -3.057  -2.395  1.00 89.84           H
ATOM   3363  CG  LEU A 225     -13.363  -2.778  -3.852  1.00 89.84           C
ATOM   3364  HG  LEU A 225     -12.777  -2.907  -4.762  1.00 89.84           H
ATOM   3365  CD1 LEU A 225     -14.774  -3.290  -4.146  1.00 89.84           C
ATOM   3366 1HD1 LEU A 225     -14.725  -4.332  -4.460  1.00 89.84           H
ATOM   3367 2HD1 LEU A 225     -15.384  -3.210  -3.246  1.00 89.84           H
ATOM   3368 3HD1 LEU A 225     -15.219  -2.691  -4.941  1.00 89.84           H
ATOM   3369  CD2 LEU A 225     -13.352  -1.285  -3.516  1.00 89.84           C
ATOM   3370 1HD2 LEU A 225     -13.900  -1.118  -2.589  1.00 89.84           H
ATOM   3371 2HD2 LEU A 225     -12.323  -0.947  -3.396  1.00 89.84           H
ATOM   3372 3HD2 LEU A 225     -13.827  -0.728  -4.324  1.00 89.84           H
ATOM   3373  HN  LEU A 225     -11.509  -5.092  -1.178  1.00 89.84           H
ATOM   3374  N   PRO A 226     -10.122  -4.589  -4.198  1.00 89.92           N
ATOM   3375  CA  PRO A 226      -9.172  -4.637  -5.312  1.00 89.92           C
ATOM   3376  C   PRO A 226      -9.009  -6.041  -5.871  1.00 89.92           C
ATOM   3377  O   PRO A 226      -9.009  -6.233  -7.086  1.00 89.92           O
ATOM   3378  HA  PRO A 226      -9.543  -4.040  -6.146  1.00 89.92           H
ATOM   3379  CB  PRO A 226      -7.871  -4.113  -4.702  1.00 89.92           C
ATOM   3380 1HB  PRO A 226      -7.254  -4.924  -4.315  1.00 89.92           H
ATOM   3381 2HB  PRO A 226      -7.269  -3.580  -5.438  1.00 89.92           H
ATOM   3382  CG  PRO A 226      -8.349  -3.188  -3.589  1.00 89.92           C
ATOM   3383 1HG  PRO A 226      -7.572  -3.014  -2.845  1.00 89.92           H
ATOM   3384 2HG  PRO A 226      -8.633  -2.208  -3.972  1.00 89.92           H
ATOM   3385  CD  PRO A 226      -9.537  -3.940  -3.010  1.00 89.92           C
ATOM   3386 1HD  PRO A 226      -9.227  -4.673  -2.265  1.00 89.92           H
ATOM   3387 2HD  PRO A 226     -10.241  -3.269  -2.519  1.00 89.92           H
ATOM   3388  N   PHE A 227      -8.872  -6.993  -4.960  1.00 85.14           N
ATOM   3389  CA  PHE A 227      -8.560  -8.359  -5.347  1.00 85.14           C
ATOM   3390  C   PHE A 227      -9.691  -8.964  -6.181  1.00 85.14           C
ATOM   3391  O   PHE A 227      -9.442  -9.583  -7.214  1.00 85.14           O
ATOM   3392  HA  PHE A 227      -7.649  -8.327  -5.943  1.00 85.14           H
ATOM   3393  CB  PHE A 227      -8.407  -9.165  -4.055  1.00 85.14           C
ATOM   3394 1HB  PHE A 227      -7.649  -8.693  -3.431  1.00 85.14           H
ATOM   3395 2HB  PHE A 227      -9.345  -9.127  -3.502  1.00 85.14           H
ATOM   3396  CG  PHE A 227      -8.023 -10.630  -4.278  1.00 85.14           C
ATOM   3397  CD1 PHE A 227      -8.973 -11.600  -4.207  1.00 85.14           C
ATOM   3398  HD1 PHE A 227     -10.009 -11.335  -3.992  1.00 85.14           H
ATOM   3399  CD2 PHE A 227      -6.732 -10.961  -4.547  1.00 85.14           C
ATOM   3400  HD2 PHE A 227      -5.970 -10.183  -4.603  1.00 85.14           H
ATOM   3401  CE1 PHE A 227      -8.617 -12.959  -4.414  1.00 85.14           C
ATOM   3402  HE1 PHE A 227      -9.379 -13.737  -4.357  1.00 85.14           H
ATOM   3403  CE2 PHE A 227      -6.376 -12.320  -4.753  1.00 85.14           C
ATOM   3404  HE2 PHE A 227      -5.341 -12.585  -4.968  1.00 85.14           H
ATOM   3405  CZ  PHE A 227      -7.326 -13.290  -4.682  1.00 85.14           C
ATOM   3406  HZ  PHE A 227      -7.052 -14.333  -4.841  1.00 85.14           H
ATOM   3407  HN  PHE A 227      -8.970  -6.845  -3.976  1.00 85.14           H
ATOM   3408  N   VAL A 228     -10.910  -8.764  -5.701  1.00 91.41           N
ATOM   3409  CA  VAL A 228     -12.076  -9.323  -6.364  1.00 91.41           C
ATOM   3410  C   VAL A 228     -12.164  -8.767  -7.786  1.00 91.41           C
ATOM   3411  O   VAL A 228     -12.397  -9.514  -8.735  1.00 91.41           O
ATOM   3412  HA  VAL A 228     -11.939 -10.403  -6.417  1.00 91.41           H
ATOM   3413  CB  VAL A 228     -13.332  -9.045  -5.535  1.00 91.41           C
ATOM   3414  HB  VAL A 228     -13.356  -7.979  -5.310  1.00 91.41           H
ATOM   3415  CG1 VAL A 228     -14.597  -9.387  -6.325  1.00 91.41           C
ATOM   3416 1HG1 VAL A 228     -14.635  -8.782  -7.230  1.00 91.41           H
ATOM   3417 2HG1 VAL A 228     -14.582 -10.443  -6.594  1.00 91.41           H
ATOM   3418 3HG1 VAL A 228     -15.474  -9.181  -5.712  1.00 91.41           H
ATOM   3419  CG2 VAL A 228     -13.292  -9.805  -4.207  1.00 91.41           C
ATOM   3420 1HG2 VAL A 228     -13.232 -10.875  -4.403  1.00 91.41           H
ATOM   3421 2HG2 VAL A 228     -12.419  -9.491  -3.635  1.00 91.41           H
ATOM   3422 3HG2 VAL A 228     -14.196  -9.590  -3.638  1.00 91.41           H
ATOM   3423  HN  VAL A 228     -11.106  -8.233  -4.877  1.00 91.41           H
ATOM   3424  N   VAL A 229     -11.972  -7.460  -7.890  1.00 91.58           N
ATOM   3425  CA  VAL A 229     -12.098  -6.784  -9.170  1.00 91.58           C
ATOM   3426  C   VAL A 229     -11.029  -7.313 -10.128  1.00 91.58           C
ATOM   3427  O   VAL A 229     -11.320  -7.612 -11.285  1.00 91.58           O
ATOM   3428  HA  VAL A 229     -13.081  -7.025  -9.574  1.00 91.58           H
ATOM   3429  CB  VAL A 229     -12.026  -5.269  -8.971  1.00 91.58           C
ATOM   3430  HB  VAL A 229     -11.113  -5.046  -8.418  1.00 91.58           H
ATOM   3431  CG1 VAL A 229     -11.949  -4.542 -10.315  1.00 91.58           C
ATOM   3432 1HG1 VAL A 229     -11.058  -4.867 -10.853  1.00 91.58           H
ATOM   3433 2HG1 VAL A 229     -12.835  -4.775 -10.905  1.00 91.58           H
ATOM   3434 3HG1 VAL A 229     -11.899  -3.467 -10.145  1.00 91.58           H
ATOM   3435  CG2 VAL A 229     -13.211  -4.767  -8.143  1.00 91.58           C
ATOM   3436 1HG2 VAL A 229     -14.141  -5.008  -8.658  1.00 91.58           H
ATOM   3437 2HG2 VAL A 229     -13.202  -5.249  -7.166  1.00 91.58           H
ATOM   3438 3HG2 VAL A 229     -13.135  -3.687  -8.017  1.00 91.58           H
ATOM   3439  HN  VAL A 229     -11.736  -6.867  -7.120  1.00 91.58           H
ATOM   3440  N   MET A 230      -9.813  -7.412  -9.610  1.00 83.31           N
ATOM   3441  CA  MET A 230      -8.693  -7.870 -10.414  1.00 83.31           C
ATOM   3442  C   MET A 230      -8.924  -9.298 -10.914  1.00 83.31           C
ATOM   3443  O   MET A 230      -8.744  -9.583 -12.096  1.00 83.31           O
ATOM   3444  HA  MET A 230      -8.640  -7.186 -11.261  1.00 83.31           H
ATOM   3445  CB  MET A 230      -7.412  -7.823  -9.579  1.00 83.31           C
ATOM   3446 1HB  MET A 230      -7.598  -8.258  -8.597  1.00 83.31           H
ATOM   3447 2HB  MET A 230      -6.641  -8.429 -10.055  1.00 83.31           H
ATOM   3448  CG  MET A 230      -6.913  -6.385  -9.421  1.00 83.31           C
ATOM   3449 1HG  MET A 230      -6.728  -5.946 -10.401  1.00 83.31           H
ATOM   3450 2HG  MET A 230      -7.679  -5.777  -8.938  1.00 83.31           H
ATOM   3451  SD  MET A 230      -5.416  -6.362  -8.450  1.00 83.31           S
ATOM   3452  CE  MET A 230      -4.276  -7.083  -9.619  1.00 83.31           C
ATOM   3453 1HE  MET A 230      -4.615  -8.084  -9.886  1.00 83.31           H
ATOM   3454 2HE  MET A 230      -4.233  -6.463 -10.514  1.00 83.31           H
ATOM   3455 3HE  MET A 230      -3.285  -7.143  -9.171  1.00 83.31           H
ATOM   3456  HN  MET A 230      -9.588  -7.185  -8.663  1.00 83.31           H
ATOM   3457  N   ALA A 231      -9.321 -10.158  -9.987  1.00 88.84           N
ATOM   3458  CA  ALA A 231      -9.496 -11.566 -10.299  1.00 88.84           C
ATOM   3459  C   ALA A 231     -10.522 -11.712 -11.424  1.00 88.84           C
ATOM   3460  O   ALA A 231     -10.327 -12.497 -12.350  1.00 88.84           O
ATOM   3461  HA  ALA A 231      -8.536 -11.952 -10.642  1.00 88.84           H
ATOM   3462  CB  ALA A 231      -9.906 -12.322  -9.033  1.00 88.84           C
ATOM   3463 1HB  ALA A 231      -9.130 -12.211  -8.276  1.00 88.84           H
ATOM   3464 2HB  ALA A 231     -10.844 -11.915  -8.655  1.00 88.84           H
ATOM   3465 3HB  ALA A 231     -10.037 -13.379  -9.268  1.00 88.84           H
ATOM   3466  HN  ALA A 231      -9.522  -9.907  -9.040  1.00 88.84           H
ATOM   3467  N   CYS A 232     -11.595 -10.943 -11.306  1.00 88.70           N
ATOM   3468  CA  CYS A 232     -12.659 -10.985 -12.295  1.00 88.70           C
ATOM   3469  C   CYS A 232     -12.092 -10.501 -13.631  1.00 88.70           C
ATOM   3470  O   CYS A 232     -12.302 -11.134 -14.664  1.00 88.70           O
ATOM   3471  HA  CYS A 232     -12.980 -12.024 -12.365  1.00 88.70           H
ATOM   3472  CB  CYS A 232     -13.871 -10.161 -11.857  1.00 88.70           C
ATOM   3473 1HB  CYS A 232     -13.554  -9.163 -11.557  1.00 88.70           H
ATOM   3474 2HB  CYS A 232     -14.559 -10.039 -12.694  1.00 88.70           H
ATOM   3475  SG  CYS A 232     -14.722 -10.990 -10.465  1.00 88.70           S
ATOM   3476  HG  CYS A 232     -13.903 -10.545  -9.517  1.00 88.70           H
ATOM   3477  HN  CYS A 232     -11.743 -10.301 -10.553  1.00 88.70           H
ATOM   3478  N   CYS A 233     -11.384  -9.383 -13.567  1.00 86.92           N
ATOM   3479  CA  CYS A 233     -10.888  -8.741 -14.772  1.00 86.92           C
ATOM   3480  C   CYS A 233     -10.006  -9.741 -15.521  1.00 86.92           C
ATOM   3481  O   CYS A 233     -10.197  -9.971 -16.714  1.00 86.92           O
ATOM   3482  HA  CYS A 233     -11.762  -8.474 -15.367  1.00 86.92           H
ATOM   3483  CB  CYS A 233     -10.139  -7.445 -14.455  1.00 86.92           C
ATOM   3484 1HB  CYS A 233      -9.430  -7.613 -13.645  1.00 86.92           H
ATOM   3485 2HB  CYS A 233      -9.561  -7.128 -15.323  1.00 86.92           H
ATOM   3486  SG  CYS A 233     -11.327  -6.134 -13.985  1.00 86.92           S
ATOM   3487  HG  CYS A 233     -11.525  -6.566 -12.742  1.00 86.92           H
ATOM   3488  HN  CYS A 233     -11.149  -8.918 -12.713  1.00 86.92           H
ATOM   3489  N   TYR A 234      -9.058 -10.309 -14.790  1.00 73.17           N
ATOM   3490  CA  TYR A 234      -8.061 -11.174 -15.398  1.00 73.17           C
ATOM   3491  C   TYR A 234      -8.691 -12.484 -15.878  1.00 73.17           C
ATOM   3492  O   TYR A 234      -8.261 -13.053 -16.880  1.00 73.17           O
ATOM   3493  HA  TYR A 234      -7.637 -10.649 -16.254  1.00 73.17           H
ATOM   3494  CB  TYR A 234      -7.045 -11.484 -14.298  1.00 73.17           C
ATOM   3495 1HB  TYR A 234      -7.573 -11.600 -13.351  1.00 73.17           H
ATOM   3496 2HB  TYR A 234      -6.568 -12.440 -14.516  1.00 73.17           H
ATOM   3497  CG  TYR A 234      -5.961 -10.417 -14.133  1.00 73.17           C
ATOM   3498  CD1 TYR A 234      -5.037 -10.211 -15.137  1.00 73.17           C
ATOM   3499  HD1 TYR A 234      -5.078 -10.810 -16.047  1.00 73.17           H
ATOM   3500  CD2 TYR A 234      -5.908  -9.659 -12.981  1.00 73.17           C
ATOM   3501  HD2 TYR A 234      -6.639  -9.821 -12.188  1.00 73.17           H
ATOM   3502  CE1 TYR A 234      -4.017  -9.206 -14.982  1.00 73.17           C
ATOM   3503  HE1 TYR A 234      -3.280  -9.034 -15.767  1.00 73.17           H
ATOM   3504  CE2 TYR A 234      -4.889  -8.654 -12.826  1.00 73.17           C
ATOM   3505  HE2 TYR A 234      -4.836  -8.049 -11.921  1.00 73.17           H
ATOM   3506  CZ  TYR A 234      -3.993  -8.478 -13.834  1.00 73.17           C
ATOM   3507  OH  TYR A 234      -3.030  -7.528 -13.688  1.00 73.17           O
ATOM   3508  HH  TYR A 234      -3.146  -7.056 -12.814  1.00 73.17           H
ATOM   3509  HN  TYR A 234      -8.966 -10.187 -13.802  1.00 73.17           H
ATOM   3510  N   THR A 235      -9.700 -12.923 -15.140  1.00 84.28           N
ATOM   3511  CA  THR A 235     -10.425 -14.128 -15.506  1.00 84.28           C
ATOM   3512  C   THR A 235     -11.005 -13.995 -16.915  1.00 84.28           C
ATOM   3513  O   THR A 235     -10.899 -14.916 -17.723  1.00 84.28           O
ATOM   3514  HA  THR A 235      -9.721 -14.960 -15.527  1.00 84.28           H
ATOM   3515  CB  THR A 235     -11.486 -14.385 -14.434  1.00 84.28           C
ATOM   3516  HB  THR A 235     -12.221 -13.580 -14.414  1.00 84.28           H
ATOM   3517  OG1 THR A 235     -10.735 -14.562 -13.236  1.00 84.28           O
ATOM   3518  HG1 THR A 235     -10.837 -13.761 -12.647  1.00 84.28           H
ATOM   3519  CG2 THR A 235     -12.201 -15.724 -14.626  1.00 84.28           C
ATOM   3520 1HG2 THR A 235     -11.474 -16.534 -14.579  1.00 84.28           H
ATOM   3521 2HG2 THR A 235     -12.696 -15.735 -15.598  1.00 84.28           H
ATOM   3522 3HG2 THR A 235     -12.944 -15.856 -13.840  1.00 84.28           H
ATOM   3523  HN  THR A 235     -10.022 -12.472 -14.308  1.00 84.28           H
ATOM   3524  N   ILE A 236     -11.604 -12.841 -17.167  1.00 83.52           N
ATOM   3525  CA  ILE A 236     -12.230 -12.588 -18.454  1.00 83.52           C
ATOM   3526  C   ILE A 236     -11.145 -12.395 -19.515  1.00 83.52           C
ATOM   3527  O   ILE A 236     -11.293 -12.849 -20.649  1.00 83.52           O
ATOM   3528  HA  ILE A 236     -12.813 -13.472 -18.713  1.00 83.52           H
ATOM   3529  CB  ILE A 236     -13.207 -11.415 -18.353  1.00 83.52           C
ATOM   3530  HB  ILE A 236     -12.653 -10.536 -18.025  1.00 83.52           H
ATOM   3531  CG1 ILE A 236     -14.285 -11.687 -17.302  1.00 83.52           C
ATOM   3532 1HG1 ILE A 236     -14.989 -12.428 -17.682  1.00 83.52           H
ATOM   3533 2HG1 ILE A 236     -13.827 -12.111 -16.408  1.00 83.52           H
ATOM   3534  CG2 ILE A 236     -13.810 -11.084 -19.720  1.00 83.52           C
ATOM   3535 1HG2 ILE A 236     -13.013 -10.816 -20.413  1.00 83.52           H
ATOM   3536 2HG2 ILE A 236     -14.346 -11.954 -20.101  1.00 83.52           H
ATOM   3537 3HG2 ILE A 236     -14.501 -10.247 -19.620  1.00 83.52           H
ATOM   3538  CD1 ILE A 236     -15.034 -10.404 -16.939  1.00 83.52           C
ATOM   3539 1HD1 ILE A 236     -14.331  -9.674 -16.537  1.00 83.52           H
ATOM   3540 2HD1 ILE A 236     -15.511  -9.997 -17.831  1.00 83.52           H
ATOM   3541 3HD1 ILE A 236     -15.795 -10.626 -16.190  1.00 83.52           H
ATOM   3542  HN  ILE A 236     -11.666 -12.088 -16.512  1.00 83.52           H
ATOM   3543  N   ILE A 237     -10.079 -11.721 -19.110  1.00 78.67           N
ATOM   3544  CA  ILE A 237      -8.960 -11.482 -20.005  1.00 78.67           C
ATOM   3545  C   ILE A 237      -8.441 -12.821 -20.534  1.00 78.67           C
ATOM   3546  O   ILE A 237      -8.319 -13.008 -21.744  1.00 78.67           O
ATOM   3547  HA  ILE A 237      -9.333 -10.899 -20.846  1.00 78.67           H
ATOM   3548  CB  ILE A 237      -7.888 -10.640 -19.310  1.00 78.67           C
ATOM   3549  HB  ILE A 237      -7.761 -11.018 -18.295  1.00 78.67           H
ATOM   3550  CG1 ILE A 237      -8.328  -9.179 -19.195  1.00 78.67           C
ATOM   3551 1HG1 ILE A 237      -8.282  -8.704 -20.175  1.00 78.67           H
ATOM   3552 2HG1 ILE A 237      -9.367  -9.133 -18.868  1.00 78.67           H
ATOM   3553  CG2 ILE A 237      -6.538 -10.778 -20.016  1.00 78.67           C
ATOM   3554 1HG2 ILE A 237      -6.226 -11.822 -20.001  1.00 78.67           H
ATOM   3555 2HG2 ILE A 237      -6.632 -10.442 -21.049  1.00 78.67           H
ATOM   3556 3HG2 ILE A 237      -5.795 -10.169 -19.502  1.00 78.67           H
ATOM   3557  CD1 ILE A 237      -7.442  -8.415 -18.210  1.00 78.67           C
ATOM   3558 1HD1 ILE A 237      -7.510  -8.878 -17.225  1.00 78.67           H
ATOM   3559 2HD1 ILE A 237      -6.408  -8.443 -18.554  1.00 78.67           H
ATOM   3560 3HD1 ILE A 237      -7.776  -7.379 -18.148  1.00 78.67           H
ATOM   3561  HN  ILE A 237      -9.973 -11.342 -18.190  1.00 78.67           H
ATOM   3562  N   ILE A 238      -8.150 -13.717 -19.603  1.00 76.74           N
ATOM   3563  CA  ILE A 238      -7.579 -15.005 -19.956  1.00 76.74           C
ATOM   3564  C   ILE A 238      -8.494 -15.705 -20.964  1.00 76.74           C
ATOM   3565  O   ILE A 238      -8.027 -16.225 -21.975  1.00 76.74           O
ATOM   3566  HA  ILE A 238      -6.619 -14.817 -20.436  1.00 76.74           H
ATOM   3567  CB  ILE A 238      -7.303 -15.832 -18.699  1.00 76.74           C
ATOM   3568  HB  ILE A 238      -8.181 -15.777 -18.055  1.00 76.74           H
ATOM   3569  CG1 ILE A 238      -6.127 -15.254 -17.910  1.00 76.74           C
ATOM   3570 1HG1 ILE A 238      -5.191 -15.499 -18.413  1.00 76.74           H
ATOM   3571 2HG1 ILE A 238      -6.200 -14.167 -17.886  1.00 76.74           H
ATOM   3572  CG2 ILE A 238      -7.090 -17.306 -19.048  1.00 76.74           C
ATOM   3573 1HG2 ILE A 238      -7.984 -17.698 -19.534  1.00 76.74           H
ATOM   3574 2HG2 ILE A 238      -6.239 -17.401 -19.722  1.00 76.74           H
ATOM   3575 3HG2 ILE A 238      -6.895 -17.871 -18.136  1.00 76.74           H
ATOM   3576  CD1 ILE A 238      -6.102 -15.801 -16.481  1.00 76.74           C
ATOM   3577 1HD1 ILE A 238      -7.029 -15.533 -15.974  1.00 76.74           H
ATOM   3578 2HD1 ILE A 238      -6.005 -16.886 -16.510  1.00 76.74           H
ATOM   3579 3HD1 ILE A 238      -5.256 -15.374 -15.943  1.00 76.74           H
ATOM   3580  HN  ILE A 238      -8.298 -13.574 -18.624  1.00 76.74           H
ATOM   3581  N   HIS A 239      -9.782 -15.694 -20.652  1.00 76.44           N
ATOM   3582  CA  HIS A 239     -10.758 -16.381 -21.481  1.00 76.44           C
ATOM   3583  C   HIS A 239     -10.700 -15.828 -22.906  1.00 76.44           C
ATOM   3584  O   HIS A 239     -10.709 -16.590 -23.872  1.00 76.44           O
ATOM   3585  HA  HIS A 239     -10.472 -17.432 -21.496  1.00 76.44           H
ATOM   3586  CB  HIS A 239     -12.156 -16.286 -20.865  1.00 76.44           C
ATOM   3587 1HB  HIS A 239     -12.094 -16.545 -19.808  1.00 76.44           H
ATOM   3588 2HB  HIS A 239     -12.497 -15.253 -20.921  1.00 76.44           H
ATOM   3589  CG  HIS A 239     -13.180 -17.176 -21.527  1.00 76.44           C
ATOM   3590  ND1 HIS A 239     -13.195 -18.551 -21.367  1.00 76.44           N
ATOM   3591  HD1 HIS A 239     -12.552 -19.082 -20.814  1.00 76.44           H
ATOM   3592  CD2 HIS A 239     -14.223 -16.874 -22.353  1.00 76.44           C
ATOM   3593  HD2 HIS A 239     -14.502 -15.875 -22.688  1.00 76.44           H
ATOM   3594  CE1 HIS A 239     -14.205 -19.043 -22.068  1.00 76.44           C
ATOM   3595  HE1 HIS A 239     -14.480 -20.095 -22.144  1.00 76.44           H
ATOM   3596  NE2 HIS A 239     -14.841 -18.003 -22.679  1.00 76.44           N
ATOM   3597  HN  HIS A 239     -10.160 -15.229 -19.851  1.00 76.44           H
ATOM   3598  N   THR A 240     -10.641 -14.507 -22.993  1.00 78.32           N
ATOM   3599  CA  THR A 240     -10.652 -13.841 -24.284  1.00 78.32           C
ATOM   3600  C   THR A 240      -9.381 -14.173 -25.067  1.00 78.32           C
ATOM   3601  O   THR A 240      -9.422 -14.335 -26.285  1.00 78.32           O
ATOM   3602  HA  THR A 240     -11.493 -14.225 -24.862  1.00 78.32           H
ATOM   3603  CB  THR A 240     -10.842 -12.342 -24.041  1.00 78.32           C
ATOM   3604  HB  THR A 240      -9.940 -11.899 -23.619  1.00 78.32           H
ATOM   3605  OG1 THR A 240     -12.004 -12.268 -23.220  1.00 78.32           O
ATOM   3606  HG1 THR A 240     -11.740 -12.165 -22.261  1.00 78.32           H
ATOM   3607  CG2 THR A 240     -11.235 -11.587 -25.312  1.00 78.32           C
ATOM   3608 1HG2 THR A 240     -12.174 -11.987 -25.696  1.00 78.32           H
ATOM   3609 2HG2 THR A 240     -10.454 -11.710 -26.063  1.00 78.32           H
ATOM   3610 3HG2 THR A 240     -11.357 -10.529 -25.084  1.00 78.32           H
ATOM   3611  HN  THR A 240     -10.586 -13.897 -22.203  1.00 78.32           H
ATOM   3612  N   LEU A 241      -8.280 -14.264 -24.335  1.00 73.21           N
ATOM   3613  CA  LEU A 241      -6.981 -14.452 -24.957  1.00 73.21           C
ATOM   3614  C   LEU A 241      -6.892 -15.870 -25.526  1.00 73.21           C
ATOM   3615  O   LEU A 241      -6.337 -16.077 -26.604  1.00 73.21           O
ATOM   3616  HA  LEU A 241      -6.908 -13.744 -25.783  1.00 73.21           H
ATOM   3617  CB  LEU A 241      -5.860 -14.114 -23.971  1.00 73.21           C
ATOM   3618 1HB  LEU A 241      -6.059 -14.634 -23.034  1.00 73.21           H
ATOM   3619 2HB  LEU A 241      -4.925 -14.513 -24.364  1.00 73.21           H
ATOM   3620  CG  LEU A 241      -5.661 -12.628 -23.666  1.00 73.21           C
ATOM   3621  HG  LEU A 241      -6.595 -12.233 -23.266  1.00 73.21           H
ATOM   3622  CD1 LEU A 241      -4.589 -12.428 -22.594  1.00 73.21           C
ATOM   3623 1HD1 LEU A 241      -4.892 -12.935 -21.678  1.00 73.21           H
ATOM   3624 2HD1 LEU A 241      -3.643 -12.843 -22.943  1.00 73.21           H
ATOM   3625 3HD1 LEU A 241      -4.467 -11.363 -22.396  1.00 73.21           H
ATOM   3626  CD2 LEU A 241      -5.349 -11.844 -24.942  1.00 73.21           C
ATOM   3627 1HD2 LEU A 241      -4.437 -12.233 -25.394  1.00 73.21           H
ATOM   3628 2HD2 LEU A 241      -6.176 -11.948 -25.645  1.00 73.21           H
ATOM   3629 3HD2 LEU A 241      -5.212 -10.791 -24.697  1.00 73.21           H
ATOM   3630  HN  LEU A 241      -8.267 -14.212 -23.336  1.00 73.21           H
ATOM   3631  N   ILE A 242      -7.449 -16.810 -24.776  1.00 74.26           N
ATOM   3632  CA  ILE A 242      -7.437 -18.202 -25.190  1.00 74.26           C
ATOM   3633  C   ILE A 242      -8.184 -18.341 -26.518  1.00 74.26           C
ATOM   3634  O   ILE A 242      -7.722 -19.031 -27.425  1.00 74.26           O
ATOM   3635  HA  ILE A 242      -6.397 -18.487 -25.348  1.00 74.26           H
ATOM   3636  CB  ILE A 242      -7.988 -19.097 -24.078  1.00 74.26           C
ATOM   3637  HB  ILE A 242      -8.917 -18.657 -23.714  1.00 74.26           H
ATOM   3638  CG1 ILE A 242      -7.022 -19.155 -22.892  1.00 74.26           C
ATOM   3639 1HG1 ILE A 242      -6.132 -19.718 -23.172  1.00 74.26           H
ATOM   3640 2HG1 ILE A 242      -6.695 -18.148 -22.635  1.00 74.26           H
ATOM   3641  CG2 ILE A 242      -8.326 -20.490 -24.611  1.00 74.26           C
ATOM   3642 1HG2 ILE A 242      -9.077 -20.406 -25.397  1.00 74.26           H
ATOM   3643 2HG2 ILE A 242      -7.426 -20.952 -25.018  1.00 74.26           H
ATOM   3644 3HG2 ILE A 242      -8.715 -21.105 -23.800  1.00 74.26           H
ATOM   3645  CD1 ILE A 242      -7.685 -19.808 -21.677  1.00 74.26           C
ATOM   3646 1HD1 ILE A 242      -8.561 -19.229 -21.386  1.00 74.26           H
ATOM   3647 2HD1 ILE A 242      -7.989 -20.824 -21.931  1.00 74.26           H
ATOM   3648 3HD1 ILE A 242      -6.976 -19.837 -20.849  1.00 74.26           H
ATOM   3649  HN  ILE A 242      -7.901 -16.633 -23.901  1.00 74.26           H
ATOM   3650  N   GLN A 243      -9.327 -17.675 -26.589  1.00 70.48           N
ATOM   3651  CA  GLN A 243     -10.180 -17.775 -27.762  1.00 70.48           C
ATOM   3652  C   GLN A 243      -9.464 -17.206 -28.989  1.00 70.48           C
ATOM   3653  O   GLN A 243      -9.730 -17.623 -30.115  1.00 70.48           O
ATOM   3654  HA  GLN A 243     -10.359 -18.842 -27.899  1.00 70.48           H
ATOM   3655  CB  GLN A 243     -11.517 -17.069 -27.530  1.00 70.48           C
ATOM   3656 1HB  GLN A 243     -11.340 -16.072 -27.126  1.00 70.48           H
ATOM   3657 2HB  GLN A 243     -12.034 -16.940 -28.480  1.00 70.48           H
ATOM   3658  CG  GLN A 243     -12.399 -17.866 -26.567  1.00 70.48           C
ATOM   3659 1HG  GLN A 243     -12.518 -18.885 -26.936  1.00 70.48           H
ATOM   3660 2HG  GLN A 243     -11.912 -17.934 -25.594  1.00 70.48           H
ATOM   3661  CD  GLN A 243     -13.773 -17.211 -26.411  1.00 70.48           C
ATOM   3662  OE1 GLN A 243     -14.021 -16.111 -26.879  1.00 70.48           O
ATOM   3663  NE2 GLN A 243     -14.648 -17.945 -25.730  1.00 70.48           N
ATOM   3664 1HE2 GLN A 243     -14.380 -18.839 -25.373  1.00 70.48           H
ATOM   3665 2HE2 GLN A 243     -15.575 -17.602 -25.576  1.00 70.48           H
ATOM   3666  HN  GLN A 243      -9.672 -17.077 -25.866  1.00 70.48           H
ATOM   3667  N   ALA A 244      -8.571 -16.263 -28.728  1.00 70.77           N
ATOM   3668  CA  ALA A 244      -7.983 -15.474 -29.797  1.00 70.77           C
ATOM   3669  C   ALA A 244      -6.905 -16.300 -30.502  1.00 70.77           C
ATOM   3670  O   ALA A 244      -6.377 -15.887 -31.534  1.00 70.77           O
ATOM   3671  HA  ALA A 244      -8.774 -15.240 -30.510  1.00 70.77           H
ATOM   3672  CB  ALA A 244      -7.434 -14.166 -29.224  1.00 70.77           C
ATOM   3673 1HB  ALA A 244      -8.244 -13.604 -28.760  1.00 70.77           H
ATOM   3674 2HB  ALA A 244      -6.672 -14.389 -28.476  1.00 70.77           H
ATOM   3675 3HB  ALA A 244      -6.993 -13.575 -30.026  1.00 70.77           H
ATOM   3676  HN  ALA A 244      -8.249 -16.036 -27.809  1.00 70.77           H
ATOM   3677  N   LYS A 245      -6.611 -17.452 -29.917  1.00 59.53           N
ATOM   3678  CA  LYS A 245      -5.721 -18.408 -30.553  1.00 59.53           C
ATOM   3679  C   LYS A 245      -4.483 -17.676 -31.076  1.00 59.53           C
ATOM   3680  O   LYS A 245      -3.564 -18.301 -31.603  1.00 59.53           O
ATOM   3681  HA  LYS A 245      -5.405 -19.118 -29.789  1.00 59.53           H
ATOM   3682  CB  LYS A 245      -6.466 -19.201 -31.628  1.00 59.53           C
ATOM   3683 1HB  LYS A 245      -7.071 -18.524 -32.231  1.00 59.53           H
ATOM   3684 2HB  LYS A 245      -5.748 -19.671 -32.301  1.00 59.53           H
ATOM   3685  CG  LYS A 245      -7.360 -20.271 -30.999  1.00 59.53           C
ATOM   3686 1HG  LYS A 245      -6.810 -20.797 -30.219  1.00 59.53           H
ATOM   3687 2HG  LYS A 245      -8.218 -19.799 -30.521  1.00 59.53           H
ATOM   3688  CD  LYS A 245      -7.843 -21.271 -32.053  1.00 59.53           C
ATOM   3689 1HD  LYS A 245      -8.499 -20.768 -32.763  1.00 59.53           H
ATOM   3690 2HD  LYS A 245      -6.991 -21.649 -32.618  1.00 59.53           H
ATOM   3691  CE  LYS A 245      -8.587 -22.438 -31.400  1.00 59.53           C
ATOM   3692 1HE  LYS A 245      -7.979 -22.864 -30.602  1.00 59.53           H
ATOM   3693 2HE  LYS A 245      -9.508 -22.078 -30.942  1.00 59.53           H
ATOM   3694  NZ  LYS A 245      -8.899 -23.479 -32.405  1.00 59.53           N
ATOM   3695 1HZ  LYS A 245      -9.409 -24.235 -31.960  1.00 59.53           H
ATOM   3696 2HZ  LYS A 245      -9.466 -23.078 -33.143  1.00 59.53           H
ATOM   3697 3HZ  LYS A 245      -8.037 -23.839 -32.798  1.00 59.53           H
ATOM   3698  HN  LYS A 245      -6.969 -17.735 -29.027  1.00 59.53           H
ATOM   3699  N   LYS A 246      -4.498 -16.361 -30.911  1.00 52.88           N
ATOM   3700  CA  LYS A 246      -3.446 -15.525 -31.463  1.00 52.88           C
ATOM   3701  C   LYS A 246      -2.238 -15.546 -30.524  1.00 52.88           C
ATOM   3702  O   LYS A 246      -2.365 -15.249 -29.337  1.00 52.88           O
ATOM   3703  HA  LYS A 246      -3.149 -15.961 -32.417  1.00 52.88           H
ATOM   3704  CB  LYS A 246      -3.975 -14.119 -31.753  1.00 52.88           C
ATOM   3705 1HB  LYS A 246      -4.610 -13.789 -30.931  1.00 52.88           H
ATOM   3706 2HB  LYS A 246      -3.142 -13.419 -31.814  1.00 52.88           H
ATOM   3707  CG  LYS A 246      -4.769 -14.091 -33.061  1.00 52.88           C
ATOM   3708 1HG  LYS A 246      -4.229 -14.644 -33.830  1.00 52.88           H
ATOM   3709 2HG  LYS A 246      -5.726 -14.593 -32.921  1.00 52.88           H
ATOM   3710  CD  LYS A 246      -5.004 -12.653 -33.529  1.00 52.88           C
ATOM   3711 1HD  LYS A 246      -5.641 -12.134 -32.812  1.00 52.88           H
ATOM   3712 2HD  LYS A 246      -4.055 -12.117 -33.559  1.00 52.88           H
ATOM   3713  CE  LYS A 246      -5.656 -12.627 -34.912  1.00 52.88           C
ATOM   3714 1HE  LYS A 246      -5.116 -13.289 -35.589  1.00 52.88           H
ATOM   3715 2HE  LYS A 246      -6.677 -13.003 -34.847  1.00 52.88           H
ATOM   3716  NZ  LYS A 246      -5.663 -11.250 -35.456  1.00 52.88           N
ATOM   3717 1HZ  LYS A 246      -6.124 -11.245 -36.359  1.00 52.88           H
ATOM   3718 2HZ  LYS A 246      -6.160 -10.637 -34.819  1.00 52.88           H
ATOM   3719 3HZ  LYS A 246      -4.708 -10.925 -35.562  1.00 52.88           H
ATOM   3720  HN  LYS A 246      -5.211 -15.869 -30.412  1.00 52.88           H
ATOM   3721  N   SER A 247      -1.094 -15.901 -31.091  1.00 55.90           N
ATOM   3722  CA  SER A 247       0.102 -16.113 -30.293  1.00 55.90           C
ATOM   3723  C   SER A 247       0.461 -14.832 -29.538  1.00 55.90           C
ATOM   3724  O   SER A 247       0.800 -14.878 -28.357  1.00 55.90           O
ATOM   3725  HA  SER A 247      -0.155 -16.910 -29.595  1.00 55.90           H
ATOM   3726  CB  SER A 247       1.274 -16.561 -31.168  1.00 55.90           C
ATOM   3727 1HB  SER A 247       1.074 -17.558 -31.560  1.00 55.90           H
ATOM   3728 2HB  SER A 247       1.363 -15.893 -32.025  1.00 55.90           H
ATOM   3729  OG  SER A 247       2.504 -16.574 -30.447  1.00 55.90           O
ATOM   3730  HG  SER A 247       3.249 -16.862 -31.047  1.00 55.90           H
ATOM   3731  HN  SER A 247      -0.978 -16.043 -32.074  1.00 55.90           H
ATOM   3732  N   SER A 248       0.375 -13.719 -30.252  1.00 57.61           N
ATOM   3733  CA  SER A 248       0.787 -12.441 -29.697  1.00 57.61           C
ATOM   3734  C   SER A 248       0.058 -12.183 -28.377  1.00 57.61           C
ATOM   3735  O   SER A 248       0.556 -11.456 -27.520  1.00 57.61           O
ATOM   3736  HA  SER A 248       1.861 -12.532 -29.530  1.00 57.61           H
ATOM   3737  CB  SER A 248       0.520 -11.301 -30.682  1.00 57.61           C
ATOM   3738 1HB  SER A 248       0.925 -10.372 -30.280  1.00 57.61           H
ATOM   3739 2HB  SER A 248       1.046 -11.499 -31.617  1.00 57.61           H
ATOM   3740  OG  SER A 248      -0.870 -11.138 -30.946  1.00 57.61           O
ATOM   3741  HG  SER A 248      -1.012 -10.376 -31.578  1.00 57.61           H
ATOM   3742  HN  SER A 248       0.032 -13.681 -31.190  1.00 57.61           H
ATOM   3743  N   LYS A 249      -1.111 -12.795 -28.255  1.00 52.78           N
ATOM   3744  CA  LYS A 249      -1.936 -12.604 -27.074  1.00 52.78           C
ATOM   3745  C   LYS A 249      -1.321 -13.366 -25.899  1.00 52.78           C
ATOM   3746  O   LYS A 249      -1.550 -13.019 -24.741  1.00 52.78           O
ATOM   3747  HA  LYS A 249      -1.927 -11.539 -26.838  1.00 52.78           H
ATOM   3748  CB  LYS A 249      -3.387 -12.991 -27.366  1.00 52.78           C
ATOM   3749 1HB  LYS A 249      -3.422 -13.992 -27.794  1.00 52.78           H
ATOM   3750 2HB  LYS A 249      -3.953 -13.023 -26.435  1.00 52.78           H
ATOM   3751  CG  LYS A 249      -4.037 -11.996 -28.330  1.00 52.78           C
ATOM   3752 1HG  LYS A 249      -3.812 -10.977 -28.013  1.00 52.78           H
ATOM   3753 2HG  LYS A 249      -3.614 -12.120 -29.326  1.00 52.78           H
ATOM   3754  CD  LYS A 249      -5.553 -12.195 -28.384  1.00 52.78           C
ATOM   3755 1HD  LYS A 249      -5.780 -13.165 -28.827  1.00 52.78           H
ATOM   3756 2HD  LYS A 249      -5.959 -12.204 -27.372  1.00 52.78           H
ATOM   3757  CE  LYS A 249      -6.223 -11.087 -29.198  1.00 52.78           C
ATOM   3758 1HE  LYS A 249      -5.815 -10.118 -28.910  1.00 52.78           H
ATOM   3759 2HE  LYS A 249      -6.004 -11.223 -30.257  1.00 52.78           H
ATOM   3760  NZ  LYS A 249      -7.688 -11.099 -28.983  1.00 52.78           N
ATOM   3761 1HZ  LYS A 249      -8.006 -10.159 -28.771  1.00 52.78           H
ATOM   3762 2HZ  LYS A 249      -8.150 -11.431 -29.822  1.00 52.78           H
ATOM   3763 3HZ  LYS A 249      -7.910 -11.714 -28.208  1.00 52.78           H
ATOM   3764  HN  LYS A 249      -1.496 -13.410 -28.944  1.00 52.78           H
ATOM   3765  N   HIS A 250      -0.551 -14.390 -26.237  1.00 51.34           N
ATOM   3766  CA  HIS A 250       0.067 -15.228 -25.224  1.00 51.34           C
ATOM   3767  C   HIS A 250       1.084 -14.407 -24.428  1.00 51.34           C
ATOM   3768  O   HIS A 250       1.192 -14.555 -23.212  1.00 51.34           O
ATOM   3769  HA  HIS A 250      -0.731 -15.549 -24.554  1.00 51.34           H
ATOM   3770  CB  HIS A 250       0.679 -16.481 -25.854  1.00 51.34           C
ATOM   3771 1HB  HIS A 250       0.987 -16.248 -26.874  1.00 51.34           H
ATOM   3772 2HB  HIS A 250       1.580 -16.749 -25.303  1.00 51.34           H
ATOM   3773  CG  HIS A 250      -0.250 -17.670 -25.883  1.00 51.34           C
ATOM   3774  ND1 HIS A 250      -1.323 -17.763 -26.752  1.00 51.34           N
ATOM   3775  HD1 HIS A 250      -1.588 -17.077 -27.429  1.00 51.34           H
ATOM   3776  CD2 HIS A 250      -0.256 -18.816 -25.142  1.00 51.34           C
ATOM   3777  HD2 HIS A 250       0.458 -19.070 -24.358  1.00 51.34           H
ATOM   3778  CE1 HIS A 250      -1.940 -18.915 -26.534  1.00 51.34           C
ATOM   3779  HE1 HIS A 250      -2.822 -19.280 -27.061  1.00 51.34           H
ATOM   3780  NE2 HIS A 250      -1.277 -19.566 -25.535  1.00 51.34           N
ATOM   3781  HN  HIS A 250      -0.347 -14.648 -27.181  1.00 51.34           H
ATOM   3782  N   LYS A 251       1.804 -13.559 -25.148  1.00 54.13           N
ATOM   3783  CA  LYS A 251       2.806 -12.711 -24.524  1.00 54.13           C
ATOM   3784  C   LYS A 251       2.125 -11.786 -23.513  1.00 54.13           C
ATOM   3785  O   LYS A 251       2.615 -11.612 -22.398  1.00 54.13           O
ATOM   3786  HA  LYS A 251       3.496 -13.361 -23.986  1.00 54.13           H
ATOM   3787  CB  LYS A 251       3.617 -11.969 -25.587  1.00 54.13           C
ATOM   3788 1HB  LYS A 251       2.947 -11.561 -26.344  1.00 54.13           H
ATOM   3789 2HB  LYS A 251       4.134 -11.124 -25.131  1.00 54.13           H
ATOM   3790  CG  LYS A 251       4.635 -12.900 -26.249  1.00 54.13           C
ATOM   3791 1HG  LYS A 251       5.241 -13.385 -25.483  1.00 54.13           H
ATOM   3792 2HG  LYS A 251       4.114 -13.690 -26.789  1.00 54.13           H
ATOM   3793  CD  LYS A 251       5.541 -12.128 -27.210  1.00 54.13           C
ATOM   3794 1HD  LYS A 251       4.939 -11.677 -27.999  1.00 54.13           H
ATOM   3795 2HD  LYS A 251       6.032 -11.314 -26.678  1.00 54.13           H
ATOM   3796  CE  LYS A 251       6.594 -13.049 -27.830  1.00 54.13           C
ATOM   3797 1HE  LYS A 251       7.267 -13.416 -27.054  1.00 54.13           H
ATOM   3798 2HE  LYS A 251       6.110 -13.921 -28.270  1.00 54.13           H
ATOM   3799  NZ  LYS A 251       7.368 -12.328 -28.865  1.00 54.13           N
ATOM   3800 1HZ  LYS A 251       8.065 -12.950 -29.260  1.00 54.13           H
ATOM   3801 2HZ  LYS A 251       6.742 -12.014 -29.597  1.00 54.13           H
ATOM   3802 3HZ  LYS A 251       7.828 -11.527 -28.446  1.00 54.13           H
ATOM   3803  HN  LYS A 251       1.713 -13.447 -26.137  1.00 54.13           H
ATOM   3804  N   ALA A 252       1.007 -11.217 -23.939  1.00 60.86           N
ATOM   3805  CA  ALA A 252       0.268 -10.294 -23.094  1.00 60.86           C
ATOM   3806  C   ALA A 252      -0.251 -11.040 -21.863  1.00 60.86           C
ATOM   3807  O   ALA A 252      -0.305 -10.479 -20.770  1.00 60.86           O
ATOM   3808  HA  ALA A 252       0.958  -9.514 -22.771  1.00 60.86           H
ATOM   3809  CB  ALA A 252      -0.858  -9.650 -23.904  1.00 60.86           C
ATOM   3810 1HB  ALA A 252      -0.434  -9.108 -24.750  1.00 60.86           H
ATOM   3811 2HB  ALA A 252      -1.532 -10.425 -24.270  1.00 60.86           H
ATOM   3812 3HB  ALA A 252      -1.412  -8.958 -23.270  1.00 60.86           H
ATOM   3813  HN  ALA A 252       0.606 -11.377 -24.841  1.00 60.86           H
ATOM   3814  N   LEU A 253      -0.622 -12.293 -22.083  1.00 60.60           N
ATOM   3815  CA  LEU A 253      -1.155 -13.115 -21.010  1.00 60.60           C
ATOM   3816  C   LEU A 253      -0.072 -13.325 -19.949  1.00 60.60           C
ATOM   3817  O   LEU A 253      -0.301 -13.078 -18.766  1.00 60.60           O
ATOM   3818  HA  LEU A 253      -1.980 -12.566 -20.557  1.00 60.60           H
ATOM   3819  CB  LEU A 253      -1.730 -14.418 -21.569  1.00 60.60           C
ATOM   3820 1HB  LEU A 253      -2.447 -14.170 -22.350  1.00 60.60           H
ATOM   3821 2HB  LEU A 253      -0.922 -14.975 -22.043  1.00 60.60           H
ATOM   3822  CG  LEU A 253      -2.418 -15.336 -20.556  1.00 60.60           C
ATOM   3823  HG  LEU A 253      -1.724 -15.522 -19.737  1.00 60.60           H
ATOM   3824  CD1 LEU A 253      -3.654 -14.661 -19.956  1.00 60.60           C
ATOM   3825 1HD1 LEU A 253      -3.357 -13.743 -19.450  1.00 60.60           H
ATOM   3826 2HD1 LEU A 253      -4.361 -14.425 -20.752  1.00 60.60           H
ATOM   3827 3HD1 LEU A 253      -4.124 -15.335 -19.240  1.00 60.60           H
ATOM   3828  CD2 LEU A 253      -2.752 -16.691 -21.183  1.00 60.60           C
ATOM   3829 1HD2 LEU A 253      -3.420 -16.544 -22.032  1.00 60.60           H
ATOM   3830 2HD2 LEU A 253      -1.834 -17.171 -21.521  1.00 60.60           H
ATOM   3831 3HD2 LEU A 253      -3.241 -17.323 -20.442  1.00 60.60           H
ATOM   3832  HN  LEU A 253      -0.563 -12.745 -22.973  1.00 60.60           H
ATOM   3833  N   LYS A 254       1.084 -13.780 -20.411  1.00 59.77           N
ATOM   3834  CA  LYS A 254       2.167 -14.124 -19.507  1.00 59.77           C
ATOM   3835  C   LYS A 254       2.510 -12.909 -18.642  1.00 59.77           C
ATOM   3836  O   LYS A 254       2.737 -13.042 -17.441  1.00 59.77           O
ATOM   3837  HA  LYS A 254       1.809 -14.921 -18.855  1.00 59.77           H
ATOM   3838  CB  LYS A 254       3.360 -14.680 -20.287  1.00 59.77           C
ATOM   3839 1HB  LYS A 254       3.019 -15.447 -20.983  1.00 59.77           H
ATOM   3840 2HB  LYS A 254       3.811 -13.887 -20.884  1.00 59.77           H
ATOM   3841  CG  LYS A 254       4.407 -15.271 -19.341  1.00 59.77           C
ATOM   3842 1HG  LYS A 254       4.796 -14.489 -18.689  1.00 59.77           H
ATOM   3843 2HG  LYS A 254       3.941 -16.019 -18.699  1.00 59.77           H
ATOM   3844  CD  LYS A 254       5.557 -15.908 -20.124  1.00 59.77           C
ATOM   3845 1HD  LYS A 254       5.162 -16.659 -20.809  1.00 59.77           H
ATOM   3846 2HD  LYS A 254       6.051 -15.151 -20.732  1.00 59.77           H
ATOM   3847  CE  LYS A 254       6.572 -16.555 -19.179  1.00 59.77           C
ATOM   3848 1HE  LYS A 254       6.998 -15.798 -18.521  1.00 59.77           H
ATOM   3849 2HE  LYS A 254       6.072 -17.285 -18.543  1.00 59.77           H
ATOM   3850  NZ  LYS A 254       7.650 -17.215 -19.950  1.00 59.77           N
ATOM   3851 1HZ  LYS A 254       8.318 -17.628 -19.309  1.00 59.77           H
ATOM   3852 2HZ  LYS A 254       7.251 -17.939 -20.536  1.00 59.77           H
ATOM   3853 3HZ  LYS A 254       8.118 -16.529 -20.531  1.00 59.77           H
ATOM   3854  HN  LYS A 254       1.285 -13.913 -21.382  1.00 59.77           H
ATOM   3855  N   VAL A 255       2.537 -11.752 -19.288  1.00 60.85           N
ATOM   3856  CA  VAL A 255       2.868 -10.518 -18.597  1.00 60.85           C
ATOM   3857  C   VAL A 255       1.871 -10.292 -17.459  1.00 60.85           C
ATOM   3858  O   VAL A 255       2.268 -10.089 -16.313  1.00 60.85           O
ATOM   3859  HA  VAL A 255       3.865 -10.635 -18.172  1.00 60.85           H
ATOM   3860  CB  VAL A 255       2.912  -9.357 -19.593  1.00 60.85           C
ATOM   3861  HB  VAL A 255       2.166  -9.549 -20.365  1.00 60.85           H
ATOM   3862  CG1 VAL A 255       2.552  -8.035 -18.910  1.00 60.85           C
ATOM   3863 1HG1 VAL A 255       1.546  -8.103 -18.496  1.00 60.85           H
ATOM   3864 2HG1 VAL A 255       3.263  -7.835 -18.109  1.00 60.85           H
ATOM   3865 3HG1 VAL A 255       2.590  -7.227 -19.641  1.00 60.85           H
ATOM   3866  CG2 VAL A 255       4.279  -9.268 -20.273  1.00 60.85           C
ATOM   3867 1HG2 VAL A 255       5.050  -9.111 -19.519  1.00 60.85           H
ATOM   3868 2HG2 VAL A 255       4.480 -10.196 -20.809  1.00 60.85           H
ATOM   3869 3HG2 VAL A 255       4.283  -8.435 -20.975  1.00 60.85           H
ATOM   3870  HN  VAL A 255       2.339 -11.651 -20.263  1.00 60.85           H
ATOM   3871  N   THR A 256       0.596 -10.335 -17.815  1.00 60.35           N
ATOM   3872  CA  THR A 256      -0.454  -9.956 -16.885  1.00 60.35           C
ATOM   3873  C   THR A 256      -0.494 -10.926 -15.702  1.00 60.35           C
ATOM   3874  O   THR A 256      -0.711 -10.513 -14.564  1.00 60.35           O
ATOM   3875  HA  THR A 256      -0.219  -8.971 -16.483  1.00 60.35           H
ATOM   3876  CB  THR A 256      -1.772  -9.890 -17.660  1.00 60.35           C
ATOM   3877  HB  THR A 256      -2.618  -9.783 -16.982  1.00 60.35           H
ATOM   3878  OG1 THR A 256      -1.767 -11.073 -18.455  1.00 60.35           O
ATOM   3879  HG1 THR A 256      -1.970 -11.869 -17.885  1.00 60.35           H
ATOM   3880  CG2 THR A 256      -1.792  -8.753 -18.684  1.00 60.35           C
ATOM   3881 1HG2 THR A 256      -0.986  -8.898 -19.404  1.00 60.35           H
ATOM   3882 2HG2 THR A 256      -1.656  -7.801 -18.172  1.00 60.35           H
ATOM   3883 3HG2 THR A 256      -2.749  -8.751 -19.206  1.00 60.35           H
ATOM   3884  HN  THR A 256       0.277 -10.622 -18.719  1.00 60.35           H
ATOM   3885  N   ILE A 257      -0.281 -12.196 -16.011  1.00 68.69           N
ATOM   3886  CA  ILE A 257      -0.255 -13.223 -14.984  1.00 68.69           C
ATOM   3887  C   ILE A 257       0.863 -12.912 -13.986  1.00 68.69           C
ATOM   3888  O   ILE A 257       0.649 -12.955 -12.775  1.00 68.69           O
ATOM   3889  HA  ILE A 257      -1.209 -13.182 -14.457  1.00 68.69           H
ATOM   3890  CB  ILE A 257      -0.146 -14.612 -15.616  1.00 68.69           C
ATOM   3891  HB  ILE A 257       0.651 -14.587 -16.359  1.00 68.69           H
ATOM   3892  CG1 ILE A 257      -1.436 -14.983 -16.350  1.00 68.69           C
ATOM   3893 1HG1 ILE A 257      -2.256 -15.055 -15.636  1.00 68.69           H
ATOM   3894 2HG1 ILE A 257      -1.697 -14.195 -17.056  1.00 68.69           H
ATOM   3895  CG2 ILE A 257       0.242 -15.660 -14.572  1.00 68.69           C
ATOM   3896 1HG2 ILE A 257       1.206 -15.399 -14.135  1.00 68.69           H
ATOM   3897 2HG2 ILE A 257      -0.515 -15.692 -13.789  1.00 68.69           H
ATOM   3898 3HG2 ILE A 257       0.313 -16.638 -15.048  1.00 68.69           H
ATOM   3899  CD1 ILE A 257      -1.281 -16.311 -17.093  1.00 68.69           C
ATOM   3900 1HD1 ILE A 257      -0.476 -16.227 -17.823  1.00 68.69           H
ATOM   3901 2HD1 ILE A 257      -1.044 -17.101 -16.380  1.00 68.69           H
ATOM   3902 3HD1 ILE A 257      -2.212 -16.552 -17.606  1.00 68.69           H
ATOM   3903  HN  ILE A 257      -0.128 -12.527 -16.943  1.00 68.69           H
ATOM   3904  N   THR A 258       2.031 -12.605 -14.531  1.00 71.46           N
ATOM   3905  CA  THR A 258       3.206 -12.380 -13.707  1.00 71.46           C
ATOM   3906  C   THR A 258       2.953 -11.243 -12.716  1.00 71.46           C
ATOM   3907  O   THR A 258       3.234 -11.377 -11.526  1.00 71.46           O
ATOM   3908  HA  THR A 258       3.391 -13.280 -13.120  1.00 71.46           H
ATOM   3909  CB  THR A 258       4.394 -12.124 -14.636  1.00 71.46           C
ATOM   3910  HB  THR A 258       4.259 -11.196 -15.192  1.00 71.46           H
ATOM   3911  OG1 THR A 258       4.479 -13.307 -15.425  1.00 71.46           O
ATOM   3912  HG1 THR A 258       3.942 -13.200 -16.262  1.00 71.46           H
ATOM   3913  CG2 THR A 258       5.726 -12.079 -13.885  1.00 71.46           C
ATOM   3914 1HG2 THR A 258       5.892 -13.032 -13.383  1.00 71.46           H
ATOM   3915 2HG2 THR A 258       5.699 -11.279 -13.145  1.00 71.46           H
ATOM   3916 3HG2 THR A 258       6.535 -11.894 -14.591  1.00 71.46           H
ATOM   3917  HN  THR A 258       2.180 -12.509 -15.515  1.00 71.46           H
ATOM   3918  N   VAL A 259       2.424 -10.148 -13.243  1.00 68.20           N
ATOM   3919  CA  VAL A 259       2.185  -8.966 -12.431  1.00 68.20           C
ATOM   3920  C   VAL A 259       1.212  -9.316 -11.304  1.00 68.20           C
ATOM   3921  O   VAL A 259       1.423  -8.929 -10.155  1.00 68.20           O
ATOM   3922  HA  VAL A 259       3.138  -8.670 -11.993  1.00 68.20           H
ATOM   3923  CB  VAL A 259       1.692  -7.817 -13.313  1.00 68.20           C
ATOM   3924  HB  VAL A 259       0.831  -8.174 -13.878  1.00 68.20           H
ATOM   3925  CG1 VAL A 259       1.235  -6.631 -12.462  1.00 68.20           C
ATOM   3926 1HG1 VAL A 259       0.422  -6.944 -11.808  1.00 68.20           H
ATOM   3927 2HG1 VAL A 259       2.070  -6.274 -11.858  1.00 68.20           H
ATOM   3928 3HG1 VAL A 259       0.890  -5.828 -13.113  1.00 68.20           H
ATOM   3929  CG2 VAL A 259       2.768  -7.392 -14.314  1.00 68.20           C
ATOM   3930 1HG2 VAL A 259       3.656  -7.063 -13.774  1.00 68.20           H
ATOM   3931 2HG2 VAL A 259       3.024  -8.238 -14.952  1.00 68.20           H
ATOM   3932 3HG2 VAL A 259       2.391  -6.574 -14.927  1.00 68.20           H
ATOM   3933  HN  VAL A 259       2.161 -10.061 -14.204  1.00 68.20           H
ATOM   3934  N   LEU A 260       0.167 -10.043 -11.671  1.00 68.39           N
ATOM   3935  CA  LEU A 260      -0.857 -10.419 -10.712  1.00 68.39           C
ATOM   3936  C   LEU A 260      -0.227 -11.267  -9.605  1.00 68.39           C
ATOM   3937  O   LEU A 260      -0.449 -11.014  -8.422  1.00 68.39           O
ATOM   3938  HA  LEU A 260      -1.241  -9.500 -10.267  1.00 68.39           H
ATOM   3939  CB  LEU A 260      -2.029 -11.103 -11.419  1.00 68.39           C
ATOM   3940 1HB  LEU A 260      -2.411 -10.426 -12.183  1.00 68.39           H
ATOM   3941 2HB  LEU A 260      -1.650 -11.985 -11.936  1.00 68.39           H
ATOM   3942  CG  LEU A 260      -3.195 -11.530 -10.526  1.00 68.39           C
ATOM   3943  HG  LEU A 260      -2.789 -12.064  -9.667  1.00 68.39           H
ATOM   3944  CD1 LEU A 260      -3.948 -10.312  -9.987  1.00 68.39           C
ATOM   3945 1HD1 LEU A 260      -3.267  -9.694  -9.402  1.00 68.39           H
ATOM   3946 2HD1 LEU A 260      -4.341  -9.730 -10.821  1.00 68.39           H
ATOM   3947 3HD1 LEU A 260      -4.771 -10.644  -9.355  1.00 68.39           H
ATOM   3948  CD2 LEU A 260      -4.123 -12.498 -11.262  1.00 68.39           C
ATOM   3949 1HD2 LEU A 260      -4.524 -12.012 -12.151  1.00 68.39           H
ATOM   3950 2HD2 LEU A 260      -3.564 -13.386 -11.555  1.00 68.39           H
ATOM   3951 3HD2 LEU A 260      -4.944 -12.786 -10.604  1.00 68.39           H
ATOM   3952  HN  LEU A 260       0.015 -10.373 -12.603  1.00 68.39           H
ATOM   3953  N   THR A 261       0.546 -12.256 -10.029  1.00 78.86           N
ATOM   3954  CA  THR A 261       1.112 -13.216  -9.097  1.00 78.86           C
ATOM   3955  C   THR A 261       2.032 -12.510  -8.098  1.00 78.86           C
ATOM   3956  O   THR A 261       1.984 -12.789  -6.901  1.00 78.86           O
ATOM   3957  HA  THR A 261       0.298 -13.659  -8.524  1.00 78.86           H
ATOM   3958  CB  THR A 261       1.817 -14.304  -9.908  1.00 78.86           C
ATOM   3959  HB  THR A 261       2.676 -13.896 -10.442  1.00 78.86           H
ATOM   3960  OG1 THR A 261       0.786 -14.850 -10.727  1.00 78.86           O
ATOM   3961  HG1 THR A 261       0.741 -14.355 -11.595  1.00 78.86           H
ATOM   3962  CG2 THR A 261       2.267 -15.482  -9.042  1.00 78.86           C
ATOM   3963 1HG2 THR A 261       1.399 -15.932  -8.561  1.00 78.86           H
ATOM   3964 2HG2 THR A 261       2.962 -15.128  -8.280  1.00 78.86           H
ATOM   3965 3HG2 THR A 261       2.762 -16.225  -9.667  1.00 78.86           H
ATOM   3966  HN  THR A 261       0.786 -12.406 -10.988  1.00 78.86           H
ATOM   3967  N   VAL A 262       2.847 -11.610  -8.627  1.00 81.00           N
ATOM   3968  CA  VAL A 262       3.815 -10.903  -7.805  1.00 81.00           C
ATOM   3969  C   VAL A 262       3.075 -10.074  -6.753  1.00 81.00           C
ATOM   3970  O   VAL A 262       3.462 -10.059  -5.585  1.00 81.00           O
ATOM   3971  HA  VAL A 262       4.425 -11.650  -7.298  1.00 81.00           H
ATOM   3972  CB  VAL A 262       4.736 -10.060  -8.690  1.00 81.00           C
ATOM   3973  HB  VAL A 262       4.110  -9.430  -9.322  1.00 81.00           H
ATOM   3974  CG1 VAL A 262       5.622  -9.144  -7.844  1.00 81.00           C
ATOM   3975 1HG1 VAL A 262       4.995  -8.475  -7.255  1.00 81.00           H
ATOM   3976 2HG1 VAL A 262       6.236  -9.748  -7.175  1.00 81.00           H
ATOM   3977 3HG1 VAL A 262       6.267  -8.557  -8.498  1.00 81.00           H
ATOM   3978  CG2 VAL A 262       5.582 -10.950  -9.604  1.00 81.00           C
ATOM   3979 1HG2 VAL A 262       6.194 -11.616  -8.997  1.00 81.00           H
ATOM   3980 2HG2 VAL A 262       4.927 -11.540 -10.244  1.00 81.00           H
ATOM   3981 3HG2 VAL A 262       6.227 -10.325 -10.222  1.00 81.00           H
ATOM   3982  HN  VAL A 262       2.854 -11.362  -9.596  1.00 81.00           H
ATOM   3983  N   PHE A 263       2.024  -9.405  -7.204  1.00 72.11           N
ATOM   3984  CA  PHE A 263       1.240  -8.559  -6.321  1.00 72.11           C
ATOM   3985  C   PHE A 263       0.627  -9.376  -5.181  1.00 72.11           C
ATOM   3986  O   PHE A 263       0.771  -9.022  -4.012  1.00 72.11           O
ATOM   3987  HA  PHE A 263       1.916  -7.810  -5.906  1.00 72.11           H
ATOM   3988  CB  PHE A 263       0.115  -7.955  -7.163  1.00 72.11           C
ATOM   3989 1HB  PHE A 263       0.553  -7.381  -7.979  1.00 72.11           H
ATOM   3990 2HB  PHE A 263      -0.461  -8.763  -7.614  1.00 72.11           H
ATOM   3991  CG  PHE A 263      -0.835  -7.050  -6.375  1.00 72.11           C
ATOM   3992  CD1 PHE A 263      -2.047  -7.521  -5.974  1.00 72.11           C
ATOM   3993  HD1 PHE A 263      -2.341  -8.542  -6.215  1.00 72.11           H
ATOM   3994  CD2 PHE A 263      -0.467  -5.776  -6.074  1.00 72.11           C
ATOM   3995  HD2 PHE A 263       0.504  -5.399  -6.395  1.00 72.11           H
ATOM   3996  CE1 PHE A 263      -2.928  -6.681  -5.243  1.00 72.11           C
ATOM   3997  HE1 PHE A 263      -3.899  -7.058  -4.923  1.00 72.11           H
ATOM   3998  CE2 PHE A 263      -1.349  -4.936  -5.343  1.00 72.11           C
ATOM   3999  HE2 PHE A 263      -1.054  -3.915  -5.103  1.00 72.11           H
ATOM   4000  CZ  PHE A 263      -2.560  -5.407  -4.943  1.00 72.11           C
ATOM   4001  HZ  PHE A 263      -3.237  -4.762  -4.382  1.00 72.11           H
ATOM   4002  HN  PHE A 263       1.708  -9.434  -8.152  1.00 72.11           H
ATOM   4003  N   VAL A 264      -0.044 -10.453  -5.562  1.00 81.56           N
ATOM   4004  CA  VAL A 264      -0.775 -11.259  -4.599  1.00 81.56           C
ATOM   4005  C   VAL A 264       0.207 -11.846  -3.583  1.00 81.56           C
ATOM   4006  O   VAL A 264      -0.050 -11.820  -2.380  1.00 81.56           O
ATOM   4007  HA  VAL A 264      -1.468 -10.599  -4.077  1.00 81.56           H
ATOM   4008  CB  VAL A 264      -1.594 -12.327  -5.326  1.00 81.56           C
ATOM   4009  HB  VAL A 264      -0.919 -12.881  -5.979  1.00 81.56           H
ATOM   4010  CG1 VAL A 264      -2.206 -13.318  -4.334  1.00 81.56           C
ATOM   4011 1HG1 VAL A 264      -1.410 -13.809  -3.773  1.00 81.56           H
ATOM   4012 2HG1 VAL A 264      -2.860 -12.785  -3.644  1.00 81.56           H
ATOM   4013 3HG1 VAL A 264      -2.782 -14.067  -4.877  1.00 81.56           H
ATOM   4014  CG2 VAL A 264      -2.675 -11.689  -6.200  1.00 81.56           C
ATOM   4015 1HG2 VAL A 264      -3.346 -11.099  -5.576  1.00 81.56           H
ATOM   4016 2HG2 VAL A 264      -2.207 -11.042  -6.943  1.00 81.56           H
ATOM   4017 3HG2 VAL A 264      -3.242 -12.471  -6.705  1.00 81.56           H
ATOM   4018  HN  VAL A 264      -0.092 -10.776  -6.507  1.00 81.56           H
ATOM   4019  N   LEU A 265       1.310 -12.363  -4.104  1.00 85.96           N
ATOM   4020  CA  LEU A 265       2.271 -13.067  -3.273  1.00 85.96           C
ATOM   4021  C   LEU A 265       2.869 -12.093  -2.256  1.00 85.96           C
ATOM   4022  O   LEU A 265       3.220 -12.488  -1.145  1.00 85.96           O
ATOM   4023  HA  LEU A 265       1.729 -13.843  -2.732  1.00 85.96           H
ATOM   4024  CB  LEU A 265       3.318 -13.769  -4.141  1.00 85.96           C
ATOM   4025 1HB  LEU A 265       3.674 -13.061  -4.889  1.00 85.96           H
ATOM   4026 2HB  LEU A 265       4.171 -14.024  -3.512  1.00 85.96           H
ATOM   4027  CG  LEU A 265       2.852 -15.037  -4.860  1.00 85.96           C
ATOM   4028  HG  LEU A 265       1.983 -14.785  -5.467  1.00 85.96           H
ATOM   4029  CD1 LEU A 265       3.933 -15.556  -5.810  1.00 85.96           C
ATOM   4030 1HD1 LEU A 265       4.158 -14.794  -6.556  1.00 85.96           H
ATOM   4031 2HD1 LEU A 265       4.835 -15.787  -5.244  1.00 85.96           H
ATOM   4032 3HD1 LEU A 265       3.576 -16.458  -6.308  1.00 85.96           H
ATOM   4033  CD2 LEU A 265       2.409 -16.104  -3.857  1.00 85.96           C
ATOM   4034 1HD2 LEU A 265       3.244 -16.359  -3.205  1.00 85.96           H
ATOM   4035 2HD2 LEU A 265       1.584 -15.719  -3.258  1.00 85.96           H
ATOM   4036 3HD2 LEU A 265       2.083 -16.994  -4.395  1.00 85.96           H
ATOM   4037  HN  LEU A 265       1.550 -12.307  -5.073  1.00 85.96           H
ATOM   4038  N   SER A 266       2.967 -10.839  -2.671  1.00 87.38           N
ATOM   4039  CA  SER A 266       3.604  -9.825  -1.848  1.00 87.38           C
ATOM   4040  C   SER A 266       2.604  -9.275  -0.829  1.00 87.38           C
ATOM   4041  O   SER A 266       2.959  -9.024   0.321  1.00 87.38           O
ATOM   4042  HA  SER A 266       4.423 -10.337  -1.342  1.00 87.38           H
ATOM   4043  CB  SER A 266       4.165  -8.691  -2.707  1.00 87.38           C
ATOM   4044 1HB  SER A 266       4.579  -7.917  -2.061  1.00 87.38           H
ATOM   4045 2HB  SER A 266       4.986  -9.069  -3.317  1.00 87.38           H
ATOM   4046  OG  SER A 266       3.171  -8.120  -3.553  1.00 87.38           O
ATOM   4047  HG  SER A 266       3.267  -8.476  -4.483  1.00 87.38           H
ATOM   4048  HN  SER A 266       2.622 -10.513  -3.551  1.00 87.38           H
ATOM   4049  N   GLN A 267       1.373  -9.103  -1.290  1.00 83.02           N
ATOM   4050  CA  GLN A 267       0.381  -8.374  -0.518  1.00 83.02           C
ATOM   4051  C   GLN A 267      -0.389  -9.330   0.395  1.00 83.02           C
ATOM   4052  O   GLN A 267      -0.834  -8.940   1.474  1.00 83.02           O
ATOM   4053  HA  GLN A 267       0.947  -7.663   0.083  1.00 83.02           H
ATOM   4054  CB  GLN A 267      -0.572  -7.606  -1.437  1.00 83.02           C
ATOM   4055 1HB  GLN A 267      -1.019  -8.292  -2.157  1.00 83.02           H
ATOM   4056 2HB  GLN A 267      -1.388  -7.185  -0.850  1.00 83.02           H
ATOM   4057  CG  GLN A 267       0.162  -6.487  -2.177  1.00 83.02           C
ATOM   4058 1HG  GLN A 267       1.019  -6.900  -2.709  1.00 83.02           H
ATOM   4059 2HG  GLN A 267      -0.497  -6.048  -2.926  1.00 83.02           H
ATOM   4060  CD  GLN A 267       0.632  -5.403  -1.205  1.00 83.02           C
ATOM   4061  OE1 GLN A 267       0.128  -5.260  -0.104  1.00 83.02           O
ATOM   4062  NE2 GLN A 267       1.624  -4.650  -1.672  1.00 83.02           N
ATOM   4063 1HE2 GLN A 267       1.993  -4.821  -2.586  1.00 83.02           H
ATOM   4064 2HE2 GLN A 267       2.001  -3.914  -1.110  1.00 83.02           H
ATOM   4065  HN  GLN A 267       1.051  -9.451  -2.170  1.00 83.02           H
ATOM   4066  N   PHE A 268      -0.523 -10.563  -0.070  1.00 90.65           N
ATOM   4067  CA  PHE A 268      -1.413 -11.514   0.575  1.00 90.65           C
ATOM   4068  C   PHE A 268      -0.978 -11.780   2.017  1.00 90.65           C
ATOM   4069  O   PHE A 268      -1.781 -11.668   2.942  1.00 90.65           O
ATOM   4070  HA  PHE A 268      -2.411 -11.076   0.573  1.00 90.65           H
ATOM   4071  CB  PHE A 268      -1.326 -12.818  -0.221  1.00 90.65           C
ATOM   4072 1HB  PHE A 268      -1.550 -12.609  -1.267  1.00 90.65           H
ATOM   4073 2HB  PHE A 268      -0.301 -13.188  -0.182  1.00 90.65           H
ATOM   4074  CG  PHE A 268      -2.267 -13.915   0.279  1.00 90.65           C
ATOM   4075  CD1 PHE A 268      -1.787 -14.921   1.058  1.00 90.65           C
ATOM   4076  HD1 PHE A 268      -0.731 -14.945   1.327  1.00 90.65           H
ATOM   4077  CD2 PHE A 268      -3.585 -13.885  -0.056  1.00 90.65           C
ATOM   4078  HD2 PHE A 268      -3.970 -13.079  -0.681  1.00 90.65           H
ATOM   4079  CE1 PHE A 268      -2.661 -15.940   1.522  1.00 90.65           C
ATOM   4080  HE1 PHE A 268      -2.276 -16.746   2.146  1.00 90.65           H
ATOM   4081  CE2 PHE A 268      -4.459 -14.904   0.407  1.00 90.65           C
ATOM   4082  HE2 PHE A 268      -5.515 -14.880   0.139  1.00 90.65           H
ATOM   4083  CZ  PHE A 268      -3.979 -15.910   1.187  1.00 90.65           C
ATOM   4084  HZ  PHE A 268      -4.650 -16.691   1.542  1.00 90.65           H
ATOM   4085  HN  PHE A 268      -0.038 -10.914  -0.871  1.00 90.65           H
ATOM   4086  N   PRO A 269       0.296 -12.136   2.235  1.00 94.10           N
ATOM   4087  CA  PRO A 269       0.772 -12.447   3.585  1.00 94.10           C
ATOM   4088  C   PRO A 269       0.461 -11.337   4.576  1.00 94.10           C
ATOM   4089  O   PRO A 269       0.008 -11.602   5.688  1.00 94.10           O
ATOM   4090  HA  PRO A 269       0.255 -13.326   3.971  1.00 94.10           H
ATOM   4091  CB  PRO A 269       2.278 -12.640   3.402  1.00 94.10           C
ATOM   4092 1HB  PRO A 269       2.825 -11.712   3.566  1.00 94.10           H
ATOM   4093 2HB  PRO A 269       2.677 -13.372   4.105  1.00 94.10           H
ATOM   4094  CG  PRO A 269       2.401 -13.119   1.961  1.00 94.10           C
ATOM   4095 1HG  PRO A 269       3.406 -12.967   1.568  1.00 94.10           H
ATOM   4096 2HG  PRO A 269       2.194 -14.186   1.870  1.00 94.10           H
ATOM   4097  CD  PRO A 269       1.368 -12.274   1.233  1.00 94.10           C
ATOM   4098 1HD  PRO A 269       1.772 -11.303   0.943  1.00 94.10           H
ATOM   4099 2HD  PRO A 269       1.020 -12.757   0.320  1.00 94.10           H
ATOM   4100  N   TYR A 270       0.717 -10.112   4.143  1.00 91.56           N
ATOM   4101  CA  TYR A 270       0.517  -8.957   5.002  1.00 91.56           C
ATOM   4102  C   TYR A 270      -0.955  -8.814   5.393  1.00 91.56           C
ATOM   4103  O   TYR A 270      -1.273  -8.615   6.565  1.00 91.56           O
ATOM   4104  HA  TYR A 270       1.112  -9.101   5.903  1.00 91.56           H
ATOM   4105  CB  TYR A 270       0.933  -7.739   4.174  1.00 91.56           C
ATOM   4106 1HB  TYR A 270       2.005  -7.790   3.985  1.00 91.56           H
ATOM   4107 2HB  TYR A 270       0.435  -7.783   3.206  1.00 91.56           H
ATOM   4108  CG  TYR A 270       0.610  -6.398   4.836  1.00 91.56           C
ATOM   4109  CD1 TYR A 270      -0.302  -5.542   4.254  1.00 91.56           C
ATOM   4110  HD1 TYR A 270      -0.793  -5.822   3.322  1.00 91.56           H
ATOM   4111  CD2 TYR A 270       1.232  -6.044   6.016  1.00 91.56           C
ATOM   4112  HD2 TYR A 270       1.953  -6.719   6.477  1.00 91.56           H
ATOM   4113  CE1 TYR A 270      -0.606  -4.280   4.877  1.00 91.56           C
ATOM   4114  HE1 TYR A 270      -1.324  -3.595   4.427  1.00 91.56           H
ATOM   4115  CE2 TYR A 270       0.929  -4.781   6.639  1.00 91.56           C
ATOM   4116  HE2 TYR A 270       1.413  -4.489   7.571  1.00 91.56           H
ATOM   4117  CZ  TYR A 270       0.025  -3.962   6.039  1.00 91.56           C
ATOM   4118  OH  TYR A 270      -0.262  -2.770   6.627  1.00 91.56           O
ATOM   4119  HH  TYR A 270       0.212  -2.699   7.505  1.00 91.56           H
ATOM   4120  HN  TYR A 270       1.054  -9.902   3.225  1.00 91.56           H
ATOM   4121  N   ASN A 271      -1.815  -8.921   4.391  1.00 89.57           N
ATOM   4122  CA  ASN A 271      -3.235  -8.694   4.595  1.00 89.57           C
ATOM   4123  C   ASN A 271      -3.811  -9.828   5.446  1.00 89.57           C
ATOM   4124  O   ASN A 271      -4.816  -9.646   6.131  1.00 89.57           O
ATOM   4125  HA  ASN A 271      -3.303  -7.726   5.090  1.00 89.57           H
ATOM   4126  CB  ASN A 271      -3.987  -8.675   3.263  1.00 89.57           C
ATOM   4127 1HB  ASN A 271      -3.632  -9.486   2.628  1.00 89.57           H
ATOM   4128 2HB  ASN A 271      -5.049  -8.849   3.438  1.00 89.57           H
ATOM   4129  CG  ASN A 271      -3.796  -7.337   2.545  1.00 89.57           C
ATOM   4130  OD1 ASN A 271      -4.350  -6.317   2.919  1.00 89.57           O
ATOM   4131  ND2 ASN A 271      -2.982  -7.399   1.494  1.00 89.57           N
ATOM   4132 1HD2 ASN A 271      -2.559  -8.269   1.240  1.00 89.57           H
ATOM   4133 2HD2 ASN A 271      -2.794  -6.576   0.959  1.00 89.57           H
ATOM   4134  HN  ASN A 271      -1.555  -9.157   3.454  1.00 89.57           H
ATOM   4135  N   CYS A 272      -3.149 -10.973   5.375  1.00 94.66           N
ATOM   4136  CA  CYS A 272      -3.517 -12.103   6.211  1.00 94.66           C
ATOM   4137  C   CYS A 272      -3.344 -11.695   7.675  1.00 94.66           C
ATOM   4138  O   CYS A 272      -4.246 -11.890   8.488  1.00 94.66           O
ATOM   4139  HA  CYS A 272      -4.561 -12.328   5.992  1.00 94.66           H
ATOM   4140  CB  CYS A 272      -2.701 -13.351   5.867  1.00 94.66           C
ATOM   4141 1HB  CYS A 272      -1.643 -13.096   5.799  1.00 94.66           H
ATOM   4142 2HB  CYS A 272      -2.800 -14.091   6.661  1.00 94.66           H
ATOM   4143  SG  CYS A 272      -3.275 -14.057   4.279  1.00 94.66           S
ATOM   4144  HG  CYS A 272      -2.729 -13.123   3.506  1.00 94.66           H
ATOM   4145  HN  CYS A 272      -2.376 -11.135   4.762  1.00 94.66           H
ATOM   4146  N   ILE A 273      -2.179 -11.134   7.967  1.00 93.91           N
ATOM   4147  CA  ILE A 273      -1.869 -10.716   9.323  1.00 93.91           C
ATOM   4148  C   ILE A 273      -2.789  -9.558   9.718  1.00 93.91           C
ATOM   4149  O   ILE A 273      -3.262  -9.496  10.852  1.00 93.91           O
ATOM   4150  HA  ILE A 273      -2.074 -11.560   9.981  1.00 93.91           H
ATOM   4151  CB  ILE A 273      -0.380 -10.390   9.455  1.00 93.91           C
ATOM   4152  HB  ILE A 273      -0.133  -9.616   8.729  1.00 93.91           H
ATOM   4153  CG1 ILE A 273       0.480 -11.611   9.122  1.00 93.91           C
ATOM   4154 1HG1 ILE A 273       0.289 -11.926   8.097  1.00 93.91           H
ATOM   4155 2HG1 ILE A 273       1.535 -11.345   9.182  1.00 93.91           H
ATOM   4156  CG2 ILE A 273      -0.063  -9.827  10.842  1.00 93.91           C
ATOM   4157 1HG2 ILE A 273      -0.636  -8.914  11.003  1.00 93.91           H
ATOM   4158 2HG2 ILE A 273      -0.329 -10.562  11.602  1.00 93.91           H
ATOM   4159 3HG2 ILE A 273       1.002  -9.605  10.909  1.00 93.91           H
ATOM   4160  CD1 ILE A 273       0.185 -12.767  10.080  1.00 93.91           C
ATOM   4161 1HD1 ILE A 273       0.400 -12.456  11.102  1.00 93.91           H
ATOM   4162 2HD1 ILE A 273      -0.866 -13.047  10.000  1.00 93.91           H
ATOM   4163 3HD1 ILE A 273       0.809 -13.622   9.821  1.00 93.91           H
ATOM   4164  HN  ILE A 273      -1.457 -10.966   7.296  1.00 93.91           H
ATOM   4165  N   LEU A 274      -3.014  -8.670   8.761  1.00 90.64           N
ATOM   4166  CA  LEU A 274      -3.842  -7.502   9.004  1.00 90.64           C
ATOM   4167  C   LEU A 274      -5.253  -7.953   9.387  1.00 90.64           C
ATOM   4168  O   LEU A 274      -5.900  -7.333  10.231  1.00 90.64           O
ATOM   4169  HA  LEU A 274      -3.410  -6.965   9.849  1.00 90.64           H
ATOM   4170  CB  LEU A 274      -3.804  -6.557   7.801  1.00 90.64           C
ATOM   4171 1HB  LEU A 274      -2.777  -6.504   7.439  1.00 90.64           H
ATOM   4172 2HB  LEU A 274      -4.402  -6.995   7.002  1.00 90.64           H
ATOM   4173  CG  LEU A 274      -4.301  -5.132   8.051  1.00 90.64           C
ATOM   4174  HG  LEU A 274      -5.215  -5.188   8.643  1.00 90.64           H
ATOM   4175  CD1 LEU A 274      -3.284  -4.331   8.865  1.00 90.64           C
ATOM   4176 1HD1 LEU A 274      -3.122  -4.818   9.826  1.00 90.64           H
ATOM   4177 2HD1 LEU A 274      -2.341  -4.281   8.320  1.00 90.64           H
ATOM   4178 3HD1 LEU A 274      -3.662  -3.322   9.027  1.00 90.64           H
ATOM   4179  CD2 LEU A 274      -4.658  -4.438   6.735  1.00 90.64           C
ATOM   4180 1HD2 LEU A 274      -3.775  -4.393   6.097  1.00 90.64           H
ATOM   4181 2HD2 LEU A 274      -5.444  -4.999   6.229  1.00 90.64           H
ATOM   4182 3HD2 LEU A 274      -5.009  -3.427   6.941  1.00 90.64           H
ATOM   4183  HN  LEU A 274      -2.643  -8.740   7.835  1.00 90.64           H
ATOM   4184  N   LEU A 275      -5.690  -9.028   8.749  1.00 93.14           N
ATOM   4185  CA  LEU A 275      -7.006  -9.579   9.023  1.00 93.14           C
ATOM   4186  C   LEU A 275      -7.060 -10.063  10.473  1.00 93.14           C
ATOM   4187  O   LEU A 275      -8.015  -9.775  11.193  1.00 93.14           O
ATOM   4188  HA  LEU A 275      -7.730  -8.772   8.902  1.00 93.14           H
ATOM   4189  CB  LEU A 275      -7.359 -10.660   8.000  1.00 93.14           C
ATOM   4190 1HB  LEU A 275      -7.305 -10.222   7.004  1.00 93.14           H
ATOM   4191 2HB  LEU A 275      -6.597 -11.439   8.047  1.00 93.14           H
ATOM   4192  CG  LEU A 275      -8.731 -11.318   8.164  1.00 93.14           C
ATOM   4193  HG  LEU A 275      -8.806 -11.701   9.182  1.00 93.14           H
ATOM   4194  CD1 LEU A 275      -9.854 -10.295   7.982  1.00 93.14           C
ATOM   4195 1HD1 LEU A 275      -9.752  -9.507   8.729  1.00 93.14           H
ATOM   4196 2HD1 LEU A 275      -9.792  -9.861   6.985  1.00 93.14           H
ATOM   4197 3HD1 LEU A 275     -10.818 -10.789   8.104  1.00 93.14           H
ATOM   4198  CD2 LEU A 275      -8.883 -12.511   7.220  1.00 93.14           C
ATOM   4199 1HD2 LEU A 275      -8.779 -12.174   6.188  1.00 93.14           H
ATOM   4200 2HD2 LEU A 275      -8.113 -13.250   7.440  1.00 93.14           H
ATOM   4201 3HD2 LEU A 275      -9.867 -12.960   7.357  1.00 93.14           H
ATOM   4202  HN  LEU A 275      -5.162  -9.520   8.056  1.00 93.14           H
ATOM   4203  N   VAL A 276      -6.022 -10.791  10.859  1.00 94.94           N
ATOM   4204  CA  VAL A 276      -5.941 -11.322  12.209  1.00 94.94           C
ATOM   4205  C   VAL A 276      -6.015 -10.169  13.212  1.00 94.94           C
ATOM   4206  O   VAL A 276      -6.748 -10.244  14.196  1.00 94.94           O
ATOM   4207  HA  VAL A 276      -6.802 -11.973  12.359  1.00 94.94           H
ATOM   4208  CB  VAL A 276      -4.675 -12.168  12.363  1.00 94.94           C
ATOM   4209  HB  VAL A 276      -3.824 -11.556  12.063  1.00 94.94           H
ATOM   4210  CG1 VAL A 276      -4.466 -12.580  13.822  1.00 94.94           C
ATOM   4211 1HG1 VAL A 276      -4.368 -11.688  14.441  1.00 94.94           H
ATOM   4212 2HG1 VAL A 276      -5.321 -13.165  14.160  1.00 94.94           H
ATOM   4213 3HG1 VAL A 276      -3.559 -13.180  13.903  1.00 94.94           H
ATOM   4214  CG2 VAL A 276      -4.720 -13.393  11.448  1.00 94.94           C
ATOM   4215 1HG2 VAL A 276      -5.583 -14.007  11.704  1.00 94.94           H
ATOM   4216 2HG2 VAL A 276      -4.799 -13.069  10.411  1.00 94.94           H
ATOM   4217 3HG2 VAL A 276      -3.808 -13.977  11.578  1.00 94.94           H
ATOM   4218  HN  VAL A 276      -5.247 -11.018  10.268  1.00 94.94           H
ATOM   4219  N   GLN A 277      -5.246  -9.129  12.927  1.00 91.50           N
ATOM   4220  CA  GLN A 277      -5.199  -7.971  13.803  1.00 91.50           C
ATOM   4221  C   GLN A 277      -6.579  -7.317  13.894  1.00 91.50           C
ATOM   4222  O   GLN A 277      -6.965  -6.817  14.949  1.00 91.50           O
ATOM   4223  HA  GLN A 277      -4.908  -8.358  14.780  1.00 91.50           H
ATOM   4224  CB  GLN A 277      -4.146  -6.966  13.328  1.00 91.50           C
ATOM   4225 1HB  GLN A 277      -4.249  -6.807  12.255  1.00 91.50           H
ATOM   4226 2HB  GLN A 277      -4.314  -6.003  13.810  1.00 91.50           H
ATOM   4227  CG  GLN A 277      -2.734  -7.462  13.644  1.00 91.50           C
ATOM   4228 1HG  GLN A 277      -2.662  -7.719  14.701  1.00 91.50           H
ATOM   4229 2HG  GLN A 277      -2.529  -8.372  13.079  1.00 91.50           H
ATOM   4230  CD  GLN A 277      -1.690  -6.397  13.301  1.00 91.50           C
ATOM   4231  OE1 GLN A 277      -1.911  -5.512  12.491  1.00 91.50           O
ATOM   4232  NE2 GLN A 277      -0.544  -6.531  13.962  1.00 91.50           N
ATOM   4233 1HE2 GLN A 277      -0.427  -7.280  14.614  1.00 91.50           H
ATOM   4234 2HE2 GLN A 277       0.202  -5.883  13.807  1.00 91.50           H
ATOM   4235  HN  GLN A 277      -4.664  -9.069  12.116  1.00 91.50           H
ATOM   4236  N   THR A 278      -7.285  -7.342  12.773  1.00 92.51           N
ATOM   4237  CA  THR A 278      -8.597  -6.721  12.701  1.00 92.51           C
ATOM   4238  C   THR A 278      -9.589  -7.465  13.597  1.00 92.51           C
ATOM   4239  O   THR A 278     -10.363  -6.842  14.323  1.00 92.51           O
ATOM   4240  HA  THR A 278      -8.517  -5.705  13.087  1.00 92.51           H
ATOM   4241  CB  THR A 278      -9.019  -6.678  11.231  1.00 92.51           C
ATOM   4242  HB  THR A 278      -9.173  -7.684  10.841  1.00 92.51           H
ATOM   4243  OG1 THR A 278      -7.991  -5.922  10.597  1.00 92.51           O
ATOM   4244  HG1 THR A 278      -7.329  -6.537  10.168  1.00 92.51           H
ATOM   4245  CG2 THR A 278     -10.284  -5.846  11.010  1.00 92.51           C
ATOM   4246 1HG2 THR A 278     -10.108  -4.822  11.338  1.00 92.51           H
ATOM   4247 2HG2 THR A 278     -11.106  -6.275  11.583  1.00 92.51           H
ATOM   4248 3HG2 THR A 278     -10.540  -5.848   9.950  1.00 92.51           H
ATOM   4249  HN  THR A 278      -6.976  -7.776  11.927  1.00 92.51           H
ATOM   4250  N   ILE A 279      -9.535  -8.786  13.516  1.00 92.91           N
ATOM   4251  CA  ILE A 279     -10.426  -9.621  14.304  1.00 92.91           C
ATOM   4252  C   ILE A 279     -10.082  -9.469  15.787  1.00 92.91           C
ATOM   4253  O   ILE A 279     -10.973  -9.334  16.624  1.00 92.91           O
ATOM   4254  HA  ILE A 279     -11.441  -9.257  14.146  1.00 92.91           H
ATOM   4255  CB  ILE A 279     -10.382 -11.068  13.808  1.00 92.91           C
ATOM   4256  HB  ILE A 279      -9.343 -11.398  13.810  1.00 92.91           H
ATOM   4257  CG1 ILE A 279     -10.886 -11.169  12.367  1.00 92.91           C
ATOM   4258 1HG1 ILE A 279     -11.967 -11.029  12.346  1.00 92.91           H
ATOM   4259 2HG1 ILE A 279     -10.449 -10.370  11.768  1.00 92.91           H
ATOM   4260  CG2 ILE A 279     -11.152 -11.994  14.752  1.00 92.91           C
ATOM   4261 1HG2 ILE A 279     -10.707 -11.952  15.746  1.00 92.91           H
ATOM   4262 2HG2 ILE A 279     -12.193 -11.674  14.805  1.00 92.91           H
ATOM   4263 3HG2 ILE A 279     -11.105 -13.016  14.376  1.00 92.91           H
ATOM   4264  CD1 ILE A 279     -10.530 -12.526  11.756  1.00 92.91           C
ATOM   4265 1HD1 ILE A 279      -9.448 -12.652  11.757  1.00 92.91           H
ATOM   4266 2HD1 ILE A 279     -10.990 -13.321  12.344  1.00 92.91           H
ATOM   4267 3HD1 ILE A 279     -10.900 -12.571  10.732  1.00 92.91           H
ATOM   4268  HN  ILE A 279      -8.899  -9.285  12.927  1.00 92.91           H
ATOM   4269  N   ASP A 280      -8.787  -9.494  16.067  1.00 92.40           N
ATOM   4270  CA  ASP A 280      -8.317  -9.421  17.440  1.00 92.40           C
ATOM   4271  C   ASP A 280      -8.704  -8.066  18.035  1.00 92.40           C
ATOM   4272  O   ASP A 280      -8.996  -7.967  19.226  1.00 92.40           O
ATOM   4273  HA  ASP A 280      -8.797 -10.254  17.953  1.00 92.40           H
ATOM   4274  CB  ASP A 280      -6.794  -9.549  17.508  1.00 92.40           C
ATOM   4275 1HB  ASP A 280      -6.478 -10.457  16.996  1.00 92.40           H
ATOM   4276 2HB  ASP A 280      -6.331  -8.711  16.986  1.00 92.40           H
ATOM   4277  CG  ASP A 280      -6.311  -9.581  18.959  1.00 92.40           C
ATOM   4278  OD1 ASP A 280      -6.885 -10.379  19.731  1.00 92.40           O
ATOM   4279  OD2 ASP A 280      -5.377  -8.807  19.264  1.00 92.40           O
ATOM   4280  HN  ASP A 280      -8.067  -9.564  15.377  1.00 92.40           H
ATOM   4281  N   ALA A 281      -8.695  -7.054  17.179  1.00 91.62           N
ATOM   4282  CA  ALA A 281      -9.041  -5.709  17.606  1.00 91.62           C
ATOM   4283  C   ALA A 281     -10.470  -5.705  18.153  1.00 91.62           C
ATOM   4284  O   ALA A 281     -10.801  -4.904  19.026  1.00 91.62           O
ATOM   4285  HA  ALA A 281      -8.354  -5.427  18.403  1.00 91.62           H
ATOM   4286  CB  ALA A 281      -8.863  -4.741  16.435  1.00 91.62           C
ATOM   4287 1HB  ALA A 281      -7.825  -4.760  16.102  1.00 91.62           H
ATOM   4288 2HB  ALA A 281      -9.513  -5.040  15.613  1.00 91.62           H
ATOM   4289 3HB  ALA A 281      -9.123  -3.732  16.755  1.00 91.62           H
ATOM   4290  HN  ALA A 281      -8.456  -7.143  16.212  1.00 91.62           H
ATOM   4291  N   TYR A 282     -11.277  -6.609  17.619  1.00 80.10           N
ATOM   4292  CA  TYR A 282     -12.673  -6.693  18.015  1.00 80.10           C
ATOM   4293  C   TYR A 282     -12.872  -7.751  19.102  1.00 80.10           C
ATOM   4294  O   TYR A 282     -13.530  -7.496  20.109  1.00 80.10           O
ATOM   4295  HA  TYR A 282     -12.971  -5.720  18.406  1.00 80.10           H
ATOM   4296  CB  TYR A 282     -13.442  -7.115  16.761  1.00 80.10           C
ATOM   4297 1HB  TYR A 282     -13.186  -6.440  15.945  1.00 80.10           H
ATOM   4298 2HB  TYR A 282     -13.115  -8.112  16.465  1.00 80.10           H
ATOM   4299  CG  TYR A 282     -14.962  -7.125  16.938  1.00 80.10           C
ATOM   4300  CD1 TYR A 282     -15.626  -8.318  17.141  1.00 80.10           C
ATOM   4301  HD1 TYR A 282     -15.067  -9.253  17.177  1.00 80.10           H
ATOM   4302  CD2 TYR A 282     -15.669  -5.940  16.893  1.00 80.10           C
ATOM   4303  HD2 TYR A 282     -15.145  -4.998  16.732  1.00 80.10           H
ATOM   4304  CE1 TYR A 282     -17.056  -8.326  17.307  1.00 80.10           C
ATOM   4305  HE1 TYR A 282     -17.593  -9.261  17.469  1.00 80.10           H
ATOM   4306  CE2 TYR A 282     -17.099  -5.949  17.059  1.00 80.10           C
ATOM   4307  HE2 TYR A 282     -17.670  -5.021  17.026  1.00 80.10           H
ATOM   4308  CZ  TYR A 282     -17.722  -7.142  17.258  1.00 80.10           C
ATOM   4309  OH  TYR A 282     -19.073  -7.150  17.415  1.00 80.10           O
ATOM   4310  HH  TYR A 282     -19.429  -6.217  17.364  1.00 80.10           H
ATOM   4311  HN  TYR A 282     -10.993  -7.274  16.929  1.00 80.10           H
ATOM   4312  N   ALA A 283     -12.290  -8.917  18.861  1.00 89.36           N
ATOM   4313  CA  ALA A 283     -12.604 -10.089  19.661  1.00 89.36           C
ATOM   4314  C   ALA A 283     -11.629 -10.173  20.837  1.00 89.36           C
ATOM   4315  O   ALA A 283     -11.926 -10.805  21.850  1.00 89.36           O
ATOM   4316  HA  ALA A 283     -13.615  -9.966  20.047  1.00 89.36           H
ATOM   4317  CB  ALA A 283     -12.561 -11.337  18.777  1.00 89.36           C
ATOM   4318 1HB  ALA A 283     -13.292 -11.239  17.975  1.00 89.36           H
ATOM   4319 2HB  ALA A 283     -11.564 -11.445  18.349  1.00 89.36           H
ATOM   4320 3HB  ALA A 283     -12.796 -12.216  19.378  1.00 89.36           H
ATOM   4321  HN  ALA A 283     -11.618  -9.068  18.136  1.00 89.36           H
ATOM   4322  N   MET A 284     -10.484  -9.528  20.663  1.00 82.61           N
ATOM   4323  CA  MET A 284      -9.461  -9.529  21.695  1.00 82.61           C
ATOM   4324  C   MET A 284      -9.197 -10.947  22.205  1.00 82.61           C
ATOM   4325  O   MET A 284      -9.115 -11.171  23.412  1.00 82.61           O
ATOM   4326  HA  MET A 284      -8.564  -9.134  21.218  1.00 82.61           H
ATOM   4327  CB  MET A 284      -9.909  -8.642  22.859  1.00 82.61           C
ATOM   4328 1HB  MET A 284     -10.812  -9.055  23.308  1.00 82.61           H
ATOM   4329 2HB  MET A 284      -9.142  -8.637  23.633  1.00 82.61           H
ATOM   4330  CG  MET A 284     -10.175  -7.211  22.387  1.00 82.61           C
ATOM   4331 1HG  MET A 284      -9.267  -6.784  21.963  1.00 82.61           H
ATOM   4332 2HG  MET A 284     -10.926  -7.214  21.596  1.00 82.61           H
ATOM   4333  SD  MET A 284     -10.737  -6.212  23.756  1.00 82.61           S
ATOM   4334  CE  MET A 284     -11.016  -4.663  22.915  1.00 82.61           C
ATOM   4335 1HE  MET A 284     -10.083  -4.319  22.468  1.00 82.61           H
ATOM   4336 2HE  MET A 284     -11.762  -4.803  22.133  1.00 82.61           H
ATOM   4337 3HE  MET A 284     -11.372  -3.921  23.629  1.00 82.61           H
ATOM   4338  HN  MET A 284     -10.252  -9.013  19.838  1.00 82.61           H
ATOM   4339  N   PHE A 285      -9.072 -11.867  21.260  1.00 85.29           N
ATOM   4340  CA  PHE A 285      -8.992 -13.279  21.597  1.00 85.29           C
ATOM   4341  C   PHE A 285      -7.551 -13.687  21.908  1.00 85.29           C
ATOM   4342  O   PHE A 285      -7.310 -14.769  22.442  1.00 85.29           O
ATOM   4343  HA  PHE A 285      -9.611 -13.436  22.480  1.00 85.29           H
ATOM   4344  CB  PHE A 285      -9.477 -14.058  20.373  1.00 85.29           C
ATOM   4345 1HB  PHE A 285      -9.594 -15.107  20.646  1.00 85.29           H
ATOM   4346 2HB  PHE A 285     -10.463 -13.691  20.089  1.00 85.29           H
ATOM   4347  CG  PHE A 285      -8.545 -13.962  19.164  1.00 85.29           C
ATOM   4348  CD1 PHE A 285      -8.716 -12.968  18.251  1.00 85.29           C
ATOM   4349  HD1 PHE A 285      -9.517 -12.240  18.381  1.00 85.29           H
ATOM   4350  CD2 PHE A 285      -7.546 -14.869  19.001  1.00 85.29           C
ATOM   4351  HD2 PHE A 285      -7.409 -15.666  19.733  1.00 85.29           H
ATOM   4352  CE1 PHE A 285      -7.851 -12.878  17.128  1.00 85.29           C
ATOM   4353  HE1 PHE A 285      -7.989 -12.082  16.397  1.00 85.29           H
ATOM   4354  CE2 PHE A 285      -6.681 -14.780  17.879  1.00 85.29           C
ATOM   4355  HE2 PHE A 285      -5.879 -15.507  17.748  1.00 85.29           H
ATOM   4356  CZ  PHE A 285      -6.852 -13.786  16.966  1.00 85.29           C
ATOM   4357  HZ  PHE A 285      -6.188 -13.717  16.104  1.00 85.29           H
ATOM   4358  HN  PHE A 285      -9.025 -11.663  20.283  1.00 85.29           H
ATOM   4359  N   ILE A 286      -6.630 -12.800  21.561  1.00 86.52           N
ATOM   4360  CA  ILE A 286      -5.220 -13.046  21.814  1.00 86.52           C
ATOM   4361  C   ILE A 286      -4.874 -12.588  23.232  1.00 86.52           C
ATOM   4362  O   ILE A 286      -4.729 -11.393  23.484  1.00 86.52           O
ATOM   4363  HA  ILE A 286      -5.060 -14.123  21.750  1.00 86.52           H
ATOM   4364  CB  ILE A 286      -4.359 -12.396  20.730  1.00 86.52           C
ATOM   4365  HB  ILE A 286      -4.550 -11.323  20.740  1.00 86.52           H
ATOM   4366  CG1 ILE A 286      -4.745 -12.909  19.341  1.00 86.52           C
ATOM   4367 1HG1 ILE A 286      -4.538 -13.977  19.274  1.00 86.52           H
ATOM   4368 2HG1 ILE A 286      -5.817 -12.782  19.188  1.00 86.52           H
ATOM   4369  CG2 ILE A 286      -2.870 -12.593  21.020  1.00 86.52           C
ATOM   4370 1HG2 ILE A 286      -2.624 -12.140  21.980  1.00 86.52           H
ATOM   4371 2HG2 ILE A 286      -2.644 -13.659  21.053  1.00 86.52           H
ATOM   4372 3HG2 ILE A 286      -2.281 -12.121  20.234  1.00 86.52           H
ATOM   4373  CD1 ILE A 286      -3.976 -12.165  18.248  1.00 86.52           C
ATOM   4374 1HD1 ILE A 286      -4.205 -11.101  18.303  1.00 86.52           H
ATOM   4375 2HD1 ILE A 286      -2.906 -12.314  18.391  1.00 86.52           H
ATOM   4376 3HD1 ILE A 286      -4.270 -12.550  17.271  1.00 86.52           H
ATOM   4377  HN  ILE A 286      -6.833 -11.929  21.115  1.00 86.52           H
ATOM   4378  N   SER A 287      -4.750 -13.563  24.121  1.00 84.91           N
ATOM   4379  CA  SER A 287      -4.434 -13.273  25.509  1.00 84.91           C
ATOM   4380  C   SER A 287      -3.000 -13.707  25.820  1.00 84.91           C
ATOM   4381  O   SER A 287      -2.429 -13.300  26.831  1.00 84.91           O
ATOM   4382  HA  SER A 287      -4.537 -12.193  25.610  1.00 84.91           H
ATOM   4383  CB  SER A 287      -5.415 -13.969  26.455  1.00 84.91           C
ATOM   4384 1HB  SER A 287      -5.128 -13.768  27.487  1.00 84.91           H
ATOM   4385 2HB  SER A 287      -6.412 -13.550  26.314  1.00 84.91           H
ATOM   4386  OG  SER A 287      -5.457 -15.377  26.239  1.00 84.91           O
ATOM   4387  HG  SER A 287      -6.138 -15.795  26.841  1.00 84.91           H
ATOM   4388  HN  SER A 287      -4.862 -14.533  23.907  1.00 84.91           H
ATOM   4389  N   ASN A 288      -2.458 -14.528  24.933  1.00 86.31           N
ATOM   4390  CA  ASN A 288      -1.136 -15.093  25.144  1.00 86.31           C
ATOM   4391  C   ASN A 288      -0.081 -14.127  24.602  1.00 86.31           C
ATOM   4392  O   ASN A 288      -0.106 -13.772  23.424  1.00 86.31           O
ATOM   4393  HA  ASN A 288      -1.055 -15.236  26.222  1.00 86.31           H
ATOM   4394  CB  ASN A 288      -0.981 -16.425  24.408  1.00 86.31           C
ATOM   4395 1HB  ASN A 288      -1.827 -17.073  24.639  1.00 86.31           H
ATOM   4396 2HB  ASN A 288      -0.996 -16.253  23.332  1.00 86.31           H
ATOM   4397  CG  ASN A 288       0.324 -17.120  24.801  1.00 86.31           C
ATOM   4398  OD1 ASN A 288       1.326 -16.493  25.102  1.00 86.31           O
ATOM   4399  ND2 ASN A 288       0.256 -18.449  24.782  1.00 86.31           N
ATOM   4400 1HD2 ASN A 288      -0.598 -18.902  24.525  1.00 86.31           H
ATOM   4401 2HD2 ASN A 288       1.058 -18.994  25.023  1.00 86.31           H
ATOM   4402  HN  ASN A 288      -2.906 -14.808  24.084  1.00 86.31           H
ATOM   4403  N   CYS A 289       0.822 -13.729  25.486  1.00 91.08           N
ATOM   4404  CA  CYS A 289       1.831 -12.744  25.134  1.00 91.08           C
ATOM   4405  C   CYS A 289       2.706 -13.330  24.024  1.00 91.08           C
ATOM   4406  O   CYS A 289       3.092 -12.623  23.094  1.00 91.08           O
ATOM   4407  HA  CYS A 289       1.298 -11.862  24.781  1.00 91.08           H
ATOM   4408  CB  CYS A 289       2.658 -12.322  26.350  1.00 91.08           C
ATOM   4409 1HB  CYS A 289       2.003 -11.926  27.126  1.00 91.08           H
ATOM   4410 2HB  CYS A 289       3.165 -13.189  26.774  1.00 91.08           H
ATOM   4411  SG  CYS A 289       3.886 -11.056  25.863  1.00 91.08           S
ATOM   4412  HN  CYS A 289       0.870 -14.066  26.426  1.00 91.08           H
ATOM   4413  N   ALA A 290       2.995 -14.616  24.158  1.00 93.17           N
ATOM   4414  CA  ALA A 290       3.888 -15.284  23.227  1.00 93.17           C
ATOM   4415  C   ALA A 290       3.299 -15.207  21.817  1.00 93.17           C
ATOM   4416  O   ALA A 290       4.016 -14.938  20.855  1.00 93.17           O
ATOM   4417  HA  ALA A 290       4.840 -14.754  23.243  1.00 93.17           H
ATOM   4418  CB  ALA A 290       4.118 -16.726  23.685  1.00 93.17           C
ATOM   4419 1HB  ALA A 290       4.565 -16.724  24.679  1.00 93.17           H
ATOM   4420 2HB  ALA A 290       3.165 -17.254  23.715  1.00 93.17           H
ATOM   4421 3HB  ALA A 290       4.789 -17.226  22.986  1.00 93.17           H
ATOM   4422  HN  ALA A 290       2.630 -15.198  24.885  1.00 93.17           H
ATOM   4423  N   VAL A 291       1.998 -15.448  21.740  1.00 93.58           N
ATOM   4424  CA  VAL A 291       1.306 -15.417  20.463  1.00 93.58           C
ATOM   4425  C   VAL A 291       1.323 -13.989  19.913  1.00 93.58           C
ATOM   4426  O   VAL A 291       1.566 -13.780  18.726  1.00 93.58           O
ATOM   4427  HA  VAL A 291       1.852 -16.063  19.776  1.00 93.58           H
ATOM   4428  CB  VAL A 291      -0.108 -15.979  20.620  1.00 93.58           C
ATOM   4429  HB  VAL A 291      -0.631 -15.371  21.358  1.00 93.58           H
ATOM   4430  CG1 VAL A 291      -0.883 -15.890  19.304  1.00 93.58           C
ATOM   4431 1HG1 VAL A 291      -0.955 -14.848  18.994  1.00 93.58           H
ATOM   4432 2HG1 VAL A 291      -0.363 -16.463  18.536  1.00 93.58           H
ATOM   4433 3HG1 VAL A 291      -1.885 -16.297  19.444  1.00 93.58           H
ATOM   4434  CG2 VAL A 291      -0.071 -17.418  21.139  1.00 93.58           C
ATOM   4435 1HG2 VAL A 291       0.478 -18.044  20.435  1.00 93.58           H
ATOM   4436 2HG2 VAL A 291       0.425 -17.443  22.109  1.00 93.58           H
ATOM   4437 3HG2 VAL A 291      -1.089 -17.794  21.241  1.00 93.58           H
ATOM   4438  HN  VAL A 291       1.421 -15.661  22.528  1.00 93.58           H
ATOM   4439  N   SER A 292       1.062 -13.043  20.804  1.00 93.77           N
ATOM   4440  CA  SER A 292       0.998 -11.645  20.413  1.00 93.77           C
ATOM   4441  C   SER A 292       2.348 -11.196  19.851  1.00 93.77           C
ATOM   4442  O   SER A 292       2.402 -10.486  18.848  1.00 93.77           O
ATOM   4443  HA  SER A 292       0.227 -11.595  19.643  1.00 93.77           H
ATOM   4444  CB  SER A 292       0.594 -10.761  21.595  1.00 93.77           C
ATOM   4445 1HB  SER A 292      -0.310 -11.160  22.054  1.00 93.77           H
ATOM   4446 2HB  SER A 292       1.376 -10.790  22.353  1.00 93.77           H
ATOM   4447  OG  SER A 292       0.368  -9.411  21.199  1.00 93.77           O
ATOM   4448  HG  SER A 292      -0.470  -9.349  20.656  1.00 93.77           H
ATOM   4449  HN  SER A 292       0.896 -13.219  21.774  1.00 93.77           H
ATOM   4450  N   THR A 293       3.406 -11.628  20.522  1.00 90.66           N
ATOM   4451  CA  THR A 293       4.750 -11.243  20.130  1.00 90.66           C
ATOM   4452  C   THR A 293       5.057 -11.741  18.716  1.00 90.66           C
ATOM   4453  O   THR A 293       5.571 -10.992  17.887  1.00 90.66           O
ATOM   4454  HA  THR A 293       4.802 -10.154  20.103  1.00 90.66           H
ATOM   4455  CB  THR A 293       5.722 -11.774  21.185  1.00 90.66           C
ATOM   4456  HB  THR A 293       5.687 -12.862  21.233  1.00 90.66           H
ATOM   4457  OG1 THR A 293       5.344 -11.093  22.379  1.00 90.66           O
ATOM   4458  HG1 THR A 293       4.692 -11.647  22.897  1.00 90.66           H
ATOM   4459  CG2 THR A 293       7.162 -11.320  20.937  1.00 90.66           C
ATOM   4460 1HG2 THR A 293       7.208 -10.231  20.956  1.00 90.66           H
ATOM   4461 2HG2 THR A 293       7.494 -11.681  19.964  1.00 90.66           H
ATOM   4462 3HG2 THR A 293       7.809 -11.725  21.715  1.00 90.66           H
ATOM   4463  HN  THR A 293       3.354 -12.230  21.319  1.00 90.66           H
ATOM   4464  N   ASN A 294       4.728 -13.004  18.484  1.00 92.17           N
ATOM   4465  CA  ASN A 294       5.025 -13.632  17.208  1.00 92.17           C
ATOM   4466  C   ASN A 294       4.227 -12.937  16.103  1.00 92.17           C
ATOM   4467  O   ASN A 294       4.726 -12.753  14.994  1.00 92.17           O
ATOM   4468  HA  ASN A 294       6.102 -13.521  17.078  1.00 92.17           H
ATOM   4469  CB  ASN A 294       4.631 -15.110  17.217  1.00 92.17           C
ATOM   4470 1HB  ASN A 294       3.632 -15.222  17.637  1.00 92.17           H
ATOM   4471 2HB  ASN A 294       4.591 -15.486  16.195  1.00 92.17           H
ATOM   4472  CG  ASN A 294       5.627 -15.939  18.031  1.00 92.17           C
ATOM   4473  OD1 ASN A 294       6.758 -15.544  18.264  1.00 92.17           O
ATOM   4474  ND2 ASN A 294       5.146 -17.105  18.450  1.00 92.17           N
ATOM   4475 1HD2 ASN A 294       4.208 -17.369  18.224  1.00 92.17           H
ATOM   4476 2HD2 ASN A 294       5.721 -17.719  18.991  1.00 92.17           H
ATOM   4477  HN  ASN A 294       4.267 -13.593  19.148  1.00 92.17           H
ATOM   4478  N   ILE A 295       3.001 -12.570  16.445  1.00 92.18           N
ATOM   4479  CA  ILE A 295       2.120 -11.922  15.488  1.00 92.18           C
ATOM   4480  C   ILE A 295       2.719 -10.575  15.080  1.00 92.18           C
ATOM   4481  O   ILE A 295       2.710 -10.218  13.903  1.00 92.18           O
ATOM   4482  HA  ILE A 295       2.071 -12.560  14.606  1.00 92.18           H
ATOM   4483  CB  ILE A 295       0.701 -11.818  16.051  1.00 92.18           C
ATOM   4484  HB  ILE A 295       0.768 -11.483  17.087  1.00 92.18           H
ATOM   4485  CG1 ILE A 295       0.014 -13.186  16.062  1.00 92.18           C
ATOM   4486 1HG1 ILE A 295      -0.154 -13.520  15.039  1.00 92.18           H
ATOM   4487 2HG1 ILE A 295       0.666 -13.920  16.535  1.00 92.18           H
ATOM   4488  CG2 ILE A 295      -0.116 -10.773  15.290  1.00 92.18           C
ATOM   4489 1HG2 ILE A 295       0.367  -9.799  15.378  1.00 92.18           H
ATOM   4490 2HG2 ILE A 295      -0.177 -11.054  14.239  1.00 92.18           H
ATOM   4491 3HG2 ILE A 295      -1.120 -10.720  15.711  1.00 92.18           H
ATOM   4492  CD1 ILE A 295      -1.319 -13.124  16.810  1.00 92.18           C
ATOM   4493 1HD1 ILE A 295      -1.144 -12.812  17.840  1.00 92.18           H
ATOM   4494 2HD1 ILE A 295      -1.977 -12.406  16.321  1.00 92.18           H
ATOM   4495 3HD1 ILE A 295      -1.786 -14.109  16.803  1.00 92.18           H
ATOM   4496  HN  ILE A 295       2.609 -12.708  17.355  1.00 92.18           H
ATOM   4497  N   ASP A 296       3.226  -9.863  16.076  1.00 93.55           N
ATOM   4498  CA  ASP A 296       3.775  -8.538  15.844  1.00 93.55           C
ATOM   4499  C   ASP A 296       4.990  -8.648  14.921  1.00 93.55           C
ATOM   4500  O   ASP A 296       5.164  -7.832  14.017  1.00 93.55           O
ATOM   4501  HA  ASP A 296       2.963  -7.965  15.398  1.00 93.55           H
ATOM   4502  CB  ASP A 296       4.235  -7.895  17.155  1.00 93.55           C
ATOM   4503 1HB  ASP A 296       4.745  -8.637  17.769  1.00 93.55           H
ATOM   4504 2HB  ASP A 296       4.956  -7.105  16.944  1.00 93.55           H
ATOM   4505  CG  ASP A 296       3.047  -7.316  17.927  1.00 93.55           C
ATOM   4506  OD1 ASP A 296       1.905  -7.630  17.530  1.00 93.55           O
ATOM   4507  OD2 ASP A 296       3.310  -6.573  18.897  1.00 93.55           O
ATOM   4508  HN  ASP A 296       3.265 -10.177  17.025  1.00 93.55           H
ATOM   4509  N   ILE A 297       5.800  -9.664  15.180  1.00 93.38           N
ATOM   4510  CA  ILE A 297       6.977  -9.910  14.364  1.00 93.38           C
ATOM   4511  C   ILE A 297       6.541 -10.248  12.937  1.00 93.38           C
ATOM   4512  O   ILE A 297       7.096  -9.723  11.973  1.00 93.38           O
ATOM   4513  HA  ILE A 297       7.556  -8.987  14.338  1.00 93.38           H
ATOM   4514  CB  ILE A 297       7.861 -10.981  15.007  1.00 93.38           C
ATOM   4515  HB  ILE A 297       7.232 -11.834  15.263  1.00 93.38           H
ATOM   4516  CG1 ILE A 297       8.482 -10.470  16.309  1.00 93.38           C
ATOM   4517 1HG1 ILE A 297       9.200  -9.680  16.087  1.00 93.38           H
ATOM   4518 2HG1 ILE A 297       7.708 -10.030  16.937  1.00 93.38           H
ATOM   4519  CG2 ILE A 297       8.921 -11.480  14.023  1.00 93.38           C
ATOM   4520 1HG2 ILE A 297       8.432 -11.910  13.149  1.00 93.38           H
ATOM   4521 2HG2 ILE A 297       9.551 -10.646  13.714  1.00 93.38           H
ATOM   4522 3HG2 ILE A 297       9.535 -12.240  14.506  1.00 93.38           H
ATOM   4523  CD1 ILE A 297       9.178 -11.603  17.065  1.00 93.38           C
ATOM   4524 1HD1 ILE A 297       8.452 -12.379  17.306  1.00 93.38           H
ATOM   4525 2HD1 ILE A 297       9.968 -12.024  16.443  1.00 93.38           H
ATOM   4526 3HD1 ILE A 297       9.611 -11.212  17.986  1.00 93.38           H
ATOM   4527  HN  ILE A 297       5.663 -10.311  15.930  1.00 93.38           H
ATOM   4528  N   CYS A 298       5.551 -11.124  12.847  1.00 94.80           N
ATOM   4529  CA  CYS A 298       5.050 -11.557  11.553  1.00 94.80           C
ATOM   4530  C   CYS A 298       4.581 -10.322  10.781  1.00 94.80           C
ATOM   4531  O   CYS A 298       4.816 -10.211   9.579  1.00 94.80           O
ATOM   4532  HA  CYS A 298       5.882 -12.040  11.041  1.00 94.80           H
ATOM   4533  CB  CYS A 298       3.937 -12.597  11.696  1.00 94.80           C
ATOM   4534 1HB  CYS A 298       3.236 -12.287  12.472  1.00 94.80           H
ATOM   4535 2HB  CYS A 298       3.373 -12.668  10.767  1.00 94.80           H
ATOM   4536  SG  CYS A 298       4.654 -14.227  12.117  1.00 94.80           S
ATOM   4537  HG  CYS A 298       4.892 -13.948  13.396  1.00 94.80           H
ATOM   4538  HN  CYS A 298       5.093 -11.534  13.636  1.00 94.80           H
ATOM   4539  N   PHE A 299       3.928  -9.424  11.504  1.00 93.87           N
ATOM   4540  CA  PHE A 299       3.418  -8.205  10.901  1.00 93.87           C
ATOM   4541  C   PHE A 299       4.552  -7.382  10.287  1.00 93.87           C
ATOM   4542  O   PHE A 299       4.454  -6.940   9.143  1.00 93.87           O
ATOM   4543  HA  PHE A 299       2.719  -8.498  10.118  1.00 93.87           H
ATOM   4544  CB  PHE A 299       2.763  -7.392  12.020  1.00 93.87           C
ATOM   4545 1HB  PHE A 299       1.964  -7.985  12.465  1.00 93.87           H
ATOM   4546 2HB  PHE A 299       3.499  -7.211  12.803  1.00 93.87           H
ATOM   4547  CG  PHE A 299       2.188  -6.051  11.560  1.00 93.87           C
ATOM   4548  CD1 PHE A 299       2.895  -4.905  11.757  1.00 93.87           C
ATOM   4549  HD1 PHE A 299       3.870  -4.943  12.241  1.00 93.87           H
ATOM   4550  CD2 PHE A 299       0.971  -6.004  10.956  1.00 93.87           C
ATOM   4551  HD2 PHE A 299       0.405  -6.922  10.799  1.00 93.87           H
ATOM   4552  CE1 PHE A 299       2.361  -3.660  11.330  1.00 93.87           C
ATOM   4553  HE1 PHE A 299       2.927  -2.742  11.488  1.00 93.87           H
ATOM   4554  CE2 PHE A 299       0.438  -4.759  10.529  1.00 93.87           C
ATOM   4555  HE2 PHE A 299      -0.538  -4.721  10.045  1.00 93.87           H
ATOM   4556  CZ  PHE A 299       1.144  -3.613  10.725  1.00 93.87           C
ATOM   4557  HZ  PHE A 299       0.735  -2.658  10.398  1.00 93.87           H
ATOM   4558  HN  PHE A 299       3.745  -9.520  12.483  1.00 93.87           H
ATOM   4559  N   GLN A 300       5.603  -7.200  11.074  1.00 90.54           N
ATOM   4560  CA  GLN A 300       6.714  -6.361  10.657  1.00 90.54           C
ATOM   4561  C   GLN A 300       7.359  -6.925   9.390  1.00 90.54           C
ATOM   4562  O   GLN A 300       7.707  -6.175   8.480  1.00 90.54           O
ATOM   4563  HA  GLN A 300       6.276  -5.385  10.447  1.00 90.54           H
ATOM   4564  CB  GLN A 300       7.743  -6.218  11.780  1.00 90.54           C
ATOM   4565 1HB  GLN A 300       7.984  -7.201  12.185  1.00 90.54           H
ATOM   4566 2HB  GLN A 300       8.668  -5.803  11.379  1.00 90.54           H
ATOM   4567  CG  GLN A 300       7.215  -5.315  12.897  1.00 90.54           C
ATOM   4568 1HG  GLN A 300       6.973  -4.333  12.491  1.00 90.54           H
ATOM   4569 2HG  GLN A 300       6.291  -5.731  13.298  1.00 90.54           H
ATOM   4570  CD  GLN A 300       8.245  -5.170  14.018  1.00 90.54           C
ATOM   4571  OE1 GLN A 300       9.376  -5.618  13.919  1.00 90.54           O
ATOM   4572  NE2 GLN A 300       7.793  -4.522  15.088  1.00 90.54           N
ATOM   4573 1HE2 GLN A 300       6.853  -4.180  15.105  1.00 90.54           H
ATOM   4574 2HE2 GLN A 300       8.393  -4.377  15.875  1.00 90.54           H
ATOM   4575  HN  GLN A 300       5.702  -7.614  11.979  1.00 90.54           H
ATOM   4576  N   VAL A 301       7.499  -8.243   9.372  1.00 95.12           N
ATOM   4577  CA  VAL A 301       8.165  -8.909   8.265  1.00 95.12           C
ATOM   4578  C   VAL A 301       7.319  -8.754   6.999  1.00 95.12           C
ATOM   4579  O   VAL A 301       7.821  -8.324   5.962  1.00 95.12           O
ATOM   4580  HA  VAL A 301       9.123  -8.413   8.110  1.00 95.12           H
ATOM   4581  CB  VAL A 301       8.441 -10.370   8.625  1.00 95.12           C
ATOM   4582  HB  VAL A 301       7.496 -10.829   8.916  1.00 95.12           H
ATOM   4583  CG1 VAL A 301       8.984 -11.139   7.418  1.00 95.12           C
ATOM   4584 1HG1 VAL A 301       8.253 -11.110   6.610  1.00 95.12           H
ATOM   4585 2HG1 VAL A 301       9.914 -10.679   7.083  1.00 95.12           H
ATOM   4586 3HG1 VAL A 301       9.172 -12.174   7.701  1.00 95.12           H
ATOM   4587  CG2 VAL A 301       9.398 -10.471   9.814  1.00 95.12           C
ATOM   4588 1HG2 VAL A 301      10.343  -9.988   9.562  1.00 95.12           H
ATOM   4589 2HG2 VAL A 301       8.956  -9.976  10.679  1.00 95.12           H
ATOM   4590 3HG2 VAL A 301       9.578 -11.520  10.049  1.00 95.12           H
ATOM   4591  HN  VAL A 301       7.168  -8.850  10.094  1.00 95.12           H
ATOM   4592  N   THR A 302       6.050  -9.114   7.126  1.00 94.17           N
ATOM   4593  CA  THR A 302       5.168  -9.162   5.973  1.00 94.17           C
ATOM   4594  C   THR A 302       4.933  -7.753   5.422  1.00 94.17           C
ATOM   4595  O   THR A 302       4.774  -7.573   4.216  1.00 94.17           O
ATOM   4596  HA  THR A 302       5.659  -9.735   5.187  1.00 94.17           H
ATOM   4597  CB  THR A 302       3.879  -9.872   6.393  1.00 94.17           C
ATOM   4598  HB  THR A 302       3.167  -9.905   5.569  1.00 94.17           H
ATOM   4599  OG1 THR A 302       3.450  -9.157   7.549  1.00 94.17           O
ATOM   4600  HG1 THR A 302       3.691  -9.666   8.375  1.00 94.17           H
ATOM   4601  CG2 THR A 302       4.133 -11.291   6.905  1.00 94.17           C
ATOM   4602 1HG2 THR A 302       4.793 -11.252   7.772  1.00 94.17           H
ATOM   4603 2HG2 THR A 302       4.601 -11.883   6.119  1.00 94.17           H
ATOM   4604 3HG2 THR A 302       3.186 -11.749   7.190  1.00 94.17           H
ATOM   4605  HN  THR A 302       5.626  -9.369   7.995  1.00 94.17           H
ATOM   4606  N   GLN A 303       4.920  -6.791   6.333  1.00 91.19           N
ATOM   4607  CA  GLN A 303       4.771  -5.398   5.947  1.00 91.19           C
ATOM   4608  C   GLN A 303       5.946  -4.961   5.071  1.00 91.19           C
ATOM   4609  O   GLN A 303       5.759  -4.251   4.084  1.00 91.19           O
ATOM   4610  HA  GLN A 303       3.845  -5.354   5.374  1.00 91.19           H
ATOM   4611  CB  GLN A 303       4.640  -4.499   7.179  1.00 91.19           C
ATOM   4612 1HB  GLN A 303       3.804  -4.835   7.792  1.00 91.19           H
ATOM   4613 2HB  GLN A 303       5.538  -4.583   7.791  1.00 91.19           H
ATOM   4614  CG  GLN A 303       4.428  -3.040   6.772  1.00 91.19           C
ATOM   4615 1HG  GLN A 303       5.308  -2.675   6.242  1.00 91.19           H
ATOM   4616 2HG  GLN A 303       3.588  -2.969   6.082  1.00 91.19           H
ATOM   4617  CD  GLN A 303       4.164  -2.162   7.997  1.00 91.19           C
ATOM   4618  OE1 GLN A 303       4.969  -2.066   8.909  1.00 91.19           O
ATOM   4619  NE2 GLN A 303       2.995  -1.529   7.968  1.00 91.19           N
ATOM   4620 1HE2 GLN A 303       2.380  -1.652   7.189  1.00 91.19           H
ATOM   4621 2HE2 GLN A 303       2.731  -0.931   8.724  1.00 91.19           H
ATOM   4622  HN  GLN A 303       5.009  -6.950   7.316  1.00 91.19           H
ATOM   4623  N   THR A 304       7.132  -5.402   5.464  1.00 92.51           N
ATOM   4624  CA  THR A 304       8.343  -5.030   4.752  1.00 92.51           C
ATOM   4625  C   THR A 304       8.316  -5.586   3.327  1.00 92.51           C
ATOM   4626  O   THR A 304       8.675  -4.890   2.379  1.00 92.51           O
ATOM   4627  HA  THR A 304       8.373  -3.943   4.671  1.00 92.51           H
ATOM   4628  CB  THR A 304       9.541  -5.515   5.571  1.00 92.51           C
ATOM   4629  HB  THR A 304       9.583  -6.604   5.592  1.00 92.51           H
ATOM   4630  OG1 THR A 304       9.376  -4.881   6.837  1.00 92.51           O
ATOM   4631  HG1 THR A 304       8.979  -5.524   7.492  1.00 92.51           H
ATOM   4632  CG2 THR A 304      10.869  -4.963   5.049  1.00 92.51           C
ATOM   4633 1HG2 THR A 304      10.852  -3.874   5.091  1.00 92.51           H
ATOM   4634 2HG2 THR A 304      11.015  -5.285   4.017  1.00 92.51           H
ATOM   4635 3HG2 THR A 304      11.686  -5.338   5.665  1.00 92.51           H
ATOM   4636  HN  THR A 304       7.273  -6.003   6.252  1.00 92.51           H
ATOM   4637  N   ILE A 305       7.886  -6.835   3.221  1.00 92.03           N
ATOM   4638  CA  ILE A 305       7.779  -7.482   1.925  1.00 92.03           C
ATOM   4639  C   ILE A 305       6.825  -6.680   1.037  1.00 92.03           C
ATOM   4640  O   ILE A 305       7.060  -6.538  -0.162  1.00 92.03           O
ATOM   4641  HA  ILE A 305       8.769  -7.467   1.469  1.00 92.03           H
ATOM   4642  CB  ILE A 305       7.378  -8.949   2.090  1.00 92.03           C
ATOM   4643  HB  ILE A 305       6.485  -8.991   2.713  1.00 92.03           H
ATOM   4644  CG1 ILE A 305       8.471  -9.738   2.813  1.00 92.03           C
ATOM   4645 1HG1 ILE A 305       9.319  -9.888   2.144  1.00 92.03           H
ATOM   4646 2HG1 ILE A 305       8.836  -9.165   3.665  1.00 92.03           H
ATOM   4647  CG2 ILE A 305       7.017  -9.574   0.741  1.00 92.03           C
ATOM   4648 1HG2 ILE A 305       6.181  -9.031   0.301  1.00 92.03           H
ATOM   4649 2HG2 ILE A 305       7.877  -9.520   0.073  1.00 92.03           H
ATOM   4650 3HG2 ILE A 305       6.736 -10.617   0.887  1.00 92.03           H
ATOM   4651  CD1 ILE A 305       7.945 -11.093   3.290  1.00 92.03           C
ATOM   4652 1HD1 ILE A 305       7.113 -10.938   3.978  1.00 92.03           H
ATOM   4653 2HD1 ILE A 305       7.604 -11.673   2.433  1.00 92.03           H
ATOM   4654 3HD1 ILE A 305       8.743 -11.633   3.801  1.00 92.03           H
ATOM   4655  HN  ILE A 305       7.614  -7.401   4.000  1.00 92.03           H
ATOM   4656  N   ALA A 306       5.770  -6.177   1.660  1.00 90.92           N
ATOM   4657  CA  ALA A 306       4.761  -5.424   0.934  1.00 90.92           C
ATOM   4658  C   ALA A 306       5.389  -4.145   0.375  1.00 90.92           C
ATOM   4659  O   ALA A 306       5.060  -3.720  -0.731  1.00 90.92           O
ATOM   4660  HA  ALA A 306       4.418  -6.042   0.104  1.00 90.92           H
ATOM   4661  CB  ALA A 306       3.576  -5.136   1.857  1.00 90.92           C
ATOM   4662 1HB  ALA A 306       3.147  -6.077   2.203  1.00 90.92           H
ATOM   4663 2HB  ALA A 306       3.916  -4.555   2.715  1.00 90.92           H
ATOM   4664 3HB  ALA A 306       2.819  -4.571   1.313  1.00 90.92           H
ATOM   4665  HN  ALA A 306       5.599  -6.277   2.640  1.00 90.92           H
ATOM   4666  N   PHE A 307       6.281  -3.568   1.167  1.00 89.23           N
ATOM   4667  CA  PHE A 307       6.937  -2.331   0.778  1.00 89.23           C
ATOM   4668  C   PHE A 307       7.871  -2.557  -0.413  1.00 89.23           C
ATOM   4669  O   PHE A 307       7.999  -1.692  -1.278  1.00 89.23           O
ATOM   4670  HA  PHE A 307       6.156  -1.625   0.496  1.00 89.23           H
ATOM   4671  CB  PHE A 307       7.764  -1.867   1.978  1.00 89.23           C
ATOM   4672 1HB  PHE A 307       8.397  -2.689   2.310  1.00 89.23           H
ATOM   4673 2HB  PHE A 307       8.427  -1.062   1.660  1.00 89.23           H
ATOM   4674  CG  PHE A 307       6.925  -1.379   3.161  1.00 89.23           C
ATOM   4675  CD1 PHE A 307       5.578  -1.243   3.028  1.00 89.23           C
ATOM   4676  HD1 PHE A 307       5.097  -1.482   2.080  1.00 89.23           H
ATOM   4677  CD2 PHE A 307       7.525  -1.081   4.344  1.00 89.23           C
ATOM   4678  HD2 PHE A 307       8.605  -1.189   4.450  1.00 89.23           H
ATOM   4679  CE1 PHE A 307       4.799  -0.790   4.126  1.00 89.23           C
ATOM   4680  HE1 PHE A 307       3.720  -0.681   4.020  1.00 89.23           H
ATOM   4681  CE2 PHE A 307       6.746  -0.628   5.441  1.00 89.23           C
ATOM   4682  HE2 PHE A 307       7.228  -0.389   6.390  1.00 89.23           H
ATOM   4683  CZ  PHE A 307       5.399  -0.492   5.309  1.00 89.23           C
ATOM   4684  HZ  PHE A 307       4.802  -0.145   6.152  1.00 89.23           H
ATOM   4685  HN  PHE A 307       6.557  -3.930   2.057  1.00 89.23           H
ATOM   4686  N   PHE A 308       8.499  -3.724  -0.419  1.00 86.52           N
ATOM   4687  CA  PHE A 308       9.390  -4.088  -1.507  1.00 86.52           C
ATOM   4688  C   PHE A 308       8.642  -4.120  -2.842  1.00 86.52           C
ATOM   4689  O   PHE A 308       9.223  -3.841  -3.890  1.00 86.52           O
ATOM   4690  HA  PHE A 308      10.174  -3.332  -1.550  1.00 86.52           H
ATOM   4691  CB  PHE A 308       9.921  -5.490  -1.200  1.00 86.52           C
ATOM   4692 1HB  PHE A 308       9.177  -6.029  -0.614  1.00 86.52           H
ATOM   4693 2HB  PHE A 308      10.045  -6.033  -2.137  1.00 86.52           H
ATOM   4694  CG  PHE A 308      11.250  -5.499  -0.442  1.00 86.52           C
ATOM   4695  CD1 PHE A 308      12.411  -5.236  -1.101  1.00 86.52           C
ATOM   4696  HD1 PHE A 308      12.394  -5.018  -2.169  1.00 86.52           H
ATOM   4697  CD2 PHE A 308      11.272  -5.771   0.890  1.00 86.52           C
ATOM   4698  HD2 PHE A 308      10.342  -5.982   1.418  1.00 86.52           H
ATOM   4699  CE1 PHE A 308      13.644  -5.245  -0.398  1.00 86.52           C
ATOM   4700  HE1 PHE A 308      14.574  -5.035  -0.926  1.00 86.52           H
ATOM   4701  CE2 PHE A 308      12.505  -5.780   1.593  1.00 86.52           C
ATOM   4702  HE2 PHE A 308      12.522  -5.998   2.661  1.00 86.52           H
ATOM   4703  CZ  PHE A 308      13.665  -5.517   0.934  1.00 86.52           C
ATOM   4704  HZ  PHE A 308      14.612  -5.524   1.474  1.00 86.52           H
ATOM   4705  HN  PHE A 308       8.406  -4.412   0.300  1.00 86.52           H
ATOM   4706  N   HIS A 309       7.365  -4.463  -2.760  1.00 74.15           N
ATOM   4707  CA  HIS A 309       6.537  -4.553  -3.950  1.00 74.15           C
ATOM   4708  C   HIS A 309       6.460  -3.183  -4.627  1.00 74.15           C
ATOM   4709  O   HIS A 309       6.519  -3.088  -5.852  1.00 74.15           O
ATOM   4710  HA  HIS A 309       7.031  -5.254  -4.623  1.00 74.15           H
ATOM   4711  CB  HIS A 309       5.158  -5.124  -3.611  1.00 74.15           C
ATOM   4712 1HB  HIS A 309       5.287  -6.091  -3.125  1.00 74.15           H
ATOM   4713 2HB  HIS A 309       4.672  -4.468  -2.890  1.00 74.15           H
ATOM   4714  CG  HIS A 309       4.253  -5.294  -4.807  1.00 74.15           C
ATOM   4715  ND1 HIS A 309       4.529  -6.176  -5.838  1.00 74.15           N
ATOM   4716  HD1 HIS A 309       5.330  -6.772  -5.898  1.00 74.15           H
ATOM   4717  CD2 HIS A 309       3.073  -4.688  -5.125  1.00 74.15           C
ATOM   4718  HD2 HIS A 309       2.562  -3.934  -4.526  1.00 74.15           H
ATOM   4719  CE1 HIS A 309       3.554  -6.094  -6.730  1.00 74.15           C
ATOM   4720  HE1 HIS A 309       3.484  -6.665  -7.657  1.00 74.15           H
ATOM   4721  NE2 HIS A 309       2.652  -5.172  -6.287  1.00 74.15           N
ATOM   4722  HN  HIS A 309       6.897  -4.676  -1.902  1.00 74.15           H
ATOM   4723  N   SER A 310       6.330  -2.156  -3.800  1.00 78.61           N
ATOM   4724  CA  SER A 310       6.193  -0.801  -4.305  1.00 78.61           C
ATOM   4725  C   SER A 310       7.455  -0.398  -5.072  1.00 78.61           C
ATOM   4726  O   SER A 310       7.403   0.457  -5.954  1.00 78.61           O
ATOM   4727  HA  SER A 310       5.332  -0.827  -4.973  1.00 78.61           H
ATOM   4728  CB  SER A 310       5.925   0.187  -3.168  1.00 78.61           C
ATOM   4729 1HB  SER A 310       6.768   0.181  -2.477  1.00 78.61           H
ATOM   4730 2HB  SER A 310       5.853   1.196  -3.574  1.00 78.61           H
ATOM   4731  OG  SER A 310       4.729  -0.126  -2.460  1.00 78.61           O
ATOM   4732  HG  SER A 310       3.931   0.132  -3.005  1.00 78.61           H
ATOM   4733  HN  SER A 310       6.316  -2.239  -2.803  1.00 78.61           H
ATOM   4734  N   CYS A 311       8.559  -1.034  -4.706  1.00 83.57           N
ATOM   4735  CA  CYS A 311       9.829  -0.762  -5.356  1.00 83.57           C
ATOM   4736  C   CYS A 311       9.898  -1.589  -6.642  1.00 83.57           C
ATOM   4737  O   CYS A 311      10.550  -1.192  -7.606  1.00 83.57           O
ATOM   4738  HA  CYS A 311       9.843   0.305  -5.581  1.00 83.57           H
ATOM   4739  CB  CYS A 311      11.012  -1.048  -4.429  1.00 83.57           C
ATOM   4740 1HB  CYS A 311      11.026  -2.104  -4.160  1.00 83.57           H
ATOM   4741 2HB  CYS A 311      11.949  -0.838  -4.946  1.00 83.57           H
ATOM   4742  SG  CYS A 311      10.887  -0.020  -2.920  1.00 83.57           S
ATOM   4743  HG  CYS A 311      12.162   0.357  -2.903  1.00 83.57           H
ATOM   4744  HN  CYS A 311       8.593  -1.723  -3.982  1.00 83.57           H
ATOM   4745  N   LEU A 312       9.217  -2.725  -6.614  1.00 80.20           N
ATOM   4746  CA  LEU A 312       9.300  -3.675  -7.710  1.00 80.20           C
ATOM   4747  C   LEU A 312       8.349  -3.242  -8.828  1.00 80.20           C
ATOM   4748  O   LEU A 312       8.568  -3.566  -9.994  1.00 80.20           O
ATOM   4749  HA  LEU A 312      10.320  -3.643  -8.093  1.00 80.20           H
ATOM   4750  CB  LEU A 312       9.049  -5.098  -7.206  1.00 80.20           C
ATOM   4751 1HB  LEU A 312       8.142  -5.093  -6.601  1.00 80.20           H
ATOM   4752 2HB  LEU A 312       8.854  -5.737  -8.067  1.00 80.20           H
ATOM   4753  CG  LEU A 312      10.175  -5.726  -6.383  1.00 80.20           C
ATOM   4754  HG  LEU A 312      10.399  -5.062  -5.548  1.00 80.20           H
ATOM   4755  CD1 LEU A 312       9.737  -7.066  -5.789  1.00 80.20           C
ATOM   4756 1HD1 LEU A 312       8.874  -6.912  -5.141  1.00 80.20           H
ATOM   4757 2HD1 LEU A 312       9.469  -7.751  -6.594  1.00 80.20           H
ATOM   4758 3HD1 LEU A 312      10.556  -7.491  -5.208  1.00 80.20           H
ATOM   4759  CD2 LEU A 312      11.453  -5.857  -7.213  1.00 80.20           C
ATOM   4760 1HD2 LEU A 312      11.261  -6.488  -8.080  1.00 80.20           H
ATOM   4761 2HD2 LEU A 312      11.773  -4.870  -7.546  1.00 80.20           H
ATOM   4762 3HD2 LEU A 312      12.238  -6.307  -6.603  1.00 80.20           H
ATOM   4763  HN  LEU A 312       8.617  -2.999  -5.862  1.00 80.20           H
ATOM   4764  N   ASN A 313       7.314  -2.515  -8.432  1.00 72.01           N
ATOM   4765  CA  ASN A 313       6.285  -2.105  -9.372  1.00 72.01           C
ATOM   4766  C   ASN A 313       6.945  -1.483 -10.605  1.00 72.01           C
ATOM   4767  O   ASN A 313       6.773  -1.974 -11.719  1.00 72.01           O
ATOM   4768  HA  ASN A 313       5.734  -3.015  -9.609  1.00 72.01           H
ATOM   4769  CB  ASN A 313       5.359  -1.056  -8.752  1.00 72.01           C
ATOM   4770 1HB  ASN A 313       5.935  -0.393  -8.107  1.00 72.01           H
ATOM   4771 2HB  ASN A 313       4.925  -0.438  -9.539  1.00 72.01           H
ATOM   4772  CG  ASN A 313       4.242  -1.720  -7.944  1.00 72.01           C
ATOM   4773  OD1 ASN A 313       3.905  -2.877  -8.136  1.00 72.01           O
ATOM   4774  ND2 ASN A 313       3.690  -0.926  -7.031  1.00 72.01           N
ATOM   4775 1HD2 ASN A 313       4.014   0.014  -6.924  1.00 72.01           H
ATOM   4776 2HD2 ASN A 313       2.951  -1.269  -6.451  1.00 72.01           H
ATOM   4777  HN  ASN A 313       7.173  -2.209  -7.491  1.00 72.01           H
ATOM   4778  N   PRO A 314       7.708  -0.396 -10.429  1.00 73.21           N
ATOM   4779  CA  PRO A 314       8.326   0.285 -11.569  1.00 73.21           C
ATOM   4780  C   PRO A 314       9.128  -0.665 -12.444  1.00 73.21           C
ATOM   4781  O   PRO A 314       9.007  -0.639 -13.668  1.00 73.21           O
ATOM   4782  HA  PRO A 314       7.555   0.693 -12.224  1.00 73.21           H
ATOM   4783  CB  PRO A 314       9.216   1.346 -10.919  1.00 73.21           C
ATOM   4784 1HB  PRO A 314      10.229   0.978 -10.760  1.00 73.21           H
ATOM   4785 2HB  PRO A 314       9.296   2.238 -11.541  1.00 73.21           H
ATOM   4786  CG  PRO A 314       8.509   1.640  -9.601  1.00 73.21           C
ATOM   4787 1HG  PRO A 314       9.181   2.100  -8.876  1.00 73.21           H
ATOM   4788 2HG  PRO A 314       7.679   2.334  -9.733  1.00 73.21           H
ATOM   4789  CD  PRO A 314       8.039   0.266  -9.154  1.00 73.21           C
ATOM   4790 1HD  PRO A 314       8.818  -0.272  -8.614  1.00 73.21           H
ATOM   4791 2HD  PRO A 314       7.179   0.329  -8.487  1.00 73.21           H
ATOM   4792  N   VAL A 315       9.933  -1.486 -11.786  1.00 73.44           N
ATOM   4793  CA  VAL A 315      10.849  -2.363 -12.496  1.00 73.44           C
ATOM   4794  C   VAL A 315      10.047  -3.343 -13.355  1.00 73.44           C
ATOM   4795  O   VAL A 315      10.399  -3.596 -14.506  1.00 73.44           O
ATOM   4796  HA  VAL A 315      11.459  -1.741 -13.150  1.00 73.44           H
ATOM   4797  CB  VAL A 315      11.779  -3.062 -11.502  1.00 73.44           C
ATOM   4798  HB  VAL A 315      11.163  -3.653 -10.825  1.00 73.44           H
ATOM   4799  CG1 VAL A 315      12.734  -4.016 -12.223  1.00 73.44           C
ATOM   4800 1HG1 VAL A 315      12.157  -4.774 -12.755  1.00 73.44           H
ATOM   4801 2HG1 VAL A 315      13.340  -3.455 -12.934  1.00 73.44           H
ATOM   4802 3HG1 VAL A 315      13.383  -4.500 -11.494  1.00 73.44           H
ATOM   4803  CG2 VAL A 315      12.552  -2.042 -10.664  1.00 73.44           C
ATOM   4804 1HG2 VAL A 315      13.152  -1.412 -11.321  1.00 73.44           H
ATOM   4805 2HG2 VAL A 315      11.850  -1.421 -10.108  1.00 73.44           H
ATOM   4806 3HG2 VAL A 315      13.206  -2.566  -9.967  1.00 73.44           H
ATOM   4807  HN  VAL A 315       9.965  -1.558 -10.789  1.00 73.44           H
ATOM   4808  N   LEU A 316       8.984  -3.868 -12.763  1.00 72.36           N
ATOM   4809  CA  LEU A 316       8.153  -4.844 -13.446  1.00 72.36           C
ATOM   4810  C   LEU A 316       7.641  -4.244 -14.757  1.00 72.36           C
ATOM   4811  O   LEU A 316       7.751  -4.865 -15.813  1.00 72.36           O
ATOM   4812  HA  LEU A 316       8.783  -5.702 -13.682  1.00 72.36           H
ATOM   4813  CB  LEU A 316       7.040  -5.340 -12.521  1.00 72.36           C
ATOM   4814 1HB  LEU A 316       6.561  -4.474 -12.063  1.00 72.36           H
ATOM   4815 2HB  LEU A 316       6.284  -5.837 -13.129  1.00 72.36           H
ATOM   4816  CG  LEU A 316       7.470  -6.298 -11.408  1.00 72.36           C
ATOM   4817  HG  LEU A 316       8.297  -5.841 -10.865  1.00 72.36           H
ATOM   4818  CD1 LEU A 316       6.336  -6.515 -10.403  1.00 72.36           C
ATOM   4819 1HD1 LEU A 316       6.059  -5.561  -9.956  1.00 72.36           H
ATOM   4820 2HD1 LEU A 316       5.473  -6.940 -10.916  1.00 72.36           H
ATOM   4821 3HD1 LEU A 316       6.668  -7.200  -9.623  1.00 72.36           H
ATOM   4822  CD2 LEU A 316       7.983  -7.617 -11.987  1.00 72.36           C
ATOM   4823 1HD2 LEU A 316       7.192  -8.091 -12.569  1.00 72.36           H
ATOM   4824 2HD2 LEU A 316       8.840  -7.422 -12.631  1.00 72.36           H
ATOM   4825 3HD2 LEU A 316       8.282  -8.279 -11.175  1.00 72.36           H
ATOM   4826  HN  LEU A 316       8.690  -3.637 -11.835  1.00 72.36           H
ATOM   4827  N   TYR A 317       7.093  -3.042 -14.646  1.00 60.71           N
ATOM   4828  CA  TYR A 317       6.491  -2.386 -15.794  1.00 60.71           C
ATOM   4829  C   TYR A 317       7.552  -2.010 -16.830  1.00 60.71           C
ATOM   4830  O   TYR A 317       7.282  -2.016 -18.030  1.00 60.71           O
ATOM   4831  HA  TYR A 317       5.783  -3.081 -16.246  1.00 60.71           H
ATOM   4832  CB  TYR A 317       5.844  -1.107 -15.257  1.00 60.71           C
ATOM   4833 1HB  TYR A 317       6.565  -0.583 -14.631  1.00 60.71           H
ATOM   4834 2HB  TYR A 317       5.612  -0.450 -16.096  1.00 60.71           H
ATOM   4835  CG  TYR A 317       4.568  -1.348 -14.448  1.00 60.71           C
ATOM   4836  CD1 TYR A 317       3.495  -1.994 -15.028  1.00 60.71           C
ATOM   4837  HD1 TYR A 317       3.556  -2.332 -16.062  1.00 60.71           H
ATOM   4838  CD2 TYR A 317       4.490  -0.919 -13.139  1.00 60.71           C
ATOM   4839  HD2 TYR A 317       5.338  -0.409 -12.681  1.00 60.71           H
ATOM   4840  CE1 TYR A 317       2.294  -2.220 -14.266  1.00 60.71           C
ATOM   4841  HE1 TYR A 317       1.439  -2.729 -14.711  1.00 60.71           H
ATOM   4842  CE2 TYR A 317       3.289  -1.145 -12.377  1.00 60.71           C
ATOM   4843  HE2 TYR A 317       3.215  -0.811 -11.342  1.00 60.71           H
ATOM   4844  CZ  TYR A 317       2.251  -1.785 -12.978  1.00 60.71           C
ATOM   4845  OH  TYR A 317       1.116  -1.998 -12.259  1.00 60.71           O
ATOM   4846  HH  TYR A 317       1.225  -1.635 -11.333  1.00 60.71           H
ATOM   4847  HN  TYR A 317       7.056  -2.521 -13.794  1.00 60.71           H
ATOM   4848  N   VAL A 318       8.737  -1.694 -16.329  1.00 66.94           N
ATOM   4849  CA  VAL A 318       9.847  -1.342 -17.197  1.00 66.94           C
ATOM   4850  C   VAL A 318      10.181  -2.533 -18.098  1.00 66.94           C
ATOM   4851  O   VAL A 318      10.222  -2.399 -19.320  1.00 66.94           O
ATOM   4852  HA  VAL A 318       9.526  -0.509 -17.822  1.00 66.94           H
ATOM   4853  CB  VAL A 318      11.039  -0.874 -16.360  1.00 66.94           C
ATOM   4854  HB  VAL A 318      11.231  -1.631 -15.598  1.00 66.94           H
ATOM   4855  CG1 VAL A 318      12.297  -0.744 -17.221  1.00 66.94           C
ATOM   4856 1HG1 VAL A 318      12.538  -1.712 -17.661  1.00 66.94           H
ATOM   4857 2HG1 VAL A 318      12.121  -0.018 -18.014  1.00 66.94           H
ATOM   4858 3HG1 VAL A 318      13.129  -0.410 -16.600  1.00 66.94           H
ATOM   4859  CG2 VAL A 318      10.724   0.442 -15.646  1.00 66.94           C
ATOM   4860 1HG2 VAL A 318      10.494   1.209 -16.385  1.00 66.94           H
ATOM   4861 2HG2 VAL A 318       9.867   0.302 -14.987  1.00 66.94           H
ATOM   4862 3HG2 VAL A 318      11.588   0.752 -15.058  1.00 66.94           H
ATOM   4863  HN  VAL A 318       8.943  -1.674 -15.350  1.00 66.94           H
ATOM   4864  N   PHE A 319      10.410  -3.671 -17.460  1.00 64.16           N
ATOM   4865  CA  PHE A 319      10.880  -4.847 -18.172  1.00 64.16           C
ATOM   4866  C   PHE A 319       9.768  -5.446 -19.036  1.00 64.16           C
ATOM   4867  O   PHE A 319      10.041  -6.070 -20.061  1.00 64.16           O
ATOM   4868  HA  PHE A 319      11.704  -4.531 -18.811  1.00 64.16           H
ATOM   4869  CB  PHE A 319      11.297  -5.873 -17.116  1.00 64.16           C
ATOM   4870 1HB  PHE A 319      10.611  -5.809 -16.271  1.00 64.16           H
ATOM   4871 2HB  PHE A 319      11.193  -6.874 -17.536  1.00 64.16           H
ATOM   4872  CG  PHE A 319      12.729  -5.696 -16.607  1.00 64.16           C
ATOM   4873  CD1 PHE A 319      13.780  -6.010 -17.411  1.00 64.16           C
ATOM   4874  HD1 PHE A 319      13.603  -6.388 -18.418  1.00 64.16           H
ATOM   4875  CD2 PHE A 319      12.950  -5.224 -15.351  1.00 64.16           C
ATOM   4876  HD2 PHE A 319      12.108  -4.972 -14.707  1.00 64.16           H
ATOM   4877  CE1 PHE A 319      15.109  -5.845 -16.938  1.00 64.16           C
ATOM   4878  HE1 PHE A 319      15.952  -6.096 -17.582  1.00 64.16           H
ATOM   4879  CE2 PHE A 319      14.279  -5.059 -14.878  1.00 64.16           C
ATOM   4880  HE2 PHE A 319      14.457  -4.681 -13.872  1.00 64.16           H
ATOM   4881  CZ  PHE A 319      15.330  -5.373 -15.682  1.00 64.16           C
ATOM   4882  HZ  PHE A 319      16.350  -5.246 -15.319  1.00 64.16           H
ATOM   4883  HN  PHE A 319      10.281  -3.797 -16.476  1.00 64.16           H
ATOM   4884  N   VAL A 320       8.538  -5.234 -18.592  1.00 66.27           N
ATOM   4885  CA  VAL A 320       7.396  -5.883 -19.213  1.00 66.27           C
ATOM   4886  C   VAL A 320       6.969  -5.084 -20.446  1.00 66.27           C
ATOM   4887  O   VAL A 320       6.492  -5.654 -21.425  1.00 66.27           O
ATOM   4888  HA  VAL A 320       7.714  -6.876 -19.531  1.00 66.27           H
ATOM   4889  CB  VAL A 320       6.270  -6.051 -18.191  1.00 66.27           C
ATOM   4890  HB  VAL A 320       6.153  -5.105 -17.662  1.00 66.27           H
ATOM   4891  CG1 VAL A 320       4.944  -6.370 -18.883  1.00 66.27           C
ATOM   4892 1HG1 VAL A 320       4.683  -5.557 -19.560  1.00 66.27           H
ATOM   4893 2HG1 VAL A 320       5.043  -7.296 -19.450  1.00 66.27           H
ATOM   4894 3HG1 VAL A 320       4.161  -6.485 -18.134  1.00 66.27           H
ATOM   4895  CG2 VAL A 320       6.622  -7.125 -17.159  1.00 66.27           C
ATOM   4896 1HG2 VAL A 320       6.780  -8.078 -17.666  1.00 66.27           H
ATOM   4897 2HG2 VAL A 320       7.533  -6.839 -16.632  1.00 66.27           H
ATOM   4898 3HG2 VAL A 320       5.805  -7.225 -16.445  1.00 66.27           H
ATOM   4899  HN  VAL A 320       8.317  -4.634 -17.823  1.00 66.27           H
ATOM   4900  N   GLY A 321       7.157  -3.775 -20.357  1.00 67.72           N
ATOM   4901  CA  GLY A 321       6.683  -2.879 -21.398  1.00 67.72           C
ATOM   4902  C   GLY A 321       7.755  -2.665 -22.468  1.00 67.72           C
ATOM   4903  O   GLY A 321       8.721  -1.935 -22.247  1.00 67.72           O
ATOM   4904 1HA  GLY A 321       5.784  -3.291 -21.856  1.00 67.72           H
ATOM   4905 2HA  GLY A 321       6.406  -1.920 -20.959  1.00 67.72           H
ATOM   4906  HN  GLY A 321       7.623  -3.327 -19.594  1.00 67.72           H
ATOM   4907  N   GLU A 322       7.550  -3.314 -23.605  1.00 59.21           N
ATOM   4908  CA  GLU A 322       8.400  -3.086 -24.761  1.00 59.21           C
ATOM   4909  C   GLU A 322       8.444  -1.595 -25.102  1.00 59.21           C
ATOM   4910  O   GLU A 322       9.500  -1.064 -25.443  1.00 59.21           O
ATOM   4911  HA  GLU A 322       9.391  -3.427 -24.463  1.00 59.21           H
ATOM   4912  CB  GLU A 322       7.926  -3.909 -25.960  1.00 59.21           C
ATOM   4913 1HB  GLU A 322       6.837  -3.896 -26.007  1.00 59.21           H
ATOM   4914 2HB  GLU A 322       8.401  -3.540 -26.870  1.00 59.21           H
ATOM   4915  CG  GLU A 322       8.344  -5.374 -25.820  1.00 59.21           C
ATOM   4916 1HG  GLU A 322       9.385  -5.430 -25.502  1.00 59.21           H
ATOM   4917 2HG  GLU A 322       7.748  -5.853 -25.043  1.00 59.21           H
ATOM   4918  CD  GLU A 322       8.168  -6.124 -27.142  1.00 59.21           C
ATOM   4919  OE1 GLU A 322       8.516  -7.324 -27.164  1.00 59.21           O
ATOM   4920  OE2 GLU A 322       7.688  -5.480 -28.100  1.00 59.21           O
ATOM   4921  HN  GLU A 322       6.819  -3.983 -23.742  1.00 59.21           H
ATOM   4922  N   ARG A 323       7.285  -0.962 -24.998  1.00 57.33           N
ATOM   4923  CA  ARG A 323       7.165   0.443 -25.349  1.00 57.33           C
ATOM   4924  C   ARG A 323       7.986   1.302 -24.385  1.00 57.33           C
ATOM   4925  O   ARG A 323       8.756   2.160 -24.815  1.00 57.33           O
ATOM   4926  HA  ARG A 323       7.556   0.511 -26.365  1.00 57.33           H
ATOM   4927  CB  ARG A 323       5.705   0.898 -25.311  1.00 57.33           C
ATOM   4928 1HB  ARG A 323       5.100   0.243 -25.938  1.00 57.33           H
ATOM   4929 2HB  ARG A 323       5.320   0.811 -24.295  1.00 57.33           H
ATOM   4930  CG  ARG A 323       5.568   2.343 -25.792  1.00 57.33           C
ATOM   4931 1HG  ARG A 323       6.136   3.004 -25.137  1.00 57.33           H
ATOM   4932 2HG  ARG A 323       5.996   2.440 -26.790  1.00 57.33           H
ATOM   4933  CD  ARG A 323       4.101   2.777 -25.816  1.00 57.33           C
ATOM   4934 1HD  ARG A 323       3.545   2.168 -26.528  1.00 57.33           H
ATOM   4935 2HD  ARG A 323       3.650   2.615 -24.837  1.00 57.33           H
ATOM   4936  NE  ARG A 323       4.002   4.206 -26.188  1.00 57.33           N
ATOM   4937  HE  ARG A 323       4.755   4.608 -26.709  1.00 57.33           H
ATOM   4938  CZ  ARG A 323       2.965   4.994 -25.872  1.00 57.33           C
ATOM   4939  NH1 ARG A 323       1.929   4.508 -25.176  1.00 57.33           N
ATOM   4940 1HH1 ARG A 323       1.924   3.550 -24.889  1.00 57.33           H
ATOM   4941 2HH1 ARG A 323       1.159   5.103 -24.943  1.00 57.33           H
ATOM   4942  NH2 ARG A 323       2.981   6.276 -26.261  1.00 57.33           N
ATOM   4943 1HH2 ARG A 323       2.216   6.878 -26.033  1.00 57.33           H
ATOM   4944 2HH2 ARG A 323       3.759   6.631 -26.781  1.00 57.33           H
ATOM   4945  HN  ARG A 323       6.439  -1.392 -24.682  1.00 57.33           H
ATOM   4946  N   PHE A 324       7.792   1.043 -23.100  1.00 66.75           N
ATOM   4947  CA  PHE A 324       8.452   1.827 -22.071  1.00 66.75           C
ATOM   4948  C   PHE A 324       9.968   1.624 -22.114  1.00 66.75           C
ATOM   4949  O   PHE A 324      10.730   2.567 -21.908  1.00 66.75           O
ATOM   4950  HA  PHE A 324       8.222   2.875 -22.265  1.00 66.75           H
ATOM   4951  CB  PHE A 324       7.921   1.334 -20.723  1.00 66.75           C
ATOM   4952 1HB  PHE A 324       6.834   1.279 -20.771  1.00 66.75           H
ATOM   4953 2HB  PHE A 324       8.284   0.321 -20.551  1.00 66.75           H
ATOM   4954  CG  PHE A 324       8.323   2.213 -19.537  1.00 66.75           C
ATOM   4955  CD1 PHE A 324       9.532   2.039 -18.940  1.00 66.75           C
ATOM   4956  HD1 PHE A 324      10.216   1.274 -19.308  1.00 66.75           H
ATOM   4957  CD2 PHE A 324       7.469   3.167 -19.079  1.00 66.75           C
ATOM   4958  HD2 PHE A 324       6.500   3.307 -19.557  1.00 66.75           H
ATOM   4959  CE1 PHE A 324       9.905   2.855 -17.839  1.00 66.75           C
ATOM   4960  HE1 PHE A 324      10.874   2.715 -17.361  1.00 66.75           H
ATOM   4961  CE2 PHE A 324       7.842   3.983 -17.978  1.00 66.75           C
ATOM   4962  HE2 PHE A 324       7.158   4.748 -17.610  1.00 66.75           H
ATOM   4963  CZ  PHE A 324       9.052   3.809 -17.381  1.00 66.75           C
ATOM   4964  HZ  PHE A 324       9.337   4.436 -16.536  1.00 66.75           H
ATOM   4965  HN  PHE A 324       7.199   0.313 -22.760  1.00 66.75           H
ATOM   4966  N   ARG A 325      10.360   0.387 -22.382  1.00 67.92           N
ATOM   4967  CA  ARG A 325      11.771   0.047 -22.450  1.00 67.92           C
ATOM   4968  C   ARG A 325      12.462   0.866 -23.542  1.00 67.92           C
ATOM   4969  O   ARG A 325      13.560   1.381 -23.335  1.00 67.92           O
ATOM   4970  HA  ARG A 325      12.165   0.295 -21.465  1.00 67.92           H
ATOM   4971  CB  ARG A 325      11.965  -1.443 -22.740  1.00 67.92           C
ATOM   4972 1HB  ARG A 325      11.372  -2.033 -22.041  1.00 67.92           H
ATOM   4973 2HB  ARG A 325      11.600  -1.673 -23.741  1.00 67.92           H
ATOM   4974  CG  ARG A 325      13.439  -1.836 -22.625  1.00 67.92           C
ATOM   4975 1HG  ARG A 325      14.037  -1.219 -23.295  1.00 67.92           H
ATOM   4976 2HG  ARG A 325      13.793  -1.643 -21.613  1.00 67.92           H
ATOM   4977  CD  ARG A 325      13.641  -3.314 -22.968  1.00 67.92           C
ATOM   4978 1HD  ARG A 325      13.068  -3.570 -23.859  1.00 67.92           H
ATOM   4979 2HD  ARG A 325      14.689  -3.502 -23.198  1.00 67.92           H
ATOM   4980  NE  ARG A 325      13.213  -4.160 -21.832  1.00 67.92           N
ATOM   4981  HE  ARG A 325      12.832  -3.706 -21.026  1.00 67.92           H
ATOM   4982  CZ  ARG A 325      13.304  -5.497 -21.815  1.00 67.92           C
ATOM   4983  NH1 ARG A 325      13.805  -6.158 -22.867  1.00 67.92           N
ATOM   4984 1HH1 ARG A 325      14.116  -5.653 -23.673  1.00 67.92           H
ATOM   4985 2HH1 ARG A 325      13.870  -7.155 -22.847  1.00 67.92           H
ATOM   4986  NH2 ARG A 325      12.885  -6.163 -20.731  1.00 67.92           N
ATOM   4987 1HH2 ARG A 325      12.946  -7.161 -20.702  1.00 67.92           H
ATOM   4988 2HH2 ARG A 325      12.512  -5.662 -19.950  1.00 67.92           H
ATOM   4989  HN  ARG A 325       9.733  -0.374 -22.552  1.00 67.92           H
ATOM   4990  N   ARG A 326      11.792   0.961 -24.680  1.00 66.29           N
ATOM   4991  CA  ARG A 326      12.313   1.735 -25.794  1.00 66.29           C
ATOM   4992  C   ARG A 326      12.368   3.220 -25.428  1.00 66.29           C
ATOM   4993  O   ARG A 326      13.351   3.899 -25.719  1.00 66.29           O
ATOM   4994  HA  ARG A 326      13.313   1.337 -25.966  1.00 66.29           H
ATOM   4995  CB  ARG A 326      11.447   1.556 -27.043  1.00 66.29           C
ATOM   4996 1HB  ARG A 326      10.415   1.366 -26.749  1.00 66.29           H
ATOM   4997 2HB  ARG A 326      11.449   2.477 -27.626  1.00 66.29           H
ATOM   4998  CG  ARG A 326      11.960   0.400 -27.904  1.00 66.29           C
ATOM   4999 1HG  ARG A 326      13.011   0.559 -28.144  1.00 66.29           H
ATOM   5000 2HG  ARG A 326      11.899  -0.532 -27.341  1.00 66.29           H
ATOM   5001  CD  ARG A 326      11.149   0.277 -29.195  1.00 66.29           C
ATOM   5002 1HD  ARG A 326      10.592   1.197 -29.374  1.00 66.29           H
ATOM   5003 2HD  ARG A 326      11.819   0.140 -30.044  1.00 66.29           H
ATOM   5004  NE  ARG A 326      10.215  -0.867 -29.099  1.00 66.29           N
ATOM   5005  HE  ARG A 326      10.295  -1.473 -28.308  1.00 66.29           H
ATOM   5006  CZ  ARG A 326       9.269  -1.143 -30.007  1.00 66.29           C
ATOM   5007  NH1 ARG A 326       9.116  -0.365 -31.088  1.00 66.29           N
ATOM   5008 1HH1 ARG A 326       9.711   0.427 -31.222  1.00 66.29           H
ATOM   5009 2HH1 ARG A 326       8.408  -0.578 -31.761  1.00 66.29           H
ATOM   5010  NH2 ARG A 326       8.477  -2.207 -29.818  1.00 66.29           N
ATOM   5011 1HH2 ARG A 326       7.766  -2.427 -30.486  1.00 66.29           H
ATOM   5012 2HH2 ARG A 326       8.598  -2.783 -29.009  1.00 66.29           H
ATOM   5013  HN  ARG A 326      10.909   0.521 -24.848  1.00 66.29           H
ATOM   5014  N   ASP A 327      11.298   3.681 -24.795  1.00 74.77           N
ATOM   5015  CA  ASP A 327      11.177   5.089 -24.459  1.00 74.77           C
ATOM   5016  C   ASP A 327      12.221   5.448 -23.400  1.00 74.77           C
ATOM   5017  O   ASP A 327      12.734   6.566 -23.382  1.00 74.77           O
ATOM   5018  HA  ASP A 327      11.334   5.622 -25.396  1.00 74.77           H
ATOM   5019  CB  ASP A 327       9.794   5.400 -23.883  1.00 74.77           C
ATOM   5020 1HB  ASP A 327       9.554   4.685 -23.097  1.00 74.77           H
ATOM   5021 2HB  ASP A 327       9.801   6.389 -23.424  1.00 74.77           H
ATOM   5022  CG  ASP A 327       8.722   5.347 -24.974  1.00 74.77           C
ATOM   5023  OD1 ASP A 327       9.117   5.361 -26.159  1.00 74.77           O
ATOM   5024  OD2 ASP A 327       7.531   5.293 -24.597  1.00 74.77           O
ATOM   5025  HN  ASP A 327      10.526   3.111 -24.514  1.00 74.77           H
ATOM   5026  N   LEU A 328      12.505   4.479 -22.542  1.00 75.71           N
ATOM   5027  CA  LEU A 328      13.524   4.657 -21.522  1.00 75.71           C
ATOM   5028  C   LEU A 328      14.874   4.912 -22.194  1.00 75.71           C
ATOM   5029  O   LEU A 328      15.532   5.913 -21.914  1.00 75.71           O
ATOM   5030  HA  LEU A 328      13.254   5.540 -20.942  1.00 75.71           H
ATOM   5031  CB  LEU A 328      13.531   3.469 -20.558  1.00 75.71           C
ATOM   5032 1HB  LEU A 328      12.577   3.449 -20.030  1.00 75.71           H
ATOM   5033 2HB  LEU A 328      13.590   2.552 -21.144  1.00 75.71           H
ATOM   5034  CG  LEU A 328      14.656   3.452 -19.521  1.00 75.71           C
ATOM   5035  HG  LEU A 328      15.608   3.500 -20.050  1.00 75.71           H
ATOM   5036  CD1 LEU A 328      14.582   4.680 -18.612  1.00 75.71           C
ATOM   5037 1HD1 LEU A 328      14.674   5.584 -19.213  1.00 75.71           H
ATOM   5038 2HD1 LEU A 328      13.625   4.688 -18.089  1.00 75.71           H
ATOM   5039 3HD1 LEU A 328      15.393   4.643 -17.884  1.00 75.71           H
ATOM   5040  CD2 LEU A 328      14.648   2.147 -18.724  1.00 75.71           C
ATOM   5041 1HD2 LEU A 328      13.694   2.043 -18.206  1.00 75.71           H
ATOM   5042 2HD2 LEU A 328      14.786   1.305 -19.403  1.00 75.71           H
ATOM   5043 3HD2 LEU A 328      15.458   2.161 -17.995  1.00 75.71           H
ATOM   5044  HN  LEU A 328      12.054   3.586 -22.538  1.00 75.71           H
ATOM   5045  N   VAL A 329      15.248   3.988 -23.068  1.00 78.19           N
ATOM   5046  CA  VAL A 329      16.552   4.046 -23.706  1.00 78.19           C
ATOM   5047  C   VAL A 329      16.652   5.327 -24.537  1.00 78.19           C
ATOM   5048  O   VAL A 329      17.722   5.925 -24.635  1.00 78.19           O
ATOM   5049  HA  VAL A 329      17.303   4.080 -22.917  1.00 78.19           H
ATOM   5050  CB  VAL A 329      16.787   2.779 -24.530  1.00 78.19           C
ATOM   5051  HB  VAL A 329      15.991   2.708 -25.272  1.00 78.19           H
ATOM   5052  CG1 VAL A 329      18.121   2.851 -25.278  1.00 78.19           C
ATOM   5053 1HG1 VAL A 329      18.114   3.709 -25.950  1.00 78.19           H
ATOM   5054 2HG1 VAL A 329      18.934   2.957 -24.560  1.00 78.19           H
ATOM   5055 3HG1 VAL A 329      18.263   1.938 -25.855  1.00 78.19           H
ATOM   5056  CG2 VAL A 329      16.720   1.531 -23.648  1.00 78.19           C
ATOM   5057 1HG2 VAL A 329      17.485   1.591 -22.874  1.00 78.19           H
ATOM   5058 2HG2 VAL A 329      15.736   1.467 -23.183  1.00 78.19           H
ATOM   5059 3HG2 VAL A 329      16.891   0.644 -24.259  1.00 78.19           H
ATOM   5060  HN  VAL A 329      14.678   3.213 -23.340  1.00 78.19           H
ATOM   5061  N   LYS A 330      15.522   5.710 -25.114  1.00 73.37           N
ATOM   5062  CA  LYS A 330      15.463   6.923 -25.912  1.00 73.37           C
ATOM   5063  C   LYS A 330      15.771   8.129 -25.022  1.00 73.37           C
[truncated: 117,478 more chars]
