# Supplementary material for: Noncanonical roles of chemokine regions in CCR9 activation revealed by structural modeling and mutational mapping
Source: Nat Commun. 2025 Aug 18;16:7695. doi: 10.1038/s41467-025-62321-9 (PMC12361432; doi:10.1038/s41467-025-62321-9)
Supplement: Supplementary file 7 — Supplementary Data 5 [file 41467_2025_62321_MOESM7_ESM.zip › CCR9_CCL25x1P6_05_rnk2.pdb]

ATOM      1  N   GLU A  20      -5.128  -6.529  59.096  1.00 49.02           N
ATOM      2  CA  GLU A  20      -5.222  -7.163  57.792  1.00 49.02           C
ATOM      3  C   GLU A  20      -5.854  -8.551  57.921  1.00 49.02           C
ATOM      4  O   GLU A  20      -5.172  -9.519  58.254  1.00 49.02           O
ATOM      5  HA  GLU A  20      -5.869  -6.516  57.201  1.00 49.02           H
ATOM      6  CB  GLU A  20      -3.849  -7.246  57.123  1.00 49.02           C
ATOM      7 1HB  GLU A  20      -3.079  -7.398  57.880  1.00 49.02           H
ATOM      8 2HB  GLU A  20      -3.859  -8.023  56.358  1.00 49.02           H
ATOM      9  CG  GLU A  20      -3.509  -5.939  56.404  1.00 49.02           C
ATOM     10 1HG  GLU A  20      -4.412  -5.519  55.959  1.00 49.02           H
ATOM     11 2HG  GLU A  20      -3.140  -5.209  57.125  1.00 49.02           H
ATOM     12  CD  GLU A  20      -2.457  -6.168  55.317  1.00 49.02           C
ATOM     13  OE1 GLU A  20      -2.608  -5.549  54.242  1.00 49.02           O
ATOM     14  OE2 GLU A  20      -1.525  -6.956  55.587  1.00 49.02           O
ATOM     15  HN  GLU A  20      -5.507  -7.061  59.853  1.00 49.02           H
ATOM     16  N   SER A  21      -7.150  -8.603  57.651  1.00 56.31           N
ATOM     17  CA  SER A  21      -7.905  -9.830  57.841  1.00 56.31           C
ATOM     18  C   SER A  21      -7.242 -10.977  57.076  1.00 56.31           C
ATOM     19  O   SER A  21      -6.878 -10.822  55.911  1.00 56.31           O
ATOM     20  HA  SER A  21      -7.880 -10.021  58.914  1.00 56.31           H
ATOM     21  CB  SER A  21      -9.356  -9.659  57.388  1.00 56.31           C
ATOM     22 1HB  SER A  21      -9.915 -10.569  57.609  1.00 56.31           H
ATOM     23 2HB  SER A  21      -9.821  -8.854  57.957  1.00 56.31           H
ATOM     24  OG  SER A  21      -9.451  -9.372  55.995  1.00 56.31           O
ATOM     25  HG  SER A  21      -9.943 -10.106  55.528  1.00 56.31           H
ATOM     26  HN  SER A  21      -7.681  -7.829  57.308  1.00 56.31           H
ATOM     27  N   THR A  22      -7.105 -12.102  57.762  1.00 58.09           N
ATOM     28  CA  THR A  22      -6.434 -13.254  57.184  1.00 58.09           C
ATOM     29  C   THR A  22      -7.007 -13.566  55.800  1.00 58.09           C
ATOM     30  O   THR A  22      -6.283 -14.005  54.908  1.00 58.09           O
ATOM     31  HA  THR A  22      -5.382 -13.005  57.045  1.00 58.09           H
ATOM     32  CB  THR A  22      -6.558 -14.418  58.169  1.00 58.09           C
ATOM     33  HB  THR A  22      -6.537 -15.374  57.647  1.00 58.09           H
ATOM     34  OG1 THR A  22      -7.755 -14.136  58.889  1.00 58.09           O
ATOM     35  HG1 THR A  22      -8.069 -14.958  59.365  1.00 58.09           H
ATOM     36  CG2 THR A  22      -5.465 -14.397  59.240  1.00 58.09           C
ATOM     37 1HG2 THR A  22      -5.530 -13.468  59.807  1.00 58.09           H
ATOM     38 2HG2 THR A  22      -4.488 -14.464  58.763  1.00 58.09           H
ATOM     39 3HG2 THR A  22      -5.600 -15.244  59.913  1.00 58.09           H
ATOM     40  HN  THR A  22      -7.442 -12.233  58.694  1.00 58.09           H
ATOM     41  N   SER A  23      -8.304 -13.327  55.664  1.00 61.81           N
ATOM     42  CA  SER A  23      -8.973 -13.531  54.391  1.00 61.81           C
ATOM     43  C   SER A  23      -8.357 -12.622  53.325  1.00 61.81           C
ATOM     44  O   SER A  23      -8.140 -13.047  52.191  1.00 61.81           O
ATOM     45  HA  SER A  23      -8.807 -14.579  54.142  1.00 61.81           H
ATOM     46  CB  SER A  23     -10.475 -13.268  54.509  1.00 61.81           C
ATOM     47 1HB  SER A  23     -10.967 -13.550  53.579  1.00 61.81           H
ATOM     48 2HB  SER A  23     -10.893 -13.898  55.294  1.00 61.81           H
ATOM     49  OG  SER A  23     -10.757 -11.901  54.799  1.00 61.81           O
ATOM     50  HG  SER A  23     -11.745 -11.752  54.817  1.00 61.81           H
ATOM     51  HN  SER A  23      -8.893 -13.001  56.404  1.00 61.81           H
ATOM     52  N   SER A  24      -8.094 -11.387  53.727  1.00 66.67           N
ATOM     53  CA  SER A  24      -7.595 -10.388  52.797  1.00 66.67           C
ATOM     54  C   SER A  24      -6.188 -10.765  52.328  1.00 66.67           C
ATOM     55  O   SER A  24      -5.792 -10.433  51.212  1.00 66.67           O
ATOM     56  HA  SER A  24      -8.293 -10.398  51.960  1.00 66.67           H
ATOM     57  CB  SER A  24      -7.586  -8.997  53.435  1.00 66.67           C
ATOM     58 1HB  SER A  24      -7.646  -8.240  52.654  1.00 66.67           H
ATOM     59 2HB  SER A  24      -8.471  -8.880  54.061  1.00 66.67           H
ATOM     60  OG  SER A  24      -6.418  -8.777  54.220  1.00 66.67           O
ATOM     61  HG  SER A  24      -6.388  -9.428  54.979  1.00 66.67           H
ATOM     62  HN  SER A  24      -8.215 -11.067  54.666  1.00 66.67           H
ATOM     63  N   MET A  25      -5.472 -11.454  53.204  1.00 64.00           N
ATOM     64  CA  MET A  25      -4.127 -11.902  52.885  1.00 64.00           C
ATOM     65  C   MET A  25      -4.160 -13.143  51.991  1.00 64.00           C
ATOM     66  O   MET A  25      -3.372 -13.258  51.053  1.00 64.00           O
ATOM     67  HA  MET A  25      -3.662 -11.073  52.351  1.00 64.00           H
ATOM     68  CB  MET A  25      -3.375 -12.223  54.178  1.00 64.00           C
ATOM     69 1HB  MET A  25      -3.577 -11.453  54.921  1.00 64.00           H
ATOM     70 2HB  MET A  25      -3.737 -13.166  54.588  1.00 64.00           H
ATOM     71  CG  MET A  25      -1.868 -12.314  53.927  1.00 64.00           C
ATOM     72 1HG  MET A  25      -1.374 -12.758  54.791  1.00 64.00           H
ATOM     73 2HG  MET A  25      -1.671 -12.967  53.077  1.00 64.00           H
ATOM     74  SD  MET A  25      -1.202 -10.688  53.613  1.00 64.00           S
ATOM     75  CE  MET A  25       0.543 -11.035  53.760  1.00 64.00           C
ATOM     76 1HE  MET A  25       0.755 -11.415  54.759  1.00 64.00           H
ATOM     77 2HE  MET A  25       0.829 -11.781  53.019  1.00 64.00           H
ATOM     78 3HE  MET A  25       1.111 -10.120  53.591  1.00 64.00           H
ATOM     79  HN  MET A  25      -5.796 -11.707  54.116  1.00 64.00           H
ATOM     80  N   GLU A  26      -5.080 -14.040  52.312  1.00 59.26           N
ATOM     81  CA  GLU A  26      -5.259 -15.245  51.521  1.00 59.26           C
ATOM     82  C   GLU A  26      -5.708 -14.887  50.103  1.00 59.26           C
ATOM     83  O   GLU A  26      -5.248 -15.486  49.132  1.00 59.26           O
ATOM     84  HA  GLU A  26      -4.278 -15.719  51.489  1.00 59.26           H
ATOM     85  CB  GLU A  26      -6.254 -16.197  52.187  1.00 59.26           C
ATOM     86 1HB  GLU A  26      -7.101 -15.630  52.574  1.00 59.26           H
ATOM     87 2HB  GLU A  26      -6.543 -16.978  51.484  1.00 59.26           H
ATOM     88  CG  GLU A  26      -5.617 -16.907  53.383  1.00 59.26           C
ATOM     89 1HG  GLU A  26      -4.748 -17.476  53.053  1.00 59.26           H
ATOM     90 2HG  GLU A  26      -5.260 -16.169  54.102  1.00 59.26           H
ATOM     91  CD  GLU A  26      -6.618 -17.844  54.062  1.00 59.26           C
ATOM     92  OE1 GLU A  26      -6.148 -18.758  54.773  1.00 59.26           O
ATOM     93  OE2 GLU A  26      -7.831 -17.625  53.854  1.00 59.26           O
ATOM     94  HN  GLU A  26      -5.695 -13.954  53.096  1.00 59.26           H
ATOM     95  N   ASP A  27      -6.602 -13.912  50.028  1.00 65.88           N
ATOM     96  CA  ASP A  27      -7.158 -13.502  48.750  1.00 65.88           C
ATOM     97  C   ASP A  27      -6.023 -13.060  47.823  1.00 65.88           C
ATOM     98  O   ASP A  27      -6.054 -13.334  46.624  1.00 65.88           O
ATOM     99  HA  ASP A  27      -7.686 -14.378  48.373  1.00 65.88           H
ATOM    100  CB  ASP A  27      -8.117 -12.322  48.919  1.00 65.88           C
ATOM    101 1HB  ASP A  27      -7.659 -11.565  49.555  1.00 65.88           H
ATOM    102 2HB  ASP A  27      -8.301 -11.857  47.951  1.00 65.88           H
ATOM    103  CG  ASP A  27      -9.443 -12.777  49.533  1.00 65.88           C
ATOM    104  OD1 ASP A  27      -9.742 -13.984  49.407  1.00 65.88           O
ATOM    105  OD2 ASP A  27     -10.127 -11.908  50.114  1.00 65.88           O
ATOM    106  HN  ASP A  27      -6.945 -13.406  50.820  1.00 65.88           H
ATOM    107  N   TYR A  28      -5.049 -12.384  48.414  1.00 65.56           N
ATOM    108  CA  TYR A  28      -3.929 -11.863  47.649  1.00 65.56           C
ATOM    109  C   TYR A  28      -2.966 -12.985  47.255  1.00 65.56           C
ATOM    110  O   TYR A  28      -2.439 -12.994  46.144  1.00 65.56           O
ATOM    111  HA  TYR A  28      -4.325 -11.400  46.745  1.00 65.56           H
ATOM    112  CB  TYR A  28      -3.203 -10.886  48.576  1.00 65.56           C
ATOM    113 1HB  TYR A  28      -3.901 -10.107  48.884  1.00 65.56           H
ATOM    114 2HB  TYR A  28      -2.897 -11.416  49.478  1.00 65.56           H
ATOM    115  CG  TYR A  28      -1.974 -10.228  47.947  1.00 65.56           C
ATOM    116  CD1 TYR A  28      -0.714 -10.727  48.209  1.00 65.56           C
ATOM    117  HD1 TYR A  28      -0.595 -11.590  48.864  1.00 65.56           H
ATOM    118  CD2 TYR A  28      -2.124  -9.136  47.117  1.00 65.56           C
ATOM    119  HD2 TYR A  28      -3.119  -8.742  46.909  1.00 65.56           H
ATOM    120  CE1 TYR A  28       0.443 -10.108  47.617  1.00 65.56           C
ATOM    121  HE1 TYR A  28       1.444 -10.492  47.816  1.00 65.56           H
ATOM    122  CE2 TYR A  28      -0.967  -8.517  46.524  1.00 65.56           C
ATOM    123  HE2 TYR A  28      -1.072  -7.653  45.867  1.00 65.56           H
ATOM    124  CZ  TYR A  28       0.260  -9.033  46.803  1.00 65.56           C
ATOM    125  OH  TYR A  28       1.353  -8.449  46.244  1.00 65.56           O
ATOM    126  HH  TYR A  28       1.096  -7.582  45.817  1.00 65.56           H
ATOM    127  HN  TYR A  28      -5.018 -12.190  49.395  1.00 65.56           H
ATOM    128  N   VAL A  29      -2.765 -13.904  48.188  1.00 66.00           N
ATOM    129  CA  VAL A  29      -1.811 -14.981  47.985  1.00 66.00           C
ATOM    130  C   VAL A  29      -2.355 -15.946  46.930  1.00 66.00           C
ATOM    131  O   VAL A  29      -1.598 -16.469  46.113  1.00 66.00           O
ATOM    132  HA  VAL A  29      -0.888 -14.537  47.612  1.00 66.00           H
ATOM    133  CB  VAL A  29      -1.502 -15.665  49.318  1.00 66.00           C
ATOM    134  HB  VAL A  29      -2.450 -15.943  49.779  1.00 66.00           H
ATOM    135  CG1 VAL A  29      -0.691 -16.944  49.103  1.00 66.00           C
ATOM    136 1HG1 VAL A  29      -1.260 -17.634  48.479  1.00 66.00           H
ATOM    137 2HG1 VAL A  29       0.249 -16.699  48.610  1.00 66.00           H
ATOM    138 3HG1 VAL A  29      -0.486 -17.411  50.066  1.00 66.00           H
ATOM    139  CG2 VAL A  29      -0.779 -14.711  50.270  1.00 66.00           C
ATOM    140 1HG2 VAL A  29       0.159 -14.388  49.817  1.00 66.00           H
ATOM    141 2HG2 VAL A  29      -1.408 -13.841  50.461  1.00 66.00           H
ATOM    142 3HG2 VAL A  29      -0.572 -15.222  51.210  1.00 66.00           H
ATOM    143  HN  VAL A  29      -3.240 -13.920  49.068  1.00 66.00           H
ATOM    144  N   ASN A  30      -3.663 -16.152  46.980  1.00 60.67           N
ATOM    145  CA  ASN A  30      -4.298 -17.144  46.129  1.00 60.67           C
ATOM    146  C   ASN A  30      -4.630 -16.511  44.776  1.00 60.67           C
ATOM    147  O   ASN A  30      -5.089 -17.195  43.863  1.00 60.67           O
ATOM    148  HA  ASN A  30      -3.573 -17.954  46.044  1.00 60.67           H
ATOM    149  CB  ASN A  30      -5.603 -17.647  46.749  1.00 60.67           C
ATOM    150 1HB  ASN A  30      -6.234 -16.799  47.015  1.00 60.67           H
ATOM    151 2HB  ASN A  30      -6.154 -18.237  46.016  1.00 60.67           H
ATOM    152  CG  ASN A  30      -5.328 -18.496  47.992  1.00 60.67           C
ATOM    153  OD1 ASN A  30      -4.279 -19.099  48.144  1.00 60.67           O
ATOM    154  ND2 ASN A  30      -6.327 -18.508  48.870  1.00 60.67           N
ATOM    155 1HD2 ASN A  30      -7.163 -17.991  48.684  1.00 60.67           H
ATOM    156 2HD2 ASN A  30      -6.243 -19.035  49.716  1.00 60.67           H
ATOM    157  HN  ASN A  30      -4.284 -15.656  47.588  1.00 60.67           H
ATOM    158  N   PHE A  31      -4.385 -15.212  44.691  1.00 67.47           N
ATOM    159  CA  PHE A  31      -4.640 -14.482  43.461  1.00 67.47           C
ATOM    160  C   PHE A  31      -3.719 -14.961  42.337  1.00 67.47           C
ATOM    161  O   PHE A  31      -2.500 -14.995  42.501  1.00 67.47           O
ATOM    162  HA  PHE A  31      -5.677 -14.669  43.183  1.00 67.47           H
ATOM    163  CB  PHE A  31      -4.350 -13.007  43.747  1.00 67.47           C
ATOM    164 1HB  PHE A  31      -4.876 -12.713  44.655  1.00 67.47           H
ATOM    165 2HB  PHE A  31      -3.284 -12.889  43.945  1.00 67.47           H
ATOM    166  CG  PHE A  31      -4.751 -12.062  42.613  1.00 67.47           C
ATOM    167  CD1 PHE A  31      -3.811 -11.603  41.745  1.00 67.47           C
ATOM    168  HD1 PHE A  31      -2.770 -11.909  41.856  1.00 67.47           H
ATOM    169  CD2 PHE A  31      -6.049 -11.680  42.474  1.00 67.47           C
ATOM    170  HD2 PHE A  31      -6.803 -12.047  43.170  1.00 67.47           H
ATOM    171  CE1 PHE A  31      -4.184 -10.726  40.692  1.00 67.47           C
ATOM    172  HE1 PHE A  31      -3.430 -10.358  39.996  1.00 67.47           H
ATOM    173  CE2 PHE A  31      -6.422 -10.803  41.422  1.00 67.47           C
ATOM    174  HE2 PHE A  31      -7.462 -10.497  41.310  1.00 67.47           H
ATOM    175  CZ  PHE A  31      -5.481 -10.344  40.553  1.00 67.47           C
ATOM    176  HZ  PHE A  31      -5.768  -9.671  39.745  1.00 67.47           H
ATOM    177  HN  PHE A  31      -4.020 -14.661  45.441  1.00 67.47           H
ATOM    178  N   ASN A  32      -4.337 -15.321  41.221  1.00 61.66           N
ATOM    179  CA  ASN A  32      -3.588 -15.803  40.073  1.00 61.66           C
ATOM    180  C   ASN A  32      -3.052 -14.609  39.281  1.00 61.66           C
ATOM    181  O   ASN A  32      -3.779 -14.004  38.495  1.00 61.66           O
ATOM    182  HA  ASN A  32      -2.791 -16.419  40.490  1.00 61.66           H
ATOM    183  CB  ASN A  32      -4.479 -16.627  39.141  1.00 61.66           C
ATOM    184 1HB  ASN A  32      -5.048 -17.352  39.723  1.00 61.66           H
ATOM    185 2HB  ASN A  32      -5.201 -15.974  38.652  1.00 61.66           H
ATOM    186  CG  ASN A  32      -3.644 -17.354  38.086  1.00 61.66           C
ATOM    187  OD1 ASN A  32      -2.427 -17.270  38.054  1.00 61.66           O
ATOM    188  ND2 ASN A  32      -4.363 -18.071  37.227  1.00 61.66           N
ATOM    189 1HD2 ASN A  32      -5.359 -18.098  37.309  1.00 61.66           H
ATOM    190 2HD2 ASN A  32      -3.907 -18.584  36.499  1.00 61.66           H
ATOM    191  HN  ASN A  32      -5.328 -15.286  41.095  1.00 61.66           H
ATOM    192  N   PHE A  33      -1.784 -14.305  39.516  1.00 64.53           N
ATOM    193  CA  PHE A  33      -1.113 -13.260  38.763  1.00 64.53           C
ATOM    194  C   PHE A  33      -0.626 -13.785  37.411  1.00 64.53           C
ATOM    195  O   PHE A  33       0.574 -13.793  37.139  1.00 64.53           O
ATOM    196  HA  PHE A  33      -1.837 -12.462  38.601  1.00 64.53           H
ATOM    197  CB  PHE A  33       0.096 -12.817  39.590  1.00 64.53           C
ATOM    198 1HB  PHE A  33       0.690 -13.695  39.844  1.00 64.53           H
ATOM    199 2HB  PHE A  33       0.726 -12.172  38.978  1.00 64.53           H
ATOM    200  CG  PHE A  33      -0.269 -12.076  40.878  1.00 64.53           C
ATOM    201  CD1 PHE A  33      -0.525 -10.741  40.845  1.00 64.53           C
ATOM    202  HD1 PHE A  33      -0.470 -10.199  39.901  1.00 64.53           H
ATOM    203  CD2 PHE A  33      -0.338 -12.753  42.055  1.00 64.53           C
ATOM    204  HD2 PHE A  33      -0.133 -13.823  42.082  1.00 64.53           H
ATOM    205  CE1 PHE A  33      -0.864 -10.053  42.040  1.00 64.53           C
ATOM    206  HE1 PHE A  33      -1.068  -8.983  42.014  1.00 64.53           H
ATOM    207  CE2 PHE A  33      -0.677 -12.066  43.251  1.00 64.53           C
ATOM    208  HE2 PHE A  33      -0.732 -12.608  44.195  1.00 64.53           H
ATOM    209  CZ  PHE A  33      -0.933 -10.730  43.218  1.00 64.53           C
ATOM    210  HZ  PHE A  33      -1.193 -10.203  44.136  1.00 64.53           H
ATOM    211  HN  PHE A  33      -1.218 -14.759  40.205  1.00 64.53           H
ATOM    212  N   THR A  34      -1.581 -14.211  36.598  1.00 63.02           N
ATOM    213  CA  THR A  34      -1.313 -14.457  35.191  1.00 63.02           C
ATOM    214  C   THR A  34      -0.785 -13.188  34.519  1.00 63.02           C
ATOM    215  O   THR A  34      -1.361 -12.113  34.676  1.00 63.02           O
ATOM    216  HA  THR A  34      -0.527 -15.209  35.118  1.00 63.02           H
ATOM    217  CB  THR A  34      -2.595 -14.995  34.553  1.00 63.02           C
ATOM    218  HB  THR A  34      -2.647 -14.725  33.498  1.00 63.02           H
ATOM    219  OG1 THR A  34      -3.637 -14.474  35.373  1.00 63.02           O
ATOM    220  HG1 THR A  34      -3.711 -13.485  35.246  1.00 63.02           H
ATOM    221  CG2 THR A  34      -2.730 -16.512  34.698  1.00 63.02           C
ATOM    222 1HG2 THR A  34      -2.746 -16.776  35.756  1.00 63.02           H
ATOM    223 2HG2 THR A  34      -1.884 -17.000  34.214  1.00 63.02           H
ATOM    224 3HG2 THR A  34      -3.656 -16.842  34.228  1.00 63.02           H
ATOM    225  HN  THR A  34      -2.523 -14.387  36.886  1.00 63.02           H
ATOM    226  N   ASP A  35       0.304 -13.356  33.784  1.00 67.96           N
ATOM    227  CA  ASP A  35       0.927 -12.234  33.102  1.00 67.96           C
ATOM    228  C   ASP A  35       0.146 -11.921  31.825  1.00 67.96           C
ATOM    229  O   ASP A  35       0.524 -12.358  30.739  1.00 67.96           O
ATOM    230  HA  ASP A  35       0.900 -11.413  33.819  1.00 67.96           H
ATOM    231  CB  ASP A  35       2.369 -12.561  32.707  1.00 67.96           C
ATOM    232 1HB  ASP A  35       2.442 -13.610  32.420  1.00 67.96           H
ATOM    233 2HB  ASP A  35       2.653 -11.972  31.835  1.00 67.96           H
ATOM    234  CG  ASP A  35       3.332 -12.274  33.860  1.00 67.96           C
ATOM    235  OD1 ASP A  35       2.998 -11.382  34.670  1.00 67.96           O
ATOM    236  OD2 ASP A  35       4.380 -12.953  33.906  1.00 67.96           O
ATOM    237  HN  ASP A  35       0.759 -14.237  33.651  1.00 67.96           H
ATOM    238  N   PHE A  36      -0.930 -11.167  31.997  1.00 82.14           N
ATOM    239  CA  PHE A  36      -1.665 -10.641  30.859  1.00 82.14           C
ATOM    240  C   PHE A  36      -0.966  -9.410  30.277  1.00 82.14           C
ATOM    241  O   PHE A  36      -1.293  -8.969  29.176  1.00 82.14           O
ATOM    242  HA  PHE A  36      -1.700 -11.427  30.105  1.00 82.14           H
ATOM    243  CB  PHE A  36      -3.048 -10.234  31.370  1.00 82.14           C
ATOM    244 1HB  PHE A  36      -2.928  -9.595  32.245  1.00 82.14           H
ATOM    245 2HB  PHE A  36      -3.546  -9.637  30.605  1.00 82.14           H
ATOM    246  CG  PHE A  36      -3.948 -11.415  31.739  1.00 82.14           C
ATOM    247  CD1 PHE A  36      -3.959 -12.530  30.960  1.00 82.14           C
ATOM    248  HD1 PHE A  36      -3.327 -12.583  30.074  1.00 82.14           H
ATOM    249  CD2 PHE A  36      -4.737 -11.350  32.844  1.00 82.14           C
ATOM    250  HD2 PHE A  36      -4.728 -10.456  33.468  1.00 82.14           H
ATOM    251  CE1 PHE A  36      -4.794 -13.627  31.303  1.00 82.14           C
ATOM    252  HE1 PHE A  36      -4.803 -14.521  30.679  1.00 82.14           H
ATOM    253  CE2 PHE A  36      -5.572 -12.446  33.187  1.00 82.14           C
ATOM    254  HE2 PHE A  36      -6.204 -12.394  34.073  1.00 82.14           H
ATOM    255  CZ  PHE A  36      -5.583 -13.562  32.409  1.00 82.14           C
ATOM    256  HZ  PHE A  36      -6.224 -14.403  32.672  1.00 82.14           H
ATOM    257  HN  PHE A  36      -1.300 -10.916  32.891  1.00 82.14           H
ATOM    258  N   TYR A  37      -0.018  -8.890  31.043  1.00 86.91           N
ATOM    259  CA  TYR A  37       0.815  -7.800  30.566  1.00 86.91           C
ATOM    260  C   TYR A  37       1.998  -8.330  29.753  1.00 86.91           C
ATOM    261  O   TYR A  37       2.862  -9.024  30.287  1.00 86.91           O
ATOM    262  HA  TYR A  37       0.203  -7.162  29.928  1.00 86.91           H
ATOM    263  CB  TYR A  37       1.345  -7.096  31.816  1.00 86.91           C
ATOM    264 1HB  TYR A  37       0.511  -6.891  32.487  1.00 86.91           H
ATOM    265 2HB  TYR A  37       2.019  -7.771  32.343  1.00 86.91           H
ATOM    266  CG  TYR A  37       2.082  -5.786  31.528  1.00 86.91           C
ATOM    267  CD1 TYR A  37       3.460  -5.770  31.460  1.00 86.91           C
ATOM    268  HD1 TYR A  37       4.024  -6.690  31.612  1.00 86.91           H
ATOM    269  CD2 TYR A  37       1.368  -4.621  31.335  1.00 86.91           C
ATOM    270  HD2 TYR A  37       0.279  -4.634  31.389  1.00 86.91           H
ATOM    271  CE1 TYR A  37       4.153  -4.537  31.188  1.00 86.91           C
ATOM    272  HE1 TYR A  37       5.241  -4.510  31.132  1.00 86.91           H
ATOM    273  CE2 TYR A  37       2.061  -3.388  31.064  1.00 86.91           C
ATOM    274  HE2 TYR A  37       1.509  -2.461  30.910  1.00 86.91           H
ATOM    275  CZ  TYR A  37       3.419  -3.407  31.004  1.00 86.91           C
ATOM    276  OH  TYR A  37       4.074  -2.243  30.747  1.00 86.91           O
ATOM    277  HH  TYR A  37       5.055  -2.415  30.655  1.00 86.91           H
ATOM    278  HN  TYR A  37       0.183  -9.201  31.972  1.00 86.91           H
ATOM    279  N   CYS A  38       2.000  -7.982  28.475  1.00 90.23           N
ATOM    280  CA  CYS A  38       2.997  -8.507  27.557  1.00 90.23           C
ATOM    281  C   CYS A  38       4.032  -7.412  27.294  1.00 90.23           C
ATOM    282  O   CYS A  38       3.706  -6.367  26.733  1.00 90.23           O
ATOM    283  HA  CYS A  38       3.457  -9.363  28.052  1.00 90.23           H
ATOM    284  CB  CYS A  38       2.362  -9.016  26.262  1.00 90.23           C
ATOM    285 1HB  CYS A  38       1.569  -9.728  26.491  1.00 90.23           H
ATOM    286 2HB  CYS A  38       1.900  -8.188  25.724  1.00 90.23           H
ATOM    287  SG  CYS A  38       3.632  -9.811  25.212  1.00 90.23           S
ATOM    288  HN  CYS A  38       1.338  -7.354  28.065  1.00 90.23           H
ATOM    289  N   GLU A  39       5.259  -7.688  27.711  1.00 82.31           N
ATOM    290  CA  GLU A  39       6.379  -6.829  27.365  1.00 82.31           C
ATOM    291  C   GLU A  39       6.955  -7.230  26.005  1.00 82.31           C
ATOM    292  O   GLU A  39       7.312  -8.388  25.796  1.00 82.31           O
ATOM    293  HA  GLU A  39       5.965  -5.822  27.309  1.00 82.31           H
ATOM    294  CB  GLU A  39       7.456  -6.869  28.450  1.00 82.31           C
ATOM    295 1HB  GLU A  39       7.786  -7.897  28.602  1.00 82.31           H
ATOM    296 2HB  GLU A  39       8.267  -6.190  28.188  1.00 82.31           H
ATOM    297  CG  GLU A  39       6.902  -6.381  29.790  1.00 82.31           C
ATOM    298 1HG  GLU A  39       6.428  -5.408  29.659  1.00 82.31           H
ATOM    299 2HG  GLU A  39       6.132  -7.067  30.141  1.00 82.31           H
ATOM    300  CD  GLU A  39       8.014  -6.275  30.837  1.00 82.31           C
ATOM    301  OE1 GLU A  39       7.731  -5.698  31.909  1.00 82.31           O
ATOM    302  OE2 GLU A  39       9.121  -6.773  30.541  1.00 82.31           O
ATOM    303  HN  GLU A  39       5.493  -8.481  28.274  1.00 82.31           H
ATOM    304  N   LYS A  40       7.027  -6.250  25.117  1.00 88.74           N
ATOM    305  CA  LYS A  40       7.376  -6.519  23.732  1.00 88.74           C
ATOM    306  C   LYS A  40       8.764  -5.946  23.440  1.00 88.74           C
ATOM    307  O   LYS A  40       9.035  -5.504  22.324  1.00 88.74           O
ATOM    308  HA  LYS A  40       7.417  -7.601  23.610  1.00 88.74           H
ATOM    309  CB  LYS A  40       6.285  -5.998  22.794  1.00 88.74           C
ATOM    310 1HB  LYS A  40       6.101  -4.942  22.995  1.00 88.74           H
ATOM    311 2HB  LYS A  40       6.624  -6.071  21.761  1.00 88.74           H
ATOM    312  CG  LYS A  40       4.988  -6.790  22.968  1.00 88.74           C
ATOM    313 1HG  LYS A  40       5.185  -7.853  22.827  1.00 88.74           H
ATOM    314 2HG  LYS A  40       4.616  -6.667  23.986  1.00 88.74           H
ATOM    315  CD  LYS A  40       3.924  -6.326  21.971  1.00 88.74           C
ATOM    316 1HD  LYS A  40       3.675  -5.282  22.160  1.00 88.74           H
ATOM    317 2HD  LYS A  40       4.322  -6.381  20.958  1.00 88.74           H
ATOM    318  CE  LYS A  40       2.662  -7.185  22.077  1.00 88.74           C
ATOM    319 1HE  LYS A  40       2.912  -8.232  21.905  1.00 88.74           H
ATOM    320 2HE  LYS A  40       2.252  -7.116  23.084  1.00 88.74           H
ATOM    321  NZ  LYS A  40       1.650  -6.742  21.091  1.00 88.74           N
ATOM    322 1HZ  LYS A  40       0.917  -7.439  21.024  1.00 88.74           H
ATOM    323 2HZ  LYS A  40       1.251  -5.859  21.390  1.00 88.74           H
ATOM    324 3HZ  LYS A  40       2.090  -6.625  20.185  1.00 88.74           H
ATOM    325  HN  LYS A  40       6.853  -5.288  25.330  1.00 88.74           H
ATOM    326  N   ASN A  41       9.607  -5.971  24.462  1.00 82.94           N
ATOM    327  CA  ASN A  41      10.955  -5.445  24.332  1.00 82.94           C
ATOM    328  C   ASN A  41      11.669  -6.161  23.184  1.00 82.94           C
ATOM    329  O   ASN A  41      12.386  -5.532  22.406  1.00 82.94           O
ATOM    330  HA  ASN A  41      10.830  -4.378  24.146  1.00 82.94           H
ATOM    331  CB  ASN A  41      11.763  -5.680  25.611  1.00 82.94           C
ATOM    332 1HB  ASN A  41      11.686  -6.726  25.906  1.00 82.94           H
ATOM    333 2HB  ASN A  41      12.817  -5.479  25.421  1.00 82.94           H
ATOM    334  CG  ASN A  41      11.264  -4.785  26.747  1.00 82.94           C
ATOM    335  OD1 ASN A  41      10.824  -3.666  26.543  1.00 82.94           O
ATOM    336  ND2 ASN A  41      11.356  -5.339  27.952  1.00 82.94           N
ATOM    337 1HD2 ASN A  41      11.727  -6.263  28.051  1.00 82.94           H
ATOM    338 2HD2 ASN A  41      11.055  -4.833  28.760  1.00 82.94           H
ATOM    339  HN  ASN A  41       9.382  -6.341  25.363  1.00 82.94           H
ATOM    340  N   ASN A  42      11.449  -7.465  23.113  1.00 84.24           N
ATOM    341  CA  ASN A  42      12.120  -8.285  22.119  1.00 84.24           C
ATOM    342  C   ASN A  42      11.689  -7.838  20.721  1.00 84.24           C
ATOM    343  O   ASN A  42      12.486  -7.861  19.785  1.00 84.24           O
ATOM    344  HA  ASN A  42      13.185  -8.134  22.295  1.00 84.24           H
ATOM    345  CB  ASN A  42      11.747  -9.760  22.280  1.00 84.24           C
ATOM    346 1HB  ASN A  42      10.664  -9.872  22.246  1.00 84.24           H
ATOM    347 2HB  ASN A  42      12.153 -10.334  21.446  1.00 84.24           H
ATOM    348  CG  ASN A  42      12.282 -10.320  23.599  1.00 84.24           C
ATOM    349  OD1 ASN A  42      13.056  -9.691  24.302  1.00 84.24           O
ATOM    350  ND2 ASN A  42      11.828 -11.535  23.895  1.00 84.24           N
ATOM    351 1HD2 ASN A  42      11.195 -11.997  23.274  1.00 84.24           H
ATOM    352 2HD2 ASN A  42      12.121 -11.987  24.738  1.00 84.24           H
ATOM    353  HN  ASN A  42      10.826  -7.960  23.719  1.00 84.24           H
ATOM    354  N   VAL A  43      10.428  -7.442  20.623  1.00 91.45           N
ATOM    355  CA  VAL A  43       9.865  -7.046  19.344  1.00 91.45           C
ATOM    356  C   VAL A  43      10.521  -5.743  18.883  1.00 91.45           C
ATOM    357  O   VAL A  43      10.858  -5.594  17.710  1.00 91.45           O
ATOM    358  HA  VAL A  43      10.100  -7.831  18.624  1.00 91.45           H
ATOM    359  CB  VAL A  43       8.342  -6.943  19.451  1.00 91.45           C
ATOM    360  HB  VAL A  43       8.109  -6.112  20.116  1.00 91.45           H
ATOM    361  CG1 VAL A  43       7.715  -6.645  18.088  1.00 91.45           C
ATOM    362 1HG1 VAL A  43       8.103  -5.700  17.709  1.00 91.45           H
ATOM    363 2HG1 VAL A  43       7.962  -7.446  17.391  1.00 91.45           H
ATOM    364 3HG1 VAL A  43       6.632  -6.577  18.194  1.00 91.45           H
ATOM    365  CG2 VAL A  43       7.748  -8.214  20.062  1.00 91.45           C
ATOM    366 1HG2 VAL A  43       7.997  -9.069  19.434  1.00 91.45           H
ATOM    367 2HG2 VAL A  43       8.160  -8.365  21.060  1.00 91.45           H
ATOM    368 3HG2 VAL A  43       6.665  -8.114  20.127  1.00 91.45           H
ATOM    369  HN  VAL A  43       9.797  -7.390  21.397  1.00 91.45           H
ATOM    370  N   ARG A  44      10.684  -4.833  19.832  1.00 86.75           N
ATOM    371  CA  ARG A  44      11.285  -3.543  19.537  1.00 86.75           C
ATOM    372  C   ARG A  44      12.750  -3.720  19.133  1.00 86.75           C
ATOM    373  O   ARG A  44      13.243  -3.019  18.251  1.00 86.75           O
ATOM    374  HA  ARG A  44      10.696  -3.144  18.711  1.00 86.75           H
ATOM    375  CB  ARG A  44      11.206  -2.609  20.746  1.00 86.75           C
ATOM    376 1HB  ARG A  44      11.630  -3.103  21.620  1.00 86.75           H
ATOM    377 2HB  ARG A  44      11.806  -1.718  20.561  1.00 86.75           H
ATOM    378  CG  ARG A  44       9.758  -2.205  21.033  1.00 86.75           C
ATOM    379 1HG  ARG A  44       9.272  -1.897  20.107  1.00 86.75           H
ATOM    380 2HG  ARG A  44       9.206  -3.065  21.413  1.00 86.75           H
ATOM    381  CD  ARG A  44       9.699  -1.064  22.051  1.00 86.75           C
ATOM    382 1HD  ARG A  44      10.397  -0.277  21.768  1.00 86.75           H
ATOM    383 2HD  ARG A  44       8.703  -0.621  22.055  1.00 86.75           H
ATOM    384  NE  ARG A  44      10.031  -1.572  23.401  1.00 86.75           N
ATOM    385  HE  ARG A  44      10.997  -1.632  23.654  1.00 86.75           H
ATOM    386  CZ  ARG A  44       9.120  -1.957  24.304  1.00 86.75           C
ATOM    387  NH1 ARG A  44       7.812  -1.898  24.018  1.00 86.75           N
ATOM    388 1HH1 ARG A  44       7.510  -1.566  23.125  1.00 86.75           H
ATOM    389 2HH1 ARG A  44       7.138  -2.188  24.698  1.00 86.75           H
ATOM    390  NH2 ARG A  44       9.535  -2.402  25.498  1.00 86.75           N
ATOM    391 1HH2 ARG A  44       8.868  -2.693  26.183  1.00 86.75           H
ATOM    392 2HH2 ARG A  44      10.513  -2.442  25.703  1.00 86.75           H
ATOM    393  HN  ARG A  44      10.413  -4.964  20.786  1.00 86.75           H
ATOM    394  N   GLN A  45      13.404  -4.662  19.797  1.00 83.53           N
ATOM    395  CA  GLN A  45      14.808  -4.927  19.531  1.00 83.53           C
ATOM    396  C   GLN A  45      14.987  -5.460  18.109  1.00 83.53           C
ATOM    397  O   GLN A  45      15.898  -5.043  17.396  1.00 83.53           O
ATOM    398  HA  GLN A  45      15.308  -3.964  19.632  1.00 83.53           H
ATOM    399  CB  GLN A  45      15.385  -5.902  20.559  1.00 83.53           C
ATOM    400 1HB  GLN A  45      15.158  -5.551  21.566  1.00 83.53           H
ATOM    401 2HB  GLN A  45      14.912  -6.877  20.447  1.00 83.53           H
ATOM    402  CG  GLN A  45      16.900  -6.041  20.392  1.00 83.53           C
ATOM    403 1HG  GLN A  45      17.126  -6.421  19.396  1.00 83.53           H
ATOM    404 2HG  GLN A  45      17.370  -5.061  20.474  1.00 83.53           H
ATOM    405  CD  GLN A  45      17.484  -6.982  21.448  1.00 83.53           C
ATOM    406  OE1 GLN A  45      16.774  -7.658  22.174  1.00 83.53           O
ATOM    407  NE2 GLN A  45      18.813  -6.987  21.492  1.00 83.53           N
ATOM    408 1HE2 GLN A  45      19.336  -6.408  20.867  1.00 83.53           H
ATOM    409 2HE2 GLN A  45      19.289  -7.571  22.150  1.00 83.53           H
ATOM    410  HN  GLN A  45      12.991  -5.237  20.503  1.00 83.53           H
ATOM    411  N   PHE A  46      14.104  -6.376  17.738  1.00 92.38           N
ATOM    412  CA  PHE A  46      14.126  -6.938  16.398  1.00 92.38           C
ATOM    413  C   PHE A  46      13.965  -5.844  15.342  1.00 92.38           C
ATOM    414  O   PHE A  46      14.719  -5.797  14.371  1.00 92.38           O
ATOM    415  HA  PHE A  46      15.092  -7.426  16.269  1.00 92.38           H
ATOM    416  CB  PHE A  46      12.944  -7.905  16.299  1.00 92.38           C
ATOM    417 1HB  PHE A  46      13.115  -8.742  16.976  1.00 92.38           H
ATOM    418 2HB  PHE A  46      12.043  -7.397  16.642  1.00 92.38           H
ATOM    419  CG  PHE A  46      12.702  -8.449  14.890  1.00 92.38           C
ATOM    420  CD1 PHE A  46      11.746  -7.889  14.100  1.00 92.38           C
ATOM    421  HD1 PHE A  46      11.153  -7.053  14.471  1.00 92.38           H
ATOM    422  CD2 PHE A  46      13.441  -9.492  14.427  1.00 92.38           C
ATOM    423  HD2 PHE A  46      14.207  -9.940  15.060  1.00 92.38           H
ATOM    424  CE1 PHE A  46      11.521  -8.394  12.792  1.00 92.38           C
ATOM    425  HE1 PHE A  46      10.755  -7.945  12.159  1.00 92.38           H
ATOM    426  CE2 PHE A  46      13.216  -9.996  13.119  1.00 92.38           C
ATOM    427  HE2 PHE A  46      13.809 -10.832  12.748  1.00 92.38           H
ATOM    428  CZ  PHE A  46      12.261  -9.437  12.329  1.00 92.38           C
ATOM    429  HZ  PHE A  46      12.088  -9.824  11.325  1.00 92.38           H
ATOM    430  HN  PHE A  46      13.384  -6.732  18.334  1.00 92.38           H
ATOM    431  N   ALA A  47      12.977  -4.990  15.566  1.00 93.22           N
ATOM    432  CA  ALA A  47      12.662  -3.941  14.611  1.00 93.22           C
ATOM    433  C   ALA A  47      13.883  -3.036  14.433  1.00 93.22           C
ATOM    434  O   ALA A  47      14.183  -2.604  13.321  1.00 93.22           O
ATOM    435  HA  ALA A  47      12.432  -4.418  13.658  1.00 93.22           H
ATOM    436  CB  ALA A  47      11.429  -3.170  15.086  1.00 93.22           C
ATOM    437 1HB  ALA A  47      10.583  -3.853  15.168  1.00 93.22           H
ATOM    438 2HB  ALA A  47      11.632  -2.725  16.060  1.00 93.22           H
ATOM    439 3HB  ALA A  47      11.193  -2.384  14.369  1.00 93.22           H
ATOM    440  HN  ALA A  47      12.397  -5.007  16.381  1.00 93.22           H
ATOM    441  N   SER A  48      14.554  -2.777  15.545  1.00 91.66           N
ATOM    442  CA  SER A  48      15.626  -1.796  15.561  1.00 91.66           C
ATOM    443  C   SER A  48      16.791  -2.280  14.696  1.00 91.66           C
ATOM    444  O   SER A  48      17.573  -1.474  14.193  1.00 91.66           O
ATOM    445  HA  SER A  48      15.192  -0.887  15.144  1.00 91.66           H
ATOM    446  CB  SER A  48      16.103  -1.524  16.989  1.00 91.66           C
ATOM    447 1HB  SER A  48      16.756  -0.652  16.993  1.00 91.66           H
ATOM    448 2HB  SER A  48      15.245  -1.282  17.618  1.00 91.66           H
ATOM    449  OG  SER A  48      16.797  -2.639  17.542  1.00 91.66           O
ATOM    450  HG  SER A  48      16.388  -3.492  17.217  1.00 91.66           H
ATOM    451  HN  SER A  48      14.377  -3.223  16.423  1.00 91.66           H
ATOM    452  N   HIS A  49      16.871  -3.594  14.549  1.00 87.68           N
ATOM    453  CA  HIS A  49      17.981  -4.201  13.834  1.00 87.68           C
ATOM    454  C   HIS A  49      17.569  -4.480  12.387  1.00 87.68           C
ATOM    455  O   HIS A  49      18.352  -4.269  11.463  1.00 87.68           O
ATOM    456  HA  HIS A  49      18.792  -3.472  13.838  1.00 87.68           H
ATOM    457  CB  HIS A  49      18.477  -5.453  14.562  1.00 87.68           C
ATOM    458 1HB  HIS A  49      17.625  -6.100  14.770  1.00 87.68           H
ATOM    459 2HB  HIS A  49      19.143  -6.006  13.899  1.00 87.68           H
ATOM    460  CG  HIS A  49      19.201  -5.165  15.855  1.00 87.68           C
ATOM    461  ND1 HIS A  49      20.327  -4.362  15.921  1.00 87.68           N
ATOM    462  HD1 HIS A  49      20.764  -3.903  15.148  1.00 87.68           H
ATOM    463  CD2 HIS A  49      18.950  -5.581  17.129  1.00 87.68           C
ATOM    464  HD2 HIS A  49      18.130  -6.231  17.437  1.00 87.68           H
ATOM    465  CE1 HIS A  49      20.726  -4.305  17.183  1.00 87.68           C
ATOM    466  HE1 HIS A  49      21.586  -3.750  17.558  1.00 87.68           H
ATOM    467  NE2 HIS A  49      19.871  -5.061  17.930  1.00 87.68           N
ATOM    468  HN  HIS A  49      16.196  -4.239  14.907  1.00 87.68           H
ATOM    469  N   PHE A  50      16.340  -4.952  12.236  1.00 84.35           N
ATOM    470  CA  PHE A  50      15.916  -5.547  10.980  1.00 84.35           C
ATOM    471  C   PHE A  50      15.386  -4.480  10.020  1.00 84.35           C
ATOM    472  O   PHE A  50      15.710  -4.492   8.833  1.00 84.35           O
ATOM    473  HA  PHE A  50      16.789  -6.029  10.540  1.00 84.35           H
ATOM    474  CB  PHE A  50      14.788  -6.527  11.308  1.00 84.35           C
ATOM    475 1HB  PHE A  50      15.142  -7.236  12.056  1.00 84.35           H
ATOM    476 2HB  PHE A  50      13.961  -5.976  11.757  1.00 84.35           H
ATOM    477  CG  PHE A  50      14.266  -7.303  10.097  1.00 84.35           C
ATOM    478  CD1 PHE A  50      13.066  -6.978   9.547  1.00 84.35           C
ATOM    479  HD1 PHE A  50      12.475  -6.165   9.969  1.00 84.35           H
ATOM    480  CD2 PHE A  50      15.003  -8.318   9.571  1.00 84.35           C
ATOM    481  HD2 PHE A  50      15.965  -8.578  10.012  1.00 84.35           H
ATOM    482  CE1 PHE A  50      12.582  -7.699   8.423  1.00 84.35           C
ATOM    483  HE1 PHE A  50      11.619  -7.439   7.982  1.00 84.35           H
ATOM    484  CE2 PHE A  50      14.519  -9.038   8.447  1.00 84.35           C
ATOM    485  HE2 PHE A  50      15.110  -9.852   8.026  1.00 84.35           H
ATOM    486  CZ  PHE A  50      13.319  -8.714   7.897  1.00 84.35           C
ATOM    487  HZ  PHE A  50      12.947  -9.267   7.034  1.00 84.35           H
ATOM    488  HN  PHE A  50      15.642  -4.932  12.952  1.00 84.35           H
ATOM    489  N   LEU A  51      14.580  -3.583  10.569  1.00 93.86           N
ATOM    490  CA  LEU A  51      13.754  -2.717   9.746  1.00 93.86           C
ATOM    491  C   LEU A  51      14.628  -1.628   9.121  1.00 93.86           C
ATOM    492  O   LEU A  51      14.520  -1.348   7.928  1.00 93.86           O
ATOM    493  HA  LEU A  51      13.337  -3.327   8.944  1.00 93.86           H
ATOM    494  CB  LEU A  51      12.577  -2.170  10.557  1.00 93.86           C
ATOM    495 1HB  LEU A  51      12.974  -1.597  11.394  1.00 93.86           H
ATOM    496 2HB  LEU A  51      12.021  -1.474   9.929  1.00 93.86           H
ATOM    497  CG  LEU A  51      11.599  -3.212  11.105  1.00 93.86           C
ATOM    498  HG  LEU A  51      12.131  -3.831  11.828  1.00 93.86           H
ATOM    499  CD1 LEU A  51      10.443  -2.540  11.850  1.00 93.86           C
ATOM    500 1HD1 LEU A  51      10.837  -1.957  12.683  1.00 93.86           H
ATOM    501 2HD1 LEU A  51       9.906  -1.881  11.168  1.00 93.86           H
ATOM    502 3HD1 LEU A  51       9.764  -3.303  12.229  1.00 93.86           H
ATOM    503  CD2 LEU A  51      11.104  -4.138   9.993  1.00 93.86           C
ATOM    504 1HD2 LEU A  51      10.595  -3.549   9.230  1.00 93.86           H
ATOM    505 2HD2 LEU A  51      11.952  -4.656   9.547  1.00 93.86           H
ATOM    506 3HD2 LEU A  51      10.411  -4.868  10.411  1.00 93.86           H
ATOM    507  HN  LEU A  51      14.487  -3.444  11.555  1.00 93.86           H
ATOM    508  N   PRO A  52      15.507  -0.996   9.912  1.00 95.73           N
ATOM    509  CA  PRO A  52      16.204   0.208   9.454  1.00 95.73           C
ATOM    510  C   PRO A  52      16.901  -0.001   8.120  1.00 95.73           C
ATOM    511  O   PRO A  52      16.749   0.805   7.202  1.00 95.73           O
ATOM    512  HA  PRO A  52      15.488   1.011   9.278  1.00 95.73           H
ATOM    513  CB  PRO A  52      17.201   0.499  10.577  1.00 95.73           C
ATOM    514 1HB  PRO A  52      18.166   0.028  10.388  1.00 95.73           H
ATOM    515 2HB  PRO A  52      17.385   1.568  10.684  1.00 95.73           H
ATOM    516  CG  PRO A  52      16.523  -0.083  11.811  1.00 95.73           C
ATOM    517 1HG  PRO A  52      17.237  -0.274  12.613  1.00 95.73           H
ATOM    518 2HG  PRO A  52      15.776   0.597  12.221  1.00 95.73           H
ATOM    519  CD  PRO A  52      15.900  -1.365  11.284  1.00 95.73           C
ATOM    520 1HD  PRO A  52      16.611  -2.192  11.287  1.00 95.73           H
ATOM    521 2HD  PRO A  52      15.048  -1.679  11.886  1.00 95.73           H
ATOM    522  N   PRO A  53      17.680  -1.082   7.979  1.00 95.94           N
ATOM    523  CA  PRO A  53      18.474  -1.288   6.766  1.00 95.94           C
ATOM    524  C   PRO A  53      17.608  -1.582   5.552  1.00 95.94           C
ATOM    525  O   PRO A  53      17.935  -1.175   4.438  1.00 95.94           O
ATOM    526  HA  PRO A  53      19.018  -0.377   6.513  1.00 95.94           H
ATOM    527  CB  PRO A  53      19.376  -2.472   7.120  1.00 95.94           C
ATOM    528 1HB  PRO A  53      19.592  -3.088   6.247  1.00 95.94           H
ATOM    529 2HB  PRO A  53      20.335  -2.141   7.519  1.00 95.94           H
ATOM    530  CG  PRO A  53      18.584  -3.229   8.147  1.00 95.94           C
ATOM    531 1HG  PRO A  53      17.879  -3.913   7.675  1.00 95.94           H
ATOM    532 2HG  PRO A  53      19.234  -3.830   8.782  1.00 95.94           H
ATOM    533  CD  PRO A  53      17.866  -2.180   8.946  1.00 95.94           C
ATOM    534 1HD  PRO A  53      16.913  -2.547   9.326  1.00 95.94           H
ATOM    535 2HD  PRO A  53      18.453  -1.861   9.807  1.00 95.94           H
ATOM    536  N   LEU A  54      16.515  -2.288   5.802  1.00 93.86           N
ATOM    537  CA  LEU A  54      15.632  -2.705   4.726  1.00 93.86           C
ATOM    538  C   LEU A  54      14.921  -1.478   4.151  1.00 93.86           C
ATOM    539  O   LEU A  54      14.764  -1.360   2.937  1.00 93.86           O
ATOM    540  HA  LEU A  54      16.252  -3.143   3.945  1.00 93.86           H
ATOM    541  CB  LEU A  54      14.676  -3.797   5.211  1.00 93.86           C
ATOM    542 1HB  LEU A  54      14.170  -3.439   6.107  1.00 93.86           H
ATOM    543 2HB  LEU A  54      13.910  -3.945   4.450  1.00 93.86           H
ATOM    544  CG  LEU A  54      15.312  -5.153   5.526  1.00 93.86           C
ATOM    545  HG  LEU A  54      16.043  -5.011   6.322  1.00 93.86           H
ATOM    546  CD1 LEU A  54      14.265  -6.142   6.044  1.00 93.86           C
ATOM    547 1HD1 LEU A  54      13.813  -5.748   6.954  1.00 93.86           H
ATOM    548 2HD1 LEU A  54      13.494  -6.285   5.287  1.00 93.86           H
ATOM    549 3HD1 LEU A  54      14.744  -7.097   6.260  1.00 93.86           H
ATOM    550  CD2 LEU A  54      16.066  -5.700   4.312  1.00 93.86           C
ATOM    551 1HD2 LEU A  54      15.373  -5.823   3.479  1.00 93.86           H
ATOM    552 2HD2 LEU A  54      16.854  -5.002   4.029  1.00 93.86           H
ATOM    553 3HD2 LEU A  54      16.508  -6.664   4.563  1.00 93.86           H
ATOM    554  HN  LEU A  54      16.231  -2.574   6.717  1.00 93.86           H
ATOM    555  N   TYR A  55      14.512  -0.595   5.050  1.00 94.36           N
ATOM    556  CA  TYR A  55      13.786   0.599   4.650  1.00 94.36           C
ATOM    557  C   TYR A  55      14.680   1.537   3.837  1.00 94.36           C
ATOM    558  O   TYR A  55      14.230   2.142   2.865  1.00 94.36           O
ATOM    559  HA  TYR A  55      12.942   0.288   4.034  1.00 94.36           H
ATOM    560  CB  TYR A  55      13.379   1.299   5.948  1.00 94.36           C
ATOM    561 1HB  TYR A  55      14.231   1.308   6.627  1.00 94.36           H
ATOM    562 2HB  TYR A  55      13.137   2.339   5.727  1.00 94.36           H
ATOM    563  CG  TYR A  55      12.187   0.652   6.656  1.00 94.36           C
ATOM    564  CD1 TYR A  55      11.630  -0.505   6.152  1.00 94.36           C
ATOM    565  HD1 TYR A  55      12.039  -0.959   5.249  1.00 94.36           H
ATOM    566  CD2 TYR A  55      11.669   1.227   7.799  1.00 94.36           C
ATOM    567  HD2 TYR A  55      12.109   2.141   8.197  1.00 94.36           H
ATOM    568  CE1 TYR A  55      10.508  -1.114   6.819  1.00 94.36           C
ATOM    569  HE1 TYR A  55      10.058  -2.028   6.431  1.00 94.36           H
ATOM    570  CE2 TYR A  55      10.547   0.618   8.466  1.00 94.36           C
ATOM    571  HE2 TYR A  55      10.128   1.061   9.370  1.00 94.36           H
ATOM    572  CZ  TYR A  55      10.022  -0.522   7.943  1.00 94.36           C
ATOM    573  OH  TYR A  55       8.963  -1.097   8.573  1.00 94.36           O
ATOM    574  HH  TYR A  55       8.646  -1.891   8.054  1.00 94.36           H
ATOM    575  HN  TYR A  55      14.668  -0.685   6.034  1.00 94.36           H
ATOM    576  N   TRP A  56      15.931   1.629   4.264  1.00 92.88           N
ATOM    577  CA  TRP A  56      16.901   2.457   3.567  1.00 92.88           C
ATOM    578  C   TRP A  56      17.091   1.881   2.163  1.00 92.88           C
ATOM    579  O   TRP A  56      17.152   2.625   1.186  1.00 92.88           O
ATOM    580  HA  TRP A  56      16.494   3.466   3.504  1.00 92.88           H
ATOM    581  CB  TRP A  56      18.208   2.552   4.357  1.00 92.88           C
ATOM    582 1HB  TRP A  56      18.429   1.577   4.792  1.00 92.88           H
ATOM    583 2HB  TRP A  56      19.020   2.784   3.668  1.00 92.88           H
ATOM    584  CG  TRP A  56      18.187   3.600   5.471  1.00 92.88           C
ATOM    585  CD1 TRP A  56      18.304   3.403   6.791  1.00 92.88           C
ATOM    586  HD1 TRP A  56      18.434   2.425   7.257  1.00 92.88           H
ATOM    587  CD2 TRP A  56      18.036   5.026   5.308  1.00 92.88           C
ATOM    588  NE1 TRP A  56      18.239   4.592   7.488  1.00 92.88           N
ATOM    589  HE1 TRP A  56      18.301   4.701   8.480  1.00 92.88           H
ATOM    590  CE2 TRP A  56      18.070   5.610   6.557  1.00 92.88           C
ATOM    591  CE3 TRP A  56      17.875   5.796   4.142  1.00 92.88           C
ATOM    592  HE3 TRP A  56      17.845   5.358   3.145  1.00 92.88           H
ATOM    593  CZ2 TRP A  56      17.950   6.990   6.761  1.00 92.88           C
ATOM    594  HZ2 TRP A  56      17.981   7.428   7.759  1.00 92.88           H
ATOM    595  CZ3 TRP A  56      17.756   7.173   4.364  1.00 92.88           C
ATOM    596  HZ3 TRP A  56      17.629   7.817   3.493  1.00 92.88           H
ATOM    597  CH2 TRP A  56      17.789   7.777   5.615  1.00 92.88           C
ATOM    598  HH2 TRP A  56      17.689   8.859   5.703  1.00 92.88           H
ATOM    599  HN  TRP A  56      16.283   1.152   5.070  1.00 92.88           H
ATOM    600  N   LEU A  57      17.179   0.560   2.107  1.00 92.96           N
ATOM    601  CA  LEU A  57      17.373  -0.124   0.839  1.00 92.96           C
ATOM    602  C   LEU A  57      16.192   0.179  -0.085  1.00 92.96           C
ATOM    603  O   LEU A  57      16.384   0.579  -1.232  1.00 92.96           O
ATOM    604  HA  LEU A  57      18.279   0.279   0.386  1.00 92.96           H
ATOM    605  CB  LEU A  57      17.608  -1.619   1.067  1.00 92.96           C
ATOM    606 1HB  LEU A  57      18.483  -1.735   1.707  1.00 92.96           H
ATOM    607 2HB  LEU A  57      16.756  -2.021   1.616  1.00 92.96           H
ATOM    608  CG  LEU A  57      17.815  -2.465  -0.191  1.00 92.96           C
ATOM    609  HG  LEU A  57      16.977  -2.285  -0.864  1.00 92.96           H
ATOM    610  CD1 LEU A  57      19.087  -2.046  -0.930  1.00 92.96           C
ATOM    611 1HD1 LEU A  57      19.010  -0.998  -1.222  1.00 92.96           H
ATOM    612 2HD1 LEU A  57      19.948  -2.177  -0.275  1.00 92.96           H
ATOM    613 3HD1 LEU A  57      19.210  -2.663  -1.820  1.00 92.96           H
ATOM    614  CD2 LEU A  57      17.813  -3.957   0.146  1.00 92.96           C
ATOM    615 1HD2 LEU A  57      18.618  -4.172   0.848  1.00 92.96           H
ATOM    616 2HD2 LEU A  57      16.857  -4.227   0.595  1.00 92.96           H
ATOM    617 3HD2 LEU A  57      17.962  -4.535  -0.766  1.00 92.96           H
ATOM    618  HN  LEU A  57      17.120  -0.039   2.905  1.00 92.96           H
ATOM    619  N   VAL A  58      14.997  -0.024   0.449  1.00 95.04           N
ATOM    620  CA  VAL A  58      13.787   0.159  -0.334  1.00 95.04           C
ATOM    621  C   VAL A  58      13.719   1.605  -0.830  1.00 95.04           C
ATOM    622  O   VAL A  58      13.379   1.853  -1.985  1.00 95.04           O
ATOM    623  HA  VAL A  58      13.848  -0.505  -1.196  1.00 95.04           H
ATOM    624  CB  VAL A  58      12.563  -0.247   0.491  1.00 95.04           C
ATOM    625  HB  VAL A  58      12.591   0.309   1.428  1.00 95.04           H
ATOM    626  CG1 VAL A  58      11.267   0.119  -0.234  1.00 95.04           C
ATOM    627 1HG1 VAL A  58      11.235   1.196  -0.400  1.00 95.04           H
ATOM    628 2HG1 VAL A  58      11.229  -0.397  -1.193  1.00 95.04           H
ATOM    629 3HG1 VAL A  58      10.414  -0.181   0.374  1.00 95.04           H
ATOM    630  CG2 VAL A  58      12.601  -1.739   0.828  1.00 95.04           C
ATOM    631 1HG2 VAL A  58      12.609  -2.320  -0.094  1.00 95.04           H
ATOM    632 2HG2 VAL A  58      13.499  -1.959   1.405  1.00 95.04           H
ATOM    633 3HG2 VAL A  58      11.720  -2.001   1.415  1.00 95.04           H
ATOM    634  HN  VAL A  58      14.849  -0.308   1.396  1.00 95.04           H
ATOM    635  N   PHE A  59      14.050   2.521   0.069  1.00 95.95           N
ATOM    636  CA  PHE A  59      13.989   3.938  -0.250  1.00 95.95           C
ATOM    637  C   PHE A  59      14.893   4.272  -1.438  1.00 95.95           C
ATOM    638  O   PHE A  59      14.450   4.891  -2.405  1.00 95.95           O
ATOM    639  HA  PHE A  59      12.954   4.167  -0.507  1.00 95.95           H
ATOM    640  CB  PHE A  59      14.485   4.695   0.983  1.00 95.95           C
ATOM    641 1HB  PHE A  59      13.787   4.531   1.804  1.00 95.95           H
ATOM    642 2HB  PHE A  59      15.443   4.278   1.292  1.00 95.95           H
ATOM    643  CG  PHE A  59      14.648   6.201   0.765  1.00 95.95           C
ATOM    644  CD1 PHE A  59      15.891   6.753   0.731  1.00 95.95           C
ATOM    645  HD1 PHE A  59      16.770   6.122   0.860  1.00 95.95           H
ATOM    646  CD2 PHE A  59      13.550   6.988   0.604  1.00 95.95           C
ATOM    647  HD2 PHE A  59      12.554   6.545   0.631  1.00 95.95           H
ATOM    648  CE1 PHE A  59      16.042   8.150   0.529  1.00 95.95           C
ATOM    649  HE1 PHE A  59      17.038   8.592   0.502  1.00 95.95           H
ATOM    650  CE2 PHE A  59      13.701   8.385   0.402  1.00 95.95           C
ATOM    651  HE2 PHE A  59      12.822   9.015   0.273  1.00 95.95           H
ATOM    652  CZ  PHE A  59      14.944   8.937   0.368  1.00 95.95           C
ATOM    653  HZ  PHE A  59      15.060  10.009   0.212  1.00 95.95           H
ATOM    654  HN  PHE A  59      14.354   2.310   0.997  1.00 95.95           H
ATOM    655  N   ILE A  60      16.143   3.849  -1.326  1.00 93.76           N
ATOM    656  CA  ILE A  60      17.152   4.228  -2.301  1.00 93.76           C
ATOM    657  C   ILE A  60      16.750   3.696  -3.678  1.00 93.76           C
ATOM    658  O   ILE A  60      16.699   4.449  -4.649  1.00 93.76           O
ATOM    659  HA  ILE A  60      17.171   5.317  -2.345  1.00 93.76           H
ATOM    660  CB  ILE A  60      18.538   3.769  -1.845  1.00 93.76           C
ATOM    661  HB  ILE A  60      18.473   2.719  -1.559  1.00 93.76           H
ATOM    662  CG1 ILE A  60      18.994   4.547  -0.608  1.00 93.76           C
ATOM    663 1HG1 ILE A  60      19.240   5.571  -0.889  1.00 93.76           H
ATOM    664 2HG1 ILE A  60      18.178   4.601   0.112  1.00 93.76           H
ATOM    665  CG2 ILE A  60      19.551   3.864  -2.987  1.00 93.76           C
ATOM    666 1HG2 ILE A  60      19.227   3.230  -3.813  1.00 93.76           H
ATOM    667 2HG2 ILE A  60      19.619   4.897  -3.327  1.00 93.76           H
ATOM    668 3HG2 ILE A  60      20.528   3.531  -2.636  1.00 93.76           H
ATOM    669  CD1 ILE A  60      20.211   3.883   0.039  1.00 93.76           C
ATOM    670 1HD1 ILE A  60      19.953   2.867   0.340  1.00 93.76           H
ATOM    671 2HD1 ILE A  60      21.032   3.852  -0.677  1.00 93.76           H
ATOM    672 3HD1 ILE A  60      20.514   4.456   0.915  1.00 93.76           H
ATOM    673  HN  ILE A  60      16.470   3.258  -0.588  1.00 93.76           H
ATOM    674  N   VAL A  61      16.474   2.400  -3.719  1.00 93.75           N
ATOM    675  CA  VAL A  61      16.209   1.731  -4.981  1.00 93.75           C
ATOM    676  C   VAL A  61      14.910   2.274  -5.578  1.00 93.75           C
ATOM    677  O   VAL A  61      14.833   2.528  -6.779  1.00 93.75           O
ATOM    678  HA  VAL A  61      17.031   1.966  -5.657  1.00 93.75           H
ATOM    679  CB  VAL A  61      16.185   0.215  -4.774  1.00 93.75           C
ATOM    680  HB  VAL A  61      15.428  -0.009  -4.022  1.00 93.75           H
ATOM    681  CG1 VAL A  61      15.794  -0.508  -6.064  1.00 93.75           C
ATOM    682 1HG1 VAL A  61      14.803  -0.182  -6.378  1.00 93.75           H
ATOM    683 2HG1 VAL A  61      16.518  -0.274  -6.845  1.00 93.75           H
ATOM    684 3HG1 VAL A  61      15.785  -1.584  -5.889  1.00 93.75           H
ATOM    685  CG2 VAL A  61      17.531  -0.289  -4.249  1.00 93.75           C
ATOM    686 1HG2 VAL A  61      18.314  -0.047  -4.967  1.00 93.75           H
ATOM    687 2HG2 VAL A  61      17.751   0.191  -3.295  1.00 93.75           H
ATOM    688 3HG2 VAL A  61      17.486  -1.369  -4.111  1.00 93.75           H
ATOM    689  HN  VAL A  61      16.431   1.812  -2.911  1.00 93.75           H
ATOM    690  N   GLY A  62      13.920   2.435  -4.712  1.00 95.21           N
ATOM    691  CA  GLY A  62      12.592   2.821  -5.157  1.00 95.21           C
ATOM    692  C   GLY A  62      12.582   4.263  -5.668  1.00 95.21           C
ATOM    693  O   GLY A  62      11.965   4.559  -6.690  1.00 95.21           O
ATOM    694 1HA  GLY A  62      12.259   2.148  -5.948  1.00 95.21           H
ATOM    695 2HA  GLY A  62      11.884   2.719  -4.334  1.00 95.21           H
ATOM    696  HN  GLY A  62      14.014   2.306  -3.725  1.00 95.21           H
ATOM    697  N   ALA A  63      13.275   5.122  -4.934  1.00 95.16           N
ATOM    698  CA  ALA A  63      13.318   6.533  -5.276  1.00 95.16           C
ATOM    699  C   ALA A  63      13.945   6.699  -6.662  1.00 95.16           C
ATOM    700  O   ALA A  63      13.428   7.441  -7.496  1.00 95.16           O
ATOM    701  HA  ALA A  63      12.292   6.900  -5.305  1.00 95.16           H
ATOM    702  CB  ALA A  63      14.085   7.297  -4.195  1.00 95.16           C
ATOM    703 1HB  ALA A  63      13.582   7.171  -3.236  1.00 95.16           H
ATOM    704 2HB  ALA A  63      15.101   6.909  -4.126  1.00 95.16           H
ATOM    705 3HB  ALA A  63      14.117   8.356  -4.451  1.00 95.16           H
ATOM    706  HN  ALA A  63      13.798   4.868  -4.121  1.00 95.16           H
ATOM    707  N   LEU A  64      15.049   5.995  -6.865  1.00 89.44           N
ATOM    708  CA  LEU A  64      15.755   6.060  -8.133  1.00 89.44           C
ATOM    709  C   LEU A  64      14.853   5.516  -9.242  1.00 89.44           C
ATOM    710  O   LEU A  64      14.729   6.127 -10.302  1.00 89.44           O
ATOM    711  HA  LEU A  64      15.961   7.110  -8.339  1.00 89.44           H
ATOM    712  CB  LEU A  64      17.105   5.346  -8.032  1.00 89.44           C
ATOM    713 1HB  LEU A  64      16.936   4.348  -7.629  1.00 89.44           H
ATOM    714 2HB  LEU A  64      17.503   5.220  -9.039  1.00 89.44           H
ATOM    715  CG  LEU A  64      18.167   6.038  -7.176  1.00 89.44           C
ATOM    716  HG  LEU A  64      17.742   6.226  -6.190  1.00 89.44           H
ATOM    717  CD1 LEU A  64      19.386   5.135  -6.978  1.00 89.44           C
ATOM    718 1HD1 LEU A  64      19.080   4.215  -6.479  1.00 89.44           H
ATOM    719 2HD1 LEU A  64      19.821   4.894  -7.948  1.00 89.44           H
ATOM    720 3HD1 LEU A  64      20.126   5.651  -6.366  1.00 89.44           H
ATOM    721  CD2 LEU A  64      18.550   7.396  -7.769  1.00 89.44           C
ATOM    722 1HD2 LEU A  64      18.949   7.254  -8.774  1.00 89.44           H
ATOM    723 2HD2 LEU A  64      17.668   8.034  -7.815  1.00 89.44           H
ATOM    724 3HD2 LEU A  64      19.307   7.866  -7.141  1.00 89.44           H
ATOM    725  HN  LEU A  64      15.460   5.391  -6.182  1.00 89.44           H
ATOM    726  N   GLY A  65      14.247   4.372  -8.961  1.00 92.59           N
ATOM    727  CA  GLY A  65      13.485   3.659  -9.972  1.00 92.59           C
ATOM    728  C   GLY A  65      12.282   4.484 -10.434  1.00 92.59           C
ATOM    729  O   GLY A  65      12.091   4.694 -11.630  1.00 92.59           O
ATOM    730 1HA  GLY A  65      14.126   3.436 -10.825  1.00 92.59           H
ATOM    731 2HA  GLY A  65      13.144   2.705  -9.571  1.00 92.59           H
ATOM    732  HN  GLY A  65      14.271   3.933  -8.062  1.00 92.59           H
ATOM    733  N   ASN A  66      11.501   4.929  -9.460  1.00 90.17           N
ATOM    734  CA  ASN A  66      10.251   5.609  -9.754  1.00 90.17           C
ATOM    735  C   ASN A  66      10.552   6.970 -10.385  1.00 90.17           C
ATOM    736  O   ASN A  66       9.824   7.424 -11.266  1.00 90.17           O
ATOM    737  HA  ASN A  66       9.716   4.944 -10.432  1.00 90.17           H
ATOM    738  CB  ASN A  66       9.441   5.847  -8.479  1.00 90.17           C
ATOM    739 1HB  ASN A  66      10.100   6.196  -7.684  1.00 90.17           H
ATOM    740 2HB  ASN A  66       8.707   6.635  -8.652  1.00 90.17           H
ATOM    741  CG  ASN A  66       8.728   4.569  -8.034  1.00 90.17           C
ATOM    742  OD1 ASN A  66       7.820   4.076  -8.682  1.00 90.17           O
ATOM    743  ND2 ASN A  66       9.190   4.061  -6.895  1.00 90.17           N
ATOM    744 1HD2 ASN A  66       9.938   4.515  -6.412  1.00 90.17           H
ATOM    745 2HD2 ASN A  66       8.788   3.224  -6.521  1.00 90.17           H
ATOM    746  HN  ASN A  66      11.711   4.831  -8.487  1.00 90.17           H
ATOM    747  N   SER A  67      11.626   7.582  -9.909  1.00 91.09           N
ATOM    748  CA  SER A  67      12.072   8.849 -10.464  1.00 91.09           C
ATOM    749  C   SER A  67      12.396   8.685 -11.950  1.00 91.09           C
ATOM    750  O   SER A  67      12.119   9.576 -12.751  1.00 91.09           O
ATOM    751  HA  SER A  67      11.235   9.534 -10.328  1.00 91.09           H
ATOM    752  CB  SER A  67      13.293   9.381  -9.710  1.00 91.09           C
ATOM    753 1HB  SER A  67      14.101   8.653  -9.769  1.00 91.09           H
ATOM    754 2HB  SER A  67      13.648  10.292 -10.192  1.00 91.09           H
ATOM    755  OG  SER A  67      12.999   9.652  -8.342  1.00 91.09           O
ATOM    756  HG  SER A  67      13.501   9.020  -7.752  1.00 91.09           H
ATOM    757  HN  SER A  67      12.187   7.228  -9.161  1.00 91.09           H
ATOM    758  N   LEU A  68      12.980   7.540 -12.273  1.00 85.45           N
ATOM    759  CA  LEU A  68      13.348   7.249 -13.648  1.00 85.45           C
ATOM    760  C   LEU A  68      12.079   7.082 -14.486  1.00 85.45           C
ATOM    761  O   LEU A  68      12.015   7.549 -15.622  1.00 85.45           O
ATOM    762  HA  LEU A  68      13.901   8.109 -14.027  1.00 85.45           H
ATOM    763  CB  LEU A  68      14.288   6.044 -13.707  1.00 85.45           C
ATOM    764 1HB  LEU A  68      15.060   6.172 -12.949  1.00 85.45           H
ATOM    765 2HB  LEU A  68      13.721   5.153 -13.437  1.00 85.45           H
ATOM    766  CG  LEU A  68      14.970   5.791 -15.053  1.00 85.45           C
ATOM    767  HG  LEU A  68      14.217   5.863 -15.837  1.00 85.45           H
ATOM    768  CD1 LEU A  68      16.026   6.860 -15.342  1.00 85.45           C
ATOM    769 1HD1 LEU A  68      15.552   7.841 -15.369  1.00 85.45           H
ATOM    770 2HD1 LEU A  68      16.783   6.845 -14.558  1.00 85.45           H
ATOM    771 3HD1 LEU A  68      16.496   6.657 -16.304  1.00 85.45           H
ATOM    772  CD2 LEU A  68      15.554   4.378 -15.116  1.00 85.45           C
ATOM    773 1HD2 LEU A  68      16.290   4.254 -14.322  1.00 85.45           H
ATOM    774 2HD2 LEU A  68      14.754   3.649 -14.987  1.00 85.45           H
ATOM    775 3HD2 LEU A  68      16.033   4.225 -16.083  1.00 85.45           H
ATOM    776  HN  LEU A  68      13.200   6.820 -11.615  1.00 85.45           H
ATOM    777  N   VAL A  69      11.100   6.413 -13.894  1.00 88.00           N
ATOM    778  CA  VAL A  69       9.840   6.172 -14.575  1.00 88.00           C
ATOM    779  C   VAL A  69       9.216   7.511 -14.975  1.00 88.00           C
ATOM    780  O   VAL A  69       8.825   7.698 -16.126  1.00 88.00           O
ATOM    781  HA  VAL A  69      10.058   5.603 -15.478  1.00 88.00           H
ATOM    782  CB  VAL A  69       8.921   5.325 -13.691  1.00 88.00           C
ATOM    783  HB  VAL A  69       8.857   5.807 -12.715  1.00 88.00           H
ATOM    784  CG1 VAL A  69       7.509   5.257 -14.275  1.00 88.00           C
ATOM    785 1HG1 VAL A  69       7.096   6.264 -14.345  1.00 88.00           H
ATOM    786 2HG1 VAL A  69       7.547   4.810 -15.268  1.00 88.00           H
ATOM    787 3HG1 VAL A  69       6.877   4.650 -13.627  1.00 88.00           H
ATOM    788  CG2 VAL A  69       9.498   3.923 -13.486  1.00 88.00           C
ATOM    789 1HG2 VAL A  69       9.606   3.430 -14.452  1.00 88.00           H
ATOM    790 2HG2 VAL A  69      10.474   3.998 -13.005  1.00 88.00           H
ATOM    791 3HG2 VAL A  69       8.826   3.343 -12.854  1.00 88.00           H
ATOM    792  HN  VAL A  69      11.158   6.041 -12.968  1.00 88.00           H
ATOM    793  N   ILE A  70       9.143   8.407 -14.002  1.00 88.92           N
ATOM    794  CA  ILE A  70       8.504   9.694 -14.217  1.00 88.92           C
ATOM    795  C   ILE A  70       9.232  10.440 -15.337  1.00 88.92           C
ATOM    796  O   ILE A  70       8.598  11.060 -16.189  1.00 88.92           O
ATOM    797  HA  ILE A  70       7.481   9.501 -14.539  1.00 88.92           H
ATOM    798  CB  ILE A  70       8.425  10.479 -12.906  1.00 88.92           C
ATOM    799  HB  ILE A  70       9.420  10.502 -12.461  1.00 88.92           H
ATOM    800  CG1 ILE A  70       7.499   9.784 -11.906  1.00 88.92           C
ATOM    801 1HG1 ILE A  70       6.461   9.915 -12.214  1.00 88.92           H
ATOM    802 2HG1 ILE A  70       7.697   8.712 -11.905  1.00 88.92           H
ATOM    803  CG2 ILE A  70       8.010  11.930 -13.159  1.00 88.92           C
ATOM    804 1HG2 ILE A  70       8.742  12.409 -13.809  1.00 88.92           H
ATOM    805 2HG2 ILE A  70       7.031  11.949 -13.638  1.00 88.92           H
ATOM    806 3HG2 ILE A  70       7.961  12.464 -12.210  1.00 88.92           H
ATOM    807  CD1 ILE A  70       7.693  10.345 -10.496  1.00 88.92           C
ATOM    808 1HD1 ILE A  70       8.725  10.190 -10.182  1.00 88.92           H
ATOM    809 2HD1 ILE A  70       7.470  11.412 -10.496  1.00 88.92           H
ATOM    810 3HD1 ILE A  70       7.023   9.834  -9.805  1.00 88.92           H
ATOM    811  HN  ILE A  70       9.511   8.266 -13.083  1.00 88.92           H
ATOM    812  N   LEU A  71      10.554  10.356 -15.298  1.00 84.66           N
ATOM    813  CA  LEU A  71      11.378  11.067 -16.261  1.00 84.66           C
ATOM    814  C   LEU A  71      11.067  10.554 -17.669  1.00 84.66           C
ATOM    815  O   LEU A  71      10.919  11.341 -18.602  1.00 84.66           O
ATOM    816  HA  LEU A  71      11.105  12.121 -16.210  1.00 84.66           H
ATOM    817  CB  LEU A  71      12.856  10.963 -15.882  1.00 84.66           C
ATOM    818 1HB  LEU A  71      12.961  11.229 -14.830  1.00 84.66           H
ATOM    819 2HB  LEU A  71      13.164   9.922 -15.980  1.00 84.66           H
ATOM    820  CG  LEU A  71      13.820  11.829 -16.696  1.00 84.66           C
ATOM    821  HG  LEU A  71      13.518  11.785 -17.742  1.00 84.66           H
ATOM    822  CD1 LEU A  71      13.740  13.294 -16.263  1.00 84.66           C
ATOM    823 1HD1 LEU A  71      12.725  13.663 -16.415  1.00 84.66           H
ATOM    824 2HD1 LEU A  71      14.002  13.376 -15.208  1.00 84.66           H
ATOM    825 3HD1 LEU A  71      14.435  13.887 -16.857  1.00 84.66           H
ATOM    826  CD2 LEU A  71      15.248  11.285 -16.615  1.00 84.66           C
ATOM    827 1HD2 LEU A  71      15.576  11.279 -15.576  1.00 84.66           H
ATOM    828 2HD2 LEU A  71      15.272  10.269 -17.010  1.00 84.66           H
ATOM    829 3HD2 LEU A  71      15.912  11.919 -17.202  1.00 84.66           H
ATOM    830  HN  LEU A  71      11.061   9.815 -14.626  1.00 84.66           H
ATOM    831  N   VAL A  72      10.976   9.236 -17.778  1.00 84.38           N
ATOM    832  CA  VAL A  72      10.787   8.603 -19.072  1.00 84.38           C
ATOM    833  C   VAL A  72       9.460   9.069 -19.674  1.00 84.38           C
ATOM    834  O   VAL A  72       9.394   9.404 -20.855  1.00 84.38           O
ATOM    835  HA  VAL A  72      11.601   8.930 -19.720  1.00 84.38           H
ATOM    836  CB  VAL A  72      10.878   7.083 -18.929  1.00 84.38           C
ATOM    837  HB  VAL A  72      10.194   6.779 -18.136  1.00 84.38           H
ATOM    838  CG1 VAL A  72      10.442   6.384 -20.218  1.00 84.38           C
ATOM    839 1HG1 VAL A  72       9.411   6.653 -20.447  1.00 84.38           H
ATOM    840 2HG1 VAL A  72      11.090   6.697 -21.037  1.00 84.38           H
ATOM    841 3HG1 VAL A  72      10.516   5.304 -20.089  1.00 84.38           H
ATOM    842  CG2 VAL A  72      12.289   6.653 -18.522  1.00 84.38           C
ATOM    843 1HG2 VAL A  72      13.000   6.975 -19.282  1.00 84.38           H
ATOM    844 2HG2 VAL A  72      12.547   7.110 -17.566  1.00 84.38           H
ATOM    845 3HG2 VAL A  72      12.325   5.568 -18.427  1.00 84.38           H
ATOM    846  HN  VAL A  72      11.030   8.606 -17.003  1.00 84.38           H
ATOM    847  N   TYR A  73       8.436   9.076 -18.833  1.00 80.60           N
ATOM    848  CA  TYR A  73       7.107   9.460 -19.277  1.00 80.60           C
ATOM    849  C   TYR A  73       7.058  10.944 -19.643  1.00 80.60           C
ATOM    850  O   TYR A  73       6.320  11.342 -20.543  1.00 80.60           O
ATOM    851  HA  TYR A  73       6.862   8.867 -20.158  1.00 80.60           H
ATOM    852  CB  TYR A  73       6.177   9.210 -18.088  1.00 80.60           C
ATOM    853 1HB  TYR A  73       6.749   9.306 -17.165  1.00 80.60           H
ATOM    854 2HB  TYR A  73       5.410   9.984 -18.070  1.00 80.60           H
ATOM    855  CG  TYR A  73       5.496   7.839 -18.108  1.00 80.60           C
ATOM    856  CD1 TYR A  73       4.557   7.549 -19.077  1.00 80.60           C
ATOM    857  HD1 TYR A  73       4.301   8.296 -19.828  1.00 80.60           H
ATOM    858  CD2 TYR A  73       5.821   6.894 -17.156  1.00 80.60           C
ATOM    859  HD2 TYR A  73       6.562   7.123 -16.391  1.00 80.60           H
ATOM    860  CE1 TYR A  73       3.917   6.260 -19.096  1.00 80.60           C
ATOM    861  HE1 TYR A  73       3.174   6.018 -19.855  1.00 80.60           H
ATOM    862  CE2 TYR A  73       5.180   5.604 -17.175  1.00 80.60           C
ATOM    863  HE2 TYR A  73       5.427   4.848 -16.430  1.00 80.60           H
ATOM    864  CZ  TYR A  73       4.260   5.351 -18.144  1.00 80.60           C
ATOM    865  OH  TYR A  73       3.655   4.133 -18.162  1.00 80.60           O
ATOM    866  HH  TYR A  73       3.071   4.053 -18.969  1.00 80.60           H
ATOM    867  HN  TYR A  73       8.503   8.826 -17.867  1.00 80.60           H
ATOM    868  N   TRP A  74       7.855  11.724 -18.927  1.00 71.56           N
ATOM    869  CA  TRP A  74       7.850  13.166 -19.107  1.00 71.56           C
ATOM    870  C   TRP A  74       8.395  13.470 -20.504  1.00 71.56           C
ATOM    871  O   TRP A  74       7.783  14.219 -21.264  1.00 71.56           O
ATOM    872  HA  TRP A  74       6.818  13.509 -19.027  1.00 71.56           H
ATOM    873  CB  TRP A  74       8.637  13.860 -17.994  1.00 71.56           C
ATOM    874 1HB  TRP A  74       8.255  13.525 -17.029  1.00 71.56           H
ATOM    875 2HB  TRP A  74       9.679  13.547 -18.050  1.00 71.56           H
ATOM    876  CG  TRP A  74       8.575  15.388 -18.048  1.00 71.56           C
ATOM    877  CD1 TRP A  74       9.414  16.226 -18.671  1.00 71.56           C
ATOM    878  HD1 TRP A  74      10.285  15.909 -19.245  1.00 71.56           H
ATOM    879  CD2 TRP A  74       7.583  16.231 -17.425  1.00 71.56           C
ATOM    880  NE1 TRP A  74       9.037  17.542 -18.497  1.00 71.56           N
ATOM    881  HE1 TRP A  74       9.504  18.346 -18.865  1.00 71.56           H
ATOM    882  CE2 TRP A  74       7.888  17.545 -17.715  1.00 71.56           C
ATOM    883  CE3 TRP A  74       6.464  15.894 -16.643  1.00 71.56           C
ATOM    884  HE3 TRP A  74       6.202  14.864 -16.400  1.00 71.56           H
ATOM    885  CZ2 TRP A  74       7.123  18.627 -17.263  1.00 71.56           C
ATOM    886  HZ2 TRP A  74       7.385  19.657 -17.505  1.00 71.56           H
ATOM    887  CZ3 TRP A  74       5.710  16.987 -16.198  1.00 71.56           C
ATOM    888  HZ3 TRP A  74       4.832  16.781 -15.587  1.00 71.56           H
ATOM    889  CH2 TRP A  74       6.004  18.316 -16.481  1.00 71.56           C
ATOM    890  HH2 TRP A  74       5.366  19.111 -16.097  1.00 71.56           H
ATOM    891  HN  TRP A  74       8.493  11.387 -18.235  1.00 71.56           H
ATOM    892  N   TYR A  75       9.541  12.873 -20.799  1.00 70.37           N
ATOM    893  CA  TYR A  75      10.323  13.285 -21.953  1.00 70.37           C
ATOM    894  C   TYR A  75       9.922  12.491 -23.198  1.00 70.37           C
ATOM    895  O   TYR A  75       9.848  13.045 -24.294  1.00 70.37           O
ATOM    896  HA  TYR A  75      10.132  14.343 -22.129  1.00 70.37           H
ATOM    897  CB  TYR A  75      11.780  12.969 -21.609  1.00 70.37           C
ATOM    898 1HB  TYR A  75      11.809  12.080 -20.978  1.00 70.37           H
ATOM    899 2HB  TYR A  75      12.315  12.726 -22.527  1.00 70.37           H
ATOM    900  CG  TYR A  75      12.511  14.108 -20.895  1.00 70.37           C
ATOM    901  CD1 TYR A  75      13.167  15.074 -21.630  1.00 70.37           C
ATOM    902  HD1 TYR A  75      13.164  15.026 -22.719  1.00 70.37           H
ATOM    903  CD2 TYR A  75      12.515  14.168 -19.516  1.00 70.37           C
ATOM    904  HD2 TYR A  75      11.998  13.405 -18.936  1.00 70.37           H
ATOM    905  CE1 TYR A  75      13.856  16.146 -20.958  1.00 70.37           C
ATOM    906  HE1 TYR A  75      14.377  16.916 -21.527  1.00 70.37           H
ATOM    907  CE2 TYR A  75      13.204  15.240 -18.845  1.00 70.37           C
ATOM    908  HE2 TYR A  75      13.215  15.299 -17.756  1.00 70.37           H
ATOM    909  CZ  TYR A  75      13.840  16.176 -19.599  1.00 70.37           C
ATOM    910  OH  TYR A  75      14.490  17.188 -18.964  1.00 70.37           O
ATOM    911  HH  TYR A  75      14.384  17.095 -17.974  1.00 70.37           H
ATOM    912  HN  TYR A  75       9.934  12.123 -20.268  1.00 70.37           H
ATOM    913  N   CYS A  76       9.674  11.207 -22.988  1.00 69.19           N
ATOM    914  CA  CYS A  76       9.613  10.266 -24.094  1.00 69.19           C
ATOM    915  C   CYS A  76       8.149   9.879 -24.314  1.00 69.19           C
ATOM    916  O   CYS A  76       7.575  10.177 -25.360  1.00 69.19           O
ATOM    917  HA  CYS A  76      10.012  10.782 -24.966  1.00 69.19           H
ATOM    918  CB  CYS A  76      10.496   9.041 -23.844  1.00 69.19           C
ATOM    919 1HB  CYS A  76      10.584   8.858 -22.773  1.00 69.19           H
ATOM    920 2HB  CYS A  76      10.035   8.155 -24.282  1.00 69.19           H
ATOM    921  SG  CYS A  76      12.154   9.307 -24.571  1.00 69.19           S
ATOM    922  HG  CYS A  76      12.704   8.206 -24.067  1.00 69.19           H
ATOM    923  HN  CYS A  76       9.518  10.808 -22.084  1.00 69.19           H
ATOM    924  N   THR A  77       7.587   9.220 -23.311  1.00 61.60           N
ATOM    925  CA  THR A  77       6.340   8.497 -23.496  1.00 61.60           C
ATOM    926  C   THR A  77       5.179   9.475 -23.684  1.00 61.60           C
ATOM    927  O   THR A  77       4.310   9.258 -24.527  1.00 61.60           O
ATOM    928  HA  THR A  77       6.416   7.910 -24.412  1.00 61.60           H
ATOM    929  CB  THR A  77       6.157   7.558 -22.302  1.00 61.60           C
ATOM    930  HB  THR A  77       5.886   8.116 -21.406  1.00 61.60           H
ATOM    931  OG1 THR A  77       7.386   6.841 -22.232  1.00 61.60           O
ATOM    932  HG1 THR A  77       7.516   6.303 -23.065  1.00 61.60           H
ATOM    933  CG2 THR A  77       5.108   6.475 -22.565  1.00 61.60           C
ATOM    934 1HG2 THR A  77       5.414   5.873 -23.421  1.00 61.60           H
ATOM    935 2HG2 THR A  77       4.147   6.943 -22.775  1.00 61.60           H
ATOM    936 3HG2 THR A  77       5.017   5.836 -21.686  1.00 61.60           H
ATOM    937  HN  THR A  77       7.968   9.175 -22.388  1.00 61.60           H
ATOM    938  N   ARG A  78       5.202  10.531 -22.884  1.00 55.79           N
ATOM    939  CA  ARG A  78       4.010  11.334 -22.671  1.00 55.79           C
ATOM    940  C   ARG A  78       2.801  10.432 -22.415  1.00 55.79           C
ATOM    941  O   ARG A  78       2.754   9.301 -22.895  1.00 55.79           O
ATOM    942  HA  ARG A  78       4.237  11.943 -21.796  1.00 55.79           H
ATOM    943  CB  ARG A  78       3.724  12.228 -23.879  1.00 55.79           C
ATOM    944 1HB  ARG A  78       3.649  11.616 -24.779  1.00 55.79           H
ATOM    945 2HB  ARG A  78       2.762  12.723 -23.750  1.00 55.79           H
ATOM    946  CG  ARG A  78       4.824  13.276 -24.058  1.00 55.79           C
ATOM    947 1HG  ARG A  78       4.993  13.796 -23.116  1.00 55.79           H
ATOM    948 2HG  ARG A  78       5.760  12.785 -24.324  1.00 55.79           H
ATOM    949  CD  ARG A  78       4.447  14.286 -25.144  1.00 55.79           C
ATOM    950 1HD  ARG A  78       4.328  13.777 -26.100  1.00 55.79           H
ATOM    951 2HD  ARG A  78       3.488  14.747 -24.906  1.00 55.79           H
ATOM    952  NE  ARG A  78       5.493  15.327 -25.252  1.00 55.79           N
ATOM    953  HE  ARG A  78       6.338  15.199 -24.732  1.00 55.79           H
ATOM    954  CZ  ARG A  78       5.380  16.431 -26.004  1.00 55.79           C
ATOM    955  NH1 ARG A  78       4.271  16.654 -26.722  1.00 55.79           N
ATOM    956 1HH1 ARG A  78       3.520  15.995 -26.699  1.00 55.79           H
ATOM    957 2HH1 ARG A  78       4.195  17.480 -27.280  1.00 55.79           H
ATOM    958  NH2 ARG A  78       6.393  17.308 -26.027  1.00 55.79           N
ATOM    959 1HH2 ARG A  78       6.325  18.136 -26.582  1.00 55.79           H
ATOM    960 2HH2 ARG A  78       7.218  17.134 -25.488  1.00 55.79           H
ATOM    961  HN  ARG A  78       6.014  10.840 -22.388  1.00 55.79           H
ATOM    962  N   VAL A  79       1.854  10.966 -21.658  1.00 70.55           N
ATOM    963  CA  VAL A  79       0.652  10.221 -21.326  1.00 70.55           C
ATOM    964  C   VAL A  79      -0.296  10.229 -22.527  1.00 70.55           C
ATOM    965  O   VAL A  79      -0.989  11.216 -22.769  1.00 70.55           O
ATOM    966  HA  VAL A  79       0.949   9.192 -21.121  1.00 70.55           H
ATOM    967  CB  VAL A  79       0.015  10.792 -20.058  1.00 70.55           C
ATOM    968  HB  VAL A  79      -0.314  11.808 -20.277  1.00 70.55           H
ATOM    969  CG1 VAL A  79      -1.215   9.979 -19.648  1.00 70.55           C
ATOM    970 1HG1 VAL A  79      -1.951  10.004 -20.451  1.00 70.55           H
ATOM    971 2HG1 VAL A  79      -0.920   8.947 -19.456  1.00 70.55           H
ATOM    972 3HG1 VAL A  79      -1.648  10.407 -18.744  1.00 70.55           H
ATOM    973  CG2 VAL A  79       1.032  10.862 -18.917  1.00 70.55           C
ATOM    974 1HG2 VAL A  79       1.404   9.861 -18.701  1.00 70.55           H
ATOM    975 2HG2 VAL A  79       1.863  11.504 -19.211  1.00 70.55           H
ATOM    976 3HG2 VAL A  79       0.553  11.272 -18.028  1.00 70.55           H
ATOM    977  HN  VAL A  79       1.898  11.889 -21.275  1.00 70.55           H
ATOM    978  N   LYS A  80      -0.297   9.117 -23.248  1.00 64.33           N
ATOM    979  CA  LYS A  80      -1.089   9.012 -24.462  1.00 64.33           C
ATOM    980  C   LYS A  80      -2.313   8.134 -24.192  1.00 64.33           C
ATOM    981  O   LYS A  80      -3.353   8.302 -24.826  1.00 64.33           O
ATOM    982  HA  LYS A  80      -1.432  10.015 -24.715  1.00 64.33           H
ATOM    983  CB  LYS A  80      -0.224   8.521 -25.625  1.00 64.33           C
ATOM    984 1HB  LYS A  80       0.297   7.608 -25.337  1.00 64.33           H
ATOM    985 2HB  LYS A  80      -0.859   8.271 -26.474  1.00 64.33           H
ATOM    986  CG  LYS A  80       0.794   9.586 -26.039  1.00 64.33           C
ATOM    987 1HG  LYS A  80       0.274  10.508 -26.302  1.00 64.33           H
ATOM    988 2HG  LYS A  80       1.446   9.818 -25.197  1.00 64.33           H
ATOM    989  CD  LYS A  80       1.633   9.110 -27.226  1.00 64.33           C
ATOM    990 1HD  LYS A  80       2.141   8.181 -26.967  1.00 64.33           H
ATOM    991 2HD  LYS A  80       0.982   8.893 -28.072  1.00 64.33           H
ATOM    992  CE  LYS A  80       2.664  10.167 -27.627  1.00 64.33           C
ATOM    993 1HE  LYS A  80       2.158  11.096 -27.890  1.00 64.33           H
ATOM    994 2HE  LYS A  80       3.315  10.388 -26.781  1.00 64.33           H
ATOM    995  NZ  LYS A  80       3.474   9.694 -28.772  1.00 64.33           N
ATOM    996 1HZ  LYS A  80       4.149  10.406 -29.026  1.00 64.33           H
ATOM    997 2HZ  LYS A  80       3.960   8.843 -28.513  1.00 64.33           H
ATOM    998 3HZ  LYS A  80       2.865   9.508 -29.562  1.00 64.33           H
ATOM    999  HN  LYS A  80       0.230   8.299 -23.015  1.00 64.33           H
ATOM   1000  N   THR A  81      -2.147   7.216 -23.251  1.00 75.13           N
ATOM   1001  CA  THR A  81      -3.175   6.225 -22.984  1.00 75.13           C
ATOM   1002  C   THR A  81      -3.643   6.319 -21.531  1.00 75.13           C
ATOM   1003  O   THR A  81      -2.973   6.927 -20.697  1.00 75.13           O
ATOM   1004  HA  THR A  81      -4.038   6.446 -23.613  1.00 75.13           H
ATOM   1005  CB  THR A  81      -2.614   4.850 -23.354  1.00 75.13           C
ATOM   1006  HB  THR A  81      -3.413   4.116 -23.448  1.00 75.13           H
ATOM   1007  OG1 THR A  81      -1.651   4.584 -22.337  1.00 75.13           O
ATOM   1008  HG1 THR A  81      -1.391   3.618 -22.356  1.00 75.13           H
ATOM   1009  CG2 THR A  81      -1.793   4.880 -24.645  1.00 75.13           C
ATOM   1010 1HG2 THR A  81      -0.954   5.565 -24.526  1.00 75.13           H
ATOM   1011 2HG2 THR A  81      -2.424   5.218 -25.468  1.00 75.13           H
ATOM   1012 3HG2 THR A  81      -1.419   3.880 -24.861  1.00 75.13           H
ATOM   1013  HN  THR A  81      -1.331   7.144 -22.678  1.00 75.13           H
ATOM   1014  N   MET A  82      -4.790   5.709 -21.270  1.00 75.89           N
ATOM   1015  CA  MET A  82      -5.343   5.695 -19.927  1.00 75.89           C
ATOM   1016  C   MET A  82      -4.414   4.959 -18.959  1.00 75.89           C
ATOM   1017  O   MET A  82      -4.273   5.358 -17.804  1.00 75.89           O
ATOM   1018  HA  MET A  82      -5.428   6.742 -19.634  1.00 75.89           H
ATOM   1019  CB  MET A  82      -6.710   5.009 -19.944  1.00 75.89           C
ATOM   1020 1HB  MET A  82      -7.310   5.407 -20.762  1.00 75.89           H
ATOM   1021 2HB  MET A  82      -6.584   3.943 -20.131  1.00 75.89           H
ATOM   1022  CG  MET A  82      -7.444   5.217 -18.618  1.00 75.89           C
ATOM   1023 1HG  MET A  82      -6.929   4.681 -17.820  1.00 75.89           H
ATOM   1024 2HG  MET A  82      -7.436   6.273 -18.349  1.00 75.89           H
ATOM   1025  SD  MET A  82      -9.126   4.635 -18.753  1.00 75.89           S
ATOM   1026  CE  MET A  82      -9.718   5.013 -17.112  1.00 75.89           C
ATOM   1027 1HE  MET A  82      -9.121   4.473 -16.377  1.00 75.89           H
ATOM   1028 2HE  MET A  82      -9.633   6.085 -16.933  1.00 75.89           H
ATOM   1029 3HE  MET A  82     -10.762   4.712 -17.024  1.00 75.89           H
ATOM   1030  HN  MET A  82      -5.337   5.231 -21.957  1.00 75.89           H
ATOM   1031  N   THR A  83      -3.805   3.898 -19.466  1.00 77.06           N
ATOM   1032  CA  THR A  83      -2.885   3.108 -18.664  1.00 77.06           C
ATOM   1033  C   THR A  83      -1.648   3.933 -18.305  1.00 77.06           C
ATOM   1034  O   THR A  83      -1.144   3.849 -17.186  1.00 77.06           O
ATOM   1035  HA  THR A  83      -3.380   2.850 -17.728  1.00 77.06           H
ATOM   1036  CB  THR A  83      -2.559   1.830 -19.439  1.00 77.06           C
ATOM   1037  HB  THR A  83      -1.996   2.057 -20.344  1.00 77.06           H
ATOM   1038  OG1 THR A  83      -3.828   1.215 -19.643  1.00 77.06           O
ATOM   1039  HG1 THR A  83      -4.437   1.425 -18.878  1.00 77.06           H
ATOM   1040  CG2 THR A  83      -1.784   0.816 -18.596  1.00 77.06           C
ATOM   1041 1HG2 THR A  83      -2.377   0.538 -17.725  1.00 77.06           H
ATOM   1042 2HG2 THR A  83      -0.843   1.259 -18.269  1.00 77.06           H
ATOM   1043 3HG2 THR A  83      -1.579  -0.072 -19.194  1.00 77.06           H
ATOM   1044  HN  THR A  83      -3.930   3.576 -20.405  1.00 77.06           H
ATOM   1045  N   ASP A  84      -1.193   4.713 -19.275  1.00 79.31           N
ATOM   1046  CA  ASP A  84      -0.031   5.561 -19.072  1.00 79.31           C
ATOM   1047  C   ASP A  84      -0.309   6.531 -17.922  1.00 79.31           C
ATOM   1048  O   ASP A  84       0.584   6.839 -17.135  1.00 79.31           O
ATOM   1049  HA  ASP A  84       0.788   4.877 -18.851  1.00 79.31           H
ATOM   1050  CB  ASP A  84       0.274   6.387 -20.323  1.00 79.31           C
ATOM   1051 1HB  ASP A  84      -0.583   7.015 -20.567  1.00 79.31           H
ATOM   1052 2HB  ASP A  84       1.113   7.054 -20.127  1.00 79.31           H
ATOM   1053  CG  ASP A  84       0.604   5.480 -21.511  1.00 79.31           C
ATOM   1054  OD1 ASP A  84       1.220   4.421 -21.262  1.00 79.31           O
ATOM   1055  OD2 ASP A  84       0.232   5.867 -22.640  1.00 79.31           O
ATOM   1056  HN  ASP A  84      -1.604   4.770 -20.186  1.00 79.31           H
ATOM   1057  N   MET A  85      -1.552   6.987 -17.861  1.00 84.55           N
ATOM   1058  CA  MET A  85      -1.956   7.927 -16.829  1.00 84.55           C
ATOM   1059  C   MET A  85      -1.859   7.291 -15.441  1.00 84.55           C
ATOM   1060  O   MET A  85      -1.324   7.896 -14.513  1.00 84.55           O
ATOM   1061  HA  MET A  85      -1.258   8.761 -16.904  1.00 84.55           H
ATOM   1062  CB  MET A  85      -3.395   8.379 -17.084  1.00 84.55           C
ATOM   1063 1HB  MET A  85      -3.498   8.708 -18.118  1.00 84.55           H
ATOM   1064 2HB  MET A  85      -4.074   7.537 -16.949  1.00 84.55           H
ATOM   1065  CG  MET A  85      -3.788   9.516 -16.139  1.00 84.55           C
ATOM   1066 1HG  MET A  85      -4.859   9.704 -16.209  1.00 84.55           H
ATOM   1067 2HG  MET A  85      -3.580   9.231 -15.108  1.00 84.55           H
ATOM   1068  SD  MET A  85      -2.882  10.997 -16.556  1.00 84.55           S
ATOM   1069  CE  MET A  85      -3.288  12.015 -15.147  1.00 84.55           C
ATOM   1070 1HE  MET A  85      -4.368  12.155 -15.100  1.00 84.55           H
ATOM   1071 2HE  MET A  85      -2.945  11.527 -14.235  1.00 84.55           H
ATOM   1072 3HE  MET A  85      -2.800  12.985 -15.247  1.00 84.55           H
ATOM   1073  HN  MET A  85      -2.276   6.724 -18.500  1.00 84.55           H
ATOM   1074  N   PHE A  86      -2.385   6.079 -15.341  1.00 87.82           N
ATOM   1075  CA  PHE A  86      -2.411   5.376 -14.070  1.00 87.82           C
ATOM   1076  C   PHE A  86      -0.997   4.992 -13.628  1.00 87.82           C
ATOM   1077  O   PHE A  86      -0.667   5.081 -12.446  1.00 87.82           O
ATOM   1078  HA  PHE A  86      -2.848   6.052 -13.335  1.00 87.82           H
ATOM   1079  CB  PHE A  86      -3.231   4.102 -14.280  1.00 87.82           C
ATOM   1080 1HB  PHE A  86      -2.813   3.548 -15.121  1.00 87.82           H
ATOM   1081 2HB  PHE A  86      -3.130   3.468 -13.399  1.00 87.82           H
ATOM   1082  CG  PHE A  86      -4.717   4.354 -14.542  1.00 87.82           C
ATOM   1083  CD1 PHE A  86      -5.364   5.350 -13.880  1.00 87.82           C
ATOM   1084  HD1 PHE A  86      -4.824   5.969 -13.163  1.00 87.82           H
ATOM   1085  CD2 PHE A  86      -5.390   3.582 -15.436  1.00 87.82           C
ATOM   1086  HD2 PHE A  86      -4.872   2.784 -15.967  1.00 87.82           H
ATOM   1087  CE1 PHE A  86      -6.744   5.585 -14.123  1.00 87.82           C
ATOM   1088  HE1 PHE A  86      -7.263   6.383 -13.592  1.00 87.82           H
ATOM   1089  CE2 PHE A  86      -6.770   3.817 -15.679  1.00 87.82           C
ATOM   1090  HE2 PHE A  86      -7.310   3.198 -16.396  1.00 87.82           H
ATOM   1091  CZ  PHE A  86      -7.417   4.813 -15.017  1.00 87.82           C
ATOM   1092  HZ  PHE A  86      -8.476   4.993 -15.204  1.00 87.82           H
ATOM   1093  HN  PHE A  86      -2.788   5.580 -16.108  1.00 87.82           H
ATOM   1094  N   LEU A  87      -0.201   4.573 -14.600  1.00 83.11           N
ATOM   1095  CA  LEU A  87       1.151   4.122 -14.318  1.00 83.11           C
ATOM   1096  C   LEU A  87       1.980   5.300 -13.801  1.00 83.11           C
ATOM   1097  O   LEU A  87       2.838   5.128 -12.937  1.00 83.11           O
ATOM   1098  HA  LEU A  87       1.088   3.372 -13.529  1.00 83.11           H
ATOM   1099  CB  LEU A  87       1.755   3.437 -15.545  1.00 83.11           C
ATOM   1100 1HB  LEU A  87       1.618   4.092 -16.406  1.00 83.11           H
ATOM   1101 2HB  LEU A  87       2.829   3.336 -15.389  1.00 83.11           H
ATOM   1102  CG  LEU A  87       1.186   2.059 -15.892  1.00 83.11           C
ATOM   1103  HG  LEU A  87       0.111   2.161 -16.037  1.00 83.11           H
ATOM   1104  CD1 LEU A  87       1.772   1.540 -17.207  1.00 83.11           C
ATOM   1105 1HD1 LEU A  87       1.527   2.232 -18.013  1.00 83.11           H
ATOM   1106 2HD1 LEU A  87       2.855   1.458 -17.115  1.00 83.11           H
ATOM   1107 3HD1 LEU A  87       1.351   0.560 -17.430  1.00 83.11           H
ATOM   1108  CD2 LEU A  87       1.397   1.073 -14.742  1.00 83.11           C
ATOM   1109 1HD2 LEU A  87       2.464   0.971 -14.542  1.00 83.11           H
ATOM   1110 2HD2 LEU A  87       0.894   1.444 -13.849  1.00 83.11           H
ATOM   1111 3HD2 LEU A  87       0.984   0.103 -15.015  1.00 83.11           H
ATOM   1112  HN  LEU A  87      -0.465   4.539 -15.564  1.00 83.11           H
ATOM   1113  N   LEU A  88       1.694   6.470 -14.352  1.00 88.26           N
ATOM   1114  CA  LEU A  88       2.384   7.680 -13.940  1.00 88.26           C
ATOM   1115  C   LEU A  88       2.011   8.007 -12.492  1.00 88.26           C
ATOM   1116  O   LEU A  88       2.884   8.262 -11.665  1.00 88.26           O
ATOM   1117  HA  LEU A  88       3.454   7.477 -13.983  1.00 88.26           H
ATOM   1118  CB  LEU A  88       2.100   8.820 -14.920  1.00 88.26           C
ATOM   1119 1HB  LEU A  88       2.456   8.522 -15.906  1.00 88.26           H
ATOM   1120 2HB  LEU A  88       1.020   8.947 -14.996  1.00 88.26           H
ATOM   1121  CG  LEU A  88       2.721  10.174 -14.573  1.00 88.26           C
ATOM   1122  HG  LEU A  88       2.384  10.459 -13.576  1.00 88.26           H
ATOM   1123  CD1 LEU A  88       4.248  10.081 -14.524  1.00 88.26           C
ATOM   1124 1HD1 LEU A  88       4.543   9.356 -13.766  1.00 88.26           H
ATOM   1125 2HD1 LEU A  88       4.624   9.763 -15.496  1.00 88.26           H
ATOM   1126 3HD1 LEU A  88       4.664  11.057 -14.275  1.00 88.26           H
ATOM   1127  CD2 LEU A  88       2.244  11.261 -15.539  1.00 88.26           C
ATOM   1128 1HD2 LEU A  88       2.532  10.994 -16.556  1.00 88.26           H
ATOM   1129 2HD2 LEU A  88       1.159  11.348 -15.479  1.00 88.26           H
ATOM   1130 3HD2 LEU A  88       2.701  12.213 -15.269  1.00 88.26           H
ATOM   1131  HN  LEU A  88       1.007   6.599 -15.067  1.00 88.26           H
ATOM   1132  N   ASN A  89       0.712   7.987 -12.231  1.00 90.18           N
ATOM   1133  CA  ASN A  89       0.208   8.340 -10.914  1.00 90.18           C
ATOM   1134  C   ASN A  89       0.677   7.296  -9.898  1.00 90.18           C
ATOM   1135  O   ASN A  89       0.896   7.617  -8.731  1.00 90.18           O
ATOM   1136  HA  ASN A  89       0.611   9.331 -10.709  1.00 90.18           H
ATOM   1137  CB  ASN A  89      -1.321   8.362 -10.898  1.00 90.18           C
ATOM   1138 1HB  ASN A  89      -1.707   7.529 -11.485  1.00 90.18           H
ATOM   1139 2HB  ASN A  89      -1.680   8.225  -9.878  1.00 90.18           H
ATOM   1140  CG  ASN A  89      -1.856   9.681 -11.460  1.00 90.18           C
ATOM   1141  OD1 ASN A  89      -2.083  10.644 -10.745  1.00 90.18           O
ATOM   1142  ND2 ASN A  89      -2.045   9.671 -12.776  1.00 90.18           N
ATOM   1143 1HD2 ASN A  89      -1.840   8.847 -13.305  1.00 90.18           H
ATOM   1144 2HD2 ASN A  89      -2.393  10.487 -13.238  1.00 90.18           H
ATOM   1145  HN  ASN A  89       0.011   7.737 -12.899  1.00 90.18           H
ATOM   1146  N   LEU A  90       0.817   6.070 -10.378  1.00 88.18           N
ATOM   1147  CA  LEU A  90       1.294   4.986  -9.536  1.00 88.18           C
ATOM   1148  C   LEU A  90       2.726   5.285  -9.090  1.00 88.18           C
ATOM   1149  O   LEU A  90       3.067   5.105  -7.922  1.00 88.18           O
ATOM   1150  HA  LEU A  90       0.656   4.954  -8.653  1.00 88.18           H
ATOM   1151  CB  LEU A  90       1.141   3.643 -10.253  1.00 88.18           C
ATOM   1152 1HB  LEU A  90       0.099   3.529 -10.551  1.00 88.18           H
ATOM   1153 2HB  LEU A  90       1.732   3.673 -11.168  1.00 88.18           H
ATOM   1154  CG  LEU A  90       1.552   2.405  -9.454  1.00 88.18           C
ATOM   1155  HG  LEU A  90       2.579   2.543  -9.114  1.00 88.18           H
ATOM   1156  CD1 LEU A  90       0.681   2.244  -8.206  1.00 88.18           C
ATOM   1157 1HD1 LEU A  90       0.791   3.123  -7.571  1.00 88.18           H
ATOM   1158 2HD1 LEU A  90      -0.362   2.138  -8.503  1.00 88.18           H
ATOM   1159 3HD1 LEU A  90       0.995   1.356  -7.657  1.00 88.18           H
ATOM   1160  CD2 LEU A  90       1.532   1.153 -10.333  1.00 88.18           C
ATOM   1161 1HD2 LEU A  90       0.526   0.999 -10.723  1.00 88.18           H
ATOM   1162 2HD2 LEU A  90       2.227   1.280 -11.162  1.00 88.18           H
ATOM   1163 3HD2 LEU A  90       1.828   0.288  -9.740  1.00 88.18           H
ATOM   1164  HN  LEU A  90       0.611   5.812 -11.322  1.00 88.18           H
ATOM   1165  N   ALA A  91       3.527   5.738 -10.043  1.00 92.00           N
ATOM   1166  CA  ALA A  91       4.922   6.037  -9.770  1.00 92.00           C
ATOM   1167  C   ALA A  91       5.004   7.198  -8.776  1.00 92.00           C
ATOM   1168  O   ALA A  91       5.867   7.209  -7.899  1.00 92.00           O
ATOM   1169  HA  ALA A  91       5.369   5.152  -9.318  1.00 92.00           H
ATOM   1170  CB  ALA A  91       5.646   6.341 -11.083  1.00 92.00           C
ATOM   1171 1HB  ALA A  91       5.583   5.475 -11.741  1.00 92.00           H
ATOM   1172 2HB  ALA A  91       5.179   7.199 -11.566  1.00 92.00           H
ATOM   1173 3HB  ALA A  91       6.693   6.566 -10.877  1.00 92.00           H
ATOM   1174  HN  ALA A  91       3.237   5.900 -10.987  1.00 92.00           H
ATOM   1175  N   ILE A  92       4.096   8.147  -8.948  1.00 91.33           N
ATOM   1176  CA  ILE A  92       4.043   9.301  -8.065  1.00 91.33           C
ATOM   1177  C   ILE A  92       3.689   8.839  -6.650  1.00 91.33           C
ATOM   1178  O   ILE A  92       4.305   9.274  -5.679  1.00 91.33           O
ATOM   1179  HA  ILE A  92       5.039   9.742  -8.045  1.00 91.33           H
ATOM   1180  CB  ILE A  92       3.090  10.359  -8.623  1.00 91.33           C
ATOM   1181  HB  ILE A  92       2.146   9.873  -8.870  1.00 91.33           H
ATOM   1182  CG1 ILE A  92       3.638  10.963  -9.918  1.00 91.33           C
ATOM   1183 1HG1 ILE A  92       4.489  11.606  -9.691  1.00 91.33           H
ATOM   1184 2HG1 ILE A  92       4.004  10.168 -10.568  1.00 91.33           H
ATOM   1185  CG2 ILE A  92       2.785  11.430  -7.575  1.00 91.33           C
ATOM   1186 1HG2 ILE A  92       2.321  10.966  -6.705  1.00 91.33           H
ATOM   1187 2HG2 ILE A  92       3.712  11.919  -7.274  1.00 91.33           H
ATOM   1188 3HG2 ILE A  92       2.105  12.170  -7.998  1.00 91.33           H
ATOM   1189  CD1 ILE A  92       2.562  11.771 -10.645  1.00 91.33           C
ATOM   1190 1HD1 ILE A  92       1.723  11.119 -10.892  1.00 91.33           H
ATOM   1191 2HD1 ILE A  92       2.216  12.579 -10.001  1.00 91.33           H
ATOM   1192 3HD1 ILE A  92       2.978  12.189 -11.562  1.00 91.33           H
ATOM   1193  HN  ILE A  92       3.406   8.137  -9.671  1.00 91.33           H
ATOM   1194  N   ALA A  93       2.697   7.963  -6.579  1.00 92.88           N
ATOM   1195  CA  ALA A  93       2.210   7.486  -5.295  1.00 92.88           C
ATOM   1196  C   ALA A  93       3.343   6.767  -4.561  1.00 92.88           C
ATOM   1197  O   ALA A  93       3.587   7.025  -3.384  1.00 92.88           O
ATOM   1198  HA  ALA A  93       1.905   8.355  -4.712  1.00 92.88           H
ATOM   1199  CB  ALA A  93       0.992   6.586  -5.513  1.00 92.88           C
ATOM   1200 1HB  ALA A  93       0.206   7.153  -6.012  1.00 92.88           H
ATOM   1201 2HB  ALA A  93       1.276   5.736  -6.133  1.00 92.88           H
ATOM   1202 3HB  ALA A  93       0.628   6.229  -4.550  1.00 92.88           H
ATOM   1203  HN  ALA A  93       2.229   7.582  -7.376  1.00 92.88           H
ATOM   1204  N   ASP A  94       4.005   5.878  -5.287  1.00 89.88           N
ATOM   1205  CA  ASP A  94       5.084   5.094  -4.709  1.00 89.88           C
ATOM   1206  C   ASP A  94       6.158   6.037  -4.164  1.00 89.88           C
ATOM   1207  O   ASP A  94       6.682   5.822  -3.072  1.00 89.88           O
ATOM   1208  HA  ASP A  94       4.617   4.497  -3.926  1.00 89.88           H
ATOM   1209  CB  ASP A  94       5.736   4.194  -5.761  1.00 89.88           C
ATOM   1210 1HB  ASP A  94       5.868   4.751  -6.689  1.00 89.88           H
ATOM   1211 2HB  ASP A  94       6.728   3.895  -5.425  1.00 89.88           H
ATOM   1212  CG  ASP A  94       4.883   2.951  -6.023  1.00 89.88           C
ATOM   1213  OD1 ASP A  94       4.160   2.551  -5.085  1.00 89.88           O
ATOM   1214  OD2 ASP A  94       4.974   2.428  -7.155  1.00 89.88           O
ATOM   1215  HN  ASP A  94       3.815   5.690  -6.250  1.00 89.88           H
ATOM   1216  N   LEU A  95       6.454   7.063  -4.949  1.00 90.71           N
ATOM   1217  CA  LEU A  95       7.519   7.988  -4.601  1.00 90.71           C
ATOM   1218  C   LEU A  95       7.165   8.698  -3.293  1.00 90.71           C
ATOM   1219  O   LEU A  95       8.021   8.875  -2.427  1.00 90.71           O
ATOM   1220  HA  LEU A  95       8.423   7.401  -4.442  1.00 90.71           H
ATOM   1221  CB  LEU A  95       7.799   8.943  -5.763  1.00 90.71           C
ATOM   1222 1HB  LEU A  95       7.925   8.353  -6.671  1.00 90.71           H
ATOM   1223 2HB  LEU A  95       6.921   9.572  -5.911  1.00 90.71           H
ATOM   1224  CG  LEU A  95       9.020   9.851  -5.606  1.00 90.71           C
ATOM   1225  HG  LEU A  95       8.938  10.371  -4.651  1.00 90.71           H
ATOM   1226  CD1 LEU A  95      10.312   9.032  -5.565  1.00 90.71           C
ATOM   1227 1HD1 LEU A  95      10.277   8.342  -4.721  1.00 90.71           H
ATOM   1228 2HD1 LEU A  95      10.413   8.467  -6.491  1.00 90.71           H
ATOM   1229 3HD1 LEU A  95      11.164   9.702  -5.452  1.00 90.71           H
ATOM   1230  CD2 LEU A  95       9.054  10.920  -6.700  1.00 90.71           C
ATOM   1231 1HD2 LEU A  95       9.101  10.438  -7.677  1.00 90.71           H
ATOM   1232 2HD2 LEU A  95       8.154  11.531  -6.640  1.00 90.71           H
ATOM   1233 3HD2 LEU A  95       9.932  11.551  -6.565  1.00 90.71           H
ATOM   1234  HN  LEU A  95       5.982   7.265  -5.806  1.00 90.71           H
ATOM   1235  N   LEU A  96       5.903   9.087  -3.191  1.00 87.63           N
ATOM   1236  CA  LEU A  96       5.437   9.820  -2.026  1.00 87.63           C
ATOM   1237  C   LEU A  96       5.590   8.942  -0.782  1.00 87.63           C
ATOM   1238  O   LEU A  96       5.972   9.428   0.282  1.00 87.63           O
ATOM   1239  HA  LEU A  96       6.078  10.694  -1.912  1.00 87.63           H
ATOM   1240  CB  LEU A  96       4.012  10.330  -2.247  1.00 87.63           C
ATOM   1241 1HB  LEU A  96       3.406   9.504  -2.621  1.00 87.63           H
ATOM   1242 2HB  LEU A  96       3.596  10.618  -1.282  1.00 87.63           H
ATOM   1243  CG  LEU A  96       3.863  11.510  -3.209  1.00 87.63           C
ATOM   1244  HG  LEU A  96       4.336  11.242  -4.154  1.00 87.63           H
ATOM   1245  CD1 LEU A  96       2.390  11.795  -3.505  1.00 87.63           C
ATOM   1246 1HD1 LEU A  96       1.934  10.915  -3.959  1.00 87.63           H
ATOM   1247 2HD1 LEU A  96       1.872  12.033  -2.575  1.00 87.63           H
ATOM   1248 3HD1 LEU A  96       2.313  12.638  -4.190  1.00 87.63           H
ATOM   1249  CD2 LEU A  96       4.590  12.747  -2.675  1.00 87.63           C
ATOM   1250 1HD2 LEU A  96       4.169  13.027  -1.710  1.00 87.63           H
ATOM   1251 2HD2 LEU A  96       5.650  12.523  -2.558  1.00 87.63           H
ATOM   1252 3HD2 LEU A  96       4.468  13.571  -3.378  1.00 87.63           H
ATOM   1253  HN  LEU A  96       5.205   8.909  -3.884  1.00 87.63           H
ATOM   1254  N   PHE A  97       5.284   7.665  -0.956  1.00 90.04           N
ATOM   1255  CA  PHE A  97       5.405   6.711   0.133  1.00 90.04           C
ATOM   1256  C   PHE A  97       6.858   6.591   0.598  1.00 90.04           C
ATOM   1257  O   PHE A  97       7.132   6.606   1.797  1.00 90.04           O
ATOM   1258  HA  PHE A  97       4.791   7.079   0.955  1.00 90.04           H
ATOM   1259  CB  PHE A  97       4.941   5.356  -0.406  1.00 90.04           C
ATOM   1260 1HB  PHE A  97       3.854   5.359  -0.481  1.00 90.04           H
ATOM   1261 2HB  PHE A  97       5.330   5.226  -1.417  1.00 90.04           H
ATOM   1262  CG  PHE A  97       5.376   4.164   0.449  1.00 90.04           C
ATOM   1263  CD1 PHE A  97       6.315   3.298  -0.019  1.00 90.04           C
ATOM   1264  HD1 PHE A  97       6.758   3.453  -1.003  1.00 90.04           H
ATOM   1265  CD2 PHE A  97       4.824   3.971   1.676  1.00 90.04           C
ATOM   1266  HD2 PHE A  97       4.072   4.664   2.051  1.00 90.04           H
ATOM   1267  CE1 PHE A  97       6.719   2.192   0.775  1.00 90.04           C
ATOM   1268  HE1 PHE A  97       7.471   1.498   0.400  1.00 90.04           H
ATOM   1269  CE2 PHE A  97       5.228   2.864   2.470  1.00 90.04           C
ATOM   1270  HE2 PHE A  97       4.786   2.709   3.454  1.00 90.04           H
ATOM   1271  CZ  PHE A  97       6.167   1.999   2.003  1.00 90.04           C
ATOM   1272  HZ  PHE A  97       6.477   1.150   2.612  1.00 90.04           H
ATOM   1273  HN  PHE A  97       4.959   7.281  -1.821  1.00 90.04           H
ATOM   1274  N   LEU A  98       7.750   6.476  -0.375  1.00 93.24           N
ATOM   1275  CA  LEU A  98       9.140   6.169  -0.083  1.00 93.24           C
ATOM   1276  C   LEU A  98       9.730   7.279   0.788  1.00 93.24           C
ATOM   1277  O   LEU A  98      10.595   7.023   1.625  1.00 93.24           O
ATOM   1278  HA  LEU A  98       9.157   5.239   0.485  1.00 93.24           H
ATOM   1279  CB  LEU A  98       9.917   5.924  -1.378  1.00 93.24           C
ATOM   1280 1HB  LEU A  98       9.749   6.769  -2.045  1.00 93.24           H
ATOM   1281 2HB  LEU A  98      10.982   5.911  -1.142  1.00 93.24           H
ATOM   1282  CG  LEU A  98       9.575   4.638  -2.133  1.00 93.24           C
ATOM   1283  HG  LEU A  98       8.490   4.536  -2.159  1.00 93.24           H
ATOM   1284  CD1 LEU A  98      10.058   4.709  -3.583  1.00 93.24           C
ATOM   1285 1HD1 LEU A  98       9.577   5.548  -4.086  1.00 93.24           H
ATOM   1286 2HD1 LEU A  98      11.139   4.846  -3.599  1.00 93.24           H
ATOM   1287 3HD1 LEU A  98       9.802   3.782  -4.096  1.00 93.24           H
ATOM   1288  CD2 LEU A  98      10.127   3.411  -1.404  1.00 93.24           C
ATOM   1289 1HD2 LEU A  98      11.211   3.492  -1.325  1.00 93.24           H
ATOM   1290 2HD2 LEU A  98       9.693   3.356  -0.405  1.00 93.24           H
ATOM   1291 3HD2 LEU A  98       9.869   2.511  -1.962  1.00 93.24           H
ATOM   1292  HN  LEU A  98       7.536   6.588  -1.345  1.00 93.24           H
ATOM   1293  N   VAL A  99       9.240   8.489   0.562  1.00 90.59           N
ATOM   1294  CA  VAL A  99       9.746   9.648   1.278  1.00 90.59           C
ATOM   1295  C   VAL A  99       9.485   9.471   2.776  1.00 90.59           C
ATOM   1296  O   VAL A  99      10.135  10.109   3.602  1.00 90.59           O
ATOM   1297  HA  VAL A  99      10.823   9.693   1.113  1.00 90.59           H
ATOM   1298  CB  VAL A  99       9.126  10.926   0.711  1.00 90.59           C
ATOM   1299  HB  VAL A  99       8.043  10.807   0.724  1.00 90.59           H
ATOM   1300  CG1 VAL A  99       9.476  12.137   1.578  1.00 90.59           C
ATOM   1301 1HG1 VAL A  99       9.097  11.983   2.588  1.00 90.59           H
ATOM   1302 2HG1 VAL A  99      10.559  12.259   1.611  1.00 90.59           H
ATOM   1303 3HG1 VAL A  99       9.023  13.032   1.152  1.00 90.59           H
ATOM   1304  CG2 VAL A  99       9.557  11.147  -0.740  1.00 90.59           C
ATOM   1305 1HG2 VAL A  99      10.643  11.235  -0.787  1.00 90.59           H
ATOM   1306 2HG2 VAL A  99       9.234  10.302  -1.348  1.00 90.59           H
ATOM   1307 3HG2 VAL A  99       9.102  12.063  -1.119  1.00 90.59           H
ATOM   1308  HN  VAL A  99       8.512   8.684  -0.095  1.00 90.59           H
ATOM   1309  N   THR A 100       8.534   8.600   3.079  1.00 90.45           N
ATOM   1310  CA  THR A 100       8.141   8.371   4.459  1.00 90.45           C
ATOM   1311  C   THR A 100       9.097   7.382   5.129  1.00 90.45           C
ATOM   1312  O   THR A 100       9.220   7.363   6.352  1.00 90.45           O
ATOM   1313  HA  THR A 100       8.224   9.314   5.001  1.00 90.45           H
ATOM   1314  CB  THR A 100       6.683   7.906   4.465  1.00 90.45           C
ATOM   1315  HB  THR A 100       6.247   8.007   5.459  1.00 90.45           H
ATOM   1316  OG1 THR A 100       6.741   6.578   3.950  1.00 90.45           O
ATOM   1317  HG1 THR A 100       5.889   6.096   4.153  1.00 90.45           H
ATOM   1318  CG2 THR A 100       5.823   8.662   3.451  1.00 90.45           C
ATOM   1319 1HG2 THR A 100       6.221   8.506   2.448  1.00 90.45           H
ATOM   1320 2HG2 THR A 100       5.837   9.727   3.685  1.00 90.45           H
ATOM   1321 3HG2 THR A 100       4.799   8.293   3.496  1.00 90.45           H
ATOM   1322  HN  THR A 100       8.035   8.058   2.402  1.00 90.45           H
ATOM   1323  N   LEU A 101       9.751   6.585   4.296  1.00 92.88           N
ATOM   1324  CA  LEU A 101      10.497   5.439   4.789  1.00 92.88           C
ATOM   1325  C   LEU A 101      11.647   5.926   5.673  1.00 92.88           C
ATOM   1326  O   LEU A 101      11.931   5.332   6.712  1.00 92.88           O
ATOM   1327  HA  LEU A 101       9.818   4.846   5.401  1.00 92.88           H
ATOM   1328  CB  LEU A 101      10.948   4.554   3.626  1.00 92.88           C
ATOM   1329 1HB  LEU A 101      11.422   5.187   2.876  1.00 92.88           H
ATOM   1330 2HB  LEU A 101      11.712   3.868   3.992  1.00 92.88           H
ATOM   1331  CG  LEU A 101       9.852   3.734   2.942  1.00 92.88           C
ATOM   1332  HG  LEU A 101       9.139   4.426   2.492  1.00 92.88           H
ATOM   1333  CD1 LEU A 101      10.430   2.882   1.811  1.00 92.88           C
ATOM   1334 1HD1 LEU A 101      10.896   3.530   1.069  1.00 92.88           H
ATOM   1335 2HD1 LEU A 101      11.176   2.198   2.216  1.00 92.88           H
ATOM   1336 3HD1 LEU A 101       9.629   2.309   1.342  1.00 92.88           H
ATOM   1337  CD2 LEU A 101       9.082   2.891   3.960  1.00 92.88           C
ATOM   1338 1HD2 LEU A 101       9.769   2.207   4.459  1.00 92.88           H
ATOM   1339 2HD2 LEU A 101       8.620   3.545   4.699  1.00 92.88           H
ATOM   1340 3HD2 LEU A 101       8.309   2.319   3.447  1.00 92.88           H
ATOM   1341  HN  LEU A 101       9.776   6.711   3.305  1.00 92.88           H
ATOM   1342  N   PRO A 102      12.326   7.012   5.280  1.00 94.96           N
ATOM   1343  CA  PRO A 102      13.453   7.522   6.064  1.00 94.96           C
ATOM   1344  C   PRO A 102      13.085   7.752   7.521  1.00 94.96           C
ATOM   1345  O   PRO A 102      13.854   7.414   8.420  1.00 94.96           O
ATOM   1346  HA  PRO A 102      14.258   6.787   6.086  1.00 94.96           H
ATOM   1347  CB  PRO A 102      13.824   8.829   5.360  1.00 94.96           C
ATOM   1348 1HB  PRO A 102      13.304   9.682   5.797  1.00 94.96           H
ATOM   1349 2HB  PRO A 102      14.891   9.036   5.433  1.00 94.96           H
ATOM   1350  CG  PRO A 102      13.395   8.586   3.918  1.00 94.96           C
ATOM   1351 1HG  PRO A 102      13.263   9.520   3.372  1.00 94.96           H
ATOM   1352 2HG  PRO A 102      14.138   8.010   3.366  1.00 94.96           H
ATOM   1353  CD  PRO A 102      12.087   7.828   4.075  1.00 94.96           C
ATOM   1354 1HD  PRO A 102      11.242   8.503   4.211  1.00 94.96           H
ATOM   1355 2HD  PRO A 102      11.865   7.217   3.201  1.00 94.96           H
ATOM   1356  N   PHE A 103      11.907   8.325   7.717  1.00 93.61           N
ATOM   1357  CA  PHE A 103      11.449   8.656   9.056  1.00 93.61           C
ATOM   1358  C   PHE A 103      11.183   7.390   9.872  1.00 93.61           C
ATOM   1359  O   PHE A 103      11.522   7.326  11.053  1.00 93.61           O
ATOM   1360  HA  PHE A 103      12.239   9.236   9.534  1.00 93.61           H
ATOM   1361  CB  PHE A 103      10.140   9.433   8.902  1.00 93.61           C
ATOM   1362 1HB  PHE A 103       9.432   8.825   8.338  1.00 93.61           H
ATOM   1363 2HB  PHE A 103       9.707   9.594   9.889  1.00 93.61           H
ATOM   1364  CG  PHE A 103      10.298  10.785   8.203  1.00 93.61           C
ATOM   1365  CD1 PHE A 103      10.626  11.890   8.925  1.00 93.61           C
ATOM   1366  HD1 PHE A 103      10.777  11.812  10.002  1.00 93.61           H
ATOM   1367  CD2 PHE A 103      10.110  10.883   6.860  1.00 93.61           C
ATOM   1368  HD2 PHE A 103       9.846   9.997   6.281  1.00 93.61           H
ATOM   1369  CE1 PHE A 103      10.773  13.145   8.277  1.00 93.61           C
ATOM   1370  HE1 PHE A 103      11.036  14.030   8.856  1.00 93.61           H
ATOM   1371  CE2 PHE A 103      10.256  12.137   6.211  1.00 93.61           C
ATOM   1372  HE2 PHE A 103      10.105  12.215   5.135  1.00 93.61           H
ATOM   1373  CZ  PHE A 103      10.584  13.242   6.934  1.00 93.61           C
ATOM   1374  HZ  PHE A 103      10.697  14.205   6.436  1.00 93.61           H
ATOM   1375  HN  PHE A 103      11.272   8.563   6.982  1.00 93.61           H
ATOM   1376  N   TRP A 104      10.579   6.413   9.211  1.00 86.84           N
ATOM   1377  CA  TRP A 104      10.236   5.164   9.869  1.00 86.84           C
ATOM   1378  C   TRP A 104      11.538   4.444  10.226  1.00 86.84           C
ATOM   1379  O   TRP A 104      11.613   3.757  11.243  1.00 86.84           O
ATOM   1380  HA  TRP A 104       9.684   5.407  10.777  1.00 86.84           H
ATOM   1381  CB  TRP A 104       9.307   4.321   8.995  1.00 86.84           C
ATOM   1382 1HB  TRP A 104       9.751   4.218   8.004  1.00 86.84           H
ATOM   1383 2HB  TRP A 104       9.236   3.319   9.418  1.00 86.84           H
ATOM   1384  CG  TRP A 104       7.897   4.897   8.848  1.00 86.84           C
ATOM   1385  CD1 TRP A 104       7.253   5.226   7.720  1.00 86.84           C
ATOM   1386  HD1 TRP A 104       7.674   5.119   6.720  1.00 86.84           H
ATOM   1387  CD2 TRP A 104       6.977   5.200   9.918  1.00 86.84           C
ATOM   1388  NE1 TRP A 104       5.990   5.717   7.983  1.00 86.84           N
ATOM   1389  HE1 TRP A 104       5.323   6.028   7.306  1.00 86.84           H
ATOM   1390  CE2 TRP A 104       5.817   5.701   9.362  1.00 86.84           C
ATOM   1391  CE3 TRP A 104       7.120   5.056  11.309  1.00 86.84           C
ATOM   1392  HE3 TRP A 104       8.025   4.663  11.772  1.00 86.84           H
ATOM   1393  CZ2 TRP A 104       4.712   6.098  10.124  1.00 86.84           C
ATOM   1394  HZ2 TRP A 104       3.806   6.491   9.661  1.00 86.84           H
ATOM   1395  CZ3 TRP A 104       6.006   5.457  12.056  1.00 86.84           C
ATOM   1396  HZ3 TRP A 104       6.064   5.366  13.141  1.00 86.84           H
ATOM   1397  CH2 TRP A 104       4.831   5.964  11.512  1.00 86.84           C
ATOM   1398  HH2 TRP A 104       4.007   6.254  12.163  1.00 86.84           H
ATOM   1399  HN  TRP A 104      10.326   6.465   8.245  1.00 86.84           H
ATOM   1400  N   ALA A 105      12.532   4.627   9.369  1.00 95.43           N
ATOM   1401  CA  ALA A 105      13.824   3.995   9.575  1.00 95.43           C
ATOM   1402  C   ALA A 105      14.433   4.504  10.883  1.00 95.43           C
ATOM   1403  O   ALA A 105      14.913   3.716  11.697  1.00 95.43           O
ATOM   1404  HA  ALA A 105      13.658   2.920   9.656  1.00 95.43           H
ATOM   1405  CB  ALA A 105      14.724   4.266   8.368  1.00 95.43           C
ATOM   1406 1HB  ALA A 105      14.259   3.859   7.470  1.00 95.43           H
ATOM   1407 2HB  ALA A 105      14.860   5.341   8.251  1.00 95.43           H
ATOM   1408 3HB  ALA A 105      15.693   3.791   8.524  1.00 95.43           H
ATOM   1409  HN  ALA A 105      12.465   5.193   8.548  1.00 95.43           H
ATOM   1410  N   ILE A 106      14.393   5.818  11.045  1.00 92.23           N
ATOM   1411  CA  ILE A 106      14.952   6.444  12.231  1.00 92.23           C
ATOM   1412  C   ILE A 106      14.150   6.008  13.459  1.00 92.23           C
ATOM   1413  O   ILE A 106      14.724   5.656  14.488  1.00 92.23           O
ATOM   1414  HA  ILE A 106      15.974   6.081  12.341  1.00 92.23           H
ATOM   1415  CB  ILE A 106      15.027   7.961  12.052  1.00 92.23           C
ATOM   1416  HB  ILE A 106      14.054   8.313  11.707  1.00 92.23           H
ATOM   1417  CG1 ILE A 106      16.050   8.338  10.979  1.00 92.23           C
ATOM   1418 1HG1 ILE A 106      17.059   8.210  11.373  1.00 92.23           H
ATOM   1419 2HG1 ILE A 106      15.954   7.664  10.128  1.00 92.23           H
ATOM   1420  CG2 ILE A 106      15.311   8.657  13.385  1.00 92.23           C
ATOM   1421 1HG2 ILE A 106      14.514   8.427  14.092  1.00 92.23           H
ATOM   1422 2HG2 ILE A 106      16.263   8.305  13.783  1.00 92.23           H
ATOM   1423 3HG2 ILE A 106      15.359   9.735  13.229  1.00 92.23           H
ATOM   1424  CD1 ILE A 106      15.855   9.783  10.519  1.00 92.23           C
ATOM   1425 1HD1 ILE A 106      14.854   9.901  10.103  1.00 92.23           H
ATOM   1426 2HD1 ILE A 106      15.977  10.455  11.368  1.00 92.23           H
ATOM   1427 3HD1 ILE A 106      16.596  10.025   9.756  1.00 92.23           H
ATOM   1428  HN  ILE A 106      13.989   6.451  10.384  1.00 92.23           H
ATOM   1429  N   ALA A 107      12.834   6.045  13.309  1.00 93.44           N
ATOM   1430  CA  ALA A 107      11.946   5.754  14.422  1.00 93.44           C
ATOM   1431  C   ALA A 107      12.168   4.312  14.883  1.00 93.44           C
ATOM   1432  O   ALA A 107      12.076   4.016  16.073  1.00 93.44           O
ATOM   1433  HA  ALA A 107      12.202   6.431  15.237  1.00 93.44           H
ATOM   1434  CB  ALA A 107      10.498   6.015  14.001  1.00 93.44           C
ATOM   1435 1HB  ALA A 107      10.386   7.059  13.712  1.00 93.44           H
ATOM   1436 2HB  ALA A 107      10.244   5.374  13.157  1.00 93.44           H
ATOM   1437 3HB  ALA A 107       9.832   5.796  14.836  1.00 93.44           H
ATOM   1438  HN  ALA A 107      12.374   6.269  12.450  1.00 93.44           H
ATOM   1439  N   ALA A 108      12.458   3.454  13.916  1.00 92.79           N
ATOM   1440  CA  ALA A 108      12.655   2.043  14.202  1.00 92.79           C
ATOM   1441  C   ALA A 108      14.024   1.846  14.854  1.00 92.79           C
ATOM   1442  O   ALA A 108      14.194   0.964  15.695  1.00 92.79           O
ATOM   1443  HA  ALA A 108      11.880   1.735  14.904  1.00 92.79           H
ATOM   1444  CB  ALA A 108      12.501   1.234  12.913  1.00 92.79           C
ATOM   1445 1HB  ALA A 108      11.502   1.386  12.505  1.00 92.79           H
ATOM   1446 2HB  ALA A 108      13.243   1.564  12.186  1.00 92.79           H
ATOM   1447 3HB  ALA A 108      12.649   0.176  13.128  1.00 92.79           H
ATOM   1448  HN  ALA A 108      12.557   3.708  12.954  1.00 92.79           H
ATOM   1449  N   ALA A 109      14.967   2.681  14.442  1.00 91.51           N
ATOM   1450  CA  ALA A 109      16.345   2.528  14.876  1.00 91.51           C
ATOM   1451  C   ALA A 109      16.447   2.866  16.365  1.00 91.51           C
ATOM   1452  O   ALA A 109      17.207   2.236  17.098  1.00 91.51           O
ATOM   1453  HA  ALA A 109      16.625   1.485  14.729  1.00 91.51           H
ATOM   1454  CB  ALA A 109      17.252   3.409  14.015  1.00 91.51           C
ATOM   1455 1HB  ALA A 109      17.165   3.109  12.971  1.00 91.51           H
ATOM   1456 2HB  ALA A 109      16.952   4.452  14.120  1.00 91.51           H
ATOM   1457 3HB  ALA A 109      18.286   3.294  14.341  1.00 91.51           H
ATOM   1458  HN  ALA A 109      14.801   3.450  13.824  1.00 91.51           H
ATOM   1459  N   ASP A 110      15.669   3.860  16.768  1.00 82.61           N
ATOM   1460  CA  ASP A 110      15.800   4.419  18.103  1.00 82.61           C
ATOM   1461  C   ASP A 110      14.421   4.845  18.610  1.00 82.61           C
ATOM   1462  O   ASP A 110      13.713   4.056  19.235  1.00 82.61           O
ATOM   1463  HA  ASP A 110      16.237   3.622  18.705  1.00 82.61           H
ATOM   1464  CB  ASP A 110      16.704   5.653  18.097  1.00 82.61           C
ATOM   1465 1HB  ASP A 110      17.643   5.418  17.597  1.00 82.61           H
ATOM   1466 2HB  ASP A 110      16.231   6.452  17.527  1.00 82.61           H
ATOM   1467  CG  ASP A 110      16.985   6.133  19.523  1.00 82.61           C
ATOM   1468  OD1 ASP A 110      16.622   5.384  20.456  1.00 82.61           O
ATOM   1469  OD2 ASP A 110      17.556   7.238  19.647  1.00 82.61           O
ATOM   1470  HN  ASP A 110      14.961   4.282  16.201  1.00 82.61           H
ATOM   1471  N   GLN A 111      14.079   6.093  18.322  1.00 86.04           N
ATOM   1472  CA  GLN A 111      12.802   6.637  18.751  1.00 86.04           C
ATOM   1473  C   GLN A 111      12.340   7.729  17.784  1.00 86.04           C
ATOM   1474  O   GLN A 111      13.096   8.152  16.912  1.00 86.04           O
ATOM   1475  HA  GLN A 111      12.106   5.799  18.723  1.00 86.04           H
ATOM   1476  CB  GLN A 111      12.886   7.172  20.182  1.00 86.04           C
ATOM   1477 1HB  GLN A 111      11.922   7.586  20.477  1.00 86.04           H
ATOM   1478 2HB  GLN A 111      13.104   6.353  20.868  1.00 86.04           H
ATOM   1479  CG  GLN A 111      13.968   8.247  20.303  1.00 86.04           C
ATOM   1480 1HG  GLN A 111      14.938   7.823  20.043  1.00 86.04           H
ATOM   1481 2HG  GLN A 111      13.770   9.049  19.593  1.00 86.04           H
ATOM   1482  CD  GLN A 111      14.018   8.816  21.723  1.00 86.04           C
ATOM   1483  OE1 GLN A 111      13.086   8.697  22.500  1.00 86.04           O
ATOM   1484  NE2 GLN A 111      15.156   9.440  22.015  1.00 86.04           N
ATOM   1485 1HE2 GLN A 111      15.882   9.503  21.330  1.00 86.04           H
ATOM   1486 2HE2 GLN A 111      15.285   9.847  22.920  1.00 86.04           H
ATOM   1487  HN  GLN A 111      14.658   6.726  17.808  1.00 86.04           H
ATOM   1488  N   TRP A 112      11.099   8.155  17.972  1.00 91.46           N
ATOM   1489  CA  TRP A 112      10.551   9.240  17.176  1.00 91.46           C
ATOM   1490  C   TRP A 112      11.187  10.546  17.656  1.00 91.46           C
ATOM   1491  O   TRP A 112      10.962  10.971  18.788  1.00 91.46           O
ATOM   1492  HA  TRP A 112      10.817   9.056  16.135  1.00 91.46           H
ATOM   1493  CB  TRP A 112       9.023   9.257  17.250  1.00 91.46           C
ATOM   1494 1HB  TRP A 112       8.646   8.265  16.999  1.00 91.46           H
ATOM   1495 2HB  TRP A 112       8.721   9.461  18.277  1.00 91.46           H
ATOM   1496  CG  TRP A 112       8.367  10.284  16.326  1.00 91.46           C
ATOM   1497  CD1 TRP A 112       7.927  11.512  16.637  1.00 91.46           C
ATOM   1498  HD1 TRP A 112       7.986  11.950  17.633  1.00 91.46           H
ATOM   1499  CD2 TRP A 112       8.092  10.124  14.918  1.00 91.46           C
ATOM   1500  NE1 TRP A 112       7.391  12.151  15.538  1.00 91.46           N
ATOM   1501  HE1 TRP A 112       7.001  13.071  15.520  1.00 91.46           H
ATOM   1502  CE2 TRP A 112       7.495  11.280  14.459  1.00 91.46           C
ATOM   1503  CE3 TRP A 112       8.340   9.037  14.061  1.00 91.46           C
ATOM   1504  HE3 TRP A 112       8.810   8.113  14.399  1.00 91.46           H
ATOM   1505  CZ2 TRP A 112       7.095  11.461  13.130  1.00 91.46           C
ATOM   1506  HZ2 TRP A 112       6.625  12.384  12.792  1.00 91.46           H
ATOM   1507  CZ3 TRP A 112       7.935   9.233  12.736  1.00 91.46           C
ATOM   1508  HZ3 TRP A 112       8.103   8.421  12.029  1.00 91.46           H
ATOM   1509  CH2 TRP A 112       7.332  10.391  12.258  1.00 91.46           C
ATOM   1510  HH2 TRP A 112       7.045  10.466  11.209  1.00 91.46           H
ATOM   1511  HN  TRP A 112      10.473   7.772  18.652  1.00 91.46           H
ATOM   1512  N   LYS A 113      11.970  11.146  16.771  1.00 83.60           N
ATOM   1513  CA  LYS A 113      12.779  12.294  17.144  1.00 83.60           C
ATOM   1514  C   LYS A 113      12.151  13.564  16.566  1.00 83.60           C
ATOM   1515  O   LYS A 113      12.753  14.636  16.616  1.00 83.60           O
ATOM   1516  HA  LYS A 113      12.763  12.365  18.231  1.00 83.60           H
ATOM   1517  CB  LYS A 113      14.235  12.082  16.725  1.00 83.60           C
ATOM   1518 1HB  LYS A 113      14.292  11.957  15.643  1.00 83.60           H
ATOM   1519 2HB  LYS A 113      14.822  12.966  16.975  1.00 83.60           H
ATOM   1520  CG  LYS A 113      14.831  10.854  17.417  1.00 83.60           C
ATOM   1521 1HG  LYS A 113      14.683  10.932  18.494  1.00 83.60           H
ATOM   1522 2HG  LYS A 113      14.309   9.956  17.087  1.00 83.60           H
ATOM   1523  CD  LYS A 113      16.325  10.724  17.111  1.00 83.60           C
ATOM   1524 1HD  LYS A 113      16.472  10.621  16.036  1.00 83.60           H
ATOM   1525 2HD  LYS A 113      16.843  11.633  17.418  1.00 83.60           H
ATOM   1526  CE  LYS A 113      16.929   9.518  17.832  1.00 83.60           C
ATOM   1527 1HE  LYS A 113      16.760   9.606  18.906  1.00 83.60           H
ATOM   1528 2HE  LYS A 113      16.432   8.604  17.506  1.00 83.60           H
ATOM   1529  NZ  LYS A 113      18.381   9.424  17.559  1.00 83.60           N
ATOM   1530 1HZ  LYS A 113      18.764   8.620  18.043  1.00 83.60           H
ATOM   1531 2HZ  LYS A 113      18.531   9.321  16.561  1.00 83.60           H
ATOM   1532 3HZ  LYS A 113      18.841  10.266  17.885  1.00 83.60           H
ATOM   1533  HN  LYS A 113      12.056  10.860  15.816  1.00 83.60           H
ATOM   1534  N   PHE A 114      10.950  13.401  16.030  1.00 89.76           N
ATOM   1535  CA  PHE A 114      10.315  14.471  15.280  1.00 89.76           C
ATOM   1536  C   PHE A 114       9.097  15.018  16.028  1.00 89.76           C
ATOM   1537  O   PHE A 114       8.654  14.430  17.013  1.00 89.76           O
ATOM   1538  HA  PHE A 114      11.052  15.265  15.160  1.00 89.76           H
ATOM   1539  CB  PHE A 114       9.854  13.871  13.950  1.00 89.76           C
ATOM   1540 1HB  PHE A 114       9.053  13.158  14.142  1.00 89.76           H
ATOM   1541 2HB  PHE A 114       9.433  14.664  13.332  1.00 89.76           H
ATOM   1542  CG  PHE A 114      10.965  13.169  13.166  1.00 89.76           C
ATOM   1543  CD1 PHE A 114      11.872  13.903  12.466  1.00 89.76           C
ATOM   1544  HD1 PHE A 114      11.807  14.991  12.464  1.00 89.76           H
ATOM   1545  CD2 PHE A 114      11.046  11.812  13.168  1.00 89.76           C
ATOM   1546  HD2 PHE A 114      10.319  11.224  13.728  1.00 89.76           H
ATOM   1547  CE1 PHE A 114      12.902  13.252  11.739  1.00 89.76           C
ATOM   1548  HE1 PHE A 114      13.629  13.840  11.178  1.00 89.76           H
ATOM   1549  CE2 PHE A 114      12.076  11.160  12.440  1.00 89.76           C
ATOM   1550  HE2 PHE A 114      12.141  10.072  12.442  1.00 89.76           H
ATOM   1551  CZ  PHE A 114      12.983  11.894  11.741  1.00 89.76           C
ATOM   1552  HZ  PHE A 114      13.774  11.394  11.182  1.00 89.76           H
ATOM   1553  HN  PHE A 114      10.415  12.560  16.103  1.00 89.76           H
ATOM   1554  N   GLN A 115       8.591  16.136  15.531  1.00 82.50           N
ATOM   1555  CA  GLN A 115       7.455  16.788  16.160  1.00 82.50           C
ATOM   1556  C   GLN A 115       6.170  16.005  15.878  1.00 82.50           C
ATOM   1557  O   GLN A 115       6.138  15.160  14.985  1.00 82.50           O
ATOM   1558  HA  GLN A 115       7.668  16.774  17.229  1.00 82.50           H
ATOM   1559  CB  GLN A 115       7.326  18.239  15.693  1.00 82.50           C
ATOM   1560 1HB  GLN A 115       7.264  18.270  14.605  1.00 82.50           H
ATOM   1561 2HB  GLN A 115       6.401  18.668  16.078  1.00 82.50           H
ATOM   1562  CG  GLN A 115       8.518  19.074  16.166  1.00 82.50           C
ATOM   1563 1HG  GLN A 115       8.619  18.991  17.248  1.00 82.50           H
ATOM   1564 2HG  GLN A 115       9.437  18.684  15.728  1.00 82.50           H
ATOM   1565  CD  GLN A 115       8.346  20.544  15.776  1.00 82.50           C
ATOM   1566  OE1 GLN A 115       7.415  20.925  15.086  1.00 82.50           O
ATOM   1567  NE2 GLN A 115       9.293  21.345  16.256  1.00 82.50           N
ATOM   1568 1HE2 GLN A 115      10.030  20.968  16.817  1.00 82.50           H
ATOM   1569 2HE2 GLN A 115       9.268  22.325  16.056  1.00 82.50           H
ATOM   1570  HN  GLN A 115       8.943  16.596  14.715  1.00 82.50           H
ATOM   1571  N   THR A 116       5.143  16.315  16.655  1.00 88.63           N
ATOM   1572  CA  THR A 116       3.860  15.651  16.500  1.00 88.63           C
ATOM   1573  C   THR A 116       3.320  15.859  15.084  1.00 88.63           C
ATOM   1574  O   THR A 116       2.742  14.946  14.496  1.00 88.63           O
ATOM   1575  HA  THR A 116       4.010  14.580  16.631  1.00 88.63           H
ATOM   1576  CB  THR A 116       2.923  16.173  17.590  1.00 88.63           C
ATOM   1577  HB  THR A 116       2.602  17.192  17.373  1.00 88.63           H
ATOM   1578  OG1 THR A 116       3.664  16.006  18.796  1.00 88.63           O
ATOM   1579  HG1 THR A 116       3.257  16.552  19.527  1.00 88.63           H
ATOM   1580  CG2 THR A 116       1.694  15.282  17.782  1.00 88.63           C
ATOM   1581 1HG2 THR A 116       2.013  14.280  18.066  1.00 88.63           H
ATOM   1582 2HG2 THR A 116       1.131  15.235  16.850  1.00 88.63           H
ATOM   1583 3HG2 THR A 116       1.062  15.698  18.567  1.00 88.63           H
ATOM   1584  HN  THR A 116       5.178  17.004  17.379  1.00 88.63           H
ATOM   1585  N   PHE A 117       3.528  17.065  14.576  1.00 91.77           N
ATOM   1586  CA  PHE A 117       3.052  17.411  13.248  1.00 91.77           C
ATOM   1587  C   PHE A 117       3.571  16.419  12.205  1.00 91.77           C
ATOM   1588  O   PHE A 117       2.809  15.939  11.366  1.00 91.77           O
ATOM   1589  HA  PHE A 117       1.963  17.372  13.274  1.00 91.77           H
ATOM   1590  CB  PHE A 117       3.597  18.804  12.925  1.00 91.77           C
ATOM   1591 1HB  PHE A 117       3.222  19.510  13.666  1.00 91.77           H
ATOM   1592 2HB  PHE A 117       4.683  18.789  13.021  1.00 91.77           H
ATOM   1593  CG  PHE A 117       3.230  19.307  11.528  1.00 91.77           C
ATOM   1594  CD1 PHE A 117       4.171  19.337  10.547  1.00 91.77           C
ATOM   1595  HD1 PHE A 117       5.187  19.001  10.755  1.00 91.77           H
ATOM   1596  CD2 PHE A 117       1.963  19.726  11.268  1.00 91.77           C
ATOM   1597  HD2 PHE A 117       1.209  19.703  12.054  1.00 91.77           H
ATOM   1598  CE1 PHE A 117       3.830  19.804   9.250  1.00 91.77           C
ATOM   1599  HE1 PHE A 117       4.585  19.828   8.463  1.00 91.77           H
ATOM   1600  CE2 PHE A 117       1.622  20.194   9.971  1.00 91.77           C
ATOM   1601  HE2 PHE A 117       0.606  20.530   9.762  1.00 91.77           H
ATOM   1602  CZ  PHE A 117       2.563  20.223   8.989  1.00 91.77           C
ATOM   1603  HZ  PHE A 117       2.301  20.582   7.994  1.00 91.77           H
ATOM   1604  HN  PHE A 117       4.010  17.798  15.056  1.00 91.77           H
ATOM   1605  N   MET A 118       4.863  16.141  12.291  1.00 88.76           N
ATOM   1606  CA  MET A 118       5.497  15.230  11.352  1.00 88.76           C
ATOM   1607  C   MET A 118       4.922  13.819  11.484  1.00 88.76           C
ATOM   1608  O   MET A 118       4.839  13.084  10.502  1.00 88.76           O
ATOM   1609  HA  MET A 118       5.276  15.629  10.362  1.00 88.76           H
ATOM   1610  CB  MET A 118       7.004  15.194  11.614  1.00 88.76           C
ATOM   1611 1HB  MET A 118       7.188  15.049  12.678  1.00 88.76           H
ATOM   1612 2HB  MET A 118       7.447  14.344  11.095  1.00 88.76           H
ATOM   1613  CG  MET A 118       7.673  16.489  11.147  1.00 88.76           C
ATOM   1614 1HG  MET A 118       7.319  17.327  11.747  1.00 88.76           H
ATOM   1615 2HG  MET A 118       8.751  16.424  11.294  1.00 88.76           H
ATOM   1616  SD  MET A 118       7.309  16.776   9.423  1.00 88.76           S
ATOM   1617  CE  MET A 118       8.121  15.363   8.695  1.00 88.76           C
ATOM   1618 1HE  MET A 118       9.184  15.392   8.934  1.00 88.76           H
ATOM   1619 2HE  MET A 118       7.684  14.448   9.093  1.00 88.76           H
ATOM   1620 3HE  MET A 118       7.991  15.387   7.613  1.00 88.76           H
ATOM   1621  HN  MET A 118       5.473  16.525  12.984  1.00 88.76           H
ATOM   1622  N   CYS A 119       4.539  13.483  12.707  1.00 94.05           N
ATOM   1623  CA  CYS A 119       3.919  12.195  12.970  1.00 94.05           C
ATOM   1624  C   CYS A 119       2.614  12.119  12.175  1.00 94.05           C
ATOM   1625  O   CYS A 119       2.347  11.121  11.507  1.00 94.05           O
ATOM   1626  HA  CYS A 119       4.623  11.434  12.632  1.00 94.05           H
ATOM   1627  CB  CYS A 119       3.690  11.972  14.466  1.00 94.05           C
ATOM   1628 1HB  CYS A 119       4.646  11.942  14.988  1.00 94.05           H
ATOM   1629 2HB  CYS A 119       3.124  12.805  14.884  1.00 94.05           H
ATOM   1630  SG  CYS A 119       2.784  10.405  14.734  1.00 94.05           S
ATOM   1631  HN  CYS A 119       4.645  14.071  13.508  1.00 94.05           H
ATOM   1632  N   LYS A 120       1.835  13.186  12.274  1.00 92.22           N
ATOM   1633  CA  LYS A 120       0.554  13.243  11.591  1.00 92.22           C
ATOM   1634  C   LYS A 120       0.779  13.109  10.083  1.00 92.22           C
ATOM   1635  O   LYS A 120       0.099  12.330   9.417  1.00 92.22           O
ATOM   1636  HA  LYS A 120      -0.036  12.391  11.929  1.00 92.22           H
ATOM   1637  CB  LYS A 120      -0.209  14.508  11.989  1.00 92.22           C
ATOM   1638 1HB  LYS A 120       0.430  15.381  11.854  1.00 92.22           H
ATOM   1639 2HB  LYS A 120      -1.070  14.640  11.332  1.00 92.22           H
ATOM   1640  CG  LYS A 120      -0.678  14.431  13.443  1.00 92.22           C
ATOM   1641 1HG  LYS A 120      -1.360  13.589  13.565  1.00 92.22           H
ATOM   1642 2HG  LYS A 120       0.176  14.246  14.095  1.00 92.22           H
ATOM   1643  CD  LYS A 120      -1.376  15.726  13.864  1.00 92.22           C
ATOM   1644 1HD  LYS A 120      -0.688  16.565  13.760  1.00 92.22           H
ATOM   1645 2HD  LYS A 120      -2.219  15.921  13.200  1.00 92.22           H
ATOM   1646  CE  LYS A 120      -1.868  15.638  15.310  1.00 92.22           C
ATOM   1647 1HE  LYS A 120      -1.083  15.226  15.943  1.00 92.22           H
ATOM   1648 2HE  LYS A 120      -2.089  16.637  15.686  1.00 92.22           H
ATOM   1649  NZ  LYS A 120      -3.079  14.791  15.395  1.00 92.22           N
ATOM   1650 1HZ  LYS A 120      -3.541  14.951  16.284  1.00 92.22           H
ATOM   1651 2HZ  LYS A 120      -3.711  15.028  14.638  1.00 92.22           H
ATOM   1652 3HZ  LYS A 120      -2.814  13.815  15.322  1.00 92.22           H
ATOM   1653  HN  LYS A 120       2.066  13.999  12.808  1.00 92.22           H
ATOM   1654  N   VAL A 121       1.735  13.881   9.589  1.00 93.29           N
ATOM   1655  CA  VAL A 121       1.985  13.940   8.159  1.00 93.29           C
ATOM   1656  C   VAL A 121       2.410  12.557   7.662  1.00 93.29           C
ATOM   1657  O   VAL A 121       1.862  12.049   6.686  1.00 93.29           O
ATOM   1658  HA  VAL A 121       1.050  14.216   7.672  1.00 93.29           H
ATOM   1659  CB  VAL A 121       3.017  15.028   7.852  1.00 93.29           C
ATOM   1660  HB  VAL A 121       3.883  14.858   8.491  1.00 93.29           H
ATOM   1661  CG1 VAL A 121       3.483  14.947   6.397  1.00 93.29           C
ATOM   1662 1HG1 VAL A 121       3.937  13.974   6.215  1.00 93.29           H
ATOM   1663 2HG1 VAL A 121       2.628  15.080   5.734  1.00 93.29           H
ATOM   1664 3HG1 VAL A 121       4.215  15.732   6.206  1.00 93.29           H
ATOM   1665  CG2 VAL A 121       2.461  16.417   8.174  1.00 93.29           C
ATOM   1666 1HG2 VAL A 121       1.571  16.600   7.573  1.00 93.29           H
ATOM   1667 2HG2 VAL A 121       2.202  16.469   9.232  1.00 93.29           H
ATOM   1668 3HG2 VAL A 121       3.215  17.171   7.947  1.00 93.29           H
ATOM   1669  HN  VAL A 121       2.332  14.458  10.146  1.00 93.29           H
ATOM   1670  N   VAL A 122       3.383  11.987   8.358  1.00 92.54           N
ATOM   1671  CA  VAL A 122       4.022  10.768   7.891  1.00 92.54           C
ATOM   1672  C   VAL A 122       2.990   9.639   7.851  1.00 92.54           C
ATOM   1673  O   VAL A 122       2.915   8.897   6.873  1.00 92.54           O
ATOM   1674  HA  VAL A 122       4.380  10.952   6.878  1.00 92.54           H
ATOM   1675  CB  VAL A 122       5.232  10.442   8.769  1.00 92.54           C
ATOM   1676  HB  VAL A 122       4.907  10.462   9.809  1.00 92.54           H
ATOM   1677  CG1 VAL A 122       5.764   9.039   8.470  1.00 92.54           C
ATOM   1678 1HG1 VAL A 122       4.982   8.305   8.666  1.00 92.54           H
ATOM   1679 2HG1 VAL A 122       6.065   8.979   7.424  1.00 92.54           H
ATOM   1680 3HG1 VAL A 122       6.623   8.833   9.108  1.00 92.54           H
ATOM   1681  CG2 VAL A 122       6.331  11.492   8.600  1.00 92.54           C
ATOM   1682 1HG2 VAL A 122       6.652  11.518   7.558  1.00 92.54           H
ATOM   1683 2HG2 VAL A 122       5.946  12.471   8.885  1.00 92.54           H
ATOM   1684 3HG2 VAL A 122       7.179  11.236   9.235  1.00 92.54           H
ATOM   1685  HN  VAL A 122       3.734  12.343   9.224  1.00 92.54           H
ATOM   1686  N   ASN A 123       2.222   9.545   8.926  1.00 91.36           N
ATOM   1687  CA  ASN A 123       1.193   8.524   9.024  1.00 91.36           C
ATOM   1688  C   ASN A 123       0.164   8.735   7.912  1.00 91.36           C
ATOM   1689  O   ASN A 123      -0.279   7.776   7.281  1.00 91.36           O
ATOM   1690  HA  ASN A 123       1.721   7.575   8.928  1.00 91.36           H
ATOM   1691  CB  ASN A 123       0.463   8.604  10.366  1.00 91.36           C
ATOM   1692 1HB  ASN A 123       0.449   9.636  10.716  1.00 91.36           H
ATOM   1693 2HB  ASN A 123      -0.575   8.297  10.238  1.00 91.36           H
ATOM   1694  CG  ASN A 123       1.138   7.714  11.411  1.00 91.36           C
ATOM   1695  OD1 ASN A 123       1.971   6.877  11.107  1.00 91.36           O
ATOM   1696  ND2 ASN A 123       0.732   7.940  12.658  1.00 91.36           N
ATOM   1697 1HD2 ASN A 123       0.044   8.643  12.840  1.00 91.36           H
ATOM   1698 2HD2 ASN A 123       1.115   7.408  13.413  1.00 91.36           H
ATOM   1699  HN  ASN A 123       2.293  10.150   9.719  1.00 91.36           H
ATOM   1700  N   SER A 124      -0.188   9.996   7.706  1.00 92.13           N
ATOM   1701  CA  SER A 124      -1.212  10.338   6.734  1.00 92.13           C
ATOM   1702  C   SER A 124      -0.732   9.992   5.324  1.00 92.13           C
ATOM   1703  O   SER A 124      -1.475   9.407   4.537  1.00 92.13           O
ATOM   1704  HA  SER A 124      -2.078   9.733   7.003  1.00 92.13           H
ATOM   1705  CB  SER A 124      -1.580  11.821   6.821  1.00 92.13           C
ATOM   1706 1HB  SER A 124      -0.711  12.425   6.561  1.00 92.13           H
ATOM   1707 2HB  SER A 124      -2.355  12.045   6.088  1.00 92.13           H
ATOM   1708  OG  SER A 124      -2.038  12.183   8.121  1.00 92.13           O
ATOM   1709  HG  SER A 124      -1.372  12.783   8.563  1.00 92.13           H
ATOM   1710  HN  SER A 124       0.213  10.774   8.189  1.00 92.13           H
ATOM   1711  N   MET A 125       0.508  10.367   5.046  1.00 85.65           N
ATOM   1712  CA  MET A 125       1.088  10.126   3.736  1.00 85.65           C
ATOM   1713  C   MET A 125       1.101   8.632   3.409  1.00 85.65           C
ATOM   1714  O   MET A 125       0.712   8.229   2.313  1.00 85.65           O
ATOM   1715  HA  MET A 125       0.447  10.654   3.030  1.00 85.65           H
ATOM   1716  CB  MET A 125       2.518  10.669   3.703  1.00 85.65           C
ATOM   1717 1HB  MET A 125       3.041  10.382   4.615  1.00 85.65           H
ATOM   1718 2HB  MET A 125       3.061  10.221   2.870  1.00 85.65           H
ATOM   1719  CG  MET A 125       2.523  12.192   3.562  1.00 85.65           C
ATOM   1720 1HG  MET A 125       1.941  12.487   2.689  1.00 85.65           H
ATOM   1721 2HG  MET A 125       2.048  12.648   4.431  1.00 85.65           H
ATOM   1722  SD  MET A 125       4.200  12.785   3.405  1.00 85.65           S
ATOM   1723  CE  MET A 125       4.554  12.274   1.732  1.00 85.65           C
ATOM   1724 1HE  MET A 125       4.458  11.191   1.655  1.00 85.65           H
ATOM   1725 2HE  MET A 125       3.850  12.750   1.050  1.00 85.65           H
ATOM   1726 3HE  MET A 125       5.570  12.568   1.469  1.00 85.65           H
ATOM   1727  HN  MET A 125       1.112  10.828   5.697  1.00 85.65           H
ATOM   1728  N   TYR A 126       1.552   7.850   4.378  1.00 85.47           N
ATOM   1729  CA  TYR A 126       1.641   6.411   4.199  1.00 85.47           C
ATOM   1730  C   TYR A 126       0.285   5.822   3.806  1.00 85.47           C
ATOM   1731  O   TYR A 126       0.194   5.041   2.860  1.00 85.47           O
ATOM   1732  HA  TYR A 126       2.359   6.215   3.402  1.00 85.47           H
ATOM   1733  CB  TYR A 126       2.056   5.842   5.557  1.00 85.47           C
ATOM   1734 1HB  TYR A 126       3.098   6.102   5.746  1.00 85.47           H
ATOM   1735 2HB  TYR A 126       1.462   6.319   6.337  1.00 85.47           H
ATOM   1736  CG  TYR A 126       1.896   4.324   5.671  1.00 85.47           C
ATOM   1737  CD1 TYR A 126       0.847   3.793   6.395  1.00 85.47           C
ATOM   1738  HD1 TYR A 126       0.133   4.455   6.884  1.00 85.47           H
ATOM   1739  CD2 TYR A 126       2.801   3.487   5.051  1.00 85.47           C
ATOM   1740  HD2 TYR A 126       3.629   3.906   4.480  1.00 85.47           H
ATOM   1741  CE1 TYR A 126       0.697   2.365   6.502  1.00 85.47           C
ATOM   1742  HE1 TYR A 126      -0.127   1.933   7.070  1.00 85.47           H
ATOM   1743  CE2 TYR A 126       2.650   2.058   5.158  1.00 85.47           C
ATOM   1744  HE2 TYR A 126       3.357   1.385   4.673  1.00 85.47           H
ATOM   1745  CZ  TYR A 126       1.605   1.568   5.878  1.00 85.47           C
ATOM   1746  OH  TYR A 126       1.463   0.220   5.979  1.00 85.47           O
ATOM   1747  HH  TYR A 126       1.638  -0.210   5.094  1.00 85.47           H
ATOM   1748  HN  TYR A 126       1.853   8.184   5.272  1.00 85.47           H
ATOM   1749  N   LYS A 127      -0.736   6.220   4.551  1.00 84.98           N
ATOM   1750  CA  LYS A 127      -2.052   5.625   4.397  1.00 84.98           C
ATOM   1751  C   LYS A 127      -2.649   6.058   3.057  1.00 84.98           C
ATOM   1752  O   LYS A 127      -3.283   5.259   2.369  1.00 84.98           O
ATOM   1753  HA  LYS A 127      -1.922   4.543   4.384  1.00 84.98           H
ATOM   1754  CB  LYS A 127      -2.936   5.960   5.601  1.00 84.98           C
ATOM   1755 1HB  LYS A 127      -2.388   5.769   6.523  1.00 84.98           H
ATOM   1756 2HB  LYS A 127      -3.183   7.022   5.591  1.00 84.98           H
ATOM   1757  CG  LYS A 127      -4.222   5.132   5.584  1.00 84.98           C
ATOM   1758 1HG  LYS A 127      -4.824   5.405   4.717  1.00 84.98           H
ATOM   1759 2HG  LYS A 127      -3.977   4.075   5.480  1.00 84.98           H
ATOM   1760  CD  LYS A 127      -5.032   5.350   6.863  1.00 84.98           C
ATOM   1761 1HD  LYS A 127      -4.460   5.001   7.724  1.00 84.98           H
ATOM   1762 2HD  LYS A 127      -5.208   6.416   7.009  1.00 84.98           H
ATOM   1763  CE  LYS A 127      -6.369   4.610   6.799  1.00 84.98           C
ATOM   1764 1HE  LYS A 127      -6.873   4.839   5.860  1.00 84.98           H
ATOM   1765 2HE  LYS A 127      -6.198   3.534   6.814  1.00 84.98           H
ATOM   1766  NZ  LYS A 127      -7.231   4.997   7.938  1.00 84.98           N
ATOM   1767 1HZ  LYS A 127      -8.108   4.490   7.886  1.00 84.98           H
ATOM   1768 2HZ  LYS A 127      -6.762   4.772   8.809  1.00 84.98           H
ATOM   1769 3HZ  LYS A 127      -7.414   5.994   7.901  1.00 84.98           H
ATOM   1770  HN  LYS A 127      -0.674   6.934   5.249  1.00 84.98           H
ATOM   1771  N   MET A 128      -2.425   7.321   2.726  1.00 86.11           N
ATOM   1772  CA  MET A 128      -2.925   7.867   1.475  1.00 86.11           C
ATOM   1773  C   MET A 128      -2.346   7.112   0.277  1.00 86.11           C
ATOM   1774  O   MET A 128      -3.065   6.797  -0.669  1.00 86.11           O
ATOM   1775  HA  MET A 128      -4.006   7.734   1.509  1.00 86.11           H
ATOM   1776  CB  MET A 128      -2.548   9.347   1.377  1.00 86.11           C
ATOM   1777 1HB  MET A 128      -2.898   9.874   2.265  1.00 86.11           H
ATOM   1778 2HB  MET A 128      -1.463   9.449   1.353  1.00 86.11           H
ATOM   1779  CG  MET A 128      -3.154   9.985   0.126  1.00 86.11           C
ATOM   1780 1HG  MET A 128      -2.729   9.529  -0.768  1.00 86.11           H
ATOM   1781 2HG  MET A 128      -4.228   9.801   0.097  1.00 86.11           H
ATOM   1782  SD  MET A 128      -2.838  11.742   0.122  1.00 86.11           S
ATOM   1783  CE  MET A 128      -1.067  11.737  -0.098  1.00 86.11           C
ATOM   1784 1HE  MET A 128      -0.599  11.205   0.729  1.00 86.11           H
ATOM   1785 2HE  MET A 128      -0.819  11.241  -1.037  1.00 86.11           H
ATOM   1786 3HE  MET A 128      -0.701  12.764  -0.123  1.00 86.11           H
ATOM   1787  HN  MET A 128      -1.914   7.966   3.294  1.00 86.11           H
ATOM   1788  N   ASN A 129      -1.050   6.845   0.357  1.00 81.19           N
ATOM   1789  CA  ASN A 129      -0.351   6.198  -0.741  1.00 81.19           C
ATOM   1790  C   ASN A 129      -0.768   4.728  -0.810  1.00 81.19           C
ATOM   1791  O   ASN A 129      -0.874   4.160  -1.896  1.00 81.19           O
ATOM   1792  HA  ASN A 129      -0.638   6.756  -1.632  1.00 81.19           H
ATOM   1793  CB  ASN A 129       1.164   6.250  -0.535  1.00 81.19           C
ATOM   1794 1HB  ASN A 129       1.414   5.869   0.456  1.00 81.19           H
ATOM   1795 2HB  ASN A 129       1.656   5.601  -1.259  1.00 81.19           H
ATOM   1796  CG  ASN A 129       1.690   7.679  -0.684  1.00 81.19           C
ATOM   1797  OD1 ASN A 129       1.259   8.441  -1.535  1.00 81.19           O
ATOM   1798  ND2 ASN A 129       2.641   8.000   0.189  1.00 81.19           N
ATOM   1799 1HD2 ASN A 129       2.949   7.328   0.862  1.00 81.19           H
ATOM   1800 2HD2 ASN A 129       3.048   8.913   0.171  1.00 81.19           H
ATOM   1801  HN  ASN A 129      -0.482   7.062   1.151  1.00 81.19           H
ATOM   1802  N   PHE A 130      -0.995   4.154   0.362  1.00 86.22           N
ATOM   1803  CA  PHE A 130      -1.427   2.770   0.447  1.00 86.22           C
ATOM   1804  C   PHE A 130      -2.679   2.533  -0.401  1.00 86.22           C
ATOM   1805  O   PHE A 130      -2.704   1.634  -1.239  1.00 86.22           O
ATOM   1806  HA  PHE A 130      -0.612   2.153   0.068  1.00 86.22           H
ATOM   1807  CB  PHE A 130      -1.760   2.494   1.914  1.00 86.22           C
ATOM   1808 1HB  PHE A 130      -0.851   2.594   2.508  1.00 86.22           H
ATOM   1809 2HB  PHE A 130      -2.457   3.254   2.268  1.00 86.22           H
ATOM   1810  CG  PHE A 130      -2.366   1.111   2.166  1.00 86.22           C
ATOM   1811  CD1 PHE A 130      -3.708   0.979   2.342  1.00 86.22           C
ATOM   1812  HD1 PHE A 130      -4.352   1.857   2.304  1.00 86.22           H
ATOM   1813  CD2 PHE A 130      -1.562   0.015   2.213  1.00 86.22           C
ATOM   1814  HD2 PHE A 130      -0.487   0.121   2.072  1.00 86.22           H
ATOM   1815  CE1 PHE A 130      -4.270  -0.304   2.576  1.00 86.22           C
ATOM   1816  HE1 PHE A 130      -5.346  -0.410   2.717  1.00 86.22           H
ATOM   1817  CE2 PHE A 130      -2.125  -1.268   2.446  1.00 86.22           C
ATOM   1818  HE2 PHE A 130      -1.481  -2.147   2.484  1.00 86.22           H
ATOM   1819  CZ  PHE A 130      -3.467  -1.400   2.623  1.00 86.22           C
ATOM   1820  HZ  PHE A 130      -3.898  -2.385   2.802  1.00 86.22           H
ATOM   1821  HN  PHE A 130      -0.888   4.618   1.242  1.00 86.22           H
ATOM   1822  N   TYR A 131      -3.687   3.356  -0.153  1.00 91.55           N
ATOM   1823  CA  TYR A 131      -4.960   3.209  -0.838  1.00 91.55           C
ATOM   1824  C   TYR A 131      -4.836   3.595  -2.313  1.00 91.55           C
ATOM   1825  O   TYR A 131      -5.396   2.928  -3.182  1.00 91.55           O
ATOM   1826  HA  TYR A 131      -5.261   2.164  -0.767  1.00 91.55           H
ATOM   1827  CB  TYR A 131      -5.924   4.177  -0.149  1.00 91.55           C
ATOM   1828 1HB  TYR A 131      -5.414   5.125   0.018  1.00 91.55           H
ATOM   1829 2HB  TYR A 131      -6.760   4.378  -0.818  1.00 91.55           H
ATOM   1830  CG  TYR A 131      -6.470   3.666   1.186  1.00 91.55           C
ATOM   1831  CD1 TYR A 131      -7.126   2.454   1.245  1.00 91.55           C
ATOM   1832  HD1 TYR A 131      -7.256   1.860   0.340  1.00 91.55           H
ATOM   1833  CD2 TYR A 131      -6.306   4.418   2.331  1.00 91.55           C
ATOM   1834  HD2 TYR A 131      -5.788   5.376   2.285  1.00 91.55           H
ATOM   1835  CE1 TYR A 131      -7.640   1.973   2.501  1.00 91.55           C
ATOM   1836  HE1 TYR A 131      -8.161   1.017   2.562  1.00 91.55           H
ATOM   1837  CE2 TYR A 131      -6.820   3.938   3.588  1.00 91.55           C
ATOM   1838  HE2 TYR A 131      -6.698   4.522   4.500  1.00 91.55           H
ATOM   1839  CZ  TYR A 131      -7.462   2.739   3.611  1.00 91.55           C
ATOM   1840  OH  TYR A 131      -7.947   2.285   4.797  1.00 91.55           O
ATOM   1841  HH  TYR A 131      -8.178   3.057   5.390  1.00 91.55           H
ATOM   1842  HN  TYR A 131      -3.644   4.112   0.502  1.00 91.55           H
ATOM   1843  N   SER A 132      -4.099   4.670  -2.551  1.00 91.35           N
ATOM   1844  CA  SER A 132      -3.991   5.221  -3.891  1.00 91.35           C
ATOM   1845  C   SER A 132      -3.351   4.196  -4.829  1.00 91.35           C
ATOM   1846  O   SER A 132      -3.805   4.014  -5.957  1.00 91.35           O
ATOM   1847  HA  SER A 132      -5.014   5.435  -4.199  1.00 91.35           H
ATOM   1848  CB  SER A 132      -3.178   6.518  -3.889  1.00 91.35           C
ATOM   1849 1HB  SER A 132      -3.157   6.934  -4.896  1.00 91.35           H
ATOM   1850 2HB  SER A 132      -3.669   7.253  -3.251  1.00 91.35           H
ATOM   1851  OG  SER A 132      -1.844   6.311  -3.433  1.00 91.35           O
ATOM   1852  HG  SER A 132      -1.325   7.163  -3.495  1.00 91.35           H
ATOM   1853  HN  SER A 132      -3.583   5.161  -1.849  1.00 91.35           H
ATOM   1854  N   CYS A 133      -2.307   3.552  -4.327  1.00 88.71           N
ATOM   1855  CA  CYS A 133      -1.584   2.569  -5.116  1.00 88.71           C
ATOM   1856  C   CYS A 133      -2.550   1.440  -5.480  1.00 88.71           C
ATOM   1857  O   CYS A 133      -2.646   1.051  -6.643  1.00 88.71           O
ATOM   1858  HA  CYS A 133      -1.234   3.083  -6.011  1.00 88.71           H
ATOM   1859  CB  CYS A 133      -0.350   2.048  -4.377  1.00 88.71           C
ATOM   1860 1HB  CYS A 133      -0.623   1.740  -3.367  1.00 88.71           H
ATOM   1861 2HB  CYS A 133       0.042   1.167  -4.884  1.00 88.71           H
ATOM   1862  SG  CYS A 133       0.934   3.351  -4.306  1.00 88.71           S
ATOM   1863  HG  CYS A 133       0.443   3.971  -3.236  1.00 88.71           H
ATOM   1864  HN  CYS A 133      -1.956   3.693  -3.401  1.00 88.71           H
ATOM   1865  N   VAL A 134      -3.242   0.946  -4.464  1.00 87.84           N
ATOM   1866  CA  VAL A 134      -4.091  -0.221  -4.634  1.00 87.84           C
ATOM   1867  C   VAL A 134      -5.211   0.108  -5.622  1.00 87.84           C
ATOM   1868  O   VAL A 134      -5.530  -0.697  -6.496  1.00 87.84           O
ATOM   1869  HA  VAL A 134      -3.476  -1.017  -5.053  1.00 87.84           H
ATOM   1870  CB  VAL A 134      -4.612  -0.692  -3.274  1.00 87.84           C
ATOM   1871  HB  VAL A 134      -5.055   0.167  -2.769  1.00 87.84           H
ATOM   1872  CG1 VAL A 134      -5.703  -1.751  -3.442  1.00 87.84           C
ATOM   1873 1HG1 VAL A 134      -6.534  -1.330  -4.009  1.00 87.84           H
ATOM   1874 2HG1 VAL A 134      -5.297  -2.609  -3.977  1.00 87.84           H
ATOM   1875 3HG1 VAL A 134      -6.056  -2.068  -2.461  1.00 87.84           H
ATOM   1876  CG2 VAL A 134      -3.471  -1.214  -2.400  1.00 87.84           C
ATOM   1877 1HG2 VAL A 134      -2.987  -2.054  -2.898  1.00 87.84           H
ATOM   1878 2HG2 VAL A 134      -2.743  -0.419  -2.239  1.00 87.84           H
ATOM   1879 3HG2 VAL A 134      -3.869  -1.542  -1.440  1.00 87.84           H
ATOM   1880  HN  VAL A 134      -3.229   1.328  -3.540  1.00 87.84           H
ATOM   1881  N   LEU A 135      -5.778   1.293  -5.452  1.00 92.39           N
ATOM   1882  CA  LEU A 135      -6.907   1.707  -6.267  1.00 92.39           C
ATOM   1883  C   LEU A 135      -6.446   1.890  -7.715  1.00 92.39           C
ATOM   1884  O   LEU A 135      -7.197   1.615  -8.649  1.00 92.39           O
ATOM   1885  HA  LEU A 135      -7.643   0.904  -6.238  1.00 92.39           H
ATOM   1886  CB  LEU A 135      -7.571   2.951  -5.672  1.00 92.39           C
ATOM   1887 1HB  LEU A 135      -6.801   3.705  -5.506  1.00 92.39           H
ATOM   1888 2HB  LEU A 135      -8.262   3.358  -6.410  1.00 92.39           H
ATOM   1889  CG  LEU A 135      -8.333   2.742  -4.362  1.00 92.39           C
ATOM   1890  HG  LEU A 135      -7.654   2.286  -3.641  1.00 92.39           H
ATOM   1891  CD1 LEU A 135      -8.786   4.079  -3.772  1.00 92.39           C
ATOM   1892 1HD1 LEU A 135      -7.915   4.703  -3.574  1.00 92.39           H
ATOM   1893 2HD1 LEU A 135      -9.442   4.585  -4.481  1.00 92.39           H
ATOM   1894 3HD1 LEU A 135      -9.325   3.902  -2.842  1.00 92.39           H
ATOM   1895  CD2 LEU A 135      -9.502   1.775  -4.555  1.00 92.39           C
ATOM   1896 1HD2 LEU A 135     -10.189   2.179  -5.299  1.00 92.39           H
ATOM   1897 2HD2 LEU A 135      -9.124   0.811  -4.897  1.00 92.39           H
ATOM   1898 3HD2 LEU A 135     -10.026   1.644  -3.609  1.00 92.39           H
ATOM   1899  HN  LEU A 135      -5.479   1.964  -4.773  1.00 92.39           H
ATOM   1900  N   LEU A 136      -5.212   2.353  -7.855  1.00 91.51           N
ATOM   1901  CA  LEU A 136      -4.644   2.582  -9.172  1.00 91.51           C
ATOM   1902  C   LEU A 136      -4.486   1.243  -9.895  1.00 91.51           C
ATOM   1903  O   LEU A 136      -4.840   1.119 -11.066  1.00 91.51           O
ATOM   1904  HA  LEU A 136      -5.352   3.194  -9.732  1.00 91.51           H
ATOM   1905  CB  LEU A 136      -3.343   3.380  -9.064  1.00 91.51           C
ATOM   1906 1HB  LEU A 136      -2.751   2.962  -8.250  1.00 91.51           H
ATOM   1907 2HB  LEU A 136      -2.773   3.234  -9.981  1.00 91.51           H
ATOM   1908  CG  LEU A 136      -3.496   4.883  -8.825  1.00 91.51           C
ATOM   1909  HG  LEU A 136      -4.197   5.029  -8.003  1.00 91.51           H
ATOM   1910  CD1 LEU A 136      -2.166   5.510  -8.402  1.00 91.51           C
ATOM   1911 1HD1 LEU A 136      -1.822   5.043  -7.479  1.00 91.51           H
ATOM   1912 2HD1 LEU A 136      -1.425   5.354  -9.186  1.00 91.51           H
ATOM   1913 3HD1 LEU A 136      -2.303   6.579  -8.239  1.00 91.51           H
ATOM   1914  CD2 LEU A 136      -4.090   5.576 -10.054  1.00 91.51           C
ATOM   1915 1HD2 LEU A 136      -3.433   5.422 -10.910  1.00 91.51           H
ATOM   1916 2HD2 LEU A 136      -5.072   5.154 -10.269  1.00 91.51           H
ATOM   1917 3HD2 LEU A 136      -4.188   6.643  -9.857  1.00 91.51           H
ATOM   1918  HN  LEU A 136      -4.606   2.570  -7.090  1.00 91.51           H
ATOM   1919  N   ILE A 137      -3.953   0.273  -9.165  1.00 86.37           N
ATOM   1920  CA  ILE A 137      -3.702  -1.040  -9.735  1.00 86.37           C
ATOM   1921  C   ILE A 137      -5.029  -1.666 -10.168  1.00 86.37           C
ATOM   1922  O   ILE A 137      -5.107  -2.302 -11.218  1.00 86.37           O
ATOM   1923  HA  ILE A 137      -3.082  -0.899 -10.620  1.00 86.37           H
ATOM   1924  CB  ILE A 137      -2.905  -1.905  -8.756  1.00 86.37           C
ATOM   1925  HB  ILE A 137      -3.359  -1.812  -7.770  1.00 86.37           H
ATOM   1926  CG1 ILE A 137      -1.462  -1.410  -8.637  1.00 86.37           C
ATOM   1927 1HG1 ILE A 137      -0.932  -1.593  -9.572  1.00 86.37           H
ATOM   1928 2HG1 ILE A 137      -1.456  -0.332  -8.473  1.00 86.37           H
ATOM   1929  CG2 ILE A 137      -2.973  -3.382  -9.149  1.00 86.37           C
ATOM   1930 1HG2 ILE A 137      -4.012  -3.712  -9.141  1.00 86.37           H
ATOM   1931 2HG2 ILE A 137      -2.559  -3.512 -10.148  1.00 86.37           H
ATOM   1932 3HG2 ILE A 137      -2.398  -3.974  -8.437  1.00 86.37           H
ATOM   1933  CD1 ILE A 137      -0.735  -2.111  -7.488  1.00 86.37           C
ATOM   1934 1HD1 ILE A 137      -1.253  -1.906  -6.551  1.00 86.37           H
ATOM   1935 2HD1 ILE A 137      -0.722  -3.186  -7.668  1.00 86.37           H
ATOM   1936 3HD1 ILE A 137       0.288  -1.741  -7.425  1.00 86.37           H
ATOM   1937  HN  ILE A 137      -3.695   0.373  -8.204  1.00 86.37           H
ATOM   1938  N   MET A 138      -6.041  -1.463  -9.337  1.00 88.73           N
ATOM   1939  CA  MET A 138      -7.374  -1.949  -9.649  1.00 88.73           C
ATOM   1940  C   MET A 138      -7.894  -1.332 -10.949  1.00 88.73           C
ATOM   1941  O   MET A 138      -8.451  -2.031 -11.793  1.00 88.73           O
ATOM   1942  HA  MET A 138      -7.273  -3.028  -9.766  1.00 88.73           H
ATOM   1943  CB  MET A 138      -8.326  -1.601  -8.502  1.00 88.73           C
ATOM   1944 1HB  MET A 138      -7.930  -1.992  -7.565  1.00 88.73           H
ATOM   1945 2HB  MET A 138      -8.391  -0.519  -8.395  1.00 88.73           H
ATOM   1946  CG  MET A 138      -9.721  -2.179  -8.753  1.00 88.73           C
ATOM   1947 1HG  MET A 138     -10.108  -1.816  -9.705  1.00 88.73           H
ATOM   1948 2HG  MET A 138      -9.666  -3.265  -8.824  1.00 88.73           H
ATOM   1949  SD  MET A 138     -10.823  -1.710  -7.429  1.00 88.73           S
ATOM   1950  CE  MET A 138     -10.983   0.036  -7.764  1.00 88.73           C
ATOM   1951 1HE  MET A 138     -10.002   0.508  -7.712  1.00 88.73           H
ATOM   1952 2HE  MET A 138     -11.402   0.178  -8.760  1.00 88.73           H
ATOM   1953 3HE  MET A 138     -11.644   0.488  -7.024  1.00 88.73           H
ATOM   1954  HN  MET A 138      -5.962  -0.977  -8.467  1.00 88.73           H
ATOM   1955  N   CYS A 139      -7.692  -0.028 -11.069  1.00 91.33           N
ATOM   1956  CA  CYS A 139      -8.201   0.706 -12.215  1.00 91.33           C
ATOM   1957  C   CYS A 139      -7.467   0.215 -13.464  1.00 91.33           C
ATOM   1958  O   CYS A 139      -8.053   0.137 -14.543  1.00 91.33           O
ATOM   1959  HA  CYS A 139      -9.266   0.485 -12.280  1.00 91.33           H
ATOM   1960  CB  CYS A 139      -8.060   2.218 -12.027  1.00 91.33           C
ATOM   1961 1HB  CYS A 139      -7.056   2.457 -11.675  1.00 91.33           H
ATOM   1962 2HB  CYS A 139      -8.192   2.725 -12.983  1.00 91.33           H
ATOM   1963  SG  CYS A 139      -9.303   2.818 -10.825  1.00 91.33           S
ATOM   1964  HG  CYS A 139      -8.671   2.377  -9.740  1.00 91.33           H
ATOM   1965  HN  CYS A 139      -7.191   0.524 -10.402  1.00 91.33           H
ATOM   1966  N   ILE A 140      -6.194  -0.102 -13.278  1.00 85.45           N
ATOM   1967  CA  ILE A 140      -5.385  -0.625 -14.366  1.00 85.45           C
ATOM   1968  C   ILE A 140      -6.026  -1.908 -14.899  1.00 85.45           C
ATOM   1969  O   ILE A 140      -6.109  -2.107 -16.110  1.00 85.45           O
ATOM   1970  HA  ILE A 140      -5.388   0.119 -15.162  1.00 85.45           H
ATOM   1971  CB  ILE A 140      -3.934  -0.804 -13.917  1.00 85.45           C
ATOM   1972  HB  ILE A 140      -3.935  -1.285 -12.939  1.00 85.45           H
ATOM   1973  CG1 ILE A 140      -3.240   0.550 -13.753  1.00 85.45           C
ATOM   1974 1HG1 ILE A 140      -3.039   0.980 -14.734  1.00 85.45           H
ATOM   1975 2HG1 ILE A 140      -3.902   1.241 -13.232  1.00 85.45           H
ATOM   1976  CG2 ILE A 140      -3.174  -1.726 -14.872  1.00 85.45           C
ATOM   1977 1HG2 ILE A 140      -3.655  -2.703 -14.894  1.00 85.45           H
ATOM   1978 2HG2 ILE A 140      -3.180  -1.295 -15.874  1.00 85.45           H
ATOM   1979 3HG2 ILE A 140      -2.145  -1.835 -14.530  1.00 85.45           H
ATOM   1980  CD1 ILE A 140      -1.930   0.405 -12.976  1.00 85.45           C
ATOM   1981 1HD1 ILE A 140      -2.138  -0.003 -11.987  1.00 85.45           H
ATOM   1982 2HD1 ILE A 140      -1.262  -0.268 -13.513  1.00 85.45           H
ATOM   1983 3HD1 ILE A 140      -1.458   1.382 -12.874  1.00 85.45           H
ATOM   1984  HN  ILE A 140      -5.716  -0.007 -12.404  1.00 85.45           H
ATOM   1985  N   SER A 141      -6.463  -2.745 -13.970  1.00 86.21           N
ATOM   1986  CA  SER A 141      -7.020  -4.038 -14.329  1.00 86.21           C
ATOM   1987  C   SER A 141      -8.313  -3.848 -15.126  1.00 86.21           C
ATOM   1988  O   SER A 141      -8.543  -4.541 -16.115  1.00 86.21           O
ATOM   1989  HA  SER A 141      -6.260  -4.520 -14.943  1.00 86.21           H
ATOM   1990  CB  SER A 141      -7.284  -4.889 -13.085  1.00 86.21           C
ATOM   1991 1HB  SER A 141      -8.029  -4.396 -12.460  1.00 86.21           H
ATOM   1992 2HB  SER A 141      -7.705  -5.849 -13.384  1.00 86.21           H
ATOM   1993  OG  SER A 141      -6.098  -5.107 -12.326  1.00 86.21           O
ATOM   1994  HG  SER A 141      -5.950  -4.344 -11.697  1.00 86.21           H
ATOM   1995  HN  SER A 141      -6.441  -2.552 -12.989  1.00 86.21           H
ATOM   1996  N   VAL A 142      -9.121  -2.905 -14.664  1.00 88.48           N
ATOM   1997  CA  VAL A 142     -10.387  -2.619 -15.318  1.00 88.48           C
ATOM   1998  C   VAL A 142     -10.118  -2.078 -16.724  1.00 88.48           C
ATOM   1999  O   VAL A 142     -10.814  -2.436 -17.674  1.00 88.48           O
ATOM   2000  HA  VAL A 142     -10.934  -3.558 -15.402  1.00 88.48           H
ATOM   2001  CB  VAL A 142     -11.216  -1.662 -14.459  1.00 88.48           C
ATOM   2002  HB  VAL A 142     -10.625  -0.761 -14.296  1.00 88.48           H
ATOM   2003  CG1 VAL A 142     -12.504  -1.257 -15.177  1.00 88.48           C
ATOM   2004 1HG1 VAL A 142     -12.257  -0.758 -16.114  1.00 88.48           H
ATOM   2005 2HG1 VAL A 142     -13.100  -2.146 -15.384  1.00 88.48           H
ATOM   2006 3HG1 VAL A 142     -13.074  -0.577 -14.543  1.00 88.48           H
ATOM   2007  CG2 VAL A 142     -11.520  -2.278 -13.091  1.00 88.48           C
ATOM   2008 1HG2 VAL A 142     -12.082  -3.203 -13.226  1.00 88.48           H
ATOM   2009 2HG2 VAL A 142     -10.585  -2.493 -12.573  1.00 88.48           H
ATOM   2010 3HG2 VAL A 142     -12.110  -1.578 -12.501  1.00 88.48           H
ATOM   2011  HN  VAL A 142      -8.924  -2.343 -13.861  1.00 88.48           H
ATOM   2012  N   ASP A 143      -9.108  -1.225 -16.813  1.00 82.91           N
ATOM   2013  CA  ASP A 143      -8.776  -0.588 -18.076  1.00 82.91           C
ATOM   2014  C   ASP A 143      -8.405  -1.661 -19.102  1.00 82.91           C
ATOM   2015  O   ASP A 143      -8.808  -1.582 -20.262  1.00 82.91           O
ATOM   2016  HA  ASP A 143      -9.669  -0.031 -18.360  1.00 82.91           H
ATOM   2017  CB  ASP A 143      -7.578   0.351 -17.921  1.00 82.91           C
ATOM   2018 1HB  ASP A 143      -7.815   1.132 -17.198  1.00 82.91           H
ATOM   2019 2HB  ASP A 143      -6.727  -0.202 -17.525  1.00 82.91           H
ATOM   2020  CG  ASP A 143      -7.202   0.986 -19.261  1.00 82.91           C
ATOM   2021  OD1 ASP A 143      -8.050   1.736 -19.791  1.00 82.91           O
ATOM   2022  OD2 ASP A 143      -6.075   0.707 -19.724  1.00 82.91           O
ATOM   2023  HN  ASP A 143      -8.524  -0.969 -16.044  1.00 82.91           H
ATOM   2024  N   ARG A 144      -7.643  -2.640 -18.638  1.00 73.33           N
ATOM   2025  CA  ARG A 144      -7.175  -3.703 -19.511  1.00 73.33           C
ATOM   2026  C   ARG A 144      -8.348  -4.575 -19.962  1.00 73.33           C
ATOM   2027  O   ARG A 144      -8.399  -5.006 -21.113  1.00 73.33           O
ATOM   2028  HA  ARG A 144      -6.721  -3.188 -20.358  1.00 73.33           H
ATOM   2029  CB  ARG A 144      -6.138  -4.579 -18.805  1.00 73.33           C
ATOM   2030 1HB  ARG A 144      -6.520  -4.889 -17.833  1.00 73.33           H
ATOM   2031 2HB  ARG A 144      -5.969  -5.487 -19.385  1.00 73.33           H
ATOM   2032  CG  ARG A 144      -4.817  -3.829 -18.625  1.00 73.33           C
ATOM   2033 1HG  ARG A 144      -4.998  -2.888 -18.105  1.00 73.33           H
ATOM   2034 2HG  ARG A 144      -4.145  -4.415 -17.998  1.00 73.33           H
ATOM   2035  CD  ARG A 144      -4.154  -3.554 -19.975  1.00 73.33           C
ATOM   2036 1HD  ARG A 144      -3.544  -4.408 -20.272  1.00 73.33           H
ATOM   2037 2HD  ARG A 144      -4.915  -3.423 -20.744  1.00 73.33           H
ATOM   2038  NE  ARG A 144      -3.312  -2.339 -19.888  1.00 73.33           N
ATOM   2039  HE  ARG A 144      -3.183  -1.922 -18.988  1.00 73.33           H
ATOM   2040  CZ  ARG A 144      -2.712  -1.764 -20.939  1.00 73.33           C
ATOM   2041  NH1 ARG A 144      -2.850  -2.280 -22.168  1.00 73.33           N
ATOM   2042 1HH1 ARG A 144      -3.405  -3.101 -22.306  1.00 73.33           H
ATOM   2043 2HH1 ARG A 144      -2.399  -1.844 -22.947  1.00 73.33           H
ATOM   2044  NH2 ARG A 144      -1.972  -0.664 -20.742  1.00 73.33           N
ATOM   2045 1HH2 ARG A 144      -1.517  -0.222 -21.516  1.00 73.33           H
ATOM   2046 2HH2 ARG A 144      -1.874  -0.285 -19.822  1.00 73.33           H
ATOM   2047  HN  ARG A 144      -7.346  -2.714 -17.685  1.00 73.33           H
ATOM   2048  N   TYR A 145      -9.262  -4.808 -19.032  1.00 84.67           N
ATOM   2049  CA  TYR A 145     -10.474  -5.548 -19.342  1.00 84.67           C
ATOM   2050  C   TYR A 145     -11.225  -4.904 -20.509  1.00 84.67           C
ATOM   2051  O   TYR A 145     -11.582  -5.582 -21.472  1.00 84.67           O
ATOM   2052  HA  TYR A 145     -10.187  -6.562 -19.620  1.00 84.67           H
ATOM   2053  CB  TYR A 145     -11.346  -5.475 -18.087  1.00 84.67           C
ATOM   2054 1HB  TYR A 145     -10.915  -6.119 -17.320  1.00 84.67           H
ATOM   2055 2HB  TYR A 145     -11.321  -4.457 -17.699  1.00 84.67           H
ATOM   2056  CG  TYR A 145     -12.802  -5.883 -18.317  1.00 84.67           C
ATOM   2057  CD1 TYR A 145     -13.787  -4.918 -18.380  1.00 84.67           C
ATOM   2058  HD1 TYR A 145     -13.527  -3.866 -18.266  1.00 84.67           H
ATOM   2059  CD2 TYR A 145     -13.131  -7.216 -18.461  1.00 84.67           C
ATOM   2060  HD2 TYR A 145     -12.353  -7.977 -18.411  1.00 84.67           H
ATOM   2061  CE1 TYR A 145     -15.158  -5.302 -18.596  1.00 84.67           C
ATOM   2062  HE1 TYR A 145     -15.946  -4.551 -18.648  1.00 84.67           H
ATOM   2063  CE2 TYR A 145     -14.502  -7.600 -18.677  1.00 84.67           C
ATOM   2064  HE2 TYR A 145     -14.775  -8.648 -18.792  1.00 84.67           H
ATOM   2065  CZ  TYR A 145     -15.448  -6.624 -18.734  1.00 84.67           C
ATOM   2066  OH  TYR A 145     -16.742  -6.987 -18.938  1.00 84.67           O
ATOM   2067  HH  TYR A 145     -16.807  -7.979 -19.044  1.00 84.67           H
ATOM   2068  HN  TYR A 145      -9.185  -4.502 -18.083  1.00 84.67           H
ATOM   2069  N   ILE A 146     -11.444  -3.604 -20.385  1.00 81.66           N
ATOM   2070  CA  ILE A 146     -12.205  -2.874 -21.385  1.00 81.66           C
ATOM   2071  C   ILE A 146     -11.461  -2.924 -22.721  1.00 81.66           C
ATOM   2072  O   ILE A 146     -12.077  -3.091 -23.773  1.00 81.66           O
ATOM   2073  HA  ILE A 146     -13.162  -3.382 -21.503  1.00 81.66           H
ATOM   2074  CB  ILE A 146     -12.503  -1.454 -20.900  1.00 81.66           C
ATOM   2075  HB  ILE A 146     -11.563  -0.991 -20.600  1.00 81.66           H
ATOM   2076  CG1 ILE A 146     -13.410  -1.474 -19.669  1.00 81.66           C
ATOM   2077 1HG1 ILE A 146     -14.421  -1.757 -19.962  1.00 81.66           H
ATOM   2078 2HG1 ILE A 146     -13.059  -2.229 -18.966  1.00 81.66           H
ATOM   2079  CG2 ILE A 146     -13.086  -0.600 -22.028  1.00 81.66           C
ATOM   2080 1HG2 ILE A 146     -12.372  -0.546 -22.850  1.00 81.66           H
ATOM   2081 2HG2 ILE A 146     -14.014  -1.051 -22.382  1.00 81.66           H
ATOM   2082 3HG2 ILE A 146     -13.289   0.404 -21.657  1.00 81.66           H
ATOM   2083  CD1 ILE A 146     -13.437  -0.105 -18.985  1.00 81.66           C
ATOM   2084 1HD1 ILE A 146     -12.428   0.163 -18.671  1.00 81.66           H
ATOM   2085 2HD1 ILE A 146     -13.812   0.643 -19.683  1.00 81.66           H
ATOM   2086 3HD1 ILE A 146     -14.089  -0.148 -18.112  1.00 81.66           H
ATOM   2087  HN  ILE A 146     -11.113  -3.051 -19.620  1.00 81.66           H
ATOM   2088  N   ALA A 147     -10.147  -2.776 -22.637  1.00 80.41           N
ATOM   2089  CA  ALA A 147      -9.330  -2.655 -23.832  1.00 80.41           C
ATOM   2090  C   ALA A 147      -9.407  -3.956 -24.633  1.00 80.41           C
ATOM   2091  O   ALA A 147      -9.253  -3.948 -25.853  1.00 80.41           O
ATOM   2092  HA  ALA A 147      -9.739  -1.843 -24.433  1.00 80.41           H
ATOM   2093  CB  ALA A 147      -7.895  -2.299 -23.435  1.00 80.41           C
ATOM   2094 1HB  ALA A 147      -7.892  -1.352 -22.895  1.00 80.41           H
ATOM   2095 2HB  ALA A 147      -7.490  -3.083 -22.797  1.00 80.41           H
ATOM   2096 3HB  ALA A 147      -7.282  -2.208 -24.332  1.00 80.41           H
ATOM   2097  HN  ALA A 147      -9.643  -2.739 -21.774  1.00 80.41           H
ATOM   2098  N   ILE A 148      -9.647  -5.043 -23.913  1.00 76.54           N
ATOM   2099  CA  ILE A 148      -9.528  -6.368 -24.497  1.00 76.54           C
ATOM   2100  C   ILE A 148     -10.926  -6.917 -24.791  1.00 76.54           C
ATOM   2101  O   ILE A 148     -11.209  -7.337 -25.912  1.00 76.54           O
ATOM   2102  HA  ILE A 148      -8.994  -6.262 -25.441  1.00 76.54           H
ATOM   2103  CB  ILE A 148      -8.687  -7.276 -23.599  1.00 76.54           C
ATOM   2104  HB  ILE A 148      -9.073  -7.204 -22.582  1.00 76.54           H
ATOM   2105  CG1 ILE A 148      -7.229  -6.813 -23.563  1.00 76.54           C
ATOM   2106 1HG1 ILE A 148      -6.770  -6.969 -24.540  1.00 76.54           H
ATOM   2107 2HG1 ILE A 148      -7.188  -5.744 -23.359  1.00 76.54           H
ATOM   2108  CG2 ILE A 148      -8.813  -8.740 -24.027  1.00 76.54           C
ATOM   2109 1HG2 ILE A 148      -9.856  -9.050 -23.958  1.00 76.54           H
ATOM   2110 2HG2 ILE A 148      -8.469  -8.849 -25.055  1.00 76.54           H
ATOM   2111 3HG2 ILE A 148      -8.205  -9.364 -23.372  1.00 76.54           H
ATOM   2112  CD1 ILE A 148      -6.438  -7.573 -22.496  1.00 76.54           C
ATOM   2113 1HD1 ILE A 148      -6.885  -7.396 -21.518  1.00 76.54           H
ATOM   2114 2HD1 ILE A 148      -6.461  -8.640 -22.718  1.00 76.54           H
ATOM   2115 3HD1 ILE A 148      -5.406  -7.225 -22.492  1.00 76.54           H
ATOM   2116  HN  ILE A 148      -9.916  -5.028 -22.950  1.00 76.54           H
ATOM   2117  N   ALA A 149     -11.763  -6.897 -23.764  1.00 77.50           N
ATOM   2118  CA  ALA A 149     -13.068  -7.529 -23.850  1.00 77.50           C
ATOM   2119  C   ALA A 149     -13.999  -6.654 -24.693  1.00 77.50           C
ATOM   2120  O   ALA A 149     -14.843  -7.167 -25.426  1.00 77.50           O
ATOM   2121  HA  ALA A 149     -12.940  -8.491 -24.346  1.00 77.50           H
ATOM   2122  CB  ALA A 149     -13.613  -7.770 -22.441  1.00 77.50           C
ATOM   2123 1HB  ALA A 149     -12.930  -8.420 -21.894  1.00 77.50           H
ATOM   2124 2HB  ALA A 149     -13.704  -6.818 -21.919  1.00 77.50           H
ATOM   2125 3HB  ALA A 149     -14.592  -8.244 -22.506  1.00 77.50           H
ATOM   2126  HN  ALA A 149     -11.562  -6.459 -22.888  1.00 77.50           H
ATOM   2127  N   GLN A 150     -13.813  -5.349 -24.560  1.00 69.14           N
ATOM   2128  CA  GLN A 150     -14.677  -4.397 -25.238  1.00 69.14           C
ATOM   2129  C   GLN A 150     -13.867  -3.554 -26.224  1.00 69.14           C
ATOM   2130  O   GLN A 150     -14.029  -2.336 -26.285  1.00 69.14           O
ATOM   2131  HA  GLN A 150     -15.405  -5.002 -25.779  1.00 69.14           H
ATOM   2132  CB  GLN A 150     -15.411  -3.509 -24.232  1.00 69.14           C
ATOM   2133 1HB  GLN A 150     -14.690  -2.908 -23.678  1.00 69.14           H
ATOM   2134 2HB  GLN A 150     -16.065  -2.816 -24.761  1.00 69.14           H
ATOM   2135  CG  GLN A 150     -16.236  -4.352 -23.256  1.00 69.14           C
ATOM   2136 1HG  GLN A 150     -16.839  -5.071 -23.811  1.00 69.14           H
ATOM   2137 2HG  GLN A 150     -15.569  -4.925 -22.612  1.00 69.14           H
ATOM   2138  CD  GLN A 150     -17.146  -3.468 -22.401  1.00 69.14           C
ATOM   2139  OE1 GLN A 150     -17.152  -2.252 -22.508  1.00 69.14           O
ATOM   2140  NE2 GLN A 150     -17.912  -4.143 -21.550  1.00 69.14           N
ATOM   2141 1HE2 GLN A 150     -17.858  -5.141 -21.512  1.00 69.14           H
ATOM   2142 2HE2 GLN A 150     -18.542  -3.654 -20.947  1.00 69.14           H
ATOM   2143  HN  GLN A 150     -13.090  -4.941 -24.003  1.00 69.14           H
ATOM   2144  N   ALA A 151     -13.011  -4.235 -26.972  1.00 69.46           N
ATOM   2145  CA  ALA A 151     -12.007  -3.553 -27.771  1.00 69.46           C
ATOM   2146  C   ALA A 151     -12.695  -2.550 -28.699  1.00 69.46           C
ATOM   2147  O   ALA A 151     -12.215  -1.431 -28.875  1.00 69.46           O
ATOM   2148  HA  ALA A 151     -11.351  -3.012 -27.088  1.00 69.46           H
ATOM   2149  CB  ALA A 151     -11.177  -4.584 -28.538  1.00 69.46           C
ATOM   2150 1HB  ALA A 151     -10.686  -5.253 -27.832  1.00 69.46           H
ATOM   2151 2HB  ALA A 151     -11.830  -5.161 -29.192  1.00 69.46           H
ATOM   2152 3HB  ALA A 151     -10.424  -4.072 -29.137  1.00 69.46           H
ATOM   2153  HN  ALA A 151     -12.997  -5.233 -27.038  1.00 69.46           H
ATOM   2154  N   MET A 152     -13.808  -2.987 -29.269  1.00 59.99           N
ATOM   2155  CA  MET A 152     -14.537  -2.162 -30.218  1.00 59.99           C
ATOM   2156  C   MET A 152     -14.984  -0.849 -29.572  1.00 59.99           C
ATOM   2157  O   MET A 152     -14.705   0.229 -30.094  1.00 59.99           O
ATOM   2158  HA  MET A 152     -13.837  -1.957 -31.027  1.00 59.99           H
ATOM   2159  CB  MET A 152     -15.763  -2.926 -30.722  1.00 59.99           C
ATOM   2160 1HB  MET A 152     -16.251  -3.430 -29.888  1.00 59.99           H
ATOM   2161 2HB  MET A 152     -16.487  -2.226 -31.138  1.00 59.99           H
ATOM   2162  CG  MET A 152     -15.369  -3.953 -31.786  1.00 59.99           C
ATOM   2163 1HG  MET A 152     -14.640  -3.519 -32.470  1.00 59.99           H
ATOM   2164 2HG  MET A 152     -14.893  -4.813 -31.315  1.00 59.99           H
ATOM   2165  SD  MET A 152     -16.815  -4.479 -32.691  1.00 59.99           S
ATOM   2166  CE  MET A 152     -17.325  -5.863 -31.685  1.00 59.99           C
ATOM   2167 1HE  MET A 152     -16.526  -6.604 -31.656  1.00 59.99           H
ATOM   2168 2HE  MET A 152     -17.537  -5.517 -30.673  1.00 59.99           H
ATOM   2169 3HE  MET A 152     -18.222  -6.311 -32.112  1.00 59.99           H
ATOM   2170  HN  MET A 152     -14.212  -3.885 -29.093  1.00 59.99           H
ATOM   2171  N   ARG A 153     -15.669  -0.983 -28.446  1.00 57.32           N
ATOM   2172  CA  ARG A 153     -16.169   0.179 -27.732  1.00 57.32           C
ATOM   2173  C   ARG A 153     -15.006   1.067 -27.284  1.00 57.32           C
ATOM   2174  O   ARG A 153     -15.118   2.292 -27.288  1.00 57.32           O
ATOM   2175  HA  ARG A 153     -16.803   0.697 -28.451  1.00 57.32           H
ATOM   2176  CB  ARG A 153     -16.985  -0.237 -26.506  1.00 57.32           C
ATOM   2177 1HB  ARG A 153     -16.487  -1.061 -25.996  1.00 57.32           H
ATOM   2178 2HB  ARG A 153     -17.035   0.592 -25.800  1.00 57.32           H
ATOM   2179  CG  ARG A 153     -18.400  -0.658 -26.908  1.00 57.32           C
ATOM   2180 1HG  ARG A 153     -18.856   0.121 -27.518  1.00 57.32           H
ATOM   2181 2HG  ARG A 153     -18.355  -1.558 -27.521  1.00 57.32           H
ATOM   2182  CD  ARG A 153     -19.266  -0.919 -25.673  1.00 57.32           C
ATOM   2183 1HD  ARG A 153     -18.878  -1.775 -25.121  1.00 57.32           H
ATOM   2184 2HD  ARG A 153     -19.223  -0.061 -25.001  1.00 57.32           H
ATOM   2185  NE  ARG A 153     -20.666  -1.172 -26.080  1.00 57.32           N
ATOM   2186  HE  ARG A 153     -20.891  -1.104 -27.052  1.00 57.32           H
ATOM   2187  CZ  ARG A 153     -21.651  -1.486 -25.228  1.00 57.32           C
ATOM   2188  NH1 ARG A 153     -21.407  -1.591 -23.915  1.00 57.32           N
ATOM   2189 1HH1 ARG A 153     -20.484  -1.434 -23.564  1.00 57.32           H
ATOM   2190 2HH1 ARG A 153     -22.148  -1.826 -23.286  1.00 57.32           H
ATOM   2191  NH2 ARG A 153     -22.884  -1.695 -25.710  1.00 57.32           N
ATOM   2192 1HH2 ARG A 153     -23.631  -1.930 -25.087  1.00 57.32           H
ATOM   2193 2HH2 ARG A 153     -23.058  -1.615 -26.691  1.00 57.32           H
ATOM   2194  HN  ARG A 153     -15.884  -1.864 -28.024  1.00 57.32           H
ATOM   2195  N   ALA A 154     -13.916   0.415 -26.907  1.00 62.85           N
ATOM   2196  CA  ALA A 154     -12.769   1.124 -26.366  1.00 62.85           C
ATOM   2197  C   ALA A 154     -12.174   2.026 -27.449  1.00 62.85           C
ATOM   2198  O   ALA A 154     -11.641   3.092 -27.150  1.00 62.85           O
ATOM   2199  HA  ALA A 154     -13.121   1.744 -25.542  1.00 62.85           H
ATOM   2200  CB  ALA A 154     -11.754   0.115 -25.825  1.00 62.85           C
ATOM   2201 1HB  ALA A 154     -12.217  -0.481 -25.039  1.00 62.85           H
ATOM   2202 2HB  ALA A 154     -11.427  -0.541 -26.633  1.00 62.85           H
ATOM   2203 3HB  ALA A 154     -10.893   0.647 -25.419  1.00 62.85           H
ATOM   2204  HN  ALA A 154     -13.810  -0.578 -26.967  1.00 62.85           H
ATOM   2205  N   HIS A 155     -12.287   1.564 -28.686  1.00 57.55           N
ATOM   2206  CA  HIS A 155     -11.700   2.277 -29.808  1.00 57.55           C
ATOM   2207  C   HIS A 155     -12.468   3.579 -30.047  1.00 57.55           C
ATOM   2208  O   HIS A 155     -11.865   4.628 -30.269  1.00 57.55           O
ATOM   2209  HA  HIS A 155     -10.675   2.517 -29.524  1.00 57.55           H
ATOM   2210  CB  HIS A 155     -11.643   1.385 -31.049  1.00 57.55           C
ATOM   2211 1HB  HIS A 155     -11.375   0.373 -30.745  1.00 57.55           H
ATOM   2212 2HB  HIS A 155     -12.638   1.332 -31.492  1.00 57.55           H
ATOM   2213  CG  HIS A 155     -10.665   1.855 -32.099  1.00 57.55           C
ATOM   2214  ND1 HIS A 155     -10.927   2.918 -32.946  1.00 57.55           N
ATOM   2215  HD1 HIS A 155     -11.762   3.468 -32.953  1.00 57.55           H
ATOM   2216  CD2 HIS A 155      -9.423   1.398 -32.430  1.00 57.55           C
ATOM   2217  HD2 HIS A 155      -8.905   0.563 -31.957  1.00 57.55           H
ATOM   2218  CE1 HIS A 155      -9.884   3.083 -33.746  1.00 57.55           C
ATOM   2219  HE1 HIS A 155      -9.787   3.840 -34.524  1.00 57.55           H
ATOM   2220  NE2 HIS A 155      -8.953   2.139 -33.425  1.00 57.55           N
ATOM   2221  HN  HIS A 155     -12.768   0.721 -28.927  1.00 57.55           H
ATOM   2222  N   THR A 156     -13.787   3.468 -29.994  1.00 63.29           N
ATOM   2223  CA  THR A 156     -14.645   4.598 -30.307  1.00 63.29           C
ATOM   2224  C   THR A 156     -14.476   5.703 -29.262  1.00 63.29           C
ATOM   2225  O   THR A 156     -14.592   6.885 -29.579  1.00 63.29           O
ATOM   2226  HA  THR A 156     -14.332   5.013 -31.265  1.00 63.29           H
ATOM   2227  CB  THR A 156     -16.082   4.083 -30.419  1.00 63.29           C
ATOM   2228  HB  THR A 156     -16.639   4.281 -29.503  1.00 63.29           H
ATOM   2229  OG1 THR A 156     -15.932   2.708 -30.763  1.00 63.29           O
ATOM   2230  HG1 THR A 156     -16.777   2.212 -30.564  1.00 63.29           H
ATOM   2231  CG2 THR A 156     -16.829   4.686 -31.611  1.00 63.29           C
ATOM   2232 1HG2 THR A 156     -16.308   4.431 -32.533  1.00 63.29           H
ATOM   2233 2HG2 THR A 156     -16.868   5.770 -31.504  1.00 63.29           H
ATOM   2234 3HG2 THR A 156     -17.843   4.287 -31.643  1.00 63.29           H
ATOM   2235  HN  THR A 156     -14.268   2.628 -29.743  1.00 63.29           H
ATOM   2236  N   TRP A 157     -14.204   5.277 -28.037  1.00 56.98           N
ATOM   2237  CA  TRP A 157     -14.215   6.192 -26.908  1.00 56.98           C
ATOM   2238  C   TRP A 157     -12.767   6.576 -26.596  1.00 56.98           C
ATOM   2239  O   TRP A 157     -12.478   7.098 -25.521  1.00 56.98           O
ATOM   2240  HA  TRP A 157     -14.780   7.076 -27.201  1.00 56.98           H
ATOM   2241  CB  TRP A 157     -14.941   5.575 -25.710  1.00 56.98           C
ATOM   2242 1HB  TRP A 157     -14.532   4.583 -25.522  1.00 56.98           H
ATOM   2243 2HB  TRP A 157     -14.737   6.178 -24.825  1.00 56.98           H
ATOM   2244  CG  TRP A 157     -16.456   5.460 -25.892  1.00 56.98           C
ATOM   2245  CD1 TRP A 157     -17.127   5.039 -26.973  1.00 56.98           C
ATOM   2246  HD1 TRP A 157     -16.655   4.712 -27.899  1.00 56.98           H
ATOM   2247  CD2 TRP A 157     -17.466   5.789 -24.916  1.00 56.98           C
ATOM   2248  NE1 TRP A 157     -18.491   5.073 -26.766  1.00 56.98           N
ATOM   2249  HE1 TRP A 157     -19.196   4.808 -27.423  1.00 56.98           H
ATOM   2250  CE2 TRP A 157     -18.704   5.543 -25.476  1.00 56.98           C
ATOM   2251  CE3 TRP A 157     -17.339   6.278 -23.604  1.00 56.98           C
ATOM   2252  HE3 TRP A 157     -16.374   6.480 -23.140  1.00 56.98           H
ATOM   2253  CZ2 TRP A 157     -19.909   5.757 -24.795  1.00 56.98           C
ATOM   2254  HZ2 TRP A 157     -20.874   5.555 -25.259  1.00 56.98           H
ATOM   2255  CZ3 TRP A 157     -18.553   6.486 -22.938  1.00 56.98           C
ATOM   2256  HZ3 TRP A 157     -18.512   6.865 -21.917  1.00 56.98           H
ATOM   2257  CH2 TRP A 157     -19.807   6.244 -23.487  1.00 56.98           C
ATOM   2258  HH2 TRP A 157     -20.706   6.432 -22.901  1.00 56.98           H
ATOM   2259  HN  TRP A 157     -13.979   4.329 -27.811  1.00 56.98           H
ATOM   2260  N   ARG A 158     -11.896   6.302 -27.556  1.00 56.50           N
ATOM   2261  CA  ARG A 158     -10.466   6.351 -27.305  1.00 56.50           C
ATOM   2262  C   ARG A 158     -10.068   7.728 -26.770  1.00 56.50           C
ATOM   2263  O   ARG A 158      -9.270   7.830 -25.840  1.00 56.50           O
ATOM   2264  HA  ARG A 158     -10.286   5.575 -26.562  1.00 56.50           H
ATOM   2265  CB  ARG A 158      -9.672   6.059 -28.580  1.00 56.50           C
ATOM   2266 1HB  ARG A 158     -10.048   5.147 -29.045  1.00 56.50           H
ATOM   2267 2HB  ARG A 158      -9.820   6.866 -29.298  1.00 56.50           H
ATOM   2268  CG  ARG A 158      -8.181   5.905 -28.275  1.00 56.50           C
ATOM   2269 1HG  ARG A 158      -7.784   6.850 -27.903  1.00 56.50           H
ATOM   2270 2HG  ARG A 158      -8.042   5.167 -27.485  1.00 56.50           H
ATOM   2271  CD  ARG A 158      -7.407   5.477 -29.524  1.00 56.50           C
ATOM   2272 1HD  ARG A 158      -7.779   4.516 -29.880  1.00 56.50           H
ATOM   2273 2HD  ARG A 158      -7.567   6.198 -30.326  1.00 56.50           H
ATOM   2274  NE  ARG A 158      -5.963   5.376 -29.214  1.00 56.50           N
ATOM   2275  HE  ARG A 158      -5.664   5.619 -28.292  1.00 56.50           H
ATOM   2276  CZ  ARG A 158      -5.033   4.981 -30.094  1.00 56.50           C
ATOM   2277  NH1 ARG A 158      -5.377   4.645 -31.344  1.00 56.50           N
ATOM   2278 1HH1 ARG A 158      -6.335   4.688 -31.627  1.00 56.50           H
ATOM   2279 2HH1 ARG A 158      -4.677   4.351 -31.994  1.00 56.50           H
ATOM   2280  NH2 ARG A 158      -3.752   4.928 -29.704  1.00 56.50           N
ATOM   2281 1HH2 ARG A 158      -3.045   4.635 -30.348  1.00 56.50           H
ATOM   2282 2HH2 ARG A 158      -3.503   5.180 -28.769  1.00 56.50           H
ATOM   2283  HN  ARG A 158     -12.153   6.051 -28.489  1.00 56.50           H
ATOM   2284  N   GLU A 159     -10.643   8.754 -27.381  1.00 60.72           N
ATOM   2285  CA  GLU A 159     -10.285  10.121 -27.045  1.00 60.72           C
ATOM   2286  C   GLU A 159     -10.778  10.470 -25.639  1.00 60.72           C
ATOM   2287  O   GLU A 159     -10.041  11.050 -24.844  1.00 60.72           O
ATOM   2288  HA  GLU A 159      -9.195  10.150 -27.072  1.00 60.72           H
ATOM   2289  CB  GLU A 159     -10.839  11.103 -28.079  1.00 60.72           C
ATOM   2290 1HB  GLU A 159     -11.897  10.901 -28.248  1.00 60.72           H
ATOM   2291 2HB  GLU A 159     -10.641  12.126 -27.758  1.00 60.72           H
ATOM   2292  CG  GLU A 159     -10.137  10.932 -29.428  1.00 60.72           C
ATOM   2293 1HG  GLU A 159      -9.057  10.988 -29.290  1.00 60.72           H
ATOM   2294 2HG  GLU A 159     -10.356   9.944 -29.833  1.00 60.72           H
ATOM   2295  CD  GLU A 159     -10.587  12.007 -30.420  1.00 60.72           C
ATOM   2296  OE1 GLU A 159      -9.874  12.179 -31.432  1.00 60.72           O
ATOM   2297  OE2 GLU A 159     -11.633  12.633 -30.143  1.00 60.72           O
ATOM   2298  HN  GLU A 159     -11.340   8.662 -28.091  1.00 60.72           H
ATOM   2299  N   LYS A 160     -12.023  10.101 -25.375  1.00 69.36           N
ATOM   2300  CA  LYS A 160     -12.661  10.460 -24.120  1.00 69.36           C
ATOM   2301  C   LYS A 160     -11.987   9.701 -22.975  1.00 69.36           C
ATOM   2302  O   LYS A 160     -12.017  10.145 -21.829  1.00 69.36           O
ATOM   2303  HA  LYS A 160     -12.502  11.528 -23.967  1.00 69.36           H
ATOM   2304  CB  LYS A 160     -14.172  10.235 -24.202  1.00 69.36           C
ATOM   2305 1HB  LYS A 160     -14.374   9.216 -24.532  1.00 69.36           H
ATOM   2306 2HB  LYS A 160     -14.613  10.342 -23.212  1.00 69.36           H
ATOM   2307  CG  LYS A 160     -14.822  11.227 -25.168  1.00 69.36           C
ATOM   2308 1HG  LYS A 160     -14.516  12.242 -24.913  1.00 69.36           H
ATOM   2309 2HG  LYS A 160     -14.474  11.035 -26.183  1.00 69.36           H
ATOM   2310  CD  LYS A 160     -16.348  11.122 -25.117  1.00 69.36           C
ATOM   2311 1HD  LYS A 160     -16.656  10.118 -25.407  1.00 69.36           H
ATOM   2312 2HD  LYS A 160     -16.693  11.278 -24.095  1.00 69.36           H
ATOM   2313  CE  LYS A 160     -17.000  12.150 -26.044  1.00 69.36           C
ATOM   2314 1HE  LYS A 160     -16.698  13.155 -25.751  1.00 69.36           H
ATOM   2315 2HE  LYS A 160     -16.653  11.998 -27.066  1.00 69.36           H
ATOM   2316  NZ  LYS A 160     -18.474  12.033 -25.992  1.00 69.36           N
ATOM   2317 1HZ  LYS A 160     -18.890  12.730 -26.600  1.00 69.36           H
ATOM   2318 2HZ  LYS A 160     -18.751  11.108 -26.299  1.00 69.36           H
ATOM   2319 3HZ  LYS A 160     -18.791  12.183 -25.040  1.00 69.36           H
ATOM   2320  HN  LYS A 160     -12.593   9.567 -26.001  1.00 69.36           H
ATOM   2321  N   ARG A 161     -11.395   8.568 -23.326  1.00 67.47           N
ATOM   2322  CA  ARG A 161     -10.816   7.686 -22.328  1.00 67.47           C
ATOM   2323  C   ARG A 161      -9.733   8.419 -21.535  1.00 67.47           C
ATOM   2324  O   ARG A 161      -9.547   8.163 -20.347  1.00 67.47           O
ATOM   2325  HA  ARG A 161     -11.651   7.407 -21.685  1.00 67.47           H
ATOM   2326  CB  ARG A 161     -10.209   6.441 -22.978  1.00 67.47           C
ATOM   2327 1HB  ARG A 161      -9.681   6.724 -23.889  1.00 67.47           H
ATOM   2328 2HB  ARG A 161      -9.473   5.998 -22.307  1.00 67.47           H
ATOM   2329  CG  ARG A 161     -11.291   5.412 -23.309  1.00 67.47           C
ATOM   2330 1HG  ARG A 161     -11.834   5.146 -22.402  1.00 67.47           H
ATOM   2331 2HG  ARG A 161     -12.015   5.847 -23.998  1.00 67.47           H
ATOM   2332  CD  ARG A 161     -10.680   4.154 -23.930  1.00 67.47           C
ATOM   2333 1HD  ARG A 161     -11.437   3.615 -24.499  1.00 67.47           H
ATOM   2334 2HD  ARG A 161      -9.891   4.431 -24.630  1.00 67.47           H
ATOM   2335  NE  ARG A 161     -10.130   3.281 -22.869  1.00 67.47           N
ATOM   2336  HE  ARG A 161     -10.206   3.591 -21.921  1.00 67.47           H
ATOM   2337  CZ  ARG A 161      -9.537   2.102 -23.099  1.00 67.47           C
ATOM   2338  NH1 ARG A 161      -9.408   1.638 -24.349  1.00 67.47           N
ATOM   2339 1HH1 ARG A 161      -9.755   2.172 -25.119  1.00 67.47           H
ATOM   2340 2HH1 ARG A 161      -8.964   0.757 -24.512  1.00 67.47           H
ATOM   2341  NH2 ARG A 161      -9.074   1.394 -22.059  1.00 67.47           N
ATOM   2342 1HH2 ARG A 161      -8.629   0.512 -22.213  1.00 67.47           H
ATOM   2343 2HH2 ARG A 161      -9.174   1.747 -21.129  1.00 67.47           H
ATOM   2344  HN  ARG A 161     -11.308   8.252 -24.271  1.00 67.47           H
ATOM   2345  N   LEU A 162      -9.045   9.317 -22.226  1.00 78.19           N
ATOM   2346  CA  LEU A 162      -7.941  10.042 -21.620  1.00 78.19           C
ATOM   2347  C   LEU A 162      -8.491  11.041 -20.599  1.00 78.19           C
ATOM   2348  O   LEU A 162      -7.898  11.243 -19.541  1.00 78.19           O
ATOM   2349  HA  LEU A 162      -7.323   9.315 -21.093  1.00 78.19           H
ATOM   2350  CB  LEU A 162      -7.065  10.684 -22.698  1.00 78.19           C
ATOM   2351 1HB  LEU A 162      -6.774   9.911 -23.409  1.00 78.19           H
ATOM   2352 2HB  LEU A 162      -7.669  11.409 -23.244  1.00 78.19           H
ATOM   2353  CG  LEU A 162      -5.799  11.386 -22.203  1.00 78.19           C
ATOM   2354  HG  LEU A 162      -6.085  12.103 -21.434  1.00 78.19           H
ATOM   2355  CD1 LEU A 162      -4.836  10.389 -21.556  1.00 78.19           C
ATOM   2356 1HD1 LEU A 162      -5.325   9.910 -20.708  1.00 78.19           H
ATOM   2357 2HD1 LEU A 162      -4.553   9.631 -22.287  1.00 78.19           H
ATOM   2358 3HD1 LEU A 162      -3.945  10.914 -21.214  1.00 78.19           H
ATOM   2359  CD2 LEU A 162      -5.134  12.176 -23.332  1.00 78.19           C
ATOM   2360 1HD2 LEU A 162      -4.864  11.497 -24.140  1.00 78.19           H
ATOM   2361 2HD2 LEU A 162      -5.827  12.929 -23.706  1.00 78.19           H
ATOM   2362 3HD2 LEU A 162      -4.236  12.665 -22.953  1.00 78.19           H
ATOM   2363  HN  LEU A 162      -9.231   9.551 -23.180  1.00 78.19           H
ATOM   2364  N   LEU A 163      -9.620  11.638 -20.953  1.00 81.37           N
ATOM   2365  CA  LEU A 163     -10.270  12.592 -20.071  1.00 81.37           C
ATOM   2366  C   LEU A 163     -10.722  11.876 -18.797  1.00 81.37           C
ATOM   2367  O   LEU A 163     -10.448  12.338 -17.690  1.00 81.37           O
ATOM   2368  HA  LEU A 163      -9.529  13.344 -19.800  1.00 81.37           H
ATOM   2369  CB  LEU A 163     -11.401  13.316 -20.804  1.00 81.37           C
ATOM   2370 1HB  LEU A 163     -10.993  13.759 -21.713  1.00 81.37           H
ATOM   2371 2HB  LEU A 163     -12.138  12.576 -21.114  1.00 81.37           H
ATOM   2372  CG  LEU A 163     -12.120  14.411 -20.014  1.00 81.37           C
ATOM   2373  HG  LEU A 163     -12.463  13.983 -19.072  1.00 81.37           H
ATOM   2374  CD1 LEU A 163     -11.165  15.555 -19.669  1.00 81.37           C
ATOM   2375 1HD1 LEU A 163     -10.342  15.172 -19.066  1.00 81.37           H
ATOM   2376 2HD1 LEU A 163     -10.770  15.989 -20.588  1.00 81.37           H
ATOM   2377 3HD1 LEU A 163     -11.701  16.320 -19.108  1.00 81.37           H
ATOM   2378  CD2 LEU A 163     -13.359  14.905 -20.764  1.00 81.37           C
ATOM   2379 1HD2 LEU A 163     -13.060  15.311 -21.731  1.00 81.37           H
ATOM   2380 2HD2 LEU A 163     -14.047  14.074 -20.916  1.00 81.37           H
ATOM   2381 3HD2 LEU A 163     -13.851  15.683 -20.181  1.00 81.37           H
ATOM   2382  HN  LEU A 163     -10.088  11.480 -21.823  1.00 81.37           H
ATOM   2383  N   TYR A 164     -11.408  10.760 -18.996  1.00 75.53           N
ATOM   2384  CA  TYR A 164     -11.924   9.989 -17.877  1.00 75.53           C
ATOM   2385  C   TYR A 164     -10.788   9.517 -16.967  1.00 75.53           C
ATOM   2386  O   TYR A 164     -10.954   9.437 -15.751  1.00 75.53           O
ATOM   2387  HA  TYR A 164     -12.593  10.632 -17.306  1.00 75.53           H
ATOM   2388  CB  TYR A 164     -12.613   8.768 -18.488  1.00 75.53           C
ATOM   2389 1HB  TYR A 164     -11.928   8.290 -19.189  1.00 75.53           H
ATOM   2390 2HB  TYR A 164     -12.817   8.045 -17.699  1.00 75.53           H
ATOM   2391  CG  TYR A 164     -13.920   9.090 -19.215  1.00 75.53           C
ATOM   2392  CD1 TYR A 164     -14.839   9.942 -18.637  1.00 75.53           C
ATOM   2393  HD1 TYR A 164     -14.634  10.385 -17.662  1.00 75.53           H
ATOM   2394  CD2 TYR A 164     -14.180   8.529 -20.449  1.00 75.53           C
ATOM   2395  HD2 TYR A 164     -13.454   7.856 -20.906  1.00 75.53           H
ATOM   2396  CE1 TYR A 164     -16.070  10.245 -19.321  1.00 75.53           C
ATOM   2397  HE1 TYR A 164     -16.804  10.916 -18.875  1.00 75.53           H
ATOM   2398  CE2 TYR A 164     -15.411   8.832 -21.133  1.00 75.53           C
ATOM   2399  HE2 TYR A 164     -15.629   8.396 -22.108  1.00 75.53           H
ATOM   2400  CZ  TYR A 164     -16.295   9.675 -20.535  1.00 75.53           C
ATOM   2401  OH  TYR A 164     -17.457   9.962 -21.181  1.00 75.53           O
ATOM   2402  HH  TYR A 164     -17.519   9.429 -22.025  1.00 75.53           H
ATOM   2403  HN  TYR A 164     -11.613  10.383 -19.899  1.00 75.53           H
ATOM   2404  N   SER A 165      -9.659   9.215 -17.592  1.00 86.16           N
ATOM   2405  CA  SER A 165      -8.502   8.733 -16.856  1.00 86.16           C
ATOM   2406  C   SER A 165      -8.033   9.796 -15.862  1.00 86.16           C
ATOM   2407  O   SER A 165      -7.609   9.471 -14.754  1.00 86.16           O
ATOM   2408  HA  SER A 165      -8.846   7.842 -16.330  1.00 86.16           H
ATOM   2409  CB  SER A 165      -7.364   8.355 -17.806  1.00 86.16           C
ATOM   2410 1HB  SER A 165      -6.623   7.765 -17.267  1.00 86.16           H
ATOM   2411 2HB  SER A 165      -7.752   7.725 -18.606  1.00 86.16           H
ATOM   2412  OG  SER A 165      -6.736   9.504 -18.369  1.00 86.16           O
ATOM   2413  HG  SER A 165      -7.428  10.169 -18.650  1.00 86.16           H
ATOM   2414  HN  SER A 165      -9.527   9.296 -18.580  1.00 86.16           H
ATOM   2415  N   LYS A 166      -8.126  11.046 -16.293  1.00 83.28           N
ATOM   2416  CA  LYS A 166      -7.738  12.161 -15.445  1.00 83.28           C
ATOM   2417  C   LYS A 166      -8.702  12.255 -14.260  1.00 83.28           C
ATOM   2418  O   LYS A 166      -8.272  12.390 -13.116  1.00 83.28           O
ATOM   2419  HA  LYS A 166      -6.740  11.948 -15.063  1.00 83.28           H
ATOM   2420  CB  LYS A 166      -7.645  13.449 -16.265  1.00 83.28           C
ATOM   2421 1HB  LYS A 166      -8.561  13.587 -16.839  1.00 83.28           H
ATOM   2422 2HB  LYS A 166      -7.557  14.305 -15.595  1.00 83.28           H
ATOM   2423  CG  LYS A 166      -6.443  13.410 -17.212  1.00 83.28           C
ATOM   2424 1HG  LYS A 166      -5.529  13.259 -16.639  1.00 83.28           H
ATOM   2425 2HG  LYS A 166      -6.538  12.563 -17.891  1.00 83.28           H
ATOM   2426  CD  LYS A 166      -6.338  14.707 -18.017  1.00 83.28           C
ATOM   2427 1HD  LYS A 166      -7.241  14.844 -18.613  1.00 83.28           H
ATOM   2428 2HD  LYS A 166      -6.272  15.557 -17.338  1.00 83.28           H
ATOM   2429  CE  LYS A 166      -5.114  14.685 -18.934  1.00 83.28           C
ATOM   2430 1HE  LYS A 166      -4.219  14.468 -18.351  1.00 83.28           H
ATOM   2431 2HE  LYS A 166      -5.217  13.886 -19.669  1.00 83.28           H
ATOM   2432  NZ  LYS A 166      -4.960  15.985 -19.625  1.00 83.28           N
ATOM   2433 1HZ  LYS A 166      -4.153  15.948 -20.238  1.00 83.28           H
ATOM   2434 2HZ  LYS A 166      -5.792  16.177 -20.172  1.00 83.28           H
ATOM   2435 3HZ  LYS A 166      -4.829  16.719 -18.938  1.00 83.28           H
ATOM   2436  HN  LYS A 166      -8.459  11.301 -17.201  1.00 83.28           H
ATOM   2437  N   MET A 167      -9.986  12.179 -14.576  1.00 84.72           N
ATOM   2438  CA  MET A 167     -11.015  12.296 -13.557  1.00 84.72           C
ATOM   2439  C   MET A 167     -10.881  11.185 -12.512  1.00 84.72           C
ATOM   2440  O   MET A 167     -10.964  11.443 -11.313  1.00 84.72           O
ATOM   2441  HA  MET A 167     -10.855  13.266 -13.087  1.00 84.72           H
ATOM   2442  CB  MET A 167     -12.395  12.216 -14.212  1.00 84.72           C
ATOM   2443 1HB  MET A 167     -12.464  11.310 -14.814  1.00 84.72           H
ATOM   2444 2HB  MET A 167     -13.164  12.147 -13.443  1.00 84.72           H
ATOM   2445  CG  MET A 167     -12.655  13.440 -15.093  1.00 84.72           C
ATOM   2446 1HG  MET A 167     -12.613  14.348 -14.490  1.00 84.72           H
ATOM   2447 2HG  MET A 167     -11.877  13.525 -15.852  1.00 84.72           H
ATOM   2448  SD  MET A 167     -14.255  13.302 -15.873  1.00 84.72           S
ATOM   2449  CE  MET A 167     -15.313  13.547 -14.457  1.00 84.72           C
ATOM   2450 1HE  MET A 167     -15.113  12.773 -13.716  1.00 84.72           H
ATOM   2451 2HE  MET A 167     -15.116  14.526 -14.021  1.00 84.72           H
ATOM   2452 3HE  MET A 167     -16.356  13.491 -14.769  1.00 84.72           H
ATOM   2453  HN  MET A 167     -10.327  12.041 -15.506  1.00 84.72           H
ATOM   2454  N   VAL A 168     -10.676   9.973 -13.007  1.00 92.31           N
ATOM   2455  CA  VAL A 168     -10.580   8.816 -12.135  1.00 92.31           C
ATOM   2456  C   VAL A 168      -9.400   9.000 -11.179  1.00 92.31           C
ATOM   2457  O   VAL A 168      -9.514   8.722  -9.986  1.00 92.31           O
ATOM   2458  HA  VAL A 168     -11.499   8.766 -11.551  1.00 92.31           H
ATOM   2459  CB  VAL A 168     -10.479   7.538 -12.970  1.00 92.31           C
ATOM   2460  HB  VAL A 168      -9.671   7.671 -13.690  1.00 92.31           H
ATOM   2461  CG1 VAL A 168     -10.132   6.334 -12.091  1.00 92.31           C
ATOM   2462 1HG1 VAL A 168      -9.175   6.507 -11.600  1.00 92.31           H
ATOM   2463 2HG1 VAL A 168     -10.909   6.199 -11.338  1.00 92.31           H
ATOM   2464 3HG1 VAL A 168     -10.067   5.439 -12.710  1.00 92.31           H
ATOM   2465  CG2 VAL A 168     -11.770   7.291 -13.753  1.00 92.31           C
ATOM   2466 1HG2 VAL A 168     -12.603   7.189 -13.058  1.00 92.31           H
ATOM   2467 2HG2 VAL A 168     -11.956   8.132 -14.422  1.00 92.31           H
ATOM   2468 3HG2 VAL A 168     -11.671   6.377 -14.339  1.00 92.31           H
ATOM   2469  HN  VAL A 168     -10.577   9.777 -13.983  1.00 92.31           H
ATOM   2470  N   CYS A 169      -8.294   9.467 -11.738  1.00 93.90           N
ATOM   2471  CA  CYS A 169      -7.089   9.678 -10.953  1.00 93.90           C
ATOM   2472  C   CYS A 169      -7.412  10.671  -9.835  1.00 93.90           C
ATOM   2473  O   CYS A 169      -7.069  10.441  -8.677  1.00 93.90           O
ATOM   2474  HA  CYS A 169      -6.811   8.708 -10.540  1.00 93.90           H
ATOM   2475  CB  CYS A 169      -5.924  10.155 -11.822  1.00 93.90           C
ATOM   2476 1HB  CYS A 169      -6.247  10.978 -12.459  1.00 93.90           H
ATOM   2477 2HB  CYS A 169      -5.121  10.537 -11.191  1.00 93.90           H
ATOM   2478  SG  CYS A 169      -5.305   8.774 -12.852  1.00 93.90           S
ATOM   2479  HG  CYS A 169      -6.272   8.836 -13.762  1.00 93.90           H
ATOM   2480  HN  CYS A 169      -8.212   9.700 -12.707  1.00 93.90           H
ATOM   2481  N   PHE A 170      -8.068  11.755 -10.222  1.00 93.42           N
ATOM   2482  CA  PHE A 170      -8.411  12.801  -9.273  1.00 93.42           C
ATOM   2483  C   PHE A 170      -9.293  12.252  -8.149  1.00 93.42           C
ATOM   2484  O   PHE A 170      -9.053  12.531  -6.975  1.00 93.42           O
ATOM   2485  HA  PHE A 170      -7.478  13.174  -8.851  1.00 93.42           H
ATOM   2486  CB  PHE A 170      -9.193  13.866 -10.044  1.00 93.42           C
ATOM   2487 1HB  PHE A 170      -8.583  14.219 -10.875  1.00 93.42           H
ATOM   2488 2HB  PHE A 170     -10.083  13.408 -10.475  1.00 93.42           H
ATOM   2489  CG  PHE A 170      -9.615  15.066  -9.194  1.00 93.42           C
ATOM   2490  CD1 PHE A 170     -10.897  15.168  -8.751  1.00 93.42           C
ATOM   2491  HD1 PHE A 170     -11.623  14.395  -9.001  1.00 93.42           H
ATOM   2492  CD2 PHE A 170      -8.708  16.030  -8.881  1.00 93.42           C
ATOM   2493  HD2 PHE A 170      -7.681  15.948  -9.236  1.00 93.42           H
ATOM   2494  CE1 PHE A 170     -11.288  16.282  -7.961  1.00 93.42           C
ATOM   2495  HE1 PHE A 170     -12.316  16.364  -7.606  1.00 93.42           H
ATOM   2496  CE2 PHE A 170      -9.100  17.144  -8.091  1.00 93.42           C
ATOM   2497  HE2 PHE A 170      -8.373  17.916  -7.841  1.00 93.42           H
ATOM   2498  CZ  PHE A 170     -10.382  17.246  -7.648  1.00 93.42           C
ATOM   2499  HZ  PHE A 170     -10.682  18.101  -7.042  1.00 93.42           H
ATOM   2500  HN  PHE A 170      -8.363  11.925 -11.162  1.00 93.42           H
ATOM   2501  N   THR A 171     -10.295  11.482  -8.547  1.00 92.96           N
ATOM   2502  CA  THR A 171     -11.227  10.912  -7.590  1.00 92.96           C
ATOM   2503  C   THR A 171     -10.486  10.023  -6.589  1.00 92.96           C
ATOM   2504  O   THR A 171     -10.813  10.010  -5.403  1.00 92.96           O
ATOM   2505  HA  THR A 171     -11.677  11.726  -7.022  1.00 92.96           H
ATOM   2506  CB  THR A 171     -12.314  10.172  -8.372  1.00 92.96           C
ATOM   2507  HB  THR A 171     -11.907   9.287  -8.862  1.00 92.96           H
ATOM   2508  OG1 THR A 171     -12.853  11.164  -9.241  1.00 92.96           O
ATOM   2509  HG1 THR A 171     -12.373  11.147 -10.118  1.00 92.96           H
ATOM   2510  CG2 THR A 171     -13.497   9.767  -7.490  1.00 92.96           C
ATOM   2511 1HG2 THR A 171     -13.946  10.658  -7.053  1.00 92.96           H
ATOM   2512 2HG2 THR A 171     -13.148   9.108  -6.694  1.00 92.96           H
ATOM   2513 3HG2 THR A 171     -14.239   9.245  -8.094  1.00 92.96           H
ATOM   2514  HN  THR A 171     -10.473  11.248  -9.503  1.00 92.96           H
ATOM   2515  N   ILE A 172      -9.502   9.300  -7.103  1.00 93.83           N
ATOM   2516  CA  ILE A 172      -8.731   8.388  -6.275  1.00 93.83           C
ATOM   2517  C   ILE A 172      -7.992   9.185  -5.198  1.00 93.83           C
ATOM   2518  O   ILE A 172      -8.010   8.815  -4.025  1.00 93.83           O
ATOM   2519  HA  ILE A 172      -9.436   7.717  -5.786  1.00 93.83           H
ATOM   2520  CB  ILE A 172      -7.811   7.525  -7.142  1.00 93.83           C
ATOM   2521  HB  ILE A 172      -7.337   8.169  -7.882  1.00 93.83           H
ATOM   2522  CG1 ILE A 172      -8.611   6.469  -7.907  1.00 93.83           C
ATOM   2523 1HG1 ILE A 172      -8.984   5.716  -7.213  1.00 93.83           H
ATOM   2524 2HG1 ILE A 172      -9.481   6.933  -8.372  1.00 93.83           H
ATOM   2525  CG2 ILE A 172      -6.694   6.902  -6.303  1.00 93.83           C
ATOM   2526 1HG2 ILE A 172      -6.101   7.692  -5.843  1.00 93.83           H
ATOM   2527 2HG2 ILE A 172      -7.130   6.275  -5.525  1.00 93.83           H
ATOM   2528 3HG2 ILE A 172      -6.055   6.294  -6.943  1.00 93.83           H
ATOM   2529  CD1 ILE A 172      -7.749   5.799  -8.979  1.00 93.83           C
ATOM   2530 1HD1 ILE A 172      -7.398   6.552  -9.686  1.00 93.83           H
ATOM   2531 2HD1 ILE A 172      -6.893   5.316  -8.508  1.00 93.83           H
ATOM   2532 3HD1 ILE A 172      -8.342   5.053  -9.508  1.00 93.83           H
ATOM   2533  HN  ILE A 172      -9.229   9.331  -8.065  1.00 93.83           H
ATOM   2534  N   TRP A 173      -7.360  10.264  -5.635  1.00 92.10           N
ATOM   2535  CA  TRP A 173      -6.535  11.061  -4.742  1.00 92.10           C
ATOM   2536  C   TRP A 173      -7.440  11.639  -3.653  1.00 92.10           C
ATOM   2537  O   TRP A 173      -7.085  11.627  -2.475  1.00 92.10           O
ATOM   2538  HA  TRP A 173      -5.791  10.400  -4.297  1.00 92.10           H
ATOM   2539  CB  TRP A 173      -5.770  12.136  -5.516  1.00 92.10           C
ATOM   2540 1HB  TRP A 173      -6.447  12.608  -6.228  1.00 92.10           H
ATOM   2541 2HB  TRP A 173      -5.448  12.911  -4.820  1.00 92.10           H
ATOM   2542  CG  TRP A 173      -4.547  11.609  -6.270  1.00 92.10           C
ATOM   2543  CD1 TRP A 173      -4.371  11.518  -7.596  1.00 92.10           C
ATOM   2544  HD1 TRP A 173      -5.112  11.823  -8.335  1.00 92.10           H
ATOM   2545  CD2 TRP A 173      -3.330  11.100  -5.686  1.00 92.10           C
ATOM   2546  NE1 TRP A 173      -3.135  10.990  -7.907  1.00 92.10           N
ATOM   2547  HE1 TRP A 173      -2.775  10.826  -8.825  1.00 92.10           H
ATOM   2548  CE2 TRP A 173      -2.481  10.728  -6.708  1.00 92.10           C
ATOM   2549  CE3 TRP A 173      -2.958  10.960  -4.337  1.00 92.10           C
ATOM   2550  HE3 TRP A 173      -3.610  11.246  -3.512  1.00 92.10           H
ATOM   2551  CZ2 TRP A 173      -1.207  10.191  -6.490  1.00 92.10           C
ATOM   2552  HZ2 TRP A 173      -0.555   9.905  -7.315  1.00 92.10           H
ATOM   2553  CZ3 TRP A 173      -1.681  10.421  -4.136  1.00 92.10           C
ATOM   2554  HZ3 TRP A 173      -1.343  10.290  -3.108  1.00 92.10           H
ATOM   2555  CH2 TRP A 173      -0.815  10.041  -5.154  1.00 92.10           C
ATOM   2556  HH2 TRP A 173       0.165   9.629  -4.914  1.00 92.10           H
ATOM   2557  HN  TRP A 173      -7.404  10.595  -6.578  1.00 92.10           H
ATOM   2558  N   VAL A 174      -8.592  12.131  -4.084  1.00 95.38           N
ATOM   2559  CA  VAL A 174      -9.534  12.746  -3.165  1.00 95.38           C
ATOM   2560  C   VAL A 174      -9.987  11.709  -2.135  1.00 95.38           C
ATOM   2561  O   VAL A 174     -10.043  11.999  -0.941  1.00 95.38           O
ATOM   2562  HA  VAL A 174      -9.011  13.550  -2.647  1.00 95.38           H
ATOM   2563  CB  VAL A 174     -10.698  13.363  -3.944  1.00 95.38           C
ATOM   2564  HB  VAL A 174     -11.113  12.592  -4.593  1.00 95.38           H
ATOM   2565  CG1 VAL A 174     -11.807  13.827  -2.997  1.00 95.38           C
ATOM   2566 1HG1 VAL A 174     -12.179  12.975  -2.428  1.00 95.38           H
ATOM   2567 2HG1 VAL A 174     -11.409  14.575  -2.311  1.00 95.38           H
ATOM   2568 3HG1 VAL A 174     -12.621  14.261  -3.576  1.00 95.38           H
ATOM   2569  CG2 VAL A 174     -10.216  14.514  -4.830  1.00 95.38           C
ATOM   2570 1HG2 VAL A 174      -9.764  15.286  -4.208  1.00 95.38           H
ATOM   2571 2HG2 VAL A 174      -9.479  14.141  -5.540  1.00 95.38           H
ATOM   2572 3HG2 VAL A 174     -11.063  14.934  -5.372  1.00 95.38           H
ATOM   2573  HN  VAL A 174      -8.884  12.114  -5.040  1.00 95.38           H
ATOM   2574  N   LEU A 175     -10.299  10.523  -2.635  1.00 90.01           N
ATOM   2575  CA  LEU A 175     -10.817   9.465  -1.785  1.00 90.01           C
ATOM   2576  C   LEU A 175      -9.753   9.076  -0.756  1.00 90.01           C
ATOM   2577  O   LEU A 175     -10.050   8.942   0.430  1.00 90.01           O
ATOM   2578  HA  LEU A 175     -11.680   9.866  -1.254  1.00 90.01           H
ATOM   2579  CB  LEU A 175     -11.312   8.290  -2.631  1.00 90.01           C
ATOM   2580 1HB  LEU A 175     -12.075   8.659  -3.317  1.00 90.01           H
ATOM   2581 2HB  LEU A 175     -10.482   7.932  -3.241  1.00 90.01           H
ATOM   2582  CG  LEU A 175     -11.890   7.103  -1.859  1.00 90.01           C
ATOM   2583  HG  LEU A 175     -11.144   6.768  -1.138  1.00 90.01           H
ATOM   2584  CD1 LEU A 175     -13.131   7.518  -1.065  1.00 90.01           C
ATOM   2585 1HD1 LEU A 175     -12.863   8.300  -0.355  1.00 90.01           H
ATOM   2586 2HD1 LEU A 175     -13.892   7.893  -1.749  1.00 90.01           H
ATOM   2587 3HD1 LEU A 175     -13.522   6.655  -0.525  1.00 90.01           H
ATOM   2588  CD2 LEU A 175     -12.175   5.927  -2.794  1.00 90.01           C
ATOM   2589 1HD2 LEU A 175     -12.894   6.232  -3.554  1.00 90.01           H
ATOM   2590 2HD2 LEU A 175     -11.249   5.613  -3.276  1.00 90.01           H
ATOM   2591 3HD2 LEU A 175     -12.585   5.096  -2.219  1.00 90.01           H
ATOM   2592  HN  LEU A 175     -10.203  10.280  -3.601  1.00 90.01           H
ATOM   2593  N   ALA A 176      -8.535   8.905  -1.248  1.00 94.97           N
ATOM   2594  CA  ALA A 176      -7.444   8.447  -0.404  1.00 94.97           C
ATOM   2595  C   ALA A 176      -7.193   9.476   0.700  1.00 94.97           C
ATOM   2596  O   ALA A 176      -6.906   9.111   1.839  1.00 94.97           O
ATOM   2597  HA  ALA A 176      -7.750   7.505   0.051  1.00 94.97           H
ATOM   2598  CB  ALA A 176      -6.202   8.200  -1.264  1.00 94.97           C
ATOM   2599 1HB  ALA A 176      -6.425   7.440  -2.013  1.00 94.97           H
ATOM   2600 2HB  ALA A 176      -5.913   9.126  -1.760  1.00 94.97           H
ATOM   2601 3HB  ALA A 176      -5.385   7.856  -0.630  1.00 94.97           H
ATOM   2602  HN  ALA A 176      -8.288   9.073  -2.203  1.00 94.97           H
ATOM   2603  N   ALA A 177      -7.311  10.741   0.324  1.00 95.05           N
ATOM   2604  CA  ALA A 177      -7.070  11.825   1.261  1.00 95.05           C
ATOM   2605  C   ALA A 177      -8.084  11.742   2.403  1.00 95.05           C
ATOM   2606  O   ALA A 177      -7.719  11.862   3.572  1.00 95.05           O
ATOM   2607  HA  ALA A 177      -6.067  11.696   1.666  1.00 95.05           H
ATOM   2608  CB  ALA A 177      -7.135  13.163   0.521  1.00 95.05           C
ATOM   2609 1HB  ALA A 177      -6.376  13.183  -0.261  1.00 95.05           H
ATOM   2610 2HB  ALA A 177      -8.121  13.283   0.073  1.00 95.05           H
ATOM   2611 3HB  ALA A 177      -6.954  13.976   1.224  1.00 95.05           H
ATOM   2612  HN  ALA A 177      -7.566  11.029  -0.599  1.00 95.05           H
ATOM   2613  N   ALA A 178      -9.337  11.536   2.026  1.00 95.11           N
ATOM   2614  CA  ALA A 178     -10.415  11.495   3.000  1.00 95.11           C
ATOM   2615  C   ALA A 178     -10.186  10.324   3.958  1.00 95.11           C
ATOM   2616  O   ALA A 178     -10.500  10.417   5.143  1.00 95.11           O
ATOM   2617  HA  ALA A 178     -10.387  12.426   3.565  1.00 95.11           H
ATOM   2618  CB  ALA A 178     -11.757  11.399   2.273  1.00 95.11           C
ATOM   2619 1HB  ALA A 178     -11.884  12.268   1.628  1.00 95.11           H
ATOM   2620 2HB  ALA A 178     -11.779  10.492   1.668  1.00 95.11           H
ATOM   2621 3HB  ALA A 178     -12.565  11.368   3.004  1.00 95.11           H
ATOM   2622  HN  ALA A 178      -9.620  11.400   1.077  1.00 95.11           H
ATOM   2623  N   LEU A 179      -9.639   9.249   3.408  1.00 92.08           N
ATOM   2624  CA  LEU A 179      -9.422   8.040   4.184  1.00 92.08           C
ATOM   2625  C   LEU A 179      -8.254   8.261   5.148  1.00 92.08           C
ATOM   2626  O   LEU A 179      -7.965   7.407   5.985  1.00 92.08           O
ATOM   2627  HA  LEU A 179     -10.324   7.861   4.770  1.00 92.08           H
ATOM   2628  CB  LEU A 179      -9.236   6.836   3.259  1.00 92.08           C
ATOM   2629 1HB  LEU A 179      -8.439   7.066   2.551  1.00 92.08           H
ATOM   2630 2HB  LEU A 179      -8.896   5.992   3.858  1.00 92.08           H
ATOM   2631  CG  LEU A 179     -10.472   6.400   2.469  1.00 92.08           C
ATOM   2632  HG  LEU A 179     -10.871   7.272   1.951  1.00 92.08           H
ATOM   2633  CD1 LEU A 179     -10.103   5.368   1.401  1.00 92.08           C
ATOM   2634 1HD1 LEU A 179      -9.382   5.803   0.709  1.00 92.08           H
ATOM   2635 2HD1 LEU A 179      -9.666   4.491   1.878  1.00 92.08           H
ATOM   2636 3HD1 LEU A 179     -11.000   5.076   0.854  1.00 92.08           H
ATOM   2637  CD2 LEU A 179     -11.569   5.889   3.406  1.00 92.08           C
ATOM   2638 1HD2 LEU A 179     -11.195   5.035   3.970  1.00 92.08           H
ATOM   2639 2HD2 LEU A 179     -11.857   6.683   4.095  1.00 92.08           H
ATOM   2640 3HD2 LEU A 179     -12.435   5.586   2.818  1.00 92.08           H
ATOM   2641  HN  LEU A 179      -9.348   9.197   2.453  1.00 92.08           H
ATOM   2642  N   CYS A 180      -7.615   9.412   4.999  1.00 91.21           N
ATOM   2643  CA  CYS A 180      -6.444   9.727   5.800  1.00 91.21           C
ATOM   2644  C   CYS A 180      -6.893  10.565   6.998  1.00 91.21           C
ATOM   2645  O   CYS A 180      -6.085  10.901   7.863  1.00 91.21           O
ATOM   2646  HA  CYS A 180      -6.024   8.776   6.128  1.00 91.21           H
ATOM   2647  CB  CYS A 180      -5.370  10.440   4.975  1.00 91.21           C
ATOM   2648 1HB  CYS A 180      -5.774  11.361   4.555  1.00 91.21           H
ATOM   2649 2HB  CYS A 180      -4.535  10.721   5.617  1.00 91.21           H
ATOM   2650  SG  CYS A 180      -4.784   9.345   3.631  1.00 91.21           S
ATOM   2651  HG  CYS A 180      -5.742   9.662   2.765  1.00 91.21           H
ATOM   2652  HN  CYS A 180      -7.884  10.121   4.347  1.00 91.21           H
ATOM   2653  N   ILE A 181      -8.180  10.879   7.011  1.00 90.84           N
ATOM   2654  CA  ILE A 181      -8.728  11.751   8.037  1.00 90.84           C
ATOM   2655  C   ILE A 181      -8.408  11.172   9.416  1.00 90.84           C
ATOM   2656  O   ILE A 181      -7.934  11.886  10.298  1.00 90.84           O
ATOM   2657  HA  ILE A 181      -8.231  12.717   7.944  1.00 90.84           H
ATOM   2658  CB  ILE A 181     -10.221  11.986   7.799  1.00 90.84           C
ATOM   2659  HB  ILE A 181     -10.694  11.021   7.622  1.00 90.84           H
ATOM   2660  CG1 ILE A 181     -10.450  12.838   6.549  1.00 90.84           C
ATOM   2661 1HG1 ILE A 181     -10.063  13.844   6.715  1.00 90.84           H
ATOM   2662 2HG1 ILE A 181      -9.895  12.417   5.711  1.00 90.84           H
ATOM   2663  CG2 ILE A 181     -10.884  12.594   9.037  1.00 90.84           C
ATOM   2664 1HG2 ILE A 181     -10.767  11.915   9.882  1.00 90.84           H
ATOM   2665 2HG2 ILE A 181     -10.412  13.549   9.270  1.00 90.84           H
ATOM   2666 3HG2 ILE A 181     -11.945  12.750   8.841  1.00 90.84           H
ATOM   2667  CD1 ILE A 181     -11.938  12.910   6.200  1.00 90.84           C
ATOM   2668 1HD1 ILE A 181     -12.315  11.905   6.011  1.00 90.84           H
ATOM   2669 2HD1 ILE A 181     -12.485  13.354   7.031  1.00 90.84           H
ATOM   2670 3HD1 ILE A 181     -12.072  13.522   5.308  1.00 90.84           H
ATOM   2671  HN  ILE A 181      -8.843  10.549   6.339  1.00 90.84           H
ATOM   2672  N   PRO A 182      -8.660   9.873   9.627  1.00 92.54           N
ATOM   2673  CA  PRO A 182      -8.423   9.262  10.937  1.00 92.54           C
ATOM   2674  C   PRO A 182      -7.012   9.512  11.444  1.00 92.54           C
ATOM   2675  O   PRO A 182      -6.818   9.839  12.614  1.00 92.54           O
ATOM   2676  HA  PRO A 182      -9.078   9.711  11.684  1.00 92.54           H
ATOM   2677  CB  PRO A 182      -8.684   7.774  10.695  1.00 92.54           C
ATOM   2678 1HB  PRO A 182      -7.769   7.244  10.429  1.00 92.54           H
ATOM   2679 2HB  PRO A 182      -9.086   7.287  11.583  1.00 92.54           H
ATOM   2680  CG  PRO A 182      -9.688   7.773   9.549  1.00 92.54           C
ATOM   2681 1HG  PRO A 182      -9.709   6.815   9.029  1.00 92.54           H
ATOM   2682 2HG  PRO A 182     -10.704   7.953   9.901  1.00 92.54           H
ATOM   2683  CD  PRO A 182      -9.186   8.896   8.657  1.00 92.54           C
ATOM   2684 1HD  PRO A 182      -8.409   8.554   7.973  1.00 92.54           H
ATOM   2685 2HD  PRO A 182      -9.984   9.314   8.043  1.00 92.54           H
ATOM   2686  N   GLU A 183      -6.056   9.350  10.541  1.00 89.49           N
ATOM   2687  CA  GLU A 183      -4.655   9.478  10.904  1.00 89.49           C
ATOM   2688  C   GLU A 183      -4.352  10.909  11.356  1.00 89.49           C
ATOM   2689  O   GLU A 183      -3.595  11.117  12.302  1.00 89.49           O
ATOM   2690  HA  GLU A 183      -4.507   8.789  11.735  1.00 89.49           H
ATOM   2691  CB  GLU A 183      -3.748   9.066   9.743  1.00 89.49           C
ATOM   2692 1HB  GLU A 183      -4.176   9.412   8.802  1.00 89.49           H
ATOM   2693 2HB  GLU A 183      -2.737   9.435   9.918  1.00 89.49           H
ATOM   2694  CG  GLU A 183      -3.640   7.543   9.645  1.00 89.49           C
ATOM   2695 1HG  GLU A 183      -2.900   7.275   8.891  1.00 89.49           H
ATOM   2696 2HG  GLU A 183      -3.290   7.138  10.594  1.00 89.49           H
ATOM   2697  CD  GLU A 183      -4.990   6.920   9.286  1.00 89.49           C
ATOM   2698  OE1 GLU A 183      -5.166   5.724   9.603  1.00 89.49           O
ATOM   2699  OE2 GLU A 183      -5.817   7.654   8.702  1.00 89.49           O
ATOM   2700  HN  GLU A 183      -6.225   9.136   9.579  1.00 89.49           H
ATOM   2701  N   ILE A 184      -4.959  11.857  10.657  1.00 90.97           N
ATOM   2702  CA  ILE A 184      -4.715  13.262  10.933  1.00 90.97           C
ATOM   2703  C   ILE A 184      -5.145  13.577  12.367  1.00 90.97           C
ATOM   2704  O   ILE A 184      -4.479  14.340  13.065  1.00 90.97           O
ATOM   2705  HA  ILE A 184      -3.642  13.430  10.850  1.00 90.97           H
ATOM   2706  CB  ILE A 184      -5.394  14.141   9.880  1.00 90.97           C
ATOM   2707  HB  ILE A 184      -6.441  13.845   9.812  1.00 90.97           H
ATOM   2708  CG1 ILE A 184      -4.772  13.922   8.500  1.00 90.97           C
ATOM   2709 1HG1 ILE A 184      -3.764  14.337   8.481  1.00 90.97           H
ATOM   2710 2HG1 ILE A 184      -4.681  12.854   8.303  1.00 90.97           H
ATOM   2711  CG2 ILE A 184      -5.367  15.613  10.295  1.00 90.97           C
ATOM   2712 1HG2 ILE A 184      -5.892  15.734  11.242  1.00 90.97           H
ATOM   2713 2HG2 ILE A 184      -4.333  15.940  10.408  1.00 90.97           H
ATOM   2714 3HG2 ILE A 184      -5.856  16.216   9.529  1.00 90.97           H
ATOM   2715  CD1 ILE A 184      -5.619  14.577   7.407  1.00 90.97           C
ATOM   2716 1HD1 ILE A 184      -6.619  14.143   7.413  1.00 90.97           H
ATOM   2717 2HD1 ILE A 184      -5.688  15.649   7.594  1.00 90.97           H
ATOM   2718 3HD1 ILE A 184      -5.154  14.407   6.436  1.00 90.97           H
ATOM   2719  HN  ILE A 184      -5.605  11.678   9.915  1.00 90.97           H
ATOM   2720  N   LEU A 185      -6.256  12.974  12.764  1.00 91.15           N
ATOM   2721  CA  LEU A 185      -6.899  13.337  14.016  1.00 91.15           C
ATOM   2722  C   LEU A 185      -6.133  12.705  15.180  1.00 91.15           C
ATOM   2723  O   LEU A 185      -5.778  13.388  16.139  1.00 91.15           O
ATOM   2724  HA  LEU A 185      -6.839  14.421  14.111  1.00 91.15           H
ATOM   2725  CB  LEU A 185      -8.383  12.967  13.983  1.00 91.15           C
ATOM   2726 1HB  LEU A 185      -8.468  11.911  13.725  1.00 91.15           H
ATOM   2727 2HB  LEU A 185      -8.788  13.083  14.988  1.00 91.15           H
ATOM   2728  CG  LEU A 185      -9.254  13.771  13.016  1.00 91.15           C
ATOM   2729  HG  LEU A 185      -8.863  13.632  12.008  1.00 91.15           H
ATOM   2730  CD1 LEU A 185     -10.694  13.257  13.018  1.00 91.15           C
ATOM   2731 1HD1 LEU A 185     -10.707  12.211  12.711  1.00 91.15           H
ATOM   2732 2HD1 LEU A 185     -11.111  13.346  14.021  1.00 91.15           H
ATOM   2733 3HD1 LEU A 185     -11.292  13.846  12.322  1.00 91.15           H
ATOM   2734  CD2 LEU A 185      -9.179  15.268  13.326  1.00 91.15           C
ATOM   2735 1HD2 LEU A 185      -9.530  15.446  14.343  1.00 91.15           H
ATOM   2736 2HD2 LEU A 185      -8.148  15.607  13.233  1.00 91.15           H
ATOM   2737 3HD2 LEU A 185      -9.807  15.816  12.624  1.00 91.15           H
ATOM   2738  HN  LEU A 185      -6.715  12.251  12.248  1.00 91.15           H
ATOM   2739  N   TYR A 186      -5.900  11.406  15.057  1.00 91.34           N
ATOM   2740  CA  TYR A 186      -5.602  10.586  16.219  1.00 91.34           C
ATOM   2741  C   TYR A 186      -4.124  10.191  16.247  1.00 91.34           C
ATOM   2742  O   TYR A 186      -3.679   9.507  17.167  1.00 91.34           O
ATOM   2743  HA  TYR A 186      -5.832  11.170  17.110  1.00 91.34           H
ATOM   2744  CB  TYR A 186      -6.452   9.323  16.072  1.00 91.34           C
ATOM   2745 1HB  TYR A 186      -6.131   8.782  15.182  1.00 91.34           H
ATOM   2746 2HB  TYR A 186      -6.267   8.671  16.926  1.00 91.34           H
ATOM   2747  CG  TYR A 186      -7.955   9.592  15.972  1.00 91.34           C
ATOM   2748  CD1 TYR A 186      -8.581  10.372  16.923  1.00 91.34           C
ATOM   2749  HD1 TYR A 186      -8.005  10.796  17.745  1.00 91.34           H
ATOM   2750  CD2 TYR A 186      -8.685   9.055  14.931  1.00 91.34           C
ATOM   2751  HD2 TYR A 186      -8.190   8.439  14.180  1.00 91.34           H
ATOM   2752  CE1 TYR A 186      -9.996  10.625  16.829  1.00 91.34           C
ATOM   2753  HE1 TYR A 186     -10.502  11.240  17.573  1.00 91.34           H
ATOM   2754  CE2 TYR A 186     -10.099   9.308  14.837  1.00 91.34           C
ATOM   2755  HE2 TYR A 186     -10.687   8.890  14.020  1.00 91.34           H
ATOM   2756  CZ  TYR A 186     -10.685  10.081  15.791  1.00 91.34           C
ATOM   2757  OH  TYR A 186     -12.020  10.321  15.702  1.00 91.34           O
ATOM   2758  HH  TYR A 186     -12.406   9.822  14.925  1.00 91.34           H
ATOM   2759  HN  TYR A 186      -5.912  10.916  14.185  1.00 91.34           H
ATOM   2760  N   SER A 187      -3.405  10.640  15.229  1.00 92.62           N
ATOM   2761  CA  SER A 187      -1.956  10.531  15.231  1.00 92.62           C
ATOM   2762  C   SER A 187      -1.360  11.493  16.261  1.00 92.62           C
ATOM   2763  O   SER A 187      -1.593  12.699  16.196  1.00 92.62           O
ATOM   2764  HA  SER A 187      -1.745   9.498  15.505  1.00 92.62           H
ATOM   2765  CB  SER A 187      -1.381  10.817  13.842  1.00 92.62           C
ATOM   2766 1HB  SER A 187      -1.670  11.820  13.530  1.00 92.62           H
ATOM   2767 2HB  SER A 187      -0.292  10.801  13.891  1.00 92.62           H
ATOM   2768  OG  SER A 187      -1.827   9.872  12.874  1.00 92.62           O
ATOM   2769  HG  SER A 187      -2.357  10.334  12.163  1.00 92.62           H
ATOM   2770  HN  SER A 187      -3.796  11.070  14.415  1.00 92.62           H
ATOM   2771  N   GLN A 188      -0.603  10.923  17.187  1.00 85.72           N
ATOM   2772  CA  GLN A 188       0.124  11.725  18.156  1.00 85.72           C
ATOM   2773  C   GLN A 188       1.387  10.991  18.612  1.00 85.72           C
ATOM   2774  O   GLN A 188       1.572   9.815  18.300  1.00 85.72           O
ATOM   2775  HA  GLN A 188       0.398  12.639  17.629  1.00 85.72           H
ATOM   2776  CB  GLN A 188      -0.764  12.081  19.350  1.00 85.72           C
ATOM   2777 1HB  GLN A 188      -0.227  12.754  20.019  1.00 85.72           H
ATOM   2778 2HB  GLN A 188      -1.649  12.615  19.003  1.00 85.72           H
ATOM   2779  CG  GLN A 188      -1.186  10.824  20.113  1.00 85.72           C
ATOM   2780 1HG  GLN A 188      -1.641  10.112  19.425  1.00 85.72           H
ATOM   2781 2HG  GLN A 188      -0.307  10.340  20.538  1.00 85.72           H
ATOM   2782  CD  GLN A 188      -2.175  11.167  21.229  1.00 85.72           C
ATOM   2783  OE1 GLN A 188      -2.773  12.230  21.259  1.00 85.72           O
ATOM   2784  NE2 GLN A 188      -2.314  10.210  22.142  1.00 85.72           N
ATOM   2785 1HE2 GLN A 188      -1.793   9.360  22.059  1.00 85.72           H
ATOM   2786 2HE2 GLN A 188      -2.938  10.340  22.912  1.00 85.72           H
ATOM   2787  HN  GLN A 188      -0.483   9.935  17.281  1.00 85.72           H
ATOM   2788  N   ILE A 189       2.223  11.714  19.342  1.00 90.23           N
ATOM   2789  CA  ILE A 189       3.386  11.109  19.968  1.00 90.23           C
ATOM   2790  C   ILE A 189       2.990  10.549  21.335  1.00 90.23           C
ATOM   2791  O   ILE A 189       2.388  11.250  22.146  1.00 90.23           O
ATOM   2792  HA  ILE A 189       3.704  10.281  19.334  1.00 90.23           H
ATOM   2793  CB  ILE A 189       4.545  12.107  20.024  1.00 90.23           C
ATOM   2794  HB  ILE A 189       4.212  12.986  20.576  1.00 90.23           H
ATOM   2795  CG1 ILE A 189       4.932  12.576  18.620  1.00 90.23           C
ATOM   2796 1HG1 ILE A 189       5.333  11.738  18.050  1.00 90.23           H
ATOM   2797 2HG1 ILE A 189       4.045  12.926  18.091  1.00 90.23           H
ATOM   2798  CG2 ILE A 189       5.737  11.521  20.782  1.00 90.23           C
ATOM   2799 1HG2 ILE A 189       5.436  11.278  21.801  1.00 90.23           H
ATOM   2800 2HG2 ILE A 189       6.079  10.616  20.278  1.00 90.23           H
ATOM   2801 3HG2 ILE A 189       6.546  12.251  20.807  1.00 90.23           H
ATOM   2802  CD1 ILE A 189       5.970  13.699  18.684  1.00 90.23           C
ATOM   2803 1HD1 ILE A 189       5.556  14.545  19.234  1.00 90.23           H
ATOM   2804 2HD1 ILE A 189       6.864  13.338  19.192  1.00 90.23           H
ATOM   2805 3HD1 ILE A 189       6.228  14.014  17.673  1.00 90.23           H
ATOM   2806  HN  ILE A 189       2.116  12.695  19.507  1.00 90.23           H
ATOM   2807  N   LYS A 190       3.345   9.290  21.549  1.00 85.42           N
ATOM   2808  CA  LYS A 190       3.148   8.667  22.846  1.00 85.42           C
ATOM   2809  C   LYS A 190       4.505   8.261  23.425  1.00 85.42           C
ATOM   2810  O   LYS A 190       5.396   7.839  22.689  1.00 85.42           O
ATOM   2811  HA  LYS A 190       2.702   9.414  23.503  1.00 85.42           H
ATOM   2812  CB  LYS A 190       2.154   7.509  22.739  1.00 85.42           C
ATOM   2813 1HB  LYS A 190       1.217   7.867  22.311  1.00 85.42           H
ATOM   2814 2HB  LYS A 190       2.545   6.751  22.060  1.00 85.42           H
ATOM   2815  CG  LYS A 190       1.888   6.884  24.110  1.00 85.42           C
ATOM   2816 1HG  LYS A 190       2.829   6.558  24.553  1.00 85.42           H
ATOM   2817 2HG  LYS A 190       1.464   7.634  24.779  1.00 85.42           H
ATOM   2818  CD  LYS A 190       0.932   5.696  23.995  1.00 85.42           C
ATOM   2819 1HD  LYS A 190      -0.054   6.046  23.692  1.00 85.42           H
ATOM   2820 2HD  LYS A 190       1.282   5.016  23.218  1.00 85.42           H
ATOM   2821  CE  LYS A 190       0.827   4.946  25.325  1.00 85.42           C
ATOM   2822 1HE  LYS A 190       1.815   4.852  25.776  1.00 85.42           H
ATOM   2823 2HE  LYS A 190       0.212   5.516  26.023  1.00 85.42           H
ATOM   2824  NZ  LYS A 190       0.240   3.604  25.119  1.00 85.42           N
ATOM   2825 1HZ  LYS A 190      -0.671   3.562  25.562  1.00 85.42           H
ATOM   2826 2HZ  LYS A 190       0.141   3.427  24.125  1.00 85.42           H
ATOM   2827 3HZ  LYS A 190       0.847   2.903  25.528  1.00 85.42           H
ATOM   2828  HN  LYS A 190       3.760   8.701  20.856  1.00 85.42           H
ATOM   2829  N   GLU A 191       4.619   8.402  24.737  1.00 75.93           N
ATOM   2830  CA  GLU A 191       5.809   7.949  25.437  1.00 75.93           C
ATOM   2831  C   GLU A 191       5.576   6.561  26.037  1.00 75.93           C
ATOM   2832  O   GLU A 191       4.626   6.358  26.791  1.00 75.93           O
ATOM   2833  HA  GLU A 191       6.590   7.898  24.678  1.00 75.93           H
ATOM   2834  CB  GLU A 191       6.224   8.951  26.517  1.00 75.93           C
ATOM   2835 1HB  GLU A 191       6.246   9.956  26.097  1.00 75.93           H
ATOM   2836 2HB  GLU A 191       5.562   8.858  27.378  1.00 75.93           H
ATOM   2837  CG  GLU A 191       7.636   8.655  27.026  1.00 75.93           C
ATOM   2838 1HG  GLU A 191       7.650   7.690  27.533  1.00 75.93           H
ATOM   2839 2HG  GLU A 191       8.322   8.580  26.182  1.00 75.93           H
ATOM   2840  CD  GLU A 191       8.115   9.748  27.983  1.00 75.93           C
ATOM   2841  OE1 GLU A 191       9.269   9.631  28.447  1.00 75.93           O
ATOM   2842  OE2 GLU A 191       7.314  10.676  28.230  1.00 75.93           O
ATOM   2843  HN  GLU A 191       3.919   8.816  25.318  1.00 75.93           H
ATOM   2844  N   GLU A 192       6.461   5.641  25.680  1.00 76.63           N
ATOM   2845  CA  GLU A 192       6.355   4.274  26.162  1.00 76.63           C
ATOM   2846  C   GLU A 192       7.708   3.790  26.687  1.00 76.63           C
ATOM   2847  O   GLU A 192       8.671   3.689  25.929  1.00 76.63           O
ATOM   2848  HA  GLU A 192       5.632   4.310  26.977  1.00 76.63           H
ATOM   2849  CB  GLU A 192       5.828   3.346  25.065  1.00 76.63           C
ATOM   2850 1HB  GLU A 192       4.854   3.698  24.723  1.00 76.63           H
ATOM   2851 2HB  GLU A 192       6.564   3.268  24.265  1.00 76.63           H
ATOM   2852  CG  GLU A 192       5.621   1.928  25.600  1.00 76.63           C
ATOM   2853 1HG  GLU A 192       5.356   1.261  24.780  1.00 76.63           H
ATOM   2854 2HG  GLU A 192       6.554   1.556  26.025  1.00 76.63           H
ATOM   2855  CD  GLU A 192       4.523   1.898  26.665  1.00 76.63           C
ATOM   2856  OE1 GLU A 192       4.603   1.007  27.538  1.00 76.63           O
ATOM   2857  OE2 GLU A 192       3.628   2.766  26.581  1.00 76.63           O
ATOM   2858  HN  GLU A 192       7.237   5.817  25.074  1.00 76.63           H
ATOM   2859  N   SER A 193       7.737   3.504  27.980  1.00 75.48           N
ATOM   2860  CA  SER A 193       8.939   2.979  28.603  1.00 75.48           C
ATOM   2861  C   SER A 193      10.114   3.927  28.356  1.00 75.48           C
ATOM   2862  O   SER A 193      11.244   3.482  28.157  1.00 75.48           O
ATOM   2863  HA  SER A 193       8.711   2.922  29.668  1.00 75.48           H
ATOM   2864  CB  SER A 193       9.266   1.580  28.077  1.00 75.48           C
ATOM   2865 1HB  SER A 193       9.475   1.634  27.009  1.00 75.48           H
ATOM   2866 2HB  SER A 193      10.172   1.213  28.561  1.00 75.48           H
ATOM   2867  OG  SER A 193       8.201   0.661  28.306  1.00 75.48           O
ATOM   2868  HG  SER A 193       8.393  -0.207  27.847  1.00 75.48           H
ATOM   2869  HN  SER A 193       6.959   3.626  28.597  1.00 75.48           H
ATOM   2870  N   GLY A 194       9.808   5.216  28.377  1.00 82.87           N
ATOM   2871  CA  GLY A 194      10.835   6.232  28.226  1.00 82.87           C
ATOM   2872  C   GLY A 194      11.230   6.400  26.758  1.00 82.87           C
ATOM   2873  O   GLY A 194      12.185   7.109  26.445  1.00 82.87           O
ATOM   2874 1HA  GLY A 194      10.473   7.182  28.620  1.00 82.87           H
ATOM   2875 2HA  GLY A 194      11.712   5.957  28.813  1.00 82.87           H
ATOM   2876  HN  GLY A 194       8.879   5.568  28.493  1.00 82.87           H
ATOM   2877  N   ILE A 195      10.476   5.734  25.896  1.00 81.06           N
ATOM   2878  CA  ILE A 195      10.706   5.837  24.465  1.00 81.06           C
ATOM   2879  C   ILE A 195       9.522   6.554  23.812  1.00 81.06           C
ATOM   2880  O   ILE A 195       8.372   6.161  24.004  1.00 81.06           O
ATOM   2881  HA  ILE A 195      11.599   6.445  24.320  1.00 81.06           H
ATOM   2882  CB  ILE A 195      10.995   4.458  23.868  1.00 81.06           C
ATOM   2883  HB  ILE A 195      10.144   3.811  24.076  1.00 81.06           H
ATOM   2884  CG1 ILE A 195      12.220   3.822  24.527  1.00 81.06           C
ATOM   2885 1HG1 ILE A 195      13.097   4.443  24.350  1.00 81.06           H
ATOM   2886 2HG1 ILE A 195      12.074   3.777  25.607  1.00 81.06           H
ATOM   2887  CG2 ILE A 195      11.140   4.539  22.347  1.00 81.06           C
ATOM   2888 1HG2 ILE A 195      10.215   4.920  21.913  1.00 81.06           H
ATOM   2889 2HG2 ILE A 195      11.962   5.208  22.095  1.00 81.06           H
ATOM   2890 3HG2 ILE A 195      11.345   3.545  21.948  1.00 81.06           H
ATOM   2891  CD1 ILE A 195      12.466   2.414  23.982  1.00 81.06           C
ATOM   2892 1HD1 ILE A 195      11.596   1.788  24.183  1.00 81.06           H
ATOM   2893 2HD1 ILE A 195      12.636   2.465  22.906  1.00 81.06           H
ATOM   2894 3HD1 ILE A 195      13.342   1.984  24.468  1.00 81.06           H
ATOM   2895  HN  ILE A 195       9.720   5.135  26.160  1.00 81.06           H
ATOM   2896  N   ALA A 196       9.843   7.592  23.054  1.00 91.55           N
ATOM   2897  CA  ALA A 196       8.833   8.301  22.288  1.00 91.55           C
ATOM   2898  C   ALA A 196       8.492   7.495  21.033  1.00 91.55           C
ATOM   2899  O   ALA A 196       9.383   7.101  20.283  1.00 91.55           O
ATOM   2900  HA  ALA A 196       7.942   8.383  22.910  1.00 91.55           H
ATOM   2901  CB  ALA A 196       9.336   9.708  21.959  1.00 91.55           C
ATOM   2902 1HB  ALA A 196       9.535  10.248  22.884  1.00 91.55           H
ATOM   2903 2HB  ALA A 196      10.253   9.638  21.374  1.00 91.55           H
ATOM   2904 3HB  ALA A 196       8.577  10.239  21.384  1.00 91.55           H
ATOM   2905  HN  ALA A 196      10.773   7.948  22.960  1.00 91.55           H
ATOM   2906  N   ILE A 197       7.199   7.274  20.844  1.00 87.35           N
ATOM   2907  CA  ILE A 197       6.725   6.570  19.664  1.00 87.35           C
ATOM   2908  C   ILE A 197       5.645   7.407  18.976  1.00 87.35           C
ATOM   2909  O   ILE A 197       4.848   8.067  19.642  1.00 87.35           O
ATOM   2910  HA  ILE A 197       7.570   6.470  18.982  1.00 87.35           H
ATOM   2911  CB  ILE A 197       6.268   5.157  20.031  1.00 87.35           C
ATOM   2912  HB  ILE A 197       5.892   4.675  19.128  1.00 87.35           H
ATOM   2913  CG1 ILE A 197       5.115   5.197  21.035  1.00 87.35           C
ATOM   2914 1HG1 ILE A 197       5.477   5.565  21.995  1.00 87.35           H
ATOM   2915 2HG1 ILE A 197       4.353   5.897  20.692  1.00 87.35           H
ATOM   2916  CG2 ILE A 197       7.441   4.316  20.538  1.00 87.35           C
ATOM   2917 1HG2 ILE A 197       8.202   4.246  19.760  1.00 87.35           H
ATOM   2918 2HG2 ILE A 197       7.869   4.785  21.423  1.00 87.35           H
ATOM   2919 3HG2 ILE A 197       7.088   3.316  20.791  1.00 87.35           H
ATOM   2920  CD1 ILE A 197       4.496   3.809  21.215  1.00 87.35           C
ATOM   2921 1HD1 ILE A 197       4.114   3.455  20.258  1.00 87.35           H
ATOM   2922 2HD1 ILE A 197       5.255   3.118  21.582  1.00 87.35           H
ATOM   2923 3HD1 ILE A 197       3.679   3.866  21.935  1.00 87.35           H
ATOM   2924  HN  ILE A 197       6.483   7.566  21.478  1.00 87.35           H
ATOM   2925  N   CYS A 198       5.652   7.353  17.652  1.00 92.56           N
ATOM   2926  CA  CYS A 198       4.565   7.922  16.874  1.00 92.56           C
ATOM   2927  C   CYS A 198       3.529   6.825  16.622  1.00 92.56           C
ATOM   2928  O   CYS A 198       3.809   5.849  15.927  1.00 92.56           O
ATOM   2929  HA  CYS A 198       4.139   8.726  17.473  1.00 92.56           H
ATOM   2930  CB  CYS A 198       5.069   8.542  15.569  1.00 92.56           C
ATOM   2931 1HB  CYS A 198       5.644   9.442  15.783  1.00 92.56           H
ATOM   2932 2HB  CYS A 198       5.739   7.848  15.062  1.00 92.56           H
ATOM   2933  SG  CYS A 198       3.653   8.949  14.483  1.00 92.56           S
ATOM   2934  HN  CYS A 198       6.382   6.930  17.114  1.00 92.56           H
ATOM   2935  N   THR A 199       2.354   7.021  17.201  1.00 90.67           N
ATOM   2936  CA  THR A 199       1.280   6.051  17.063  1.00 90.67           C
ATOM   2937  C   THR A 199      -0.074   6.761  16.992  1.00 90.67           C
ATOM   2938  O   THR A 199      -0.176   7.944  17.312  1.00 90.67           O
ATOM   2939  HA  THR A 199       1.414   5.523  16.119  1.00 90.67           H
ATOM   2940  CB  THR A 199       1.387   5.060  18.223  1.00 90.67           C
ATOM   2941  HB  THR A 199       2.417   4.733  18.363  1.00 90.67           H
ATOM   2942  OG1 THR A 199       0.456   4.034  17.890  1.00 90.67           O
ATOM   2943  HG1 THR A 199       0.632   3.219  18.442  1.00 90.67           H
ATOM   2944  CG2 THR A 199       0.852   5.635  19.536  1.00 90.67           C
ATOM   2945 1HG2 THR A 199      -0.199   5.899  19.416  1.00 90.67           H
ATOM   2946 2HG2 THR A 199       1.422   6.525  19.802  1.00 90.67           H
ATOM   2947 3HG2 THR A 199       0.951   4.891  20.326  1.00 90.67           H
ATOM   2948  HN  THR A 199       2.130   7.823  17.755  1.00 90.67           H
ATOM   2949  N   MET A 200      -1.079   6.008  16.572  1.00 89.17           N
ATOM   2950  CA  MET A 200      -2.455   6.457  16.701  1.00 89.17           C
ATOM   2951  C   MET A 200      -3.003   6.154  18.097  1.00 89.17           C
ATOM   2952  O   MET A 200      -2.796   5.062  18.625  1.00 89.17           O
ATOM   2953  HA  MET A 200      -2.429   7.534  16.540  1.00 89.17           H
ATOM   2954  CB  MET A 200      -3.321   5.758  15.650  1.00 89.17           C
ATOM   2955 1HB  MET A 200      -3.203   4.678  15.737  1.00 89.17           H
ATOM   2956 2HB  MET A 200      -4.372   5.980  15.834  1.00 89.17           H
ATOM   2957  CG  MET A 200      -2.938   6.207  14.238  1.00 89.17           C
ATOM   2958 1HG  MET A 200      -2.953   7.295  14.177  1.00 89.17           H
ATOM   2959 2HG  MET A 200      -1.921   5.889  14.010  1.00 89.17           H
ATOM   2960  SD  MET A 200      -4.075   5.514  13.049  1.00 89.17           S
ATOM   2961  CE  MET A 200      -5.558   6.410  13.478  1.00 89.17           C
ATOM   2962 1HE  MET A 200      -5.820   6.202  14.515  1.00 89.17           H
ATOM   2963 2HE  MET A 200      -5.385   7.479  13.355  1.00 89.17           H
ATOM   2964 3HE  MET A 200      -6.373   6.097  12.827  1.00 89.17           H
ATOM   2965  HN  MET A 200      -0.966   5.108  16.151  1.00 89.17           H
ATOM   2966  N   VAL A 201      -3.690   7.139  18.655  1.00 91.62           N
ATOM   2967  CA  VAL A 201      -4.371   6.951  19.925  1.00 91.62           C
ATOM   2968  C   VAL A 201      -5.855   7.285  19.757  1.00 91.62           C
ATOM   2969  O   VAL A 201      -6.205   8.403  19.382  1.00 91.62           O
ATOM   2970  HA  VAL A 201      -4.277   5.899  20.196  1.00 91.62           H
ATOM   2971  CB  VAL A 201      -3.690   7.784  21.012  1.00 91.62           C
ATOM   2972  HB  VAL A 201      -3.794   8.835  20.743  1.00 91.62           H
ATOM   2973  CG1 VAL A 201      -4.369   7.577  22.368  1.00 91.62           C
ATOM   2974 1HG1 VAL A 201      -5.415   7.878  22.300  1.00 91.62           H
ATOM   2975 2HG1 VAL A 201      -4.311   6.525  22.646  1.00 91.62           H
ATOM   2976 3HG1 VAL A 201      -3.865   8.181  23.122  1.00 91.62           H
ATOM   2977  CG2 VAL A 201      -2.196   7.465  21.093  1.00 91.62           C
ATOM   2978 1HG2 VAL A 201      -2.063   6.408  21.327  1.00 91.62           H
ATOM   2979 2HG2 VAL A 201      -1.725   7.687  20.135  1.00 91.62           H
ATOM   2980 3HG2 VAL A 201      -1.737   8.071  21.874  1.00 91.62           H
ATOM   2981  HN  VAL A 201      -3.786   8.051  18.255  1.00 91.62           H
ATOM   2982  N   TYR A 202      -6.688   6.295  20.044  1.00 91.58           N
ATOM   2983  CA  TYR A 202      -8.119   6.439  19.844  1.00 91.58           C
ATOM   2984  C   TYR A 202      -8.807   6.911  21.127  1.00 91.58           C
ATOM   2985  O   TYR A 202      -8.406   6.531  22.226  1.00 91.58           O
ATOM   2986  HA  TYR A 202      -8.277   7.182  19.062  1.00 91.58           H
ATOM   2987  CB  TYR A 202      -8.638   5.046  19.484  1.00 91.58           C
ATOM   2988 1HB  TYR A 202      -8.399   4.359  20.296  1.00 91.58           H
ATOM   2989 2HB  TYR A 202      -9.725   5.082  19.407  1.00 91.58           H
ATOM   2990  CG  TYR A 202      -8.067   4.487  18.179  1.00 91.58           C
ATOM   2991  CD1 TYR A 202      -8.668   4.795  16.975  1.00 91.58           C
ATOM   2992  HD1 TYR A 202      -9.549   5.437  16.955  1.00 91.58           H
ATOM   2993  CD2 TYR A 202      -6.952   3.675  18.205  1.00 91.58           C
ATOM   2994  HD2 TYR A 202      -6.477   3.432  19.156  1.00 91.58           H
ATOM   2995  CE1 TYR A 202      -8.131   4.270  15.747  1.00 91.58           C
ATOM   2996  HE1 TYR A 202      -8.596   4.505  14.790  1.00 91.58           H
ATOM   2997  CE2 TYR A 202      -6.415   3.149  16.977  1.00 91.58           C
ATOM   2998  HE2 TYR A 202      -5.534   2.507  16.984  1.00 91.58           H
ATOM   2999  CZ  TYR A 202      -7.031   3.473  15.808  1.00 91.58           C
ATOM   3000  OH  TYR A 202      -6.523   2.976  14.648  1.00 91.58           O
ATOM   3001  HH  TYR A 202      -7.051   3.318  13.871  1.00 91.58           H
ATOM   3002  HN  TYR A 202      -6.399   5.408  20.405  1.00 91.58           H
ATOM   3003  N   PRO A 203      -9.851   7.744  21.012  1.00 85.90           N
ATOM   3004  CA  PRO A 203     -10.516   8.288  22.198  1.00 85.90           C
ATOM   3005  C   PRO A 203     -11.273   7.223  22.974  1.00 85.90           C
ATOM   3006  O   PRO A 203     -11.783   6.269  22.390  1.00 85.90           O
ATOM   3007  HA  PRO A 203      -9.777   8.678  22.898  1.00 85.90           H
ATOM   3008  CB  PRO A 203     -11.456   9.353  21.629  1.00 85.90           C
ATOM   3009 1HB  PRO A 203     -12.366   9.442  22.222  1.00 85.90           H
ATOM   3010 2HB  PRO A 203     -10.987  10.337  21.617  1.00 85.90           H
ATOM   3011  CG  PRO A 203     -11.748   8.864  20.239  1.00 85.90           C
ATOM   3012 1HG  PRO A 203     -12.568   8.146  20.239  1.00 85.90           H
ATOM   3013 2HG  PRO A 203     -12.044   9.685  19.587  1.00 85.90           H
ATOM   3014  CD  PRO A 203     -10.473   8.229  19.767  1.00 85.90           C
ATOM   3015 1HD  PRO A 203     -10.665   7.414  19.069  1.00 85.90           H
ATOM   3016 2HD  PRO A 203      -9.834   8.946  19.251  1.00 85.90           H
ATOM   3017  N   SER A 204     -11.327   7.417  24.284  1.00 77.17           N
ATOM   3018  CA  SER A 204     -11.652   6.328  25.189  1.00 77.17           C
ATOM   3019  C   SER A 204     -13.065   5.814  24.903  1.00 77.17           C
ATOM   3020  O   SER A 204     -13.322   4.615  24.991  1.00 77.17           O
ATOM   3021  HA  SER A 204     -10.914   5.553  24.985  1.00 77.17           H
ATOM   3022  CB  SER A 204     -11.534   6.771  26.649  1.00 77.17           C
ATOM   3023 1HB  SER A 204     -11.911   5.982  27.299  1.00 77.17           H
ATOM   3024 2HB  SER A 204     -10.484   6.916  26.900  1.00 77.17           H
ATOM   3025  OG  SER A 204     -12.253   7.976  26.901  1.00 77.17           O
ATOM   3026  HG  SER A 204     -13.227   7.778  27.004  1.00 77.17           H
ATOM   3027  HN  SER A 204     -11.153   8.297  24.727  1.00 77.17           H
ATOM   3028  N   ASP A 205     -13.942   6.748  24.566  1.00 71.68           N
ATOM   3029  CA  ASP A 205     -15.371   6.496  24.646  1.00 71.68           C
ATOM   3030  C   ASP A 205     -15.745   5.386  23.661  1.00 71.68           C
ATOM   3031  O   ASP A 205     -16.477   4.461  24.011  1.00 71.68           O
ATOM   3032  HA  ASP A 205     -15.554   6.212  25.682  1.00 71.68           H
ATOM   3033  CB  ASP A 205     -16.173   7.745  24.277  1.00 71.68           C
ATOM   3034 1HB  ASP A 205     -15.868   8.099  23.292  1.00 71.68           H
ATOM   3035 2HB  ASP A 205     -17.232   7.496  24.212  1.00 71.68           H
ATOM   3036  CG  ASP A 205     -15.966   8.855  25.310  1.00 71.68           C
ATOM   3037  OD1 ASP A 205     -15.427   8.531  26.390  1.00 71.68           O
ATOM   3038  OD2 ASP A 205     -16.351  10.002  24.995  1.00 71.68           O
ATOM   3039  HN  ASP A 205     -13.692   7.661  24.243  1.00 71.68           H
ATOM   3040  N   GLU A 206     -15.225   5.514  22.449  1.00 74.82           N
ATOM   3041  CA  GLU A 206     -15.541   4.566  21.395  1.00 74.82           C
ATOM   3042  C   GLU A 206     -14.256   4.013  20.776  1.00 74.82           C
ATOM   3043  O   GLU A 206     -14.235   3.649  19.601  1.00 74.82           O
ATOM   3044  HA  GLU A 206     -16.091   3.762  21.884  1.00 74.82           H
ATOM   3045  CB  GLU A 206     -16.431   5.207  20.329  1.00 74.82           C
ATOM   3046 1HB  GLU A 206     -15.976   6.133  19.979  1.00 74.82           H
ATOM   3047 2HB  GLU A 206     -16.621   4.491  19.529  1.00 74.82           H
ATOM   3048  CG  GLU A 206     -17.798   5.579  20.908  1.00 74.82           C
ATOM   3049 1HG  GLU A 206     -17.994   4.982  21.799  1.00 74.82           H
ATOM   3050 2HG  GLU A 206     -17.794   6.624  21.218  1.00 74.82           H
ATOM   3051  CD  GLU A 206     -18.909   5.351  19.880  1.00 74.82           C
ATOM   3052  OE1 GLU A 206     -19.901   4.689  20.254  1.00 74.82           O
ATOM   3053  OE2 GLU A 206     -18.741   5.844  18.744  1.00 74.82           O
ATOM   3054  HN  GLU A 206     -14.600   6.248  22.184  1.00 74.82           H
ATOM   3055  N   SER A 207     -13.215   3.967  21.594  1.00 86.99           N
ATOM   3056  CA  SER A 207     -11.889   3.634  21.100  1.00 86.99           C
ATOM   3057  C   SER A 207     -11.939   2.328  20.305  1.00 86.99           C
ATOM   3058  O   SER A 207     -11.390   2.244  19.208  1.00 86.99           O
ATOM   3059  HA  SER A 207     -11.605   4.465  20.454  1.00 86.99           H
ATOM   3060  CB  SER A 207     -10.886   3.518  22.250  1.00 86.99           C
ATOM   3061 1HB  SER A 207      -9.931   3.164  21.863  1.00 86.99           H
ATOM   3062 2HB  SER A 207     -10.710   4.504  22.679  1.00 86.99           H
ATOM   3063  OG  SER A 207     -11.343   2.632  23.269  1.00 86.99           O
ATOM   3064  HG  SER A 207     -10.787   2.743  24.093  1.00 86.99           H
ATOM   3065  HN  SER A 207     -13.266   4.152  22.575  1.00 86.99           H
ATOM   3066  N   THR A 208     -12.603   1.342  20.890  1.00 86.99           N
ATOM   3067  CA  THR A 208     -12.629   0.010  20.310  1.00 86.99           C
ATOM   3068  C   THR A 208     -13.326   0.036  18.948  1.00 86.99           C
ATOM   3069  O   THR A 208     -12.831  -0.544  17.983  1.00 86.99           O
ATOM   3070  HA  THR A 208     -11.601  -0.310  20.137  1.00 86.99           H
ATOM   3071  CB  THR A 208     -13.295  -0.931  21.316  1.00 86.99           C
ATOM   3072  HB  THR A 208     -14.362  -0.723  21.395  1.00 86.99           H
ATOM   3073  OG1 THR A 208     -12.542  -0.750  22.512  1.00 86.99           O
ATOM   3074  HG1 THR A 208     -11.582  -0.979  22.350  1.00 86.99           H
ATOM   3075  CG2 THR A 208     -13.088  -2.406  20.964  1.00 86.99           C
ATOM   3076 1HG2 THR A 208     -12.021  -2.629  20.951  1.00 86.99           H
ATOM   3077 2HG2 THR A 208     -13.514  -2.608  19.982  1.00 86.99           H
ATOM   3078 3HG2 THR A 208     -13.581  -3.030  21.710  1.00 86.99           H
ATOM   3079  HN  THR A 208     -13.114   1.441  21.744  1.00 86.99           H
ATOM   3080  N   LYS A 209     -14.464   0.714  18.914  1.00 82.72           N
ATOM   3081  CA  LYS A 209     -15.259   0.780  17.700  1.00 82.72           C
ATOM   3082  C   LYS A 209     -14.435   1.438  16.591  1.00 82.72           C
ATOM   3083  O   LYS A 209     -14.412   0.956  15.460  1.00 82.72           O
ATOM   3084  HA  LYS A 209     -15.485  -0.243  17.400  1.00 82.72           H
ATOM   3085  CB  LYS A 209     -16.593   1.477  17.971  1.00 82.72           C
ATOM   3086 1HB  LYS A 209     -16.414   2.448  18.434  1.00 82.72           H
ATOM   3087 2HB  LYS A 209     -17.108   1.665  17.028  1.00 82.72           H
ATOM   3088  CG  LYS A 209     -17.481   0.627  18.882  1.00 82.72           C
ATOM   3089 1HG  LYS A 209     -17.579  -0.376  18.467  1.00 82.72           H
ATOM   3090 2HG  LYS A 209     -17.010   0.523  19.860  1.00 82.72           H
ATOM   3091  CD  LYS A 209     -18.866   1.257  19.041  1.00 82.72           C
ATOM   3092 1HD  LYS A 209     -18.764   2.326  19.230  1.00 82.72           H
ATOM   3093 2HD  LYS A 209     -19.427   1.150  18.112  1.00 82.72           H
ATOM   3094  CE  LYS A 209     -19.638   0.602  20.188  1.00 82.72           C
ATOM   3095 1HE  LYS A 209     -19.982  -0.387  19.884  1.00 82.72           H
ATOM   3096 2HE  LYS A 209     -18.979   0.461  21.044  1.00 82.72           H
ATOM   3097  NZ  LYS A 209     -20.796   1.437  20.578  1.00 82.72           N
ATOM   3098 1HZ  LYS A 209     -21.260   1.020  21.377  1.00 82.72           H
ATOM   3099 2HZ  LYS A 209     -20.474   2.368  20.821  1.00 82.72           H
ATOM   3100 3HZ  LYS A 209     -21.446   1.497  19.802  1.00 82.72           H
ATOM   3101  HN  LYS A 209     -14.842   1.210  19.695  1.00 82.72           H
ATOM   3102  N   LEU A 210     -13.779   2.531  16.954  1.00 89.24           N
ATOM   3103  CA  LEU A 210     -13.079   3.344  15.975  1.00 89.24           C
ATOM   3104  C   LEU A 210     -11.943   2.527  15.357  1.00 89.24           C
ATOM   3105  O   LEU A 210     -11.799   2.480  14.137  1.00 89.24           O
ATOM   3106  HA  LEU A 210     -13.792   3.593  15.188  1.00 89.24           H
ATOM   3107  CB  LEU A 210     -12.619   4.661  16.602  1.00 89.24           C
ATOM   3108 1HB  LEU A 210     -13.472   5.120  17.103  1.00 89.24           H
ATOM   3109 2HB  LEU A 210     -11.881   4.436  17.372  1.00 89.24           H
ATOM   3110  CG  LEU A 210     -12.015   5.688  15.642  1.00 89.24           C
ATOM   3111  HG  LEU A 210     -11.173   5.222  15.129  1.00 89.24           H
ATOM   3112  CD1 LEU A 210     -13.027   6.096  14.569  1.00 89.24           C
ATOM   3113 1HD1 LEU A 210     -13.327   5.217  13.999  1.00 89.24           H
ATOM   3114 2HD1 LEU A 210     -13.903   6.536  15.045  1.00 89.24           H
ATOM   3115 3HD1 LEU A 210     -12.572   6.826  13.900  1.00 89.24           H
ATOM   3116  CD2 LEU A 210     -11.468   6.896  16.403  1.00 89.24           C
ATOM   3117 1HD2 LEU A 210     -12.276   7.371  16.960  1.00 89.24           H
ATOM   3118 2HD2 LEU A 210     -10.693   6.568  17.096  1.00 89.24           H
ATOM   3119 3HD2 LEU A 210     -11.044   7.610  15.696  1.00 89.24           H
ATOM   3120  HN  LEU A 210     -13.720   2.860  17.897  1.00 89.24           H
ATOM   3121  N   LYS A 211     -11.164   1.904  16.229  1.00 93.74           N
ATOM   3122  CA  LYS A 211     -10.043   1.093  15.785  1.00 93.74           C
ATOM   3123  C   LYS A 211     -10.551   0.003  14.839  1.00 93.74           C
ATOM   3124  O   LYS A 211     -10.004  -0.186  13.754  1.00 93.74           O
ATOM   3125  HA  LYS A 211      -9.368   1.744  15.230  1.00 93.74           H
ATOM   3126  CB  LYS A 211      -9.264   0.551  16.986  1.00 93.74           C
ATOM   3127 1HB  LYS A 211      -8.887   1.380  17.584  1.00 93.74           H
ATOM   3128 2HB  LYS A 211      -9.932  -0.026  17.626  1.00 93.74           H
ATOM   3129  CG  LYS A 211      -8.098  -0.329  16.532  1.00 93.74           C
ATOM   3130 1HG  LYS A 211      -8.481  -1.258  16.110  1.00 93.74           H
ATOM   3131 2HG  LYS A 211      -7.544   0.176  15.740  1.00 93.74           H
ATOM   3132  CD  LYS A 211      -7.160  -0.642  17.699  1.00 93.74           C
ATOM   3133 1HD  LYS A 211      -6.807   0.288  18.146  1.00 93.74           H
ATOM   3134 2HD  LYS A 211      -7.705  -1.181  18.474  1.00 93.74           H
ATOM   3135  CE  LYS A 211      -5.965  -1.476  17.234  1.00 93.74           C
ATOM   3136 1HE  LYS A 211      -6.306  -2.455  16.898  1.00 93.74           H
ATOM   3137 2HE  LYS A 211      -5.488  -0.995  16.380  1.00 93.74           H
ATOM   3138  NZ  LYS A 211      -4.985  -1.635  18.332  1.00 93.74           N
ATOM   3139 1HZ  LYS A 211      -4.278  -2.308  18.059  1.00 93.74           H
ATOM   3140 2HZ  LYS A 211      -4.545  -0.742  18.524  1.00 93.74           H
ATOM   3141 3HZ  LYS A 211      -5.461  -1.963  19.165  1.00 93.74           H
ATOM   3142  HN  LYS A 211     -11.288   1.946  17.221  1.00 93.74           H
ATOM   3143  N   SER A 212     -11.591  -0.686  15.286  1.00 91.22           N
ATOM   3144  CA  SER A 212     -12.135  -1.797  14.524  1.00 91.22           C
ATOM   3145  C   SER A 212     -12.579  -1.316  13.141  1.00 91.22           C
ATOM   3146  O   SER A 212     -12.320  -1.977  12.137  1.00 91.22           O
ATOM   3147  HA  SER A 212     -11.319  -2.514  14.435  1.00 91.22           H
ATOM   3148  CB  SER A 212     -13.307  -2.448  15.261  1.00 91.22           C
ATOM   3149 1HB  SER A 212     -12.991  -2.735  16.263  1.00 91.22           H
ATOM   3150 2HB  SER A 212     -14.112  -1.722  15.376  1.00 91.22           H
ATOM   3151  OG  SER A 212     -13.800  -3.595  14.573  1.00 91.22           O
ATOM   3152  HG  SER A 212     -13.057  -4.246  14.418  1.00 91.22           H
ATOM   3153  HN  SER A 212     -12.059  -0.496  16.149  1.00 91.22           H
ATOM   3154  N   ALA A 213     -13.241  -0.168  13.133  1.00 94.33           N
ATOM   3155  CA  ALA A 213     -13.760   0.389  11.896  1.00 94.33           C
ATOM   3156  C   ALA A 213     -12.593   0.730  10.966  1.00 94.33           C
ATOM   3157  O   ALA A 213     -12.629   0.414   9.778  1.00 94.33           O
ATOM   3158  HA  ALA A 213     -14.379  -0.374  11.423  1.00 94.33           H
ATOM   3159  CB  ALA A 213     -14.631   1.606  12.209  1.00 94.33           C
ATOM   3160 1HB  ALA A 213     -15.461   1.304  12.848  1.00 94.33           H
ATOM   3161 2HB  ALA A 213     -14.033   2.359  12.723  1.00 94.33           H
ATOM   3162 3HB  ALA A 213     -15.020   2.024  11.280  1.00 94.33           H
ATOM   3163  HN  ALA A 213     -13.423   0.378  13.951  1.00 94.33           H
ATOM   3164  N   VAL A 214     -11.587   1.371  11.543  1.00 92.70           N
ATOM   3165  CA  VAL A 214     -10.444   1.821  10.768  1.00 92.70           C
ATOM   3166  C   VAL A 214      -9.769   0.613  10.114  1.00 92.70           C
ATOM   3167  O   VAL A 214      -9.422   0.654   8.935  1.00 92.70           O
ATOM   3168  HA  VAL A 214     -10.817   2.480   9.984  1.00 92.70           H
ATOM   3169  CB  VAL A 214      -9.494   2.628  11.655  1.00 92.70           C
ATOM   3170  HB  VAL A 214      -9.307   2.049  12.559  1.00 92.70           H
ATOM   3171  CG1 VAL A 214      -8.152   2.857  10.957  1.00 92.70           C
ATOM   3172 1HG1 VAL A 214      -7.690   1.895  10.735  1.00 92.70           H
ATOM   3173 2HG1 VAL A 214      -8.314   3.405  10.029  1.00 92.70           H
ATOM   3174 3HG1 VAL A 214      -7.497   3.433  11.610  1.00 92.70           H
ATOM   3175  CG2 VAL A 214     -10.130   3.957  12.071  1.00 92.70           C
ATOM   3176 1HG2 VAL A 214     -10.360   4.543  11.182  1.00 92.70           H
ATOM   3177 2HG2 VAL A 214     -11.047   3.763  12.626  1.00 92.70           H
ATOM   3178 3HG2 VAL A 214      -9.434   4.511  12.701  1.00 92.70           H
ATOM   3179  HN  VAL A 214     -11.545   1.582  12.520  1.00 92.70           H
ATOM   3180  N   LEU A 215      -9.602  -0.433  10.909  1.00 92.23           N
ATOM   3181  CA  LEU A 215      -8.894  -1.617  10.451  1.00 92.23           C
ATOM   3182  C   LEU A 215      -9.729  -2.321   9.379  1.00 92.23           C
ATOM   3183  O   LEU A 215      -9.199  -2.744   8.353  1.00 92.23           O
ATOM   3184  HA  LEU A 215      -7.961  -1.284   9.997  1.00 92.23           H
ATOM   3185  CB  LEU A 215      -8.528  -2.515  11.634  1.00 92.23           C
ATOM   3186 1HB  LEU A 215      -9.427  -2.686  12.226  1.00 92.23           H
ATOM   3187 2HB  LEU A 215      -8.212  -3.483  11.246  1.00 92.23           H
ATOM   3188  CG  LEU A 215      -7.432  -1.987  12.563  1.00 92.23           C
ATOM   3189  HG  LEU A 215      -7.777  -1.049  12.998  1.00 92.23           H
ATOM   3190  CD1 LEU A 215      -7.180  -2.956  13.719  1.00 92.23           C
ATOM   3191 1HD1 LEU A 215      -8.096  -3.081  14.295  1.00 92.23           H
ATOM   3192 2HD1 LEU A 215      -6.866  -3.922  13.322  1.00 92.23           H
ATOM   3193 3HD1 LEU A 215      -6.396  -2.557  14.363  1.00 92.23           H
ATOM   3194  CD2 LEU A 215      -6.153  -1.680  11.782  1.00 92.23           C
ATOM   3195 1HD2 LEU A 215      -5.795  -2.589  11.300  1.00 92.23           H
ATOM   3196 2HD2 LEU A 215      -6.362  -0.925  11.024  1.00 92.23           H
ATOM   3197 3HD2 LEU A 215      -5.391  -1.306  12.466  1.00 92.23           H
ATOM   3198  HN  LEU A 215      -9.940  -0.481  11.850  1.00 92.23           H
ATOM   3199  N   THR A 216     -11.021  -2.426   9.655  1.00 91.72           N
ATOM   3200  CA  THR A 216     -11.928  -3.103   8.744  1.00 91.72           C
ATOM   3201  C   THR A 216     -11.902  -2.432   7.369  1.00 91.72           C
ATOM   3202  O   THR A 216     -11.819  -3.109   6.346  1.00 91.72           O
ATOM   3203  HA  THR A 216     -11.578  -4.126   8.607  1.00 91.72           H
ATOM   3204  CB  THR A 216     -13.317  -3.120   9.385  1.00 91.72           C
ATOM   3205  HB  THR A 216     -13.696  -2.107   9.520  1.00 91.72           H
ATOM   3206  OG1 THR A 216     -13.138  -3.873  10.582  1.00 91.72           O
ATOM   3207  HG1 THR A 216     -13.043  -3.256  11.363  1.00 91.72           H
ATOM   3208  CG2 THR A 216     -14.325  -3.939   8.577  1.00 91.72           C
ATOM   3209 1HG2 THR A 216     -13.978  -4.969   8.501  1.00 91.72           H
ATOM   3210 2HG2 THR A 216     -14.422  -3.513   7.579  1.00 91.72           H
ATOM   3211 3HG2 THR A 216     -15.294  -3.918   9.077  1.00 91.72           H
ATOM   3212  HN  THR A 216     -11.448  -2.058  10.481  1.00 91.72           H
ATOM   3213  N   LEU A 217     -11.975  -1.109   7.390  1.00 88.81           N
ATOM   3214  CA  LEU A 217     -11.977  -0.340   6.157  1.00 88.81           C
ATOM   3215  C   LEU A 217     -10.681  -0.611   5.390  1.00 88.81           C
ATOM   3216  O   LEU A 217     -10.691  -0.717   4.165  1.00 88.81           O
ATOM   3217  HA  LEU A 217     -12.814  -0.691   5.554  1.00 88.81           H
ATOM   3218  CB  LEU A 217     -12.219   1.142   6.450  1.00 88.81           C
ATOM   3219 1HB  LEU A 217     -13.064   1.223   7.133  1.00 88.81           H
ATOM   3220 2HB  LEU A 217     -11.347   1.536   6.973  1.00 88.81           H
ATOM   3221  CG  LEU A 217     -12.494   2.030   5.235  1.00 88.81           C
ATOM   3222  HG  LEU A 217     -11.742   1.813   4.476  1.00 88.81           H
ATOM   3223  CD1 LEU A 217     -13.859   1.712   4.622  1.00 88.81           C
ATOM   3224 1HD1 LEU A 217     -13.882   0.669   4.305  1.00 88.81           H
ATOM   3225 2HD1 LEU A 217     -14.640   1.884   5.364  1.00 88.81           H
ATOM   3226 3HD1 LEU A 217     -14.030   2.357   3.760  1.00 88.81           H
ATOM   3227  CD2 LEU A 217     -12.358   3.510   5.595  1.00 88.81           C
ATOM   3228 1HD2 LEU A 217     -13.072   3.760   6.380  1.00 88.81           H
ATOM   3229 2HD2 LEU A 217     -11.346   3.706   5.950  1.00 88.81           H
ATOM   3230 3HD2 LEU A 217     -12.559   4.119   4.714  1.00 88.81           H
ATOM   3231  HN  LEU A 217     -12.032  -0.565   8.227  1.00 88.81           H
ATOM   3232  N   LYS A 218      -9.596  -0.716   6.144  1.00 86.04           N
ATOM   3233  CA  LYS A 218      -8.287  -0.922   5.547  1.00 86.04           C
ATOM   3234  C   LYS A 218      -8.268  -2.268   4.820  1.00 86.04           C
ATOM   3235  O   LYS A 218      -7.759  -2.369   3.705  1.00 86.04           O
ATOM   3236  HA  LYS A 218      -8.135  -0.131   4.812  1.00 86.04           H
ATOM   3237  CB  LYS A 218      -7.188  -0.776   6.601  1.00 86.04           C
ATOM   3238 1HB  LYS A 218      -7.334   0.149   7.159  1.00 86.04           H
ATOM   3239 2HB  LYS A 218      -7.257  -1.594   7.319  1.00 86.04           H
ATOM   3240  CG  LYS A 218      -5.802  -0.775   5.953  1.00 86.04           C
ATOM   3241 1HG  LYS A 218      -5.660  -1.697   5.390  1.00 86.04           H
ATOM   3242 2HG  LYS A 218      -5.731   0.047   5.241  1.00 86.04           H
ATOM   3243  CD  LYS A 218      -4.703  -0.640   7.009  1.00 86.04           C
ATOM   3244 1HD  LYS A 218      -4.815   0.307   7.536  1.00 86.04           H
ATOM   3245 2HD  LYS A 218      -4.807  -1.432   7.750  1.00 86.04           H
ATOM   3246  CE  LYS A 218      -3.316  -0.711   6.368  1.00 86.04           C
ATOM   3247 1HE  LYS A 218      -3.235  -1.614   5.761  1.00 86.04           H
ATOM   3248 2HE  LYS A 218      -3.174   0.137   5.698  1.00 86.04           H
ATOM   3249  NZ  LYS A 218      -2.263  -0.710   7.408  1.00 86.04           N
ATOM   3250 1HZ  LYS A 218      -1.375  -0.965   6.991  1.00 86.04           H
ATOM   3251 2HZ  LYS A 218      -2.192   0.216   7.816  1.00 86.04           H
ATOM   3252 3HZ  LYS A 218      -2.502  -1.380   8.131  1.00 86.04           H
ATOM   3253  HN  LYS A 218      -9.601  -0.663   7.142  1.00 86.04           H
ATOM   3254  N   VAL A 219      -8.829  -3.269   5.482  1.00 91.04           N
ATOM   3255  CA  VAL A 219      -8.800  -4.624   4.957  1.00 91.04           C
ATOM   3256  C   VAL A 219      -9.683  -4.701   3.710  1.00 91.04           C
ATOM   3257  O   VAL A 219      -9.277  -5.259   2.692  1.00 91.04           O
ATOM   3258  HA  VAL A 219      -7.771  -4.844   4.673  1.00 91.04           H
ATOM   3259  CB  VAL A 219      -9.214  -5.616   6.045  1.00 91.04           C
ATOM   3260  HB  VAL A 219     -10.173  -5.291   6.449  1.00 91.04           H
ATOM   3261  CG1 VAL A 219      -9.400  -7.020   5.465  1.00 91.04           C
ATOM   3262 1HG1 VAL A 219     -10.176  -6.996   4.700  1.00 91.04           H
ATOM   3263 2HG1 VAL A 219      -8.463  -7.357   5.022  1.00 91.04           H
ATOM   3264 3HG1 VAL A 219      -9.694  -7.705   6.260  1.00 91.04           H
ATOM   3265  CG2 VAL A 219      -8.201  -5.627   7.192  1.00 91.04           C
ATOM   3266 1HG2 VAL A 219      -7.222  -5.916   6.809  1.00 91.04           H
ATOM   3267 2HG2 VAL A 219      -8.139  -4.631   7.632  1.00 91.04           H
ATOM   3268 3HG2 VAL A 219      -8.519  -6.341   7.951  1.00 91.04           H
ATOM   3269  HN  VAL A 219      -9.297  -3.167   6.361  1.00 91.04           H
ATOM   3270  N   ILE A 220     -10.874  -4.133   3.830  1.00 91.04           N
ATOM   3271  CA  ILE A 220     -11.863  -4.237   2.771  1.00 91.04           C
ATOM   3272  C   ILE A 220     -11.337  -3.537   1.517  1.00 91.04           C
ATOM   3273  O   ILE A 220     -11.220  -4.155   0.460  1.00 91.04           O
ATOM   3274  HA  ILE A 220     -11.992  -5.296   2.547  1.00 91.04           H
ATOM   3275  CB  ILE A 220     -13.217  -3.707   3.249  1.00 91.04           C
ATOM   3276  HB  ILE A 220     -13.057  -2.738   3.721  1.00 91.04           H
ATOM   3277  CG1 ILE A 220     -13.825  -4.631   4.306  1.00 91.04           C
ATOM   3278 1HG1 ILE A 220     -14.017  -5.611   3.870  1.00 91.04           H
ATOM   3279 2HG1 ILE A 220     -13.113  -4.777   5.119  1.00 91.04           H
ATOM   3280  CG2 ILE A 220     -14.165  -3.484   2.069  1.00 91.04           C
ATOM   3281 1HG2 ILE A 220     -13.728  -2.757   1.384  1.00 91.04           H
ATOM   3282 2HG2 ILE A 220     -14.324  -4.427   1.547  1.00 91.04           H
ATOM   3283 3HG2 ILE A 220     -15.120  -3.107   2.437  1.00 91.04           H
ATOM   3284  CD1 ILE A 220     -15.127  -4.048   4.860  1.00 91.04           C
ATOM   3285 1HD1 ILE A 220     -14.926  -3.079   5.316  1.00 91.04           H
ATOM   3286 2HD1 ILE A 220     -15.844  -3.926   4.048  1.00 91.04           H
ATOM   3287 3HD1 ILE A 220     -15.538  -4.724   5.609  1.00 91.04           H
ATOM   3288  HN  ILE A 220     -11.166  -3.611   4.631  1.00 91.04           H
ATOM   3289  N   LEU A 221     -11.032  -2.257   1.676  1.00 90.09           N
ATOM   3290  CA  LEU A 221     -10.682  -1.425   0.538  1.00 90.09           C
ATOM   3291  C   LEU A 221      -9.235  -1.709   0.130  1.00 90.09           C
ATOM   3292  O   LEU A 221      -8.856  -1.490  -1.020  1.00 90.09           O
ATOM   3293  HA  LEU A 221     -11.335  -1.707  -0.288  1.00 90.09           H
ATOM   3294  CB  LEU A 221     -10.955   0.049   0.847  1.00 90.09           C
ATOM   3295 1HB  LEU A 221     -10.384   0.325   1.734  1.00 90.09           H
ATOM   3296 2HB  LEU A 221     -10.572   0.650   0.023  1.00 90.09           H
ATOM   3297  CG  LEU A 221     -12.420   0.425   1.080  1.00 90.09           C
ATOM   3298  HG  LEU A 221     -12.770  -0.100   1.968  1.00 90.09           H
ATOM   3299  CD1 LEU A 221     -12.564   1.923   1.353  1.00 90.09           C
ATOM   3300 1HD1 LEU A 221     -11.990   2.188   2.241  1.00 90.09           H
ATOM   3301 2HD1 LEU A 221     -12.190   2.487   0.498  1.00 90.09           H
ATOM   3302 3HD1 LEU A 221     -13.615   2.164   1.515  1.00 90.09           H
ATOM   3303  CD2 LEU A 221     -13.295  -0.031  -0.089  1.00 90.09           C
ATOM   3304 1HD2 LEU A 221     -12.952   0.446  -1.008  1.00 90.09           H
ATOM   3305 2HD2 LEU A 221     -13.224  -1.114  -0.195  1.00 90.09           H
ATOM   3306 3HD2 LEU A 221     -14.331   0.249   0.101  1.00 90.09           H
ATOM   3307  HN  LEU A 221     -11.023  -1.790   2.560  1.00 90.09           H
ATOM   3308  N   GLY A 222      -8.466  -2.194   1.094  1.00 88.71           N
ATOM   3309  CA  GLY A 222      -7.030  -2.318   0.914  1.00 88.71           C
ATOM   3310  C   GLY A 222      -6.683  -3.593   0.141  1.00 88.71           C
ATOM   3311  O   GLY A 222      -5.646  -3.661  -0.516  1.00 88.71           O
ATOM   3312 1HA  GLY A 222      -6.650  -1.449   0.378  1.00 88.71           H
ATOM   3313 2HA  GLY A 222      -6.538  -2.333   1.887  1.00 88.71           H
ATOM   3314  HN  GLY A 222      -8.809  -2.497   1.983  1.00 88.71           H
ATOM   3315  N   PHE A 223      -7.570  -4.571   0.247  1.00 83.12           N
ATOM   3316  CA  PHE A 223      -7.295  -5.892  -0.291  1.00 83.12           C
ATOM   3317  C   PHE A 223      -8.524  -6.463  -1.000  1.00 83.12           C
ATOM   3318  O   PHE A 223      -8.514  -6.647  -2.216  1.00 83.12           O
ATOM   3319  HA  PHE A 223      -6.480  -5.787  -1.007  1.00 83.12           H
ATOM   3320  CB  PHE A 223      -6.942  -6.792   0.895  1.00 83.12           C
ATOM   3321 1HB  PHE A 223      -6.163  -6.309   1.486  1.00 83.12           H
ATOM   3322 2HB  PHE A 223      -7.816  -6.889   1.538  1.00 83.12           H
ATOM   3323  CG  PHE A 223      -6.464  -8.190   0.495  1.00 83.12           C
ATOM   3324  CD1 PHE A 223      -7.230  -9.277   0.779  1.00 83.12           C
ATOM   3325  HD1 PHE A 223      -8.184  -9.153   1.291  1.00 83.12           H
ATOM   3326  CD2 PHE A 223      -5.274  -8.345  -0.145  1.00 83.12           C
ATOM   3327  HD2 PHE A 223      -4.660  -7.473  -0.372  1.00 83.12           H
ATOM   3328  CE1 PHE A 223      -6.787 -10.574   0.407  1.00 83.12           C
ATOM   3329  HE1 PHE A 223      -7.401 -11.446   0.635  1.00 83.12           H
ATOM   3330  CE2 PHE A 223      -4.831  -9.642  -0.516  1.00 83.12           C
ATOM   3331  HE2 PHE A 223      -3.877  -9.766  -1.029  1.00 83.12           H
ATOM   3332  CZ  PHE A 223      -5.597 -10.729  -0.232  1.00 83.12           C
ATOM   3333  HZ  PHE A 223      -5.256 -11.725  -0.517  1.00 83.12           H
ATOM   3334  HN  PHE A 223      -8.462  -4.471   0.688  1.00 83.12           H
ATOM   3335  N   PHE A 224      -9.555  -6.726  -0.210  1.00 84.97           N
ATOM   3336  CA  PHE A 224     -10.641  -7.582  -0.657  1.00 84.97           C
ATOM   3337  C   PHE A 224     -11.294  -7.022  -1.922  1.00 84.97           C
ATOM   3338  O   PHE A 224     -11.418  -7.725  -2.924  1.00 84.97           O
ATOM   3339  HA  PHE A 224     -10.213  -8.561  -0.874  1.00 84.97           H
ATOM   3340  CB  PHE A 224     -11.678  -7.613   0.467  1.00 84.97           C
ATOM   3341 1HB  PHE A 224     -11.746  -6.620   0.912  1.00 84.97           H
ATOM   3342 2HB  PHE A 224     -12.655  -7.839   0.041  1.00 84.97           H
ATOM   3343  CG  PHE A 224     -11.371  -8.629   1.569  1.00 84.97           C
ATOM   3344  CD1 PHE A 224     -11.441  -9.961   1.303  1.00 84.97           C
ATOM   3345  HD1 PHE A 224     -11.715 -10.305   0.306  1.00 84.97           H
ATOM   3346  CD2 PHE A 224     -11.029  -8.201   2.813  1.00 84.97           C
ATOM   3347  HD2 PHE A 224     -10.973  -7.133   3.026  1.00 84.97           H
ATOM   3348  CE1 PHE A 224     -11.156 -10.905   2.326  1.00 84.97           C
ATOM   3349  HE1 PHE A 224     -11.212 -11.973   2.113  1.00 84.97           H
ATOM   3350  CE2 PHE A 224     -10.744  -9.144   3.836  1.00 84.97           C
ATOM   3351  HE2 PHE A 224     -10.470  -8.801   4.833  1.00 84.97           H
ATOM   3352  CZ  PHE A 224     -10.814 -10.477   3.570  1.00 84.97           C
ATOM   3353  HZ  PHE A 224     -10.595 -11.201   4.355  1.00 84.97           H
ATOM   3354  HN  PHE A 224      -9.654  -6.367   0.718  1.00 84.97           H
ATOM   3355  N   LEU A 225     -11.695  -5.762  -1.835  1.00 90.01           N
ATOM   3356  CA  LEU A 225     -12.396  -5.122  -2.935  1.00 90.01           C
ATOM   3357  C   LEU A 225     -11.510  -5.150  -4.183  1.00 90.01           C
ATOM   3358  O   LEU A 225     -11.918  -5.657  -5.227  1.00 90.01           O
ATOM   3359  HA  LEU A 225     -13.293  -5.707  -3.136  1.00 90.01           H
ATOM   3360  CB  LEU A 225     -12.851  -3.717  -2.535  1.00 90.01           C
ATOM   3361 1HB  LEU A 225     -13.551  -3.806  -1.705  1.00 90.01           H
ATOM   3362 2HB  LEU A 225     -11.986  -3.168  -2.165  1.00 90.01           H
ATOM   3363  CG  LEU A 225     -13.513  -2.888  -3.637  1.00 90.01           C
ATOM   3364  HG  LEU A 225     -12.890  -2.946  -4.530  1.00 90.01           H
ATOM   3365  CD1 LEU A 225     -14.884  -3.459  -4.005  1.00 90.01           C
ATOM   3366 1HD1 LEU A 225     -14.768  -4.483  -4.361  1.00 90.01           H
ATOM   3367 2HD1 LEU A 225     -15.529  -3.451  -3.126  1.00 90.01           H
ATOM   3368 3HD1 LEU A 225     -15.333  -2.851  -4.790  1.00 90.01           H
ATOM   3369  CD2 LEU A 225     -13.595  -1.413  -3.239  1.00 90.01           C
ATOM   3370 1HD2 LEU A 225     -14.184  -1.315  -2.327  1.00 90.01           H
ATOM   3371 2HD2 LEU A 225     -12.591  -1.027  -3.067  1.00 90.01           H
ATOM   3372 3HD2 LEU A 225     -14.070  -0.846  -4.040  1.00 90.01           H
ATOM   3373  HN  LEU A 225     -11.549  -5.183  -1.033  1.00 90.01           H
ATOM   3374  N   PRO A 226     -10.288  -4.607  -4.099  1.00 90.61           N
ATOM   3375  CA  PRO A 226      -9.377  -4.618  -5.246  1.00 90.61           C
ATOM   3376  C   PRO A 226      -9.188  -6.014  -5.819  1.00 90.61           C
ATOM   3377  O   PRO A 226      -9.242  -6.203  -7.033  1.00 90.61           O
ATOM   3378  HA  PRO A 226      -9.795  -4.030  -6.062  1.00 90.61           H
ATOM   3379  CB  PRO A 226      -8.072  -4.056  -4.678  1.00 90.61           C
ATOM   3380 1HB  PRO A 226      -7.417  -4.849  -4.318  1.00 90.61           H
ATOM   3381 2HB  PRO A 226      -7.514  -3.500  -5.431  1.00 90.61           H
ATOM   3382  CG  PRO A 226      -8.541  -3.153  -3.544  1.00 90.61           C
ATOM   3383 1HG  PRO A 226      -7.744  -2.958  -2.826  1.00 90.61           H
ATOM   3384 2HG  PRO A 226      -8.869  -2.180  -3.910  1.00 90.61           H
ATOM   3385  CD  PRO A 226      -9.683  -3.946  -2.929  1.00 90.61           C
ATOM   3386 1HD  PRO A 226      -9.324  -4.672  -2.199  1.00 90.61           H
ATOM   3387 2HD  PRO A 226     -10.390  -3.300  -2.409  1.00 90.61           H
ATOM   3388  N   PHE A 227      -8.969  -6.963  -4.921  1.00 85.93           N
ATOM   3389  CA  PHE A 227      -8.628  -8.315  -5.328  1.00 85.93           C
ATOM   3390  C   PHE A 227      -9.763  -8.946  -6.138  1.00 85.93           C
ATOM   3391  O   PHE A 227      -9.524  -9.543  -7.187  1.00 85.93           O
ATOM   3392  HA  PHE A 227      -7.734  -8.250  -5.949  1.00 85.93           H
ATOM   3393  CB  PHE A 227      -8.417  -9.128  -4.050  1.00 85.93           C
ATOM   3394 1HB  PHE A 227      -7.643  -8.649  -3.450  1.00 85.93           H
ATOM   3395 2HB  PHE A 227      -9.334  -9.107  -3.462  1.00 85.93           H
ATOM   3396  CG  PHE A 227      -8.021 -10.585  -4.297  1.00 85.93           C
ATOM   3397  CD1 PHE A 227      -8.954 -11.569  -4.201  1.00 85.93           C
ATOM   3398  HD1 PHE A 227      -9.985 -11.320  -3.948  1.00 85.93           H
ATOM   3399  CD2 PHE A 227      -6.735 -10.896  -4.613  1.00 85.93           C
ATOM   3400  HD2 PHE A 227      -5.986 -10.107  -4.690  1.00 85.93           H
ATOM   3401  CE1 PHE A 227      -8.587 -12.921  -4.431  1.00 85.93           C
ATOM   3402  HE1 PHE A 227      -9.335 -13.710  -4.354  1.00 85.93           H
ATOM   3403  CE2 PHE A 227      -6.367 -12.248  -4.843  1.00 85.93           C
ATOM   3404  HE2 PHE A 227      -5.337 -12.498  -5.096  1.00 85.93           H
ATOM   3405  CZ  PHE A 227      -7.301 -13.232  -4.747  1.00 85.93           C
ATOM   3406  HZ  PHE A 227      -7.019 -14.270  -4.923  1.00 85.93           H
ATOM   3407  HN  PHE A 227      -9.022  -6.820  -3.932  1.00 85.93           H
ATOM   3408  N   VAL A 228     -10.973  -8.792  -5.621  1.00 92.31           N
ATOM   3409  CA  VAL A 228     -12.141  -9.371  -6.263  1.00 92.31           C
ATOM   3410  C   VAL A 228     -12.273  -8.804  -7.677  1.00 92.31           C
ATOM   3411  O   VAL A 228     -12.504  -9.548  -8.629  1.00 92.31           O
ATOM   3412  HA  VAL A 228     -11.980 -10.447  -6.330  1.00 92.31           H
ATOM   3413  CB  VAL A 228     -13.383  -9.131  -5.403  1.00 92.31           C
ATOM   3414  HB  VAL A 228     -13.431  -8.066  -5.172  1.00 92.31           H
ATOM   3415  CG1 VAL A 228     -14.657  -9.503  -6.165  1.00 92.31           C
ATOM   3416 1HG1 VAL A 228     -14.732  -8.895  -7.066  1.00 92.31           H
ATOM   3417 2HG1 VAL A 228     -14.621 -10.557  -6.440  1.00 92.31           H
ATOM   3418 3HG1 VAL A 228     -15.525  -9.322  -5.531  1.00 92.31           H
ATOM   3419  CG2 VAL A 228     -13.292  -9.895  -4.081  1.00 92.31           C
ATOM   3420 1HG2 VAL A 228     -13.208 -10.963  -4.284  1.00 92.31           H
ATOM   3421 2HG2 VAL A 228     -12.414  -9.560  -3.528  1.00 92.31           H
ATOM   3422 3HG2 VAL A 228     -14.188  -9.706  -3.490  1.00 92.31           H
ATOM   3423  HN  VAL A 228     -11.161  -8.284  -4.780  1.00 92.31           H
ATOM   3424  N   VAL A 229     -12.121  -7.491  -7.771  1.00 92.43           N
ATOM   3425  CA  VAL A 229     -12.296  -6.805  -9.040  1.00 92.43           C
ATOM   3426  C   VAL A 229     -11.241  -7.301 -10.031  1.00 92.43           C
ATOM   3427  O   VAL A 229     -11.556  -7.597 -11.183  1.00 92.43           O
ATOM   3428  HA  VAL A 229     -13.284  -7.064  -9.421  1.00 92.43           H
ATOM   3429  CB  VAL A 229     -12.252  -5.291  -8.828  1.00 92.43           C
ATOM   3430  HB  VAL A 229     -11.334  -5.054  -8.289  1.00 92.43           H
ATOM   3431  CG1 VAL A 229     -12.216  -4.550 -10.166  1.00 92.43           C
ATOM   3432 1HG1 VAL A 229     -11.329  -4.851 -10.724  1.00 92.43           H
ATOM   3433 2HG1 VAL A 229     -13.108  -4.797 -10.742  1.00 92.43           H
ATOM   3434 3HG1 VAL A 229     -12.185  -3.476  -9.986  1.00 92.43           H
ATOM   3435  CG2 VAL A 229     -13.431  -4.823  -7.973  1.00 92.43           C
ATOM   3436 1HG2 VAL A 229     -14.366  -5.078  -8.473  1.00 92.43           H
ATOM   3437 2HG2 VAL A 229     -13.393  -5.313  -7.001  1.00 92.43           H
ATOM   3438 3HG2 VAL A 229     -13.375  -3.742  -7.838  1.00 92.43           H
ATOM   3439  HN  VAL A 229     -11.884  -6.899  -7.000  1.00 92.43           H
ATOM   3440  N   MET A 230     -10.009  -7.376  -9.548  1.00 84.59           N
ATOM   3441  CA  MET A 230      -8.899  -7.788 -10.389  1.00 84.59           C
ATOM   3442  C   MET A 230      -9.089  -9.223 -10.884  1.00 84.59           C
ATOM   3443  O   MET A 230      -8.913  -9.504 -12.068  1.00 84.59           O
ATOM   3444  HA  MET A 230      -8.901  -7.101 -11.235  1.00 84.59           H
ATOM   3445  CB  MET A 230      -7.594  -7.689  -9.596  1.00 84.59           C
ATOM   3446 1HB  MET A 230      -7.721  -8.158  -8.620  1.00 84.59           H
ATOM   3447 2HB  MET A 230      -6.807  -8.239 -10.114  1.00 84.59           H
ATOM   3448  CG  MET A 230      -7.170  -6.230  -9.417  1.00 84.59           C
ATOM   3449 1HG  MET A 230      -7.164  -5.723 -10.382  1.00 84.59           H
ATOM   3450 2HG  MET A 230      -7.892  -5.708  -8.788  1.00 84.59           H
ATOM   3451  SD  MET A 230      -5.548  -6.152  -8.676  1.00 84.59           S
ATOM   3452  CE  MET A 230      -5.921  -6.776  -7.046  1.00 84.59           C
ATOM   3453 1HE  MET A 230      -6.657  -6.130  -6.569  1.00 84.59           H
ATOM   3454 2HE  MET A 230      -6.323  -7.786  -7.127  1.00 84.59           H
ATOM   3455 3HE  MET A 230      -5.011  -6.794  -6.447  1.00 84.59           H
ATOM   3456  HN  MET A 230      -9.766  -7.162  -8.602  1.00 84.59           H
ATOM   3457  N   ALA A 231      -9.445 -10.094  -9.951  1.00 90.57           N
ATOM   3458  CA  ALA A 231      -9.586 -11.507 -10.261  1.00 90.57           C
ATOM   3459  C   ALA A 231     -10.641 -11.682 -11.356  1.00 90.57           C
ATOM   3460  O   ALA A 231     -10.435 -12.434 -12.307  1.00 90.57           O
ATOM   3461  HA  ALA A 231      -8.625 -11.862 -10.634  1.00 90.57           H
ATOM   3462  CB  ALA A 231      -9.935 -12.277  -8.986  1.00 90.57           C
ATOM   3463 1HB  ALA A 231      -9.141 -12.144  -8.252  1.00 90.57           H
ATOM   3464 2HB  ALA A 231     -10.873 -11.900  -8.579  1.00 90.57           H
ATOM   3465 3HB  ALA A 231     -10.041 -13.337  -9.220  1.00 90.57           H
ATOM   3466  HN  ALA A 231      -9.636  -9.849  -9.001  1.00 90.57           H
ATOM   3467  N   CYS A 232     -11.748 -10.974 -11.184  1.00 89.93           N
ATOM   3468  CA  CYS A 232     -12.849 -11.068 -12.127  1.00 89.93           C
ATOM   3469  C   CYS A 232     -12.362 -10.563 -13.487  1.00 89.93           C
ATOM   3470  O   CYS A 232     -12.580 -11.212 -14.509  1.00 89.93           O
ATOM   3471  HA  CYS A 232     -13.125 -12.121 -12.182  1.00 89.93           H
ATOM   3472  CB  CYS A 232     -14.079 -10.299 -11.639  1.00 89.93           C
ATOM   3473 1HB  CYS A 232     -13.794  -9.287 -11.353  1.00 89.93           H
ATOM   3474 2HB  CYS A 232     -14.806 -10.210 -12.447  1.00 89.93           H
ATOM   3475  SG  CYS A 232     -14.832 -11.163 -10.213  1.00 89.93           S
ATOM   3476  HG  CYS A 232     -13.997 -10.677  -9.299  1.00 89.93           H
ATOM   3477  HN  CYS A 232     -11.898 -10.347 -10.420  1.00 89.93           H
ATOM   3478  N   CYS A 233     -11.712  -9.409 -13.455  1.00 88.66           N
ATOM   3479  CA  CYS A 233     -11.314  -8.740 -14.682  1.00 88.66           C
ATOM   3480  C   CYS A 233     -10.436  -9.699 -15.489  1.00 88.66           C
ATOM   3481  O   CYS A 233     -10.697  -9.944 -16.666  1.00 88.66           O
ATOM   3482  HA  CYS A 233     -12.231  -8.507 -15.223  1.00 88.66           H
ATOM   3483  CB  CYS A 233     -10.602  -7.416 -14.399  1.00 88.66           C
ATOM   3484 1HB  CYS A 233      -9.846  -7.558 -13.627  1.00 88.66           H
ATOM   3485 2HB  CYS A 233     -10.082  -7.075 -15.295  1.00 88.66           H
ATOM   3486  SG  CYS A 233     -11.814  -6.155 -13.863  1.00 88.66           S
ATOM   3487  HG  CYS A 233     -11.933  -6.599 -12.614  1.00 88.66           H
ATOM   3488  HN  CYS A 233     -11.458  -8.933 -12.613  1.00 88.66           H
ATOM   3489  N   TYR A 234      -9.414 -10.217 -14.824  1.00 74.93           N
ATOM   3490  CA  TYR A 234      -8.394 -10.995 -15.506  1.00 74.93           C
ATOM   3491  C   TYR A 234      -8.920 -12.382 -15.878  1.00 74.93           C
ATOM   3492  O   TYR A 234      -8.476 -12.975 -16.860  1.00 74.93           O
ATOM   3493  HA  TYR A 234      -8.118 -10.463 -16.417  1.00 74.93           H
ATOM   3494  CB  TYR A 234      -7.244 -11.149 -14.509  1.00 74.93           C
ATOM   3495 1HB  TYR A 234      -7.655 -11.202 -13.501  1.00 74.93           H
ATOM   3496 2HB  TYR A 234      -6.738 -12.096 -14.697  1.00 74.93           H
ATOM   3497  CG  TYR A 234      -6.215 -10.017 -14.566  1.00 74.93           C
ATOM   3498  CD1 TYR A 234      -5.127 -10.116 -15.409  1.00 74.93           C
ATOM   3499  HD1 TYR A 234      -5.001 -10.999 -16.034  1.00 74.93           H
ATOM   3500  CD2 TYR A 234      -6.376  -8.899 -13.774  1.00 74.93           C
ATOM   3501  HD2 TYR A 234      -7.235  -8.821 -13.108  1.00 74.93           H
ATOM   3502  CE1 TYR A 234      -4.159  -9.051 -15.462  1.00 74.93           C
ATOM   3503  HE1 TYR A 234      -3.295  -9.116 -16.124  1.00 74.93           H
ATOM   3504  CE2 TYR A 234      -5.407  -7.834 -13.827  1.00 74.93           C
ATOM   3505  HE2 TYR A 234      -5.522  -6.945 -13.207  1.00 74.93           H
ATOM   3506  CZ  TYR A 234      -4.347  -7.963 -14.669  1.00 74.93           C
ATOM   3507  OH  TYR A 234      -3.433  -6.957 -14.719  1.00 74.93           O
ATOM   3508  HH  TYR A 234      -3.674  -6.242 -14.063  1.00 74.93           H
ATOM   3509  HN  TYR A 234      -9.277 -10.112 -13.839  1.00 74.93           H
ATOM   3510  N   THR A 235      -9.858 -12.860 -15.074  1.00 85.66           N
ATOM   3511  CA  THR A 235     -10.529 -14.114 -15.369  1.00 85.66           C
ATOM   3512  C   THR A 235     -11.200 -14.050 -16.742  1.00 85.66           C
ATOM   3513  O   THR A 235     -11.071 -14.975 -17.544  1.00 85.66           O
ATOM   3514  HA  THR A 235      -9.778 -14.903 -15.416  1.00 85.66           H
ATOM   3515  CB  THR A 235     -11.506 -14.408 -14.228  1.00 85.66           C
ATOM   3516  HB  THR A 235     -12.280 -13.642 -14.172  1.00 85.66           H
ATOM   3517  OG1 THR A 235     -10.672 -14.525 -13.079  1.00 85.66           O
ATOM   3518  HG1 THR A 235     -10.803 -13.736 -12.479  1.00 85.66           H
ATOM   3519  CG2 THR A 235     -12.160 -15.785 -14.357  1.00 85.66           C
ATOM   3520 1HG2 THR A 235     -11.389 -16.556 -14.345  1.00 85.66           H
ATOM   3521 2HG2 THR A 235     -12.713 -15.838 -15.295  1.00 85.66           H
ATOM   3522 3HG2 THR A 235     -12.844 -15.942 -13.523  1.00 85.66           H
ATOM   3523  HN  THR A 235     -10.160 -12.406 -14.236  1.00 85.66           H
ATOM   3524  N   ILE A 236     -11.901 -12.950 -16.972  1.00 85.02           N
ATOM   3525  CA  ILE A 236     -12.608 -12.762 -18.228  1.00 85.02           C
ATOM   3526  C   ILE A 236     -11.593 -12.540 -19.351  1.00 85.02           C
ATOM   3527  O   ILE A 236     -11.771 -13.040 -20.461  1.00 85.02           O
ATOM   3528  HA  ILE A 236     -13.157 -13.680 -18.435  1.00 85.02           H
ATOM   3529  CB  ILE A 236     -13.638 -11.637 -18.099  1.00 85.02           C
ATOM   3530  HB  ILE A 236     -13.120 -10.735 -17.773  1.00 85.02           H
ATOM   3531  CG1 ILE A 236     -14.683 -11.970 -17.032  1.00 85.02           C
ATOM   3532 1HG1 ILE A 236     -15.361 -12.736 -17.408  1.00 85.02           H
ATOM   3533 2HG1 ILE A 236     -14.190 -12.385 -16.152  1.00 85.02           H
ATOM   3534  CG2 ILE A 236     -14.280 -11.325 -19.452  1.00 85.02           C
ATOM   3535 1HG2 ILE A 236     -13.510 -11.014 -20.157  1.00 85.02           H
ATOM   3536 2HG2 ILE A 236     -14.781 -12.216 -19.831  1.00 85.02           H
ATOM   3537 3HG2 ILE A 236     -15.008 -10.523 -19.332  1.00 85.02           H
ATOM   3538  CD1 ILE A 236     -15.479 -10.725 -16.637  1.00 85.02           C
ATOM   3539 1HD1 ILE A 236     -14.801  -9.971 -16.239  1.00 85.02           H
ATOM   3540 2HD1 ILE A 236     -15.990 -10.328 -17.515  1.00 85.02           H
ATOM   3541 3HD1 ILE A 236     -16.215 -10.990 -15.878  1.00 85.02           H
ATOM   3542  HN  ILE A 236     -11.991 -12.197 -16.320  1.00 85.02           H
ATOM   3543  N   ILE A 237     -10.551 -11.791 -19.024  1.00 80.98           N
ATOM   3544  CA  ILE A 237      -9.520 -11.477 -19.999  1.00 80.98           C
ATOM   3545  C   ILE A 237      -8.929 -12.777 -20.547  1.00 80.98           C
ATOM   3546  O   ILE A 237      -8.869 -12.973 -21.760  1.00 80.98           O
ATOM   3547  HA  ILE A 237      -9.998 -10.942 -20.819  1.00 80.98           H
ATOM   3548  CB  ILE A 237      -8.477 -10.536 -19.391  1.00 80.98           C
ATOM   3549  HB  ILE A 237      -8.243 -10.888 -18.387  1.00 80.98           H
ATOM   3550  CG1 ILE A 237      -9.033  -9.117 -19.255  1.00 80.98           C
ATOM   3551 1HG1 ILE A 237      -9.087  -8.648 -20.237  1.00 80.98           H
ATOM   3552 2HG1 ILE A 237     -10.049  -9.156 -18.864  1.00 80.98           H
ATOM   3553  CG2 ILE A 237      -7.176 -10.567 -20.196  1.00 80.98           C
ATOM   3554 1HG2 ILE A 237      -6.774 -11.580 -20.197  1.00 80.98           H
ATOM   3555 2HG2 ILE A 237      -7.375 -10.254 -21.221  1.00 80.98           H
ATOM   3556 3HG2 ILE A 237      -6.452  -9.890 -19.742  1.00 80.98           H
ATOM   3557  CD1 ILE A 237      -8.156  -8.272 -18.328  1.00 80.98           C
ATOM   3558 1HD1 ILE A 237      -8.124  -8.731 -17.340  1.00 80.98           H
ATOM   3559 2HD1 ILE A 237      -7.147  -8.214 -18.735  1.00 80.98           H
ATOM   3560 3HD1 ILE A 237      -8.573  -7.268 -18.249  1.00 80.98           H
ATOM   3561  HN  ILE A 237     -10.405 -11.402 -18.114  1.00 80.98           H
ATOM   3562  N   ILE A 238      -8.509 -13.633 -19.627  1.00 78.37           N
ATOM   3563  CA  ILE A 238      -7.837 -14.866 -20.003  1.00 78.37           C
ATOM   3564  C   ILE A 238      -8.762 -15.692 -20.899  1.00 78.37           C
ATOM   3565  O   ILE A 238      -8.332 -16.218 -21.924  1.00 78.37           O
ATOM   3566  HA  ILE A 238      -6.952 -14.594 -20.578  1.00 78.37           H
ATOM   3567  CB  ILE A 238      -7.357 -15.615 -18.759  1.00 78.37           C
ATOM   3568  HB  ILE A 238      -8.174 -15.638 -18.037  1.00 78.37           H
ATOM   3569  CG1 ILE A 238      -6.189 -14.882 -18.095  1.00 78.37           C
ATOM   3570 1HG1 ILE A 238      -5.285 -15.020 -18.688  1.00 78.37           H
ATOM   3571 2HG1 ILE A 238      -6.394 -13.812 -18.069  1.00 78.37           H
ATOM   3572  CG2 ILE A 238      -7.007 -17.066 -19.093  1.00 78.37           C
ATOM   3573 1HG2 ILE A 238      -7.890 -17.571 -19.486  1.00 78.37           H
ATOM   3574 2HG2 ILE A 238      -6.214 -17.086 -19.841  1.00 78.37           H
ATOM   3575 3HG2 ILE A 238      -6.668 -17.575 -18.191  1.00 78.37           H
ATOM   3576  CD1 ILE A 238      -5.956 -15.397 -16.673  1.00 78.37           C
ATOM   3577 1HD1 ILE A 238      -6.854 -15.235 -16.077  1.00 78.37           H
ATOM   3578 2HD1 ILE A 238      -5.728 -16.462 -16.704  1.00 78.37           H
ATOM   3579 3HD1 ILE A 238      -5.121 -14.859 -16.224  1.00 78.37           H
ATOM   3580  HN  ILE A 238      -8.619 -13.495 -18.643  1.00 78.37           H
ATOM   3581  N   HIS A 239     -10.016 -15.780 -20.480  1.00 77.13           N
ATOM   3582  CA  HIS A 239     -10.996 -16.565 -21.211  1.00 77.13           C
ATOM   3583  C   HIS A 239     -11.103 -16.044 -22.646  1.00 77.13           C
ATOM   3584  O   HIS A 239     -11.158 -16.828 -23.592  1.00 77.13           O
ATOM   3585  HA  HIS A 239     -10.624 -17.589 -21.233  1.00 77.13           H
ATOM   3586  CB  HIS A 239     -12.340 -16.573 -20.481  1.00 77.13           C
ATOM   3587 1HB  HIS A 239     -12.175 -16.852 -19.440  1.00 77.13           H
ATOM   3588 2HB  HIS A 239     -12.747 -15.561 -20.479  1.00 77.13           H
ATOM   3589  CG  HIS A 239     -13.361 -17.509 -21.083  1.00 77.13           C
ATOM   3590  ND1 HIS A 239     -14.330 -17.087 -21.977  1.00 77.13           N
ATOM   3591  HD1 HIS A 239     -14.453 -16.152 -22.307  1.00 77.13           H
ATOM   3592  CD2 HIS A 239     -13.553 -18.849 -20.911  1.00 77.13           C
ATOM   3593  HD2 HIS A 239     -12.960 -19.499 -20.268  1.00 77.13           H
ATOM   3594  CE1 HIS A 239     -15.066 -18.134 -22.320  1.00 77.13           C
ATOM   3595  HE1 HIS A 239     -15.910 -18.125 -23.010  1.00 77.13           H
ATOM   3596  NE2 HIS A 239     -14.583 -19.224 -21.658  1.00 77.13           N
ATOM   3597  HN  HIS A 239     -10.364 -15.329 -19.658  1.00 77.13           H
ATOM   3598  N   THR A 240     -11.131 -14.724 -22.762  1.00 79.07           N
ATOM   3599  CA  THR A 240     -11.281 -14.090 -24.060  1.00 79.07           C
ATOM   3600  C   THR A 240     -10.065 -14.382 -24.941  1.00 79.07           C
ATOM   3601  O   THR A 240     -10.202 -14.600 -26.143  1.00 79.07           O
ATOM   3602  HA  THR A 240     -12.148 -14.526 -24.557  1.00 79.07           H
ATOM   3603  CB  THR A 240     -11.522 -12.597 -23.832  1.00 79.07           C
ATOM   3604  HB  THR A 240     -10.623 -12.111 -23.453  1.00 79.07           H
ATOM   3605  OG1 THR A 240     -12.654 -12.555 -22.967  1.00 79.07           O
ATOM   3606  HG1 THR A 240     -12.357 -12.425 -22.021  1.00 79.07           H
ATOM   3607  CG2 THR A 240     -11.994 -11.879 -25.098  1.00 79.07           C
ATOM   3608 1HG2 THR A 240     -12.930 -12.321 -25.439  1.00 79.07           H
ATOM   3609 2HG2 THR A 240     -11.238 -11.982 -25.877  1.00 79.07           H
ATOM   3610 3HG2 THR A 240     -12.149 -10.822 -24.880  1.00 79.07           H
ATOM   3611  HN  THR A 240     -11.052 -14.094 -21.990  1.00 79.07           H
ATOM   3612  N   LEU A 241      -8.901 -14.376 -24.308  1.00 74.84           N
ATOM   3613  CA  LEU A 241      -7.652 -14.526 -25.035  1.00 74.84           C
ATOM   3614  C   LEU A 241      -7.550 -15.953 -25.576  1.00 74.84           C
ATOM   3615  O   LEU A 241      -7.104 -16.164 -26.703  1.00 74.84           O
ATOM   3616  HA  LEU A 241      -7.682 -13.838 -25.880  1.00 74.84           H
ATOM   3617  CB  LEU A 241      -6.468 -14.114 -24.158  1.00 74.84           C
ATOM   3618 1HB  LEU A 241      -6.589 -14.577 -23.179  1.00 74.84           H
ATOM   3619 2HB  LEU A 241      -5.558 -14.525 -24.595  1.00 74.84           H
ATOM   3620  CG  LEU A 241      -6.271 -12.610 -23.959  1.00 74.84           C
ATOM   3621  HG  LEU A 241      -7.194 -12.196 -23.553  1.00 74.84           H
ATOM   3622  CD1 LEU A 241      -5.165 -12.332 -22.940  1.00 74.84           C
ATOM   3623 1HD1 LEU A 241      -5.431 -12.779 -21.983  1.00 74.84           H
ATOM   3624 2HD1 LEU A 241      -4.228 -12.763 -23.294  1.00 74.84           H
ATOM   3625 3HD1 LEU A 241      -5.046 -11.255 -22.818  1.00 74.84           H
ATOM   3626  CD2 LEU A 241      -6.010 -11.910 -25.294  1.00 74.84           C
ATOM   3627 1HD2 LEU A 241      -5.111 -12.323 -25.751  1.00 74.84           H
ATOM   3628 2HD2 LEU A 241      -6.860 -12.067 -25.959  1.00 74.84           H
ATOM   3629 3HD2 LEU A 241      -5.874 -10.842 -25.124  1.00 74.84           H
ATOM   3630  HN  LEU A 241      -8.803 -14.272 -23.318  1.00 74.84           H
ATOM   3631  N   ILE A 242      -7.971 -16.898 -24.747  1.00 75.14           N
ATOM   3632  CA  ILE A 242      -7.933 -18.299 -25.128  1.00 75.14           C
ATOM   3633  C   ILE A 242      -8.771 -18.503 -26.392  1.00 75.14           C
ATOM   3634  O   ILE A 242      -8.355 -19.207 -27.311  1.00 75.14           O
ATOM   3635  HA  ILE A 242      -6.897 -18.548 -25.358  1.00 75.14           H
ATOM   3636  CB  ILE A 242      -8.362 -19.185 -23.957  1.00 75.14           C
ATOM   3637  HB  ILE A 242      -9.280 -18.774 -23.537  1.00 75.14           H
ATOM   3638  CG1 ILE A 242      -7.311 -19.171 -22.845  1.00 75.14           C
ATOM   3639 1HG1 ILE A 242      -6.424 -19.714 -23.172  1.00 75.14           H
ATOM   3640 2HG1 ILE A 242      -7.001 -18.145 -22.646  1.00 75.14           H
ATOM   3641  CG2 ILE A 242      -8.677 -20.605 -24.430  1.00 75.14           C
ATOM   3642 1HG2 ILE A 242      -9.487 -20.574 -25.159  1.00 75.14           H
ATOM   3643 2HG2 ILE A 242      -7.790 -21.040 -24.890  1.00 75.14           H
ATOM   3644 3HG2 ILE A 242      -8.979 -21.214 -23.577  1.00 75.14           H
ATOM   3645  CD1 ILE A 242      -7.859 -19.801 -21.564  1.00 75.14           C
ATOM   3646 1HD1 ILE A 242      -8.731 -19.240 -21.227  1.00 75.14           H
ATOM   3647 2HD1 ILE A 242      -8.146 -20.834 -21.761  1.00 75.14           H
ATOM   3648 3HD1 ILE A 242      -7.092 -19.778 -20.790  1.00 75.14           H
ATOM   3649  HN  ILE A 242      -8.332 -16.718 -23.832  1.00 75.14           H
ATOM   3650  N   GLN A 243      -9.937 -17.873 -26.398  1.00 70.65           N
ATOM   3651  CA  GLN A 243     -10.856 -18.009 -27.516  1.00 70.65           C
ATOM   3652  C   GLN A 243     -10.269 -17.354 -28.767  1.00 70.65           C
ATOM   3653  O   GLN A 243     -10.497 -17.822 -29.882  1.00 70.65           O
ATOM   3654  HA  GLN A 243     -10.962 -19.082 -27.675  1.00 70.65           H
ATOM   3655  CB  GLN A 243     -12.224 -17.415 -27.176  1.00 70.65           C
ATOM   3656 1HB  GLN A 243     -12.098 -16.415 -26.763  1.00 70.65           H
ATOM   3657 2HB  GLN A 243     -12.816 -17.312 -28.086  1.00 70.65           H
ATOM   3658  CG  GLN A 243     -12.971 -18.297 -26.173  1.00 70.65           C
ATOM   3659 1HG  GLN A 243     -13.019 -19.319 -26.548  1.00 70.65           H
ATOM   3660 2HG  GLN A 243     -12.423 -18.328 -25.232  1.00 70.65           H
ATOM   3661  CD  GLN A 243     -14.387 -17.770 -25.928  1.00 70.65           C
ATOM   3662  OE1 GLN A 243     -14.729 -16.651 -26.273  1.00 70.65           O
ATOM   3663  NE2 GLN A 243     -15.188 -18.637 -25.315  1.00 70.65           N
ATOM   3664 1HE2 GLN A 243     -14.844 -19.540 -25.058  1.00 70.65           H
ATOM   3665 2HE2 GLN A 243     -16.133 -18.385 -25.110  1.00 70.65           H
ATOM   3666  HN  GLN A 243     -10.257 -17.280 -25.658  1.00 70.65           H
ATOM   3667  N   ALA A 244      -9.525 -16.281 -28.542  1.00 71.04           N
ATOM   3668  CA  ALA A 244      -9.076 -15.438 -29.636  1.00 71.04           C
ATOM   3669  C   ALA A 244      -7.969 -16.158 -30.408  1.00 71.04           C
ATOM   3670  O   ALA A 244      -7.649 -15.785 -31.536  1.00 71.04           O
ATOM   3671  HA  ALA A 244      -9.925 -15.277 -30.301  1.00 71.04           H
ATOM   3672  CB  ALA A 244      -8.617 -14.086 -29.085  1.00 71.04           C
ATOM   3673 1HB  ALA A 244      -9.448 -13.603 -28.572  1.00 71.04           H
ATOM   3674 2HB  ALA A 244      -7.797 -14.239 -28.384  1.00 71.04           H
ATOM   3675 3HB  ALA A 244      -8.281 -13.454 -29.907  1.00 71.04           H
ATOM   3676  HN  ALA A 244      -9.230 -15.986 -27.633  1.00 71.04           H
ATOM   3677  N   LYS A 245      -7.413 -17.178 -29.770  1.00 59.33           N
ATOM   3678  CA  LYS A 245      -6.337 -17.944 -30.376  1.00 59.33           C
ATOM   3679  C   LYS A 245      -5.280 -16.984 -30.924  1.00 59.33           C
ATOM   3680  O   LYS A 245      -4.382 -17.396 -31.657  1.00 59.33           O
ATOM   3681  HA  LYS A 245      -5.882 -18.547 -29.590  1.00 59.33           H
ATOM   3682  CB  LYS A 245      -6.892 -18.911 -31.424  1.00 59.33           C
ATOM   3683 1HB  LYS A 245      -7.559 -18.376 -32.101  1.00 59.33           H
ATOM   3684 2HB  LYS A 245      -6.075 -19.306 -32.028  1.00 59.33           H
ATOM   3685  CG  LYS A 245      -7.648 -20.064 -30.761  1.00 59.33           C
ATOM   3686 1HG  LYS A 245      -7.054 -20.468 -29.941  1.00 59.33           H
ATOM   3687 2HG  LYS A 245      -8.578 -19.694 -30.329  1.00 59.33           H
ATOM   3688  CD  LYS A 245      -7.954 -21.172 -31.771  1.00 59.33           C
ATOM   3689 1HD  LYS A 245      -8.648 -20.801 -32.524  1.00 59.33           H
ATOM   3690 2HD  LYS A 245      -7.040 -21.456 -32.292  1.00 59.33           H
ATOM   3691  CE  LYS A 245      -8.552 -22.397 -31.076  1.00 59.33           C
ATOM   3692 1HE  LYS A 245      -7.913 -22.701 -30.248  1.00 59.33           H
ATOM   3693 2HE  LYS A 245      -9.524 -22.143 -30.652  1.00 59.33           H
ATOM   3694  NZ  LYS A 245      -8.700 -23.515 -32.034  1.00 59.33           N
ATOM   3695 1HZ  LYS A 245      -9.121 -24.309 -31.564  1.00 59.33           H
ATOM   3696 2HZ  LYS A 245      -9.292 -23.225 -32.804  1.00 59.33           H
ATOM   3697 3HZ  LYS A 245      -7.787 -23.778 -32.390  1.00 59.33           H
ATOM   3698  HN  LYS A 245      -7.686 -17.482 -28.857  1.00 59.33           H
ATOM   3699  N   LYS A 246      -5.420 -15.721 -30.547  1.00 52.34           N
ATOM   3700  CA  LYS A 246      -4.549 -14.683 -31.070  1.00 52.34           C
ATOM   3701  C   LYS A 246      -3.340 -14.524 -30.145  1.00 52.34           C
ATOM   3702  O   LYS A 246      -3.436 -13.887 -29.097  1.00 52.34           O
ATOM   3703  HA  LYS A 246      -4.195 -15.014 -32.046  1.00 52.34           H
ATOM   3704  CB  LYS A 246      -5.332 -13.386 -31.288  1.00 52.34           C
ATOM   3705 1HB  LYS A 246      -6.002 -13.215 -30.445  1.00 52.34           H
ATOM   3706 2HB  LYS A 246      -4.642 -12.543 -31.322  1.00 52.34           H
ATOM   3707  CG  LYS A 246      -6.140 -13.445 -32.585  1.00 52.34           C
ATOM   3708 1HG  LYS A 246      -5.509 -13.816 -33.394  1.00 52.34           H
ATOM   3709 2HG  LYS A 246      -6.963 -14.151 -32.474  1.00 52.34           H
ATOM   3710  CD  LYS A 246      -6.690 -12.065 -32.952  1.00 52.34           C
ATOM   3711 1HD  LYS A 246      -7.371 -11.723 -32.173  1.00 52.34           H
ATOM   3712 2HD  LYS A 246      -5.873 -11.345 -32.999  1.00 52.34           H
ATOM   3713  CE  LYS A 246      -7.420 -12.105 -34.296  1.00 52.34           C
ATOM   3714 1HE  LYS A 246      -6.779 -12.559 -35.051  1.00 52.34           H
ATOM   3715 2HE  LYS A 246      -8.309 -12.731 -34.214  1.00 52.34           H
ATOM   3716  NZ  LYS A 246      -7.804 -10.740 -34.718  1.00 52.34           N
ATOM   3717 1HZ  LYS A 246      -8.304 -10.786 -35.599  1.00 52.34           H
ATOM   3718 2HZ  LYS A 246      -8.400 -10.323 -34.012  1.00 52.34           H
ATOM   3719 3HZ  LYS A 246      -6.970 -10.174 -34.832  1.00 52.34           H
ATOM   3720  HN  LYS A 246      -6.113 -15.405 -29.898  1.00 52.34           H
ATOM   3721  N   SER A 247      -2.231 -15.113 -30.566  1.00 56.37           N
ATOM   3722  CA  SER A 247      -1.022 -15.097 -29.761  1.00 56.37           C
ATOM   3723  C   SER A 247      -0.618 -13.653 -29.454  1.00 56.37           C
ATOM   3724  O   SER A 247      -0.222 -13.341 -28.332  1.00 56.37           O
ATOM   3725  HA  SER A 247      -1.280 -15.625 -28.843  1.00 56.37           H
ATOM   3726  CB  SER A 247       0.120 -15.829 -30.467  1.00 56.37           C
ATOM   3727 1HB  SER A 247      -0.091 -16.898 -30.485  1.00 56.37           H
ATOM   3728 2HB  SER A 247       0.177 -15.498 -31.504  1.00 56.37           H
ATOM   3729  OG  SER A 247       1.374 -15.604 -29.828  1.00 56.37           O
ATOM   3730  HG  SER A 247       1.379 -16.031 -28.924  1.00 56.37           H
ATOM   3731  HN  SER A 247      -2.151 -15.595 -31.439  1.00 56.37           H
ATOM   3732  N   SER A 248      -0.731 -12.812 -30.471  1.00 56.07           N
ATOM   3733  CA  SER A 248      -0.118 -11.495 -30.424  1.00 56.07           C
ATOM   3734  C   SER A 248      -0.641 -10.717 -29.215  1.00 56.07           C
ATOM   3735  O   SER A 248       0.061  -9.867 -28.669  1.00 56.07           O
ATOM   3736  HA  SER A 248       0.952 -11.678 -30.328  1.00 56.07           H
ATOM   3737  CB  SER A 248      -0.388 -10.716 -31.713  1.00 56.07           C
ATOM   3738 1HB  SER A 248       0.188  -9.791 -31.705  1.00 56.07           H
ATOM   3739 2HB  SER A 248      -0.042 -11.299 -32.568  1.00 56.07           H
ATOM   3740  OG  SER A 248      -1.771 -10.413 -31.875  1.00 56.07           O
ATOM   3741  HG  SER A 248      -1.909  -9.883 -32.712  1.00 56.07           H
ATOM   3742  HN  SER A 248      -1.230 -13.016 -31.313  1.00 56.07           H
ATOM   3743  N   LYS A 249      -1.869 -11.035 -28.832  1.00 52.23           N
ATOM   3744  CA  LYS A 249      -2.533 -10.305 -27.765  1.00 52.23           C
ATOM   3745  C   LYS A 249      -1.891 -10.672 -26.426  1.00 52.23           C
ATOM   3746  O   LYS A 249      -1.998  -9.923 -25.456  1.00 52.23           O
ATOM   3747  HA  LYS A 249      -2.370  -9.243 -27.946  1.00 52.23           H
ATOM   3748  CB  LYS A 249      -4.043 -10.547 -27.811  1.00 52.23           C
ATOM   3749 1HB  LYS A 249      -4.241 -11.610 -27.945  1.00 52.23           H
ATOM   3750 2HB  LYS A 249      -4.490 -10.257 -26.860  1.00 52.23           H
ATOM   3751  CG  LYS A 249      -4.691  -9.754 -28.947  1.00 52.23           C
ATOM   3752 1HG  LYS A 249      -4.328  -8.726 -28.932  1.00 52.23           H
ATOM   3753 2HG  LYS A 249      -4.398 -10.181 -29.907  1.00 52.23           H
ATOM   3754  CD  LYS A 249      -6.216  -9.764 -28.823  1.00 52.23           C
ATOM   3755 1HD  LYS A 249      -6.588 -10.780 -28.957  1.00 52.23           H
ATOM   3756 2HD  LYS A 249      -6.505  -9.449 -27.820  1.00 52.23           H
ATOM   3757  CE  LYS A 249      -6.857  -8.839 -29.859  1.00 52.23           C
ATOM   3758 1HE  LYS A 249      -6.387  -7.856 -29.818  1.00 52.23           H
ATOM   3759 2HE  LYS A 249      -6.686  -9.232 -30.862  1.00 52.23           H
ATOM   3760  NZ  LYS A 249      -8.310  -8.712 -29.612  1.00 52.23           N
ATOM   3761 1HZ  LYS A 249      -8.723  -8.113 -30.319  1.00 52.23           H
ATOM   3762 2HZ  LYS A 249      -8.742  -9.628 -29.652  1.00 52.23           H
ATOM   3763 3HZ  LYS A 249      -8.463  -8.306 -28.695  1.00 52.23           H
ATOM   3764  HN  LYS A 249      -2.406 -11.775 -29.237  1.00 52.23           H
ATOM   3765  N   HIS A 250      -1.238 -11.826 -26.415  1.00 53.74           N
ATOM   3766  CA  HIS A 250      -0.687 -12.361 -25.182  1.00 53.74           C
ATOM   3767  C   HIS A 250       0.476 -11.483 -24.715  1.00 53.74           C
ATOM   3768  O   HIS A 250       0.633 -11.239 -23.520  1.00 53.74           O
ATOM   3769  HA  HIS A 250      -1.483 -12.321 -24.439  1.00 53.74           H
ATOM   3770  CB  HIS A 250      -0.287 -13.828 -25.358  1.00 53.74           C
ATOM   3771 1HB  HIS A 250       0.290 -13.929 -26.277  1.00 53.74           H
ATOM   3772 2HB  HIS A 250       0.369 -14.116 -24.537  1.00 53.74           H
ATOM   3773  CG  HIS A 250      -1.457 -14.781 -25.408  1.00 53.74           C
ATOM   3774  ND1 HIS A 250      -1.834 -15.563 -24.329  1.00 53.74           N
ATOM   3775  HD1 HIS A 250      -1.387 -15.579 -23.435  1.00 53.74           H
ATOM   3776  CD2 HIS A 250      -2.331 -15.070 -26.415  1.00 53.74           C
ATOM   3777  HD2 HIS A 250      -2.321 -14.629 -27.412  1.00 53.74           H
ATOM   3778  CE1 HIS A 250      -2.886 -16.286 -24.684  1.00 53.74           C
ATOM   3779  HE1 HIS A 250      -3.415 -17.000 -24.052  1.00 53.74           H
ATOM   3780  NE2 HIS A 250      -3.192 -15.979 -25.977  1.00 53.74           N
ATOM   3781  HN  HIS A 250      -1.085 -12.389 -27.227  1.00 53.74           H
ATOM   3782  N   LYS A 251       1.260 -11.030 -25.683  1.00 55.76           N
ATOM   3783  CA  LYS A 251       2.458 -10.266 -25.380  1.00 55.76           C
ATOM   3784  C   LYS A 251       2.068  -8.994 -24.624  1.00 55.76           C
ATOM   3785  O   LYS A 251       2.769  -8.575 -23.704  1.00 55.76           O
ATOM   3786  HA  LYS A 251       3.079 -10.878 -24.727  1.00 55.76           H
ATOM   3787  CB  LYS A 251       3.262 -10.002 -26.655  1.00 55.76           C
ATOM   3788 1HB  LYS A 251       2.596  -9.654 -27.444  1.00 55.76           H
ATOM   3789 2HB  LYS A 251       3.985  -9.207 -26.475  1.00 55.76           H
ATOM   3790  CG  LYS A 251       3.989 -11.267 -27.115  1.00 55.76           C
ATOM   3791 1HG  LYS A 251       4.626 -11.638 -26.312  1.00 55.76           H
ATOM   3792 2HG  LYS A 251       3.263 -12.050 -27.334  1.00 55.76           H
ATOM   3793  CD  LYS A 251       4.837 -10.990 -28.358  1.00 55.76           C
ATOM   3794 1HD  LYS A 251       4.198 -10.639 -29.168  1.00 55.76           H
ATOM   3795 2HD  LYS A 251       5.549 -10.192 -28.147  1.00 55.76           H
ATOM   3796  CE  LYS A 251       5.588 -12.247 -28.802  1.00 55.76           C
ATOM   3797 1HE  LYS A 251       6.397 -12.460 -28.103  1.00 55.76           H
ATOM   3798 2HE  LYS A 251       4.916 -13.105 -28.783  1.00 55.76           H
ATOM   3799  NZ  LYS A 251       6.137 -12.069 -30.165  1.00 55.76           N
ATOM   3800 1HZ  LYS A 251       6.643 -12.905 -30.437  1.00 55.76           H
ATOM   3801 2HZ  LYS A 251       5.377 -11.908 -30.816  1.00 55.76           H
ATOM   3802 3HZ  LYS A 251       6.766 -11.274 -30.175  1.00 55.76           H
ATOM   3803  HN  LYS A 251       1.088 -11.178 -26.657  1.00 55.76           H
ATOM   3804  N   ALA A 252       0.952  -8.415 -25.041  1.00 63.27           N
ATOM   3805  CA  ALA A 252       0.526  -7.135 -24.500  1.00 63.27           C
ATOM   3806  C   ALA A 252       0.092  -7.320 -23.045  1.00 63.27           C
ATOM   3807  O   ALA A 252       0.130  -6.376 -22.257  1.00 63.27           O
ATOM   3808  HA  ALA A 252       1.381  -6.460 -24.533  1.00 63.27           H
ATOM   3809  CB  ALA A 252      -0.591  -6.558 -25.373  1.00 63.27           C
ATOM   3810 1HB  ALA A 252      -0.223  -6.418 -26.389  1.00 63.27           H
ATOM   3811 2HB  ALA A 252      -1.436  -7.247 -25.384  1.00 63.27           H
ATOM   3812 3HB  ALA A 252      -0.910  -5.598 -24.967  1.00 63.27           H
ATOM   3813  HN  ALA A 252       0.344  -8.804 -25.734  1.00 63.27           H
ATOM   3814  N   LEU A 253      -0.311  -8.543 -22.732  1.00 66.95           N
ATOM   3815  CA  LEU A 253      -0.883  -8.832 -21.428  1.00 66.95           C
ATOM   3816  C   LEU A 253       0.244  -9.119 -20.434  1.00 66.95           C
ATOM   3817  O   LEU A 253       0.047  -9.027 -19.223  1.00 66.95           O
ATOM   3818  HA  LEU A 253      -1.414  -7.939 -21.099  1.00 66.95           H
ATOM   3819  CB  LEU A 253      -1.913  -9.959 -21.533  1.00 66.95           C
ATOM   3820 1HB  LEU A 253      -2.293  -9.983 -22.554  1.00 66.95           H
ATOM   3821 2HB  LEU A 253      -1.404 -10.907 -21.359  1.00 66.95           H
ATOM   3822  CG  LEU A 253      -3.104  -9.869 -20.576  1.00 66.95           C
ATOM   3823  HG  LEU A 253      -2.745  -9.494 -19.618  1.00 66.95           H
ATOM   3824  CD1 LEU A 253      -4.146  -8.874 -21.090  1.00 66.95           C
ATOM   3825 1HD1 LEU A 253      -3.693  -7.886 -21.178  1.00 66.95           H
ATOM   3826 2HD1 LEU A 253      -4.506  -9.196 -22.067  1.00 66.95           H
ATOM   3827 3HD1 LEU A 253      -4.982  -8.830 -20.392  1.00 66.95           H
ATOM   3828  CD2 LEU A 253      -3.708 -11.252 -20.322  1.00 66.95           C
ATOM   3829 1HD2 LEU A 253      -4.049 -11.678 -21.266  1.00 66.95           H
ATOM   3830 2HD2 LEU A 253      -2.954 -11.902 -19.881  1.00 66.95           H
ATOM   3831 3HD2 LEU A 253      -4.553 -11.159 -19.640  1.00 66.95           H
ATOM   3832  HN  LEU A 253      -0.251  -9.327 -23.350  1.00 66.95           H
ATOM   3833  N   LYS A 254       1.400  -9.462 -20.982  1.00 70.05           N
ATOM   3834  CA  LYS A 254       2.472 -10.024 -20.178  1.00 70.05           C
ATOM   3835  C   LYS A 254       2.790  -9.072 -19.023  1.00 70.05           C
ATOM   3836  O   LYS A 254       2.948  -9.505 -17.883  1.00 70.05           O
ATOM   3837  HA  LYS A 254       2.110 -10.964 -19.761  1.00 70.05           H
ATOM   3838  CB  LYS A 254       3.683 -10.354 -21.053  1.00 70.05           C
ATOM   3839 1HB  LYS A 254       3.360 -10.915 -21.930  1.00 70.05           H
ATOM   3840 2HB  LYS A 254       4.136  -9.432 -21.416  1.00 70.05           H
ATOM   3841  CG  LYS A 254       4.718 -11.167 -20.274  1.00 70.05           C
ATOM   3842 1HG  LYS A 254       5.078 -10.585 -19.425  1.00 70.05           H
ATOM   3843 2HG  LYS A 254       4.252 -12.065 -19.870  1.00 70.05           H
ATOM   3844  CD  LYS A 254       5.897 -11.555 -21.168  1.00 70.05           C
ATOM   3845 1HD  LYS A 254       5.536 -12.129 -22.022  1.00 70.05           H
ATOM   3846 2HD  LYS A 254       6.369 -10.657 -21.565  1.00 70.05           H
ATOM   3847  CE  LYS A 254       6.926 -12.379 -20.392  1.00 70.05           C
ATOM   3848 1HE  LYS A 254       7.292 -11.806 -19.540  1.00 70.05           H
ATOM   3849 2HE  LYS A 254       6.456 -13.278 -19.993  1.00 70.05           H
ATOM   3850  NZ  LYS A 254       8.059 -12.753 -21.269  1.00 70.05           N
ATOM   3851 1HZ  LYS A 254       8.729 -13.301 -20.740  1.00 70.05           H
ATOM   3852 2HZ  LYS A 254       7.715 -13.300 -22.050  1.00 70.05           H
ATOM   3853 3HZ  LYS A 254       8.508 -11.913 -21.616  1.00 70.05           H
ATOM   3854  HN  LYS A 254       1.610  -9.362 -21.955  1.00 70.05           H
ATOM   3855  N   VAL A 255       2.874  -7.793 -19.359  1.00 72.94           N
ATOM   3856  CA  VAL A 255       3.260  -6.787 -18.384  1.00 72.94           C
ATOM   3857  C   VAL A 255       2.240  -6.770 -17.244  1.00 72.94           C
ATOM   3858  O   VAL A 255       2.609  -6.860 -16.074  1.00 72.94           O
ATOM   3859  HA  VAL A 255       4.231  -7.075 -17.981  1.00 72.94           H
ATOM   3860  CB  VAL A 255       3.414  -5.427 -19.068  1.00 72.94           C
ATOM   3861  HB  VAL A 255       2.458  -5.170 -19.523  1.00 72.94           H
ATOM   3862  CG1 VAL A 255       3.758  -4.338 -18.050  1.00 72.94           C
ATOM   3863 1HG1 VAL A 255       2.962  -4.268 -17.310  1.00 72.94           H
ATOM   3864 2HG1 VAL A 255       4.696  -4.587 -17.553  1.00 72.94           H
ATOM   3865 3HG1 VAL A 255       3.862  -3.381 -18.563  1.00 72.94           H
ATOM   3866  CG2 VAL A 255       4.463  -5.489 -20.180  1.00 72.94           C
ATOM   3867 1HG2 VAL A 255       5.425  -5.779 -19.757  1.00 72.94           H
ATOM   3868 2HG2 VAL A 255       4.158  -6.223 -20.926  1.00 72.94           H
ATOM   3869 3HG2 VAL A 255       4.553  -4.509 -20.650  1.00 72.94           H
ATOM   3870  HN  VAL A 255       2.684  -7.442 -20.276  1.00 72.94           H
ATOM   3871  N   THR A 256       0.976  -6.655 -17.625  1.00 71.13           N
ATOM   3872  CA  THR A 256      -0.082  -6.440 -16.653  1.00 71.13           C
ATOM   3873  C   THR A 256      -0.214  -7.653 -15.730  1.00 71.13           C
ATOM   3874  O   THR A 256      -0.465  -7.504 -14.535  1.00 71.13           O
ATOM   3875  HA  THR A 256       0.193  -5.590 -16.027  1.00 71.13           H
ATOM   3876  CB  THR A 256      -1.367  -6.116 -17.417  1.00 71.13           C
ATOM   3877  HB  THR A 256      -2.232  -6.575 -16.937  1.00 71.13           H
ATOM   3878  OG1 THR A 256      -1.099  -6.551 -18.747  1.00 71.13           O
ATOM   3879  HG1 THR A 256      -1.094  -7.550 -18.786  1.00 71.13           H
ATOM   3880  CG2 THR A 256      -1.601  -4.610 -17.557  1.00 71.13           C
ATOM   3881 1HG2 THR A 256      -0.768  -4.162 -18.097  1.00 71.13           H
ATOM   3882 2HG2 THR A 256      -1.677  -4.160 -16.567  1.00 71.13           H
ATOM   3883 3HG2 THR A 256      -2.526  -4.436 -18.107  1.00 71.13           H
ATOM   3884  HN  THR A 256       0.672  -6.707 -18.576  1.00 71.13           H
ATOM   3885  N   ILE A 257      -0.037  -8.826 -16.319  1.00 76.34           N
ATOM   3886  CA  ILE A 257      -0.087 -10.062 -15.555  1.00 76.34           C
ATOM   3887  C   ILE A 257       0.998 -10.034 -14.477  1.00 76.34           C
ATOM   3888  O   ILE A 257       0.730 -10.334 -13.314  1.00 76.34           O
ATOM   3889  HA  ILE A 257      -1.060 -10.104 -15.066  1.00 76.34           H
ATOM   3890  CB  ILE A 257       0.004 -11.272 -16.488  1.00 76.34           C
ATOM   3891  HB  ILE A 257       0.834 -11.111 -17.176  1.00 76.34           H
ATOM   3892  CG1 ILE A 257      -1.264 -11.409 -17.333  1.00 76.34           C
ATOM   3893 1HG1 ILE A 257      -2.119 -11.598 -16.684  1.00 76.34           H
ATOM   3894 2HG1 ILE A 257      -1.461 -10.472 -17.854  1.00 76.34           H
ATOM   3895  CG2 ILE A 257       0.309 -12.548 -15.702  1.00 76.34           C
ATOM   3896 1HG2 ILE A 257       1.261 -12.435 -15.182  1.00 76.34           H
ATOM   3897 2HG2 ILE A 257      -0.483 -12.726 -14.975  1.00 76.34           H
ATOM   3898 3HG2 ILE A 257       0.368 -13.392 -16.388  1.00 76.34           H
ATOM   3899  CD1 ILE A 257      -1.126 -12.545 -18.349  1.00 76.34           C
ATOM   3900 1HD1 ILE A 257      -0.285 -12.339 -19.011  1.00 76.34           H
ATOM   3901 2HD1 ILE A 257      -0.953 -13.483 -17.822  1.00 76.34           H
ATOM   3902 3HD1 ILE A 257      -2.041 -12.620 -18.936  1.00 76.34           H
ATOM   3903  HN  ILE A 257       0.137  -8.941 -17.297  1.00 76.34           H
ATOM   3904  N   THR A 258       2.200  -9.672 -14.900  1.00 80.82           N
ATOM   3905  CA  THR A 258       3.347  -9.700 -14.009  1.00 80.82           C
ATOM   3906  C   THR A 258       3.124  -8.761 -12.822  1.00 80.82           C
ATOM   3907  O   THR A 258       3.352  -9.140 -11.674  1.00 80.82           O
ATOM   3908  HA  THR A 258       3.444 -10.708 -13.606  1.00 80.82           H
ATOM   3909  CB  THR A 258       4.592  -9.356 -14.830  1.00 80.82           C
ATOM   3910  HB  THR A 258       4.569  -8.315 -15.153  1.00 80.82           H
ATOM   3911  OG1 THR A 258       4.597 -10.324 -15.876  1.00 80.82           O
ATOM   3912  HG1 THR A 258       4.150  -9.951 -16.689  1.00 80.82           H
ATOM   3913  CG2 THR A 258       5.890  -9.625 -14.066  1.00 80.82           C
ATOM   3914 1HG2 THR A 258       5.943 -10.681 -13.802  1.00 80.82           H
ATOM   3915 2HG2 THR A 258       5.909  -9.022 -13.159  1.00 80.82           H
ATOM   3916 3HG2 THR A 258       6.742  -9.364 -14.694  1.00 80.82           H
ATOM   3917  HN  THR A 258       2.395  -9.363 -15.831  1.00 80.82           H
ATOM   3918  N   VAL A 259       2.680  -7.553 -13.139  1.00 78.18           N
ATOM   3919  CA  VAL A 259       2.465  -6.543 -12.117  1.00 78.18           C
ATOM   3920  C   VAL A 259       1.434  -7.054 -11.109  1.00 78.18           C
ATOM   3921  O   VAL A 259       1.615  -6.905  -9.901  1.00 78.18           O
ATOM   3922  HA  VAL A 259       3.413  -6.389 -11.602  1.00 78.18           H
ATOM   3923  CB  VAL A 259       2.059  -5.219 -12.767  1.00 78.18           C
ATOM   3924  HB  VAL A 259       1.221  -5.417 -13.436  1.00 78.18           H
ATOM   3925  CG1 VAL A 259       1.592  -4.212 -11.715  1.00 78.18           C
ATOM   3926 1HG1 VAL A 259       0.733  -4.616 -11.180  1.00 78.18           H
ATOM   3927 2HG1 VAL A 259       2.401  -4.021 -11.010  1.00 78.18           H
ATOM   3928 3HG1 VAL A 259       1.309  -3.279 -12.204  1.00 78.18           H
ATOM   3929  CG2 VAL A 259       3.204  -4.646 -13.605  1.00 78.18           C
ATOM   3930 1HG2 VAL A 259       4.069  -4.470 -12.966  1.00 78.18           H
ATOM   3931 2HG2 VAL A 259       3.470  -5.354 -14.390  1.00 78.18           H
ATOM   3932 3HG2 VAL A 259       2.888  -3.705 -14.056  1.00 78.18           H
ATOM   3933  HN  VAL A 259       2.469  -7.262 -14.072  1.00 78.18           H
ATOM   3934  N   LEU A 260       0.376  -7.647 -11.642  1.00 75.77           N
ATOM   3935  CA  LEU A 260      -0.697  -8.156 -10.805  1.00 75.77           C
ATOM   3936  C   LEU A 260      -0.140  -9.222  -9.859  1.00 75.77           C
ATOM   3937  O   LEU A 260      -0.367  -9.165  -8.652  1.00 75.77           O
ATOM   3938  HA  LEU A 260      -1.068  -7.323 -10.207  1.00 75.77           H
ATOM   3939  CB  LEU A 260      -1.862  -8.648 -11.667  1.00 75.77           C
ATOM   3940 1HB  LEU A 260      -2.253  -7.801 -12.231  1.00 75.77           H
ATOM   3941 2HB  LEU A 260      -1.474  -9.362 -12.393  1.00 75.77           H
ATOM   3942  CG  LEU A 260      -3.022  -9.305 -10.916  1.00 75.77           C
ATOM   3943  HG  LEU A 260      -2.615 -10.090 -10.279  1.00 75.77           H
ATOM   3944  CD1 LEU A 260      -3.722  -8.298 -10.001  1.00 75.77           C
ATOM   3945 1HD1 LEU A 260      -3.009  -7.911  -9.273  1.00 75.77           H
ATOM   3946 2HD1 LEU A 260      -4.114  -7.475 -10.598  1.00 75.77           H
ATOM   3947 3HD1 LEU A 260      -4.543  -8.792  -9.479  1.00 75.77           H
ATOM   3948  CD2 LEU A 260      -3.997  -9.971 -11.888  1.00 75.77           C
ATOM   3949 1HD2 LEU A 260      -4.401  -9.221 -12.569  1.00 75.77           H
ATOM   3950 2HD2 LEU A 260      -3.473 -10.736 -12.461  1.00 75.77           H
ATOM   3951 3HD2 LEU A 260      -4.812 -10.430 -11.328  1.00 75.77           H
ATOM   3952  HN  LEU A 260       0.246  -7.782 -12.624  1.00 75.77           H
ATOM   3953  N   THR A 261       0.580 -10.168 -10.444  1.00 84.05           N
ATOM   3954  CA  THR A 261       1.056 -11.318  -9.693  1.00 84.05           C
ATOM   3955  C   THR A 261       1.972 -10.868  -8.553  1.00 84.05           C
ATOM   3956  O   THR A 261       1.847 -11.347  -7.427  1.00 84.05           O
ATOM   3957  HA  THR A 261       0.196 -11.810  -9.238  1.00 84.05           H
ATOM   3958  CB  THR A 261       1.733 -12.276 -10.675  1.00 84.05           C
ATOM   3959  HB  THR A 261       2.616 -11.817 -11.120  1.00 84.05           H
ATOM   3960  OG1 THR A 261       0.696 -12.628 -11.587  1.00 84.05           O
ATOM   3961  HG1 THR A 261       0.659 -11.966 -12.335  1.00 84.05           H
ATOM   3962  CG2 THR A 261       2.123 -13.604 -10.023  1.00 84.05           C
ATOM   3963 1HG2 THR A 261       1.229 -14.095  -9.636  1.00 84.05           H
ATOM   3964 2HG2 THR A 261       2.817 -13.416  -9.204  1.00 84.05           H
ATOM   3965 3HG2 THR A 261       2.599 -14.246 -10.763  1.00 84.05           H
ATOM   3966  HN  THR A 261       0.838 -10.158 -11.410  1.00 84.05           H
ATOM   3967  N   VAL A 262       2.871  -9.954  -8.885  1.00 86.84           N
ATOM   3968  CA  VAL A 262       3.845  -9.476  -7.917  1.00 86.84           C
ATOM   3969  C   VAL A 262       3.115  -8.776  -6.769  1.00 86.84           C
ATOM   3970  O   VAL A 262       3.459  -8.964  -5.604  1.00 86.84           O
ATOM   3971  HA  VAL A 262       4.368 -10.346  -7.520  1.00 86.84           H
ATOM   3972  CB  VAL A 262       4.873  -8.579  -8.609  1.00 86.84           C
ATOM   3973  HB  VAL A 262       4.330  -7.803  -9.149  1.00 86.84           H
ATOM   3974  CG1 VAL A 262       5.779  -7.893  -7.584  1.00 86.84           C
ATOM   3975 1HG1 VAL A 262       5.173  -7.280  -6.916  1.00 86.84           H
ATOM   3976 2HG1 VAL A 262       6.308  -8.649  -7.004  1.00 86.84           H
ATOM   3977 3HG1 VAL A 262       6.500  -7.261  -8.102  1.00 86.84           H
ATOM   3978  CG2 VAL A 262       5.696  -9.371  -9.626  1.00 86.84           C
ATOM   3979 1HG2 VAL A 262       6.223 -10.178  -9.117  1.00 86.84           H
ATOM   3980 2HG2 VAL A 262       5.034  -9.791 -10.382  1.00 86.84           H
ATOM   3981 3HG2 VAL A 262       6.419  -8.709 -10.102  1.00 86.84           H
ATOM   3982  HN  VAL A 262       2.942  -9.542  -9.793  1.00 86.84           H
ATOM   3983  N   PHE A 263       2.120  -7.982  -7.140  1.00 79.49           N
ATOM   3984  CA  PHE A 263       1.342  -7.249  -6.156  1.00 79.49           C
ATOM   3985  C   PHE A 263       0.662  -8.204  -5.173  1.00 79.49           C
ATOM   3986  O   PHE A 263       0.811  -8.061  -3.960  1.00 79.49           O
ATOM   3987  HA  PHE A 263       2.032  -6.602  -5.614  1.00 79.49           H
ATOM   3988  CB  PHE A 263       0.267  -6.475  -6.923  1.00 79.49           C
ATOM   3989 1HB  PHE A 263       0.753  -5.790  -7.617  1.00 79.49           H
ATOM   3990 2HB  PHE A 263      -0.313  -7.177  -7.522  1.00 79.49           H
ATOM   3991  CG  PHE A 263      -0.686  -5.681  -6.027  1.00 79.49           C
ATOM   3992  CD1 PHE A 263      -1.934  -6.158  -5.771  1.00 79.49           C
ATOM   3993  HD1 PHE A 263      -2.255  -7.105  -6.204  1.00 79.49           H
ATOM   3994  CD2 PHE A 263      -0.285  -4.499  -5.487  1.00 79.49           C
ATOM   3995  HD2 PHE A 263       0.715  -4.117  -5.692  1.00 79.49           H
ATOM   3996  CE1 PHE A 263      -2.818  -5.421  -4.940  1.00 79.49           C
ATOM   3997  HE1 PHE A 263      -3.819  -5.802  -4.735  1.00 79.49           H
ATOM   3998  CE2 PHE A 263      -1.170  -3.762  -4.656  1.00 79.49           C
ATOM   3999  HE2 PHE A 263      -0.849  -2.815  -4.223  1.00 79.49           H
ATOM   4000  CZ  PHE A 263      -2.418  -4.239  -4.400  1.00 79.49           C
ATOM   4001  HZ  PHE A 263      -3.097  -3.673  -3.762  1.00 79.49           H
ATOM   4002  HN  PHE A 263       1.845  -7.836  -8.090  1.00 79.49           H
ATOM   4003  N   VAL A 264      -0.069  -9.157  -5.732  1.00 86.12           N
ATOM   4004  CA  VAL A 264      -0.862 -10.065  -4.921  1.00 86.12           C
ATOM   4005  C   VAL A 264       0.061 -10.833  -3.972  1.00 86.12           C
ATOM   4006  O   VAL A 264      -0.242 -10.979  -2.789  1.00 86.12           O
ATOM   4007  HA  VAL A 264      -1.550  -9.462  -4.329  1.00 86.12           H
ATOM   4008  CB  VAL A 264      -1.691 -10.983  -5.822  1.00 86.12           C
ATOM   4009  HB  VAL A 264      -1.013 -11.456  -6.533  1.00 86.12           H
ATOM   4010  CG1 VAL A 264      -2.363 -12.089  -5.007  1.00 86.12           C
ATOM   4011 1HG1 VAL A 264      -1.601 -12.686  -4.506  1.00 86.12           H
ATOM   4012 2HG1 VAL A 264      -3.022 -11.642  -4.262  1.00 86.12           H
ATOM   4013 3HG1 VAL A 264      -2.946 -12.727  -5.671  1.00 86.12           H
ATOM   4014  CG2 VAL A 264      -2.724 -10.183  -6.618  1.00 86.12           C
ATOM   4015 1HG2 VAL A 264      -3.395  -9.670  -5.929  1.00 86.12           H
ATOM   4016 2HG2 VAL A 264      -2.213  -9.449  -7.242  1.00 86.12           H
ATOM   4017 3HG2 VAL A 264      -3.299 -10.860  -7.250  1.00 86.12           H
ATOM   4018  HN  VAL A 264      -0.124  -9.313  -6.718  1.00 86.12           H
ATOM   4019  N   LEU A 265       1.169 -11.303  -4.527  1.00 88.30           N
ATOM   4020  CA  LEU A 265       2.078 -12.154  -3.778  1.00 88.30           C
ATOM   4021  C   LEU A 265       2.675 -11.357  -2.616  1.00 88.30           C
ATOM   4022  O   LEU A 265       2.905 -11.903  -1.538  1.00 88.30           O
ATOM   4023  HA  LEU A 265       1.492 -12.976  -3.368  1.00 88.30           H
ATOM   4024  CB  LEU A 265       3.127 -12.766  -4.708  1.00 88.30           C
ATOM   4025 1HB  LEU A 265       3.555 -11.968  -5.315  1.00 88.30           H
ATOM   4026 2HB  LEU A 265       3.934 -13.169  -4.096  1.00 88.30           H
ATOM   4027  CG  LEU A 265       2.632 -13.870  -5.643  1.00 88.30           C
ATOM   4028  HG  LEU A 265       1.812 -13.471  -6.239  1.00 88.30           H
ATOM   4029  CD1 LEU A 265       3.732 -14.298  -6.617  1.00 88.30           C
ATOM   4030 1HD1 LEU A 265       4.038 -13.441  -7.219  1.00 88.30           H
ATOM   4031 2HD1 LEU A 265       4.589 -14.672  -6.057  1.00 88.30           H
ATOM   4032 3HD1 LEU A 265       3.354 -15.084  -7.271  1.00 88.30           H
ATOM   4033  CD2 LEU A 265       2.079 -15.055  -4.849  1.00 88.30           C
ATOM   4034 1HD2 LEU A 265       2.863 -15.462  -4.210  1.00 88.30           H
ATOM   4035 2HD2 LEU A 265       1.245 -14.720  -4.231  1.00 88.30           H
ATOM   4036 3HD2 LEU A 265       1.734 -15.826  -5.538  1.00 88.30           H
ATOM   4037  HN  LEU A 265       1.447 -11.112  -5.468  1.00 88.30           H
ATOM   4038  N   SER A 266       2.908 -10.079  -2.875  1.00 89.88           N
ATOM   4039  CA  SER A 266       3.565  -9.225  -1.900  1.00 89.88           C
ATOM   4040  C   SER A 266       2.558  -8.771  -0.841  1.00 89.88           C
ATOM   4041  O   SER A 266       2.902  -8.642   0.333  1.00 89.88           O
ATOM   4042  HA  SER A 266       4.340  -9.845  -1.450  1.00 89.88           H
ATOM   4043  CB  SER A 266       4.209  -8.013  -2.574  1.00 89.88           C
ATOM   4044 1HB  SER A 266       4.689  -7.391  -1.819  1.00 89.88           H
ATOM   4045 2HB  SER A 266       4.992  -8.350  -3.254  1.00 89.88           H
ATOM   4046  OG  SER A 266       3.258  -7.234  -3.295  1.00 89.88           O
ATOM   4047  HG  SER A 266       3.251  -7.508  -4.257  1.00 89.88           H
ATOM   4048  HN  SER A 266       2.658  -9.627  -3.732  1.00 89.88           H
ATOM   4049  N   GLN A 267       1.334  -8.541  -1.294  1.00 84.63           N
ATOM   4050  CA  GLN A 267       0.331  -7.910  -0.453  1.00 84.63           C
ATOM   4051  C   GLN A 267      -0.390  -8.961   0.394  1.00 84.63           C
ATOM   4052  O   GLN A 267      -0.850  -8.666   1.495  1.00 84.63           O
ATOM   4053  HA  GLN A 267       0.884  -7.228   0.195  1.00 84.63           H
ATOM   4054  CB  GLN A 267      -0.663  -7.107  -1.294  1.00 84.63           C
ATOM   4055 1HB  GLN A 267      -1.105  -7.751  -2.054  1.00 84.63           H
ATOM   4056 2HB  GLN A 267      -1.478  -6.754  -0.662  1.00 84.63           H
ATOM   4057  CG  GLN A 267       0.023  -5.915  -1.964  1.00 84.63           C
ATOM   4058 1HG  GLN A 267       0.869  -6.264  -2.557  1.00 84.63           H
ATOM   4059 2HG  GLN A 267      -0.671  -5.431  -2.652  1.00 84.63           H
ATOM   4060  CD  GLN A 267       0.507  -4.903  -0.923  1.00 84.63           C
ATOM   4061  OE1 GLN A 267      -0.050  -4.769   0.155  1.00 84.63           O
ATOM   4062  NE2 GLN A 267       1.570  -4.202  -1.303  1.00 84.63           N
ATOM   4063 1HE2 GLN A 267       1.979  -4.361  -2.202  1.00 84.63           H
ATOM   4064 2HE2 GLN A 267       1.961  -3.515  -0.691  1.00 84.63           H
ATOM   4065  HN  GLN A 267       1.025  -8.778  -2.215  1.00 84.63           H
ATOM   4066  N   PHE A 268      -0.465 -10.165  -0.154  1.00 91.39           N
ATOM   4067  CA  PHE A 268      -1.309 -11.198   0.423  1.00 91.39           C
ATOM   4068  C   PHE A 268      -0.879 -11.520   1.856  1.00 91.39           C
ATOM   4069  O   PHE A 268      -1.688 -11.455   2.780  1.00 91.39           O
ATOM   4070  HA  PHE A 268      -2.329 -10.815   0.430  1.00 91.39           H
ATOM   4071  CB  PHE A 268      -1.139 -12.448  -0.442  1.00 91.39           C
ATOM   4072 1HB  PHE A 268      -1.401 -12.204  -1.471  1.00 91.39           H
ATOM   4073 2HB  PHE A 268      -0.089 -12.739  -0.440  1.00 91.39           H
ATOM   4074  CG  PHE A 268      -1.984 -13.640   0.015  1.00 91.39           C
ATOM   4075  CD1 PHE A 268      -1.409 -14.648   0.725  1.00 91.39           C
ATOM   4076  HD1 PHE A 268      -0.348 -14.607   0.968  1.00 91.39           H
ATOM   4077  CD2 PHE A 268      -3.308 -13.691  -0.288  1.00 91.39           C
ATOM   4078  HD2 PHE A 268      -3.768 -12.883  -0.857  1.00 91.39           H
ATOM   4079  CE1 PHE A 268      -2.193 -15.754   1.148  1.00 91.39           C
ATOM   4080  HE1 PHE A 268      -1.733 -16.562   1.717  1.00 91.39           H
ATOM   4081  CE2 PHE A 268      -4.092 -14.796   0.135  1.00 91.39           C
ATOM   4082  HE2 PHE A 268      -5.154 -14.837  -0.108  1.00 91.39           H
ATOM   4083  CZ  PHE A 268      -3.518 -15.805   0.845  1.00 91.39           C
ATOM   4084  HZ  PHE A 268      -4.120 -16.653   1.170  1.00 91.39           H
ATOM   4085  HN  PHE A 268       0.037 -10.439  -0.974  1.00 91.39           H
ATOM   4086  N   PRO A 269       0.397 -11.873   2.065  1.00 94.70           N
ATOM   4087  CA  PRO A 269       0.869 -12.239   3.403  1.00 94.70           C
ATOM   4088  C   PRO A 269       0.541 -11.177   4.441  1.00 94.70           C
ATOM   4089  O   PRO A 269       0.103 -11.497   5.545  1.00 94.70           O
ATOM   4090  HA  PRO A 269       0.359 -13.139   3.747  1.00 94.70           H
ATOM   4091  CB  PRO A 269       2.378 -12.408   3.222  1.00 94.70           C
ATOM   4092 1HB  PRO A 269       2.914 -11.482   3.429  1.00 94.70           H
ATOM   4093 2HB  PRO A 269       2.781 -13.166   3.894  1.00 94.70           H
ATOM   4094  CG  PRO A 269       2.514 -12.822   1.761  1.00 94.70           C
ATOM   4095 1HG  PRO A 269       3.520 -12.642   1.381  1.00 94.70           H
ATOM   4096 2HG  PRO A 269       2.319 -13.885   1.622  1.00 94.70           H
ATOM   4097  CD  PRO A 269       1.477 -11.955   1.065  1.00 94.70           C
ATOM   4098 1HD  PRO A 269       1.872 -10.969   0.820  1.00 94.70           H
ATOM   4099 2HD  PRO A 269       1.139 -12.401   0.130  1.00 94.70           H
ATOM   4100  N   TYR A 270       0.765  -9.929   4.054  1.00 91.90           N
ATOM   4101  CA  TYR A 270       0.549  -8.815   4.962  1.00 91.90           C
ATOM   4102  C   TYR A 270      -0.923  -8.717   5.370  1.00 91.90           C
ATOM   4103  O   TYR A 270      -1.234  -8.564   6.550  1.00 91.90           O
ATOM   4104  HA  TYR A 270       1.155  -8.984   5.852  1.00 91.90           H
ATOM   4105  CB  TYR A 270       0.934  -7.556   4.183  1.00 91.90           C
ATOM   4106 1HB  TYR A 270       2.005  -7.578   3.983  1.00 91.90           H
ATOM   4107 2HB  TYR A 270       0.430  -7.570   3.216  1.00 91.90           H
ATOM   4108  CG  TYR A 270       0.591  -6.250   4.901  1.00 91.90           C
ATOM   4109  CD1 TYR A 270      -0.355  -5.397   4.369  1.00 91.90           C
ATOM   4110  HD1 TYR A 270      -0.856  -5.654   3.436  1.00 91.90           H
ATOM   4111  CD2 TYR A 270       1.226  -5.925   6.083  1.00 91.90           C
ATOM   4112  HD2 TYR A 270       1.973  -6.598   6.503  1.00 91.90           H
ATOM   4113  CE1 TYR A 270      -0.678  -4.167   5.045  1.00 91.90           C
ATOM   4114  HE1 TYR A 270      -1.422  -3.485   4.636  1.00 91.90           H
ATOM   4115  CE2 TYR A 270       0.903  -4.695   6.759  1.00 91.90           C
ATOM   4116  HE2 TYR A 270       1.397  -4.426   7.693  1.00 91.90           H
ATOM   4117  CZ  TYR A 270      -0.033  -3.877   6.207  1.00 91.90           C
ATOM   4118  OH  TYR A 270      -0.339  -2.716   6.846  1.00 91.90           O
ATOM   4119  HH  TYR A 270       0.055  -2.718   7.766  1.00 91.90           H
ATOM   4120  HN  TYR A 270       1.087  -9.675   3.142  1.00 91.90           H
ATOM   4121  N   ASN A 271      -1.788  -8.810   4.371  1.00 89.71           N
ATOM   4122  CA  ASN A 271      -3.211  -8.619   4.594  1.00 89.71           C
ATOM   4123  C   ASN A 271      -3.759  -9.796   5.404  1.00 89.71           C
ATOM   4124  O   ASN A 271      -4.773  -9.665   6.087  1.00 89.71           O
ATOM   4125  HA  ASN A 271      -3.293  -7.672   5.127  1.00 89.71           H
ATOM   4126  CB  ASN A 271      -3.973  -8.562   3.268  1.00 89.71           C
ATOM   4127 1HB  ASN A 271      -3.591  -9.326   2.592  1.00 89.71           H
ATOM   4128 2HB  ASN A 271      -5.026  -8.786   3.440  1.00 89.71           H
ATOM   4129  CG  ASN A 271      -3.840  -7.184   2.618  1.00 89.71           C
ATOM   4130  OD1 ASN A 271      -4.499  -6.227   2.990  1.00 89.71           O
ATOM   4131  ND2 ASN A 271      -2.952  -7.136   1.629  1.00 89.71           N
ATOM   4132 1HD2 ASN A 271      -2.444  -7.958   1.373  1.00 89.71           H
ATOM   4133 2HD2 ASN A 271      -2.793  -6.278   1.141  1.00 89.71           H
ATOM   4134  HN  ASN A 271      -1.532  -9.012   3.426  1.00 89.71           H
ATOM   4135  N   CYS A 272      -3.063 -10.919   5.300  1.00 94.92           N
ATOM   4136  CA  CYS A 272      -3.397 -12.083   6.103  1.00 94.92           C
ATOM   4137  C   CYS A 272      -3.246 -11.708   7.579  1.00 94.92           C
ATOM   4138  O   CYS A 272      -4.144 -11.957   8.382  1.00 94.92           O
ATOM   4139  HA  CYS A 272      -4.432 -12.336   5.872  1.00 94.92           H
ATOM   4140  CB  CYS A 272      -2.537 -13.292   5.731  1.00 94.92           C
ATOM   4141 1HB  CYS A 272      -1.486 -13.006   5.698  1.00 94.92           H
ATOM   4142 2HB  CYS A 272      -2.633 -14.065   6.494  1.00 94.92           H
ATOM   4143  SG  CYS A 272      -3.055 -13.952   4.105  1.00 94.92           S
ATOM   4144  HG  CYS A 272      -2.500 -12.986   3.380  1.00 94.92           H
ATOM   4145  HN  CYS A 272      -2.286 -11.040   4.683  1.00 94.92           H
ATOM   4146  N   ILE A 273      -2.104 -11.113   7.892  1.00 93.93           N
ATOM   4147  CA  ILE A 273      -1.809 -10.733   9.262  1.00 93.93           C
ATOM   4148  C   ILE A 273      -2.734  -9.588   9.679  1.00 93.93           C
ATOM   4149  O   ILE A 273      -3.218  -9.556  10.810  1.00 93.93           O
ATOM   4150  HA  ILE A 273      -2.021 -11.595   9.894  1.00 93.93           H
ATOM   4151  CB  ILE A 273      -0.322 -10.410   9.421  1.00 93.93           C
ATOM   4152  HB  ILE A 273      -0.071  -9.606   8.729  1.00 93.93           H
ATOM   4153  CG1 ILE A 273       0.544 -11.615   9.046  1.00 93.93           C
ATOM   4154 1HG1 ILE A 273       0.374 -11.878   8.002  1.00 93.93           H
ATOM   4155 2HG1 ILE A 273       1.598 -11.354   9.142  1.00 93.93           H
ATOM   4156  CG2 ILE A 273      -0.018  -9.903  10.832  1.00 93.93           C
ATOM   4157 1HG2 ILE A 273      -0.594  -8.998  11.025  1.00 93.93           H
ATOM   4158 2HG2 ILE A 273      -0.289 -10.669  11.559  1.00 93.93           H
ATOM   4159 3HG2 ILE A 273       1.046  -9.682  10.917  1.00 93.93           H
ATOM   4160  CD1 ILE A 273       0.226 -12.817   9.938  1.00 93.93           C
ATOM   4161 1HD1 ILE A 273       0.420 -12.558  10.979  1.00 93.93           H
ATOM   4162 2HD1 ILE A 273      -0.823 -13.090   9.821  1.00 93.93           H
ATOM   4163 3HD1 ILE A 273       0.855 -13.659   9.650  1.00 93.93           H
ATOM   4164  HN  ILE A 273      -1.388 -10.893   7.228  1.00 93.93           H
ATOM   4165  N   LEU A 274      -2.952  -8.675   8.744  1.00 90.53           N
ATOM   4166  CA  LEU A 274      -3.781  -7.512   9.012  1.00 90.53           C
ATOM   4167  C   LEU A 274      -5.192  -7.972   9.382  1.00 90.53           C
ATOM   4168  O   LEU A 274      -5.844  -7.364  10.231  1.00 90.53           O
ATOM   4169  HA  LEU A 274      -3.350  -6.994   9.869  1.00 90.53           H
ATOM   4170  CB  LEU A 274      -3.741  -6.541   7.830  1.00 90.53           C
ATOM   4171 1HB  LEU A 274      -2.698  -6.345   7.582  1.00 90.53           H
ATOM   4172 2HB  LEU A 274      -4.186  -7.034   6.965  1.00 90.53           H
ATOM   4173  CG  LEU A 274      -4.448  -5.201   8.038  1.00 90.53           C
ATOM   4174  HG  LEU A 274      -5.468  -5.400   8.368  1.00 90.53           H
ATOM   4175  CD1 LEU A 274      -3.767  -4.387   9.141  1.00 90.53           C
ATOM   4176 1HD1 LEU A 274      -3.796  -4.947  10.076  1.00 90.53           H
ATOM   4177 2HD1 LEU A 274      -2.730  -4.196   8.864  1.00 90.53           H
ATOM   4178 3HD1 LEU A 274      -4.290  -3.439   9.268  1.00 90.53           H
ATOM   4179  CD2 LEU A 274      -4.542  -4.421   6.725  1.00 90.53           C
ATOM   4180 1HD2 LEU A 274      -3.539  -4.231   6.343  1.00 90.53           H
ATOM   4181 2HD2 LEU A 274      -5.105  -5.003   5.996  1.00 90.53           H
ATOM   4182 3HD2 LEU A 274      -5.049  -3.472   6.902  1.00 90.53           H
ATOM   4183  HN  LEU A 274      -2.574  -8.720   7.819  1.00 90.53           H
ATOM   4184  N   LEU A 275      -5.623  -9.040   8.728  1.00 92.99           N
ATOM   4185  CA  LEU A 275      -6.938  -9.599   8.991  1.00 92.99           C
ATOM   4186  C   LEU A 275      -6.999 -10.089  10.439  1.00 92.99           C
ATOM   4187  O   LEU A 275      -7.961  -9.811  11.153  1.00 92.99           O
ATOM   4188  HA  LEU A 275      -7.665  -8.796   8.868  1.00 92.99           H
ATOM   4189  CB  LEU A 275      -7.277 -10.679   7.962  1.00 92.99           C
ATOM   4190 1HB  LEU A 275      -7.240 -10.231   6.969  1.00 92.99           H
ATOM   4191 2HB  LEU A 275      -6.500 -11.443   7.997  1.00 92.99           H
ATOM   4192  CG  LEU A 275      -8.635 -11.364   8.131  1.00 92.99           C
ATOM   4193  HG  LEU A 275      -8.685 -11.779   9.138  1.00 92.99           H
ATOM   4194  CD1 LEU A 275      -9.778 -10.356   7.999  1.00 92.99           C
ATOM   4195 1HD1 LEU A 275      -9.676  -9.588   8.766  1.00 92.99           H
ATOM   4196 2HD1 LEU A 275      -9.741  -9.891   7.014  1.00 92.99           H
ATOM   4197 3HD1 LEU A 275     -10.731 -10.869   8.123  1.00 92.99           H
ATOM   4198  CD2 LEU A 275      -8.785 -12.532   7.153  1.00 92.99           C
ATOM   4199 1HD2 LEU A 275      -8.705 -12.162   6.131  1.00 92.99           H
ATOM   4200 2HD2 LEU A 275      -7.999 -13.264   7.338  1.00 92.99           H
ATOM   4201 3HD2 LEU A 275      -9.759 -13.001   7.295  1.00 92.99           H
ATOM   4202  HN  LEU A 275      -5.092  -9.521   8.031  1.00 92.99           H
ATOM   4203  N   VAL A 276      -5.959 -10.810  10.830  1.00 94.86           N
ATOM   4204  CA  VAL A 276      -5.882 -11.343  12.180  1.00 94.86           C
ATOM   4205  C   VAL A 276      -5.974 -10.192  13.184  1.00 94.86           C
ATOM   4206  O   VAL A 276      -6.717 -10.274  14.161  1.00 94.86           O
ATOM   4207  HA  VAL A 276      -6.739 -12.002  12.323  1.00 94.86           H
ATOM   4208  CB  VAL A 276      -4.610 -12.178  12.342  1.00 94.86           C
ATOM   4209  HB  VAL A 276      -3.762 -11.554  12.059  1.00 94.86           H
ATOM   4210  CG1 VAL A 276      -4.415 -12.603  13.799  1.00 94.86           C
ATOM   4211 1HG1 VAL A 276      -4.334 -11.716  14.428  1.00 94.86           H
ATOM   4212 2HG1 VAL A 276      -5.268 -13.200  14.121  1.00 94.86           H
ATOM   4213 3HG1 VAL A 276      -3.504 -13.194  13.886  1.00 94.86           H
ATOM   4214  CG2 VAL A 276      -4.630 -13.394  11.414  1.00 94.86           C
ATOM   4215 1HG2 VAL A 276      -5.491 -14.019  11.653  1.00 94.86           H
ATOM   4216 2HG2 VAL A 276      -4.700 -13.060  10.379  1.00 94.86           H
ATOM   4217 3HG2 VAL A 276      -3.715 -13.969  11.550  1.00 94.86           H
ATOM   4218  HN  VAL A 276      -5.179 -11.031  10.244  1.00 94.86           H
ATOM   4219  N   GLN A 277      -5.208  -9.147  12.909  1.00 91.27           N
ATOM   4220  CA  GLN A 277      -5.171  -7.993  13.791  1.00 91.27           C
ATOM   4221  C   GLN A 277      -6.554  -7.342  13.871  1.00 91.27           C
ATOM   4222  O   GLN A 277      -6.950  -6.846  14.925  1.00 91.27           O
ATOM   4223  HA  GLN A 277      -4.890  -8.385  14.769  1.00 91.27           H
ATOM   4224  CB  GLN A 277      -4.116  -6.985  13.332  1.00 91.27           C
ATOM   4225 1HB  GLN A 277      -4.218  -6.809  12.261  1.00 91.27           H
ATOM   4226 2HB  GLN A 277      -4.280  -6.029  13.830  1.00 91.27           H
ATOM   4227  CG  GLN A 277      -2.705  -7.490  13.640  1.00 91.27           C
ATOM   4228 1HG  GLN A 277      -2.636  -7.769  14.691  1.00 91.27           H
ATOM   4229 2HG  GLN A 277      -2.501  -8.388  13.057  1.00 91.27           H
ATOM   4230  CD  GLN A 277      -1.658  -6.421  13.321  1.00 91.27           C
ATOM   4231  OE1 GLN A 277      -1.859  -5.545  12.495  1.00 91.27           O
ATOM   4232  NE2 GLN A 277      -0.533  -6.540  14.020  1.00 91.27           N
ATOM   4233 1HE2 GLN A 277      -0.432  -7.282  14.683  1.00 91.27           H
ATOM   4234 2HE2 GLN A 277       0.212  -5.887  13.883  1.00 91.27           H
ATOM   4235  HN  GLN A 277      -4.622  -9.080  12.102  1.00 91.27           H
ATOM   4236  N   THR A 278      -7.250  -7.364  12.744  1.00 92.21           N
ATOM   4237  CA  THR A 278      -8.561  -6.745  12.662  1.00 92.21           C
ATOM   4238  C   THR A 278      -9.561  -7.493  13.546  1.00 92.21           C
ATOM   4239  O   THR A 278     -10.342  -6.875  14.266  1.00 92.21           O
ATOM   4240  HA  THR A 278      -8.487  -5.730  13.052  1.00 92.21           H
ATOM   4241  CB  THR A 278      -8.970  -6.697  11.188  1.00 92.21           C
ATOM   4242  HB  THR A 278      -9.111  -7.702  10.791  1.00 92.21           H
ATOM   4243  OG1 THR A 278      -7.943  -5.929  10.568  1.00 92.21           O
ATOM   4244  HG1 THR A 278      -7.253  -6.535  10.173  1.00 92.21           H
ATOM   4245  CG2 THR A 278     -10.240  -5.875  10.959  1.00 92.21           C
ATOM   4246 1HG2 THR A 278     -10.076  -4.851  11.295  1.00 92.21           H
ATOM   4247 2HG2 THR A 278     -11.064  -6.315  11.522  1.00 92.21           H
ATOM   4248 3HG2 THR A 278     -10.485  -5.874   9.897  1.00 92.21           H
ATOM   4249  HN  THR A 278      -6.932  -7.795  11.899  1.00 92.21           H
ATOM   4250  N   ILE A 279      -9.504  -8.815  13.461  1.00 92.59           N
ATOM   4251  CA  ILE A 279     -10.395  -9.654  14.243  1.00 92.59           C
ATOM   4252  C   ILE A 279     -10.066  -9.494  15.729  1.00 92.59           C
ATOM   4253  O   ILE A 279     -10.966  -9.373  16.558  1.00 92.59           O
ATOM   4254  HA  ILE A 279     -11.411  -9.298  14.075  1.00 92.59           H
ATOM   4255  CB  ILE A 279     -10.335 -11.102  13.753  1.00 92.59           C
ATOM   4256  HB  ILE A 279      -9.293 -11.422  13.759  1.00 92.59           H
ATOM   4257  CG1 ILE A 279     -10.834 -11.213  12.311  1.00 92.59           C
ATOM   4258 1HG1 ILE A 279     -11.916 -11.085  12.285  1.00 92.59           H
ATOM   4259 2HG1 ILE A 279     -10.403 -10.412  11.711  1.00 92.59           H
ATOM   4260  CG2 ILE A 279     -11.099 -12.033  14.697  1.00 92.59           C
ATOM   4261 1HG2 ILE A 279     -10.658 -11.982  15.692  1.00 92.59           H
ATOM   4262 2HG2 ILE A 279     -12.143 -11.723  14.746  1.00 92.59           H
ATOM   4263 3HG2 ILE A 279     -11.041 -13.055  14.325  1.00 92.59           H
ATOM   4264  CD1 ILE A 279     -10.461 -12.568  11.705  1.00 92.59           C
ATOM   4265 1HD1 ILE A 279      -9.377 -12.682  11.710  1.00 92.59           H
ATOM   4266 2HD1 ILE A 279     -10.913 -13.366  12.294  1.00 92.59           H
ATOM   4267 3HD1 ILE A 279     -10.827 -12.620  10.679  1.00 92.59           H
ATOM   4268  HN  ILE A 279      -8.865  -9.310  12.873  1.00 92.59           H
ATOM   4269  N   ASP A 280      -8.773  -9.498  16.020  1.00 91.89           N
ATOM   4270  CA  ASP A 280      -8.316  -9.415  17.396  1.00 91.89           C
ATOM   4271  C   ASP A 280      -8.720  -8.060  17.982  1.00 91.89           C
ATOM   4272  O   ASP A 280      -9.035  -7.961  19.167  1.00 91.89           O
ATOM   4273  HA  ASP A 280      -8.794 -10.250  17.908  1.00 91.89           H
ATOM   4274  CB  ASP A 280      -6.792  -9.530  17.479  1.00 91.89           C
ATOM   4275 1HB  ASP A 280      -6.465 -10.437  16.970  1.00 91.89           H
ATOM   4276 2HB  ASP A 280      -6.332  -8.689  16.959  1.00 91.89           H
ATOM   4277  CG  ASP A 280      -6.322  -9.557  18.934  1.00 91.89           C
ATOM   4278  OD1 ASP A 280      -6.894 -10.362  19.700  1.00 91.89           O
ATOM   4279  OD2 ASP A 280      -5.402  -8.771  19.248  1.00 91.89           O
ATOM   4280  HN  ASP A 280      -8.046  -9.557  15.336  1.00 91.89           H
ATOM   4281  N   ALA A 281      -8.697  -7.050  17.125  1.00 90.98           N
ATOM   4282  CA  ALA A 281      -9.063  -5.707  17.542  1.00 90.98           C
ATOM   4283  C   ALA A 281     -10.506  -5.711  18.050  1.00 90.98           C
ATOM   4284  O   ALA A 281     -10.867  -4.907  18.908  1.00 90.98           O
ATOM   4285  HA  ALA A 281      -8.400  -5.420  18.358  1.00 90.98           H
ATOM   4286  CB  ALA A 281      -8.858  -4.737  16.376  1.00 90.98           C
ATOM   4287 1HB  ALA A 281      -7.811  -4.751  16.072  1.00 90.98           H
ATOM   4288 2HB  ALA A 281      -9.484  -5.041  15.537  1.00 90.98           H
ATOM   4289 3HB  ALA A 281      -9.133  -3.730  16.689  1.00 90.98           H
ATOM   4290  HN  ALA A 281      -8.435  -7.138  16.164  1.00 90.98           H
ATOM   4291  N   TYR A 282     -11.291  -6.625  17.499  1.00 79.51           N
ATOM   4292  CA  TYR A 282     -12.695  -6.721  17.861  1.00 79.51           C
ATOM   4293  C   TYR A 282     -12.907  -7.759  18.965  1.00 79.51           C
ATOM   4294  O   TYR A 282     -13.594  -7.491  19.950  1.00 79.51           O
ATOM   4295  HA  TYR A 282     -13.017  -5.745  18.224  1.00 79.51           H
ATOM   4296  CB  TYR A 282     -13.425  -7.182  16.598  1.00 79.51           C
ATOM   4297 1HB  TYR A 282     -13.191  -6.495  15.785  1.00 79.51           H
ATOM   4298 2HB  TYR A 282     -13.045  -8.161  16.308  1.00 79.51           H
ATOM   4299  CG  TYR A 282     -14.945  -7.266  16.754  1.00 79.51           C
ATOM   4300  CD1 TYR A 282     -15.556  -8.494  16.901  1.00 79.51           C
ATOM   4301  HD1 TYR A 282     -14.956  -9.405  16.907  1.00 79.51           H
ATOM   4302  CD2 TYR A 282     -15.704  -6.114  16.747  1.00 79.51           C
ATOM   4303  HD2 TYR A 282     -15.222  -5.143  16.630  1.00 79.51           H
ATOM   4304  CE1 TYR A 282     -16.987  -8.574  17.048  1.00 79.51           C
ATOM   4305  HE1 TYR A 282     -17.482  -9.538  17.165  1.00 79.51           H
ATOM   4306  CE2 TYR A 282     -17.135  -6.193  16.893  1.00 79.51           C
ATOM   4307  HE2 TYR A 282     -17.746  -5.291  16.890  1.00 79.51           H
ATOM   4308  CZ  TYR A 282     -17.705  -7.419  17.037  1.00 79.51           C
ATOM   4309  OH  TYR A 282     -19.056  -7.494  17.175  1.00 79.51           O
ATOM   4310  HH  TYR A 282     -19.452  -6.576  17.165  1.00 79.51           H
ATOM   4311  HN  TYR A 282     -10.983  -7.290  16.819  1.00 79.51           H
ATOM   4312  N   ALA A 283     -12.304  -8.921  18.764  1.00 89.16           N
ATOM   4313  CA  ALA A 283     -12.626 -10.082  19.577  1.00 89.16           C
ATOM   4314  C   ALA A 283     -11.652 -10.162  20.754  1.00 89.16           C
ATOM   4315  O   ALA A 283     -11.947 -10.796  21.766  1.00 89.16           O
ATOM   4316  HA  ALA A 283     -13.637  -9.947  19.961  1.00 89.16           H
ATOM   4317  CB  ALA A 283     -12.593 -11.340  18.706  1.00 89.16           C
ATOM   4318 1HB  ALA A 283     -13.324 -11.244  17.902  1.00 89.16           H
ATOM   4319 2HB  ALA A 283     -11.598 -11.460  18.280  1.00 89.16           H
ATOM   4320 3HB  ALA A 283     -12.835 -12.210  19.316  1.00 89.16           H
ATOM   4321  HN  ALA A 283     -11.607  -9.076  18.063  1.00 89.16           H
ATOM   4322  N   MET A 284     -10.511  -9.511  20.582  1.00 82.53           N
ATOM   4323  CA  MET A 284      -9.490  -9.504  21.616  1.00 82.53           C
ATOM   4324  C   MET A 284      -9.225 -10.919  22.134  1.00 82.53           C
ATOM   4325  O   MET A 284      -9.156 -11.138  23.342  1.00 82.53           O
ATOM   4326  HA  MET A 284      -8.593  -9.110  21.139  1.00 82.53           H
ATOM   4327  CB  MET A 284      -9.942  -8.612  22.774  1.00 82.53           C
ATOM   4328 1HB  MET A 284     -10.831  -9.038  23.239  1.00 82.53           H
ATOM   4329 2HB  MET A 284      -9.166  -8.581  23.538  1.00 82.53           H
ATOM   4330  CG  MET A 284     -10.244  -7.193  22.288  1.00 82.53           C
ATOM   4331 1HG  MET A 284      -9.344  -6.746  21.864  1.00 82.53           H
ATOM   4332 2HG  MET A 284     -10.990  -7.222  21.494  1.00 82.53           H
ATOM   4333  SD  MET A 284     -10.838  -6.197  23.645  1.00 82.53           S
ATOM   4334  CE  MET A 284     -11.269  -4.703  22.767  1.00 82.53           C
ATOM   4335 1HE  MET A 284     -10.382  -4.301  22.277  1.00 82.53           H
ATOM   4336 2HE  MET A 284     -12.027  -4.928  22.018  1.00 82.53           H
ATOM   4337 3HE  MET A 284     -11.660  -3.968  23.471  1.00 82.53           H
ATOM   4338  HN  MET A 284     -10.280  -8.995  19.756  1.00 82.53           H
ATOM   4339  N   PHE A 285      -9.083 -11.842  21.194  1.00 85.28           N
ATOM   4340  CA  PHE A 285      -9.006 -13.252  21.535  1.00 85.28           C
ATOM   4341  C   PHE A 285      -7.567 -13.661  21.853  1.00 85.28           C
ATOM   4342  O   PHE A 285      -7.330 -14.738  22.400  1.00 85.28           O
ATOM   4343  HA  PHE A 285      -9.629 -13.406  22.416  1.00 85.28           H
ATOM   4344  CB  PHE A 285      -9.488 -14.035  20.312  1.00 85.28           C
ATOM   4345 1HB  PHE A 285      -9.614 -15.082  20.590  1.00 85.28           H
ATOM   4346 2HB  PHE A 285     -10.470 -13.663  20.019  1.00 85.28           H
ATOM   4347  CG  PHE A 285      -8.547 -13.952  19.109  1.00 85.28           C
ATOM   4348  CD1 PHE A 285      -8.707 -12.964  18.188  1.00 85.28           C
ATOM   4349  HD1 PHE A 285      -9.506 -12.232  18.307  1.00 85.28           H
ATOM   4350  CD2 PHE A 285      -7.550 -14.865  18.961  1.00 85.28           C
ATOM   4351  HD2 PHE A 285      -7.422 -15.657  19.699  1.00 85.28           H
ATOM   4352  CE1 PHE A 285      -7.833 -12.887  17.071  1.00 85.28           C
ATOM   4353  HE1 PHE A 285      -7.961 -12.095  16.333  1.00 85.28           H
ATOM   4354  CE2 PHE A 285      -6.676 -14.788  17.844  1.00 85.28           C
ATOM   4355  HE2 PHE A 285      -5.878 -15.520  17.726  1.00 85.28           H
ATOM   4356  CZ  PHE A 285      -6.836 -13.800  16.923  1.00 85.28           C
ATOM   4357  HZ  PHE A 285      -6.165 -13.741  16.066  1.00 85.28           H
ATOM   4358  HN  PHE A 285      -9.022 -11.640  20.216  1.00 85.28           H
ATOM   4359  N   ILE A 286      -6.643 -12.781  21.498  1.00 86.32           N
ATOM   4360  CA  ILE A 286      -5.234 -13.031  21.751  1.00 86.32           C
ATOM   4361  C   ILE A 286      -4.885 -12.572  23.168  1.00 86.32           C
ATOM   4362  O   ILE A 286      -4.744 -11.376  23.419  1.00 86.32           O
ATOM   4363  HA  ILE A 286      -5.077 -14.108  21.689  1.00 86.32           H
ATOM   4364  CB  ILE A 286      -4.372 -12.385  20.665  1.00 86.32           C
ATOM   4365  HB  ILE A 286      -4.569 -11.313  20.665  1.00 86.32           H
ATOM   4366  CG1 ILE A 286      -4.748 -12.914  19.279  1.00 86.32           C
ATOM   4367 1HG1 ILE A 286      -4.517 -13.977  19.216  1.00 86.32           H
ATOM   4368 2HG1 ILE A 286      -5.823 -12.811  19.126  1.00 86.32           H
ATOM   4369  CG2 ILE A 286      -2.883 -12.571  20.964  1.00 86.32           C
ATOM   4370 1HG2 ILE A 286      -2.644 -12.108  21.921  1.00 86.32           H
ATOM   4371 2HG2 ILE A 286      -2.651 -13.635  21.007  1.00 86.32           H
ATOM   4372 3HG2 ILE A 286      -2.293 -12.102  20.176  1.00 86.32           H
ATOM   4373  CD1 ILE A 286      -3.997 -12.157  18.181  1.00 86.32           C
ATOM   4374 1HD1 ILE A 286      -4.250 -11.098  18.232  1.00 86.32           H
ATOM   4375 2HD1 ILE A 286      -2.924 -12.282  18.323  1.00 86.32           H
ATOM   4376 3HD1 ILE A 286      -4.283 -12.553  17.207  1.00 86.32           H
ATOM   4377  HN  ILE A 286      -6.843 -11.912  21.046  1.00 86.32           H
ATOM   4378  N   SER A 287      -4.756 -13.546  24.056  1.00 84.84           N
ATOM   4379  CA  SER A 287      -4.442 -13.255  25.445  1.00 84.84           C
ATOM   4380  C   SER A 287      -3.016 -13.710  25.765  1.00 84.84           C
ATOM   4381  O   SER A 287      -2.458 -13.337  26.796  1.00 84.84           O
ATOM   4382  HA  SER A 287      -4.528 -12.173  25.540  1.00 84.84           H
ATOM   4383  CB  SER A 287      -5.439 -13.930  26.388  1.00 84.84           C
ATOM   4384 1HB  SER A 287      -5.158 -13.723  27.421  1.00 84.84           H
ATOM   4385 2HB  SER A 287      -6.430 -13.502  26.236  1.00 84.84           H
ATOM   4386  OG  SER A 287      -5.496 -15.340  26.186  1.00 84.84           O
ATOM   4387  HG  SER A 287      -6.184 -15.744  26.788  1.00 84.84           H
ATOM   4388  HN  SER A 287      -4.862 -14.517  23.842  1.00 84.84           H
ATOM   4389  N   ASN A 288      -2.468 -14.511  24.863  1.00 86.32           N
ATOM   4390  CA  ASN A 288      -1.149 -15.083  25.073  1.00 86.32           C
ATOM   4391  C   ASN A 288      -0.089 -14.119  24.537  1.00 86.32           C
ATOM   4392  O   ASN A 288      -0.115 -13.752  23.363  1.00 86.32           O
ATOM   4393  HA  ASN A 288      -1.070 -15.233  26.150  1.00 86.32           H
ATOM   4394  CB  ASN A 288      -1.000 -16.411  24.328  1.00 86.32           C
ATOM   4395 1HB  ASN A 288      -1.839 -17.063  24.569  1.00 86.32           H
ATOM   4396 2HB  ASN A 288      -1.031 -16.235  23.253  1.00 86.32           H
ATOM   4397  CG  ASN A 288       0.314 -17.103  24.700  1.00 86.32           C
ATOM   4398  OD1 ASN A 288       1.369 -16.495  24.765  1.00 86.32           O
ATOM   4399  ND2 ASN A 288       0.190 -18.406  24.939  1.00 86.32           N
ATOM   4400 1HD2 ASN A 288      -0.706 -18.844  24.868  1.00 86.32           H
ATOM   4401 2HD2 ASN A 288       0.993 -18.946  25.189  1.00 86.32           H
ATOM   4402  HN  ASN A 288      -2.909 -14.770  24.003  1.00 86.32           H
ATOM   4403  N   CYS A 289       0.819 -13.736  25.423  1.00 90.99           N
ATOM   4404  CA  CYS A 289       1.822 -12.741  25.085  1.00 90.99           C
ATOM   4405  C   CYS A 289       2.711 -13.312  23.978  1.00 90.99           C
ATOM   4406  O   CYS A 289       3.079 -12.602  23.044  1.00 90.99           O
ATOM   4407  HA  CYS A 289       1.284 -11.860  24.733  1.00 90.99           H
ATOM   4408  CB  CYS A 289       2.636 -12.319  26.309  1.00 90.99           C
ATOM   4409 1HB  CYS A 289       1.972 -11.932  27.082  1.00 90.99           H
ATOM   4410 2HB  CYS A 289       3.148 -13.184  26.732  1.00 90.99           H
ATOM   4411  SG  CYS A 289       3.858 -11.040  25.839  1.00 90.99           S
ATOM   4412  HN  CYS A 289       0.875 -14.092  26.356  1.00 90.99           H
ATOM   4413  N   ALA A 290       3.029 -14.590  24.119  1.00 93.06           N
ATOM   4414  CA  ALA A 290       3.934 -15.244  23.189  1.00 93.06           C
ATOM   4415  C   ALA A 290       3.342 -15.181  21.779  1.00 93.06           C
ATOM   4416  O   ALA A 290       4.055 -14.913  20.814  1.00 93.06           O
ATOM   4417  HA  ALA A 290       4.876 -14.696  23.202  1.00 93.06           H
ATOM   4418  CB  ALA A 290       4.192 -16.680  23.650  1.00 93.06           C
ATOM   4419 1HB  ALA A 290       4.639 -16.667  24.643  1.00 93.06           H
ATOM   4420 2HB  ALA A 290       3.249 -17.225  23.683  1.00 93.06           H
ATOM   4421 3HB  ALA A 290       4.870 -17.169  22.951  1.00 93.06           H
ATOM   4422  HN  ALA A 290       2.681 -15.176  24.851  1.00 93.06           H
ATOM   4423  N   VAL A 291       2.043 -15.433  21.706  1.00 93.43           N
ATOM   4424  CA  VAL A 291       1.347 -15.411  20.431  1.00 93.43           C
ATOM   4425  C   VAL A 291       1.351 -13.984  19.878  1.00 93.43           C
ATOM   4426  O   VAL A 291       1.587 -13.776  18.688  1.00 93.43           O
ATOM   4427  HA  VAL A 291       1.897 -16.054  19.744  1.00 93.43           H
ATOM   4428  CB  VAL A 291      -0.062 -15.985  20.593  1.00 93.43           C
ATOM   4429  HB  VAL A 291      -0.581 -15.391  21.344  1.00 93.43           H
ATOM   4430  CG1 VAL A 291      -0.850 -15.882  19.285  1.00 93.43           C
ATOM   4431 1HG1 VAL A 291      -0.930 -14.835  18.991  1.00 93.43           H
ATOM   4432 2HG1 VAL A 291      -0.333 -16.440  18.505  1.00 93.43           H
ATOM   4433 3HG1 VAL A 291      -1.847 -16.297  19.429  1.00 93.43           H
ATOM   4434  CG2 VAL A 291      -0.011 -17.431  21.090  1.00 93.43           C
ATOM   4435 1HG2 VAL A 291       0.536 -18.043  20.372  1.00 93.43           H
ATOM   4436 2HG2 VAL A 291       0.494 -17.466  22.055  1.00 93.43           H
ATOM   4437 3HG2 VAL A 291      -1.025 -17.814  21.197  1.00 93.43           H
ATOM   4438  HN  VAL A 291       1.470 -15.650  22.496  1.00 93.43           H
ATOM   4439  N   SER A 292       1.087 -13.038  20.767  1.00 93.65           N
ATOM   4440  CA  SER A 292       1.017 -11.641  20.375  1.00 93.65           C
ATOM   4441  C   SER A 292       2.368 -11.185  19.820  1.00 93.65           C
ATOM   4442  O   SER A 292       2.424 -10.479  18.814  1.00 93.65           O
ATOM   4443  HA  SER A 292       0.251 -11.596  19.600  1.00 93.65           H
ATOM   4444  CB  SER A 292       0.602 -10.758  21.553  1.00 93.65           C
ATOM   4445 1HB  SER A 292      -0.313 -11.152  21.997  1.00 93.65           H
ATOM   4446 2HB  SER A 292       1.372 -10.796  22.324  1.00 93.65           H
ATOM   4447  OG  SER A 292       0.393  -9.405  21.159  1.00 93.65           O
ATOM   4448  HG  SER A 292      -0.440  -9.333  20.610  1.00 93.65           H
ATOM   4449  HN  SER A 292       0.923 -13.213  21.737  1.00 93.65           H
ATOM   4450  N   THR A 293       3.424 -11.606  20.501  1.00 90.60           N
ATOM   4451  CA  THR A 293       4.769 -11.216  20.113  1.00 90.60           C
ATOM   4452  C   THR A 293       5.081 -11.711  18.699  1.00 90.60           C
ATOM   4453  O   THR A 293       5.595 -10.958  17.874  1.00 90.60           O
ATOM   4454  HA  THR A 293       4.818 -10.128  20.089  1.00 90.60           H
ATOM   4455  CB  THR A 293       5.739 -11.747  21.171  1.00 90.60           C
ATOM   4456  HB  THR A 293       5.686 -12.834  21.237  1.00 90.60           H
ATOM   4457  OG1 THR A 293       5.381 -11.041  22.356  1.00 90.60           O
ATOM   4458  HG1 THR A 293       4.689 -11.555  22.864  1.00 90.60           H
ATOM   4459  CG2 THR A 293       7.184 -11.322  20.906  1.00 90.60           C
ATOM   4460 1HG2 THR A 293       7.249 -10.234  20.907  1.00 90.60           H
ATOM   4461 2HG2 THR A 293       7.503 -11.704  19.936  1.00 90.60           H
ATOM   4462 3HG2 THR A 293       7.830 -11.726  21.686  1.00 90.60           H
ATOM   4463  HN  THR A 293       3.371 -12.202  21.302  1.00 90.60           H
ATOM   4464  N   ASN A 294       4.757 -12.974  18.464  1.00 92.10           N
ATOM   4465  CA  ASN A 294       5.064 -13.600  17.189  1.00 92.10           C
ATOM   4466  C   ASN A 294       4.261 -12.912  16.082  1.00 92.10           C
ATOM   4467  O   ASN A 294       4.760 -12.726  14.974  1.00 92.10           O
ATOM   4468  HA  ASN A 294       6.139 -13.478  17.061  1.00 92.10           H
ATOM   4469  CB  ASN A 294       4.683 -15.082  17.197  1.00 92.10           C
ATOM   4470 1HB  ASN A 294       3.681 -15.202  17.609  1.00 92.10           H
ATOM   4471 2HB  ASN A 294       4.655 -15.460  16.175  1.00 92.10           H
ATOM   4472  CG  ASN A 294       5.681 -15.899  18.021  1.00 92.10           C
ATOM   4473  OD1 ASN A 294       6.799 -15.486  18.278  1.00 92.10           O
ATOM   4474  ND2 ASN A 294       5.214 -17.079  18.419  1.00 92.10           N
ATOM   4475 1HD2 ASN A 294       4.286 -17.359  18.174  1.00 92.10           H
ATOM   4476 2HD2 ASN A 294       5.792 -17.687  18.964  1.00 92.10           H
ATOM   4477  HN  ASN A 294       4.295 -13.566  19.125  1.00 92.10           H
ATOM   4478  N   ILE A 295       3.032 -12.554  16.422  1.00 92.19           N
ATOM   4479  CA  ILE A 295       2.148 -11.911  15.465  1.00 92.19           C
ATOM   4480  C   ILE A 295       2.738 -10.559  15.061  1.00 92.19           C
ATOM   4481  O   ILE A 295       2.727 -10.199  13.885  1.00 92.19           O
ATOM   4482  HA  ILE A 295       2.105 -12.548  14.581  1.00 92.19           H
ATOM   4483  CB  ILE A 295       0.727 -11.819  16.025  1.00 92.19           C
ATOM   4484  HB  ILE A 295       0.790 -11.493  17.063  1.00 92.19           H
ATOM   4485  CG1 ILE A 295       0.047 -13.190  16.023  1.00 92.19           C
ATOM   4486 1HG1 ILE A 295      -0.130 -13.510  14.996  1.00 92.19           H
ATOM   4487 2HG1 ILE A 295       0.707 -13.928  16.477  1.00 92.19           H
ATOM   4488  CG2 ILE A 295      -0.093 -10.771  15.271  1.00 92.19           C
ATOM   4489 1HG2 ILE A 295       0.385  -9.796  15.369  1.00 92.19           H
ATOM   4490 2HG2 ILE A 295      -0.150 -11.044  14.217  1.00 92.19           H
ATOM   4491 3HG2 ILE A 295      -1.099 -10.726  15.689  1.00 92.19           H
ATOM   4492  CD1 ILE A 295      -1.279 -13.146  16.785  1.00 92.19           C
ATOM   4493 1HD1 ILE A 295      -1.095 -12.849  17.817  1.00 92.19           H
ATOM   4494 2HD1 ILE A 295      -1.945 -12.424  16.312  1.00 92.19           H
ATOM   4495 3HD1 ILE A 295      -1.741 -14.133  16.767  1.00 92.19           H
ATOM   4496  HN  ILE A 295       2.639 -12.696  17.331  1.00 92.19           H
ATOM   4497  N   ASP A 296       3.240  -9.846  16.059  1.00 93.56           N
ATOM   4498  CA  ASP A 296       3.784  -8.518  15.830  1.00 93.56           C
ATOM   4499  C   ASP A 296       4.995  -8.621  14.901  1.00 93.56           C
ATOM   4500  O   ASP A 296       5.157  -7.806  13.994  1.00 93.56           O
ATOM   4501  HA  ASP A 296       2.968  -7.946  15.390  1.00 93.56           H
ATOM   4502  CB  ASP A 296       4.247  -7.880  17.141  1.00 93.56           C
ATOM   4503 1HB  ASP A 296       4.750  -8.627  17.756  1.00 93.56           H
ATOM   4504 2HB  ASP A 296       4.976  -7.097  16.931  1.00 93.56           H
ATOM   4505  CG  ASP A 296       3.064  -7.290  17.912  1.00 93.56           C
ATOM   4506  OD1 ASP A 296       1.922  -7.676  17.581  1.00 93.56           O
ATOM   4507  OD2 ASP A 296       3.329  -6.465  18.813  1.00 93.56           O
ATOM   4508  HN  ASP A 296       3.278 -10.161  17.007  1.00 93.56           H
ATOM   4509  N   ILE A 297       5.815  -9.630  15.158  1.00 93.51           N
ATOM   4510  CA  ILE A 297       6.995  -9.862  14.343  1.00 93.51           C
ATOM   4511  C   ILE A 297       6.564 -10.203  12.915  1.00 93.51           C
ATOM   4512  O   ILE A 297       7.114  -9.669  11.953  1.00 93.51           O
ATOM   4513  HA  ILE A 297       7.564  -8.933  14.319  1.00 93.51           H
ATOM   4514  CB  ILE A 297       7.889 -10.924  14.985  1.00 93.51           C
ATOM   4515  HB  ILE A 297       7.268 -11.781  15.248  1.00 93.51           H
ATOM   4516  CG1 ILE A 297       8.514 -10.404  16.281  1.00 93.51           C
ATOM   4517 1HG1 ILE A 297       9.218  -9.604  16.054  1.00 93.51           H
ATOM   4518 2HG1 ILE A 297       7.738  -9.976  16.916  1.00 93.51           H
ATOM   4519  CG2 ILE A 297       8.947 -11.420  13.998  1.00 93.51           C
ATOM   4520 1HG2 ILE A 297       8.456 -11.856  13.128  1.00 93.51           H
ATOM   4521 2HG2 ILE A 297       9.570 -10.583  13.682  1.00 93.51           H
ATOM   4522 3HG2 ILE A 297       9.569 -12.174  14.480  1.00 93.51           H
ATOM   4523  CD1 ILE A 297       9.233 -11.527  17.032  1.00 93.51           C
ATOM   4524 1HD1 ILE A 297       8.520 -12.314  17.279  1.00 93.51           H
ATOM   4525 2HD1 ILE A 297      10.023 -11.936  16.403  1.00 93.51           H
ATOM   4526 3HD1 ILE A 297       9.668 -11.130  17.950  1.00 93.51           H
ATOM   4527  HN  ILE A 297       5.683 -10.281  15.906  1.00 93.51           H
ATOM   4528  N   CYS A 298       5.584 -11.090  12.822  1.00 94.95           N
ATOM   4529  CA  CYS A 298       5.086 -11.522  11.527  1.00 94.95           C
ATOM   4530  C   CYS A 298       4.601 -10.288  10.763  1.00 94.95           C
ATOM   4531  O   CYS A 298       4.822 -10.173   9.558  1.00 94.95           O
ATOM   4532  HA  CYS A 298       5.922 -11.993  11.011  1.00 94.95           H
ATOM   4533  CB  CYS A 298       3.985 -12.575  11.667  1.00 94.95           C
ATOM   4534 1HB  CYS A 298       3.273 -12.269  12.434  1.00 94.95           H
ATOM   4535 2HB  CYS A 298       3.431 -12.660  10.733  1.00 94.95           H
ATOM   4536  SG  CYS A 298       4.719 -14.193  12.108  1.00 94.95           S
ATOM   4537  HG  CYS A 298       4.934 -13.904  13.388  1.00 94.95           H
ATOM   4538  HN  CYS A 298       5.134 -11.510  13.610  1.00 94.95           H
ATOM   4539  N   PHE A 299       3.949  -9.396  11.495  1.00 93.98           N
ATOM   4540  CA  PHE A 299       3.430  -8.176  10.901  1.00 93.98           C
ATOM   4541  C   PHE A 299       4.558  -7.341  10.291  1.00 93.98           C
ATOM   4542  O   PHE A 299       4.452  -6.885   9.153  1.00 93.98           O
ATOM   4543  HA  PHE A 299       2.733  -8.469  10.116  1.00 93.98           H
ATOM   4544  CB  PHE A 299       2.771  -7.376  12.026  1.00 93.98           C
ATOM   4545 1HB  PHE A 299       1.978  -7.979  12.470  1.00 93.98           H
ATOM   4546 2HB  PHE A 299       3.507  -7.193  12.808  1.00 93.98           H
ATOM   4547  CG  PHE A 299       2.182  -6.038  11.575  1.00 93.98           C
ATOM   4548  CD1 PHE A 299       2.882  -4.888  11.769  1.00 93.98           C
ATOM   4549  HD1 PHE A 299       3.862  -4.920  12.245  1.00 93.98           H
ATOM   4550  CD2 PHE A 299       0.960  -5.997  10.981  1.00 93.98           C
ATOM   4551  HD2 PHE A 299       0.399  -6.919  10.826  1.00 93.98           H
ATOM   4552  CE1 PHE A 299       2.336  -3.645  11.351  1.00 93.98           C
ATOM   4553  HE1 PHE A 299       2.897  -2.724  11.506  1.00 93.98           H
ATOM   4554  CE2 PHE A 299       0.414  -4.755  10.563  1.00 93.98           C
ATOM   4555  HE2 PHE A 299      -0.566  -4.723  10.087  1.00 93.98           H
ATOM   4556  CZ  PHE A 299       1.114  -3.605  10.757  1.00 93.98           C
ATOM   4557  HZ  PHE A 299       0.695  -2.651  10.436  1.00 93.98           H
ATOM   4558  HN  PHE A 299       3.775  -9.497  12.474  1.00 93.98           H
ATOM   4559  N   GLN A 300       5.612  -7.165  11.074  1.00 90.74           N
ATOM   4560  CA  GLN A 300       6.720  -6.322  10.660  1.00 90.74           C
ATOM   4561  C   GLN A 300       7.365  -6.879   9.389  1.00 90.74           C
ATOM   4562  O   GLN A 300       7.702  -6.125   8.478  1.00 90.74           O
ATOM   4563  HA  GLN A 300       6.281  -5.346  10.455  1.00 90.74           H
ATOM   4564  CB  GLN A 300       7.751  -6.181  11.781  1.00 90.74           C
ATOM   4565 1HB  GLN A 300       7.993  -7.165  12.183  1.00 90.74           H
ATOM   4566 2HB  GLN A 300       8.675  -5.765  11.381  1.00 90.74           H
ATOM   4567  CG  GLN A 300       7.224  -5.283  12.902  1.00 90.74           C
ATOM   4568 1HG  GLN A 300       6.993  -4.295  12.502  1.00 90.74           H
ATOM   4569 2HG  GLN A 300       6.294  -5.693  13.295  1.00 90.74           H
ATOM   4570  CD  GLN A 300       8.249  -5.156  14.031  1.00 90.74           C
ATOM   4571  OE1 GLN A 300       9.362  -5.647  13.951  1.00 90.74           O
ATOM   4572  NE2 GLN A 300       7.811  -4.470  15.083  1.00 90.74           N
ATOM   4573 1HE2 GLN A 300       6.885  -4.093  15.085  1.00 90.74           H
ATOM   4574 2HE2 GLN A 300       8.409  -4.333  15.874  1.00 90.74           H
ATOM   4575  HN  GLN A 300       5.715  -7.586  11.975  1.00 90.74           H
ATOM   4576  N   VAL A 301       7.516  -8.195   9.369  1.00 95.40           N
ATOM   4577  CA  VAL A 301       8.177  -8.855   8.256  1.00 95.40           C
ATOM   4578  C   VAL A 301       7.330  -8.686   6.993  1.00 95.40           C
ATOM   4579  O   VAL A 301       7.830  -8.240   5.961  1.00 95.40           O
ATOM   4580  HA  VAL A 301       9.137  -8.362   8.103  1.00 95.40           H
ATOM   4581  CB  VAL A 301       8.448 -10.321   8.602  1.00 95.40           C
ATOM   4582  HB  VAL A 301       7.501 -10.777   8.891  1.00 95.40           H
ATOM   4583  CG1 VAL A 301       8.986 -11.081   7.389  1.00 95.40           C
ATOM   4584 1HG1 VAL A 301       8.254 -11.042   6.582  1.00 95.40           H
ATOM   4585 2HG1 VAL A 301       9.917 -10.623   7.056  1.00 95.40           H
ATOM   4586 3HG1 VAL A 301       9.170 -12.120   7.663  1.00 95.40           H
ATOM   4587  CG2 VAL A 301       9.406 -10.435   9.790  1.00 95.40           C
ATOM   4588 1HG2 VAL A 301      10.352  -9.955   9.541  1.00 95.40           H
ATOM   4589 2HG2 VAL A 301       8.967  -9.946  10.659  1.00 95.40           H
ATOM   4590 3HG2 VAL A 301       9.581 -11.487  10.015  1.00 95.40           H
ATOM   4591  HN  VAL A 301       7.198  -8.806  10.094  1.00 95.40           H
ATOM   4592  N   THR A 302       6.063  -9.052   7.115  1.00 94.61           N
ATOM   4593  CA  THR A 302       5.182  -9.097   5.961  1.00 94.61           C
ATOM   4594  C   THR A 302       4.932  -7.686   5.424  1.00 94.61           C
ATOM   4595  O   THR A 302       4.761  -7.497   4.221  1.00 94.61           O
ATOM   4596  HA  THR A 302       5.681  -9.657   5.169  1.00 94.61           H
ATOM   4597  CB  THR A 302       3.901  -9.827   6.371  1.00 94.61           C
ATOM   4598  HB  THR A 302       3.194  -9.869   5.543  1.00 94.61           H
ATOM   4599  OG1 THR A 302       3.454  -9.120   7.526  1.00 94.61           O
ATOM   4600  HG1 THR A 302       2.538  -9.427   7.781  1.00 94.61           H
ATOM   4601  CG2 THR A 302       4.172 -11.243   6.883  1.00 94.61           C
ATOM   4602 1HG2 THR A 302       4.825 -11.196   7.754  1.00 94.61           H
ATOM   4603 2HG2 THR A 302       4.653 -11.827   6.099  1.00 94.61           H
ATOM   4604 3HG2 THR A 302       3.230 -11.715   7.161  1.00 94.61           H
ATOM   4605  HN  THR A 302       5.637  -9.313   7.982  1.00 94.61           H
ATOM   4606  N   GLN A 303       4.920  -6.732   6.343  1.00 91.64           N
ATOM   4607  CA  GLN A 303       4.763  -5.336   5.971  1.00 91.64           C
ATOM   4608  C   GLN A 303       5.937  -4.884   5.101  1.00 91.64           C
ATOM   4609  O   GLN A 303       5.746  -4.170   4.117  1.00 91.64           O
ATOM   4610  HA  GLN A 303       3.838  -5.293   5.396  1.00 91.64           H
ATOM   4611  CB  GLN A 303       4.625  -4.450   7.210  1.00 91.64           C
ATOM   4612 1HB  GLN A 303       3.767  -4.773   7.799  1.00 91.64           H
ATOM   4613 2HB  GLN A 303       5.506  -4.563   7.842  1.00 91.64           H
ATOM   4614  CG  GLN A 303       4.457  -2.981   6.818  1.00 91.64           C
ATOM   4615 1HG  GLN A 303       5.371  -2.620   6.347  1.00 91.64           H
ATOM   4616 2HG  GLN A 303       3.660  -2.886   6.081  1.00 91.64           H
ATOM   4617  CD  GLN A 303       4.133  -2.120   8.041  1.00 91.64           C
ATOM   4618  OE1 GLN A 303       4.969  -1.867   8.893  1.00 91.64           O
ATOM   4619  NE2 GLN A 303       2.877  -1.686   8.079  1.00 91.64           N
ATOM   4620 1HE2 GLN A 303       2.241  -1.931   7.347  1.00 91.64           H
ATOM   4621 2HE2 GLN A 303       2.568  -1.116   8.840  1.00 91.64           H
ATOM   4622  HN  GLN A 303       5.014  -6.899   7.325  1.00 91.64           H
ATOM   4623  N   THR A 304       7.125  -5.317   5.494  1.00 93.03           N
ATOM   4624  CA  THR A 304       8.335  -4.930   4.789  1.00 93.03           C
ATOM   4625  C   THR A 304       8.311  -5.467   3.356  1.00 93.03           C
ATOM   4626  O   THR A 304       8.668  -4.756   2.417  1.00 93.03           O
ATOM   4627  HA  THR A 304       8.361  -3.842   4.722  1.00 93.03           H
ATOM   4628  CB  THR A 304       9.535  -5.421   5.601  1.00 93.03           C
ATOM   4629  HB  THR A 304       9.574  -6.510   5.618  1.00 93.03           H
ATOM   4630  OG1 THR A 304       9.376  -4.791   6.870  1.00 93.03           O
ATOM   4631  HG1 THR A 304       8.975  -5.434   7.523  1.00 93.03           H
ATOM   4632  CG2 THR A 304      10.862  -4.871   5.076  1.00 93.03           C
ATOM   4633 1HG2 THR A 304      10.848  -3.782   5.123  1.00 93.03           H
ATOM   4634 2HG2 THR A 304      11.004  -5.189   4.043  1.00 93.03           H
ATOM   4635 3HG2 THR A 304      11.680  -5.250   5.689  1.00 93.03           H
ATOM   4636  HN  THR A 304       7.269  -5.921   6.279  1.00 93.03           H
ATOM   4637  N   ILE A 305       7.887  -6.716   3.233  1.00 92.86           N
ATOM   4638  CA  ILE A 305       7.788  -7.347   1.928  1.00 92.86           C
ATOM   4639  C   ILE A 305       6.853  -6.525   1.038  1.00 92.86           C
ATOM   4640  O   ILE A 305       7.108  -6.364  -0.154  1.00 92.86           O
ATOM   4641  HA  ILE A 305       8.783  -7.338   1.484  1.00 92.86           H
ATOM   4642  CB  ILE A 305       7.369  -8.812   2.072  1.00 92.86           C
ATOM   4643  HB  ILE A 305       6.476  -8.852   2.695  1.00 92.86           H
ATOM   4644  CG1 ILE A 305       8.453  -9.624   2.783  1.00 92.86           C
ATOM   4645 1HG1 ILE A 305       9.295  -9.782   2.110  1.00 92.86           H
ATOM   4646 2HG1 ILE A 305       8.830  -9.064   3.639  1.00 92.86           H
ATOM   4647  CG2 ILE A 305       7.001  -9.413   0.714  1.00 92.86           C
ATOM   4648 1HG2 ILE A 305       6.172  -8.853   0.282  1.00 92.86           H
ATOM   4649 2HG2 ILE A 305       7.862  -9.359   0.047  1.00 92.86           H
ATOM   4650 3HG2 ILE A 305       6.708 -10.454   0.845  1.00 92.86           H
ATOM   4651  CD1 ILE A 305       7.907 -10.975   3.251  1.00 92.86           C
ATOM   4652 1HD1 ILE A 305       7.081 -10.813   3.943  1.00 92.86           H
ATOM   4653 2HD1 ILE A 305       7.554 -11.542   2.390  1.00 92.86           H
ATOM   4654 3HD1 ILE A 305       8.698 -11.532   3.754  1.00 92.86           H
ATOM   4655  HN  ILE A 305       7.615  -7.292   4.003  1.00 92.86           H
ATOM   4656  N   ALA A 306       5.790  -6.026   1.653  1.00 92.64           N
ATOM   4657  CA  ALA A 306       4.795  -5.260   0.922  1.00 92.64           C
ATOM   4658  C   ALA A 306       5.433  -3.973   0.397  1.00 92.64           C
ATOM   4659  O   ALA A 306       5.088  -3.502  -0.686  1.00 92.64           O
ATOM   4660  HA  ALA A 306       4.466  -5.864   0.077  1.00 92.64           H
ATOM   4661  CB  ALA A 306       3.594  -4.987   1.830  1.00 92.64           C
ATOM   4662 1HB  ALA A 306       3.159  -5.933   2.153  1.00 92.64           H
ATOM   4663 2HB  ALA A 306       3.919  -4.421   2.703  1.00 92.64           H
ATOM   4664 3HB  ALA A 306       2.847  -4.412   1.282  1.00 92.64           H
ATOM   4665  HN  ALA A 306       5.605  -6.138   2.629  1.00 92.64           H
ATOM   4666  N   PHE A 307       6.352  -3.440   1.188  1.00 90.74           N
ATOM   4667  CA  PHE A 307       6.993  -2.181   0.848  1.00 90.74           C
ATOM   4668  C   PHE A 307       7.924  -2.347  -0.355  1.00 90.74           C
ATOM   4669  O   PHE A 307       8.110  -1.414  -1.134  1.00 90.74           O
ATOM   4670  HA  PHE A 307       6.203  -1.473   0.599  1.00 90.74           H
ATOM   4671  CB  PHE A 307       7.820  -1.758   2.064  1.00 90.74           C
ATOM   4672 1HB  PHE A 307       8.452  -2.592   2.369  1.00 90.74           H
ATOM   4673 2HB  PHE A 307       8.486  -0.945   1.773  1.00 90.74           H
ATOM   4674  CG  PHE A 307       6.981  -1.307   3.261  1.00 90.74           C
ATOM   4675  CD1 PHE A 307       5.627  -1.237   3.155  1.00 90.74           C
ATOM   4676  HD1 PHE A 307       5.140  -1.503   2.217  1.00 90.74           H
ATOM   4677  CD2 PHE A 307       7.589  -0.975   4.431  1.00 90.74           C
ATOM   4678  HD2 PHE A 307       8.675  -1.031   4.516  1.00 90.74           H
ATOM   4679  CE1 PHE A 307       4.849  -0.818   4.266  1.00 90.74           C
ATOM   4680  HE1 PHE A 307       3.763  -0.762   4.180  1.00 90.74           H
ATOM   4681  CE2 PHE A 307       6.811  -0.557   5.542  1.00 90.74           C
ATOM   4682  HE2 PHE A 307       7.298  -0.291   6.480  1.00 90.74           H
ATOM   4683  CZ  PHE A 307       5.457  -0.487   5.436  1.00 90.74           C
ATOM   4684  HZ  PHE A 307       4.859  -0.166   6.289  1.00 90.74           H
ATOM   4685  HN  PHE A 307       6.659  -3.852   2.046  1.00 90.74           H
ATOM   4686  N   PHE A 308       8.486  -3.542  -0.467  1.00 88.21           N
ATOM   4687  CA  PHE A 308       9.384  -3.846  -1.568  1.00 88.21           C
ATOM   4688  C   PHE A 308       8.666  -3.718  -2.913  1.00 88.21           C
ATOM   4689  O   PHE A 308       9.302  -3.490  -3.941  1.00 88.21           O
ATOM   4690  HA  PHE A 308      10.203  -3.128  -1.525  1.00 88.21           H
ATOM   4691  CB  PHE A 308       9.843  -5.294  -1.384  1.00 88.21           C
ATOM   4692 1HB  PHE A 308       9.053  -5.854  -0.882  1.00 88.21           H
ATOM   4693 2HB  PHE A 308       9.980  -5.748  -2.365  1.00 88.21           H
ATOM   4694  CG  PHE A 308      11.139  -5.440  -0.585  1.00 88.21           C
ATOM   4695  CD1 PHE A 308      12.338  -5.216  -1.187  1.00 88.21           C
ATOM   4696  HD1 PHE A 308      12.375  -4.932  -2.238  1.00 88.21           H
ATOM   4697  CD2 PHE A 308      11.093  -5.793   0.728  1.00 88.21           C
ATOM   4698  HD2 PHE A 308      10.132  -5.973   1.210  1.00 88.21           H
ATOM   4699  CE1 PHE A 308      13.541  -5.351  -0.445  1.00 88.21           C
ATOM   4700  HE1 PHE A 308      14.502  -5.171  -0.927  1.00 88.21           H
ATOM   4701  CE2 PHE A 308      12.296  -5.928   1.470  1.00 88.21           C
ATOM   4702  HE2 PHE A 308      12.258  -6.211   2.522  1.00 88.21           H
ATOM   4703  CZ  PHE A 308      13.495  -5.704   0.868  1.00 88.21           C
ATOM   4704  HZ  PHE A 308      14.418  -5.807   1.438  1.00 88.21           H
ATOM   4705  HN  PHE A 308       8.336  -4.293   0.176  1.00 88.21           H
ATOM   4706  N   HIS A 309       7.351  -3.870  -2.862  1.00 79.35           N
ATOM   4707  CA  HIS A 309       6.543  -3.804  -4.068  1.00 79.35           C
ATOM   4708  C   HIS A 309       6.745  -2.449  -4.748  1.00 79.35           C
ATOM   4709  O   HIS A 309       6.769  -2.363  -5.975  1.00 79.35           O
ATOM   4710  HA  HIS A 309       6.905  -4.591  -4.731  1.00 79.35           H
ATOM   4711  CB  HIS A 309       5.074  -4.098  -3.755  1.00 79.35           C
ATOM   4712 1HB  HIS A 309       4.988  -5.122  -3.393  1.00 79.35           H
ATOM   4713 2HB  HIS A 309       4.749  -3.444  -2.946  1.00 79.35           H
ATOM   4714  CG  HIS A 309       4.147  -3.916  -4.933  1.00 79.35           C
ATOM   4715  ND1 HIS A 309       3.400  -2.768  -5.129  1.00 79.35           N
ATOM   4716  HD1 HIS A 309       3.395  -1.964  -4.534  1.00 79.35           H
ATOM   4717  CD2 HIS A 309       3.855  -4.748  -5.974  1.00 79.35           C
ATOM   4718  HD2 HIS A 309       4.271  -5.743  -6.131  1.00 79.35           H
ATOM   4719  CE1 HIS A 309       2.693  -2.913  -6.241  1.00 79.35           C
ATOM   4720  HE1 HIS A 309       2.007  -2.180  -6.664  1.00 79.35           H
ATOM   4721  NE2 HIS A 309       2.976  -4.141  -6.762  1.00 79.35           N
ATOM   4722  HN  HIS A 309       6.839  -4.034  -2.019  1.00 79.35           H
ATOM   4723  N   SER A 310       6.885  -1.423  -3.922  1.00 84.58           N
ATOM   4724  CA  SER A 310       6.926  -0.059  -4.422  1.00 84.58           C
ATOM   4725  C   SER A 310       8.231   0.179  -5.185  1.00 84.58           C
ATOM   4726  O   SER A 310       8.307   1.072  -6.027  1.00 84.58           O
ATOM   4727  HA  SER A 310       6.070   0.029  -5.090  1.00 84.58           H
ATOM   4728  CB  SER A 310       6.787   0.950  -3.280  1.00 84.58           C
ATOM   4729 1HB  SER A 310       7.588   0.793  -2.558  1.00 84.58           H
ATOM   4730 2HB  SER A 310       6.906   1.960  -3.673  1.00 84.58           H
ATOM   4731  OG  SER A 310       5.528   0.842  -2.622  1.00 84.58           O
ATOM   4732  HG  SER A 310       4.807   1.226  -3.199  1.00 84.58           H
ATOM   4733  HN  SER A 310       6.969  -1.512  -2.929  1.00 84.58           H
ATOM   4734  N   CYS A 311       9.225  -0.636  -4.863  1.00 87.25           N
ATOM   4735  CA  CYS A 311      10.522  -0.524  -5.508  1.00 87.25           C
ATOM   4736  C   CYS A 311      10.571  -1.523  -6.665  1.00 87.25           C
ATOM   4737  O   CYS A 311      11.434  -1.428  -7.536  1.00 87.25           O
ATOM   4738  HA  CYS A 311      10.602   0.499  -5.875  1.00 87.25           H
ATOM   4739  CB  CYS A 311      11.667  -0.743  -4.516  1.00 87.25           C
ATOM   4740 1HB  CYS A 311      12.602  -0.382  -4.943  1.00 87.25           H
ATOM   4741 2HB  CYS A 311      11.487  -0.168  -3.608  1.00 87.25           H
ATOM   4742  SG  CYS A 311      11.812  -2.522  -4.110  1.00 87.25           S
ATOM   4743  HG  CYS A 311      12.863  -2.395  -3.306  1.00 87.25           H
ATOM   4744  HN  CYS A 311       9.154  -1.360  -4.177  1.00 87.25           H
ATOM   4745  N   LEU A 312       9.633  -2.459  -6.637  1.00 84.55           N
ATOM   4746  CA  LEU A 312       9.655  -3.568  -7.575  1.00 84.55           C
ATOM   4747  C   LEU A 312       9.030  -3.124  -8.899  1.00 84.55           C
ATOM   4748  O   LEU A 312       9.464  -3.549  -9.968  1.00 84.55           O
ATOM   4749  HA  LEU A 312      10.699  -3.824  -7.755  1.00 84.55           H
ATOM   4750  CB  LEU A 312       8.986  -4.801  -6.963  1.00 84.55           C
ATOM   4751 1HB  LEU A 312       8.062  -4.485  -6.478  1.00 84.55           H
ATOM   4752 2HB  LEU A 312       8.706  -5.477  -7.771  1.00 84.55           H
ATOM   4753  CG  LEU A 312       9.822  -5.582  -5.947  1.00 84.55           C
ATOM   4754  HG  LEU A 312      10.112  -4.901  -5.148  1.00 84.55           H
ATOM   4755  CD1 LEU A 312       9.000  -6.704  -5.309  1.00 84.55           C
ATOM   4756 1HD1 LEU A 312       8.138  -6.277  -4.797  1.00 84.55           H
ATOM   4757 2HD1 LEU A 312       8.659  -7.391  -6.083  1.00 84.55           H
ATOM   4758 3HD1 LEU A 312       9.618  -7.244  -4.591  1.00 84.55           H
ATOM   4759  CD2 LEU A 312      11.110  -6.107  -6.585  1.00 84.55           C
ATOM   4760 1HD2 LEU A 312      10.862  -6.767  -7.415  1.00 84.55           H
ATOM   4761 2HD2 LEU A 312      11.701  -5.268  -6.952  1.00 84.55           H
ATOM   4762 3HD2 LEU A 312      11.685  -6.658  -5.841  1.00 84.55           H
ATOM   4763  HN  LEU A 312       8.870  -2.467  -5.991  1.00 84.55           H
ATOM   4764  N   ASN A 313       8.020  -2.274  -8.784  1.00 78.89           N
ATOM   4765  CA  ASN A 313       7.228  -1.891  -9.941  1.00 78.89           C
ATOM   4766  C   ASN A 313       8.159  -1.391 -11.047  1.00 78.89           C
ATOM   4767  O   ASN A 313       8.128  -1.899 -12.167  1.00 78.89           O
ATOM   4768  HA  ASN A 313       6.686  -2.792 -10.228  1.00 78.89           H
ATOM   4769  CB  ASN A 313       6.256  -0.762  -9.594  1.00 78.89           C
ATOM   4770 1HB  ASN A 313       6.750  -0.040  -8.943  1.00 78.89           H
ATOM   4771 2HB  ASN A 313       5.972  -0.230 -10.502  1.00 78.89           H
ATOM   4772  CG  ASN A 313       5.005  -1.308  -8.903  1.00 78.89           C
ATOM   4773  OD1 ASN A 313       4.609  -2.446  -9.090  1.00 78.89           O
ATOM   4774  ND2 ASN A 313       4.407  -0.434  -8.098  1.00 78.89           N
ATOM   4775 1HD2 ASN A 313       4.784   0.485  -7.990  1.00 78.89           H
ATOM   4776 2HD2 ASN A 313       3.580  -0.698  -7.601  1.00 78.89           H
ATOM   4777  HN  ASN A 313       7.741  -1.850  -7.922  1.00 78.89           H
ATOM   4778  N   PRO A 314       9.001  -0.390 -10.757  1.00 79.72           N
ATOM   4779  CA  PRO A 314       9.888   0.172 -11.779  1.00 79.72           C
ATOM   4780  C   PRO A 314      10.716  -0.897 -12.473  1.00 79.72           C
ATOM   4781  O   PRO A 314      10.891  -0.858 -13.690  1.00 79.72           O
ATOM   4782  HA  PRO A 314       9.300   0.636 -12.571  1.00 79.72           H
ATOM   4783  CB  PRO A 314      10.765   1.153 -10.998  1.00 79.72           C
ATOM   4784 1HB  PRO A 314      11.683   0.680 -10.650  1.00 79.72           H
ATOM   4785 2HB  PRO A 314      11.059   2.004 -11.613  1.00 79.72           H
ATOM   4786  CG  PRO A 314       9.873   1.577  -9.837  1.00 79.72           C
ATOM   4787 1HG  PRO A 314      10.453   1.988  -9.011  1.00 79.72           H
ATOM   4788 2HG  PRO A 314       9.167   2.353 -10.132  1.00 79.72           H
ATOM   4789  CD  PRO A 314       9.173   0.283  -9.456  1.00 79.72           C
ATOM   4790 1HD  PRO A 314       9.775  -0.316  -8.772  1.00 79.72           H
ATOM   4791 2HD  PRO A 314       8.221   0.469  -8.959  1.00 79.72           H
ATOM   4792  N   VAL A 315      11.209  -1.831 -11.673  1.00 81.59           N
ATOM   4793  CA  VAL A 315      12.084  -2.871 -12.188  1.00 81.59           C
ATOM   4794  C   VAL A 315      11.307  -3.742 -13.177  1.00 81.59           C
ATOM   4795  O   VAL A 315      11.841  -4.142 -14.210  1.00 81.59           O
ATOM   4796  HA  VAL A 315      12.901  -2.382 -12.717  1.00 81.59           H
ATOM   4797  CB  VAL A 315      12.682  -3.672 -11.029  1.00 81.59           C
ATOM   4798  HB  VAL A 315      11.860  -4.125 -10.475  1.00 81.59           H
ATOM   4799  CG1 VAL A 315      13.578  -4.798 -11.547  1.00 81.59           C
ATOM   4800 1HG1 VAL A 315      12.991  -5.472 -12.171  1.00 81.59           H
ATOM   4801 2HG1 VAL A 315      14.392  -4.374 -12.135  1.00 81.59           H
ATOM   4802 3HG1 VAL A 315      13.991  -5.351 -10.703  1.00 81.59           H
ATOM   4803  CG2 VAL A 315      13.448  -2.758 -10.070  1.00 81.59           C
ATOM   4804 1HG2 VAL A 315      14.257  -2.264 -10.607  1.00 81.59           H
ATOM   4805 2HG2 VAL A 315      12.770  -2.008  -9.663  1.00 81.59           H
ATOM   4806 3HG2 VAL A 315      13.863  -3.353  -9.256  1.00 81.59           H
ATOM   4807  HN  VAL A 315      11.020  -1.884 -10.693  1.00 81.59           H
ATOM   4808  N   LEU A 316      10.057  -4.009 -12.827  1.00 79.62           N
ATOM   4809  CA  LEU A 316       9.215  -4.862 -13.649  1.00 79.62           C
ATOM   4810  C   LEU A 316       9.101  -4.259 -15.050  1.00 79.62           C
ATOM   4811  O   LEU A 316       9.168  -4.978 -16.046  1.00 79.62           O
ATOM   4812  HA  LEU A 316       9.710  -5.830 -13.728  1.00 79.62           H
ATOM   4813  CB  LEU A 316       7.865  -5.098 -12.969  1.00 79.62           C
ATOM   4814 1HB  LEU A 316       7.418  -4.128 -12.749  1.00 79.62           H
ATOM   4815 2HB  LEU A 316       7.207  -5.599 -13.677  1.00 79.62           H
ATOM   4816  CG  LEU A 316       7.899  -5.918 -11.677  1.00 79.62           C
ATOM   4817  HG  LEU A 316       8.555  -5.412 -10.969  1.00 79.62           H
ATOM   4818  CD1 LEU A 316       6.511  -5.989 -11.037  1.00 79.62           C
ATOM   4819 1HD1 LEU A 316       6.167  -4.982 -10.803  1.00 79.62           H
ATOM   4820 2HD1 LEU A 316       5.814  -6.459 -11.732  1.00 79.62           H
ATOM   4821 3HD1 LEU A 316       6.563  -6.578 -10.121  1.00 79.62           H
ATOM   4822  CD2 LEU A 316       8.488  -7.308 -11.926  1.00 79.62           C
ATOM   4823 1HD2 LEU A 316       7.878  -7.835 -12.659  1.00 79.62           H
ATOM   4824 2HD2 LEU A 316       9.505  -7.209 -12.304  1.00 79.62           H
ATOM   4825 3HD2 LEU A 316       8.500  -7.870 -10.992  1.00 79.62           H
ATOM   4826  HN  LEU A 316       9.620  -3.655 -11.999  1.00 79.62           H
ATOM   4827  N   TYR A 317       8.931  -2.945 -15.083  1.00 69.89           N
ATOM   4828  CA  TYR A 317       8.754  -2.245 -16.343  1.00 69.89           C
ATOM   4829  C   TYR A 317      10.010  -2.351 -17.211  1.00 69.89           C
ATOM   4830  O   TYR A 317       9.918  -2.445 -18.434  1.00 69.89           O
ATOM   4831  HA  TYR A 317       7.918  -2.705 -16.870  1.00 69.89           H
ATOM   4832  CB  TYR A 317       8.522  -0.777 -15.981  1.00 69.89           C
ATOM   4833 1HB  TYR A 317       9.414  -0.389 -15.489  1.00 69.89           H
ATOM   4834 2HB  TYR A 317       8.389  -0.203 -16.898  1.00 69.89           H
ATOM   4835  CG  TYR A 317       7.314  -0.544 -15.071  1.00 69.89           C
ATOM   4836  CD1 TYR A 317       6.245  -1.415 -15.107  1.00 69.89           C
ATOM   4837  HD1 TYR A 317       6.261  -2.270 -15.784  1.00 69.89           H
ATOM   4838  CD2 TYR A 317       7.294   0.538 -14.214  1.00 69.89           C
ATOM   4839  HD2 TYR A 317       8.139   1.226 -14.185  1.00 69.89           H
ATOM   4840  CE1 TYR A 317       5.108  -1.196 -14.251  1.00 69.89           C
ATOM   4841  HE1 TYR A 317       4.257  -1.877 -14.270  1.00 69.89           H
ATOM   4842  CE2 TYR A 317       6.158   0.757 -13.358  1.00 69.89           C
ATOM   4843  HE2 TYR A 317       6.129   1.607 -12.676  1.00 69.89           H
ATOM   4844  CZ  TYR A 317       5.121  -0.121 -13.418  1.00 69.89           C
ATOM   4845  OH  TYR A 317       4.047   0.086 -12.610  1.00 69.89           O
ATOM   4846  HH  TYR A 317       3.441  -0.709 -12.636  1.00 69.89           H
ATOM   4847  HN  TYR A 317       8.913  -2.364 -14.270  1.00 69.89           H
ATOM   4848  N   VAL A 318      11.155  -2.333 -16.543  1.00 72.99           N
ATOM   4849  CA  VAL A 318      12.429  -2.384 -17.241  1.00 72.99           C
ATOM   4850  C   VAL A 318      12.557  -3.729 -17.959  1.00 72.99           C
ATOM   4851  O   VAL A 318      12.877  -3.774 -19.146  1.00 72.99           O
ATOM   4852  HA  VAL A 318      12.429  -1.588 -17.984  1.00 72.99           H
ATOM   4853  CB  VAL A 318      13.573  -2.119 -16.260  1.00 72.99           C
ATOM   4854  HB  VAL A 318      13.472  -2.818 -15.430  1.00 72.99           H
ATOM   4855  CG1 VAL A 318      14.930  -2.368 -16.922  1.00 72.99           C
ATOM   4856 1HG1 VAL A 318      14.988  -3.404 -17.254  1.00 72.99           H
ATOM   4857 2HG1 VAL A 318      15.043  -1.704 -17.779  1.00 72.99           H
ATOM   4858 3HG1 VAL A 318      15.726  -2.171 -16.203  1.00 72.99           H
ATOM   4859  CG2 VAL A 318      13.491  -0.700 -15.693  1.00 72.99           C
ATOM   4860 1HG2 VAL A 318      13.554   0.021 -16.508  1.00 72.99           H
ATOM   4861 2HG2 VAL A 318      12.544  -0.573 -15.168  1.00 72.99           H
ATOM   4862 3HG2 VAL A 318      14.316  -0.538 -15.000  1.00 72.99           H
ATOM   4863  HN  VAL A 318      11.220  -2.283 -15.547  1.00 72.99           H
ATOM   4864  N   PHE A 319      12.301  -4.791 -17.210  1.00 71.01           N
ATOM   4865  CA  PHE A 319      12.581  -6.133 -17.693  1.00 71.01           C
ATOM   4866  C   PHE A 319      11.457  -6.635 -18.601  1.00 71.01           C
ATOM   4867  O   PHE A 319      11.705  -7.372 -19.554  1.00 71.01           O
ATOM   4868  HA  PHE A 319      13.510  -6.085 -18.261  1.00 71.01           H
ATOM   4869  CB  PHE A 319      12.673  -7.040 -16.465  1.00 71.01           C
ATOM   4870 1HB  PHE A 319      11.865  -6.787 -15.778  1.00 71.01           H
ATOM   4871 2HB  PHE A 319      12.514  -8.073 -16.776  1.00 71.01           H
ATOM   4872  CG  PHE A 319      14.006  -6.947 -15.720  1.00 71.01           C
ATOM   4873  CD1 PHE A 319      15.135  -7.459 -16.279  1.00 71.01           C
ATOM   4874  HD1 PHE A 319      15.090  -7.935 -17.258  1.00 71.01           H
ATOM   4875  CD2 PHE A 319      14.062  -6.352 -14.498  1.00 71.01           C
ATOM   4876  HD2 PHE A 319      13.157  -5.942 -14.049  1.00 71.01           H
ATOM   4877  CE1 PHE A 319      16.372  -7.372 -15.588  1.00 71.01           C
ATOM   4878  HE1 PHE A 319      17.277  -7.782 -16.036  1.00 71.01           H
ATOM   4879  CE2 PHE A 319      15.299  -6.266 -13.806  1.00 71.01           C
ATOM   4880  HE2 PHE A 319      15.344  -5.789 -12.827  1.00 71.01           H
ATOM   4881  CZ  PHE A 319      16.428  -6.777 -14.366  1.00 71.01           C
ATOM   4882  HZ  PHE A 319      17.377  -6.711 -13.835  1.00 71.01           H
ATOM   4883  HN  PHE A 319      11.911  -4.746 -16.291  1.00 71.01           H
ATOM   4884  N   VAL A 320      10.243  -6.215 -18.273  1.00 75.28           N
ATOM   4885  CA  VAL A 320       9.061  -6.781 -18.901  1.00 75.28           C
ATOM   4886  C   VAL A 320       8.557  -5.825 -19.984  1.00 75.28           C
ATOM   4887  O   VAL A 320       7.959  -6.256 -20.968  1.00 75.28           O
ATOM   4888  HA  VAL A 320       9.355  -7.719 -19.371  1.00 75.28           H
ATOM   4889  CB  VAL A 320       8.004  -7.093 -17.840  1.00 75.28           C
ATOM   4890  HB  VAL A 320       7.610  -6.146 -17.471  1.00 75.28           H
ATOM   4891  CG1 VAL A 320       6.840  -7.883 -18.442  1.00 75.28           C
ATOM   4892 1HG1 VAL A 320       6.376  -7.299 -19.236  1.00 75.28           H
ATOM   4893 2HG1 VAL A 320       7.212  -8.822 -18.851  1.00 75.28           H
ATOM   4894 3HG1 VAL A 320       6.103  -8.091 -17.666  1.00 75.28           H
ATOM   4895  CG2 VAL A 320       8.620  -7.840 -16.655  1.00 75.28           C
ATOM   4896 1HG2 VAL A 320       9.053  -8.777 -17.003  1.00 75.28           H
ATOM   4897 2HG2 VAL A 320       9.398  -7.225 -16.203  1.00 75.28           H
ATOM   4898 3HG2 VAL A 320       7.847  -8.049 -15.916  1.00 75.28           H
ATOM   4899  HN  VAL A 320      10.062  -5.504 -17.594  1.00 75.28           H
ATOM   4900  N   GLY A 321       8.818  -4.544 -19.766  1.00 76.38           N
ATOM   4901  CA  GLY A 321       8.266  -3.511 -20.626  1.00 76.38           C
ATOM   4902  C   GLY A 321       9.195  -3.229 -21.809  1.00 76.38           C
ATOM   4903  O   GLY A 321      10.108  -2.411 -21.705  1.00 76.38           O
ATOM   4904 1HA  GLY A 321       7.288  -3.822 -20.993  1.00 76.38           H
ATOM   4905 2HA  GLY A 321       8.115  -2.597 -20.052  1.00 76.38           H
ATOM   4906  HN  GLY A 321       9.393  -4.210 -19.019  1.00 76.38           H
ATOM   4907  N   GLU A 322       8.930  -3.923 -22.907  1.00 66.83           N
ATOM   4908  CA  GLU A 322       9.707  -3.730 -24.119  1.00 66.83           C
ATOM   4909  C   GLU A 322       9.602  -2.279 -24.592  1.00 66.83           C
ATOM   4910  O   GLU A 322      10.591  -1.691 -25.027  1.00 66.83           O
ATOM   4911  HA  GLU A 322      10.737  -3.955 -23.842  1.00 66.83           H
ATOM   4912  CB  GLU A 322       9.260  -4.699 -25.216  1.00 66.83           C
ATOM   4913 1HB  GLU A 322       9.201  -5.709 -24.812  1.00 66.83           H
ATOM   4914 2HB  GLU A 322       8.323  -4.353 -25.651  1.00 66.83           H
ATOM   4915  CG  GLU A 322      10.277  -4.739 -26.359  1.00 66.83           C
ATOM   4916 1HG  GLU A 322      10.605  -3.727 -26.594  1.00 66.83           H
ATOM   4917 2HG  GLU A 322      11.160  -5.296 -26.046  1.00 66.83           H
ATOM   4918  CD  GLU A 322       9.674  -5.389 -27.606  1.00 66.83           C
ATOM   4919  OE1 GLU A 322      10.296  -5.241 -28.680  1.00 66.83           O
ATOM   4920  OE2 GLU A 322       8.604  -6.018 -27.458  1.00 66.83           O
ATOM   4921  HN  GLU A 322       8.201  -4.604 -22.975  1.00 66.83           H
ATOM   4922  N   ARG A 323       8.394  -1.744 -24.492  1.00 64.01           N
ATOM   4923  CA  ARG A 323       8.152  -0.364 -24.880  1.00 64.01           C
ATOM   4924  C   ARG A 323       8.936   0.587 -23.973  1.00 64.01           C
ATOM   4925  O   ARG A 323       9.562   1.531 -24.451  1.00 64.01           O
ATOM   4926  HA  ARG A 323       8.501  -0.299 -25.911  1.00 64.01           H
ATOM   4927  CB  ARG A 323       6.663  -0.023 -24.800  1.00 64.01           C
ATOM   4928 1HB  ARG A 323       6.098  -0.690 -25.450  1.00 64.01           H
ATOM   4929 2HB  ARG A 323       6.303  -0.187 -23.784  1.00 64.01           H
ATOM   4930  CG  ARG A 323       6.412   1.430 -25.208  1.00 64.01           C
ATOM   4931 1HG  ARG A 323       6.949   2.099 -24.535  1.00 64.01           H
ATOM   4932 2HG  ARG A 323       6.804   1.604 -26.210  1.00 64.01           H
ATOM   4933  CD  ARG A 323       4.917   1.758 -25.176  1.00 64.01           C
ATOM   4934 1HD  ARG A 323       4.392   1.174 -25.932  1.00 64.01           H
ATOM   4935 2HD  ARG A 323       4.497   1.480 -24.209  1.00 64.01           H
ATOM   4936  NE  ARG A 323       4.711   3.203 -25.420  1.00 64.01           N
ATOM   4937  HE  ARG A 323       5.426   3.703 -25.909  1.00 64.01           H
ATOM   4938  CZ  ARG A 323       3.625   3.884 -25.028  1.00 64.01           C
ATOM   4939  NH1 ARG A 323       2.636   3.265 -24.369  1.00 64.01           N
ATOM   4940 1HH1 ARG A 323       2.704   2.288 -24.167  1.00 64.01           H
ATOM   4941 2HH1 ARG A 323       1.829   3.780 -24.080  1.00 64.01           H
ATOM   4942  NH2 ARG A 323       3.544   5.192 -25.303  1.00 64.01           N
ATOM   4943 1HH2 ARG A 323       2.741   5.715 -25.017  1.00 64.01           H
ATOM   4944 2HH2 ARG A 323       4.287   5.647 -25.795  1.00 64.01           H
ATOM   4945  HN  ARG A 323       7.591  -2.235 -24.155  1.00 64.01           H
ATOM   4946  N   PHE A 324       8.876   0.304 -22.680  1.00 76.89           N
ATOM   4947  CA  PHE A 324       9.494   1.174 -21.694  1.00 76.89           C
ATOM   4948  C   PHE A 324      11.018   1.165 -21.834  1.00 76.89           C
ATOM   4949  O   PHE A 324      11.663   2.204 -21.703  1.00 76.89           O
ATOM   4950  HA  PHE A 324       9.121   2.182 -21.873  1.00 76.89           H
ATOM   4951  CB  PHE A 324       9.117   0.628 -20.316  1.00 76.89           C
ATOM   4952 1HB  PHE A 324       8.033   0.528 -20.260  1.00 76.89           H
ATOM   4953 2HB  PHE A 324       9.535  -0.373 -20.206  1.00 76.89           H
ATOM   4954  CG  PHE A 324       9.596   1.495 -19.150  1.00 76.89           C
ATOM   4955  CD1 PHE A 324      10.756   1.190 -18.507  1.00 76.89           C
ATOM   4956  HD1 PHE A 324      11.344   0.329 -18.823  1.00 76.89           H
ATOM   4957  CD2 PHE A 324       8.863   2.570 -18.756  1.00 76.89           C
ATOM   4958  HD2 PHE A 324       7.934   2.814 -19.271  1.00 76.89           H
ATOM   4959  CE1 PHE A 324      11.200   1.995 -17.425  1.00 76.89           C
ATOM   4960  HE1 PHE A 324      12.130   1.751 -16.910  1.00 76.89           H
ATOM   4961  CE2 PHE A 324       9.308   3.375 -17.674  1.00 76.89           C
ATOM   4962  HE2 PHE A 324       8.720   4.237 -17.358  1.00 76.89           H
ATOM   4963  CZ  PHE A 324      10.467   3.071 -17.032  1.00 76.89           C
ATOM   4964  HZ  PHE A 324      10.808   3.689 -16.201  1.00 76.89           H
ATOM   4965  HN  PHE A 324       8.416  -0.501 -22.304  1.00 76.89           H
ATOM   4966  N   ARG A 325      11.549  -0.020 -22.097  1.00 74.37           N
ATOM   4967  CA  ARG A 325      12.984  -0.176 -22.265  1.00 74.37           C
ATOM   4968  C   ARG A 325      13.488   0.731 -23.389  1.00 74.37           C
ATOM   4969  O   ARG A 325      14.492   1.425 -23.229  1.00 74.37           O
ATOM   4970  HA  ARG A 325      13.410   0.114 -21.305  1.00 74.37           H
ATOM   4971  CB  ARG A 325      13.346  -1.627 -22.589  1.00 74.37           C
ATOM   4972 1HB  ARG A 325      12.700  -1.997 -23.386  1.00 74.37           H
ATOM   4973 2HB  ARG A 325      14.369  -1.676 -22.960  1.00 74.37           H
ATOM   4974  CG  ARG A 325      13.202  -2.517 -21.353  1.00 74.37           C
ATOM   4975 1HG  ARG A 325      13.618  -2.009 -20.484  1.00 74.37           H
ATOM   4976 2HG  ARG A 325      12.146  -2.690 -21.146  1.00 74.37           H
ATOM   4977  CD  ARG A 325      13.913  -3.857 -21.556  1.00 74.37           C
ATOM   4978 1HD  ARG A 325      14.978  -3.691 -21.720  1.00 74.37           H
ATOM   4979 2HD  ARG A 325      13.820  -4.467 -20.658  1.00 74.37           H
ATOM   4980  NE  ARG A 325      13.329  -4.570 -22.714  1.00 74.37           N
ATOM   4981  HE  ARG A 325      13.132  -4.041 -23.540  1.00 74.37           H
ATOM   4982  CZ  ARG A 325      13.047  -5.880 -22.725  1.00 74.37           C
ATOM   4983  NH1 ARG A 325      13.291  -6.637 -21.647  1.00 74.37           N
ATOM   4984 1HH1 ARG A 325      13.685  -6.225 -20.825  1.00 74.37           H
ATOM   4985 2HH1 ARG A 325      13.078  -7.614 -21.663  1.00 74.37           H
ATOM   4986  NH2 ARG A 325      12.519  -6.421 -23.831  1.00 74.37           N
ATOM   4987 1HH2 ARG A 325      12.303  -7.397 -23.856  1.00 74.37           H
ATOM   4988 2HH2 ARG A 325      12.340  -5.849 -24.632  1.00 74.37           H
ATOM   4989  HN  ARG A 325      11.018  -0.862 -22.195  1.00 74.37           H
ATOM   4990  N   ARG A 326      12.769   0.697 -24.501  1.00 68.13           N
ATOM   4991  CA  ARG A 326      13.150   1.483 -25.663  1.00 68.13           C
ATOM   4992  C   ARG A 326      13.076   2.977 -25.341  1.00 68.13           C
ATOM   4993  O   ARG A 326      13.980   3.736 -25.687  1.00 68.13           O
ATOM   4994  HA  ARG A 326      14.174   1.179 -25.881  1.00 68.13           H
ATOM   4995  CB  ARG A 326      12.241   1.180 -26.855  1.00 68.13           C
ATOM   4996 1HB  ARG A 326      11.220   1.023 -26.508  1.00 68.13           H
ATOM   4997 2HB  ARG A 326      12.221   2.036 -27.529  1.00 68.13           H
ATOM   4998  CG  ARG A 326      12.724  -0.060 -27.612  1.00 68.13           C
ATOM   4999 1HG  ARG A 326      13.777   0.054 -27.868  1.00 68.13           H
ATOM   5000 2HG  ARG A 326      12.645  -0.936 -26.969  1.00 68.13           H
ATOM   5001  CD  ARG A 326      11.904  -0.279 -28.885  1.00 68.13           C
ATOM   5002 1HD  ARG A 326      11.423   0.653 -29.183  1.00 68.13           H
ATOM   5003 2HD  ARG A 326      12.560  -0.574 -29.703  1.00 68.13           H
ATOM   5004  NE  ARG A 326      10.881  -1.323 -28.655  1.00 68.13           N
ATOM   5005  HE  ARG A 326      10.937  -1.856 -27.810  1.00 68.13           H
ATOM   5006  CZ  ARG A 326       9.886  -1.601 -29.508  1.00 68.13           C
ATOM   5007  NH1 ARG A 326       9.764  -0.920 -30.655  1.00 68.13           N
ATOM   5008 1HH1 ARG A 326      10.418  -0.198 -30.880  1.00 68.13           H
ATOM   5009 2HH1 ARG A 326       9.018  -1.133 -31.287  1.00 68.13           H
ATOM   5010  NH2 ARG A 326       9.015  -2.570 -29.197  1.00 68.13           N
ATOM   5011 1HH2 ARG A 326       8.267  -2.790 -29.823  1.00 68.13           H
ATOM   5012 2HH2 ARG A 326       9.113  -3.074 -28.339  1.00 68.13           H
ATOM   5013  HN  ARG A 326      11.942   0.147 -24.616  1.00 68.13           H
ATOM   5014  N   ASP A 327      11.991   3.354 -24.681  1.00 78.47           N
ATOM   5015  CA  ASP A 327      11.756   4.753 -24.364  1.00 78.47           C
ATOM   5016  C   ASP A 327      12.801   5.223 -23.350  1.00 78.47           C
ATOM   5017  O   ASP A 327      13.232   6.375 -23.386  1.00 78.47           O
ATOM   5018  HA  ASP A 327      11.832   5.279 -25.315  1.00 78.47           H
ATOM   5019  CB  ASP A 327      10.372   4.952 -23.743  1.00 78.47           C
ATOM   5020 1HB  ASP A 327      10.228   4.241 -22.930  1.00 78.47           H
ATOM   5021 2HB  ASP A 327      10.305   5.950 -23.309  1.00 78.47           H
ATOM   5022  CG  ASP A 327       9.271   4.769 -24.789  1.00 78.47           C
ATOM   5023  OD1 ASP A 327       9.624   4.752 -25.988  1.00 78.47           O
ATOM   5024  OD2 ASP A 327       8.100   4.652 -24.366  1.00 78.47           O
ATOM   5025  HN  ASP A 327      11.281   2.725 -24.366  1.00 78.47           H
ATOM   5026  N   LEU A 328      13.180   4.308 -22.470  1.00 80.17           N
ATOM   5027  CA  LEU A 328      14.188   4.606 -21.467  1.00 80.17           C
ATOM   5028  C   LEU A 328      15.511   4.934 -22.162  1.00 80.17           C
ATOM   5029  O   LEU A 328      16.094   5.991 -21.928  1.00 80.17           O
ATOM   5030  HA  LEU A 328      13.856   5.489 -20.922  1.00 80.17           H
ATOM   5031  CB  LEU A 328      14.291   3.462 -20.456  1.00 80.17           C
ATOM   5032 1HB  LEU A 328      13.353   3.405 -19.904  1.00 80.17           H
ATOM   5033 2HB  LEU A 328      14.396   2.526 -21.004  1.00 80.17           H
ATOM   5034  CG  LEU A 328      15.438   3.561 -19.447  1.00 80.17           C
ATOM   5035  HG  LEU A 328      16.376   3.614 -20.001  1.00 80.17           H
ATOM   5036  CD1 LEU A 328      15.329   4.841 -18.617  1.00 80.17           C
ATOM   5037 1HD1 LEU A 328      15.370   5.707 -19.277  1.00 80.17           H
ATOM   5038 2HD1 LEU A 328      14.385   4.842 -18.073  1.00 80.17           H
ATOM   5039 3HD1 LEU A 328      16.157   4.885 -17.908  1.00 80.17           H
ATOM   5040  CD2 LEU A 328      15.503   2.310 -18.568  1.00 80.17           C
ATOM   5041 1HD2 LEU A 328      14.566   2.201 -18.022  1.00 80.17           H
ATOM   5042 2HD2 LEU A 328      15.664   1.433 -19.195  1.00 80.17           H
ATOM   5043 3HD2 LEU A 328      16.327   2.406 -17.860  1.00 80.17           H
ATOM   5044  HN  LEU A 328      12.810   3.379 -22.435  1.00 80.17           H
ATOM   5045  N   VAL A 329      15.946   4.007 -23.003  1.00 81.12           N
ATOM   5046  CA  VAL A 329      17.234   4.141 -23.663  1.00 81.12           C
ATOM   5047  C   VAL A 329      17.234   5.410 -24.518  1.00 81.12           C
ATOM   5048  O   VAL A 329      18.255   6.087 -24.631  1.00 81.12           O
ATOM   5049  HA  VAL A 329      17.993   4.241 -22.887  1.00 81.12           H
ATOM   5050  CB  VAL A 329      17.543   2.878 -24.469  1.00 81.12           C
ATOM   5051  HB  VAL A 329      16.721   2.715 -25.166  1.00 81.12           H
ATOM   5052  CG1 VAL A 329      18.825   3.049 -25.286  1.00 81.12           C
ATOM   5053 1HG1 VAL A 329      18.707   3.884 -25.977  1.00 81.12           H
ATOM   5054 2HG1 VAL A 329      19.660   3.248 -24.615  1.00 81.12           H
ATOM   5055 3HG1 VAL A 329      19.021   2.136 -25.849  1.00 81.12           H
ATOM   5056  CG2 VAL A 329      17.633   1.654 -23.556  1.00 81.12           C
ATOM   5057 1HG2 VAL A 329      18.427   1.804 -22.824  1.00 81.12           H
ATOM   5058 2HG2 VAL A 329      16.684   1.515 -23.039  1.00 81.12           H
ATOM   5059 3HG2 VAL A 329      17.854   0.770 -24.154  1.00 81.12           H
ATOM   5060  HN  VAL A 329      15.437   3.178 -23.235  1.00 81.12           H
ATOM   5061  N   LYS A 330      16.077   5.695 -25.098  1.00 74.38           N
ATOM   5062  CA  LYS A 330      15.923   6.885 -25.917  1.00 74.38           C
ATOM   5063  C   LYS A 330      16.159   8.126 -25.054  1.00 74.38           C
[truncated: 117,478 more chars]
