# Supplementary material for: Noncanonical roles of chemokine regions in CCR9 activation revealed by structural modeling and mutational mapping
Source: Nat Commun. 2025 Aug 18;16:7695. doi: 10.1038/s41467-025-62321-9 (PMC12361432; doi:10.1038/s41467-025-62321-9)
Supplement: Supplementary file 7 — Supplementary Data 5 [file 41467_2025_62321_MOESM7_ESM.zip › CCR9_CCL25x1P6_05_rnk3.pdb]

ATOM      1  N   GLU A  20      -6.660  -5.515  58.571  1.00 49.67           N
ATOM      2  CA  GLU A  20      -6.731  -6.365  57.394  1.00 49.67           C
ATOM      3  C   GLU A  20      -7.166  -7.778  57.786  1.00 49.67           C
ATOM      4  O   GLU A  20      -6.366  -8.557  58.302  1.00 49.67           O
ATOM      5  HA  GLU A  20      -7.487  -5.910  56.754  1.00 49.67           H
ATOM      6  CB  GLU A  20      -5.393  -6.388  56.652  1.00 49.67           C
ATOM      7 1HB  GLU A  20      -4.576  -6.293  57.367  1.00 49.67           H
ATOM      8 2HB  GLU A  20      -5.328  -7.288  56.040  1.00 49.67           H
ATOM      9  CG  GLU A  20      -5.279  -5.204  55.690  1.00 49.67           C
ATOM     10 1HG  GLU A  20      -6.247  -5.013  55.227  1.00 49.67           H
ATOM     11 2HG  GLU A  20      -5.008  -4.305  56.245  1.00 49.67           H
ATOM     12  CD  GLU A  20      -4.233  -5.476  54.607  1.00 49.67           C
ATOM     13  OE1 GLU A  20      -4.263  -4.746  53.593  1.00 49.67           O
ATOM     14  OE2 GLU A  20      -3.428  -6.409  54.818  1.00 49.67           O
ATOM     15  HN  GLU A  20      -6.919  -5.958  59.428  1.00 49.67           H
ATOM     16  N   SER A  21      -8.433  -8.067  57.526  1.00 56.63           N
ATOM     17  CA  SER A  21      -8.964  -9.396  57.779  1.00 56.63           C
ATOM     18  C   SER A  21      -8.126 -10.443  57.044  1.00 56.63           C
ATOM     19  O   SER A  21      -7.701 -10.221  55.912  1.00 56.63           O
ATOM     20  HA  SER A  21      -8.892  -9.535  58.857  1.00 56.63           H
ATOM     21  CB  SER A  21     -10.430  -9.493  57.350  1.00 56.63           C
ATOM     22 1HB  SER A  21     -10.799 -10.499  57.547  1.00 56.63           H
ATOM     23 2HB  SER A  21     -11.030  -8.810  57.952  1.00 56.63           H
ATOM     24  OG  SER A  21     -10.604  -9.186  55.969  1.00 56.63           O
ATOM     25  HG  SER A  21     -10.807 -10.020  55.457  1.00 56.63           H
ATOM     26  HN  SER A  21      -9.090  -7.413  57.150  1.00 56.63           H
ATOM     27  N   THR A  22      -7.913 -11.564  57.719  1.00 57.76           N
ATOM     28  CA  THR A  22      -7.121 -12.641  57.150  1.00 57.76           C
ATOM     29  C   THR A  22      -7.631 -12.997  55.753  1.00 57.76           C
ATOM     30  O   THR A  22      -6.854 -13.396  54.887  1.00 57.76           O
ATOM     31  HA  THR A  22      -6.095 -12.290  57.036  1.00 57.76           H
ATOM     32  CB  THR A  22      -7.153 -13.818  58.127  1.00 57.76           C
ATOM     33  HB  THR A  22      -6.908 -14.751  57.620  1.00 57.76           H
ATOM     34  OG1 THR A  22      -8.454 -13.755  58.705  1.00 57.76           O
ATOM     35  HG1 THR A  22      -9.121 -14.179  58.092  1.00 57.76           H
ATOM     36  CG2 THR A  22      -6.208 -13.620  59.314  1.00 57.76           C
ATOM     37 1HG2 THR A  22      -6.496 -12.722  59.861  1.00 57.76           H
ATOM     38 2HG2 THR A  22      -5.186 -13.512  58.951  1.00 57.76           H
ATOM     39 3HG2 THR A  22      -6.270 -14.483  59.976  1.00 57.76           H
ATOM     40  HN  THR A  22      -8.270 -11.740  58.636  1.00 57.76           H
ATOM     41  N   SER A  23      -8.935 -12.840  55.575  1.00 61.40           N
ATOM     42  CA  SER A  23      -9.554 -13.114  54.290  1.00 61.40           C
ATOM     43  C   SER A  23      -8.939 -12.220  53.211  1.00 61.40           C
ATOM     44  O   SER A  23      -8.701 -12.667  52.090  1.00 61.40           O
ATOM     45  HA  SER A  23      -9.340 -14.163  54.084  1.00 61.40           H
ATOM     46  CB  SER A  23     -11.068 -12.906  54.352  1.00 61.40           C
ATOM     47 1HB  SER A  23     -11.518 -13.235  53.415  1.00 61.40           H
ATOM     48 2HB  SER A  23     -11.488 -13.527  55.143  1.00 61.40           H
ATOM     49  OG  SER A  23     -11.410 -11.543  54.588  1.00 61.40           O
ATOM     50  HG  SER A  23     -12.400 -11.420  54.512  1.00 61.40           H
ATOM     51  HN  SER A  23      -9.563 -12.532  56.290  1.00 61.40           H
ATOM     52  N   SER A  24      -8.698 -10.973  53.589  1.00 66.42           N
ATOM     53  CA  SER A  24      -8.210  -9.985  52.641  1.00 66.42           C
ATOM     54  C   SER A  24      -6.804 -10.362  52.170  1.00 66.42           C
ATOM     55  O   SER A  24      -6.425 -10.066  51.038  1.00 66.42           O
ATOM     56  HA  SER A  24      -8.913 -10.013  51.808  1.00 66.42           H
ATOM     57  CB  SER A  24      -8.206  -8.585  53.258  1.00 66.42           C
ATOM     58 1HB  SER A  24      -8.222  -7.839  52.463  1.00 66.42           H
ATOM     59 2HB  SER A  24      -9.114  -8.444  53.844  1.00 66.42           H
ATOM     60  OG  SER A  24      -7.067  -8.370  54.087  1.00 66.42           O
ATOM     61  HG  SER A  24      -7.111  -8.966  54.889  1.00 66.42           H
ATOM     62  HN  SER A  24      -8.831 -10.635  54.520  1.00 66.42           H
ATOM     63  N   MET A  25      -6.069 -11.009  53.062  1.00 63.53           N
ATOM     64  CA  MET A  25      -4.703 -11.404  52.762  1.00 63.53           C
ATOM     65  C   MET A  25      -4.673 -12.686  51.928  1.00 63.53           C
ATOM     66  O   MET A  25      -3.847 -12.825  51.028  1.00 63.53           O
ATOM     67  HA  MET A  25      -4.279 -10.579  52.189  1.00 63.53           H
ATOM     68  CB  MET A  25      -3.938 -11.626  54.068  1.00 63.53           C
ATOM     69 1HB  MET A  25      -4.316 -10.950  54.835  1.00 63.53           H
ATOM     70 2HB  MET A  25      -4.109 -12.642  54.426  1.00 63.53           H
ATOM     71  CG  MET A  25      -2.438 -11.396  53.871  1.00 63.53           C
ATOM     72 1HG  MET A  25      -2.025 -12.170  53.225  1.00 63.53           H
ATOM     73 2HG  MET A  25      -2.272 -10.441  53.371  1.00 63.53           H
ATOM     74  SD  MET A  25      -1.605 -11.410  55.449  1.00 63.53           S
ATOM     75  CE  MET A  25      -0.000 -10.803  54.958  1.00 63.53           C
ATOM     76 1HE  MET A  25       0.434 -11.479  54.222  1.00 63.53           H
ATOM     77 2HE  MET A  25      -0.106  -9.809  54.522  1.00 63.53           H
ATOM     78 3HE  MET A  25       0.651 -10.749  55.831  1.00 63.53           H
ATOM     79  HN  MET A  25      -6.392 -11.264  53.974  1.00 63.53           H
ATOM     80  N   GLU A  26      -5.585 -13.589  52.256  1.00 58.07           N
ATOM     81  CA  GLU A  26      -5.728 -14.819  51.496  1.00 58.07           C
ATOM     82  C   GLU A  26      -6.149 -14.509  50.058  1.00 58.07           C
ATOM     83  O   GLU A  26      -5.643 -15.114  49.115  1.00 58.07           O
ATOM     84  HA  GLU A  26      -4.740 -15.279  51.501  1.00 58.07           H
ATOM     85  CB  GLU A  26      -6.725 -15.766  52.167  1.00 58.07           C
ATOM     86 1HB  GLU A  26      -7.586 -15.200  52.524  1.00 58.07           H
ATOM     87 2HB  GLU A  26      -6.992 -16.567  51.477  1.00 58.07           H
ATOM     88  CG  GLU A  26      -6.103 -16.441  53.390  1.00 58.07           C
ATOM     89 1HG  GLU A  26      -5.205 -16.984  53.094  1.00 58.07           H
ATOM     90 2HG  GLU A  26      -5.793 -15.683  54.110  1.00 58.07           H
ATOM     91  CD  GLU A  26      -7.093 -17.403  54.049  1.00 58.07           C
ATOM     92  OE1 GLU A  26      -6.615 -18.294  54.785  1.00 58.07           O
ATOM     93  OE2 GLU A  26      -8.305 -17.227  53.802  1.00 58.07           O
ATOM     94  HN  GLU A  26      -6.218 -13.492  53.025  1.00 58.07           H
ATOM     95  N   ASP A  27      -7.071 -13.565  49.936  1.00 64.94           N
ATOM     96  CA  ASP A  27      -7.600 -13.200  48.633  1.00 64.94           C
ATOM     97  C   ASP A  27      -6.451 -12.748  47.729  1.00 64.94           C
ATOM     98  O   ASP A  27      -6.438 -13.053  46.538  1.00 64.94           O
ATOM     99  HA  ASP A  27      -8.094 -14.098  48.262  1.00 64.94           H
ATOM    100  CB  ASP A  27      -8.595 -12.043  48.747  1.00 64.94           C
ATOM    101 1HB  ASP A  27      -8.195 -11.279  49.414  1.00 64.94           H
ATOM    102 2HB  ASP A  27      -8.728 -11.575  47.771  1.00 64.94           H
ATOM    103  CG  ASP A  27      -9.946 -12.531  49.273  1.00 64.94           C
ATOM    104  OD1 ASP A  27     -10.193 -13.751  49.156  1.00 64.94           O
ATOM    105  OD2 ASP A  27     -10.701 -11.674  49.781  1.00 64.94           O
ATOM    106  HN  ASP A  27      -7.454 -13.055  50.706  1.00 64.94           H
ATOM    107  N   TYR A  28      -5.515 -12.028  48.330  1.00 64.31           N
ATOM    108  CA  TYR A  28      -4.387 -11.496  47.586  1.00 64.31           C
ATOM    109  C   TYR A  28      -3.400 -12.606  47.218  1.00 64.31           C
ATOM    110  O   TYR A  28      -2.848 -12.611  46.119  1.00 64.31           O
ATOM    111  HA  TYR A  28      -4.770 -11.043  46.672  1.00 64.31           H
ATOM    112  CB  TYR A  28      -3.694 -10.504  48.522  1.00 64.31           C
ATOM    113 1HB  TYR A  28      -4.417  -9.752  48.837  1.00 64.31           H
ATOM    114 2HB  TYR A  28      -3.371 -11.031  49.420  1.00 64.31           H
ATOM    115  CG  TYR A  28      -2.487  -9.800  47.900  1.00 64.31           C
ATOM    116  CD1 TYR A  28      -1.217 -10.301  48.101  1.00 64.31           C
ATOM    117  HD1 TYR A  28      -1.074 -11.198  48.704  1.00 64.31           H
ATOM    118  CD2 TYR A  28      -2.667  -8.664  47.137  1.00 64.31           C
ATOM    119  HD2 TYR A  28      -3.670  -8.268  46.978  1.00 64.31           H
ATOM    120  CE1 TYR A  28      -0.080  -9.639  47.516  1.00 64.31           C
ATOM    121  HE1 TYR A  28       0.928 -10.024  47.667  1.00 64.31           H
ATOM    122  CE2 TYR A  28      -1.531  -8.002  46.551  1.00 64.31           C
ATOM    123  HE2 TYR A  28      -1.659  -7.104  45.947  1.00 64.31           H
ATOM    124  CZ  TYR A  28      -0.293  -8.522  46.769  1.00 64.31           C
ATOM    125  OH  TYR A  28       0.780  -7.896  46.216  1.00 64.31           O
ATOM    126  HH  TYR A  28       0.488  -7.057  45.758  1.00 64.31           H
ATOM    127  HN  TYR A  28      -5.519 -11.809  49.306  1.00 64.31           H
ATOM    128  N   VAL A  29      -3.208 -13.519  48.159  1.00 64.72           N
ATOM    129  CA  VAL A  29      -2.227 -14.577  47.986  1.00 64.72           C
ATOM    130  C   VAL A  29      -2.735 -15.571  46.939  1.00 64.72           C
ATOM    131  O   VAL A  29      -1.958 -16.082  46.134  1.00 64.72           O
ATOM    132  HA  VAL A  29      -1.310 -14.118  47.617  1.00 64.72           H
ATOM    133  CB  VAL A  29      -1.921 -15.232  49.334  1.00 64.72           C
ATOM    134  HB  VAL A  29      -2.868 -15.527  49.786  1.00 64.72           H
ATOM    135  CG1 VAL A  29      -1.075 -16.494  49.151  1.00 64.72           C
ATOM    136 1HG1 VAL A  29      -1.618 -17.208  48.530  1.00 64.72           H
ATOM    137 2HG1 VAL A  29      -0.134 -16.234  48.667  1.00 64.72           H
ATOM    138 3HG1 VAL A  29      -0.872 -16.940  50.124  1.00 64.72           H
ATOM    139  CG2 VAL A  29      -1.235 -14.245  50.280  1.00 64.72           C
ATOM    140 1HG2 VAL A  29      -0.299 -13.906  49.835  1.00 64.72           H
ATOM    141 2HG2 VAL A  29      -1.888 -13.389  50.448  1.00 64.72           H
ATOM    142 3HG2 VAL A  29      -1.028 -14.737  51.231  1.00 64.72           H
ATOM    143  HN  VAL A  29      -3.708 -13.543  49.025  1.00 64.72           H
ATOM    144  N   ASN A  30      -4.037 -15.816  46.985  1.00 60.10           N
ATOM    145  CA  ASN A  30      -4.636 -16.838  46.143  1.00 60.10           C
ATOM    146  C   ASN A  30      -4.965 -16.237  44.775  1.00 60.10           C
ATOM    147  O   ASN A  30      -5.399 -16.946  43.870  1.00 60.10           O
ATOM    148  HA  ASN A  30      -3.891 -17.631  46.082  1.00 60.10           H
ATOM    149  CB  ASN A  30      -5.937 -17.362  46.755  1.00 60.10           C
ATOM    150 1HB  ASN A  30      -6.588 -16.525  47.006  1.00 60.10           H
ATOM    151 2HB  ASN A  30      -6.468 -17.970  46.022  1.00 60.10           H
ATOM    152  CG  ASN A  30      -5.658 -18.193  48.009  1.00 60.10           C
ATOM    153  OD1 ASN A  30      -4.593 -18.761  48.184  1.00 60.10           O
ATOM    154  ND2 ASN A  30      -6.672 -18.231  48.869  1.00 60.10           N
ATOM    155 1HD2 ASN A  30      -7.520 -17.742  48.664  1.00 60.10           H
ATOM    156 2HD2 ASN A  30      -6.586 -18.749  49.720  1.00 60.10           H
ATOM    157  HN  ASN A  30      -4.676 -15.332  47.582  1.00 60.10           H
ATOM    158  N   PHE A  31      -4.744 -14.934  44.668  1.00 66.79           N
ATOM    159  CA  PHE A  31      -4.995 -14.233  43.421  1.00 66.79           C
ATOM    160  C   PHE A  31      -4.056 -14.725  42.317  1.00 66.79           C
ATOM    161  O   PHE A  31      -2.839 -14.733  42.491  1.00 66.79           O
ATOM    162  HA  PHE A  31      -6.027 -14.438  43.136  1.00 66.79           H
ATOM    163  CB  PHE A  31      -4.725 -12.750  43.679  1.00 66.79           C
ATOM    164 1HB  PHE A  31      -5.270 -12.442  44.572  1.00 66.79           H
ATOM    165 2HB  PHE A  31      -3.664 -12.615  43.892  1.00 66.79           H
ATOM    166  CG  PHE A  31      -5.117 -11.834  42.518  1.00 66.79           C
ATOM    167  CD1 PHE A  31      -4.166 -11.382  41.658  1.00 66.79           C
ATOM    168  HD1 PHE A  31      -3.124 -11.672  41.795  1.00 66.79           H
ATOM    169  CD2 PHE A  31      -6.417 -11.472  42.347  1.00 66.79           C
ATOM    170  HD2 PHE A  31      -7.179 -11.834  43.037  1.00 66.79           H
ATOM    171  CE1 PHE A  31      -4.530 -10.532  40.580  1.00 66.79           C
ATOM    172  HE1 PHE A  31      -3.768 -10.169  39.890  1.00 66.79           H
ATOM    173  CE2 PHE A  31      -6.781 -10.622  41.269  1.00 66.79           C
ATOM    174  HE2 PHE A  31      -7.822 -10.332  41.131  1.00 66.79           H
ATOM    175  CZ  PHE A  31      -5.830 -10.170  40.408  1.00 66.79           C
ATOM    176  HZ  PHE A  31      -6.109  -9.518  39.581  1.00 66.79           H
ATOM    177  HN  PHE A  31      -4.402 -14.362  45.413  1.00 66.79           H
ATOM    178  N   ASN A  32      -4.659 -15.124  41.206  1.00 61.12           N
ATOM    179  CA  ASN A  32      -3.892 -15.619  40.076  1.00 61.12           C
ATOM    180  C   ASN A  32      -3.370 -14.434  39.261  1.00 61.12           C
ATOM    181  O   ASN A  32      -4.093 -13.877  38.436  1.00 61.12           O
ATOM    182  HA  ASN A  32      -3.088 -16.211  40.512  1.00 61.12           H
ATOM    183  CB  ASN A  32      -4.760 -16.480  39.156  1.00 61.12           C
ATOM    184 1HB  ASN A  32      -5.311 -17.210  39.748  1.00 61.12           H
ATOM    185 2HB  ASN A  32      -5.499 -15.853  38.656  1.00 61.12           H
ATOM    186  CG  ASN A  32      -3.906 -17.201  38.112  1.00 61.12           C
ATOM    187  OD1 ASN A  32      -2.694 -17.066  38.063  1.00 61.12           O
ATOM    188  ND2 ASN A  32      -4.602 -17.973  37.282  1.00 61.12           N
ATOM    189 1HD2 ASN A  32      -5.595 -18.040  37.376  1.00 61.12           H
ATOM    190 2HD2 ASN A  32      -4.132 -18.486  36.564  1.00 61.12           H
ATOM    191  HN  ASN A  32      -5.650 -15.114  41.073  1.00 61.12           H
ATOM    192  N   PHE A  33      -2.119 -14.083  39.520  1.00 63.19           N
ATOM    193  CA  PHE A  33      -1.456 -13.049  38.744  1.00 63.19           C
ATOM    194  C   PHE A  33      -0.946 -13.605  37.413  1.00 63.19           C
ATOM    195  O   PHE A  33       0.260 -13.639  37.171  1.00 63.19           O
ATOM    196  HA  PHE A  33      -2.190 -12.267  38.552  1.00 63.19           H
ATOM    197  CB  PHE A  33      -0.263 -12.566  39.572  1.00 63.19           C
ATOM    198 1HB  PHE A  33       0.348 -13.425  39.847  1.00 63.19           H
ATOM    199 2HB  PHE A  33       0.358 -11.919  38.951  1.00 63.19           H
ATOM    200  CG  PHE A  33      -0.653 -11.807  40.842  1.00 63.19           C
ATOM    201  CD1 PHE A  33      -0.951 -10.482  40.778  1.00 63.19           C
ATOM    202  HD1 PHE A  33      -0.912  -9.960  39.822  1.00 63.19           H
ATOM    203  CD2 PHE A  33      -0.702 -12.459  42.035  1.00 63.19           C
ATOM    204  HD2 PHE A  33      -0.463 -13.521  42.086  1.00 63.19           H
ATOM    205  CE1 PHE A  33      -1.313  -9.778  41.957  1.00 63.19           C
ATOM    206  HE1 PHE A  33      -1.552  -8.716  41.906  1.00 63.19           H
ATOM    207  CE2 PHE A  33      -1.064 -11.755  43.214  1.00 63.19           C
ATOM    208  HE2 PHE A  33      -1.104 -12.277  44.170  1.00 63.19           H
ATOM    209  CZ  PHE A  33      -1.362 -10.430  43.150  1.00 63.19           C
ATOM    210  HZ  PHE A  33      -1.640  -9.890  44.055  1.00 63.19           H
ATOM    211  HN  PHE A  33      -1.563 -14.491  40.244  1.00 63.19           H
ATOM    212  N   THR A  34      -1.890 -14.027  36.584  1.00 62.49           N
ATOM    213  CA  THR A  34      -1.592 -14.302  35.189  1.00 62.49           C
ATOM    214  C   THR A  34      -1.034 -13.052  34.506  1.00 62.49           C
ATOM    215  O   THR A  34      -1.622 -11.976  34.597  1.00 62.49           O
ATOM    216  HA  THR A  34      -0.814 -15.064  35.147  1.00 62.49           H
ATOM    217  CB  THR A  34      -2.866 -14.837  34.530  1.00 62.49           C
ATOM    218  HB  THR A  34      -3.556 -14.025  34.302  1.00 62.49           H
ATOM    219  OG1 THR A  34      -3.348 -15.813  35.449  1.00 62.49           O
ATOM    220  HG1 THR A  34      -2.618 -16.456  35.680  1.00 62.49           H
ATOM    221  CG2 THR A  34      -2.576 -15.634  33.257  1.00 62.49           C
ATOM    222 1HG2 THR A  34      -1.940 -16.486  33.499  1.00 62.49           H
ATOM    223 2HG2 THR A  34      -2.068 -14.994  32.536  1.00 62.49           H
ATOM    224 3HG2 THR A  34      -3.513 -15.990  32.830  1.00 62.49           H
ATOM    225  HN  THR A  34      -2.841 -14.181  36.852  1.00 62.49           H
ATOM    226  N   ASP A  35       0.096 -13.236  33.838  1.00 67.48           N
ATOM    227  CA  ASP A  35       0.761 -12.129  33.173  1.00 67.48           C
ATOM    228  C   ASP A  35       0.049 -11.832  31.851  1.00 67.48           C
ATOM    229  O   ASP A  35       0.490 -12.274  30.792  1.00 67.48           O
ATOM    230  HA  ASP A  35       0.702 -11.297  33.874  1.00 67.48           H
ATOM    231  CB  ASP A  35       2.218 -12.471  32.858  1.00 67.48           C
ATOM    232 1HB  ASP A  35       2.279 -13.479  32.448  1.00 67.48           H
ATOM    233 2HB  ASP A  35       2.597 -11.793  32.093  1.00 67.48           H
ATOM    234  CG  ASP A  35       3.088 -12.371  34.113  1.00 67.48           C
ATOM    235  OD1 ASP A  35       2.730 -11.553  34.988  1.00 67.48           O
ATOM    236  OD2 ASP A  35       4.092 -13.114  34.168  1.00 67.48           O
ATOM    237  HN  ASP A  35       0.554 -14.120  33.748  1.00 67.48           H
ATOM    238  N   PHE A  36      -1.041 -11.085  31.958  1.00 81.84           N
ATOM    239  CA  PHE A  36      -1.735 -10.601  30.776  1.00 81.84           C
ATOM    240  C   PHE A  36      -1.033  -9.373  30.193  1.00 81.84           C
ATOM    241  O   PHE A  36      -1.326  -8.960  29.072  1.00 81.84           O
ATOM    242  HA  PHE A  36      -1.723 -11.407  30.042  1.00 81.84           H
ATOM    243  CB  PHE A  36      -3.146 -10.207  31.216  1.00 81.84           C
ATOM    244 1HB  PHE A  36      -3.075  -9.532  32.069  1.00 81.84           H
ATOM    245 2HB  PHE A  36      -3.626  -9.653  30.410  1.00 81.84           H
ATOM    246  CG  PHE A  36      -4.033 -11.394  31.597  1.00 81.84           C
ATOM    247  CD1 PHE A  36      -4.043 -12.512  30.822  1.00 81.84           C
ATOM    248  HD1 PHE A  36      -3.420 -12.562  29.930  1.00 81.84           H
ATOM    249  CD2 PHE A  36      -4.811 -11.332  32.711  1.00 81.84           C
ATOM    250  HD2 PHE A  36      -4.803 -10.436  33.332  1.00 81.84           H
ATOM    251  CE1 PHE A  36      -4.866 -13.614  31.176  1.00 81.84           C
ATOM    252  HE1 PHE A  36      -4.875 -14.509  30.555  1.00 81.84           H
ATOM    253  CE2 PHE A  36      -5.634 -12.434  33.065  1.00 81.84           C
ATOM    254  HE2 PHE A  36      -6.258 -12.384  33.957  1.00 81.84           H
ATOM    255  CZ  PHE A  36      -5.645 -13.551  32.290  1.00 81.84           C
ATOM    256  HZ  PHE A  36      -6.276 -14.397  32.561  1.00 81.84           H
ATOM    257  HN  PHE A  36      -1.448 -10.811  32.829  1.00 81.84           H
ATOM    258  N   TYR A  37      -0.121  -8.822  30.981  1.00 86.56           N
ATOM    259  CA  TYR A  37       0.715  -7.732  30.509  1.00 86.56           C
ATOM    260  C   TYR A  37       1.907  -8.262  29.710  1.00 86.56           C
ATOM    261  O   TYR A  37       2.756  -8.969  30.250  1.00 86.56           O
ATOM    262  HA  TYR A  37       0.108  -7.097  29.864  1.00 86.56           H
ATOM    263  CB  TYR A  37       1.232  -7.023  31.763  1.00 86.56           C
ATOM    264 1HB  TYR A  37       0.390  -6.816  32.424  1.00 86.56           H
ATOM    265 2HB  TYR A  37       1.900  -7.697  32.300  1.00 86.56           H
ATOM    266  CG  TYR A  37       1.971  -5.715  31.478  1.00 86.56           C
ATOM    267  CD1 TYR A  37       3.349  -5.703  31.402  1.00 86.56           C
ATOM    268  HD1 TYR A  37       3.910  -6.627  31.544  1.00 86.56           H
ATOM    269  CD2 TYR A  37       1.261  -4.545  31.298  1.00 86.56           C
ATOM    270  HD2 TYR A  37       0.172  -4.554  31.359  1.00 86.56           H
ATOM    271  CE1 TYR A  37       4.045  -4.472  31.134  1.00 86.56           C
ATOM    272  HE1 TYR A  37       5.133  -4.449  31.070  1.00 86.56           H
ATOM    273  CE2 TYR A  37       1.957  -3.314  31.030  1.00 86.56           C
ATOM    274  HE2 TYR A  37       1.408  -2.383  30.886  1.00 86.56           H
ATOM    275  CZ  TYR A  37       3.315  -3.338  30.961  1.00 86.56           C
ATOM    276  OH  TYR A  37       3.972  -2.174  30.708  1.00 86.56           O
ATOM    277  HH  TYR A  37       3.328  -1.480  30.387  1.00 86.56           H
ATOM    278  HN  TYR A  37       0.049  -9.108  31.924  1.00 86.56           H
ATOM    279  N   CYS A  38       1.933  -7.900  28.436  1.00 90.04           N
ATOM    280  CA  CYS A  38       2.932  -8.434  27.526  1.00 90.04           C
ATOM    281  C   CYS A  38       3.958  -7.335  27.241  1.00 90.04           C
ATOM    282  O   CYS A  38       3.624  -6.305  26.658  1.00 90.04           O
ATOM    283  HA  CYS A  38       3.399  -9.277  28.034  1.00 90.04           H
ATOM    284  CB  CYS A  38       2.298  -8.969  26.241  1.00 90.04           C
ATOM    285 1HB  CYS A  38       1.519  -9.692  26.483  1.00 90.04           H
ATOM    286 2HB  CYS A  38       1.819  -8.156  25.695  1.00 90.04           H
ATOM    287  SG  CYS A  38       3.576  -9.756  25.193  1.00 90.04           S
ATOM    288  HN  CYS A  38       1.288  -7.255  28.025  1.00 90.04           H
ATOM    289  N   GLU A  39       5.187  -7.593  27.666  1.00 82.01           N
ATOM    290  CA  GLU A  39       6.298  -6.725  27.313  1.00 82.01           C
ATOM    291  C   GLU A  39       6.911  -7.162  25.982  1.00 82.01           C
ATOM    292  O   GLU A  39       7.318  -8.313  25.830  1.00 82.01           O
ATOM    293  HA  GLU A  39       5.867  -5.729  27.213  1.00 82.01           H
ATOM    294  CB  GLU A  39       7.352  -6.706  28.422  1.00 82.01           C
ATOM    295 1HB  GLU A  39       7.693  -7.721  28.622  1.00 82.01           H
ATOM    296 2HB  GLU A  39       8.159  -6.026  28.150  1.00 82.01           H
ATOM    297  CG  GLU A  39       6.762  -6.174  29.730  1.00 82.01           C
ATOM    298 1HG  GLU A  39       6.280  -5.213  29.551  1.00 82.01           H
ATOM    299 2HG  GLU A  39       5.991  -6.855  30.089  1.00 82.01           H
ATOM    300  CD  GLU A  39       7.847  -6.016  30.797  1.00 82.01           C
ATOM    301  OE1 GLU A  39       7.528  -5.417  31.846  1.00 82.01           O
ATOM    302  OE2 GLU A  39       8.971  -6.498  30.538  1.00 82.01           O
ATOM    303  HN  GLU A  39       5.427  -8.376  28.239  1.00 82.01           H
ATOM    304  N   LYS A  40       6.958  -6.220  25.051  1.00 88.40           N
ATOM    305  CA  LYS A  40       7.314  -6.541  23.679  1.00 88.40           C
ATOM    306  C   LYS A  40       8.703  -5.976  23.372  1.00 88.40           C
ATOM    307  O   LYS A  40       8.968  -5.548  22.250  1.00 88.40           O
ATOM    308  HA  LYS A  40       7.358  -7.627  23.598  1.00 88.40           H
ATOM    309  CB  LYS A  40       6.227  -6.059  22.716  1.00 88.40           C
ATOM    310 1HB  LYS A  40       6.050  -4.994  22.866  1.00 88.40           H
ATOM    311 2HB  LYS A  40       6.566  -6.183  21.688  1.00 88.40           H
ATOM    312  CG  LYS A  40       4.925  -6.833  22.927  1.00 88.40           C
ATOM    313 1HG  LYS A  40       5.117  -7.903  22.849  1.00 88.40           H
ATOM    314 2HG  LYS A  40       4.548  -6.650  23.934  1.00 88.40           H
ATOM    315  CD  LYS A  40       3.870  -6.422  21.899  1.00 88.40           C
ATOM    316 1HD  LYS A  40       3.642  -5.361  22.010  1.00 88.40           H
ATOM    317 2HD  LYS A  40       4.265  -6.560  20.892  1.00 88.40           H
ATOM    318  CE  LYS A  40       2.590  -7.243  22.067  1.00 88.40           C
ATOM    319 1HE  LYS A  40       2.811  -8.303  21.934  1.00 88.40           H
ATOM    320 2HE  LYS A  40       2.204  -7.123  23.080  1.00 88.40           H
ATOM    321  NZ  LYS A  40       1.567  -6.817  21.087  1.00 88.40           N
ATOM    322 1HZ  LYS A  40       0.840  -7.522  21.028  1.00 88.40           H
ATOM    323 2HZ  LYS A  40       1.161  -5.936  21.383  1.00 88.40           H
ATOM    324 3HZ  LYS A  40       1.999  -6.701  20.177  1.00 88.40           H
ATOM    325  HN  LYS A  40       6.758  -5.255  25.221  1.00 88.40           H
ATOM    326  N   ASN A  41       9.552  -5.993  24.389  1.00 82.57           N
ATOM    327  CA  ASN A  41      10.898  -5.465  24.249  1.00 82.57           C
ATOM    328  C   ASN A  41      11.608  -6.186  23.102  1.00 82.57           C
ATOM    329  O   ASN A  41      12.332  -5.564  22.326  1.00 82.57           O
ATOM    330  HA  ASN A  41      10.768  -4.400  24.056  1.00 82.57           H
ATOM    331  CB  ASN A  41      11.713  -5.688  25.525  1.00 82.57           C
ATOM    332 1HB  ASN A  41      11.647  -6.734  25.824  1.00 82.57           H
ATOM    333 2HB  ASN A  41      12.764  -5.478  25.330  1.00 82.57           H
ATOM    334  CG  ASN A  41      11.210  -4.794  26.660  1.00 82.57           C
ATOM    335  OD1 ASN A  41      10.713  -3.700  26.450  1.00 82.57           O
ATOM    336  ND2 ASN A  41      11.367  -5.319  27.872  1.00 82.57           N
ATOM    337 1HD2 ASN A  41      11.783  -6.223  27.975  1.00 82.57           H
ATOM    338 2HD2 ASN A  41      11.069  -4.810  28.680  1.00 82.57           H
ATOM    339  HN  ASN A  41       9.333  -6.359  25.294  1.00 82.57           H
ATOM    340  N   ASN A  42      11.376  -7.489  23.031  1.00 84.05           N
ATOM    341  CA  ASN A  42      12.044  -8.314  22.039  1.00 84.05           C
ATOM    342  C   ASN A  42      11.628  -7.859  20.639  1.00 84.05           C
ATOM    343  O   ASN A  42      12.437  -7.870  19.713  1.00 84.05           O
ATOM    344  HA  ASN A  42      13.110  -8.177  22.222  1.00 84.05           H
ATOM    345  CB  ASN A  42      11.653  -9.785  22.194  1.00 84.05           C
ATOM    346 1HB  ASN A  42      10.568  -9.884  22.146  1.00 84.05           H
ATOM    347 2HB  ASN A  42      12.062 -10.363  21.365  1.00 84.05           H
ATOM    348  CG  ASN A  42      12.164 -10.352  23.520  1.00 84.05           C
ATOM    349  OD1 ASN A  42      12.938  -9.734  24.232  1.00 84.05           O
ATOM    350  ND2 ASN A  42      11.689 -11.560  23.811  1.00 84.05           N
ATOM    351 1HD2 ASN A  42      11.057 -12.013  23.183  1.00 84.05           H
ATOM    352 2HD2 ASN A  42      11.965 -12.015  24.657  1.00 84.05           H
ATOM    353  HN  ASN A  42      10.747  -7.978  23.634  1.00 84.05           H
ATOM    354  N   VAL A  43      10.366  -7.470  20.529  1.00 90.96           N
ATOM    355  CA  VAL A  43       9.815  -7.072  19.244  1.00 90.96           C
ATOM    356  C   VAL A  43      10.477  -5.769  18.792  1.00 90.96           C
ATOM    357  O   VAL A  43      10.825  -5.620  17.622  1.00 90.96           O
ATOM    358  HA  VAL A  43      10.056  -7.856  18.526  1.00 90.96           H
ATOM    359  CB  VAL A  43       8.291  -6.968  19.338  1.00 90.96           C
ATOM    360  HB  VAL A  43       8.053  -6.151  20.020  1.00 90.96           H
ATOM    361  CG1 VAL A  43       7.680  -6.637  17.976  1.00 90.96           C
ATOM    362 1HG1 VAL A  43       8.074  -5.684  17.622  1.00 90.96           H
ATOM    363 2HG1 VAL A  43       7.933  -7.422  17.263  1.00 90.96           H
ATOM    364 3HG1 VAL A  43       6.596  -6.568  18.071  1.00 90.96           H
ATOM    365  CG2 VAL A  43       7.688  -8.251  19.913  1.00 90.96           C
ATOM    366 1HG2 VAL A  43       7.941  -9.092  19.268  1.00 90.96           H
ATOM    367 2HG2 VAL A  43       8.089  -8.425  20.912  1.00 90.96           H
ATOM    368 3HG2 VAL A  43       6.604  -8.149  19.969  1.00 90.96           H
ATOM    369  HN  VAL A  43       9.726  -7.424  21.296  1.00 90.96           H
ATOM    370  N   ARG A  44      10.630  -4.859  19.743  1.00 86.22           N
ATOM    371  CA  ARG A  44      11.228  -3.567  19.453  1.00 86.22           C
ATOM    372  C   ARG A  44      12.695  -3.738  19.056  1.00 86.22           C
ATOM    373  O   ARG A  44      13.190  -3.037  18.175  1.00 86.22           O
ATOM    374  HA  ARG A  44      10.642  -3.168  18.625  1.00 86.22           H
ATOM    375  CB  ARG A  44      11.139  -2.635  20.663  1.00 86.22           C
ATOM    376 1HB  ARG A  44      11.572  -3.124  21.535  1.00 86.22           H
ATOM    377 2HB  ARG A  44      11.725  -1.735  20.477  1.00 86.22           H
ATOM    378  CG  ARG A  44       9.687  -2.252  20.955  1.00 86.22           C
ATOM    379 1HG  ARG A  44       9.195  -1.946  20.031  1.00 86.22           H
ATOM    380 2HG  ARG A  44       9.146  -3.121  21.330  1.00 86.22           H
ATOM    381  CD  ARG A  44       9.614  -1.118  21.979  1.00 86.22           C
ATOM    382 1HD  ARG A  44      10.295  -0.316  21.695  1.00 86.22           H
ATOM    383 2HD  ARG A  44       8.610  -0.693  21.992  1.00 86.22           H
ATOM    384  NE  ARG A  44       9.965  -1.627  23.323  1.00 86.22           N
ATOM    385  HE  ARG A  44      10.934  -1.691  23.562  1.00 86.22           H
ATOM    386  CZ  ARG A  44       9.066  -2.006  24.242  1.00 86.22           C
ATOM    387  NH1 ARG A  44       7.754  -1.941  23.976  1.00 86.22           N
ATOM    388 1HH1 ARG A  44       7.439  -1.607  23.088  1.00 86.22           H
ATOM    389 2HH1 ARG A  44       7.089  -2.226  24.667  1.00 86.22           H
ATOM    390  NH2 ARG A  44       9.498  -2.452  25.429  1.00 86.22           N
ATOM    391 1HH2 ARG A  44       8.840  -2.739  26.125  1.00 86.22           H
ATOM    392 2HH2 ARG A  44      10.479  -2.497  25.619  1.00 86.22           H
ATOM    393  HN  ARG A  44      10.354  -4.993  20.695  1.00 86.22           H
ATOM    394  N   GLN A  45      13.351  -4.675  19.726  1.00 83.27           N
ATOM    395  CA  GLN A  45      14.760  -4.926  19.476  1.00 83.27           C
ATOM    396  C   GLN A  45      14.960  -5.470  18.060  1.00 83.27           C
ATOM    397  O   GLN A  45      15.885  -5.063  17.360  1.00 83.27           O
ATOM    398  HA  GLN A  45      15.249  -3.956  19.572  1.00 83.27           H
ATOM    399  CB  GLN A  45      15.340  -5.884  20.518  1.00 83.27           C
ATOM    400 1HB  GLN A  45      15.087  -5.535  21.519  1.00 83.27           H
ATOM    401 2HB  GLN A  45      14.889  -6.870  20.401  1.00 83.27           H
ATOM    402  CG  GLN A  45      16.859  -5.993  20.379  1.00 83.27           C
ATOM    403 1HG  GLN A  45      17.111  -6.379  19.391  1.00 83.27           H
ATOM    404 2HG  GLN A  45      17.307  -5.002  20.457  1.00 83.27           H
ATOM    405  CD  GLN A  45      17.445  -6.909  21.455  1.00 83.27           C
ATOM    406  OE1 GLN A  45      16.738  -7.601  22.170  1.00 83.27           O
ATOM    407  NE2 GLN A  45      18.772  -6.875  21.531  1.00 83.27           N
ATOM    408 1HE2 GLN A  45      19.293  -6.285  20.915  1.00 83.27           H
ATOM    409 2HE2 GLN A  45      19.249  -7.440  22.205  1.00 83.27           H
ATOM    410  HN  GLN A  45      12.936  -5.255  20.427  1.00 83.27           H
ATOM    411  N   PHE A  46      14.076  -6.381  17.681  1.00 92.15           N
ATOM    412  CA  PHE A  46      14.107  -6.941  16.340  1.00 92.15           C
ATOM    413  C   PHE A  46      13.948  -5.846  15.284  1.00 92.15           C
ATOM    414  O   PHE A  46      14.710  -5.794  14.320  1.00 92.15           O
ATOM    415  HA  PHE A  46      15.075  -7.427  16.215  1.00 92.15           H
ATOM    416  CB  PHE A  46      12.928  -7.911  16.233  1.00 92.15           C
ATOM    417 1HB  PHE A  46      13.097  -8.748  16.911  1.00 92.15           H
ATOM    418 2HB  PHE A  46      12.023  -7.405  16.570  1.00 92.15           H
ATOM    419  CG  PHE A  46      12.696  -8.455  14.822  1.00 92.15           C
ATOM    420  CD1 PHE A  46      11.731  -7.909  14.034  1.00 92.15           C
ATOM    421  HD1 PHE A  46      11.124  -7.085  14.407  1.00 92.15           H
ATOM    422  CD2 PHE A  46      13.454  -9.484  14.357  1.00 92.15           C
ATOM    423  HD2 PHE A  46      14.227  -9.921  14.989  1.00 92.15           H
ATOM    424  CE1 PHE A  46      11.516  -8.414  12.724  1.00 92.15           C
ATOM    425  HE1 PHE A  46      10.743  -7.977  12.092  1.00 92.15           H
ATOM    426  CE2 PHE A  46      13.238  -9.988  13.047  1.00 92.15           C
ATOM    427  HE2 PHE A  46      13.845 -10.813  12.674  1.00 92.15           H
ATOM    428  CZ  PHE A  46      12.274  -9.443  12.258  1.00 92.15           C
ATOM    429  HZ  PHE A  46      12.108  -9.830  11.253  1.00 92.15           H
ATOM    430  HN  PHE A  46      13.350  -6.735  18.270  1.00 92.15           H
ATOM    431  N   ALA A  47      12.954  -4.998  15.502  1.00 92.89           N
ATOM    432  CA  ALA A  47      12.639  -3.952  14.544  1.00 92.89           C
ATOM    433  C   ALA A  47      13.855  -3.039  14.374  1.00 92.89           C
ATOM    434  O   ALA A  47      14.161  -2.607  13.264  1.00 92.89           O
ATOM    435  HA  ALA A  47      12.419  -4.431  13.590  1.00 92.89           H
ATOM    436  CB  ALA A  47      11.398  -3.189  15.010  1.00 92.89           C
ATOM    437 1HB  ALA A  47      10.556  -3.876  15.087  1.00 92.89           H
ATOM    438 2HB  ALA A  47      11.592  -2.742  15.986  1.00 92.89           H
ATOM    439 3HB  ALA A  47      11.162  -2.404  14.291  1.00 92.89           H
ATOM    440  HN  ALA A  47      12.370  -5.017  16.314  1.00 92.89           H
ATOM    441  N   SER A  48      14.516  -2.772  15.491  1.00 91.30           N
ATOM    442  CA  SER A  48      15.579  -1.783  15.514  1.00 91.30           C
ATOM    443  C   SER A  48      16.756  -2.259  14.660  1.00 91.30           C
ATOM    444  O   SER A  48      17.540  -1.448  14.169  1.00 91.30           O
ATOM    445  HA  SER A  48      15.141  -0.878  15.092  1.00 91.30           H
ATOM    446  CB  SER A  48      16.042  -1.504  16.946  1.00 91.30           C
ATOM    447 1HB  SER A  48      16.690  -0.627  16.953  1.00 91.30           H
ATOM    448 2HB  SER A  48      15.178  -1.266  17.566  1.00 91.30           H
ATOM    449  OG  SER A  48      16.738  -2.613  17.507  1.00 91.30           O
ATOM    450  HG  SER A  48      16.337  -3.469  17.181  1.00 91.30           H
ATOM    451  HN  SER A  48      14.335  -3.218  16.368  1.00 91.30           H
ATOM    452  N   HIS A  49      16.842  -3.572  14.507  1.00 87.65           N
ATOM    453  CA  HIS A  49      17.961  -4.172  13.801  1.00 87.65           C
ATOM    454  C   HIS A  49      17.561  -4.454  12.351  1.00 87.65           C
ATOM    455  O   HIS A  49      18.349  -4.235  11.433  1.00 87.65           O
ATOM    456  HA  HIS A  49      18.767  -3.438  13.811  1.00 87.65           H
ATOM    457  CB  HIS A  49      18.459  -5.420  14.532  1.00 87.65           C
ATOM    458 1HB  HIS A  49      17.612  -6.079  14.723  1.00 87.65           H
ATOM    459 2HB  HIS A  49      19.143  -5.962  13.880  1.00 87.65           H
ATOM    460  CG  HIS A  49      19.157  -5.129  15.839  1.00 87.65           C
ATOM    461  ND1 HIS A  49      20.236  -4.269  15.937  1.00 87.65           N
ATOM    462  HD1 HIS A  49      20.655  -3.767  15.181  1.00 87.65           H
ATOM    463  CD2 HIS A  49      18.917  -5.592  17.100  1.00 87.65           C
ATOM    464  HD2 HIS A  49      18.132  -6.292  17.383  1.00 87.65           H
ATOM    465  CE1 HIS A  49      20.622  -4.224  17.204  1.00 87.65           C
ATOM    466  HE1 HIS A  49      21.448  -3.635  17.602  1.00 87.65           H
ATOM    467  NE2 HIS A  49      19.803  -5.045  17.923  1.00 87.65           N
ATOM    468  HN  HIS A  49      16.165  -4.221  14.856  1.00 87.65           H
ATOM    469  N   PHE A  50      16.337  -4.935  12.191  1.00 84.15           N
ATOM    470  CA  PHE A  50      15.928  -5.536  10.933  1.00 84.15           C
ATOM    471  C   PHE A  50      15.388  -4.477   9.970  1.00 84.15           C
ATOM    472  O   PHE A  50      15.699  -4.499   8.780  1.00 84.15           O
ATOM    473  HA  PHE A  50      16.809  -6.006  10.497  1.00 84.15           H
ATOM    474  CB  PHE A  50      14.811  -6.531  11.255  1.00 84.15           C
ATOM    475 1HB  PHE A  50      15.167  -7.228  12.015  1.00 84.15           H
ATOM    476 2HB  PHE A  50      13.970  -5.990  11.689  1.00 84.15           H
ATOM    477  CG  PHE A  50      14.319  -7.327  10.045  1.00 84.15           C
ATOM    478  CD1 PHE A  50      13.113  -7.037   9.486  1.00 84.15           C
ATOM    479  HD1 PHE A  50      12.498  -6.238   9.900  1.00 84.15           H
ATOM    480  CD2 PHE A  50      15.086  -8.324   9.528  1.00 84.15           C
ATOM    481  HD2 PHE A  50      16.052  -8.556   9.977  1.00 84.15           H
ATOM    482  CE1 PHE A  50      12.656  -7.776   8.362  1.00 84.15           C
ATOM    483  HE1 PHE A  50      11.690  -7.543   7.914  1.00 84.15           H
ATOM    484  CE2 PHE A  50      14.629  -9.062   8.405  1.00 84.15           C
ATOM    485  HE2 PHE A  50      15.244  -9.861   7.991  1.00 84.15           H
ATOM    486  CZ  PHE A  50      13.423  -8.772   7.846  1.00 84.15           C
ATOM    487  HZ  PHE A  50      13.072  -9.339   6.983  1.00 84.15           H
ATOM    488  HN  PHE A  50      15.633  -4.919  12.901  1.00 84.15           H
ATOM    489  N   LEU A  51      14.589  -3.574  10.520  1.00 93.71           N
ATOM    490  CA  LEU A  51      13.765  -2.705   9.698  1.00 93.71           C
ATOM    491  C   LEU A  51      14.642  -1.617   9.076  1.00 93.71           C
ATOM    492  O   LEU A  51      14.531  -1.331   7.884  1.00 93.71           O
ATOM    493  HA  LEU A  51      13.347  -3.313   8.896  1.00 93.71           H
ATOM    494  CB  LEU A  51      12.590  -2.157  10.510  1.00 93.71           C
ATOM    495 1HB  LEU A  51      12.988  -1.592  11.353  1.00 93.71           H
ATOM    496 2HB  LEU A  51      12.040  -1.452   9.886  1.00 93.71           H
ATOM    497  CG  LEU A  51      11.603  -3.196  11.048  1.00 93.71           C
ATOM    498  HG  LEU A  51      12.128  -3.824  11.767  1.00 93.71           H
ATOM    499  CD1 LEU A  51      10.449  -2.522  11.793  1.00 93.71           C
ATOM    500 1HD1 LEU A  51      10.844  -1.948  12.631  1.00 93.71           H
ATOM    501 2HD1 LEU A  51       9.918  -1.855  11.113  1.00 93.71           H
ATOM    502 3HD1 LEU A  51       9.763  -3.283  12.164  1.00 93.71           H
ATOM    503  CD2 LEU A  51      11.106  -4.111   9.927  1.00 93.71           C
ATOM    504 1HD2 LEU A  51      10.604  -3.513   9.166  1.00 93.71           H
ATOM    505 2HD2 LEU A  51      11.953  -4.631   9.480  1.00 93.71           H
ATOM    506 3HD2 LEU A  51      10.407  -4.840  10.336  1.00 93.71           H
ATOM    507  HN  LEU A  51      14.500  -3.433  11.506  1.00 93.71           H
ATOM    508  N   PRO A  52      15.527  -0.993   9.866  1.00 95.63           N
ATOM    509  CA  PRO A  52      16.228   0.210   9.411  1.00 95.63           C
ATOM    510  C   PRO A  52      16.919   0.004   8.073  1.00 95.63           C
ATOM    511  O   PRO A  52      16.769   0.815   7.161  1.00 95.63           O
ATOM    512  HA  PRO A  52      15.515   1.017   9.242  1.00 95.63           H
ATOM    513  CB  PRO A  52      17.232   0.490  10.531  1.00 95.63           C
ATOM    514 1HB  PRO A  52      18.194   0.016  10.336  1.00 95.63           H
ATOM    515 2HB  PRO A  52      17.421   1.558  10.643  1.00 95.63           H
ATOM    516  CG  PRO A  52      16.555  -0.094  11.765  1.00 95.63           C
ATOM    517 1HG  PRO A  52      17.271  -0.293  12.563  1.00 95.63           H
ATOM    518 2HG  PRO A  52      15.813   0.587  12.181  1.00 95.63           H
ATOM    519  CD  PRO A  52      15.924  -1.371  11.234  1.00 95.63           C
ATOM    520 1HD  PRO A  52      16.631  -2.201  11.231  1.00 95.63           H
ATOM    521 2HD  PRO A  52      15.073  -1.684  11.838  1.00 95.63           H
ATOM    522  N   PRO A  53      17.690  -1.082   7.924  1.00 95.89           N
ATOM    523  CA  PRO A  53      18.470  -1.292   6.701  1.00 95.89           C
ATOM    524  C   PRO A  53      17.589  -1.581   5.497  1.00 95.89           C
ATOM    525  O   PRO A  53      17.907  -1.177   4.380  1.00 95.89           O
ATOM    526  HA  PRO A  53      19.016  -0.384   6.443  1.00 95.89           H
ATOM    527  CB  PRO A  53      19.370  -2.481   7.045  1.00 95.89           C
ATOM    528 1HB  PRO A  53      19.572  -3.097   6.169  1.00 95.89           H
ATOM    529 2HB  PRO A  53      20.335  -2.155   7.433  1.00 95.89           H
ATOM    530  CG  PRO A  53      18.584  -3.233   8.080  1.00 95.89           C
ATOM    531 1HG  PRO A  53      17.870  -3.914   7.616  1.00 95.89           H
ATOM    532 2HG  PRO A  53      19.238  -3.838   8.708  1.00 95.89           H
ATOM    533  CD  PRO A  53      17.882  -2.181   8.887  1.00 95.89           C
ATOM    534 1HD  PRO A  53      16.931  -2.543   9.278  1.00 95.89           H
ATOM    535 2HD  PRO A  53      18.480  -1.865   9.742  1.00 95.89           H
ATOM    536  N   LEU A  54      16.494  -2.279   5.759  1.00 93.72           N
ATOM    537  CA  LEU A  54      15.592  -2.684   4.695  1.00 93.72           C
ATOM    538  C   LEU A  54      14.902  -1.446   4.118  1.00 93.72           C
ATOM    539  O   LEU A  54      14.737  -1.332   2.904  1.00 93.72           O
ATOM    540  HA  LEU A  54      16.196  -3.140   3.910  1.00 93.72           H
ATOM    541  CB  LEU A  54      14.618  -3.754   5.195  1.00 93.72           C
ATOM    542 1HB  LEU A  54      14.126  -3.377   6.092  1.00 93.72           H
ATOM    543 2HB  LEU A  54      13.844  -3.893   4.441  1.00 93.72           H
ATOM    544  CG  LEU A  54      15.230  -5.119   5.517  1.00 93.72           C
ATOM    545  HG  LEU A  54      15.976  -4.983   6.300  1.00 93.72           H
ATOM    546  CD1 LEU A  54      14.171  -6.078   6.065  1.00 93.72           C
ATOM    547 1HD1 LEU A  54      13.741  -5.663   6.976  1.00 93.72           H
ATOM    548 2HD1 LEU A  54      13.385  -6.214   5.322  1.00 93.72           H
ATOM    549 3HD1 LEU A  54      14.632  -7.041   6.285  1.00 93.72           H
ATOM    550  CD2 LEU A  54      15.952  -5.697   4.299  1.00 93.72           C
ATOM    551 1HD2 LEU A  54      15.244  -5.816   3.479  1.00 93.72           H
ATOM    552 2HD2 LEU A  54      16.750  -5.020   3.995  1.00 93.72           H
ATOM    553 3HD2 LEU A  54      16.377  -6.667   4.556  1.00 93.72           H
ATOM    554  HN  LEU A  54      16.220  -2.567   6.677  1.00 93.72           H
ATOM    555  N   TYR A  55      14.517  -0.551   5.015  1.00 94.08           N
ATOM    556  CA  TYR A  55      13.804   0.650   4.615  1.00 94.08           C
ATOM    557  C   TYR A  55      14.704   1.575   3.794  1.00 94.08           C
ATOM    558  O   TYR A  55      14.254   2.190   2.829  1.00 94.08           O
ATOM    559  HA  TYR A  55      12.952   0.349   4.005  1.00 94.08           H
ATOM    560  CB  TYR A  55      13.412   1.360   5.913  1.00 94.08           C
ATOM    561 1HB  TYR A  55      14.272   1.371   6.583  1.00 94.08           H
ATOM    562 2HB  TYR A  55      13.170   2.399   5.688  1.00 94.08           H
ATOM    563  CG  TYR A  55      12.227   0.721   6.639  1.00 94.08           C
ATOM    564  CD1 TYR A  55      11.648  -0.427   6.137  1.00 94.08           C
ATOM    565  HD1 TYR A  55      12.036  -0.878   5.224  1.00 94.08           H
ATOM    566  CD2 TYR A  55      11.737   1.292   7.796  1.00 94.08           C
ATOM    567  HD2 TYR A  55      12.194   2.199   8.192  1.00 94.08           H
ATOM    568  CE1 TYR A  55      10.533  -1.029   6.820  1.00 94.08           C
ATOM    569  HE1 TYR A  55      10.066  -1.936   6.435  1.00 94.08           H
ATOM    570  CE2 TYR A  55      10.621   0.690   8.479  1.00 94.08           C
ATOM    571  HE2 TYR A  55      10.224   1.131   9.393  1.00 94.08           H
ATOM    572  CZ  TYR A  55      10.074  -0.441   7.958  1.00 94.08           C
ATOM    573  OH  TYR A  55       9.021  -1.009   8.603  1.00 94.08           O
ATOM    574  HH  TYR A  55       8.687  -1.797   8.085  1.00 94.08           H
ATOM    575  HN  TYR A  55      14.684  -0.636   5.998  1.00 94.08           H
ATOM    576  N   TRP A  56      15.961   1.644   4.207  1.00 92.58           N
ATOM    577  CA  TRP A  56      16.942   2.443   3.492  1.00 92.58           C
ATOM    578  C   TRP A  56      17.096   1.856   2.088  1.00 92.58           C
ATOM    579  O   TRP A  56      17.148   2.593   1.105  1.00 92.58           O
ATOM    580  HA  TRP A  56      16.560   3.462   3.430  1.00 92.58           H
ATOM    581  CB  TRP A  56      18.263   2.509   4.261  1.00 92.58           C
ATOM    582 1HB  TRP A  56      18.465   1.531   4.699  1.00 92.58           H
ATOM    583 2HB  TRP A  56      19.070   2.717   3.559  1.00 92.58           H
ATOM    584  CG  TRP A  56      18.286   3.563   5.369  1.00 92.58           C
ATOM    585  CD1 TRP A  56      18.411   3.370   6.689  1.00 92.58           C
ATOM    586  HD1 TRP A  56      18.518   2.392   7.159  1.00 92.58           H
ATOM    587  CD2 TRP A  56      18.175   4.992   5.199  1.00 92.58           C
ATOM    588  NE1 TRP A  56      18.389   4.565   7.380  1.00 92.58           N
ATOM    589  HE1 TRP A  56      18.466   4.677   8.370  1.00 92.58           H
ATOM    590  CE2 TRP A  56      18.241   5.582   6.445  1.00 92.58           C
ATOM    591  CE3 TRP A  56      18.023   5.760   4.031  1.00 92.58           C
ATOM    592  HE3 TRP A  56      17.969   5.318   3.037  1.00 92.58           H
ATOM    593  CZ2 TRP A  56      18.164   6.966   6.642  1.00 92.58           C
ATOM    594  HZ2 TRP A  56      18.219   7.408   7.637  1.00 92.58           H
ATOM    595  CZ3 TRP A  56      17.948   7.141   4.246  1.00 92.58           C
ATOM    596  HZ3 TRP A  56      17.830   7.784   3.373  1.00 92.58           H
ATOM    597  CH2 TRP A  56      18.013   7.751   5.493  1.00 92.58           C
ATOM    598  HH2 TRP A  56      17.946   8.836   5.576  1.00 92.58           H
ATOM    599  HN  TRP A  56      16.312   1.168   5.014  1.00 92.58           H
ATOM    600  N   LEU A  57      17.165   0.533   2.038  1.00 92.54           N
ATOM    601  CA  LEU A  57      17.330  -0.161   0.773  1.00 92.54           C
ATOM    602  C   LEU A  57      16.144   0.160  -0.138  1.00 92.54           C
ATOM    603  O   LEU A  57      16.328   0.549  -1.291  1.00 92.54           O
ATOM    604  HA  LEU A  57      18.237   0.222   0.306  1.00 92.54           H
ATOM    605  CB  LEU A  57      17.539  -1.658   1.006  1.00 92.54           C
ATOM    606 1HB  LEU A  57      18.412  -1.788   1.645  1.00 92.54           H
ATOM    607 2HB  LEU A  57      16.681  -2.043   1.557  1.00 92.54           H
ATOM    608  CG  LEU A  57      17.728  -2.513  -0.249  1.00 92.54           C
ATOM    609  HG  LEU A  57      16.906  -2.303  -0.933  1.00 92.54           H
ATOM    610  CD1 LEU A  57      19.024  -2.143  -0.974  1.00 92.54           C
ATOM    611 1HD1 LEU A  57      18.989  -1.094  -1.267  1.00 92.54           H
ATOM    612 2HD1 LEU A  57      19.872  -2.306  -0.308  1.00 92.54           H
ATOM    613 3HD1 LEU A  57      19.134  -2.765  -1.862  1.00 92.54           H
ATOM    614  CD2 LEU A  57      17.666  -4.004   0.088  1.00 92.54           C
ATOM    615 1HD2 LEU A  57      18.455  -4.249   0.800  1.00 92.54           H
ATOM    616 2HD2 LEU A  57      16.696  -4.237   0.526  1.00 92.54           H
ATOM    617 3HD2 LEU A  57      17.804  -4.588  -0.822  1.00 92.54           H
ATOM    618  HN  LEU A  57      17.111  -0.060   2.842  1.00 92.54           H
ATOM    619  N   VAL A  58      14.951  -0.015   0.412  1.00 94.69           N
ATOM    620  CA  VAL A  58      13.735   0.182  -0.358  1.00 94.69           C
ATOM    621  C   VAL A  58      13.683   1.626  -0.861  1.00 94.69           C
ATOM    622  O   VAL A  58      13.328   1.873  -2.012  1.00 94.69           O
ATOM    623  HA  VAL A  58      13.778  -0.488  -1.217  1.00 94.69           H
ATOM    624  CB  VAL A  58      12.516  -0.203   0.483  1.00 94.69           C
ATOM    625  HB  VAL A  58      12.556   0.365   1.412  1.00 94.69           H
ATOM    626  CG1 VAL A  58      11.216   0.165  -0.237  1.00 94.69           C
ATOM    627 1HG1 VAL A  58      11.192   1.239  -0.416  1.00 94.69           H
ATOM    628 2HG1 VAL A  58      11.166  -0.364  -1.188  1.00 94.69           H
ATOM    629 3HG1 VAL A  58      10.365  -0.120   0.383  1.00 94.69           H
ATOM    630  CG2 VAL A  58      12.543  -1.691   0.839  1.00 94.69           C
ATOM    631 1HG2 VAL A  58      12.538  -2.284  -0.075  1.00 94.69           H
ATOM    632 2HG2 VAL A  58      13.445  -1.911   1.411  1.00 94.69           H
ATOM    633 3HG2 VAL A  58      11.665  -1.937   1.437  1.00 94.69           H
ATOM    634  HN  VAL A  58      14.809  -0.285   1.365  1.00 94.69           H
ATOM    635  N   PHE A  59      14.041   2.541   0.028  1.00 95.65           N
ATOM    636  CA  PHE A  59      13.999   3.957  -0.298  1.00 95.65           C
ATOM    637  C   PHE A  59      14.883   4.267  -1.509  1.00 95.65           C
ATOM    638  O   PHE A  59      14.431   4.892  -2.467  1.00 95.65           O
ATOM    639  HA  PHE A  59      12.964   4.204  -0.533  1.00 95.65           H
ATOM    640  CB  PHE A  59      14.538   4.712   0.918  1.00 95.65           C
ATOM    641 1HB  PHE A  59      13.855   4.567   1.755  1.00 95.65           H
ATOM    642 2HB  PHE A  59      15.495   4.277   1.209  1.00 95.65           H
ATOM    643  CG  PHE A  59      14.727   6.212   0.686  1.00 95.65           C
ATOM    644  CD1 PHE A  59      15.980   6.739   0.627  1.00 95.65           C
ATOM    645  HD1 PHE A  59      16.849   6.092   0.745  1.00 95.65           H
ATOM    646  CD2 PHE A  59      13.642   7.019   0.538  1.00 95.65           C
ATOM    647  HD2 PHE A  59      12.639   6.597   0.586  1.00 95.65           H
ATOM    648  CE1 PHE A  59      16.155   8.132   0.411  1.00 95.65           C
ATOM    649  HE1 PHE A  59      17.159   8.554   0.364  1.00 95.65           H
ATOM    650  CE2 PHE A  59      13.818   8.412   0.323  1.00 95.65           C
ATOM    651  HE2 PHE A  59      12.948   9.059   0.205  1.00 95.65           H
ATOM    652  CZ  PHE A  59      15.070   8.939   0.264  1.00 95.65           C
ATOM    653  HZ  PHE A  59      15.204  10.008   0.098  1.00 95.65           H
ATOM    654  HN  PHE A  59      14.354   2.330   0.953  1.00 95.65           H
ATOM    655  N   ILE A  60      16.125   3.815  -1.425  1.00 93.21           N
ATOM    656  CA  ILE A  60      17.115   4.158  -2.432  1.00 93.21           C
ATOM    657  C   ILE A  60      16.659   3.625  -3.792  1.00 93.21           C
ATOM    658  O   ILE A  60      16.600   4.372  -4.767  1.00 93.21           O
ATOM    659  HA  ILE A  60      17.164   5.246  -2.486  1.00 93.21           H
ATOM    660  CB  ILE A  60      18.501   3.664  -2.012  1.00 93.21           C
ATOM    661  HB  ILE A  60      18.414   2.619  -1.712  1.00 93.21           H
ATOM    662  CG1 ILE A  60      19.015   4.441  -0.799  1.00 93.21           C
ATOM    663 1HG1 ILE A  60      19.291   5.452  -1.100  1.00 93.21           H
ATOM    664 2HG1 ILE A  60      18.221   4.534  -0.058  1.00 93.21           H
ATOM    665  CG2 ILE A  60      19.481   3.717  -3.185  1.00 93.21           C
ATOM    666 1HG2 ILE A  60      19.115   3.085  -3.994  1.00 93.21           H
ATOM    667 2HG2 ILE A  60      19.569   4.745  -3.539  1.00 93.21           H
ATOM    668 3HG2 ILE A  60      20.458   3.360  -2.859  1.00 93.21           H
ATOM    669  CD1 ILE A  60      20.224   3.742  -0.172  1.00 93.21           C
ATOM    670 1HD1 ILE A  60      19.938   2.741   0.150  1.00 93.21           H
ATOM    671 2HD1 ILE A  60      21.025   3.672  -0.908  1.00 93.21           H
ATOM    672 3HD1 ILE A  60      20.570   4.316   0.688  1.00 93.21           H
ATOM    673  HN  ILE A  60      16.459   3.227  -0.688  1.00 93.21           H
ATOM    674  N   VAL A  61      16.347   2.338  -3.813  1.00 92.97           N
ATOM    675  CA  VAL A  61      16.032   1.664  -5.061  1.00 92.97           C
ATOM    676  C   VAL A  61      14.736   2.241  -5.634  1.00 92.97           C
ATOM    677  O   VAL A  61      14.644   2.500  -6.833  1.00 92.97           O
ATOM    678  HA  VAL A  61      16.845   1.867  -5.759  1.00 92.97           H
ATOM    679  CB  VAL A  61      15.966   0.152  -4.838  1.00 92.97           C
ATOM    680  HB  VAL A  61      15.223  -0.040  -4.064  1.00 92.97           H
ATOM    681  CG1 VAL A  61      15.518  -0.571  -6.110  1.00 92.97           C
ATOM    682 1HG1 VAL A  61      14.529  -0.217  -6.399  1.00 92.97           H
ATOM    683 2HG1 VAL A  61      16.227  -0.367  -6.913  1.00 92.97           H
ATOM    684 3HG1 VAL A  61      15.480  -1.644  -5.923  1.00 92.97           H
ATOM    685  CG2 VAL A  61      17.310  -0.388  -4.344  1.00 92.97           C
ATOM    686 1HG2 VAL A  61      18.081  -0.178  -5.086  1.00 92.97           H
ATOM    687 2HG2 VAL A  61      17.571   0.093  -3.402  1.00 92.97           H
ATOM    688 3HG2 VAL A  61      17.235  -1.465  -4.194  1.00 92.97           H
ATOM    689  HN  VAL A  61      16.308   1.759  -2.999  1.00 92.97           H
ATOM    690  N   GLY A  62      13.767   2.426  -4.750  1.00 94.72           N
ATOM    691  CA  GLY A  62      12.441   2.846  -5.170  1.00 94.72           C
ATOM    692  C   GLY A  62      12.460   4.285  -5.688  1.00 94.72           C
ATOM    693  O   GLY A  62      11.824   4.595  -6.695  1.00 94.72           O
ATOM    694 1HA  GLY A  62      12.075   2.179  -5.952  1.00 94.72           H
ATOM    695 2HA  GLY A  62      11.747   2.766  -4.333  1.00 94.72           H
ATOM    696  HN  GLY A  62      13.876   2.294  -3.765  1.00 94.72           H
ATOM    697  N   ALA A  63      13.195   5.127  -4.976  1.00 94.75           N
ATOM    698  CA  ALA A  63      13.271   6.535  -5.326  1.00 94.75           C
ATOM    699  C   ALA A  63      13.874   6.677  -6.725  1.00 94.75           C
ATOM    700  O   ALA A  63      13.374   7.444  -7.546  1.00 94.75           O
ATOM    701  HA  ALA A  63      12.255   6.930  -5.336  1.00 94.75           H
ATOM    702  CB  ALA A  63      14.081   7.282  -4.264  1.00 94.75           C
ATOM    703 1HB  ALA A  63      13.594   7.174  -3.294  1.00 94.75           H
ATOM    704 2HB  ALA A  63      15.087   6.865  -4.214  1.00 94.75           H
ATOM    705 3HB  ALA A  63      14.137   8.338  -4.527  1.00 94.75           H
ATOM    706  HN  ALA A  63      13.732   4.861  -4.175  1.00 94.75           H
ATOM    707  N   LEU A  64      14.941   5.925  -6.954  1.00 88.50           N
ATOM    708  CA  LEU A  64      15.624   5.964  -8.236  1.00 88.50           C
ATOM    709  C   LEU A  64      14.675   5.469  -9.329  1.00 88.50           C
ATOM    710  O   LEU A  64      14.541   6.103 -10.375  1.00 88.50           O
ATOM    711  HA  LEU A  64      15.873   7.005  -8.441  1.00 88.50           H
ATOM    712  CB  LEU A  64      16.940   5.189  -8.166  1.00 88.50           C
ATOM    713 1HB  LEU A  64      16.736   4.202  -7.751  1.00 88.50           H
ATOM    714 2HB  LEU A  64      17.305   5.038  -9.183  1.00 88.50           H
ATOM    715  CG  LEU A  64      18.057   5.836  -7.345  1.00 88.50           C
ATOM    716  HG  LEU A  64      17.665   6.061  -6.353  1.00 88.50           H
ATOM    717  CD1 LEU A  64      19.230   4.871  -7.159  1.00 88.50           C
ATOM    718 1HD1 LEU A  64      18.886   3.977  -6.638  1.00 88.50           H
ATOM    719 2HD1 LEU A  64      19.630   4.592  -8.134  1.00 88.50           H
ATOM    720 3HD1 LEU A  64      20.010   5.356  -6.571  1.00 88.50           H
ATOM    721  CD2 LEU A  64      18.499   7.161  -7.968  1.00 88.50           C
ATOM    722 1HD2 LEU A  64      18.867   6.983  -8.979  1.00 88.50           H
ATOM    723 2HD2 LEU A  64      17.651   7.846  -8.006  1.00 88.50           H
ATOM    724 3HD2 LEU A  64      19.294   7.600  -7.365  1.00 88.50           H
ATOM    725  HN  LEU A  64      15.338   5.299  -6.283  1.00 88.50           H
ATOM    726  N   GLY A  65      14.041   4.339  -9.050  1.00 91.02           N
ATOM    727  CA  GLY A  65      13.226   3.671 -10.051  1.00 91.02           C
ATOM    728  C   GLY A  65      12.050   4.551 -10.477  1.00 91.02           C
ATOM    729  O   GLY A  65      11.840   4.781 -11.667  1.00 91.02           O
ATOM    730 1HA  GLY A  65      13.838   3.430 -10.921  1.00 91.02           H
ATOM    731 2HA  GLY A  65      12.854   2.728  -9.652  1.00 91.02           H
ATOM    732  HN  GLY A  65      14.077   3.883  -8.161  1.00 91.02           H
ATOM    733  N   ASN A  66      11.312   5.020  -9.481  1.00 88.76           N
ATOM    734  CA  ASN A  66      10.090   5.763  -9.740  1.00 88.76           C
ATOM    735  C   ASN A  66      10.444   7.114 -10.367  1.00 88.76           C
ATOM    736  O   ASN A  66       9.701   7.628 -11.202  1.00 88.76           O
ATOM    737  HA  ASN A  66       9.508   5.132 -10.411  1.00 88.76           H
ATOM    738  CB  ASN A  66       9.322   6.030  -8.444  1.00 88.76           C
ATOM    739 1HB  ASN A  66      10.015   6.352  -7.667  1.00 88.76           H
ATOM    740 2HB  ASN A  66       8.615   6.845  -8.598  1.00 88.76           H
ATOM    741  CG  ASN A  66       8.574   4.778  -7.983  1.00 88.76           C
ATOM    742  OD1 ASN A  66       7.628   4.324  -8.605  1.00 88.76           O
ATOM    743  ND2 ASN A  66       9.049   4.247  -6.860  1.00 88.76           N
ATOM    744 1HD2 ASN A  66       9.829   4.670  -6.398  1.00 88.76           H
ATOM    745 2HD2 ASN A  66       8.626   3.426  -6.477  1.00 88.76           H
ATOM    746  HN  ASN A  66      11.536   4.899  -8.514  1.00 88.76           H
ATOM    747  N   SER A  67      11.578   7.650  -9.940  1.00 90.25           N
ATOM    748  CA  SER A  67      12.059   8.911 -10.478  1.00 90.25           C
ATOM    749  C   SER A  67      12.333   8.769 -11.977  1.00 90.25           C
ATOM    750  O   SER A  67      12.046   9.679 -12.753  1.00 90.25           O
ATOM    751  HA  SER A  67      11.255   9.625 -10.302  1.00 90.25           H
ATOM    752  CB  SER A  67      13.322   9.375  -9.749  1.00 90.25           C
ATOM    753 1HB  SER A  67      14.096   8.614  -9.846  1.00 90.25           H
ATOM    754 2HB  SER A  67      13.703  10.279 -10.224  1.00 90.25           H
ATOM    755  OG  SER A  67      13.078   9.630  -8.369  1.00 90.25           O
ATOM    756  HG  SER A  67      13.574   8.969  -7.806  1.00 90.25           H
ATOM    757  HN  SER A  67      12.162   7.239  -9.240  1.00 90.25           H
ATOM    758  N   LEU A  68      12.885   7.620 -12.339  1.00 84.07           N
ATOM    759  CA  LEU A  68      13.172   7.335 -13.735  1.00 84.07           C
ATOM    760  C   LEU A  68      11.859   7.273 -14.518  1.00 84.07           C
ATOM    761  O   LEU A  68      11.770   7.793 -15.629  1.00 84.07           O
ATOM    762  HA  LEU A  68      13.766   8.162 -14.122  1.00 84.07           H
ATOM    763  CB  LEU A  68      14.022   6.069 -13.859  1.00 84.07           C
ATOM    764 1HB  LEU A  68      13.619   5.316 -13.183  1.00 84.07           H
ATOM    765 2HB  LEU A  68      13.914   5.680 -14.871  1.00 84.07           H
ATOM    766  CG  LEU A  68      15.515   6.233 -13.563  1.00 84.07           C
ATOM    767  HG  LEU A  68      15.619   6.777 -12.625  1.00 84.07           H
ATOM    768  CD1 LEU A  68      16.188   4.872 -13.373  1.00 84.07           C
ATOM    769 1HD1 LEU A  68      15.721   4.349 -12.538  1.00 84.07           H
ATOM    770 2HD1 LEU A  68      16.075   4.280 -14.281  1.00 84.07           H
ATOM    771 3HD1 LEU A  68      17.248   5.017 -13.164  1.00 84.07           H
ATOM    772  CD2 LEU A  68      16.201   7.065 -14.648  1.00 84.07           C
ATOM    773 1HD2 LEU A  68      16.088   6.570 -15.612  1.00 84.07           H
ATOM    774 2HD2 LEU A  68      15.743   8.053 -14.691  1.00 84.07           H
ATOM    775 3HD2 LEU A  68      17.260   7.166 -14.413  1.00 84.07           H
ATOM    776  HN  LEU A  68      13.134   6.893 -11.699  1.00 84.07           H
ATOM    777  N   VAL A  69      10.873   6.632 -13.908  1.00 85.62           N
ATOM    778  CA  VAL A  69       9.580   6.464 -14.550  1.00 85.62           C
ATOM    779  C   VAL A  69       9.012   7.838 -14.911  1.00 85.62           C
ATOM    780  O   VAL A  69       8.586   8.059 -16.043  1.00 85.62           O
ATOM    781  HA  VAL A  69       9.739   5.898 -15.468  1.00 85.62           H
ATOM    782  CB  VAL A  69       8.649   5.651 -13.647  1.00 85.62           C
ATOM    783  HB  VAL A  69       8.619   6.137 -12.672  1.00 85.62           H
ATOM    784  CG1 VAL A  69       7.225   5.629 -14.206  1.00 85.62           C
ATOM    785 1HG1 VAL A  69       6.845   6.648 -14.272  1.00 85.62           H
ATOM    786 2HG1 VAL A  69       7.231   5.178 -15.198  1.00 85.62           H
ATOM    787 3HG1 VAL A  69       6.585   5.045 -13.545  1.00 85.62           H
ATOM    788  CG2 VAL A  69       9.182   4.230 -13.448  1.00 85.62           C
ATOM    789 1HG2 VAL A  69       9.256   3.731 -14.414  1.00 85.62           H
ATOM    790 2HG2 VAL A  69      10.168   4.273 -12.985  1.00 85.62           H
ATOM    791 3HG2 VAL A  69       8.502   3.674 -12.803  1.00 85.62           H
ATOM    792  HN  VAL A  69      10.946   6.232 -12.995  1.00 85.62           H
ATOM    793  N   ILE A  70       9.025   8.725 -13.927  1.00 87.69           N
ATOM    794  CA  ILE A  70       8.431  10.040 -14.098  1.00 87.69           C
ATOM    795  C   ILE A  70       9.163  10.783 -15.218  1.00 87.69           C
ATOM    796  O   ILE A  70       8.532  11.427 -16.055  1.00 87.69           O
ATOM    797  HA  ILE A  70       7.394   9.894 -14.400  1.00 87.69           H
ATOM    798  CB  ILE A  70       8.413  10.797 -12.768  1.00 87.69           C
ATOM    799  HB  ILE A  70       9.419  10.773 -12.348  1.00 87.69           H
ATOM    800  CG1 ILE A  70       7.487  10.113 -11.761  1.00 87.69           C
ATOM    801 1HG1 ILE A  70       6.448  10.288 -12.040  1.00 87.69           H
ATOM    802 2HG1 ILE A  70       7.647   9.035 -11.787  1.00 87.69           H
ATOM    803  CG2 ILE A  70       8.046  12.267 -12.978  1.00 87.69           C
ATOM    804 1HG2 ILE A  70       8.779  12.734 -13.636  1.00 87.69           H
ATOM    805 2HG2 ILE A  70       7.057  12.333 -13.432  1.00 87.69           H
ATOM    806 3HG2 ILE A  70       8.040  12.781 -12.017  1.00 87.69           H
ATOM    807  CD1 ILE A  70       7.735  10.636 -10.345  1.00 87.69           C
ATOM    808 1HD1 ILE A  70       8.768  10.437 -10.060  1.00 87.69           H
ATOM    809 2HD1 ILE A  70       7.550  11.710 -10.316  1.00 87.69           H
ATOM    810 3HD1 ILE A  70       7.063  10.133  -9.649  1.00 87.69           H
ATOM    811  HN  ILE A  70       9.429   8.557 -13.028  1.00 87.69           H
ATOM    812  N   LEU A  71      10.483  10.669 -15.197  1.00 83.77           N
ATOM    813  CA  LEU A  71      11.309  11.363 -16.169  1.00 83.77           C
ATOM    814  C   LEU A  71      10.934  10.895 -17.577  1.00 83.77           C
ATOM    815  O   LEU A  71      10.800  11.708 -18.490  1.00 83.77           O
ATOM    816  HA  LEU A  71      11.086  12.427 -16.088  1.00 83.77           H
ATOM    817  CB  LEU A  71      12.792  11.185 -15.837  1.00 83.77           C
ATOM    818 1HB  LEU A  71      12.950  10.156 -15.513  1.00 83.77           H
ATOM    819 2HB  LEU A  71      13.368  11.324 -16.751  1.00 83.77           H
ATOM    820  CG  LEU A  71      13.356  12.120 -14.765  1.00 83.77           C
ATOM    821  HG  LEU A  71      12.649  12.155 -13.936  1.00 83.77           H
ATOM    822  CD1 LEU A  71      14.677  11.584 -14.210  1.00 83.77           C
ATOM    823 1HD1 LEU A  71      14.514  10.602 -13.766  1.00 83.77           H
ATOM    824 2HD1 LEU A  71      15.404  11.501 -15.019  1.00 83.77           H
ATOM    825 3HD1 LEU A  71      15.056  12.268 -13.450  1.00 83.77           H
ATOM    826  CD2 LEU A  71      13.495  13.547 -15.300  1.00 83.77           C
ATOM    827 1HD2 LEU A  71      14.169  13.550 -16.156  1.00 83.77           H
ATOM    828 2HD2 LEU A  71      12.517  13.917 -15.607  1.00 83.77           H
ATOM    829 3HD2 LEU A  71      13.898  14.190 -14.518  1.00 83.77           H
ATOM    830  HN  LEU A  71      10.986  10.117 -14.532  1.00 83.77           H
ATOM    831  N   VAL A  72      10.776   9.586 -17.708  1.00 81.94           N
ATOM    832  CA  VAL A  72      10.528   8.989 -19.010  1.00 81.94           C
ATOM    833  C   VAL A  72       9.227   9.552 -19.584  1.00 81.94           C
ATOM    834  O   VAL A  72       9.172   9.929 -20.754  1.00 81.94           O
ATOM    835  HA  VAL A  72      11.352   9.273 -19.664  1.00 81.94           H
ATOM    836  CB  VAL A  72      10.520   7.464 -18.893  1.00 81.94           C
ATOM    837  HB  VAL A  72       9.822   7.192 -18.101  1.00 81.94           H
ATOM    838  CG1 VAL A  72      10.033   6.817 -20.191  1.00 81.94           C
ATOM    839 1HG1 VAL A  72       9.021   7.156 -20.408  1.00 81.94           H
ATOM    840 2HG1 VAL A  72      10.695   7.101 -21.009  1.00 81.94           H
ATOM    841 3HG1 VAL A  72      10.038   5.733 -20.080  1.00 81.94           H
ATOM    842  CG2 VAL A  72      11.902   6.937 -18.502  1.00 81.94           C
ATOM    843 1HG2 VAL A  72      12.629   7.225 -19.261  1.00 81.94           H
ATOM    844 2HG2 VAL A  72      12.194   7.359 -17.540  1.00 81.94           H
ATOM    845 3HG2 VAL A  72      11.868   5.850 -18.425  1.00 81.94           H
ATOM    846  HN  VAL A  72      10.814   8.939 -16.947  1.00 81.94           H
ATOM    847  N   TYR A  73       8.210   9.590 -18.736  1.00 78.46           N
ATOM    848  CA  TYR A  73       6.897  10.046 -19.160  1.00 78.46           C
ATOM    849  C   TYR A  73       6.904  11.549 -19.443  1.00 78.46           C
ATOM    850  O   TYR A  73       6.175  12.024 -20.312  1.00 78.46           O
ATOM    851  HA  TYR A  73       6.635   9.513 -20.074  1.00 78.46           H
ATOM    852  CB  TYR A  73       5.954   9.764 -17.989  1.00 78.46           C
ATOM    853 1HB  TYR A  73       6.510   9.861 -17.056  1.00 78.46           H
ATOM    854 2HB  TYR A  73       5.172  10.523 -17.975  1.00 78.46           H
ATOM    855  CG  TYR A  73       5.301   8.381 -18.035  1.00 78.46           C
ATOM    856  CD1 TYR A  73       4.417   8.068 -19.048  1.00 78.46           C
ATOM    857  HD1 TYR A  73       4.184   8.807 -19.815  1.00 78.46           H
ATOM    858  CD2 TYR A  73       5.596   7.446 -17.064  1.00 78.46           C
ATOM    859  HD2 TYR A  73       6.294   7.692 -16.264  1.00 78.46           H
ATOM    860  CE1 TYR A  73       3.802   6.767 -19.092  1.00 78.46           C
ATOM    861  HE1 TYR A  73       3.103   6.507 -19.886  1.00 78.46           H
ATOM    862  CE2 TYR A  73       4.981   6.144 -17.107  1.00 78.46           C
ATOM    863  HE2 TYR A  73       5.205   5.396 -16.347  1.00 78.46           H
ATOM    864  CZ  TYR A  73       4.115   5.869 -18.119  1.00 78.46           C
ATOM    865  OH  TYR A  73       3.534   4.640 -18.160  1.00 78.46           O
ATOM    866  HH  TYR A  73       3.072   4.509 -19.037  1.00 78.46           H
ATOM    867  HN  TYR A  73       8.272   9.317 -17.776  1.00 78.46           H
ATOM    868  N   TRP A  74       7.736  12.257 -18.693  1.00 71.25           N
ATOM    869  CA  TRP A  74       7.788  13.705 -18.794  1.00 71.25           C
ATOM    870  C   TRP A  74       8.345  14.064 -20.173  1.00 71.25           C
ATOM    871  O   TRP A  74       7.754  14.863 -20.897  1.00 71.25           O
ATOM    872  HA  TRP A  74       6.770  14.082 -18.694  1.00 71.25           H
ATOM    873  CB  TRP A  74       8.600  14.306 -17.645  1.00 71.25           C
ATOM    874 1HB  TRP A  74       8.207  13.931 -16.700  1.00 71.25           H
ATOM    875 2HB  TRP A  74       9.631  13.959 -17.722  1.00 71.25           H
ATOM    876  CG  TRP A  74       8.594  15.836 -17.613  1.00 71.25           C
ATOM    877  CD1 TRP A  74       9.452  16.677 -18.207  1.00 71.25           C
ATOM    878  HD1 TRP A  74      10.299  16.361 -18.815  1.00 71.25           H
ATOM    879  CD2 TRP A  74       7.646  16.677 -16.923  1.00 71.25           C
ATOM    880  NE1 TRP A  74       9.127  17.994 -17.952  1.00 71.25           N
ATOM    881  HE1 TRP A  74       9.617  18.800 -18.285  1.00 71.25           H
ATOM    882  CE2 TRP A  74       7.994  17.994 -17.146  1.00 71.25           C
ATOM    883  CE3 TRP A  74       6.531  16.337 -16.137  1.00 71.25           C
ATOM    884  HE3 TRP A  74       6.236  15.306 -15.946  1.00 71.25           H
ATOM    885  CZ2 TRP A  74       7.280  19.076 -16.618  1.00 71.25           C
ATOM    886  HZ2 TRP A  74       7.575  20.108 -16.809  1.00 71.25           H
ATOM    887  CZ3 TRP A  74       5.828  17.430 -15.616  1.00 71.25           C
ATOM    888  HZ3 TRP A  74       4.954  17.222 -14.999  1.00 71.25           H
ATOM    889  CH2 TRP A  74       6.165  18.761 -15.831  1.00 71.25           C
ATOM    890  HH2 TRP A  74       5.565  19.556 -15.389  1.00 71.25           H
ATOM    891  HN  TRP A  74       8.366  11.857 -18.027  1.00 71.25           H
ATOM    892  N   TYR A  75       9.477  13.454 -20.495  1.00 69.27           N
ATOM    893  CA  TYR A  75      10.286  13.919 -21.608  1.00 69.27           C
ATOM    894  C   TYR A  75       9.936  13.165 -22.893  1.00 69.27           C
ATOM    895  O   TYR A  75      10.023  13.721 -23.987  1.00 69.27           O
ATOM    896  HA  TYR A  75      10.084  14.980 -21.752  1.00 69.27           H
ATOM    897  CB  TYR A  75      11.737  13.613 -21.232  1.00 69.27           C
ATOM    898 1HB  TYR A  75      11.777  12.643 -20.735  1.00 69.27           H
ATOM    899 2HB  TYR A  75      12.329  13.528 -22.144  1.00 69.27           H
ATOM    900  CG  TYR A  75      12.378  14.662 -20.321  1.00 69.27           C
ATOM    901  CD1 TYR A  75      12.842  15.848 -20.854  1.00 69.27           C
ATOM    902  HD1 TYR A  75      12.751  16.037 -21.924  1.00 69.27           H
ATOM    903  CD2 TYR A  75      12.493  14.423 -18.967  1.00 69.27           C
ATOM    904  HD2 TYR A  75      12.127  13.486 -18.546  1.00 69.27           H
ATOM    905  CE1 TYR A  75      13.445  16.835 -19.997  1.00 69.27           C
ATOM    906  HE1 TYR A  75      13.815  17.776 -20.405  1.00 69.27           H
ATOM    907  CE2 TYR A  75      13.096  15.410 -18.110  1.00 69.27           C
ATOM    908  HE2 TYR A  75      13.193  15.234 -17.039  1.00 69.27           H
ATOM    909  CZ  TYR A  75      13.542  16.568 -18.667  1.00 69.27           C
ATOM    910  OH  TYR A  75      14.112  17.501 -17.858  1.00 69.27           O
ATOM    911  HH  TYR A  75      14.099  17.184 -16.909  1.00 69.27           H
ATOM    912  HN  TYR A  75       9.842  12.659 -20.010  1.00 69.27           H
ATOM    913  N   CYS A  76       9.546  11.911 -22.717  1.00 67.78           N
ATOM    914  CA  CYS A  76       9.542  10.967 -23.822  1.00 67.78           C
ATOM    915  C   CYS A  76       8.096  10.540 -24.084  1.00 67.78           C
ATOM    916  O   CYS A  76       7.524  10.875 -25.120  1.00 67.78           O
ATOM    917  HA  CYS A  76       9.953  11.492 -24.684  1.00 67.78           H
ATOM    918  CB  CYS A  76      10.450   9.767 -23.544  1.00 67.78           C
ATOM    919 1HB  CYS A  76      11.390  10.106 -23.108  1.00 67.78           H
ATOM    920 2HB  CYS A  76       9.980   9.106 -22.816  1.00 67.78           H
ATOM    921  SG  CYS A  76      10.775   8.855 -25.097  1.00 67.78           S
ATOM    922  HG  CYS A  76       9.552   8.346 -25.217  1.00 67.78           H
ATOM    923  HN  CYS A  76       9.237  11.538 -21.842  1.00 67.78           H
ATOM    924  N   THR A  77       7.547   9.806 -23.127  1.00 60.06           N
ATOM    925  CA  THR A  77       6.332   9.047 -23.370  1.00 60.06           C
ATOM    926  C   THR A  77       5.161   9.991 -23.652  1.00 60.06           C
ATOM    927  O   THR A  77       4.343   9.726 -24.531  1.00 60.06           O
ATOM    928  HA  THR A  77       6.478   8.442 -24.265  1.00 60.06           H
ATOM    929  CB  THR A  77       6.098   8.131 -22.167  1.00 60.06           C
ATOM    930  HB  THR A  77       5.817   8.710 -21.287  1.00 60.06           H
ATOM    931  OG1 THR A  77       7.309   7.389 -22.054  1.00 60.06           O
ATOM    932  HG1 THR A  77       7.359   6.704 -22.781  1.00 60.06           H
ATOM    933  CG2 THR A  77       5.033   7.067 -22.440  1.00 60.06           C
ATOM    934 1HG2 THR A  77       5.347   6.446 -23.278  1.00 60.06           H
ATOM    935 2HG2 THR A  77       4.087   7.553 -22.681  1.00 60.06           H
ATOM    936 3HG2 THR A  77       4.906   6.445 -21.554  1.00 60.06           H
ATOM    937  HN  THR A  77       7.918   9.725 -22.202  1.00 60.06           H
ATOM    938  N   ARG A  78       5.119  11.074 -22.890  1.00 55.07           N
ATOM    939  CA  ARG A  78       3.895  11.844 -22.751  1.00 55.07           C
ATOM    940  C   ARG A  78       2.707  10.913 -22.499  1.00 55.07           C
ATOM    941  O   ARG A  78       2.625   9.834 -23.085  1.00 55.07           O
ATOM    942  HA  ARG A  78       4.071  12.496 -21.895  1.00 55.07           H
ATOM    943  CB  ARG A  78       3.624  12.678 -24.005  1.00 55.07           C
ATOM    944 1HB  ARG A  78       3.603  12.028 -24.880  1.00 55.07           H
ATOM    945 2HB  ARG A  78       2.641  13.144 -23.931  1.00 55.07           H
ATOM    946  CG  ARG A  78       4.693  13.756 -24.189  1.00 55.07           C
ATOM    947 1HG  ARG A  78       4.809  14.320 -23.263  1.00 55.07           H
ATOM    948 2HG  ARG A  78       5.655  13.288 -24.399  1.00 55.07           H
ATOM    949  CD  ARG A  78       4.323  14.707 -25.329  1.00 55.07           C
ATOM    950 1HD  ARG A  78       4.237  14.152 -26.263  1.00 55.07           H
ATOM    951 2HD  ARG A  78       3.350  15.158 -25.135  1.00 55.07           H
ATOM    952  NE  ARG A  78       5.352  15.763 -25.461  1.00 55.07           N
ATOM    953  HE  ARG A  78       6.194  15.666 -24.931  1.00 55.07           H
ATOM    954  CZ  ARG A  78       5.225  16.841 -26.247  1.00 55.07           C
ATOM    955  NH1 ARG A  78       4.118  17.022 -26.980  1.00 55.07           N
ATOM    956 1HH1 ARG A  78       3.378  16.350 -26.942  1.00 55.07           H
ATOM    957 2HH1 ARG A  78       4.031  17.829 -27.564  1.00 55.07           H
ATOM    958  NH2 ARG A  78       6.222  17.735 -26.290  1.00 55.07           N
ATOM    959 1HH2 ARG A  78       6.144  18.545 -26.871  1.00 55.07           H
ATOM    960 2HH2 ARG A  78       7.045  17.592 -25.740  1.00 55.07           H
ATOM    961  HN  ARG A  78       5.900  11.425 -22.373  1.00 55.07           H
ATOM    962  N   VAL A  79       1.817  11.364 -21.628  1.00 70.64           N
ATOM    963  CA  VAL A  79       0.641  10.581 -21.287  1.00 70.64           C
ATOM    964  C   VAL A  79      -0.331  10.589 -22.468  1.00 70.64           C
ATOM    965  O   VAL A  79      -1.054  11.562 -22.676  1.00 70.64           O
ATOM    966  HA  VAL A  79       0.968   9.557 -21.108  1.00 70.64           H
ATOM    967  CB  VAL A  79       0.016  11.112 -19.995  1.00 70.64           C
ATOM    968  HB  VAL A  79      -0.336  12.126 -20.185  1.00 70.64           H
ATOM    969  CG1 VAL A  79      -1.189  10.265 -19.581  1.00 70.64           C
ATOM    970 1HG1 VAL A  79      -1.941  10.293 -20.370  1.00 70.64           H
ATOM    971 2HG1 VAL A  79      -0.871   9.235 -19.418  1.00 70.64           H
ATOM    972 3HG1 VAL A  79      -1.614  10.664 -18.660  1.00 70.64           H
ATOM    973  CG2 VAL A  79       1.052  11.177 -18.871  1.00 70.64           C
ATOM    974 1HG2 VAL A  79       1.448  10.179 -18.683  1.00 70.64           H
ATOM    975 2HG2 VAL A  79       1.865  11.841 -19.165  1.00 70.64           H
ATOM    976 3HG2 VAL A  79       0.582  11.558 -17.965  1.00 70.64           H
ATOM    977  HN  VAL A  79       1.890  12.244 -21.159  1.00 70.64           H
ATOM    978  N   LYS A  80      -0.318   9.491 -23.211  1.00 63.35           N
ATOM    979  CA  LYS A  80      -1.105   9.403 -24.429  1.00 63.35           C
ATOM    980  C   LYS A  80      -2.265   8.429 -24.211  1.00 63.35           C
ATOM    981  O   LYS A  80      -3.278   8.498 -24.906  1.00 63.35           O
ATOM    982  HA  LYS A  80      -1.518  10.393 -24.624  1.00 63.35           H
ATOM    983  CB  LYS A  80      -0.214   9.042 -25.618  1.00 63.35           C
ATOM    984 1HB  LYS A  80       0.410   8.185 -25.364  1.00 63.35           H
ATOM    985 2HB  LYS A  80      -0.833   8.744 -26.465  1.00 63.35           H
ATOM    986  CG  LYS A  80       0.672  10.223 -26.018  1.00 63.35           C
ATOM    987 1HG  LYS A  80       0.049  11.083 -26.265  1.00 63.35           H
ATOM    988 2HG  LYS A  80       1.298  10.515 -25.174  1.00 63.35           H
ATOM    989  CD  LYS A  80       1.556   9.866 -27.215  1.00 63.35           C
ATOM    990 1HD  LYS A  80       2.161   8.992 -26.977  1.00 63.35           H
ATOM    991 2HD  LYS A  80       0.930   9.598 -28.066  1.00 63.35           H
ATOM    992  CE  LYS A  80       2.466  11.036 -27.593  1.00 63.35           C
ATOM    993 1HE  LYS A  80       1.862  11.906 -27.851  1.00 63.35           H
ATOM    994 2HE  LYS A  80       3.081  11.317 -26.738  1.00 63.35           H
ATOM    995  NZ  LYS A  80       3.333  10.670 -28.736  1.00 63.35           N
ATOM    996 1HZ  LYS A  80       3.922  11.459 -28.979  1.00 63.35           H
ATOM    997 2HZ  LYS A  80       3.914   9.880 -28.479  1.00 63.35           H
ATOM    998 3HZ  LYS A  80       2.756  10.421 -29.531  1.00 63.35           H
ATOM    999  HN  LYS A  80       0.217   8.675 -22.993  1.00 63.35           H
ATOM   1000  N   THR A  81      -2.078   7.543 -23.244  1.00 73.50           N
ATOM   1001  CA  THR A  81      -3.044   6.484 -23.002  1.00 73.50           C
ATOM   1002  C   THR A  81      -3.532   6.529 -21.552  1.00 73.50           C
ATOM   1003  O   THR A  81      -2.917   7.176 -20.706  1.00 73.50           O
ATOM   1004  HA  THR A  81      -3.912   6.659 -23.637  1.00 73.50           H
ATOM   1005  CB  THR A  81      -2.392   5.153 -23.383  1.00 73.50           C
ATOM   1006  HB  THR A  81      -3.141   4.368 -23.484  1.00 73.50           H
ATOM   1007  OG1 THR A  81      -1.414   4.943 -22.368  1.00 73.50           O
ATOM   1008  HG1 THR A  81      -1.094   3.996 -22.392  1.00 73.50           H
ATOM   1009  CG2 THR A  81      -1.576   5.249 -24.673  1.00 73.50           C
ATOM   1010 1HG2 THR A  81      -0.784   5.987 -24.548  1.00 73.50           H
ATOM   1011 2HG2 THR A  81      -2.228   5.551 -25.493  1.00 73.50           H
ATOM   1012 3HG2 THR A  81      -1.135   4.278 -24.898  1.00 73.50           H
ATOM   1013  HN  THR A  81      -1.286   7.540 -22.633  1.00 73.50           H
ATOM   1014  N   MET A  82      -4.633   5.833 -21.311  1.00 74.57           N
ATOM   1015  CA  MET A  82      -5.188   5.751 -19.970  1.00 74.57           C
ATOM   1016  C   MET A  82      -4.219   5.047 -19.018  1.00 74.57           C
ATOM   1017  O   MET A  82      -4.074   5.449 -17.865  1.00 74.57           O
ATOM   1018  HA  MET A  82      -5.336   6.783 -19.651  1.00 74.57           H
ATOM   1019  CB  MET A  82      -6.512   4.986 -20.011  1.00 74.57           C
ATOM   1020 1HB  MET A  82      -7.103   5.320 -20.864  1.00 74.57           H
ATOM   1021 2HB  MET A  82      -6.317   3.923 -20.154  1.00 74.57           H
ATOM   1022  CG  MET A  82      -7.306   5.195 -18.720  1.00 74.57           C
ATOM   1023 1HG  MET A  82      -6.817   4.678 -17.894  1.00 74.57           H
ATOM   1024 2HG  MET A  82      -7.328   6.255 -18.465  1.00 74.57           H
ATOM   1025  SD  MET A  82      -8.970   4.583 -18.921  1.00 74.57           S
ATOM   1026  CE  MET A  82      -9.646   4.988 -17.320  1.00 74.57           C
ATOM   1027 1HE  MET A  82      -9.076   4.476 -16.545  1.00 74.57           H
ATOM   1028 2HE  MET A  82      -9.586   6.065 -17.162  1.00 74.57           H
ATOM   1029 3HE  MET A  82     -10.688   4.672 -17.274  1.00 74.57           H
ATOM   1030  HN  MET A  82      -5.142   5.331 -22.010  1.00 74.57           H
ATOM   1031  N   THR A  83      -3.582   4.007 -19.536  1.00 74.46           N
ATOM   1032  CA  THR A  83      -2.586   3.281 -18.766  1.00 74.46           C
ATOM   1033  C   THR A  83      -1.462   4.220 -18.326  1.00 74.46           C
ATOM   1034  O   THR A  83      -1.052   4.204 -17.167  1.00 74.46           O
ATOM   1035  HA  THR A  83      -3.060   2.903 -17.860  1.00 74.46           H
ATOM   1036  CB  THR A  83      -2.098   2.105 -19.615  1.00 74.46           C
ATOM   1037  HB  THR A  83      -1.307   2.419 -20.296  1.00 74.46           H
ATOM   1038  OG1 THR A  83      -3.282   1.608 -20.234  1.00 74.46           O
ATOM   1039  HG1 THR A  83      -3.953   1.356 -19.536  1.00 74.46           H
ATOM   1040  CG2 THR A  83      -1.603   0.934 -18.764  1.00 74.46           C
ATOM   1041 1HG2 THR A  83      -2.415   0.576 -18.130  1.00 74.46           H
ATOM   1042 2HG2 THR A  83      -0.773   1.264 -18.139  1.00 74.46           H
ATOM   1043 3HG2 THR A  83      -1.268   0.127 -19.416  1.00 74.46           H
ATOM   1044  HN  THR A  83      -3.735   3.661 -20.461  1.00 74.46           H
ATOM   1045  N   ASP A  84      -0.995   5.018 -19.276  1.00 77.57           N
ATOM   1046  CA  ASP A  84       0.123   5.910 -19.021  1.00 77.57           C
ATOM   1047  C   ASP A  84      -0.216   6.822 -17.840  1.00 77.57           C
ATOM   1048  O   ASP A  84       0.641   7.110 -17.007  1.00 77.57           O
ATOM   1049  HA  ASP A  84       0.970   5.256 -18.812  1.00 77.57           H
ATOM   1050  CB  ASP A  84       0.410   6.795 -20.235  1.00 77.57           C
ATOM   1051 1HB  ASP A  84      -0.470   7.396 -20.468  1.00 77.57           H
ATOM   1052 2HB  ASP A  84       1.217   7.489 -20.002  1.00 77.57           H
ATOM   1053  CG  ASP A  84       0.793   5.950 -21.452  1.00 77.57           C
ATOM   1054  OD1 ASP A  84       1.361   4.859 -21.229  1.00 77.57           O
ATOM   1055  OD2 ASP A  84       0.509   6.414 -22.577  1.00 77.57           O
ATOM   1056  HN  ASP A  84      -1.366   5.060 -20.203  1.00 77.57           H
ATOM   1057  N   MET A  85      -1.469   7.251 -17.807  1.00 83.53           N
ATOM   1058  CA  MET A  85      -1.920   8.167 -16.773  1.00 83.53           C
ATOM   1059  C   MET A  85      -1.828   7.519 -15.389  1.00 83.53           C
ATOM   1060  O   MET A  85      -1.338   8.134 -14.444  1.00 83.53           O
ATOM   1061  HA  MET A  85      -1.247   9.023 -16.826  1.00 83.53           H
ATOM   1062  CB  MET A  85      -3.367   8.578 -17.049  1.00 83.53           C
ATOM   1063 1HB  MET A  85      -3.465   8.904 -18.085  1.00 83.53           H
ATOM   1064 2HB  MET A  85      -4.024   7.717 -16.922  1.00 83.53           H
ATOM   1065  CG  MET A  85      -3.806   9.704 -16.111  1.00 83.53           C
ATOM   1066 1HG  MET A  85      -4.879   9.869 -16.204  1.00 83.53           H
ATOM   1067 2HG  MET A  85      -3.616   9.421 -15.075  1.00 83.53           H
ATOM   1068  SD  MET A  85      -2.923  11.205 -16.504  1.00 83.53           S
ATOM   1069  CE  MET A  85      -3.383  12.211 -15.103  1.00 83.53           C
ATOM   1070 1HE  MET A  85      -4.467  12.328 -15.080  1.00 83.53           H
ATOM   1071 2HE  MET A  85      -3.051  11.729 -14.184  1.00 83.53           H
ATOM   1072 3HE  MET A  85      -2.914  13.191 -15.190  1.00 83.53           H
ATOM   1073  HN  MET A  85      -2.170   6.984 -18.469  1.00 83.53           H
ATOM   1074  N   PHE A  86      -2.307   6.286 -15.316  1.00 86.43           N
ATOM   1075  CA  PHE A  86      -2.325   5.564 -14.055  1.00 86.43           C
ATOM   1076  C   PHE A  86      -0.905   5.221 -13.600  1.00 86.43           C
ATOM   1077  O   PHE A  86      -0.598   5.286 -12.410  1.00 86.43           O
ATOM   1078  HA  PHE A  86      -2.794   6.214 -13.316  1.00 86.43           H
ATOM   1079  CB  PHE A  86      -3.099   4.266 -14.293  1.00 86.43           C
ATOM   1080 1HB  PHE A  86      -2.649   3.735 -15.132  1.00 86.43           H
ATOM   1081 2HB  PHE A  86      -2.993   3.626 -13.417  1.00 86.43           H
ATOM   1082  CG  PHE A  86      -4.588   4.473 -14.579  1.00 86.43           C
ATOM   1083  CD1 PHE A  86      -5.293   5.398 -13.875  1.00 86.43           C
ATOM   1084  HD1 PHE A  86      -4.798   5.992 -13.107  1.00 86.43           H
ATOM   1085  CD2 PHE A  86      -5.205   3.732 -15.537  1.00 86.43           C
ATOM   1086  HD2 PHE A  86      -4.640   2.990 -16.102  1.00 86.43           H
ATOM   1087  CE1 PHE A  86      -6.675   5.590 -14.140  1.00 86.43           C
ATOM   1088  HE1 PHE A  86      -7.241   6.332 -13.576  1.00 86.43           H
ATOM   1089  CE2 PHE A  86      -6.587   3.924 -15.803  1.00 86.43           C
ATOM   1090  HE2 PHE A  86      -7.082   3.330 -16.571  1.00 86.43           H
ATOM   1091  CZ  PHE A  86      -7.293   4.849 -15.099  1.00 86.43           C
ATOM   1092  HZ  PHE A  86      -8.353   4.996 -15.303  1.00 86.43           H
ATOM   1093  HN  PHE A  86      -2.678   5.783 -16.096  1.00 86.43           H
ATOM   1094  N   LEU A  87      -0.077   4.863 -14.570  1.00 79.85           N
ATOM   1095  CA  LEU A  87       1.289   4.463 -14.279  1.00 79.85           C
ATOM   1096  C   LEU A  87       2.058   5.660 -13.716  1.00 79.85           C
ATOM   1097  O   LEU A  87       2.889   5.504 -12.823  1.00 79.85           O
ATOM   1098  HA  LEU A  87       1.246   3.689 -13.512  1.00 79.85           H
ATOM   1099  CB  LEU A  87       1.940   3.840 -15.515  1.00 79.85           C
ATOM   1100 1HB  LEU A  87       1.849   4.543 -16.343  1.00 79.85           H
ATOM   1101 2HB  LEU A  87       3.005   3.716 -15.317  1.00 79.85           H
ATOM   1102  CG  LEU A  87       1.373   2.491 -15.964  1.00 79.85           C
ATOM   1103  HG  LEU A  87       0.329   2.634 -16.240  1.00 79.85           H
ATOM   1104  CD1 LEU A  87       2.103   1.976 -17.206  1.00 79.85           C
ATOM   1105 1HD1 LEU A  87       1.986   2.692 -18.019  1.00 79.85           H
ATOM   1106 2HD1 LEU A  87       3.162   1.852 -16.980  1.00 79.85           H
ATOM   1107 3HD1 LEU A  87       1.680   1.016 -17.503  1.00 79.85           H
ATOM   1108  CD2 LEU A  87       1.403   1.476 -14.819  1.00 79.85           C
ATOM   1109 1HD2 LEU A  87       2.431   1.330 -14.489  1.00 79.85           H
ATOM   1110 2HD2 LEU A  87       0.804   1.848 -13.988  1.00 79.85           H
ATOM   1111 3HD2 LEU A  87       0.995   0.526 -15.165  1.00 79.85           H
ATOM   1112  HN  LEU A  87      -0.325   4.844 -15.538  1.00 79.85           H
ATOM   1113  N   LEU A  88       1.753   6.828 -14.262  1.00 86.76           N
ATOM   1114  CA  LEU A  88       2.401   8.052 -13.822  1.00 86.76           C
ATOM   1115  C   LEU A  88       2.002   8.343 -12.374  1.00 86.76           C
ATOM   1116  O   LEU A  88       2.858   8.616 -11.534  1.00 86.76           O
ATOM   1117  HA  LEU A  88       3.477   7.882 -13.857  1.00 86.76           H
ATOM   1118  CB  LEU A  88       2.092   9.198 -14.787  1.00 86.76           C
ATOM   1119 1HB  LEU A  88       2.468   8.927 -15.774  1.00 86.76           H
ATOM   1120 2HB  LEU A  88       1.010   9.293 -14.873  1.00 86.76           H
ATOM   1121  CG  LEU A  88       2.668  10.565 -14.411  1.00 86.76           C
ATOM   1122  HG  LEU A  88       2.320  10.818 -13.409  1.00 86.76           H
ATOM   1123  CD1 LEU A  88       4.196  10.522 -14.361  1.00 86.76           C
ATOM   1124 1HD1 LEU A  88       4.515   9.792 -13.617  1.00 86.76           H
ATOM   1125 2HD1 LEU A  88       4.584  10.237 -15.339  1.00 86.76           H
ATOM   1126 3HD1 LEU A  88       4.579  11.506 -14.091  1.00 86.76           H
ATOM   1127  CD2 LEU A  88       2.156  11.654 -15.355  1.00 86.76           C
ATOM   1128 1HD2 LEU A  88       2.454  11.419 -16.377  1.00 86.76           H
ATOM   1129 2HD2 LEU A  88       1.068  11.705 -15.297  1.00 86.76           H
ATOM   1130 3HD2 LEU A  88       2.580  12.616 -15.065  1.00 86.76           H
ATOM   1131  HN  LEU A  88       1.078   6.946 -14.991  1.00 86.76           H
ATOM   1132  N   ASN A  89       0.703   8.275 -12.127  1.00 89.33           N
ATOM   1133  CA  ASN A  89       0.173   8.596 -10.812  1.00 89.33           C
ATOM   1134  C   ASN A  89       0.664   7.557  -9.802  1.00 89.33           C
ATOM   1135  O   ASN A  89       0.882   7.876  -8.634  1.00 89.33           O
ATOM   1136  HA  ASN A  89       0.541   9.598 -10.592  1.00 89.33           H
ATOM   1137  CB  ASN A  89      -1.356   8.568 -10.813  1.00 89.33           C
ATOM   1138 1HB  ASN A  89      -1.709   7.723 -11.403  1.00 89.33           H
ATOM   1139 2HB  ASN A  89      -1.721   8.421  -9.796  1.00 89.33           H
ATOM   1140  CG  ASN A  89      -1.928   9.868 -11.382  1.00 89.33           C
ATOM   1141  OD1 ASN A  89      -2.169  10.833 -10.676  1.00 89.33           O
ATOM   1142  ND2 ASN A  89      -2.129   9.840 -12.697  1.00 89.33           N
ATOM   1143 1HD2 ASN A  89      -1.910   9.016 -13.219  1.00 89.33           H
ATOM   1144 2HD2 ASN A  89      -2.501  10.643 -13.163  1.00 89.33           H
ATOM   1145  HN  ASN A  89       0.018   8.006 -12.804  1.00 89.33           H
ATOM   1146  N   LEU A  90       0.824   6.335 -10.288  1.00 86.04           N
ATOM   1147  CA  LEU A  90       1.303   5.251  -9.447  1.00 86.04           C
ATOM   1148  C   LEU A  90       2.728   5.561  -8.986  1.00 86.04           C
ATOM   1149  O   LEU A  90       3.058   5.384  -7.814  1.00 86.04           O
ATOM   1150  HA  LEU A  90       0.658   5.209  -8.569  1.00 86.04           H
ATOM   1151  CB  LEU A  90       1.169   3.910 -10.171  1.00 86.04           C
ATOM   1152 1HB  LEU A  90       0.130   3.789 -10.480  1.00 86.04           H
ATOM   1153 2HB  LEU A  90       1.769   3.950 -11.081  1.00 86.04           H
ATOM   1154  CG  LEU A  90       1.583   2.672  -9.374  1.00 86.04           C
ATOM   1155  HG  LEU A  90       2.606   2.816  -9.026  1.00 86.04           H
ATOM   1156  CD1 LEU A  90       0.704   2.500  -8.133  1.00 86.04           C
ATOM   1157 1HD1 LEU A  90       0.803   3.377  -7.493  1.00 86.04           H
ATOM   1158 2HD1 LEU A  90      -0.336   2.388  -8.437  1.00 86.04           H
ATOM   1159 3HD1 LEU A  90       1.020   1.613  -7.584  1.00 86.04           H
ATOM   1160  CD2 LEU A  90       1.577   1.423 -10.258  1.00 86.04           C
ATOM   1161 1HD2 LEU A  90       0.575   1.264 -10.655  1.00 86.04           H
ATOM   1162 2HD2 LEU A  90       2.277   1.558 -11.082  1.00 86.04           H
ATOM   1163 3HD2 LEU A  90       1.875   0.558  -9.666  1.00 86.04           H
ATOM   1164  HN  LEU A  90       0.632   6.080 -11.236  1.00 86.04           H
ATOM   1165  N   ALA A  91       3.536   6.018  -9.931  1.00 90.12           N
ATOM   1166  CA  ALA A  91       4.927   6.322  -9.645  1.00 90.12           C
ATOM   1167  C   ALA A  91       4.997   7.477  -8.644  1.00 90.12           C
ATOM   1168  O   ALA A  91       5.849   7.483  -7.756  1.00 90.12           O
ATOM   1169  HA  ALA A  91       5.375   5.435  -9.196  1.00 90.12           H
ATOM   1170  CB  ALA A  91       5.661   6.637 -10.950  1.00 90.12           C
ATOM   1171 1HB  ALA A  91       5.606   5.775 -11.615  1.00 90.12           H
ATOM   1172 2HB  ALA A  91       5.193   7.496 -11.431  1.00 90.12           H
ATOM   1173 3HB  ALA A  91       6.705   6.865 -10.735  1.00 90.12           H
ATOM   1174  HN  ALA A  91       3.253   6.182 -10.877  1.00 90.12           H
ATOM   1175  N   ILE A  92       4.090   8.426  -8.819  1.00 90.84           N
ATOM   1176  CA  ILE A  92       4.026   9.573  -7.930  1.00 90.84           C
ATOM   1177  C   ILE A  92       3.677   9.099  -6.518  1.00 90.84           C
ATOM   1178  O   ILE A  92       4.302   9.521  -5.546  1.00 90.84           O
ATOM   1179  HA  ILE A  92       5.017  10.026  -7.908  1.00 90.84           H
ATOM   1180  CB  ILE A  92       3.060  10.625  -8.481  1.00 90.84           C
ATOM   1181  HB  ILE A  92       2.124  10.128  -8.737  1.00 90.84           H
ATOM   1182  CG1 ILE A  92       3.606  11.250  -9.767  1.00 90.84           C
ATOM   1183 1HG1 ILE A  92       4.445  11.905  -9.529  1.00 90.84           H
ATOM   1184 2HG1 ILE A  92       3.988  10.467 -10.422  1.00 90.84           H
ATOM   1185  CG2 ILE A  92       2.737  11.681  -7.422  1.00 90.84           C
ATOM   1186 1HG2 ILE A  92       2.276  11.201  -6.560  1.00 90.84           H
ATOM   1187 2HG2 ILE A  92       3.656  12.178  -7.113  1.00 90.84           H
ATOM   1188 3HG2 ILE A  92       2.049  12.416  -7.841  1.00 90.84           H
ATOM   1189  CD1 ILE A  92       2.520  12.046 -10.493  1.00 90.84           C
ATOM   1190 1HD1 ILE A  92       1.694  11.383 -10.750  1.00 90.84           H
ATOM   1191 2HD1 ILE A  92       2.158  12.843  -9.843  1.00 90.84           H
ATOM   1192 3HD1 ILE A  92       2.935  12.480 -11.403  1.00 90.84           H
ATOM   1193  HN  ILE A  92       3.409   8.420  -9.552  1.00 90.84           H
ATOM   1194  N   ALA A  93       2.681   8.228  -6.449  1.00 92.08           N
ATOM   1195  CA  ALA A  93       2.192   7.750  -5.167  1.00 92.08           C
ATOM   1196  C   ALA A  93       3.324   7.032  -4.430  1.00 92.08           C
ATOM   1197  O   ALA A  93       3.550   7.273  -3.245  1.00 92.08           O
ATOM   1198  HA  ALA A  93       1.885   8.619  -4.584  1.00 92.08           H
ATOM   1199  CB  ALA A  93       0.976   6.849  -5.388  1.00 92.08           C
ATOM   1200 1HB  ALA A  93       0.190   7.416  -5.888  1.00 92.08           H
ATOM   1201 2HB  ALA A  93       1.261   5.999  -6.008  1.00 92.08           H
ATOM   1202 3HB  ALA A  93       0.609   6.491  -4.426  1.00 92.08           H
ATOM   1203  HN  ALA A  93       2.212   7.852  -7.248  1.00 92.08           H
ATOM   1204  N   ASP A  94       4.006   6.162  -5.162  1.00 88.90           N
ATOM   1205  CA  ASP A  94       5.078   5.374  -4.581  1.00 88.90           C
ATOM   1206  C   ASP A  94       6.161   6.311  -4.042  1.00 88.90           C
ATOM   1207  O   ASP A  94       6.680   6.101  -2.947  1.00 88.90           O
ATOM   1208  HA  ASP A  94       4.607   4.785  -3.794  1.00 88.90           H
ATOM   1209  CB  ASP A  94       5.721   4.462  -5.628  1.00 88.90           C
ATOM   1210 1HB  ASP A  94       5.853   5.010  -6.561  1.00 88.90           H
ATOM   1211 2HB  ASP A  94       6.714   4.161  -5.293  1.00 88.90           H
ATOM   1212  CG  ASP A  94       4.862   3.221  -5.877  1.00 88.90           C
ATOM   1213  OD1 ASP A  94       4.185   2.798  -4.915  1.00 88.90           O
ATOM   1214  OD2 ASP A  94       4.902   2.723  -7.023  1.00 88.90           O
ATOM   1215  HN  ASP A  94       3.835   5.994  -6.133  1.00 88.90           H
ATOM   1216  N   LEU A  95       6.469   7.326  -4.836  1.00 90.39           N
ATOM   1217  CA  LEU A  95       7.538   8.248  -4.491  1.00 90.39           C
ATOM   1218  C   LEU A  95       7.191   8.957  -3.181  1.00 90.39           C
ATOM   1219  O   LEU A  95       8.050   9.131  -2.318  1.00 90.39           O
ATOM   1220  HA  LEU A  95       8.441   7.658  -4.336  1.00 90.39           H
ATOM   1221  CB  LEU A  95       7.816   9.204  -5.653  1.00 90.39           C
ATOM   1222 1HB  LEU A  95       7.895   8.618  -6.569  1.00 90.39           H
ATOM   1223 2HB  LEU A  95       6.956   9.863  -5.769  1.00 90.39           H
ATOM   1224  CG  LEU A  95       9.072  10.068  -5.525  1.00 90.39           C
ATOM   1225  HG  LEU A  95       9.055  10.553  -4.549  1.00 90.39           H
ATOM   1226  CD1 LEU A  95      10.337   9.208  -5.579  1.00 90.39           C
ATOM   1227 1HD1 LEU A  95      10.323   8.488  -4.761  1.00 90.39           H
ATOM   1228 2HD1 LEU A  95      10.374   8.677  -6.530  1.00 90.39           H
ATOM   1229 3HD1 LEU A  95      11.215   9.847  -5.486  1.00 90.39           H
ATOM   1230  CD2 LEU A  95       9.086  11.176  -6.580  1.00 90.39           C
ATOM   1231 1HD2 LEU A  95       9.068  10.730  -7.574  1.00 90.39           H
ATOM   1232 2HD2 LEU A  95       8.210  11.811  -6.451  1.00 90.39           H
ATOM   1233 3HD2 LEU A  95       9.989  11.775  -6.466  1.00 90.39           H
ATOM   1234  HN  LEU A  95       6.004   7.522  -5.699  1.00 90.39           H
ATOM   1235  N   LEU A  96       5.929   9.348  -3.073  1.00 87.87           N
ATOM   1236  CA  LEU A  96       5.465  10.060  -1.895  1.00 87.87           C
ATOM   1237  C   LEU A  96       5.677   9.184  -0.658  1.00 87.87           C
ATOM   1238  O   LEU A  96       6.117   9.670   0.383  1.00 87.87           O
ATOM   1239  HA  LEU A  96       6.077  10.956  -1.792  1.00 87.87           H
ATOM   1240  CB  LEU A  96       4.018  10.520  -2.082  1.00 87.87           C
ATOM   1241 1HB  LEU A  96       3.434   9.676  -2.448  1.00 87.87           H
ATOM   1242 2HB  LEU A  96       3.613  10.787  -1.106  1.00 87.87           H
ATOM   1243  CG  LEU A  96       3.807  11.701  -3.032  1.00 87.87           C
ATOM   1244  HG  LEU A  96       4.263  11.454  -3.990  1.00 87.87           H
ATOM   1245  CD1 LEU A  96       2.317  11.938  -3.288  1.00 87.87           C
ATOM   1246 1HD1 LEU A  96       1.879  11.046  -3.737  1.00 87.87           H
ATOM   1247 2HD1 LEU A  96       1.816  12.154  -2.345  1.00 87.87           H
ATOM   1248 3HD1 LEU A  96       2.195  12.783  -3.966  1.00 87.87           H
ATOM   1249  CD2 LEU A  96       4.505  12.957  -2.508  1.00 87.87           C
ATOM   1250 1HD2 LEU A  96       4.100  13.218  -1.530  1.00 87.87           H
ATOM   1251 2HD2 LEU A  96       5.575  12.767  -2.419  1.00 87.87           H
ATOM   1252 3HD2 LEU A  96       4.339  13.781  -3.202  1.00 87.87           H
ATOM   1253  HN  LEU A  96       5.232   9.187  -3.771  1.00 87.87           H
ATOM   1254  N   PHE A  97       5.354   7.909  -0.814  1.00 90.35           N
ATOM   1255  CA  PHE A  97       5.497   6.962   0.279  1.00 90.35           C
ATOM   1256  C   PHE A  97       6.964   6.810   0.686  1.00 90.35           C
ATOM   1257  O   PHE A  97       7.289   6.835   1.872  1.00 90.35           O
ATOM   1258  HA  PHE A  97       4.927   7.353   1.122  1.00 90.35           H
ATOM   1259  CB  PHE A  97       4.977   5.614  -0.226  1.00 90.35           C
ATOM   1260 1HB  PHE A  97       3.889   5.650  -0.271  1.00 90.35           H
ATOM   1261 2HB  PHE A  97       5.334   5.457  -1.244  1.00 90.35           H
ATOM   1262  CG  PHE A  97       5.399   4.422   0.636  1.00 90.35           C
ATOM   1263  CD1 PHE A  97       6.262   3.496   0.140  1.00 90.35           C
ATOM   1264  HD1 PHE A  97       6.654   3.603  -0.872  1.00 90.35           H
ATOM   1265  CD2 PHE A  97       4.910   4.289   1.898  1.00 90.35           C
ATOM   1266  HD2 PHE A  97       4.218   5.032   2.296  1.00 90.35           H
ATOM   1267  CE1 PHE A  97       6.654   2.390   0.940  1.00 90.35           C
ATOM   1268  HE1 PHE A  97       7.345   1.648   0.542  1.00 90.35           H
ATOM   1269  CE2 PHE A  97       5.302   3.183   2.698  1.00 90.35           C
ATOM   1270  HE2 PHE A  97       4.910   3.076   3.710  1.00 90.35           H
ATOM   1271  CZ  PHE A  97       6.165   2.257   2.202  1.00 90.35           C
ATOM   1272  HZ  PHE A  97       6.465   1.408   2.816  1.00 90.35           H
ATOM   1273  HN  PHE A  97       5.002   7.521  -1.666  1.00 90.35           H
ATOM   1274  N   LEU A  98       7.811   6.656  -0.322  1.00 93.02           N
ATOM   1275  CA  LEU A  98       9.200   6.304  -0.084  1.00 93.02           C
ATOM   1276  C   LEU A  98       9.858   7.390   0.770  1.00 93.02           C
ATOM   1277  O   LEU A  98      10.743   7.102   1.574  1.00 93.02           O
ATOM   1278  HA  LEU A  98       9.209   5.370   0.479  1.00 93.02           H
ATOM   1279  CB  LEU A  98       9.921   6.042  -1.408  1.00 93.02           C
ATOM   1280 1HB  LEU A  98       9.736   6.886  -2.072  1.00 93.02           H
ATOM   1281 2HB  LEU A  98      10.994   6.018  -1.216  1.00 93.02           H
ATOM   1282  CG  LEU A  98       9.532   4.757  -2.140  1.00 93.02           C
ATOM   1283  HG  LEU A  98       8.446   4.668  -2.121  1.00 93.02           H
ATOM   1284  CD1 LEU A  98       9.955   4.814  -3.610  1.00 93.02           C
ATOM   1285 1HD1 LEU A  98       9.463   5.656  -4.097  1.00 93.02           H
ATOM   1286 2HD1 LEU A  98      11.036   4.938  -3.672  1.00 93.02           H
ATOM   1287 3HD1 LEU A  98       9.666   3.888  -4.107  1.00 93.02           H
ATOM   1288  CD2 LEU A  98      10.099   3.527  -1.428  1.00 93.02           C
ATOM   1289 1HD2 LEU A  98      11.187   3.595  -1.395  1.00 93.02           H
ATOM   1290 2HD2 LEU A  98       9.707   3.483  -0.412  1.00 93.02           H
ATOM   1291 3HD2 LEU A  98       9.808   2.627  -1.970  1.00 93.02           H
ATOM   1292  HN  LEU A  98       7.562   6.767  -1.284  1.00 93.02           H
ATOM   1293  N   VAL A  99       9.399   8.616   0.567  1.00 90.37           N
ATOM   1294  CA  VAL A  99       9.956   9.752   1.282  1.00 90.37           C
ATOM   1295  C   VAL A  99       9.706   9.577   2.782  1.00 90.37           C
ATOM   1296  O   VAL A  99      10.371  10.206   3.603  1.00 90.37           O
ATOM   1297  HA  VAL A  99      11.032   9.757   1.105  1.00 90.37           H
ATOM   1298  CB  VAL A  99       9.377  11.055   0.728  1.00 90.37           C
ATOM   1299  HB  VAL A  99       8.290  10.974   0.748  1.00 90.37           H
ATOM   1300  CG1 VAL A  99       9.776  12.247   1.600  1.00 90.37           C
ATOM   1301 1HG1 VAL A  99       9.398  12.099   2.612  1.00 90.37           H
ATOM   1302 2HG1 VAL A  99      10.862  12.331   1.627  1.00 90.37           H
ATOM   1303 3HG1 VAL A  99       9.351  13.160   1.183  1.00 90.37           H
ATOM   1304  CG2 VAL A  99       9.806  11.271  -0.725  1.00 90.37           C
ATOM   1305 1HG2 VAL A  99      10.894  11.321  -0.779  1.00 90.37           H
ATOM   1306 2HG2 VAL A  99       9.450  10.442  -1.336  1.00 90.37           H
ATOM   1307 3HG2 VAL A  99       9.381  12.204  -1.094  1.00 90.37           H
ATOM   1308  HN  VAL A  99       8.663   8.839  -0.072  1.00 90.37           H
ATOM   1309  N   THR A 100       8.745   8.719   3.093  1.00 90.30           N
ATOM   1310  CA  THR A 100       8.367   8.488   4.476  1.00 90.30           C
ATOM   1311  C   THR A 100       9.307   7.469   5.123  1.00 90.30           C
ATOM   1312  O   THR A 100       9.435   7.426   6.346  1.00 90.30           O
ATOM   1313  HA  THR A 100       8.482   9.423   5.025  1.00 90.30           H
ATOM   1314  CB  THR A 100       6.898   8.061   4.500  1.00 90.30           C
ATOM   1315  HB  THR A 100       6.484   8.147   5.505  1.00 90.30           H
ATOM   1316  OG1 THR A 100       6.910   6.746   3.950  1.00 90.30           O
ATOM   1317  HG1 THR A 100       6.762   6.787   2.962  1.00 90.30           H
ATOM   1318  CG2 THR A 100       6.038   8.865   3.523  1.00 90.30           C
ATOM   1319 1HG2 THR A 100       6.412   8.724   2.509  1.00 90.30           H
ATOM   1320 2HG2 THR A 100       6.084   9.922   3.784  1.00 90.30           H
ATOM   1321 3HG2 THR A 100       5.005   8.521   3.580  1.00 90.30           H
ATOM   1322  HN  THR A 100       8.230   8.189   2.420  1.00 90.30           H
ATOM   1323  N   LEU A 101       9.941   6.674   4.274  1.00 92.69           N
ATOM   1324  CA  LEU A 101      10.681   5.515   4.743  1.00 92.69           C
ATOM   1325  C   LEU A 101      11.846   5.980   5.619  1.00 92.69           C
ATOM   1326  O   LEU A 101      12.140   5.367   6.644  1.00 92.69           O
ATOM   1327  HA  LEU A 101      10.003   4.922   5.357  1.00 92.69           H
ATOM   1328  CB  LEU A 101      11.108   4.639   3.565  1.00 92.69           C
ATOM   1329 1HB  LEU A 101      11.581   5.275   2.817  1.00 92.69           H
ATOM   1330 2HB  LEU A 101      11.868   3.939   3.914  1.00 92.69           H
ATOM   1331  CG  LEU A 101       9.994   3.841   2.884  1.00 92.69           C
ATOM   1332  HG  LEU A 101       9.287   4.546   2.447  1.00 92.69           H
ATOM   1333  CD1 LEU A 101      10.550   2.990   1.740  1.00 92.69           C
ATOM   1334 1HD1 LEU A 101      11.019   3.638   0.999  1.00 92.69           H
ATOM   1335 2HD1 LEU A 101      11.290   2.292   2.132  1.00 92.69           H
ATOM   1336 3HD1 LEU A 101       9.738   2.433   1.273  1.00 92.69           H
ATOM   1337  CD2 LEU A 101       9.222   2.999   3.902  1.00 92.69           C
ATOM   1338 1HD2 LEU A 101       9.904   2.302   4.389  1.00 92.69           H
ATOM   1339 2HD2 LEU A 101       8.776   3.653   4.650  1.00 92.69           H
ATOM   1340 3HD2 LEU A 101       8.437   2.442   3.391  1.00 92.69           H
ATOM   1341  HN  LEU A 101       9.955   6.812   3.283  1.00 92.69           H
ATOM   1342  N   PRO A 102      12.529   7.066   5.233  1.00 94.61           N
ATOM   1343  CA  PRO A 102      13.656   7.569   6.022  1.00 94.61           C
ATOM   1344  C   PRO A 102      13.286   7.792   7.479  1.00 94.61           C
ATOM   1345  O   PRO A 102      14.046   7.434   8.378  1.00 94.61           O
ATOM   1346  HA  PRO A 102      14.459   6.832   6.041  1.00 94.61           H
ATOM   1347  CB  PRO A 102      14.031   8.879   5.325  1.00 94.61           C
ATOM   1348 1HB  PRO A 102      13.513   9.730   5.766  1.00 94.61           H
ATOM   1349 2HB  PRO A 102      15.099   9.082   5.401  1.00 94.61           H
ATOM   1350  CG  PRO A 102      13.604   8.645   3.881  1.00 94.61           C
ATOM   1351 1HG  PRO A 102      13.476   9.583   3.340  1.00 94.61           H
ATOM   1352 2HG  PRO A 102      14.346   8.070   3.327  1.00 94.61           H
ATOM   1353  CD  PRO A 102      12.294   7.889   4.032  1.00 94.61           C
ATOM   1354 1HD  PRO A 102      11.450   8.566   4.170  1.00 94.61           H
ATOM   1355 2HD  PRO A 102      12.072   7.283   3.154  1.00 94.61           H
ATOM   1356  N   PHE A 103      12.117   8.383   7.676  1.00 93.11           N
ATOM   1357  CA  PHE A 103      11.656   8.703   9.016  1.00 93.11           C
ATOM   1358  C   PHE A 103      11.377   7.430   9.819  1.00 93.11           C
ATOM   1359  O   PHE A 103      11.706   7.353  11.002  1.00 93.11           O
ATOM   1360  HA  PHE A 103      12.448   9.271   9.504  1.00 93.11           H
ATOM   1361  CB  PHE A 103      10.354   9.491   8.865  1.00 93.11           C
ATOM   1362 1HB  PHE A 103       9.645   8.897   8.288  1.00 93.11           H
ATOM   1363 2HB  PHE A 103       9.915   9.641   9.852  1.00 93.11           H
ATOM   1364  CG  PHE A 103      10.526  10.852   8.188  1.00 93.11           C
ATOM   1365  CD1 PHE A 103      10.827  11.950   8.933  1.00 93.11           C
ATOM   1366  HD1 PHE A 103      10.947  11.859  10.013  1.00 93.11           H
ATOM   1367  CD2 PHE A 103      10.377  10.965   6.841  1.00 93.11           C
ATOM   1368  HD2 PHE A 103      10.135  10.086   6.244  1.00 93.11           H
ATOM   1369  CE1 PHE A 103      10.987  13.213   8.304  1.00 93.11           C
ATOM   1370  HE1 PHE A 103      11.228  14.092   8.901  1.00 93.11           H
ATOM   1371  CE2 PHE A 103      10.537  12.228   6.212  1.00 93.11           C
ATOM   1372  HE2 PHE A 103      10.417  12.319   5.133  1.00 93.11           H
ATOM   1373  CZ  PHE A 103      10.838  13.326   6.957  1.00 93.11           C
ATOM   1374  HZ  PHE A 103      10.961  14.295   6.475  1.00 93.11           H
ATOM   1375  HN  PHE A 103      11.490   8.641   6.941  1.00 93.11           H
ATOM   1376  N   TRP A 104      10.775   6.463   9.143  1.00 86.28           N
ATOM   1377  CA  TRP A 104      10.422   5.208   9.786  1.00 86.28           C
ATOM   1378  C   TRP A 104      11.719   4.486  10.156  1.00 86.28           C
ATOM   1379  O   TRP A 104      11.783   3.802  11.176  1.00 86.28           O
ATOM   1380  HA  TRP A 104       9.855   5.443  10.687  1.00 86.28           H
ATOM   1381  CB  TRP A 104       9.507   4.371   8.889  1.00 86.28           C
ATOM   1382 1HB  TRP A 104       9.931   4.336   7.886  1.00 86.28           H
ATOM   1383 2HB  TRP A 104       9.487   3.347   9.263  1.00 86.28           H
ATOM   1384  CG  TRP A 104       8.072   4.895   8.803  1.00 86.28           C
ATOM   1385  CD1 TRP A 104       7.367   5.192   7.703  1.00 86.28           C
ATOM   1386  HD1 TRP A 104       7.746   5.094   6.686  1.00 86.28           H
ATOM   1387  CD2 TRP A 104       7.190   5.172   9.911  1.00 86.28           C
ATOM   1388  NE1 TRP A 104       6.100   5.640   8.020  1.00 86.28           N
ATOM   1389  HE1 TRP A 104       5.393   5.921   7.372  1.00 86.28           H
ATOM   1390  CE2 TRP A 104       5.989   5.627   9.405  1.00 86.28           C
ATOM   1391  CE3 TRP A 104       7.400   5.043  11.296  1.00 86.28           C
ATOM   1392  HE3 TRP A 104       8.338   4.686  11.720  1.00 86.28           H
ATOM   1393  CZ2 TRP A 104       4.905   5.989  10.213  1.00 86.28           C
ATOM   1394  HZ2 TRP A 104       3.966   6.346   9.789  1.00 86.28           H
ATOM   1395  CZ3 TRP A 104       6.306   5.409  12.089  1.00 86.28           C
ATOM   1396  HZ3 TRP A 104       6.415   5.328  13.171  1.00 86.28           H
ATOM   1397  CH2 TRP A 104       5.091   5.869  11.595  1.00 86.28           C
ATOM   1398  HH2 TRP A 104       4.286   6.134  12.281  1.00 86.28           H
ATOM   1399  HN  TRP A 104      10.528   6.526   8.176  1.00 86.28           H
ATOM   1400  N   ALA A 105      12.721   4.663   9.308  1.00 95.03           N
ATOM   1401  CA  ALA A 105      14.009   4.027   9.527  1.00 95.03           C
ATOM   1402  C   ALA A 105      14.605   4.534  10.842  1.00 95.03           C
ATOM   1403  O   ALA A 105      15.079   3.745  11.658  1.00 95.03           O
ATOM   1404  HA  ALA A 105      13.840   2.953   9.605  1.00 95.03           H
ATOM   1405  CB  ALA A 105      14.922   4.297   8.330  1.00 95.03           C
ATOM   1406 1HB  ALA A 105      14.467   3.892   7.427  1.00 95.03           H
ATOM   1407 2HB  ALA A 105      15.063   5.372   8.215  1.00 95.03           H
ATOM   1408 3HB  ALA A 105      15.888   3.820   8.495  1.00 95.03           H
ATOM   1409  HN  ALA A 105      12.663   5.228   8.484  1.00 95.03           H
ATOM   1410  N   ILE A 106      14.562   5.848  11.007  1.00 91.70           N
ATOM   1411  CA  ILE A 106      15.109   6.471  12.200  1.00 91.70           C
ATOM   1412  C   ILE A 106      14.287   6.040  13.417  1.00 91.70           C
ATOM   1413  O   ILE A 106      14.846   5.690  14.455  1.00 91.70           O
ATOM   1414  HA  ILE A 106      16.127   6.103  12.324  1.00 91.70           H
ATOM   1415  CB  ILE A 106      15.194   7.988  12.021  1.00 91.70           C
ATOM   1416  HB  ILE A 106      14.225   8.346  11.674  1.00 91.70           H
ATOM   1417  CG1 ILE A 106      16.222   8.357  10.950  1.00 91.70           C
ATOM   1418 1HG1 ILE A 106      17.229   8.214  11.342  1.00 91.70           H
ATOM   1419 2HG1 ILE A 106      16.116   7.691  10.094  1.00 91.70           H
ATOM   1420  CG2 ILE A 106      15.481   8.682  13.354  1.00 91.70           C
ATOM   1421 1HG2 ILE A 106      14.682   8.458  14.060  1.00 91.70           H
ATOM   1422 2HG2 ILE A 106      16.430   8.323  13.754  1.00 91.70           H
ATOM   1423 3HG2 ILE A 106      15.537   9.759  13.199  1.00 91.70           H
ATOM   1424  CD1 ILE A 106      16.047   9.808  10.498  1.00 91.70           C
ATOM   1425 1HD1 ILE A 106      15.048   9.942  10.084  1.00 91.70           H
ATOM   1426 2HD1 ILE A 106      16.178  10.473  11.352  1.00 91.70           H
ATOM   1427 3HD1 ILE A 106      16.790  10.044   9.737  1.00 91.70           H
ATOM   1428  HN  ILE A 106      14.164   6.482  10.343  1.00 91.70           H
ATOM   1429  N   ALA A 107      12.974   6.080  13.248  1.00 92.85           N
ATOM   1430  CA  ALA A 107      12.069   5.796  14.348  1.00 92.85           C
ATOM   1431  C   ALA A 107      12.267   4.349  14.804  1.00 92.85           C
ATOM   1432  O   ALA A 107      12.164   4.049  15.993  1.00 92.85           O
ATOM   1433  HA  ALA A 107      12.324   6.465  15.170  1.00 92.85           H
ATOM   1434  CB  ALA A 107      10.630   6.078  13.912  1.00 92.85           C
ATOM   1435 1HB  ALA A 107      10.535   7.125  13.627  1.00 92.85           H
ATOM   1436 2HB  ALA A 107      10.377   5.445  13.061  1.00 92.85           H
ATOM   1437 3HB  ALA A 107       9.951   5.864  14.738  1.00 92.85           H
ATOM   1438  HN  ALA A 107      12.528   6.302  12.381  1.00 92.85           H
ATOM   1439  N   ALA A 108      12.547   3.489  13.835  1.00 92.20           N
ATOM   1440  CA  ALA A 108      12.710   2.073  14.115  1.00 92.20           C
ATOM   1441  C   ALA A 108      14.070   1.842  14.777  1.00 92.20           C
ATOM   1442  O   ALA A 108      14.218   0.942  15.602  1.00 92.20           O
ATOM   1443  HA  ALA A 108      11.923   1.778  14.809  1.00 92.20           H
ATOM   1444  CB  ALA A 108      12.550   1.275  12.820  1.00 92.20           C
ATOM   1445 1HB  ALA A 108      11.557   1.450  12.405  1.00 92.20           H
ATOM   1446 2HB  ALA A 108      13.305   1.593  12.101  1.00 92.20           H
ATOM   1447 3HB  ALA A 108      12.673   0.212  13.030  1.00 92.20           H
ATOM   1448  HN  ALA A 108      12.661   3.747  12.876  1.00 92.20           H
ATOM   1449  N   ALA A 109      15.029   2.672  14.392  1.00 90.93           N
ATOM   1450  CA  ALA A 109      16.396   2.502  14.854  1.00 90.93           C
ATOM   1451  C   ALA A 109      16.468   2.821  16.349  1.00 90.93           C
ATOM   1452  O   ALA A 109      17.225   2.191  17.085  1.00 90.93           O
ATOM   1453  HA  ALA A 109      16.671   1.459  14.700  1.00 90.93           H
ATOM   1454  CB  ALA A 109      17.329   3.386  14.024  1.00 90.93           C
ATOM   1455 1HB  ALA A 109      17.262   3.100  12.974  1.00 90.93           H
ATOM   1456 2HB  ALA A 109      17.035   4.430  14.135  1.00 90.93           H
ATOM   1457 3HB  ALA A 109      18.354   3.259  14.371  1.00 90.93           H
ATOM   1458  HN  ALA A 109      14.884   3.447  13.777  1.00 90.93           H
ATOM   1459  N   ASP A 110      15.669   3.798  16.752  1.00 81.94           N
ATOM   1460  CA  ASP A 110      15.758   4.328  18.102  1.00 81.94           C
ATOM   1461  C   ASP A 110      14.363   4.736  18.578  1.00 81.94           C
ATOM   1462  O   ASP A 110      13.630   3.920  19.134  1.00 81.94           O
ATOM   1463  HA  ASP A 110      16.183   3.521  18.699  1.00 81.94           H
ATOM   1464  CB  ASP A 110      16.655   5.567  18.149  1.00 81.94           C
ATOM   1465 1HB  ASP A 110      17.609   5.349  17.669  1.00 81.94           H
ATOM   1466 2HB  ASP A 110      16.192   6.377  17.586  1.00 81.94           H
ATOM   1467  CG  ASP A 110      16.896   6.015  19.592  1.00 81.94           C
ATOM   1468  OD1 ASP A 110      16.523   5.237  20.497  1.00 81.94           O
ATOM   1469  OD2 ASP A 110      17.446   7.125  19.758  1.00 81.94           O
ATOM   1470  HN  ASP A 110      14.973   4.225  16.175  1.00 81.94           H
ATOM   1471  N   GLN A 111      14.037   5.999  18.342  1.00 85.08           N
ATOM   1472  CA  GLN A 111      12.746   6.527  18.747  1.00 85.08           C
ATOM   1473  C   GLN A 111      12.306   7.641  17.795  1.00 85.08           C
ATOM   1474  O   GLN A 111      13.090   8.099  16.965  1.00 85.08           O
ATOM   1475  HA  GLN A 111      12.055   5.687  18.678  1.00 85.08           H
ATOM   1476  CB  GLN A 111      12.786   7.026  20.193  1.00 85.08           C
ATOM   1477 1HB  GLN A 111      11.816   7.441  20.465  1.00 85.08           H
ATOM   1478 2HB  GLN A 111      12.975   6.189  20.865  1.00 85.08           H
ATOM   1479  CG  GLN A 111      13.872   8.088  20.376  1.00 85.08           C
ATOM   1480 1HG  GLN A 111      14.845   7.666  20.124  1.00 85.08           H
ATOM   1481 2HG  GLN A 111      13.696   8.916  19.689  1.00 85.08           H
ATOM   1482  CD  GLN A 111      13.893   8.609  21.815  1.00 85.08           C
ATOM   1483  OE1 GLN A 111      12.909   8.556  22.535  1.00 85.08           O
ATOM   1484  NE2 GLN A 111      15.065   9.112  22.191  1.00 85.08           N
ATOM   1485 1HE2 GLN A 111      15.832   9.125  21.550  1.00 85.08           H
ATOM   1486 2HE2 GLN A 111      15.178   9.478  23.115  1.00 85.08           H
ATOM   1487  HN  GLN A 111      14.637   6.654  17.884  1.00 85.08           H
ATOM   1488  N   TRP A 112      11.053   8.045  17.947  1.00 90.60           N
ATOM   1489  CA  TRP A 112      10.515   9.131  17.146  1.00 90.60           C
ATOM   1490  C   TRP A 112      11.125  10.439  17.653  1.00 90.60           C
ATOM   1491  O   TRP A 112      10.861  10.857  18.780  1.00 90.60           O
ATOM   1492  HA  TRP A 112      10.808   8.960  16.111  1.00 90.60           H
ATOM   1493  CB  TRP A 112       8.985   9.133  17.181  1.00 90.60           C
ATOM   1494 1HB  TRP A 112       8.625   8.139  16.913  1.00 90.60           H
ATOM   1495 2HB  TRP A 112       8.655   9.327  18.202  1.00 90.60           H
ATOM   1496  CG  TRP A 112       8.342  10.161  16.248  1.00 90.60           C
ATOM   1497  CD1 TRP A 112       7.894  11.386  16.555  1.00 90.60           C
ATOM   1498  HD1 TRP A 112       7.934  11.822  17.553  1.00 90.60           H
ATOM   1499  CD2 TRP A 112       8.093  10.003  14.836  1.00 90.60           C
ATOM   1500  NE1 TRP A 112       7.376  12.027  15.448  1.00 90.60           N
ATOM   1501  HE1 TRP A 112       6.983  12.946  15.426  1.00 90.60           H
ATOM   1502  CE2 TRP A 112       7.501  11.159  14.369  1.00 90.60           C
ATOM   1503  CE3 TRP A 112       8.359   8.920  13.980  1.00 90.60           C
ATOM   1504  HE3 TRP A 112       8.826   7.997  14.324  1.00 90.60           H
ATOM   1505  CZ2 TRP A 112       7.124  11.342  13.033  1.00 90.60           C
ATOM   1506  HZ2 TRP A 112       6.658  12.265  12.689  1.00 90.60           H
ATOM   1507  CZ3 TRP A 112       7.977   9.118  12.648  1.00 90.60           C
ATOM   1508  HZ3 TRP A 112       8.161   8.309  11.942  1.00 90.60           H
ATOM   1509  CH2 TRP A 112       7.380  10.276  12.163  1.00 90.60           C
ATOM   1510  HH2 TRP A 112       7.111  10.353  11.109  1.00 90.60           H
ATOM   1511  HN  TRP A 112      10.411   7.644  18.601  1.00 90.60           H
ATOM   1512  N   LYS A 113      11.931  11.050  16.797  1.00 82.79           N
ATOM   1513  CA  LYS A 113      12.719  12.202  17.201  1.00 82.79           C
ATOM   1514  C   LYS A 113      12.094  13.472  16.619  1.00 82.79           C
ATOM   1515  O   LYS A 113      12.664  14.556  16.731  1.00 82.79           O
ATOM   1516  HA  LYS A 113      12.674  12.263  18.289  1.00 82.79           H
ATOM   1517  CB  LYS A 113      14.187  12.008  16.819  1.00 82.79           C
ATOM   1518 1HB  LYS A 113      14.273  11.891  15.738  1.00 82.79           H
ATOM   1519 2HB  LYS A 113      14.758  12.897  17.088  1.00 82.79           H
ATOM   1520  CG  LYS A 113      14.779  10.784  17.519  1.00 82.79           C
ATOM   1521 1HG  LYS A 113      14.606  10.855  18.593  1.00 82.79           H
ATOM   1522 2HG  LYS A 113      14.273   9.882  17.174  1.00 82.79           H
ATOM   1523  CD  LYS A 113      16.280  10.668  17.246  1.00 82.79           C
ATOM   1524 1HD  LYS A 113      16.452  10.574  16.173  1.00 82.79           H
ATOM   1525 2HD  LYS A 113      16.784  11.578  17.571  1.00 82.79           H
ATOM   1526  CE  LYS A 113      16.878   9.461  17.971  1.00 82.79           C
ATOM   1527 1HE  LYS A 113      16.686   9.540  19.041  1.00 82.79           H
ATOM   1528 2HE  LYS A 113      16.395   8.546  17.627  1.00 82.79           H
ATOM   1529  NZ  LYS A 113      18.336   9.380  17.728  1.00 82.79           N
ATOM   1530 1HZ  LYS A 113      18.714   8.570  18.207  1.00 82.79           H
ATOM   1531 2HZ  LYS A 113      18.509   9.295  16.732  1.00 82.79           H
ATOM   1532 3HZ  LYS A 113      18.784  10.220  18.078  1.00 82.79           H
ATOM   1533  HN  LYS A 113      12.050  10.771  15.844  1.00 82.79           H
ATOM   1534  N   PHE A 114      10.931  13.295  16.011  1.00 88.88           N
ATOM   1535  CA  PHE A 114      10.313  14.368  15.250  1.00 88.88           C
ATOM   1536  C   PHE A 114       9.077  14.910  15.971  1.00 88.88           C
ATOM   1537  O   PHE A 114       8.616  14.321  16.948  1.00 88.88           O
ATOM   1538  HA  PHE A 114      11.052  15.163  15.154  1.00 88.88           H
ATOM   1539  CB  PHE A 114       9.886  13.776  13.906  1.00 88.88           C
ATOM   1540 1HB  PHE A 114       9.097  13.044  14.077  1.00 88.88           H
ATOM   1541 2HB  PHE A 114       9.459  14.568  13.291  1.00 88.88           H
ATOM   1542  CG  PHE A 114      11.023  13.106  13.132  1.00 88.88           C
ATOM   1543  CD1 PHE A 114      11.923  13.867  12.452  1.00 88.88           C
ATOM   1544  HD1 PHE A 114      11.834  14.953  12.458  1.00 88.88           H
ATOM   1545  CD2 PHE A 114      11.135  11.751  13.124  1.00 88.88           C
ATOM   1546  HD2 PHE A 114      10.414  11.142  13.669  1.00 88.88           H
ATOM   1547  CE1 PHE A 114      12.978  13.245  11.733  1.00 88.88           C
ATOM   1548  HE1 PHE A 114      13.699  13.854  11.188  1.00 88.88           H
ATOM   1549  CE2 PHE A 114      12.190  11.130  12.405  1.00 88.88           C
ATOM   1550  HE2 PHE A 114      12.280  10.043  12.399  1.00 88.88           H
ATOM   1551  CZ  PHE A 114      13.090  11.890  11.725  1.00 88.88           C
ATOM   1552  HZ  PHE A 114      13.900  11.413  11.174  1.00 88.88           H
ATOM   1553  HN  PHE A 114      10.413  12.440  16.031  1.00 88.88           H
ATOM   1554  N   GLN A 115       8.575  16.025  15.462  1.00 82.16           N
ATOM   1555  CA  GLN A 115       7.422  16.672  16.065  1.00 82.16           C
ATOM   1556  C   GLN A 115       6.150  15.877  15.764  1.00 82.16           C
ATOM   1557  O   GLN A 115       6.142  15.024  14.878  1.00 82.16           O
ATOM   1558  HA  GLN A 115       7.617  16.668  17.138  1.00 82.16           H
ATOM   1559  CB  GLN A 115       7.291  18.118  15.585  1.00 82.16           C
ATOM   1560 1HB  GLN A 115       7.250  18.142  14.496  1.00 82.16           H
ATOM   1561 2HB  GLN A 115       6.355  18.542  15.949  1.00 82.16           H
ATOM   1562  CG  GLN A 115       8.466  18.967  16.075  1.00 82.16           C
ATOM   1563 1HG  GLN A 115       8.544  18.896  17.160  1.00 82.16           H
ATOM   1564 2HG  GLN A 115       9.397  18.579  15.662  1.00 82.16           H
ATOM   1565  CD  GLN A 115       8.292  20.432  15.666  1.00 82.16           C
ATOM   1566  OE1 GLN A 115       7.379  20.797  14.944  1.00 82.16           O
ATOM   1567  NE2 GLN A 115       9.217  21.246  16.165  1.00 82.16           N
ATOM   1568 1HE2 GLN A 115       9.941  20.881  16.752  1.00 82.16           H
ATOM   1569 2HE2 GLN A 115       9.189  22.223  15.955  1.00 82.16           H
ATOM   1570  HN  GLN A 115       8.943  16.486  14.653  1.00 82.16           H
ATOM   1571  N   THR A 116       5.106  16.184  16.520  1.00 88.53           N
ATOM   1572  CA  THR A 116       3.833  15.504  16.350  1.00 88.53           C
ATOM   1573  C   THR A 116       3.310  15.699  14.925  1.00 88.53           C
ATOM   1574  O   THR A 116       2.743  14.780  14.337  1.00 88.53           O
ATOM   1575  HA  THR A 116       3.994  14.435  16.488  1.00 88.53           H
ATOM   1576  CB  THR A 116       2.875  16.019  17.425  1.00 88.53           C
ATOM   1577  HB  THR A 116       2.540  17.031  17.196  1.00 88.53           H
ATOM   1578  OG1 THR A 116       3.605  15.874  18.640  1.00 88.53           O
ATOM   1579  HG1 THR A 116       3.178  16.418  19.363  1.00 88.53           H
ATOM   1580  CG2 THR A 116       1.659  15.109  17.610  1.00 88.53           C
ATOM   1581 1HG2 THR A 116       1.991  14.114  17.906  1.00 88.53           H
ATOM   1582 2HG2 THR A 116       1.107  15.044  16.672  1.00 88.53           H
ATOM   1583 3HG2 THR A 116       1.011  15.521  18.384  1.00 88.53           H
ATOM   1584  HN  THR A 116       5.120  16.882  17.236  1.00 88.53           H
ATOM   1585  N   PHE A 117       3.520  16.902  14.412  1.00 91.72           N
ATOM   1586  CA  PHE A 117       3.067  17.233  13.071  1.00 91.72           C
ATOM   1587  C   PHE A 117       3.596  16.225  12.049  1.00 91.72           C
ATOM   1588  O   PHE A 117       2.841  15.727  11.215  1.00 91.72           O
ATOM   1589  HA  PHE A 117       1.978  17.201  13.081  1.00 91.72           H
ATOM   1590  CB  PHE A 117       3.626  18.618  12.740  1.00 91.72           C
ATOM   1591 1HB  PHE A 117       3.242  19.337  13.464  1.00 91.72           H
ATOM   1592 2HB  PHE A 117       4.710  18.599  12.854  1.00 91.72           H
ATOM   1593  CG  PHE A 117       3.285  19.106  11.330  1.00 91.72           C
ATOM   1594  CD1 PHE A 117       4.240  19.111  10.362  1.00 91.72           C
ATOM   1595  HD1 PHE A 117       5.249  18.768  10.591  1.00 91.72           H
ATOM   1596  CD2 PHE A 117       2.026  19.534  11.045  1.00 91.72           C
ATOM   1597  HD2 PHE A 117       1.260  19.530  11.820  1.00 91.72           H
ATOM   1598  CE1 PHE A 117       3.924  19.563   9.054  1.00 91.72           C
ATOM   1599  HE1 PHE A 117       4.690  19.567   8.279  1.00 91.72           H
ATOM   1600  CE2 PHE A 117       1.709  19.986   9.736  1.00 91.72           C
ATOM   1601  HE2 PHE A 117       0.700  20.329   9.508  1.00 91.72           H
ATOM   1602  CZ  PHE A 117       2.665  19.991   8.769  1.00 91.72           C
ATOM   1603  HZ  PHE A 117       2.421  20.338   7.764  1.00 91.72           H
ATOM   1604  HN  PHE A 117       3.990  17.642  14.894  1.00 91.72           H
ATOM   1605  N   MET A 118       4.889  15.953  12.147  1.00 88.87           N
ATOM   1606  CA  MET A 118       5.534  15.039  11.221  1.00 88.87           C
ATOM   1607  C   MET A 118       4.962  13.626  11.357  1.00 88.87           C
ATOM   1608  O   MET A 118       4.883  12.888  10.377  1.00 88.87           O
ATOM   1609  HA  MET A 118       5.322  15.430  10.226  1.00 88.87           H
ATOM   1610  CB  MET A 118       7.039  15.008  11.498  1.00 88.87           C
ATOM   1611 1HB  MET A 118       7.214  14.822  12.557  1.00 88.87           H
ATOM   1612 2HB  MET A 118       7.496  14.185  10.949  1.00 88.87           H
ATOM   1613  CG  MET A 118       7.697  16.328  11.091  1.00 88.87           C
ATOM   1614 1HG  MET A 118       7.316  17.140  11.710  1.00 88.87           H
ATOM   1615 2HG  MET A 118       8.773  16.275  11.262  1.00 88.87           H
ATOM   1616  SD  MET A 118       7.370  16.669   9.370  1.00 88.87           S
ATOM   1617  CE  MET A 118       8.282  15.335   8.611  1.00 88.87           C
ATOM   1618 1HE  MET A 118       9.334  15.411   8.886  1.00 88.87           H
ATOM   1619 2HE  MET A 118       7.884  14.381   8.957  1.00 88.87           H
ATOM   1620 3HE  MET A 118       8.183  15.398   7.527  1.00 88.87           H
ATOM   1621  HN  MET A 118       5.491  16.346  12.843  1.00 88.87           H
ATOM   1622  N   CYS A 119       4.576  13.293  12.580  1.00 93.97           N
ATOM   1623  CA  CYS A 119       3.962  12.004  12.847  1.00 93.97           C
ATOM   1624  C   CYS A 119       2.665  11.914  12.041  1.00 93.97           C
ATOM   1625  O   CYS A 119       2.410  10.910  11.378  1.00 93.97           O
ATOM   1626  HA  CYS A 119       4.673  11.245  12.521  1.00 93.97           H
ATOM   1627  CB  CYS A 119       3.721  11.791  14.342  1.00 93.97           C
ATOM   1628 1HB  CYS A 119       4.672  11.781  14.875  1.00 93.97           H
ATOM   1629 2HB  CYS A 119       3.137  12.618  14.747  1.00 93.97           H
ATOM   1630  SG  CYS A 119       2.837  10.211  14.615  1.00 93.97           S
ATOM   1631  HN  CYS A 119       4.678  13.886  13.379  1.00 93.97           H
ATOM   1632  N   LYS A 120       1.879  12.978  12.124  1.00 92.29           N
ATOM   1633  CA  LYS A 120       0.603  13.022  11.431  1.00 92.29           C
ATOM   1634  C   LYS A 120       0.839  12.878   9.926  1.00 92.29           C
ATOM   1635  O   LYS A 120       0.168  12.089   9.262  1.00 92.29           O
ATOM   1636  HA  LYS A 120       0.017  12.168  11.772  1.00 92.29           H
ATOM   1637  CB  LYS A 120      -0.172  14.285  11.814  1.00 92.29           C
ATOM   1638 1HB  LYS A 120       0.463  15.160  11.677  1.00 92.29           H
ATOM   1639 2HB  LYS A 120      -1.028  14.405  11.150  1.00 92.29           H
ATOM   1640  CG  LYS A 120      -0.650  14.216  13.265  1.00 92.29           C
ATOM   1641 1HG  LYS A 120      -1.335  13.376  13.387  1.00 92.29           H
ATOM   1642 2HG  LYS A 120       0.199  14.032  13.923  1.00 92.29           H
ATOM   1643  CD  LYS A 120      -1.348  15.514  13.675  1.00 92.29           C
ATOM   1644 1HD  LYS A 120      -0.656  16.350  13.576  1.00 92.29           H
ATOM   1645 2HD  LYS A 120      -2.183  15.710  13.002  1.00 92.29           H
ATOM   1646  CE  LYS A 120      -1.856  15.433  15.116  1.00 92.29           C
ATOM   1647 1HE  LYS A 120      -1.093  14.984  15.752  1.00 92.29           H
ATOM   1648 2HE  LYS A 120      -2.041  16.436  15.499  1.00 92.29           H
ATOM   1649  NZ  LYS A 120      -3.099  14.632  15.183  1.00 92.29           N
ATOM   1650 1HZ  LYS A 120      -3.544  14.774  16.082  1.00 92.29           H
ATOM   1651 2HZ  LYS A 120      -3.729  14.923  14.443  1.00 92.29           H
ATOM   1652 3HZ  LYS A 120      -2.875  13.650  15.068  1.00 92.29           H
ATOM   1653  HN  LYS A 120       2.102  13.798  12.651  1.00 92.29           H
ATOM   1654  N   VAL A 121       1.795  13.651   9.433  1.00 93.40           N
ATOM   1655  CA  VAL A 121       2.059  13.696   8.005  1.00 93.40           C
ATOM   1656  C   VAL A 121       2.490  12.309   7.526  1.00 93.40           C
ATOM   1657  O   VAL A 121       1.945  11.787   6.554  1.00 93.40           O
ATOM   1658  HA  VAL A 121       1.127  13.966   7.506  1.00 93.40           H
ATOM   1659  CB  VAL A 121       3.092  14.782   7.697  1.00 93.40           C
ATOM   1660  HB  VAL A 121       3.956  14.614   8.339  1.00 93.40           H
ATOM   1661  CG1 VAL A 121       3.562  14.696   6.244  1.00 93.40           C
ATOM   1662 1HG1 VAL A 121       4.016  13.721   6.066  1.00 93.40           H
ATOM   1663 2HG1 VAL A 121       2.709  14.827   5.578  1.00 93.40           H
ATOM   1664 3HG1 VAL A 121       4.295  15.479   6.052  1.00 93.40           H
ATOM   1665  CG2 VAL A 121       2.536  16.172   8.013  1.00 93.40           C
ATOM   1666 1HG2 VAL A 121       1.648  16.354   7.408  1.00 93.40           H
ATOM   1667 2HG2 VAL A 121       2.274  16.228   9.069  1.00 93.40           H
ATOM   1668 3HG2 VAL A 121       3.291  16.925   7.785  1.00 93.40           H
ATOM   1669  HN  VAL A 121       2.382  14.238   9.990  1.00 93.40           H
ATOM   1670  N   VAL A 122       3.463  11.750   8.230  1.00 92.54           N
ATOM   1671  CA  VAL A 122       4.112  10.532   7.776  1.00 92.54           C
ATOM   1672  C   VAL A 122       3.086   9.398   7.735  1.00 92.54           C
ATOM   1673  O   VAL A 122       3.020   8.651   6.760  1.00 92.54           O
ATOM   1674  HA  VAL A 122       4.477  10.712   6.765  1.00 92.54           H
ATOM   1675  CB  VAL A 122       5.316  10.218   8.666  1.00 92.54           C
ATOM   1676  HB  VAL A 122       4.983  10.247   9.704  1.00 92.54           H
ATOM   1677  CG1 VAL A 122       5.853   8.813   8.385  1.00 92.54           C
ATOM   1678 1HG1 VAL A 122       5.072   8.079   8.582  1.00 92.54           H
ATOM   1679 2HG1 VAL A 122       6.162   8.744   7.342  1.00 92.54           H
ATOM   1680 3HG1 VAL A 122       6.709   8.615   9.031  1.00 92.54           H
ATOM   1681  CG2 VAL A 122       6.414  11.269   8.495  1.00 92.54           C
ATOM   1682 1HG2 VAL A 122       6.743  11.286   7.456  1.00 92.54           H
ATOM   1683 2HG2 VAL A 122       6.024  12.250   8.769  1.00 92.54           H
ATOM   1684 3HG2 VAL A 122       7.258  11.021   9.139  1.00 92.54           H
ATOM   1685  HN  VAL A 122       3.808  12.116   9.095  1.00 92.54           H
ATOM   1686  N   ASN A 123       2.311   9.304   8.806  1.00 91.37           N
ATOM   1687  CA  ASN A 123       1.289   8.276   8.902  1.00 91.37           C
ATOM   1688  C   ASN A 123       0.263   8.477   7.785  1.00 91.37           C
ATOM   1689  O   ASN A 123      -0.197   7.510   7.179  1.00 91.37           O
ATOM   1690  HA  ASN A 123       1.824   7.331   8.812  1.00 91.37           H
ATOM   1691  CB  ASN A 123       0.552   8.356  10.241  1.00 91.37           C
ATOM   1692 1HB  ASN A 123       0.477   9.396  10.557  1.00 91.37           H
ATOM   1693 2HB  ASN A 123      -0.465   7.984  10.122  1.00 91.37           H
ATOM   1694  CG  ASN A 123       1.277   7.542  11.315  1.00 91.37           C
ATOM   1695  OD1 ASN A 123       2.156   6.743  11.037  1.00 91.37           O
ATOM   1696  ND2 ASN A 123       0.860   7.789  12.553  1.00 91.37           N
ATOM   1697 1HD2 ASN A 123       0.134   8.458  12.713  1.00 91.37           H
ATOM   1698 2HD2 ASN A 123       1.274   7.307  13.326  1.00 91.37           H
ATOM   1699  HN  ASN A 123       2.374   9.914   9.596  1.00 91.37           H
ATOM   1700  N   SER A 124      -0.065   9.738   7.546  1.00 92.18           N
ATOM   1701  CA  SER A 124      -1.077  10.074   6.559  1.00 92.18           C
ATOM   1702  C   SER A 124      -0.580   9.714   5.157  1.00 92.18           C
ATOM   1703  O   SER A 124      -1.319   9.136   4.362  1.00 92.18           O
ATOM   1704  HA  SER A 124      -1.948   9.473   6.822  1.00 92.18           H
ATOM   1705  CB  SER A 124      -1.443  11.558   6.628  1.00 92.18           C
ATOM   1706 1HB  SER A 124      -0.565  12.159   6.392  1.00 92.18           H
ATOM   1707 2HB  SER A 124      -2.195  11.782   5.871  1.00 92.18           H
ATOM   1708  OG  SER A 124      -1.938  11.927   7.912  1.00 92.18           O
ATOM   1709  HG  SER A 124      -1.282  12.523   8.374  1.00 92.18           H
ATOM   1710  HN  SER A 124       0.346  10.521   8.013  1.00 92.18           H
ATOM   1711  N   MET A 125       0.669  10.072   4.897  1.00 86.04           N
ATOM   1712  CA  MET A 125       1.258   9.836   3.590  1.00 86.04           C
ATOM   1713  C   MET A 125       1.293   8.341   3.266  1.00 86.04           C
ATOM   1714  O   MET A 125       0.982   7.937   2.146  1.00 86.04           O
ATOM   1715  HA  MET A 125       0.614  10.354   2.880  1.00 86.04           H
ATOM   1716  CB  MET A 125       2.681  10.397   3.562  1.00 86.04           C
ATOM   1717 1HB  MET A 125       3.212  10.098   4.466  1.00 86.04           H
ATOM   1718 2HB  MET A 125       3.226   9.975   2.718  1.00 86.04           H
ATOM   1719  CG  MET A 125       2.666  11.923   3.455  1.00 86.04           C
ATOM   1720 1HG  MET A 125       2.124  12.228   2.560  1.00 86.04           H
ATOM   1721 2HG  MET A 125       2.140  12.351   4.308  1.00 86.04           H
ATOM   1722  SD  MET A 125       4.338  12.547   3.396  1.00 86.04           S
ATOM   1723  CE  MET A 125       4.790  12.064   1.738  1.00 86.04           C
ATOM   1724 1HE  MET A 125       4.718  10.981   1.643  1.00 86.04           H
ATOM   1725 2HE  MET A 125       4.115  12.537   1.025  1.00 86.04           H
ATOM   1726 3HE  MET A 125       5.813  12.380   1.534  1.00 86.04           H
ATOM   1727  HN  MET A 125       1.274  10.514   5.559  1.00 86.04           H
ATOM   1728  N   TYR A 126       1.673   7.560   4.266  1.00 85.36           N
ATOM   1729  CA  TYR A 126       1.731   6.116   4.108  1.00 85.36           C
ATOM   1730  C   TYR A 126       0.365   5.552   3.713  1.00 85.36           C
ATOM   1731  O   TYR A 126       0.265   4.751   2.785  1.00 85.36           O
ATOM   1732  HA  TYR A 126       2.450   5.893   3.320  1.00 85.36           H
ATOM   1733  CB  TYR A 126       2.123   5.558   5.478  1.00 85.36           C
ATOM   1734 1HB  TYR A 126       3.177   5.773   5.658  1.00 85.36           H
ATOM   1735 2HB  TYR A 126       1.555   6.079   6.248  1.00 85.36           H
ATOM   1736  CG  TYR A 126       1.893   4.052   5.625  1.00 85.36           C
ATOM   1737  CD1 TYR A 126       0.828   3.587   6.369  1.00 85.36           C
ATOM   1738  HD1 TYR A 126       0.151   4.292   6.852  1.00 85.36           H
ATOM   1739  CD2 TYR A 126       2.750   3.160   5.013  1.00 85.36           C
ATOM   1740  HD2 TYR A 126       3.591   3.528   4.425  1.00 85.36           H
ATOM   1741  CE1 TYR A 126       0.611   2.170   6.508  1.00 85.36           C
ATOM   1742  HE1 TYR A 126      -0.226   1.789   7.093  1.00 85.36           H
ATOM   1743  CE2 TYR A 126       2.533   1.743   5.152  1.00 85.36           C
ATOM   1744  HE2 TYR A 126       3.202   1.028   4.674  1.00 85.36           H
ATOM   1745  CZ  TYR A 126       1.474   1.318   5.892  1.00 85.36           C
ATOM   1746  OH  TYR A 126       1.269  -0.020   6.023  1.00 85.36           O
ATOM   1747  HH  TYR A 126       1.691  -0.507   5.258  1.00 85.36           H
ATOM   1748  HN  TYR A 126       1.937   7.897   5.170  1.00 85.36           H
ATOM   1749  N   LYS A 127      -0.654   5.993   4.437  1.00 85.07           N
ATOM   1750  CA  LYS A 127      -1.984   5.431   4.278  1.00 85.07           C
ATOM   1751  C   LYS A 127      -2.550   5.848   2.919  1.00 85.07           C
ATOM   1752  O   LYS A 127      -3.233   5.066   2.260  1.00 85.07           O
ATOM   1753  HA  LYS A 127      -1.884   4.346   4.292  1.00 85.07           H
ATOM   1754  CB  LYS A 127      -2.875   5.818   5.460  1.00 85.07           C
ATOM   1755 1HB  LYS A 127      -2.327   5.683   6.393  1.00 85.07           H
ATOM   1756 2HB  LYS A 127      -3.134   6.875   5.394  1.00 85.07           H
ATOM   1757  CG  LYS A 127      -4.151   4.975   5.484  1.00 85.07           C
ATOM   1758 1HG  LYS A 127      -4.752   5.193   4.602  1.00 85.07           H
ATOM   1759 2HG  LYS A 127      -3.893   3.917   5.441  1.00 85.07           H
ATOM   1760  CD  LYS A 127      -4.969   5.255   6.747  1.00 85.07           C
ATOM   1761 1HD  LYS A 127      -4.371   5.029   7.630  1.00 85.07           H
ATOM   1762 2HD  LYS A 127      -5.221   6.314   6.794  1.00 85.07           H
ATOM   1763  CE  LYS A 127      -6.251   4.419   6.766  1.00 85.07           C
ATOM   1764 1HE  LYS A 127      -6.822   4.597   5.855  1.00 85.07           H
ATOM   1765 2HE  LYS A 127      -6.000   3.359   6.783  1.00 85.07           H
ATOM   1766  NZ  LYS A 127      -7.073   4.759   7.948  1.00 85.07           N
ATOM   1767 1HZ  LYS A 127      -7.975   4.302   7.875  1.00 85.07           H
ATOM   1768 2HZ  LYS A 127      -6.602   4.446   8.790  1.00 85.07           H
ATOM   1769 3HZ  LYS A 127      -7.207   5.764   7.990  1.00 85.07           H
ATOM   1770  HN  LYS A 127      -0.581   6.719   5.122  1.00 85.07           H
ATOM   1771  N   MET A 128      -2.244   7.080   2.540  1.00 86.59           N
ATOM   1772  CA  MET A 128      -2.670   7.594   1.249  1.00 86.59           C
ATOM   1773  C   MET A 128      -2.063   6.777   0.106  1.00 86.59           C
ATOM   1774  O   MET A 128      -2.752   6.440  -0.855  1.00 86.59           O
ATOM   1775  HA  MET A 128      -3.756   7.495   1.238  1.00 86.59           H
ATOM   1776  CB  MET A 128      -2.243   9.057   1.114  1.00 86.59           C
ATOM   1777 1HB  MET A 128      -2.621   9.629   1.961  1.00 86.59           H
ATOM   1778 2HB  MET A 128      -1.156   9.126   1.143  1.00 86.59           H
ATOM   1779  CG  MET A 128      -2.764   9.662  -0.191  1.00 86.59           C
ATOM   1780 1HG  MET A 128      -2.380   9.098  -1.041  1.00 86.59           H
ATOM   1781 2HG  MET A 128      -3.851   9.591  -0.226  1.00 86.59           H
ATOM   1782  SD  MET A 128      -2.260  11.370  -0.315  1.00 86.59           S
ATOM   1783  CE  MET A 128      -3.488  12.132   0.732  1.00 86.59           C
ATOM   1784 1HE  MET A 128      -4.482  11.933   0.331  1.00 86.59           H
ATOM   1785 2HE  MET A 128      -3.414  11.721   1.739  1.00 86.59           H
ATOM   1786 3HE  MET A 128      -3.319  13.208   0.767  1.00 86.59           H
ATOM   1787  HN  MET A 128      -1.717   7.722   3.096  1.00 86.59           H
ATOM   1788  N   ASN A 129      -0.779   6.482   0.250  1.00 81.80           N
ATOM   1789  CA  ASN A 129      -0.075   5.698  -0.750  1.00 81.80           C
ATOM   1790  C   ASN A 129      -0.713   4.311  -0.846  1.00 81.80           C
ATOM   1791  O   ASN A 129      -0.979   3.821  -1.943  1.00 81.80           O
ATOM   1792  HA  ASN A 129      -0.168   6.265  -1.677  1.00 81.80           H
ATOM   1793  CB  ASN A 129       1.396   5.516  -0.372  1.00 81.80           C
ATOM   1794 1HB  ASN A 129       1.904   6.480  -0.400  1.00 81.80           H
ATOM   1795 2HB  ASN A 129       1.470   5.146   0.650  1.00 81.80           H
ATOM   1796  CG  ASN A 129       2.091   4.541  -1.325  1.00 81.80           C
ATOM   1797  OD1 ASN A 129       2.244   3.363  -1.045  1.00 81.80           O
ATOM   1798  ND2 ASN A 129       2.501   5.094  -2.462  1.00 81.80           N
ATOM   1799 1HD2 ASN A 129       2.343   6.068  -2.630  1.00 81.80           H
ATOM   1800 2HD2 ASN A 129       2.966   4.537  -3.150  1.00 81.80           H
ATOM   1801  HN  ASN A 129      -0.223   6.769   1.030  1.00 81.80           H
ATOM   1802  N   PHE A 130      -0.940   3.717   0.316  1.00 87.00           N
ATOM   1803  CA  PHE A 130      -1.444   2.356   0.376  1.00 87.00           C
ATOM   1804  C   PHE A 130      -2.697   2.197  -0.489  1.00 87.00           C
ATOM   1805  O   PHE A 130      -2.763   1.304  -1.333  1.00 87.00           O
ATOM   1806  HA  PHE A 130      -0.658   1.703  -0.003  1.00 87.00           H
ATOM   1807  CB  PHE A 130      -1.808   2.077   1.835  1.00 87.00           C
ATOM   1808 1HB  PHE A 130      -0.910   2.166   2.447  1.00 87.00           H
ATOM   1809 2HB  PHE A 130      -2.505   2.842   2.178  1.00 87.00           H
ATOM   1810  CG  PHE A 130      -2.432   0.699   2.069  1.00 87.00           C
ATOM   1811  CD1 PHE A 130      -3.779   0.578   2.211  1.00 87.00           C
ATOM   1812  HD1 PHE A 130      -4.414   1.462   2.159  1.00 87.00           H
ATOM   1813  CD2 PHE A 130      -1.639  -0.404   2.134  1.00 87.00           C
ATOM   1814  HD2 PHE A 130      -0.559  -0.307   2.020  1.00 87.00           H
ATOM   1815  CE1 PHE A 130      -4.358  -0.701   2.428  1.00 87.00           C
ATOM   1816  HE1 PHE A 130      -5.437  -0.798   2.542  1.00 87.00           H
ATOM   1817  CE2 PHE A 130      -2.218  -1.682   2.351  1.00 87.00           C
ATOM   1818  HE2 PHE A 130      -1.582  -2.566   2.403  1.00 87.00           H
ATOM   1819  CZ  PHE A 130      -3.565  -1.804   2.493  1.00 87.00           C
ATOM   1820  HZ  PHE A 130      -4.009  -2.785   2.659  1.00 87.00           H
ATOM   1821  HN  PHE A 130      -0.786   4.150   1.205  1.00 87.00           H
ATOM   1822  N   TYR A 131      -3.658   3.076  -0.249  1.00 91.69           N
ATOM   1823  CA  TYR A 131      -4.931   3.001  -0.946  1.00 91.69           C
ATOM   1824  C   TYR A 131      -4.777   3.402  -2.414  1.00 91.69           C
ATOM   1825  O   TYR A 131      -5.326   2.749  -3.300  1.00 91.69           O
ATOM   1826  HA  TYR A 131      -5.284   1.971  -0.893  1.00 91.69           H
ATOM   1827  CB  TYR A 131      -5.852   4.005  -0.249  1.00 91.69           C
ATOM   1828 1HB  TYR A 131      -5.300   4.928  -0.072  1.00 91.69           H
ATOM   1829 2HB  TYR A 131      -6.677   4.251  -0.919  1.00 91.69           H
ATOM   1830  CG  TYR A 131      -6.424   3.507   1.080  1.00 91.69           C
ATOM   1831  CD1 TYR A 131      -7.165   2.344   1.119  1.00 91.69           C
ATOM   1832  HD1 TYR A 131      -7.344   1.780   0.204  1.00 91.69           H
ATOM   1833  CD2 TYR A 131      -6.198   4.221   2.239  1.00 91.69           C
ATOM   1834  HD2 TYR A 131      -5.612   5.140   2.207  1.00 91.69           H
ATOM   1835  CE1 TYR A 131      -7.703   1.875   2.370  1.00 91.69           C
ATOM   1836  HE1 TYR A 131      -8.291   0.958   2.415  1.00 91.69           H
ATOM   1837  CE2 TYR A 131      -6.736   3.753   3.489  1.00 91.69           C
ATOM   1838  HE2 TYR A 131      -6.565   4.307   4.412  1.00 91.69           H
ATOM   1839  CZ  TYR A 131      -7.462   2.603   3.493  1.00 91.69           C
ATOM   1840  OH  TYR A 131      -7.970   2.160   4.675  1.00 91.69           O
ATOM   1841  HH  TYR A 131      -8.162   2.935   5.277  1.00 91.69           H
ATOM   1842  HN  TYR A 131      -3.578   3.827   0.406  1.00 91.69           H
ATOM   1843  N   SER A 132      -4.028   4.474  -2.627  1.00 91.25           N
ATOM   1844  CA  SER A 132      -3.910   5.054  -3.953  1.00 91.25           C
ATOM   1845  C   SER A 132      -3.256   4.052  -4.907  1.00 91.25           C
ATOM   1846  O   SER A 132      -3.700   3.890  -6.043  1.00 91.25           O
ATOM   1847  HA  SER A 132      -4.932   5.269  -4.266  1.00 91.25           H
ATOM   1848  CB  SER A 132      -3.106   6.355  -3.917  1.00 91.25           C
ATOM   1849 1HB  SER A 132      -3.040   6.769  -4.923  1.00 91.25           H
ATOM   1850 2HB  SER A 132      -3.630   7.088  -3.304  1.00 91.25           H
ATOM   1851  OG  SER A 132      -1.793   6.156  -3.399  1.00 91.25           O
ATOM   1852  HG  SER A 132      -1.360   7.039  -3.216  1.00 91.25           H
ATOM   1853  HN  SER A 132      -3.507   4.943  -1.913  1.00 91.25           H
ATOM   1854  N   CYS A 133      -2.212   3.406  -4.410  1.00 87.91           N
ATOM   1855  CA  CYS A 133      -1.474   2.447  -5.214  1.00 87.91           C
ATOM   1856  C   CYS A 133      -2.429   1.321  -5.616  1.00 87.91           C
ATOM   1857  O   CYS A 133      -2.523   0.974  -6.793  1.00 87.91           O
ATOM   1858  HA  CYS A 133      -1.116   2.984  -6.092  1.00 87.91           H
ATOM   1859  CB  CYS A 133      -0.245   1.915  -4.473  1.00 87.91           C
ATOM   1860 1HB  CYS A 133      -0.518   1.629  -3.457  1.00 87.91           H
ATOM   1861 2HB  CYS A 133       0.128   1.018  -4.967  1.00 87.91           H
ATOM   1862  SG  CYS A 133       1.063   3.194  -4.432  1.00 87.91           S
ATOM   1863  HG  CYS A 133       2.052   2.371  -4.095  1.00 87.91           H
ATOM   1864  HN  CYS A 133      -1.870   3.528  -3.478  1.00 87.91           H
ATOM   1865  N   VAL A 134      -3.112   0.782  -4.617  1.00 87.20           N
ATOM   1866  CA  VAL A 134      -3.938  -0.395  -4.825  1.00 87.20           C
ATOM   1867  C   VAL A 134      -5.065  -0.057  -5.803  1.00 87.20           C
ATOM   1868  O   VAL A 134      -5.384  -0.850  -6.686  1.00 87.20           O
ATOM   1869  HA  VAL A 134      -3.307  -1.165  -5.269  1.00 87.20           H
ATOM   1870  CB  VAL A 134      -4.449  -0.919  -3.481  1.00 87.20           C
ATOM   1871  HB  VAL A 134      -4.937  -0.093  -2.963  1.00 87.20           H
ATOM   1872  CG1 VAL A 134      -5.486  -2.025  -3.683  1.00 87.20           C
ATOM   1873 1HG1 VAL A 134      -6.331  -1.633  -4.249  1.00 87.20           H
ATOM   1874 2HG1 VAL A 134      -5.034  -2.852  -4.231  1.00 87.20           H
ATOM   1875 3HG1 VAL A 134      -5.833  -2.380  -2.712  1.00 87.20           H
ATOM   1876  CG2 VAL A 134      -3.292  -1.405  -2.606  1.00 87.20           C
ATOM   1877 1HG2 VAL A 134      -2.764  -2.210  -3.116  1.00 87.20           H
ATOM   1878 2HG2 VAL A 134      -2.605  -0.579  -2.421  1.00 87.20           H
ATOM   1879 3HG2 VAL A 134      -3.684  -1.771  -1.657  1.00 87.20           H
ATOM   1880  HN  VAL A 134      -3.108   1.136  -3.682  1.00 87.20           H
ATOM   1881  N   LEU A 135      -5.637   1.123  -5.611  1.00 92.17           N
ATOM   1882  CA  LEU A 135      -6.761   1.551  -6.426  1.00 92.17           C
ATOM   1883  C   LEU A 135      -6.286   1.780  -7.862  1.00 92.17           C
ATOM   1884  O   LEU A 135      -7.017   1.506  -8.813  1.00 92.17           O
ATOM   1885  HA  LEU A 135      -7.490   0.740  -6.429  1.00 92.17           H
ATOM   1886  CB  LEU A 135      -7.443   2.769  -5.802  1.00 92.17           C
ATOM   1887 1HB  LEU A 135      -6.682   3.524  -5.602  1.00 92.17           H
ATOM   1888 2HB  LEU A 135      -8.128   3.194  -6.536  1.00 92.17           H
ATOM   1889  CG  LEU A 135      -8.220   2.514  -4.508  1.00 92.17           C
ATOM   1890  HG  LEU A 135      -7.547   2.040  -3.794  1.00 92.17           H
ATOM   1891  CD1 LEU A 135      -8.691   3.829  -3.883  1.00 92.17           C
ATOM   1892 1HD1 LEU A 135      -7.827   4.452  -3.654  1.00 92.17           H
ATOM   1893 2HD1 LEU A 135      -9.341   4.352  -4.584  1.00 92.17           H
ATOM   1894 3HD1 LEU A 135      -9.240   3.618  -2.965  1.00 92.17           H
ATOM   1895  CD2 LEU A 135      -9.380   1.545  -4.748  1.00 92.17           C
ATOM   1896 1HD2 LEU A 135     -10.060   1.968  -5.486  1.00 92.17           H
ATOM   1897 2HD2 LEU A 135      -8.990   0.596  -5.115  1.00 92.17           H
ATOM   1898 3HD2 LEU A 135      -9.915   1.381  -3.812  1.00 92.17           H
ATOM   1899  HN  LEU A 135      -5.345   1.780  -4.916  1.00 92.17           H
ATOM   1900  N   LEU A 136      -5.065   2.282  -7.975  1.00 90.59           N
ATOM   1901  CA  LEU A 136      -4.488   2.563  -9.278  1.00 90.59           C
ATOM   1902  C   LEU A 136      -4.267   1.247 -10.027  1.00 90.59           C
ATOM   1903  O   LEU A 136      -4.583   1.141 -11.211  1.00 90.59           O
ATOM   1904  HA  LEU A 136      -5.212   3.159  -9.834  1.00 90.59           H
ATOM   1905  CB  LEU A 136      -3.221   3.408  -9.133  1.00 90.59           C
ATOM   1906 1HB  LEU A 136      -2.620   2.991  -8.325  1.00 90.59           H
ATOM   1907 2HB  LEU A 136      -2.637   3.311 -10.048  1.00 90.59           H
ATOM   1908  CG  LEU A 136      -3.437   4.897  -8.854  1.00 90.59           C
ATOM   1909  HG  LEU A 136      -4.152   4.991  -8.036  1.00 90.59           H
ATOM   1910  CD1 LEU A 136      -2.137   5.563  -8.397  1.00 90.59           C
ATOM   1911 1HD1 LEU A 136      -1.785   5.084  -7.484  1.00 90.59           H
ATOM   1912 2HD1 LEU A 136      -1.382   5.459  -9.176  1.00 90.59           H
ATOM   1913 3HD1 LEU A 136      -2.319   6.620  -8.206  1.00 90.59           H
ATOM   1914  CD2 LEU A 136      -4.045   5.600 -10.069  1.00 90.59           C
ATOM   1915 1HD2 LEU A 136      -3.373   5.498 -10.922  1.00 90.59           H
ATOM   1916 2HD2 LEU A 136      -5.007   5.146 -10.308  1.00 90.59           H
ATOM   1917 3HD2 LEU A 136      -4.187   6.657  -9.844  1.00 90.59           H
ATOM   1918  HN  LEU A 136      -4.475   2.496  -7.196  1.00 90.59           H
ATOM   1919  N   ILE A 137      -3.724   0.277  -9.305  1.00 84.55           N
ATOM   1920  CA  ILE A 137      -3.443  -1.023  -9.891  1.00 84.55           C
ATOM   1921  C   ILE A 137      -4.749  -1.650 -10.382  1.00 84.55           C
ATOM   1922  O   ILE A 137      -4.792  -2.235 -11.463  1.00 84.55           O
ATOM   1923  HA  ILE A 137      -2.793  -0.861 -10.750  1.00 84.55           H
ATOM   1924  CB  ILE A 137      -2.674  -1.901  -8.901  1.00 84.55           C
ATOM   1925  HB  ILE A 137      -3.166  -1.834  -7.931  1.00 84.55           H
ATOM   1926  CG1 ILE A 137      -1.242  -1.396  -8.718  1.00 84.55           C
ATOM   1927 1HG1 ILE A 137      -0.665  -1.591  -9.622  1.00 84.55           H
ATOM   1928 2HG1 ILE A 137      -1.249  -0.316  -8.572  1.00 84.55           H
ATOM   1929  CG2 ILE A 137      -2.713  -3.370  -9.326  1.00 84.55           C
ATOM   1930 1HG2 ILE A 137      -3.748  -3.710  -9.364  1.00 84.55           H
ATOM   1931 2HG2 ILE A 137      -2.261  -3.476 -10.312  1.00 84.55           H
ATOM   1932 3HG2 ILE A 137      -2.159  -3.972  -8.606  1.00 84.55           H
ATOM   1933  CD1 ILE A 137      -0.570  -2.073  -7.522  1.00 84.55           C
ATOM   1934 1HD1 ILE A 137      -1.136  -1.855  -6.616  1.00 84.55           H
ATOM   1935 2HD1 ILE A 137      -0.542  -3.151  -7.683  1.00 84.55           H
ATOM   1936 3HD1 ILE A 137       0.447  -1.696  -7.414  1.00 84.55           H
ATOM   1937  HN  ILE A 137      -3.479   0.368  -8.340  1.00 84.55           H
ATOM   1938  N   MET A 138      -5.782  -1.505  -9.565  1.00 87.96           N
ATOM   1939  CA  MET A 138      -7.097  -2.008  -9.925  1.00 87.96           C
ATOM   1940  C   MET A 138      -7.595  -1.362 -11.220  1.00 87.96           C
ATOM   1941  O   MET A 138      -8.127  -2.046 -12.094  1.00 87.96           O
ATOM   1942  HA  MET A 138      -6.972  -3.081 -10.071  1.00 87.96           H
ATOM   1943  CB  MET A 138      -8.084  -1.711  -8.794  1.00 87.96           C
ATOM   1944 1HB  MET A 138      -7.722  -2.152  -7.866  1.00 87.96           H
ATOM   1945 2HB  MET A 138      -8.146  -0.635  -8.634  1.00 87.96           H
ATOM   1946  CG  MET A 138      -9.473  -2.264  -9.120  1.00 87.96           C
ATOM   1947 1HG  MET A 138      -9.808  -1.883 -10.085  1.00 87.96           H
ATOM   1948 2HG  MET A 138      -9.431  -3.350  -9.203  1.00 87.96           H
ATOM   1949  SD  MET A 138     -10.631  -1.796  -7.845  1.00 87.96           S
ATOM   1950  CE  MET A 138     -10.755  -0.045  -8.167  1.00 87.96           C
ATOM   1951 1HE  MET A 138      -9.772   0.415  -8.063  1.00 87.96           H
ATOM   1952 2HE  MET A 138     -11.125   0.113  -9.180  1.00 87.96           H
ATOM   1953 3HE  MET A 138     -11.445   0.408  -7.454  1.00 87.96           H
ATOM   1954  HN  MET A 138      -5.731  -1.056  -8.673  1.00 87.96           H
ATOM   1955  N   CYS A 139      -7.405  -0.054 -11.302  1.00 90.43           N
ATOM   1956  CA  CYS A 139      -7.888   0.702 -12.445  1.00 90.43           C
ATOM   1957  C   CYS A 139      -7.106   0.255 -13.682  1.00 90.43           C
ATOM   1958  O   CYS A 139      -7.658   0.189 -14.779  1.00 90.43           O
ATOM   1959  HA  CYS A 139      -8.947   0.467 -12.551  1.00 90.43           H
ATOM   1960  CB  CYS A 139      -7.777   2.210 -12.214  1.00 90.43           C
ATOM   1961 1HB  CYS A 139      -6.785   2.456 -11.833  1.00 90.43           H
ATOM   1962 2HB  CYS A 139      -7.896   2.741 -13.159  1.00 90.43           H
ATOM   1963  SG  CYS A 139      -9.056   2.757 -11.025  1.00 90.43           S
ATOM   1964  HG  CYS A 139      -8.441   2.298  -9.939  1.00 90.43           H
ATOM   1965  HN  CYS A 139      -6.932   0.488 -10.607  1.00 90.43           H
ATOM   1966  N   ILE A 140      -5.833  -0.040 -13.463  1.00 82.88           N
ATOM   1967  CA  ILE A 140      -4.981  -0.520 -14.538  1.00 82.88           C
ATOM   1968  C   ILE A 140      -5.568  -1.811 -15.111  1.00 82.88           C
ATOM   1969  O   ILE A 140      -5.625  -1.985 -16.327  1.00 82.88           O
ATOM   1970  HA  ILE A 140      -4.984   0.238 -15.321  1.00 82.88           H
ATOM   1971  CB  ILE A 140      -3.537  -0.663 -14.053  1.00 82.88           C
ATOM   1972  HB  ILE A 140      -3.549  -1.168 -13.087  1.00 82.88           H
ATOM   1973  CG1 ILE A 140      -2.891   0.707 -13.838  1.00 82.88           C
ATOM   1974 1HG1 ILE A 140      -2.674   1.166 -14.803  1.00 82.88           H
ATOM   1975 2HG1 ILE A 140      -3.591   1.366 -13.323  1.00 82.88           H
ATOM   1976  CG2 ILE A 140      -2.722  -1.537 -15.008  1.00 82.88           C
ATOM   1977 1HG2 ILE A 140      -3.171  -2.529 -15.066  1.00 82.88           H
ATOM   1978 2HG2 ILE A 140      -2.714  -1.083 -15.999  1.00 82.88           H
ATOM   1979 3HG2 ILE A 140      -1.699  -1.623 -14.640  1.00 82.88           H
ATOM   1980  CD1 ILE A 140      -1.602   0.585 -13.023  1.00 82.88           C
ATOM   1981 1HD1 ILE A 140      -1.828   0.149 -12.050  1.00 82.88           H
ATOM   1982 2HD1 ILE A 140      -0.897  -0.054 -13.553  1.00 82.88           H
ATOM   1983 3HD1 ILE A 140      -1.165   1.574 -12.886  1.00 82.88           H
ATOM   1984  HN  ILE A 140      -5.384   0.044 -12.574  1.00 82.88           H
ATOM   1985  N   SER A 141      -5.990  -2.683 -14.207  1.00 84.49           N
ATOM   1986  CA  SER A 141      -6.520  -3.976 -14.606  1.00 84.49           C
ATOM   1987  C   SER A 141      -7.801  -3.789 -15.421  1.00 84.49           C
ATOM   1988  O   SER A 141      -8.015  -4.480 -16.415  1.00 84.49           O
ATOM   1989  HA  SER A 141      -5.741  -4.432 -15.217  1.00 84.49           H
ATOM   1990  CB  SER A 141      -6.791  -4.860 -13.386  1.00 84.49           C
ATOM   1991 1HB  SER A 141      -7.508  -4.364 -12.731  1.00 84.49           H
ATOM   1992 2HB  SER A 141      -7.250  -5.794 -13.710  1.00 84.49           H
ATOM   1993  OG  SER A 141      -5.600  -5.144 -12.657  1.00 84.49           O
ATOM   1994  HG  SER A 141      -5.420  -4.414 -11.999  1.00 84.49           H
ATOM   1995  HN  SER A 141      -5.975  -2.519 -13.221  1.00 84.49           H
ATOM   1996  N   VAL A 142      -8.620  -2.850 -14.969  1.00 87.09           N
ATOM   1997  CA  VAL A 142      -9.871  -2.558 -15.647  1.00 87.09           C
ATOM   1998  C   VAL A 142      -9.573  -2.007 -17.043  1.00 87.09           C
ATOM   1999  O   VAL A 142     -10.237  -2.371 -18.013  1.00 87.09           O
ATOM   2000  HA  VAL A 142     -10.417  -3.496 -15.750  1.00 87.09           H
ATOM   2001  CB  VAL A 142     -10.718  -1.608 -14.798  1.00 87.09           C
ATOM   2002  HB  VAL A 142     -10.126  -0.713 -14.605  1.00 87.09           H
ATOM   2003  CG1 VAL A 142     -11.982  -1.182 -15.547  1.00 87.09           C
ATOM   2004 1HG1 VAL A 142     -11.704  -0.673 -16.470  1.00 87.09           H
ATOM   2005 2HG1 VAL A 142     -12.578  -2.064 -15.784  1.00 87.09           H
ATOM   2006 3HG1 VAL A 142     -12.565  -0.507 -14.921  1.00 87.09           H
ATOM   2007  CG2 VAL A 142     -11.066  -2.240 -13.449  1.00 87.09           C
ATOM   2008 1HG2 VAL A 142     -11.630  -3.158 -13.613  1.00 87.09           H
ATOM   2009 2HG2 VAL A 142     -10.148  -2.470 -12.908  1.00 87.09           H
ATOM   2010 3HG2 VAL A 142     -11.668  -1.544 -12.866  1.00 87.09           H
ATOM   2011  HN  VAL A 142      -8.440  -2.295 -14.156  1.00 87.09           H
ATOM   2012  N   ASP A 143      -8.573  -1.139 -17.101  1.00 81.47           N
ATOM   2013  CA  ASP A 143      -8.215  -0.493 -18.352  1.00 81.47           C
ATOM   2014  C   ASP A 143      -7.759  -1.552 -19.357  1.00 81.47           C
ATOM   2015  O   ASP A 143      -8.126  -1.500 -20.529  1.00 81.47           O
ATOM   2016  HA  ASP A 143      -9.117   0.027 -18.674  1.00 81.47           H
ATOM   2017  CB  ASP A 143      -7.064   0.495 -18.151  1.00 81.47           C
ATOM   2018 1HB  ASP A 143      -7.364   1.270 -17.446  1.00 81.47           H
ATOM   2019 2HB  ASP A 143      -6.209  -0.021 -17.714  1.00 81.47           H
ATOM   2020  CG  ASP A 143      -6.655   1.137 -19.478  1.00 81.47           C
ATOM   2021  OD1 ASP A 143      -7.559   1.681 -20.148  1.00 81.47           O
ATOM   2022  OD2 ASP A 143      -5.447   1.069 -19.793  1.00 81.47           O
ATOM   2023  HN  ASP A 143      -8.014  -0.878 -16.314  1.00 81.47           H
ATOM   2024  N   ARG A 144      -6.965  -2.490 -18.860  1.00 70.93           N
ATOM   2025  CA  ARG A 144      -6.457  -3.562 -19.699  1.00 70.93           C
ATOM   2026  C   ARG A 144      -7.614  -4.397 -20.251  1.00 70.93           C
ATOM   2027  O   ARG A 144      -7.621  -4.752 -21.429  1.00 70.93           O
ATOM   2028  HA  ARG A 144      -5.920  -3.056 -20.502  1.00 70.93           H
ATOM   2029  CB  ARG A 144      -5.508  -4.471 -18.917  1.00 70.93           C
ATOM   2030 1HB  ARG A 144      -5.969  -4.756 -17.971  1.00 70.93           H
ATOM   2031 2HB  ARG A 144      -5.335  -5.390 -19.477  1.00 70.93           H
ATOM   2032  CG  ARG A 144      -4.174  -3.772 -18.649  1.00 70.93           C
ATOM   2033 1HG  ARG A 144      -4.350  -2.833 -18.123  1.00 70.93           H
ATOM   2034 2HG  ARG A 144      -3.558  -4.392 -17.998  1.00 70.93           H
ATOM   2035  CD  ARG A 144      -3.427  -3.497 -19.956  1.00 70.93           C
ATOM   2036 1HD  ARG A 144      -3.263  -4.431 -20.494  1.00 70.93           H
ATOM   2037 2HD  ARG A 144      -4.030  -2.859 -20.602  1.00 70.93           H
ATOM   2038  NE  ARG A 144      -2.130  -2.844 -19.670  1.00 70.93           N
ATOM   2039  HE  ARG A 144      -1.897  -2.662 -18.715  1.00 70.93           H
ATOM   2040  CZ  ARG A 144      -1.248  -2.482 -20.612  1.00 70.93           C
ATOM   2041  NH1 ARG A 144      -1.507  -2.702 -21.908  1.00 70.93           N
ATOM   2042 1HH1 ARG A 144      -2.365  -3.139 -22.179  1.00 70.93           H
ATOM   2043 2HH1 ARG A 144      -0.844  -2.428 -22.604  1.00 70.93           H
ATOM   2044  NH2 ARG A 144      -0.102  -1.897 -20.238  1.00 70.93           N
ATOM   2045 1HH2 ARG A 144       0.567  -1.620 -20.928  1.00 70.93           H
ATOM   2046 2HH2 ARG A 144       0.084  -1.736 -19.268  1.00 70.93           H
ATOM   2047  HN  ARG A 144      -6.669  -2.524 -17.906  1.00 70.93           H
ATOM   2048  N   TYR A 145      -8.563  -4.687 -19.374  1.00 82.61           N
ATOM   2049  CA  TYR A 145      -9.751  -5.424 -19.773  1.00 82.61           C
ATOM   2050  C   TYR A 145     -10.457  -4.734 -20.941  1.00 82.61           C
ATOM   2051  O   TYR A 145     -10.750  -5.367 -21.955  1.00 82.61           O
ATOM   2052  HA  TYR A 145      -9.439  -6.421 -20.083  1.00 82.61           H
ATOM   2053  CB  TYR A 145     -10.679  -5.418 -18.556  1.00 82.61           C
ATOM   2054 1HB  TYR A 145     -10.301  -6.128 -17.821  1.00 82.61           H
ATOM   2055 2HB  TYR A 145     -10.647  -4.432 -18.092  1.00 82.61           H
ATOM   2056  CG  TYR A 145     -12.132  -5.767 -18.881  1.00 82.61           C
ATOM   2057  CD1 TYR A 145     -13.104  -4.787 -18.835  1.00 82.61           C
ATOM   2058  HD1 TYR A 145     -12.835  -3.765 -18.568  1.00 82.61           H
ATOM   2059  CD2 TYR A 145     -12.473  -7.061 -19.219  1.00 82.61           C
ATOM   2060  HD2 TYR A 145     -11.706  -7.834 -19.255  1.00 82.61           H
ATOM   2061  CE1 TYR A 145     -14.472  -5.115 -19.141  1.00 82.61           C
ATOM   2062  HE1 TYR A 145     -15.249  -4.351 -19.109  1.00 82.61           H
ATOM   2063  CE2 TYR A 145     -13.841  -7.389 -19.525  1.00 82.61           C
ATOM   2064  HE2 TYR A 145     -14.123  -8.407 -19.794  1.00 82.61           H
ATOM   2065  CZ  TYR A 145     -14.773  -6.400 -19.471  1.00 82.61           C
ATOM   2066  OH  TYR A 145     -16.065  -6.710 -19.760  1.00 82.61           O
ATOM   2067  HH  TYR A 145     -16.139  -7.677 -20.002  1.00 82.61           H
ATOM   2068  HN  TYR A 145      -8.531  -4.427 -18.409  1.00 82.61           H
ATOM   2069  N   ILE A 146     -10.712  -3.446 -20.761  1.00 80.08           N
ATOM   2070  CA  ILE A 146     -11.455  -2.684 -21.750  1.00 80.08           C
ATOM   2071  C   ILE A 146     -10.683  -2.683 -23.071  1.00 80.08           C
ATOM   2072  O   ILE A 146     -11.276  -2.811 -24.141  1.00 80.08           O
ATOM   2073  HA  ILE A 146     -12.406  -3.193 -21.907  1.00 80.08           H
ATOM   2074  CB  ILE A 146     -11.771  -1.284 -21.221  1.00 80.08           C
ATOM   2075  HB  ILE A 146     -10.843  -0.835 -20.868  1.00 80.08           H
ATOM   2076  CG1 ILE A 146     -12.724  -1.352 -20.026  1.00 80.08           C
ATOM   2077 1HG1 ILE A 146     -13.720  -1.632 -20.366  1.00 80.08           H
ATOM   2078 2HG1 ILE A 146     -12.393  -2.128 -19.336  1.00 80.08           H
ATOM   2079  CG2 ILE A 146     -12.312  -0.386 -22.336  1.00 80.08           C
ATOM   2080 1HG2 ILE A 146     -11.568  -0.301 -23.127  1.00 80.08           H
ATOM   2081 2HG2 ILE A 146     -13.226  -0.822 -22.741  1.00 80.08           H
ATOM   2082 3HG2 ILE A 146     -12.529   0.603 -21.932  1.00 80.08           H
ATOM   2083  CD1 ILE A 146     -12.786  -0.008 -19.298  1.00 80.08           C
ATOM   2084 1HD1 ILE A 146     -11.792   0.257 -18.938  1.00 80.08           H
ATOM   2085 2HD1 ILE A 146     -13.140   0.761 -19.984  1.00 80.08           H
ATOM   2086 3HD1 ILE A 146     -13.470  -0.084 -18.453  1.00 80.08           H
ATOM   2087  HN  ILE A 146     -10.420  -2.926 -19.958  1.00 80.08           H
ATOM   2088  N   ALA A 147      -9.371  -2.536 -22.953  1.00 78.50           N
ATOM   2089  CA  ALA A 147      -8.524  -2.407 -24.126  1.00 78.50           C
ATOM   2090  C   ALA A 147      -8.581  -3.703 -24.937  1.00 78.50           C
ATOM   2091  O   ALA A 147      -8.451  -3.680 -26.160  1.00 78.50           O
ATOM   2092  HA  ALA A 147      -8.919  -1.591 -24.733  1.00 78.50           H
ATOM   2093  CB  ALA A 147      -7.100  -2.053 -23.692  1.00 78.50           C
ATOM   2094 1HB  ALA A 147      -7.111  -1.110 -23.146  1.00 78.50           H
ATOM   2095 2HB  ALA A 147      -6.710  -2.841 -23.048  1.00 78.50           H
ATOM   2096 3HB  ALA A 147      -6.465  -1.955 -24.572  1.00 78.50           H
ATOM   2097  HN  ALA A 147      -8.888  -2.506 -22.078  1.00 78.50           H
ATOM   2098  N   ILE A 148      -8.775  -4.802 -24.223  1.00 74.88           N
ATOM   2099  CA  ILE A 148      -8.693  -6.117 -24.836  1.00 74.88           C
ATOM   2100  C   ILE A 148     -10.085  -6.541 -25.310  1.00 74.88           C
ATOM   2101  O   ILE A 148     -10.249  -6.988 -26.444  1.00 74.88           O
ATOM   2102  HA  ILE A 148      -8.043  -6.031 -25.707  1.00 74.88           H
ATOM   2103  CB  ILE A 148      -8.038  -7.114 -23.879  1.00 74.88           C
ATOM   2104  HB  ILE A 148      -8.521  -7.021 -22.906  1.00 74.88           H
ATOM   2105  CG1 ILE A 148      -6.556  -6.792 -23.681  1.00 74.88           C
ATOM   2106 1HG1 ILE A 148      -6.014  -6.972 -24.609  1.00 74.88           H
ATOM   2107 2HG1 ILE A 148      -6.439  -5.735 -23.442  1.00 74.88           H
ATOM   2108  CG2 ILE A 148      -8.253  -8.553 -24.354  1.00 74.88           C
ATOM   2109 1HG2 ILE A 148      -9.322  -8.764 -24.402  1.00 74.88           H
ATOM   2110 2HG2 ILE A 148      -7.814  -8.678 -25.344  1.00 74.88           H
ATOM   2111 3HG2 ILE A 148      -7.778  -9.241 -23.656  1.00 74.88           H
ATOM   2112  CD1 ILE A 148      -5.955  -7.643 -22.560  1.00 74.88           C
ATOM   2113 1HD1 ILE A 148      -6.484  -7.442 -21.628  1.00 74.88           H
ATOM   2114 2HD1 ILE A 148      -6.052  -8.698 -22.813  1.00 74.88           H
ATOM   2115 3HD1 ILE A 148      -4.901  -7.393 -22.440  1.00 74.88           H
ATOM   2116  HN  ILE A 148      -8.984  -4.804 -23.245  1.00 74.88           H
ATOM   2117  N   ALA A 149     -11.051  -6.387 -24.417  1.00 75.45           N
ATOM   2118  CA  ALA A 149     -12.385  -6.911 -24.659  1.00 75.45           C
ATOM   2119  C   ALA A 149     -13.120  -5.992 -25.636  1.00 75.45           C
ATOM   2120  O   ALA A 149     -13.834  -6.464 -26.520  1.00 75.45           O
ATOM   2121  HA  ALA A 149     -12.277  -7.897 -25.111  1.00 75.45           H
ATOM   2122  CB  ALA A 149     -13.125  -7.058 -23.328  1.00 75.45           C
ATOM   2123 1HB  ALA A 149     -12.577  -7.744 -22.681  1.00 75.45           H
ATOM   2124 2HB  ALA A 149     -13.200  -6.084 -22.844  1.00 75.45           H
ATOM   2125 3HB  ALA A 149     -14.125  -7.452 -23.510  1.00 75.45           H
ATOM   2126  HN  ALA A 149     -10.935  -5.914 -23.543  1.00 75.45           H
ATOM   2127  N   GLN A 150     -12.919  -4.696 -25.446  1.00 66.79           N
ATOM   2128  CA  GLN A 150     -13.650  -3.704 -26.216  1.00 66.79           C
ATOM   2129  C   GLN A 150     -12.696  -2.933 -27.129  1.00 66.79           C
ATOM   2130  O   GLN A 150     -12.819  -1.718 -27.278  1.00 66.79           O
ATOM   2131  HA  GLN A 150     -14.361  -4.271 -26.817  1.00 66.79           H
ATOM   2132  CB  GLN A 150     -14.418  -2.753 -25.296  1.00 66.79           C
ATOM   2133 1HB  GLN A 150     -13.716  -2.205 -24.667  1.00 66.79           H
ATOM   2134 2HB  GLN A 150     -14.953  -2.015 -25.894  1.00 66.79           H
ATOM   2135  CG  GLN A 150     -15.408  -3.520 -24.417  1.00 66.79           C
ATOM   2136 1HG  GLN A 150     -16.015  -4.179 -25.037  1.00 66.79           H
ATOM   2137 2HG  GLN A 150     -14.863  -4.153 -23.716  1.00 66.79           H
ATOM   2138  CD  GLN A 150     -16.314  -2.559 -23.645  1.00 66.79           C
ATOM   2139  OE1 GLN A 150     -16.190  -1.348 -23.726  1.00 66.79           O
ATOM   2140  NE2 GLN A 150     -17.230  -3.164 -22.894  1.00 66.79           N
ATOM   2141 1HE2 GLN A 150     -17.278  -4.163 -22.872  1.00 66.79           H
ATOM   2142 2HE2 GLN A 150     -17.870  -2.620 -22.351  1.00 66.79           H
ATOM   2143  HN  GLN A 150     -12.272  -4.323 -24.781  1.00 66.79           H
ATOM   2144  N   ALA A 151     -11.765  -3.670 -27.718  1.00 66.46           N
ATOM   2145  CA  ALA A 151     -10.650  -3.052 -28.414  1.00 66.46           C
ATOM   2146  C   ALA A 151     -11.187  -2.085 -29.471  1.00 66.46           C
ATOM   2147  O   ALA A 151     -10.622  -1.013 -29.681  1.00 66.46           O
ATOM   2148  HA  ALA A 151     -10.071  -2.490 -27.680  1.00 66.46           H
ATOM   2149  CB  ALA A 151      -9.758  -4.139 -29.017  1.00 66.46           C
ATOM   2150 1HB  ALA A 151      -9.379  -4.781 -28.221  1.00 66.46           H
ATOM   2151 2HB  ALA A 151     -10.338  -4.737 -29.720  1.00 66.46           H
ATOM   2152 3HB  ALA A 151      -8.921  -3.675 -29.539  1.00 66.46           H
ATOM   2153  HN  ALA A 151     -11.765  -4.670 -27.723  1.00 66.46           H
ATOM   2154  N   MET A 152     -12.271  -2.500 -30.109  1.00 56.40           N
ATOM   2155  CA  MET A 152     -12.844  -1.723 -31.195  1.00 56.40           C
ATOM   2156  C   MET A 152     -13.301  -0.348 -30.704  1.00 56.40           C
ATOM   2157  O   MET A 152     -12.925   0.675 -31.274  1.00 56.40           O
ATOM   2158  HA  MET A 152     -12.044  -1.607 -31.927  1.00 56.40           H
ATOM   2159  CB  MET A 152     -14.036  -2.476 -31.789  1.00 56.40           C
ATOM   2160 1HB  MET A 152     -14.640  -2.898 -30.986  1.00 56.40           H
ATOM   2161 2HB  MET A 152     -14.673  -1.781 -32.336  1.00 56.40           H
ATOM   2162  CG  MET A 152     -13.569  -3.592 -32.724  1.00 56.40           C
ATOM   2163 1HG  MET A 152     -12.794  -3.218 -33.393  1.00 56.40           H
ATOM   2164 2HG  MET A 152     -13.125  -4.402 -32.145  1.00 56.40           H
ATOM   2165  SD  MET A 152     -14.948  -4.210 -33.675  1.00 56.40           S
ATOM   2166  CE  MET A 152     -14.103  -5.388 -34.716  1.00 56.40           C
ATOM   2167 1HE  MET A 152     -13.350  -4.873 -35.312  1.00 56.40           H
ATOM   2168 2HE  MET A 152     -13.621  -6.143 -34.094  1.00 56.40           H
ATOM   2169 3HE  MET A 152     -14.824  -5.870 -35.378  1.00 56.40           H
ATOM   2170  HN  MET A 152     -12.756  -3.348 -29.895  1.00 56.40           H
ATOM   2171  N   ARG A 153     -14.106  -0.368 -29.652  1.00 54.12           N
ATOM   2172  CA  ARG A 153     -14.640   0.862 -29.094  1.00 54.12           C
ATOM   2173  C   ARG A 153     -13.524   1.672 -28.431  1.00 54.12           C
ATOM   2174  O   ARG A 153     -13.667   2.876 -28.219  1.00 54.12           O
ATOM   2175  HA  ARG A 153     -15.059   1.396 -29.947  1.00 54.12           H
ATOM   2176  CB  ARG A 153     -15.732   0.571 -28.062  1.00 54.12           C
ATOM   2177 1HB  ARG A 153     -15.561  -0.407 -27.613  1.00 54.12           H
ATOM   2178 2HB  ARG A 153     -15.681   1.305 -27.257  1.00 54.12           H
ATOM   2179  CG  ARG A 153     -17.119   0.607 -28.707  1.00 54.12           C
ATOM   2180 1HG  ARG A 153     -17.260   1.557 -29.222  1.00 54.12           H
ATOM   2181 2HG  ARG A 153     -17.195  -0.178 -29.459  1.00 54.12           H
ATOM   2182  CD  ARG A 153     -18.216   0.423 -27.657  1.00 54.12           C
ATOM   2183 1HD  ARG A 153     -18.165  -0.582 -27.237  1.00 54.12           H
ATOM   2184 2HD  ARG A 153     -18.064   1.121 -26.833  1.00 54.12           H
ATOM   2185  NE  ARG A 153     -19.545   0.647 -28.269  1.00 54.12           N
ATOM   2186  HE  ARG A 153     -19.577   0.958 -29.218  1.00 54.12           H
ATOM   2187  CZ  ARG A 153     -20.708   0.459 -27.630  1.00 54.12           C
ATOM   2188  NH1 ARG A 153     -20.724   0.042 -26.356  1.00 54.12           N
ATOM   2189 1HH1 ARG A 153     -19.865  -0.130 -25.875  1.00 54.12           H
ATOM   2190 2HH1 ARG A 153     -21.596  -0.096 -25.886  1.00 54.12           H
ATOM   2191  NH2 ARG A 153     -21.854   0.693 -28.283  1.00 54.12           N
ATOM   2192 1HH2 ARG A 153     -22.730   0.558 -27.821  1.00 54.12           H
ATOM   2193 2HH2 ARG A 153     -21.833   1.004 -29.234  1.00 54.12           H
ATOM   2194  HN  ARG A 153     -14.393  -1.204 -29.183  1.00 54.12           H
ATOM   2195  N   ALA A 154     -12.438   0.980 -28.121  1.00 59.05           N
ATOM   2196  CA  ALA A 154     -11.374   1.572 -27.328  1.00 59.05           C
ATOM   2197  C   ALA A 154     -10.682   2.665 -28.145  1.00 59.05           C
ATOM   2198  O   ALA A 154     -10.226   3.664 -27.592  1.00 59.05           O
ATOM   2199  HA  ALA A 154     -11.829   2.023 -26.446  1.00 59.05           H
ATOM   2200  CB  ALA A 154     -10.403   0.478 -26.877  1.00 59.05           C
ATOM   2201 1HB  ALA A 154     -10.938  -0.257 -26.276  1.00 59.05           H
ATOM   2202 2HB  ALA A 154      -9.975  -0.011 -27.753  1.00 59.05           H
ATOM   2203 3HB  ALA A 154      -9.605   0.923 -26.283  1.00 59.05           H
ATOM   2204  HN  ALA A 154     -12.279   0.033 -28.402  1.00 59.05           H
ATOM   2205  N   HIS A 155     -10.625   2.437 -29.450  1.00 54.53           N
ATOM   2206  CA  HIS A 155      -9.741   3.209 -30.306  1.00 54.53           C
ATOM   2207  C   HIS A 155     -10.361   4.581 -30.580  1.00 54.53           C
ATOM   2208  O   HIS A 155      -9.659   5.590 -30.601  1.00 54.53           O
ATOM   2209  HA  HIS A 155      -8.810   3.344 -29.755  1.00 54.53           H
ATOM   2210  CB  HIS A 155      -9.416   2.439 -31.587  1.00 54.53           C
ATOM   2211 1HB  HIS A 155      -9.647   1.384 -31.434  1.00 54.53           H
ATOM   2212 2HB  HIS A 155     -10.066   2.793 -32.387  1.00 54.53           H
ATOM   2213  CG  HIS A 155      -7.979   2.565 -32.033  1.00 54.53           C
ATOM   2214  ND1 HIS A 155      -7.245   3.727 -31.875  1.00 54.53           N
ATOM   2215  HD1 HIS A 155      -7.575   4.577 -31.463  1.00 54.53           H
ATOM   2216  CD2 HIS A 155      -7.149   1.664 -32.632  1.00 54.53           C
ATOM   2217  HD2 HIS A 155      -7.409   0.640 -32.902  1.00 54.53           H
ATOM   2218  CE1 HIS A 155      -6.029   3.523 -32.360  1.00 54.53           C
ATOM   2219  HE1 HIS A 155      -5.217   4.251 -32.382  1.00 54.53           H
ATOM   2220  NE2 HIS A 155      -5.972   2.244 -32.830  1.00 54.53           N
ATOM   2221  HN  HIS A 155     -11.168   1.741 -29.920  1.00 54.53           H
ATOM   2222  N   THR A 156     -11.670   4.573 -30.783  1.00 61.81           N
ATOM   2223  CA  THR A 156     -12.367   5.771 -31.220  1.00 61.81           C
ATOM   2224  C   THR A 156     -12.460   6.781 -30.075  1.00 61.81           C
ATOM   2225  O   THR A 156     -12.501   7.988 -30.309  1.00 61.81           O
ATOM   2226  HA  THR A 156     -11.782   6.239 -32.013  1.00 61.81           H
ATOM   2227  CB  THR A 156     -13.731   5.350 -31.772  1.00 61.81           C
ATOM   2228  HB  THR A 156     -14.420   6.195 -31.792  1.00 61.81           H
ATOM   2229  OG1 THR A 156     -14.119   4.259 -30.942  1.00 61.81           O
ATOM   2230  HG1 THR A 156     -15.089   4.057 -31.075  1.00 61.81           H
ATOM   2231  CG2 THR A 156     -13.633   4.738 -33.171  1.00 61.81           C
ATOM   2232 1HG2 THR A 156     -12.997   3.854 -33.137  1.00 61.81           H
ATOM   2233 2HG2 THR A 156     -13.204   5.468 -33.857  1.00 61.81           H
ATOM   2234 3HG2 THR A 156     -14.629   4.458 -33.515  1.00 61.81           H
ATOM   2235  HN  THR A 156     -12.251   3.769 -30.655  1.00 61.81           H
ATOM   2236  N   TRP A 157     -12.490   6.251 -28.861  1.00 56.69           N
ATOM   2237  CA  TRP A 157     -12.812   7.060 -27.699  1.00 56.69           C
ATOM   2238  C   TRP A 157     -11.506   7.381 -26.969  1.00 56.69           C
ATOM   2239  O   TRP A 157     -11.494   7.534 -25.749  1.00 56.69           O
ATOM   2240  HA  TRP A 157     -13.277   7.981 -28.052  1.00 56.69           H
ATOM   2241  CB  TRP A 157     -13.837   6.357 -26.807  1.00 56.69           C
ATOM   2242 1HB  TRP A 157     -13.543   5.314 -26.687  1.00 56.69           H
ATOM   2243 2HB  TRP A 157     -13.814   6.810 -25.817  1.00 56.69           H
ATOM   2244  CG  TRP A 157     -15.269   6.409 -27.344  1.00 56.69           C
ATOM   2245  CD1 TRP A 157     -15.695   6.143 -28.586  1.00 56.69           C
ATOM   2246  HD1 TRP A 157     -15.043   5.842 -29.407  1.00 56.69           H
ATOM   2247  CD2 TRP A 157     -16.454   6.762 -26.599  1.00 56.69           C
ATOM   2248  NE1 TRP A 157     -17.062   6.298 -28.696  1.00 56.69           N
ATOM   2249  HE1 TRP A 157     -17.609   6.157 -29.521  1.00 56.69           H
ATOM   2250  CE2 TRP A 157     -17.538   6.687 -27.450  1.00 56.69           C
ATOM   2251  CE3 TRP A 157     -16.604   7.134 -25.251  1.00 56.69           C
ATOM   2252  HE3 TRP A 157     -15.764   7.200 -24.560  1.00 56.69           H
ATOM   2253  CZ2 TRP A 157     -18.849   6.968 -27.047  1.00 56.69           C
ATOM   2254  HZ2 TRP A 157     -19.689   6.901 -27.739  1.00 56.69           H
ATOM   2255  CZ3 TRP A 157     -17.921   7.411 -24.865  1.00 56.69           C
ATOM   2256  HZ3 TRP A 157     -18.094   7.704 -23.829  1.00 56.69           H
ATOM   2257  CH2 TRP A 157     -19.023   7.340 -25.709  1.00 56.69           C
ATOM   2258  HH2 TRP A 157     -20.018   7.573 -25.330  1.00 56.69           H
ATOM   2259  HN  TRP A 157     -12.299   5.289 -28.667  1.00 56.69           H
ATOM   2260  N   ARG A 158     -10.438   7.474 -27.748  1.00 58.44           N
ATOM   2261  CA  ARG A 158      -9.109   7.625 -27.181  1.00 58.44           C
ATOM   2262  C   ARG A 158      -9.046   8.876 -26.302  1.00 58.44           C
ATOM   2263  O   ARG A 158      -8.538   8.828 -25.183  1.00 58.44           O
ATOM   2264  HA  ARG A 158      -8.954   6.723 -26.589  1.00 58.44           H
ATOM   2265  CB  ARG A 158      -8.049   7.728 -28.280  1.00 58.44           C
ATOM   2266 1HB  ARG A 158      -8.191   6.925 -29.003  1.00 58.44           H
ATOM   2267 2HB  ARG A 158      -8.169   8.668 -28.819  1.00 58.44           H
ATOM   2268  CG  ARG A 158      -6.639   7.648 -27.691  1.00 58.44           C
ATOM   2269 1HG  ARG A 158      -6.478   8.483 -27.010  1.00 58.44           H
ATOM   2270 2HG  ARG A 158      -6.537   6.734 -27.105  1.00 58.44           H
ATOM   2271  CD  ARG A 158      -5.581   7.672 -28.796  1.00 58.44           C
ATOM   2272 1HD  ARG A 158      -5.753   6.851 -29.493  1.00 58.44           H
ATOM   2273 2HD  ARG A 158      -5.661   8.597 -29.367  1.00 58.44           H
ATOM   2274  NE  ARG A 158      -4.229   7.558 -28.205  1.00 58.44           N
ATOM   2275  HE  ARG A 158      -4.154   7.532 -27.208  1.00 58.44           H
ATOM   2276  CZ  ARG A 158      -3.100   7.487 -28.922  1.00 58.44           C
ATOM   2277  NH1 ARG A 158      -3.141   7.517 -30.261  1.00 58.44           N
ATOM   2278 1HH1 ARG A 158      -4.020   7.593 -30.733  1.00 58.44           H
ATOM   2279 2HH1 ARG A 158      -2.293   7.464 -30.789  1.00 58.44           H
ATOM   2280  NH2 ARG A 158      -1.928   7.386 -28.280  1.00 58.44           N
ATOM   2281 1HH2 ARG A 158      -1.076   7.332 -28.800  1.00 58.44           H
ATOM   2282 2HH2 ARG A 158      -1.906   7.364 -27.281  1.00 58.44           H
ATOM   2283  HN  ARG A 158     -10.470   7.447 -28.747  1.00 58.44           H
ATOM   2284  N   GLU A 159      -9.569   9.967 -26.843  1.00 64.34           N
ATOM   2285  CA  GLU A 159      -9.503  11.247 -26.159  1.00 64.34           C
ATOM   2286  C   GLU A 159     -10.365  11.219 -24.896  1.00 64.34           C
ATOM   2287  O   GLU A 159      -9.921  11.635 -23.827  1.00 64.34           O
ATOM   2288  HA  GLU A 159      -8.455  11.377 -25.888  1.00 64.34           H
ATOM   2289  CB  GLU A 159      -9.926  12.387 -27.087  1.00 64.34           C
ATOM   2290 1HB  GLU A 159     -10.842  12.114 -27.610  1.00 64.34           H
ATOM   2291 2HB  GLU A 159     -10.015  13.312 -26.516  1.00 64.34           H
ATOM   2292  CG  GLU A 159      -8.866  12.643 -28.160  1.00 64.34           C
ATOM   2293 1HG  GLU A 159      -7.884  12.724 -27.694  1.00 64.34           H
ATOM   2294 2HG  GLU A 159      -8.825  11.797 -28.845  1.00 64.34           H
ATOM   2295  CD  GLU A 159      -9.173  13.923 -28.940  1.00 64.34           C
ATOM   2296  OE1 GLU A 159      -8.225  14.449 -29.563  1.00 64.34           O
ATOM   2297  OE2 GLU A 159     -10.348  14.346 -28.896  1.00 64.34           O
ATOM   2298  HN  GLU A 159     -10.031   9.985 -27.730  1.00 64.34           H
ATOM   2299  N   LYS A 160     -11.584  10.725 -25.061  1.00 69.66           N
ATOM   2300  CA  LYS A 160     -12.520  10.657 -23.952  1.00 69.66           C
ATOM   2301  C   LYS A 160     -11.910   9.821 -22.825  1.00 69.66           C
ATOM   2302  O   LYS A 160     -12.081  10.139 -21.649  1.00 69.66           O
ATOM   2303  HA  LYS A 160     -12.668  11.674 -23.586  1.00 69.66           H
ATOM   2304  CB  LYS A 160     -13.880  10.145 -24.430  1.00 69.66           C
ATOM   2305 1HB  LYS A 160     -13.746   9.237 -25.016  1.00 69.66           H
ATOM   2306 2HB  LYS A 160     -14.496   9.881 -23.570  1.00 69.66           H
ATOM   2307  CG  LYS A 160     -14.599  11.201 -25.272  1.00 69.66           C
ATOM   2308 1HG  LYS A 160     -14.589  12.157 -24.749  1.00 69.66           H
ATOM   2309 2HG  LYS A 160     -14.065  11.347 -26.211  1.00 69.66           H
ATOM   2310  CD  LYS A 160     -16.042  10.785 -25.559  1.00 69.66           C
ATOM   2311 1HD  LYS A 160     -16.051   9.838 -26.100  1.00 69.66           H
ATOM   2312 2HD  LYS A 160     -16.571  10.620 -24.620  1.00 69.66           H
ATOM   2313  CE  LYS A 160     -16.768  11.853 -26.380  1.00 69.66           C
ATOM   2314 1HE  LYS A 160     -16.775  12.796 -25.835  1.00 69.66           H
ATOM   2315 2HE  LYS A 160     -16.234  12.028 -27.314  1.00 69.66           H
ATOM   2316  NZ  LYS A 160     -18.157  11.430 -26.668  1.00 69.66           N
ATOM   2317 1HZ  LYS A 160     -18.625  12.151 -27.206  1.00 69.66           H
ATOM   2318 2HZ  LYS A 160     -18.144  10.566 -27.199  1.00 69.66           H
ATOM   2319 3HZ  LYS A 160     -18.653  11.283 -25.796  1.00 69.66           H
ATOM   2320  HN  LYS A 160     -11.933  10.376 -25.930  1.00 69.66           H
ATOM   2321  N   ARG A 161     -11.210   8.769 -23.224  1.00 67.35           N
ATOM   2322  CA  ARG A 161     -10.591   7.874 -22.262  1.00 67.35           C
ATOM   2323  C   ARG A 161      -9.548   8.626 -21.432  1.00 67.35           C
ATOM   2324  O   ARG A 161      -9.413   8.386 -20.233  1.00 67.35           O
ATOM   2325  HA  ARG A 161     -11.412   7.525 -21.637  1.00 67.35           H
ATOM   2326  CB  ARG A 161      -9.918   6.692 -22.963  1.00 67.35           C
ATOM   2327 1HB  ARG A 161      -9.381   7.045 -23.844  1.00 67.35           H
ATOM   2328 2HB  ARG A 161      -9.180   6.242 -22.299  1.00 67.35           H
ATOM   2329  CG  ARG A 161     -10.950   5.640 -23.376  1.00 67.35           C
ATOM   2330 1HG  ARG A 161     -11.435   5.234 -22.488  1.00 67.35           H
ATOM   2331 2HG  ARG A 161     -11.728   6.106 -23.980  1.00 67.35           H
ATOM   2332  CD  ARG A 161     -10.292   4.508 -24.167  1.00 67.35           C
ATOM   2333 1HD  ARG A 161      -9.910   4.889 -25.114  1.00 67.35           H
ATOM   2334 2HD  ARG A 161      -9.438   4.115 -23.615  1.00 67.35           H
ATOM   2335  NE  ARG A 161     -11.273   3.428 -24.416  1.00 67.35           N
ATOM   2336  HE  ARG A 161     -12.238   3.678 -24.485  1.00 67.35           H
ATOM   2337  CZ  ARG A 161     -10.948   2.135 -24.555  1.00 67.35           C
ATOM   2338  NH1 ARG A 161      -9.669   1.743 -24.472  1.00 67.35           N
ATOM   2339 1HH1 ARG A 161      -8.949   2.416 -24.305  1.00 67.35           H
ATOM   2340 2HH1 ARG A 161      -9.435   0.776 -24.577  1.00 67.35           H
ATOM   2341  NH2 ARG A 161     -11.921   1.241 -24.778  1.00 67.35           N
ATOM   2342 1HH2 ARG A 161     -11.695   0.273 -24.884  1.00 67.35           H
ATOM   2343 2HH2 ARG A 161     -12.872   1.543 -24.839  1.00 67.35           H
ATOM   2344  HN  ARG A 161     -11.065   8.525 -24.183  1.00 67.35           H
ATOM   2345  N   LEU A 162      -8.838   9.521 -22.103  1.00 78.69           N
ATOM   2346  CA  LEU A 162      -7.792  10.289 -21.449  1.00 78.69           C
ATOM   2347  C   LEU A 162      -8.424  11.234 -20.425  1.00 78.69           C
ATOM   2348  O   LEU A 162      -7.864  11.458 -19.353  1.00 78.69           O
ATOM   2349  HA  LEU A 162      -7.152   9.584 -20.918  1.00 78.69           H
ATOM   2350  CB  LEU A 162      -6.921  10.999 -22.486  1.00 78.69           C
ATOM   2351 1HB  LEU A 162      -6.590  10.264 -23.219  1.00 78.69           H
ATOM   2352 2HB  LEU A 162      -7.540  11.722 -23.018  1.00 78.69           H
ATOM   2353  CG  LEU A 162      -5.689  11.727 -21.943  1.00 78.69           C
ATOM   2354  HG  LEU A 162      -6.010  12.385 -21.135  1.00 78.69           H
ATOM   2355  CD1 LEU A 162      -4.686  10.737 -21.348  1.00 78.69           C
ATOM   2356 1HD1 LEU A 162      -5.156  10.188 -20.532  1.00 78.69           H
ATOM   2357 2HD1 LEU A 162      -4.366  10.036 -22.119  1.00 78.69           H
ATOM   2358 3HD1 LEU A 162      -3.820  11.280 -20.969  1.00 78.69           H
ATOM   2359  CD2 LEU A 162      -5.054  12.609 -23.019  1.00 78.69           C
ATOM   2360 1HD2 LEU A 162      -4.751  11.991 -23.864  1.00 78.69           H
ATOM   2361 2HD2 LEU A 162      -5.779  13.352 -23.354  1.00 78.69           H
ATOM   2362 3HD2 LEU A 162      -4.181  13.115 -22.606  1.00 78.69           H
ATOM   2363  HN  LEU A 162      -8.967   9.724 -23.073  1.00 78.69           H
ATOM   2364  N   LEU A 163      -9.582  11.764 -20.792  1.00 81.70           N
ATOM   2365  CA  LEU A 163     -10.307  12.661 -19.909  1.00 81.70           C
ATOM   2366  C   LEU A 163     -10.774  11.889 -18.674  1.00 81.70           C
ATOM   2367  O   LEU A 163     -10.567  12.332 -17.545  1.00 81.70           O
ATOM   2368  HA  LEU A 163      -9.612  13.437 -19.589  1.00 81.70           H
ATOM   2369  CB  LEU A 163     -11.442  13.355 -20.665  1.00 81.70           C
ATOM   2370 1HB  LEU A 163     -11.029  13.807 -21.567  1.00 81.70           H
ATOM   2371 2HB  LEU A 163     -12.155  12.595 -20.988  1.00 81.70           H
ATOM   2372  CG  LEU A 163     -12.204  14.432 -19.891  1.00 81.70           C
ATOM   2373  HG  LEU A 163     -12.529  14.006 -18.942  1.00 81.70           H
ATOM   2374  CD1 LEU A 163     -11.295  15.619 -19.565  1.00 81.70           C
ATOM   2375 1HD1 LEU A 163     -10.457  15.279 -18.957  1.00 81.70           H
ATOM   2376 2HD1 LEU A 163     -10.919  16.054 -20.491  1.00 81.70           H
ATOM   2377 3HD1 LEU A 163     -11.861  16.370 -19.015  1.00 81.70           H
ATOM   2378  CD2 LEU A 163     -13.462  14.865 -20.646  1.00 81.70           C
ATOM   2379 1HD2 LEU A 163     -13.181  15.266 -21.620  1.00 81.70           H
ATOM   2380 2HD2 LEU A 163     -14.117  14.004 -20.784  1.00 81.70           H
ATOM   2381 3HD2 LEU A 163     -13.985  15.631 -20.074  1.00 81.70           H
ATOM   2382  HN  LEU A 163     -10.023  11.589 -21.672  1.00 81.70           H
ATOM   2383  N   TYR A 164     -11.394  10.746 -18.929  1.00 75.50           N
ATOM   2384  CA  TYR A 164     -11.898   9.911 -17.852  1.00 75.50           C
ATOM   2385  C   TYR A 164     -10.761   9.453 -16.935  1.00 75.50           C
ATOM   2386  O   TYR A 164     -10.938   9.357 -15.722  1.00 75.50           O
ATOM   2387  HA  TYR A 164     -12.607  10.501 -17.272  1.00 75.50           H
ATOM   2388  CB  TYR A 164     -12.520   8.685 -18.524  1.00 75.50           C
ATOM   2389 1HB  TYR A 164     -11.827   8.304 -19.274  1.00 75.50           H
ATOM   2390 2HB  TYR A 164     -12.646   7.900 -17.779  1.00 75.50           H
ATOM   2391  CG  TYR A 164     -13.870   8.959 -19.190  1.00 75.50           C
ATOM   2392  CD1 TYR A 164     -14.873   9.590 -18.483  1.00 75.50           C
ATOM   2393  HD1 TYR A 164     -14.703   9.893 -17.450  1.00 75.50           H
ATOM   2394  CD2 TYR A 164     -14.084   8.575 -20.498  1.00 75.50           C
ATOM   2395  HD2 TYR A 164     -13.292   8.076 -21.057  1.00 75.50           H
ATOM   2396  CE1 TYR A 164     -16.143   9.847 -19.109  1.00 75.50           C
ATOM   2397  HE1 TYR A 164     -16.944  10.345 -18.562  1.00 75.50           H
ATOM   2398  CE2 TYR A 164     -15.355   8.832 -21.125  1.00 75.50           C
ATOM   2399  HE2 TYR A 164     -15.538   8.534 -22.157  1.00 75.50           H
ATOM   2400  CZ  TYR A 164     -16.322   9.456 -20.399  1.00 75.50           C
ATOM   2401  OH  TYR A 164     -17.522   9.699 -20.991  1.00 75.50           O
ATOM   2402  HH  TYR A 164     -18.136  10.152 -20.345  1.00 75.50           H
ATOM   2403  HN  TYR A 164     -11.554  10.390 -19.850  1.00 75.50           H
ATOM   2404  N   SER A 165      -9.620   9.183 -17.551  1.00 86.14           N
ATOM   2405  CA  SER A 165      -8.461   8.717 -16.809  1.00 86.14           C
ATOM   2406  C   SER A 165      -8.014   9.787 -15.811  1.00 86.14           C
ATOM   2407  O   SER A 165      -7.577   9.468 -14.706  1.00 86.14           O
ATOM   2408  HA  SER A 165      -8.794   7.821 -16.285  1.00 86.14           H
ATOM   2409  CB  SER A 165      -7.310   8.358 -17.752  1.00 86.14           C
ATOM   2410 1HB  SER A 165      -6.555   7.795 -17.203  1.00 86.14           H
ATOM   2411 2HB  SER A 165      -7.680   7.707 -18.543  1.00 86.14           H
ATOM   2412  OG  SER A 165      -6.713   9.515 -18.330  1.00 86.14           O
ATOM   2413  HG  SER A 165      -7.416  10.195 -18.539  1.00 86.14           H
ATOM   2414  HN  SER A 165      -9.480   9.277 -18.537  1.00 86.14           H
ATOM   2415  N   LYS A 166      -8.140  11.036 -16.235  1.00 83.55           N
ATOM   2416  CA  LYS A 166      -7.795  12.157 -15.377  1.00 83.55           C
ATOM   2417  C   LYS A 166      -8.761  12.201 -14.191  1.00 83.55           C
ATOM   2418  O   LYS A 166      -8.335  12.324 -13.043  1.00 83.55           O
ATOM   2419  HA  LYS A 166      -6.789  11.979 -14.996  1.00 83.55           H
ATOM   2420  CB  LYS A 166      -7.751  13.456 -16.183  1.00 83.55           C
ATOM   2421 1HB  LYS A 166      -8.653  13.543 -16.789  1.00 83.55           H
ATOM   2422 2HB  LYS A 166      -7.740  14.309 -15.505  1.00 83.55           H
ATOM   2423  CG  LYS A 166      -6.518  13.499 -17.087  1.00 83.55           C
ATOM   2424 1HG  LYS A 166      -5.616  13.411 -16.481  1.00 83.55           H
ATOM   2425 2HG  LYS A 166      -6.530  12.647 -17.766  1.00 83.55           H
ATOM   2426  CD  LYS A 166      -6.473  14.800 -17.892  1.00 83.55           C
ATOM   2427 1HD  LYS A 166      -7.361  14.874 -18.519  1.00 83.55           H
ATOM   2428 2HD  LYS A 166      -6.490  15.653 -17.213  1.00 83.55           H
ATOM   2429  CE  LYS A 166      -5.218  14.861 -18.766  1.00 83.55           C
ATOM   2430 1HE  LYS A 166      -4.332  14.707 -18.150  1.00 83.55           H
ATOM   2431 2HE  LYS A 166      -5.240  14.056 -19.500  1.00 83.55           H
ATOM   2432  NZ  LYS A 166      -5.130  16.167 -19.455  1.00 83.55           N
ATOM   2433 1HZ  LYS A 166      -4.299  16.188 -20.036  1.00 83.55           H
ATOM   2434 2HZ  LYS A 166      -5.951  16.300 -20.035  1.00 83.55           H
ATOM   2435 3HZ  LYS A 166      -5.079  16.910 -18.766  1.00 83.55           H
ATOM   2436  HN  LYS A 166      -8.469  11.287 -17.145  1.00 83.55           H
ATOM   2437  N   MET A 167     -10.043  12.098 -14.509  1.00 84.73           N
ATOM   2438  CA  MET A 167     -11.075  12.166 -13.488  1.00 84.73           C
ATOM   2439  C   MET A 167     -10.920  11.030 -12.475  1.00 84.73           C
ATOM   2440  O   MET A 167     -11.017  11.252 -11.269  1.00 84.73           O
ATOM   2441  HA  MET A 167     -10.934  13.127 -12.992  1.00 84.73           H
ATOM   2442  CB  MET A 167     -12.453  12.078 -14.148  1.00 84.73           C
ATOM   2443 1HB  MET A 167     -12.461  11.264 -14.873  1.00 84.73           H
ATOM   2444 2HB  MET A 167     -13.206  11.842 -13.396  1.00 84.73           H
ATOM   2445  CG  MET A 167     -12.813  13.392 -14.844  1.00 84.73           C
ATOM   2446 1HG  MET A 167     -12.639  14.230 -14.169  1.00 84.73           H
ATOM   2447 2HG  MET A 167     -12.169  13.542 -15.711  1.00 84.73           H
ATOM   2448  SD  MET A 167     -14.523  13.365 -15.353  1.00 84.73           S
ATOM   2449  CE  MET A 167     -14.335  12.828 -17.045  1.00 84.73           C
ATOM   2450 1HE  MET A 167     -13.722  13.547 -17.589  1.00 84.73           H
ATOM   2451 2HE  MET A 167     -13.851  11.851 -17.065  1.00 84.73           H
ATOM   2452 3HE  MET A 167     -15.315  12.757 -17.516  1.00 84.73           H
ATOM   2453  HN  MET A 167     -10.379  11.971 -15.442  1.00 84.73           H
ATOM   2454  N   VAL A 168     -10.682   9.838 -13.003  1.00 92.34           N
ATOM   2455  CA  VAL A 168     -10.561   8.659 -12.163  1.00 92.34           C
ATOM   2456  C   VAL A 168      -9.389   8.844 -11.196  1.00 92.34           C
ATOM   2457  O   VAL A 168      -9.501   8.531 -10.012  1.00 92.34           O
ATOM   2458  HA  VAL A 168     -11.481   8.571 -11.585  1.00 92.34           H
ATOM   2459  CB  VAL A 168     -10.426   7.408 -13.034  1.00 92.34           C
ATOM   2460  HB  VAL A 168      -9.618   7.581 -13.745  1.00 92.34           H
ATOM   2461  CG1 VAL A 168     -10.053   6.189 -12.188  1.00 92.34           C
ATOM   2462 1HG1 VAL A 168      -9.102   6.371 -11.687  1.00 92.34           H
ATOM   2463 2HG1 VAL A 168     -10.828   6.014 -11.442  1.00 92.34           H
ATOM   2464 3HG1 VAL A 168      -9.963   5.314 -12.831  1.00 92.34           H
ATOM   2465  CG2 VAL A 168     -11.707   7.153 -13.829  1.00 92.34           C
ATOM   2466 1HG2 VAL A 168     -12.540   7.010 -13.140  1.00 92.34           H
ATOM   2467 2HG2 VAL A 168     -11.911   8.007 -14.474  1.00 92.34           H
ATOM   2468 3HG2 VAL A 168     -11.584   6.258 -14.439  1.00 92.34           H
ATOM   2469  HN  VAL A 168     -10.572   9.672 -13.983  1.00 92.34           H
ATOM   2470  N   CYS A 169      -8.292   9.353 -11.738  1.00 93.88           N
ATOM   2471  CA  CYS A 169      -7.099   9.577 -10.940  1.00 93.88           C
ATOM   2472  C   CYS A 169      -7.452  10.543  -9.807  1.00 93.88           C
ATOM   2473  O   CYS A 169      -7.114  10.299  -8.650  1.00 93.88           O
ATOM   2474  HA  CYS A 169      -6.801   8.607 -10.542  1.00 93.88           H
ATOM   2475  CB  CYS A 169      -5.938  10.096 -11.791  1.00 93.88           C
ATOM   2476 1HB  CYS A 169      -6.276  10.923 -12.416  1.00 93.88           H
ATOM   2477 2HB  CYS A 169      -5.150  10.486 -11.147  1.00 93.88           H
ATOM   2478  SG  CYS A 169      -5.279   8.749 -12.839  1.00 93.88           S
ATOM   2479  HG  CYS A 169      -6.243   8.800 -13.754  1.00 93.88           H
ATOM   2480  HN  CYS A 169      -8.211   9.610 -12.701  1.00 93.88           H
ATOM   2481  N   PHE A 170      -8.129  11.619 -10.180  1.00 93.43           N
ATOM   2482  CA  PHE A 170      -8.502  12.640  -9.216  1.00 93.43           C
ATOM   2483  C   PHE A 170      -9.372  12.052  -8.103  1.00 93.43           C
ATOM   2484  O   PHE A 170      -9.146  12.321  -6.925  1.00 93.43           O
ATOM   2485  HA  PHE A 170      -7.580  13.030  -8.785  1.00 93.43           H
ATOM   2486  CB  PHE A 170      -9.308  13.697  -9.973  1.00 93.43           C
ATOM   2487 1HB  PHE A 170      -8.708  14.072 -10.802  1.00 93.43           H
ATOM   2488 2HB  PHE A 170     -10.191  13.226 -10.406  1.00 93.43           H
ATOM   2489  CG  PHE A 170      -9.752  14.879  -9.108  1.00 93.43           C
ATOM   2490  CD1 PHE A 170     -11.037  14.954  -8.667  1.00 93.43           C
ATOM   2491  HD1 PHE A 170     -11.750  14.173  -8.930  1.00 93.43           H
ATOM   2492  CD2 PHE A 170      -8.862  15.854  -8.780  1.00 93.43           C
ATOM   2493  HD2 PHE A 170      -7.833  15.793  -9.133  1.00 93.43           H
ATOM   2494  CE1 PHE A 170     -11.448  16.051  -7.864  1.00 93.43           C
ATOM   2495  HE1 PHE A 170     -12.478  16.111  -7.511  1.00 93.43           H
ATOM   2496  CE2 PHE A 170      -9.274  16.950  -7.977  1.00 93.43           C
ATOM   2497  HE2 PHE A 170      -8.561  17.731  -7.714  1.00 93.43           H
ATOM   2498  CZ  PHE A 170     -10.559  17.025  -7.536  1.00 93.43           C
ATOM   2499  HZ  PHE A 170     -10.875  17.867  -6.920  1.00 93.43           H
ATOM   2500  HN  PHE A 170      -8.421  11.799 -11.120  1.00 93.43           H
ATOM   2501  N   THR A 171     -10.351  11.260  -8.517  1.00 92.99           N
ATOM   2502  CA  THR A 171     -11.264  10.641  -7.571  1.00 92.99           C
ATOM   2503  C   THR A 171     -10.493   9.764  -6.582  1.00 92.99           C
ATOM   2504  O   THR A 171     -10.813   9.733  -5.395  1.00 92.99           O
ATOM   2505  HA  THR A 171     -11.744  11.429  -6.992  1.00 92.99           H
ATOM   2506  CB  THR A 171     -12.322   9.874  -8.368  1.00 92.99           C
ATOM   2507  HB  THR A 171     -11.884   9.006  -8.860  1.00 92.99           H
ATOM   2508  OG1 THR A 171     -12.882  10.856  -9.235  1.00 92.99           O
ATOM   2509  HG1 THR A 171     -12.397  10.858 -10.109  1.00 92.99           H
ATOM   2510  CG2 THR A 171     -13.499   9.428  -7.499  1.00 92.99           C
ATOM   2511 1HG2 THR A 171     -13.978  10.303  -7.059  1.00 92.99           H
ATOM   2512 2HG2 THR A 171     -13.138   8.775  -6.705  1.00 92.99           H
ATOM   2513 3HG2 THR A 171     -14.220   8.889  -8.113  1.00 92.99           H
ATOM   2514  HN  THR A 171     -10.523  11.039  -9.477  1.00 92.99           H
ATOM   2515  N   ILE A 172      -9.493   9.072  -7.109  1.00 93.96           N
ATOM   2516  CA  ILE A 172      -8.696   8.171  -6.294  1.00 93.96           C
ATOM   2517  C   ILE A 172      -7.960   8.977  -5.222  1.00 93.96           C
ATOM   2518  O   ILE A 172      -7.931   8.585  -4.056  1.00 93.96           O
ATOM   2519  HA  ILE A 172      -9.383   7.484  -5.799  1.00 93.96           H
ATOM   2520  CB  ILE A 172      -7.770   7.330  -7.174  1.00 93.96           C
ATOM   2521  HB  ILE A 172      -7.311   7.987  -7.913  1.00 93.96           H
ATOM   2522  CG1 ILE A 172      -8.560   6.268  -7.942  1.00 93.96           C
ATOM   2523 1HG1 ILE A 172      -8.910   5.500  -7.252  1.00 93.96           H
ATOM   2524 2HG1 ILE A 172      -9.444   6.720  -8.391  1.00 93.96           H
ATOM   2525  CG2 ILE A 172      -6.637   6.716  -6.350  1.00 93.96           C
ATOM   2526 1HG2 ILE A 172      -6.052   7.512  -5.888  1.00 93.96           H
ATOM   2527 2HG2 ILE A 172      -7.057   6.077  -5.573  1.00 93.96           H
ATOM   2528 3HG2 ILE A 172      -5.994   6.123  -7.000  1.00 93.96           H
ATOM   2529  CD1 ILE A 172      -7.699   5.627  -9.033  1.00 93.96           C
ATOM   2530 1HD1 ILE A 172      -7.372   6.394  -9.735  1.00 93.96           H
ATOM   2531 2HD1 ILE A 172      -6.829   5.154  -8.579  1.00 93.96           H
ATOM   2532 3HD1 ILE A 172      -8.285   4.876  -9.564  1.00 93.96           H
ATOM   2533  HN  ILE A 172      -9.226   9.119  -8.071  1.00 93.96           H
ATOM   2534  N   TRP A 173      -7.383  10.089  -5.654  1.00 92.07           N
ATOM   2535  CA  TRP A 173      -6.576  10.908  -4.766  1.00 92.07           C
ATOM   2536  C   TRP A 173      -7.488  11.447  -3.662  1.00 92.07           C
ATOM   2537  O   TRP A 173      -7.124  11.428  -2.487  1.00 92.07           O
ATOM   2538  HA  TRP A 173      -5.805  10.270  -4.334  1.00 92.07           H
ATOM   2539  CB  TRP A 173      -5.857  12.013  -5.541  1.00 92.07           C
ATOM   2540 1HB  TRP A 173      -6.548  12.442  -6.267  1.00 92.07           H
ATOM   2541 2HB  TRP A 173      -5.587  12.811  -4.850  1.00 92.07           H
ATOM   2542  CG  TRP A 173      -4.598  11.543  -6.272  1.00 92.07           C
ATOM   2543  CD1 TRP A 173      -4.406  11.426  -7.593  1.00 92.07           C
ATOM   2544  HD1 TRP A 173      -5.159  11.662  -8.346  1.00 92.07           H
ATOM   2545  CD2 TRP A 173      -3.356  11.130  -5.665  1.00 92.07           C
ATOM   2546  NE1 TRP A 173      -3.136  10.969  -7.881  1.00 92.07           N
ATOM   2547  HE1 TRP A 173      -2.760  10.802  -8.792  1.00 92.07           H
ATOM   2548  CE2 TRP A 173      -2.477  10.783  -6.672  1.00 92.07           C
ATOM   2549  CE3 TRP A 173      -2.986  11.051  -4.311  1.00 92.07           C
ATOM   2550  HE3 TRP A 173      -3.662  11.319  -3.498  1.00 92.07           H
ATOM   2551  CZ2 TRP A 173      -1.174  10.334  -6.430  1.00 92.07           C
ATOM   2552  HZ2 TRP A 173      -0.499  10.066  -7.243  1.00 92.07           H
ATOM   2553  CZ3 TRP A 173      -1.680  10.600  -4.086  1.00 92.07           C
ATOM   2554  HZ3 TRP A 173      -1.342  10.520  -3.053  1.00 92.07           H
ATOM   2555  CH2 TRP A 173      -0.784  10.247  -5.088  1.00 92.07           C
ATOM   2556  HH2 TRP A 173       0.218   9.904  -4.830  1.00 92.07           H
ATOM   2557  HN  TRP A 173      -7.460  10.431  -6.591  1.00 92.07           H
ATOM   2558  N   VAL A 174      -8.655  11.917  -4.078  1.00 95.60           N
ATOM   2559  CA  VAL A 174      -9.608  12.488  -3.143  1.00 95.60           C
ATOM   2560  C   VAL A 174     -10.021  11.422  -2.126  1.00 95.60           C
ATOM   2561  O   VAL A 174     -10.079  11.692  -0.928  1.00 95.60           O
ATOM   2562  HA  VAL A 174      -9.106  13.300  -2.616  1.00 95.60           H
ATOM   2563  CB  VAL A 174     -10.796  13.080  -3.904  1.00 95.60           C
ATOM   2564  HB  VAL A 174     -11.192  12.307  -4.563  1.00 95.60           H
ATOM   2565  CG1 VAL A 174     -11.912  13.493  -2.942  1.00 95.60           C
ATOM   2566 1HG1 VAL A 174     -12.254  12.621  -2.386  1.00 95.60           H
ATOM   2567 2HG1 VAL A 174     -11.534  14.243  -2.247  1.00 95.60           H
ATOM   2568 3HG1 VAL A 174     -12.745  13.911  -3.509  1.00 95.60           H
ATOM   2569  CG2 VAL A 174     -10.358  14.260  -4.774  1.00 95.60           C
ATOM   2570 1HG2 VAL A 174      -9.925  15.036  -4.142  1.00 95.60           H
ATOM   2571 2HG2 VAL A 174      -9.614  13.923  -5.495  1.00 95.60           H
ATOM   2572 3HG2 VAL A 174     -11.221  14.662  -5.303  1.00 95.60           H
ATOM   2573  HN  VAL A 174      -8.951  11.911  -5.034  1.00 95.60           H
ATOM   2574  N   LEU A 175     -10.297  10.233  -2.642  1.00 90.24           N
ATOM   2575  CA  LEU A 175     -10.768   9.145  -1.804  1.00 90.24           C
ATOM   2576  C   LEU A 175      -9.682   8.781  -0.789  1.00 90.24           C
ATOM   2577  O   LEU A 175      -9.963   8.631   0.399  1.00 90.24           O
ATOM   2578  HA  LEU A 175     -11.642   9.506  -1.260  1.00 90.24           H
ATOM   2579  CB  LEU A 175     -11.226   7.965  -2.664  1.00 90.24           C
ATOM   2580 1HB  LEU A 175     -12.006   8.315  -3.340  1.00 90.24           H
ATOM   2581 2HB  LEU A 175     -10.388   7.645  -3.282  1.00 90.24           H
ATOM   2582  CG  LEU A 175     -11.758   6.748  -1.904  1.00 90.24           C
ATOM   2583  HG  LEU A 175     -10.996   6.431  -1.192  1.00 90.24           H
ATOM   2584  CD1 LEU A 175     -13.009   7.106  -1.100  1.00 90.24           C
ATOM   2585 1HD1 LEU A 175     -12.766   7.889  -0.381  1.00 90.24           H
ATOM   2586 2HD1 LEU A 175     -13.786   7.463  -1.777  1.00 90.24           H
ATOM   2587 3HD1 LEU A 175     -13.366   6.223  -0.570  1.00 90.24           H
ATOM   2588  CD2 LEU A 175     -12.004   5.574  -2.854  1.00 90.24           C
ATOM   2589 1HD2 LEU A 175     -12.737   5.863  -3.607  1.00 90.24           H
ATOM   2590 2HD2 LEU A 175     -11.069   5.300  -3.343  1.00 90.24           H
ATOM   2591 3HD2 LEU A 175     -12.381   4.722  -2.289  1.00 90.24           H
ATOM   2592  HN  LEU A 175     -10.203  10.009  -3.612  1.00 90.24           H
ATOM   2593  N   ALA A 176      -8.465   8.650  -1.295  1.00 95.18           N
ATOM   2594  CA  ALA A 176      -7.348   8.237  -0.461  1.00 95.18           C
ATOM   2595  C   ALA A 176      -7.127   9.277   0.639  1.00 95.18           C
ATOM   2596  O   ALA A 176      -6.820   8.926   1.777  1.00 95.18           O
ATOM   2597  HA  ALA A 176      -7.612   7.285  -0.001  1.00 95.18           H
ATOM   2598  CB  ALA A 176      -6.107   8.037  -1.333  1.00 95.18           C
ATOM   2599 1HB  ALA A 176      -6.307   7.268  -2.079  1.00 95.18           H
ATOM   2600 2HB  ALA A 176      -5.860   8.974  -1.833  1.00 95.18           H
ATOM   2601 3HB  ALA A 176      -5.270   7.728  -0.707  1.00 95.18           H
ATOM   2602  HN  ALA A 176      -8.236   8.820  -2.253  1.00 95.18           H
ATOM   2603  N   ALA A 177      -7.292  10.536   0.261  1.00 95.16           N
ATOM   2604  CA  ALA A 177      -7.087  11.631   1.194  1.00 95.16           C
ATOM   2605  C   ALA A 177      -8.085  11.507   2.346  1.00 95.16           C
ATOM   2606  O   ALA A 177      -7.710  11.620   3.512  1.00 95.16           O
ATOM   2607  HA  ALA A 177      -6.075  11.545   1.590  1.00 95.16           H
ATOM   2608  CB  ALA A 177      -7.214  12.964   0.453  1.00 95.16           C
ATOM   2609 1HB  ALA A 177      -6.464  13.014  -0.336  1.00 95.16           H
ATOM   2610 2HB  ALA A 177      -8.209  13.042   0.015  1.00 95.16           H
ATOM   2611 3HB  ALA A 177      -7.060  13.785   1.154  1.00 95.16           H
ATOM   2612  HN  ALA A 177      -7.560  10.812  -0.663  1.00 95.16           H
ATOM   2613  N   ALA A 178      -9.337  11.275   1.980  1.00 95.29           N
ATOM   2614  CA  ALA A 178     -10.402  11.191   2.966  1.00 95.29           C
ATOM   2615  C   ALA A 178     -10.120  10.027   3.917  1.00 95.29           C
ATOM   2616  O   ALA A 178     -10.399  10.115   5.112  1.00 95.29           O
ATOM   2617  HA  ALA A 178     -10.402  12.122   3.534  1.00 95.29           H
ATOM   2618  CB  ALA A 178     -11.748  11.049   2.253  1.00 95.29           C
ATOM   2619 1HB  ALA A 178     -11.913  11.915   1.612  1.00 95.29           H
ATOM   2620 2HB  ALA A 178     -11.743  10.144   1.645  1.00 95.29           H
ATOM   2621 3HB  ALA A 178     -12.546  10.986   2.992  1.00 95.29           H
ATOM   2622  HN  ALA A 178      -9.628  11.147   1.032  1.00 95.29           H
ATOM   2623  N   LEU A 179      -9.570   8.962   3.351  1.00 92.34           N
ATOM   2624  CA  LEU A 179      -9.306   7.758   4.120  1.00 92.34           C
ATOM   2625  C   LEU A 179      -8.117   8.003   5.052  1.00 92.34           C
ATOM   2626  O   LEU A 179      -7.809   7.171   5.903  1.00 92.34           O
ATOM   2627  HA  LEU A 179     -10.187   7.560   4.730  1.00 92.34           H
ATOM   2628  CB  LEU A 179      -9.121   6.558   3.190  1.00 92.34           C
ATOM   2629 1HB  LEU A 179      -8.336   6.797   2.472  1.00 92.34           H
ATOM   2630 2HB  LEU A 179      -8.764   5.715   3.783  1.00 92.34           H
ATOM   2631  CG  LEU A 179     -10.362   6.111   2.416  1.00 92.34           C
ATOM   2632  HG  LEU A 179     -10.785   6.983   1.916  1.00 92.34           H
ATOM   2633  CD1 LEU A 179      -9.996   5.100   1.327  1.00 92.34           C
ATOM   2634 1HD1 LEU A 179      -9.294   5.557   0.629  1.00 92.34           H
ATOM   2635 2HD1 LEU A 179      -9.536   4.225   1.785  1.00 92.34           H
ATOM   2636 3HD1 LEU A 179     -10.897   4.800   0.792  1.00 92.34           H
ATOM   2637  CD2 LEU A 179     -11.434   5.570   3.364  1.00 92.34           C
ATOM   2638 1HD2 LEU A 179     -11.037   4.715   3.910  1.00 92.34           H
ATOM   2639 2HD2 LEU A 179     -11.723   6.349   4.069  1.00 92.34           H
ATOM   2640 3HD2 LEU A 179     -12.306   5.260   2.787  1.00 92.34           H
ATOM   2641  HN  LEU A 179      -9.306   8.914   2.388  1.00 92.34           H
ATOM   2642  N   CYS A 180      -7.482   9.150   4.859  1.00 91.54           N
ATOM   2643  CA  CYS A 180      -6.313   9.500   5.649  1.00 91.54           C
ATOM   2644  C   CYS A 180      -6.773  10.338   6.843  1.00 91.54           C
ATOM   2645  O   CYS A 180      -5.976  10.665   7.721  1.00 91.54           O
ATOM   2646  HA  CYS A 180      -5.869   8.562   5.982  1.00 91.54           H
ATOM   2647  CB  CYS A 180      -5.262  10.230   4.810  1.00 91.54           C
ATOM   2648 1HB  CYS A 180      -5.694  11.131   4.374  1.00 91.54           H
ATOM   2649 2HB  CYS A 180      -4.435  10.547   5.444  1.00 91.54           H
ATOM   2650  SG  CYS A 180      -4.645   9.130   3.484  1.00 91.54           S
ATOM   2651  HG  CYS A 180      -5.835   8.882   2.944  1.00 91.54           H
ATOM   2652  HN  CYS A 180      -7.753   9.832   4.180  1.00 91.54           H
ATOM   2653  N   ILE A 181      -8.058  10.663   6.837  1.00 91.14           N
ATOM   2654  CA  ILE A 181      -8.610  11.549   7.848  1.00 91.14           C
ATOM   2655  C   ILE A 181      -8.315  10.977   9.237  1.00 91.14           C
ATOM   2656  O   ILE A 181      -7.849  11.694  10.121  1.00 91.14           O
ATOM   2657  HA  ILE A 181      -8.102  12.508   7.755  1.00 91.14           H
ATOM   2658  CB  ILE A 181     -10.097  11.796   7.589  1.00 91.14           C
ATOM   2659  HB  ILE A 181     -10.577  10.835   7.408  1.00 91.14           H
ATOM   2660  CG1 ILE A 181     -10.300  12.646   6.333  1.00 91.14           C
ATOM   2661 1HG1 ILE A 181      -9.905  13.648   6.499  1.00 91.14           H
ATOM   2662 2HG1 ILE A 181      -9.739  12.216   5.504  1.00 91.14           H
ATOM   2663  CG2 ILE A 181     -10.772  12.415   8.815  1.00 91.14           C
ATOM   2664 1HG2 ILE A 181     -10.674  11.739   9.664  1.00 91.14           H
ATOM   2665 2HG2 ILE A 181     -10.295  13.367   9.050  1.00 91.14           H
ATOM   2666 3HG2 ILE A 181     -11.828  12.581   8.603  1.00 91.14           H
ATOM   2667  CD1 ILE A 181     -11.782  12.731   5.962  1.00 91.14           C
ATOM   2668 1HD1 ILE A 181     -12.168  11.729   5.773  1.00 91.14           H
ATOM   2669 2HD1 ILE A 181     -12.337  13.184   6.784  1.00 91.14           H
ATOM   2670 3HD1 ILE A 181     -11.898  13.340   5.066  1.00 91.14           H
ATOM   2671  HN  ILE A 181      -8.715  10.333   6.160  1.00 91.14           H
ATOM   2672  N   PRO A 182      -8.580   9.682   9.453  1.00 92.78           N
ATOM   2673  CA  PRO A 182      -8.355   9.075  10.768  1.00 92.78           C
ATOM   2674  C   PRO A 182      -6.945   9.315  11.280  1.00 92.78           C
ATOM   2675  O   PRO A 182      -6.753   9.643  12.450  1.00 92.78           O
ATOM   2676  HA  PRO A 182      -9.010   9.533  11.509  1.00 92.78           H
ATOM   2677  CB  PRO A 182      -8.628   7.588  10.532  1.00 92.78           C
ATOM   2678 1HB  PRO A 182      -7.716   7.049  10.273  1.00 92.78           H
ATOM   2679 2HB  PRO A 182      -9.038   7.109  11.421  1.00 92.78           H
ATOM   2680  CG  PRO A 182      -9.626   7.590   9.380  1.00 92.78           C
ATOM   2681 1HG  PRO A 182      -9.653   6.630   8.866  1.00 92.78           H
ATOM   2682 2HG  PRO A 182     -10.642   7.781   9.726  1.00 92.78           H
ATOM   2683  CD  PRO A 182      -9.109   8.704   8.485  1.00 92.78           C
ATOM   2684 1HD  PRO A 182      -8.332   8.351   7.807  1.00 92.78           H
ATOM   2685 2HD  PRO A 182      -9.901   9.126   7.865  1.00 92.78           H
ATOM   2686  N   GLU A 183      -5.985   9.144  10.382  1.00 89.78           N
ATOM   2687  CA  GLU A 183      -4.585   9.272  10.749  1.00 89.78           C
ATOM   2688  C   GLU A 183      -4.282  10.703  11.195  1.00 89.78           C
ATOM   2689  O   GLU A 183      -3.536  10.915  12.150  1.00 89.78           O
ATOM   2690  HA  GLU A 183      -4.441   8.586  11.584  1.00 89.78           H
ATOM   2691  CB  GLU A 183      -3.675   8.853   9.593  1.00 89.78           C
ATOM   2692 1HB  GLU A 183      -4.102   9.191   8.649  1.00 89.78           H
ATOM   2693 2HB  GLU A 183      -2.665   9.225   9.767  1.00 89.78           H
ATOM   2694  CG  GLU A 183      -3.564   7.329   9.506  1.00 89.78           C
ATOM   2695 1HG  GLU A 183      -2.835   7.057   8.744  1.00 89.78           H
ATOM   2696 2HG  GLU A 183      -3.198   6.933  10.454  1.00 89.78           H
ATOM   2697  CD  GLU A 183      -4.918   6.699   9.173  1.00 89.78           C
ATOM   2698  OE1 GLU A 183      -5.094   5.513   9.524  1.00 89.78           O
ATOM   2699  OE2 GLU A 183      -5.746   7.419   8.573  1.00 89.78           O
ATOM   2700  HN  GLU A 183      -6.152   8.923   9.422  1.00 89.78           H
ATOM   2701  N   ILE A 184      -4.876  11.650  10.483  1.00 91.10           N
ATOM   2702  CA  ILE A 184      -4.628  13.056  10.752  1.00 91.10           C
ATOM   2703  C   ILE A 184      -5.083  13.387  12.175  1.00 91.10           C
ATOM   2704  O   ILE A 184      -4.426  14.152  12.878  1.00 91.10           O
ATOM   2705  HA  ILE A 184      -3.551  13.216  10.688  1.00 91.10           H
ATOM   2706  CB  ILE A 184      -5.280  13.930   9.679  1.00 91.10           C
ATOM   2707  HB  ILE A 184      -6.327  13.639   9.591  1.00 91.10           H
ATOM   2708  CG1 ILE A 184      -4.631  13.697   8.313  1.00 91.10           C
ATOM   2709 1HG1 ILE A 184      -3.620  14.106   8.312  1.00 91.10           H
ATOM   2710 2HG1 ILE A 184      -4.541  12.627   8.127  1.00 91.10           H
ATOM   2711  CG2 ILE A 184      -5.252  15.405  10.082  1.00 91.10           C
ATOM   2712 1HG2 ILE A 184      -5.796  15.536  11.018  1.00 91.10           H
ATOM   2713 2HG2 ILE A 184      -4.219  15.727  10.215  1.00 91.10           H
ATOM   2714 3HG2 ILE A 184      -5.722  16.004   9.302  1.00 91.10           H
ATOM   2715  CD1 ILE A 184      -5.451  14.348   7.198  1.00 91.10           C
ATOM   2716 1HD1 ILE A 184      -6.453  13.919   7.186  1.00 91.10           H
ATOM   2717 2HD1 ILE A 184      -5.518  15.421   7.375  1.00 91.10           H
ATOM   2718 3HD1 ILE A 184      -4.968  14.167   6.238  1.00 91.10           H
ATOM   2719  HN  ILE A 184      -5.515  11.469   9.736  1.00 91.10           H
ATOM   2720  N   LEU A 185      -6.204  12.793  12.556  1.00 91.19           N
ATOM   2721  CA  LEU A 185      -6.868  13.169  13.793  1.00 91.19           C
ATOM   2722  C   LEU A 185      -6.131  12.536  14.975  1.00 91.19           C
ATOM   2723  O   LEU A 185      -5.804  13.218  15.945  1.00 91.19           O
ATOM   2724  HA  LEU A 185      -6.798  14.253  13.884  1.00 91.19           H
ATOM   2725  CB  LEU A 185      -8.355  12.814  13.733  1.00 91.19           C
ATOM   2726 1HB  LEU A 185      -8.446  11.757  13.482  1.00 91.19           H
ATOM   2727 2HB  LEU A 185      -8.779  12.943  14.729  1.00 91.19           H
ATOM   2728  CG  LEU A 185      -9.197  13.619  12.742  1.00 91.19           C
ATOM   2729  HG  LEU A 185      -8.793  13.461  11.742  1.00 91.19           H
ATOM   2730  CD1 LEU A 185     -10.646  13.127  12.727  1.00 91.19           C
ATOM   2731 1HD1 LEU A 185     -10.670  12.077  12.434  1.00 91.19           H
ATOM   2732 2HD1 LEU A 185     -11.077  13.237  13.722  1.00 91.19           H
ATOM   2733 3HD1 LEU A 185     -11.222  13.716  12.014  1.00 91.19           H
ATOM   2734  CD2 LEU A 185      -9.104  15.118  13.034  1.00 91.19           C
ATOM   2735 1HD2 LEU A 185      -9.468  15.315  14.042  1.00 91.19           H
ATOM   2736 2HD2 LEU A 185      -8.066  15.441  12.953  1.00 91.19           H
ATOM   2737 3HD2 LEU A 185      -9.712  15.667  12.315  1.00 91.19           H
ATOM   2738  HN  LEU A 185      -6.658  12.068  12.037  1.00 91.19           H
ATOM   2739  N   TYR A 186      -5.891  11.238  14.855  1.00 91.42           N
ATOM   2740  CA  TYR A 186      -5.611  10.418  16.021  1.00 91.42           C
ATOM   2741  C   TYR A 186      -4.133  10.024  16.071  1.00 91.42           C
ATOM   2742  O   TYR A 186      -3.697   9.357  17.008  1.00 91.42           O
ATOM   2743  HA  TYR A 186      -5.854  11.001  16.909  1.00 91.42           H
ATOM   2744  CB  TYR A 186      -6.458   9.154  15.861  1.00 91.42           C
ATOM   2745 1HB  TYR A 186      -6.104   8.598  14.993  1.00 91.42           H
ATOM   2746 2HB  TYR A 186      -6.308   8.515  16.731  1.00 91.42           H
ATOM   2747  CG  TYR A 186      -7.955   9.425  15.698  1.00 91.42           C
ATOM   2748  CD1 TYR A 186      -8.605  10.263  16.582  1.00 91.42           C
ATOM   2749  HD1 TYR A 186      -8.051  10.731  17.395  1.00 91.42           H
ATOM   2750  CD2 TYR A 186      -8.656   8.831  14.668  1.00 91.42           C
ATOM   2751  HD2 TYR A 186      -8.143   8.170  13.970  1.00 91.42           H
ATOM   2752  CE1 TYR A 186     -10.014  10.518  16.429  1.00 91.42           C
ATOM   2753  HE1 TYR A 186     -10.539  11.177  17.119  1.00 91.42           H
ATOM   2754  CE2 TYR A 186     -10.065   9.086  14.515  1.00 91.42           C
ATOM   2755  HE2 TYR A 186     -10.630   8.624  13.705  1.00 91.42           H
ATOM   2756  CZ  TYR A 186     -10.674   9.917  15.403  1.00 91.42           C
ATOM   2757  OH  TYR A 186     -12.005  10.158  15.258  1.00 91.42           O
ATOM   2758  HH  TYR A 186     -12.369   9.620  14.498  1.00 91.42           H
ATOM   2759  HN  TYR A 186      -5.886  10.749  13.983  1.00 91.42           H
ATOM   2760  N   SER A 187      -3.404  10.453  15.052  1.00 92.50           N
ATOM   2761  CA  SER A 187      -1.955  10.351  15.073  1.00 92.50           C
ATOM   2762  C   SER A 187      -1.377  11.331  16.097  1.00 92.50           C
ATOM   2763  O   SER A 187      -1.605  12.536  16.005  1.00 92.50           O
ATOM   2764  HA  SER A 187      -1.742   9.323  15.365  1.00 92.50           H
ATOM   2765  CB  SER A 187      -1.363  10.620  13.688  1.00 92.50           C
ATOM   2766 1HB  SER A 187      -1.650  11.619  13.359  1.00 92.50           H
ATOM   2767 2HB  SER A 187      -0.275  10.605  13.749  1.00 92.50           H
ATOM   2768  OG  SER A 187      -1.797   9.662  12.727  1.00 92.50           O
ATOM   2769  HG  SER A 187      -2.343  10.111  12.019  1.00 92.50           H
ATOM   2770  HN  SER A 187      -3.787  10.863  14.224  1.00 92.50           H
ATOM   2771  N   GLN A 188      -0.639  10.777  17.047  1.00 85.61           N
ATOM   2772  CA  GLN A 188       0.077  11.595  18.012  1.00 85.61           C
ATOM   2773  C   GLN A 188       1.319  10.857  18.516  1.00 85.61           C
ATOM   2774  O   GLN A 188       1.480   9.663  18.266  1.00 85.61           O
ATOM   2775  HA  GLN A 188       0.375  12.491  17.467  1.00 85.61           H
ATOM   2776  CB  GLN A 188      -0.834  11.994  19.175  1.00 85.61           C
ATOM   2777 1HB  GLN A 188      -0.279  12.613  19.880  1.00 85.61           H
ATOM   2778 2HB  GLN A 188      -1.661  12.599  18.802  1.00 85.61           H
ATOM   2779  CG  GLN A 188      -1.380  10.759  19.892  1.00 85.61           C
ATOM   2780 1HG  GLN A 188      -1.860  10.097  19.171  1.00 85.61           H
ATOM   2781 2HG  GLN A 188      -0.558  10.200  20.340  1.00 85.61           H
ATOM   2782  CD  GLN A 188      -2.385  11.154  20.976  1.00 85.61           C
ATOM   2783  OE1 GLN A 188      -2.708  12.315  21.166  1.00 85.61           O
ATOM   2784  NE2 GLN A 188      -2.859  10.127  21.675  1.00 85.61           N
ATOM   2785 1HE2 GLN A 188      -2.552   9.197  21.469  1.00 85.61           H
ATOM   2786 2HE2 GLN A 188      -3.522  10.283  22.407  1.00 85.61           H
ATOM   2787  HN  GLN A 188      -0.526   9.790  17.164  1.00 85.61           H
ATOM   2788  N   ILE A 189       2.164  11.598  19.217  1.00 90.00           N
ATOM   2789  CA  ILE A 189       3.326  11.005  19.857  1.00 90.00           C
ATOM   2790  C   ILE A 189       2.929  10.475  21.236  1.00 90.00           C
ATOM   2791  O   ILE A 189       2.407  11.220  22.064  1.00 90.00           O
ATOM   2792  HA  ILE A 189       3.643  10.162  19.242  1.00 90.00           H
ATOM   2793  CB  ILE A 189       4.486  12.002  19.891  1.00 90.00           C
ATOM   2794  HB  ILE A 189       4.153  12.895  20.419  1.00 90.00           H
ATOM   2795  CG1 ILE A 189       4.880  12.434  18.477  1.00 90.00           C
ATOM   2796 1HG1 ILE A 189       5.282  11.580  17.931  1.00 90.00           H
ATOM   2797 2HG1 ILE A 189       3.996  12.771  17.936  1.00 90.00           H
ATOM   2798  CG2 ILE A 189       5.675  11.434  20.670  1.00 90.00           C
ATOM   2799 1HG2 ILE A 189       5.369  11.218  21.693  1.00 90.00           H
ATOM   2800 2HG2 ILE A 189       6.017  10.516  20.191  1.00 90.00           H
ATOM   2801 3HG2 ILE A 189       6.485  12.163  20.679  1.00 90.00           H
ATOM   2802  CD1 ILE A 189       5.920  13.555  18.516  1.00 90.00           C
ATOM   2803 1HD1 ILE A 189       5.506  14.416  19.042  1.00 90.00           H
ATOM   2804 2HD1 ILE A 189       6.812  13.206  19.037  1.00 90.00           H
ATOM   2805 3HD1 ILE A 189       6.183  13.843  17.498  1.00 90.00           H
ATOM   2806  HN  ILE A 189       2.065  12.584  19.351  1.00 90.00           H
ATOM   2807  N   LYS A 190       3.192   9.193  21.441  1.00 85.17           N
ATOM   2808  CA  LYS A 190       2.994   8.587  22.747  1.00 85.17           C
ATOM   2809  C   LYS A 190       4.355   8.253  23.361  1.00 85.17           C
ATOM   2810  O   LYS A 190       5.221   7.690  22.692  1.00 85.17           O
ATOM   2811  HA  LYS A 190       2.503   9.327  23.379  1.00 85.17           H
ATOM   2812  CB  LYS A 190       2.055   7.384  22.643  1.00 85.17           C
ATOM   2813 1HB  LYS A 190       1.132   7.681  22.145  1.00 85.17           H
ATOM   2814 2HB  LYS A 190       2.514   6.612  22.026  1.00 85.17           H
ATOM   2815  CG  LYS A 190       1.735   6.817  24.027  1.00 85.17           C
ATOM   2816 1HG  LYS A 190       2.657   6.517  24.523  1.00 85.17           H
ATOM   2817 2HG  LYS A 190       1.279   7.592  24.644  1.00 85.17           H
ATOM   2818  CD  LYS A 190       0.790   5.618  23.923  1.00 85.17           C
ATOM   2819 1HD  LYS A 190      -0.168   5.940  23.517  1.00 85.17           H
ATOM   2820 2HD  LYS A 190       1.202   4.886  23.229  1.00 85.17           H
ATOM   2821  CE  LYS A 190       0.578   4.968  25.292  1.00 85.17           C
ATOM   2822 1HE  LYS A 190       1.529   4.896  25.819  1.00 85.17           H
ATOM   2823 2HE  LYS A 190      -0.077   5.592  25.900  1.00 85.17           H
ATOM   2824  NZ  LYS A 190      -0.015   3.620  25.139  1.00 85.17           N
ATOM   2825 1HZ  LYS A 190      -0.149   3.204  26.054  1.00 85.17           H
ATOM   2826 2HZ  LYS A 190      -0.910   3.696  24.668  1.00 85.17           H
ATOM   2827 3HZ  LYS A 190       0.608   3.038  24.590  1.00 85.17           H
ATOM   2828  HN  LYS A 190       3.534   8.573  20.735  1.00 85.17           H
ATOM   2829  N   GLU A 191       4.502   8.615  24.627  1.00 75.04           N
ATOM   2830  CA  GLU A 191       5.696   8.256  25.374  1.00 75.04           C
ATOM   2831  C   GLU A 191       5.428   7.025  26.242  1.00 75.04           C
ATOM   2832  O   GLU A 191       4.517   7.029  27.068  1.00 75.04           O
ATOM   2833  HA  GLU A 191       6.449   8.021  24.622  1.00 75.04           H
ATOM   2834  CB  GLU A 191       6.185   9.430  26.224  1.00 75.04           C
ATOM   2835 1HB  GLU A 191       6.253  10.326  25.607  1.00 75.04           H
ATOM   2836 2HB  GLU A 191       5.535   9.552  27.091  1.00 75.04           H
ATOM   2837  CG  GLU A 191       7.588   9.164  26.772  1.00 75.04           C
ATOM   2838 1HG  GLU A 191       7.556   8.332  27.476  1.00 75.04           H
ATOM   2839 2HG  GLU A 191       8.250   8.867  25.958  1.00 75.04           H
ATOM   2840  CD  GLU A 191       8.151  10.406  27.466  1.00 75.04           C
ATOM   2841  OE1 GLU A 191       9.323  10.335  27.893  1.00 75.04           O
ATOM   2842  OE2 GLU A 191       7.395  11.398  27.555  1.00 75.04           O
ATOM   2843  HN  GLU A 191       3.825   9.142  25.140  1.00 75.04           H
ATOM   2844  N   GLU A 192       6.239   5.999  26.025  1.00 74.53           N
ATOM   2845  CA  GLU A 192       6.075   4.750  26.748  1.00 74.53           C
ATOM   2846  C   GLU A 192       7.440   4.176  27.132  1.00 74.53           C
ATOM   2847  O   GLU A 192       8.320   4.035  26.284  1.00 74.53           O
ATOM   2848  HA  GLU A 192       5.515   5.006  27.647  1.00 74.53           H
ATOM   2849  CB  GLU A 192       5.269   3.743  25.925  1.00 74.53           C
ATOM   2850 1HB  GLU A 192       4.304   4.174  25.660  1.00 74.53           H
ATOM   2851 2HB  GLU A 192       5.851   3.425  25.061  1.00 74.53           H
ATOM   2852  CG  GLU A 192       4.978   2.479  26.737  1.00 74.53           C
ATOM   2853 1HG  GLU A 192       5.793   1.766  26.612  1.00 74.53           H
ATOM   2854 2HG  GLU A 192       4.932   2.726  27.798  1.00 74.53           H
ATOM   2855  CD  GLU A 192       3.660   1.837  26.300  1.00 74.53           C
ATOM   2856  OE1 GLU A 192       3.059   1.141  27.147  1.00 74.53           O
ATOM   2857  OE2 GLU A 192       3.284   2.056  25.128  1.00 74.53           O
ATOM   2858  HN  GLU A 192       6.996   6.013  25.372  1.00 74.53           H
ATOM   2859  N   SER A 193       7.574   3.859  28.412  1.00 73.54           N
ATOM   2860  CA  SER A 193       8.820   3.310  28.921  1.00 73.54           C
ATOM   2861  C   SER A 193       9.993   4.197  28.501  1.00 73.54           C
ATOM   2862  O   SER A 193      11.080   3.700  28.212  1.00 73.54           O
ATOM   2863  HA  SER A 193       8.712   3.306  30.005  1.00 73.54           H
ATOM   2864  CB  SER A 193       9.033   1.878  28.425  1.00 73.54           C
ATOM   2865 1HB  SER A 193      10.027   1.538  28.717  1.00 73.54           H
ATOM   2866 2HB  SER A 193       8.315   1.216  28.908  1.00 73.54           H
ATOM   2867  OG  SER A 193       8.895   1.776  27.010  1.00 73.54           O
ATOM   2868  HG  SER A 193       9.691   2.179  26.559  1.00 73.54           H
ATOM   2869  HN  SER A 193       6.852   3.971  29.095  1.00 73.54           H
ATOM   2870  N   GLY A 194       9.733   5.496  28.481  1.00 81.47           N
ATOM   2871  CA  GLY A 194      10.777   6.464  28.189  1.00 81.47           C
ATOM   2872  C   GLY A 194      11.116   6.471  26.697  1.00 81.47           C
ATOM   2873  O   GLY A 194      12.099   7.083  26.283  1.00 81.47           O
ATOM   2874 1HA  GLY A 194      10.452   7.458  28.496  1.00 81.47           H
ATOM   2875 2HA  GLY A 194      11.670   6.227  28.767  1.00 81.47           H
ATOM   2876  HN  GLY A 194       8.831   5.889  28.659  1.00 81.47           H
ATOM   2877  N   ILE A 195      10.283   5.783  25.930  1.00 79.68           N
ATOM   2878  CA  ILE A 195      10.444   5.757  24.486  1.00 79.68           C
ATOM   2879  C   ILE A 195       9.301   6.539  23.836  1.00 79.68           C
ATOM   2880  O   ILE A 195       8.131   6.273  24.104  1.00 79.68           O
ATOM   2881  HA  ILE A 195      11.383   6.259  24.252  1.00 79.68           H
ATOM   2882  CB  ILE A 195      10.565   4.316  23.986  1.00 79.68           C
ATOM   2883  HB  ILE A 195       9.660   3.778  24.271  1.00 79.68           H
ATOM   2884  CG1 ILE A 195      11.743   3.602  24.651  1.00 79.68           C
ATOM   2885 1HG1 ILE A 195      12.673   4.109  24.392  1.00 79.68           H
ATOM   2886 2HG1 ILE A 195      11.641   3.656  25.735  1.00 79.68           H
ATOM   2887  CG2 ILE A 195      10.655   4.271  22.459  1.00 79.68           C
ATOM   2888 1HG2 ILE A 195       9.757   4.716  22.029  1.00 79.68           H
ATOM   2889 2HG2 ILE A 195      11.531   4.829  22.130  1.00 79.68           H
ATOM   2890 3HG2 ILE A 195      10.740   3.235  22.131  1.00 79.68           H
ATOM   2891  CD1 ILE A 195      11.815   2.138  24.213  1.00 79.68           C
ATOM   2892 1HD1 ILE A 195      10.894   1.628  24.495  1.00 79.68           H
ATOM   2893 2HD1 ILE A 195      11.941   2.088  23.132  1.00 79.68           H
ATOM   2894 3HD1 ILE A 195      12.661   1.654  24.700  1.00 79.68           H
ATOM   2895  HN  ILE A 195       9.512   5.251  26.279  1.00 79.68           H
ATOM   2896  N   ALA A 196       9.681   7.489  22.994  1.00 90.77           N
ATOM   2897  CA  ALA A 196       8.705   8.240  22.223  1.00 90.77           C
ATOM   2898  C   ALA A 196       8.291   7.423  20.998  1.00 90.77           C
ATOM   2899  O   ALA A 196       9.138   7.012  20.206  1.00 90.77           O
ATOM   2900  HA  ALA A 196       7.831   8.397  22.856  1.00 90.77           H
ATOM   2901  CB  ALA A 196       9.291   9.602  21.845  1.00 90.77           C
ATOM   2902 1HB  ALA A 196       9.541  10.154  22.751  1.00 90.77           H
ATOM   2903 2HB  ALA A 196      10.191   9.457  21.248  1.00 90.77           H
ATOM   2904 3HB  ALA A 196       8.558  10.165  21.267  1.00 90.77           H
ATOM   2905  HN  ALA A 196      10.634   7.747  22.835  1.00 90.77           H
ATOM   2906  N   ILE A 197       6.988   7.211  20.880  1.00 86.35           N
ATOM   2907  CA  ILE A 197       6.454   6.421  19.784  1.00 86.35           C
ATOM   2908  C   ILE A 197       5.409   7.244  19.029  1.00 86.35           C
ATOM   2909  O   ILE A 197       4.497   7.803  19.636  1.00 86.35           O
ATOM   2910  HA  ILE A 197       7.279   6.204  19.105  1.00 86.35           H
ATOM   2911  CB  ILE A 197       5.927   5.079  20.297  1.00 86.35           C
ATOM   2912  HB  ILE A 197       5.149   5.278  21.034  1.00 86.35           H
ATOM   2913  CG1 ILE A 197       7.031   4.292  21.007  1.00 86.35           C
ATOM   2914 1HG1 ILE A 197       7.827   4.059  20.300  1.00 86.35           H
ATOM   2915 2HG1 ILE A 197       7.472   4.904  21.793  1.00 86.35           H
ATOM   2916  CG2 ILE A 197       5.284   4.274  19.167  1.00 86.35           C
ATOM   2917 1HG2 ILE A 197       4.452   4.838  18.746  1.00 86.35           H
ATOM   2918 2HG2 ILE A 197       6.024   4.084  18.389  1.00 86.35           H
ATOM   2919 3HG2 ILE A 197       4.918   3.325  19.560  1.00 86.35           H
ATOM   2920  CD1 ILE A 197       6.480   2.998  21.609  1.00 86.35           C
ATOM   2921 1HD1 ILE A 197       5.701   3.236  22.332  1.00 86.35           H
ATOM   2922 2HD1 ILE A 197       6.062   2.377  20.816  1.00 86.35           H
ATOM   2923 3HD1 ILE A 197       7.285   2.457  22.107  1.00 86.35           H
ATOM   2924  HN  ILE A 197       6.303   7.569  21.515  1.00 86.35           H
ATOM   2925  N   CYS A 198       5.576   7.292  17.715  1.00 92.14           N
ATOM   2926  CA  CYS A 198       4.539   7.825  16.848  1.00 92.14           C
ATOM   2927  C   CYS A 198       3.537   6.706  16.554  1.00 92.14           C
ATOM   2928  O   CYS A 198       3.862   5.744  15.860  1.00 92.14           O
ATOM   2929  HA  CYS A 198       4.062   8.638  17.394  1.00 92.14           H
ATOM   2930  CB  CYS A 198       5.124   8.418  15.564  1.00 92.14           C
ATOM   2931 1HB  CYS A 198       5.687   9.322  15.796  1.00 92.14           H
ATOM   2932 2HB  CYS A 198       5.824   7.714  15.115  1.00 92.14           H
ATOM   2933  SG  CYS A 198       3.781   8.804  14.384  1.00 92.14           S
ATOM   2934  HN  CYS A 198       6.400   6.976  17.244  1.00 92.14           H
ATOM   2935  N   THR A 199       2.340   6.870  17.097  1.00 90.50           N
ATOM   2936  CA  THR A 199       1.311   5.854  16.960  1.00 90.50           C
ATOM   2937  C   THR A 199      -0.067   6.505  16.823  1.00 90.50           C
ATOM   2938  O   THR A 199      -0.234   7.683  17.134  1.00 90.50           O
ATOM   2939  HA  THR A 199       1.496   5.299  16.041  1.00 90.50           H
ATOM   2940  CB  THR A 199       1.418   4.907  18.158  1.00 90.50           C
ATOM   2941  HB  THR A 199       2.456   4.630  18.342  1.00 90.50           H
ATOM   2942  OG1 THR A 199       0.543   3.832  17.830  1.00 90.50           O
ATOM   2943  HG1 THR A 199       0.764   3.029  18.384  1.00 90.50           H
ATOM   2944  CG2 THR A 199       0.816   5.504  19.431  1.00 90.50           C
ATOM   2945 1HG2 THR A 199      -0.240   5.719  19.268  1.00 90.50           H
ATOM   2946 2HG2 THR A 199       1.339   6.425  19.684  1.00 90.50           H
ATOM   2947 3HG2 THR A 199       0.918   4.791  20.250  1.00 90.50           H
ATOM   2948  HN  THR A 199       2.070   7.677  17.622  1.00 90.50           H
ATOM   2949  N   MET A 200      -1.018   5.710  16.356  1.00 89.15           N
ATOM   2950  CA  MET A 200      -2.420   6.075  16.466  1.00 89.15           C
ATOM   2951  C   MET A 200      -2.925   5.886  17.898  1.00 89.15           C
ATOM   2952  O   MET A 200      -2.724   4.830  18.496  1.00 89.15           O
ATOM   2953  HA  MET A 200      -2.471   7.129  16.192  1.00 89.15           H
ATOM   2954  CB  MET A 200      -3.249   5.211  15.513  1.00 89.15           C
ATOM   2955 1HB  MET A 200      -3.084   4.157  15.736  1.00 89.15           H
ATOM   2956 2HB  MET A 200      -4.310   5.408  15.669  1.00 89.15           H
ATOM   2957  CG  MET A 200      -2.882   5.495  14.056  1.00 89.15           C
ATOM   2958 1HG  MET A 200      -1.799   5.561  13.951  1.00 89.15           H
ATOM   2959 2HG  MET A 200      -3.213   4.672  13.422  1.00 89.15           H
ATOM   2960  SD  MET A 200      -3.639   7.020  13.520  1.00 89.15           S
ATOM   2961  CE  MET A 200      -5.335   6.485  13.364  1.00 89.15           C
ATOM   2962 1HE  MET A 200      -5.396   5.680  12.632  1.00 89.15           H
ATOM   2963 2HE  MET A 200      -5.694   6.128  14.329  1.00 89.15           H
ATOM   2964 3HE  MET A 200      -5.951   7.322  13.035  1.00 89.15           H
ATOM   2965  HN  MET A 200      -0.844   4.832  15.910  1.00 89.15           H
ATOM   2966  N   VAL A 201      -3.571   6.925  18.405  1.00 91.53           N
ATOM   2967  CA  VAL A 201      -4.265   6.826  19.678  1.00 91.53           C
ATOM   2968  C   VAL A 201      -5.744   7.161  19.476  1.00 91.53           C
ATOM   2969  O   VAL A 201      -6.086   8.288  19.122  1.00 91.53           O
ATOM   2970  HA  VAL A 201      -4.182   5.794  20.019  1.00 91.53           H
ATOM   2971  CB  VAL A 201      -3.585   7.723  20.715  1.00 91.53           C
ATOM   2972  HB  VAL A 201      -3.710   8.758  20.397  1.00 91.53           H
ATOM   2973  CG1 VAL A 201      -4.245   7.571  22.088  1.00 91.53           C
ATOM   2974 1HG1 VAL A 201      -5.296   7.852  22.018  1.00 91.53           H
ATOM   2975 2HG1 VAL A 201      -4.166   6.535  22.416  1.00 91.53           H
ATOM   2976 3HG1 VAL A 201      -3.743   8.220  22.806  1.00 91.53           H
ATOM   2977  CG2 VAL A 201      -2.085   7.432  20.793  1.00 91.53           C
ATOM   2978 1HG2 VAL A 201      -1.931   6.391  21.077  1.00 91.53           H
ATOM   2979 2HG2 VAL A 201      -1.629   7.615  19.820  1.00 91.53           H
ATOM   2980 3HG2 VAL A 201      -1.627   8.083  21.538  1.00 91.53           H
ATOM   2981  HN  VAL A 201      -3.626   7.820  17.963  1.00 91.53           H
ATOM   2982  N   TYR A 202      -6.581   6.161  19.710  1.00 91.36           N
ATOM   2983  CA  TYR A 202      -8.013   6.326  19.529  1.00 91.36           C
ATOM   2984  C   TYR A 202      -8.671   6.849  20.808  1.00 91.36           C
ATOM   2985  O   TYR A 202      -8.258   6.496  21.911  1.00 91.36           O
ATOM   2986  HA  TYR A 202      -8.170   7.048  18.727  1.00 91.36           H
ATOM   2987  CB  TYR A 202      -8.563   4.932  19.220  1.00 91.36           C
ATOM   2988 1HB  TYR A 202      -8.311   4.263  20.043  1.00 91.36           H
ATOM   2989 2HB  TYR A 202      -9.651   4.984  19.173  1.00 91.36           H
ATOM   2990  CG  TYR A 202      -8.039   4.331  17.914  1.00 91.36           C
ATOM   2991  CD1 TYR A 202      -8.667   4.622  16.720  1.00 91.36           C
ATOM   2992  HD1 TYR A 202      -9.536   5.280  16.707  1.00 91.36           H
ATOM   2993  CD2 TYR A 202      -6.939   3.499  17.931  1.00 91.36           C
ATOM   2994  HD2 TYR A 202      -6.443   3.269  18.874  1.00 91.36           H
ATOM   2995  CE1 TYR A 202      -8.173   4.057  15.491  1.00 91.36           C
ATOM   2996  HE1 TYR A 202      -8.660   4.278  14.541  1.00 91.36           H
ATOM   2997  CE2 TYR A 202      -6.446   2.933  16.702  1.00 91.36           C
ATOM   2998  HE2 TYR A 202      -5.577   2.274  16.700  1.00 91.36           H
ATOM   2999  CZ  TYR A 202      -7.087   3.240  15.543  1.00 91.36           C
ATOM   3000  OH  TYR A 202      -6.621   2.706  14.382  1.00 91.36           O
ATOM   3001  HH  TYR A 202      -7.178   3.021  13.613  1.00 91.36           H
ATOM   3002  HN  TYR A 202      -6.296   5.253  20.016  1.00 91.36           H
ATOM   3003  N   PRO A 203      -9.702   7.696  20.684  1.00 85.69           N
ATOM   3004  CA  PRO A 203     -10.342   8.283  21.864  1.00 85.69           C
ATOM   3005  C   PRO A 203     -11.107   7.252  22.677  1.00 85.69           C
ATOM   3006  O   PRO A 203     -11.578   6.253  22.135  1.00 85.69           O
ATOM   3007  HA  PRO A 203      -9.588   8.678  22.544  1.00 85.69           H
ATOM   3008  CB  PRO A 203     -11.272   9.348  21.280  1.00 85.69           C
ATOM   3009 1HB  PRO A 203     -12.173   9.468  21.881  1.00 85.69           H
ATOM   3010 2HB  PRO A 203     -10.787  10.324  21.236  1.00 85.69           H
ATOM   3011  CG  PRO A 203     -11.590   8.828  19.907  1.00 85.69           C
ATOM   3012 1HG  PRO A 203     -12.422   8.125  19.935  1.00 85.69           H
ATOM   3013 2HG  PRO A 203     -11.880   9.638  19.236  1.00 85.69           H
ATOM   3014  CD  PRO A 203     -10.332   8.160  19.435  1.00 85.69           C
ATOM   3015 1HD  PRO A 203     -10.547   7.330  18.761  1.00 85.69           H
ATOM   3016 2HD  PRO A 203      -9.688   8.853  18.893  1.00 85.69           H
ATOM   3017  N   SER A 204     -11.211   7.523  23.970  1.00 77.33           N
ATOM   3018  CA  SER A 204     -11.728   6.537  24.903  1.00 77.33           C
ATOM   3019  C   SER A 204     -13.116   6.072  24.457  1.00 77.33           C
ATOM   3020  O   SER A 204     -13.458   4.899  24.603  1.00 77.33           O
ATOM   3021  HA  SER A 204     -11.019   5.710  24.871  1.00 77.33           H
ATOM   3022  CB  SER A 204     -11.789   7.101  26.324  1.00 77.33           C
ATOM   3023 1HB  SER A 204     -12.314   6.398  26.970  1.00 77.33           H
ATOM   3024 2HB  SER A 204     -10.777   7.201  26.718  1.00 77.33           H
ATOM   3025  OG  SER A 204     -12.442   8.366  26.369  1.00 77.33           O
ATOM   3026  HG  SER A 204     -13.432   8.238  26.429  1.00 77.33           H
ATOM   3027  HN  SER A 204     -10.950   8.397  24.381  1.00 77.33           H
ATOM   3028  N   ASP A 205     -13.877   7.015  23.922  1.00 72.39           N
ATOM   3029  CA  ASP A 205     -15.252   6.740  23.540  1.00 72.39           C
ATOM   3030  C   ASP A 205     -15.263   5.868  22.283  1.00 72.39           C
ATOM   3031  O   ASP A 205     -14.848   6.310  21.213  1.00 72.39           O
ATOM   3032  HA  ASP A 205     -15.693   6.236  24.400  1.00 72.39           H
ATOM   3033  CB  ASP A 205     -16.005   8.034  23.225  1.00 72.39           C
ATOM   3034 1HB  ASP A 205     -15.467   8.596  22.462  1.00 72.39           H
ATOM   3035 2HB  ASP A 205     -16.986   7.796  22.813  1.00 72.39           H
ATOM   3036  CG  ASP A 205     -16.168   8.893  24.480  1.00 72.39           C
ATOM   3037  OD1 ASP A 205     -15.996   8.327  25.582  1.00 72.39           O
ATOM   3038  OD2 ASP A 205     -16.461  10.096  24.310  1.00 72.39           O
ATOM   3039  HN  ASP A 205     -13.570   7.951  23.749  1.00 72.39           H
ATOM   3040  N   GLU A 206     -15.743   4.645  22.454  1.00 75.16           N
ATOM   3041  CA  GLU A 206     -15.888   3.734  21.331  1.00 75.16           C
ATOM   3042  C   GLU A 206     -14.539   3.525  20.639  1.00 75.16           C
ATOM   3043  O   GLU A 206     -14.488   3.236  19.445  1.00 75.16           O
ATOM   3044  HA  GLU A 206     -16.233   2.795  21.762  1.00 75.16           H
ATOM   3045  CB  GLU A 206     -16.937   4.247  20.342  1.00 75.16           C
ATOM   3046 1HB  GLU A 206     -16.608   5.194  19.915  1.00 75.16           H
ATOM   3047 2HB  GLU A 206     -17.138   3.483  19.591  1.00 75.16           H
ATOM   3048  CG  GLU A 206     -18.268   4.519  21.046  1.00 75.16           C
ATOM   3049 1HG  GLU A 206     -18.384   3.837  21.889  1.00 75.16           H
ATOM   3050 2HG  GLU A 206     -18.268   5.530  21.453  1.00 75.16           H
ATOM   3051  CD  GLU A 206     -19.443   4.351  20.082  1.00 75.16           C
ATOM   3052  OE1 GLU A 206     -20.391   3.630  20.462  1.00 75.16           O
ATOM   3053  OE2 GLU A 206     -19.368   4.948  18.986  1.00 75.16           O
ATOM   3054  HN  GLU A 206     -16.029   4.275  23.337  1.00 75.16           H
ATOM   3055  N   SER A 207     -13.480   3.678  21.420  1.00 86.79           N
ATOM   3056  CA  SER A 207     -12.134   3.513  20.897  1.00 86.79           C
ATOM   3057  C   SER A 207     -12.031   2.198  20.123  1.00 86.79           C
ATOM   3058  O   SER A 207     -11.433   2.150  19.049  1.00 86.79           O
ATOM   3059  HA  SER A 207     -11.978   4.362  20.231  1.00 86.79           H
ATOM   3060  CB  SER A 207     -11.098   3.550  22.021  1.00 86.79           C
ATOM   3061 1HB  SER A 207     -10.113   3.322  21.614  1.00 86.79           H
ATOM   3062 2HB  SER A 207     -11.046   4.558  22.434  1.00 86.79           H
ATOM   3063  OG  SER A 207     -11.406   2.627  23.062  1.00 86.79           O
ATOM   3064  HG  SER A 207     -10.860   2.832  23.874  1.00 86.79           H
ATOM   3065  HN  SER A 207     -13.530   3.910  22.392  1.00 86.79           H
ATOM   3066  N   THR A 208     -12.624   1.162  20.698  1.00 86.76           N
ATOM   3067  CA  THR A 208     -12.546  -0.165  20.111  1.00 86.76           C
ATOM   3068  C   THR A 208     -13.232  -0.185  18.744  1.00 86.76           C
ATOM   3069  O   THR A 208     -12.696  -0.738  17.785  1.00 86.76           O
ATOM   3070  HA  THR A 208     -11.496  -0.407  19.946  1.00 86.76           H
ATOM   3071  CB  THR A 208     -13.149  -1.159  21.107  1.00 86.76           C
ATOM   3072  HB  THR A 208     -14.225  -1.011  21.201  1.00 86.76           H
ATOM   3073  OG1 THR A 208     -12.394  -0.957  22.299  1.00 86.76           O
ATOM   3074  HG1 THR A 208     -11.421  -1.102  22.116  1.00 86.76           H
ATOM   3075  CG2 THR A 208     -12.865  -2.613  20.728  1.00 86.76           C
ATOM   3076 1HG2 THR A 208     -11.788  -2.778  20.700  1.00 86.76           H
ATOM   3077 2HG2 THR A 208     -13.290  -2.822  19.746  1.00 86.76           H
ATOM   3078 3HG2 THR A 208     -13.314  -3.276  21.467  1.00 86.76           H
ATOM   3079  HN  THR A 208     -13.148   1.218  21.548  1.00 86.76           H
ATOM   3080  N   LYS A 209     -14.406   0.427  18.697  1.00 82.63           N
ATOM   3081  CA  LYS A 209     -15.195   0.441  17.477  1.00 82.63           C
ATOM   3082  C   LYS A 209     -14.410   1.159  16.376  1.00 82.63           C
ATOM   3083  O   LYS A 209     -14.368   0.696  15.238  1.00 82.63           O
ATOM   3084  HA  LYS A 209     -15.347  -0.594  17.174  1.00 82.63           H
ATOM   3085  CB  LYS A 209     -16.577   1.043  17.739  1.00 82.63           C
ATOM   3086 1HB  LYS A 209     -16.469   2.017  18.217  1.00 82.63           H
ATOM   3087 2HB  LYS A 209     -17.091   1.209  16.793  1.00 82.63           H
ATOM   3088  CG  LYS A 209     -17.416   0.123  18.628  1.00 82.63           C
ATOM   3089 1HG  LYS A 209     -17.427  -0.883  18.208  1.00 82.63           H
ATOM   3090 2HG  LYS A 209     -16.960   0.051  19.616  1.00 82.63           H
ATOM   3091  CD  LYS A 209     -18.849   0.644  18.758  1.00 82.63           C
ATOM   3092 1HD  LYS A 209     -18.833   1.706  19.004  1.00 82.63           H
ATOM   3093 2HD  LYS A 209     -19.363   0.546  17.802  1.00 82.63           H
ATOM   3094  CE  LYS A 209     -19.615  -0.124  19.837  1.00 82.63           C
ATOM   3095 1HE  LYS A 209     -19.810  -1.142  19.499  1.00 82.63           H
ATOM   3096 2HE  LYS A 209     -19.008  -0.199  20.739  1.00 82.63           H
ATOM   3097  NZ  LYS A 209     -20.893   0.555  20.147  1.00 82.63           N
ATOM   3098 1HZ  LYS A 209     -21.397   0.023  20.848  1.00 82.63           H
ATOM   3099 2HZ  LYS A 209     -20.704   1.486  20.500  1.00 82.63           H
ATOM   3100 3HZ  LYS A 209     -21.454   0.620  19.305  1.00 82.63           H
ATOM   3101  HN  LYS A 209     -14.819   0.905  19.473  1.00 82.63           H
ATOM   3102  N   LEU A 210     -13.809   2.277  16.755  1.00 88.82           N
ATOM   3103  CA  LEU A 210     -13.125   3.122  15.792  1.00 88.82           C
ATOM   3104  C   LEU A 210     -11.963   2.344  15.171  1.00 88.82           C
ATOM   3105  O   LEU A 210     -11.820   2.303  13.950  1.00 88.82           O
ATOM   3106  HA  LEU A 210     -13.839   3.363  15.004  1.00 88.82           H
ATOM   3107  CB  LEU A 210     -12.705   4.443  16.441  1.00 88.82           C
ATOM   3108 1HB  LEU A 210     -13.578   4.882  16.923  1.00 88.82           H
ATOM   3109 2HB  LEU A 210     -11.982   4.224  17.227  1.00 88.82           H
ATOM   3110  CG  LEU A 210     -12.095   5.487  15.503  1.00 88.82           C
ATOM   3111  HG  LEU A 210     -11.231   5.041  15.011  1.00 88.82           H
ATOM   3112  CD1 LEU A 210     -13.085   5.882  14.405  1.00 88.82           C
ATOM   3113 1HD1 LEU A 210     -13.352   5.001  13.822  1.00 88.82           H
ATOM   3114 2HD1 LEU A 210     -13.983   6.302  14.860  1.00 88.82           H
ATOM   3115 3HD1 LEU A 210     -12.627   6.625  13.753  1.00 88.82           H
ATOM   3116  CD2 LEU A 210     -11.593   6.701  16.287  1.00 88.82           C
ATOM   3117 1HD2 LEU A 210     -12.426   7.157  16.823  1.00 88.82           H
ATOM   3118 2HD2 LEU A 210     -10.832   6.384  16.999  1.00 88.82           H
ATOM   3119 3HD2 LEU A 210     -11.165   7.428  15.596  1.00 88.82           H
ATOM   3120  HN  LEU A 210     -13.785   2.607  17.699  1.00 88.82           H
ATOM   3121  N   LYS A 211     -11.162   1.747  16.041  1.00 93.39           N
ATOM   3122  CA  LYS A 211     -10.016   0.973  15.594  1.00 93.39           C
ATOM   3123  C   LYS A 211     -10.487  -0.114  14.625  1.00 93.39           C
ATOM   3124  O   LYS A 211      -9.936  -0.260  13.535  1.00 93.39           O
ATOM   3125  HA  LYS A 211      -9.353   1.651  15.057  1.00 93.39           H
ATOM   3126  CB  LYS A 211      -9.235   0.431  16.793  1.00 93.39           C
ATOM   3127 1HB  LYS A 211      -8.891   1.259  17.412  1.00 93.39           H
ATOM   3128 2HB  LYS A 211      -9.891  -0.179  17.413  1.00 93.39           H
ATOM   3129  CG  LYS A 211      -8.036  -0.403  16.335  1.00 93.39           C
ATOM   3130 1HG  LYS A 211      -8.386  -1.322  15.866  1.00 93.39           H
ATOM   3131 2HG  LYS A 211      -7.475   0.146  15.579  1.00 93.39           H
ATOM   3132  CD  LYS A 211      -7.121  -0.740  17.513  1.00 93.39           C
ATOM   3133 1HD  LYS A 211      -6.794   0.179  18.000  1.00 93.39           H
ATOM   3134 2HD  LYS A 211      -7.675  -1.314  18.256  1.00 93.39           H
ATOM   3135  CE  LYS A 211      -5.901  -1.539  17.049  1.00 93.39           C
ATOM   3136 1HE  LYS A 211      -6.219  -2.506  16.660  1.00 93.39           H
ATOM   3137 2HE  LYS A 211      -5.406  -1.015  16.231  1.00 93.39           H
ATOM   3138  NZ  LYS A 211      -4.953  -1.734  18.168  1.00 93.39           N
ATOM   3139 1HZ  LYS A 211      -4.274  -2.443  17.915  1.00 93.39           H
ATOM   3140 2HZ  LYS A 211      -4.474  -0.861  18.361  1.00 93.39           H
ATOM   3141 3HZ  LYS A 211      -5.461  -2.031  18.994  1.00 93.39           H
ATOM   3142  HN  LYS A 211     -11.285   1.785  17.033  1.00 93.39           H
ATOM   3143  N   SER A 212     -11.502  -0.848  15.057  1.00 90.79           N
ATOM   3144  CA  SER A 212     -11.992  -1.977  14.284  1.00 90.79           C
ATOM   3145  C   SER A 212     -12.473  -1.501  12.912  1.00 90.79           C
ATOM   3146  O   SER A 212     -12.227  -2.159  11.902  1.00 90.79           O
ATOM   3147  HA  SER A 212     -11.139  -2.647  14.179  1.00 90.79           H
ATOM   3148  CB  SER A 212     -13.120  -2.701  15.021  1.00 90.79           C
ATOM   3149 1HB  SER A 212     -13.959  -2.018  15.161  1.00 90.79           H
ATOM   3150 2HB  SER A 212     -13.481  -3.527  14.409  1.00 90.79           H
ATOM   3151  OG  SER A 212     -12.698  -3.198  16.288  1.00 90.79           O
ATOM   3152  HG  SER A 212     -12.898  -2.527  17.002  1.00 90.79           H
ATOM   3153  HN  SER A 212     -11.985  -0.683  15.917  1.00 90.79           H
ATOM   3154  N   ALA A 213     -13.150  -0.362  12.920  1.00 94.09           N
ATOM   3155  CA  ALA A 213     -13.696   0.192  11.693  1.00 94.09           C
ATOM   3156  C   ALA A 213     -12.548   0.568  10.753  1.00 94.09           C
ATOM   3157  O   ALA A 213     -12.590   0.263   9.563  1.00 94.09           O
ATOM   3158  HA  ALA A 213     -14.302  -0.580  11.220  1.00 94.09           H
ATOM   3159  CB  ALA A 213     -14.591   1.387  12.026  1.00 94.09           C
ATOM   3160 1HB  ALA A 213     -15.407   1.061  12.671  1.00 94.09           H
ATOM   3161 2HB  ALA A 213     -14.005   2.149  12.539  1.00 94.09           H
ATOM   3162 3HB  ALA A 213     -15.000   1.803  11.105  1.00 94.09           H
ATOM   3163  HN  ALA A 213     -13.327   0.177  13.743  1.00 94.09           H
ATOM   3164  N   VAL A 214     -11.549   1.226  11.325  1.00 92.41           N
ATOM   3165  CA  VAL A 214     -10.422   1.703  10.542  1.00 92.41           C
ATOM   3166  C   VAL A 214      -9.722   0.512   9.886  1.00 92.41           C
ATOM   3167  O   VAL A 214      -9.373   0.564   8.708  1.00 92.41           O
ATOM   3168  HA  VAL A 214     -10.816   2.352   9.760  1.00 92.41           H
ATOM   3169  CB  VAL A 214      -9.488   2.535  11.422  1.00 92.41           C
ATOM   3170  HB  VAL A 214      -9.284   1.964  12.328  1.00 92.41           H
ATOM   3171  CG1 VAL A 214      -8.154   2.792  10.718  1.00 92.41           C
ATOM   3172 1HG1 VAL A 214      -7.671   1.840  10.497  1.00 92.41           H
ATOM   3173 2HG1 VAL A 214      -8.332   3.333   9.789  1.00 92.41           H
ATOM   3174 3HG1 VAL A 214      -7.509   3.385  11.366  1.00 92.41           H
ATOM   3175  CG2 VAL A 214     -10.151   3.851  11.836  1.00 92.41           C
ATOM   3176 1HG2 VAL A 214     -10.399   4.428  10.945  1.00 92.41           H
ATOM   3177 2HG2 VAL A 214     -11.062   3.638  12.396  1.00 92.41           H
ATOM   3178 3HG2 VAL A 214      -9.466   4.423  12.461  1.00 92.41           H
ATOM   3179  HN  VAL A 214     -11.503   1.433  12.302  1.00 92.41           H
ATOM   3180  N   LEU A 215      -9.537  -0.534  10.678  1.00 91.63           N
ATOM   3181  CA  LEU A 215      -8.814  -1.706  10.213  1.00 91.63           C
ATOM   3182  C   LEU A 215      -9.640  -2.416   9.138  1.00 91.63           C
ATOM   3183  O   LEU A 215      -9.106  -2.818   8.105  1.00 91.63           O
ATOM   3184  HA  LEU A 215      -7.885  -1.360   9.762  1.00 91.63           H
ATOM   3185  CB  LEU A 215      -8.438  -2.606  11.392  1.00 91.63           C
ATOM   3186 1HB  LEU A 215      -9.338  -2.807  11.972  1.00 91.63           H
ATOM   3187 2HB  LEU A 215      -8.093  -3.562  10.998  1.00 91.63           H
ATOM   3188  CG  LEU A 215      -7.366  -2.059  12.337  1.00 91.63           C
ATOM   3189  HG  LEU A 215      -7.734  -1.129  12.769  1.00 91.63           H
ATOM   3190  CD1 LEU A 215      -7.112  -3.026  13.496  1.00 91.63           C
ATOM   3191 1HD1 LEU A 215      -8.035  -3.169  14.059  1.00 91.63           H
ATOM   3192 2HD1 LEU A 215      -6.775  -3.985  13.102  1.00 91.63           H
ATOM   3193 3HD1 LEU A 215      -6.347  -2.613  14.152  1.00 91.63           H
ATOM   3194  CD2 LEU A 215      -6.081  -1.727  11.576  1.00 91.63           C
ATOM   3195 1HD2 LEU A 215      -5.699  -2.629  11.098  1.00 91.63           H
ATOM   3196 2HD2 LEU A 215      -6.293  -0.975  10.816  1.00 91.63           H
ATOM   3197 3HD2 LEU A 215      -5.336  -1.341  12.272  1.00 91.63           H
ATOM   3198  HN  LEU A 215      -9.870  -0.589  11.619  1.00 91.63           H
ATOM   3199  N   THR A 216     -10.928  -2.547   9.416  1.00 91.45           N
ATOM   3200  CA  THR A 216     -11.824  -3.239   8.506  1.00 91.45           C
ATOM   3201  C   THR A 216     -11.817  -2.563   7.134  1.00 91.45           C
ATOM   3202  O   THR A 216     -11.729  -3.234   6.107  1.00 91.45           O
ATOM   3203  HA  THR A 216     -11.453  -4.254   8.364  1.00 91.45           H
ATOM   3204  CB  THR A 216     -13.210  -3.288   9.152  1.00 91.45           C
ATOM   3205  HB  THR A 216     -13.609  -2.283   9.294  1.00 91.45           H
ATOM   3206  OG1 THR A 216     -13.012  -4.044  10.343  1.00 91.45           O
ATOM   3207  HG1 THR A 216     -12.967  -3.433  11.133  1.00 91.45           H
ATOM   3208  CG2 THR A 216     -14.205  -4.122   8.343  1.00 91.45           C
ATOM   3209 1HG2 THR A 216     -13.838  -5.145   8.258  1.00 91.45           H
ATOM   3210 2HG2 THR A 216     -14.314  -3.692   7.347  1.00 91.45           H
ATOM   3211 3HG2 THR A 216     -15.172  -4.123   8.845  1.00 91.45           H
ATOM   3212  HN  THR A 216     -11.360  -2.191  10.245  1.00 91.45           H
ATOM   3213  N   LEU A 217     -11.911  -1.241   7.160  1.00 88.65           N
ATOM   3214  CA  LEU A 217     -11.940  -0.468   5.930  1.00 88.65           C
ATOM   3215  C   LEU A 217     -10.646  -0.710   5.150  1.00 88.65           C
ATOM   3216  O   LEU A 217     -10.663  -0.793   3.923  1.00 88.65           O
ATOM   3217  HA  LEU A 217     -12.776  -0.834   5.334  1.00 88.65           H
ATOM   3218  CB  LEU A 217     -12.210   1.007   6.231  1.00 88.65           C
ATOM   3219 1HB  LEU A 217     -13.011   1.067   6.967  1.00 88.65           H
ATOM   3220 2HB  LEU A 217     -11.319   1.432   6.694  1.00 88.65           H
ATOM   3221  CG  LEU A 217     -12.592   1.877   5.032  1.00 88.65           C
ATOM   3222  HG  LEU A 217     -11.894   1.666   4.221  1.00 88.65           H
ATOM   3223  CD1 LEU A 217     -13.993   1.529   4.525  1.00 88.65           C
ATOM   3224 1HD1 LEU A 217     -14.019   0.482   4.220  1.00 88.65           H
ATOM   3225 2HD1 LEU A 217     -14.719   1.693   5.321  1.00 88.65           H
ATOM   3226 3HD1 LEU A 217     -14.239   2.162   3.672  1.00 88.65           H
ATOM   3227  CD2 LEU A 217     -12.457   3.364   5.368  1.00 88.65           C
ATOM   3228 1HD2 LEU A 217     -13.116   3.609   6.201  1.00 88.65           H
ATOM   3229 2HD2 LEU A 217     -11.426   3.582   5.644  1.00 88.65           H
ATOM   3230 3HD2 LEU A 217     -12.735   3.960   4.498  1.00 88.65           H
ATOM   3231  HN  LEU A 217     -11.967  -0.701   8.000  1.00 88.65           H
ATOM   3232  N   LYS A 218      -9.555  -0.817   5.895  1.00 85.81           N
ATOM   3233  CA  LYS A 218      -8.249  -0.999   5.286  1.00 85.81           C
ATOM   3234  C   LYS A 218      -8.216  -2.340   4.549  1.00 85.81           C
ATOM   3235  O   LYS A 218      -7.715  -2.425   3.429  1.00 85.81           O
ATOM   3236  HA  LYS A 218      -8.114  -0.201   4.556  1.00 85.81           H
ATOM   3237  CB  LYS A 218      -7.144  -0.846   6.333  1.00 85.81           C
ATOM   3238 1HB  LYS A 218      -7.320   0.052   6.925  1.00 85.81           H
ATOM   3239 2HB  LYS A 218      -7.170  -1.691   7.021  1.00 85.81           H
ATOM   3240  CG  LYS A 218      -5.767  -0.764   5.669  1.00 85.81           C
ATOM   3241 1HG  LYS A 218      -5.589  -1.665   5.082  1.00 85.81           H
ATOM   3242 2HG  LYS A 218      -5.743   0.077   4.977  1.00 85.81           H
ATOM   3243  CD  LYS A 218      -4.663  -0.604   6.716  1.00 85.81           C
ATOM   3244 1HD  LYS A 218      -4.821   0.316   7.278  1.00 85.81           H
ATOM   3245 2HD  LYS A 218      -4.711  -1.426   7.430  1.00 85.81           H
ATOM   3246  CE  LYS A 218      -3.283  -0.574   6.056  1.00 85.81           C
ATOM   3247 1HE  LYS A 218      -3.159  -1.450   5.419  1.00 85.81           H
ATOM   3248 2HE  LYS A 218      -3.199   0.302   5.413  1.00 85.81           H
ATOM   3249  NZ  LYS A 218      -2.218  -0.546   7.084  1.00 85.81           N
ATOM   3250 1HZ  LYS A 218      -1.313  -0.635   6.635  1.00 85.81           H
ATOM   3251 2HZ  LYS A 218      -2.260   0.331   7.590  1.00 85.81           H
ATOM   3252 3HZ  LYS A 218      -2.352  -1.316   7.730  1.00 85.81           H
ATOM   3253  HN  LYS A 218      -9.555  -0.782   6.894  1.00 85.81           H
ATOM   3254  N   VAL A 219      -8.758  -3.354   5.208  1.00 90.79           N
ATOM   3255  CA  VAL A 219      -8.717  -4.703   4.670  1.00 90.79           C
ATOM   3256  C   VAL A 219      -9.598  -4.777   3.422  1.00 90.79           C
ATOM   3257  O   VAL A 219      -9.184  -5.318   2.397  1.00 90.79           O
ATOM   3258  HA  VAL A 219      -7.686  -4.912   4.385  1.00 90.79           H
ATOM   3259  CB  VAL A 219      -9.123  -5.709   5.749  1.00 90.79           C
ATOM   3260  HB  VAL A 219     -10.094  -5.407   6.140  1.00 90.79           H
ATOM   3261  CG1 VAL A 219      -9.269  -7.114   5.162  1.00 90.79           C
ATOM   3262 1HG1 VAL A 219     -10.034  -7.106   4.386  1.00 90.79           H
ATOM   3263 2HG1 VAL A 219      -8.318  -7.429   4.731  1.00 90.79           H
ATOM   3264 3HG1 VAL A 219      -9.558  -7.809   5.950  1.00 90.79           H
ATOM   3265  CG2 VAL A 219      -8.126  -5.701   6.910  1.00 90.79           C
ATOM   3266 1HG2 VAL A 219      -7.135  -5.966   6.540  1.00 90.79           H
ATOM   3267 2HG2 VAL A 219      -8.093  -4.706   7.354  1.00 90.79           H
ATOM   3268 3HG2 VAL A 219      -8.438  -6.425   7.662  1.00 90.79           H
ATOM   3269  HN  VAL A 219      -9.218  -3.265   6.091  1.00 90.79           H
ATOM   3270  N   ILE A 220     -10.796  -4.226   3.549  1.00 90.87           N
ATOM   3271  CA  ILE A 220     -11.791  -4.349   2.497  1.00 90.87           C
ATOM   3272  C   ILE A 220     -11.293  -3.627   1.243  1.00 90.87           C
ATOM   3273  O   ILE A 220     -11.169  -4.235   0.181  1.00 90.87           O
ATOM   3274  HA  ILE A 220     -11.895  -5.409   2.267  1.00 90.87           H
ATOM   3275  CB  ILE A 220     -13.154  -3.857   2.989  1.00 90.87           C
ATOM   3276  HB  ILE A 220     -13.016  -2.884   3.460  1.00 90.87           H
ATOM   3277  CG1 ILE A 220     -13.725  -4.797   4.052  1.00 90.87           C
ATOM   3278 1HG1 ILE A 220     -13.901  -5.780   3.617  1.00 90.87           H
ATOM   3279 2HG1 ILE A 220     -12.998  -4.929   4.854  1.00 90.87           H
ATOM   3280  CG2 ILE A 220     -14.121  -3.660   1.819  1.00 90.87           C
ATOM   3281 1HG2 ILE A 220     -13.711  -2.922   1.129  1.00 90.87           H
ATOM   3282 2HG2 ILE A 220     -14.258  -4.608   1.298  1.00 90.87           H
ATOM   3283 3HG2 ILE A 220     -15.081  -3.311   2.197  1.00 90.87           H
ATOM   3284  CD1 ILE A 220     -15.031  -4.246   4.627  1.00 90.87           C
ATOM   3285 1HD1 ILE A 220     -14.846  -3.273   5.083  1.00 90.87           H
ATOM   3286 2HD1 ILE A 220     -15.763  -4.138   3.827  1.00 90.87           H
ATOM   3287 3HD1 ILE A 220     -15.415  -4.933   5.381  1.00 90.87           H
ATOM   3288  HN  ILE A 220     -11.090  -3.705   4.350  1.00 90.87           H
ATOM   3289  N   LEU A 221     -11.020  -2.341   1.408  1.00 89.97           N
ATOM   3290  CA  LEU A 221     -10.700  -1.492   0.273  1.00 89.97           C
ATOM   3291  C   LEU A 221      -9.248  -1.732  -0.144  1.00 89.97           C
ATOM   3292  O   LEU A 221      -8.881  -1.496  -1.294  1.00 89.97           O
ATOM   3293  HA  LEU A 221     -11.349  -1.789  -0.551  1.00 89.97           H
ATOM   3294  CB  LEU A 221     -11.015  -0.029   0.592  1.00 89.97           C
ATOM   3295 1HB  LEU A 221     -10.440   0.262   1.472  1.00 89.97           H
ATOM   3296 2HB  LEU A 221     -10.664   0.586  -0.236  1.00 89.97           H
ATOM   3297  CG  LEU A 221     -12.487   0.300   0.848  1.00 89.97           C
ATOM   3298  HG  LEU A 221     -12.814  -0.257   1.726  1.00 89.97           H
ATOM   3299  CD1 LEU A 221     -12.670   1.786   1.160  1.00 89.97           C
ATOM   3300 1HD1 LEU A 221     -12.095   2.044   2.050  1.00 89.97           H
ATOM   3301 2HD1 LEU A 221     -12.320   2.381   0.317  1.00 89.97           H
ATOM   3302 3HD1 LEU A 221     -13.726   1.993   1.338  1.00 89.97           H
ATOM   3303  CD2 LEU A 221     -13.361  -0.151  -0.324  1.00 89.97           C
ATOM   3304 1HD2 LEU A 221     -13.041   0.358  -1.233  1.00 89.97           H
ATOM   3305 2HD2 LEU A 221     -13.261  -1.229  -0.458  1.00 89.97           H
ATOM   3306 3HD2 LEU A 221     -14.402   0.094  -0.117  1.00 89.97           H
ATOM   3307  HN  LEU A 221     -11.016  -1.880   2.295  1.00 89.97           H
ATOM   3308  N   GLY A 222      -8.460  -2.199   0.814  1.00 88.67           N
ATOM   3309  CA  GLY A 222      -7.021  -2.280   0.626  1.00 88.67           C
ATOM   3310  C   GLY A 222      -6.641  -3.539  -0.156  1.00 88.67           C
ATOM   3311  O   GLY A 222      -5.589  -3.585  -0.792  1.00 88.67           O
ATOM   3312 1HA  GLY A 222      -6.670  -1.397   0.093  1.00 88.67           H
ATOM   3313 2HA  GLY A 222      -6.524  -2.286   1.596  1.00 88.67           H
ATOM   3314  HN  GLY A 222      -8.789  -2.516   1.703  1.00 88.67           H
ATOM   3315  N   PHE A 223      -7.518  -4.529  -0.084  1.00 83.13           N
ATOM   3316  CA  PHE A 223      -7.216  -5.838  -0.638  1.00 83.13           C
ATOM   3317  C   PHE A 223      -8.437  -6.428  -1.347  1.00 83.13           C
ATOM   3318  O   PHE A 223      -8.421  -6.621  -2.562  1.00 83.13           O
ATOM   3319  HA  PHE A 223      -6.409  -5.706  -1.358  1.00 83.13           H
ATOM   3320  CB  PHE A 223      -6.836  -6.744   0.535  1.00 83.13           C
ATOM   3321 1HB  PHE A 223      -6.073  -6.245   1.133  1.00 83.13           H
ATOM   3322 2HB  PHE A 223      -7.707  -6.876   1.176  1.00 83.13           H
ATOM   3323  CG  PHE A 223      -6.315  -8.120   0.115  1.00 83.13           C
ATOM   3324  CD1 PHE A 223      -7.076  -9.228   0.326  1.00 83.13           C
ATOM   3325  HD1 PHE A 223      -8.056  -9.135   0.794  1.00 83.13           H
ATOM   3326  CD2 PHE A 223      -5.093  -8.236  -0.469  1.00 83.13           C
ATOM   3327  HD2 PHE A 223      -4.483  -7.348  -0.638  1.00 83.13           H
ATOM   3328  CE1 PHE A 223      -6.593 -10.505  -0.063  1.00 83.13           C
ATOM   3329  HE1 PHE A 223      -7.202 -11.393   0.106  1.00 83.13           H
ATOM   3330  CE2 PHE A 223      -4.610  -9.513  -0.858  1.00 83.13           C
ATOM   3331  HE2 PHE A 223      -3.630  -9.606  -1.327  1.00 83.13           H
ATOM   3332  CZ  PHE A 223      -5.370 -10.621  -0.647  1.00 83.13           C
ATOM   3333  HZ  PHE A 223      -4.999 -11.601  -0.946  1.00 83.13           H
ATOM   3334  HN  PHE A 223      -8.419  -4.449   0.342  1.00 83.13           H
ATOM   3335  N   PHE A 224      -9.466  -6.699  -0.558  1.00 84.72           N
ATOM   3336  CA  PHE A 224     -10.550  -7.555  -1.009  1.00 84.72           C
ATOM   3337  C   PHE A 224     -11.207  -6.991  -2.270  1.00 84.72           C
ATOM   3338  O   PHE A 224     -11.343  -7.693  -3.271  1.00 84.72           O
ATOM   3339  HA  PHE A 224     -10.119  -8.531  -1.232  1.00 84.72           H
ATOM   3340  CB  PHE A 224     -11.586  -7.596   0.116  1.00 84.72           C
ATOM   3341 1HB  PHE A 224     -11.605  -6.626   0.614  1.00 84.72           H
ATOM   3342 2HB  PHE A 224     -12.573  -7.751  -0.318  1.00 84.72           H
ATOM   3343  CG  PHE A 224     -11.327  -8.684   1.160  1.00 84.72           C
ATOM   3344  CD1 PHE A 224     -11.642  -9.978   0.886  1.00 84.72           C
ATOM   3345  HD1 PHE A 224     -12.079 -10.241  -0.078  1.00 84.72           H
ATOM   3346  CD2 PHE A 224     -10.783  -8.357   2.363  1.00 84.72           C
ATOM   3347  HD2 PHE A 224     -10.531  -7.319   2.583  1.00 84.72           H
ATOM   3348  CE1 PHE A 224     -11.403 -10.988   1.855  1.00 84.72           C
ATOM   3349  HE1 PHE A 224     -11.655 -12.025   1.636  1.00 84.72           H
ATOM   3350  CE2 PHE A 224     -10.543  -9.366   3.332  1.00 84.72           C
ATOM   3351  HE2 PHE A 224     -10.107  -9.104   4.296  1.00 84.72           H
ATOM   3352  CZ  PHE A 224     -10.858 -10.661   3.058  1.00 84.72           C
ATOM   3353  HZ  PHE A 224     -10.674 -11.436   3.802  1.00 84.72           H
ATOM   3354  HN  PHE A 224      -9.567  -6.344   0.371  1.00 84.72           H
ATOM   3355  N   LEU A 225     -11.596  -5.727  -2.181  1.00 89.90           N
ATOM   3356  CA  LEU A 225     -12.295  -5.080  -3.279  1.00 89.90           C
ATOM   3357  C   LEU A 225     -11.410  -5.105  -4.527  1.00 89.90           C
ATOM   3358  O   LEU A 225     -11.821  -5.601  -5.574  1.00 89.90           O
ATOM   3359  HA  LEU A 225     -13.194  -5.662  -3.482  1.00 89.90           H
ATOM   3360  CB  LEU A 225     -12.747  -3.676  -2.873  1.00 89.90           C
ATOM   3361 1HB  LEU A 225     -13.440  -3.767  -2.036  1.00 89.90           H
ATOM   3362 2HB  LEU A 225     -11.878  -3.127  -2.509  1.00 89.90           H
ATOM   3363  CG  LEU A 225     -13.420  -2.845  -3.967  1.00 89.90           C
ATOM   3364  HG  LEU A 225     -12.807  -2.907  -4.867  1.00 89.90           H
ATOM   3365  CD1 LEU A 225     -14.797  -3.412  -4.318  1.00 89.90           C
ATOM   3366 1HD1 LEU A 225     -14.688  -4.436  -4.674  1.00 89.90           H
ATOM   3367 2HD1 LEU A 225     -15.431  -3.400  -3.431  1.00 89.90           H
ATOM   3368 3HD1 LEU A 225     -15.252  -2.802  -5.098  1.00 89.90           H
ATOM   3369  CD2 LEU A 225     -13.491  -1.369  -3.569  1.00 89.90           C
ATOM   3370 1HD2 LEU A 225     -14.068  -1.269  -2.650  1.00 89.90           H
ATOM   3371 2HD2 LEU A 225     -12.483  -0.987  -3.409  1.00 89.90           H
ATOM   3372 3HD2 LEU A 225     -13.973  -0.802  -4.365  1.00 89.90           H
ATOM   3373  HN  LEU A 225     -11.441  -5.149  -1.380  1.00 89.90           H
ATOM   3374  N   PRO A 226     -10.184  -4.571  -4.439  1.00 90.27           N
ATOM   3375  CA  PRO A 226      -9.272  -4.583  -5.585  1.00 90.27           C
ATOM   3376  C   PRO A 226      -9.093  -5.976  -6.165  1.00 90.27           C
ATOM   3377  O   PRO A 226      -9.128  -6.155  -7.382  1.00 90.27           O
ATOM   3378  HA  PRO A 226      -9.686  -3.987  -6.399  1.00 90.27           H
ATOM   3379  CB  PRO A 226      -7.964  -4.032  -5.014  1.00 90.27           C
ATOM   3380 1HB  PRO A 226      -7.315  -4.832  -4.657  1.00 90.27           H
ATOM   3381 2HB  PRO A 226      -7.401  -3.476  -5.763  1.00 90.27           H
ATOM   3382  CG  PRO A 226      -8.428  -3.132  -3.875  1.00 90.27           C
ATOM   3383 1HG  PRO A 226      -7.630  -2.947  -3.155  1.00 90.27           H
ATOM   3384 2HG  PRO A 226      -8.748  -2.155  -4.236  1.00 90.27           H
ATOM   3385  CD  PRO A 226      -9.575  -3.920  -3.265  1.00 90.27           C
ATOM   3386 1HD  PRO A 226      -9.223  -4.653  -2.539  1.00 90.27           H
ATOM   3387 2HD  PRO A 226     -10.279  -3.272  -2.742  1.00 90.27           H
ATOM   3388  N   PHE A 227      -8.902  -6.935  -5.271  1.00 85.23           N
ATOM   3389  CA  PHE A 227      -8.591  -8.292  -5.683  1.00 85.23           C
ATOM   3390  C   PHE A 227      -9.731  -8.890  -6.509  1.00 85.23           C
ATOM   3391  O   PHE A 227      -9.497  -9.476  -7.565  1.00 85.23           O
ATOM   3392  HA  PHE A 227      -7.688  -8.246  -6.293  1.00 85.23           H
ATOM   3393  CB  PHE A 227      -8.413  -9.118  -4.408  1.00 85.23           C
ATOM   3394 1HB  PHE A 227      -7.621  -8.673  -3.806  1.00 85.23           H
ATOM   3395 2HB  PHE A 227      -9.330  -9.062  -3.820  1.00 85.23           H
ATOM   3396  CG  PHE A 227      -8.077 -10.589  -4.660  1.00 85.23           C
ATOM   3397  CD1 PHE A 227      -9.041 -11.540  -4.529  1.00 85.23           C
ATOM   3398  HD1 PHE A 227     -10.053 -11.253  -4.245  1.00 85.23           H
ATOM   3399  CD2 PHE A 227      -6.814 -10.946  -5.015  1.00 85.23           C
ATOM   3400  HD2 PHE A 227      -6.041 -10.185  -5.120  1.00 85.23           H
ATOM   3401  CE1 PHE A 227      -8.728 -12.905  -4.764  1.00 85.23           C
ATOM   3402  HE1 PHE A 227      -9.501 -13.666  -4.659  1.00 85.23           H
ATOM   3403  CE2 PHE A 227      -6.501 -12.312  -5.250  1.00 85.23           C
ATOM   3404  HE2 PHE A 227      -5.489 -12.598  -5.535  1.00 85.23           H
ATOM   3405  CZ  PHE A 227      -7.465 -13.262  -5.119  1.00 85.23           C
ATOM   3406  HZ  PHE A 227      -7.225 -14.310  -5.299  1.00 85.23           H
ATOM   3407  HN  PHE A 227      -8.958  -6.796  -4.282  1.00 85.23           H
ATOM   3408  N   VAL A 228     -10.942  -8.722  -5.997  1.00 91.68           N
ATOM   3409  CA  VAL A 228     -12.114  -9.278  -6.650  1.00 91.68           C
ATOM   3410  C   VAL A 228     -12.239  -8.686  -8.055  1.00 91.68           C
ATOM   3411  O   VAL A 228     -12.480  -9.411  -9.019  1.00 91.68           O
ATOM   3412  HA  VAL A 228     -11.965 -10.354  -6.735  1.00 91.68           H
ATOM   3413  CB  VAL A 228     -13.356  -9.038  -5.788  1.00 91.68           C
ATOM   3414  HB  VAL A 228     -13.392  -7.978  -5.540  1.00 91.68           H
ATOM   3415  CG1 VAL A 228     -14.632  -9.385  -6.557  1.00 91.68           C
ATOM   3416 1HG1 VAL A 228     -14.700  -8.761  -7.449  1.00 91.68           H
ATOM   3417 2HG1 VAL A 228     -14.607 -10.435  -6.849  1.00 91.68           H
ATOM   3418 3HG1 VAL A 228     -15.499  -9.205  -5.922  1.00 91.68           H
ATOM   3419  CG2 VAL A 228     -13.274  -9.825  -4.479  1.00 91.68           C
ATOM   3420 1HG2 VAL A 228     -13.202 -10.890  -4.698  1.00 91.68           H
ATOM   3421 2HG2 VAL A 228     -12.394  -9.509  -3.919  1.00 91.68           H
ATOM   3422 3HG2 VAL A 228     -14.169  -9.637  -3.885  1.00 91.68           H
ATOM   3423  HN  VAL A 228     -11.127  -8.217  -5.154  1.00 91.68           H
ATOM   3424  N   VAL A 229     -12.069  -7.374  -8.128  1.00 91.71           N
ATOM   3425  CA  VAL A 229     -12.227  -6.667  -9.387  1.00 91.71           C
ATOM   3426  C   VAL A 229     -11.189  -7.179 -10.388  1.00 91.71           C
ATOM   3427  O   VAL A 229     -11.516  -7.452 -11.542  1.00 91.71           O
ATOM   3428  HA  VAL A 229     -13.223  -6.893  -9.768  1.00 91.71           H
ATOM   3429  CB  VAL A 229     -12.140  -5.157  -9.154  1.00 91.71           C
ATOM   3430  HB  VAL A 229     -11.212  -4.954  -8.619  1.00 91.71           H
ATOM   3431  CG1 VAL A 229     -12.092  -4.400 -10.483  1.00 91.71           C
ATOM   3432 1HG1 VAL A 229     -11.217  -4.717 -11.051  1.00 91.71           H
ATOM   3433 2HG1 VAL A 229     -12.994  -4.613 -11.056  1.00 91.71           H
ATOM   3434 3HG1 VAL A 229     -12.030  -3.329 -10.288  1.00 91.71           H
ATOM   3435  CG2 VAL A 229     -13.301  -4.668  -8.286  1.00 91.71           C
ATOM   3436 1HG2 VAL A 229     -14.245  -4.891  -8.783  1.00 91.71           H
ATOM   3437 2HG2 VAL A 229     -13.270  -5.173  -7.320  1.00 91.71           H
ATOM   3438 3HG2 VAL A 229     -13.214  -3.592  -8.136  1.00 91.71           H
ATOM   3439  HN  VAL A 229     -11.828  -6.798  -7.347  1.00 91.71           H
ATOM   3440  N   MET A 230      -9.959  -7.292  -9.910  1.00 83.46           N
ATOM   3441  CA  MET A 230      -8.868  -7.755 -10.752  1.00 83.46           C
ATOM   3442  C   MET A 230      -9.130  -9.175 -11.257  1.00 83.46           C
ATOM   3443  O   MET A 230      -9.041  -9.437 -12.456  1.00 83.46           O
ATOM   3444  HA  MET A 230      -8.834  -7.063 -11.593  1.00 83.46           H
ATOM   3445  CB  MET A 230      -7.562  -7.729  -9.956  1.00 83.46           C
ATOM   3446 1HB  MET A 230      -7.722  -8.171  -8.973  1.00 83.46           H
ATOM   3447 2HB  MET A 230      -6.812  -8.337 -10.461  1.00 83.46           H
ATOM   3448  CG  MET A 230      -7.044  -6.298  -9.799  1.00 83.46           C
ATOM   3449 1HG  MET A 230      -7.018  -5.803 -10.770  1.00 83.46           H
ATOM   3450 2HG  MET A 230      -7.723  -5.724  -9.167  1.00 83.46           H
ATOM   3451  SD  MET A 230      -5.411  -6.315  -9.079  1.00 83.46           S
ATOM   3452  CE  MET A 230      -5.800  -6.908  -7.441  1.00 83.46           C
ATOM   3453 1HE  MET A 230      -6.490  -6.216  -6.958  1.00 83.46           H
ATOM   3454 2HE  MET A 230      -6.264  -7.893  -7.512  1.00 83.46           H
ATOM   3455 3HE  MET A 230      -4.885  -6.979  -6.853  1.00 83.46           H
ATOM   3456  HN  MET A 230      -9.702  -7.075  -8.968  1.00 83.46           H
ATOM   3457  N   ALA A 231      -9.449 -10.054 -10.318  1.00 89.00           N
ATOM   3458  CA  ALA A 231      -9.629 -11.459 -10.639  1.00 89.00           C
ATOM   3459  C   ALA A 231     -10.676 -11.595 -11.746  1.00 89.00           C
ATOM   3460  O   ALA A 231     -10.502 -12.379 -12.678  1.00 89.00           O
ATOM   3461  HA  ALA A 231      -8.676 -11.842 -11.004  1.00 89.00           H
ATOM   3462  CB  ALA A 231     -10.016 -12.226  -9.373  1.00 89.00           C
ATOM   3463 1HB  ALA A 231      -9.226 -12.122  -8.629  1.00 89.00           H
ATOM   3464 2HB  ALA A 231     -10.946 -11.823  -8.974  1.00 89.00           H
ATOM   3465 3HB  ALA A 231     -10.151 -13.281  -9.614  1.00 89.00           H
ATOM   3466  HN  ALA A 231      -9.583  -9.819  -9.355  1.00 89.00           H
ATOM   3467  N   CYS A 232     -11.742 -10.819 -11.607  1.00 88.80           N
ATOM   3468  CA  CYS A 232     -12.820 -10.847 -12.581  1.00 88.80           C
ATOM   3469  C   CYS A 232     -12.272 -10.348 -13.919  1.00 88.80           C
ATOM   3470  O   CYS A 232     -12.488 -10.975 -14.955  1.00 88.80           O
ATOM   3471  HA  CYS A 232     -13.145 -11.885 -12.658  1.00 88.80           H
ATOM   3472  CB  CYS A 232     -14.024 -10.026 -12.115  1.00 88.80           C
ATOM   3473 1HB  CYS A 232     -13.701  -9.029 -11.816  1.00 88.80           H
ATOM   3474 2HB  CYS A 232     -14.728  -9.899 -12.938  1.00 88.80           H
ATOM   3475  SG  CYS A 232     -14.848 -10.864 -10.712  1.00 88.80           S
ATOM   3476  HG  CYS A 232     -14.009 -10.426  -9.777  1.00 88.80           H
ATOM   3477  HN  CYS A 232     -11.874 -10.182 -10.848  1.00 88.80           H
ATOM   3478  N   CYS A 233     -11.573  -9.225 -13.854  1.00 87.01           N
ATOM   3479  CA  CYS A 233     -11.082  -8.578 -15.059  1.00 87.01           C
ATOM   3480  C   CYS A 233     -10.218  -9.582 -15.825  1.00 87.01           C
ATOM   3481  O   CYS A 233     -10.399  -9.772 -17.027  1.00 87.01           O
ATOM   3482  HA  CYS A 233     -11.958  -8.297 -15.643  1.00 87.01           H
ATOM   3483  CB  CYS A 233     -10.315  -7.293 -14.739  1.00 87.01           C
ATOM   3484 1HB  CYS A 233      -9.596  -7.478 -13.941  1.00 87.01           H
ATOM   3485 2HB  CYS A 233      -9.747  -6.972 -15.612  1.00 87.01           H
ATOM   3486  SG  CYS A 233     -11.482  -5.977 -14.234  1.00 87.01           S
ATOM   3487  HG  CYS A 233     -11.657  -6.416 -12.991  1.00 87.01           H
ATOM   3488  HN  CYS A 233     -11.342  -8.758 -13.000  1.00 87.01           H
ATOM   3489  N   TYR A 234      -9.299 -10.200 -15.098  1.00 73.55           N
ATOM   3490  CA  TYR A 234      -8.316 -11.072 -15.718  1.00 73.55           C
ATOM   3491  C   TYR A 234      -8.973 -12.346 -16.252  1.00 73.55           C
ATOM   3492  O   TYR A 234      -8.570 -12.868 -17.290  1.00 73.55           O
ATOM   3493  HA  TYR A 234      -7.861 -10.531 -16.548  1.00 73.55           H
ATOM   3494  CB  TYR A 234      -7.328 -11.447 -14.611  1.00 73.55           C
ATOM   3495 1HB  TYR A 234      -7.870 -11.538 -13.670  1.00 73.55           H
ATOM   3496 2HB  TYR A 234      -6.906 -12.428 -14.832  1.00 73.55           H
ATOM   3497  CG  TYR A 234      -6.185 -10.446 -14.431  1.00 73.55           C
ATOM   3498  CD1 TYR A 234      -5.023 -10.587 -15.161  1.00 73.55           C
ATOM   3499  HD1 TYR A 234      -4.918 -11.412 -15.866  1.00 73.55           H
ATOM   3500  CD2 TYR A 234      -6.317  -9.402 -13.539  1.00 73.55           C
ATOM   3501  HD2 TYR A 234      -7.236  -9.290 -12.962  1.00 73.55           H
ATOM   3502  CE1 TYR A 234      -3.947  -9.645 -14.992  1.00 73.55           C
ATOM   3503  HE1 TYR A 234      -3.023  -9.745 -15.562  1.00 73.55           H
ATOM   3504  CE2 TYR A 234      -5.242  -8.459 -13.369  1.00 73.55           C
ATOM   3505  HE2 TYR A 234      -5.333  -7.630 -12.668  1.00 73.55           H
ATOM   3506  CZ  TYR A 234      -4.110  -8.627 -14.104  1.00 73.55           C
ATOM   3507  OH  TYR A 234      -3.094  -7.737 -13.944  1.00 73.55           O
ATOM   3508  HH  TYR A 234      -2.281  -8.205 -13.597  1.00 73.55           H
ATOM   3509  HN  TYR A 234      -9.219 -10.111 -14.105  1.00 73.55           H
ATOM   3510  N   THR A 235      -9.974 -12.810 -15.519  1.00 84.59           N
ATOM   3511  CA  THR A 235     -10.718 -13.989 -15.927  1.00 84.59           C
ATOM   3512  C   THR A 235     -11.306 -13.791 -17.326  1.00 84.59           C
ATOM   3513  O   THR A 235     -11.232 -14.686 -18.166  1.00 84.59           O
ATOM   3514  HA  THR A 235     -10.025 -14.828 -15.988  1.00 84.59           H
ATOM   3515  CB  THR A 235     -11.774 -14.276 -14.859  1.00 84.59           C
ATOM   3516  HB  THR A 235     -12.506 -13.470 -14.809  1.00 84.59           H
ATOM   3517  OG1 THR A 235     -11.017 -14.493 -13.671  1.00 84.59           O
ATOM   3518  HG1 THR A 235     -11.069 -13.688 -13.080  1.00 84.59           H
ATOM   3519  CG2 THR A 235     -12.495 -15.605 -15.090  1.00 84.59           C
ATOM   3520 1HG2 THR A 235     -11.771 -16.420 -15.072  1.00 84.59           H
ATOM   3521 2HG2 THR A 235     -12.995 -15.584 -16.058  1.00 84.59           H
ATOM   3522 3HG2 THR A 235     -13.234 -15.760 -14.303  1.00 84.59           H
ATOM   3523  HN  THR A 235     -10.278 -12.395 -14.661  1.00 84.59           H
ATOM   3524  N   ILE A 236     -11.876 -12.613 -17.532  1.00 83.59           N
ATOM   3525  CA  ILE A 236     -12.507 -12.299 -18.802  1.00 83.59           C
ATOM   3526  C   ILE A 236     -11.427 -12.110 -19.870  1.00 83.59           C
ATOM   3527  O   ILE A 236     -11.601 -12.526 -21.014  1.00 83.59           O
ATOM   3528  HA  ILE A 236     -13.123 -13.154 -19.081  1.00 83.59           H
ATOM   3529  CB  ILE A 236     -13.442 -11.097 -18.653  1.00 83.59           C
ATOM   3530  HB  ILE A 236     -12.852 -10.245 -18.315  1.00 83.59           H
ATOM   3531  CG1 ILE A 236     -14.507 -11.360 -17.587  1.00 83.59           C
ATOM   3532 1HG1 ILE A 236     -15.244 -12.065 -17.971  1.00 83.59           H
ATOM   3533 2HG1 ILE A 236     -14.047 -11.823 -16.715  1.00 83.59           H
ATOM   3534  CG2 ILE A 236     -14.060 -10.713 -19.999  1.00 83.59           C
ATOM   3535 1HG2 ILE A 236     -13.268 -10.454 -20.702  1.00 83.59           H
ATOM   3536 2HG2 ILE A 236     -14.632 -11.554 -20.390  1.00 83.59           H
ATOM   3537 3HG2 ILE A 236     -14.720  -9.856 -19.865  1.00 83.59           H
ATOM   3538  CD1 ILE A 236     -15.203 -10.061 -17.175  1.00 83.59           C
ATOM   3539 1HD1 ILE A 236     -14.466  -9.367 -16.769  1.00 83.59           H
ATOM   3540 2HD1 ILE A 236     -15.682  -9.613 -18.046  1.00 83.59           H
ATOM   3541 3HD1 ILE A 236     -15.955 -10.276 -16.417  1.00 83.59           H
ATOM   3542  HN  ILE A 236     -11.911 -11.882 -16.850  1.00 83.59           H
ATOM   3543  N   ILE A 237     -10.336 -11.481 -19.458  1.00 78.78           N
ATOM   3544  CA  ILE A 237      -9.226 -11.237 -20.363  1.00 78.78           C
ATOM   3545  C   ILE A 237      -8.744 -12.568 -20.943  1.00 78.78           C
ATOM   3546  O   ILE A 237      -8.639 -12.718 -22.159  1.00 78.78           O
ATOM   3547  HA  ILE A 237      -9.601 -10.620 -21.180  1.00 78.78           H
ATOM   3548  CB  ILE A 237      -8.127 -10.438 -19.660  1.00 78.78           C
ATOM   3549  HB  ILE A 237      -7.995 -10.847 -18.658  1.00 78.78           H
ATOM   3550  CG1 ILE A 237      -8.532  -8.971 -19.499  1.00 78.78           C
ATOM   3551 1HG1 ILE A 237      -8.481  -8.469 -20.465  1.00 78.78           H
ATOM   3552 2HG1 ILE A 237      -9.567  -8.911 -19.162  1.00 78.78           H
ATOM   3553  CG2 ILE A 237      -6.790 -10.587 -20.388  1.00 78.78           C
ATOM   3554 1HG2 ILE A 237      -6.501 -11.638 -20.406  1.00 78.78           H
ATOM   3555 2HG2 ILE A 237      -6.889 -10.220 -21.409  1.00 78.78           H
ATOM   3556 3HG2 ILE A 237      -6.026 -10.009 -19.867  1.00 78.78           H
ATOM   3557  CD1 ILE A 237      -7.621  -8.258 -18.498  1.00 78.78           C
ATOM   3558 1HD1 ILE A 237      -7.693  -8.748 -17.528  1.00 78.78           H
ATOM   3559 2HD1 ILE A 237      -6.591  -8.299 -18.851  1.00 78.78           H
ATOM   3560 3HD1 ILE A 237      -7.931  -7.217 -18.403  1.00 78.78           H
ATOM   3561  HN  ILE A 237     -10.204 -11.142 -18.526  1.00 78.78           H
ATOM   3562  N   ILE A 238      -8.463 -13.501 -20.045  1.00 77.17           N
ATOM   3563  CA  ILE A 238      -7.917 -14.786 -20.447  1.00 77.17           C
ATOM   3564  C   ILE A 238      -8.872 -15.453 -21.439  1.00 77.17           C
ATOM   3565  O   ILE A 238      -8.443 -15.961 -22.473  1.00 77.17           O
ATOM   3566  HA  ILE A 238      -6.971 -14.595 -20.954  1.00 77.17           H
ATOM   3567  CB  ILE A 238      -7.608 -15.644 -19.219  1.00 77.17           C
ATOM   3568  HB  ILE A 238      -8.474 -15.619 -18.557  1.00 77.17           H
ATOM   3569  CG1 ILE A 238      -6.424 -15.074 -18.435  1.00 77.17           C
ATOM   3570 1HG1 ILE A 238      -5.496 -15.284 -18.968  1.00 77.17           H
ATOM   3571 2HG1 ILE A 238      -6.515 -13.990 -18.369  1.00 77.17           H
ATOM   3572  CG2 ILE A 238      -7.384 -17.106 -19.613  1.00 77.17           C
ATOM   3573 1HG2 ILE A 238      -8.282 -17.494 -20.094  1.00 77.17           H
ATOM   3574 2HG2 ILE A 238      -6.544 -17.170 -20.306  1.00 77.17           H
ATOM   3575 3HG2 ILE A 238      -7.166 -17.693 -18.722  1.00 77.17           H
ATOM   3576  CD1 ILE A 238      -6.357 -15.673 -17.029  1.00 77.17           C
ATOM   3577 1HD1 ILE A 238      -7.277 -15.440 -16.491  1.00 77.17           H
ATOM   3578 2HD1 ILE A 238      -6.242 -16.754 -17.099  1.00 77.17           H
ATOM   3579 3HD1 ILE A 238      -5.507 -15.250 -16.494  1.00 77.17           H
ATOM   3580  HN  ILE A 238      -8.602 -13.390 -19.061  1.00 77.17           H
ATOM   3581  N   HIS A 239     -10.150 -15.431 -21.088  1.00 76.65           N
ATOM   3582  CA  HIS A 239     -11.161 -16.080 -21.904  1.00 76.65           C
ATOM   3583  C   HIS A 239     -11.148 -15.482 -23.312  1.00 76.65           C
ATOM   3584  O   HIS A 239     -11.206 -16.211 -24.301  1.00 76.65           O
ATOM   3585  HA  HIS A 239     -10.886 -17.133 -21.963  1.00 76.65           H
ATOM   3586  CB  HIS A 239     -12.535 -15.994 -21.236  1.00 76.65           C
ATOM   3587 1HB  HIS A 239     -12.440 -16.294 -20.193  1.00 76.65           H
ATOM   3588 2HB  HIS A 239     -12.865 -14.955 -21.241  1.00 76.65           H
ATOM   3589  CG  HIS A 239     -13.593 -16.846 -21.896  1.00 76.65           C
ATOM   3590  ND1 HIS A 239     -13.616 -18.226 -21.791  1.00 76.65           N
ATOM   3591  HD1 HIS A 239     -12.959 -18.786 -21.286  1.00 76.65           H
ATOM   3592  CD2 HIS A 239     -14.663 -16.501 -22.667  1.00 76.65           C
ATOM   3593  HD2 HIS A 239     -14.943 -15.486 -22.950  1.00 76.65           H
ATOM   3594  CE1 HIS A 239     -14.658 -18.680 -22.474  1.00 76.65           C
ATOM   3595  HE1 HIS A 239     -14.946 -19.725 -22.582  1.00 76.65           H
ATOM   3596  NE2 HIS A 239     -15.305 -17.609 -23.016  1.00 76.65           N
ATOM   3597  HN  HIS A 239     -10.496 -14.980 -20.265  1.00 76.65           H
ATOM   3598  N   THR A 240     -11.070 -14.160 -23.357  1.00 78.43           N
ATOM   3599  CA  THR A 240     -11.107 -13.451 -24.625  1.00 78.43           C
ATOM   3600  C   THR A 240      -9.877 -13.798 -25.466  1.00 78.43           C
ATOM   3601  O   THR A 240      -9.971 -13.926 -26.686  1.00 78.43           O
ATOM   3602  HA  THR A 240     -11.981 -13.789 -25.182  1.00 78.43           H
ATOM   3603  CB  THR A 240     -11.239 -11.956 -24.328  1.00 78.43           C
ATOM   3604  HB  THR A 240     -10.317 -11.563 -23.898  1.00 78.43           H
ATOM   3605  OG1 THR A 240     -12.392 -11.867 -23.496  1.00 78.43           O
ATOM   3606  HG1 THR A 240     -12.118 -11.802 -22.537  1.00 78.43           H
ATOM   3607  CG2 THR A 240     -11.611 -11.143 -25.569  1.00 78.43           C
ATOM   3608 1HG2 THR A 240     -12.567 -11.492 -25.959  1.00 78.43           H
ATOM   3609 2HG2 THR A 240     -10.840 -11.267 -26.330  1.00 78.43           H
ATOM   3610 3HG2 THR A 240     -11.691 -10.089 -25.302  1.00 78.43           H
ATOM   3611  HN  THR A 240     -10.983 -13.576 -22.550  1.00 78.43           H
ATOM   3612  N   LEU A 241      -8.752 -13.939 -24.781  1.00 73.45           N
ATOM   3613  CA  LEU A 241      -7.484 -14.148 -25.459  1.00 73.45           C
ATOM   3614  C   LEU A 241      -7.455 -15.558 -26.054  1.00 73.45           C
ATOM   3615  O   LEU A 241      -6.963 -15.757 -27.163  1.00 73.45           O
ATOM   3616  HA  LEU A 241      -7.428 -13.428 -26.276  1.00 73.45           H
ATOM   3617  CB  LEU A 241      -6.317 -13.855 -24.515  1.00 73.45           C
ATOM   3618 1HB  LEU A 241      -6.517 -14.340 -23.560  1.00 73.45           H
ATOM   3619 2HB  LEU A 241      -5.419 -14.317 -24.925  1.00 73.45           H
ATOM   3620  CG  LEU A 241      -6.021 -12.377 -24.253  1.00 73.45           C
ATOM   3621  HG  LEU A 241      -6.937 -11.903 -23.900  1.00 73.45           H
ATOM   3622  CD1 LEU A 241      -4.974 -12.214 -23.149  1.00 73.45           C
ATOM   3623 1HD1 LEU A 241      -5.344 -12.666 -22.228  1.00 73.45           H
ATOM   3624 2HD1 LEU A 241      -4.050 -12.708 -23.450  1.00 73.45           H
ATOM   3625 3HD1 LEU A 241      -4.783 -11.154 -22.983  1.00 73.45           H
ATOM   3626  CD2 LEU A 241      -5.611 -11.663 -25.542  1.00 73.45           C
ATOM   3627 1HD2 LEU A 241      -4.714 -12.132 -25.947  1.00 73.45           H
ATOM   3628 2HD2 LEU A 241      -6.419 -11.734 -26.270  1.00 73.45           H
ATOM   3629 3HD2 LEU A 241      -5.407 -10.614 -25.327  1.00 73.45           H
ATOM   3630  HN  LEU A 241      -8.698 -13.913 -23.783  1.00 73.45           H
ATOM   3631  N   ILE A 242      -7.988 -16.499 -25.289  1.00 74.64           N
ATOM   3632  CA  ILE A 242      -8.055 -17.880 -25.738  1.00 74.64           C
ATOM   3633  C   ILE A 242      -8.847 -17.948 -27.045  1.00 74.64           C
ATOM   3634  O   ILE A 242      -8.457 -18.653 -27.975  1.00 74.64           O
ATOM   3635  HA  ILE A 242      -7.034 -18.209 -25.935  1.00 74.64           H
ATOM   3636  CB  ILE A 242      -8.614 -18.776 -24.632  1.00 74.64           C
ATOM   3637  HB  ILE A 242      -9.514 -18.308 -24.235  1.00 74.64           H
ATOM   3638  CG1 ILE A 242      -7.622 -18.903 -23.474  1.00 74.64           C
ATOM   3639 1HG1 ILE A 242      -6.767 -19.502 -23.788  1.00 74.64           H
ATOM   3640 2HG1 ILE A 242      -7.240 -17.917 -23.209  1.00 74.64           H
ATOM   3641  CG2 ILE A 242      -9.024 -20.142 -25.188  1.00 74.64           C
ATOM   3642 1HG2 ILE A 242      -9.791 -20.008 -25.951  1.00 74.64           H
ATOM   3643 2HG2 ILE A 242      -8.155 -20.630 -25.628  1.00 74.64           H
ATOM   3644 3HG2 ILE A 242      -9.418 -20.759 -24.381  1.00 74.64           H
ATOM   3645  CD1 ILE A 242      -8.283 -19.546 -22.254  1.00 74.64           C
ATOM   3646 1HD1 ILE A 242      -9.122 -18.931 -21.929  1.00 74.64           H
ATOM   3647 2HD1 ILE A 242      -8.642 -20.541 -22.517  1.00 74.64           H
ATOM   3648 3HD1 ILE A 242      -7.556 -19.624 -21.445  1.00 74.64           H
ATOM   3649  HN  ILE A 242      -8.369 -16.332 -24.380  1.00 74.64           H
ATOM   3650  N   GLN A 243      -9.945 -17.207 -27.074  1.00 70.26           N
ATOM   3651  CA  GLN A 243     -10.828 -17.223 -28.228  1.00 70.26           C
ATOM   3652  C   GLN A 243     -10.150 -16.555 -29.425  1.00 70.26           C
ATOM   3653  O   GLN A 243     -10.389 -16.935 -30.571  1.00 70.26           O
ATOM   3654  HA  GLN A 243     -11.004 -18.277 -28.443  1.00 70.26           H
ATOM   3655  CB  GLN A 243     -12.163 -16.548 -27.906  1.00 70.26           C
ATOM   3656 1HB  GLN A 243     -11.981 -15.572 -27.456  1.00 70.26           H
ATOM   3657 2HB  GLN A 243     -12.719 -16.375 -28.827  1.00 70.26           H
ATOM   3658  CG  GLN A 243     -12.997 -17.407 -26.954  1.00 70.26           C
ATOM   3659 1HG  GLN A 243     -13.125 -18.404 -27.376  1.00 70.26           H
ATOM   3660 2HG  GLN A 243     -12.468 -17.527 -26.008  1.00 70.26           H
ATOM   3661  CD  GLN A 243     -14.367 -16.774 -26.701  1.00 70.26           C
ATOM   3662  OE1 GLN A 243     -14.650 -15.662 -27.113  1.00 70.26           O
ATOM   3663  NE2 GLN A 243     -15.197 -17.543 -26.003  1.00 70.26           N
ATOM   3664 1HE2 GLN A 243     -14.902 -18.447 -25.695  1.00 70.26           H
ATOM   3665 2HE2 GLN A 243     -16.118 -17.217 -25.787  1.00 70.26           H
ATOM   3666  HN  GLN A 243     -10.233 -16.605 -26.330  1.00 70.26           H
ATOM   3667  N   ALA A 244      -9.317 -15.570 -29.120  1.00 70.52           N
ATOM   3668  CA  ALA A 244      -8.785 -14.694 -30.149  1.00 70.52           C
ATOM   3669  C   ALA A 244      -7.743 -15.454 -30.972  1.00 70.52           C
ATOM   3670  O   ALA A 244      -7.390 -15.034 -32.073  1.00 70.52           O
ATOM   3671  HA  ALA A 244      -9.611 -14.407 -30.800  1.00 70.52           H
ATOM   3672  CB  ALA A 244      -8.209 -13.434 -29.499  1.00 70.52           C
ATOM   3673 1HB  ALA A 244      -8.996 -12.915 -28.951  1.00 70.52           H
ATOM   3674 2HB  ALA A 244      -7.411 -13.713 -28.811  1.00 70.52           H
ATOM   3675 3HB  ALA A 244      -7.810 -12.777 -30.272  1.00 70.52           H
ATOM   3676  HN  ALA A 244      -9.007 -15.369 -28.191  1.00 70.52           H
ATOM   3677  N   LYS A 245      -7.281 -16.560 -30.406  1.00 59.28           N
ATOM   3678  CA  LYS A 245      -6.308 -17.397 -31.086  1.00 59.28           C
ATOM   3679  C   LYS A 245      -5.161 -16.525 -31.600  1.00 59.28           C
ATOM   3680  O   LYS A 245      -4.214 -17.030 -32.202  1.00 59.28           O
ATOM   3681  HA  LYS A 245      -5.908 -18.096 -30.351  1.00 59.28           H
ATOM   3682  CB  LYS A 245      -6.986 -18.228 -32.178  1.00 59.28           C
ATOM   3683 1HB  LYS A 245      -7.642 -17.591 -32.771  1.00 59.28           H
ATOM   3684 2HB  LYS A 245      -6.232 -18.627 -32.857  1.00 59.28           H
ATOM   3685  CG  LYS A 245      -7.793 -19.377 -31.571  1.00 59.28           C
ATOM   3686 1HG  LYS A 245      -7.200 -19.879 -30.807  1.00 59.28           H
ATOM   3687 2HG  LYS A 245      -8.680 -18.981 -31.076  1.00 59.28           H
ATOM   3688  CD  LYS A 245      -8.209 -20.383 -32.646  1.00 59.28           C
ATOM   3689 1HD  LYS A 245      -8.905 -19.913 -33.340  1.00 59.28           H
ATOM   3690 2HD  LYS A 245      -7.335 -20.683 -33.225  1.00 59.28           H
ATOM   3691  CE  LYS A 245      -8.860 -21.618 -32.019  1.00 59.28           C
ATOM   3692 1HE  LYS A 245      -8.221 -22.011 -31.228  1.00 59.28           H
ATOM   3693 2HE  LYS A 245      -9.807 -21.341 -31.556  1.00 59.28           H
ATOM   3694  NZ  LYS A 245      -9.088 -22.660 -33.045  1.00 59.28           N
ATOM   3695 1HZ  LYS A 245      -9.541 -23.461 -32.618  1.00 59.28           H
ATOM   3696 2HZ  LYS A 245      -9.680 -22.288 -33.779  1.00 59.28           H
ATOM   3697 3HZ  LYS A 245      -8.199 -22.946 -33.440  1.00 59.28           H
ATOM   3698  HN  LYS A 245      -7.560 -16.884 -29.502  1.00 59.28           H
ATOM   3699  N   LYS A 246      -5.283 -15.231 -31.344  1.00 52.74           N
ATOM   3700  CA  LYS A 246      -4.339 -14.268 -31.885  1.00 52.74           C
ATOM   3701  C   LYS A 246      -3.152 -14.132 -30.930  1.00 52.74           C
ATOM   3702  O   LYS A 246      -3.308 -13.666 -29.802  1.00 52.74           O
ATOM   3703  HA  LYS A 246      -3.976 -14.665 -32.833  1.00 52.74           H
ATOM   3704  CB  LYS A 246      -5.040 -12.942 -32.188  1.00 52.74           C
ATOM   3705 1HB  LYS A 246      -5.746 -12.709 -31.390  1.00 52.74           H
ATOM   3706 2HB  LYS A 246      -4.307 -12.136 -32.209  1.00 52.74           H
ATOM   3707  CG  LYS A 246      -5.777 -13.005 -33.527  1.00 52.74           C
ATOM   3708 1HG  LYS A 246      -5.123 -13.434 -34.286  1.00 52.74           H
ATOM   3709 2HG  LYS A 246      -6.641 -13.663 -33.440  1.00 52.74           H
ATOM   3710  CD  LYS A 246      -6.232 -11.612 -33.967  1.00 52.74           C
ATOM   3711 1HD  LYS A 246      -6.962 -11.222 -33.257  1.00 52.74           H
ATOM   3712 2HD  LYS A 246      -5.383 -10.928 -33.960  1.00 52.74           H
ATOM   3713  CE  LYS A 246      -6.848 -11.654 -35.368  1.00 52.74           C
ATOM   3714 1HE  LYS A 246      -6.164 -12.148 -36.057  1.00 52.74           H
ATOM   3715 2HE  LYS A 246      -7.764 -12.243 -35.351  1.00 52.74           H
ATOM   3716  NZ  LYS A 246      -7.141 -10.284 -35.846  1.00 52.74           N
ATOM   3717 1HZ  LYS A 246      -7.567 -10.331 -36.765  1.00 52.74           H
ATOM   3718 2HZ  LYS A 246      -7.777  -9.830 -35.201  1.00 52.74           H
ATOM   3719 3HZ  LYS A 246      -6.278  -9.753 -35.900  1.00 52.74           H
ATOM   3720  HN  LYS A 246      -6.010 -14.839 -30.780  1.00 52.74           H
ATOM   3721  N   SER A 247      -1.992 -14.549 -31.415  1.00 56.55           N
ATOM   3722  CA  SER A 247      -0.802 -14.585 -30.583  1.00 56.55           C
ATOM   3723  C   SER A 247      -0.553 -13.208 -29.964  1.00 56.55           C
ATOM   3724  O   SER A 247      -0.212 -13.105 -28.787  1.00 56.55           O
ATOM   3725  HA  SER A 247      -1.015 -15.321 -29.807  1.00 56.55           H
ATOM   3726  CB  SER A 247       0.420 -15.034 -31.387  1.00 56.55           C
ATOM   3727 1HB  SER A 247       0.514 -16.118 -31.330  1.00 56.55           H
ATOM   3728 2HB  SER A 247       0.275 -14.781 -32.438  1.00 56.55           H
ATOM   3729  OG  SER A 247       1.621 -14.428 -30.916  1.00 56.55           O
ATOM   3730  HG  SER A 247       2.395 -14.720 -31.479  1.00 56.55           H
ATOM   3731  HN  SER A 247      -1.858 -14.857 -32.357  1.00 56.55           H
ATOM   3732  N   SER A 248      -0.735 -12.184 -30.785  1.00 57.18           N
ATOM   3733  CA  SER A 248      -0.251 -10.857 -30.445  1.00 57.18           C
ATOM   3734  C   SER A 248      -0.804 -10.431 -29.083  1.00 57.18           C
ATOM   3735  O   SER A 248      -0.189  -9.629 -28.383  1.00 57.18           O
ATOM   3736  HA  SER A 248       0.834 -10.947 -30.405  1.00 57.18           H
ATOM   3737  CB  SER A 248      -0.639  -9.838 -31.518  1.00 57.18           C
ATOM   3738 1HB  SER A 248      -0.015  -8.950 -31.417  1.00 57.18           H
ATOM   3739 2HB  SER A 248      -0.440 -10.256 -32.504  1.00 57.18           H
ATOM   3740  OG  SER A 248      -2.011  -9.465 -31.428  1.00 57.18           O
ATOM   3741  HG  SER A 248      -2.221  -8.766 -32.112  1.00 57.18           H
ATOM   3742  HN  SER A 248      -1.203 -12.251 -31.666  1.00 57.18           H
ATOM   3743  N   LYS A 249      -1.960 -10.987 -28.750  1.00 53.10           N
ATOM   3744  CA  LYS A 249      -2.645 -10.611 -27.525  1.00 53.10           C
ATOM   3745  C   LYS A 249      -1.946 -11.267 -26.332  1.00 53.10           C
ATOM   3746  O   LYS A 249      -2.131 -10.846 -25.191  1.00 53.10           O
ATOM   3747  HA  LYS A 249      -2.561  -9.529 -27.422  1.00 53.10           H
ATOM   3748  CB  LYS A 249      -4.136 -10.943 -27.622  1.00 53.10           C
ATOM   3749 1HB  LYS A 249      -4.263 -11.960 -27.993  1.00 53.10           H
ATOM   3750 2HB  LYS A 249      -4.585 -10.908 -26.629  1.00 53.10           H
ATOM   3751  CG  LYS A 249      -4.856  -9.962 -28.548  1.00 53.10           C
ATOM   3752 1HG  LYS A 249      -4.621  -8.939 -28.255  1.00 53.10           H
ATOM   3753 2HG  LYS A 249      -4.498 -10.091 -29.570  1.00 53.10           H
ATOM   3754  CD  LYS A 249      -6.371 -10.175 -28.502  1.00 53.10           C
ATOM   3755 1HD  LYS A 249      -6.619 -11.139 -28.947  1.00 53.10           H
ATOM   3756 2HD  LYS A 249      -6.706 -10.207 -27.465  1.00 53.10           H
ATOM   3757  CE  LYS A 249      -7.105  -9.059 -29.247  1.00 53.10           C
ATOM   3758 1HE  LYS A 249      -6.735  -8.088 -28.916  1.00 53.10           H
ATOM   3759 2HE  LYS A 249      -6.900  -9.131 -30.316  1.00 53.10           H
ATOM   3760  NZ  LYS A 249      -8.563  -9.148 -29.009  1.00 53.10           N
ATOM   3761 1HZ  LYS A 249      -9.038  -8.435 -29.551  1.00 53.10           H
ATOM   3762 2HZ  LYS A 249      -8.896 -10.064 -29.290  1.00 53.10           H
ATOM   3763 3HZ  LYS A 249      -8.754  -9.007 -28.023  1.00 53.10           H
ATOM   3764  HN  LYS A 249      -2.426 -11.682 -29.298  1.00 53.10           H
ATOM   3765  N   HIS A 250      -1.156 -12.286 -26.637  1.00 52.99           N
ATOM   3766  CA  HIS A 250      -0.538 -13.091 -25.597  1.00 52.99           C
ATOM   3767  C   HIS A 250       0.456 -12.236 -24.809  1.00 52.99           C
ATOM   3768  O   HIS A 250       0.620 -12.420 -23.604  1.00 52.99           O
ATOM   3769  HA  HIS A 250      -1.339 -13.409 -24.930  1.00 52.99           H
ATOM   3770  CB  HIS A 250       0.101 -14.348 -26.191  1.00 52.99           C
ATOM   3771 1HB  HIS A 250       0.586 -14.087 -27.131  1.00 52.99           H
ATOM   3772 2HB  HIS A 250       0.882 -14.699 -25.516  1.00 52.99           H
ATOM   3773  CG  HIS A 250      -0.874 -15.474 -26.440  1.00 52.99           C
ATOM   3774  ND1 HIS A 250      -1.248 -16.373 -25.456  1.00 52.99           N
ATOM   3775  HD1 HIS A 250      -0.924 -16.373 -24.510  1.00 52.99           H
ATOM   3776  CD2 HIS A 250      -1.547 -15.837 -27.569  1.00 52.99           C
ATOM   3777  HD2 HIS A 250      -1.484 -15.338 -28.536  1.00 52.99           H
ATOM   3778  CE1 HIS A 250      -2.107 -17.234 -25.981  1.00 52.99           C
ATOM   3779  HE1 HIS A 250      -2.584 -18.063 -25.458  1.00 52.99           H
ATOM   3780  NE2 HIS A 250      -2.291 -16.900 -27.290  1.00 52.99           N
ATOM   3781  HN  HIS A 250      -0.938 -12.564 -27.572  1.00 52.99           H
ATOM   3782  N   LYS A 251       1.093 -11.318 -25.521  1.00 56.43           N
ATOM   3783  CA  LYS A 251       2.085 -10.451 -24.909  1.00 56.43           C
ATOM   3784  C   LYS A 251       1.418  -9.613 -23.816  1.00 56.43           C
ATOM   3785  O   LYS A 251       1.948  -9.491 -22.712  1.00 56.43           O
ATOM   3786  HA  LYS A 251       2.836 -11.090 -24.444  1.00 56.43           H
ATOM   3787  CB  LYS A 251       2.798  -9.616 -25.975  1.00 56.43           C
ATOM   3788 1HB  LYS A 251       2.063  -9.175 -26.649  1.00 56.43           H
ATOM   3789 2HB  LYS A 251       3.329  -8.791 -25.500  1.00 56.43           H
ATOM   3790  CG  LYS A 251       3.783 -10.472 -26.774  1.00 56.43           C
ATOM   3791 1HG  LYS A 251       4.369 -11.090 -26.093  1.00 56.43           H
ATOM   3792 2HG  LYS A 251       3.234 -11.150 -27.427  1.00 56.43           H
ATOM   3793  CD  LYS A 251       4.718  -9.596 -27.609  1.00 56.43           C
ATOM   3794 1HD  LYS A 251       4.143  -9.062 -28.366  1.00 56.43           H
ATOM   3795 2HD  LYS A 251       5.183  -8.844 -26.973  1.00 56.43           H
ATOM   3796  CE  LYS A 251       5.800 -10.440 -28.286  1.00 56.43           C
ATOM   3797 1HE  LYS A 251       6.218 -11.148 -27.570  1.00 56.43           H
ATOM   3798 2HE  LYS A 251       5.362 -11.025 -29.094  1.00 56.43           H
ATOM   3799  NZ  LYS A 251       6.875  -9.573 -28.820  1.00 56.43           N
ATOM   3800 1HZ  LYS A 251       7.619 -10.150 -29.196  1.00 56.43           H
ATOM   3801 2HZ  LYS A 251       6.499  -8.984 -29.555  1.00 56.43           H
ATOM   3802 3HZ  LYS A 251       7.242  -8.991 -28.075  1.00 56.43           H
ATOM   3803  HN  LYS A 251       0.941 -11.163 -26.498  1.00 56.43           H
ATOM   3804  N   ALA A 252       0.266  -9.058 -24.160  1.00 62.97           N
ATOM   3805  CA  ALA A 252      -0.457  -8.199 -23.237  1.00 62.97           C
ATOM   3806  C   ALA A 252      -0.884  -9.016 -22.016  1.00 62.97           C
ATOM   3807  O   ALA A 252      -0.982  -8.483 -20.912  1.00 62.97           O
ATOM   3808  HA  ALA A 252       0.223  -7.410 -22.917  1.00 62.97           H
ATOM   3809  CB  ALA A 252      -1.647  -7.562 -23.958  1.00 62.97           C
ATOM   3810 1HB  ALA A 252      -1.287  -6.969 -24.799  1.00 62.97           H
ATOM   3811 2HB  ALA A 252      -2.312  -8.344 -24.323  1.00 62.97           H
ATOM   3812 3HB  ALA A 252      -2.188  -6.918 -23.265  1.00 62.97           H
ATOM   3813  HN  ALA A 252      -0.173  -9.186 -25.050  1.00 62.97           H
ATOM   3814  N   LEU A 253      -1.127 -10.296 -22.256  1.00 62.90           N
ATOM   3815  CA  LEU A 253      -1.575 -11.184 -21.196  1.00 62.90           C
ATOM   3816  C   LEU A 253      -0.442 -11.377 -20.186  1.00 62.90           C
ATOM   3817  O   LEU A 253      -0.650 -11.241 -18.981  1.00 62.90           O
ATOM   3818  HA  LEU A 253      -2.408 -10.695 -20.691  1.00 62.90           H
ATOM   3819  CB  LEU A 253      -2.106 -12.493 -21.783  1.00 62.90           C
ATOM   3820 1HB  LEU A 253      -2.829 -12.252 -22.562  1.00 62.90           H
ATOM   3821 2HB  LEU A 253      -1.279 -13.014 -22.266  1.00 62.90           H
ATOM   3822  CG  LEU A 253      -2.767 -13.453 -20.792  1.00 62.90           C
ATOM   3823  HG  LEU A 253      -2.071 -13.629 -19.971  1.00 62.90           H
ATOM   3824  CD1 LEU A 253      -4.030 -12.836 -20.190  1.00 62.90           C
ATOM   3825 1HD1 LEU A 253      -3.771 -11.916 -19.665  1.00 62.90           H
ATOM   3826 2HD1 LEU A 253      -4.740 -12.612 -20.986  1.00 62.90           H
ATOM   3827 3HD1 LEU A 253      -4.480 -13.539 -19.489  1.00 62.90           H
ATOM   3828  CD2 LEU A 253      -3.046 -14.809 -21.444  1.00 62.90           C
ATOM   3829 1HD2 LEU A 253      -3.713 -14.672 -22.295  1.00 62.90           H
ATOM   3830 2HD2 LEU A 253      -2.108 -15.248 -21.784  1.00 62.90           H
ATOM   3831 3HD2 LEU A 253      -3.515 -15.472 -20.718  1.00 62.90           H
ATOM   3832  HN  LEU A 253      -1.023 -10.727 -23.152  1.00 62.90           H
ATOM   3833  N   LYS A 254       0.731 -11.693 -20.714  1.00 64.83           N
ATOM   3834  CA  LYS A 254       1.884 -11.959 -19.871  1.00 64.83           C
ATOM   3835  C   LYS A 254       2.106 -10.773 -18.929  1.00 64.83           C
ATOM   3836  O   LYS A 254       2.346 -10.959 -17.737  1.00 64.83           O
ATOM   3837  HA  LYS A 254       1.654 -12.838 -19.270  1.00 64.83           H
ATOM   3838  CB  LYS A 254       3.106 -12.302 -20.726  1.00 64.83           C
ATOM   3839 1HB  LYS A 254       3.176 -11.607 -21.563  1.00 64.83           H
ATOM   3840 2HB  LYS A 254       4.014 -12.181 -20.135  1.00 64.83           H
ATOM   3841  CG  LYS A 254       3.021 -13.736 -21.252  1.00 64.83           C
ATOM   3842 1HG  LYS A 254       2.860 -14.423 -20.421  1.00 64.83           H
ATOM   3843 2HG  LYS A 254       2.163 -13.833 -21.917  1.00 64.83           H
ATOM   3844  CD  LYS A 254       4.299 -14.122 -22.000  1.00 64.83           C
ATOM   3845 1HD  LYS A 254       4.441 -13.458 -22.852  1.00 64.83           H
ATOM   3846 2HD  LYS A 254       5.161 -13.990 -21.346  1.00 64.83           H
ATOM   3847  CE  LYS A 254       4.235 -15.573 -22.481  1.00 64.83           C
ATOM   3848 1HE  LYS A 254       4.061 -16.236 -21.634  1.00 64.83           H
ATOM   3849 2HE  LYS A 254       3.395 -15.700 -23.163  1.00 64.83           H
ATOM   3850  NZ  LYS A 254       5.495 -15.949 -23.161  1.00 64.83           N
ATOM   3851 1HZ  LYS A 254       5.429 -16.906 -23.490  1.00 64.83           H
ATOM   3852 2HZ  LYS A 254       5.651 -15.331 -23.950  1.00 64.83           H
ATOM   3853 3HZ  LYS A 254       6.268 -15.868 -22.510  1.00 64.83           H
ATOM   3854  HN  LYS A 254       0.900 -11.767 -21.697  1.00 64.83           H
ATOM   3855  N   VAL A 255       2.018  -9.581 -19.500  1.00 64.00           N
ATOM   3856  CA  VAL A 255       2.236  -8.366 -18.732  1.00 64.00           C
ATOM   3857  C   VAL A 255       1.303  -8.361 -17.519  1.00 64.00           C
ATOM   3858  O   VAL A 255       1.759  -8.248 -16.382  1.00 64.00           O
ATOM   3859  HA  VAL A 255       3.268  -8.379 -18.382  1.00 64.00           H
ATOM   3860  CB  VAL A 255       2.055  -7.141 -19.630  1.00 64.00           C
ATOM   3861  HB  VAL A 255       1.141  -7.279 -20.207  1.00 64.00           H
ATOM   3862  CG1 VAL A 255       1.896  -5.868 -18.796  1.00 64.00           C
ATOM   3863 1HG1 VAL A 255       1.020  -5.963 -18.153  1.00 64.00           H
ATOM   3864 2HG1 VAL A 255       2.784  -5.723 -18.181  1.00 64.00           H
ATOM   3865 3HG1 VAL A 255       1.769  -5.012 -19.459  1.00 64.00           H
ATOM   3866  CG2 VAL A 255       3.217  -7.007 -20.617  1.00 64.00           C
ATOM   3867 1HG2 VAL A 255       4.152  -6.902 -20.065  1.00 64.00           H
ATOM   3868 2HG2 VAL A 255       3.265  -7.897 -21.245  1.00 64.00           H
ATOM   3869 3HG2 VAL A 255       3.064  -6.128 -21.242  1.00 64.00           H
ATOM   3870  HN  VAL A 255       1.803  -9.437 -20.466  1.00 64.00           H
ATOM   3871  N   THR A 256       0.015  -8.484 -17.802  1.00 63.56           N
ATOM   3872  CA  THR A 256      -0.998  -8.283 -16.781  1.00 63.56           C
ATOM   3873  C   THR A 256      -0.884  -9.357 -15.697  1.00 63.56           C
ATOM   3874  O   THR A 256      -0.979  -9.057 -14.508  1.00 63.56           O
ATOM   3875  HA  THR A 256      -0.815  -7.322 -16.300  1.00 63.56           H
ATOM   3876  CB  THR A 256      -2.365  -8.257 -17.469  1.00 63.56           C
ATOM   3877  HB  THR A 256      -3.166  -8.426 -16.749  1.00 63.56           H
ATOM   3878  OG1 THR A 256      -2.251  -9.231 -18.503  1.00 63.56           O
ATOM   3879  HG1 THR A 256      -2.161 -10.144 -18.104  1.00 63.56           H
ATOM   3880  CG2 THR A 256      -2.619  -6.947 -18.217  1.00 63.56           C
ATOM   3881 1HG2 THR A 256      -1.855  -6.812 -18.983  1.00 63.56           H
ATOM   3882 2HG2 THR A 256      -2.581  -6.115 -17.515  1.00 63.56           H
ATOM   3883 3HG2 THR A 256      -3.602  -6.982 -18.687  1.00 63.56           H
ATOM   3884  HN  THR A 256      -0.339  -8.716 -18.709  1.00 63.56           H
ATOM   3885  N   ILE A 257      -0.680 -10.586 -16.147  1.00 72.30           N
ATOM   3886  CA  ILE A 257      -0.551 -11.706 -15.230  1.00 72.30           C
ATOM   3887  C   ILE A 257       0.570 -11.416 -14.231  1.00 72.30           C
ATOM   3888  O   ILE A 257       0.400 -11.608 -13.028  1.00 72.30           O
ATOM   3889  HA  ILE A 257      -1.489 -11.789 -14.682  1.00 72.30           H
ATOM   3890  CB  ILE A 257      -0.362 -13.013 -16.004  1.00 72.30           C
ATOM   3891  HB  ILE A 257       0.402 -12.852 -16.764  1.00 72.30           H
ATOM   3892  CG1 ILE A 257      -1.647 -13.410 -16.732  1.00 72.30           C
ATOM   3893 1HG1 ILE A 257      -2.435 -13.610 -16.005  1.00 72.30           H
ATOM   3894 2HG1 ILE A 257      -1.989 -12.581 -17.352  1.00 72.30           H
ATOM   3895  CG2 ILE A 257       0.143 -14.126 -15.084  1.00 72.30           C
ATOM   3896 1HG2 ILE A 257       1.100 -13.835 -14.652  1.00 72.30           H
ATOM   3897 2HG2 ILE A 257      -0.580 -14.294 -14.286  1.00 72.30           H
ATOM   3898 3HG2 ILE A 257       0.269 -15.044 -15.659  1.00 72.30           H
ATOM   3899  CD1 ILE A 257      -1.424 -14.648 -17.603  1.00 72.30           C
ATOM   3900 1HD1 ILE A 257      -0.653 -14.436 -18.345  1.00 72.30           H
ATOM   3901 2HD1 ILE A 257      -1.106 -15.481 -16.976  1.00 72.30           H
ATOM   3902 3HD1 ILE A 257      -2.354 -14.908 -18.110  1.00 72.30           H
ATOM   3903  HN  ILE A 257      -0.603 -10.822 -17.115  1.00 72.30           H
ATOM   3904  N   THR A 258       1.692 -10.956 -14.766  1.00 75.96           N
ATOM   3905  CA  THR A 258       2.867 -10.712 -13.946  1.00 75.96           C
ATOM   3906  C   THR A 258       2.551  -9.690 -12.853  1.00 75.96           C
ATOM   3907  O   THR A 258       2.871  -9.906 -11.685  1.00 75.96           O
ATOM   3908  HA  THR A 258       3.136 -11.642 -13.446  1.00 75.96           H
ATOM   3909  CB  THR A 258       4.007 -10.281 -14.871  1.00 75.96           C
ATOM   3910  HB  THR A 258       3.792  -9.315 -15.328  1.00 75.96           H
ATOM   3911  OG1 THR A 258       4.152 -11.372 -15.776  1.00 75.96           O
ATOM   3912  HG1 THR A 258       3.592 -11.217 -16.590  1.00 75.96           H
ATOM   3913  CG2 THR A 258       5.354 -10.214 -14.148  1.00 75.96           C
ATOM   3914 1HG2 THR A 258       5.600 -11.198 -13.748  1.00 75.96           H
ATOM   3915 2HG2 THR A 258       5.293  -9.495 -13.331  1.00 75.96           H
ATOM   3916 3HG2 THR A 258       6.128  -9.903 -14.850  1.00 75.96           H
ATOM   3917  HN  THR A 258       1.805 -10.752 -15.738  1.00 75.96           H
ATOM   3918  N   VAL A 259       1.927  -8.598 -13.270  1.00 71.16           N
ATOM   3919  CA  VAL A 259       1.617  -7.516 -12.352  1.00 71.16           C
ATOM   3920  C   VAL A 259       0.707  -8.041 -11.240  1.00 71.16           C
ATOM   3921  O   VAL A 259       0.923  -7.748 -10.065  1.00 71.16           O
ATOM   3922  HA  VAL A 259       2.555  -7.182 -11.908  1.00 71.16           H
ATOM   3923  CB  VAL A 259       1.008  -6.338 -13.116  1.00 71.16           C
ATOM   3924  HB  VAL A 259       0.162  -6.714 -13.691  1.00 71.16           H
ATOM   3925  CG1 VAL A 259       0.486  -5.271 -12.153  1.00 71.16           C
ATOM   3926 1HG1 VAL A 259      -0.281  -5.704 -11.511  1.00 71.16           H
ATOM   3927 2HG1 VAL A 259       1.307  -4.901 -11.539  1.00 71.16           H
ATOM   3928 3HG1 VAL A 259       0.059  -4.445 -12.723  1.00 71.16           H
ATOM   3929  CG2 VAL A 259       2.018  -5.743 -14.100  1.00 71.16           C
ATOM   3930 1HG2 VAL A 259       2.893  -5.390 -13.554  1.00 71.16           H
ATOM   3931 2HG2 VAL A 259       2.321  -6.506 -14.817  1.00 71.16           H
ATOM   3932 3HG2 VAL A 259       1.559  -4.908 -14.630  1.00 71.16           H
ATOM   3933  HN  VAL A 259       1.635  -8.447 -14.215  1.00 71.16           H
ATOM   3934  N   LEU A 260      -0.293  -8.808 -11.650  1.00 71.68           N
ATOM   3935  CA  LEU A 260      -1.254  -9.353 -10.706  1.00 71.68           C
ATOM   3936  C   LEU A 260      -0.523 -10.233  -9.691  1.00 71.68           C
ATOM   3937  O   LEU A 260      -0.705 -10.076  -8.484  1.00 71.68           O
ATOM   3938  HA  LEU A 260      -1.703  -8.513 -10.176  1.00 71.68           H
ATOM   3939  CB  LEU A 260      -2.382 -10.075 -11.447  1.00 71.68           C
ATOM   3940 1HB  LEU A 260      -2.861  -9.364 -12.121  1.00 71.68           H
ATOM   3941 2HB  LEU A 260      -1.941 -10.855 -12.068  1.00 71.68           H
ATOM   3942  CG  LEU A 260      -3.462 -10.710 -10.569  1.00 71.68           C
ATOM   3943  HG  LEU A 260      -2.970 -11.316  -9.808  1.00 71.68           H
ATOM   3944  CD1 LEU A 260      -4.275  -9.639  -9.839  1.00 71.68           C
ATOM   3945 1HD1 LEU A 260      -3.612  -9.049  -9.206  1.00 71.68           H
ATOM   3946 2HD1 LEU A 260      -4.756  -8.988 -10.568  1.00 71.68           H
ATOM   3947 3HD1 LEU A 260      -5.035 -10.118  -9.222  1.00 71.68           H
ATOM   3948  CD2 LEU A 260      -4.352 -11.647 -11.387  1.00 71.68           C
ATOM   3949 1HD2 LEU A 260      -4.837 -11.084 -12.185  1.00 71.68           H
ATOM   3950 2HD2 LEU A 260      -3.743 -12.440 -11.821  1.00 71.68           H
ATOM   3951 3HD2 LEU A 260      -5.111 -12.085 -10.739  1.00 71.68           H
ATOM   3952  HN  LEU A 260      -0.450  -9.058 -12.605  1.00 71.68           H
ATOM   3953  N   THR A 261       0.288 -11.139 -10.216  1.00 82.21           N
ATOM   3954  CA  THR A 261       0.924 -12.146  -9.384  1.00 82.21           C
ATOM   3955  C   THR A 261       1.814 -11.483  -8.331  1.00 82.21           C
ATOM   3956  O   THR A 261       1.791 -11.867  -7.163  1.00 82.21           O
ATOM   3957  HA  THR A 261       0.147 -12.691  -8.849  1.00 82.21           H
ATOM   3958  CB  THR A 261       1.682 -13.108 -10.302  1.00 82.21           C
ATOM   3959  HB  THR A 261       2.500 -12.597 -10.810  1.00 82.21           H
ATOM   3960  OG1 THR A 261       0.672 -13.646 -11.150  1.00 82.21           O
ATOM   3961  HG1 THR A 261       0.573 -13.078 -11.967  1.00 82.21           H
ATOM   3962  CG2 THR A 261       2.227 -14.325  -9.552  1.00 82.21           C
ATOM   3963 1HG2 THR A 261       1.401 -14.874  -9.100  1.00 82.21           H
ATOM   3964 2HG2 THR A 261       2.913 -13.994  -8.773  1.00 82.21           H
ATOM   3965 3HG2 THR A 261       2.756 -14.974 -10.250  1.00 82.21           H
ATOM   3966  HN  THR A 261       0.511 -11.192 -11.189  1.00 82.21           H
ATOM   3967  N   VAL A 262       2.577 -10.498  -8.782  1.00 84.04           N
ATOM   3968  CA  VAL A 262       3.526  -9.827  -7.910  1.00 84.04           C
ATOM   3969  C   VAL A 262       2.765  -9.110  -6.793  1.00 84.04           C
ATOM   3970  O   VAL A 262       3.164  -9.167  -5.630  1.00 84.04           O
ATOM   3971  HA  VAL A 262       4.163 -10.591  -7.466  1.00 84.04           H
ATOM   3972  CB  VAL A 262       4.413  -8.886  -8.728  1.00 84.04           C
ATOM   3973  HB  VAL A 262       3.763  -8.221  -9.296  1.00 84.04           H
ATOM   3974  CG1 VAL A 262       5.285  -8.023  -7.814  1.00 84.04           C
ATOM   3975 1HG1 VAL A 262       4.648  -7.424  -7.164  1.00 84.04           H
ATOM   3976 2HG1 VAL A 262       5.923  -8.665  -7.207  1.00 84.04           H
ATOM   3977 3HG1 VAL A 262       5.906  -7.364  -8.421  1.00 84.04           H
ATOM   3978  CG2 VAL A 262       5.271  -9.670  -9.724  1.00 84.04           C
ATOM   3979 1HG2 VAL A 262       5.908 -10.369  -9.183  1.00 84.04           H
ATOM   3980 2HG2 VAL A 262       4.623 -10.221 -10.406  1.00 84.04           H
ATOM   3981 3HG2 VAL A 262       5.892  -8.977 -10.292  1.00 84.04           H
ATOM   3982  HN  VAL A 262       2.555 -10.160  -9.723  1.00 84.04           H
ATOM   3983  N   PHE A 263       1.684  -8.451  -7.184  1.00 76.37           N
ATOM   3984  CA  PHE A 263       0.866  -7.722  -6.230  1.00 76.37           C
ATOM   3985  C   PHE A 263       0.314  -8.659  -5.153  1.00 76.37           C
ATOM   3986  O   PHE A 263       0.464  -8.397  -3.961  1.00 76.37           O
ATOM   3987  HA  PHE A 263       1.504  -6.972  -5.764  1.00 76.37           H
ATOM   3988  CB  PHE A 263      -0.302  -7.119  -7.012  1.00 76.37           C
ATOM   3989 1HB  PHE A 263       0.091  -6.430  -7.760  1.00 76.37           H
ATOM   3990 2HB  PHE A 263      -0.815  -7.915  -7.552  1.00 76.37           H
ATOM   3991  CG  PHE A 263      -1.318  -6.377  -6.141  1.00 76.37           C
ATOM   3992  CD1 PHE A 263      -2.478  -6.988  -5.779  1.00 76.37           C
ATOM   3993  HD1 PHE A 263      -2.685  -8.005  -6.110  1.00 76.37           H
ATOM   3994  CD2 PHE A 263      -1.060  -5.107  -5.727  1.00 76.37           C
ATOM   3995  HD2 PHE A 263      -0.130  -4.618  -6.017  1.00 76.37           H
ATOM   3996  CE1 PHE A 263      -3.420  -6.299  -4.970  1.00 76.37           C
ATOM   3997  HE1 PHE A 263      -4.350  -6.788  -4.681  1.00 76.37           H
ATOM   3998  CE2 PHE A 263      -2.002  -4.419  -4.918  1.00 76.37           C
ATOM   3999  HE2 PHE A 263      -1.796  -3.401  -4.587  1.00 76.37           H
ATOM   4000  CZ  PHE A 263      -3.163  -5.029  -4.557  1.00 76.37           C
ATOM   4001  HZ  PHE A 263      -3.886  -4.501  -3.936  1.00 76.37           H
ATOM   4002  HN  PHE A 263       1.367  -8.411  -8.131  1.00 76.37           H
ATOM   4003  N   VAL A 264      -0.314  -9.731  -5.613  1.00 84.02           N
ATOM   4004  CA  VAL A 264      -0.989 -10.648  -4.709  1.00 84.02           C
ATOM   4005  C   VAL A 264       0.033 -11.248  -3.741  1.00 84.02           C
ATOM   4006  O   VAL A 264      -0.209 -11.309  -2.537  1.00 84.02           O
ATOM   4007  HA  VAL A 264      -1.716 -10.071  -4.138  1.00 84.02           H
ATOM   4008  CB  VAL A 264      -1.748 -11.708  -5.509  1.00 84.02           C
ATOM   4009  HB  VAL A 264      -1.046 -12.170  -6.204  1.00 84.02           H
ATOM   4010  CG1 VAL A 264      -2.290 -12.804  -4.590  1.00 84.02           C
ATOM   4011 1HG1 VAL A 264      -1.462 -13.286  -4.071  1.00 84.02           H
ATOM   4012 2HG1 VAL A 264      -2.970 -12.364  -3.861  1.00 84.02           H
ATOM   4013 3HG1 VAL A 264      -2.826 -13.545  -5.185  1.00 84.02           H
ATOM   4014  CG2 VAL A 264      -2.873 -11.074  -6.330  1.00 84.02           C
ATOM   4015 1HG2 VAL A 264      -3.573 -10.573  -5.661  1.00 84.02           H
ATOM   4016 2HG2 VAL A 264      -2.451 -10.347  -7.024  1.00 84.02           H
ATOM   4017 3HG2 VAL A 264      -3.396 -11.849  -6.889  1.00 84.02           H
ATOM   4018  HN  VAL A 264      -0.366  -9.977  -6.580  1.00 84.02           H
ATOM   4019  N   LEU A 265       1.154 -11.675  -4.304  1.00 87.60           N
ATOM   4020  CA  LEU A 265       2.156 -12.388  -3.530  1.00 87.60           C
ATOM   4021  C   LEU A 265       2.724 -11.457  -2.458  1.00 87.60           C
ATOM   4022  O   LEU A 265       3.062 -11.901  -1.361  1.00 87.60           O
ATOM   4023  HA  LEU A 265       1.655 -13.220  -3.035  1.00 87.60           H
ATOM   4024  CB  LEU A 265       3.220 -12.985  -4.453  1.00 87.60           C
ATOM   4025 1HB  LEU A 265       3.556 -12.208  -5.139  1.00 87.60           H
ATOM   4026 2HB  LEU A 265       4.081 -13.269  -3.847  1.00 87.60           H
ATOM   4027  CG  LEU A 265       2.789 -14.201  -5.276  1.00 87.60           C
ATOM   4028  HG  LEU A 265       1.918 -13.921  -5.869  1.00 87.60           H
ATOM   4029  CD1 LEU A 265       3.888 -14.617  -6.256  1.00 87.60           C
ATOM   4030 1HD1 LEU A 265       4.100 -13.792  -6.936  1.00 87.60           H
ATOM   4031 2HD1 LEU A 265       4.791 -14.873  -5.702  1.00 87.60           H
ATOM   4032 3HD1 LEU A 265       3.555 -15.483  -6.828  1.00 87.60           H
ATOM   4033  CD2 LEU A 265       2.364 -15.356  -4.367  1.00 87.60           C
ATOM   4034 1HD2 LEU A 265       3.201 -15.644  -3.730  1.00 87.60           H
ATOM   4035 2HD2 LEU A 265       1.527 -15.040  -3.746  1.00 87.60           H
ATOM   4036 3HD2 LEU A 265       2.063 -16.207  -4.978  1.00 87.60           H
ATOM   4037  HN  LEU A 265       1.382 -11.541  -5.269  1.00 87.60           H
ATOM   4038  N   SER A 266       2.812 -10.183  -2.811  1.00 89.06           N
ATOM   4039  CA  SER A 266       3.436  -9.205  -1.937  1.00 89.06           C
ATOM   4040  C   SER A 266       2.434  -8.730  -0.883  1.00 89.06           C
ATOM   4041  O   SER A 266       2.797  -8.518   0.273  1.00 89.06           O
ATOM   4042  HA  SER A 266       4.268  -9.728  -1.466  1.00 89.06           H
ATOM   4043  CB  SER A 266       3.970  -8.014  -2.735  1.00 89.06           C
ATOM   4044 1HB  SER A 266       4.373  -7.269  -2.049  1.00 89.06           H
ATOM   4045 2HB  SER A 266       4.794  -8.343  -3.369  1.00 89.06           H
ATOM   4046  OG  SER A 266       2.960  -7.416  -3.543  1.00 89.06           O
ATOM   4047  HG  SER A 266       3.107  -7.651  -4.504  1.00 89.06           H
ATOM   4048  HN  SER A 266       2.466  -9.818  -3.676  1.00 89.06           H
ATOM   4049  N   GLN A 267       1.192  -8.578  -1.319  1.00 84.14           N
ATOM   4050  CA  GLN A 267       0.190  -7.911  -0.506  1.00 84.14           C
ATOM   4051  C   GLN A 267      -0.545  -8.926   0.371  1.00 84.14           C
ATOM   4052  O   GLN A 267      -1.003  -8.592   1.463  1.00 84.14           O
ATOM   4053  HA  GLN A 267       0.744  -7.212   0.121  1.00 84.14           H
ATOM   4054  CB  GLN A 267      -0.793  -7.128  -1.380  1.00 84.14           C
ATOM   4055 1HB  GLN A 267      -1.253  -7.799  -2.106  1.00 84.14           H
ATOM   4056 2HB  GLN A 267      -1.596  -6.728  -0.762  1.00 84.14           H
ATOM   4057  CG  GLN A 267      -0.086  -5.985  -2.110  1.00 84.14           C
ATOM   4058 1HG  GLN A 267       0.737  -6.381  -2.704  1.00 84.14           H
ATOM   4059 2HG  GLN A 267      -0.779  -5.508  -2.804  1.00 84.14           H
ATOM   4060  CD  GLN A 267       0.446  -4.947  -1.120  1.00 84.14           C
ATOM   4061  OE1 GLN A 267      -0.106  -4.728  -0.054  1.00 84.14           O
ATOM   4062  NE2 GLN A 267       1.547  -4.323  -1.529  1.00 84.14           N
ATOM   4063 1HE2 GLN A 267       1.950  -4.550  -2.416  1.00 84.14           H
ATOM   4064 2HE2 GLN A 267       1.971  -3.627  -0.951  1.00 84.14           H
ATOM   4065  HN  GLN A 267       0.868  -8.902  -2.208  1.00 84.14           H
ATOM   4066  N   PHE A 268      -0.636 -10.145  -0.140  1.00 91.06           N
ATOM   4067  CA  PHE A 268      -1.488 -11.151   0.471  1.00 91.06           C
ATOM   4068  C   PHE A 268      -1.039 -11.457   1.901  1.00 91.06           C
ATOM   4069  O   PHE A 268      -1.838 -11.393   2.833  1.00 91.06           O
ATOM   4070  HA  PHE A 268      -2.501 -10.749   0.488  1.00 91.06           H
ATOM   4071  CB  PHE A 268      -1.359 -12.420  -0.374  1.00 91.06           C
ATOM   4072 1HB  PHE A 268      -1.621 -12.186  -1.406  1.00 91.06           H
ATOM   4073 2HB  PHE A 268      -0.317 -12.739  -0.375  1.00 91.06           H
ATOM   4074  CG  PHE A 268      -2.232 -13.580   0.107  1.00 91.06           C
ATOM   4075  CD1 PHE A 268      -1.682 -14.590   0.834  1.00 91.06           C
ATOM   4076  HD1 PHE A 268      -0.618 -14.572   1.073  1.00 91.06           H
ATOM   4077  CD2 PHE A 268      -3.559 -13.603  -0.191  1.00 91.06           C
ATOM   4078  HD2 PHE A 268      -4.000 -12.794  -0.774  1.00 91.06           H
ATOM   4079  CE1 PHE A 268      -2.492 -15.666   1.281  1.00 91.06           C
ATOM   4080  HE1 PHE A 268      -2.051 -16.475   1.863  1.00 91.06           H
ATOM   4081  CE2 PHE A 268      -4.369 -14.679   0.256  1.00 91.06           C
ATOM   4082  HE2 PHE A 268      -5.432 -14.697   0.016  1.00 91.06           H
ATOM   4083  CZ  PHE A 268      -3.819 -15.689   0.982  1.00 91.06           C
ATOM   4084  HZ  PHE A 268      -4.441 -16.515   1.326  1.00 91.06           H
ATOM   4085  HN  PHE A 268      -0.140 -10.449  -0.953  1.00 91.06           H
ATOM   4086  N   PRO A 269       0.243 -11.794   2.099  1.00 94.44           N
ATOM   4087  CA  PRO A 269       0.734 -12.141   3.435  1.00 94.44           C
ATOM   4088  C   PRO A 269       0.408 -11.071   4.465  1.00 94.44           C
ATOM   4089  O   PRO A 269      -0.036 -11.383   5.569  1.00 94.44           O
ATOM   4090  HA  PRO A 269       0.238 -13.043   3.794  1.00 94.44           H
ATOM   4091  CB  PRO A 269       2.243 -12.297   3.237  1.00 94.44           C
ATOM   4092 1HB  PRO A 269       2.771 -11.363   3.429  1.00 94.44           H
ATOM   4093 2HB  PRO A 269       2.661 -13.043   3.912  1.00 94.44           H
ATOM   4094  CG  PRO A 269       2.366 -12.724   1.779  1.00 94.44           C
ATOM   4095 1HG  PRO A 269       3.365 -12.538   1.386  1.00 94.44           H
ATOM   4096 2HG  PRO A 269       2.180 -13.791   1.653  1.00 94.44           H
ATOM   4097  CD  PRO A 269       1.312 -11.875   1.087  1.00 94.44           C
ATOM   4098 1HD  PRO A 269       1.693 -10.888   0.827  1.00 94.44           H
ATOM   4099 2HD  PRO A 269       0.967 -12.334   0.160  1.00 94.44           H
ATOM   4100  N   TYR A 270       0.638  -9.827   4.073  1.00 91.81           N
ATOM   4101  CA  TYR A 270       0.427  -8.707   4.974  1.00 91.81           C
ATOM   4102  C   TYR A 270      -1.047  -8.593   5.370  1.00 91.81           C
ATOM   4103  O   TYR A 270      -1.366  -8.439   6.548  1.00 91.81           O
ATOM   4104  HA  TYR A 270       1.024  -8.878   5.869  1.00 91.81           H
ATOM   4105  CB  TYR A 270       0.830  -7.455   4.192  1.00 91.81           C
ATOM   4106 1HB  TYR A 270       1.898  -7.503   3.976  1.00 91.81           H
ATOM   4107 2HB  TYR A 270       0.311  -7.454   3.234  1.00 91.81           H
ATOM   4108  CG  TYR A 270       0.530  -6.143   4.921  1.00 91.81           C
ATOM   4109  CD1 TYR A 270      -0.382  -5.254   4.392  1.00 91.81           C
ATOM   4110  HD1 TYR A 270      -0.890  -5.486   3.455  1.00 91.81           H
ATOM   4111  CD2 TYR A 270       1.173  -5.850   6.106  1.00 91.81           C
ATOM   4112  HD2 TYR A 270       1.894  -6.553   6.524  1.00 91.81           H
ATOM   4113  CE1 TYR A 270      -0.665  -4.019   5.077  1.00 91.81           C
ATOM   4114  HE1 TYR A 270      -1.383  -3.308   4.671  1.00 91.81           H
ATOM   4115  CE2 TYR A 270       0.890  -4.616   6.792  1.00 91.81           C
ATOM   4116  HE2 TYR A 270       1.391  -4.371   7.729  1.00 91.81           H
ATOM   4117  CZ  TYR A 270      -0.014  -3.761   6.243  1.00 91.81           C
ATOM   4118  OH  TYR A 270      -0.281  -2.595   6.891  1.00 91.81           O
ATOM   4119  HH  TYR A 270       0.123  -2.612   7.805  1.00 91.81           H
ATOM   4120  HN  TYR A 270       0.963  -9.580   3.160  1.00 91.81           H
ATOM   4121  N   ASN A 271      -1.905  -8.674   4.364  1.00 89.65           N
ATOM   4122  CA  ASN A 271      -3.329  -8.476   4.578  1.00 89.65           C
ATOM   4123  C   ASN A 271      -3.883  -9.639   5.402  1.00 89.65           C
ATOM   4124  O   ASN A 271      -4.890  -9.491   6.093  1.00 89.65           O
ATOM   4125  HA  ASN A 271      -3.411  -7.521   5.097  1.00 89.65           H
ATOM   4126  CB  ASN A 271      -4.085  -8.437   3.248  1.00 89.65           C
ATOM   4127 1HB  ASN A 271      -3.700  -9.210   2.584  1.00 89.65           H
ATOM   4128 2HB  ASN A 271      -5.138  -8.658   3.418  1.00 89.65           H
ATOM   4129  CG  ASN A 271      -3.947  -7.067   2.580  1.00 89.65           C
ATOM   4130  OD1 ASN A 271      -4.609  -6.105   2.934  1.00 89.65           O
ATOM   4131  ND2 ASN A 271      -3.053  -7.033   1.595  1.00 89.65           N
ATOM   4132 1HD2 ASN A 271      -2.543  -7.859   1.354  1.00 89.65           H
ATOM   4133 2HD2 ASN A 271      -2.891  -6.182   1.096  1.00 89.65           H
ATOM   4134  HN  ASN A 271      -1.643  -8.870   3.420  1.00 89.65           H
ATOM   4135  N   CYS A 272      -3.202 -10.771   5.303  1.00 94.54           N
ATOM   4136  CA  CYS A 272      -3.548 -11.927   6.113  1.00 94.54           C
ATOM   4137  C   CYS A 272      -3.378 -11.549   7.586  1.00 94.54           C
ATOM   4138  O   CYS A 272      -4.275 -11.778   8.396  1.00 94.54           O
ATOM   4139  HA  CYS A 272      -4.588 -12.164   5.891  1.00 94.54           H
ATOM   4140  CB  CYS A 272      -2.710 -13.151   5.738  1.00 94.54           C
ATOM   4141 1HB  CYS A 272      -1.656 -12.879   5.685  1.00 94.54           H
ATOM   4142 2HB  CYS A 272      -2.804 -13.916   6.509  1.00 94.54           H
ATOM   4143  SG  CYS A 272      -3.264 -13.819   4.126  1.00 94.54           S
ATOM   4144  HG  CYS A 272      -2.721 -12.858   3.384  1.00 94.54           H
ATOM   4145  HN  CYS A 272      -2.428 -10.905   4.684  1.00 94.54           H
ATOM   4146  N   ILE A 273      -2.222 -10.977   7.888  1.00 93.74           N
ATOM   4147  CA  ILE A 273      -1.914 -10.587   9.253  1.00 93.74           C
ATOM   4148  C   ILE A 273      -2.834  -9.438   9.671  1.00 93.74           C
ATOM   4149  O   ILE A 273      -3.309  -9.400  10.805  1.00 93.74           O
ATOM   4150  HA  ILE A 273      -2.121 -11.445   9.893  1.00 93.74           H
ATOM   4151  CB  ILE A 273      -0.425 -10.266   9.396  1.00 93.74           C
ATOM   4152  HB  ILE A 273      -0.178  -9.472   8.691  1.00 93.74           H
ATOM   4153  CG1 ILE A 273       0.435 -11.477   9.031  1.00 93.74           C
ATOM   4154 1HG1 ILE A 273       0.264 -11.748   7.989  1.00 93.74           H
ATOM   4155 2HG1 ILE A 273       1.490 -11.221   9.125  1.00 93.74           H
ATOM   4156  CG2 ILE A 273      -0.109  -9.740  10.798  1.00 93.74           C
ATOM   4157 1HG2 ILE A 273      -0.682  -8.832  10.983  1.00 93.74           H
ATOM   4158 2HG2 ILE A 273      -0.376 -10.495  11.537  1.00 93.74           H
ATOM   4159 3HG2 ILE A 273       0.956  -9.520  10.872  1.00 93.74           H
ATOM   4160  CD1 ILE A 273       0.112 -12.671   9.933  1.00 93.74           C
ATOM   4161 1HD1 ILE A 273       0.307 -12.404  10.971  1.00 93.74           H
ATOM   4162 2HD1 ILE A 273      -0.938 -12.940   9.817  1.00 93.74           H
ATOM   4163 3HD1 ILE A 273       0.738 -13.518   9.652  1.00 93.74           H
ATOM   4164  HN  ILE A 273      -1.504 -10.780   7.220  1.00 93.74           H
ATOM   4165  N   LEU A 274      -3.058  -8.531   8.732  1.00 90.28           N
ATOM   4166  CA  LEU A 274      -3.895  -7.372   8.996  1.00 90.28           C
ATOM   4167  C   LEU A 274      -5.303  -7.840   9.366  1.00 90.28           C
ATOM   4168  O   LEU A 274      -5.958  -7.237  10.215  1.00 90.28           O
ATOM   4169  HA  LEU A 274      -3.468  -6.849   9.851  1.00 90.28           H
ATOM   4170  CB  LEU A 274      -3.859  -6.405   7.810  1.00 90.28           C
ATOM   4171 1HB  LEU A 274      -2.819  -6.250   7.525  1.00 90.28           H
ATOM   4172 2HB  LEU A 274      -4.354  -6.881   6.964  1.00 90.28           H
ATOM   4173  CG  LEU A 274      -4.506  -5.038   8.041  1.00 90.28           C
ATOM   4174  HG  LEU A 274      -5.502  -5.197   8.454  1.00 90.28           H
ATOM   4175  CD1 LEU A 274      -3.715  -4.224   9.067  1.00 90.28           C
ATOM   4176 1HD1 LEU A 274      -3.688  -4.761  10.015  1.00 90.28           H
ATOM   4177 2HD1 LEU A 274      -2.698  -4.073   8.705  1.00 90.28           H
ATOM   4178 3HD1 LEU A 274      -4.197  -3.256   9.212  1.00 90.28           H
ATOM   4179  CD2 LEU A 274      -4.679  -4.284   6.721  1.00 90.28           C
ATOM   4180 1HD2 LEU A 274      -3.704  -4.136   6.257  1.00 90.28           H
ATOM   4181 2HD2 LEU A 274      -5.316  -4.863   6.052  1.00 90.28           H
ATOM   4182 3HD2 LEU A 274      -5.141  -3.315   6.914  1.00 90.28           H
ATOM   4183  HN  LEU A 274      -2.680  -8.577   7.808  1.00 90.28           H
ATOM   4184  N   LEU A 275      -5.729  -8.910   8.711  1.00 92.55           N
ATOM   4185  CA  LEU A 275      -7.041  -9.475   8.973  1.00 92.55           C
ATOM   4186  C   LEU A 275      -7.096  -9.978  10.417  1.00 92.55           C
ATOM   4187  O   LEU A 275      -8.058  -9.711  11.136  1.00 92.55           O
ATOM   4188  HA  LEU A 275      -7.771  -8.674   8.859  1.00 92.55           H
ATOM   4189  CB  LEU A 275      -7.380 -10.548   7.936  1.00 92.55           C
ATOM   4190 1HB  LEU A 275      -7.338 -10.093   6.946  1.00 92.55           H
ATOM   4191 2HB  LEU A 275      -6.605 -11.314   7.968  1.00 92.55           H
ATOM   4192  CG  LEU A 275      -8.740 -11.230   8.096  1.00 92.55           C
ATOM   4193  HG  LEU A 275      -8.800 -11.641   9.104  1.00 92.55           H
ATOM   4194  CD1 LEU A 275      -9.880 -10.220   7.951  1.00 92.55           C
ATOM   4195 1HD1 LEU A 275      -9.783  -9.450   8.716  1.00 92.55           H
ATOM   4196 2HD1 LEU A 275      -9.834  -9.759   6.964  1.00 92.55           H
ATOM   4197 3HD1 LEU A 275     -10.836 -10.732   8.069  1.00 92.55           H
ATOM   4198  CD2 LEU A 275      -8.884 -12.401   7.122  1.00 92.55           C
ATOM   4199 1HD2 LEU A 275      -8.794 -12.036   6.099  1.00 92.55           H
ATOM   4200 2HD2 LEU A 275      -8.100 -13.133   7.316  1.00 92.55           H
ATOM   4201 3HD2 LEU A 275      -9.859 -12.868   7.256  1.00 92.55           H
ATOM   4202  HN  LEU A 275      -5.195  -9.387   8.013  1.00 92.55           H
ATOM   4203  N   VAL A 276      -6.050 -10.697  10.800  1.00 94.51           N
ATOM   4204  CA  VAL A 276      -5.966 -11.238  12.145  1.00 94.51           C
ATOM   4205  C   VAL A 276      -6.045 -10.093  13.157  1.00 94.51           C
ATOM   4206  O   VAL A 276      -6.777 -10.178  14.141  1.00 94.51           O
ATOM   4207  HA  VAL A 276      -6.824 -11.894  12.291  1.00 94.51           H
ATOM   4208  CB  VAL A 276      -4.696 -12.079  12.293  1.00 94.51           C
ATOM   4209  HB  VAL A 276      -3.848 -11.458  12.008  1.00 94.51           H
ATOM   4210  CG1 VAL A 276      -4.493 -12.515  13.745  1.00 94.51           C
ATOM   4211 1HG1 VAL A 276      -4.404 -11.633  14.380  1.00 94.51           H
ATOM   4212 2HG1 VAL A 276      -5.346 -13.111  14.069  1.00 94.51           H
ATOM   4213 3HG1 VAL A 276      -3.584 -13.111  13.822  1.00 94.51           H
ATOM   4214  CG2 VAL A 276      -4.728 -13.289  11.357  1.00 94.51           C
ATOM   4215 1HG2 VAL A 276      -5.590 -13.912  11.597  1.00 94.51           H
ATOM   4216 2HG2 VAL A 276      -4.804 -12.948  10.324  1.00 94.51           H
ATOM   4217 3HG2 VAL A 276      -3.814 -13.869  11.482  1.00 94.51           H
ATOM   4218  HN  VAL A 276      -5.272 -10.911  10.209  1.00 94.51           H
ATOM   4219  N   GLN A 277      -5.281  -9.047  12.879  1.00 91.01           N
ATOM   4220  CA  GLN A 277      -5.244  -7.892  13.760  1.00 91.01           C
ATOM   4221  C   GLN A 277      -6.627  -7.243  13.842  1.00 91.01           C
ATOM   4222  O   GLN A 277      -7.023  -6.748  14.896  1.00 91.01           O
ATOM   4223  HA  GLN A 277      -4.960  -8.281  14.737  1.00 91.01           H
ATOM   4224  CB  GLN A 277      -4.191  -6.882  13.297  1.00 91.01           C
ATOM   4225 1HB  GLN A 277      -4.290  -6.714  12.224  1.00 91.01           H
ATOM   4226 2HB  GLN A 277      -4.361  -5.924  13.787  1.00 91.01           H
ATOM   4227  CG  GLN A 277      -2.779  -7.380  13.612  1.00 91.01           C
ATOM   4228 1HG  GLN A 277      -2.709  -7.640  14.668  1.00 91.01           H
ATOM   4229 2HG  GLN A 277      -2.575  -8.288  13.046  1.00 91.01           H
ATOM   4230  CD  GLN A 277      -1.734  -6.314  13.273  1.00 91.01           C
ATOM   4231  OE1 GLN A 277      -1.944  -5.444  12.444  1.00 91.01           O
ATOM   4232  NE2 GLN A 277      -0.600  -6.432  13.958  1.00 91.01           N
ATOM   4233 1HE2 GLN A 277      -0.493  -7.169  14.624  1.00 91.01           H
ATOM   4234 2HE2 GLN A 277       0.144  -5.782  13.807  1.00 91.01           H
ATOM   4235  HN  GLN A 277      -4.695  -8.981  12.071  1.00 91.01           H
ATOM   4236  N   THR A 278      -7.324  -7.265  12.715  1.00 91.93           N
ATOM   4237  CA  THR A 278      -8.642  -6.659  12.638  1.00 91.93           C
ATOM   4238  C   THR A 278      -9.629  -7.412  13.532  1.00 91.93           C
ATOM   4239  O   THR A 278     -10.400  -6.798  14.267  1.00 91.93           O
ATOM   4240  HA  THR A 278      -8.575  -5.641  13.022  1.00 91.93           H
ATOM   4241  CB  THR A 278      -9.061  -6.622  11.167  1.00 91.93           C
ATOM   4242  HB  THR A 278      -9.200  -7.630  10.777  1.00 91.93           H
ATOM   4243  OG1 THR A 278      -8.041  -5.853  10.535  1.00 91.93           O
ATOM   4244  HG1 THR A 278      -7.142  -6.138  10.867  1.00 91.93           H
ATOM   4245  CG2 THR A 278     -10.336  -5.808  10.941  1.00 91.93           C
ATOM   4246 1HG2 THR A 278     -10.174  -4.781  11.269  1.00 91.93           H
ATOM   4247 2HG2 THR A 278     -11.154  -6.247  11.512  1.00 91.93           H
ATOM   4248 3HG2 THR A 278     -10.588  -5.814   9.880  1.00 91.93           H
ATOM   4249  HN  THR A 278      -7.003  -7.687  11.867  1.00 91.93           H
ATOM   4250  N   ILE A 279      -9.573  -8.733  13.439  1.00 92.11           N
ATOM   4251  CA  ILE A 279     -10.457  -9.576  14.225  1.00 92.11           C
ATOM   4252  C   ILE A 279     -10.117  -9.423  15.708  1.00 92.11           C
ATOM   4253  O   ILE A 279     -11.012  -9.304  16.545  1.00 92.11           O
ATOM   4254  HA  ILE A 279     -11.475  -9.220  14.065  1.00 92.11           H
ATOM   4255  CB  ILE A 279     -10.400 -11.022  13.727  1.00 92.11           C
ATOM   4256  HB  ILE A 279      -9.359 -11.343  13.730  1.00 92.11           H
ATOM   4257  CG1 ILE A 279     -10.902 -11.126  12.285  1.00 92.11           C
ATOM   4258 1HG1 ILE A 279     -11.984 -10.997  12.263  1.00 92.11           H
ATOM   4259 2HG1 ILE A 279     -10.472 -10.321  11.688  1.00 92.11           H
ATOM   4260  CG2 ILE A 279     -11.164 -11.956  14.668  1.00 92.11           C
ATOM   4261 1HG2 ILE A 279     -10.720 -11.911  15.663  1.00 92.11           H
ATOM   4262 2HG2 ILE A 279     -12.207 -11.646  14.721  1.00 92.11           H
ATOM   4263 3HG2 ILE A 279     -11.107 -12.977  14.291  1.00 92.11           H
ATOM   4264  CD1 ILE A 279     -10.530 -12.478  11.672  1.00 92.11           C
ATOM   4265 1HD1 ILE A 279      -9.446 -12.592  11.674  1.00 92.11           H
ATOM   4266 2HD1 ILE A 279     -10.981 -13.279  12.257  1.00 92.11           H
ATOM   4267 3HD1 ILE A 279     -10.898 -12.525  10.647  1.00 92.11           H
ATOM   4268  HN  ILE A 279      -8.939  -9.225  12.843  1.00 92.11           H
ATOM   4269  N   ASP A 280      -8.823  -9.430  15.990  1.00 91.74           N
ATOM   4270  CA  ASP A 280      -8.355  -9.342  17.363  1.00 91.74           C
ATOM   4271  C   ASP A 280      -8.748  -7.983  17.945  1.00 91.74           C
ATOM   4272  O   ASP A 280      -9.064  -7.878  19.129  1.00 91.74           O
ATOM   4273  HA  ASP A 280      -8.833 -10.172  17.882  1.00 91.74           H
ATOM   4274  CB  ASP A 280      -6.831  -9.464  17.434  1.00 91.74           C
ATOM   4275 1HB  ASP A 280      -6.512 -10.376  16.930  1.00 91.74           H
ATOM   4276 2HB  ASP A 280      -6.371  -8.629  16.905  1.00 91.74           H
ATOM   4277  CG  ASP A 280      -6.350  -9.482  18.887  1.00 91.74           C
ATOM   4278  OD1 ASP A 280      -6.929 -10.269  19.666  1.00 91.74           O
ATOM   4279  OD2 ASP A 280      -5.415  -8.708  19.184  1.00 91.74           O
ATOM   4280  HN  ASP A 280      -8.101  -9.495  15.301  1.00 91.74           H
ATOM   4281  N   ALA A 281      -8.717  -6.975  17.085  1.00 91.07           N
ATOM   4282  CA  ALA A 281      -9.077  -5.629  17.496  1.00 91.07           C
ATOM   4283  C   ALA A 281     -10.522  -5.623  17.999  1.00 91.07           C
ATOM   4284  O   ALA A 281     -10.873  -4.841  18.881  1.00 91.07           O
ATOM   4285  HA  ALA A 281      -8.415  -5.343  18.314  1.00 91.07           H
ATOM   4286  CB  ALA A 281      -8.862  -4.663  16.329  1.00 91.07           C
ATOM   4287 1HB  ALA A 281      -7.815  -4.683  16.029  1.00 91.07           H
ATOM   4288 2HB  ALA A 281      -9.487  -4.966  15.488  1.00 91.07           H
ATOM   4289 3HB  ALA A 281      -9.133  -3.654  16.638  1.00 91.07           H
ATOM   4290  HN  ALA A 281      -8.452  -7.067  16.125  1.00 91.07           H
ATOM   4291  N   TYR A 282     -11.321  -6.505  17.417  1.00 80.15           N
ATOM   4292  CA  TYR A 282     -12.731  -6.578  17.759  1.00 80.15           C
ATOM   4293  C   TYR A 282     -12.974  -7.605  18.867  1.00 80.15           C
ATOM   4294  O   TYR A 282     -13.678  -7.323  19.836  1.00 80.15           O
ATOM   4295  HA  TYR A 282     -13.043  -5.594  18.111  1.00 80.15           H
ATOM   4296  CB  TYR A 282     -13.451  -7.036  16.489  1.00 80.15           C
ATOM   4297 1HB  TYR A 282     -13.170  -6.378  15.667  1.00 80.15           H
ATOM   4298 2HB  TYR A 282     -13.105  -8.037  16.229  1.00 80.15           H
ATOM   4299  CG  TYR A 282     -14.976  -7.054  16.610  1.00 80.15           C
ATOM   4300  CD1 TYR A 282     -15.639  -8.250  16.800  1.00 80.15           C
ATOM   4301  HD1 TYR A 282     -15.076  -9.181  16.864  1.00 80.15           H
ATOM   4302  CD2 TYR A 282     -15.688  -5.875  16.529  1.00 80.15           C
ATOM   4303  HD2 TYR A 282     -15.165  -4.931  16.379  1.00 80.15           H
ATOM   4304  CE1 TYR A 282     -17.074  -8.267  16.914  1.00 80.15           C
ATOM   4305  HE1 TYR A 282     -17.610  -9.204  17.064  1.00 80.15           H
ATOM   4306  CE2 TYR A 282     -17.124  -5.892  16.643  1.00 80.15           C
ATOM   4307  HE2 TYR A 282     -17.699  -4.968  16.581  1.00 80.15           H
ATOM   4308  CZ  TYR A 282     -17.746  -7.087  16.830  1.00 80.15           C
ATOM   4309  OH  TYR A 282     -19.101  -7.103  16.938  1.00 80.15           O
ATOM   4310  HH  TYR A 282     -19.460  -6.172  16.879  1.00 80.15           H
ATOM   4311  HN  TYR A 282     -11.020  -7.160  16.724  1.00 80.15           H
ATOM   4312  N   ALA A 283     -12.377  -8.774  18.688  1.00 88.97           N
ATOM   4313  CA  ALA A 283     -12.725  -9.925  19.504  1.00 88.97           C
ATOM   4314  C   ALA A 283     -11.755 -10.019  20.684  1.00 88.97           C
ATOM   4315  O   ALA A 283     -12.055 -10.663  21.688  1.00 88.97           O
ATOM   4316  HA  ALA A 283     -13.734  -9.768  19.885  1.00 88.97           H
ATOM   4317  CB  ALA A 283     -12.715 -11.186  18.638  1.00 88.97           C
ATOM   4318 1HB  ALA A 283     -13.441 -11.080  17.833  1.00 88.97           H
ATOM   4319 2HB  ALA A 283     -11.720 -11.328  18.215  1.00 88.97           H
ATOM   4320 3HB  ALA A 283     -12.975 -12.049  19.251  1.00 88.97           H
ATOM   4321  HN  ALA A 283     -11.669  -8.941  18.001  1.00 88.97           H
ATOM   4322  N   MET A 284     -10.612  -9.368  20.523  1.00 82.50           N
ATOM   4323  CA  MET A 284      -9.597  -9.371  21.563  1.00 82.50           C
ATOM   4324  C   MET A 284      -9.338 -10.790  22.072  1.00 82.50           C
ATOM   4325  O   MET A 284      -9.293 -11.021  23.280  1.00 82.50           O
ATOM   4326  HA  MET A 284      -8.696  -8.975  21.094  1.00 82.50           H
ATOM   4327  CB  MET A 284     -10.054  -8.487  22.725  1.00 82.50           C
ATOM   4328 1HB  MET A 284     -10.962  -8.899  23.165  1.00 82.50           H
ATOM   4329 2HB  MET A 284      -9.294  -8.484  23.506  1.00 82.50           H
ATOM   4330  CG  MET A 284     -10.315  -7.054  22.254  1.00 82.50           C
ATOM   4331 1HG  MET A 284      -9.400  -6.626  21.844  1.00 82.50           H
ATOM   4332 2HG  MET A 284     -11.054  -7.054  21.453  1.00 82.50           H
ATOM   4333  SD  MET A 284     -10.895  -6.059  23.618  1.00 82.50           S
ATOM   4334  CE  MET A 284     -11.084  -4.486  22.796  1.00 82.50           C
ATOM   4335 1HE  MET A 284     -10.122  -4.169  22.394  1.00 82.50           H
ATOM   4336 2HE  MET A 284     -11.803  -4.585  21.983  1.00 82.50           H
ATOM   4337 3HE  MET A 284     -11.442  -3.744  23.510  1.00 82.50           H
ATOM   4338  HN  MET A 284     -10.376  -8.848  19.703  1.00 82.50           H
ATOM   4339  N   PHE A 285      -9.173 -11.703  21.127  1.00 85.19           N
ATOM   4340  CA  PHE A 285      -9.106 -13.117  21.455  1.00 85.19           C
ATOM   4341  C   PHE A 285      -7.670 -13.536  21.779  1.00 85.19           C
ATOM   4342  O   PHE A 285      -7.443 -14.617  22.320  1.00 85.19           O
ATOM   4343  HA  PHE A 285      -9.735 -13.276  22.331  1.00 85.19           H
ATOM   4344  CB  PHE A 285      -9.583 -13.886  20.222  1.00 85.19           C
ATOM   4345 1HB  PHE A 285      -9.734 -14.931  20.493  1.00 85.19           H
ATOM   4346 2HB  PHE A 285     -10.552 -13.494  19.914  1.00 85.19           H
ATOM   4347  CG  PHE A 285      -8.621 -13.817  19.034  1.00 85.19           C
ATOM   4348  CD1 PHE A 285      -8.742 -12.819  18.118  1.00 85.19           C
ATOM   4349  HD1 PHE A 285      -9.524 -12.068  18.230  1.00 85.19           H
ATOM   4350  CD2 PHE A 285      -7.645 -14.753  18.894  1.00 85.19           C
ATOM   4351  HD2 PHE A 285      -7.548 -15.553  19.628  1.00 85.19           H
ATOM   4352  CE1 PHE A 285      -7.849 -12.755  17.016  1.00 85.19           C
ATOM   4353  HE1 PHE A 285      -7.946 -11.955  16.282  1.00 85.19           H
ATOM   4354  CE2 PHE A 285      -6.752 -14.689  17.792  1.00 85.19           C
ATOM   4355  HE2 PHE A 285      -5.969 -15.440  17.680  1.00 85.19           H
ATOM   4356  CZ  PHE A 285      -6.873 -13.691  16.876  1.00 85.19           C
ATOM   4357  HZ  PHE A 285      -6.187 -13.642  16.030  1.00 85.19           H
ATOM   4358  HN  PHE A 285      -9.087 -11.491  20.153  1.00 85.19           H
ATOM   4359  N   ILE A 286      -6.739 -12.659  21.434  1.00 86.11           N
ATOM   4360  CA  ILE A 286      -5.333 -12.922  21.689  1.00 86.11           C
ATOM   4361  C   ILE A 286      -4.979 -12.457  23.103  1.00 86.11           C
ATOM   4362  O   ILE A 286      -4.820 -11.262  23.346  1.00 86.11           O
ATOM   4363  HA  ILE A 286      -5.187 -14.000  21.633  1.00 86.11           H
ATOM   4364  CB  ILE A 286      -4.464 -12.290  20.599  1.00 86.11           C
ATOM   4365  HB  ILE A 286      -4.646 -11.215  20.597  1.00 86.11           H
ATOM   4366  CG1 ILE A 286      -4.853 -12.815  19.215  1.00 86.11           C
ATOM   4367 1HG1 ILE A 286      -4.634 -13.881  19.152  1.00 86.11           H
ATOM   4368 2HG1 ILE A 286      -5.927 -12.701  19.067  1.00 86.11           H
ATOM   4369  CG2 ILE A 286      -2.978 -12.498  20.893  1.00 86.11           C
ATOM   4370 1HG2 ILE A 286      -2.729 -12.036  21.849  1.00 86.11           H
ATOM   4371 2HG2 ILE A 286      -2.761 -13.565  20.938  1.00 86.11           H
ATOM   4372 3HG2 ILE A 286      -2.383 -12.039  20.103  1.00 86.11           H
ATOM   4373  CD1 ILE A 286      -4.099 -12.069  18.113  1.00 86.11           C
ATOM   4374 1HD1 ILE A 286      -4.339 -11.007  18.164  1.00 86.11           H
ATOM   4375 2HD1 ILE A 286      -3.026 -12.206  18.251  1.00 86.11           H
ATOM   4376 3HD1 ILE A 286      -4.394 -12.462  17.140  1.00 86.11           H
ATOM   4377  HN  ILE A 286      -6.932 -11.784  20.990  1.00 86.11           H
ATOM   4378  N   SER A 287      -4.866 -13.426  23.999  1.00 84.71           N
ATOM   4379  CA  SER A 287      -4.541 -13.131  25.384  1.00 84.71           C
ATOM   4380  C   SER A 287      -3.115 -13.592  25.696  1.00 84.71           C
ATOM   4381  O   SER A 287      -2.547 -13.213  26.719  1.00 84.71           O
ATOM   4382  HA  SER A 287      -4.621 -12.048  25.474  1.00 84.71           H
ATOM   4383  CB  SER A 287      -5.535 -13.797  26.337  1.00 84.71           C
ATOM   4384 1HB  SER A 287      -5.254 -13.575  27.367  1.00 84.71           H
ATOM   4385 2HB  SER A 287      -6.527 -13.375  26.180  1.00 84.71           H
ATOM   4386  OG  SER A 287      -5.586 -15.209  26.154  1.00 84.71           O
ATOM   4387  HG  SER A 287      -6.272 -15.608  26.762  1.00 84.71           H
ATOM   4388  HN  SER A 287      -4.993 -14.396  23.792  1.00 84.71           H
ATOM   4389  N   ASN A 288      -2.579 -14.403  24.796  1.00 86.11           N
ATOM   4390  CA  ASN A 288      -1.265 -14.987  25.003  1.00 86.11           C
ATOM   4391  C   ASN A 288      -0.197 -14.031  24.468  1.00 86.11           C
ATOM   4392  O   ASN A 288      -0.221 -13.660  23.296  1.00 86.11           O
ATOM   4393  HA  ASN A 288      -1.187 -15.140  26.080  1.00 86.11           H
ATOM   4394  CB  ASN A 288      -1.129 -16.315  24.256  1.00 86.11           C
ATOM   4395 1HB  ASN A 288      -1.977 -16.958  24.491  1.00 86.11           H
ATOM   4396 2HB  ASN A 288      -1.153 -16.136  23.181  1.00 86.11           H
ATOM   4397  CG  ASN A 288       0.174 -17.024  24.631  1.00 86.11           C
ATOM   4398  OD1 ASN A 288       1.217 -16.414  24.798  1.00 86.11           O
ATOM   4399  ND2 ASN A 288       0.057 -18.343  24.753  1.00 86.11           N
ATOM   4400 1HD2 ASN A 288      -0.829 -18.782  24.602  1.00 86.11           H
ATOM   4401 2HD2 ASN A 288       0.854 -18.896  24.996  1.00 86.11           H
ATOM   4402  HN  ASN A 288      -3.026 -14.661  23.939  1.00 86.11           H
ATOM   4403  N   CYS A 289       0.716 -13.660  25.354  1.00 91.03           N
ATOM   4404  CA  CYS A 289       1.731 -12.677  25.015  1.00 91.03           C
ATOM   4405  C   CYS A 289       2.607 -13.255  23.901  1.00 91.03           C
ATOM   4406  O   CYS A 289       2.986 -12.542  22.973  1.00 91.03           O
ATOM   4407  HA  CYS A 289       1.203 -11.788  24.671  1.00 91.03           H
ATOM   4408  CB  CYS A 289       2.557 -12.273  26.238  1.00 91.03           C
ATOM   4409 1HB  CYS A 289       1.901 -11.892  27.021  1.00 91.03           H
ATOM   4410 2HB  CYS A 289       3.068 -13.145  26.647  1.00 91.03           H
ATOM   4411  SG  CYS A 289       3.781 -10.994  25.772  1.00 91.03           S
ATOM   4412  HN  CYS A 289       0.769 -14.019  26.286  1.00 91.03           H
ATOM   4413  N   ALA A 290       2.902 -14.540  24.030  1.00 92.99           N
ATOM   4414  CA  ALA A 290       3.794 -15.201  23.093  1.00 92.99           C
ATOM   4415  C   ALA A 290       3.200 -15.118  21.685  1.00 92.99           C
ATOM   4416  O   ALA A 290       3.914 -14.846  20.721  1.00 92.99           O
ATOM   4417  HA  ALA A 290       4.745 -14.668  23.108  1.00 92.99           H
ATOM   4418  CB  ALA A 290       4.030 -16.644  23.543  1.00 92.99           C
ATOM   4419 1HB  ALA A 290       4.480 -16.646  24.535  1.00 92.99           H
ATOM   4420 2HB  ALA A 290       3.078 -17.175  23.574  1.00 92.99           H
ATOM   4421 3HB  ALA A 290       4.699 -17.139  22.839  1.00 92.99           H
ATOM   4422  HN  ALA A 290       2.543 -15.126  24.757  1.00 92.99           H
ATOM   4423  N   VAL A 291       1.899 -15.359  21.611  1.00 93.25           N
ATOM   4424  CA  VAL A 291       1.202 -15.320  20.337  1.00 93.25           C
ATOM   4425  C   VAL A 291       1.220 -13.890  19.794  1.00 93.25           C
ATOM   4426  O   VAL A 291       1.458 -13.675  18.607  1.00 93.25           O
ATOM   4427  HA  VAL A 291       1.744 -15.964  19.645  1.00 93.25           H
ATOM   4428  CB  VAL A 291      -0.213 -15.881  20.497  1.00 93.25           C
ATOM   4429  HB  VAL A 291      -0.726 -15.285  21.251  1.00 93.25           H
ATOM   4430  CG1 VAL A 291      -1.000 -15.765  19.190  1.00 93.25           C
ATOM   4431 1HG1 VAL A 291      -1.070 -14.716  18.901  1.00 93.25           H
ATOM   4432 2HG1 VAL A 291      -0.488 -16.324  18.407  1.00 93.25           H
ATOM   4433 3HG1 VAL A 291      -2.001 -16.170  19.332  1.00 93.25           H
ATOM   4434  CG2 VAL A 291      -0.176 -17.330  20.988  1.00 93.25           C
ATOM   4435 1HG2 VAL A 291       0.364 -17.944  20.267  1.00 93.25           H
ATOM   4436 2HG2 VAL A 291       0.329 -17.374  21.953  1.00 93.25           H
ATOM   4437 3HG2 VAL A 291      -1.194 -17.704  21.093  1.00 93.25           H
ATOM   4438  HN  VAL A 291       1.325 -15.577  22.401  1.00 93.25           H
ATOM   4439  N   SER A 292       0.965 -12.947  20.691  1.00 93.51           N
ATOM   4440  CA  SER A 292       0.910 -11.547  20.309  1.00 93.51           C
ATOM   4441  C   SER A 292       2.265 -11.102  19.755  1.00 93.51           C
ATOM   4442  O   SER A 292       2.327 -10.385  18.757  1.00 93.51           O
ATOM   4443  HA  SER A 292       0.143 -11.488  19.537  1.00 93.51           H
ATOM   4444  CB  SER A 292       0.508 -10.668  21.495  1.00 93.51           C
ATOM   4445 1HB  SER A 292      -0.408 -11.057  21.940  1.00 93.51           H
ATOM   4446 2HB  SER A 292       1.281 -10.717  22.261  1.00 93.51           H
ATOM   4447  OG  SER A 292       0.307  -9.311  21.109  1.00 93.51           O
ATOM   4448  HG  SER A 292      -0.535  -9.227  20.576  1.00 93.51           H
ATOM   4449  HN  SER A 292       0.798 -13.128  21.660  1.00 93.51           H
ATOM   4450  N   THR A 293       3.318 -11.546  20.426  1.00 90.51           N
ATOM   4451  CA  THR A 293       4.667 -11.176  20.033  1.00 90.51           C
ATOM   4452  C   THR A 293       4.964 -11.670  18.616  1.00 90.51           C
ATOM   4453  O   THR A 293       5.483 -10.921  17.790  1.00 90.51           O
ATOM   4454  HA  THR A 293       4.733 -10.088  20.013  1.00 90.51           H
ATOM   4455  CB  THR A 293       5.633 -11.727  21.083  1.00 90.51           C
ATOM   4456  HB  THR A 293       5.568 -12.813  21.140  1.00 90.51           H
ATOM   4457  OG1 THR A 293       5.287 -11.027  22.275  1.00 90.51           O
ATOM   4458  HG1 THR A 293       4.590 -11.536  22.781  1.00 90.51           H
ATOM   4459  CG2 THR A 293       7.083 -11.316  20.818  1.00 90.51           C
ATOM   4460 1HG2 THR A 293       7.160 -10.228  20.828  1.00 90.51           H
ATOM   4461 2HG2 THR A 293       7.395 -11.693  19.844  1.00 90.51           H
ATOM   4462 3HG2 THR A 293       7.726 -11.733  21.593  1.00 90.51           H
ATOM   4463  HN  THR A 293       3.260 -12.147  21.223  1.00 90.51           H
ATOM   4464  N   ASN A 294       4.622 -12.927  18.377  1.00 92.07           N
ATOM   4465  CA  ASN A 294       4.911 -13.552  17.098  1.00 92.07           C
ATOM   4466  C   ASN A 294       4.118 -12.843  15.998  1.00 92.07           C
ATOM   4467  O   ASN A 294       4.620 -12.652  14.891  1.00 92.07           O
ATOM   4468  HA  ASN A 294       5.988 -13.451  16.967  1.00 92.07           H
ATOM   4469  CB  ASN A 294       4.502 -15.026  17.100  1.00 92.07           C
ATOM   4470 1HB  ASN A 294       3.500 -15.129  17.517  1.00 92.07           H
ATOM   4471 2HB  ASN A 294       4.460 -15.397  16.076  1.00 92.07           H
ATOM   4472  CG  ASN A 294       5.487 -15.868  17.913  1.00 92.07           C
ATOM   4473  OD1 ASN A 294       6.615 -15.479  18.165  1.00 92.07           O
ATOM   4474  ND2 ASN A 294       4.999 -17.041  18.308  1.00 92.07           N
ATOM   4475 1HD2 ASN A 294       4.064 -17.300  18.067  1.00 92.07           H
ATOM   4476 2HD2 ASN A 294       5.568 -17.663  18.845  1.00 92.07           H
ATOM   4477  HN  ASN A 294       4.156 -13.515  19.039  1.00 92.07           H
ATOM   4478  N   ILE A 295       2.894 -12.471  16.341  1.00 92.12           N
ATOM   4479  CA  ILE A 295       2.018 -11.809  15.390  1.00 92.12           C
ATOM   4480  C   ILE A 295       2.628 -10.462  14.995  1.00 92.12           C
ATOM   4481  O   ILE A 295       2.621 -10.093  13.822  1.00 92.12           O
ATOM   4482  HA  ILE A 295       1.966 -12.437  14.501  1.00 92.12           H
ATOM   4483  CB  ILE A 295       0.599 -11.701  15.952  1.00 92.12           C
ATOM   4484  HB  ILE A 295       0.667 -11.381  16.991  1.00 92.12           H
ATOM   4485  CG1 ILE A 295      -0.099 -13.062  15.942  1.00 92.12           C
ATOM   4486 1HG1 ILE A 295      -0.291 -13.369  14.914  1.00 92.12           H
ATOM   4487 2HG1 ILE A 295       0.556 -13.814  16.382  1.00 92.12           H
ATOM   4488  CG2 ILE A 295      -0.207 -10.637  15.204  1.00 92.12           C
ATOM   4489 1HG2 ILE A 295       0.284  -9.670  15.307  1.00 92.12           H
ATOM   4490 2HG2 ILE A 295      -0.269 -10.903  14.148  1.00 92.12           H
ATOM   4491 3HG2 ILE A 295      -1.212 -10.581  15.623  1.00 92.12           H
ATOM   4492  CD1 ILE A 295      -1.417 -13.008  16.718  1.00 92.12           C
ATOM   4493 1HD1 ILE A 295      -1.218 -12.724  17.752  1.00 92.12           H
ATOM   4494 2HD1 ILE A 295      -2.078 -12.272  16.260  1.00 92.12           H
ATOM   4495 3HD1 ILE A 295      -1.892 -13.988  16.695  1.00 92.12           H
ATOM   4496  HN  ILE A 295       2.499 -12.616  17.249  1.00 92.12           H
ATOM   4497  N   ASP A 296       3.140  -9.764  15.998  1.00 93.35           N
ATOM   4498  CA  ASP A 296       3.699  -8.440  15.780  1.00 93.35           C
ATOM   4499  C   ASP A 296       4.917  -8.551  14.860  1.00 93.35           C
ATOM   4500  O   ASP A 296       5.102  -7.726  13.967  1.00 93.35           O
ATOM   4501  HA  ASP A 296       2.892  -7.858  15.335  1.00 93.35           H
ATOM   4502  CB  ASP A 296       4.157  -7.812  17.098  1.00 93.35           C
ATOM   4503 1HB  ASP A 296       4.646  -8.567  17.714  1.00 93.35           H
ATOM   4504 2HB  ASP A 296       4.896  -7.037  16.897  1.00 93.35           H
ATOM   4505  CG  ASP A 296       2.974  -7.212  17.859  1.00 93.35           C
ATOM   4506  OD1 ASP A 296       1.829  -7.548  17.486  1.00 93.35           O
ATOM   4507  OD2 ASP A 296       3.240  -6.430  18.798  1.00 93.35           O
ATOM   4508  HN  ASP A 296       3.177 -10.088  16.943  1.00 93.35           H
ATOM   4509  N   ILE A 297       5.716  -9.578  15.111  1.00 93.41           N
ATOM   4510  CA  ILE A 297       6.890  -9.829  14.292  1.00 93.41           C
ATOM   4511  C   ILE A 297       6.450 -10.152  12.863  1.00 93.41           C
ATOM   4512  O   ILE A 297       7.011  -9.625  11.903  1.00 93.41           O
ATOM   4513  HA  ILE A 297       7.478  -8.912  14.274  1.00 93.41           H
ATOM   4514  CB  ILE A 297       7.763 -10.914  14.927  1.00 93.41           C
ATOM   4515  HB  ILE A 297       7.124 -11.758  15.186  1.00 93.41           H
ATOM   4516  CG1 ILE A 297       8.402 -10.414  16.224  1.00 93.41           C
ATOM   4517 1HG1 ILE A 297       9.125  -9.630  15.999  1.00 93.41           H
ATOM   4518 2HG1 ILE A 297       7.638  -9.969  16.862  1.00 93.41           H
ATOM   4519  CG2 ILE A 297       8.808 -11.427  13.934  1.00 93.41           C
ATOM   4520 1HG2 ILE A 297       8.306 -11.847  13.063  1.00 93.41           H
ATOM   4521 2HG2 ILE A 297       9.448 -10.601  13.621  1.00 93.41           H
ATOM   4522 3HG2 ILE A 297       9.415 -12.196  14.410  1.00 93.41           H
ATOM   4523  CD1 ILE A 297       9.095 -11.556  16.970  1.00 93.41           C
ATOM   4524 1HD1 ILE A 297       8.363 -12.327  17.214  1.00 93.41           H
ATOM   4525 2HD1 ILE A 297       9.874 -11.983  16.338  1.00 93.41           H
ATOM   4526 3HD1 ILE A 297       9.540 -11.174  17.888  1.00 93.41           H
ATOM   4527  HN  ILE A 297       5.573 -10.229  15.855  1.00 93.41           H
ATOM   4528  N   CYS A 298       5.450 -11.016  12.766  1.00 94.84           N
ATOM   4529  CA  CYS A 298       4.939 -11.427  11.470  1.00 94.84           C
ATOM   4530  C   CYS A 298       4.476 -10.177  10.718  1.00 94.84           C
ATOM   4531  O   CYS A 298       4.698 -10.055   9.514  1.00 94.84           O
ATOM   4532  HA  CYS A 298       5.764 -11.910  10.947  1.00 94.84           H
ATOM   4533  CB  CYS A 298       3.817 -12.459  11.605  1.00 94.84           C
ATOM   4534 1HB  CYS A 298       3.113 -12.144  12.375  1.00 94.84           H
ATOM   4535 2HB  CYS A 298       3.259 -12.526  10.671  1.00 94.84           H
ATOM   4536  SG  CYS A 298       4.520 -14.094  12.032  1.00 94.84           S
ATOM   4537  HG  CYS A 298       4.747 -13.817  13.313  1.00 94.84           H
ATOM   4538  HN  CYS A 298       4.993 -11.432  13.552  1.00 94.84           H
ATOM   4539  N   PHE A 299       3.842  -9.280  11.459  1.00 93.86           N
ATOM   4540  CA  PHE A 299       3.346  -8.044  10.877  1.00 93.86           C
ATOM   4541  C   PHE A 299       4.488  -7.227  10.269  1.00 93.86           C
ATOM   4542  O   PHE A 299       4.391  -6.770   9.132  1.00 93.86           O
ATOM   4543  HA  PHE A 299       2.639  -8.317  10.093  1.00 93.86           H
ATOM   4544  CB  PHE A 299       2.707  -7.241  12.012  1.00 93.86           C
ATOM   4545 1HB  PHE A 299       1.912  -7.836  12.462  1.00 93.86           H
ATOM   4546 2HB  PHE A 299       3.454  -7.069  12.787  1.00 93.86           H
ATOM   4547  CG  PHE A 299       2.129  -5.894  11.571  1.00 93.86           C
ATOM   4548  CD1 PHE A 299       2.858  -4.757  11.731  1.00 93.86           C
ATOM   4549  HD1 PHE A 299       3.853  -4.805  12.173  1.00 93.86           H
ATOM   4550  CD2 PHE A 299       0.887  -5.834  11.020  1.00 93.86           C
ATOM   4551  HD2 PHE A 299       0.303  -6.745  10.892  1.00 93.86           H
ATOM   4552  CE1 PHE A 299       2.322  -3.507  11.323  1.00 93.86           C
ATOM   4553  HE1 PHE A 299       2.906  -2.596  11.451  1.00 93.86           H
ATOM   4554  CE2 PHE A 299       0.352  -4.584  10.612  1.00 93.86           C
ATOM   4555  HE2 PHE A 299      -0.644  -4.536  10.170  1.00 93.86           H
ATOM   4556  CZ  PHE A 299       1.080  -3.447  10.772  1.00 93.86           C
ATOM   4557  HZ  PHE A 299       0.669  -2.488  10.458  1.00 93.86           H
ATOM   4558  HN  PHE A 299       3.667  -9.386  12.438  1.00 93.86           H
ATOM   4559  N   GLN A 300       5.542  -7.068  11.055  1.00 90.51           N
ATOM   4560  CA  GLN A 300       6.665  -6.242  10.644  1.00 90.51           C
ATOM   4561  C   GLN A 300       7.296  -6.802   9.368  1.00 90.51           C
ATOM   4562  O   GLN A 300       7.646  -6.049   8.461  1.00 90.51           O
ATOM   4563  HA  GLN A 300       6.242  -5.257  10.445  1.00 90.51           H
ATOM   4564  CB  GLN A 300       7.701  -6.127  11.763  1.00 90.51           C
ATOM   4565 1HB  GLN A 300       7.922  -7.117  12.162  1.00 90.51           H
ATOM   4566 2HB  GLN A 300       8.633  -5.729  11.362  1.00 90.51           H
ATOM   4567  CG  GLN A 300       7.195  -5.219  12.887  1.00 90.51           C
ATOM   4568 1HG  GLN A 300       6.974  -4.229  12.488  1.00 90.51           H
ATOM   4569 2HG  GLN A 300       6.263  -5.617  13.288  1.00 90.51           H
ATOM   4570  CD  GLN A 300       8.231  -5.105  14.007  1.00 90.51           C
ATOM   4571  OE1 GLN A 300       9.355  -5.568  13.898  1.00 90.51           O
ATOM   4572  NE2 GLN A 300       7.792  -4.464  15.086  1.00 90.51           N
ATOM   4573 1HE2 GLN A 300       6.858  -4.108  15.111  1.00 90.51           H
ATOM   4574 2HE2 GLN A 300       8.396  -4.337  15.873  1.00 90.51           H
ATOM   4575  HN  GLN A 300       5.637  -7.491  11.957  1.00 90.51           H
ATOM   4576  N   VAL A 301       7.424  -8.121   9.338  1.00 95.25           N
ATOM   4577  CA  VAL A 301       8.069  -8.786   8.220  1.00 95.25           C
ATOM   4578  C   VAL A 301       7.219  -8.601   6.962  1.00 95.25           C
ATOM   4579  O   VAL A 301       7.718  -8.155   5.930  1.00 95.25           O
ATOM   4580  HA  VAL A 301       9.035  -8.305   8.064  1.00 95.25           H
ATOM   4581  CB  VAL A 301       8.322 -10.256   8.560  1.00 95.25           C
ATOM   4582  HB  VAL A 301       7.371 -10.700   8.853  1.00 95.25           H
ATOM   4583  CG1 VAL A 301       8.841 -11.020   7.339  1.00 95.25           C
ATOM   4584 1HG1 VAL A 301       8.103 -10.968   6.538  1.00 95.25           H
ATOM   4585 2HG1 VAL A 301       9.776 -10.573   7.002  1.00 95.25           H
ATOM   4586 3HG1 VAL A 301       9.012 -12.062   7.609  1.00 95.25           H
ATOM   4587  CG2 VAL A 301       9.287 -10.388   9.740  1.00 95.25           C
ATOM   4588 1HG2 VAL A 301      10.238  -9.920   9.486  1.00 95.25           H
ATOM   4589 2HG2 VAL A 301       8.861  -9.895  10.614  1.00 95.25           H
ATOM   4590 3HG2 VAL A 301       9.449 -11.443   9.960  1.00 95.25           H
ATOM   4591  HN  VAL A 301       7.095  -8.731  10.060  1.00 95.25           H
ATOM   4592  N   THR A 302       5.947  -8.952   7.089  1.00 94.48           N
ATOM   4593  CA  THR A 302       5.059  -8.976   5.939  1.00 94.48           C
ATOM   4594  C   THR A 302       4.832  -7.558   5.411  1.00 94.48           C
ATOM   4595  O   THR A 302       4.662  -7.359   4.210  1.00 94.48           O
ATOM   4596  HA  THR A 302       5.543  -9.540   5.142  1.00 94.48           H
ATOM   4597  CB  THR A 302       3.768  -9.684   6.354  1.00 94.48           C
ATOM   4598  HB  THR A 302       3.051  -9.699   5.533  1.00 94.48           H
ATOM   4599  OG1 THR A 302       3.349  -8.985   7.523  1.00 94.48           O
ATOM   4600  HG1 THR A 302       3.567  -9.521   8.339  1.00 94.48           H
ATOM   4601  CG2 THR A 302       4.014 -11.113   6.842  1.00 94.48           C
ATOM   4602 1HG2 THR A 302       4.678 -11.092   7.707  1.00 94.48           H
ATOM   4603 2HG2 THR A 302       4.475 -11.695   6.044  1.00 94.48           H
ATOM   4604 3HG2 THR A 302       3.065 -11.569   7.124  1.00 94.48           H
ATOM   4605  HN  THR A 302       5.524  -9.217   7.955  1.00 94.48           H
ATOM   4606  N   GLN A 303       4.836  -6.609   6.336  1.00 91.38           N
ATOM   4607  CA  GLN A 303       4.700  -5.209   5.972  1.00 91.38           C
ATOM   4608  C   GLN A 303       5.878  -4.771   5.099  1.00 91.38           C
ATOM   4609  O   GLN A 303       5.695  -4.042   4.125  1.00 91.38           O
ATOM   4610  HA  GLN A 303       3.773  -5.146   5.402  1.00 91.38           H
ATOM   4611  CB  GLN A 303       4.583  -4.327   7.217  1.00 91.38           C
ATOM   4612 1HB  GLN A 303       3.733  -4.651   7.818  1.00 91.38           H
ATOM   4613 2HB  GLN A 303       5.473  -4.445   7.835  1.00 91.38           H
ATOM   4614  CG  GLN A 303       4.413  -2.856   6.834  1.00 91.38           C
ATOM   4615 1HG  GLN A 303       5.315  -2.499   6.337  1.00 91.38           H
ATOM   4616 2HG  GLN A 303       3.595  -2.755   6.120  1.00 91.38           H
ATOM   4617  CD  GLN A 303       4.129  -1.997   8.068  1.00 91.38           C
ATOM   4618  OE1 GLN A 303       4.977  -1.790   8.920  1.00 91.38           O
ATOM   4619  NE2 GLN A 303       2.892  -1.510   8.115  1.00 91.38           N
ATOM   4620 1HE2 GLN A 303       2.245  -1.718   7.382  1.00 91.38           H
ATOM   4621 2HE2 GLN A 303       2.610  -0.936   8.884  1.00 91.38           H
ATOM   4622  HN  GLN A 303       4.930  -6.784   7.316  1.00 91.38           H
ATOM   4623  N   THR A 304       7.060  -5.233   5.480  1.00 92.84           N
ATOM   4624  CA  THR A 304       8.271  -4.867   4.766  1.00 92.84           C
ATOM   4625  C   THR A 304       8.226  -5.399   3.332  1.00 92.84           C
ATOM   4626  O   THR A 304       8.580  -4.689   2.392  1.00 92.84           O
ATOM   4627  HA  THR A 304       8.318  -3.780   4.702  1.00 92.84           H
ATOM   4628  CB  THR A 304       9.467  -5.384   5.568  1.00 92.84           C
ATOM   4629  HB  THR A 304       9.484  -6.474   5.583  1.00 92.84           H
ATOM   4630  OG1 THR A 304       9.331  -4.754   6.839  1.00 92.84           O
ATOM   4631  HG1 THR A 304       8.928  -5.391   7.496  1.00 92.84           H
ATOM   4632  CG2 THR A 304      10.802  -4.861   5.033  1.00 92.84           C
ATOM   4633 1HG2 THR A 304      10.810  -3.772   5.082  1.00 92.84           H
ATOM   4634 2HG2 THR A 304      10.928  -5.180   3.999  1.00 92.84           H
ATOM   4635 3HG2 THR A 304      11.616  -5.258   5.639  1.00 92.84           H
ATOM   4636  HN  THR A 304       7.196  -5.845   6.259  1.00 92.84           H
ATOM   4637  N   ILE A 305       7.788  -6.643   3.209  1.00 92.54           N
ATOM   4638  CA  ILE A 305       7.663  -7.268   1.903  1.00 92.54           C
ATOM   4639  C   ILE A 305       6.727  -6.430   1.030  1.00 92.54           C
ATOM   4640  O   ILE A 305       6.966  -6.272  -0.167  1.00 92.54           O
ATOM   4641  HA  ILE A 305       8.653  -7.270   1.446  1.00 92.54           H
ATOM   4642  CB  ILE A 305       7.228  -8.727   2.047  1.00 92.54           C
ATOM   4643  HB  ILE A 305       6.340  -8.759   2.678  1.00 92.54           H
ATOM   4644  CG1 ILE A 305       8.308  -9.555   2.746  1.00 92.54           C
ATOM   4645 1HG1 ILE A 305       9.145  -9.716   2.066  1.00 92.54           H
ATOM   4646 2HG1 ILE A 305       8.695  -9.005   3.603  1.00 92.54           H
ATOM   4647  CG2 ILE A 305       6.840  -9.319   0.690  1.00 92.54           C
ATOM   4648 1HG2 ILE A 305       6.013  -8.748   0.268  1.00 92.54           H
ATOM   4649 2HG2 ILE A 305       7.695  -9.274   0.016  1.00 92.54           H
ATOM   4650 3HG2 ILE A 305       6.534 -10.358   0.821  1.00 92.54           H
ATOM   4651  CD1 ILE A 305       7.752 -10.904   3.207  1.00 92.54           C
ATOM   4652 1HD1 ILE A 305       6.932 -10.740   3.905  1.00 92.54           H
ATOM   4653 2HD1 ILE A 305       7.389 -11.462   2.343  1.00 92.54           H
ATOM   4654 3HD1 ILE A 305       8.541 -11.473   3.700  1.00 92.54           H
ATOM   4655  HN  ILE A 305       7.521  -7.221   3.981  1.00 92.54           H
ATOM   4656  N   ALA A 306       5.683  -5.915   1.661  1.00 91.92           N
ATOM   4657  CA  ALA A 306       4.691  -5.128   0.949  1.00 91.92           C
ATOM   4658  C   ALA A 306       5.344  -3.848   0.423  1.00 91.92           C
ATOM   4659  O   ALA A 306       4.996  -3.367  -0.654  1.00 91.92           O
ATOM   4660  HA  ALA A 306       4.341  -5.721   0.104  1.00 91.92           H
ATOM   4661  CB  ALA A 306       3.506  -4.841   1.874  1.00 91.92           C
ATOM   4662 1HB  ALA A 306       3.060  -5.782   2.196  1.00 91.92           H
ATOM   4663 2HB  ALA A 306       3.853  -4.286   2.746  1.00 91.92           H
ATOM   4664 3HB  ALA A 306       2.763  -4.250   1.339  1.00 91.92           H
ATOM   4665  HN  ALA A 306       5.509  -6.029   2.640  1.00 91.92           H
ATOM   4666  N   PHE A 307       6.279  -3.333   1.208  1.00 90.21           N
ATOM   4667  CA  PHE A 307       6.953  -2.095   0.856  1.00 90.21           C
ATOM   4668  C   PHE A 307       7.868  -2.295  -0.354  1.00 90.21           C
ATOM   4669  O   PHE A 307       8.052  -1.379  -1.155  1.00 90.21           O
ATOM   4670  HA  PHE A 307       6.182  -1.365   0.610  1.00 90.21           H
ATOM   4671  CB  PHE A 307       7.804  -1.691   2.062  1.00 90.21           C
ATOM   4672 1HB  PHE A 307       8.413  -2.542   2.366  1.00 90.21           H
ATOM   4673 2HB  PHE A 307       8.490  -0.900   1.760  1.00 90.21           H
ATOM   4674  CG  PHE A 307       6.990  -1.209   3.264  1.00 90.21           C
ATOM   4675  CD1 PHE A 307       5.639  -1.086   3.166  1.00 90.21           C
ATOM   4676  HD1 PHE A 307       5.136  -1.332   2.230  1.00 90.21           H
ATOM   4677  CD2 PHE A 307       7.617  -0.903   4.432  1.00 90.21           C
ATOM   4678  HD2 PHE A 307       8.700  -1.001   4.511  1.00 90.21           H
ATOM   4679  CE1 PHE A 307       4.883  -0.639   4.282  1.00 90.21           C
ATOM   4680  HE1 PHE A 307       3.801  -0.541   4.203  1.00 90.21           H
ATOM   4681  CE2 PHE A 307       6.861  -0.456   5.548  1.00 90.21           C
ATOM   4682  HE2 PHE A 307       7.364  -0.210   6.483  1.00 90.21           H
ATOM   4683  CZ  PHE A 307       5.510  -0.333   5.449  1.00 90.21           C
ATOM   4684  HZ  PHE A 307       4.930   0.010   6.306  1.00 90.21           H
ATOM   4685  HN  PHE A 307       6.576  -3.746   2.069  1.00 90.21           H
ATOM   4686  N   PHE A 308       8.416  -3.497  -0.450  1.00 87.40           N
ATOM   4687  CA  PHE A 308       9.269  -3.844  -1.574  1.00 87.40           C
ATOM   4688  C   PHE A 308       8.495  -3.769  -2.892  1.00 87.40           C
ATOM   4689  O   PHE A 308       9.089  -3.598  -3.956  1.00 87.40           O
ATOM   4690  HA  PHE A 308      10.087  -3.124  -1.594  1.00 87.40           H
ATOM   4691  CB  PHE A 308       9.738  -5.283  -1.353  1.00 87.40           C
ATOM   4692 1HB  PHE A 308       8.955  -5.833  -0.830  1.00 87.40           H
ATOM   4693 2HB  PHE A 308       9.872  -5.763  -2.322  1.00 87.40           H
ATOM   4694  CG  PHE A 308      11.040  -5.398  -0.558  1.00 87.40           C
ATOM   4695  CD1 PHE A 308      12.233  -5.168  -1.169  1.00 87.40           C
ATOM   4696  HD1 PHE A 308      12.261  -4.902  -2.226  1.00 87.40           H
ATOM   4697  CD2 PHE A 308      11.005  -5.730   0.761  1.00 87.40           C
ATOM   4698  HD2 PHE A 308      10.049  -5.914   1.251  1.00 87.40           H
ATOM   4699  CE1 PHE A 308      13.441  -5.275  -0.431  1.00 87.40           C
ATOM   4700  HE1 PHE A 308      14.397  -5.091  -0.922  1.00 87.40           H
ATOM   4701  CE2 PHE A 308      12.213  -5.836   1.499  1.00 87.40           C
ATOM   4702  HE2 PHE A 308      12.185  -6.103   2.555  1.00 87.40           H
ATOM   4703  CZ  PHE A 308      13.406  -5.607   0.887  1.00 87.40           C
ATOM   4704  HZ  PHE A 308      14.333  -5.688   1.454  1.00 87.40           H
ATOM   4705  HN  PHE A 308       8.286  -4.226   0.222  1.00 87.40           H
ATOM   4706  N   HIS A 309       7.182  -3.900  -2.779  1.00 77.20           N
ATOM   4707  CA  HIS A 309       6.320  -3.844  -3.948  1.00 77.20           C
ATOM   4708  C   HIS A 309       6.458  -2.477  -4.621  1.00 77.20           C
ATOM   4709  O   HIS A 309       6.457  -2.382  -5.848  1.00 77.20           O
ATOM   4710  HA  HIS A 309       6.673  -4.614  -4.634  1.00 77.20           H
ATOM   4711  CB  HIS A 309       4.875  -4.178  -3.574  1.00 77.20           C
ATOM   4712 1HB  HIS A 309       4.853  -5.152  -3.084  1.00 77.20           H
ATOM   4713 2HB  HIS A 309       4.520  -3.447  -2.847  1.00 77.20           H
ATOM   4714  CG  HIS A 309       3.926  -4.200  -4.749  1.00 77.20           C
ATOM   4715  ND1 HIS A 309       4.100  -5.037  -5.837  1.00 77.20           N
ATOM   4716  HD1 HIS A 309       4.845  -5.694  -5.957  1.00 77.20           H
ATOM   4717  CD2 HIS A 309       2.794  -3.480  -4.994  1.00 77.20           C
ATOM   4718  HD2 HIS A 309       2.366  -2.723  -4.336  1.00 77.20           H
ATOM   4719  CE1 HIS A 309       3.111  -4.822  -6.692  1.00 77.20           C
ATOM   4720  HE1 HIS A 309       2.968  -5.328  -7.647  1.00 77.20           H
ATOM   4721  NE2 HIS A 309       2.303  -3.856  -6.168  1.00 77.20           N
ATOM   4722  HN  HIS A 309       6.707  -4.042  -1.910  1.00 77.20           H
ATOM   4723  N   SER A 310       6.572  -1.452  -3.789  1.00 82.20           N
ATOM   4724  CA  SER A 310       6.591  -0.086  -4.284  1.00 82.20           C
ATOM   4725  C   SER A 310       7.872   0.164  -5.082  1.00 82.20           C
ATOM   4726  O   SER A 310       7.893   1.004  -5.981  1.00 82.20           O
ATOM   4727  HA  SER A 310       5.716   0.001  -4.927  1.00 82.20           H
ATOM   4728  CB  SER A 310       6.479   0.918  -3.134  1.00 82.20           C
ATOM   4729 1HB  SER A 310       7.304   0.767  -2.439  1.00 82.20           H
ATOM   4730 2HB  SER A 310       6.573   1.930  -3.526  1.00 82.20           H
ATOM   4731  OG  SER A 310       5.243   0.793  -2.436  1.00 82.20           O
ATOM   4732  HG  SER A 310       4.507   1.217  -2.964  1.00 82.20           H
ATOM   4733  HN  SER A 310       6.651  -1.543  -2.797  1.00 82.20           H
ATOM   4734  N   CYS A 311       8.908  -0.580  -4.726  1.00 85.57           N
ATOM   4735  CA  CYS A 311      10.191  -0.448  -5.397  1.00 85.57           C
ATOM   4736  C   CYS A 311      10.213  -1.412  -6.584  1.00 85.57           C
ATOM   4737  O   CYS A 311      11.015  -1.252  -7.503  1.00 85.57           O
ATOM   4738  HA  CYS A 311      10.261   0.586  -5.736  1.00 85.57           H
ATOM   4739  CB  CYS A 311      11.358  -0.694  -4.439  1.00 85.57           C
ATOM   4740 1HB  CYS A 311      12.281  -0.305  -4.870  1.00 85.57           H
ATOM   4741 2HB  CYS A 311      11.192  -0.159  -3.504  1.00 85.57           H
ATOM   4742  SG  CYS A 311      11.530  -2.486  -4.110  1.00 85.57           S
ATOM   4743  HG  CYS A 311      12.586  -2.379  -3.308  1.00 85.57           H
ATOM   4744  HN  CYS A 311       8.882  -1.262  -3.995  1.00 85.57           H
ATOM   4745  N   LEU A 312       9.323  -2.392  -6.527  1.00 82.26           N
ATOM   4746  CA  LEU A 312       9.292  -3.435  -7.538  1.00 82.26           C
ATOM   4747  C   LEU A 312       8.500  -2.941  -8.750  1.00 82.26           C
ATOM   4748  O   LEU A 312       8.784  -3.329  -9.882  1.00 82.26           O
ATOM   4749  HA  LEU A 312      10.321  -3.619  -7.850  1.00 82.26           H
ATOM   4750  CB  LEU A 312       8.759  -4.741  -6.945  1.00 82.26           C
ATOM   4751 1HB  LEU A 312       7.883  -4.510  -6.339  1.00 82.26           H
ATOM   4752 2HB  LEU A 312       8.422  -5.377  -7.763  1.00 82.26           H
ATOM   4753  CG  LEU A 312       9.743  -5.539  -6.087  1.00 82.26           C
ATOM   4754  HG  LEU A 312      10.114  -4.886  -5.297  1.00 82.26           H
ATOM   4755  CD1 LEU A 312       9.045  -6.719  -5.408  1.00 82.26           C
ATOM   4756 1HD1 LEU A 312       8.244  -6.348  -4.768  1.00 82.26           H
ATOM   4757 2HD1 LEU A 312       8.627  -7.380  -6.167  1.00 82.26           H
ATOM   4758 3HD1 LEU A 312       9.767  -7.269  -4.804  1.00 82.26           H
ATOM   4759  CD2 LEU A 312      10.952  -5.985  -6.911  1.00 82.26           C
ATOM   4760 1HD2 LEU A 312      10.617  -6.614  -7.736  1.00 82.26           H
ATOM   4761 2HD2 LEU A 312      11.465  -5.109  -7.307  1.00 82.26           H
ATOM   4762 3HD2 LEU A 312      11.635  -6.550  -6.277  1.00 82.26           H
ATOM   4763  HN  LEU A 312       8.634  -2.480  -5.808  1.00 82.26           H
ATOM   4764  N   ASN A 313       7.522  -2.092  -8.471  1.00 75.13           N
ATOM   4765  CA  ASN A 313       6.604  -1.643  -9.504  1.00 75.13           C
ATOM   4766  C   ASN A 313       7.403  -1.144 -10.709  1.00 75.13           C
ATOM   4767  O   ASN A 313       7.226  -1.637 -11.823  1.00 75.13           O
ATOM   4768  HA  ASN A 313       5.991  -2.513  -9.741  1.00 75.13           H
ATOM   4769  CB  ASN A 313       5.733  -0.489  -9.003  1.00 75.13           C
ATOM   4770 1HB  ASN A 313       6.339   0.199  -8.413  1.00 75.13           H
ATOM   4771 2HB  ASN A 313       5.347   0.075  -9.852  1.00 75.13           H
ATOM   4772  CG  ASN A 313       4.569  -1.007  -8.156  1.00 75.13           C
ATOM   4773  OD1 ASN A 313       4.138  -2.142  -8.275  1.00 75.13           O
ATOM   4774  ND2 ASN A 313       4.087  -0.114  -7.296  1.00 75.13           N
ATOM   4775 1HD2 ASN A 313       4.486   0.801  -7.249  1.00 75.13           H
ATOM   4776 2HD2 ASN A 313       3.324  -0.359  -6.697  1.00 75.13           H
ATOM   4777  HN  ASN A 313       7.353  -1.713  -7.562  1.00 75.13           H
ATOM   4778  N   PRO A 314       8.292  -0.162 -10.512  1.00 76.21           N
ATOM   4779  CA  PRO A 314       9.050   0.407 -11.629  1.00 76.21           C
ATOM   4780  C   PRO A 314       9.764  -0.660 -12.444  1.00 76.21           C
ATOM   4781  O   PRO A 314       9.749  -0.621 -13.673  1.00 76.21           O
ATOM   4782  HA  PRO A 314       8.374   0.895 -12.330  1.00 76.21           H
ATOM   4783  CB  PRO A 314      10.037   1.358 -10.951  1.00 76.21           C
ATOM   4784 1HB  PRO A 314      10.984   0.865 -10.732  1.00 76.21           H
ATOM   4785 2HB  PRO A 314      10.265   2.217 -11.582  1.00 76.21           H
ATOM   4786  CG  PRO A 314       9.310   1.773  -9.677  1.00 76.21           C
ATOM   4787 1HG  PRO A 314       9.998   2.158  -8.925  1.00 76.21           H
ATOM   4788 2HG  PRO A 314       8.585   2.565  -9.865  1.00 76.21           H
ATOM   4789  CD  PRO A 314       8.642   0.482  -9.232  1.00 76.21           C
ATOM   4790 1HD  PRO A 314       9.316  -0.140  -8.643  1.00 76.21           H
ATOM   4791 2HD  PRO A 314       7.765   0.672  -8.614  1.00 76.21           H
ATOM   4792  N   VAL A 315      10.375  -1.594 -11.730  1.00 77.31           N
ATOM   4793  CA  VAL A 315      11.189  -2.613 -12.371  1.00 77.31           C
ATOM   4794  C   VAL A 315      10.299  -3.486 -13.259  1.00 77.31           C
ATOM   4795  O   VAL A 315      10.683  -3.839 -14.372  1.00 77.31           O
ATOM   4796  HA  VAL A 315      11.919  -2.104 -12.999  1.00 77.31           H
ATOM   4797  CB  VAL A 315      11.950  -3.416 -11.314  1.00 77.31           C
ATOM   4798  HB  VAL A 315      11.217  -3.906 -10.673  1.00 77.31           H
ATOM   4799  CG1 VAL A 315      12.806  -4.505 -11.965  1.00 77.31           C
ATOM   4800 1HG1 VAL A 315      12.165  -5.185 -12.525  1.00 77.31           H
ATOM   4801 2HG1 VAL A 315      13.527  -4.045 -12.640  1.00 77.31           H
ATOM   4802 3HG1 VAL A 315      13.336  -5.060 -11.191  1.00 77.31           H
ATOM   4803  CG2 VAL A 315      12.803  -2.498 -10.437  1.00 77.31           C
ATOM   4804 1HG2 VAL A 315      13.524  -1.968 -11.060  1.00 77.31           H
ATOM   4805 2HG2 VAL A 315      12.160  -1.777  -9.932  1.00 77.31           H
ATOM   4806 3HG2 VAL A 315      13.334  -3.095  -9.695  1.00 77.31           H
ATOM   4807  HN  VAL A 315      10.322  -1.661 -10.733  1.00 77.31           H
ATOM   4808  N   LEU A 316       9.126  -3.808 -12.732  1.00 74.81           N
ATOM   4809  CA  LEU A 316       8.186  -4.647 -13.455  1.00 74.81           C
ATOM   4810  C   LEU A 316       7.902  -4.025 -14.824  1.00 74.81           C
ATOM   4811  O   LEU A 316       7.953  -4.710 -15.844  1.00 74.81           O
ATOM   4812  HA  LEU A 316       8.664  -5.615 -13.609  1.00 74.81           H
ATOM   4813  CB  LEU A 316       6.930  -4.890 -12.617  1.00 74.81           C
ATOM   4814 1HB  LEU A 316       6.547  -3.925 -12.284  1.00 74.81           H
ATOM   4815 2HB  LEU A 316       6.168  -5.330 -13.260  1.00 74.81           H
ATOM   4816  CG  LEU A 316       7.105  -5.789 -11.391  1.00 74.81           C
ATOM   4817  HG  LEU A 316       7.923  -5.391 -10.790  1.00 74.81           H
ATOM   4818  CD1 LEU A 316       5.850  -5.771 -10.515  1.00 74.81           C
ATOM   4819 1HD1 LEU A 316       5.657  -4.753 -10.177  1.00 74.81           H
ATOM   4820 2HD1 LEU A 316       4.999  -6.130 -11.093  1.00 74.81           H
ATOM   4821 3HD1 LEU A 316       6.002  -6.418  -9.651  1.00 74.81           H
ATOM   4822  CD2 LEU A 316       7.496  -7.209 -11.804  1.00 74.81           C
ATOM   4823 1HD2 LEU A 316       6.716  -7.631 -12.438  1.00 74.81           H
ATOM   4824 2HD2 LEU A 316       8.436  -7.181 -12.354  1.00 74.81           H
ATOM   4825 3HD2 LEU A 316       7.614  -7.827 -10.913  1.00 74.81           H
ATOM   4826  HN  LEU A 316       8.817  -3.506 -11.830  1.00 74.81           H
ATOM   4827  N   TYR A 317       7.609  -2.733 -14.801  1.00 63.78           N
ATOM   4828  CA  TYR A 317       7.214  -2.034 -16.012  1.00 63.78           C
ATOM   4829  C   TYR A 317       8.385  -1.931 -16.992  1.00 63.78           C
ATOM   4830  O   TYR A 317       8.184  -1.899 -18.205  1.00 63.78           O
ATOM   4831  HA  TYR A 317       6.408  -2.599 -16.480  1.00 63.78           H
ATOM   4832  CB  TYR A 317       6.807  -0.626 -15.573  1.00 63.78           C
ATOM   4833 1HB  TYR A 317       7.640  -0.168 -15.038  1.00 63.78           H
ATOM   4834 2HB  TYR A 317       6.625  -0.018 -16.459  1.00 63.78           H
ATOM   4835  CG  TYR A 317       5.564  -0.587 -14.682  1.00 63.78           C
ATOM   4836  CD1 TYR A 317       4.416  -1.247 -15.070  1.00 63.78           C
ATOM   4837  HD1 TYR A 317       4.395  -1.796 -16.011  1.00 63.78           H
ATOM   4838  CD2 TYR A 317       5.592   0.108 -13.490  1.00 63.78           C
ATOM   4839  HD2 TYR A 317       6.499   0.629 -13.183  1.00 63.78           H
ATOM   4840  CE1 TYR A 317       3.246  -1.210 -14.231  1.00 63.78           C
ATOM   4841  HE1 TYR A 317       2.333  -1.727 -14.526  1.00 63.78           H
ATOM   4842  CE2 TYR A 317       4.422   0.144 -12.651  1.00 63.78           C
ATOM   4843  HE2 TYR A 317       4.430   0.689 -11.707  1.00 63.78           H
ATOM   4844  CZ  TYR A 317       3.307  -0.517 -13.063  1.00 63.78           C
ATOM   4845  OH  TYR A 317       2.202  -0.482 -12.270  1.00 63.78           O
ATOM   4846  HH  TYR A 317       1.474  -1.035 -12.675  1.00 63.78           H
ATOM   4847  HN  TYR A 317       7.637  -2.167 -13.977  1.00 63.78           H
ATOM   4848  N   VAL A 318       9.584  -1.882 -16.429  1.00 68.22           N
ATOM   4849  CA  VAL A 318      10.789  -1.831 -17.238  1.00 68.22           C
ATOM   4850  C   VAL A 318      10.913  -3.125 -18.044  1.00 68.22           C
ATOM   4851  O   VAL A 318      11.120  -3.089 -19.256  1.00 68.22           O
ATOM   4852  HA  VAL A 318      10.685  -0.995 -17.931  1.00 68.22           H
ATOM   4853  CB  VAL A 318      12.005  -1.561 -16.349  1.00 68.22           C
ATOM   4854  HB  VAL A 318      11.999  -2.292 -15.541  1.00 68.22           H
ATOM   4855  CG1 VAL A 318      13.307  -1.738 -17.133  1.00 68.22           C
ATOM   4856 1HG1 VAL A 318      13.369  -2.759 -17.509  1.00 68.22           H
ATOM   4857 2HG1 VAL A 318      13.325  -1.041 -17.971  1.00 68.22           H
ATOM   4858 3HG1 VAL A 318      14.155  -1.540 -16.478  1.00 68.22           H
ATOM   4859  CG2 VAL A 318      11.928  -0.167 -15.722  1.00 68.22           C
ATOM   4860 1HG2 VAL A 318      11.898   0.585 -16.511  1.00 68.22           H
ATOM   4861 2HG2 VAL A 318      11.026  -0.092 -15.114  1.00 68.22           H
ATOM   4862 3HG2 VAL A 318      12.804  -0.002 -15.096  1.00 68.22           H
ATOM   4863  HN  VAL A 318       9.738  -1.877 -15.441  1.00 68.22           H
ATOM   4864  N   PHE A 319      10.782  -4.239 -17.338  1.00 65.54           N
ATOM   4865  CA  PHE A 319      10.951  -5.542 -17.957  1.00 65.54           C
ATOM   4866  C   PHE A 319       9.768  -5.874 -18.869  1.00 65.54           C
ATOM   4867  O   PHE A 319       9.939  -6.512 -19.906  1.00 65.54           O
ATOM   4868  HA  PHE A 319      11.865  -5.502 -18.551  1.00 65.54           H
ATOM   4869  CB  PHE A 319      11.012  -6.571 -16.826  1.00 65.54           C
ATOM   4870 1HB  PHE A 319      10.334  -6.262 -16.031  1.00 65.54           H
ATOM   4871 2HB  PHE A 319      10.651  -7.529 -17.200  1.00 65.54           H
ATOM   4872  CG  PHE A 319      12.411  -6.765 -16.236  1.00 65.54           C
ATOM   4873  CD1 PHE A 319      13.352  -7.458 -16.932  1.00 65.54           C
ATOM   4874  HD1 PHE A 319      13.110  -7.875 -17.909  1.00 65.54           H
ATOM   4875  CD2 PHE A 319      12.713  -6.244 -15.017  1.00 65.54           C
ATOM   4876  HD2 PHE A 319      11.958  -5.688 -14.459  1.00 65.54           H
ATOM   4877  CE1 PHE A 319      14.650  -7.638 -16.384  1.00 65.54           C
ATOM   4878  HE1 PHE A 319      15.404  -8.194 -16.941  1.00 65.54           H
ATOM   4879  CE2 PHE A 319      14.011  -6.424 -14.469  1.00 65.54           C
ATOM   4880  HE2 PHE A 319      14.253  -6.007 -13.492  1.00 65.54           H
ATOM   4881  CZ  PHE A 319      14.952  -7.117 -15.165  1.00 65.54           C
ATOM   4882  HZ  PHE A 319      15.948  -7.255 -14.744  1.00 65.54           H
ATOM   4883  HN  PHE A 319      10.564  -4.260 -16.362  1.00 65.54           H
ATOM   4884  N   VAL A 320       8.594  -5.425 -18.448  1.00 68.81           N
ATOM   4885  CA  VAL A 320       7.355  -5.911 -19.031  1.00 68.81           C
ATOM   4886  C   VAL A 320       6.988  -5.043 -20.236  1.00 68.81           C
ATOM   4887  O   VAL A 320       6.398  -5.529 -21.199  1.00 68.81           O
ATOM   4888  HA  VAL A 320       7.531  -6.931 -19.374  1.00 68.81           H
ATOM   4889  CB  VAL A 320       6.257  -5.952 -17.966  1.00 68.81           C
ATOM   4890  HB  VAL A 320       6.273  -5.002 -17.432  1.00 68.81           H
ATOM   4891  CG1 VAL A 320       4.877  -6.106 -18.608  1.00 68.81           C
ATOM   4892 1HG1 VAL A 320       4.689  -5.263 -19.273  1.00 68.81           H
ATOM   4893 2HG1 VAL A 320       4.844  -7.034 -19.180  1.00 68.81           H
ATOM   4894 3HG1 VAL A 320       4.115  -6.132 -17.829  1.00 68.81           H
ATOM   4895  CG2 VAL A 320       6.518  -7.067 -16.951  1.00 68.81           C
ATOM   4896 1HG2 VAL A 320       6.542  -8.028 -17.465  1.00 68.81           H
ATOM   4897 2HG2 VAL A 320       7.475  -6.894 -16.460  1.00 68.81           H
ATOM   4898 3HG2 VAL A 320       5.722  -7.073 -16.206  1.00 68.81           H
ATOM   4899  HN  VAL A 320       8.483  -4.744 -17.725  1.00 68.81           H
ATOM   4900  N   GLY A 321       7.353  -3.773 -20.143  1.00 69.77           N
ATOM   4901  CA  GLY A 321       6.902  -2.791 -21.115  1.00 69.77           C
ATOM   4902  C   GLY A 321       7.954  -2.577 -22.205  1.00 69.77           C
ATOM   4903  O   GLY A 321       8.911  -1.829 -22.011  1.00 69.77           O
ATOM   4904 1HA  GLY A 321       5.968  -3.124 -21.566  1.00 69.77           H
ATOM   4905 2HA  GLY A 321       6.695  -1.846 -20.613  1.00 69.77           H
ATOM   4906  HN  GLY A 321       7.944  -3.412 -19.421  1.00 69.77           H
ATOM   4907  N   GLU A 322       7.740  -3.247 -23.328  1.00 62.61           N
ATOM   4908  CA  GLU A 322       8.583  -3.042 -24.494  1.00 62.61           C
ATOM   4909  C   GLU A 322       8.603  -1.562 -24.881  1.00 62.61           C
ATOM   4910  O   GLU A 322       9.630  -1.044 -25.317  1.00 62.61           O
ATOM   4911  HA  GLU A 322       9.581  -3.357 -24.189  1.00 62.61           H
ATOM   4912  CB  GLU A 322       8.119  -3.909 -25.666  1.00 62.61           C
ATOM   4913 1HB  GLU A 322       7.037  -3.834 -25.772  1.00 62.61           H
ATOM   4914 2HB  GLU A 322       8.661  -3.627 -26.569  1.00 62.61           H
ATOM   4915  CG  GLU A 322       8.437  -5.385 -25.415  1.00 62.61           C
ATOM   4916 1HG  GLU A 322       9.489  -5.494 -25.150  1.00 62.61           H
ATOM   4917 2HG  GLU A 322       7.855  -5.747 -24.568  1.00 62.61           H
ATOM   4918  CD  GLU A 322       8.128  -6.230 -26.653  1.00 62.61           C
ATOM   4919  OE1 GLU A 322       8.369  -7.454 -26.579  1.00 62.61           O
ATOM   4920  OE2 GLU A 322       7.657  -5.632 -27.645  1.00 62.61           O
ATOM   4921  HN  GLU A 322       7.009  -3.918 -23.449  1.00 62.61           H
ATOM   4922  N   ARG A 323       7.455  -0.923 -24.708  1.00 60.02           N
ATOM   4923  CA  ARG A 323       7.318   0.480 -25.063  1.00 60.02           C
ATOM   4924  C   ARG A 323       8.138   1.351 -24.109  1.00 60.02           C
ATOM   4925  O   ARG A 323       8.917   2.195 -24.548  1.00 60.02           O
ATOM   4926  HA  ARG A 323       7.700   0.548 -26.082  1.00 60.02           H
ATOM   4927  CB  ARG A 323       5.854   0.920 -25.015  1.00 60.02           C
ATOM   4928 1HB  ARG A 323       5.251   0.259 -25.637  1.00 60.02           H
ATOM   4929 2HB  ARG A 323       5.477   0.831 -23.996  1.00 60.02           H
ATOM   4930  CG  ARG A 323       5.699   2.364 -25.497  1.00 60.02           C
ATOM   4931 1HG  ARG A 323       6.263   3.031 -24.844  1.00 60.02           H
ATOM   4932 2HG  ARG A 323       6.121   2.465 -26.496  1.00 60.02           H
ATOM   4933  CD  ARG A 323       4.227   2.781 -25.514  1.00 60.02           C
ATOM   4934 1HD  ARG A 323       3.675   2.169 -26.226  1.00 60.02           H
ATOM   4935 2HD  ARG A 323       3.781   2.611 -24.534  1.00 60.02           H
ATOM   4936  NE  ARG A 323       4.111   4.211 -25.881  1.00 60.02           N
ATOM   4937  HE  ARG A 323       4.847   4.617 -26.422  1.00 60.02           H
ATOM   4938  CZ  ARG A 323       3.081   4.994 -25.533  1.00 60.02           C
ATOM   4939  NH1 ARG A 323       2.067   4.502 -24.809  1.00 60.02           N
ATOM   4940 1HH1 ARG A 323       2.075   3.544 -24.523  1.00 60.02           H
ATOM   4941 2HH1 ARG A 323       1.302   5.093 -24.553  1.00 60.02           H
ATOM   4942  NH2 ARG A 323       3.080   6.276 -25.921  1.00 60.02           N
ATOM   4943 1HH2 ARG A 323       2.319   6.874 -25.670  1.00 60.02           H
ATOM   4944 2HH2 ARG A 323       3.841   6.636 -26.462  1.00 60.02           H
ATOM   4945  HN  ARG A 323       6.630  -1.346 -24.334  1.00 60.02           H
ATOM   4946  N   PHE A 324       7.933   1.116 -22.821  1.00 69.74           N
ATOM   4947  CA  PHE A 324       8.612   1.898 -21.801  1.00 69.74           C
ATOM   4948  C   PHE A 324      10.128   1.714 -21.888  1.00 69.74           C
ATOM   4949  O   PHE A 324      10.884   2.665 -21.697  1.00 69.74           O
ATOM   4950  HA  PHE A 324       8.364   2.945 -21.978  1.00 69.74           H
ATOM   4951  CB  PHE A 324       8.124   1.384 -20.446  1.00 69.74           C
ATOM   4952 1HB  PHE A 324       7.034   1.418 -20.426  1.00 69.74           H
ATOM   4953 2HB  PHE A 324       8.412   0.338 -20.340  1.00 69.74           H
ATOM   4954  CG  PHE A 324       8.666   2.170 -19.250  1.00 69.74           C
ATOM   4955  CD1 PHE A 324       9.779   1.737 -18.600  1.00 69.74           C
ATOM   4956  HD1 PHE A 324      10.285   0.830 -18.931  1.00 69.74           H
ATOM   4957  CD2 PHE A 324       8.034   3.301 -18.837  1.00 69.74           C
ATOM   4958  HD2 PHE A 324       7.142   3.648 -19.358  1.00 69.74           H
ATOM   4959  CE1 PHE A 324      10.282   2.467 -17.490  1.00 69.74           C
ATOM   4960  HE1 PHE A 324      11.174   2.120 -16.969  1.00 69.74           H
ATOM   4961  CE2 PHE A 324       8.537   4.031 -17.728  1.00 69.74           C
ATOM   4962  HE2 PHE A 324       8.031   4.938 -17.397  1.00 69.74           H
ATOM   4963  CZ  PHE A 324       9.650   3.598 -17.078  1.00 69.74           C
ATOM   4964  HZ  PHE A 324      10.036   4.158 -16.226  1.00 69.74           H
ATOM   4965  HN  PHE A 324       7.319   0.409 -22.472  1.00 69.74           H
ATOM   4966  N   ARG A 325      10.527   0.484 -22.176  1.00 70.27           N
ATOM   4967  CA  ARG A 325      11.940   0.156 -22.261  1.00 70.27           C
ATOM   4968  C   ARG A 325      12.610   0.977 -23.364  1.00 70.27           C
ATOM   4969  O   ARG A 325      13.706   1.503 -23.174  1.00 70.27           O
ATOM   4970  HA  ARG A 325      12.345   0.411 -21.281  1.00 70.27           H
ATOM   4971  CB  ARG A 325      12.144  -1.333 -22.547  1.00 70.27           C
ATOM   4972 1HB  ARG A 325      11.296  -1.900 -22.165  1.00 70.27           H
ATOM   4973 2HB  ARG A 325      12.179  -1.498 -23.624  1.00 70.27           H
ATOM   4974  CG  ARG A 325      13.436  -1.843 -21.905  1.00 70.27           C
ATOM   4975 1HG  ARG A 325      14.278  -1.240 -22.246  1.00 70.27           H
ATOM   4976 2HG  ARG A 325      13.379  -1.728 -20.823  1.00 70.27           H
ATOM   4977  CD  ARG A 325      13.679  -3.313 -22.255  1.00 70.27           C
ATOM   4978 1HD  ARG A 325      13.870  -3.414 -23.323  1.00 70.27           H
ATOM   4979 2HD  ARG A 325      14.566  -3.676 -21.737  1.00 70.27           H
ATOM   4980  NE  ARG A 325      12.503  -4.125 -21.872  1.00 70.27           N
ATOM   4981  HE  ARG A 325      11.741  -3.662 -21.419  1.00 70.27           H
ATOM   4982  CZ  ARG A 325      12.395  -5.442 -22.095  1.00 70.27           C
ATOM   4983  NH1 ARG A 325      13.385  -6.113 -22.698  1.00 70.27           N
ATOM   4984 1HH1 ARG A 325      14.213  -5.631 -22.986  1.00 70.27           H
ATOM   4985 2HH1 ARG A 325      13.297  -7.096 -22.861  1.00 70.27           H
ATOM   4986  NH2 ARG A 325      11.281  -6.078 -21.705  1.00 70.27           N
ATOM   4987 1HH2 ARG A 325      11.185  -7.060 -21.864  1.00 70.27           H
ATOM   4988 2HH2 ARG A 325      10.547  -5.569 -21.256  1.00 70.27           H
ATOM   4989  HN  ARG A 325       9.905  -0.280 -22.349  1.00 70.27           H
ATOM   4990  N   ARG A 326      11.924   1.061 -24.495  1.00 67.39           N
ATOM   4991  CA  ARG A 326      12.427   1.829 -25.621  1.00 67.39           C
ATOM   4992  C   ARG A 326      12.456   3.319 -25.276  1.00 67.39           C
ATOM   4993  O   ARG A 326      13.425   4.012 -25.583  1.00 67.39           O
ATOM   4994  HA  ARG A 326      13.434   1.446 -25.791  1.00 67.39           H
ATOM   4995  CB  ARG A 326      11.561   1.616 -26.864  1.00 67.39           C
ATOM   4996 1HB  ARG A 326      10.516   1.521 -26.571  1.00 67.39           H
ATOM   4997 2HB  ARG A 326      11.632   2.488 -27.514  1.00 67.39           H
ATOM   4998  CG  ARG A 326      11.998   0.366 -27.629  1.00 67.39           C
ATOM   4999 1HG  ARG A 326      13.051   0.449 -27.898  1.00 67.39           H
ATOM   5000 2HG  ARG A 326      11.901  -0.510 -26.987  1.00 67.39           H
ATOM   5001  CD  ARG A 326      11.157   0.174 -28.893  1.00 67.39           C
ATOM   5002 1HD  ARG A 326      10.973   1.138 -29.367  1.00 67.39           H
ATOM   5003 2HD  ARG A 326      11.701  -0.437 -29.613  1.00 67.39           H
ATOM   5004  NE  ARG A 326       9.871  -0.474 -28.551  1.00 67.39           N
ATOM   5005  HE  ARG A 326       9.747  -0.806 -27.616  1.00 67.39           H
ATOM   5006  CZ  ARG A 326       8.861  -0.643 -29.416  1.00 67.39           C
ATOM   5007  NH1 ARG A 326       8.972  -0.218 -30.682  1.00 67.39           N
ATOM   5008 1HH1 ARG A 326       9.812   0.231 -30.987  1.00 67.39           H
ATOM   5009 2HH1 ARG A 326       8.214  -0.348 -31.321  1.00 67.39           H
ATOM   5010  NH2 ARG A 326       7.740  -1.245 -28.996  1.00 67.39           N
ATOM   5011 1HH2 ARG A 326       6.978  -1.379 -29.629  1.00 67.39           H
ATOM   5012 2HH2 ARG A 326       7.666  -1.560 -28.050  1.00 67.39           H
ATOM   5013  HN  ARG A 326      11.041   0.617 -24.647  1.00 67.39           H
ATOM   5014  N   ASP A 327      11.382   3.769 -24.644  1.00 76.61           N
ATOM   5015  CA  ASP A 327      11.232   5.181 -24.335  1.00 76.61           C
ATOM   5016  C   ASP A 327      12.278   5.585 -23.295  1.00 76.61           C
ATOM   5017  O   ASP A 327      12.774   6.711 -23.313  1.00 76.61           O
ATOM   5018  HA  ASP A 327      11.367   5.698 -25.285  1.00 76.61           H
ATOM   5019  CB  ASP A 327       9.848   5.472 -23.752  1.00 76.61           C
ATOM   5020 1HB  ASP A 327       9.635   4.773 -22.943  1.00 76.61           H
ATOM   5021 2HB  ASP A 327       9.835   6.473 -23.319  1.00 76.61           H
ATOM   5022  CG  ASP A 327       8.765   5.362 -24.827  1.00 76.61           C
ATOM   5023  OD1 ASP A 327       9.148   5.325 -26.016  1.00 76.61           O
ATOM   5024  OD2 ASP A 327       7.579   5.316 -24.435  1.00 76.61           O
ATOM   5025  HN  ASP A 327      10.625   3.188 -24.345  1.00 76.61           H
ATOM   5026  N   LEU A 328      12.583   4.645 -22.413  1.00 77.95           N
ATOM   5027  CA  LEU A 328      13.605   4.868 -21.404  1.00 77.95           C
ATOM   5028  C   LEU A 328      14.945   5.137 -22.092  1.00 77.95           C
ATOM   5029  O   LEU A 328      15.577   6.164 -21.848  1.00 77.95           O
ATOM   5030  HA  LEU A 328      13.320   5.758 -20.842  1.00 77.95           H
ATOM   5031  CB  LEU A 328      13.645   3.702 -20.414  1.00 77.95           C
ATOM   5032 1HB  LEU A 328      12.688   3.659 -19.895  1.00 77.95           H
ATOM   5033 2HB  LEU A 328      13.743   2.775 -20.980  1.00 77.95           H
ATOM   5034  CG  LEU A 328      14.760   3.748 -19.367  1.00 77.95           C
ATOM   5035  HG  LEU A 328      15.712   3.852 -19.887  1.00 77.95           H
ATOM   5036  CD1 LEU A 328      14.606   4.968 -18.457  1.00 77.95           C
ATOM   5037 1HD1 LEU A 328      14.652   5.877 -19.057  1.00 77.95           H
ATOM   5038 2HD1 LEU A 328      13.646   4.919 -17.943  1.00 77.95           H
ATOM   5039 3HD1 LEU A 328      15.412   4.976 -17.722  1.00 77.95           H
ATOM   5040  CD2 LEU A 328      14.819   2.443 -18.572  1.00 77.95           C
ATOM   5041 1HD2 LEU A 328      13.869   2.283 -18.063  1.00 77.95           H
ATOM   5042 2HD2 LEU A 328      15.012   1.612 -19.251  1.00 77.95           H
ATOM   5043 3HD2 LEU A 328      15.620   2.503 -17.835  1.00 77.95           H
ATOM   5044  HN  LEU A 328      12.147   3.745 -22.380  1.00 77.95           H
ATOM   5045  N   VAL A 329      15.339   4.196 -22.938  1.00 79.84           N
ATOM   5046  CA  VAL A 329      16.633   4.275 -23.594  1.00 79.84           C
ATOM   5047  C   VAL A 329      16.688   5.539 -24.454  1.00 79.84           C
ATOM   5048  O   VAL A 329      17.734   6.177 -24.560  1.00 79.84           O
ATOM   5049  HA  VAL A 329      17.393   4.346 -22.816  1.00 79.84           H
ATOM   5050  CB  VAL A 329      16.892   2.996 -24.393  1.00 79.84           C
ATOM   5051  HB  VAL A 329      16.068   2.866 -25.095  1.00 79.84           H
ATOM   5052  CG1 VAL A 329      18.185   3.108 -25.203  1.00 79.84           C
ATOM   5053 1HG1 VAL A 329      18.108   3.945 -25.898  1.00 79.84           H
ATOM   5054 2HG1 VAL A 329      19.024   3.274 -24.527  1.00 79.84           H
ATOM   5055 3HG1 VAL A 329      18.346   2.186 -25.762  1.00 79.84           H
ATOM   5056  CG2 VAL A 329      16.925   1.772 -23.475  1.00 79.84           C
ATOM   5057 1HG2 VAL A 329      17.720   1.892 -22.739  1.00 79.84           H
ATOM   5058 2HG2 VAL A 329      15.967   1.677 -22.964  1.00 79.84           H
ATOM   5059 3HG2 VAL A 329      17.110   0.877 -24.069  1.00 79.84           H
ATOM   5060  HN  VAL A 329      14.792   3.394 -23.176  1.00 79.84           H
ATOM   5061  N   LYS A 330      15.548   5.863 -25.047  1.00 74.13           N
ATOM   5062  CA  LYS A 330      15.449   7.049 -25.881  1.00 74.13           C
ATOM   5063  C   LYS A 330      15.718   8.290 -25.028  1.00 74.13           C
[truncated: 117,478 more chars]
