# Supplementary material for: Noncanonical roles of chemokine regions in CCR9 activation revealed by structural modeling and mutational mapping
Source: Nat Commun. 2025 Aug 18;16:7695. doi: 10.1038/s41467-025-62321-9 (PMC12361432; doi:10.1038/s41467-025-62321-9)
Supplement: Supplementary file 7 — Supplementary Data 5 [file 41467_2025_62321_MOESM7_ESM.zip › CCR9_CCL25x1P6_05_rnk4.pdb]

ATOM      1  N   GLU A  20      -4.662  -5.453  58.354  1.00 49.47           N
ATOM      2  CA  GLU A  20      -5.145  -6.339  57.308  1.00 49.47           C
ATOM      3  C   GLU A  20      -5.549  -7.690  57.901  1.00 49.47           C
ATOM      4  O   GLU A  20      -4.698  -8.445  58.370  1.00 49.47           O
ATOM      5  HA  GLU A  20      -6.021  -5.843  56.890  1.00 49.47           H
ATOM      6  CB  GLU A  20      -4.095  -6.514  56.209  1.00 49.47           C
ATOM      7 1HB  GLU A  20      -3.099  -6.520  56.651  1.00 49.47           H
ATOM      8 2HB  GLU A  20      -4.315  -7.411  55.630  1.00 49.47           H
ATOM      9  CG  GLU A  20      -4.132  -5.344  55.224  1.00 49.47           C
ATOM     10 1HG  GLU A  20      -5.158  -5.173  54.896  1.00 49.47           H
ATOM     11 2HG  GLU A  20      -3.801  -4.433  55.722  1.00 49.47           H
ATOM     12  CD  GLU A  20      -3.242  -5.621  54.011  1.00 49.47           C
ATOM     13  OE1 GLU A  20      -3.662  -5.234  52.899  1.00 49.47           O
ATOM     14  OE2 GLU A  20      -2.162  -6.213  54.223  1.00 49.47           O
ATOM     15  HN  GLU A  20      -4.634  -5.856  59.269  1.00 49.47           H
ATOM     16  N   SER A  21      -6.846  -7.954  57.862  1.00 57.03           N
ATOM     17  CA  SER A  21      -7.362  -9.240  58.300  1.00 57.03           C
ATOM     18  C   SER A  21      -6.649 -10.371  57.555  1.00 57.03           C
ATOM     19  O   SER A  21      -6.328 -10.236  56.375  1.00 57.03           O
ATOM     20  HA  SER A  21      -7.146  -9.290  59.367  1.00 57.03           H
ATOM     21  CB  SER A  21      -8.874  -9.331  58.081  1.00 57.03           C
ATOM     22 1HB  SER A  21      -9.240 -10.282  58.468  1.00 57.03           H
ATOM     23 2HB  SER A  21      -9.370  -8.544  58.649  1.00 57.03           H
ATOM     24  OG  SER A  21      -9.222  -9.214  56.704  1.00 57.03           O
ATOM     25  HG  SER A  21     -10.178  -9.474  56.570  1.00 57.03           H
ATOM     26  HN  SER A  21      -7.539  -7.309  57.539  1.00 57.03           H
ATOM     27  N   THR A  22      -6.424 -11.460  58.274  1.00 58.09           N
ATOM     28  CA  THR A  22      -5.682 -12.582  57.722  1.00 58.09           C
ATOM     29  C   THR A  22      -6.272 -12.998  56.373  1.00 58.09           C
ATOM     30  O   THR A  22      -5.546 -13.445  55.486  1.00 58.09           O
ATOM     31  HA  THR A  22      -4.658 -12.259  57.537  1.00 58.09           H
ATOM     32  CB  THR A  22      -5.684 -13.706  58.759  1.00 58.09           C
ATOM     33  HB  THR A  22      -6.387 -14.491  58.480  1.00 58.09           H
ATOM     34  OG1 THR A  22      -5.959 -13.043  59.990  1.00 58.09           O
ATOM     35  HG1 THR A  22      -6.243 -13.708  60.681  1.00 58.09           H
ATOM     36  CG2 THR A  22      -4.296 -14.315  58.965  1.00 58.09           C
ATOM     37 1HG2 THR A  22      -3.608 -13.543  59.309  1.00 58.09           H
ATOM     38 2HG2 THR A  22      -3.936 -14.728  58.022  1.00 58.09           H
ATOM     39 3HG2 THR A  22      -4.354 -15.108  59.711  1.00 58.09           H
ATOM     40  HN  THR A  22      -6.737 -11.584  59.216  1.00 58.09           H
ATOM     41  N   SER A  23      -7.582 -12.836  56.260  1.00 61.65           N
ATOM     42  CA  SER A  23      -8.274 -13.169  55.026  1.00 61.65           C
ATOM     43  C   SER A  23      -7.778 -12.272  53.890  1.00 61.65           C
ATOM     44  O   SER A  23      -7.578 -12.737  52.769  1.00 61.65           O
ATOM     45  HA  SER A  23      -8.024 -14.211  54.828  1.00 61.65           H
ATOM     46  CB  SER A  23      -9.789 -13.030  55.190  1.00 61.65           C
ATOM     47 1HB  SER A  23     -10.285 -13.392  54.290  1.00 61.65           H
ATOM     48 2HB  SER A  23     -10.124 -13.660  56.014  1.00 61.65           H
ATOM     49  OG  SER A  23     -10.178 -11.681  55.435  1.00 61.65           O
ATOM     50  HG  SER A  23     -11.173 -11.621  55.513  1.00 61.65           H
ATOM     51  HN  SER A  23      -8.167 -12.485  56.991  1.00 61.65           H
ATOM     52  N   SER A  24      -7.594 -11.001  54.219  1.00 67.28           N
ATOM     53  CA  SER A  24      -7.178 -10.025  53.227  1.00 67.28           C
ATOM     54  C   SER A  24      -5.809 -10.406  52.660  1.00 67.28           C
ATOM     55  O   SER A  24      -5.553 -10.223  51.471  1.00 67.28           O
ATOM     56  HA  SER A  24      -7.939 -10.062  52.448  1.00 67.28           H
ATOM     57  CB  SER A  24      -7.131  -8.617  53.826  1.00 67.28           C
ATOM     58 1HB  SER A  24      -8.142  -8.295  54.075  1.00 67.28           H
ATOM     59 2HB  SER A  24      -6.566  -8.638  54.758  1.00 67.28           H
ATOM     60  OG  SER A  24      -6.540  -7.677  52.934  1.00 67.28           O
ATOM     61  HG  SER A  24      -6.456  -6.786  53.382  1.00 67.28           H
ATOM     62  HN  SER A  24      -7.725 -10.638  55.141  1.00 67.28           H
ATOM     63  N   MET A  25      -4.965 -10.929  53.537  1.00 64.15           N
ATOM     64  CA  MET A  25      -3.612 -11.292  53.150  1.00 64.15           C
ATOM     65  C   MET A  25      -3.603 -12.594  52.348  1.00 64.15           C
ATOM     66  O   MET A  25      -2.830 -12.739  51.402  1.00 64.15           O
ATOM     67  HA  MET A  25      -3.255 -10.471  52.528  1.00 64.15           H
ATOM     68  CB  MET A  25      -2.750 -11.457  54.403  1.00 64.15           C
ATOM     69 1HB  MET A  25      -3.031 -10.708  55.144  1.00 64.15           H
ATOM     70 2HB  MET A  25      -2.934 -12.433  54.850  1.00 64.15           H
ATOM     71  CG  MET A  25      -1.263 -11.316  54.067  1.00 64.15           C
ATOM     72 1HG  MET A  25      -0.889 -12.247  53.641  1.00 64.15           H
ATOM     73 2HG  MET A  25      -1.124 -10.542  53.313  1.00 64.15           H
ATOM     74  SD  MET A  25      -0.341 -10.906  55.539  1.00 64.15           S
ATOM     75  CE  MET A  25       1.309 -10.835  54.862  1.00 64.15           C
ATOM     76 1HE  MET A  25       1.567 -11.804  54.433  1.00 64.15           H
ATOM     77 2HE  MET A  25       1.351 -10.071  54.086  1.00 64.15           H
ATOM     78 3HE  MET A  25       2.016 -10.588  55.653  1.00 64.15           H
ATOM     79  HN  MET A  25      -5.192 -11.104  54.495  1.00 64.15           H
ATOM     80  N   GLU A  26      -4.469 -13.510  52.756  1.00 59.13           N
ATOM     81  CA  GLU A  26      -4.622 -14.767  52.043  1.00 59.13           C
ATOM     82  C   GLU A  26      -5.142 -14.514  50.627  1.00 59.13           C
ATOM     83  O   GLU A  26      -4.680 -15.136  49.671  1.00 59.13           O
ATOM     84  HA  GLU A  26      -3.621 -15.197  51.998  1.00 59.13           H
ATOM     85  CB  GLU A  26      -5.545 -15.720  52.804  1.00 59.13           C
ATOM     86 1HB  GLU A  26      -6.399 -15.169  53.197  1.00 59.13           H
ATOM     87 2HB  GLU A  26      -5.828 -16.551  52.158  1.00 59.13           H
ATOM     88  CG  GLU A  26      -4.826 -16.336  54.006  1.00 59.13           C
ATOM     89 1HG  GLU A  26      -3.942 -16.877  53.668  1.00 59.13           H
ATOM     90 2HG  GLU A  26      -4.481 -15.546  54.672  1.00 59.13           H
ATOM     91  CD  GLU A  26      -5.750 -17.287  54.770  1.00 59.13           C
ATOM     92  OE1 GLU A  26      -5.207 -18.116  55.532  1.00 59.13           O
ATOM     93  OE2 GLU A  26      -6.978 -17.163  54.574  1.00 59.13           O
ATOM     94  HN  GLU A  26      -5.060 -13.403  53.556  1.00 59.13           H
ATOM     95  N   ASP A  27      -6.096 -13.599  50.535  1.00 65.88           N
ATOM     96  CA  ASP A  27      -6.722 -13.295  49.260  1.00 65.88           C
ATOM     97  C   ASP A  27      -5.653 -12.826  48.271  1.00 65.88           C
ATOM     98  O   ASP A  27      -5.689 -13.187  47.096  1.00 65.88           O
ATOM     99  HA  ASP A  27      -7.201 -14.223  48.947  1.00 65.88           H
ATOM    100  CB  ASP A  27      -7.755 -12.175  49.406  1.00 65.88           C
ATOM    101 1HB  ASP A  27      -7.344 -11.375  50.021  1.00 65.88           H
ATOM    102 2HB  ASP A  27      -7.972 -11.746  48.428  1.00 65.88           H
ATOM    103  CG  ASP A  27      -9.046 -12.700  50.037  1.00 65.88           C
ATOM    104  OD1 ASP A  27      -9.253 -13.930  49.968  1.00 65.88           O
ATOM    105  OD2 ASP A  27      -9.798 -11.857  50.574  1.00 65.88           O
ATOM    106  HN  ASP A  27      -6.441 -13.072  51.312  1.00 65.88           H
ATOM    107  N   TYR A  28      -4.727 -12.029  48.784  1.00 65.69           N
ATOM    108  CA  TYR A  28      -3.671 -11.477  47.952  1.00 65.69           C
ATOM    109  C   TYR A  28      -2.678 -12.564  47.535  1.00 65.69           C
ATOM    110  O   TYR A  28      -2.205 -12.575  46.399  1.00 65.69           O
ATOM    111  HA  TYR A  28      -4.132 -11.055  47.059  1.00 65.69           H
ATOM    112  CB  TYR A  28      -2.946 -10.447  48.820  1.00 65.69           C
ATOM    113 1HB  TYR A  28      -3.661  -9.688  49.138  1.00 65.69           H
ATOM    114 2HB  TYR A  28      -2.581 -10.938  49.722  1.00 65.69           H
ATOM    115  CG  TYR A  28      -1.772  -9.759  48.120  1.00 65.69           C
ATOM    116  CD1 TYR A  28      -0.485 -10.211  48.328  1.00 65.69           C
ATOM    117  HD1 TYR A  28      -0.304 -11.058  48.990  1.00 65.69           H
ATOM    118  CD2 TYR A  28      -2.000  -8.688  47.281  1.00 65.69           C
ATOM    119  HD2 TYR A  28      -3.017  -8.331  47.117  1.00 65.69           H
ATOM    120  CE1 TYR A  28       0.620  -9.564  47.669  1.00 65.69           C
ATOM    121  HE1 TYR A  28       1.642  -9.911  47.824  1.00 65.69           H
ATOM    122  CE2 TYR A  28      -0.895  -8.041  46.622  1.00 65.69           C
ATOM    123  HE2 TYR A  28      -1.062  -7.193  45.957  1.00 65.69           H
ATOM    124  CZ  TYR A  28       0.361  -8.511  46.849  1.00 65.69           C
ATOM    125  OH  TYR A  28       1.404  -7.900  46.226  1.00 65.69           O
ATOM    126  HH  TYR A  28       1.125  -6.998  45.897  1.00 65.69           H
ATOM    127  HN  TYR A  28      -4.691 -11.760  49.746  1.00 65.69           H
ATOM    128  N   VAL A  29      -2.391 -13.452  48.476  1.00 66.25           N
ATOM    129  CA  VAL A  29      -1.395 -14.485  48.251  1.00 66.25           C
ATOM    130  C   VAL A  29      -1.940 -15.504  47.248  1.00 66.25           C
ATOM    131  O   VAL A  29      -1.194 -16.031  46.424  1.00 66.25           O
ATOM    132  HA  VAL A  29      -0.515 -14.006  47.821  1.00 66.25           H
ATOM    133  CB  VAL A  29      -0.987 -15.118  49.583  1.00 66.25           C
ATOM    134  HB  VAL A  29      -1.896 -15.425  50.100  1.00 66.25           H
ATOM    135  CG1 VAL A  29      -0.129 -16.365  49.358  1.00 66.25           C
ATOM    136 1HG1 VAL A  29      -0.696 -17.097  48.783  1.00 66.25           H
ATOM    137 2HG1 VAL A  29       0.773 -16.091  48.810  1.00 66.25           H
ATOM    138 3HG1 VAL A  29       0.147 -16.794  50.321  1.00 66.25           H
ATOM    139  CG2 VAL A  29      -0.260 -14.105  50.471  1.00 66.25           C
ATOM    140 1HG2 VAL A  29       0.637 -13.754  49.962  1.00 66.25           H
ATOM    141 2HG2 VAL A  29      -0.919 -13.260  50.672  1.00 66.25           H
ATOM    142 3HG2 VAL A  29       0.018 -14.581  51.411  1.00 66.25           H
ATOM    143  HN  VAL A  29      -2.825 -13.472  49.376  1.00 66.25           H
ATOM    144  N   ASN A  30      -3.238 -15.750  47.350  1.00 61.17           N
ATOM    145  CA  ASN A  30      -3.868 -16.786  46.549  1.00 61.17           C
ATOM    146  C   ASN A  30      -4.241 -16.211  45.181  1.00 61.17           C
ATOM    147  O   ASN A  30      -4.709 -16.937  44.305  1.00 61.17           O
ATOM    148  HA  ASN A  30      -3.128 -17.584  46.478  1.00 61.17           H
ATOM    149  CB  ASN A  30      -5.149 -17.294  47.214  1.00 61.17           C
ATOM    150 1HB  ASN A  30      -5.779 -16.448  47.492  1.00 61.17           H
ATOM    151 2HB  ASN A  30      -5.718 -17.895  46.505  1.00 61.17           H
ATOM    152  CG  ASN A  30      -4.829 -18.127  48.456  1.00 61.17           C
ATOM    153  OD1 ASN A  30      -3.773 -18.726  48.579  1.00 61.17           O
ATOM    154  ND2 ASN A  30      -5.797 -18.133  49.368  1.00 61.17           N
ATOM    155 1HD2 ASN A  30      -6.640 -17.620  49.206  1.00 61.17           H
ATOM    156 2HD2 ASN A  30      -5.682 -18.650  50.216  1.00 61.17           H
ATOM    157  HN  ASN A  30      -3.854 -15.258  47.964  1.00 61.17           H
ATOM    158  N   PHE A  31      -4.020 -14.913  45.040  1.00 67.46           N
ATOM    159  CA  PHE A  31      -4.326 -14.232  43.793  1.00 67.46           C
ATOM    160  C   PHE A  31      -3.410 -14.714  42.667  1.00 67.46           C
ATOM    161  O   PHE A  31      -2.188 -14.699  42.806  1.00 67.46           O
ATOM    162  HA  PHE A  31      -5.361 -14.466  43.543  1.00 67.46           H
ATOM    163  CB  PHE A  31      -4.084 -12.740  44.027  1.00 67.46           C
ATOM    164 1HB  PHE A  31      -4.607 -12.435  44.934  1.00 67.46           H
ATOM    165 2HB  PHE A  31      -3.021 -12.577  44.202  1.00 67.46           H
ATOM    166  CG  PHE A  31      -4.539 -11.847  42.871  1.00 67.46           C
ATOM    167  CD1 PHE A  31      -3.628 -11.374  41.979  1.00 67.46           C
ATOM    168  HD1 PHE A  31      -2.574 -11.630  42.088  1.00 67.46           H
ATOM    169  CD2 PHE A  31      -5.853 -11.527  42.735  1.00 67.46           C
ATOM    170  HD2 PHE A  31      -6.583 -11.906  43.450  1.00 67.46           H
ATOM    171  CE1 PHE A  31      -4.049 -10.545  40.905  1.00 67.46           C
ATOM    172  HE1 PHE A  31      -3.319 -10.166  40.190  1.00 67.46           H
ATOM    173  CE2 PHE A  31      -6.275 -10.698  41.661  1.00 67.46           C
ATOM    174  HE2 PHE A  31      -7.329 -10.442  41.552  1.00 67.46           H
ATOM    175  CZ  PHE A  31      -5.364 -10.225  40.769  1.00 67.46           C
ATOM    176  HZ  PHE A  31      -5.688  -9.589  39.945  1.00 67.46           H
ATOM    177  HN  PHE A  31      -3.640 -14.329  45.758  1.00 67.46           H
ATOM    178  N   ASN A  32      -4.036 -15.131  41.576  1.00 60.84           N
ATOM    179  CA  ASN A  32      -3.292 -15.616  40.425  1.00 60.84           C
ATOM    180  C   ASN A  32      -2.824 -14.424  39.588  1.00 60.84           C
ATOM    181  O   ASN A  32      -3.590 -13.879  38.795  1.00 60.84           O
ATOM    182  HA  ASN A  32      -2.461 -16.186  40.841  1.00 60.84           H
ATOM    183  CB  ASN A  32      -4.167 -16.503  39.538  1.00 60.84           C
ATOM    184 1HB  ASN A  32      -4.691 -17.235  40.153  1.00 60.84           H
ATOM    185 2HB  ASN A  32      -4.928 -15.895  39.047  1.00 60.84           H
ATOM    186  CG  ASN A  32      -3.325 -17.224  38.483  1.00 60.84           C
ATOM    187  OD1 ASN A  32      -2.123 -17.045  38.383  1.00 60.84           O
ATOM    188  ND2 ASN A  32      -4.022 -18.048  37.705  1.00 60.84           N
ATOM    189 1HD2 ASN A  32      -5.008 -18.149  37.841  1.00 60.84           H
ATOM    190 2HD2 ASN A  32      -3.560 -18.566  36.985  1.00 60.84           H
ATOM    191  HN  ASN A  32      -5.030 -15.142  41.471  1.00 60.84           H
ATOM    192  N   PHE A  33      -1.568 -14.056  39.792  1.00 64.37           N
ATOM    193  CA  PHE A  33      -0.957 -13.005  38.995  1.00 64.37           C
ATOM    194  C   PHE A  33      -0.489 -13.546  37.642  1.00 64.37           C
ATOM    195  O   PHE A  33       0.708 -13.569  37.359  1.00 64.37           O
ATOM    196  HA  PHE A  33      -1.715 -12.238  38.835  1.00 64.37           H
ATOM    197  CB  PHE A  33       0.257 -12.500  39.776  1.00 64.37           C
ATOM    198 1HB  PHE A  33       0.893 -13.348  40.030  1.00 64.37           H
ATOM    199 2HB  PHE A  33       0.844 -11.844  39.132  1.00 64.37           H
ATOM    200  CG  PHE A  33      -0.098 -11.745  41.059  1.00 64.37           C
ATOM    201  CD1 PHE A  33      -0.403 -10.421  41.007  1.00 64.37           C
ATOM    202  HD1 PHE A  33      -0.394  -9.897  40.051  1.00 64.37           H
ATOM    203  CD2 PHE A  33      -0.109 -12.399  42.252  1.00 64.37           C
ATOM    204  HD2 PHE A  33       0.135 -13.460  42.293  1.00 64.37           H
ATOM    205  CE1 PHE A  33      -0.733  -9.721  42.197  1.00 64.37           C
ATOM    206  HE1 PHE A  33      -0.977  -8.659  42.155  1.00 64.37           H
ATOM    207  CE2 PHE A  33      -0.439 -11.699  43.442  1.00 64.37           C
ATOM    208  HE2 PHE A  33      -0.448 -12.223  44.398  1.00 64.37           H
ATOM    209  CZ  PHE A  33      -0.744 -10.374  43.390  1.00 64.37           C
ATOM    210  HZ  PHE A  33      -0.997  -9.837  44.304  1.00 64.37           H
ATOM    211  HN  PHE A  33      -0.972 -14.460  40.486  1.00 64.37           H
ATOM    212  N   THR A  34      -1.458 -13.967  36.842  1.00 62.38           N
ATOM    213  CA  THR A  34      -1.206 -14.228  35.435  1.00 62.38           C
ATOM    214  C   THR A  34      -0.699 -12.963  34.740  1.00 62.38           C
ATOM    215  O   THR A  34      -1.324 -11.908  34.831  1.00 62.38           O
ATOM    216  HA  THR A  34      -0.414 -14.973  35.360  1.00 62.38           H
ATOM    217  CB  THR A  34      -2.491 -14.786  34.820  1.00 62.38           C
ATOM    218  HB  THR A  34      -3.210 -13.988  34.631  1.00 62.38           H
ATOM    219  OG1 THR A  34      -2.912 -15.787  35.743  1.00 62.38           O
ATOM    220  HG1 THR A  34      -2.163 -16.426  35.919  1.00 62.38           H
ATOM    221  CG2 THR A  34      -2.234 -15.557  33.524  1.00 62.38           C
ATOM    222 1HG2 THR A  34      -1.567 -16.396  33.727  1.00 62.38           H
ATOM    223 2HG2 THR A  34      -1.771 -14.895  32.793  1.00 62.38           H
ATOM    224 3HG2 THR A  34      -3.178 -15.931  33.130  1.00 62.38           H
ATOM    225  HN  THR A  34      -2.398 -14.129  37.140  1.00 62.38           H
ATOM    226  N   ASP A  35       0.430 -13.111  34.062  1.00 67.84           N
ATOM    227  CA  ASP A  35       1.026 -11.994  33.348  1.00 67.84           C
ATOM    228  C   ASP A  35       0.266 -11.768  32.039  1.00 67.84           C
ATOM    229  O   ASP A  35       0.642 -12.306  30.999  1.00 67.84           O
ATOM    230  HA  ASP A  35       0.947 -11.145  34.028  1.00 67.84           H
ATOM    231  CB  ASP A  35       2.489 -12.279  33.003  1.00 67.84           C
ATOM    232 1HB  ASP A  35       2.633 -13.351  32.869  1.00 67.84           H
ATOM    233 2HB  ASP A  35       2.742 -11.802  32.056  1.00 67.84           H
ATOM    234  CG  ASP A  35       3.421 -11.767  34.103  1.00 67.84           C
ATOM    235  OD1 ASP A  35       3.001 -10.826  34.811  1.00 67.84           O
ATOM    236  OD2 ASP A  35       4.533 -12.328  34.211  1.00 67.84           O
ATOM    237  HN  ASP A  35       0.934 -13.972  33.996  1.00 67.84           H
ATOM    238  N   PHE A  36      -0.788 -10.970  32.134  1.00 81.83           N
ATOM    239  CA  PHE A  36      -1.492 -10.516  30.947  1.00 81.83           C
ATOM    240  C   PHE A  36      -0.801  -9.298  30.332  1.00 81.83           C
ATOM    241  O   PHE A  36      -1.139  -8.881  29.225  1.00 81.83           O
ATOM    242  HA  PHE A  36      -1.481 -11.338  30.230  1.00 81.83           H
ATOM    243  CB  PHE A  36      -2.902 -10.120  31.388  1.00 81.83           C
ATOM    244 1HB  PHE A  36      -2.829  -9.430  32.228  1.00 81.83           H
ATOM    245 2HB  PHE A  36      -3.388  -9.582  30.574  1.00 81.83           H
ATOM    246  CG  PHE A  36      -3.783 -11.304  31.794  1.00 81.83           C
ATOM    247  CD1 PHE A  36      -3.820 -12.421  31.020  1.00 81.83           C
ATOM    248  HD1 PHE A  36      -3.222 -12.474  30.110  1.00 81.83           H
ATOM    249  CD2 PHE A  36      -4.529 -11.238  32.929  1.00 81.83           C
ATOM    250  HD2 PHE A  36      -4.499 -10.342  33.550  1.00 81.83           H
ATOM    251  CE1 PHE A  36      -4.637 -13.519  31.397  1.00 81.83           C
ATOM    252  HE1 PHE A  36      -4.667 -14.415  30.776  1.00 81.83           H
ATOM    253  CE2 PHE A  36      -5.346 -12.336  33.306  1.00 81.83           C
ATOM    254  HE2 PHE A  36      -5.944 -12.284  34.216  1.00 81.83           H
ATOM    255  CZ  PHE A  36      -5.383 -13.454  32.532  1.00 81.83           C
ATOM    256  HZ  PHE A  36      -6.010 -14.297  32.822  1.00 81.83           H
ATOM    257  HN  PHE A  36      -1.160 -10.636  33.000  1.00 81.83           H
ATOM    258  N   TYR A  37       0.154  -8.760  31.077  1.00 86.53           N
ATOM    259  CA  TYR A  37       0.965  -7.663  30.577  1.00 86.53           C
ATOM    260  C   TYR A  37       2.150  -8.184  29.762  1.00 86.53           C
ATOM    261  O   TYR A  37       3.029  -8.857  30.298  1.00 86.53           O
ATOM    262  HA  TYR A  37       0.336  -7.045  29.936  1.00 86.53           H
ATOM    263  CB  TYR A  37       1.492  -6.931  31.813  1.00 86.53           C
ATOM    264 1HB  TYR A  37       0.661  -6.737  32.490  1.00 86.53           H
ATOM    265 2HB  TYR A  37       2.187  -7.585  32.340  1.00 86.53           H
ATOM    266  CG  TYR A  37       2.196  -5.609  31.500  1.00 86.53           C
ATOM    267  CD1 TYR A  37       3.573  -5.564  31.411  1.00 86.53           C
ATOM    268  HD1 TYR A  37       4.158  -6.471  31.563  1.00 86.53           H
ATOM    269  CD2 TYR A  37       1.454  -4.462  31.307  1.00 86.53           C
ATOM    270  HD2 TYR A  37       0.367  -4.497  31.378  1.00 86.53           H
ATOM    271  CE1 TYR A  37       4.235  -4.320  31.117  1.00 86.53           C
ATOM    272  HE1 TYR A  37       5.321  -4.271  31.044  1.00 86.53           H
ATOM    273  CE2 TYR A  37       2.117  -3.217  31.013  1.00 86.53           C
ATOM    274  HE2 TYR A  37       1.543  -2.303  30.859  1.00 86.53           H
ATOM    275  CZ  TYR A  37       3.474  -3.208  30.932  1.00 86.53           C
ATOM    276  OH  TYR A  37       4.100  -2.033  30.654  1.00 86.53           O
ATOM    277  HH  TYR A  37       3.431  -1.351  30.358  1.00 86.53           H
ATOM    278  HN  TYR A  37       0.377  -9.062  32.004  1.00 86.53           H
ATOM    279  N   CYS A  38       2.137  -7.852  28.479  1.00 89.85           N
ATOM    280  CA  CYS A  38       3.124  -8.387  27.558  1.00 89.85           C
ATOM    281  C   CYS A  38       4.150  -7.291  27.262  1.00 89.85           C
ATOM    282  O   CYS A  38       3.816  -6.269  26.664  1.00 89.85           O
ATOM    283  HA  CYS A  38       3.595  -9.232  28.060  1.00 89.85           H
ATOM    284  CB  CYS A  38       2.474  -8.921  26.279  1.00 89.85           C
ATOM    285 1HB  CYS A  38       1.697  -9.642  26.531  1.00 89.85           H
ATOM    286 2HB  CYS A  38       1.991  -8.106  25.740  1.00 89.85           H
ATOM    287  SG  CYS A  38       3.738  -9.710  25.217  1.00 89.85           S
ATOM    288  HN  CYS A  38       1.469  -7.231  28.069  1.00 89.85           H
ATOM    289  N   GLU A  39       5.377  -7.540  27.695  1.00 82.02           N
ATOM    290  CA  GLU A  39       6.487  -6.672  27.340  1.00 82.02           C
ATOM    291  C   GLU A  39       7.106  -7.117  26.014  1.00 82.02           C
ATOM    292  O   GLU A  39       7.487  -8.277  25.861  1.00 82.02           O
ATOM    293  HA  GLU A  39       6.053  -5.678  27.231  1.00 82.02           H
ATOM    294  CB  GLU A  39       7.536  -6.642  28.453  1.00 82.02           C
ATOM    295 1HB  GLU A  39       7.892  -7.653  28.650  1.00 82.02           H
ATOM    296 2HB  GLU A  39       8.334  -5.949  28.186  1.00 82.02           H
ATOM    297  CG  GLU A  39       6.934  -6.123  29.760  1.00 82.02           C
ATOM    298 1HG  GLU A  39       6.422  -5.178  29.579  1.00 82.02           H
ATOM    299 2HG  GLU A  39       6.186  -6.826  30.125  1.00 82.02           H
ATOM    300  CD  GLU A  39       8.018  -5.926  30.823  1.00 82.02           C
ATOM    301  OE1 GLU A  39       7.694  -5.300  31.855  1.00 82.02           O
ATOM    302  OE2 GLU A  39       9.146  -6.407  30.579  1.00 82.02           O
ATOM    303  HN  GLU A  39       5.618  -8.318  28.276  1.00 82.02           H
ATOM    304  N   LYS A  40       7.188  -6.172  25.089  1.00 88.23           N
ATOM    305  CA  LYS A  40       7.554  -6.494  23.720  1.00 88.23           C
ATOM    306  C   LYS A  40       8.941  -5.923  23.420  1.00 88.23           C
ATOM    307  O   LYS A  40       9.214  -5.504  22.297  1.00 88.23           O
ATOM    308  HA  LYS A  40       7.604  -7.580  23.642  1.00 88.23           H
ATOM    309  CB  LYS A  40       6.471  -6.020  22.750  1.00 88.23           C
ATOM    310 1HB  LYS A  40       6.281  -4.958  22.901  1.00 88.23           H
ATOM    311 2HB  LYS A  40       6.820  -6.137  21.724  1.00 88.23           H
ATOM    312  CG  LYS A  40       5.175  -6.809  22.947  1.00 88.23           C
ATOM    313 1HG  LYS A  40       5.376  -7.876  22.851  1.00 88.23           H
ATOM    314 2HG  LYS A  40       4.795  -6.646  23.956  1.00 88.23           H
ATOM    315  CD  LYS A  40       4.117  -6.390  21.924  1.00 88.23           C
ATOM    316 1HD  LYS A  40       3.880  -5.334  22.052  1.00 88.23           H
ATOM    317 2HD  LYS A  40       4.514  -6.508  20.916  1.00 88.23           H
ATOM    318  CE  LYS A  40       2.844  -7.226  22.077  1.00 88.23           C
ATOM    319 1HE  LYS A  40       3.076  -8.281  21.934  1.00 88.23           H
ATOM    320 2HE  LYS A  40       2.453  -7.120  23.089  1.00 88.23           H
ATOM    321  NZ  LYS A  40       1.822  -6.798  21.096  1.00 88.23           N
ATOM    322 1HZ  LYS A  40       1.099  -7.506  21.031  1.00 88.23           H
ATOM    323 2HZ  LYS A  40       1.411  -5.922  21.397  1.00 88.23           H
ATOM    324 3HZ  LYS A  40       2.256  -6.674  20.188  1.00 88.23           H
ATOM    325  HN  LYS A  40       7.009  -5.204  25.262  1.00 88.23           H
ATOM    326  N   ASN A  41       9.781  -5.925  24.445  1.00 82.50           N
ATOM    327  CA  ASN A  41      11.120  -5.375  24.316  1.00 82.50           C
ATOM    328  C   ASN A  41      11.855  -6.094  23.183  1.00 82.50           C
ATOM    329  O   ASN A  41      12.578  -5.467  22.410  1.00 82.50           O
ATOM    330  HA  ASN A  41      10.976  -4.314  24.112  1.00 82.50           H
ATOM    331  CB  ASN A  41      11.924  -5.576  25.602  1.00 82.50           C
ATOM    332 1HB  ASN A  41      11.843  -6.612  25.929  1.00 82.50           H
ATOM    333 2HB  ASN A  41      12.980  -5.384  25.409  1.00 82.50           H
ATOM    334  CG  ASN A  41      11.426  -4.646  26.711  1.00 82.50           C
ATOM    335  OD1 ASN A  41      10.946  -3.550  26.469  1.00 82.50           O
ATOM    336  ND2 ASN A  41      11.567  -5.142  27.937  1.00 82.50           N
ATOM    337 1HD2 ASN A  41      11.968  -6.048  28.066  1.00 82.50           H
ATOM    338 2HD2 ASN A  41      11.270  -4.608  28.729  1.00 82.50           H
ATOM    339  HN  ASN A  41       9.560  -6.291  25.349  1.00 82.50           H
ATOM    340  N   ASN A  42      11.644  -7.401  23.119  1.00 83.86           N
ATOM    341  CA  ASN A  42      12.335  -8.223  22.141  1.00 83.86           C
ATOM    342  C   ASN A  42      11.909  -7.801  20.733  1.00 83.86           C
ATOM    343  O   ASN A  42      12.719  -7.807  19.808  1.00 83.86           O
ATOM    344  HA  ASN A  42      13.397  -8.054  22.323  1.00 83.86           H
ATOM    345  CB  ASN A  42      11.984  -9.702  22.318  1.00 83.86           C
ATOM    346 1HB  ASN A  42      10.902  -9.828  22.288  1.00 83.86           H
ATOM    347 2HB  ASN A  42      12.396 -10.279  21.490  1.00 83.86           H
ATOM    348  CG  ASN A  42      12.529 -10.240  23.642  1.00 83.86           C
ATOM    349  OD1 ASN A  42      13.292  -9.591  24.339  1.00 83.86           O
ATOM    350  ND2 ASN A  42      12.096 -11.459  23.950  1.00 83.86           N
ATOM    351 1HD2 ASN A  42      11.470 -11.938  23.334  1.00 83.86           H
ATOM    352 2HD2 ASN A  42      12.396 -11.898  24.797  1.00 83.86           H
ATOM    353  HN  ASN A  42      11.016  -7.896  23.719  1.00 83.86           H
ATOM    354  N   VAL A  43      10.638  -7.446  20.616  1.00 90.80           N
ATOM    355  CA  VAL A  43      10.082  -7.068  19.328  1.00 90.80           C
ATOM    356  C   VAL A  43      10.721  -5.756  18.867  1.00 90.80           C
ATOM    357  O   VAL A  43      11.046  -5.600  17.691  1.00 90.80           O
ATOM    358  HA  VAL A  43      10.338  -7.852  18.616  1.00 90.80           H
ATOM    359  CB  VAL A  43       8.556  -6.990  19.419  1.00 90.80           C
ATOM    360  HB  VAL A  43       8.302  -6.161  20.079  1.00 90.80           H
ATOM    361  CG1 VAL A  43       7.939  -6.707  18.048  1.00 90.80           C
ATOM    362 1HG1 VAL A  43       8.316  -5.757  17.670  1.00 90.80           H
ATOM    363 2HG1 VAL A  43       8.208  -7.506  17.356  1.00 90.80           H
ATOM    364 3HG1 VAL A  43       6.855  -6.657  18.141  1.00 90.80           H
ATOM    365  CG2 VAL A  43       7.978  -8.270  20.027  1.00 90.80           C
ATOM    366 1HG2 VAL A  43       8.248  -9.122  19.404  1.00 90.80           H
ATOM    367 2HG2 VAL A  43       8.381  -8.410  21.030  1.00 90.80           H
ATOM    368 3HG2 VAL A  43       6.892  -8.188  20.080  1.00 90.80           H
ATOM    369  HN  VAL A  43       9.994  -7.413  21.381  1.00 90.80           H
ATOM    370  N   ARG A  44      10.881  -4.847  19.817  1.00 86.15           N
ATOM    371  CA  ARG A  44      11.450  -3.544  19.518  1.00 86.15           C
ATOM    372  C   ARG A  44      12.916  -3.688  19.105  1.00 86.15           C
ATOM    373  O   ARG A  44      13.388  -2.976  18.219  1.00 86.15           O
ATOM    374  HA  ARG A  44      10.847  -3.158  18.696  1.00 86.15           H
ATOM    375  CB  ARG A  44      11.357  -2.611  20.727  1.00 86.15           C
ATOM    376 1HB  ARG A  44      11.783  -3.102  21.603  1.00 86.15           H
ATOM    377 2HB  ARG A  44      11.949  -1.714  20.546  1.00 86.15           H
ATOM    378  CG  ARG A  44       9.905  -2.222  21.009  1.00 86.15           C
ATOM    379 1HG  ARG A  44       9.419  -1.920  20.082  1.00 86.15           H
ATOM    380 2HG  ARG A  44       9.360  -3.087  21.388  1.00 86.15           H
ATOM    381  CD  ARG A  44       9.831  -1.081  22.026  1.00 86.15           C
ATOM    382 1HD  ARG A  44      10.521  -0.286  21.743  1.00 86.15           H
ATOM    383 2HD  ARG A  44       8.830  -0.648  22.026  1.00 86.15           H
ATOM    384  NE  ARG A  44      10.164  -1.584  23.377  1.00 86.15           N
ATOM    385  HE  ARG A  44      11.130  -1.660  23.623  1.00 86.15           H
ATOM    386  CZ  ARG A  44       9.253  -1.943  24.291  1.00 86.15           C
ATOM    387  NH1 ARG A  44       7.944  -1.861  24.015  1.00 86.15           N
ATOM    388 1HH1 ARG A  44       7.641  -1.530  23.121  1.00 86.15           H
ATOM    389 2HH1 ARG A  44       7.270  -2.132  24.702  1.00 86.15           H
ATOM    390  NH2 ARG A  44       9.669  -2.385  25.485  1.00 86.15           N
ATOM    391 1HH2 ARG A  44       9.002  -2.658  26.178  1.00 86.15           H
ATOM    392 2HH2 ARG A  44      10.648  -2.443  25.683  1.00 86.15           H
ATOM    393  HN  ARG A  44      10.630  -4.989  20.775  1.00 86.15           H
ATOM    394  N   GLN A  45      13.597  -4.612  19.766  1.00 83.02           N
ATOM    395  CA  GLN A  45      14.995  -4.870  19.467  1.00 83.02           C
ATOM    396  C   GLN A  45      15.145  -5.384  18.033  1.00 83.02           C
ATOM    397  O   GLN A  45      16.001  -4.911  17.287  1.00 83.02           O
ATOM    398  HA  GLN A  45      15.495  -3.907  19.569  1.00 83.02           H
ATOM    399  CB  GLN A  45      15.598  -5.856  20.469  1.00 83.02           C
ATOM    400 1HB  GLN A  45      14.902  -6.678  20.639  1.00 83.02           H
ATOM    401 2HB  GLN A  45      16.508  -6.290  20.055  1.00 83.02           H
ATOM    402  CG  GLN A  45      15.913  -5.165  21.797  1.00 83.02           C
ATOM    403 1HG  GLN A  45      16.593  -4.331  21.624  1.00 83.02           H
ATOM    404 2HG  GLN A  45      14.999  -4.749  22.221  1.00 83.02           H
ATOM    405  CD  GLN A  45      16.542  -6.145  22.789  1.00 83.02           C
ATOM    406  OE1 GLN A  45      16.597  -7.344  22.568  1.00 83.02           O
ATOM    407  NE2 GLN A  45      17.013  -5.570  23.892  1.00 83.02           N
ATOM    408 1HE2 GLN A  45      16.937  -4.580  24.012  1.00 83.02           H
ATOM    409 2HE2 GLN A  45      17.443  -6.128  24.602  1.00 83.02           H
ATOM    410  HN  GLN A  45      13.209  -5.179  20.493  1.00 83.02           H
ATOM    411  N   PHE A  46      14.300  -6.346  17.692  1.00 91.75           N
ATOM    412  CA  PHE A  46      14.320  -6.921  16.358  1.00 91.75           C
ATOM    413  C   PHE A  46      14.129  -5.841  15.292  1.00 91.75           C
ATOM    414  O   PHE A  46      14.876  -5.788  14.316  1.00 91.75           O
ATOM    415  HA  PHE A  46      15.294  -7.393  16.224  1.00 91.75           H
ATOM    416  CB  PHE A  46      13.156  -7.911  16.280  1.00 91.75           C
ATOM    417 1HB  PHE A  46      13.346  -8.734  16.968  1.00 91.75           H
ATOM    418 2HB  PHE A  46      12.247  -7.414  16.620  1.00 91.75           H
ATOM    419  CG  PHE A  46      12.916  -8.480  14.880  1.00 91.75           C
ATOM    420  CD1 PHE A  46      11.941  -7.955  14.091  1.00 91.75           C
ATOM    421  HD1 PHE A  46      11.330  -7.129  14.456  1.00 91.75           H
ATOM    422  CD2 PHE A  46      13.678  -9.510  14.425  1.00 91.75           C
ATOM    423  HD2 PHE A  46      14.459  -9.931  15.058  1.00 91.75           H
ATOM    424  CE1 PHE A  46      11.718  -8.483  12.792  1.00 91.75           C
ATOM    425  HE1 PHE A  46      10.936  -8.063  12.159  1.00 91.75           H
ATOM    426  CE2 PHE A  46      13.455 -10.039  13.126  1.00 91.75           C
ATOM    427  HE2 PHE A  46      14.065 -10.865  12.762  1.00 91.75           H
ATOM    428  CZ  PHE A  46      12.479  -9.514  12.337  1.00 91.75           C
ATOM    429  HZ  PHE A  46      12.308  -9.919  11.340  1.00 91.75           H
ATOM    430  HN  PHE A  46      13.612  -6.730  18.308  1.00 91.75           H
ATOM    431  N   ALA A  47      13.124  -5.007  15.514  1.00 92.67           N
ATOM    432  CA  ALA A  47      12.786  -3.969  14.555  1.00 92.67           C
ATOM    433  C   ALA A  47      13.983  -3.033  14.380  1.00 92.67           C
ATOM    434  O   ALA A  47      14.293  -2.616  13.265  1.00 92.67           O
ATOM    435  HA  ALA A  47      12.573  -4.455  13.602  1.00 92.67           H
ATOM    436  CB  ALA A  47      11.531  -3.230  15.022  1.00 92.67           C
ATOM    437 1HB  ALA A  47      10.703  -3.934  15.102  1.00 92.67           H
ATOM    438 2HB  ALA A  47      11.718  -2.777  15.996  1.00 92.67           H
ATOM    439 3HB  ALA A  47      11.278  -2.451  14.302  1.00 92.67           H
ATOM    440  HN  ALA A  47      12.546  -5.032  16.330  1.00 92.67           H
ATOM    441  N   SER A  48      14.625  -2.730  15.499  1.00 91.11           N
ATOM    442  CA  SER A  48      15.655  -1.705  15.517  1.00 91.11           C
ATOM    443  C   SER A  48      16.856  -2.155  14.683  1.00 91.11           C
ATOM    444  O   SER A  48      17.597  -1.326  14.158  1.00 91.11           O
ATOM    445  HA  SER A  48      15.191  -0.822  15.075  1.00 91.11           H
ATOM    446  CB  SER A  48      16.091  -1.388  16.949  1.00 91.11           C
ATOM    447 1HB  SER A  48      16.701  -0.484  16.950  1.00 91.11           H
ATOM    448 2HB  SER A  48      15.212  -1.179  17.558  1.00 91.11           H
ATOM    449  OG  SER A  48      16.829  -2.459  17.531  1.00 91.11           O
ATOM    450  HG  SER A  48      16.482  -3.335  17.197  1.00 91.11           H
ATOM    451  HN  SER A  48      14.451  -3.170  16.380  1.00 91.11           H
ATOM    452  N   HIS A  49      17.010  -3.467  14.587  1.00 87.15           N
ATOM    453  CA  HIS A  49      18.168  -4.037  13.918  1.00 87.15           C
ATOM    454  C   HIS A  49      17.826  -4.321  12.454  1.00 87.15           C
ATOM    455  O   HIS A  49      18.629  -4.053  11.562  1.00 87.15           O
ATOM    456  HA  HIS A  49      18.955  -3.285  13.960  1.00 87.15           H
ATOM    457  CB  HIS A  49      18.668  -5.278  14.661  1.00 87.15           C
ATOM    458 1HB  HIS A  49      17.826  -5.947  14.838  1.00 87.15           H
ATOM    459 2HB  HIS A  49      19.372  -5.812  14.023  1.00 87.15           H
ATOM    460  CG  HIS A  49      19.337  -4.975  15.981  1.00 87.15           C
ATOM    461  ND1 HIS A  49      20.422  -4.122  16.093  1.00 87.15           N
ATOM    462  HD1 HIS A  49      20.862  -3.634  15.340  1.00 87.15           H
ATOM    463  CD2 HIS A  49      19.064  -5.418  17.241  1.00 87.15           C
ATOM    464  HD2 HIS A  49      18.266  -6.109  17.515  1.00 87.15           H
ATOM    465  CE1 HIS A  49      20.777  -4.064  17.368  1.00 87.15           C
ATOM    466  HE1 HIS A  49      21.599  -3.476  17.778  1.00 87.15           H
ATOM    467  NE2 HIS A  49      19.935  -4.868  18.078  1.00 87.15           N
ATOM    468  HN  HIS A  49      16.364  -4.135  14.956  1.00 87.15           H
ATOM    469  N   PHE A  50      16.633  -4.860  12.252  1.00 82.01           N
ATOM    470  CA  PHE A  50      16.309  -5.510  10.993  1.00 82.01           C
ATOM    471  C   PHE A  50      15.672  -4.522  10.014  1.00 82.01           C
ATOM    472  O   PHE A  50      15.975  -4.542   8.822  1.00 82.01           O
ATOM    473  HA  PHE A  50      17.242  -5.885  10.573  1.00 82.01           H
ATOM    474  CB  PHE A  50      15.302  -6.618  11.309  1.00 82.01           C
ATOM    475 1HB  PHE A  50      15.648  -7.172  12.182  1.00 82.01           H
ATOM    476 2HB  PHE A  50      14.349  -6.164  11.577  1.00 82.01           H
ATOM    477  CG  PHE A  50      15.076  -7.600  10.157  1.00 82.01           C
ATOM    478  CD1 PHE A  50      13.933  -7.536   9.424  1.00 82.01           C
ATOM    479  HD1 PHE A  50      13.177  -6.786   9.656  1.00 82.01           H
ATOM    480  CD2 PHE A  50      16.019  -8.536   9.867  1.00 82.01           C
ATOM    481  HD2 PHE A  50      16.936  -8.587  10.455  1.00 82.01           H
ATOM    482  CE1 PHE A  50      13.723  -8.448   8.355  1.00 82.01           C
ATOM    483  HE1 PHE A  50      12.807  -8.397   7.767  1.00 82.01           H
ATOM    484  CE2 PHE A  50      15.810  -9.447   8.798  1.00 82.01           C
ATOM    485  HE2 PHE A  50      16.565 -10.198   8.565  1.00 82.01           H
ATOM    486  CZ  PHE A  50      14.666  -9.384   8.064  1.00 82.01           C
ATOM    487  HZ  PHE A  50      14.505 -10.083   7.244  1.00 82.01           H
ATOM    488  HN  PHE A  50      15.896  -4.857  12.928  1.00 82.01           H
ATOM    489  N   LEU A  51      14.801  -3.682  10.553  1.00 93.40           N
ATOM    490  CA  LEU A  51      13.904  -2.897   9.721  1.00 93.40           C
ATOM    491  C   LEU A  51      14.697  -1.782   9.037  1.00 93.40           C
ATOM    492  O   LEU A  51      14.580  -1.584   7.828  1.00 93.40           O
ATOM    493  HA  LEU A  51      13.508  -3.561   8.953  1.00 93.40           H
ATOM    494  CB  LEU A  51      12.716  -2.393  10.542  1.00 93.40           C
ATOM    495 1HB  LEU A  51      13.097  -1.776  11.356  1.00 93.40           H
ATOM    496 2HB  LEU A  51      12.111  -1.745   9.908  1.00 93.40           H
ATOM    497  CG  LEU A  51      11.807  -3.470  11.138  1.00 93.40           C
ATOM    498  HG  LEU A  51      12.381  -4.032  11.874  1.00 93.40           H
ATOM    499  CD1 LEU A  51      10.621  -2.841  11.872  1.00 93.40           C
ATOM    500 1HD1 LEU A  51      10.988  -2.208  12.679  1.00 93.40           H
ATOM    501 2HD1 LEU A  51      10.039  -2.240  11.174  1.00 93.40           H
ATOM    502 3HD1 LEU A  51       9.991  -3.629  12.286  1.00 93.40           H
ATOM    503  CD2 LEU A  51      11.356  -4.462  10.064  1.00 93.40           C
ATOM    504 1HD2 LEU A  51      10.806  -3.931   9.287  1.00 93.40           H
ATOM    505 2HD2 LEU A  51      12.229  -4.945   9.626  1.00 93.40           H
ATOM    506 3HD2 LEU A  51      10.711  -5.217  10.515  1.00 93.40           H
ATOM    507  HN  LEU A  51      14.702  -3.534  11.537  1.00 93.40           H
ATOM    508  N   PRO A  52      15.514  -1.036   9.792  1.00 95.40           N
ATOM    509  CA  PRO A  52      16.139   0.177   9.258  1.00 95.40           C
ATOM    510  C   PRO A  52      16.877  -0.081   7.954  1.00 95.40           C
ATOM    511  O   PRO A  52      16.656   0.614   6.964  1.00 95.40           O
ATOM    512  HA  PRO A  52      15.375   0.914   9.012  1.00 95.40           H
ATOM    513  CB  PRO A  52      17.091   0.615  10.372  1.00 95.40           C
ATOM    514 1HB  PRO A  52      18.089   0.199  10.234  1.00 95.40           H
ATOM    515 2HB  PRO A  52      17.201   1.699  10.403  1.00 95.40           H
ATOM    516  CG  PRO A  52      16.427   0.080  11.635  1.00 95.40           C
ATOM    517 1HG  PRO A  52      17.135  -0.003  12.460  1.00 95.40           H
ATOM    518 2HG  PRO A  52      15.628   0.735  11.981  1.00 95.40           H
ATOM    519  CD  PRO A  52      15.903  -1.277  11.194  1.00 95.40           C
ATOM    520 1HD  PRO A  52      16.666  -2.051  11.270  1.00 95.40           H
ATOM    521 2HD  PRO A  52      15.061  -1.603  11.804  1.00 95.40           H
ATOM    522  N   PRO A  53      17.767  -1.082   7.923  1.00 95.66           N
ATOM    523  CA  PRO A  53      18.526  -1.379   6.705  1.00 95.66           C
ATOM    524  C   PRO A  53      17.626  -1.568   5.496  1.00 95.66           C
ATOM    525  O   PRO A  53      17.920  -1.065   4.413  1.00 95.66           O
ATOM    526  HA  PRO A  53      19.171  -0.537   6.451  1.00 95.66           H
ATOM    527  CB  PRO A  53      19.285  -2.660   7.055  1.00 95.66           C
ATOM    528 1HB  PRO A  53      18.726  -3.550   6.765  1.00 95.66           H
ATOM    529 2HB  PRO A  53      20.247  -2.709   6.544  1.00 95.66           H
ATOM    530  CG  PRO A  53      19.455  -2.570   8.566  1.00 95.66           C
ATOM    531 1HG  PRO A  53      19.655  -3.545   9.011  1.00 95.66           H
ATOM    532 2HG  PRO A  53      20.293  -1.929   8.842  1.00 95.66           H
ATOM    533  CD  PRO A  53      18.123  -1.996   9.023  1.00 95.66           C
ATOM    534 1HD  PRO A  53      17.372  -2.774   9.156  1.00 95.66           H
ATOM    535 2HD  PRO A  53      18.212  -1.476   9.977  1.00 95.66           H
ATOM    536  N   LEU A  54      16.541  -2.297   5.714  1.00 93.48           N
ATOM    537  CA  LEU A  54      15.657  -2.670   4.623  1.00 93.48           C
ATOM    538  C   LEU A  54      14.960  -1.419   4.086  1.00 93.48           C
ATOM    539  O   LEU A  54      14.824  -1.251   2.875  1.00 93.48           O
ATOM    540  HA  LEU A  54      16.277  -3.088   3.829  1.00 93.48           H
ATOM    541  CB  LEU A  54      14.691  -3.770   5.068  1.00 93.48           C
ATOM    542 1HB  LEU A  54      14.152  -3.418   5.947  1.00 93.48           H
ATOM    543 2HB  LEU A  54      13.953  -3.917   4.279  1.00 93.48           H
ATOM    544  CG  LEU A  54      15.321  -5.124   5.398  1.00 93.48           C
ATOM    545  HG  LEU A  54      16.052  -4.975   6.193  1.00 93.48           H
ATOM    546  CD1 LEU A  54      14.271  -6.103   5.927  1.00 93.48           C
ATOM    547 1HD1 LEU A  54      13.820  -5.698   6.832  1.00 93.48           H
ATOM    548 2HD1 LEU A  54      13.500  -6.252   5.171  1.00 93.48           H
ATOM    549 3HD1 LEU A  54      14.747  -7.058   6.153  1.00 93.48           H
ATOM    550  CD2 LEU A  54      16.074  -5.687   4.191  1.00 93.48           C
ATOM    551 1HD2 LEU A  54      15.382  -5.818   3.359  1.00 93.48           H
ATOM    552 2HD2 LEU A  54      16.865  -4.995   3.901  1.00 93.48           H
ATOM    553 3HD2 LEU A  54      16.513  -6.650   4.453  1.00 93.48           H
ATOM    554  HN  LEU A  54      16.263  -2.630   6.615  1.00 93.48           H
ATOM    555  N   TYR A  55      14.537  -0.572   5.013  1.00 94.01           N
ATOM    556  CA  TYR A  55      13.811   0.633   4.650  1.00 94.01           C
ATOM    557  C   TYR A  55      14.697   1.584   3.842  1.00 94.01           C
ATOM    558  O   TYR A  55      14.229   2.224   2.901  1.00 94.01           O
ATOM    559  HA  TYR A  55      12.956   0.341   4.042  1.00 94.01           H
ATOM    560  CB  TYR A  55      13.429   1.308   5.969  1.00 94.01           C
ATOM    561 1HB  TYR A  55      14.297   1.312   6.628  1.00 94.01           H
ATOM    562 2HB  TYR A  55      13.175   2.350   5.772  1.00 94.01           H
ATOM    563  CG  TYR A  55      12.259   0.640   6.694  1.00 94.01           C
ATOM    564  CD1 TYR A  55      11.698  -0.512   6.182  1.00 94.01           C
ATOM    565  HD1 TYR A  55      12.088  -0.946   5.262  1.00 94.01           H
ATOM    566  CD2 TYR A  55      11.766   1.190   7.860  1.00 94.01           C
ATOM    567  HD2 TYR A  55      12.209   2.100   8.264  1.00 94.01           H
ATOM    568  CE1 TYR A  55      10.597  -1.140   6.865  1.00 94.01           C
ATOM    569  HE1 TYR A  55      10.144  -2.051   6.471  1.00 94.01           H
ATOM    570  CE2 TYR A  55      10.664   0.562   8.542  1.00 94.01           C
ATOM    571  HE2 TYR A  55      10.264   0.985   9.463  1.00 94.01           H
ATOM    572  CZ  TYR A  55      10.134  -0.573   8.011  1.00 94.01           C
ATOM    573  OH  TYR A  55       9.094  -1.167   8.655  1.00 94.01           O
ATOM    574  HH  TYR A  55       8.771  -1.954   8.130  1.00 94.01           H
ATOM    575  HN  TYR A  55      14.683  -0.699   5.994  1.00 94.01           H
ATOM    576  N   TRP A  56      15.959   1.647   4.238  1.00 92.37           N
ATOM    577  CA  TRP A  56      16.926   2.470   3.532  1.00 92.37           C
ATOM    578  C   TRP A  56      17.113   1.883   2.131  1.00 92.37           C
ATOM    579  O   TRP A  56      17.170   2.620   1.148  1.00 92.37           O
ATOM    580  HA  TRP A  56      16.517   3.478   3.462  1.00 92.37           H
ATOM    581  CB  TRP A  56      18.235   2.574   4.316  1.00 92.37           C
ATOM    582 1HB  TRP A  56      18.461   1.603   4.756  1.00 92.37           H
ATOM    583 2HB  TRP A  56      19.044   2.807   3.624  1.00 92.37           H
ATOM    584  CG  TRP A  56      18.214   3.628   5.425  1.00 92.37           C
ATOM    585  CD1 TRP A  56      18.326   3.437   6.747  1.00 92.37           C
ATOM    586  HD1 TRP A  56      18.452   2.462   7.218  1.00 92.37           H
ATOM    587  CD2 TRP A  56      18.066   5.054   5.254  1.00 92.37           C
ATOM    588  NE1 TRP A  56      18.262   4.630   7.438  1.00 92.37           N
ATOM    589  HE1 TRP A  56      18.321   4.745   8.429  1.00 92.37           H
ATOM    590  CE2 TRP A  56      18.099   5.645   6.501  1.00 92.37           C
ATOM    591  CE3 TRP A  56      17.911   5.818   4.085  1.00 92.37           C
ATOM    592  HE3 TRP A  56      17.882   5.376   3.089  1.00 92.37           H
ATOM    593  CZ2 TRP A  56      17.982   7.026   6.698  1.00 92.37           C
ATOM    594  HZ2 TRP A  56      18.010   7.468   7.694  1.00 92.37           H
ATOM    595  CZ3 TRP A  56      17.795   7.197   4.299  1.00 92.37           C
ATOM    596  HZ3 TRP A  56      17.672   7.837   3.425  1.00 92.37           H
ATOM    597  CH2 TRP A  56      17.825   7.807   5.547  1.00 92.37           C
ATOM    598  HH2 TRP A  56      17.728   8.890   5.630  1.00 92.37           H
ATOM    599  HN  TRP A  56      16.324   1.148   5.025  1.00 92.37           H
ATOM    600  N   LEU A  57      17.203   0.562   2.086  1.00 92.59           N
ATOM    601  CA  LEU A  57      17.394  -0.132   0.823  1.00 92.59           C
ATOM    602  C   LEU A  57      16.210   0.163  -0.100  1.00 92.59           C
ATOM    603  O   LEU A  57      16.398   0.567  -1.246  1.00 92.59           O
ATOM    604  HA  LEU A  57      18.298   0.268   0.364  1.00 92.59           H
ATOM    605  CB  LEU A  57      17.630  -1.625   1.063  1.00 92.59           C
ATOM    606 1HB  LEU A  57      18.508  -1.736   1.700  1.00 92.59           H
ATOM    607 2HB  LEU A  57      16.781  -2.022   1.618  1.00 92.59           H
ATOM    608  CG  LEU A  57      17.832  -2.481  -0.189  1.00 92.59           C
ATOM    609  HG  LEU A  57      16.996  -2.301  -0.864  1.00 92.59           H
ATOM    610  CD1 LEU A  57      19.107  -2.076  -0.931  1.00 92.59           C
ATOM    611 1HD1 LEU A  57      19.037  -1.031  -1.230  1.00 92.59           H
ATOM    612 2HD1 LEU A  57      19.967  -2.209  -0.274  1.00 92.59           H
ATOM    613 3HD1 LEU A  57      19.226  -2.701  -1.816  1.00 92.59           H
ATOM    614  CD2 LEU A  57      17.819  -3.971   0.158  1.00 92.59           C
ATOM    615 1HD2 LEU A  57      18.623  -4.187   0.863  1.00 92.59           H
ATOM    616 2HD2 LEU A  57      16.861  -4.231   0.609  1.00 92.59           H
ATOM    617 3HD2 LEU A  57      17.964  -4.557  -0.749  1.00 92.59           H
ATOM    618  HN  LEU A  57      17.148  -0.031   2.890  1.00 92.59           H
ATOM    619  N   VAL A  58      15.016  -0.051   0.435  1.00 94.76           N
ATOM    620  CA  VAL A  58      13.805   0.116  -0.349  1.00 94.76           C
ATOM    621  C   VAL A  58      13.723   1.559  -0.852  1.00 94.76           C
ATOM    622  O   VAL A  58      13.371   1.799  -2.006  1.00 94.76           O
ATOM    623  HA  VAL A  58      13.874  -0.551  -1.208  1.00 94.76           H
ATOM    624  CB  VAL A  58      12.586  -0.299   0.477  1.00 94.76           C
ATOM    625  HB  VAL A  58      12.610   0.258   1.414  1.00 94.76           H
ATOM    626  CG1 VAL A  58      11.286   0.056  -0.248  1.00 94.76           C
ATOM    627 1HG1 VAL A  58      11.245   1.132  -0.414  1.00 94.76           H
ATOM    628 2HG1 VAL A  58      11.251  -0.462  -1.206  1.00 94.76           H
ATOM    629 3HG1 VAL A  58      10.435  -0.251   0.361  1.00 94.76           H
ATOM    630  CG2 VAL A  58      12.635  -1.790   0.816  1.00 94.76           C
ATOM    631 1HG2 VAL A  58      12.647  -2.372  -0.106  1.00 94.76           H
ATOM    632 2HG2 VAL A  58      13.536  -2.002   1.392  1.00 94.76           H
ATOM    633 3HG2 VAL A  58      11.757  -2.059   1.403  1.00 94.76           H
ATOM    634  HN  VAL A  58      14.871  -0.333   1.383  1.00 94.76           H
ATOM    635  N   PHE A  59      14.053   2.482   0.039  1.00 95.68           N
ATOM    636  CA  PHE A  59      13.990   3.896  -0.289  1.00 95.68           C
ATOM    637  C   PHE A  59      14.885   4.221  -1.487  1.00 95.68           C
ATOM    638  O   PHE A  59      14.432   4.824  -2.459  1.00 95.68           O
ATOM    639  HA  PHE A  59      12.954   4.124  -0.539  1.00 95.68           H
ATOM    640  CB  PHE A  59      14.498   4.663   0.934  1.00 95.68           C
ATOM    641 1HB  PHE A  59      13.802   4.512   1.759  1.00 95.68           H
ATOM    642 2HB  PHE A  59      15.455   4.241   1.243  1.00 95.68           H
ATOM    643  CG  PHE A  59      14.671   6.164   0.699  1.00 95.68           C
ATOM    644  CD1 PHE A  59      15.917   6.708   0.663  1.00 95.68           C
ATOM    645  HD1 PHE A  59      16.793   6.073   0.801  1.00 95.68           H
ATOM    646  CD2 PHE A  59      13.579   6.956   0.526  1.00 95.68           C
ATOM    647  HD2 PHE A  59      12.580   6.521   0.556  1.00 95.68           H
ATOM    648  CE1 PHE A  59      16.078   8.102   0.445  1.00 95.68           C
ATOM    649  HE1 PHE A  59      17.077   8.537   0.416  1.00 95.68           H
ATOM    650  CE2 PHE A  59      13.740   8.350   0.309  1.00 95.68           C
ATOM    651  HE2 PHE A  59      12.864   8.985   0.170  1.00 95.68           H
ATOM    652  CZ  PHE A  59      14.986   8.893   0.272  1.00 95.68           C
ATOM    653  HZ  PHE A  59      15.109   9.963   0.105  1.00 95.68           H
ATOM    654  HN  PHE A  59      14.359   2.278   0.969  1.00 95.68           H
ATOM    655  N   ILE A  60      16.139   3.807  -1.379  1.00 93.38           N
ATOM    656  CA  ILE A  60      17.139   4.182  -2.363  1.00 93.38           C
ATOM    657  C   ILE A  60      16.730   3.636  -3.733  1.00 93.38           C
ATOM    658  O   ILE A  60      16.663   4.382  -4.708  1.00 93.38           O
ATOM    659  HA  ILE A  60      17.153   5.271  -2.416  1.00 93.38           H
ATOM    660  CB  ILE A  60      18.530   3.733  -1.912  1.00 93.38           C
ATOM    661  HB  ILE A  60      18.472   2.685  -1.618  1.00 93.38           H
ATOM    662  CG1 ILE A  60      18.990   4.522  -0.685  1.00 93.38           C
ATOM    663 1HG1 ILE A  60      19.230   5.545  -0.976  1.00 93.38           H
ATOM    664 2HG1 ILE A  60      18.179   4.579   0.040  1.00 93.38           H
ATOM    665  CG2 ILE A  60      19.535   3.823  -3.062  1.00 93.38           C
ATOM    666 1HG2 ILE A  60      19.210   3.182  -3.881  1.00 93.38           H
ATOM    667 2HG2 ILE A  60      19.597   4.854  -3.411  1.00 93.38           H
ATOM    668 3HG2 ILE A  60      20.516   3.498  -2.714  1.00 93.38           H
ATOM    669  CD1 ILE A  60      20.214   3.869  -0.040  1.00 93.38           C
ATOM    670 1HD1 ILE A  60      19.963   2.855   0.271  1.00 93.38           H
ATOM    671 2HD1 ILE A  60      21.031   3.836  -0.761  1.00 93.38           H
ATOM    672 3HD1 ILE A  60      20.520   4.450   0.830  1.00 93.38           H
ATOM    673  HN  ILE A  60      16.474   3.226  -0.636  1.00 93.38           H
ATOM    674  N   VAL A  61      16.469   2.337  -3.762  1.00 93.30           N
ATOM    675  CA  VAL A  61      16.204   1.655  -5.018  1.00 93.30           C
ATOM    676  C   VAL A  61      14.898   2.183  -5.614  1.00 93.30           C
ATOM    677  O   VAL A  61      14.814   2.426  -6.817  1.00 93.30           O
ATOM    678  HA  VAL A  61      17.021   1.892  -5.699  1.00 93.30           H
ATOM    679  CB  VAL A  61      16.193   0.141  -4.799  1.00 93.30           C
ATOM    680  HB  VAL A  61      15.439  -0.083  -4.045  1.00 93.30           H
ATOM    681  CG1 VAL A  61      15.807  -0.596  -6.083  1.00 93.30           C
ATOM    682 1HG1 VAL A  61      14.812  -0.281  -6.397  1.00 93.30           H
ATOM    683 2HG1 VAL A  61      16.527  -0.361  -6.867  1.00 93.30           H
ATOM    684 3HG1 VAL A  61      15.807  -1.670  -5.899  1.00 93.30           H
ATOM    685  CG2 VAL A  61      17.545  -0.346  -4.273  1.00 93.30           C
ATOM    686 1HG2 VAL A  61      18.325  -0.103  -4.994  1.00 93.30           H
ATOM    687 2HG2 VAL A  61      17.763   0.143  -3.323  1.00 93.30           H
ATOM    688 3HG2 VAL A  61      17.509  -1.426  -4.126  1.00 93.30           H
ATOM    689  HN  VAL A  61      16.436   1.755  -2.950  1.00 93.30           H
ATOM    690  N   GLY A  62      13.910   2.344  -4.745  1.00 94.90           N
ATOM    691  CA  GLY A  62      12.581   2.732  -5.186  1.00 94.90           C
ATOM    692  C   GLY A  62      12.576   4.169  -5.712  1.00 94.90           C
ATOM    693  O   GLY A  62      11.945   4.460  -6.727  1.00 94.90           O
ATOM    694 1HA  GLY A  62      12.241   2.053  -5.968  1.00 94.90           H
ATOM    695 2HA  GLY A  62      11.879   2.641  -4.358  1.00 94.90           H
ATOM    696  HN  GLY A  62      14.007   2.214  -3.759  1.00 94.90           H
ATOM    697  N   ALA A  63      13.287   5.029  -4.998  1.00 94.87           N
ATOM    698  CA  ALA A  63      13.332   6.438  -5.351  1.00 94.87           C
ATOM    699  C   ALA A  63      13.956   6.591  -6.740  1.00 94.87           C
ATOM    700  O   ALA A  63      13.447   7.337  -7.574  1.00 94.87           O
ATOM    701  HA  ALA A  63      12.306   6.805  -5.381  1.00 94.87           H
ATOM    702  CB  ALA A  63      14.102   7.209  -4.278  1.00 94.87           C
ATOM    703 1HB  ALA A  63      13.601   7.092  -3.317  1.00 94.87           H
ATOM    704 2HB  ALA A  63      15.117   6.820  -4.208  1.00 94.87           H
ATOM    705 3HB  ALA A  63      14.135   8.266  -4.543  1.00 94.87           H
ATOM    706  HN  ALA A  63      13.824   4.778  -4.193  1.00 94.87           H
ATOM    707  N   LEU A  64      15.050   5.872  -6.945  1.00 89.00           N
ATOM    708  CA  LEU A  64      15.753   5.925  -8.215  1.00 89.00           C
ATOM    709  C   LEU A  64      14.841   5.390  -9.321  1.00 89.00           C
ATOM    710  O   LEU A  64      14.706   6.011 -10.374  1.00 89.00           O
ATOM    711  HA  LEU A  64      15.972   6.972  -8.424  1.00 89.00           H
ATOM    712  CB  LEU A  64      17.094   5.194  -8.116  1.00 89.00           C
ATOM    713 1HB  LEU A  64      16.914   4.201  -7.704  1.00 89.00           H
ATOM    714 2HB  LEU A  64      17.485   5.055  -9.124  1.00 89.00           H
ATOM    715  CG  LEU A  64      18.170   5.878  -7.271  1.00 89.00           C
ATOM    716  HG  LEU A  64      17.752   6.082  -6.285  1.00 89.00           H
ATOM    717  CD1 LEU A  64      19.376   4.959  -7.070  1.00 89.00           C
ATOM    718 1HD1 LEU A  64      19.058   4.049  -6.561  1.00 89.00           H
ATOM    719 2HD1 LEU A  64      19.803   4.702  -8.039  1.00 89.00           H
ATOM    720 3HD1 LEU A  64      20.126   5.470  -6.466  1.00 89.00           H
ATOM    721  CD2 LEU A  64      18.571   7.224  -7.879  1.00 89.00           C
ATOM    722 1HD2 LEU A  64      18.963   7.067  -8.884  1.00 89.00           H
ATOM    723 2HD2 LEU A  64      17.698   7.875  -7.927  1.00 89.00           H
ATOM    724 3HD2 LEU A  64      19.337   7.689  -7.259  1.00 89.00           H
ATOM    725  HN  LEU A  64      15.455   5.263  -6.262  1.00 89.00           H
ATOM    726  N   GLY A  65      14.239   4.243  -9.043  1.00 91.95           N
ATOM    727  CA  GLY A  65      13.461   3.543 -10.051  1.00 91.95           C
ATOM    728  C   GLY A  65      12.269   4.387 -10.508  1.00 91.95           C
ATOM    729  O   GLY A  65      12.083   4.609 -11.703  1.00 91.95           O
ATOM    730 1HA  GLY A  65      14.094   3.309 -10.907  1.00 91.95           H
ATOM    731 2HA  GLY A  65      13.106   2.594  -9.648  1.00 91.95           H
ATOM    732  HN  GLY A  65      14.275   3.793  -8.150  1.00 91.95           H
ATOM    733  N   ASN A  66      11.494   4.836  -9.532  1.00 89.51           N
ATOM    734  CA  ASN A  66      10.255   5.538  -9.823  1.00 89.51           C
ATOM    735  C   ASN A  66      10.578   6.897 -10.446  1.00 89.51           C
ATOM    736  O   ASN A  66       9.833   7.390 -11.290  1.00 89.51           O
ATOM    737  HA  ASN A  66       9.710   4.886 -10.505  1.00 89.51           H
ATOM    738  CB  ASN A  66       9.448   5.782  -8.546  1.00 89.51           C
ATOM    739 1HB  ASN A  66      10.111   6.130  -7.753  1.00 89.51           H
ATOM    740 2HB  ASN A  66       8.717   6.572  -8.719  1.00 89.51           H
ATOM    741  CG  ASN A  66       8.732   4.507  -8.097  1.00 89.51           C
ATOM    742  OD1 ASN A  66       7.818   4.018  -8.741  1.00 89.51           O
ATOM    743  ND2 ASN A  66       9.196   3.998  -6.960  1.00 89.51           N
ATOM    744 1HD2 ASN A  66       9.949   4.449  -6.481  1.00 89.51           H
ATOM    745 2HD2 ASN A  66       8.792   3.164  -6.584  1.00 89.51           H
ATOM    746  HN  ASN A  66      11.699   4.726  -8.559  1.00 89.51           H
ATOM    747  N   SER A  67      11.692   7.465 -10.004  1.00 90.77           N
ATOM    748  CA  SER A  67      12.154   8.729 -10.550  1.00 90.77           C
ATOM    749  C   SER A  67      12.453   8.577 -12.043  1.00 90.77           C
ATOM    750  O   SER A  67      12.172   9.479 -12.831  1.00 90.77           O
ATOM    751  HA  SER A  67      11.332   9.429 -10.394  1.00 90.77           H
ATOM    752  CB  SER A  67      13.395   9.229  -9.808  1.00 90.77           C
ATOM    753 1HB  SER A  67      14.185   8.481  -9.880  1.00 90.77           H
ATOM    754 2HB  SER A  67      13.767  10.133 -10.290  1.00 90.77           H
ATOM    755  OG  SER A  67      13.124   9.501  -8.436  1.00 90.77           O
ATOM    756  HG  SER A  67      13.622   8.857  -7.855  1.00 90.77           H
ATOM    757  HN  SER A  67      12.272   7.075  -9.289  1.00 90.77           H
ATOM    758  N   LEU A  68      13.018   7.430 -12.387  1.00 84.95           N
ATOM    759  CA  LEU A  68      13.320   7.131 -13.776  1.00 84.95           C
ATOM    760  C   LEU A  68      12.013   7.012 -14.563  1.00 84.95           C
ATOM    761  O   LEU A  68      11.917   7.496 -15.689  1.00 84.95           O
ATOM    762  HA  LEU A  68      13.888   7.971 -14.175  1.00 84.95           H
ATOM    763  CB  LEU A  68      14.213   5.892 -13.876  1.00 84.95           C
ATOM    764 1HB  LEU A  68      13.816   5.128 -13.208  1.00 84.95           H
ATOM    765 2HB  LEU A  68      14.141   5.498 -14.889  1.00 84.95           H
ATOM    766  CG  LEU A  68      15.691   6.103 -13.544  1.00 84.95           C
ATOM    767  HG  LEU A  68      15.756   6.621 -12.587  1.00 84.95           H
ATOM    768  CD1 LEU A  68      16.413   4.763 -13.383  1.00 84.95           C
ATOM    769 1HD1 LEU A  68      15.951   4.196 -12.575  1.00 84.95           H
ATOM    770 2HD1 LEU A  68      16.341   4.198 -14.312  1.00 84.95           H
ATOM    771 3HD1 LEU A  68      17.463   4.942 -13.148  1.00 84.95           H
ATOM    772  CD2 LEU A  68      16.366   6.996 -14.588  1.00 84.95           C
ATOM    773 1HD2 LEU A  68      16.291   6.527 -15.569  1.00 84.95           H
ATOM    774 2HD2 LEU A  68      15.871   7.966 -14.610  1.00 84.95           H
ATOM    775 3HD2 LEU A  68      17.416   7.129 -14.328  1.00 84.95           H
ATOM    776  HN  LEU A  68      13.269   6.713 -11.736  1.00 84.95           H
ATOM    777  N   VAL A  69      11.041   6.364 -13.939  1.00 86.96           N
ATOM    778  CA  VAL A  69       9.753   6.150 -14.578  1.00 86.96           C
ATOM    779  C   VAL A  69       9.153   7.502 -14.971  1.00 86.96           C
ATOM    780  O   VAL A  69       8.742   7.693 -16.114  1.00 86.96           O
ATOM    781  HA  VAL A  69       9.928   5.568 -15.483  1.00 86.96           H
ATOM    782  CB  VAL A  69       8.841   5.336 -13.658  1.00 86.96           C
ATOM    783  HB  VAL A  69       8.798   5.843 -12.694  1.00 86.96           H
ATOM    784  CG1 VAL A  69       7.419   5.268 -14.218  1.00 86.96           C
ATOM    785 1HG1 VAL A  69       7.015   6.276 -14.306  1.00 86.96           H
ATOM    786 2HG1 VAL A  69       7.436   4.795 -15.200  1.00 86.96           H
ATOM    787 3HG1 VAL A  69       6.791   4.683 -13.544  1.00 86.96           H
ATOM    788  CG2 VAL A  69       9.407   3.933 -13.427  1.00 86.96           C
ATOM    789 1HG2 VAL A  69       9.494   3.414 -14.382  1.00 86.96           H
ATOM    790 2HG2 VAL A  69      10.391   4.010 -12.965  1.00 86.96           H
ATOM    791 3HG2 VAL A  69       8.739   3.376 -12.770  1.00 86.96           H
ATOM    792  HN  VAL A  69      11.121   5.989 -13.015  1.00 86.96           H
ATOM    793  N   ILE A  70       9.122   8.404 -14.001  1.00 88.28           N
ATOM    794  CA  ILE A  70       8.513   9.706 -14.210  1.00 88.28           C
ATOM    795  C   ILE A  70       9.252  10.435 -15.334  1.00 88.28           C
ATOM    796  O   ILE A  70       8.626  11.060 -16.189  1.00 88.28           O
ATOM    797  HA  ILE A  70       7.483   9.539 -14.525  1.00 88.28           H
ATOM    798  CB  ILE A  70       8.463  10.491 -12.898  1.00 88.28           C
ATOM    799  HB  ILE A  70       9.463  10.499 -12.466  1.00 88.28           H
ATOM    800  CG1 ILE A  70       7.539   9.809 -11.886  1.00 88.28           C
ATOM    801 1HG1 ILE A  70       6.500   9.959 -12.179  1.00 88.28           H
ATOM    802 2HG1 ILE A  70       7.720   8.734 -11.890  1.00 88.28           H
ATOM    803  CG2 ILE A  70       8.066  11.948 -13.145  1.00 88.28           C
ATOM    804 1HG2 ILE A  70       8.796  12.416 -13.804  1.00 88.28           H
ATOM    805 2HG2 ILE A  70       7.081  11.982 -13.610  1.00 88.28           H
ATOM    806 3HG2 ILE A  70       8.038  12.483 -12.195  1.00 88.28           H
ATOM    807  CD1 ILE A  70       7.763  10.364 -10.478  1.00 88.28           C
ATOM    808 1HD1 ILE A  70       8.797  10.191 -10.179  1.00 88.28           H
ATOM    809 2HD1 ILE A  70       7.558  11.435 -10.473  1.00 88.28           H
ATOM    810 3HD1 ILE A  70       7.094   9.862  -9.779  1.00 88.28           H
ATOM    811  HN  ILE A  70       9.502   8.256 -13.088  1.00 88.28           H
ATOM    812  N   LEU A  71      10.572  10.330 -15.297  1.00 84.10           N
ATOM    813  CA  LEU A  71      11.406  11.033 -16.257  1.00 84.10           C
ATOM    814  C   LEU A  71      11.078  10.540 -17.668  1.00 84.10           C
ATOM    815  O   LEU A  71      10.947  11.340 -18.594  1.00 84.10           O
ATOM    816  HA  LEU A  71      11.155  12.092 -16.194  1.00 84.10           H
ATOM    817  CB  LEU A  71      12.884  10.894 -15.886  1.00 84.10           C
ATOM    818 1HB  LEU A  71      12.999  11.154 -14.834  1.00 84.10           H
ATOM    819 2HB  LEU A  71      13.167   9.847 -15.989  1.00 84.10           H
ATOM    820  CG  LEU A  71      13.862  11.741 -16.702  1.00 84.10           C
ATOM    821  HG  LEU A  71      13.541  11.727 -17.743  1.00 84.10           H
ATOM    822  CD1 LEU A  71      13.841  13.200 -16.242  1.00 84.10           C
ATOM    823 1HD1 LEU A  71      12.837  13.606 -16.369  1.00 84.10           H
ATOM    824 2HD1 LEU A  71      14.124  13.254 -15.191  1.00 84.10           H
ATOM    825 3HD1 LEU A  71      14.546  13.779 -16.839  1.00 84.10           H
ATOM    826  CD2 LEU A  71      15.272  11.146 -16.656  1.00 84.10           C
ATOM    827 1HD2 LEU A  71      15.617  11.111 -15.623  1.00 84.10           H
ATOM    828 2HD2 LEU A  71      15.254  10.138 -17.069  1.00 84.10           H
ATOM    829 3HD2 LEU A  71      15.947  11.768 -17.244  1.00 84.10           H
ATOM    830  HN  LEU A  71      11.070   9.779 -14.628  1.00 84.10           H
ATOM    831  N   VAL A  72      10.954   9.226 -17.788  1.00 83.20           N
ATOM    832  CA  VAL A  72      10.739   8.610 -19.086  1.00 83.20           C
ATOM    833  C   VAL A  72       9.426   9.125 -19.679  1.00 83.20           C
ATOM    834  O   VAL A  72       9.368   9.477 -20.857  1.00 83.20           O
ATOM    835  HA  VAL A  72      11.560   8.915 -19.735  1.00 83.20           H
ATOM    836  CB  VAL A  72      10.779   7.087 -18.955  1.00 83.20           C
ATOM    837  HB  VAL A  72      10.090   6.800 -18.161  1.00 83.20           H
ATOM    838  CG1 VAL A  72      10.313   6.413 -20.248  1.00 83.20           C
ATOM    839 1HG1 VAL A  72       9.290   6.718 -20.468  1.00 83.20           H
ATOM    840 2HG1 VAL A  72      10.966   6.710 -21.068  1.00 83.20           H
ATOM    841 3HG1 VAL A  72      10.352   5.330 -20.127  1.00 83.20           H
ATOM    842  CG2 VAL A  72      12.177   6.607 -18.560  1.00 83.20           C
ATOM    843 1HG2 VAL A  72      12.895   6.911 -19.322  1.00 83.20           H
ATOM    844 2HG2 VAL A  72      12.455   7.047 -17.602  1.00 83.20           H
ATOM    845 3HG2 VAL A  72      12.177   5.520 -18.474  1.00 83.20           H
ATOM    846  HN  VAL A  72      10.999   8.588 -17.019  1.00 83.20           H
ATOM    847  N   TYR A  73       8.404   9.154 -18.836  1.00 79.49           N
ATOM    848  CA  TYR A  73       7.084   9.575 -19.275  1.00 79.49           C
ATOM    849  C   TYR A  73       7.068  11.068 -19.609  1.00 79.49           C
ATOM    850  O   TYR A  73       6.333  11.501 -20.495  1.00 79.49           O
ATOM    851  HA  TYR A  73       6.830   9.007 -20.169  1.00 79.49           H
ATOM    852  CB  TYR A  73       6.146   9.319 -18.093  1.00 79.49           C
ATOM    853 1HB  TYR A  73       6.711   9.417 -17.166  1.00 79.49           H
ATOM    854 2HB  TYR A  73       5.377  10.091 -18.080  1.00 79.49           H
ATOM    855  CG  TYR A  73       5.472   7.946 -18.120  1.00 79.49           C
ATOM    856  CD1 TYR A  73       4.552   7.649 -19.105  1.00 79.49           C
ATOM    857  HD1 TYR A  73       4.306   8.392 -19.864  1.00 79.49           H
ATOM    858  CD2 TYR A  73       5.783   7.005 -17.160  1.00 79.49           C
ATOM    859  HD2 TYR A  73       6.510   7.240 -16.382  1.00 79.49           H
ATOM    860  CE1 TYR A  73       3.917   6.357 -19.131  1.00 79.49           C
ATOM    861  HE1 TYR A  73       3.188   6.109 -19.903  1.00 79.49           H
ATOM    862  CE2 TYR A  73       5.148   5.713 -17.185  1.00 79.49           C
ATOM    863  HE2 TYR A  73       5.385   4.961 -16.433  1.00 79.49           H
ATOM    864  CZ  TYR A  73       4.246   5.453 -18.169  1.00 79.49           C
ATOM    865  OH  TYR A  73       3.647   4.232 -18.193  1.00 79.49           O
ATOM    866  HH  TYR A  73       3.096   4.138 -19.023  1.00 79.49           H
ATOM    867  HN  TYR A  73       8.467   8.896 -17.872  1.00 79.49           H
ATOM    868  N   TRP A  74       7.888  11.813 -18.883  1.00 71.10           N
ATOM    869  CA  TRP A  74       7.910  13.259 -19.027  1.00 71.10           C
ATOM    870  C   TRP A  74       8.470  13.588 -20.412  1.00 71.10           C
ATOM    871  O   TRP A  74       7.867  14.351 -21.164  1.00 71.10           O
ATOM    872  HA  TRP A  74       6.884  13.618 -18.944  1.00 71.10           H
ATOM    873  CB  TRP A  74       8.703  13.911 -17.892  1.00 71.10           C
ATOM    874 1HB  TRP A  74       8.318  13.547 -16.939  1.00 71.10           H
ATOM    875 2HB  TRP A  74       9.743  13.592 -17.958  1.00 71.10           H
ATOM    876  CG  TRP A  74       8.652  15.440 -17.896  1.00 71.10           C
ATOM    877  CD1 TRP A  74       9.511  16.292 -18.472  1.00 71.10           C
ATOM    878  HD1 TRP A  74      10.393  15.987 -19.035  1.00 71.10           H
ATOM    879  CD2 TRP A  74       7.651  16.269 -17.268  1.00 71.10           C
ATOM    880  NE1 TRP A  74       9.139  17.604 -18.262  1.00 71.10           N
ATOM    881  HE1 TRP A  74       9.620  18.416 -18.593  1.00 71.10           H
ATOM    882  CE2 TRP A  74       7.972  17.590 -17.507  1.00 71.10           C
ATOM    883  CE3 TRP A  74       6.513  15.914 -16.524  1.00 71.10           C
ATOM    884  HE3 TRP A  74       6.238  14.879 -16.321  1.00 71.10           H
ATOM    885  CZ2 TRP A  74       7.204  18.662 -17.036  1.00 71.10           C
ATOM    886  HZ2 TRP A  74       7.479  19.697 -17.239  1.00 71.10           H
ATOM    887  CZ3 TRP A  74       5.756  16.997 -16.060  1.00 71.10           C
ATOM    888  HZ3 TRP A  74       4.862  16.778 -15.477  1.00 71.10           H
ATOM    889  CH2 TRP A  74       6.065  18.332 -16.292  1.00 71.10           C
ATOM    890  HH2 TRP A  74       5.424  19.120 -15.896  1.00 71.10           H
ATOM    891  HN  TRP A  74       8.528  11.446 -18.208  1.00 71.10           H
ATOM    892  N   TYR A  75       9.618  12.995 -20.707  1.00 69.67           N
ATOM    893  CA  TYR A  75      10.417  13.434 -21.839  1.00 69.67           C
ATOM    894  C   TYR A  75      10.073  12.634 -23.097  1.00 69.67           C
ATOM    895  O   TYR A  75      10.147  13.156 -24.208  1.00 69.67           O
ATOM    896  HA  TYR A  75      10.200  14.487 -22.016  1.00 69.67           H
ATOM    897  CB  TYR A  75      11.874  13.160 -21.457  1.00 69.67           C
ATOM    898 1HB  TYR A  75      11.922  12.229 -20.892  1.00 69.67           H
ATOM    899 2HB  TYR A  75      12.455  13.010 -22.367  1.00 69.67           H
ATOM    900  CG  TYR A  75      12.521  14.274 -20.633  1.00 69.67           C
ATOM    901  CD1 TYR A  75      13.064  15.374 -21.266  1.00 69.67           C
ATOM    902  HD1 TYR A  75      13.031  15.449 -22.353  1.00 69.67           H
ATOM    903  CD2 TYR A  75      12.563  14.180 -19.257  1.00 69.67           C
ATOM    904  HD2 TYR A  75      12.134  13.311 -18.757  1.00 69.67           H
ATOM    905  CE1 TYR A  75      13.674  16.423 -20.490  1.00 69.67           C
ATOM    906  HE1 TYR A  75      14.106  17.297 -20.977  1.00 69.67           H
ATOM    907  CE2 TYR A  75      13.172  15.229 -18.481  1.00 69.67           C
ATOM    908  HE2 TYR A  75      13.212  15.167 -17.394  1.00 69.67           H
ATOM    909  CZ  TYR A  75      13.698  16.299 -19.136  1.00 69.67           C
ATOM    910  OH  TYR A  75      14.273  17.289 -18.404  1.00 69.67           O
ATOM    911  HH  TYR A  75      14.207  17.077 -17.429  1.00 69.67           H
ATOM    912  HN  TYR A  75      10.002  12.230 -20.190  1.00 69.67           H
ATOM    913  N   CYS A  76       9.704  11.380 -22.879  1.00 68.31           N
ATOM    914  CA  CYS A  76       9.683  10.408 -23.959  1.00 68.31           C
ATOM    915  C   CYS A  76       8.235   9.971 -24.185  1.00 68.31           C
ATOM    916  O   CYS A  76       7.628  10.319 -25.197  1.00 68.31           O
ATOM    917  HA  CYS A  76      10.078  10.913 -24.842  1.00 68.31           H
ATOM    918  CB  CYS A  76      10.599   9.218 -23.667  1.00 68.31           C
ATOM    919 1HB  CYS A  76      11.557   9.572 -23.283  1.00 68.31           H
ATOM    920 2HB  CYS A  76      10.158   8.591 -22.892  1.00 68.31           H
ATOM    921  SG  CYS A  76      10.860   8.239 -25.191  1.00 68.31           S
ATOM    922  HG  CYS A  76       9.637   7.718 -25.232  1.00 68.31           H
ATOM    923  HN  CYS A  76       9.422  11.027 -21.987  1.00 68.31           H
ATOM    924  N   THR A  77       7.722   9.215 -23.225  1.00 60.86           N
ATOM    925  CA  THR A  77       6.465   8.512 -23.418  1.00 60.86           C
ATOM    926  C   THR A  77       5.316   9.508 -23.587  1.00 60.86           C
ATOM    927  O   THR A  77       4.472   9.345 -24.465  1.00 60.86           O
ATOM    928  HA  THR A  77       6.530   7.939 -24.343  1.00 60.86           H
ATOM    929  CB  THR A  77       6.273   7.556 -22.239  1.00 60.86           C
ATOM    930  HB  THR A  77       6.046   8.106 -21.325  1.00 60.86           H
ATOM    931  OG1 THR A  77       7.473   6.789 -22.214  1.00 60.86           O
ATOM    932  HG1 THR A  77       7.501   6.171 -22.999  1.00 60.86           H
ATOM    933  CG2 THR A  77       5.175   6.522 -22.496  1.00 60.86           C
ATOM    934 1HG2 THR A  77       5.435   5.927 -23.372  1.00 60.86           H
ATOM    935 2HG2 THR A  77       4.228   7.033 -22.672  1.00 60.86           H
ATOM    936 3HG2 THR A  77       5.080   5.869 -21.628  1.00 60.86           H
ATOM    937  HN  THR A  77       8.149   9.080 -22.331  1.00 60.86           H
ATOM    938  N   ARG A  78       5.322  10.519 -22.730  1.00 55.57           N
ATOM    939  CA  ARG A  78       4.145  11.350 -22.546  1.00 55.57           C
ATOM    940  C   ARG A  78       2.909  10.477 -22.320  1.00 55.57           C
ATOM    941  O   ARG A  78       2.856   9.338 -22.781  1.00 55.57           O
ATOM    942  HA  ARG A  78       4.365  11.954 -21.665  1.00 55.57           H
ATOM    943  CB  ARG A  78       3.910  12.250 -23.761  1.00 55.57           C
ATOM    944 1HB  ARG A  78       3.733  11.636 -24.644  1.00 55.57           H
ATOM    945 2HB  ARG A  78       3.013  12.850 -23.606  1.00 55.57           H
ATOM    946  CG  ARG A  78       5.109  13.169 -24.003  1.00 55.57           C
ATOM    947 1HG  ARG A  78       5.356  13.700 -23.084  1.00 55.57           H
ATOM    948 2HG  ARG A  78       5.981  12.571 -24.270  1.00 55.57           H
ATOM    949  CD  ARG A  78       4.813  14.175 -25.116  1.00 55.57           C
ATOM    950 1HD  ARG A  78       4.587  13.648 -26.043  1.00 55.57           H
ATOM    951 2HD  ARG A  78       3.932  14.764 -24.861  1.00 55.57           H
ATOM    952  NE  ARG A  78       5.977  15.068 -25.314  1.00 55.57           N
ATOM    953  HE  ARG A  78       6.820  14.855 -24.821  1.00 55.57           H
ATOM    954  CZ  ARG A  78       5.971  16.144 -26.113  1.00 55.57           C
ATOM    955  NH1 ARG A  78       4.868  16.477 -26.798  1.00 55.57           N
ATOM    956 1HH1 ARG A  78       4.042  15.920 -26.715  1.00 55.57           H
ATOM    957 2HH1 ARG A  78       4.872  17.281 -27.392  1.00 55.57           H
ATOM    958  NH2 ARG A  78       7.085  16.882 -26.216  1.00 55.57           N
ATOM    959 1HH2 ARG A  78       7.097  17.688 -26.808  1.00 55.57           H
ATOM    960 2HH2 ARG A  78       7.903  16.627 -25.702  1.00 55.57           H
ATOM    961  HN  ARG A  78       6.110  10.773 -22.169  1.00 55.57           H
ATOM    962  N   VAL A  79       1.944  11.045 -21.611  1.00 70.34           N
ATOM    963  CA  VAL A  79       0.717  10.328 -21.307  1.00 70.34           C
ATOM    964  C   VAL A  79      -0.201  10.358 -22.530  1.00 70.34           C
ATOM    965  O   VAL A  79      -0.835  11.374 -22.811  1.00 70.34           O
ATOM    966  HA  VAL A  79       0.985   9.293 -21.095  1.00 70.34           H
ATOM    967  CB  VAL A  79       0.064  10.916 -20.055  1.00 70.34           C
ATOM    968  HB  VAL A  79      -0.224  11.943 -20.277  1.00 70.34           H
ATOM    969  CG1 VAL A  79      -1.203  10.142 -19.683  1.00 70.34           C
ATOM    970 1HG1 VAL A  79      -1.915  10.195 -20.506  1.00 70.34           H
ATOM    971 2HG1 VAL A  79      -0.948   9.100 -19.488  1.00 70.34           H
ATOM    972 3HG1 VAL A  79      -1.647  10.581 -18.789  1.00 70.34           H
ATOM    973  CG2 VAL A  79       1.050  10.947 -18.885  1.00 70.34           C
ATOM    974 1HG2 VAL A  79       1.383   9.933 -18.663  1.00 70.34           H
ATOM    975 2HG2 VAL A  79       1.910  11.561 -19.152  1.00 70.34           H
ATOM    976 3HG2 VAL A  79       0.560  11.369 -18.008  1.00 70.34           H
ATOM    977  HN  VAL A  79       1.991  11.975 -21.247  1.00 70.34           H
ATOM    978  N   LYS A  80      -0.244   9.231 -23.226  1.00 63.82           N
ATOM    979  CA  LYS A  80      -1.025   9.134 -24.448  1.00 63.82           C
ATOM    980  C   LYS A  80      -2.238   8.235 -24.203  1.00 63.82           C
ATOM    981  O   LYS A  80      -3.249   8.350 -24.894  1.00 63.82           O
ATOM    982  HA  LYS A  80      -1.381  10.136 -24.688  1.00 63.82           H
ATOM    983  CB  LYS A  80      -0.143   8.676 -25.611  1.00 63.82           C
ATOM    984 1HB  LYS A  80       0.372   7.754 -25.341  1.00 63.82           H
ATOM    985 2HB  LYS A  80      -0.766   8.451 -26.477  1.00 63.82           H
ATOM    986  CG  LYS A  80       0.881   9.751 -25.979  1.00 63.82           C
ATOM    987 1HG  LYS A  80       0.367  10.681 -26.219  1.00 63.82           H
ATOM    988 2HG  LYS A  80       1.525   9.953 -25.123  1.00 63.82           H
ATOM    989  CD  LYS A  80       1.734   9.310 -27.171  1.00 63.82           C
ATOM    990 1HD  LYS A  80       2.222   8.363 -26.943  1.00 63.82           H
ATOM    991 2HD  LYS A  80       1.093   9.138 -28.037  1.00 63.82           H
ATOM    992  CE  LYS A  80       2.788  10.366 -27.512  1.00 63.82           C
ATOM    993 1HE  LYS A  80       2.300  11.307 -27.767  1.00 63.82           H
ATOM    994 2HE  LYS A  80       3.413  10.558 -26.640  1.00 63.82           H
ATOM    995  NZ  LYS A  80       3.628   9.913 -28.642  1.00 63.82           N
ATOM    996 1HZ  LYS A  80       4.313  10.629 -28.862  1.00 63.82           H
ATOM    997 2HZ  LYS A  80       4.105   9.056 -28.387  1.00 63.82           H
ATOM    998 3HZ  LYS A  80       3.042   9.746 -29.453  1.00 63.82           H
ATOM    999  HN  LYS A  80       0.241   8.395 -22.967  1.00 63.82           H
ATOM   1000  N   THR A  81      -2.097   7.359 -23.219  1.00 74.04           N
ATOM   1001  CA  THR A  81      -3.116   6.357 -22.957  1.00 74.04           C
ATOM   1002  C   THR A  81      -3.569   6.427 -21.497  1.00 74.04           C
ATOM   1003  O   THR A  81      -2.904   7.042 -20.665  1.00 74.04           O
ATOM   1004  HA  THR A  81      -3.986   6.582 -23.573  1.00 74.04           H
ATOM   1005  CB  THR A  81      -2.549   4.992 -23.353  1.00 74.04           C
ATOM   1006  HB  THR A  81      -3.345   4.254 -23.452  1.00 74.04           H
ATOM   1007  OG1 THR A  81      -1.576   4.716 -22.349  1.00 74.04           O
ATOM   1008  HG1 THR A  81      -1.312   3.752 -22.385  1.00 74.04           H
ATOM   1009  CG2 THR A  81      -1.740   5.048 -24.650  1.00 74.04           C
ATOM   1010 1HG2 THR A  81      -0.904   5.736 -24.527  1.00 74.04           H
ATOM   1011 2HG2 THR A  81      -2.379   5.394 -25.462  1.00 74.04           H
ATOM   1012 3HG2 THR A  81      -1.361   4.053 -24.885  1.00 74.04           H
ATOM   1013  HN  THR A  81      -1.306   7.328 -22.607  1.00 74.04           H
ATOM   1014  N   MET A  82      -4.699   5.788 -21.231  1.00 74.45           N
ATOM   1015  CA  MET A  82      -5.225   5.730 -19.878  1.00 74.45           C
ATOM   1016  C   MET A  82      -4.257   5.003 -18.943  1.00 74.45           C
ATOM   1017  O   MET A  82      -4.097   5.389 -17.786  1.00 74.45           O
ATOM   1018  HA  MET A  82      -5.336   6.768 -19.562  1.00 74.45           H
ATOM   1019  CB  MET A  82      -6.572   5.003 -19.884  1.00 74.45           C
ATOM   1020 1HB  MET A  82      -7.193   5.389 -20.692  1.00 74.45           H
ATOM   1021 2HB  MET A  82      -6.415   3.943 -20.080  1.00 74.45           H
ATOM   1022  CG  MET A  82      -7.295   5.179 -18.547  1.00 74.45           C
ATOM   1023 1HG  MET A  82      -6.763   4.641 -17.763  1.00 74.45           H
ATOM   1024 2HG  MET A  82      -7.302   6.231 -18.264  1.00 74.45           H
ATOM   1025  SD  MET A  82      -8.969   4.571 -18.675  1.00 74.45           S
ATOM   1026  CE  MET A  82      -9.589   5.031 -17.066  1.00 74.45           C
ATOM   1027 1HE  MET A  82      -8.997   4.540 -16.294  1.00 74.45           H
ATOM   1028 2HE  MET A  82      -9.519   6.112 -16.944  1.00 74.45           H
ATOM   1029 3HE  MET A  82     -10.631   4.723 -16.976  1.00 74.45           H
ATOM   1030  HN  MET A  82      -5.250   5.316 -21.919  1.00 74.45           H
ATOM   1031  N   THR A  83      -3.634   3.964 -19.480  1.00 75.15           N
ATOM   1032  CA  THR A  83      -2.666   3.196 -18.716  1.00 75.15           C
ATOM   1033  C   THR A  83      -1.475   4.074 -18.328  1.00 75.15           C
ATOM   1034  O   THR A  83      -0.994   4.009 -17.198  1.00 75.15           O
ATOM   1035  HA  THR A  83      -3.139   2.870 -17.790  1.00 75.15           H
ATOM   1036  CB  THR A  83      -2.273   1.972 -19.547  1.00 75.15           C
ATOM   1037  HB  THR A  83      -1.615   2.254 -20.368  1.00 75.15           H
ATOM   1038  OG1 THR A  83      -3.519   1.395 -19.927  1.00 75.15           O
ATOM   1039  HG1 THR A  83      -4.129   1.347 -19.136  1.00 75.15           H
ATOM   1040  CG2 THR A  83      -1.601   0.885 -18.705  1.00 75.15           C
ATOM   1041 1HG2 THR A  83      -2.285   0.555 -17.924  1.00 75.15           H
ATOM   1042 2HG2 THR A  83      -0.696   1.286 -18.249  1.00 75.15           H
ATOM   1043 3HG2 THR A  83      -1.342   0.040 -19.343  1.00 75.15           H
ATOM   1044  HN  THR A  83      -3.783   3.646 -20.416  1.00 75.15           H
ATOM   1045  N   ASP A  84      -1.034   4.876 -19.287  1.00 78.04           N
ATOM   1046  CA  ASP A  84       0.105   5.750 -19.066  1.00 78.04           C
ATOM   1047  C   ASP A  84      -0.196   6.688 -17.895  1.00 78.04           C
ATOM   1048  O   ASP A  84       0.686   6.987 -17.092  1.00 78.04           O
ATOM   1049  HA  ASP A  84       0.943   5.083 -18.861  1.00 78.04           H
ATOM   1050  CB  ASP A  84       0.387   6.610 -20.300  1.00 78.04           C
ATOM   1051 1HB  ASP A  84      -0.480   7.235 -20.518  1.00 78.04           H
ATOM   1052 2HB  ASP A  84       1.221   7.281 -20.097  1.00 78.04           H
ATOM   1053  CG  ASP A  84       0.711   5.737 -21.514  1.00 78.04           C
ATOM   1054  OD1 ASP A  84       1.319   4.667 -21.297  1.00 78.04           O
ATOM   1055  OD2 ASP A  84       0.343   6.160 -22.631  1.00 78.04           O
ATOM   1056  HN  ASP A  84      -1.441   4.933 -20.198  1.00 78.04           H
ATOM   1057  N   MET A  85      -1.445   7.126 -17.835  1.00 83.56           N
ATOM   1058  CA  MET A  85      -1.869   8.037 -16.786  1.00 83.56           C
ATOM   1059  C   MET A  85      -1.765   7.376 -15.410  1.00 83.56           C
ATOM   1060  O   MET A  85      -1.228   7.965 -14.474  1.00 83.56           O
ATOM   1061  HA  MET A  85      -1.187   8.886 -16.842  1.00 83.56           H
ATOM   1062  CB  MET A  85      -3.316   8.468 -17.038  1.00 83.56           C
ATOM   1063 1HB  MET A  85      -3.403   8.896 -18.036  1.00 83.56           H
ATOM   1064 2HB  MET A  85      -3.969   7.596 -17.007  1.00 83.56           H
ATOM   1065  CG  MET A  85      -3.772   9.491 -15.996  1.00 83.56           C
ATOM   1066 1HG  MET A  85      -4.820   9.743 -16.156  1.00 83.56           H
ATOM   1067 2HG  MET A  85      -3.696   9.063 -14.996  1.00 83.56           H
ATOM   1068  SD  MET A  85      -2.768  10.963 -16.106  1.00 83.56           S
ATOM   1069  CE  MET A  85      -3.432  11.680 -17.600  1.00 83.56           C
ATOM   1070 1HE  MET A  85      -3.292  10.986 -18.429  1.00 83.56           H
ATOM   1071 2HE  MET A  85      -4.495  11.878 -17.467  1.00 83.56           H
ATOM   1072 3HE  MET A  85      -2.913  12.613 -17.817  1.00 83.56           H
ATOM   1073  HN  MET A  85      -2.159   6.869 -18.486  1.00 83.56           H
ATOM   1074  N   PHE A  86      -2.287   6.161 -15.332  1.00 86.43           N
ATOM   1075  CA  PHE A  86      -2.317   5.439 -14.071  1.00 86.43           C
ATOM   1076  C   PHE A  86      -0.904   5.057 -13.625  1.00 86.43           C
ATOM   1077  O   PHE A  86      -0.587   5.115 -12.438  1.00 86.43           O
ATOM   1078  HA  PHE A  86      -2.763   6.101 -13.330  1.00 86.43           H
ATOM   1079  CB  PHE A  86      -3.127   4.163 -14.306  1.00 86.43           C
ATOM   1080 1HB  PHE A  86      -2.712   3.633 -15.163  1.00 86.43           H
ATOM   1081 2HB  PHE A  86      -3.013   3.508 -13.442  1.00 86.43           H
ATOM   1082  CG  PHE A  86      -4.618   4.408 -14.549  1.00 86.43           C
ATOM   1083  CD1 PHE A  86      -5.266   5.389 -13.865  1.00 86.43           C
ATOM   1084  HD1 PHE A  86      -4.723   6.001 -13.145  1.00 86.43           H
ATOM   1085  CD2 PHE A  86      -5.295   3.645 -15.448  1.00 86.43           C
ATOM   1086  HD2 PHE A  86      -4.776   2.858 -15.996  1.00 86.43           H
ATOM   1087  CE1 PHE A  86      -6.649   5.617 -14.091  1.00 86.43           C
ATOM   1088  HE1 PHE A  86      -7.168   6.403 -13.543  1.00 86.43           H
ATOM   1089  CE2 PHE A  86      -6.678   3.873 -15.674  1.00 86.43           C
ATOM   1090  HE2 PHE A  86      -7.221   3.261 -16.394  1.00 86.43           H
ATOM   1091  CZ  PHE A  86      -7.326   4.854 -14.990  1.00 86.43           C
ATOM   1092  HZ  PHE A  86      -8.388   5.029 -15.163  1.00 86.43           H
ATOM   1093  HN  PHE A  86      -2.684   5.672 -16.109  1.00 86.43           H
ATOM   1094  N   LEU A  87      -0.093   4.675 -14.600  1.00 81.02           N
ATOM   1095  CA  LEU A  87       1.264   4.237 -14.317  1.00 81.02           C
ATOM   1096  C   LEU A  87       2.078   5.421 -13.792  1.00 81.02           C
ATOM   1097  O   LEU A  87       2.935   5.254 -12.925  1.00 81.02           O
ATOM   1098  HA  LEU A  87       1.206   3.482 -13.532  1.00 81.02           H
ATOM   1099  CB  LEU A  87       1.877   3.565 -15.547  1.00 81.02           C
ATOM   1100 1HB  LEU A  87       1.751   4.230 -16.401  1.00 81.02           H
ATOM   1101 2HB  LEU A  87       2.950   3.459 -15.381  1.00 81.02           H
ATOM   1102  CG  LEU A  87       1.308   2.193 -15.916  1.00 81.02           C
ATOM   1103  HG  LEU A  87       0.239   2.304 -16.093  1.00 81.02           H
ATOM   1104  CD1 LEU A  87       1.930   1.673 -17.214  1.00 81.02           C
ATOM   1105 1HD1 LEU A  87       1.716   2.370 -18.024  1.00 81.02           H
ATOM   1106 2HD1 LEU A  87       3.009   1.582 -17.089  1.00 81.02           H
ATOM   1107 3HD1 LEU A  87       1.508   0.697 -17.453  1.00 81.02           H
ATOM   1108  CD2 LEU A  87       1.476   1.202 -14.763  1.00 81.02           C
ATOM   1109 1HD2 LEU A  87       2.535   1.090 -14.530  1.00 81.02           H
ATOM   1110 2HD2 LEU A  87       0.948   1.574 -13.884  1.00 81.02           H
ATOM   1111 3HD2 LEU A  87       1.063   0.235 -15.052  1.00 81.02           H
ATOM   1112  HN  LEU A  87      -0.348   4.661 -15.567  1.00 81.02           H
ATOM   1113  N   LEU A  88       1.783   6.590 -14.340  1.00 87.14           N
ATOM   1114  CA  LEU A  88       2.455   7.807 -13.915  1.00 87.14           C
ATOM   1115  C   LEU A  88       2.068   8.119 -12.468  1.00 87.14           C
ATOM   1116  O   LEU A  88       2.934   8.374 -11.632  1.00 87.14           O
ATOM   1117  HA  LEU A  88       3.528   7.617 -13.953  1.00 87.14           H
ATOM   1118  CB  LEU A  88       2.163   8.949 -14.891  1.00 87.14           C
ATOM   1119 1HB  LEU A  88       2.534   8.663 -15.875  1.00 87.14           H
ATOM   1120 2HB  LEU A  88       1.082   9.058 -14.977  1.00 87.14           H
ATOM   1121  CG  LEU A  88       2.758  10.310 -14.527  1.00 87.14           C
ATOM   1122  HG  LEU A  88       2.409  10.581 -13.530  1.00 87.14           H
ATOM   1123  CD1 LEU A  88       4.285  10.243 -14.468  1.00 87.14           C
ATOM   1124 1HD1 LEU A  88       4.588   9.516 -13.713  1.00 87.14           H
ATOM   1125 2HD1 LEU A  88       4.674   9.940 -15.440  1.00 87.14           H
ATOM   1126 3HD1 LEU A  88       4.683  11.224 -14.207  1.00 87.14           H
ATOM   1127  CD2 LEU A  88       2.269  11.397 -15.487  1.00 87.14           C
ATOM   1128 1HD2 LEU A  88       2.569  11.144 -16.504  1.00 87.14           H
ATOM   1129 2HD2 LEU A  88       1.183  11.465 -15.435  1.00 87.14           H
ATOM   1130 3HD2 LEU A  88       2.708  12.354 -15.206  1.00 87.14           H
ATOM   1131  HN  LEU A  88       1.099   6.714 -15.059  1.00 87.14           H
ATOM   1132  N   ASN A  89       0.768   8.090 -12.217  1.00 89.23           N
ATOM   1133  CA  ASN A  89       0.252   8.422 -10.900  1.00 89.23           C
ATOM   1134  C   ASN A  89       0.735   7.379  -9.890  1.00 89.23           C
ATOM   1135  O   ASN A  89       0.971   7.700  -8.726  1.00 89.23           O
ATOM   1136  HA  ASN A  89       0.636   9.419 -10.685  1.00 89.23           H
ATOM   1137  CB  ASN A  89      -1.278   8.417 -10.890  1.00 89.23           C
ATOM   1138 1HB  ASN A  89      -1.646   7.586 -11.492  1.00 89.23           H
ATOM   1139 2HB  ASN A  89      -1.638   8.257  -9.874  1.00 89.23           H
ATOM   1140  CG  ASN A  89      -1.834   9.734 -11.433  1.00 89.23           C
ATOM   1141  OD1 ASN A  89      -2.089  10.678 -10.704  1.00 89.23           O
ATOM   1142  ND2 ASN A  89      -2.008   9.745 -12.752  1.00 89.23           N
ATOM   1143 1HD2 ASN A  89      -1.780   8.936 -13.293  1.00 89.23           H
ATOM   1144 2HD2 ASN A  89      -2.368  10.562 -13.202  1.00 89.23           H
ATOM   1145  HN  ASN A  89       0.073   7.844 -12.893  1.00 89.23           H
ATOM   1146  N   LEU A  90       0.869   6.152 -10.372  1.00 86.76           N
ATOM   1147  CA  LEU A  90       1.346   5.066  -9.533  1.00 86.76           C
ATOM   1148  C   LEU A  90       2.779   5.365  -9.086  1.00 86.76           C
ATOM   1149  O   LEU A  90       3.119   5.184  -7.918  1.00 86.76           O
ATOM   1150  HA  LEU A  90       0.709   5.032  -8.649  1.00 86.76           H
ATOM   1151  CB  LEU A  90       1.193   3.725 -10.254  1.00 86.76           C
ATOM   1152 1HB  LEU A  90       0.149   3.607 -10.541  1.00 86.76           H
ATOM   1153 2HB  LEU A  90       1.775   3.762 -11.175  1.00 86.76           H
ATOM   1154  CG  LEU A  90       1.620   2.487  -9.463  1.00 86.76           C
ATOM   1155  HG  LEU A  90       2.648   2.630  -9.133  1.00 86.76           H
ATOM   1156  CD1 LEU A  90       0.761   2.315  -8.208  1.00 86.76           C
ATOM   1157 1HD1 LEU A  90       0.871   3.192  -7.570  1.00 86.76           H
ATOM   1158 2HD1 LEU A  90      -0.284   2.204  -8.496  1.00 86.76           H
ATOM   1159 3HD1 LEU A  90       1.086   1.427  -7.665  1.00 86.76           H
ATOM   1160  CD2 LEU A  90       1.599   1.238 -10.347  1.00 86.76           C
ATOM   1161 1HD2 LEU A  90       0.590   1.080 -10.728  1.00 86.76           H
ATOM   1162 2HD2 LEU A  90       2.286   1.373 -11.183  1.00 86.76           H
ATOM   1163 3HD2 LEU A  90       1.906   0.372  -9.761  1.00 86.76           H
ATOM   1164  HN  LEU A  90       0.657   5.896 -11.315  1.00 86.76           H
ATOM   1165  N   ALA A  91       3.580   5.817 -10.040  1.00 90.83           N
ATOM   1166  CA  ALA A  91       4.977   6.110  -9.767  1.00 90.83           C
ATOM   1167  C   ALA A  91       5.065   7.270  -8.772  1.00 90.83           C
ATOM   1168  O   ALA A  91       5.932   7.279  -7.900  1.00 90.83           O
ATOM   1169  HA  ALA A  91       5.420   5.222  -9.317  1.00 90.83           H
ATOM   1170  CB  ALA A  91       5.701   6.412 -11.080  1.00 90.83           C
ATOM   1171 1HB  ALA A  91       5.634   5.547 -11.739  1.00 90.83           H
ATOM   1172 2HB  ALA A  91       5.237   7.273 -11.562  1.00 90.83           H
ATOM   1173 3HB  ALA A  91       6.749   6.632 -10.875  1.00 90.83           H
ATOM   1174  HN  ALA A  91       3.289   5.983 -10.982  1.00 90.83           H
ATOM   1175  N   ILE A  92       4.156   8.220  -8.937  1.00 90.63           N
ATOM   1176  CA  ILE A  92       4.106   9.370  -8.051  1.00 90.63           C
ATOM   1177  C   ILE A  92       3.748   8.904  -6.638  1.00 90.63           C
ATOM   1178  O   ILE A  92       4.369   9.327  -5.665  1.00 90.63           O
ATOM   1179  HA  ILE A  92       5.104   9.807  -8.027  1.00 90.63           H
ATOM   1180  CB  ILE A  92       3.158  10.434  -8.607  1.00 90.63           C
ATOM   1181  HB  ILE A  92       2.215   9.951  -8.863  1.00 90.63           H
ATOM   1182  CG1 ILE A  92       3.716  11.047  -9.893  1.00 90.63           C
ATOM   1183 1HG1 ILE A  92       4.566  11.687  -9.656  1.00 90.63           H
ATOM   1184 2HG1 ILE A  92       4.085  10.257 -10.546  1.00 90.63           H
ATOM   1185  CG2 ILE A  92       2.849  11.498  -7.551  1.00 90.63           C
ATOM   1186 1HG2 ILE A  92       2.379  11.028  -6.688  1.00 90.63           H
ATOM   1187 2HG2 ILE A  92       3.776  11.982  -7.242  1.00 90.63           H
ATOM   1188 3HG2 ILE A  92       2.174  12.242  -7.973  1.00 90.63           H
ATOM   1189  CD1 ILE A  92       2.645  11.861 -10.621  1.00 90.63           C
ATOM   1190 1HD1 ILE A  92       1.807  11.212 -10.878  1.00 90.63           H
ATOM   1191 2HD1 ILE A  92       2.296  12.665  -9.973  1.00 90.63           H
ATOM   1192 3HD1 ILE A  92       3.068  12.286 -11.532  1.00 90.63           H
ATOM   1193  HN  ILE A  92       3.465   8.212  -9.659  1.00 90.63           H
ATOM   1194  N   ALA A  93       2.746   8.039  -6.571  1.00 91.93           N
ATOM   1195  CA  ALA A  93       2.248   7.568  -5.290  1.00 91.93           C
ATOM   1196  C   ALA A  93       3.366   6.824  -4.556  1.00 91.93           C
ATOM   1197  O   ALA A  93       3.591   7.052  -3.368  1.00 91.93           O
ATOM   1198  HA  ALA A  93       1.959   8.441  -4.705  1.00 91.93           H
ATOM   1199  CB  ALA A  93       1.013   6.693  -5.512  1.00 91.93           C
ATOM   1200 1HB  ALA A  93       0.239   7.276  -6.011  1.00 91.93           H
ATOM   1201 2HB  ALA A  93       1.281   5.838  -6.134  1.00 91.93           H
ATOM   1202 3HB  ALA A  93       0.640   6.340  -4.551  1.00 91.93           H
ATOM   1203  HN  ALA A  93       2.278   7.662  -7.371  1.00 91.93           H
ATOM   1204  N   ASP A  94       4.035   5.951  -5.293  1.00 88.89           N
ATOM   1205  CA  ASP A  94       5.103   5.150  -4.719  1.00 88.89           C
ATOM   1206  C   ASP A  94       6.192   6.075  -4.173  1.00 88.89           C
ATOM   1207  O   ASP A  94       6.729   5.838  -3.092  1.00 88.89           O
ATOM   1208  HA  ASP A  94       4.628   4.558  -3.936  1.00 88.89           H
ATOM   1209  CB  ASP A  94       5.739   4.242  -5.774  1.00 88.89           C
ATOM   1210 1HB  ASP A  94       5.838   4.785  -6.714  1.00 88.89           H
ATOM   1211 2HB  ASP A  94       6.744   3.962  -5.460  1.00 88.89           H
ATOM   1212  CG  ASP A  94       4.898   2.983  -5.992  1.00 88.89           C
ATOM   1213  OD1 ASP A  94       4.212   2.584  -5.027  1.00 88.89           O
ATOM   1214  OD2 ASP A  94       4.961   2.447  -7.120  1.00 88.89           O
ATOM   1215  HN  ASP A  94       3.859   5.786  -6.264  1.00 88.89           H
ATOM   1216  N   LEU A  95       6.486   7.111  -4.946  1.00 90.24           N
ATOM   1217  CA  LEU A  95       7.559   8.026  -4.595  1.00 90.24           C
ATOM   1218  C   LEU A  95       7.207   8.740  -3.289  1.00 90.24           C
ATOM   1219  O   LEU A  95       8.061   8.905  -2.418  1.00 90.24           O
ATOM   1220  HA  LEU A  95       8.457   7.429  -4.432  1.00 90.24           H
ATOM   1221  CB  LEU A  95       7.852   8.978  -5.756  1.00 90.24           C
ATOM   1222 1HB  LEU A  95       7.945   8.388  -6.669  1.00 90.24           H
ATOM   1223 2HB  LEU A  95       6.993   9.635  -5.888  1.00 90.24           H
ATOM   1224  CG  LEU A  95       9.105   9.844  -5.613  1.00 90.24           C
ATOM   1225  HG  LEU A  95       9.067  10.341  -4.643  1.00 90.24           H
ATOM   1226  CD1 LEU A  95      10.371   8.986  -5.633  1.00 90.24           C
ATOM   1227 1HD1 LEU A  95      10.341   8.275  -4.807  1.00 90.24           H
ATOM   1228 2HD1 LEU A  95      10.428   8.444  -6.576  1.00 90.24           H
ATOM   1229 3HD1 LEU A  95      11.247   9.627  -5.529  1.00 90.24           H
ATOM   1230  CD2 LEU A  95       9.139  10.940  -6.680  1.00 90.24           C
ATOM   1231 1HD2 LEU A  95       9.141  10.483  -7.670  1.00 90.24           H
ATOM   1232 2HD2 LEU A  95       8.260  11.576  -6.576  1.00 90.24           H
ATOM   1233 3HD2 LEU A  95      10.039  11.542  -6.555  1.00 90.24           H
ATOM   1234  HN  LEU A  95       6.007   7.328  -5.796  1.00 90.24           H
ATOM   1235  N   LEU A  96       5.949   9.144  -3.192  1.00 87.21           N
ATOM   1236  CA  LEU A  96       5.483   9.866  -2.021  1.00 87.21           C
ATOM   1237  C   LEU A  96       5.621   8.971  -0.787  1.00 87.21           C
ATOM   1238  O   LEU A  96       5.998   9.441   0.285  1.00 87.21           O
ATOM   1239  HA  LEU A  96       6.131  10.733  -1.892  1.00 87.21           H
ATOM   1240  CB  LEU A  96       4.063  10.390  -2.245  1.00 87.21           C
ATOM   1241 1HB  LEU A  96       3.450   9.571  -2.620  1.00 87.21           H
ATOM   1242 2HB  LEU A  96       3.649  10.682  -1.280  1.00 87.21           H
ATOM   1243  CG  LEU A  96       3.929  11.573  -3.205  1.00 87.21           C
ATOM   1244  HG  LEU A  96       4.404  11.303  -4.149  1.00 87.21           H
ATOM   1245  CD1 LEU A  96       2.459  11.870  -3.508  1.00 87.21           C
ATOM   1246 1HD1 LEU A  96       1.998  10.994  -3.965  1.00 87.21           H
ATOM   1247 2HD1 LEU A  96       1.939  12.112  -2.581  1.00 87.21           H
ATOM   1248 3HD1 LEU A  96       2.392  12.715  -4.193  1.00 87.21           H
ATOM   1249  CD2 LEU A  96       4.663  12.803  -2.667  1.00 87.21           C
ATOM   1250 1HD2 LEU A  96       4.239  13.086  -1.703  1.00 87.21           H
ATOM   1251 2HD2 LEU A  96       5.721  12.570  -2.544  1.00 87.21           H
ATOM   1252 3HD2 LEU A  96       4.551  13.629  -3.369  1.00 87.21           H
ATOM   1253  HN  LEU A  96       5.256   8.985  -3.895  1.00 87.21           H
ATOM   1254  N   PHE A  97       5.307   7.699  -0.980  1.00 89.24           N
ATOM   1255  CA  PHE A  97       5.422   6.728   0.095  1.00 89.24           C
ATOM   1256  C   PHE A  97       6.874   6.594   0.558  1.00 89.24           C
ATOM   1257  O   PHE A  97       7.151   6.611   1.756  1.00 89.24           O
ATOM   1258  HA  PHE A  97       4.810   7.087   0.922  1.00 89.24           H
ATOM   1259  CB  PHE A  97       4.952   5.384  -0.464  1.00 89.24           C
ATOM   1260 1HB  PHE A  97       3.864   5.392  -0.536  1.00 89.24           H
ATOM   1261 2HB  PHE A  97       5.337   5.268  -1.477  1.00 89.24           H
ATOM   1262  CG  PHE A  97       5.383   4.177   0.371  1.00 89.24           C
ATOM   1263  CD1 PHE A  97       6.319   3.315  -0.111  1.00 89.24           C
ATOM   1264  HD1 PHE A  97       6.761   3.485  -1.093  1.00 89.24           H
ATOM   1265  CD2 PHE A  97       4.832   3.965   1.596  1.00 89.24           C
ATOM   1266  HD2 PHE A  97       4.082   4.656   1.983  1.00 89.24           H
ATOM   1267  CE1 PHE A  97       6.719   2.195   0.664  1.00 89.24           C
ATOM   1268  HE1 PHE A  97       7.469   1.505   0.278  1.00 89.24           H
ATOM   1269  CE2 PHE A  97       5.232   2.845   2.372  1.00 89.24           C
ATOM   1270  HE2 PHE A  97       4.790   2.676   3.354  1.00 89.24           H
ATOM   1271  CZ  PHE A  97       6.168   1.984   1.889  1.00 89.24           C
ATOM   1272  HZ  PHE A  97       6.475   1.124   2.485  1.00 89.24           H
ATOM   1273  HN  PHE A  97       4.979   7.329  -1.850  1.00 89.24           H
ATOM   1274  N   LEU A  98       7.763   6.463  -0.416  1.00 92.77           N
ATOM   1275  CA  LEU A  98       9.151   6.145  -0.125  1.00 92.77           C
ATOM   1276  C   LEU A  98       9.752   7.252   0.743  1.00 92.77           C
ATOM   1277  O   LEU A  98      10.603   6.988   1.592  1.00 92.77           O
ATOM   1278  HA  LEU A  98       9.160   5.216   0.446  1.00 92.77           H
ATOM   1279  CB  LEU A  98       9.925   5.889  -1.419  1.00 92.77           C
ATOM   1280 1HB  LEU A  98       9.760   6.732  -2.090  1.00 92.77           H
ATOM   1281 2HB  LEU A  98      10.989   5.872  -1.185  1.00 92.77           H
ATOM   1282  CG  LEU A  98       9.574   4.602  -2.168  1.00 92.77           C
ATOM   1283  HG  LEU A  98       8.489   4.504  -2.188  1.00 92.77           H
ATOM   1284  CD1 LEU A  98      10.050   4.665  -3.620  1.00 92.77           C
ATOM   1285 1HD1 LEU A  98       9.570   5.504  -4.124  1.00 92.77           H
ATOM   1286 2HD1 LEU A  98      11.132   4.799  -3.643  1.00 92.77           H
ATOM   1287 3HD1 LEU A  98       9.788   3.738  -4.129  1.00 92.77           H
ATOM   1288  CD2 LEU A  98      10.125   3.376  -1.437  1.00 92.77           C
ATOM   1289 1HD2 LEU A  98      11.210   3.453  -1.364  1.00 92.77           H
ATOM   1290 2HD2 LEU A  98       9.696   3.326  -0.436  1.00 92.77           H
ATOM   1291 3HD2 LEU A  98       9.861   2.474  -1.991  1.00 92.77           H
ATOM   1292  HN  LEU A  98       7.549   6.570  -1.387  1.00 92.77           H
ATOM   1293  N   VAL A  99       9.286   8.469   0.501  1.00 90.00           N
ATOM   1294  CA  VAL A  99       9.802   9.624   1.216  1.00 90.00           C
ATOM   1295  C   VAL A  99       9.533   9.454   2.712  1.00 90.00           C
ATOM   1296  O   VAL A  99      10.182  10.092   3.539  1.00 90.00           O
ATOM   1297  HA  VAL A  99      10.880   9.656   1.054  1.00 90.00           H
ATOM   1298  CB  VAL A  99       9.198  10.907   0.641  1.00 90.00           C
ATOM   1299  HB  VAL A  99       8.114  10.793   0.634  1.00 90.00           H
ATOM   1300  CG1 VAL A  99       9.538  12.113   1.519  1.00 90.00           C
ATOM   1301 1HG1 VAL A  99       9.138  11.957   2.522  1.00 90.00           H
ATOM   1302 2HG1 VAL A  99      10.620  12.230   1.574  1.00 90.00           H
ATOM   1303 3HG1 VAL A  99       9.096  13.012   1.088  1.00 90.00           H
ATOM   1304  CG2 VAL A  99       9.658  11.132  -0.801  1.00 90.00           C
ATOM   1305 1HG2 VAL A  99      10.744  11.214  -0.827  1.00 90.00           H
ATOM   1306 2HG2 VAL A  99       9.342  10.290  -1.418  1.00 90.00           H
ATOM   1307 3HG2 VAL A  99       9.214  12.050  -1.184  1.00 90.00           H
ATOM   1308  HN  VAL A  99       8.571   8.670  -0.168  1.00 90.00           H
ATOM   1309  N   THR A 100       8.575   8.590   3.015  1.00 89.65           N
ATOM   1310  CA  THR A 100       8.179   8.365   4.394  1.00 89.65           C
ATOM   1311  C   THR A 100       9.128   7.370   5.066  1.00 89.65           C
ATOM   1312  O   THR A 100       9.250   7.352   6.290  1.00 89.65           O
ATOM   1313  HA  THR A 100       8.268   9.307   4.936  1.00 89.65           H
ATOM   1314  CB  THR A 100       6.719   7.909   4.399  1.00 89.65           C
ATOM   1315  HB  THR A 100       6.292   7.980   5.399  1.00 89.65           H
ATOM   1316  OG1 THR A 100       6.762   6.599   3.840  1.00 89.65           O
ATOM   1317  HG1 THR A 100       6.662   6.647   2.846  1.00 89.65           H
ATOM   1318  CG2 THR A 100       5.854   8.704   3.418  1.00 89.65           C
ATOM   1319 1HG2 THR A 100       6.242   8.578   2.407  1.00 89.65           H
ATOM   1320 2HG2 THR A 100       5.877   9.760   3.687  1.00 89.65           H
ATOM   1321 3HG2 THR A 100       4.828   8.340   3.461  1.00 89.65           H
ATOM   1322  HN  THR A 100       8.074   8.051   2.338  1.00 89.65           H
ATOM   1323  N   LEU A 101       9.776   6.567   4.235  1.00 92.39           N
ATOM   1324  CA  LEU A 101      10.523   5.423   4.731  1.00 92.39           C
ATOM   1325  C   LEU A 101      11.672   5.913   5.614  1.00 92.39           C
ATOM   1326  O   LEU A 101      11.956   5.322   6.654  1.00 92.39           O
ATOM   1327  HA  LEU A 101       9.844   4.831   5.344  1.00 92.39           H
ATOM   1328  CB  LEU A 101      10.976   4.535   3.570  1.00 92.39           C
ATOM   1329 1HB  LEU A 101      11.453   5.166   2.820  1.00 92.39           H
ATOM   1330 2HB  LEU A 101      11.737   3.848   3.940  1.00 92.39           H
ATOM   1331  CG  LEU A 101       9.880   3.716   2.885  1.00 92.39           C
ATOM   1332  HG  LEU A 101       9.163   4.408   2.442  1.00 92.39           H
ATOM   1333  CD1 LEU A 101      10.456   2.873   1.746  1.00 92.39           C
ATOM   1334 1HD1 LEU A 101      10.918   3.528   1.006  1.00 92.39           H
ATOM   1335 2HD1 LEU A 101      11.206   2.189   2.143  1.00 92.39           H
ATOM   1336 3HD1 LEU A 101       9.656   2.301   1.276  1.00 92.39           H
ATOM   1337  CD2 LEU A 101       9.117   2.863   3.900  1.00 92.39           C
ATOM   1338 1HD2 LEU A 101       9.808   2.179   4.392  1.00 92.39           H
ATOM   1339 2HD2 LEU A 101       8.655   3.511   4.645  1.00 92.39           H
ATOM   1340 3HD2 LEU A 101       8.344   2.292   3.386  1.00 92.39           H
ATOM   1341  HN  LEU A 101       9.796   6.687   3.243  1.00 92.39           H
ATOM   1342  N   PRO A 102      12.350   6.999   5.219  1.00 94.51           N
ATOM   1343  CA  PRO A 102      13.475   7.514   6.004  1.00 94.51           C
ATOM   1344  C   PRO A 102      13.103   7.748   7.459  1.00 94.51           C
ATOM   1345  O   PRO A 102      13.869   7.411   8.361  1.00 94.51           O
ATOM   1346  HA  PRO A 102      14.280   6.780   6.030  1.00 94.51           H
ATOM   1347  CB  PRO A 102      13.844   8.819   5.296  1.00 94.51           C
ATOM   1348 1HB  PRO A 102      13.322   9.672   5.729  1.00 94.51           H
ATOM   1349 2HB  PRO A 102      14.911   9.028   5.371  1.00 94.51           H
ATOM   1350  CG  PRO A 102      13.418   8.571   3.854  1.00 94.51           C
ATOM   1351 1HG  PRO A 102      13.286   9.503   3.304  1.00 94.51           H
ATOM   1352 2HG  PRO A 102      14.164   7.995   3.305  1.00 94.51           H
ATOM   1353  CD  PRO A 102      12.112   7.811   4.011  1.00 94.51           C
ATOM   1354 1HD  PRO A 102      11.265   8.485   4.143  1.00 94.51           H
ATOM   1355 2HD  PRO A 102      11.893   7.196   3.138  1.00 94.51           H
ATOM   1356  N   PHE A 103      11.925   8.324   7.651  1.00 93.05           N
ATOM   1357  CA  PHE A 103      11.464   8.658   8.988  1.00 93.05           C
ATOM   1358  C   PHE A 103      11.197   7.394   9.807  1.00 93.05           C
ATOM   1359  O   PHE A 103      11.520   7.339  10.993  1.00 93.05           O
ATOM   1360  HA  PHE A 103      12.253   9.239   9.466  1.00 93.05           H
ATOM   1361  CB  PHE A 103      10.156   9.435   8.828  1.00 93.05           C
ATOM   1362 1HB  PHE A 103       9.452   8.828   8.258  1.00 93.05           H
ATOM   1363 2HB  PHE A 103       9.716   9.591   9.813  1.00 93.05           H
ATOM   1364  CG  PHE A 103      10.317  10.790   8.137  1.00 93.05           C
ATOM   1365  CD1 PHE A 103      10.629  11.894   8.868  1.00 93.05           C
ATOM   1366  HD1 PHE A 103      10.764  11.813   9.946  1.00 93.05           H
ATOM   1367  CD2 PHE A 103      10.148  10.891   6.791  1.00 93.05           C
ATOM   1368  HD2 PHE A 103       9.898  10.007   6.205  1.00 93.05           H
ATOM   1369  CE1 PHE A 103      10.778  13.151   8.226  1.00 93.05           C
ATOM   1370  HE1 PHE A 103      11.028  14.036   8.812  1.00 93.05           H
ATOM   1371  CE2 PHE A 103      10.297  12.149   6.149  1.00 93.05           C
ATOM   1372  HE2 PHE A 103      10.162  12.230   5.071  1.00 93.05           H
ATOM   1373  CZ  PHE A 103      10.609  13.253   6.880  1.00 93.05           C
ATOM   1374  HZ  PHE A 103      10.724  14.218   6.388  1.00 93.05           H
ATOM   1375  HN  PHE A 103      11.292   8.561   6.914  1.00 93.05           H
ATOM   1376  N   TRP A 104      10.610   6.410   9.143  1.00 86.23           N
ATOM   1377  CA  TRP A 104      10.274   5.158   9.801  1.00 86.23           C
ATOM   1378  C   TRP A 104      11.581   4.451  10.166  1.00 86.23           C
ATOM   1379  O   TRP A 104      11.658   3.770  11.188  1.00 86.23           O
ATOM   1380  HA  TRP A 104       9.714   5.397  10.705  1.00 86.23           H
ATOM   1381  CB  TRP A 104       9.358   4.305   8.922  1.00 86.23           C
ATOM   1382 1HB  TRP A 104       9.813   4.198   7.937  1.00 86.23           H
ATOM   1383 2HB  TRP A 104       9.288   3.305   9.351  1.00 86.23           H
ATOM   1384  CG  TRP A 104       7.947   4.873   8.757  1.00 86.23           C
ATOM   1385  CD1 TRP A 104       7.307   5.174   7.619  1.00 86.23           C
ATOM   1386  HD1 TRP A 104       7.731   5.045   6.623  1.00 86.23           H
ATOM   1387  CD2 TRP A 104       7.023   5.199   9.816  1.00 86.23           C
ATOM   1388  NE1 TRP A 104       6.042   5.668   7.866  1.00 86.23           N
ATOM   1389  HE1 TRP A 104       5.376   5.960   7.180  1.00 86.23           H
ATOM   1390  CE2 TRP A 104       5.864   5.683   9.244  1.00 86.23           C
ATOM   1391  CE3 TRP A 104       7.161   5.088  11.211  1.00 86.23           C
ATOM   1392  HE3 TRP A 104       8.065   4.708  11.686  1.00 86.23           H
ATOM   1393  CZ2 TRP A 104       4.754   6.095   9.992  1.00 86.23           C
ATOM   1394  HZ2 TRP A 104       3.850   6.474   9.517  1.00 86.23           H
ATOM   1395  CZ3 TRP A 104       6.043   5.503  11.944  1.00 86.23           C
ATOM   1396  HZ3 TRP A 104       6.097   5.438  13.031  1.00 86.23           H
ATOM   1397  CH2 TRP A 104       4.869   5.993  11.384  1.00 86.23           C
ATOM   1398  HH2 TRP A 104       4.042   6.297  12.025  1.00 86.23           H
ATOM   1399  HN  TRP A 104      10.365   6.457   8.174  1.00 86.23           H
ATOM   1400  N   ALA A 105      12.576   4.637   9.311  1.00 95.06           N
ATOM   1401  CA  ALA A 105      13.872   4.015   9.525  1.00 95.06           C
ATOM   1402  C   ALA A 105      14.473   4.535  10.833  1.00 95.06           C
ATOM   1403  O   ALA A 105      14.964   3.755  11.647  1.00 95.06           O
ATOM   1404  HA  ALA A 105      13.715   2.940   9.610  1.00 95.06           H
ATOM   1405  CB  ALA A 105      14.774   4.288   8.320  1.00 95.06           C
ATOM   1406 1HB  ALA A 105      14.317   3.874   7.422  1.00 95.06           H
ATOM   1407 2HB  ALA A 105      14.903   5.364   8.199  1.00 95.06           H
ATOM   1408 3HB  ALA A 105      15.746   3.822   8.481  1.00 95.06           H
ATOM   1409  HN  ALA A 105      12.508   5.198   8.487  1.00 95.06           H
ATOM   1410  N   ILE A 106      14.413   5.849  10.993  1.00 91.71           N
ATOM   1411  CA  ILE A 106      14.966   6.484  12.177  1.00 91.71           C
ATOM   1412  C   ILE A 106      14.165   6.049  13.406  1.00 91.71           C
ATOM   1413  O   ILE A 106      14.741   5.708  14.438  1.00 91.71           O
ATOM   1414  HA  ILE A 106      15.991   6.130  12.290  1.00 91.71           H
ATOM   1415  CB  ILE A 106      15.030   8.002  11.991  1.00 91.71           C
ATOM   1416  HB  ILE A 106      14.056   8.344  11.642  1.00 91.71           H
ATOM   1417  CG1 ILE A 106      16.053   8.380  10.917  1.00 91.71           C
ATOM   1418 1HG1 ILE A 106      17.061   8.256  11.312  1.00 91.71           H
ATOM   1419 2HG1 ILE A 106      15.958   7.705  10.066  1.00 91.71           H
ATOM   1420  CG2 ILE A 106      15.307   8.706  13.320  1.00 91.71           C
ATOM   1421 1HG2 ILE A 106      14.510   8.474  14.027  1.00 91.71           H
ATOM   1422 2HG2 ILE A 106      16.260   8.363  13.722  1.00 91.71           H
ATOM   1423 3HG2 ILE A 106      15.347   9.784  13.159  1.00 91.71           H
ATOM   1424  CD1 ILE A 106      15.854   9.824  10.455  1.00 91.71           C
ATOM   1425 1HD1 ILE A 106      14.853   9.938  10.039  1.00 91.71           H
ATOM   1426 2HD1 ILE A 106      15.973  10.497  11.304  1.00 91.71           H
ATOM   1427 3HD1 ILE A 106      16.594  10.067   9.692  1.00 91.71           H
ATOM   1428  HN  ILE A 106      13.997   6.475  10.333  1.00 91.71           H
ATOM   1429  N   ALA A 107      12.849   6.074  13.254  1.00 93.01           N
ATOM   1430  CA  ALA A 107      11.962   5.780  14.366  1.00 93.01           C
ATOM   1431  C   ALA A 107      12.189   4.339  14.827  1.00 93.01           C
ATOM   1432  O   ALA A 107      12.099   4.043  16.017  1.00 93.01           O
ATOM   1433  HA  ALA A 107      12.216   6.457  15.182  1.00 93.01           H
ATOM   1434  CB  ALA A 107      10.513   6.037  13.946  1.00 93.01           C
ATOM   1435 1HB  ALA A 107      10.399   7.081  13.656  1.00 93.01           H
ATOM   1436 2HB  ALA A 107      10.261   5.396  13.101  1.00 93.01           H
ATOM   1437 3HB  ALA A 107       9.848   5.816  14.781  1.00 93.01           H
ATOM   1438  HN  ALA A 107      12.390   6.290  12.392  1.00 93.01           H
ATOM   1439  N   ALA A 108      12.477   3.481  13.860  1.00 92.36           N
ATOM   1440  CA  ALA A 108      12.682   2.071  14.146  1.00 92.36           C
ATOM   1441  C   ALA A 108      14.048   1.883  14.810  1.00 92.36           C
ATOM   1442  O   ALA A 108      14.222   0.992  15.639  1.00 92.36           O
ATOM   1443  HA  ALA A 108      11.904   1.757  14.842  1.00 92.36           H
ATOM   1444  CB  ALA A 108      12.545   1.262  12.855  1.00 92.36           C
ATOM   1445 1HB  ALA A 108      11.548   1.407  12.440  1.00 92.36           H
ATOM   1446 2HB  ALA A 108      13.291   1.598  12.135  1.00 92.36           H
ATOM   1447 3HB  ALA A 108      12.699   0.205  13.071  1.00 92.36           H
ATOM   1448  HN  ALA A 108      12.571   3.734  12.897  1.00 92.36           H
ATOM   1449  N   ALA A 109      14.983   2.738  14.419  1.00 91.01           N
ATOM   1450  CA  ALA A 109      16.357   2.601  14.870  1.00 91.01           C
ATOM   1451  C   ALA A 109      16.438   2.952  16.357  1.00 91.01           C
ATOM   1452  O   ALA A 109      17.197   2.335  17.103  1.00 91.01           O
ATOM   1453  HA  ALA A 109      16.649   1.560  14.735  1.00 91.01           H
ATOM   1454  CB  ALA A 109      17.266   3.484  14.012  1.00 91.01           C
ATOM   1455 1HB  ALA A 109      17.194   3.175  12.970  1.00 91.01           H
ATOM   1456 2HB  ALA A 109      16.955   4.525  14.105  1.00 91.01           H
ATOM   1457 3HB  ALA A 109      18.297   3.382  14.351  1.00 91.01           H
ATOM   1458  HN  ALA A 109      14.813   3.510  13.807  1.00 91.01           H
ATOM   1459  N   ASP A 110      15.646   3.941  16.743  1.00 82.02           N
ATOM   1460  CA  ASP A 110      15.751   4.507  18.077  1.00 82.02           C
ATOM   1461  C   ASP A 110      14.362   4.930  18.559  1.00 82.02           C
ATOM   1462  O   ASP A 110      13.636   4.131  19.148  1.00 82.02           O
ATOM   1463  HA  ASP A 110      16.182   3.716  18.691  1.00 82.02           H
ATOM   1464  CB  ASP A 110      16.650   5.746  18.081  1.00 82.02           C
ATOM   1465 1HB  ASP A 110      17.602   5.510  17.605  1.00 82.02           H
ATOM   1466 2HB  ASP A 110      16.186   6.537  17.492  1.00 82.02           H
ATOM   1467  CG  ASP A 110      16.896   6.241  19.507  1.00 82.02           C
ATOM   1468  OD1 ASP A 110      16.522   5.496  20.439  1.00 82.02           O
ATOM   1469  OD2 ASP A 110      17.451   7.354  19.634  1.00 82.02           O
ATOM   1470  HN  ASP A 110      14.943   4.354  16.163  1.00 82.02           H
ATOM   1471  N   GLN A 111      14.034   6.185  18.290  1.00 85.38           N
ATOM   1472  CA  GLN A 111      12.759   6.734  18.719  1.00 85.38           C
ATOM   1473  C   GLN A 111      12.297   7.824  17.749  1.00 85.38           C
ATOM   1474  O   GLN A 111      13.056   8.247  16.878  1.00 85.38           O
ATOM   1475  HA  GLN A 111      12.061   5.897  18.694  1.00 85.38           H
ATOM   1476  CB  GLN A 111      12.846   7.272  20.148  1.00 85.38           C
ATOM   1477 1HB  GLN A 111      11.881   7.682  20.446  1.00 85.38           H
ATOM   1478 2HB  GLN A 111      13.071   6.456  20.835  1.00 85.38           H
ATOM   1479  CG  GLN A 111      13.923   8.353  20.262  1.00 85.38           C
ATOM   1480 1HG  GLN A 111      14.893   7.934  19.997  1.00 85.38           H
ATOM   1481 2HG  GLN A 111      13.716   9.154  19.552  1.00 85.38           H
ATOM   1482  CD  GLN A 111      13.979   8.924  21.681  1.00 85.38           C
ATOM   1483  OE1 GLN A 111      13.075   8.753  22.483  1.00 85.38           O
ATOM   1484  NE2 GLN A 111      15.087   9.610  21.945  1.00 85.38           N
ATOM   1485 1HE2 GLN A 111      15.791   9.713  21.242  1.00 85.38           H
ATOM   1486 2HE2 GLN A 111      15.217  10.022  22.846  1.00 85.38           H
ATOM   1487  HN  GLN A 111      14.622   6.822  17.790  1.00 85.38           H
ATOM   1488  N   TRP A 112      11.056   8.249  17.934  1.00 90.83           N
ATOM   1489  CA  TRP A 112      10.505   9.325  17.128  1.00 90.83           C
ATOM   1490  C   TRP A 112      11.133  10.638  17.599  1.00 90.83           C
ATOM   1491  O   TRP A 112      10.885  11.082  18.719  1.00 90.83           O
ATOM   1492  HA  TRP A 112      10.775   9.134  16.089  1.00 90.83           H
ATOM   1493  CB  TRP A 112       8.977   9.334  17.196  1.00 90.83           C
ATOM   1494 1HB  TRP A 112       8.606   8.337  16.957  1.00 90.83           H
ATOM   1495 2HB  TRP A 112       8.670   9.551  18.220  1.00 90.83           H
ATOM   1496  CG  TRP A 112       8.318  10.346  16.257  1.00 90.83           C
ATOM   1497  CD1 TRP A 112       7.883  11.580  16.548  1.00 90.83           C
ATOM   1498  HD1 TRP A 112       7.947  12.036  17.535  1.00 90.83           H
ATOM   1499  CD2 TRP A 112       8.035  10.160  14.854  1.00 90.83           C
ATOM   1500  NE1 TRP A 112       7.342  12.200  15.440  1.00 90.83           N
ATOM   1501  HE1 TRP A 112       6.954  13.121  15.407  1.00 90.83           H
ATOM   1502  CE2 TRP A 112       7.438  11.309  14.377  1.00 90.83           C
ATOM   1503  CE3 TRP A 112       8.276   9.057  14.016  1.00 90.83           C
ATOM   1504  HE3 TRP A 112       8.746   8.139  14.369  1.00 90.83           H
ATOM   1505  CZ2 TRP A 112       7.032  11.466  13.046  1.00 90.83           C
ATOM   1506  HZ2 TRP A 112       6.562  12.384  12.694  1.00 90.83           H
ATOM   1507  CZ3 TRP A 112       7.865   9.230  12.689  1.00 90.83           C
ATOM   1508  HZ3 TRP A 112       8.028   8.405  11.996  1.00 90.83           H
ATOM   1509  CH2 TRP A 112       7.262  10.380  12.193  1.00 90.83           C
ATOM   1510  HH2 TRP A 112       6.970  10.436  11.144  1.00 90.83           H
ATOM   1511  HN  TRP A 112      10.432   7.872  18.619  1.00 90.83           H
ATOM   1512  N   LYS A 113      11.934  11.223  16.720  1.00 82.85           N
ATOM   1513  CA  LYS A 113      12.741  12.372  17.092  1.00 82.85           C
ATOM   1514  C   LYS A 113      12.106  13.642  16.522  1.00 82.85           C
ATOM   1515  O   LYS A 113      12.698  14.718  16.584  1.00 82.85           O
ATOM   1516  HA  LYS A 113      12.731  12.440  18.180  1.00 82.85           H
ATOM   1517  CB  LYS A 113      14.195  12.167  16.664  1.00 82.85           C
ATOM   1518 1HB  LYS A 113      14.247  12.047  15.582  1.00 82.85           H
ATOM   1519 2HB  LYS A 113      14.780  13.052  16.915  1.00 82.85           H
ATOM   1520  CG  LYS A 113      14.800  10.939  17.348  1.00 82.85           C
ATOM   1521 1HG  LYS A 113      14.659  11.013  18.427  1.00 82.85           H
ATOM   1522 2HG  LYS A 113      14.277  10.041  17.019  1.00 82.85           H
ATOM   1523  CD  LYS A 113      16.291  10.813  17.031  1.00 82.85           C
ATOM   1524 1HD  LYS A 113      16.430  10.711  15.955  1.00 82.85           H
ATOM   1525 2HD  LYS A 113      16.809  11.723  17.334  1.00 82.85           H
ATOM   1526  CE  LYS A 113      16.904   9.608  17.747  1.00 82.85           C
ATOM   1527 1HE  LYS A 113      16.740   9.693  18.821  1.00 82.85           H
ATOM   1528 2HE  LYS A 113      16.410   8.693  17.421  1.00 82.85           H
ATOM   1529  NZ  LYS A 113      18.355   9.521  17.466  1.00 82.85           N
ATOM   1530 1HZ  LYS A 113      18.746   8.723  17.955  1.00 82.85           H
ATOM   1531 2HZ  LYS A 113      18.500   9.412  16.469  1.00 82.85           H
ATOM   1532 3HZ  LYS A 113      18.812  10.369  17.784  1.00 82.85           H
ATOM   1533  HN  LYS A 113      12.036  10.924  15.771  1.00 82.85           H
ATOM   1534  N   PHE A 114      10.908  13.474  15.980  1.00 88.78           N
ATOM   1535  CA  PHE A 114      10.271  14.543  15.229  1.00 88.78           C
ATOM   1536  C   PHE A 114       9.048  15.081  15.973  1.00 88.78           C
ATOM   1537  O   PHE A 114       8.615  14.499  16.967  1.00 88.78           O
ATOM   1538  HA  PHE A 114      11.005  15.340  15.114  1.00 88.78           H
ATOM   1539  CB  PHE A 114       9.819  13.944  13.895  1.00 88.78           C
ATOM   1540 1HB  PHE A 114       9.028  13.217  14.084  1.00 88.78           H
ATOM   1541 2HB  PHE A 114       9.385  14.734  13.282  1.00 88.78           H
ATOM   1542  CG  PHE A 114      10.939  13.264  13.107  1.00 88.78           C
ATOM   1543  CD1 PHE A 114      11.831  14.015  12.407  1.00 88.78           C
ATOM   1544  HD1 PHE A 114      11.747  15.102  12.408  1.00 88.78           H
ATOM   1545  CD2 PHE A 114      11.044  11.908  13.106  1.00 88.78           C
ATOM   1546  HD2 PHE A 114      10.329  11.305  13.667  1.00 88.78           H
ATOM   1547  CE1 PHE A 114      12.871  13.383  11.675  1.00 88.78           C
ATOM   1548  HE1 PHE A 114      13.586  13.985  11.114  1.00 88.78           H
ATOM   1549  CE2 PHE A 114      12.084  11.276  12.374  1.00 88.78           C
ATOM   1550  HE2 PHE A 114      12.168  10.189  12.373  1.00 88.78           H
ATOM   1551  CZ  PHE A 114      12.976  12.027  11.674  1.00 88.78           C
ATOM   1552  HZ  PHE A 114      13.774  11.543  11.112  1.00 88.78           H
ATOM   1553  HN  PHE A 114      10.378  12.630  16.046  1.00 88.78           H
ATOM   1554  N   GLN A 115       8.525  16.187  15.464  1.00 82.01           N
ATOM   1555  CA  GLN A 115       7.389  16.837  16.096  1.00 82.01           C
ATOM   1556  C   GLN A 115       6.107  16.046  15.827  1.00 82.01           C
ATOM   1557  O   GLN A 115       6.074  15.195  14.940  1.00 82.01           O
ATOM   1558  HA  GLN A 115       7.609  16.833  17.163  1.00 82.01           H
ATOM   1559  CB  GLN A 115       7.250  18.284  15.618  1.00 82.01           C
ATOM   1560 1HB  GLN A 115       7.187  18.307  14.530  1.00 82.01           H
ATOM   1561 2HB  GLN A 115       6.322  18.710  16.000  1.00 82.01           H
ATOM   1562  CG  GLN A 115       8.436  19.132  16.084  1.00 82.01           C
ATOM   1563 1HG  GLN A 115       8.539  19.055  17.166  1.00 82.01           H
ATOM   1564 2HG  GLN A 115       9.357  18.746  15.647  1.00 82.01           H
ATOM   1565  CD  GLN A 115       8.251  20.598  15.686  1.00 82.01           C
ATOM   1566  OE1 GLN A 115       7.336  20.962  14.966  1.00 82.01           O
ATOM   1567  NE2 GLN A 115       9.169  21.415  16.195  1.00 82.01           N
ATOM   1568 1HE2 GLN A 115       9.894  21.051  16.779  1.00 82.01           H
ATOM   1569 2HE2 GLN A 115       9.134  22.394  15.992  1.00 82.01           H
ATOM   1570  HN  GLN A 115       8.863  16.637  14.638  1.00 82.01           H
ATOM   1571  N   THR A 116       5.084  16.354  16.610  1.00 88.22           N
ATOM   1572  CA  THR A 116       3.801  15.688  16.463  1.00 88.22           C
ATOM   1573  C   THR A 116       3.253  15.893  15.050  1.00 88.22           C
ATOM   1574  O   THR A 116       2.685  14.974  14.461  1.00 88.22           O
ATOM   1575  HA  THR A 116       3.954  14.616  16.595  1.00 88.22           H
ATOM   1576  CB  THR A 116       2.869  16.209  17.559  1.00 88.22           C
ATOM   1577  HB  THR A 116       2.542  17.226  17.340  1.00 88.22           H
ATOM   1578  OG1 THR A 116       3.620  16.049  18.759  1.00 88.22           O
ATOM   1579  HG1 THR A 116       3.216  16.597  19.491  1.00 88.22           H
ATOM   1580  CG2 THR A 116       1.646  15.313  17.762  1.00 88.22           C
ATOM   1581 1HG2 THR A 116       1.972  14.312  18.047  1.00 88.22           H
ATOM   1582 2HG2 THR A 116       1.077  15.259  16.834  1.00 88.22           H
ATOM   1583 3HG2 THR A 116       1.018  15.728  18.550  1.00 88.22           H
ATOM   1584  HN  THR A 116       5.121  17.044  17.333  1.00 88.22           H
ATOM   1585  N   PHE A 117       3.442  17.104  14.546  1.00 91.32           N
ATOM   1586  CA  PHE A 117       2.959  17.446  13.219  1.00 91.32           C
ATOM   1587  C   PHE A 117       3.481  16.457  12.174  1.00 91.32           C
ATOM   1588  O   PHE A 117       2.721  15.979  11.334  1.00 91.32           O
ATOM   1589  HA  PHE A 117       1.871  17.400  13.249  1.00 91.32           H
ATOM   1590  CB  PHE A 117       3.494  18.842  12.895  1.00 91.32           C
ATOM   1591 1HB  PHE A 117       3.108  19.548  13.630  1.00 91.32           H
ATOM   1592 2HB  PHE A 117       4.580  18.837  12.997  1.00 91.32           H
ATOM   1593  CG  PHE A 117       3.131  19.338  11.494  1.00 91.32           C
ATOM   1594  CD1 PHE A 117       4.077  19.369  10.517  1.00 91.32           C
ATOM   1595  HD1 PHE A 117       5.094  19.041  10.732  1.00 91.32           H
ATOM   1596  CD2 PHE A 117       1.862  19.747  11.225  1.00 91.32           C
ATOM   1597  HD2 PHE A 117       1.104  19.722  12.008  1.00 91.32           H
ATOM   1598  CE1 PHE A 117       3.739  19.829   9.216  1.00 91.32           C
ATOM   1599  HE1 PHE A 117       4.497  19.855   8.434  1.00 91.32           H
ATOM   1600  CE2 PHE A 117       1.525  20.207   9.925  1.00 91.32           C
ATOM   1601  HE2 PHE A 117       0.508  20.535   9.709  1.00 91.32           H
ATOM   1602  CZ  PHE A 117       2.470  20.239   8.948  1.00 91.32           C
ATOM   1603  HZ  PHE A 117       2.211  20.592   7.950  1.00 91.32           H
ATOM   1604  HN  PHE A 117       3.915  17.842  15.027  1.00 91.32           H
ATOM   1605  N   MET A 118       4.774  16.181  12.261  1.00 88.30           N
ATOM   1606  CA  MET A 118       5.414  15.291  11.307  1.00 88.30           C
ATOM   1607  C   MET A 118       4.866  13.868  11.431  1.00 88.30           C
ATOM   1608  O   MET A 118       4.787  13.142  10.442  1.00 88.30           O
ATOM   1609  HA  MET A 118       5.176  15.695  10.323  1.00 88.30           H
ATOM   1610  CB  MET A 118       6.924  15.280  11.554  1.00 88.30           C
ATOM   1611 1HB  MET A 118       7.285  16.302  11.670  1.00 88.30           H
ATOM   1612 2HB  MET A 118       7.140  14.758  12.485  1.00 88.30           H
ATOM   1613  CG  MET A 118       7.663  14.602  10.398  1.00 88.30           C
ATOM   1614 1HG  MET A 118       8.734  14.585  10.601  1.00 88.30           H
ATOM   1615 2HG  MET A 118       7.340  13.565  10.308  1.00 88.30           H
ATOM   1616  SD  MET A 118       7.345  15.474   8.874  1.00 88.30           S
ATOM   1617  CE  MET A 118       8.405  16.892   9.101  1.00 88.30           C
ATOM   1618 1HE  MET A 118       8.099  17.436   9.995  1.00 88.30           H
ATOM   1619 2HE  MET A 118       9.437  16.560   9.214  1.00 88.30           H
ATOM   1620 3HE  MET A 118       8.328  17.547   8.233  1.00 88.30           H
ATOM   1621  HN  MET A 118       5.379  16.553  12.965  1.00 88.30           H
ATOM   1622  N   CYS A 119       4.502  13.513  12.654  1.00 93.54           N
ATOM   1623  CA  CYS A 119       3.898  12.216  12.909  1.00 93.54           C
ATOM   1624  C   CYS A 119       2.592  12.131  12.117  1.00 93.54           C
ATOM   1625  O   CYS A 119       2.334  11.134  11.443  1.00 93.54           O
ATOM   1626  HA  CYS A 119       4.610  11.466  12.563  1.00 93.54           H
ATOM   1627  CB  CYS A 119       3.676  11.979  14.404  1.00 93.54           C
ATOM   1628 1HB  CYS A 119       4.635  11.938  14.920  1.00 93.54           H
ATOM   1629 2HB  CYS A 119       3.118  12.811  14.833  1.00 93.54           H
ATOM   1630  SG  CYS A 119       2.760  10.415  14.660  1.00 93.54           S
ATOM   1631  HN  CYS A 119       4.613  14.093  13.462  1.00 93.54           H
ATOM   1632  N   LYS A 120       1.802  13.189  12.223  1.00 91.84           N
ATOM   1633  CA  LYS A 120       0.519  13.238  11.543  1.00 91.84           C
ATOM   1634  C   LYS A 120       0.741  13.103  10.035  1.00 91.84           C
ATOM   1635  O   LYS A 120       0.061  12.323   9.371  1.00 91.84           O
ATOM   1636  HA  LYS A 120      -0.064  12.382  11.884  1.00 91.84           H
ATOM   1637  CB  LYS A 120      -0.251  14.498  11.941  1.00 91.84           C
ATOM   1638 1HB  LYS A 120       0.384  15.374  11.810  1.00 91.84           H
ATOM   1639 2HB  LYS A 120      -1.110  14.627  11.283  1.00 91.84           H
ATOM   1640  CG  LYS A 120      -0.723  14.416  13.394  1.00 91.84           C
ATOM   1641 1HG  LYS A 120      -1.416  13.583  13.509  1.00 91.84           H
ATOM   1642 2HG  LYS A 120       0.128  14.216  14.046  1.00 91.84           H
ATOM   1643  CD  LYS A 120      -1.406  15.717  13.823  1.00 91.84           C
ATOM   1644 1HD  LYS A 120      -0.704  16.546  13.735  1.00 91.84           H
ATOM   1645 2HD  LYS A 120      -2.240  15.931  13.155  1.00 91.84           H
ATOM   1646  CE  LYS A 120      -1.912  15.621  15.264  1.00 91.84           C
ATOM   1647 1HE  LYS A 120      -1.140  15.185  15.898  1.00 91.84           H
ATOM   1648 2HE  LYS A 120      -2.116  16.619  15.651  1.00 91.84           H
ATOM   1649  NZ  LYS A 120      -3.139  14.796  15.329  1.00 91.84           N
ATOM   1650 1HZ  LYS A 120      -3.591  14.933  16.226  1.00 91.84           H
ATOM   1651 2HZ  LYS A 120      -3.771  15.072  14.585  1.00 91.84           H
ATOM   1652 3HZ  LYS A 120      -2.895  13.818  15.219  1.00 91.84           H
ATOM   1653  HN  LYS A 120       2.026  14.002  12.762  1.00 91.84           H
ATOM   1654  N   VAL A 121       1.696  13.877   9.538  1.00 92.84           N
ATOM   1655  CA  VAL A 121       1.944  13.934   8.108  1.00 92.84           C
ATOM   1656  C   VAL A 121       2.380  12.553   7.614  1.00 92.84           C
ATOM   1657  O   VAL A 121       1.837  12.039   6.638  1.00 92.84           O
ATOM   1658  HA  VAL A 121       1.005  14.200   7.622  1.00 92.84           H
ATOM   1659  CB  VAL A 121       2.965  15.030   7.798  1.00 92.84           C
ATOM   1660  HB  VAL A 121       3.838  14.863   8.428  1.00 92.84           H
ATOM   1661  CG1 VAL A 121       3.419  14.960   6.338  1.00 92.84           C
ATOM   1662 1HG1 VAL A 121       3.878  13.990   6.147  1.00 92.84           H
ATOM   1663 2HG1 VAL A 121       2.557  15.089   5.683  1.00 92.84           H
ATOM   1664 3HG1 VAL A 121       4.144  15.750   6.144  1.00 92.84           H
ATOM   1665  CG2 VAL A 121       2.403  16.414   8.131  1.00 92.84           C
ATOM   1666 1HG2 VAL A 121       1.506  16.594   7.538  1.00 92.84           H
ATOM   1667 2HG2 VAL A 121       2.153  16.459   9.191  1.00 92.84           H
ATOM   1668 3HG2 VAL A 121       3.149  17.174   7.901  1.00 92.84           H
ATOM   1669  HN  VAL A 121       2.292  14.456  10.094  1.00 92.84           H
ATOM   1670  N   VAL A 122       3.357  11.992   8.312  1.00 92.03           N
ATOM   1671  CA  VAL A 122       4.004  10.776   7.850  1.00 92.03           C
ATOM   1672  C   VAL A 122       2.980   9.639   7.821  1.00 92.03           C
ATOM   1673  O   VAL A 122       2.910   8.887   6.850  1.00 92.03           O
ATOM   1674  HA  VAL A 122       4.356  10.956   6.834  1.00 92.03           H
ATOM   1675  CB  VAL A 122       5.219  10.464   8.725  1.00 92.03           C
ATOM   1676  HB  VAL A 122       4.893  10.472   9.766  1.00 92.03           H
ATOM   1677  CG1 VAL A 122       5.775   9.073   8.417  1.00 92.03           C
ATOM   1678 1HG1 VAL A 122       5.006   8.324   8.607  1.00 92.03           H
ATOM   1679 2HG1 VAL A 122       6.077   9.026   7.370  1.00 92.03           H
ATOM   1680 3HG1 VAL A 122       6.638   8.877   9.053  1.00 92.03           H
ATOM   1681  CG2 VAL A 122       6.300  11.535   8.564  1.00 92.03           C
ATOM   1682 1HG2 VAL A 122       6.620  11.574   7.523  1.00 92.03           H
ATOM   1683 2HG2 VAL A 122       5.898  12.505   8.857  1.00 92.03           H
ATOM   1684 3HG2 VAL A 122       7.153  11.289   9.197  1.00 92.03           H
ATOM   1685  HN  VAL A 122       3.706  12.354   9.177  1.00 92.03           H
ATOM   1686  N   ASN A 123       2.212   9.549   8.897  1.00 90.92           N
ATOM   1687  CA  ASN A 123       1.193   8.519   9.005  1.00 90.92           C
ATOM   1688  C   ASN A 123       0.154   8.717   7.900  1.00 90.92           C
ATOM   1689  O   ASN A 123      -0.296   7.751   7.286  1.00 90.92           O
ATOM   1690  HA  ASN A 123       1.730   7.575   8.908  1.00 90.92           H
ATOM   1691  CB  ASN A 123       0.472   8.597  10.352  1.00 90.92           C
ATOM   1692 1HB  ASN A 123       0.442   9.632  10.693  1.00 90.92           H
ATOM   1693 2HB  ASN A 123      -0.561   8.269  10.235  1.00 90.92           H
ATOM   1694  CG  ASN A 123       1.172   7.729  11.400  1.00 90.92           C
ATOM   1695  OD1 ASN A 123       1.995   6.882  11.093  1.00 90.92           O
ATOM   1696  ND2 ASN A 123       0.801   7.986  12.651  1.00 90.92           N
ATOM   1697 1HD2 ASN A 123       0.120   8.695  12.835  1.00 90.92           H
ATOM   1698 2HD2 ASN A 123       1.203   7.471  13.408  1.00 90.92           H
ATOM   1699  HN  ASN A 123       2.277  10.164   9.683  1.00 90.92           H
ATOM   1700  N   SER A 124      -0.197   9.976   7.681  1.00 91.68           N
ATOM   1701  CA  SER A 124      -1.223  10.308   6.707  1.00 91.68           C
ATOM   1702  C   SER A 124      -0.742   9.953   5.299  1.00 91.68           C
ATOM   1703  O   SER A 124      -1.484   9.361   4.517  1.00 91.68           O
ATOM   1704  HA  SER A 124      -2.087   9.702   6.981  1.00 91.68           H
ATOM   1705  CB  SER A 124      -1.596  11.790   6.784  1.00 91.68           C
ATOM   1706 1HB  SER A 124      -0.726  12.396   6.531  1.00 91.68           H
ATOM   1707 2HB  SER A 124      -2.363  12.010   6.041  1.00 91.68           H
ATOM   1708  OG  SER A 124      -2.069  12.156   8.077  1.00 91.68           O
ATOM   1709  HG  SER A 124      -1.414  12.768   8.520  1.00 91.68           H
ATOM   1710  HN  SER A 124       0.205  10.759   8.155  1.00 91.68           H
ATOM   1711  N   MET A 125       0.496  10.331   5.019  1.00 85.09           N
ATOM   1712  CA  MET A 125       1.077  10.081   3.710  1.00 85.09           C
ATOM   1713  C   MET A 125       1.107   8.583   3.401  1.00 85.09           C
ATOM   1714  O   MET A 125       0.721   8.163   2.311  1.00 85.09           O
ATOM   1715  HA  MET A 125       0.429  10.593   2.999  1.00 85.09           H
ATOM   1716  CB  MET A 125       2.501  10.639   3.668  1.00 85.09           C
ATOM   1717 1HB  MET A 125       3.027  10.372   4.584  1.00 85.09           H
ATOM   1718 2HB  MET A 125       3.048  10.187   2.841  1.00 85.09           H
ATOM   1719  CG  MET A 125       2.488  12.161   3.506  1.00 85.09           C
ATOM   1720 1HG  MET A 125       1.925  12.435   2.614  1.00 85.09           H
ATOM   1721 2HG  MET A 125       1.983  12.621   4.356  1.00 85.09           H
ATOM   1722  SD  MET A 125       4.159  12.776   3.386  1.00 85.09           S
ATOM   1723  CE  MET A 125       4.594  12.176   1.762  1.00 85.09           C
ATOM   1724 1HE  MET A 125       4.520  11.089   1.744  1.00 85.09           H
ATOM   1725 2HE  MET A 125       3.912  12.599   1.024  1.00 85.09           H
ATOM   1726 3HE  MET A 125       5.615  12.474   1.526  1.00 85.09           H
ATOM   1727  HN  MET A 125       1.099  10.798   5.666  1.00 85.09           H
ATOM   1728  N   TYR A 126       1.568   7.818   4.379  1.00 84.65           N
ATOM   1729  CA  TYR A 126       1.672   6.378   4.218  1.00 84.65           C
ATOM   1730  C   TYR A 126       0.321   5.769   3.838  1.00 84.65           C
ATOM   1731  O   TYR A 126       0.234   4.974   2.904  1.00 84.65           O
ATOM   1732  HA  TYR A 126       2.388   6.179   3.420  1.00 84.65           H
ATOM   1733  CB  TYR A 126       2.100   5.830   5.581  1.00 84.65           C
ATOM   1734 1HB  TYR A 126       3.143   6.092   5.755  1.00 84.65           H
ATOM   1735 2HB  TYR A 126       1.514   6.321   6.358  1.00 84.65           H
ATOM   1736  CG  TYR A 126       1.939   4.315   5.721  1.00 84.65           C
ATOM   1737  CD1 TYR A 126       0.873   3.797   6.428  1.00 84.65           C
ATOM   1738  HD1 TYR A 126       0.146   4.467   6.887  1.00 84.65           H
ATOM   1739  CD2 TYR A 126       2.860   3.467   5.141  1.00 84.65           C
ATOM   1740  HD2 TYR A 126       3.702   3.876   4.583  1.00 84.65           H
ATOM   1741  CE1 TYR A 126       0.722   2.371   6.560  1.00 84.65           C
ATOM   1742  HE1 TYR A 126      -0.115   1.948   7.116  1.00 84.65           H
ATOM   1743  CE2 TYR A 126       2.709   2.041   5.273  1.00 84.65           C
ATOM   1744  HE2 TYR A 126       3.429   1.360   4.820  1.00 84.65           H
ATOM   1745  CZ  TYR A 126       1.647   1.563   5.976  1.00 84.65           C
ATOM   1746  OH  TYR A 126       1.504   0.217   6.101  1.00 84.65           O
ATOM   1747  HH  TYR A 126       1.808  -0.238   5.264  1.00 84.65           H
ATOM   1748  HN  TYR A 126       1.868   8.166   5.267  1.00 84.65           H
ATOM   1749  N   LYS A 127      -0.701   6.167   4.583  1.00 84.53           N
ATOM   1750  CA  LYS A 127      -2.013   5.560   4.438  1.00 84.53           C
ATOM   1751  C   LYS A 127      -2.618   5.978   3.096  1.00 84.53           C
ATOM   1752  O   LYS A 127      -3.233   5.165   2.408  1.00 84.53           O
ATOM   1753  HA  LYS A 127      -1.874   4.479   4.432  1.00 84.53           H
ATOM   1754  CB  LYS A 127      -2.895   5.897   5.642  1.00 84.53           C
ATOM   1755 1HB  LYS A 127      -2.346   5.707   6.564  1.00 84.53           H
ATOM   1756 2HB  LYS A 127      -3.142   6.958   5.631  1.00 84.53           H
ATOM   1757  CG  LYS A 127      -4.182   5.069   5.628  1.00 84.53           C
ATOM   1758 1HG  LYS A 127      -4.798   5.362   4.778  1.00 84.53           H
ATOM   1759 2HG  LYS A 127      -3.938   4.014   5.496  1.00 84.53           H
ATOM   1760  CD  LYS A 127      -4.970   5.258   6.925  1.00 84.53           C
ATOM   1761 1HD  LYS A 127      -4.382   4.894   7.768  1.00 84.53           H
ATOM   1762 2HD  LYS A 127      -5.147   6.320   7.096  1.00 84.53           H
ATOM   1763  CE  LYS A 127      -6.306   4.514   6.869  1.00 84.53           C
ATOM   1764 1HE  LYS A 127      -6.846   4.794   5.964  1.00 84.53           H
ATOM   1765 2HE  LYS A 127      -6.129   3.440   6.815  1.00 84.53           H
ATOM   1766  NZ  LYS A 127      -7.125   4.829   8.060  1.00 84.53           N
ATOM   1767 1HZ  LYS A 127      -8.040   4.403   7.964  1.00 84.53           H
ATOM   1768 2HZ  LYS A 127      -6.669   4.466   8.890  1.00 84.53           H
ATOM   1769 3HZ  LYS A 127      -7.227   5.835   8.144  1.00 84.53           H
ATOM   1770  HN  LYS A 127      -0.643   6.888   5.273  1.00 84.53           H
ATOM   1771  N   MET A 128      -2.422   7.246   2.764  1.00 85.79           N
ATOM   1772  CA  MET A 128      -2.937   7.780   1.515  1.00 85.79           C
ATOM   1773  C   MET A 128      -2.348   7.035   0.315  1.00 85.79           C
ATOM   1774  O   MET A 128      -3.066   6.697  -0.624  1.00 85.79           O
ATOM   1775  HA  MET A 128      -4.015   7.627   1.552  1.00 85.79           H
ATOM   1776  CB  MET A 128      -2.589   9.267   1.414  1.00 85.79           C
ATOM   1777 1HB  MET A 128      -2.942   9.788   2.304  1.00 85.79           H
ATOM   1778 2HB  MET A 128      -1.507   9.389   1.381  1.00 85.79           H
ATOM   1779  CG  MET A 128      -3.217   9.893   0.167  1.00 85.79           C
ATOM   1780 1HG  MET A 128      -2.808   9.427  -0.730  1.00 85.79           H
ATOM   1781 2HG  MET A 128      -4.291   9.710   0.159  1.00 85.79           H
ATOM   1782  SD  MET A 128      -2.899  11.649   0.140  1.00 85.79           S
ATOM   1783  CE  MET A 128      -1.137  11.641  -0.147  1.00 85.79           C
ATOM   1784 1HE  MET A 128      -0.639  11.113   0.666  1.00 85.79           H
ATOM   1785 2HE  MET A 128      -0.925  11.138  -1.090  1.00 85.79           H
ATOM   1786 3HE  MET A 128      -0.771  12.666  -0.192  1.00 85.79           H
ATOM   1787  HN  MET A 128      -1.923   7.901   3.331  1.00 85.79           H
ATOM   1788  N   ASN A 129      -1.045   6.801   0.386  1.00 80.81           N
ATOM   1789  CA  ASN A 129      -0.335   6.183  -0.720  1.00 80.81           C
ATOM   1790  C   ASN A 129      -0.697   4.698  -0.788  1.00 80.81           C
ATOM   1791  O   ASN A 129      -0.755   4.119  -1.871  1.00 80.81           O
ATOM   1792  HA  ASN A 129      -0.654   6.731  -1.607  1.00 80.81           H
ATOM   1793  CB  ASN A 129       1.180   6.293  -0.532  1.00 80.81           C
ATOM   1794 1HB  ASN A 129       1.458   5.896   0.444  1.00 80.81           H
ATOM   1795 2HB  ASN A 129       1.687   5.683  -1.280  1.00 80.81           H
ATOM   1796  CG  ASN A 129       1.643   7.746  -0.650  1.00 80.81           C
ATOM   1797  OD1 ASN A 129       1.075   8.550  -1.370  1.00 80.81           O
ATOM   1798  ND2 ASN A 129       2.705   8.037   0.096  1.00 80.81           N
ATOM   1799 1HD2 ASN A 129       3.125   7.330   0.666  1.00 80.81           H
ATOM   1800 2HD2 ASN A 129       3.084   8.962   0.088  1.00 80.81           H
ATOM   1801  HN  ASN A 129      -0.479   7.025   1.180  1.00 80.81           H
ATOM   1802  N   PHE A 130      -0.931   4.125   0.383  1.00 85.51           N
ATOM   1803  CA  PHE A 130      -1.350   2.736   0.467  1.00 85.51           C
ATOM   1804  C   PHE A 130      -2.599   2.488  -0.381  1.00 85.51           C
ATOM   1805  O   PHE A 130      -2.617   1.587  -1.218  1.00 85.51           O
ATOM   1806  HA  PHE A 130      -0.529   2.128   0.087  1.00 85.51           H
ATOM   1807  CB  PHE A 130      -1.679   2.455   1.934  1.00 85.51           C
ATOM   1808 1HB  PHE A 130      -0.768   2.550   2.525  1.00 85.51           H
ATOM   1809 2HB  PHE A 130      -2.372   3.217   2.292  1.00 85.51           H
ATOM   1810  CG  PHE A 130      -2.289   1.074   2.182  1.00 85.51           C
ATOM   1811  CD1 PHE A 130      -3.631   0.945   2.358  1.00 85.51           C
ATOM   1812  HD1 PHE A 130      -4.273   1.826   2.323  1.00 85.51           H
ATOM   1813  CD2 PHE A 130      -1.489  -0.025   2.226  1.00 85.51           C
ATOM   1814  HD2 PHE A 130      -0.413   0.079   2.084  1.00 85.51           H
ATOM   1815  CE1 PHE A 130      -4.197  -0.337   2.588  1.00 85.51           C
ATOM   1816  HE1 PHE A 130      -5.273  -0.440   2.730  1.00 85.51           H
ATOM   1817  CE2 PHE A 130      -2.054  -1.306   2.455  1.00 85.51           C
ATOM   1818  HE2 PHE A 130      -1.413  -2.187   2.490  1.00 85.51           H
ATOM   1819  CZ  PHE A 130      -3.397  -1.435   2.632  1.00 85.51           C
ATOM   1820  HZ  PHE A 130      -3.831  -2.420   2.808  1.00 85.51           H
ATOM   1821  HN  PHE A 130      -0.840   4.592   1.263  1.00 85.51           H
ATOM   1822  N   TYR A 131      -3.614   3.304  -0.134  1.00 91.13           N
ATOM   1823  CA  TYR A 131      -4.882   3.152  -0.827  1.00 91.13           C
ATOM   1824  C   TYR A 131      -4.749   3.534  -2.303  1.00 91.13           C
ATOM   1825  O   TYR A 131      -5.282   2.851  -3.175  1.00 91.13           O
ATOM   1826  HA  TYR A 131      -5.181   2.106  -0.756  1.00 91.13           H
ATOM   1827  CB  TYR A 131      -5.853   4.119  -0.148  1.00 91.13           C
ATOM   1828 1HB  TYR A 131      -5.345   5.069   0.020  1.00 91.13           H
ATOM   1829 2HB  TYR A 131      -6.685   4.318  -0.823  1.00 91.13           H
ATOM   1830  CG  TYR A 131      -6.406   3.611   1.185  1.00 91.13           C
ATOM   1831  CD1 TYR A 131      -7.065   2.400   1.242  1.00 91.13           C
ATOM   1832  HD1 TYR A 131      -7.190   1.805   0.337  1.00 91.13           H
ATOM   1833  CD2 TYR A 131      -6.248   4.365   2.330  1.00 91.13           C
ATOM   1834  HD2 TYR A 131      -5.728   5.322   2.285  1.00 91.13           H
ATOM   1835  CE1 TYR A 131      -7.586   1.922   2.496  1.00 91.13           C
ATOM   1836  HE1 TYR A 131      -8.108   0.967   2.555  1.00 91.13           H
ATOM   1837  CE2 TYR A 131      -6.769   3.887   3.585  1.00 91.13           C
ATOM   1838  HE2 TYR A 131      -6.650   4.472   4.497  1.00 91.13           H
ATOM   1839  CZ  TYR A 131      -7.412   2.689   3.606  1.00 91.13           C
ATOM   1840  OH  TYR A 131      -7.904   2.237   4.790  1.00 91.13           O
ATOM   1841  HH  TYR A 131      -8.123   3.010   5.387  1.00 91.13           H
ATOM   1842  HN  TYR A 131      -3.580   4.056   0.524  1.00 91.13           H
ATOM   1843  N   SER A 132      -4.034   4.625  -2.537  1.00 90.78           N
ATOM   1844  CA  SER A 132      -3.930   5.179  -3.876  1.00 90.78           C
ATOM   1845  C   SER A 132      -3.252   4.171  -4.807  1.00 90.78           C
ATOM   1846  O   SER A 132      -3.680   3.986  -5.945  1.00 90.78           O
ATOM   1847  HA  SER A 132      -4.956   5.362  -4.194  1.00 90.78           H
ATOM   1848  CB  SER A 132      -3.155   6.498  -3.868  1.00 90.78           C
ATOM   1849 1HB  SER A 132      -3.143   6.918  -4.874  1.00 90.78           H
ATOM   1850 2HB  SER A 132      -3.669   7.216  -3.229  1.00 90.78           H
ATOM   1851  OG  SER A 132      -1.817   6.329  -3.409  1.00 90.78           O
ATOM   1852  HG  SER A 132      -1.322   7.195  -3.471  1.00 90.78           H
ATOM   1853  HN  SER A 132      -3.534   5.128  -1.831  1.00 90.78           H
ATOM   1854  N   CYS A 133      -2.205   3.546  -4.288  1.00 87.74           N
ATOM   1855  CA  CYS A 133      -1.450   2.579  -5.066  1.00 87.74           C
ATOM   1856  C   CYS A 133      -2.390   1.437  -5.457  1.00 87.74           C
ATOM   1857  O   CYS A 133      -2.475   1.072  -6.629  1.00 87.74           O
ATOM   1858  HA  CYS A 133      -1.088   3.103  -5.951  1.00 87.74           H
ATOM   1859  CB  CYS A 133      -0.223   2.073  -4.304  1.00 87.74           C
ATOM   1860 1HB  CYS A 133      -0.512   1.765  -3.299  1.00 87.74           H
ATOM   1861 2HB  CYS A 133       0.187   1.194  -4.801  1.00 87.74           H
ATOM   1862  SG  CYS A 133       1.045   3.389  -4.214  1.00 87.74           S
ATOM   1863  HG  CYS A 133       0.510   4.027  -3.176  1.00 87.74           H
ATOM   1864  HN  CYS A 133      -1.872   3.691  -3.356  1.00 87.74           H
ATOM   1865  N   VAL A 134      -3.072   0.905  -4.454  1.00 87.06           N
ATOM   1866  CA  VAL A 134      -3.881  -0.286  -4.648  1.00 87.06           C
ATOM   1867  C   VAL A 134      -5.014   0.026  -5.627  1.00 87.06           C
ATOM   1868  O   VAL A 134      -5.323  -0.781  -6.502  1.00 87.06           O
ATOM   1869  HA  VAL A 134      -3.240  -1.052  -5.085  1.00 87.06           H
ATOM   1870  CB  VAL A 134      -4.383  -0.803  -3.298  1.00 87.06           C
ATOM   1871  HB  VAL A 134      -4.899   0.016  -2.797  1.00 87.06           H
ATOM   1872  CG1 VAL A 134      -5.384  -1.945  -3.486  1.00 87.06           C
ATOM   1873 1HG1 VAL A 134      -6.237  -1.589  -4.063  1.00 87.06           H
ATOM   1874 2HG1 VAL A 134      -4.903  -2.766  -4.018  1.00 87.06           H
ATOM   1875 3HG1 VAL A 134      -5.725  -2.293  -2.511  1.00 87.06           H
ATOM   1876  CG2 VAL A 134      -3.216  -1.238  -2.409  1.00 87.06           C
ATOM   1877 1HG2 VAL A 134      -2.660  -2.034  -2.903  1.00 87.06           H
ATOM   1878 2HG2 VAL A 134      -2.556  -0.388  -2.234  1.00 87.06           H
ATOM   1879 3HG2 VAL A 134      -3.601  -1.601  -1.456  1.00 87.06           H
ATOM   1880  HN  VAL A 134      -3.077   1.273  -3.524  1.00 87.06           H
ATOM   1881  N   LEU A 135      -5.602   1.200  -5.447  1.00 91.79           N
ATOM   1882  CA  LEU A 135      -6.736   1.601  -6.262  1.00 91.79           C
ATOM   1883  C   LEU A 135      -6.271   1.822  -7.703  1.00 91.79           C
ATOM   1884  O   LEU A 135      -7.008   1.544  -8.647  1.00 91.79           O
ATOM   1885  HA  LEU A 135      -7.452   0.780  -6.253  1.00 91.79           H
ATOM   1886  CB  LEU A 135      -7.433   2.817  -5.648  1.00 91.79           C
ATOM   1887 1HB  LEU A 135      -6.684   3.587  -5.465  1.00 91.79           H
ATOM   1888 2HB  LEU A 135      -8.132   3.220  -6.382  1.00 91.79           H
ATOM   1889  CG  LEU A 135      -8.195   2.566  -4.345  1.00 91.79           C
ATOM   1890  HG  LEU A 135      -7.506   2.120  -3.627  1.00 91.79           H
ATOM   1891  CD1 LEU A 135      -8.692   3.880  -3.738  1.00 91.79           C
ATOM   1892 1HD1 LEU A 135      -7.841   4.527  -3.527  1.00 91.79           H
ATOM   1893 2HD1 LEU A 135      -9.359   4.376  -4.443  1.00 91.79           H
ATOM   1894 3HD1 LEU A 135      -9.229   3.672  -2.813  1.00 91.79           H
ATOM   1895  CD2 LEU A 135      -9.334   1.567  -4.559  1.00 91.79           C
ATOM   1896 1HD2 LEU A 135     -10.029   1.961  -5.300  1.00 91.79           H
ATOM   1897 2HD2 LEU A 135      -8.925   0.620  -4.913  1.00 91.79           H
ATOM   1898 3HD2 LEU A 135      -9.858   1.406  -3.617  1.00 91.79           H
ATOM   1899  HN  LEU A 135      -5.316   1.869  -4.761  1.00 91.79           H
ATOM   1900  N   LEU A 136      -5.049   2.321  -7.826  1.00 90.53           N
ATOM   1901  CA  LEU A 136      -4.477   2.583  -9.136  1.00 90.53           C
ATOM   1902  C   LEU A 136      -4.263   1.257  -9.869  1.00 90.53           C
ATOM   1903  O   LEU A 136      -4.583   1.139 -11.051  1.00 90.53           O
ATOM   1904  HA  LEU A 136      -5.201   3.174  -9.697  1.00 90.53           H
ATOM   1905  CB  LEU A 136      -3.207   3.426  -9.007  1.00 90.53           C
ATOM   1906 1HB  LEU A 136      -2.612   3.028  -8.185  1.00 90.53           H
ATOM   1907 2HB  LEU A 136      -2.618   3.302  -9.916  1.00 90.53           H
ATOM   1908  CG  LEU A 136      -3.417   4.923  -8.768  1.00 90.53           C
ATOM   1909  HG  LEU A 136      -4.134   5.042  -7.956  1.00 90.53           H
ATOM   1910  CD1 LEU A 136      -2.116   5.595  -8.326  1.00 90.53           C
ATOM   1911 1HD1 LEU A 136      -1.768   5.139  -7.399  1.00 90.53           H
ATOM   1912 2HD1 LEU A 136      -1.359   5.468  -9.100  1.00 90.53           H
ATOM   1913 3HD1 LEU A 136      -2.294   6.659  -8.163  1.00 90.53           H
ATOM   1914  CD2 LEU A 136      -4.019   5.596 -10.004  1.00 90.53           C
ATOM   1915 1HD2 LEU A 136      -3.345   5.468 -10.851  1.00 90.53           H
ATOM   1916 2HD2 LEU A 136      -4.982   5.140 -10.233  1.00 90.53           H
ATOM   1917 3HD2 LEU A 136      -4.157   6.659  -9.807  1.00 90.53           H
ATOM   1918  HN  LEU A 136      -4.456   2.544  -7.053  1.00 90.53           H
ATOM   1919  N   ILE A 137      -3.724   0.294  -9.137  1.00 84.92           N
ATOM   1920  CA  ILE A 137      -3.447  -1.014  -9.708  1.00 84.92           C
ATOM   1921  C   ILE A 137      -4.758  -1.653 -10.168  1.00 84.92           C
ATOM   1922  O   ILE A 137      -4.812  -2.274 -11.228  1.00 84.92           O
ATOM   1923  HA  ILE A 137      -2.812  -0.861 -10.581  1.00 84.92           H
ATOM   1924  CB  ILE A 137      -2.658  -1.874  -8.719  1.00 84.92           C
ATOM   1925  HB  ILE A 137      -3.135  -1.797  -7.742  1.00 84.92           H
ATOM   1926  CG1 ILE A 137      -1.226  -1.357  -8.563  1.00 84.92           C
ATOM   1927 1HG1 ILE A 137      -0.665  -1.547  -9.479  1.00 84.92           H
ATOM   1928 2HG1 ILE A 137      -1.239  -0.277  -8.416  1.00 84.92           H
ATOM   1929  CG2 ILE A 137      -2.694  -3.349  -9.124  1.00 84.92           C
ATOM   1930 1HG2 ILE A 137      -3.727  -3.695  -9.142  1.00 84.92           H
ATOM   1931 2HG2 ILE A 137      -2.255  -3.464 -10.115  1.00 84.92           H
ATOM   1932 3HG2 ILE A 137      -2.125  -3.937  -8.404  1.00 84.92           H
ATOM   1933  CD1 ILE A 137      -0.526  -2.029  -7.381  1.00 84.92           C
ATOM   1934 1HD1 ILE A 137      -1.075  -1.817  -6.464  1.00 84.92           H
ATOM   1935 2HD1 ILE A 137      -0.493  -3.107  -7.543  1.00 84.92           H
ATOM   1936 3HD1 ILE A 137       0.490  -1.644  -7.293  1.00 84.92           H
ATOM   1937  HN  ILE A 137      -3.477   0.395  -8.173  1.00 84.92           H
ATOM   1938  N   MET A 138      -5.784  -1.478  -9.348  1.00 87.86           N
ATOM   1939  CA  MET A 138      -7.107  -1.976  -9.688  1.00 87.86           C
ATOM   1940  C   MET A 138      -7.614  -1.343 -10.985  1.00 87.86           C
ATOM   1941  O   MET A 138      -8.155  -2.035 -11.847  1.00 87.86           O
ATOM   1942  HA  MET A 138      -6.990  -3.051  -9.821  1.00 87.86           H
ATOM   1943  CB  MET A 138      -8.079  -1.658  -8.550  1.00 87.86           C
ATOM   1944 1HB  MET A 138      -7.705  -2.081  -7.618  1.00 87.86           H
ATOM   1945 2HB  MET A 138      -8.139  -0.579  -8.409  1.00 87.86           H
ATOM   1946  CG  MET A 138      -9.472  -2.217  -8.847  1.00 87.86           C
ATOM   1947 1HG  MET A 138      -9.819  -1.856  -9.815  1.00 87.86           H
ATOM   1948 2HG  MET A 138      -9.431  -3.305  -8.910  1.00 87.86           H
ATOM   1949  SD  MET A 138     -10.614  -1.724  -7.567  1.00 87.86           S
ATOM   1950  CE  MET A 138     -10.756   0.018  -7.933  1.00 87.86           C
ATOM   1951 1HE  MET A 138      -9.775   0.486  -7.856  1.00 87.86           H
ATOM   1952 2HE  MET A 138     -11.142   0.146  -8.945  1.00 87.86           H
ATOM   1953 3HE  MET A 138     -11.438   0.484  -7.222  1.00 87.86           H
ATOM   1954  HN  MET A 138      -5.723  -1.007  -8.468  1.00 87.86           H
ATOM   1955  N   CYS A 139      -7.423  -0.036 -11.083  1.00 90.33           N
ATOM   1956  CA  CYS A 139      -7.918   0.709 -12.228  1.00 90.33           C
ATOM   1957  C   CYS A 139      -7.149   0.252 -13.469  1.00 90.33           C
ATOM   1958  O   CYS A 139      -7.710   0.180 -14.561  1.00 90.33           O
ATOM   1959  HA  CYS A 139      -8.978   0.472 -12.321  1.00 90.33           H
ATOM   1960  CB  CYS A 139      -7.806   2.220 -12.012  1.00 90.33           C
ATOM   1961 1HB  CYS A 139      -6.816   2.468 -11.627  1.00 90.33           H
ATOM   1962 2HB  CYS A 139      -7.918   2.741 -12.962  1.00 90.33           H
ATOM   1963  SG  CYS A 139      -9.091   2.781 -10.836  1.00 90.33           S
ATOM   1964  HG  CYS A 139      -8.489   2.322  -9.743  1.00 90.33           H
ATOM   1965  HN  CYS A 139      -6.940   0.511 -10.400  1.00 90.33           H
ATOM   1966  N   ILE A 140      -5.875  -0.047 -13.259  1.00 83.39           N
ATOM   1967  CA  ILE A 140      -5.039  -0.557 -14.333  1.00 83.39           C
ATOM   1968  C   ILE A 140      -5.652  -1.847 -14.882  1.00 83.39           C
ATOM   1969  O   ILE A 140      -5.738  -2.030 -16.095  1.00 83.39           O
ATOM   1970  HA  ILE A 140      -5.036   0.189 -15.127  1.00 83.39           H
ATOM   1971  CB  ILE A 140      -3.594  -0.717 -13.857  1.00 83.39           C
ATOM   1972  HB  ILE A 140      -3.607  -1.211 -12.886  1.00 83.39           H
ATOM   1973  CG1 ILE A 140      -2.927   0.646 -13.661  1.00 83.39           C
ATOM   1974 1HG1 ILE A 140      -2.707   1.090 -14.632  1.00 83.39           H
ATOM   1975 2HG1 ILE A 140      -3.614   1.321 -13.150  1.00 83.39           H
ATOM   1976  CG2 ILE A 140      -2.799  -1.612 -14.809  1.00 83.39           C
ATOM   1977 1HG2 ILE A 140      -3.263  -2.598 -14.854  1.00 83.39           H
ATOM   1978 2HG2 ILE A 140      -2.792  -1.168 -15.805  1.00 83.39           H
ATOM   1979 3HG2 ILE A 140      -1.775  -1.709 -14.447  1.00 83.39           H
ATOM   1980  CD1 ILE A 140      -1.636   0.514 -12.851  1.00 83.39           C
ATOM   1981 1HD1 ILE A 140      -1.863   0.092 -11.872  1.00 83.39           H
ATOM   1982 2HD1 ILE A 140      -0.943  -0.142 -13.377  1.00 83.39           H
ATOM   1983 3HD1 ILE A 140      -1.183   1.497 -12.726  1.00 83.39           H
ATOM   1984  HN  ILE A 140      -5.414   0.054 -12.377  1.00 83.39           H
ATOM   1985  N   SER A 141      -6.063  -2.707 -13.961  1.00 84.84           N
ATOM   1986  CA  SER A 141      -6.606  -4.002 -14.337  1.00 84.84           C
ATOM   1987  C   SER A 141      -7.891  -3.815 -15.146  1.00 84.84           C
ATOM   1988  O   SER A 141      -8.113  -4.513 -16.135  1.00 84.84           O
ATOM   1989  HA  SER A 141      -5.835  -4.473 -14.946  1.00 84.84           H
ATOM   1990  CB  SER A 141      -6.878  -4.864 -13.102  1.00 84.84           C
ATOM   1991 1HB  SER A 141      -7.611  -4.367 -12.467  1.00 84.84           H
ATOM   1992 2HB  SER A 141      -7.315  -5.813 -13.412  1.00 84.84           H
ATOM   1993  OG  SER A 141      -5.691  -5.111 -12.352  1.00 84.84           O
ATOM   1994  HG  SER A 141      -5.532  -4.362 -11.709  1.00 84.84           H
ATOM   1995  HN  SER A 141      -6.029  -2.532 -12.977  1.00 84.84           H
ATOM   1996  N   VAL A 142      -8.703  -2.869 -14.698  1.00 87.51           N
ATOM   1997  CA  VAL A 142      -9.958  -2.579 -15.371  1.00 87.51           C
ATOM   1998  C   VAL A 142      -9.666  -2.058 -16.780  1.00 87.51           C
ATOM   1999  O   VAL A 142     -10.331  -2.448 -17.739  1.00 87.51           O
ATOM   2000  HA  VAL A 142     -10.513  -3.513 -15.450  1.00 87.51           H
ATOM   2001  CB  VAL A 142     -10.788  -1.604 -14.533  1.00 87.51           C
ATOM   2002  HB  VAL A 142     -10.188  -0.708 -14.369  1.00 87.51           H
ATOM   2003  CG1 VAL A 142     -12.060  -1.189 -15.276  1.00 87.51           C
ATOM   2004 1HG1 VAL A 142     -11.791  -0.703 -16.213  1.00 87.51           H
ATOM   2005 2HG1 VAL A 142     -12.663  -2.072 -15.484  1.00 87.51           H
ATOM   2006 3HG1 VAL A 142     -12.631  -0.496 -14.658  1.00 87.51           H
ATOM   2007  CG2 VAL A 142     -11.122  -2.203 -13.166  1.00 87.51           C
ATOM   2008 1HG2 VAL A 142     -11.693  -3.121 -13.301  1.00 87.51           H
ATOM   2009 2HG2 VAL A 142     -10.198  -2.425 -12.631  1.00 87.51           H
ATOM   2010 3HG2 VAL A 142     -11.712  -1.489 -12.591  1.00 87.51           H
ATOM   2011  HN  VAL A 142      -8.517  -2.308 -13.891  1.00 87.51           H
ATOM   2012  N   ASP A 143      -8.672  -1.186 -16.860  1.00 81.76           N
ATOM   2013  CA  ASP A 143      -8.311  -0.578 -18.130  1.00 81.76           C
ATOM   2014  C   ASP A 143      -7.862  -1.670 -19.104  1.00 81.76           C
ATOM   2015  O   ASP A 143      -8.213  -1.637 -20.282  1.00 81.76           O
ATOM   2016  HA  ASP A 143      -9.210  -0.063 -18.467  1.00 81.76           H
ATOM   2017  CB  ASP A 143      -7.153   0.407 -17.959  1.00 81.76           C
ATOM   2018 1HB  ASP A 143      -7.450   1.208 -17.281  1.00 81.76           H
ATOM   2019 2HB  ASP A 143      -6.304  -0.100 -17.500  1.00 81.76           H
ATOM   2020  CG  ASP A 143      -6.734   1.000 -19.305  1.00 81.76           C
ATOM   2021  OD1 ASP A 143      -7.604   1.633 -19.942  1.00 81.76           O
ATOM   2022  OD2 ASP A 143      -5.554   0.807 -19.668  1.00 81.76           O
ATOM   2023  HN  ASP A 143      -8.119  -0.895 -16.080  1.00 81.76           H
ATOM   2024  N   ARG A 144      -7.094  -2.611 -18.575  1.00 71.56           N
ATOM   2025  CA  ARG A 144      -6.597  -3.712 -19.382  1.00 71.56           C
ATOM   2026  C   ARG A 144      -7.762  -4.547 -19.916  1.00 71.56           C
ATOM   2027  O   ARG A 144      -7.773  -4.927 -21.086  1.00 71.56           O
ATOM   2028  HA  ARG A 144      -6.050  -3.236 -20.197  1.00 71.56           H
ATOM   2029  CB  ARG A 144      -5.663  -4.612 -18.571  1.00 71.56           C
ATOM   2030 1HB  ARG A 144      -6.147  -4.897 -17.637  1.00 71.56           H
ATOM   2031 2HB  ARG A 144      -5.468  -5.531 -19.123  1.00 71.56           H
ATOM   2032  CG  ARG A 144      -4.342  -3.901 -18.270  1.00 71.56           C
ATOM   2033 1HG  ARG A 144      -4.536  -2.982 -17.718  1.00 71.56           H
ATOM   2034 2HG  ARG A 144      -3.723  -4.532 -17.631  1.00 71.56           H
ATOM   2035  CD  ARG A 144      -3.587  -3.577 -19.561  1.00 71.56           C
ATOM   2036 1HD  ARG A 144      -2.513  -3.666 -19.396  1.00 71.56           H
ATOM   2037 2HD  ARG A 144      -3.850  -4.296 -20.336  1.00 71.56           H
ATOM   2038  NE  ARG A 144      -3.917  -2.206 -20.010  1.00 71.56           N
ATOM   2039  HE  ARG A 144      -4.559  -1.674 -19.457  1.00 71.56           H
ATOM   2040  CZ  ARG A 144      -3.411  -1.634 -21.110  1.00 71.56           C
ATOM   2041  NH1 ARG A 144      -2.548  -2.301 -21.888  1.00 71.56           N
ATOM   2042 1HH1 ARG A 144      -2.276  -3.233 -21.649  1.00 71.56           H
ATOM   2043 2HH1 ARG A 144      -2.174  -1.866 -22.708  1.00 71.56           H
ATOM   2044  NH2 ARG A 144      -3.782  -0.384 -21.422  1.00 71.56           N
ATOM   2045 1HH2 ARG A 144      -3.413   0.057 -22.240  1.00 71.56           H
ATOM   2046 2HH2 ARG A 144      -4.427   0.106 -20.836  1.00 71.56           H
ATOM   2047  HN  ARG A 144      -6.812  -2.629 -17.616  1.00 71.56           H
ATOM   2048  N   TYR A 145      -8.715  -4.808 -19.033  1.00 83.36           N
ATOM   2049  CA  TYR A 145      -9.909  -5.542 -19.416  1.00 83.36           C
ATOM   2050  C   TYR A 145     -10.609  -4.873 -20.600  1.00 83.36           C
ATOM   2051  O   TYR A 145     -10.897  -5.524 -21.603  1.00 83.36           O
ATOM   2052  HA  TYR A 145      -9.606  -6.549 -19.703  1.00 83.36           H
ATOM   2053  CB  TYR A 145     -10.837  -5.500 -18.200  1.00 83.36           C
ATOM   2054 1HB  TYR A 145     -10.459  -6.187 -17.443  1.00 83.36           H
ATOM   2055 2HB  TYR A 145     -10.807  -4.501 -17.767  1.00 83.36           H
ATOM   2056  CG  TYR A 145     -12.290  -5.861 -18.514  1.00 83.36           C
ATOM   2057  CD1 TYR A 145     -13.252  -4.872 -18.563  1.00 83.36           C
ATOM   2058  HD1 TYR A 145     -12.975  -3.834 -18.378  1.00 83.36           H
ATOM   2059  CD2 TYR A 145     -12.640  -7.176 -18.748  1.00 83.36           C
ATOM   2060  HD2 TYR A 145     -11.880  -7.957 -18.709  1.00 83.36           H
ATOM   2061  CE1 TYR A 145     -14.619  -5.212 -18.859  1.00 83.36           C
ATOM   2062  HE1 TYR A 145     -15.389  -4.441 -18.901  1.00 83.36           H
ATOM   2063  CE2 TYR A 145     -14.008  -7.515 -19.044  1.00 83.36           C
ATOM   2064  HE2 TYR A 145     -14.297  -8.549 -19.231  1.00 83.36           H
ATOM   2065  CZ  TYR A 145     -14.930  -6.517 -19.085  1.00 83.36           C
ATOM   2066  OH  TYR A 145     -16.222  -6.837 -19.364  1.00 83.36           O
ATOM   2067  HH  TYR A 145     -16.307  -7.824 -19.503  1.00 83.36           H
ATOM   2068  HN  TYR A 145      -8.681  -4.527 -18.074  1.00 83.36           H
ATOM   2069  N   ILE A 146     -10.861  -3.582 -20.445  1.00 80.43           N
ATOM   2070  CA  ILE A 146     -11.593  -2.836 -21.454  1.00 80.43           C
ATOM   2071  C   ILE A 146     -10.821  -2.880 -22.774  1.00 80.43           C
ATOM   2072  O   ILE A 146     -11.411  -3.067 -23.837  1.00 80.43           O
ATOM   2073  HA  ILE A 146     -12.552  -3.334 -21.598  1.00 80.43           H
ATOM   2074  CB  ILE A 146     -11.889  -1.417 -20.962  1.00 80.43           C
ATOM   2075  HB  ILE A 146     -10.954  -0.971 -20.623  1.00 80.43           H
ATOM   2076  CG1 ILE A 146     -12.840  -1.440 -19.764  1.00 80.43           C
ATOM   2077 1HG1 ILE A 146     -13.840  -1.719 -20.094  1.00 80.43           H
ATOM   2078 2HG1 ILE A 146     -12.515  -2.199 -19.052  1.00 80.43           H
ATOM   2079  CG2 ILE A 146     -12.420  -0.542 -22.099  1.00 80.43           C
ATOM   2080 1HG2 ILE A 146     -11.677  -0.489 -22.894  1.00 80.43           H
ATOM   2081 2HG2 ILE A 146     -13.341  -0.976 -22.491  1.00 80.43           H
ATOM   2082 3HG2 ILE A 146     -12.623   0.460 -21.722  1.00 80.43           H
ATOM   2083  CD1 ILE A 146     -12.886  -0.074 -19.075  1.00 80.43           C
ATOM   2084 1HD1 ILE A 146     -11.888   0.190 -18.725  1.00 80.43           H
ATOM   2085 2HD1 ILE A 146     -13.234   0.678 -19.783  1.00 80.43           H
ATOM   2086 3HD1 ILE A 146     -13.569  -0.118 -18.227  1.00 80.43           H
ATOM   2087  HN  ILE A 146     -10.576  -3.048 -19.648  1.00 80.43           H
ATOM   2088  N   ALA A 147      -9.512  -2.705 -22.664  1.00 78.72           N
ATOM   2089  CA  ALA A 147      -8.671  -2.585 -23.842  1.00 78.72           C
ATOM   2090  C   ALA A 147      -8.701  -3.901 -24.621  1.00 78.72           C
ATOM   2091  O   ALA A 147      -8.572  -3.906 -25.844  1.00 78.72           O
ATOM   2092  HA  ALA A 147      -9.086  -1.793 -24.467  1.00 78.72           H
ATOM   2093  CB  ALA A 147      -7.254  -2.189 -23.421  1.00 78.72           C
ATOM   2094 1HB  ALA A 147      -7.285  -1.233 -22.897  1.00 78.72           H
ATOM   2095 2HB  ALA A 147      -6.845  -2.952 -22.759  1.00 78.72           H
ATOM   2096 3HB  ALA A 147      -6.624  -2.099 -24.305  1.00 78.72           H
ATOM   2097  HN  ALA A 147      -9.028  -2.645 -21.791  1.00 78.72           H
ATOM   2098  N   ILE A 148      -8.871  -4.986 -23.880  1.00 74.93           N
ATOM   2099  CA  ILE A 148      -8.731  -6.314 -24.454  1.00 74.93           C
ATOM   2100  C   ILE A 148     -10.110  -6.838 -24.858  1.00 74.93           C
ATOM   2101  O   ILE A 148     -10.302  -7.287 -25.987  1.00 74.93           O
ATOM   2102  HA  ILE A 148      -8.121  -6.219 -25.353  1.00 74.93           H
ATOM   2103  CB  ILE A 148      -7.980  -7.237 -23.493  1.00 74.93           C
ATOM   2104  HB  ILE A 148      -8.431  -7.142 -22.505  1.00 74.93           H
ATOM   2105  CG1 ILE A 148      -6.514  -6.816 -23.361  1.00 74.93           C
ATOM   2106 1HG1 ILE A 148      -6.006  -6.952 -24.316  1.00 74.93           H
ATOM   2107 2HG1 ILE A 148      -6.457  -5.755 -23.119  1.00 74.93           H
ATOM   2108  CG2 ILE A 148      -8.120  -8.700 -23.915  1.00 74.93           C
ATOM   2109 1HG2 ILE A 148      -9.174  -8.979 -23.915  1.00 74.93           H
ATOM   2110 2HG2 ILE A 148      -7.710  -8.830 -24.917  1.00 74.93           H
ATOM   2111 3HG2 ILE A 148      -7.576  -9.334 -23.215  1.00 74.93           H
ATOM   2112  CD1 ILE A 148      -5.805  -7.631 -22.279  1.00 74.93           C
ATOM   2113 1HD1 ILE A 148      -6.301  -7.473 -21.321  1.00 74.93           H
ATOM   2114 2HD1 ILE A 148      -5.843  -8.689 -22.537  1.00 74.93           H
ATOM   2115 3HD1 ILE A 148      -4.765  -7.312 -22.206  1.00 74.93           H
ATOM   2116  HN  ILE A 148      -9.100  -4.969 -22.907  1.00 74.93           H
ATOM   2117  N   ALA A 149     -11.036  -6.764 -23.913  1.00 76.09           N
ATOM   2118  CA  ALA A 149     -12.347  -7.363 -24.101  1.00 76.09           C
ATOM   2119  C   ALA A 149     -13.173  -6.486 -25.045  1.00 76.09           C
ATOM   2120  O   ALA A 149     -13.911  -6.997 -25.886  1.00 76.09           O
ATOM   2121  HA  ALA A 149     -12.202  -8.341 -24.560  1.00 76.09           H
ATOM   2122  CB  ALA A 149     -13.022  -7.552 -22.741  1.00 76.09           C
ATOM   2123 1HB  ALA A 149     -12.410  -8.206 -22.120  1.00 76.09           H
ATOM   2124 2HB  ALA A 149     -13.132  -6.584 -22.252  1.00 76.09           H
ATOM   2125 3HB  ALA A 149     -14.005  -8.001 -22.883  1.00 76.09           H
ATOM   2126  HN  ALA A 149     -10.903  -6.307 -23.034  1.00 76.09           H
ATOM   2127  N   GLN A 150     -13.020  -5.181 -24.874  1.00 67.97           N
ATOM   2128  CA  GLN A 150     -13.826  -4.230 -25.619  1.00 67.97           C
ATOM   2129  C   GLN A 150     -12.939  -3.390 -26.541  1.00 67.97           C
ATOM   2130  O   GLN A 150     -13.108  -2.175 -26.632  1.00 67.97           O
ATOM   2131  HA  GLN A 150     -14.511  -4.834 -26.215  1.00 67.97           H
ATOM   2132  CB  GLN A 150     -14.635  -3.338 -24.675  1.00 67.97           C
ATOM   2133 1HB  GLN A 150     -13.959  -2.726 -24.078  1.00 67.97           H
ATOM   2134 2HB  GLN A 150     -15.255  -2.655 -25.256  1.00 67.97           H
ATOM   2135  CG  GLN A 150     -15.520  -4.178 -23.752  1.00 67.97           C
ATOM   2136 1HG  GLN A 150     -16.102  -4.885 -24.344  1.00 67.97           H
ATOM   2137 2HG  GLN A 150     -14.896  -4.766 -23.079  1.00 67.97           H
ATOM   2138  CD  GLN A 150     -16.462  -3.290 -22.938  1.00 67.97           C
ATOM   2139  OE1 GLN A 150     -16.495  -2.079 -23.082  1.00 67.97           O
ATOM   2140  NE2 GLN A 150     -17.224  -3.956 -22.075  1.00 67.97           N
ATOM   2141 1HE2 GLN A 150     -17.148  -4.951 -22.006  1.00 67.97           H
ATOM   2142 2HE2 GLN A 150     -17.874  -3.463 -21.496  1.00 67.97           H
ATOM   2143  HN  GLN A 150     -12.361  -4.773 -24.242  1.00 67.97           H
ATOM   2144  N   ALA A 151     -12.014  -4.071 -27.201  1.00 68.09           N
ATOM   2145  CA  ALA A 151     -10.937  -3.388 -27.897  1.00 68.09           C
ATOM   2146  C   ALA A 151     -11.531  -2.384 -28.887  1.00 68.09           C
ATOM   2147  O   ALA A 151     -11.040  -1.263 -29.010  1.00 68.09           O
ATOM   2148  HA  ALA A 151     -10.350  -2.848 -27.153  1.00 68.09           H
ATOM   2149  CB  ALA A 151     -10.037  -4.419 -28.581  1.00 68.09           C
ATOM   2150 1HB  ALA A 151      -9.617  -5.089 -27.831  1.00 68.09           H
ATOM   2151 2HB  ALA A 151     -10.623  -4.995 -29.296  1.00 68.09           H
ATOM   2152 3HB  ALA A 151      -9.229  -3.906 -29.103  1.00 68.09           H
ATOM   2153  HN  ALA A 151     -11.992  -5.068 -27.264  1.00 68.09           H
ATOM   2154  N   MET A 152     -12.579  -2.823 -29.568  1.00 58.44           N
ATOM   2155  CA  MET A 152     -13.209  -1.999 -30.586  1.00 58.44           C
ATOM   2156  C   MET A 152     -13.698  -0.675 -29.994  1.00 58.44           C
ATOM   2157  O   MET A 152     -13.332   0.396 -30.474  1.00 58.44           O
ATOM   2158  HA  MET A 152     -12.434  -1.808 -31.329  1.00 58.44           H
ATOM   2159  CB  MET A 152     -14.391  -2.754 -31.195  1.00 58.44           C
ATOM   2160 1HB  MET A 152     -14.835  -3.409 -30.445  1.00 58.44           H
ATOM   2161 2HB  MET A 152     -15.163  -2.046 -31.497  1.00 58.44           H
ATOM   2162  CG  MET A 152     -13.949  -3.581 -32.404  1.00 58.44           C
ATOM   2163 1HG  MET A 152     -13.432  -2.944 -33.122  1.00 58.44           H
ATOM   2164 2HG  MET A 152     -13.241  -4.348 -32.091  1.00 58.44           H
ATOM   2165  SD  MET A 152     -15.368  -4.341 -33.177  1.00 58.44           S
ATOM   2166  CE  MET A 152     -14.759  -4.509 -34.846  1.00 58.44           C
ATOM   2167 1HE  MET A 152     -14.512  -3.524 -35.244  1.00 58.44           H
ATOM   2168 2HE  MET A 152     -13.866  -5.135 -34.846  1.00 58.44           H
ATOM   2169 3HE  MET A 152     -15.526  -4.970 -35.468  1.00 58.44           H
ATOM   2170  HN  MET A 152     -12.997  -3.721 -29.434  1.00 58.44           H
ATOM   2171  N   ARG A 153     -14.519  -0.794 -28.961  1.00 55.98           N
ATOM   2172  CA  ARG A 153     -15.089   0.379 -28.319  1.00 55.98           C
ATOM   2173  C   ARG A 153     -13.978   1.263 -27.748  1.00 55.98           C
ATOM   2174  O   ARG A 153     -14.100   2.487 -27.734  1.00 55.98           O
ATOM   2175  HA  ARG A 153     -15.632   0.894 -29.112  1.00 55.98           H
ATOM   2176  CB  ARG A 153     -16.045  -0.019 -27.193  1.00 55.98           C
ATOM   2177 1HB  ARG A 153     -15.704  -0.946 -26.732  1.00 55.98           H
ATOM   2178 2HB  ARG A 153     -16.036   0.746 -26.416  1.00 55.98           H
ATOM   2179  CG  ARG A 153     -17.469  -0.199 -27.722  1.00 55.98           C
ATOM   2180 1HG  ARG A 153     -17.777   0.697 -28.261  1.00 55.98           H
ATOM   2181 2HG  ARG A 153     -17.495  -1.024 -28.433  1.00 55.98           H
ATOM   2182  CD  ARG A 153     -18.448  -0.474 -26.578  1.00 55.98           C
ATOM   2183 1HD  ARG A 153     -18.237  -1.447 -26.134  1.00 55.98           H
ATOM   2184 2HD  ARG A 153     -18.319   0.270 -25.792  1.00 55.98           H
ATOM   2185  NE  ARG A 153     -19.839  -0.440 -27.082  1.00 55.98           N
ATOM   2186  HE  ARG A 153     -19.984  -0.191 -28.040  1.00 55.98           H
ATOM   2187  CZ  ARG A 153     -20.915  -0.724 -26.337  1.00 55.98           C
ATOM   2188  NH1 ARG A 153     -20.780  -1.065 -25.048  1.00 55.98           N
ATOM   2189 1HH1 ARG A 153     -19.870  -1.109 -24.636  1.00 55.98           H
ATOM   2190 2HH1 ARG A 153     -21.588  -1.275 -24.498  1.00 55.98           H
ATOM   2191  NH2 ARG A 153     -22.130  -0.661 -26.899  1.00 55.98           N
ATOM   2192 1HH2 ARG A 153     -22.944  -0.870 -26.357  1.00 55.98           H
ATOM   2193 2HH2 ARG A 153     -22.223  -0.406 -27.862  1.00 55.98           H
ATOM   2194  HN  ARG A 153     -14.796  -1.669 -28.563  1.00 55.98           H
ATOM   2195  N   ALA A 154     -12.921   0.609 -27.291  1.00 61.50           N
ATOM   2196  CA  ALA A 154     -11.851   1.307 -26.599  1.00 61.50           C
ATOM   2197  C   ALA A 154     -11.156   2.260 -27.573  1.00 61.50           C
ATOM   2198  O   ALA A 154     -10.679   3.322 -27.175  1.00 61.50           O
ATOM   2199  HA  ALA A 154     -12.300   1.888 -25.793  1.00 61.50           H
ATOM   2200  CB  ALA A 154     -10.885   0.287 -25.992  1.00 61.50           C
ATOM   2201 1HB  ALA A 154     -11.422  -0.346 -25.286  1.00 61.50           H
ATOM   2202 2HB  ALA A 154     -10.463  -0.330 -26.785  1.00 61.50           H
ATOM   2203 3HB  ALA A 154     -10.082   0.811 -25.473  1.00 61.50           H
ATOM   2204  HN  ALA A 154     -12.790  -0.378 -27.386  1.00 61.50           H
ATOM   2205  N   HIS A 155     -11.120   1.846 -28.831  1.00 56.49           N
ATOM   2206  CA  HIS A 155     -10.378   2.583 -29.841  1.00 56.49           C
ATOM   2207  C   HIS A 155     -11.111   3.886 -30.167  1.00 56.49           C
ATOM   2208  O   HIS A 155     -10.483   4.932 -30.326  1.00 56.49           O
ATOM   2209  HA  HIS A 155      -9.408   2.821 -29.404  1.00 56.49           H
ATOM   2210  CB  HIS A 155     -10.133   1.715 -31.077  1.00 56.49           C
ATOM   2211 1HB  HIS A 155      -9.942   0.691 -30.757  1.00 56.49           H
ATOM   2212 2HB  HIS A 155     -11.041   1.696 -31.680  1.00 56.49           H
ATOM   2213  CG  HIS A 155      -8.983   2.181 -31.937  1.00 56.49           C
ATOM   2214  ND1 HIS A 155      -9.081   3.259 -32.799  1.00 56.49           N
ATOM   2215  HD1 HIS A 155      -9.894   3.824 -32.940  1.00 56.49           H
ATOM   2216  CD2 HIS A 155      -7.710   1.706 -32.057  1.00 56.49           C
ATOM   2217  HD2 HIS A 155      -7.293   0.857 -31.516  1.00 56.49           H
ATOM   2218  CE1 HIS A 155      -7.914   3.416 -33.407  1.00 56.49           C
ATOM   2219  HE1 HIS A 155      -7.674   4.181 -34.145  1.00 56.49           H
ATOM   2220  NE2 HIS A 155      -7.066   2.452 -32.946  1.00 56.49           N
ATOM   2221  HN  HIS A 155     -11.585   1.026 -29.164  1.00 56.49           H
ATOM   2222  N   THR A 156     -12.428   3.780 -30.256  1.00 63.18           N
ATOM   2223  CA  THR A 156     -13.240   4.900 -30.701  1.00 63.18           C
ATOM   2224  C   THR A 156     -13.213   6.024 -29.663  1.00 63.18           C
ATOM   2225  O   THR A 156     -13.310   7.199 -30.013  1.00 63.18           O
ATOM   2226  HA  THR A 156     -12.804   5.299 -31.616  1.00 63.18           H
ATOM   2227  CB  THR A 156     -14.648   4.377 -30.992  1.00 63.18           C
ATOM   2228  HB  THR A 156     -15.351   4.702 -30.225  1.00 63.18           H
ATOM   2229  OG1 THR A 156     -14.477   2.967 -31.112  1.00 63.18           O
ATOM   2230  HG1 THR A 156     -15.355   2.505 -30.994  1.00 63.18           H
ATOM   2231  CG2 THR A 156     -15.160   4.809 -32.368  1.00 63.18           C
ATOM   2232 1HG2 THR A 156     -14.493   4.426 -33.141  1.00 63.18           H
ATOM   2233 2HG2 THR A 156     -15.189   5.897 -32.420  1.00 63.18           H
ATOM   2234 3HG2 THR A 156     -16.163   4.411 -32.524  1.00 63.18           H
ATOM   2235  HN  THR A 156     -12.939   2.950 -30.032  1.00 63.18           H
ATOM   2236  N   TRP A 157     -13.080   5.623 -28.407  1.00 57.58           N
ATOM   2237  CA  TRP A 157     -13.295   6.542 -27.302  1.00 57.58           C
ATOM   2238  C   TRP A 157     -11.928   6.909 -26.720  1.00 57.58           C
ATOM   2239  O   TRP A 157     -11.814   7.203 -25.532  1.00 57.58           O
ATOM   2240  HA  TRP A 157     -13.783   7.432 -27.698  1.00 57.58           H
ATOM   2241  CB  TRP A 157     -14.243   5.939 -26.264  1.00 57.58           C
ATOM   2242 1HB  TRP A 157     -13.856   4.968 -25.954  1.00 57.58           H
ATOM   2243 2HB  TRP A 157     -14.250   6.576 -25.379  1.00 57.58           H
ATOM   2244  CG  TRP A 157     -15.680   5.764 -26.760  1.00 57.58           C
ATOM   2245  CD1 TRP A 157     -16.133   4.914 -27.691  1.00 57.58           C
ATOM   2246  HD1 TRP A 157     -15.506   4.207 -28.235  1.00 57.58           H
ATOM   2247  CD2 TRP A 157     -16.839   6.497 -26.312  1.00 57.58           C
ATOM   2248  NE1 TRP A 157     -17.495   5.044 -27.874  1.00 57.58           N
ATOM   2249  HE1 TRP A 157     -18.059   4.520 -28.512  1.00 57.58           H
ATOM   2250  CE2 TRP A 157     -17.938   6.037 -27.009  1.00 57.58           C
ATOM   2251  CE3 TRP A 157     -16.956   7.514 -25.348  1.00 57.58           C
ATOM   2252  HE3 TRP A 157     -16.104   7.894 -24.784  1.00 57.58           H
ATOM   2253  CZ2 TRP A 157     -19.231   6.537 -26.817  1.00 57.58           C
ATOM   2254  HZ2 TRP A 157     -20.083   6.157 -27.381  1.00 57.58           H
ATOM   2255  CZ3 TRP A 157     -18.256   8.003 -25.169  1.00 57.58           C
ATOM   2256  HZ3 TRP A 157     -18.402   8.794 -24.433  1.00 57.58           H
ATOM   2257  CH2 TRP A 157     -19.372   7.551 -25.863  1.00 57.58           C
ATOM   2258  HH2 TRP A 157     -20.352   7.984 -25.664  1.00 57.58           H
ATOM   2259  HN  TRP A 157     -12.831   4.692 -28.140  1.00 57.58           H
ATOM   2260  N   ARG A 158     -10.925   6.881 -27.586  1.00 58.16           N
ATOM   2261  CA  ARG A 158      -9.548   7.004 -27.140  1.00 58.16           C
ATOM   2262  C   ARG A 158      -9.354   8.310 -26.368  1.00 58.16           C
ATOM   2263  O   ARG A 158      -8.749   8.319 -25.297  1.00 58.16           O
ATOM   2264  HA  ARG A 158      -9.385   6.139 -26.496  1.00 58.16           H
ATOM   2265  CB  ARG A 158      -8.580   6.971 -28.325  1.00 58.16           C
ATOM   2266 1HB  ARG A 158      -8.813   6.121 -28.966  1.00 58.16           H
ATOM   2267 2HB  ARG A 158      -8.708   7.870 -28.928  1.00 58.16           H
ATOM   2268  CG  ARG A 158      -7.130   6.873 -27.846  1.00 58.16           C
ATOM   2269 1HG  ARG A 158      -6.871   7.766 -27.277  1.00 58.16           H
ATOM   2270 2HG  ARG A 158      -7.022   6.023 -27.173  1.00 58.16           H
ATOM   2271  CD  ARG A 158      -6.172   6.719 -29.029  1.00 58.16           C
ATOM   2272 1HD  ARG A 158      -6.411   5.814 -29.587  1.00 58.16           H
ATOM   2273 2HD  ARG A 158      -6.291   7.557 -29.716  1.00 58.16           H
ATOM   2274  NE  ARG A 158      -4.775   6.659 -28.544  1.00 58.16           N
ATOM   2275  HE  ARG A 158      -4.613   6.782 -27.565  1.00 58.16           H
ATOM   2276  CZ  ARG A 158      -3.713   6.449 -29.334  1.00 58.16           C
ATOM   2277  NH1 ARG A 158      -3.871   6.278 -30.654  1.00 58.16           N
ATOM   2278 1HH1 ARG A 158      -4.787   6.306 -31.056  1.00 58.16           H
ATOM   2279 2HH1 ARG A 158      -3.074   6.122 -31.237  1.00 58.16           H
ATOM   2280  NH2 ARG A 158      -2.491   6.414 -28.785  1.00 58.16           N
ATOM   2281 1HH2 ARG A 158      -1.689   6.259 -29.361  1.00 58.16           H
ATOM   2282 2HH2 ARG A 158      -2.382   6.543 -27.800  1.00 58.16           H
ATOM   2283  HN  ARG A 158     -11.042   6.777 -28.574  1.00 58.16           H
ATOM   2284  N   GLU A 159      -9.879   9.383 -26.942  1.00 64.18           N
ATOM   2285  CA  GLU A 159      -9.699  10.704 -26.365  1.00 64.18           C
ATOM   2286  C   GLU A 159     -10.467  10.817 -25.047  1.00 64.18           C
ATOM   2287  O   GLU A 159      -9.929  11.296 -24.050  1.00 64.18           O
ATOM   2288  HA  GLU A 159      -8.629  10.795 -26.179  1.00 64.18           H
ATOM   2289  CB  GLU A 159     -10.131  11.795 -27.347  1.00 64.18           C
ATOM   2290 1HB  GLU A 159     -11.106  11.546 -27.767  1.00 64.18           H
ATOM   2291 2HB  GLU A 159     -10.111  12.765 -26.851  1.00 64.18           H
ATOM   2292  CG  GLU A 159      -9.157  11.892 -28.522  1.00 64.18           C
ATOM   2293 1HG  GLU A 159      -8.135  11.958 -28.148  1.00 64.18           H
ATOM   2294 2HG  GLU A 159      -9.217  10.986 -29.126  1.00 64.18           H
ATOM   2295  CD  GLU A 159      -9.466  13.112 -29.392  1.00 64.18           C
ATOM   2296  OE1 GLU A 159      -8.568  13.496 -30.171  1.00 64.18           O
ATOM   2297  OE2 GLU A 159     -10.595  13.633 -29.257  1.00 64.18           O
ATOM   2298  HN  GLU A 159     -10.419   9.359 -27.783  1.00 64.18           H
ATOM   2299  N   LYS A 160     -11.713  10.368 -25.084  1.00 69.43           N
ATOM   2300  CA  LYS A 160     -12.574  10.451 -23.917  1.00 69.43           C
ATOM   2301  C   LYS A 160     -11.955   9.643 -22.774  1.00 69.43           C
ATOM   2302  O   LYS A 160     -12.067  10.022 -21.610  1.00 69.43           O
ATOM   2303  HA  LYS A 160     -12.617  11.497 -23.616  1.00 69.43           H
ATOM   2304  CB  LYS A 160     -14.000  10.022 -24.271  1.00 69.43           C
ATOM   2305 1HB  LYS A 160     -13.983   9.035 -24.733  1.00 69.43           H
ATOM   2306 2HB  LYS A 160     -14.594   9.938 -23.361  1.00 69.43           H
ATOM   2307  CG  LYS A 160     -14.653  11.026 -25.223  1.00 69.43           C
ATOM   2308 1HG  LYS A 160     -14.454  12.041 -24.880  1.00 69.43           H
ATOM   2309 2HG  LYS A 160     -14.211  10.932 -26.215  1.00 69.43           H
ATOM   2310  CD  LYS A 160     -16.163  10.798 -25.308  1.00 69.43           C
ATOM   2311 1HD  LYS A 160     -16.363   9.761 -25.580  1.00 69.43           H
ATOM   2312 2HD  LYS A 160     -16.616  10.963 -24.331  1.00 69.43           H
ATOM   2313  CE  LYS A 160     -16.802  11.733 -26.337  1.00 69.43           C
ATOM   2314 1HE  LYS A 160     -16.636  12.770 -26.047  1.00 69.43           H
ATOM   2315 2HE  LYS A 160     -16.327  11.594 -27.308  1.00 69.43           H
ATOM   2316  NZ  LYS A 160     -18.254  11.469 -26.446  1.00 69.43           N
ATOM   2317 1HZ  LYS A 160     -18.669  12.126 -27.098  1.00 69.43           H
ATOM   2318 2HZ  LYS A 160     -18.402  10.523 -26.779  1.00 69.43           H
ATOM   2319 3HZ  LYS A 160     -18.687  11.579 -25.535  1.00 69.43           H
ATOM   2320  HN  LYS A 160     -12.134   9.955 -25.892  1.00 69.43           H
ATOM   2321  N   ARG A 161     -11.315   8.544 -23.148  1.00 67.16           N
ATOM   2322  CA  ARG A 161     -10.703   7.665 -22.166  1.00 67.16           C
ATOM   2323  C   ARG A 161      -9.613   8.409 -21.393  1.00 67.16           C
ATOM   2324  O   ARG A 161      -9.409   8.160 -20.206  1.00 67.16           O
ATOM   2325  HA  ARG A 161     -11.520   7.371 -21.507  1.00 67.16           H
ATOM   2326  CB  ARG A 161     -10.093   6.432 -22.836  1.00 67.16           C
ATOM   2327 1HB  ARG A 161      -9.519   6.737 -23.712  1.00 67.16           H
ATOM   2328 2HB  ARG A 161      -9.396   5.949 -22.151  1.00 67.16           H
ATOM   2329  CG  ARG A 161     -11.180   5.439 -23.252  1.00 67.16           C
ATOM   2330 1HG  ARG A 161     -11.791   5.180 -22.388  1.00 67.16           H
ATOM   2331 2HG  ARG A 161     -11.842   5.904 -23.983  1.00 67.16           H
ATOM   2332  CD  ARG A 161     -10.565   4.171 -23.847  1.00 67.16           C
ATOM   2333 1HD  ARG A 161     -11.309   3.639 -24.440  1.00 67.16           H
ATOM   2334 2HD  ARG A 161      -9.749   4.433 -24.521  1.00 67.16           H
ATOM   2335  NE  ARG A 161     -10.064   3.295 -22.764  1.00 67.16           N
ATOM   2336  HE  ARG A 161     -10.276   3.548 -21.820  1.00 67.16           H
ATOM   2337  CZ  ARG A 161      -9.342   2.185 -22.969  1.00 67.16           C
ATOM   2338  NH1 ARG A 161      -9.028   1.798 -24.213  1.00 67.16           N
ATOM   2339 1HH1 ARG A 161      -9.332   2.339 -24.997  1.00 67.16           H
ATOM   2340 2HH1 ARG A 161      -8.489   0.968 -24.357  1.00 67.16           H
ATOM   2341  NH2 ARG A 161      -8.940   1.467 -21.912  1.00 67.16           N
ATOM   2342 1HH2 ARG A 161      -8.401   0.635 -22.047  1.00 67.16           H
ATOM   2343 2HH2 ARG A 161      -9.179   1.762 -20.987  1.00 67.16           H
ATOM   2344  HN  ARG A 161     -11.212   8.253 -24.099  1.00 67.16           H
ATOM   2345  N   LEU A 162      -8.941   9.308 -22.098  1.00 78.19           N
ATOM   2346  CA  LEU A 162      -7.870  10.083 -21.495  1.00 78.19           C
ATOM   2347  C   LEU A 162      -8.463  11.055 -20.473  1.00 78.19           C
ATOM   2348  O   LEU A 162      -7.891  11.263 -19.404  1.00 78.19           O
ATOM   2349  HA  LEU A 162      -7.217   9.385 -20.970  1.00 78.19           H
ATOM   2350  CB  LEU A 162      -7.028  10.764 -22.576  1.00 78.19           C
ATOM   2351 1HB  LEU A 162      -6.725  10.010 -23.302  1.00 78.19           H
ATOM   2352 2HB  LEU A 162      -7.659  11.479 -23.103  1.00 78.19           H
ATOM   2353  CG  LEU A 162      -5.775  11.495 -22.089  1.00 78.19           C
ATOM   2354  HG  LEU A 162      -6.064  12.167 -21.281  1.00 78.19           H
ATOM   2355  CD1 LEU A 162      -4.755  10.510 -21.515  1.00 78.19           C
ATOM   2356 1HD1 LEU A 162      -5.198   9.977 -20.673  1.00 78.19           H
ATOM   2357 2HD1 LEU A 162      -4.465   9.796 -22.286  1.00 78.19           H
ATOM   2358 3HD1 LEU A 162      -3.874  11.056 -21.176  1.00 78.19           H
ATOM   2359  CD2 LEU A 162      -5.176  12.357 -23.202  1.00 78.19           C
ATOM   2360 1HD2 LEU A 162      -4.905  11.724 -24.046  1.00 78.19           H
ATOM   2361 2HD2 LEU A 162      -5.909  13.097 -23.522  1.00 78.19           H
ATOM   2362 3HD2 LEU A 162      -4.287  12.865 -22.828  1.00 78.19           H
ATOM   2363  HN  LEU A 162      -9.117   9.508 -23.062  1.00 78.19           H
ATOM   2364  N   LEU A 163      -9.602  11.626 -20.838  1.00 81.37           N
ATOM   2365  CA  LEU A 163     -10.292  12.551 -19.956  1.00 81.37           C
ATOM   2366  C   LEU A 163     -10.734  11.810 -18.693  1.00 81.37           C
ATOM   2367  O   LEU A 163     -10.477  12.265 -17.579  1.00 81.37           O
ATOM   2368  HA  LEU A 163      -9.578  13.324 -19.671  1.00 81.37           H
ATOM   2369  CB  LEU A 163     -11.438  13.243 -20.696  1.00 81.37           C
ATOM   2370 1HB  LEU A 163     -11.035  13.705 -21.598  1.00 81.37           H
ATOM   2371 2HB  LEU A 163     -12.149  12.482 -21.018  1.00 81.37           H
ATOM   2372  CG  LEU A 163     -12.198  14.311 -19.906  1.00 81.37           C
ATOM   2373  HG  LEU A 163     -12.527  13.869 -18.965  1.00 81.37           H
ATOM   2374  CD1 LEU A 163     -11.287  15.489 -19.559  1.00 81.37           C
ATOM   2375 1HD1 LEU A 163     -10.451  15.137 -18.955  1.00 81.37           H
ATOM   2376 2HD1 LEU A 163     -10.907  15.938 -20.477  1.00 81.37           H
ATOM   2377 3HD1 LEU A 163     -11.853  16.233 -18.998  1.00 81.37           H
ATOM   2378  CD2 LEU A 163     -13.453  14.758 -20.658  1.00 81.37           C
ATOM   2379 1HD2 LEU A 163     -13.169  15.175 -21.624  1.00 81.37           H
ATOM   2380 2HD2 LEU A 163     -14.110  13.902 -20.811  1.00 81.37           H
ATOM   2381 3HD2 LEU A 163     -13.975  15.517 -20.075  1.00 81.37           H
ATOM   2382  HN  LEU A 163     -10.051  11.465 -21.717  1.00 81.37           H
ATOM   2383  N   TYR A 164     -11.393  10.680 -18.908  1.00 75.05           N
ATOM   2384  CA  TYR A 164     -11.892   9.882 -17.801  1.00 75.05           C
ATOM   2385  C   TYR A 164     -10.747   9.430 -16.891  1.00 75.05           C
ATOM   2386  O   TYR A 164     -10.917   9.329 -15.677  1.00 75.05           O
ATOM   2387  HA  TYR A 164     -12.581  10.500 -17.225  1.00 75.05           H
ATOM   2388  CB  TYR A 164     -12.544   8.650 -18.430  1.00 75.05           C
ATOM   2389 1HB  TYR A 164     -11.867   8.232 -19.174  1.00 75.05           H
ATOM   2390 2HB  TYR A 164     -12.679   7.890 -17.660  1.00 75.05           H
ATOM   2391  CG  TYR A 164     -13.895   8.930 -19.091  1.00 75.05           C
ATOM   2392  CD1 TYR A 164     -14.867   9.629 -18.405  1.00 75.05           C
ATOM   2393  HD1 TYR A 164     -14.673   9.982 -17.392  1.00 75.05           H
ATOM   2394  CD2 TYR A 164     -14.141   8.484 -20.374  1.00 75.05           C
ATOM   2395  HD2 TYR A 164     -13.374   7.932 -20.915  1.00 75.05           H
ATOM   2396  CE1 TYR A 164     -16.139   9.893 -19.027  1.00 75.05           C
ATOM   2397  HE1 TYR A 164     -16.915  10.444 -18.497  1.00 75.05           H
ATOM   2398  CE2 TYR A 164     -15.413   8.748 -20.996  1.00 75.05           C
ATOM   2399  HE2 TYR A 164     -15.620   8.402 -22.008  1.00 75.05           H
ATOM   2400  CZ  TYR A 164     -16.349   9.440 -20.292  1.00 75.05           C
ATOM   2401  OH  TYR A 164     -17.550   9.689 -20.880  1.00 75.05           O
ATOM   2402  HH  TYR A 164     -18.138  10.198 -20.252  1.00 75.05           H
ATOM   2403  HN  TYR A 164     -11.587  10.310 -19.816  1.00 75.05           H
ATOM   2404  N   SER A 165      -9.606   9.171 -17.514  1.00 85.57           N
ATOM   2405  CA  SER A 165      -8.440   8.714 -16.778  1.00 85.57           C
ATOM   2406  C   SER A 165      -8.000   9.784 -15.777  1.00 85.57           C
ATOM   2407  O   SER A 165      -7.557   9.464 -14.675  1.00 85.57           O
ATOM   2408  HA  SER A 165      -8.762   7.812 -16.257  1.00 85.57           H
ATOM   2409  CB  SER A 165      -7.290   8.370 -17.727  1.00 85.57           C
ATOM   2410 1HB  SER A 165      -6.535   7.798 -17.189  1.00 85.57           H
ATOM   2411 2HB  SER A 165      -7.661   7.733 -18.530  1.00 85.57           H
ATOM   2412  OG  SER A 165      -6.692   9.537 -18.286  1.00 85.57           O
ATOM   2413  HG  SER A 165      -7.401  10.188 -18.557  1.00 85.57           H
ATOM   2414  HN  SER A 165      -9.473   9.269 -18.500  1.00 85.57           H
ATOM   2415  N   LYS A 166      -8.137  11.033 -16.196  1.00 82.87           N
ATOM   2416  CA  LYS A 166      -7.795  12.153 -15.336  1.00 82.87           C
ATOM   2417  C   LYS A 166      -8.763  12.197 -14.152  1.00 82.87           C
ATOM   2418  O   LYS A 166      -8.340  12.328 -13.005  1.00 82.87           O
ATOM   2419  HA  LYS A 166      -6.789  11.976 -14.954  1.00 82.87           H
ATOM   2420  CB  LYS A 166      -7.750  13.453 -16.142  1.00 82.87           C
ATOM   2421 1HB  LYS A 166      -8.674  13.567 -16.709  1.00 82.87           H
ATOM   2422 2HB  LYS A 166      -7.687  14.304 -15.463  1.00 82.87           H
ATOM   2423  CG  LYS A 166      -6.555  13.466 -17.097  1.00 82.87           C
ATOM   2424 1HG  LYS A 166      -5.632  13.335 -16.532  1.00 82.87           H
ATOM   2425 2HG  LYS A 166      -6.627  12.625 -17.787  1.00 82.87           H
ATOM   2426  CD  LYS A 166      -6.496  14.776 -17.885  1.00 82.87           C
ATOM   2427 1HD  LYS A 166      -7.405  14.890 -18.476  1.00 82.87           H
ATOM   2428 2HD  LYS A 166      -6.457  15.618 -17.194  1.00 82.87           H
ATOM   2429  CE  LYS A 166      -5.275  14.808 -18.806  1.00 82.87           C
ATOM   2430 1HE  LYS A 166      -4.371  14.615 -18.228  1.00 82.87           H
ATOM   2431 2HE  LYS A 166      -5.352  14.015 -19.550  1.00 82.87           H
ATOM   2432  NZ  LYS A 166      -5.168  16.120 -19.480  1.00 82.87           N
ATOM   2433 1HZ  LYS A 166      -4.363  16.120 -20.096  1.00 82.87           H
ATOM   2434 2HZ  LYS A 166      -6.008  16.291 -20.022  1.00 82.87           H
ATOM   2435 3HZ  LYS A 166      -5.061  16.850 -18.785  1.00 82.87           H
ATOM   2436  HN  LYS A 166      -8.475  11.285 -17.103  1.00 82.87           H
ATOM   2437  N   MET A 167     -10.044  12.083 -14.472  1.00 84.42           N
ATOM   2438  CA  MET A 167     -11.078  12.162 -13.455  1.00 84.42           C
ATOM   2439  C   MET A 167     -10.923  11.040 -12.427  1.00 84.42           C
ATOM   2440  O   MET A 167     -11.011  11.279 -11.223  1.00 84.42           O
ATOM   2441  HA  MET A 167     -10.941  13.129 -12.971  1.00 84.42           H
ATOM   2442  CB  MET A 167     -12.454  12.062 -14.117  1.00 84.42           C
ATOM   2443 1HB  MET A 167     -12.505  11.158 -14.723  1.00 84.42           H
ATOM   2444 2HB  MET A 167     -13.225  11.976 -13.351  1.00 84.42           H
ATOM   2445  CG  MET A 167     -12.731  13.286 -14.993  1.00 84.42           C
ATOM   2446 1HG  MET A 167     -12.710  14.190 -14.385  1.00 84.42           H
ATOM   2447 2HG  MET A 167     -11.949  13.389 -15.745  1.00 84.42           H
ATOM   2448  SD  MET A 167     -14.322  13.121 -15.786  1.00 84.42           S
ATOM   2449  CE  MET A 167     -15.396  13.390 -14.385  1.00 84.42           C
ATOM   2450 1HE  MET A 167     -15.199  12.634 -13.626  1.00 84.42           H
ATOM   2451 2HE  MET A 167     -15.208  14.380 -13.969  1.00 84.42           H
ATOM   2452 3HE  MET A 167     -16.435  13.322 -14.706  1.00 84.42           H
ATOM   2453  HN  MET A 167     -10.377  11.940 -15.404  1.00 84.42           H
ATOM   2454  N   VAL A 168     -10.696   9.839 -12.939  1.00 91.71           N
ATOM   2455  CA  VAL A 168     -10.575   8.671 -12.083  1.00 91.71           C
ATOM   2456  C   VAL A 168      -9.398   8.865 -11.125  1.00 91.71           C
ATOM   2457  O   VAL A 168      -9.504   8.567  -9.937  1.00 91.71           O
ATOM   2458  HA  VAL A 168     -11.493   8.595 -11.499  1.00 91.71           H
ATOM   2459  CB  VAL A 168     -10.451   7.407 -12.936  1.00 91.71           C
ATOM   2460  HB  VAL A 168      -9.646   7.566 -13.654  1.00 91.71           H
ATOM   2461  CG1 VAL A 168     -10.080   6.198 -12.075  1.00 91.71           C
ATOM   2462 1HG1 VAL A 168      -9.126   6.383 -11.582  1.00 91.71           H
ATOM   2463 2HG1 VAL A 168     -10.853   6.037 -11.323  1.00 91.71           H
ATOM   2464 3HG1 VAL A 168      -9.998   5.314 -12.707  1.00 91.71           H
ATOM   2465  CG2 VAL A 168     -11.737   7.147 -13.722  1.00 91.71           C
ATOM   2466 1HG2 VAL A 168     -12.568   7.019 -13.028  1.00 91.71           H
ATOM   2467 2HG2 VAL A 168     -11.940   7.994 -14.378  1.00 91.71           H
ATOM   2468 3HG2 VAL A 168     -11.621   6.243 -14.320  1.00 91.71           H
ATOM   2469  HN  VAL A 168     -10.594   9.658 -13.917  1.00 91.71           H
ATOM   2470  N   CYS A 169      -8.302   9.362 -11.679  1.00 93.22           N
ATOM   2471  CA  CYS A 169      -7.104   9.596 -10.890  1.00 93.22           C
ATOM   2472  C   CYS A 169      -7.454  10.572  -9.765  1.00 93.22           C
ATOM   2473  O   CYS A 169      -7.118  10.334  -8.606  1.00 93.22           O
ATOM   2474  HA  CYS A 169      -6.803   8.630 -10.485  1.00 93.22           H
ATOM   2475  CB  CYS A 169      -5.950  10.109 -11.753  1.00 93.22           C
ATOM   2476 1HB  CYS A 169      -6.291  10.934 -12.379  1.00 93.22           H
ATOM   2477 2HB  CYS A 169      -5.155  10.500 -11.117  1.00 93.22           H
ATOM   2478  SG  CYS A 169      -5.302   8.757 -12.801  1.00 93.22           S
ATOM   2479  HG  CYS A 169      -6.266   8.815 -13.715  1.00 93.22           H
ATOM   2480  HN  CYS A 169      -8.224   9.602 -12.647  1.00 93.22           H
ATOM   2481  N   PHE A 170      -8.125  11.649 -10.146  1.00 92.99           N
ATOM   2482  CA  PHE A 170      -8.499  12.676  -9.188  1.00 92.99           C
ATOM   2483  C   PHE A 170      -9.376  12.095  -8.077  1.00 92.99           C
ATOM   2484  O   PHE A 170      -9.150  12.365  -6.899  1.00 92.99           O
ATOM   2485  HA  PHE A 170      -7.577  13.065  -8.756  1.00 92.99           H
ATOM   2486  CB  PHE A 170      -9.299  13.732  -9.954  1.00 92.99           C
ATOM   2487 1HB  PHE A 170      -8.697  14.095 -10.787  1.00 92.99           H
ATOM   2488 2HB  PHE A 170     -10.184  13.262 -10.382  1.00 92.99           H
ATOM   2489  CG  PHE A 170      -9.734  14.923  -9.099  1.00 92.99           C
ATOM   2490  CD1 PHE A 170     -11.015  15.008  -8.652  1.00 92.99           C
ATOM   2491  HD1 PHE A 170     -11.733  14.226  -8.903  1.00 92.99           H
ATOM   2492  CD2 PHE A 170      -8.839  15.899  -8.786  1.00 92.99           C
ATOM   2493  HD2 PHE A 170      -7.812  15.831  -9.145  1.00 92.99           H
ATOM   2494  CE1 PHE A 170     -11.419  16.114  -7.859  1.00 92.99           C
ATOM   2495  HE1 PHE A 170     -12.447  16.182  -7.501  1.00 92.99           H
ATOM   2496  CE2 PHE A 170      -9.243  17.005  -7.993  1.00 92.99           C
ATOM   2497  HE2 PHE A 170      -8.525  17.786  -7.742  1.00 92.99           H
ATOM   2498  CZ  PHE A 170     -10.524  17.089  -7.546  1.00 92.99           C
ATOM   2499  HZ  PHE A 170     -10.834  17.938  -6.937  1.00 92.99           H
ATOM   2500  HN  PHE A 170      -8.411  11.825 -11.088  1.00 92.99           H
ATOM   2501  N   THR A 171     -10.358  11.309  -8.492  1.00 92.58           N
ATOM   2502  CA  THR A 171     -11.281  10.703  -7.548  1.00 92.58           C
ATOM   2503  C   THR A 171     -10.523   9.826  -6.549  1.00 92.58           C
ATOM   2504  O   THR A 171     -10.850   9.805  -5.363  1.00 92.58           O
ATOM   2505  HA  THR A 171     -11.760  11.498  -6.976  1.00 92.58           H
ATOM   2506  CB  THR A 171     -12.340   9.939  -8.346  1.00 92.58           C
ATOM   2507  HB  THR A 171     -11.902   9.076  -8.847  1.00 92.58           H
ATOM   2508  OG1 THR A 171     -12.908  10.925  -9.203  1.00 92.58           O
ATOM   2509  HG1 THR A 171     -12.422  10.940 -10.077  1.00 92.58           H
ATOM   2510  CG2 THR A 171     -13.513   9.482  -7.475  1.00 92.58           C
ATOM   2511 1HG2 THR A 171     -13.993  10.352  -7.027  1.00 92.58           H
ATOM   2512 2HG2 THR A 171     -13.146   8.824  -6.688  1.00 92.58           H
ATOM   2513 3HG2 THR A 171     -14.235   8.945  -8.091  1.00 92.58           H
ATOM   2514  HN  THR A 171     -10.528  11.085  -9.452  1.00 92.58           H
ATOM   2515  N   ILE A 172      -9.525   9.124  -7.065  1.00 93.31           N
ATOM   2516  CA  ILE A 172      -8.740   8.222  -6.240  1.00 93.31           C
ATOM   2517  C   ILE A 172      -8.011   9.027  -5.162  1.00 93.31           C
ATOM   2518  O   ILE A 172      -8.010   8.646  -3.992  1.00 93.31           O
ATOM   2519  HA  ILE A 172      -9.435   7.539  -5.751  1.00 93.31           H
ATOM   2520  CB  ILE A 172      -7.809   7.374  -7.109  1.00 93.31           C
ATOM   2521  HB  ILE A 172      -7.342   8.027  -7.846  1.00 93.31           H
ATOM   2522  CG1 ILE A 172      -8.595   6.312  -7.881  1.00 93.31           C
ATOM   2523 1HG1 ILE A 172      -8.952   5.547  -7.191  1.00 93.31           H
ATOM   2524 2HG1 ILE A 172      -9.475   6.766  -8.337  1.00 93.31           H
ATOM   2525  CG2 ILE A 172      -6.685   6.760  -6.272  1.00 93.31           C
ATOM   2526 1HG2 ILE A 172      -6.102   7.555  -5.808  1.00 93.31           H
ATOM   2527 2HG2 ILE A 172      -7.115   6.125  -5.498  1.00 93.31           H
ATOM   2528 3HG2 ILE A 172      -6.038   6.163  -6.915  1.00 93.31           H
ATOM   2529  CD1 ILE A 172      -7.728   5.666  -8.963  1.00 93.31           C
ATOM   2530 1HD1 ILE A 172      -7.392   6.431  -9.664  1.00 93.31           H
ATOM   2531 2HD1 ILE A 172      -6.862   5.193  -8.500  1.00 93.31           H
ATOM   2532 3HD1 ILE A 172      -8.311   4.915  -9.496  1.00 93.31           H
ATOM   2533  HN  ILE A 172      -9.251   9.165  -8.026  1.00 93.31           H
ATOM   2534  N   TRP A 173      -7.409  10.125  -5.594  1.00 91.47           N
ATOM   2535  CA  TRP A 173      -6.593  10.931  -4.703  1.00 91.47           C
ATOM   2536  C   TRP A 173      -7.502  11.493  -3.608  1.00 91.47           C
ATOM   2537  O   TRP A 173      -7.148  11.471  -2.430  1.00 91.47           O
ATOM   2538  HA  TRP A 173      -5.838  10.280  -4.263  1.00 91.47           H
ATOM   2539  CB  TRP A 173      -5.847  12.020  -5.477  1.00 91.47           C
ATOM   2540 1HB  TRP A 173      -6.527  12.467  -6.201  1.00 91.47           H
ATOM   2541 2HB  TRP A 173      -5.555  12.809  -4.784  1.00 91.47           H
ATOM   2542  CG  TRP A 173      -4.601  11.519  -6.210  1.00 91.47           C
ATOM   2543  CD1 TRP A 173      -4.415  11.395  -7.531  1.00 91.47           C
ATOM   2544  HD1 TRP A 173      -5.164  11.646  -8.282  1.00 91.47           H
ATOM   2545  CD2 TRP A 173      -3.367  11.078  -5.606  1.00 91.47           C
ATOM   2546  NE1 TRP A 173      -3.157  10.908  -7.822  1.00 91.47           N
ATOM   2547  HE1 TRP A 173      -2.787  10.730  -8.734  1.00 91.47           H
ATOM   2548  CE2 TRP A 173      -2.499  10.709  -6.614  1.00 91.47           C
ATOM   2549  CE3 TRP A 173      -2.996  10.994  -4.252  1.00 91.47           C
ATOM   2550  HE3 TRP A 173      -3.662  11.280  -3.438  1.00 91.47           H
ATOM   2551  CZ2 TRP A 173      -1.206  10.230  -6.374  1.00 91.47           C
ATOM   2552  HZ2 TRP A 173      -0.539   9.945  -7.188  1.00 91.47           H
ATOM   2553  CZ3 TRP A 173      -1.700  10.514  -4.030  1.00 91.47           C
ATOM   2554  HZ3 TRP A 173      -1.361  10.429  -2.997  1.00 91.47           H
ATOM   2555  CH2 TRP A 173      -0.814  10.138  -5.033  1.00 91.47           C
ATOM   2556  HH2 TRP A 173       0.180   9.773  -4.777  1.00 91.47           H
ATOM   2557  HN  TRP A 173      -7.472  10.465  -6.533  1.00 91.47           H
ATOM   2558  N   VAL A 174      -8.657  11.982  -4.035  1.00 95.18           N
ATOM   2559  CA  VAL A 174      -9.606  12.577  -3.110  1.00 95.18           C
ATOM   2560  C   VAL A 174     -10.043  11.525  -2.088  1.00 95.18           C
ATOM   2561  O   VAL A 174     -10.087  11.799  -0.890  1.00 95.18           O
ATOM   2562  HA  VAL A 174      -9.093  13.383  -2.585  1.00 95.18           H
ATOM   2563  CB  VAL A 174     -10.779  13.184  -3.881  1.00 95.18           C
ATOM   2564  HB  VAL A 174     -11.186  12.413  -4.535  1.00 95.18           H
ATOM   2565  CG1 VAL A 174     -11.892  13.627  -2.929  1.00 95.18           C
ATOM   2566 1HG1 VAL A 174     -12.252  12.766  -2.366  1.00 95.18           H
ATOM   2567 2HG1 VAL A 174     -11.503  14.376  -2.239  1.00 95.18           H
ATOM   2568 3HG1 VAL A 174     -12.713  14.055  -3.503  1.00 95.18           H
ATOM   2569  CG2 VAL A 174     -10.314  14.348  -4.760  1.00 95.18           C
ATOM   2570 1HG2 VAL A 174      -9.870  15.121  -4.133  1.00 95.18           H
ATOM   2571 2HG2 VAL A 174      -9.573  13.989  -5.475  1.00 95.18           H
ATOM   2572 3HG2 VAL A 174     -11.168  14.761  -5.297  1.00 95.18           H
ATOM   2573  HN  VAL A 174      -8.947  11.977  -4.992  1.00 95.18           H
ATOM   2574  N   LEU A 175     -10.356  10.344  -2.600  1.00 89.77           N
ATOM   2575  CA  LEU A 175     -10.854   9.271  -1.756  1.00 89.77           C
ATOM   2576  C   LEU A 175      -9.783   8.897  -0.729  1.00 89.77           C
ATOM   2577  O   LEU A 175     -10.079   8.750   0.456  1.00 89.77           O
ATOM   2578  HA  LEU A 175     -11.725   9.651  -1.223  1.00 89.77           H
ATOM   2579  CB  LEU A 175     -11.325   8.092  -2.610  1.00 89.77           C
ATOM   2580 1HB  LEU A 175     -12.103   8.446  -3.286  1.00 89.77           H
ATOM   2581 2HB  LEU A 175     -10.491   7.762  -3.230  1.00 89.77           H
ATOM   2582  CG  LEU A 175     -11.865   6.882  -1.845  1.00 89.77           C
ATOM   2583  HG  LEU A 175     -11.107   6.565  -1.129  1.00 89.77           H
ATOM   2584  CD1 LEU A 175     -13.115   7.254  -1.045  1.00 89.77           C
ATOM   2585 1HD1 LEU A 175     -12.869   8.038  -0.329  1.00 89.77           H
ATOM   2586 2HD1 LEU A 175     -13.889   7.611  -1.724  1.00 89.77           H
ATOM   2587 3HD1 LEU A 175     -13.479   6.376  -0.510  1.00 89.77           H
ATOM   2588  CD2 LEU A 175     -12.117   5.704  -2.788  1.00 89.77           C
ATOM   2589 1HD2 LEU A 175     -12.847   5.994  -3.544  1.00 89.77           H
ATOM   2590 2HD2 LEU A 175     -11.183   5.422  -3.274  1.00 89.77           H
ATOM   2591 3HD2 LEU A 175     -12.501   4.858  -2.218  1.00 89.77           H
ATOM   2592  HN  LEU A 175     -10.274  10.115  -3.570  1.00 89.77           H
ATOM   2593  N   ALA A 176      -8.561   8.753  -1.221  1.00 94.68           N
ATOM   2594  CA  ALA A 176      -7.460   8.324  -0.375  1.00 94.68           C
ATOM   2595  C   ALA A 176      -7.237   9.360   0.729  1.00 94.68           C
ATOM   2596  O   ALA A 176      -6.965   9.003   1.874  1.00 94.68           O
ATOM   2597  HA  ALA A 176      -7.742   7.375   0.081  1.00 94.68           H
ATOM   2598  CB  ALA A 176      -6.212   8.108  -1.233  1.00 94.68           C
ATOM   2599 1HB  ALA A 176      -6.414   7.343  -1.982  1.00 94.68           H
ATOM   2600 2HB  ALA A 176      -5.946   9.042  -1.730  1.00 94.68           H
ATOM   2601 3HB  ALA A 176      -5.386   7.787  -0.599  1.00 94.68           H
ATOM   2602  HN  ALA A 176      -8.319   8.924  -2.176  1.00 94.68           H
ATOM   2603  N   ALA A 177      -7.360  10.622   0.345  1.00 94.79           N
ATOM   2604  CA  ALA A 177      -7.144  11.713   1.280  1.00 94.79           C
ATOM   2605  C   ALA A 177      -8.165  11.615   2.416  1.00 94.79           C
ATOM   2606  O   ALA A 177      -7.809  11.734   3.587  1.00 94.79           O
ATOM   2607  HA  ALA A 177      -6.142  11.602   1.694  1.00 94.79           H
ATOM   2608  CB  ALA A 177      -7.227  13.048   0.537  1.00 94.79           C
ATOM   2609 1HB  ALA A 177      -6.462  13.078  -0.240  1.00 94.79           H
ATOM   2610 2HB  ALA A 177      -8.212  13.149   0.081  1.00 94.79           H
ATOM   2611 3HB  ALA A 177      -7.065  13.865   1.239  1.00 94.79           H
ATOM   2612  HN  ALA A 177      -7.602  10.904  -0.584  1.00 94.79           H
ATOM   2613  N   ALA A 178      -9.413  11.398   2.030  1.00 94.91           N
ATOM   2614  CA  ALA A 178     -10.497  11.343   2.996  1.00 94.91           C
ATOM   2615  C   ALA A 178     -10.250  10.188   3.968  1.00 94.91           C
ATOM   2616  O   ALA A 178     -10.557  10.293   5.155  1.00 94.91           O
ATOM   2617  HA  ALA A 178     -10.494  12.281   3.552  1.00 94.91           H
ATOM   2618  CB  ALA A 178     -11.832  11.210   2.260  1.00 94.91           C
ATOM   2619 1HB  ALA A 178     -11.972  12.070   1.605  1.00 94.91           H
ATOM   2620 2HB  ALA A 178     -11.829  10.296   1.665  1.00 94.91           H
ATOM   2621 3HB  ALA A 178     -12.644  11.169   2.985  1.00 94.91           H
ATOM   2622  HN  ALA A 178      -9.689  11.261   1.078  1.00 94.91           H
ATOM   2623  N   LEU A 179      -9.696   9.111   3.430  1.00 91.81           N
ATOM   2624  CA  LEU A 179      -9.465   7.914   4.219  1.00 91.81           C
ATOM   2625  C   LEU A 179      -8.288   8.152   5.167  1.00 91.81           C
ATOM   2626  O   LEU A 179      -7.984   7.308   6.009  1.00 91.81           O
ATOM   2627  HA  LEU A 179     -10.360   7.739   4.817  1.00 91.81           H
ATOM   2628  CB  LEU A 179      -9.284   6.698   3.308  1.00 91.81           C
ATOM   2629 1HB  LEU A 179      -8.505   6.926   2.581  1.00 91.81           H
ATOM   2630 2HB  LEU A 179      -8.922   5.866   3.913  1.00 91.81           H
ATOM   2631  CG  LEU A 179     -10.531   6.236   2.551  1.00 91.81           C
ATOM   2632  HG  LEU A 179     -10.962   7.099   2.044  1.00 91.81           H
ATOM   2633  CD1 LEU A 179     -10.169   5.213   1.472  1.00 91.81           C
ATOM   2634 1HD1 LEU A 179      -9.475   5.664   0.762  1.00 91.81           H
ATOM   2635 2HD1 LEU A 179      -9.700   4.345   1.936  1.00 91.81           H
ATOM   2636 3HD1 LEU A 179     -11.073   4.902   0.949  1.00 91.81           H
ATOM   2637  CD2 LEU A 179     -11.591   5.701   3.515  1.00 91.81           C
ATOM   2638 1HD2 LEU A 179     -11.185   4.854   4.069  1.00 91.81           H
ATOM   2639 2HD2 LEU A 179     -11.878   6.488   4.213  1.00 91.81           H
ATOM   2640 3HD2 LEU A 179     -12.467   5.379   2.950  1.00 91.81           H
ATOM   2641  HN  LEU A 179      -9.408   9.049   2.474  1.00 91.81           H
ATOM   2642  N   CYS A 180      -7.659   9.306   4.999  1.00 90.94           N
ATOM   2643  CA  CYS A 180      -6.489   9.642   5.793  1.00 90.94           C
ATOM   2644  C   CYS A 180      -6.942  10.494   6.980  1.00 90.94           C
ATOM   2645  O   CYS A 180      -6.137  10.844   7.841  1.00 90.94           O
ATOM   2646  HA  CYS A 180      -6.060   8.700   6.133  1.00 90.94           H
ATOM   2647  CB  CYS A 180      -5.423  10.352   4.955  1.00 90.94           C
ATOM   2648 1HB  CYS A 180      -5.840  11.256   4.511  1.00 90.94           H
ATOM   2649 2HB  CYS A 180      -4.595  10.663   5.593  1.00 90.94           H
ATOM   2650  SG  CYS A 180      -4.812   9.234   3.642  1.00 90.94           S
ATOM   2651  HG  CYS A 180      -5.987   9.074   3.039  1.00 90.94           H
ATOM   2652  HN  CYS A 180      -7.935  10.002   4.337  1.00 90.94           H
ATOM   2653  N   ILE A 181      -8.231  10.803   6.988  1.00 90.73           N
ATOM   2654  CA  ILE A 181      -8.784  11.678   8.007  1.00 90.73           C
ATOM   2655  C   ILE A 181      -8.466  11.107   9.391  1.00 90.73           C
ATOM   2656  O   ILE A 181      -7.994  11.827  10.269  1.00 90.73           O
ATOM   2657  HA  ILE A 181      -8.291  12.645   7.911  1.00 90.73           H
ATOM   2658  CB  ILE A 181     -10.278  11.905   7.765  1.00 90.73           C
ATOM   2659  HB  ILE A 181     -10.747  10.937   7.591  1.00 90.73           H
ATOM   2660  CG1 ILE A 181     -10.507  12.750   6.510  1.00 90.73           C
ATOM   2661 1HG1 ILE A 181     -10.124  13.757   6.670  1.00 90.73           H
ATOM   2662 2HG1 ILE A 181      -9.949  12.326   5.675  1.00 90.73           H
ATOM   2663  CG2 ILE A 181     -10.947  12.517   8.997  1.00 90.73           C
ATOM   2664 1HG2 ILE A 181     -10.829  11.843   9.846  1.00 90.73           H
ATOM   2665 2HG2 ILE A 181     -10.480  13.475   9.226  1.00 90.73           H
ATOM   2666 3HG2 ILE A 181     -12.008  12.668   8.798  1.00 90.73           H
ATOM   2667  CD1 ILE A 181     -11.994  12.815   6.157  1.00 90.73           C
ATOM   2668 1HD1 ILE A 181     -12.368  11.807   5.973  1.00 90.73           H
ATOM   2669 2HD1 ILE A 181     -12.545  13.261   6.984  1.00 90.73           H
ATOM   2670 3HD1 ILE A 181     -12.129  13.421   5.261  1.00 90.73           H
ATOM   2671  HN  ILE A 181      -8.890  10.467   6.315  1.00 90.73           H
ATOM   2672  N   PRO A 182      -8.717   9.809   9.609  1.00 92.40           N
ATOM   2673  CA  PRO A 182      -8.479   9.205  10.922  1.00 92.40           C
ATOM   2674  C   PRO A 182      -7.068   9.459  11.427  1.00 92.40           C
ATOM   2675  O   PRO A 182      -6.873   9.791  12.595  1.00 92.40           O
ATOM   2676  HA  PRO A 182      -9.134   9.657  11.667  1.00 92.40           H
ATOM   2677  CB  PRO A 182      -8.739   7.715  10.688  1.00 92.40           C
ATOM   2678 1HB  PRO A 182      -7.824   7.185  10.424  1.00 92.40           H
ATOM   2679 2HB  PRO A 182      -9.140   7.233  11.579  1.00 92.40           H
ATOM   2680  CG  PRO A 182      -9.744   7.708   9.542  1.00 92.40           C
ATOM   2681 1HG  PRO A 182      -9.764   6.747   9.028  1.00 92.40           H
ATOM   2682 2HG  PRO A 182     -10.760   7.889   9.894  1.00 92.40           H
ATOM   2683  CD  PRO A 182      -9.243   8.826   8.644  1.00 92.40           C
ATOM   2684 1HD  PRO A 182      -8.466   8.481   7.962  1.00 92.40           H
ATOM   2685 2HD  PRO A 182     -10.042   9.240   8.029  1.00 92.40           H
ATOM   2686  N   GLU A 183      -6.112   9.294  10.524  1.00 89.16           N
ATOM   2687  CA  GLU A 183      -4.711   9.431  10.884  1.00 89.16           C
ATOM   2688  C   GLU A 183      -4.420  10.860  11.349  1.00 89.16           C
ATOM   2689  O   GLU A 183      -3.661  11.066  12.294  1.00 89.16           O
ATOM   2690  HA  GLU A 183      -4.554   8.735  11.708  1.00 89.16           H
ATOM   2691  CB  GLU A 183      -3.804   9.039   9.716  1.00 89.16           C
ATOM   2692 1HB  GLU A 183      -4.254   9.362   8.777  1.00 89.16           H
ATOM   2693 2HB  GLU A 183      -2.804   9.442   9.876  1.00 89.16           H
ATOM   2694  CG  GLU A 183      -3.647   7.519   9.630  1.00 89.16           C
ATOM   2695 1HG  GLU A 183      -2.936   7.268   8.843  1.00 89.16           H
ATOM   2696 2HG  GLU A 183      -3.235   7.140  10.565  1.00 89.16           H
ATOM   2697  CD  GLU A 183      -4.991   6.844   9.347  1.00 89.16           C
ATOM   2698  OE1 GLU A 183      -5.113   5.652   9.703  1.00 89.16           O
ATOM   2699  OE2 GLU A 183      -5.865   7.536   8.781  1.00 89.16           O
ATOM   2700  HN  GLU A 183      -6.282   9.072   9.564  1.00 89.16           H
ATOM   2701  N   ILE A 184      -5.038  11.809  10.662  1.00 90.61           N
ATOM   2702  CA  ILE A 184      -4.808  13.214  10.953  1.00 90.61           C
ATOM   2703  C   ILE A 184      -5.254  13.513  12.386  1.00 90.61           C
ATOM   2704  O   ILE A 184      -4.604  14.279  13.095  1.00 90.61           O
ATOM   2705  HA  ILE A 184      -3.735  13.391  10.881  1.00 90.61           H
ATOM   2706  CB  ILE A 184      -5.484  14.097   9.902  1.00 90.61           C
ATOM   2707  HB  ILE A 184      -6.531  13.801   9.829  1.00 90.61           H
ATOM   2708  CG1 ILE A 184      -4.858  13.884   8.522  1.00 90.61           C
ATOM   2709 1HG1 ILE A 184      -3.848  14.295   8.510  1.00 90.61           H
ATOM   2710 2HG1 ILE A 184      -4.769  12.816   8.320  1.00 90.61           H
ATOM   2711  CG2 ILE A 184      -5.458  15.567  10.322  1.00 90.61           C
ATOM   2712 1HG2 ILE A 184      -5.987  15.684  11.269  1.00 90.61           H
ATOM   2713 2HG2 ILE A 184      -4.425  15.893  10.441  1.00 90.61           H
ATOM   2714 3HG2 ILE A 184      -5.945  16.173   9.557  1.00 90.61           H
ATOM   2715  CD1 ILE A 184      -5.698  14.548   7.430  1.00 90.61           C
ATOM   2716 1HD1 ILE A 184      -6.699  14.117   7.429  1.00 90.61           H
ATOM   2717 2HD1 ILE A 184      -5.764  15.619   7.623  1.00 90.61           H
ATOM   2718 3HD1 ILE A 184      -5.230  14.381   6.460  1.00 90.61           H
ATOM   2719  HN  ILE A 184      -5.685  11.632   9.920  1.00 90.61           H
ATOM   2720  N   LEU A 185      -6.361  12.893  12.769  1.00 91.01           N
ATOM   2721  CA  LEU A 185      -7.016  13.235  14.020  1.00 91.01           C
ATOM   2722  C   LEU A 185      -6.254  12.595  15.181  1.00 91.01           C
ATOM   2723  O   LEU A 185      -5.921  13.268  16.156  1.00 91.01           O
ATOM   2724  HA  LEU A 185      -6.966  14.318  14.129  1.00 91.01           H
ATOM   2725  CB  LEU A 185      -8.497  12.853  13.971  1.00 91.01           C
ATOM   2726 1HB  LEU A 185      -8.571  11.798  13.708  1.00 91.01           H
ATOM   2727 2HB  LEU A 185      -8.913  12.962  14.973  1.00 91.01           H
ATOM   2728  CG  LEU A 185      -9.364  13.655  12.999  1.00 91.01           C
ATOM   2729  HG  LEU A 185      -8.962  13.524  11.994  1.00 91.01           H
ATOM   2730  CD1 LEU A 185     -10.800  13.127  12.982  1.00 91.01           C
ATOM   2731 1HD1 LEU A 185     -10.800  12.082  12.671  1.00 91.01           H
ATOM   2732 2HD1 LEU A 185     -11.229  13.208  13.981  1.00 91.01           H
ATOM   2733 3HD1 LEU A 185     -11.396  13.714  12.283  1.00 91.01           H
ATOM   2734  CD2 LEU A 185      -9.307  15.150  13.317  1.00 91.01           C
ATOM   2735 1HD2 LEU A 185      -9.670  15.320  14.330  1.00 91.01           H
ATOM   2736 2HD2 LEU A 185      -8.277  15.499  13.236  1.00 91.01           H
ATOM   2737 3HD2 LEU A 185      -9.932  15.696  12.611  1.00 91.01           H
ATOM   2738  HN  LEU A 185      -6.808  12.170  12.242  1.00 91.01           H
ATOM   2739  N   TYR A 186      -5.999  11.302  15.040  1.00 91.54           N
ATOM   2740  CA  TYR A 186      -5.689  10.470  16.190  1.00 91.54           C
ATOM   2741  C   TYR A 186      -4.199  10.128  16.233  1.00 91.54           C
ATOM   2742  O   TYR A 186      -3.739   9.457  17.156  1.00 91.54           O
ATOM   2743  HA  TYR A 186      -5.954  11.027  17.089  1.00 91.54           H
ATOM   2744  CB  TYR A 186      -6.491   9.180  16.004  1.00 91.54           C
ATOM   2745 1HB  TYR A 186      -6.125   8.661  15.119  1.00 91.54           H
ATOM   2746 2HB  TYR A 186      -6.308   8.525  16.856  1.00 91.54           H
ATOM   2747  CG  TYR A 186      -7.999   9.399  15.863  1.00 91.54           C
ATOM   2748  CD1 TYR A 186      -8.652  10.270  16.711  1.00 91.54           C
ATOM   2749  HD1 TYR A 186      -8.094  10.801  17.482  1.00 91.54           H
ATOM   2750  CD2 TYR A 186      -8.705   8.726  14.886  1.00 91.54           C
ATOM   2751  HD2 TYR A 186      -8.189   8.038  14.217  1.00 91.54           H
ATOM   2752  CE1 TYR A 186     -10.071  10.476  16.577  1.00 91.54           C
ATOM   2753  HE1 TYR A 186     -10.599  11.161  17.241  1.00 91.54           H
ATOM   2754  CE2 TYR A 186     -10.124   8.932  14.753  1.00 91.54           C
ATOM   2755  HE2 TYR A 186     -10.694   8.407  13.986  1.00 91.54           H
ATOM   2756  CZ  TYR A 186     -10.737   9.797  15.605  1.00 91.54           C
ATOM   2757  OH  TYR A 186     -12.077   9.992  15.479  1.00 91.54           O
ATOM   2758  HH  TYR A 186     -12.443   9.395  14.765  1.00 91.54           H
ATOM   2759  HN  TYR A 186      -6.002  10.825  14.161  1.00 91.54           H
ATOM   2760  N   SER A 187      -3.485  10.605  15.224  1.00 92.34           N
ATOM   2761  CA  SER A 187      -2.034  10.531  15.233  1.00 92.34           C
ATOM   2762  C   SER A 187      -1.467  11.489  16.283  1.00 92.34           C
ATOM   2763  O   SER A 187      -1.728  12.690  16.238  1.00 92.34           O
ATOM   2764  HA  SER A 187      -1.799   9.498  15.491  1.00 92.34           H
ATOM   2765  CB  SER A 187      -1.457  10.854  13.853  1.00 92.34           C
ATOM   2766 1HB  SER A 187      -1.776  11.852  13.552  1.00 92.34           H
ATOM   2767 2HB  SER A 187      -0.369  10.871  13.910  1.00 92.34           H
ATOM   2768  OG  SER A 187      -1.866   9.909  12.869  1.00 92.34           O
ATOM   2769  HG  SER A 187      -2.406  10.365  12.160  1.00 92.34           H
ATOM   2770  HN  SER A 187      -3.881  11.035  14.413  1.00 92.34           H
ATOM   2771  N   GLN A 188      -0.702  10.921  17.204  1.00 85.39           N
ATOM   2772  CA  GLN A 188       0.012  11.724  18.183  1.00 85.39           C
ATOM   2773  C   GLN A 188       1.296  11.015  18.615  1.00 85.39           C
ATOM   2774  O   GLN A 188       1.493   9.839  18.312  1.00 85.39           O
ATOM   2775  HA  GLN A 188       0.257  12.654  17.670  1.00 85.39           H
ATOM   2776  CB  GLN A 188      -0.876  12.035  19.389  1.00 85.39           C
ATOM   2777 1HB  GLN A 188      -0.360  12.724  20.057  1.00 85.39           H
ATOM   2778 2HB  GLN A 188      -1.786  12.534  19.057  1.00 85.39           H
ATOM   2779  CG  GLN A 188      -1.238  10.756  20.148  1.00 85.39           C
ATOM   2780 1HG  GLN A 188      -1.681  10.035  19.461  1.00 85.39           H
ATOM   2781 2HG  GLN A 188      -0.333  10.300  20.550  1.00 85.39           H
ATOM   2782  CD  GLN A 188      -2.216  11.052  21.286  1.00 85.39           C
ATOM   2783  OE1 GLN A 188      -2.923  12.046  21.289  1.00 85.39           O
ATOM   2784  NE2 GLN A 188      -2.217  10.137  22.251  1.00 85.39           N
ATOM   2785 1HE2 GLN A 188      -1.611   9.343  22.188  1.00 85.39           H
ATOM   2786 2HE2 GLN A 188      -2.823  10.241  23.039  1.00 85.39           H
ATOM   2787  HN  GLN A 188      -0.567   9.934  17.288  1.00 85.39           H
ATOM   2788  N   ILE A 189       2.138  11.759  19.317  1.00 89.89           N
ATOM   2789  CA  ILE A 189       3.320  11.178  19.930  1.00 89.89           C
ATOM   2790  C   ILE A 189       2.955  10.627  21.310  1.00 89.89           C
ATOM   2791  O   ILE A 189       2.375  11.336  22.132  1.00 89.89           O
ATOM   2792  HA  ILE A 189       3.639  10.347  19.300  1.00 89.89           H
ATOM   2793  CB  ILE A 189       4.465  12.192  19.956  1.00 89.89           C
ATOM   2794  HB  ILE A 189       4.128  13.073  20.504  1.00 89.89           H
ATOM   2795  CG1 ILE A 189       4.824  12.651  18.541  1.00 89.89           C
ATOM   2796 1HG1 ILE A 189       5.214  11.808  17.970  1.00 89.89           H
ATOM   2797 2HG1 ILE A 189       3.926  12.994  18.028  1.00 89.89           H
ATOM   2798  CG2 ILE A 189       5.677  11.632  20.702  1.00 89.89           C
ATOM   2799 1HG2 ILE A 189       5.396  11.397  21.728  1.00 89.89           H
ATOM   2800 2HG2 ILE A 189       6.024  10.727  20.204  1.00 89.89           H
ATOM   2801 3HG2 ILE A 189       6.476  12.374  20.706  1.00 89.89           H
ATOM   2802  CD1 ILE A 189       5.860  13.775  18.575  1.00 89.89           C
ATOM   2803 1HD1 ILE A 189       5.457  14.625  19.126  1.00 89.89           H
ATOM   2804 2HD1 ILE A 189       6.765  13.420  19.068  1.00 89.89           H
ATOM   2805 3HD1 ILE A 189       6.097  14.082  17.557  1.00 89.89           H
ATOM   2806  HN  ILE A 189       2.023  12.741  19.469  1.00 89.89           H
ATOM   2807  N   LYS A 190       3.309   9.368  21.522  1.00 85.15           N
ATOM   2808  CA  LYS A 190       3.116   8.745  22.821  1.00 85.15           C
ATOM   2809  C   LYS A 190       4.477   8.349  23.398  1.00 85.15           C
ATOM   2810  O   LYS A 190       5.358   7.899  22.667  1.00 85.15           O
ATOM   2811  HA  LYS A 190       2.667   9.490  23.477  1.00 85.15           H
ATOM   2812  CB  LYS A 190       2.130   7.580  22.715  1.00 85.15           C
ATOM   2813 1HB  LYS A 190       1.201   7.925  22.262  1.00 85.15           H
ATOM   2814 2HB  LYS A 190       2.538   6.812  22.059  1.00 85.15           H
ATOM   2815  CG  LYS A 190       1.841   6.980  24.093  1.00 85.15           C
ATOM   2816 1HG  LYS A 190       2.776   6.691  24.571  1.00 85.15           H
ATOM   2817 2HG  LYS A 190       1.376   7.733  24.730  1.00 85.15           H
ATOM   2818  CD  LYS A 190       0.922   5.763  23.978  1.00 85.15           C
ATOM   2819 1HD  LYS A 190      -0.053   6.072  23.601  1.00 85.15           H
ATOM   2820 2HD  LYS A 190       1.334   5.058  23.256  1.00 85.15           H
ATOM   2821  CE  LYS A 190       0.755   5.073  25.334  1.00 85.15           C
ATOM   2822 1HE  LYS A 190       1.708   5.062  25.863  1.00 85.15           H
ATOM   2823 2HE  LYS A 190       0.054   5.635  25.951  1.00 85.15           H
ATOM   2824  NZ  LYS A 190       0.265   3.687  25.153  1.00 85.15           N
ATOM   2825 1HZ  LYS A 190       0.195   3.233  26.057  1.00 85.15           H
ATOM   2826 2HZ  LYS A 190      -0.647   3.706  24.712  1.00 85.15           H
ATOM   2827 3HZ  LYS A 190       0.914   3.174  24.567  1.00 85.15           H
ATOM   2828  HN  LYS A 190       3.720   8.778  20.827  1.00 85.15           H
ATOM   2829  N   GLU A 191       4.605   8.530  24.704  1.00 75.56           N
ATOM   2830  CA  GLU A 191       5.786   8.067  25.412  1.00 75.56           C
ATOM   2831  C   GLU A 191       5.539   6.678  26.006  1.00 75.56           C
ATOM   2832  O   GLU A 191       4.588   6.483  26.762  1.00 75.56           O
ATOM   2833  HA  GLU A 191       6.572   8.012  24.659  1.00 75.56           H
ATOM   2834  CB  GLU A 191       6.201   9.061  26.498  1.00 75.56           C
ATOM   2835 1HB  GLU A 191       6.234  10.068  26.081  1.00 75.56           H
ATOM   2836 2HB  GLU A 191       5.531   8.972  27.353  1.00 75.56           H
ATOM   2837  CG  GLU A 191       7.606   8.753  27.017  1.00 75.56           C
ATOM   2838 1HG  GLU A 191       7.620   7.763  27.474  1.00 75.56           H
ATOM   2839 2HG  GLU A 191       8.308   8.728  26.184  1.00 75.56           H
ATOM   2840  CD  GLU A 191       8.055   9.799  28.039  1.00 75.56           C
ATOM   2841  OE1 GLU A 191       9.122   9.573  28.650  1.00 75.56           O
ATOM   2842  OE2 GLU A 191       7.322  10.800  28.187  1.00 75.56           O
ATOM   2843  HN  GLU A 191       3.921   8.984  25.276  1.00 75.56           H
ATOM   2844  N   GLU A 192       6.410   5.750  25.641  1.00 75.96           N
ATOM   2845  CA  GLU A 192       6.295   4.384  26.123  1.00 75.96           C
ATOM   2846  C   GLU A 192       7.632   3.908  26.693  1.00 75.96           C
ATOM   2847  O   GLU A 192       8.611   3.772  25.960  1.00 75.96           O
ATOM   2848  HA  GLU A 192       5.547   4.419  26.915  1.00 75.96           H
ATOM   2849  CB  GLU A 192       5.808   3.450  25.014  1.00 75.96           C
ATOM   2850 1HB  GLU A 192       4.921   3.872  24.541  1.00 75.96           H
ATOM   2851 2HB  GLU A 192       6.620   3.257  24.313  1.00 75.96           H
ATOM   2852  CG  GLU A 192       5.398   2.090  25.583  1.00 75.96           C
ATOM   2853 1HG  GLU A 192       5.238   1.384  24.768  1.00 75.96           H
ATOM   2854 2HG  GLU A 192       6.205   1.691  26.197  1.00 75.96           H
ATOM   2855  CD  GLU A 192       4.123   2.208  26.420  1.00 75.96           C
ATOM   2856  OE1 GLU A 192       3.851   1.251  27.177  1.00 75.96           O
ATOM   2857  OE2 GLU A 192       3.449   3.252  26.284  1.00 75.96           O
ATOM   2858  HN  GLU A 192       7.183   5.918  25.028  1.00 75.96           H
ATOM   2859  N   SER A 193       7.632   3.667  27.996  1.00 74.58           N
ATOM   2860  CA  SER A 193       8.814   3.146  28.661  1.00 74.58           C
ATOM   2861  C   SER A 193      10.009   4.065  28.401  1.00 74.58           C
ATOM   2862  O   SER A 193      11.134   3.596  28.240  1.00 74.58           O
ATOM   2863  HA  SER A 193       8.566   3.133  29.723  1.00 74.58           H
ATOM   2864  CB  SER A 193       9.127   1.723  28.194  1.00 74.58           C
ATOM   2865 1HB  SER A 193       9.380   1.737  27.134  1.00 74.58           H
ATOM   2866 2HB  SER A 193      10.003   1.352  28.725  1.00 74.58           H
ATOM   2867  OG  SER A 193       8.032   0.837  28.408  1.00 74.58           O
ATOM   2868  HG  SER A 193       8.198  -0.031  27.942  1.00 74.58           H
ATOM   2869  HN  SER A 193       6.844   3.821  28.593  1.00 74.58           H
ATOM   2870  N   GLY A 194       9.723   5.359  28.367  1.00 82.15           N
ATOM   2871  CA  GLY A 194      10.770   6.352  28.200  1.00 82.15           C
ATOM   2872  C   GLY A 194      11.159   6.496  26.727  1.00 82.15           C
ATOM   2873  O   GLY A 194      12.110   7.204  26.399  1.00 82.15           O
ATOM   2874 1HA  GLY A 194      10.430   7.313  28.585  1.00 82.15           H
ATOM   2875 2HA  GLY A 194      11.645   6.066  28.784  1.00 82.15           H
ATOM   2876  HN  GLY A 194       8.798   5.730  28.452  1.00 82.15           H
ATOM   2877  N   ILE A 195      10.404   5.814  25.879  1.00 80.46           N
ATOM   2878  CA  ILE A 195      10.625   5.897  24.446  1.00 80.46           C
ATOM   2879  C   ILE A 195       9.452   6.632  23.794  1.00 80.46           C
ATOM   2880  O   ILE A 195       8.295   6.271  24.004  1.00 80.46           O
ATOM   2881  HA  ILE A 195      11.530   6.484  24.288  1.00 80.46           H
ATOM   2882  CB  ILE A 195      10.880   4.506  23.861  1.00 80.46           C
ATOM   2883  HB  ILE A 195      10.010   3.883  24.069  1.00 80.46           H
ATOM   2884  CG1 ILE A 195      12.083   3.841  24.534  1.00 80.46           C
ATOM   2885 1HG1 ILE A 195      12.978   4.438  24.360  1.00 80.46           H
ATOM   2886 2HG1 ILE A 195      11.928   3.806  25.612  1.00 80.46           H
ATOM   2887  CG2 ILE A 195      11.037   4.570  22.341  1.00 80.46           C
ATOM   2888 1HG2 ILE A 195      10.126   4.974  21.898  1.00 80.46           H
ATOM   2889 2HG2 ILE A 195      11.879   5.215  22.089  1.00 80.46           H
ATOM   2890 3HG2 ILE A 195      11.217   3.568  21.951  1.00 80.46           H
ATOM   2891  CD1 ILE A 195      12.297   2.424  23.997  1.00 80.46           C
ATOM   2892 1HD1 ILE A 195      11.409   1.823  24.195  1.00 80.46           H
ATOM   2893 2HD1 ILE A 195      12.476   2.465  22.923  1.00 80.46           H
ATOM   2894 3HD1 ILE A 195      13.157   1.974  24.492  1.00 80.46           H
ATOM   2895  HN  ILE A 195       9.653   5.214  26.157  1.00 80.46           H
ATOM   2896  N   ALA A 196       9.791   7.650  23.017  1.00 91.07           N
ATOM   2897  CA  ALA A 196       8.791   8.370  22.248  1.00 91.07           C
ATOM   2898  C   ALA A 196       8.441   7.566  20.995  1.00 91.07           C
ATOM   2899  O   ALA A 196       9.327   7.171  20.239  1.00 91.07           O
ATOM   2900  HA  ALA A 196       7.900   8.465  22.869  1.00 91.07           H
ATOM   2901  CB  ALA A 196       9.312   9.770  21.916  1.00 91.07           C
ATOM   2902 1HB  ALA A 196       9.517  10.310  22.840  1.00 91.07           H
ATOM   2903 2HB  ALA A 196      10.228   9.687  21.332  1.00 91.07           H
ATOM   2904 3HB  ALA A 196       8.561  10.310  21.339  1.00 91.07           H
ATOM   2905  HN  ALA A 196      10.728   7.983  22.909  1.00 91.07           H
ATOM   2906  N   ILE A 197       7.147   7.346  20.813  1.00 86.91           N
ATOM   2907  CA  ILE A 197       6.665   6.635  19.641  1.00 86.91           C
ATOM   2908  C   ILE A 197       5.571   7.460  18.962  1.00 86.91           C
ATOM   2909  O   ILE A 197       4.758   8.093  19.635  1.00 86.91           O
ATOM   2910  HA  ILE A 197       7.503   6.538  18.951  1.00 86.91           H
ATOM   2911  CB  ILE A 197       6.223   5.219  20.018  1.00 86.91           C
ATOM   2912  HB  ILE A 197       5.820   4.739  19.127  1.00 86.91           H
ATOM   2913  CG1 ILE A 197       5.103   5.254  21.060  1.00 86.91           C
ATOM   2914 1HG1 ILE A 197       5.492   5.631  22.005  1.00 86.91           H
ATOM   2915 2HG1 ILE A 197       4.323   5.944  20.737  1.00 86.91           H
ATOM   2916  CG2 ILE A 197       7.414   4.379  20.485  1.00 86.91           C
ATOM   2917 1HG2 ILE A 197       8.149   4.314  19.682  1.00 86.91           H
ATOM   2918 2HG2 ILE A 197       7.869   4.847  21.357  1.00 86.91           H
ATOM   2919 3HG2 ILE A 197       7.072   3.378  20.746  1.00 86.91           H
ATOM   2920  CD1 ILE A 197       4.505   3.861  21.268  1.00 86.91           C
ATOM   2921 1HD1 ILE A 197       4.095   3.497  20.326  1.00 86.91           H
ATOM   2922 2HD1 ILE A 197       5.283   3.180  21.613  1.00 86.91           H
ATOM   2923 3HD1 ILE A 197       3.711   3.914  22.013  1.00 86.91           H
ATOM   2924  HN  ILE A 197       6.434   7.645  21.448  1.00 86.91           H
ATOM   2925  N   CYS A 198       5.585   7.428  17.638  1.00 92.11           N
ATOM   2926  CA  CYS A 198       4.482   7.972  16.864  1.00 92.11           C
ATOM   2927  C   CYS A 198       3.472   6.850  16.613  1.00 92.11           C
ATOM   2928  O   CYS A 198       3.780   5.874  15.931  1.00 92.11           O
ATOM   2929  HA  CYS A 198       4.039   8.765  17.466  1.00 92.11           H
ATOM   2930  CB  CYS A 198       4.966   8.607  15.559  1.00 92.11           C
ATOM   2931 1HB  CYS A 198       5.528   9.516  15.773  1.00 92.11           H
ATOM   2932 2HB  CYS A 198       5.646   7.927  15.044  1.00 92.11           H
ATOM   2933  SG  CYS A 198       3.537   8.994  14.483  1.00 92.11           S
ATOM   2934  HN  CYS A 198       6.331   7.039  17.096  1.00 92.11           H
ATOM   2935  N   THR A 199       2.287   7.028  17.177  1.00 90.35           N
ATOM   2936  CA  THR A 199       1.254   6.010  17.083  1.00 90.35           C
ATOM   2937  C   THR A 199      -0.126   6.661  16.960  1.00 90.35           C
ATOM   2938  O   THR A 199      -0.287   7.844  17.255  1.00 90.35           O
ATOM   2939  HA  THR A 199       1.419   5.436  16.172  1.00 90.35           H
ATOM   2940  CB  THR A 199       1.385   5.090  18.299  1.00 90.35           C
ATOM   2941  HB  THR A 199       2.427   4.818  18.470  1.00 90.35           H
ATOM   2942  OG1 THR A 199       0.506   4.007  18.011  1.00 90.35           O
ATOM   2943  HG1 THR A 199       0.685   3.246  18.634  1.00 90.35           H
ATOM   2944  CG2 THR A 199       0.806   5.713  19.570  1.00 90.35           C
ATOM   2945 1HG2 THR A 199      -0.253   5.923  19.422  1.00 90.35           H
ATOM   2946 2HG2 THR A 199       1.333   6.641  19.793  1.00 90.35           H
ATOM   2947 3HG2 THR A 199       0.925   5.019  20.402  1.00 90.35           H
ATOM   2948  HN  THR A 199       2.028   7.847  17.689  1.00 90.35           H
ATOM   2949  N   MET A 200      -1.086   5.858  16.524  1.00 89.01           N
ATOM   2950  CA  MET A 200      -2.485   6.234  16.640  1.00 89.01           C
ATOM   2951  C   MET A 200      -2.989   6.035  18.071  1.00 89.01           C
ATOM   2952  O   MET A 200      -2.753   4.991  18.677  1.00 89.01           O
ATOM   2953  HA  MET A 200      -2.528   7.290  16.376  1.00 89.01           H
ATOM   2954  CB  MET A 200      -3.323   5.385  15.681  1.00 89.01           C
ATOM   2955 1HB  MET A 200      -3.153   4.328  15.883  1.00 89.01           H
ATOM   2956 2HB  MET A 200      -4.382   5.577  15.851  1.00 89.01           H
ATOM   2957  CG  MET A 200      -2.970   5.696  14.225  1.00 89.01           C
ATOM   2958 1HG  MET A 200      -1.889   5.773  14.112  1.00 89.01           H
ATOM   2959 2HG  MET A 200      -3.301   4.881  13.581  1.00 89.01           H
ATOM   2960  SD  MET A 200      -3.746   7.222  13.721  1.00 89.01           S
ATOM   2961  CE  MET A 200      -5.431   6.666  13.529  1.00 89.01           C
ATOM   2962 1HE  MET A 200      -5.471   5.879  12.776  1.00 89.01           H
ATOM   2963 2HE  MET A 200      -5.796   6.276  14.480  1.00 89.01           H
ATOM   2964 3HE  MET A 200      -6.057   7.501  13.215  1.00 89.01           H
ATOM   2965  HN  MET A 200      -0.921   4.969  16.099  1.00 89.01           H
ATOM   2966  N   VAL A 201      -3.675   7.053  18.570  1.00 91.53           N
ATOM   2967  CA  VAL A 201      -4.348   6.945  19.853  1.00 91.53           C
ATOM   2968  C   VAL A 201      -5.827   7.295  19.679  1.00 91.53           C
ATOM   2969  O   VAL A 201      -6.162   8.407  19.274  1.00 91.53           O
ATOM   2970  HA  VAL A 201      -4.269   5.908  20.179  1.00 91.53           H
ATOM   2971  CB  VAL A 201      -3.644   7.823  20.889  1.00 91.53           C
ATOM   2972  HB  VAL A 201      -3.734   8.860  20.567  1.00 91.53           H
ATOM   2973  CG1 VAL A 201      -4.312   7.697  22.260  1.00 91.53           C
ATOM   2974 1HG1 VAL A 201      -5.354   8.010  22.186  1.00 91.53           H
ATOM   2975 2HG1 VAL A 201      -4.267   6.660  22.592  1.00 91.53           H
ATOM   2976 3HG1 VAL A 201      -3.792   8.331  22.977  1.00 91.53           H
ATOM   2977  CG2 VAL A 201      -2.154   7.485  20.973  1.00 91.53           C
ATOM   2978 1HG2 VAL A 201      -2.034   6.440  21.260  1.00 91.53           H
ATOM   2979 2HG2 VAL A 201      -1.689   7.650  20.001  1.00 91.53           H
ATOM   2980 3HG2 VAL A 201      -1.677   8.124  21.716  1.00 91.53           H
ATOM   2981  HN  VAL A 201      -3.773   7.937  18.114  1.00 91.53           H
ATOM   2982  N   TYR A 202      -6.673   6.325  19.994  1.00 91.51           N
ATOM   2983  CA  TYR A 202      -8.107   6.504  19.842  1.00 91.51           C
ATOM   2984  C   TYR A 202      -8.739   6.997  21.144  1.00 91.51           C
ATOM   2985  O   TYR A 202      -8.297   6.629  22.232  1.00 91.51           O
ATOM   2986  HA  TYR A 202      -8.272   7.247  19.062  1.00 91.51           H
ATOM   2987  CB  TYR A 202      -8.671   5.122  19.507  1.00 91.51           C
ATOM   2988 1HB  TYR A 202      -8.404   4.428  20.304  1.00 91.51           H
ATOM   2989 2HB  TYR A 202      -9.759   5.180  19.486  1.00 91.51           H
ATOM   2990  CG  TYR A 202      -8.180   4.556  18.173  1.00 91.51           C
ATOM   2991  CD1 TYR A 202      -8.851   4.859  17.006  1.00 91.51           C
ATOM   2992  HD1 TYR A 202      -9.732   5.501  17.034  1.00 91.51           H
ATOM   2993  CD2 TYR A 202      -7.065   3.742  18.137  1.00 91.51           C
ATOM   2994  HD2 TYR A 202      -6.535   3.503  19.058  1.00 91.51           H
ATOM   2995  CE1 TYR A 202      -8.389   4.326  15.750  1.00 91.51           C
ATOM   2996  HE1 TYR A 202      -8.910   4.557  14.821  1.00 91.51           H
ATOM   2997  CE2 TYR A 202      -6.603   3.210  16.881  1.00 91.51           C
ATOM   2998  HE2 TYR A 202      -5.725   2.566  16.838  1.00 91.51           H
ATOM   2999  CZ  TYR A 202      -7.288   3.528  15.750  1.00 91.51           C
ATOM   3000  OH  TYR A 202      -6.851   3.025  14.564  1.00 91.51           O
ATOM   3001  HH  TYR A 202      -6.010   2.504  14.703  1.00 91.51           H
ATOM   3002  HN  TYR A 202      -6.394   5.432  20.346  1.00 91.51           H
ATOM   3003  N   PRO A 203      -9.781   7.837  21.060  1.00 85.79           N
ATOM   3004  CA  PRO A 203     -10.415   8.376  22.265  1.00 85.79           C
ATOM   3005  C   PRO A 203     -11.160   7.309  23.052  1.00 85.79           C
ATOM   3006  O   PRO A 203     -11.627   6.325  22.481  1.00 85.79           O
ATOM   3007  HA  PRO A 203      -9.658   8.757  22.951  1.00 85.79           H
ATOM   3008  CB  PRO A 203     -11.362   9.449  21.727  1.00 85.79           C
ATOM   3009 1HB  PRO A 203     -12.258   9.539  22.341  1.00 85.79           H
ATOM   3010 2HB  PRO A 203     -10.889  10.431  21.711  1.00 85.79           H
ATOM   3011  CG  PRO A 203     -11.690   8.972  20.341  1.00 85.79           C
ATOM   3012 1HG  PRO A 203     -12.513   8.259  20.354  1.00 85.79           H
ATOM   3013 2HG  PRO A 203     -11.996   9.800  19.701  1.00 85.79           H
ATOM   3014  CD  PRO A 203     -10.429   8.334  19.834  1.00 85.79           C
ATOM   3015 1HD  PRO A 203     -10.642   7.525  19.135  1.00 85.79           H
ATOM   3016 2HD  PRO A 203      -9.799   9.052  19.309  1.00 85.79           H
ATOM   3017  N   SER A 204     -11.251   7.535  24.354  1.00 77.21           N
ATOM   3018  CA  SER A 204     -11.714   6.500  25.262  1.00 77.21           C
ATOM   3019  C   SER A 204     -13.108   6.024  24.846  1.00 77.21           C
ATOM   3020  O   SER A 204     -13.408   4.834  24.918  1.00 77.21           O
ATOM   3021  HA  SER A 204     -10.990   5.690  25.171  1.00 77.21           H
ATOM   3022  CB  SER A 204     -11.735   7.003  26.707  1.00 77.21           C
ATOM   3023 1HB  SER A 204     -12.209   6.257  27.344  1.00 77.21           H
ATOM   3024 2HB  SER A 204     -10.712   7.124  27.063  1.00 77.21           H
ATOM   3025  OG  SER A 204     -12.430   8.241  26.831  1.00 77.21           O
ATOM   3026  HG  SER A 204     -13.405   8.073  26.978  1.00 77.21           H
ATOM   3027  HN  SER A 204     -11.014   8.404  24.789  1.00 77.21           H
ATOM   3028  N   ASP A 205     -13.921   6.979  24.420  1.00 72.46           N
ATOM   3029  CA  ASP A 205     -15.299   6.685  24.065  1.00 72.46           C
ATOM   3030  C   ASP A 205     -15.328   5.919  22.741  1.00 72.46           C
ATOM   3031  O   ASP A 205     -14.915   6.443  21.707  1.00 72.46           O
ATOM   3032  HA  ASP A 205     -15.690   6.097  24.895  1.00 72.46           H
ATOM   3033  CB  ASP A 205     -16.108   7.971  23.884  1.00 72.46           C
ATOM   3034 1HB  ASP A 205     -15.587   8.640  23.199  1.00 72.46           H
ATOM   3035 2HB  ASP A 205     -17.072   7.739  23.431  1.00 72.46           H
ATOM   3036  CG  ASP A 205     -16.325   8.675  25.225  1.00 72.46           C
ATOM   3037  OD1 ASP A 205     -16.216   7.977  26.256  1.00 72.46           O
ATOM   3038  OD2 ASP A 205     -16.595   9.895  25.188  1.00 72.46           O
ATOM   3039  HN  ASP A 205     -13.653   7.937  24.316  1.00 72.46           H
ATOM   3040  N   GLU A 206     -15.819   4.691  22.815  1.00 75.36           N
ATOM   3041  CA  GLU A 206     -15.979   3.875  21.623  1.00 75.36           C
ATOM   3042  C   GLU A 206     -14.631   3.683  20.926  1.00 75.36           C
ATOM   3043  O   GLU A 206     -14.580   3.442  19.721  1.00 75.36           O
ATOM   3044  HA  GLU A 206     -16.353   2.915  21.977  1.00 75.36           H
ATOM   3045  CB  GLU A 206     -17.006   4.492  20.671  1.00 75.36           C
ATOM   3046 1HB  GLU A 206     -16.637   5.450  20.303  1.00 75.36           H
ATOM   3047 2HB  GLU A 206     -17.239   3.786  19.874  1.00 75.36           H
ATOM   3048  CG  GLU A 206     -18.324   4.776  21.395  1.00 75.36           C
ATOM   3049 1HG  GLU A 206     -18.487   4.026  22.168  1.00 75.36           H
ATOM   3050 2HG  GLU A 206     -18.267   5.743  21.895  1.00 75.36           H
ATOM   3051  CD  GLU A 206     -19.499   4.771  20.416  1.00 75.36           C
ATOM   3052  OE1 GLU A 206     -20.477   4.050  20.707  1.00 75.36           O
ATOM   3053  OE2 GLU A 206     -19.393   5.489  19.398  1.00 75.36           O
ATOM   3054  HN  GLU A 206     -16.104   4.253  23.668  1.00 75.36           H
ATOM   3055  N   SER A 207     -13.572   3.797  21.714  1.00 87.02           N
ATOM   3056  CA  SER A 207     -12.227   3.631  21.189  1.00 87.02           C
ATOM   3057  C   SER A 207     -12.132   2.324  20.399  1.00 87.02           C
ATOM   3058  O   SER A 207     -11.525   2.284  19.330  1.00 87.02           O
ATOM   3059  HA  SER A 207     -12.065   4.487  20.533  1.00 87.02           H
ATOM   3060  CB  SER A 207     -11.191   3.648  22.314  1.00 87.02           C
ATOM   3061 1HB  SER A 207     -10.207   3.417  21.904  1.00 87.02           H
ATOM   3062 2HB  SER A 207     -11.132   4.650  22.738  1.00 87.02           H
ATOM   3063  OG  SER A 207     -11.506   2.715  23.344  1.00 87.02           O
ATOM   3064  HG  SER A 207     -10.937   2.889  24.148  1.00 87.02           H
ATOM   3065  HN  SER A 207     -13.622   3.999  22.692  1.00 87.02           H
ATOM   3066  N   THR A 208     -12.741   1.288  20.955  1.00 86.96           N
ATOM   3067  CA  THR A 208     -12.685  -0.030  20.345  1.00 86.96           C
ATOM   3068  C   THR A 208     -13.375  -0.014  18.979  1.00 86.96           C
ATOM   3069  O   THR A 208     -12.866  -0.584  18.016  1.00 86.96           O
ATOM   3070  HA  THR A 208     -11.639  -0.284  20.171  1.00 86.96           H
ATOM   3071  CB  THR A 208     -13.299  -1.032  21.325  1.00 86.96           C
ATOM   3072  HB  THR A 208     -14.372  -0.869  21.427  1.00 86.96           H
ATOM   3073  OG1 THR A 208     -12.535  -0.864  22.516  1.00 86.96           O
ATOM   3074  HG1 THR A 208     -11.564  -1.007  22.323  1.00 86.96           H
ATOM   3075  CG2 THR A 208     -13.040  -2.483  20.917  1.00 86.96           C
ATOM   3076 1HG2 THR A 208     -11.966  -2.665  20.880  1.00 86.96           H
ATOM   3077 2HG2 THR A 208     -13.473  -2.667  19.934  1.00 86.96           H
ATOM   3078 3HG2 THR A 208     -13.497  -3.153  21.646  1.00 86.96           H
ATOM   3079  HN  THR A 208     -13.264   1.337  21.806  1.00 86.96           H
ATOM   3080  N   LYS A 209     -14.524   0.645  18.940  1.00 82.74           N
ATOM   3081  CA  LYS A 209     -15.321   0.687  17.726  1.00 82.74           C
ATOM   3082  C   LYS A 209     -14.531   1.402  16.628  1.00 82.74           C
ATOM   3083  O   LYS A 209     -14.495   0.944  15.486  1.00 82.74           O
ATOM   3084  HA  LYS A 209     -15.495  -0.342  17.412  1.00 82.74           H
ATOM   3085  CB  LYS A 209     -16.689   1.312  18.005  1.00 82.74           C
ATOM   3086 1HB  LYS A 209     -16.560   2.281  18.487  1.00 82.74           H
ATOM   3087 2HB  LYS A 209     -17.210   1.493  17.064  1.00 82.74           H
ATOM   3088  CG  LYS A 209     -17.536   0.402  18.897  1.00 82.74           C
ATOM   3089 1HG  LYS A 209     -17.581  -0.597  18.464  1.00 82.74           H
ATOM   3090 2HG  LYS A 209     -17.066   0.305  19.875  1.00 82.74           H
ATOM   3091  CD  LYS A 209     -18.953   0.957  19.058  1.00 82.74           C
ATOM   3092 1HD  LYS A 209     -18.906   2.015  19.315  1.00 82.74           H
ATOM   3093 2HD  LYS A 209     -19.487   0.882  18.111  1.00 82.74           H
ATOM   3094  CE  LYS A 209     -19.719   0.197  20.143  1.00 82.74           C
ATOM   3095 1HE  LYS A 209     -19.939  -0.814  19.801  1.00 82.74           H
ATOM   3096 2HE  LYS A 209     -19.100   0.104  21.036  1.00 82.74           H
ATOM   3097  NZ  LYS A 209     -20.978   0.900  20.477  1.00 82.74           N
ATOM   3098 1HZ  LYS A 209     -21.461   0.397  21.214  1.00 82.74           H
ATOM   3099 2HZ  LYS A 209     -20.768   1.840  20.791  1.00 82.74           H
ATOM   3100 3HZ  LYS A 209     -21.569   0.943  19.654  1.00 82.74           H
ATOM   3101  HN  LYS A 209     -14.910   1.142  19.717  1.00 82.74           H
ATOM   3102  N   LEU A 210     -13.918   2.512  17.011  1.00 89.19           N
ATOM   3103  CA  LEU A 210     -13.194   3.335  16.057  1.00 89.19           C
ATOM   3104  C   LEU A 210     -12.074   2.508  15.423  1.00 89.19           C
ATOM   3105  O   LEU A 210     -11.951   2.456  14.200  1.00 89.19           O
ATOM   3106  HA  LEU A 210     -13.897   3.622  15.274  1.00 89.19           H
ATOM   3107  CB  LEU A 210     -12.706   4.623  16.722  1.00 89.19           C
ATOM   3108 1HB  LEU A 210     -12.260   4.367  17.682  1.00 89.19           H
ATOM   3109 2HB  LEU A 210     -11.914   5.049  16.106  1.00 89.19           H
ATOM   3110  CG  LEU A 210     -13.767   5.701  16.955  1.00 89.19           C
ATOM   3111  HG  LEU A 210     -14.636   5.230  17.415  1.00 89.19           H
ATOM   3112  CD1 LEU A 210     -13.261   6.766  17.931  1.00 89.19           C
ATOM   3113 1HD1 LEU A 210     -13.021   6.299  18.886  1.00 89.19           H
ATOM   3114 2HD1 LEU A 210     -12.368   7.238  17.522  1.00 89.19           H
ATOM   3115 3HD1 LEU A 210     -14.035   7.519  18.079  1.00 89.19           H
ATOM   3116  CD2 LEU A 210     -14.230   6.311  15.631  1.00 89.19           C
ATOM   3117 1HD2 LEU A 210     -13.379   6.763  15.121  1.00 89.19           H
ATOM   3118 2HD2 LEU A 210     -14.658   5.530  15.001  1.00 89.19           H
ATOM   3119 3HD2 LEU A 210     -14.984   7.073  15.826  1.00 89.19           H
ATOM   3120  HN  LEU A 210     -13.910   2.850  17.952  1.00 89.19           H
ATOM   3121  N   LYS A 211     -11.285   1.881  16.283  1.00 93.58           N
ATOM   3122  CA  LYS A 211     -10.151   1.097  15.825  1.00 93.58           C
ATOM   3123  C   LYS A 211     -10.640   0.018  14.857  1.00 93.58           C
ATOM   3124  O   LYS A 211     -10.091  -0.140  13.768  1.00 93.58           O
ATOM   3125  HA  LYS A 211      -9.486   1.770  15.283  1.00 93.58           H
ATOM   3126  CB  LYS A 211      -9.365   0.545  17.015  1.00 93.58           C
ATOM   3127 1HB  LYS A 211      -9.008   1.368  17.634  1.00 93.58           H
ATOM   3128 2HB  LYS A 211     -10.021  -0.061  17.640  1.00 93.58           H
ATOM   3129  CG  LYS A 211      -8.178  -0.298  16.545  1.00 93.58           C
ATOM   3130 1HG  LYS A 211      -8.539  -1.227  16.105  1.00 93.58           H
ATOM   3131 2HG  LYS A 211      -7.635   0.235  15.764  1.00 93.58           H
ATOM   3132  CD  LYS A 211      -7.233  -0.611  17.708  1.00 93.58           C
ATOM   3133 1HD  LYS A 211      -6.881   0.318  18.156  1.00 93.58           H
ATOM   3134 2HD  LYS A 211      -7.772  -1.155  18.483  1.00 93.58           H
ATOM   3135  CE  LYS A 211      -6.037  -1.440  17.234  1.00 93.58           C
ATOM   3136 1HE  LYS A 211      -6.381  -2.402  16.856  1.00 93.58           H
ATOM   3137 2HE  LYS A 211      -5.540  -0.932  16.408  1.00 93.58           H
ATOM   3138  NZ  LYS A 211      -5.080  -1.649  18.343  1.00 93.58           N
ATOM   3139 1HZ  LYS A 211      -4.385  -2.334  18.066  1.00 93.58           H
ATOM   3140 2HZ  LYS A 211      -4.621  -0.772  18.564  1.00 93.58           H
ATOM   3141 3HZ  LYS A 211      -5.578  -1.984  19.161  1.00 93.58           H
ATOM   3142  HN  LYS A 211     -11.410   1.903  17.275  1.00 93.58           H
ATOM   3143  N   SER A 212     -11.668  -0.698  15.290  1.00 91.02           N
ATOM   3144  CA  SER A 212     -12.181  -1.816  14.516  1.00 91.02           C
ATOM   3145  C   SER A 212     -12.652  -1.330  13.144  1.00 91.02           C
ATOM   3146  O   SER A 212     -12.416  -1.989  12.133  1.00 91.02           O
ATOM   3147  HA  SER A 212     -11.341  -2.503  14.411  1.00 91.02           H
ATOM   3148  CB  SER A 212     -13.324  -2.517  15.252  1.00 91.02           C
ATOM   3149 1HB  SER A 212     -14.128  -1.804  15.436  1.00 91.02           H
ATOM   3150 2HB  SER A 212     -13.734  -3.304  14.619  1.00 91.02           H
ATOM   3151  OG  SER A 212     -12.896  -3.080  16.490  1.00 91.02           O
ATOM   3152  HG  SER A 212     -12.982  -2.403  17.221  1.00 91.02           H
ATOM   3153  HN  SER A 212     -12.147  -0.525  16.151  1.00 91.02           H
ATOM   3154  N   ALA A 213     -13.310  -0.180  13.153  1.00 94.17           N
ATOM   3155  CA  ALA A 213     -13.855   0.381  11.928  1.00 94.17           C
ATOM   3156  C   ALA A 213     -12.707   0.749  10.986  1.00 94.17           C
ATOM   3157  O   ALA A 213     -12.750   0.437   9.797  1.00 94.17           O
ATOM   3158  HA  ALA A 213     -14.469  -0.387  11.456  1.00 94.17           H
ATOM   3159  CB  ALA A 213     -14.740   1.582  12.265  1.00 94.17           C
ATOM   3160 1HB  ALA A 213     -15.557   1.261  12.912  1.00 94.17           H
ATOM   3161 2HB  ALA A 213     -14.147   2.339  12.778  1.00 94.17           H
ATOM   3162 3HB  ALA A 213     -15.149   2.002  11.346  1.00 94.17           H
ATOM   3163  HN  ALA A 213     -13.473   0.365  13.976  1.00 94.17           H
ATOM   3164  N   VAL A 214     -11.706   1.407  11.553  1.00 92.46           N
ATOM   3165  CA  VAL A 214     -10.579   1.878  10.767  1.00 92.46           C
ATOM   3166  C   VAL A 214      -9.892   0.683  10.102  1.00 92.46           C
ATOM   3167  O   VAL A 214      -9.558   0.734   8.919  1.00 92.46           O
ATOM   3168  HA  VAL A 214     -10.971   2.534   9.990  1.00 92.46           H
ATOM   3169  CB  VAL A 214      -9.633   2.698  11.646  1.00 92.46           C
ATOM   3170  HB  VAL A 214      -9.422   2.117  12.544  1.00 92.46           H
ATOM   3171  CG1 VAL A 214      -8.306   2.958  10.931  1.00 92.46           C
ATOM   3172 1HG1 VAL A 214      -7.828   2.007  10.695  1.00 92.46           H
ATOM   3173 2HG1 VAL A 214      -8.492   3.509  10.009  1.00 92.46           H
ATOM   3174 3HG1 VAL A 214      -7.653   3.542  11.578  1.00 92.46           H
ATOM   3175  CG2 VAL A 214     -10.288   4.011  12.080  1.00 92.46           C
ATOM   3176 1HG2 VAL A 214     -10.543   4.599  11.199  1.00 92.46           H
ATOM   3177 2HG2 VAL A 214     -11.194   3.795  12.647  1.00 92.46           H
ATOM   3178 3HG2 VAL A 214      -9.595   4.574  12.705  1.00 92.46           H
ATOM   3179  HN  VAL A 214     -11.658   1.619  12.529  1.00 92.46           H
ATOM   3180  N   LEU A 215      -9.701  -0.363  10.892  1.00 91.99           N
ATOM   3181  CA  LEU A 215      -8.984  -1.536  10.420  1.00 91.99           C
ATOM   3182  C   LEU A 215      -9.813  -2.236   9.342  1.00 91.99           C
ATOM   3183  O   LEU A 215      -9.274  -2.681   8.330  1.00 91.99           O
ATOM   3184  HA  LEU A 215      -8.053  -1.190   9.969  1.00 91.99           H
ATOM   3185  CB  LEU A 215      -8.609  -2.443  11.594  1.00 91.99           C
ATOM   3186 1HB  LEU A 215      -9.506  -2.630  12.184  1.00 91.99           H
ATOM   3187 2HB  LEU A 215      -8.283  -3.403  11.195  1.00 91.99           H
ATOM   3188  CG  LEU A 215      -7.518  -1.914  12.528  1.00 91.99           C
ATOM   3189  HG  LEU A 215      -7.867  -0.978  12.964  1.00 91.99           H
ATOM   3190  CD1 LEU A 215      -7.268  -2.885  13.683  1.00 91.99           C
ATOM   3191 1HD1 LEU A 215      -8.186  -3.014  14.255  1.00 91.99           H
ATOM   3192 2HD1 LEU A 215      -6.950  -3.849  13.285  1.00 91.99           H
ATOM   3193 3HD1 LEU A 215      -6.488  -2.485  14.332  1.00 91.99           H
ATOM   3194  CD2 LEU A 215      -6.236  -1.602  11.753  1.00 91.99           C
ATOM   3195 1HD2 LEU A 215      -5.873  -2.509  11.271  1.00 91.99           H
ATOM   3196 2HD2 LEU A 215      -6.445  -0.846  10.996  1.00 91.99           H
ATOM   3197 3HD2 LEU A 215      -5.478  -1.228  12.441  1.00 91.99           H
ATOM   3198  HN  LEU A 215     -10.026  -0.418  11.836  1.00 91.99           H
ATOM   3199  N   THR A 216     -11.111  -2.313   9.596  1.00 91.49           N
ATOM   3200  CA  THR A 216     -12.014  -2.994   8.684  1.00 91.49           C
ATOM   3201  C   THR A 216     -11.991  -2.321   7.310  1.00 91.49           C
ATOM   3202  O   THR A 216     -11.904  -2.997   6.285  1.00 91.49           O
ATOM   3203  HA  THR A 216     -11.657  -4.015   8.546  1.00 91.49           H
ATOM   3204  CB  THR A 216     -13.403  -3.021   9.324  1.00 91.49           C
ATOM   3205  HB  THR A 216     -13.787  -2.010   9.462  1.00 91.49           H
ATOM   3206  OG1 THR A 216     -13.221  -3.778  10.518  1.00 91.49           O
ATOM   3207  HG1 THR A 216     -13.145  -3.164  11.304  1.00 91.49           H
ATOM   3208  CG2 THR A 216     -14.407  -3.842   8.512  1.00 91.49           C
ATOM   3209 1HG2 THR A 216     -14.055  -4.870   8.432  1.00 91.49           H
ATOM   3210 2HG2 THR A 216     -14.505  -3.412   7.515  1.00 91.49           H
ATOM   3211 3HG2 THR A 216     -15.376  -3.827   9.011  1.00 91.49           H
ATOM   3212  HN  THR A 216     -11.547  -1.921  10.407  1.00 91.49           H
ATOM   3213  N   LEU A 217     -12.069  -0.999   7.333  1.00 88.51           N
ATOM   3214  CA  LEU A 217     -12.026  -0.226   6.103  1.00 88.51           C
ATOM   3215  C   LEU A 217     -10.722  -0.527   5.362  1.00 88.51           C
ATOM   3216  O   LEU A 217     -10.715  -0.654   4.138  1.00 88.51           O
ATOM   3217  HA  LEU A 217     -12.860  -0.552   5.482  1.00 88.51           H
ATOM   3218  CB  LEU A 217     -12.236   1.261   6.398  1.00 88.51           C
ATOM   3219 1HB  LEU A 217     -11.642   1.525   7.273  1.00 88.51           H
ATOM   3220 2HB  LEU A 217     -11.842   1.836   5.560  1.00 88.51           H
ATOM   3221  CG  LEU A 217     -13.681   1.698   6.646  1.00 88.51           C
ATOM   3222  HG  LEU A 217     -14.121   1.023   7.380  1.00 88.51           H
ATOM   3223  CD1 LEU A 217     -13.733   3.108   7.239  1.00 88.51           C
ATOM   3224 1HD1 LEU A 217     -13.196   3.123   8.187  1.00 88.51           H
ATOM   3225 2HD1 LEU A 217     -13.269   3.811   6.547  1.00 88.51           H
ATOM   3226 3HD1 LEU A 217     -14.772   3.394   7.405  1.00 88.51           H
ATOM   3227  CD2 LEU A 217     -14.515   1.583   5.369  1.00 88.51           C
ATOM   3228 1HD2 LEU A 217     -14.085   2.219   4.595  1.00 88.51           H
ATOM   3229 2HD2 LEU A 217     -14.517   0.547   5.028  1.00 88.51           H
ATOM   3230 3HD2 LEU A 217     -15.538   1.900   5.573  1.00 88.51           H
ATOM   3231  HN  LEU A 217     -12.161  -0.459   8.169  1.00 88.51           H
ATOM   3232  N   LYS A 218      -9.651  -0.634   6.133  1.00 85.71           N
ATOM   3233  CA  LYS A 218      -8.334  -0.851   5.559  1.00 85.71           C
ATOM   3234  C   LYS A 218      -8.323  -2.183   4.807  1.00 85.71           C
ATOM   3235  O   LYS A 218      -7.806  -2.267   3.694  1.00 85.71           O
ATOM   3236  HA  LYS A 218      -8.153  -0.049   4.844  1.00 85.71           H
ATOM   3237  CB  LYS A 218      -7.255  -0.745   6.639  1.00 85.71           C
ATOM   3238 1HB  LYS A 218      -7.409   0.160   7.226  1.00 85.71           H
ATOM   3239 2HB  LYS A 218      -7.339  -1.588   7.326  1.00 85.71           H
ATOM   3240  CG  LYS A 218      -5.857  -0.725   6.017  1.00 85.71           C
ATOM   3241 1HG  LYS A 218      -5.701  -1.632   5.433  1.00 85.71           H
ATOM   3242 2HG  LYS A 218      -5.774   0.116   5.329  1.00 85.71           H
ATOM   3243  CD  LYS A 218      -4.778  -0.616   7.097  1.00 85.71           C
ATOM   3244 1HD  LYS A 218      -4.910   0.311   7.655  1.00 85.71           H
ATOM   3245 2HD  LYS A 218      -4.886  -1.435   7.808  1.00 85.71           H
ATOM   3246  CE  LYS A 218      -3.379  -0.650   6.479  1.00 85.71           C
ATOM   3247 1HE  LYS A 218      -3.272  -1.538   5.855  1.00 85.71           H
ATOM   3248 2HE  LYS A 218      -3.240   0.214   5.829  1.00 85.71           H
ATOM   3249  NZ  LYS A 218      -2.345  -0.653   7.538  1.00 85.71           N
ATOM   3250 1HZ  LYS A 218      -1.449  -0.903   7.134  1.00 85.71           H
ATOM   3251 2HZ  LYS A 218      -2.283   0.270   7.952  1.00 85.71           H
ATOM   3252 3HZ  LYS A 218      -2.594  -1.328   8.252  1.00 85.71           H
ATOM   3253  HN  LYS A 218      -9.672  -0.576   7.131  1.00 85.71           H
ATOM   3254  N   VAL A 219      -8.899  -3.191   5.445  1.00 90.75           N
ATOM   3255  CA  VAL A 219      -8.880  -4.535   4.893  1.00 90.75           C
ATOM   3256  C   VAL A 219      -9.759  -4.579   3.641  1.00 90.75           C
ATOM   3257  O   VAL A 219      -9.345  -5.097   2.605  1.00 90.75           O
ATOM   3258  HA  VAL A 219      -7.852  -4.759   4.608  1.00 90.75           H
ATOM   3259  CB  VAL A 219      -9.307  -5.545   5.960  1.00 90.75           C
ATOM   3260  HB  VAL A 219     -10.268  -5.223   6.361  1.00 90.75           H
ATOM   3261  CG1 VAL A 219      -9.495  -6.937   5.352  1.00 90.75           C
ATOM   3262 1HG1 VAL A 219     -10.265  -6.896   4.582  1.00 90.75           H
ATOM   3263 2HG1 VAL A 219      -8.556  -7.271   4.911  1.00 90.75           H
ATOM   3264 3HG1 VAL A 219      -9.799  -7.636   6.132  1.00 90.75           H
ATOM   3265  CG2 VAL A 219      -8.303  -5.582   7.114  1.00 90.75           C
ATOM   3266 1HG2 VAL A 219      -7.323  -5.868   6.733  1.00 90.75           H
ATOM   3267 2HG2 VAL A 219      -8.241  -4.595   7.572  1.00 90.75           H
ATOM   3268 3HG2 VAL A 219      -8.631  -6.308   7.857  1.00 90.75           H
ATOM   3269  HN  VAL A 219      -9.371  -3.101   6.322  1.00 90.75           H
ATOM   3270  N   ILE A 220     -10.957  -4.030   3.779  1.00 90.76           N
ATOM   3271  CA  ILE A 220     -11.955  -4.138   2.728  1.00 90.76           C
ATOM   3272  C   ILE A 220     -11.460  -3.401   1.482  1.00 90.76           C
ATOM   3273  O   ILE A 220     -11.365  -3.989   0.406  1.00 90.76           O
ATOM   3274  HA  ILE A 220     -12.060  -5.196   2.485  1.00 90.76           H
ATOM   3275  CB  ILE A 220     -13.316  -3.652   3.230  1.00 90.76           C
ATOM   3276  HB  ILE A 220     -13.176  -2.687   3.717  1.00 90.76           H
ATOM   3277  CG1 ILE A 220     -13.888  -4.608   4.279  1.00 90.76           C
ATOM   3278 1HG1 ILE A 220     -14.052  -5.588   3.831  1.00 90.76           H
ATOM   3279 2HG1 ILE A 220     -13.167  -4.742   5.085  1.00 90.76           H
ATOM   3280  CG2 ILE A 220     -14.284  -3.434   2.065  1.00 90.76           C
ATOM   3281 1HG2 ILE A 220     -13.874  -2.685   1.387  1.00 90.76           H
ATOM   3282 2HG2 ILE A 220     -14.424  -4.372   1.529  1.00 90.76           H
ATOM   3283 3HG2 ILE A 220     -15.244  -3.088   2.450  1.00 90.76           H
ATOM   3284  CD1 ILE A 220     -15.204  -4.074   4.848  1.00 90.76           C
ATOM   3285 1HD1 ILE A 220     -15.031  -3.105   5.316  1.00 90.76           H
ATOM   3286 2HD1 ILE A 220     -15.930  -3.964   4.042  1.00 90.76           H
ATOM   3287 3HD1 ILE A 220     -15.588  -4.773   5.591  1.00 90.76           H
ATOM   3288  HN  ILE A 220     -11.249  -3.520   4.588  1.00 90.76           H
ATOM   3289  N   LEU A 221     -11.157  -2.125   1.670  1.00 89.71           N
ATOM   3290  CA  LEU A 221     -10.856  -1.254   0.547  1.00 89.71           C
ATOM   3291  C   LEU A 221      -9.397  -1.452   0.130  1.00 89.71           C
ATOM   3292  O   LEU A 221      -9.039  -1.216  -1.023  1.00 89.71           O
ATOM   3293  HA  LEU A 221     -11.496  -1.557  -0.282  1.00 89.71           H
ATOM   3294  CB  LEU A 221     -11.208   0.196   0.884  1.00 89.71           C
ATOM   3295 1HB  LEU A 221     -10.630   0.495   1.758  1.00 89.71           H
ATOM   3296 2HB  LEU A 221     -10.885   0.829   0.057  1.00 89.71           H
ATOM   3297  CG  LEU A 221     -12.685   0.481   1.161  1.00 89.71           C
ATOM   3298  HG  LEU A 221     -13.003  -0.144   1.995  1.00 89.71           H
ATOM   3299  CD1 LEU A 221     -12.893   1.937   1.582  1.00 89.71           C
ATOM   3300 1HD1 LEU A 221     -12.323   2.139   2.488  1.00 89.71           H
ATOM   3301 2HD1 LEU A 221     -12.554   2.598   0.784  1.00 89.71           H
ATOM   3302 3HD1 LEU A 221     -13.952   2.112   1.772  1.00 89.71           H
ATOM   3303  CD2 LEU A 221     -13.551   0.102  -0.042  1.00 89.71           C
ATOM   3304 1HD2 LEU A 221     -13.240   0.683  -0.911  1.00 89.71           H
ATOM   3305 2HD2 LEU A 221     -13.434  -0.960  -0.254  1.00 89.71           H
ATOM   3306 3HD2 LEU A 221     -14.597   0.315   0.182  1.00 89.71           H
ATOM   3307  HN  LEU A 221     -11.115  -1.686   2.568  1.00 89.71           H
ATOM   3308  N   GLY A 222      -8.594  -1.883   1.092  1.00 88.46           N
ATOM   3309  CA  GLY A 222      -7.154  -1.934   0.898  1.00 88.46           C
ATOM   3310  C   GLY A 222      -6.747  -3.201   0.142  1.00 88.46           C
ATOM   3311  O   GLY A 222      -5.689  -3.241  -0.484  1.00 88.46           O
ATOM   3312 1HA  GLY A 222      -6.827  -1.054   0.343  1.00 88.46           H
ATOM   3313 2HA  GLY A 222      -6.652  -1.906   1.865  1.00 88.46           H
ATOM   3314  HN  GLY A 222      -8.910  -2.194   1.988  1.00 88.46           H
ATOM   3315  N   PHE A 223      -7.609  -4.204   0.225  1.00 82.52           N
ATOM   3316  CA  PHE A 223      -7.296  -5.507  -0.335  1.00 82.52           C
ATOM   3317  C   PHE A 223      -8.520  -6.117  -1.021  1.00 82.52           C
ATOM   3318  O   PHE A 223      -8.514  -6.334  -2.232  1.00 82.52           O
ATOM   3319  HA  PHE A 223      -6.505  -5.362  -1.071  1.00 82.52           H
ATOM   3320  CB  PHE A 223      -6.878  -6.407   0.830  1.00 82.52           C
ATOM   3321 1HB  PHE A 223      -6.106  -5.900   1.408  1.00 82.52           H
ATOM   3322 2HB  PHE A 223      -7.732  -6.546   1.492  1.00 82.52           H
ATOM   3323  CG  PHE A 223      -6.355  -7.779   0.400  1.00 82.52           C
ATOM   3324  CD1 PHE A 223      -7.082  -8.897   0.666  1.00 82.52           C
ATOM   3325  HD1 PHE A 223      -8.037  -8.816   1.186  1.00 82.52           H
ATOM   3326  CD2 PHE A 223      -5.164  -7.880  -0.248  1.00 82.52           C
ATOM   3327  HD2 PHE A 223      -4.581  -6.984  -0.461  1.00 82.52           H
ATOM   3328  CE1 PHE A 223      -6.596 -10.171   0.267  1.00 82.52           C
ATOM   3329  HE1 PHE A 223      -7.178 -11.067   0.481  1.00 82.52           H
ATOM   3330  CE2 PHE A 223      -4.678  -9.154  -0.647  1.00 82.52           C
ATOM   3331  HE2 PHE A 223      -3.723  -9.235  -1.166  1.00 82.52           H
ATOM   3332  CZ  PHE A 223      -5.405 -10.272  -0.381  1.00 82.52           C
ATOM   3333  HZ  PHE A 223      -5.032 -11.249  -0.687  1.00 82.52           H
ATOM   3334  HN  PHE A 223      -8.504  -4.137   0.665  1.00 82.52           H
ATOM   3335  N   PHE A 224      -9.541  -6.376  -0.217  1.00 84.74           N
ATOM   3336  CA  PHE A 224     -10.595  -7.293  -0.618  1.00 84.74           C
ATOM   3337  C   PHE A 224     -11.275  -6.818  -1.904  1.00 84.74           C
ATOM   3338  O   PHE A 224     -11.362  -7.567  -2.877  1.00 84.74           O
ATOM   3339  HA  PHE A 224     -10.131  -8.264  -0.791  1.00 84.74           H
ATOM   3340  CB  PHE A 224     -11.626  -7.310   0.512  1.00 84.74           C
ATOM   3341 1HB  PHE A 224     -11.109  -7.456   1.460  1.00 84.74           H
ATOM   3342 2HB  PHE A 224     -12.113  -6.337   0.562  1.00 84.74           H
ATOM   3343  CG  PHE A 224     -12.697  -8.393   0.361  1.00 84.74           C
ATOM   3344  CD1 PHE A 224     -13.927  -8.070  -0.120  1.00 84.74           C
ATOM   3345  HD1 PHE A 224     -14.151  -7.040  -0.398  1.00 84.74           H
ATOM   3346  CD2 PHE A 224     -12.419  -9.678   0.708  1.00 84.74           C
ATOM   3347  HD2 PHE A 224     -11.432  -9.937   1.094  1.00 84.74           H
ATOM   3348  CE1 PHE A 224     -14.921  -9.074  -0.260  1.00 84.74           C
ATOM   3349  HE1 PHE A 224     -15.907  -8.815  -0.646  1.00 84.74           H
ATOM   3350  CE2 PHE A 224     -13.412 -10.683   0.568  1.00 84.74           C
ATOM   3351  HE2 PHE A 224     -13.189 -11.713   0.845  1.00 84.74           H
ATOM   3352  CZ  PHE A 224     -14.643 -10.360   0.087  1.00 84.74           C
ATOM   3353  HZ  PHE A 224     -15.405 -11.131  -0.021  1.00 84.74           H
ATOM   3354  HN  PHE A 224      -9.655  -5.973   0.691  1.00 84.74           H
ATOM   3355  N   LEU A 225     -11.739  -5.578  -1.868  1.00 89.43           N
ATOM   3356  CA  LEU A 225     -12.450  -5.011  -3.001  1.00 89.43           C
ATOM   3357  C   LEU A 225     -11.539  -5.032  -4.231  1.00 89.43           C
ATOM   3358  O   LEU A 225     -11.913  -5.565  -5.275  1.00 89.43           O
ATOM   3359  HA  LEU A 225     -13.311  -5.649  -3.199  1.00 89.43           H
ATOM   3360  CB  LEU A 225     -12.986  -3.620  -2.657  1.00 89.43           C
ATOM   3361 1HB  LEU A 225     -13.701  -3.720  -1.840  1.00 89.43           H
ATOM   3362 2HB  LEU A 225     -12.159  -3.016  -2.284  1.00 89.43           H
ATOM   3363  CG  LEU A 225     -13.661  -2.860  -3.799  1.00 89.43           C
ATOM   3364  HG  LEU A 225     -13.015  -2.915  -4.675  1.00 89.43           H
ATOM   3365  CD1 LEU A 225     -14.994  -3.510  -4.178  1.00 89.43           C
ATOM   3366 1HD1 LEU A 225     -14.819  -4.537  -4.498  1.00 89.43           H
ATOM   3367 2HD1 LEU A 225     -15.658  -3.506  -3.315  1.00 89.43           H
ATOM   3368 3HD1 LEU A 225     -15.453  -2.949  -4.993  1.00 89.43           H
ATOM   3369  CD2 LEU A 225     -13.825  -1.379  -3.451  1.00 89.43           C
ATOM   3370 1HD2 LEU A 225     -14.438  -1.282  -2.556  1.00 89.43           H
ATOM   3371 2HD2 LEU A 225     -12.844  -0.938  -3.269  1.00 89.43           H
ATOM   3372 3HD2 LEU A 225     -14.308  -0.862  -4.280  1.00 89.43           H
ATOM   3373  HN  LEU A 225     -11.635  -4.965  -1.084  1.00 89.43           H
ATOM   3374  N   PRO A 226     -10.334  -4.455  -4.131  1.00 90.04           N
ATOM   3375  CA  PRO A 226      -9.405  -4.447  -5.264  1.00 90.04           C
ATOM   3376  C   PRO A 226      -9.169  -5.839  -5.827  1.00 90.04           C
ATOM   3377  O   PRO A 226      -9.181  -6.032  -7.042  1.00 90.04           O
ATOM   3378  HA  PRO A 226      -9.827  -3.874  -6.090  1.00 90.04           H
ATOM   3379  CB  PRO A 226      -8.126  -3.846  -4.680  1.00 90.04           C
ATOM   3380 1HB  PRO A 226      -7.454  -4.619  -4.305  1.00 90.04           H
ATOM   3381 2HB  PRO A 226      -7.571  -3.278  -5.427  1.00 90.04           H
ATOM   3382  CG  PRO A 226      -8.636  -2.951  -3.557  1.00 90.04           C
ATOM   3383 1HG  PRO A 226      -7.856  -2.731  -2.828  1.00 90.04           H
ATOM   3384 2HG  PRO A 226      -8.985  -1.989  -3.933  1.00 90.04           H
ATOM   3385  CD  PRO A 226      -9.765  -3.772  -2.955  1.00 90.04           C
ATOM   3386 1HD  PRO A 226      -9.398  -4.485  -2.217  1.00 90.04           H
ATOM   3387 2HD  PRO A 226     -10.498  -3.143  -2.450  1.00 90.04           H
ATOM   3388  N   PHE A 227      -8.959  -6.781  -4.920  1.00 85.28           N
ATOM   3389  CA  PHE A 227      -8.594  -8.131  -5.314  1.00 85.28           C
ATOM   3390  C   PHE A 227      -9.708  -8.784  -6.134  1.00 85.28           C
ATOM   3391  O   PHE A 227      -9.447  -9.389  -7.172  1.00 85.28           O
ATOM   3392  HA  PHE A 227      -7.692  -8.058  -5.923  1.00 85.28           H
ATOM   3393  CB  PHE A 227      -8.387  -8.933  -4.027  1.00 85.28           C
ATOM   3394 1HB  PHE A 227      -7.616  -8.447  -3.428  1.00 85.28           H
ATOM   3395 2HB  PHE A 227      -9.307  -8.906  -3.443  1.00 85.28           H
ATOM   3396  CG  PHE A 227      -7.989 -10.392  -4.259  1.00 85.28           C
ATOM   3397  CD1 PHE A 227      -8.920 -11.377  -4.145  1.00 85.28           C
ATOM   3398  HD1 PHE A 227      -9.949 -11.127  -3.888  1.00 85.28           H
ATOM   3399  CD2 PHE A 227      -6.705 -10.703  -4.579  1.00 85.28           C
ATOM   3400  HD2 PHE A 227      -5.959  -9.914  -4.671  1.00 85.28           H
ATOM   3401  CE1 PHE A 227      -8.550 -12.731  -4.361  1.00 85.28           C
ATOM   3402  HE1 PHE A 227      -9.296 -13.520  -4.269  1.00 85.28           H
ATOM   3403  CE2 PHE A 227      -6.335 -12.057  -4.795  1.00 85.28           C
ATOM   3404  HE2 PHE A 227      -5.306 -12.307  -5.052  1.00 85.28           H
ATOM   3405  CZ  PHE A 227      -7.266 -13.042  -4.681  1.00 85.28           C
ATOM   3406  HZ  PHE A 227      -6.982 -14.082  -4.847  1.00 85.28           H
ATOM   3407  HN  PHE A 227      -9.035  -6.635  -3.933  1.00 85.28           H
ATOM   3408  N   VAL A 228     -10.928  -8.640  -5.636  1.00 91.87           N
ATOM   3409  CA  VAL A 228     -12.079  -9.238  -6.291  1.00 91.87           C
ATOM   3410  C   VAL A 228     -12.203  -8.676  -7.708  1.00 91.87           C
ATOM   3411  O   VAL A 228     -12.424  -9.424  -8.659  1.00 91.87           O
ATOM   3412  HA  VAL A 228     -11.900 -10.312  -6.353  1.00 91.87           H
ATOM   3413  CB  VAL A 228     -13.335  -9.015  -5.446  1.00 91.87           C
ATOM   3414  HB  VAL A 228     -13.400  -7.951  -5.218  1.00 91.87           H
ATOM   3415  CG1 VAL A 228     -14.594  -9.407  -6.223  1.00 91.87           C
ATOM   3416 1HG1 VAL A 228     -14.667  -8.800  -7.126  1.00 91.87           H
ATOM   3417 2HG1 VAL A 228     -14.539 -10.460  -6.496  1.00 91.87           H
ATOM   3418 3HG1 VAL A 228     -15.472  -9.238  -5.600  1.00 91.87           H
ATOM   3419  CG2 VAL A 228     -13.248  -9.776  -4.122  1.00 91.87           C
ATOM   3420 1HG2 VAL A 228     -13.147 -10.843  -4.322  1.00 91.87           H
ATOM   3421 2HG2 VAL A 228     -12.383  -9.428  -3.559  1.00 91.87           H
ATOM   3422 3HG2 VAL A 228     -14.154  -9.600  -3.542  1.00 91.87           H
ATOM   3423  HN  VAL A 228     -11.134  -8.127  -4.803  1.00 91.87           H
ATOM   3424  N   VAL A 229     -12.056  -7.363  -7.805  1.00 91.84           N
ATOM   3425  CA  VAL A 229     -12.218  -6.683  -9.079  1.00 91.84           C
ATOM   3426  C   VAL A 229     -11.152  -7.181 -10.057  1.00 91.84           C
ATOM   3427  O   VAL A 229     -11.456  -7.485 -11.209  1.00 91.84           O
ATOM   3428  HA  VAL A 229     -13.202  -6.946  -9.468  1.00 91.84           H
ATOM   3429  CB  VAL A 229     -12.179  -5.168  -8.872  1.00 91.84           C
ATOM   3430  HB  VAL A 229     -11.266  -4.927  -8.328  1.00 91.84           H
ATOM   3431  CG1 VAL A 229     -12.134  -4.433 -10.213  1.00 91.84           C
ATOM   3432 1HG1 VAL A 229     -11.242  -4.733 -10.763  1.00 91.84           H
ATOM   3433 2HG1 VAL A 229     -13.021  -4.683 -10.795  1.00 91.84           H
ATOM   3434 3HG1 VAL A 229     -12.107  -3.357 -10.037  1.00 91.84           H
ATOM   3435  CG2 VAL A 229     -13.367  -4.699  -8.029  1.00 91.84           C
ATOM   3436 1HG2 VAL A 229     -14.297  -4.959  -8.535  1.00 91.84           H
ATOM   3437 2HG2 VAL A 229     -13.335  -5.185  -7.054  1.00 91.84           H
ATOM   3438 3HG2 VAL A 229     -13.315  -3.618  -7.897  1.00 91.84           H
ATOM   3439  HN  VAL A 229     -11.830  -6.767  -7.034  1.00 91.84           H
ATOM   3440  N   MET A 230      -9.925  -7.248  -9.561  1.00 83.88           N
ATOM   3441  CA  MET A 230      -8.806  -7.669 -10.387  1.00 83.88           C
ATOM   3442  C   MET A 230      -9.001  -9.103 -10.885  1.00 83.88           C
ATOM   3443  O   MET A 230      -8.830  -9.381 -12.070  1.00 83.88           O
ATOM   3444  HA  MET A 230      -8.792  -6.982 -11.234  1.00 83.88           H
ATOM   3445  CB  MET A 230      -7.512  -7.581  -9.577  1.00 83.88           C
ATOM   3446 1HB  MET A 230      -7.662  -8.027  -8.594  1.00 83.88           H
ATOM   3447 2HB  MET A 230      -6.729  -8.156 -10.072  1.00 83.88           H
ATOM   3448  CG  MET A 230      -7.061  -6.127  -9.420  1.00 83.88           C
ATOM   3449 1HG  MET A 230      -7.020  -5.643 -10.396  1.00 83.88           H
ATOM   3450 2HG  MET A 230      -7.786  -5.576  -8.821  1.00 83.88           H
ATOM   3451  SD  MET A 230      -5.455  -6.066  -8.643  1.00 83.88           S
ATOM   3452  CE  MET A 230      -5.890  -6.594  -6.994  1.00 83.88           C
ATOM   3453 1HE  MET A 230      -6.614  -5.899  -6.569  1.00 83.88           H
ATOM   3454 2HE  MET A 230      -6.324  -7.593  -7.034  1.00 83.88           H
ATOM   3455 3HE  MET A 230      -4.995  -6.612  -6.371  1.00 83.88           H
ATOM   3456  HN  MET A 230      -9.691  -7.021  -8.616  1.00 83.88           H
ATOM   3457  N   ALA A 231      -9.356  -9.975  -9.953  1.00 89.56           N
ATOM   3458  CA  ALA A 231      -9.489 -11.389 -10.263  1.00 89.56           C
ATOM   3459  C   ALA A 231     -10.529 -11.568 -11.371  1.00 89.56           C
ATOM   3460  O   ALA A 231     -10.317 -12.337 -12.307  1.00 89.56           O
ATOM   3461  HA  ALA A 231      -8.522 -11.742 -10.623  1.00 89.56           H
ATOM   3462  CB  ALA A 231      -9.853 -12.158  -8.991  1.00 89.56           C
ATOM   3463 1HB  ALA A 231      -9.068 -12.022  -8.247  1.00 89.56           H
ATOM   3464 2HB  ALA A 231     -10.797 -11.783  -8.597  1.00 89.56           H
ATOM   3465 3HB  ALA A 231      -9.952 -13.218  -9.224  1.00 89.56           H
ATOM   3466  HN  ALA A 231      -9.551  -9.731  -9.003  1.00 89.56           H
ATOM   3467  N   CYS A 232     -11.630 -10.845 -11.227  1.00 89.29           N
ATOM   3468  CA  CYS A 232     -12.713 -10.932 -12.192  1.00 89.29           C
ATOM   3469  C   CYS A 232     -12.198 -10.428 -13.541  1.00 89.29           C
ATOM   3470  O   CYS A 232     -12.407 -11.070 -14.569  1.00 89.29           O
ATOM   3471  HA  CYS A 232     -12.993 -11.984 -12.253  1.00 89.29           H
ATOM   3472  CB  CYS A 232     -13.948 -10.158 -11.727  1.00 89.29           C
ATOM   3473 1HB  CYS A 232     -13.666  -9.145 -11.439  1.00 89.29           H
ATOM   3474 2HB  CYS A 232     -14.662 -10.070 -12.546  1.00 89.29           H
ATOM   3475  SG  CYS A 232     -14.727 -11.015 -10.310  1.00 89.29           S
ATOM   3476  HG  CYS A 232     -13.902 -10.533  -9.385  1.00 89.29           H
ATOM   3477  HN  CYS A 232     -11.787 -10.209 -10.472  1.00 89.29           H
ATOM   3478  N   CYS A 233     -11.533  -9.282 -13.493  1.00 87.45           N
ATOM   3479  CA  CYS A 233     -11.100  -8.618 -14.711  1.00 87.45           C
ATOM   3480  C   CYS A 233     -10.215  -9.586 -15.498  1.00 87.45           C
ATOM   3481  O   CYS A 233     -10.443  -9.817 -16.684  1.00 87.45           O
ATOM   3482  HA  CYS A 233     -12.002  -8.374 -15.272  1.00 87.45           H
ATOM   3483  CB  CYS A 233     -10.380  -7.301 -14.411  1.00 87.45           C
ATOM   3484 1HB  CYS A 233      -9.650  -7.450 -13.615  1.00 87.45           H
ATOM   3485 2HB  CYS A 233      -9.828  -6.971 -15.291  1.00 87.45           H
ATOM   3486  SG  CYS A 233     -11.592  -6.023 -13.917  1.00 87.45           S
ATOM   3487  HG  CYS A 233     -11.759  -6.463 -12.673  1.00 87.45           H
ATOM   3488  HN  CYS A 233     -11.292  -8.811 -12.645  1.00 87.45           H
ATOM   3489  N   TYR A 234      -9.223 -10.127 -14.805  1.00 73.81           N
ATOM   3490  CA  TYR A 234      -8.212 -10.941 -15.458  1.00 73.81           C
ATOM   3491  C   TYR A 234      -8.786 -12.295 -15.880  1.00 73.81           C
ATOM   3492  O   TYR A 234      -8.360 -12.869 -16.881  1.00 73.81           O
ATOM   3493  HA  TYR A 234      -7.871 -10.407 -16.344  1.00 73.81           H
ATOM   3494  CB  TYR A 234      -7.116 -11.169 -14.414  1.00 73.81           C
ATOM   3495 1HB  TYR A 234      -7.576 -11.243 -13.429  1.00 73.81           H
ATOM   3496 2HB  TYR A 234      -6.632 -12.125 -14.613  1.00 73.81           H
ATOM   3497  CG  TYR A 234      -6.050 -10.071 -14.382  1.00 73.81           C
ATOM   3498  CD1 TYR A 234      -4.984 -10.119 -15.256  1.00 73.81           C
ATOM   3499  HD1 TYR A 234      -4.901 -10.939 -15.970  1.00 73.81           H
ATOM   3500  CD2 TYR A 234      -6.156  -9.034 -13.478  1.00 73.81           C
ATOM   3501  HD2 TYR A 234      -6.998  -8.996 -12.787  1.00 73.81           H
ATOM   3502  CE1 TYR A 234      -3.981  -9.086 -15.226  1.00 73.81           C
ATOM   3503  HE1 TYR A 234      -3.133  -9.112 -15.911  1.00 73.81           H
ATOM   3504  CE2 TYR A 234      -5.153  -8.001 -13.447  1.00 73.81           C
ATOM   3505  HE2 TYR A 234      -5.224  -7.176 -12.739  1.00 73.81           H
ATOM   3506  CZ  TYR A 234      -4.115  -8.078 -14.323  1.00 73.81           C
ATOM   3507  OH  TYR A 234      -3.168  -7.103 -14.294  1.00 73.81           O
ATOM   3508  HH  TYR A 234      -3.397  -6.424 -13.597  1.00 73.81           H
ATOM   3509  HN  TYR A 234      -9.105 -10.018 -13.818  1.00 73.81           H
ATOM   3510  N   THR A 235      -9.744 -12.766 -15.096  1.00 84.94           N
ATOM   3511  CA  THR A 235     -10.446 -13.995 -15.427  1.00 84.94           C
ATOM   3512  C   THR A 235     -11.089 -13.885 -16.811  1.00 84.94           C
ATOM   3513  O   THR A 235     -10.976 -14.800 -17.626  1.00 84.94           O
ATOM   3514  HA  THR A 235      -9.718 -14.804 -15.476  1.00 84.94           H
ATOM   3515  CB  THR A 235     -11.453 -14.280 -14.311  1.00 84.94           C
ATOM   3516  HB  THR A 235     -12.213 -13.500 -14.264  1.00 84.94           H
ATOM   3517  OG1 THR A 235     -10.646 -14.424 -13.145  1.00 84.94           O
ATOM   3518  HG1 THR A 235     -10.767 -13.633 -12.546  1.00 84.94           H
ATOM   3519  CG2 THR A 235     -12.129 -15.643 -14.467  1.00 84.94           C
ATOM   3520 1HG2 THR A 235     -11.374 -16.429 -14.447  1.00 84.94           H
ATOM   3521 2HG2 THR A 235     -12.663 -15.677 -15.417  1.00 84.94           H
ATOM   3522 3HG2 THR A 235     -12.834 -15.795 -13.649  1.00 84.94           H
ATOM   3523  HN  THR A 235     -10.042 -12.325 -14.250  1.00 84.94           H
ATOM   3524  N   ILE A 236     -11.748 -12.758 -17.035  1.00 84.08           N
ATOM   3525  CA  ILE A 236     -12.428 -12.527 -18.298  1.00 84.08           C
ATOM   3526  C   ILE A 236     -11.389 -12.320 -19.401  1.00 84.08           C
ATOM   3527  O   ILE A 236     -11.566 -12.794 -20.522  1.00 84.08           O
ATOM   3528  HA  ILE A 236     -13.003 -13.424 -18.529  1.00 84.08           H
ATOM   3529  CB  ILE A 236     -13.424 -11.372 -18.167  1.00 84.08           C
ATOM   3530  HB  ILE A 236     -12.880 -10.487 -17.837  1.00 84.08           H
ATOM   3531  CG1 ILE A 236     -14.479 -11.677 -17.101  1.00 84.08           C
ATOM   3532 1HG1 ILE A 236     -15.178 -12.423 -17.478  1.00 84.08           H
ATOM   3533 2HG1 ILE A 236     -13.999 -12.105 -16.221  1.00 84.08           H
ATOM   3534  CG2 ILE A 236     -14.056 -11.037 -19.519  1.00 84.08           C
ATOM   3535 1HG2 ILE A 236     -13.276 -10.747 -20.223  1.00 84.08           H
ATOM   3536 2HG2 ILE A 236     -14.583 -11.912 -19.901  1.00 84.08           H
ATOM   3537 3HG2 ILE A 236     -14.760 -10.213 -19.397  1.00 84.08           H
ATOM   3538  CD1 ILE A 236     -15.241 -10.410 -16.706  1.00 84.08           C
ATOM   3539 1HD1 ILE A 236     -14.542  -9.675 -16.307  1.00 84.08           H
ATOM   3540 2HD1 ILE A 236     -15.739  -9.998 -17.583  1.00 84.08           H
ATOM   3541 3HD1 ILE A 236     -15.984 -10.654 -15.947  1.00 84.08           H
ATOM   3542  HN  ILE A 236     -11.822 -12.012 -16.372  1.00 84.08           H
ATOM   3543  N   ILE A 237     -10.328 -11.611 -19.045  1.00 79.16           N
ATOM   3544  CA  ILE A 237      -9.266 -11.325 -19.995  1.00 79.16           C
ATOM   3545  C   ILE A 237      -8.729 -12.639 -20.564  1.00 79.16           C
ATOM   3546  O   ILE A 237      -8.669 -12.815 -21.780  1.00 79.16           O
ATOM   3547  HA  ILE A 237      -9.703 -10.749 -20.810  1.00 79.16           H
ATOM   3548  CB  ILE A 237      -8.190 -10.450 -19.348  1.00 79.16           C
ATOM   3549  HB  ILE A 237      -8.002 -10.826 -18.343  1.00 79.16           H
ATOM   3550  CG1 ILE A 237      -8.672  -9.004 -19.207  1.00 79.16           C
ATOM   3551 1HG1 ILE A 237      -8.677  -8.522 -20.184  1.00 79.16           H
ATOM   3552 2HG1 ILE A 237      -9.698  -8.993 -18.840  1.00 79.16           H
ATOM   3553  CG2 ILE A 237      -6.872 -10.542 -20.119  1.00 79.16           C
ATOM   3554 1HG2 ILE A 237      -6.525 -11.575 -20.124  1.00 79.16           H
ATOM   3555 2HG2 ILE A 237      -7.026 -10.205 -21.145  1.00 79.16           H
ATOM   3556 3HG2 ILE A 237      -6.125  -9.910 -19.639  1.00 79.16           H
ATOM   3557  CD1 ILE A 237      -7.774  -8.219 -18.249  1.00 79.16           C
ATOM   3558 1HD1 ILE A 237      -7.790  -8.691 -17.266  1.00 79.16           H
ATOM   3559 2HD1 ILE A 237      -6.753  -8.211 -18.631  1.00 79.16           H
ATOM   3560 3HD1 ILE A 237      -8.138  -7.195 -18.166  1.00 79.16           H
ATOM   3561  HN  ILE A 237     -10.187 -11.236 -18.129  1.00 79.16           H
ATOM   3562  N   ILE A 238      -8.351 -13.529 -19.658  1.00 77.22           N
ATOM   3563  CA  ILE A 238      -7.735 -14.785 -20.054  1.00 77.22           C
ATOM   3564  C   ILE A 238      -8.691 -15.550 -20.972  1.00 77.22           C
ATOM   3565  O   ILE A 238      -8.283 -16.053 -22.017  1.00 77.22           O
ATOM   3566  HA  ILE A 238      -6.834 -14.543 -20.617  1.00 77.22           H
ATOM   3567  CB  ILE A 238      -7.299 -15.579 -18.821  1.00 77.22           C
ATOM   3568  HB  ILE A 238      -8.130 -15.599 -18.116  1.00 77.22           H
ATOM   3569  CG1 ILE A 238      -6.125 -14.897 -18.116  1.00 77.22           C
ATOM   3570 1HG1 ILE A 238      -5.211 -15.055 -18.689  1.00 77.22           H
ATOM   3571 2HG1 ILE A 238      -6.294 -13.821 -18.078  1.00 77.22           H
ATOM   3572  CG2 ILE A 238      -6.983 -17.030 -19.187  1.00 77.22           C
ATOM   3573 1HG2 ILE A 238      -7.871 -17.500 -19.609  1.00 77.22           H
ATOM   3574 2HG2 ILE A 238      -6.177 -17.053 -19.921  1.00 77.22           H
ATOM   3575 3HG2 ILE A 238      -6.676 -17.572 -18.293  1.00 77.22           H
ATOM   3576  CD1 ILE A 238      -5.945 -15.441 -16.698  1.00 77.22           C
ATOM   3577 1HD1 ILE A 238      -6.852 -15.259 -16.121  1.00 77.22           H
ATOM   3578 2HD1 ILE A 238      -5.751 -16.513 -16.742  1.00 77.22           H
ATOM   3579 3HD1 ILE A 238      -5.104 -14.939 -16.220  1.00 77.22           H
ATOM   3580  HN  ILE A 238      -8.460 -13.404 -18.672  1.00 77.22           H
ATOM   3581  N   HIS A 239      -9.944 -15.613 -20.547  1.00 76.65           N
ATOM   3582  CA  HIS A 239     -10.950 -16.352 -21.292  1.00 76.65           C
ATOM   3583  C   HIS A 239     -11.043 -15.800 -22.716  1.00 76.65           C
ATOM   3584  O   HIS A 239     -11.107 -16.562 -23.678  1.00 76.65           O
ATOM   3585  HA  HIS A 239     -10.610 -17.387 -21.335  1.00 76.65           H
ATOM   3586  CB  HIS A 239     -12.292 -16.332 -20.559  1.00 76.65           C
ATOM   3587 1HB  HIS A 239     -12.136 -16.650 -19.528  1.00 76.65           H
ATOM   3588 2HB  HIS A 239     -12.661 -15.307 -20.524  1.00 76.65           H
ATOM   3589  CG  HIS A 239     -13.348 -17.211 -21.187  1.00 76.65           C
ATOM   3590  ND1 HIS A 239     -14.329 -16.718 -22.030  1.00 76.65           N
ATOM   3591  HD1 HIS A 239     -14.439 -15.762 -22.303  1.00 76.65           H
ATOM   3592  CD2 HIS A 239     -13.566 -18.553 -21.087  1.00 76.65           C
ATOM   3593  HD2 HIS A 239     -12.972 -19.253 -20.498  1.00 76.65           H
ATOM   3594  CE1 HIS A 239     -15.097 -17.727 -22.413  1.00 76.65           C
ATOM   3595  HE1 HIS A 239     -15.957 -17.661 -23.080  1.00 76.65           H
ATOM   3596  NE2 HIS A 239     -14.622 -18.864 -21.827  1.00 76.65           N
ATOM   3597  HN  HIS A 239     -10.275 -15.172 -19.713  1.00 76.65           H
ATOM   3598  N   THR A 240     -11.049 -14.478 -22.804  1.00 78.32           N
ATOM   3599  CA  THR A 240     -11.202 -13.814 -24.087  1.00 78.32           C
ATOM   3600  C   THR A 240     -10.005 -14.117 -24.991  1.00 78.32           C
ATOM   3601  O   THR A 240     -10.165 -14.310 -26.195  1.00 78.32           O
ATOM   3602  HA  THR A 240     -12.086 -14.219 -24.580  1.00 78.32           H
ATOM   3603  CB  THR A 240     -11.404 -12.320 -23.826  1.00 78.32           C
ATOM   3604  HB  THR A 240     -10.489 -11.865 -23.445  1.00 78.32           H
ATOM   3605  OG1 THR A 240     -12.527 -12.269 -22.950  1.00 78.32           O
ATOM   3606  HG1 THR A 240     -12.220 -12.146 -22.006  1.00 78.32           H
ATOM   3607  CG2 THR A 240     -11.869 -11.565 -25.072  1.00 78.32           C
ATOM   3608 1HG2 THR A 240     -12.818 -11.977 -25.414  1.00 78.32           H
ATOM   3609 2HG2 THR A 240     -11.123 -11.670 -25.860  1.00 78.32           H
ATOM   3610 3HG2 THR A 240     -11.996 -10.509 -24.832  1.00 78.32           H
ATOM   3611  HN  THR A 240     -10.951 -13.864 -22.020  1.00 78.32           H
ATOM   3612  N   LEU A 241      -8.833 -14.149 -24.375  1.00 73.52           N
ATOM   3613  CA  LEU A 241      -7.597 -14.290 -25.125  1.00 73.52           C
ATOM   3614  C   LEU A 241      -7.491 -15.719 -25.661  1.00 73.52           C
ATOM   3615  O   LEU A 241      -7.039 -15.933 -26.785  1.00 73.52           O
ATOM   3616  HA  LEU A 241      -7.649 -13.607 -25.973  1.00 73.52           H
ATOM   3617  CB  LEU A 241      -6.400 -13.863 -24.272  1.00 73.52           C
ATOM   3618 1HB  LEU A 241      -6.507 -14.309 -23.283  1.00 73.52           H
ATOM   3619 2HB  LEU A 241      -5.496 -14.282 -24.715  1.00 73.52           H
ATOM   3620  CG  LEU A 241      -6.200 -12.356 -24.104  1.00 73.52           C
ATOM   3621  HG  LEU A 241      -7.126 -11.930 -23.716  1.00 73.52           H
ATOM   3622  CD1 LEU A 241      -5.103 -12.060 -23.080  1.00 73.52           C
ATOM   3623 1HD1 LEU A 241      -5.381 -12.486 -22.116  1.00 73.52           H
ATOM   3624 2HD1 LEU A 241      -4.164 -12.501 -23.415  1.00 73.52           H
ATOM   3625 3HD1 LEU A 241      -4.982 -10.981 -22.979  1.00 73.52           H
ATOM   3626  CD2 LEU A 241      -5.924 -11.685 -25.451  1.00 73.52           C
ATOM   3627 1HD2 LEU A 241      -5.021 -12.110 -25.890  1.00 73.52           H
ATOM   3628 2HD2 LEU A 241      -6.767 -11.853 -26.120  1.00 73.52           H
ATOM   3629 3HD2 LEU A 241      -5.786 -10.614 -25.302  1.00 73.52           H
ATOM   3630  HN  LEU A 241      -8.720 -14.080 -23.383  1.00 73.52           H
ATOM   3631  N   ILE A 242      -7.916 -16.661 -24.832  1.00 74.60           N
ATOM   3632  CA  ILE A 242      -7.920 -18.060 -25.227  1.00 74.60           C
ATOM   3633  C   ILE A 242      -8.772 -18.228 -26.486  1.00 74.60           C
ATOM   3634  O   ILE A 242      -8.382 -18.935 -27.414  1.00 74.60           O
ATOM   3635  HA  ILE A 242      -6.892 -18.334 -25.466  1.00 74.60           H
ATOM   3636  CB  ILE A 242      -8.365 -18.944 -24.060  1.00 74.60           C
ATOM   3637  HB  ILE A 242      -9.268 -18.512 -23.630  1.00 74.60           H
ATOM   3638  CG1 ILE A 242      -7.306 -18.971 -22.957  1.00 74.60           C
ATOM   3639 1HG1 ILE A 242      -6.435 -19.531 -23.297  1.00 74.60           H
ATOM   3640 2HG1 ILE A 242      -6.969 -17.956 -22.746  1.00 74.60           H
ATOM   3641  CG2 ILE A 242      -8.724 -20.351 -24.545  1.00 74.60           C
ATOM   3642 1HG2 ILE A 242      -9.537 -20.289 -25.268  1.00 74.60           H
ATOM   3643 2HG2 ILE A 242      -7.853 -20.806 -25.016  1.00 74.60           H
ATOM   3644 3HG2 ILE A 242      -9.037 -20.958 -23.696  1.00 74.60           H
ATOM   3645  CD1 ILE A 242      -7.860 -19.606 -21.680  1.00 74.60           C
ATOM   3646 1HD1 ILE A 242      -8.716 -19.029 -21.329  1.00 74.60           H
ATOM   3647 2HD1 ILE A 242      -8.173 -20.629 -21.889  1.00 74.60           H
ATOM   3648 3HD1 ILE A 242      -7.087 -19.612 -20.912  1.00 74.60           H
ATOM   3649  HN  ILE A 242      -8.253 -16.482 -23.908  1.00 74.60           H
ATOM   3650  N   GLN A 243      -9.920 -17.566 -26.478  1.00 70.26           N
ATOM   3651  CA  GLN A 243     -10.850 -17.668 -27.589  1.00 70.26           C
ATOM   3652  C   GLN A 243     -10.283 -16.964 -28.824  1.00 70.26           C
ATOM   3653  O   GLN A 243     -10.483 -17.419 -29.949  1.00 70.26           O
ATOM   3654  HA  GLN A 243     -10.950 -18.736 -27.786  1.00 70.26           H
ATOM   3655  CB  GLN A 243     -12.219 -17.098 -27.213  1.00 70.26           C
ATOM   3656 1HB  GLN A 243     -12.096 -16.106 -26.778  1.00 70.26           H
ATOM   3657 2HB  GLN A 243     -12.827 -16.979 -28.109  1.00 70.26           H
ATOM   3658  CG  GLN A 243     -12.939 -18.011 -26.219  1.00 70.26           C
ATOM   3659 1HG  GLN A 243     -12.965 -19.029 -26.608  1.00 70.26           H
ATOM   3660 2HG  GLN A 243     -12.384 -18.043 -25.281  1.00 70.26           H
ATOM   3661  CD  GLN A 243     -14.365 -17.522 -25.958  1.00 70.26           C
ATOM   3662  OE1 GLN A 243     -14.742 -16.415 -26.306  1.00 70.26           O
ATOM   3663  NE2 GLN A 243     -15.134 -18.406 -25.328  1.00 70.26           N
ATOM   3664 1HE2 GLN A 243     -14.762 -19.297 -25.070  1.00 70.26           H
ATOM   3665 2HE2 GLN A 243     -16.083 -18.178 -25.112  1.00 70.26           H
ATOM   3666  HN  GLN A 243     -10.216 -16.969 -25.733  1.00 70.26           H
ATOM   3667  N   ALA A 244      -9.588 -15.865 -28.571  1.00 70.72           N
ATOM   3668  CA  ALA A 244      -9.198 -14.963 -29.642  1.00 70.72           C
ATOM   3669  C   ALA A 244      -8.055 -15.591 -30.441  1.00 70.72           C
ATOM   3670  O   ALA A 244      -7.808 -15.208 -31.583  1.00 70.72           O
ATOM   3671  HA  ALA A 244     -10.060 -14.834 -30.296  1.00 70.72           H
ATOM   3672  CB  ALA A 244      -8.819 -13.603 -29.051  1.00 70.72           C
ATOM   3673 1HB  ALA A 244      -9.674 -13.187 -28.519  1.00 70.72           H
ATOM   3674 2HB  ALA A 244      -7.986 -13.727 -28.360  1.00 70.72           H
ATOM   3675 3HB  ALA A 244      -8.527 -12.927 -29.855  1.00 70.72           H
ATOM   3676  HN  ALA A 244      -9.292 -15.588 -27.657  1.00 70.72           H
ATOM   3677  N   LYS A 245      -7.388 -16.545 -29.809  1.00 59.35           N
ATOM   3678  CA  LYS A 245      -6.253 -17.204 -30.433  1.00 59.35           C
ATOM   3679  C   LYS A 245      -5.330 -16.149 -31.045  1.00 59.35           C
ATOM   3680  O   LYS A 245      -4.527 -16.456 -31.926  1.00 59.35           O
ATOM   3681  HA  LYS A 245      -5.706 -17.727 -29.648  1.00 59.35           H
ATOM   3682  CB  LYS A 245      -6.729 -18.259 -31.433  1.00 59.35           C
ATOM   3683 1HB  LYS A 245      -7.446 -17.815 -32.123  1.00 59.35           H
ATOM   3684 2HB  LYS A 245      -5.886 -18.607 -32.030  1.00 59.35           H
ATOM   3685  CG  LYS A 245      -7.374 -19.445 -30.713  1.00 59.35           C
ATOM   3686 1HG  LYS A 245      -6.730 -19.773 -29.896  1.00 59.35           H
ATOM   3687 2HG  LYS A 245      -8.320 -19.135 -30.268  1.00 59.35           H
ATOM   3688  CD  LYS A 245      -7.614 -20.608 -31.678  1.00 59.35           C
ATOM   3689 1HD  LYS A 245      -8.351 -20.317 -32.427  1.00 59.35           H
ATOM   3690 2HD  LYS A 245      -6.692 -20.840 -32.211  1.00 59.35           H
ATOM   3691  CE  LYS A 245      -8.103 -21.850 -30.929  1.00 59.35           C
ATOM   3692 1HE  LYS A 245      -7.431 -22.070 -30.100  1.00 59.35           H
ATOM   3693 2HE  LYS A 245      -9.087 -21.659 -30.501  1.00 59.35           H
ATOM   3694  NZ  LYS A 245      -8.171 -23.012 -31.843  1.00 59.35           N
ATOM   3695 1HZ  LYS A 245      -8.524 -23.818 -31.339  1.00 59.35           H
ATOM   3696 2HZ  LYS A 245      -8.790 -22.799 -32.616  1.00 59.35           H
ATOM   3697 3HZ  LYS A 245      -7.243 -23.216 -32.199  1.00 59.35           H
ATOM   3698  HN  LYS A 245      -7.611 -16.868 -28.889  1.00 59.35           H
ATOM   3699  N   LYS A 246      -5.474 -14.926 -30.555  1.00 52.66           N
ATOM   3700  CA  LYS A 246      -4.721 -13.808 -31.099  1.00 52.66           C
ATOM   3701  C   LYS A 246      -3.409 -13.659 -30.327  1.00 52.66           C
ATOM   3702  O   LYS A 246      -3.408 -13.232 -29.173  1.00 52.66           O
ATOM   3703  HA  LYS A 246      -4.486 -14.046 -32.136  1.00 52.66           H
ATOM   3704  CB  LYS A 246      -5.577 -12.540 -31.108  1.00 52.66           C
ATOM   3705 1HB  LYS A 246      -6.153 -12.478 -30.185  1.00 52.66           H
ATOM   3706 2HB  LYS A 246      -4.932 -11.662 -31.139  1.00 52.66           H
ATOM   3707  CG  LYS A 246      -6.525 -12.527 -32.309  1.00 52.66           C
ATOM   3708 1HG  LYS A 246      -5.974 -12.784 -33.214  1.00 52.66           H
ATOM   3709 2HG  LYS A 246      -7.295 -13.287 -32.178  1.00 52.66           H
ATOM   3710  CD  LYS A 246      -7.178 -11.154 -32.477  1.00 52.66           C
ATOM   3711 1HD  LYS A 246      -7.782 -10.925 -31.598  1.00 52.66           H
ATOM   3712 2HD  LYS A 246      -6.408 -10.386 -32.543  1.00 52.66           H
ATOM   3713  CE  LYS A 246      -8.055 -11.113 -33.730  1.00 52.66           C
ATOM   3714 1HE  LYS A 246      -7.483 -11.454 -34.592  1.00 52.66           H
ATOM   3715 2HE  LYS A 246      -8.896 -11.797 -33.614  1.00 52.66           H
ATOM   3716  NZ  LYS A 246      -8.554  -9.740 -33.969  1.00 52.66           N
ATOM   3717 1HZ  LYS A 246      -9.149  -9.735 -34.790  1.00 52.66           H
ATOM   3718 2HZ  LYS A 246      -9.087  -9.429 -33.164  1.00 52.66           H
ATOM   3719 3HZ  LYS A 246      -7.769  -9.116 -34.116  1.00 52.66           H
ATOM   3720  HN  LYS A 246      -6.090 -14.694 -29.803  1.00 52.66           H
ATOM   3721  N   SER A 247      -2.322 -14.020 -30.994  1.00 56.35           N
ATOM   3722  CA  SER A 247      -1.017 -14.017 -30.356  1.00 56.35           C
ATOM   3723  C   SER A 247      -0.707 -12.623 -29.805  1.00 56.35           C
ATOM   3724  O   SER A 247      -0.268 -12.487 -28.664  1.00 56.35           O
ATOM   3725  HA  SER A 247      -1.090 -14.741 -29.545  1.00 56.35           H
ATOM   3726  CB  SER A 247       0.075 -14.456 -31.333  1.00 56.35           C
ATOM   3727 1HB  SER A 247       0.270 -15.520 -31.205  1.00 56.35           H
ATOM   3728 2HB  SER A 247      -0.277 -14.317 -32.356  1.00 56.35           H
ATOM   3729  OG  SER A 247       1.285 -13.726 -31.145  1.00 56.35           O
ATOM   3730  HG  SER A 247       1.965 -14.013 -31.819  1.00 56.35           H
ATOM   3731  HN  SER A 247      -2.324 -14.310 -31.951  1.00 56.35           H
ATOM   3732  N   SER A 248      -0.947 -11.624 -30.641  1.00 56.40           N
ATOM   3733  CA  SER A 248      -0.450 -10.286 -30.371  1.00 56.40           C
ATOM   3734  C   SER A 248      -0.932  -9.816 -28.998  1.00 56.40           C
ATOM   3735  O   SER A 248      -0.260  -9.025 -28.337  1.00 56.40           O
ATOM   3736  HA  SER A 248       0.637 -10.374 -30.386  1.00 56.40           H
ATOM   3737  CB  SER A 248      -0.896  -9.303 -31.456  1.00 56.40           C
ATOM   3738 1HB  SER A 248      -0.380  -8.353 -31.318  1.00 56.40           H
ATOM   3739 2HB  SER A 248      -0.604  -9.686 -32.434  1.00 56.40           H
ATOM   3740  OG  SER A 248      -2.304  -9.086 -31.433  1.00 56.40           O
ATOM   3741  HG  SER A 248      -2.559  -8.422 -32.135  1.00 56.40           H
ATOM   3742  HN  SER A 248      -1.470 -11.718 -31.488  1.00 56.40           H
ATOM   3743  N   LYS A 249      -2.093 -10.322 -28.608  1.00 52.80           N
ATOM   3744  CA  LYS A 249      -2.710  -9.906 -27.360  1.00 52.80           C
ATOM   3745  C   LYS A 249      -1.970 -10.554 -26.189  1.00 52.80           C
ATOM   3746  O   LYS A 249      -2.082 -10.100 -25.051  1.00 52.80           O
ATOM   3747  HA  LYS A 249      -2.597  -8.824 -27.284  1.00 52.80           H
ATOM   3748  CB  LYS A 249      -4.211 -10.203 -27.379  1.00 52.80           C
ATOM   3749 1HB  LYS A 249      -4.378 -11.229 -27.708  1.00 52.80           H
ATOM   3750 2HB  LYS A 249      -4.614 -10.122 -26.370  1.00 52.80           H
ATOM   3751  CG  LYS A 249      -4.950  -9.237 -28.308  1.00 52.80           C
ATOM   3752 1HG  LYS A 249      -4.654  -8.213 -28.083  1.00 52.80           H
ATOM   3753 2HG  LYS A 249      -4.664  -9.431 -29.342  1.00 52.80           H
ATOM   3754  CD  LYS A 249      -6.465  -9.382 -28.157  1.00 52.80           C
ATOM   3755 1HD  LYS A 249      -6.779 -10.362 -28.518  1.00 52.80           H
ATOM   3756 2HD  LYS A 249      -6.735  -9.330 -27.102  1.00 52.80           H
ATOM   3757  CE  LYS A 249      -7.201  -8.287 -28.932  1.00 52.80           C
ATOM   3758 1HE  LYS A 249      -6.762  -7.316 -28.705  1.00 52.80           H
ATOM   3759 2HE  LYS A 249      -7.082  -8.449 -30.003  1.00 52.80           H
ATOM   3760  NZ  LYS A 249      -8.639  -8.281 -28.582  1.00 52.80           N
ATOM   3761 1HZ  LYS A 249      -9.126  -7.611 -29.166  1.00 52.80           H
ATOM   3762 2HZ  LYS A 249      -9.027  -9.206 -28.732  1.00 52.80           H
ATOM   3763 3HZ  LYS A 249      -8.749  -8.023 -27.607  1.00 52.80           H
ATOM   3764  HN  LYS A 249      -2.609 -11.003 -29.128  1.00 52.80           H
ATOM   3765  N   HIS A 250      -1.229 -11.605 -26.508  1.00 53.91           N
ATOM   3766  CA  HIS A 250      -0.583 -12.405 -25.481  1.00 53.91           C
ATOM   3767  C   HIS A 250       0.522 -11.586 -24.811  1.00 53.91           C
ATOM   3768  O   HIS A 250       0.755 -11.716 -23.611  1.00 53.91           O
ATOM   3769  HA  HIS A 250      -1.348 -12.640 -24.741  1.00 53.91           H
ATOM   3770  CB  HIS A 250      -0.074 -13.726 -26.061  1.00 53.91           C
ATOM   3771 1HB  HIS A 250       0.468 -13.520 -26.984  1.00 53.91           H
ATOM   3772 2HB  HIS A 250       0.639 -14.166 -25.364  1.00 53.91           H
ATOM   3773  CG  HIS A 250      -1.163 -14.732 -26.348  1.00 53.91           C
ATOM   3774  ND1 HIS A 250      -2.078 -14.574 -27.374  1.00 53.91           N
ATOM   3775  HD1 HIS A 250      -2.115 -13.805 -28.012  1.00 53.91           H
ATOM   3776  CD2 HIS A 250      -1.473 -15.909 -25.733  1.00 53.91           C
ATOM   3777  HD2 HIS A 250      -0.949 -16.339 -24.879  1.00 53.91           H
ATOM   3778  CE1 HIS A 250      -2.898 -15.615 -27.367  1.00 53.91           C
ATOM   3779  HE1 HIS A 250      -3.727 -15.782 -28.054  1.00 53.91           H
ATOM   3780  NE2 HIS A 250      -2.522 -16.441 -26.349  1.00 53.91           N
ATOM   3781  HN  HIS A 250      -1.067 -11.911 -27.446  1.00 53.91           H
ATOM   3782  N   LYS A 251       1.174 -10.760 -25.617  1.00 56.63           N
ATOM   3783  CA  LYS A 251       2.281  -9.956 -25.129  1.00 56.63           C
ATOM   3784  C   LYS A 251       1.775  -9.007 -24.040  1.00 56.63           C
ATOM   3785  O   LYS A 251       2.393  -8.882 -22.984  1.00 56.63           O
ATOM   3786  HA  LYS A 251       3.007 -10.636 -24.684  1.00 56.63           H
ATOM   3787  CB  LYS A 251       2.978  -9.244 -26.289  1.00 56.63           C
ATOM   3788 1HB  LYS A 251       2.237  -8.747 -26.915  1.00 56.63           H
ATOM   3789 2HB  LYS A 251       3.638  -8.468 -25.901  1.00 56.63           H
ATOM   3790  CG  LYS A 251       3.786 -10.232 -27.133  1.00 56.63           C
ATOM   3791 1HG  LYS A 251       4.350 -10.898 -26.479  1.00 56.63           H
ATOM   3792 2HG  LYS A 251       3.109 -10.856 -27.717  1.00 56.63           H
ATOM   3793  CD  LYS A 251       4.746  -9.496 -28.070  1.00 56.63           C
ATOM   3794 1HD  LYS A 251       4.178  -8.902 -28.786  1.00 56.63           H
ATOM   3795 2HD  LYS A 251       5.359  -8.801 -27.496  1.00 56.63           H
ATOM   3796  CE  LYS A 251       5.646 -10.482 -28.817  1.00 56.63           C
ATOM   3797 1HE  LYS A 251       5.999 -11.253 -28.132  1.00 56.63           H
ATOM   3798 2HE  LYS A 251       5.075 -10.985 -29.597  1.00 56.63           H
ATOM   3799  NZ  LYS A 251       6.802  -9.777 -29.417  1.00 56.63           N
ATOM   3800 1HZ  LYS A 251       7.378 -10.441 -29.922  1.00 56.63           H
ATOM   3801 2HZ  LYS A 251       6.468  -9.064 -30.056  1.00 56.63           H
ATOM   3802 3HZ  LYS A 251       7.351  -9.343 -28.683  1.00 56.63           H
ATOM   3803  HN  LYS A 251       0.957 -10.637 -26.586  1.00 56.63           H
ATOM   3804  N   ALA A 252       0.655  -8.364 -24.335  1.00 63.96           N
ATOM   3805  CA  ALA A 252       0.082  -7.398 -23.413  1.00 63.96           C
ATOM   3806  C   ALA A 252      -0.372  -8.119 -22.142  1.00 63.96           C
ATOM   3807  O   ALA A 252      -0.295  -7.563 -21.047  1.00 63.96           O
ATOM   3808  HA  ALA A 252       0.863  -6.682 -23.155  1.00 63.96           H
ATOM   3809  CB  ALA A 252      -1.063  -6.651 -24.100  1.00 63.96           C
ATOM   3810 1HB  ALA A 252      -0.682  -6.132 -24.980  1.00 63.96           H
ATOM   3811 2HB  ALA A 252      -1.831  -7.364 -24.403  1.00 63.96           H
ATOM   3812 3HB  ALA A 252      -1.492  -5.927 -23.408  1.00 63.96           H
ATOM   3813  HN  ALA A 252       0.142  -8.493 -25.183  1.00 63.96           H
ATOM   3814  N   LEU A 253      -0.835  -9.346 -22.330  1.00 64.57           N
ATOM   3815  CA  LEU A 253      -1.315 -10.143 -21.214  1.00 64.57           C
ATOM   3816  C   LEU A 253      -0.153 -10.433 -20.262  1.00 64.57           C
ATOM   3817  O   LEU A 253      -0.304 -10.335 -19.045  1.00 64.57           O
ATOM   3818  HA  LEU A 253      -2.057  -9.548 -20.682  1.00 64.57           H
ATOM   3819  CB  LEU A 253      -2.023 -11.402 -21.721  1.00 64.57           C
ATOM   3820 1HB  LEU A 253      -2.784 -11.101 -22.442  1.00 64.57           H
ATOM   3821 2HB  LEU A 253      -1.297 -12.012 -22.258  1.00 64.57           H
ATOM   3822  CG  LEU A 253      -2.689 -12.273 -20.653  1.00 64.57           C
ATOM   3823  HG  LEU A 253      -1.965 -12.449 -19.857  1.00 64.57           H
ATOM   3824  CD1 LEU A 253      -3.884 -11.553 -20.025  1.00 64.57           C
ATOM   3825 1HD1 LEU A 253      -3.548 -10.626 -19.561  1.00 64.57           H
ATOM   3826 2HD1 LEU A 253      -4.619 -11.326 -20.799  1.00 64.57           H
ATOM   3827 3HD1 LEU A 253      -4.339 -12.194 -19.270  1.00 64.57           H
ATOM   3828  CD2 LEU A 253      -3.076 -13.638 -21.223  1.00 64.57           C
ATOM   3829 1HD2 LEU A 253      -3.775 -13.503 -22.048  1.00 64.57           H
ATOM   3830 2HD2 LEU A 253      -2.183 -14.149 -21.583  1.00 64.57           H
ATOM   3831 3HD2 LEU A 253      -3.547 -14.237 -20.443  1.00 64.57           H
ATOM   3832  HN  LEU A 253      -0.885  -9.794 -23.222  1.00 64.57           H
ATOM   3833  N   LYS A 254       0.980 -10.783 -20.853  1.00 67.21           N
ATOM   3834  CA  LYS A 254       2.126 -11.220 -20.073  1.00 67.21           C
ATOM   3835  C   LYS A 254       2.488 -10.136 -19.055  1.00 67.21           C
ATOM   3836  O   LYS A 254       2.751 -10.436 -17.891  1.00 67.21           O
ATOM   3837  HA  LYS A 254       1.830 -12.118 -19.531  1.00 67.21           H
ATOM   3838  CB  LYS A 254       3.284 -11.608 -20.995  1.00 67.21           C
ATOM   3839 1HB  LYS A 254       2.920 -12.263 -21.787  1.00 67.21           H
ATOM   3840 2HB  LYS A 254       3.685 -10.717 -21.477  1.00 67.21           H
ATOM   3841  CG  LYS A 254       4.394 -12.313 -20.213  1.00 67.21           C
ATOM   3842 1HG  LYS A 254       4.810 -11.632 -19.470  1.00 67.21           H
ATOM   3843 2HG  LYS A 254       3.979 -13.162 -19.669  1.00 67.21           H
ATOM   3844  CD  LYS A 254       5.504 -12.795 -21.149  1.00 67.21           C
ATOM   3845 1HD  LYS A 254       5.084 -13.458 -21.906  1.00 67.21           H
ATOM   3846 2HD  LYS A 254       5.935 -11.944 -21.676  1.00 67.21           H
ATOM   3847  CE  LYS A 254       6.598 -13.529 -20.371  1.00 67.21           C
ATOM   3848 1HE  LYS A 254       7.038 -12.859 -19.632  1.00 67.21           H
ATOM   3849 2HE  LYS A 254       6.165 -14.366 -19.825  1.00 67.21           H
ATOM   3850  NZ  LYS A 254       7.648 -14.019 -21.292  1.00 67.21           N
ATOM   3851 1HZ  LYS A 254       8.367 -14.497 -20.760  1.00 67.21           H
ATOM   3852 2HZ  LYS A 254       7.238 -14.662 -21.960  1.00 67.21           H
ATOM   3853 3HZ  LYS A 254       8.058 -13.234 -21.786  1.00 67.21           H
ATOM   3854  HN  LYS A 254       1.122 -10.772 -21.842  1.00 67.21           H
ATOM   3855  N   VAL A 255       2.489  -8.899 -19.530  1.00 68.57           N
ATOM   3856  CA  VAL A 255       2.850  -7.774 -18.685  1.00 68.57           C
ATOM   3857  C   VAL A 255       1.905  -7.721 -17.482  1.00 68.57           C
ATOM   3858  O   VAL A 255       2.354  -7.683 -16.338  1.00 68.57           O
ATOM   3859  HA  VAL A 255       3.865  -7.943 -18.327  1.00 68.57           H
ATOM   3860  CB  VAL A 255       2.846  -6.482 -19.505  1.00 68.57           C
ATOM   3861  HB  VAL A 255       1.833  -6.323 -19.875  1.00 68.57           H
ATOM   3862  CG1 VAL A 255       3.223  -5.280 -18.636  1.00 68.57           C
ATOM   3863 1HG1 VAL A 255       2.503  -5.180 -17.823  1.00 68.57           H
ATOM   3864 2HG1 VAL A 255       4.220  -5.429 -18.223  1.00 68.57           H
ATOM   3865 3HG1 VAL A 255       3.212  -4.375 -19.243  1.00 68.57           H
ATOM   3866  CG2 VAL A 255       3.776  -6.597 -20.714  1.00 68.57           C
ATOM   3867 1HG2 VAL A 255       4.793  -6.792 -20.373  1.00 68.57           H
ATOM   3868 2HG2 VAL A 255       3.444  -7.417 -21.351  1.00 68.57           H
ATOM   3869 3HG2 VAL A 255       3.755  -5.665 -21.279  1.00 68.57           H
ATOM   3870  HN  VAL A 255       2.250  -8.662 -20.471  1.00 68.57           H
ATOM   3871  N   THR A 256       0.615  -7.720 -17.783  1.00 66.09           N
ATOM   3872  CA  THR A 256      -0.390  -7.453 -16.768  1.00 66.09           C
ATOM   3873  C   THR A 256      -0.434  -8.593 -15.748  1.00 66.09           C
ATOM   3874  O   THR A 256      -0.597  -8.355 -14.553  1.00 66.09           O
ATOM   3875  HA  THR A 256      -0.101  -6.552 -16.227  1.00 66.09           H
ATOM   3876  CB  THR A 256      -1.726  -7.218 -17.475  1.00 66.09           C
ATOM   3877  HB  THR A 256      -2.537  -7.124 -16.753  1.00 66.09           H
ATOM   3878  OG1 THR A 256      -1.835  -8.311 -18.383  1.00 66.09           O
ATOM   3879  HG1 THR A 256      -2.777  -8.393 -18.708  1.00 66.09           H
ATOM   3880  CG2 THR A 256      -1.701  -5.984 -18.379  1.00 66.09           C
ATOM   3881 1HG2 THR A 256      -0.934  -6.109 -19.143  1.00 66.09           H
ATOM   3882 2HG2 THR A 256      -1.478  -5.100 -17.781  1.00 66.09           H
ATOM   3883 3HG2 THR A 256      -2.673  -5.864 -18.857  1.00 66.09           H
ATOM   3884  HN  THR A 256       0.254  -7.897 -18.699  1.00 66.09           H
ATOM   3885  N   ILE A 257      -0.286  -9.807 -16.259  1.00 74.00           N
ATOM   3886  CA  ILE A 257      -0.277 -10.982 -15.404  1.00 74.00           C
ATOM   3887  C   ILE A 257       0.861 -10.860 -14.389  1.00 74.00           C
ATOM   3888  O   ILE A 257       0.663 -11.092 -13.198  1.00 74.00           O
ATOM   3889  HA  ILE A 257      -1.223 -10.999 -14.862  1.00 74.00           H
ATOM   3890  CB  ILE A 257      -0.215 -12.257 -16.248  1.00 74.00           C
ATOM   3891  HB  ILE A 257       0.543 -12.120 -17.018  1.00 74.00           H
ATOM   3892  CG1 ILE A 257      -1.545 -12.507 -16.961  1.00 74.00           C
ATOM   3893 1HG1 ILE A 257      -2.344 -12.602 -16.226  1.00 74.00           H
ATOM   3894 2HG1 ILE A 257      -1.791 -11.651 -17.590  1.00 74.00           H
ATOM   3895  CG2 ILE A 257       0.214 -13.456 -15.399  1.00 74.00           C
ATOM   3896 1HG2 ILE A 257       1.201 -13.267 -14.977  1.00 74.00           H
ATOM   3897 2HG2 ILE A 257      -0.503 -13.605 -14.592  1.00 74.00           H
ATOM   3898 3HG2 ILE A 257       0.249 -14.349 -16.023  1.00 74.00           H
ATOM   3899  CD1 ILE A 257      -1.479 -13.774 -17.817  1.00 74.00           C
ATOM   3900 1HD1 ILE A 257      -0.695 -13.665 -18.567  1.00 74.00           H
ATOM   3901 2HD1 ILE A 257      -1.257 -14.631 -17.181  1.00 74.00           H
ATOM   3902 3HD1 ILE A 257      -2.437 -13.928 -18.313  1.00 74.00           H
ATOM   3903  HN  ILE A 257      -0.174  -9.993 -17.235  1.00 74.00           H
ATOM   3904  N   THR A 258       2.029 -10.497 -14.898  1.00 78.42           N
ATOM   3905  CA  THR A 258       3.219 -10.426 -14.067  1.00 78.42           C
ATOM   3906  C   THR A 258       3.017  -9.420 -12.932  1.00 78.42           C
ATOM   3907  O   THR A 258       3.321  -9.713 -11.777  1.00 78.42           O
ATOM   3908  HA  THR A 258       3.374 -11.402 -13.606  1.00 78.42           H
ATOM   3909  CB  THR A 258       4.408 -10.094 -14.970  1.00 78.42           C
ATOM   3910  HB  THR A 258       4.319  -9.085 -15.375  1.00 78.42           H
ATOM   3911  OG1 THR A 258       4.417 -11.144 -15.934  1.00 78.42           O
ATOM   3912  HG1 THR A 258       3.947 -10.849 -16.766  1.00 78.42           H
ATOM   3913  CG2 THR A 258       5.750 -10.238 -14.249  1.00 78.42           C
ATOM   3914 1HG2 THR A 258       5.868 -11.265 -13.904  1.00 78.42           H
ATOM   3915 2HG2 THR A 258       5.778  -9.562 -13.395  1.00 78.42           H
ATOM   3916 3HG2 THR A 258       6.559  -9.991 -14.935  1.00 78.42           H
ATOM   3917  HN  THR A 258       2.169 -10.254 -15.858  1.00 78.42           H
ATOM   3918  N   VAL A 259       2.507  -8.254 -13.302  1.00 74.21           N
ATOM   3919  CA  VAL A 259       2.298  -7.189 -12.336  1.00 74.21           C
ATOM   3920  C   VAL A 259       1.317  -7.665 -11.262  1.00 74.21           C
ATOM   3921  O   VAL A 259       1.535  -7.438 -10.073  1.00 74.21           O
ATOM   3922  HA  VAL A 259       3.259  -6.979 -11.865  1.00 74.21           H
ATOM   3923  CB  VAL A 259       1.833  -5.919 -13.050  1.00 74.21           C
ATOM   3924  HB  VAL A 259       0.965  -6.175 -13.657  1.00 74.21           H
ATOM   3925  CG1 VAL A 259       1.404  -4.850 -12.043  1.00 74.21           C
ATOM   3926 1HG1 VAL A 259       0.582  -5.231 -11.437  1.00 74.21           H
ATOM   3927 2HG1 VAL A 259       2.246  -4.599 -11.398  1.00 74.21           H
ATOM   3928 3HG1 VAL A 259       1.077  -3.957 -12.578  1.00 74.21           H
ATOM   3929  CG2 VAL A 259       2.920  -5.386 -13.986  1.00 74.21           C
ATOM   3930 1HG2 VAL A 259       3.815  -5.154 -13.408  1.00 74.21           H
ATOM   3931 2HG2 VAL A 259       3.157  -6.142 -14.735  1.00 74.21           H
ATOM   3932 3HG2 VAL A 259       2.563  -4.483 -14.481  1.00 74.21           H
ATOM   3933  HN  VAL A 259       2.239  -8.033 -14.239  1.00 74.21           H
ATOM   3934  N   LEU A 260       0.258  -8.316 -11.721  1.00 73.00           N
ATOM   3935  CA  LEU A 260      -0.777  -8.791 -10.818  1.00 73.00           C
ATOM   3936  C   LEU A 260      -0.167  -9.788  -9.830  1.00 73.00           C
ATOM   3937  O   LEU A 260      -0.368  -9.671  -8.622  1.00 73.00           O
ATOM   3938  HA  LEU A 260      -1.143  -7.931 -10.259  1.00 73.00           H
ATOM   3939  CB  LEU A 260      -1.959  -9.355 -11.609  1.00 73.00           C
ATOM   3940 1HB  LEU A 260      -2.345  -8.569 -12.258  1.00 73.00           H
ATOM   3941 2HB  LEU A 260      -1.592 -10.151 -12.256  1.00 73.00           H
ATOM   3942  CG  LEU A 260      -3.120  -9.906 -10.777  1.00 73.00           C
ATOM   3943  HG  LEU A 260      -2.713 -10.592 -10.035  1.00 73.00           H
ATOM   3944  CD1 LEU A 260      -3.829  -8.784 -10.015  1.00 73.00           C
ATOM   3945 1HD1 LEU A 260      -3.121  -8.296  -9.346  1.00 73.00           H
ATOM   3946 2HD1 LEU A 260      -4.221  -8.055 -10.724  1.00 73.00           H
ATOM   3947 3HD1 LEU A 260      -4.649  -9.203  -9.433  1.00 73.00           H
ATOM   3948  CD2 LEU A 260      -4.088 -10.706 -11.651  1.00 73.00           C
ATOM   3949 1HD2 LEU A 260      -4.492 -10.061 -12.431  1.00 73.00           H
ATOM   3950 2HD2 LEU A 260      -3.559 -11.542 -12.108  1.00 73.00           H
ATOM   3951 3HD2 LEU A 260      -4.903 -11.086 -11.035  1.00 73.00           H
ATOM   3952  HN  LEU A 260       0.102  -8.519 -12.688  1.00 73.00           H
ATOM   3953  N   THR A 261       0.566 -10.745 -10.380  1.00 82.83           N
ATOM   3954  CA  THR A 261       1.090 -11.839  -9.581  1.00 82.83           C
ATOM   3955  C   THR A 261       2.017 -11.305  -8.487  1.00 82.83           C
ATOM   3956  O   THR A 261       1.938 -11.733  -7.337  1.00 82.83           O
ATOM   3957  HA  THR A 261       0.255 -12.330  -9.080  1.00 82.83           H
ATOM   3958  CB  THR A 261       1.773 -12.830 -10.525  1.00 82.83           C
ATOM   3959  HB  THR A 261       2.629 -12.371 -11.019  1.00 82.83           H
ATOM   3960  OG1 THR A 261       0.725 -13.265 -11.389  1.00 82.83           O
ATOM   3961  HG1 THR A 261       0.653 -12.651 -12.175  1.00 82.83           H
ATOM   3962  CG2 THR A 261       2.220 -14.107  -9.811  1.00 82.83           C
ATOM   3963 1HG2 THR A 261       1.353 -14.602  -9.375  1.00 82.83           H
ATOM   3964 2HG2 THR A 261       2.928 -13.853  -9.022  1.00 82.83           H
ATOM   3965 3HG2 THR A 261       2.698 -14.775 -10.527  1.00 82.83           H
ATOM   3966  HN  THR A 261       0.802 -10.780 -11.351  1.00 82.83           H
ATOM   3967  N   VAL A 262       2.875 -10.377  -8.885  1.00 85.41           N
ATOM   3968  CA  VAL A 262       3.853  -9.819  -7.966  1.00 85.41           C
ATOM   3969  C   VAL A 262       3.126  -9.076  -6.844  1.00 85.41           C
ATOM   3970  O   VAL A 262       3.497  -9.190  -5.677  1.00 85.41           O
ATOM   3971  HA  VAL A 262       4.409 -10.650  -7.534  1.00 85.41           H
ATOM   3972  CB  VAL A 262       4.840  -8.932  -8.728  1.00 85.41           C
ATOM   3973  HB  VAL A 262       4.265  -8.196  -9.290  1.00 85.41           H
ATOM   3974  CG1 VAL A 262       5.756  -8.177  -7.763  1.00 85.41           C
ATOM   3975 1HG1 VAL A 262       5.153  -7.546  -7.109  1.00 85.41           H
ATOM   3976 2HG1 VAL A 262       6.319  -8.891  -7.162  1.00 85.41           H
ATOM   3977 3HG1 VAL A 262       6.448  -7.554  -8.331  1.00 85.41           H
ATOM   3978  CG2 VAL A 262       5.656  -9.754  -9.728  1.00 85.41           C
ATOM   3979 1HG2 VAL A 262       6.216 -10.523  -9.196  1.00 85.41           H
ATOM   3980 2HG2 VAL A 262       4.984 -10.225 -10.445  1.00 85.41           H
ATOM   3981 3HG2 VAL A 262       6.350  -9.100 -10.256  1.00 85.41           H
ATOM   3982  HN  VAL A 262       2.909 -10.008  -9.814  1.00 85.41           H
ATOM   3983  N   PHE A 263       2.103  -8.330  -7.236  1.00 77.04           N
ATOM   3984  CA  PHE A 263       1.319  -7.571  -6.277  1.00 77.04           C
ATOM   3985  C   PHE A 263       0.686  -8.494  -5.234  1.00 77.04           C
ATOM   3986  O   PHE A 263       0.840  -8.276  -4.033  1.00 77.04           O
ATOM   3987  HA  PHE A 263       1.997  -6.876  -5.782  1.00 77.04           H
ATOM   3988  CB  PHE A 263       0.207  -6.871  -7.062  1.00 77.04           C
ATOM   3989 1HB  PHE A 263       0.659  -6.199  -7.792  1.00 77.04           H
ATOM   3990 2HB  PHE A 263      -0.354  -7.619  -7.623  1.00 77.04           H
ATOM   3991  CG  PHE A 263      -0.765  -6.075  -6.190  1.00 77.04           C
ATOM   3992  CD1 PHE A 263      -1.990  -6.586  -5.895  1.00 77.04           C
ATOM   3993  HD1 PHE A 263      -2.279  -7.564  -6.280  1.00 77.04           H
ATOM   3994  CD2 PHE A 263      -0.403  -4.855  -5.709  1.00 77.04           C
ATOM   3995  HD2 PHE A 263       0.578  -4.445  -5.945  1.00 77.04           H
ATOM   3996  CE1 PHE A 263      -2.892  -5.847  -5.085  1.00 77.04           C
ATOM   3997  HE1 PHE A 263      -3.874  -6.257  -4.849  1.00 77.04           H
ATOM   3998  CE2 PHE A 263      -1.305  -4.116  -4.898  1.00 77.04           C
ATOM   3999  HE2 PHE A 263      -1.016  -3.138  -4.513  1.00 77.04           H
ATOM   4000  CZ  PHE A 263      -2.531  -4.628  -4.604  1.00 77.04           C
ATOM   4001  HZ  PHE A 263      -3.223  -4.060  -3.982  1.00 77.04           H
ATOM   4002  HN  PHE A 263       1.809  -8.241  -8.188  1.00 77.04           H
ATOM   4003  N   VAL A 264      -0.012  -9.505  -5.729  1.00 84.48           N
ATOM   4004  CA  VAL A 264      -0.759 -10.396  -4.859  1.00 84.48           C
ATOM   4005  C   VAL A 264       0.206 -11.086  -3.893  1.00 84.48           C
ATOM   4006  O   VAL A 264      -0.065 -11.173  -2.696  1.00 84.48           O
ATOM   4007  HA  VAL A 264      -1.456  -9.787  -4.283  1.00 84.48           H
ATOM   4008  CB  VAL A 264      -1.574 -11.384  -5.696  1.00 84.48           C
ATOM   4009  HB  VAL A 264      -0.893 -11.875  -6.392  1.00 84.48           H
ATOM   4010  CG1 VAL A 264      -2.202 -12.464  -4.813  1.00 84.48           C
ATOM   4011 1HG1 VAL A 264      -1.415 -13.012  -4.294  1.00 84.48           H
ATOM   4012 2HG1 VAL A 264      -2.862 -11.998  -4.083  1.00 84.48           H
ATOM   4013 3HG1 VAL A 264      -2.775 -13.153  -5.434  1.00 84.48           H
ATOM   4014  CG2 VAL A 264      -2.642 -10.657  -6.516  1.00 84.48           C
ATOM   4015 1HG2 VAL A 264      -3.318 -10.128  -5.845  1.00 84.48           H
ATOM   4016 2HG2 VAL A 264      -2.162  -9.944  -7.186  1.00 84.48           H
ATOM   4017 3HG2 VAL A 264      -3.206 -11.383  -7.102  1.00 84.48           H
ATOM   4018  HN  VAL A 264      -0.072  -9.718  -6.705  1.00 84.48           H
ATOM   4019  N   LEU A 265       1.312 -11.558  -4.448  1.00 87.59           N
ATOM   4020  CA  LEU A 265       2.259 -12.347  -3.678  1.00 87.59           C
ATOM   4021  C   LEU A 265       2.850 -11.481  -2.563  1.00 87.59           C
ATOM   4022  O   LEU A 265       3.141 -11.976  -1.476  1.00 87.59           O
ATOM   4023  HA  LEU A 265       1.705 -13.167  -3.221  1.00 87.59           H
ATOM   4024  CB  LEU A 265       3.312 -12.969  -4.597  1.00 87.59           C
ATOM   4025 1HB  LEU A 265       3.699 -12.189  -5.253  1.00 87.59           H
ATOM   4026 2HB  LEU A 265       4.144 -13.312  -3.983  1.00 87.59           H
ATOM   4027  CG  LEU A 265       2.839 -14.137  -5.465  1.00 87.59           C
ATOM   4028  HG  LEU A 265       1.984 -13.801  -6.053  1.00 87.59           H
ATOM   4029  CD1 LEU A 265       3.927 -14.562  -6.453  1.00 87.59           C
ATOM   4030 1HD1 LEU A 265       4.177 -13.722  -7.102  1.00 87.59           H
ATOM   4031 2HD1 LEU A 265       4.816 -14.872  -5.903  1.00 87.59           H
ATOM   4032 3HD1 LEU A 265       3.565 -15.393  -7.057  1.00 87.59           H
ATOM   4033  CD2 LEU A 265       2.362 -15.305  -4.600  1.00 87.59           C
ATOM   4034 1HD2 LEU A 265       3.182 -15.648  -3.969  1.00 87.59           H
ATOM   4035 2HD2 LEU A 265       1.533 -14.977  -3.973  1.00 87.59           H
ATOM   4036 3HD2 LEU A 265       2.031 -16.121  -5.242  1.00 87.59           H
ATOM   4037  HN  LEU A 265       1.565 -11.410  -5.404  1.00 87.59           H
ATOM   4038  N   SER A 266       3.009 -10.203  -2.872  1.00 89.42           N
ATOM   4039  CA  SER A 266       3.652  -9.284  -1.949  1.00 89.42           C
ATOM   4040  C   SER A 266       2.644  -8.800  -0.904  1.00 89.42           C
ATOM   4041  O   SER A 266       2.990  -8.627   0.263  1.00 89.42           O
ATOM   4042  HA  SER A 266       4.447  -9.860  -1.475  1.00 89.42           H
ATOM   4043  CB  SER A 266       4.260  -8.092  -2.691  1.00 89.42           C
ATOM   4044 1HB  SER A 266       4.680  -7.391  -1.969  1.00 89.42           H
ATOM   4045 2HB  SER A 266       5.084  -8.436  -3.317  1.00 89.42           H
ATOM   4046  OG  SER A 266       3.299  -7.421  -3.501  1.00 89.42           O
ATOM   4047  HG  SER A 266       3.411  -7.688  -4.458  1.00 89.42           H
ATOM   4048  HN  SER A 266       2.708  -9.794  -3.734  1.00 89.42           H
ATOM   4049  N   GLN A 267       1.418  -8.597  -1.362  1.00 84.29           N
ATOM   4050  CA  GLN A 267       0.420  -7.917  -0.553  1.00 84.29           C
ATOM   4051  C   GLN A 267      -0.334  -8.924   0.317  1.00 84.29           C
ATOM   4052  O   GLN A 267      -0.778  -8.592   1.415  1.00 84.29           O
ATOM   4053  HA  GLN A 267       0.981  -7.228   0.079  1.00 84.29           H
ATOM   4054  CB  GLN A 267      -0.546  -7.119  -1.430  1.00 84.29           C
ATOM   4055 1HB  GLN A 267      -1.005  -7.779  -2.166  1.00 84.29           H
ATOM   4056 2HB  GLN A 267      -1.352  -6.717  -0.817  1.00 84.29           H
ATOM   4057  CG  GLN A 267       0.178  -5.975  -2.144  1.00 84.29           C
ATOM   4058 1HG  GLN A 267       1.007  -6.374  -2.729  1.00 84.29           H
ATOM   4059 2HG  GLN A 267      -0.502  -5.490  -2.844  1.00 84.29           H
ATOM   4060  CD  GLN A 267       0.703  -4.947  -1.140  1.00 84.29           C
ATOM   4061  OE1 GLN A 267       0.150  -4.747  -0.071  1.00 84.29           O
ATOM   4062  NE2 GLN A 267       1.799  -4.310  -1.542  1.00 84.29           N
ATOM   4063 1HE2 GLN A 267       2.203  -4.522  -2.432  1.00 84.29           H
ATOM   4064 2HE2 GLN A 267       2.219  -3.618  -0.954  1.00 84.29           H
ATOM   4065  HN  GLN A 267       1.103  -8.886  -2.266  1.00 84.29           H
ATOM   4066  N   PHE A 268      -0.455 -10.136  -0.206  1.00 91.13           N
ATOM   4067  CA  PHE A 268      -1.343 -11.121   0.387  1.00 91.13           C
ATOM   4068  C   PHE A 268      -0.926 -11.441   1.824  1.00 91.13           C
ATOM   4069  O   PHE A 268      -1.738 -11.351   2.744  1.00 91.13           O
ATOM   4070  HA  PHE A 268      -2.346 -10.694   0.388  1.00 91.13           H
ATOM   4071  CB  PHE A 268      -1.230 -12.391  -0.459  1.00 91.13           C
ATOM   4072 1HB  PHE A 268      -1.464 -12.148  -1.495  1.00 91.13           H
ATOM   4073 2HB  PHE A 268      -0.197 -12.738  -0.438  1.00 91.13           H
ATOM   4074  CG  PHE A 268      -2.144 -13.529   0.002  1.00 91.13           C
ATOM   4075  CD1 PHE A 268      -1.635 -14.555   0.735  1.00 91.13           C
ATOM   4076  HD1 PHE A 268      -0.577 -14.567   0.995  1.00 91.13           H
ATOM   4077  CD2 PHE A 268      -3.464 -13.513  -0.323  1.00 91.13           C
ATOM   4078  HD2 PHE A 268      -3.872 -12.691  -0.910  1.00 91.13           H
ATOM   4079  CE1 PHE A 268      -2.483 -15.611   1.162  1.00 91.13           C
ATOM   4080  HE1 PHE A 268      -2.076 -16.434   1.749  1.00 91.13           H
ATOM   4081  CE2 PHE A 268      -4.313 -14.569   0.105  1.00 91.13           C
ATOM   4082  HE2 PHE A 268      -5.371 -14.557  -0.155  1.00 91.13           H
ATOM   4083  CZ  PHE A 268      -3.804 -15.596   0.838  1.00 91.13           C
ATOM   4084  HZ  PHE A 268      -4.455 -16.406   1.166  1.00 91.13           H
ATOM   4085  HN  PHE A 268       0.040 -10.446  -1.017  1.00 91.13           H
ATOM   4086  N   PRO A 269       0.341 -11.818   2.042  1.00 94.52           N
ATOM   4087  CA  PRO A 269       0.799 -12.182   3.386  1.00 94.52           C
ATOM   4088  C   PRO A 269       0.490 -11.104   4.412  1.00 94.52           C
ATOM   4089  O   PRO A 269       0.038 -11.404   5.515  1.00 94.52           O
ATOM   4090  HA  PRO A 269       0.269 -13.068   3.735  1.00 94.52           H
ATOM   4091  CB  PRO A 269       2.305 -12.386   3.212  1.00 94.52           C
ATOM   4092 1HB  PRO A 269       2.860 -11.469   3.414  1.00 94.52           H
ATOM   4093 2HB  PRO A 269       2.689 -13.146   3.893  1.00 94.52           H
ATOM   4094  CG  PRO A 269       2.438 -12.816   1.756  1.00 94.52           C
ATOM   4095 1HG  PRO A 269       3.449 -12.661   1.379  1.00 94.52           H
ATOM   4096 2HG  PRO A 269       2.221 -13.876   1.625  1.00 94.52           H
ATOM   4097  CD  PRO A 269       1.423 -11.933   1.048  1.00 94.52           C
ATOM   4098 1HD  PRO A 269       1.840 -10.958   0.796  1.00 94.52           H
ATOM   4099 2HD  PRO A 269       1.079 -12.380   0.115  1.00 94.52           H
ATOM   4100  N   TYR A 270       0.746  -9.865   4.017  1.00 91.71           N
ATOM   4101  CA  TYR A 270       0.556  -8.739   4.915  1.00 91.71           C
ATOM   4102  C   TYR A 270      -0.916  -8.593   5.307  1.00 91.71           C
ATOM   4103  O   TYR A 270      -1.233  -8.403   6.480  1.00 91.71           O
ATOM   4104  HA  TYR A 270       1.147  -8.921   5.813  1.00 91.71           H
ATOM   4105  CB  TYR A 270       0.988  -7.498   4.132  1.00 91.71           C
ATOM   4106 1HB  TYR A 270       2.055  -7.568   3.921  1.00 91.71           H
ATOM   4107 2HB  TYR A 270       0.473  -7.488   3.172  1.00 91.71           H
ATOM   4108  CG  TYR A 270       0.712  -6.178   4.856  1.00 91.71           C
ATOM   4109  CD1 TYR A 270      -0.095  -5.225   4.268  1.00 91.71           C
ATOM   4110  HD1 TYR A 270      -0.535  -5.413   3.289  1.00 91.71           H
ATOM   4111  CD2 TYR A 270       1.269  -5.941   6.096  1.00 91.71           C
ATOM   4112  HD2 TYR A 270       1.907  -6.694   6.560  1.00 91.71           H
ATOM   4113  CE1 TYR A 270      -0.355  -3.983   4.949  1.00 91.71           C
ATOM   4114  HE1 TYR A 270      -0.991  -3.222   4.497  1.00 91.71           H
ATOM   4115  CE2 TYR A 270       1.009  -4.699   6.777  1.00 91.71           C
ATOM   4116  HE2 TYR A 270       1.443  -4.499   7.757  1.00 91.71           H
ATOM   4117  CZ  TYR A 270       0.209  -3.782   6.170  1.00 91.71           C
ATOM   4118  OH  TYR A 270      -0.037  -2.609   6.813  1.00 91.71           O
ATOM   4119  HH  TYR A 270       0.268  -2.670   7.764  1.00 91.71           H
ATOM   4120  HN  TYR A 270       1.076  -9.626   3.104  1.00 91.71           H
ATOM   4121  N   ASN A 271      -1.775  -8.687   4.303  1.00 89.42           N
ATOM   4122  CA  ASN A 271      -3.196  -8.469   4.511  1.00 89.42           C
ATOM   4123  C   ASN A 271      -3.771  -9.627   5.330  1.00 89.42           C
ATOM   4124  O   ASN A 271      -4.784  -9.468   6.010  1.00 89.42           O
ATOM   4125  HA  ASN A 271      -3.266  -7.515   5.034  1.00 89.42           H
ATOM   4126  CB  ASN A 271      -3.946  -8.413   3.179  1.00 89.42           C
ATOM   4127 1HB  ASN A 271      -3.579  -9.198   2.518  1.00 89.42           H
ATOM   4128 2HB  ASN A 271      -5.006  -8.607   3.345  1.00 89.42           H
ATOM   4129  CG  ASN A 271      -3.770  -7.050   2.507  1.00 89.42           C
ATOM   4130  OD1 ASN A 271      -4.374  -6.060   2.887  1.00 89.42           O
ATOM   4131  ND2 ASN A 271      -2.913  -7.054   1.491  1.00 89.42           N
ATOM   4132 1HD2 ASN A 271      -2.450  -7.902   1.230  1.00 89.42           H
ATOM   4133 2HD2 ASN A 271      -2.730  -6.210   0.987  1.00 89.42           H
ATOM   4134  HN  ASN A 271      -1.515  -8.908   3.363  1.00 89.42           H
ATOM   4135  N   CYS A 272      -3.101 -10.766   5.236  1.00 94.63           N
ATOM   4136  CA  CYS A 272      -3.454 -11.912   6.057  1.00 94.63           C
ATOM   4137  C   CYS A 272      -3.301 -11.514   7.527  1.00 94.63           C
ATOM   4138  O   CYS A 272      -4.192 -11.767   8.337  1.00 94.63           O
ATOM   4139  HA  CYS A 272      -4.491 -12.154   5.827  1.00 94.63           H
ATOM   4140  CB  CYS A 272      -2.610 -13.139   5.708  1.00 94.63           C
ATOM   4141 1HB  CYS A 272      -1.554 -12.870   5.683  1.00 94.63           H
ATOM   4142 2HB  CYS A 272      -2.726 -13.902   6.478  1.00 94.63           H
ATOM   4143  SG  CYS A 272      -3.122 -13.809   4.083  1.00 94.63           S
ATOM   4144  HG  CYS A 272      -2.536 -12.865   3.353  1.00 94.63           H
ATOM   4145  HN  CYS A 272      -2.331 -10.912   4.615  1.00 94.63           H
ATOM   4146  N   ILE A 273      -2.167 -10.899   7.826  1.00 93.60           N
ATOM   4147  CA  ILE A 273      -1.870 -10.498   9.191  1.00 93.60           C
ATOM   4148  C   ILE A 273      -2.801  -9.354   9.596  1.00 93.60           C
ATOM   4149  O   ILE A 273      -3.272  -9.305  10.731  1.00 93.60           O
ATOM   4150  HA  ILE A 273      -2.074 -11.354   9.834  1.00 93.60           H
ATOM   4151  CB  ILE A 273      -0.384 -10.164   9.340  1.00 93.60           C
ATOM   4152  HB  ILE A 273      -0.141  -9.369   8.635  1.00 93.60           H
ATOM   4153  CG1 ILE A 273       0.488 -11.369   8.982  1.00 93.60           C
ATOM   4154 1HG1 ILE A 273       0.314 -11.652   7.943  1.00 93.60           H
ATOM   4155 2HG1 ILE A 273       1.540 -11.099   9.067  1.00 93.60           H
ATOM   4156  CG2 ILE A 273      -0.080  -9.633  10.742  1.00 93.60           C
ATOM   4157 1HG2 ILE A 273      -0.661  -8.729  10.923  1.00 93.60           H
ATOM   4158 2HG2 ILE A 273      -0.344 -10.388  11.482  1.00 93.60           H
ATOM   4159 3HG2 ILE A 273       0.983  -9.403  10.821  1.00 93.60           H
ATOM   4160  CD1 ILE A 273       0.184 -12.557   9.897  1.00 93.60           C
ATOM   4161 1HD1 ILE A 273       0.382 -12.278  10.932  1.00 93.60           H
ATOM   4162 2HD1 ILE A 273      -0.864 -12.839   9.790  1.00 93.60           H
ATOM   4163 3HD1 ILE A 273       0.817 -13.400   9.620  1.00 93.60           H
ATOM   4164  HN  ILE A 273      -1.459 -10.674   7.156  1.00 93.60           H
ATOM   4165  N   LEU A 274      -3.039  -8.462   8.646  1.00 90.23           N
ATOM   4166  CA  LEU A 274      -3.932  -7.340   8.879  1.00 90.23           C
ATOM   4167  C   LEU A 274      -5.302  -7.864   9.311  1.00 90.23           C
ATOM   4168  O   LEU A 274      -5.936  -7.298  10.200  1.00 90.23           O
ATOM   4169  HA  LEU A 274      -3.513  -6.754   9.698  1.00 90.23           H
ATOM   4170  CB  LEU A 274      -3.981  -6.430   7.650  1.00 90.23           C
ATOM   4171 1HB  LEU A 274      -3.981  -7.056   6.759  1.00 90.23           H
ATOM   4172 2HB  LEU A 274      -4.928  -5.890   7.661  1.00 90.23           H
ATOM   4173  CG  LEU A 274      -2.846  -5.411   7.524  1.00 90.23           C
ATOM   4174  HG  LEU A 274      -1.902  -5.955   7.483  1.00 90.23           H
ATOM   4175  CD1 LEU A 274      -2.966  -4.615   6.223  1.00 90.23           C
ATOM   4176 1HD1 LEU A 274      -2.920  -5.297   5.374  1.00 90.23           H
ATOM   4177 2HD1 LEU A 274      -3.917  -4.082   6.209  1.00 90.23           H
ATOM   4178 3HD1 LEU A 274      -2.147  -3.899   6.158  1.00 90.23           H
ATOM   4179  CD2 LEU A 274      -2.789  -4.499   8.751  1.00 90.23           C
ATOM   4180 1HD2 LEU A 274      -3.732  -3.961   8.848  1.00 90.23           H
ATOM   4181 2HD2 LEU A 274      -2.620  -5.101   9.644  1.00 90.23           H
ATOM   4182 3HD2 LEU A 274      -1.974  -3.785   8.635  1.00 90.23           H
ATOM   4183  HN  LEU A 274      -2.636  -8.498   7.732  1.00 90.23           H
ATOM   4184  N   LEU A 275      -5.720  -8.941   8.662  1.00 92.70           N
ATOM   4185  CA  LEU A 275      -7.019  -9.528   8.944  1.00 92.70           C
ATOM   4186  C   LEU A 275      -7.050 -10.016  10.393  1.00 92.70           C
ATOM   4187  O   LEU A 275      -8.010  -9.758  11.118  1.00 92.70           O
ATOM   4188  HA  LEU A 275      -7.765  -8.742   8.828  1.00 92.70           H
ATOM   4189  CB  LEU A 275      -7.347 -10.618   7.921  1.00 92.70           C
ATOM   4190 1HB  LEU A 275      -7.293 -10.181   6.924  1.00 92.70           H
ATOM   4191 2HB  LEU A 275      -6.574 -11.385   7.976  1.00 92.70           H
ATOM   4192  CG  LEU A 275      -8.710 -11.295   8.077  1.00 92.70           C
ATOM   4193  HG  LEU A 275      -8.780 -11.693   9.090  1.00 92.70           H
ATOM   4194  CD1 LEU A 275      -9.847 -10.285   7.910  1.00 92.70           C
ATOM   4195 1HD1 LEU A 275      -9.755  -9.506   8.666  1.00 92.70           H
ATOM   4196 2HD1 LEU A 275      -9.791  -9.837   6.918  1.00 92.70           H
ATOM   4197 3HD1 LEU A 275     -10.805 -10.793   8.025  1.00 92.70           H
ATOM   4198  CD2 LEU A 275      -8.848 -12.478   7.117  1.00 92.70           C
ATOM   4199 1HD2 LEU A 275      -8.749 -12.126   6.090  1.00 92.70           H
ATOM   4200 2HD2 LEU A 275      -8.068 -13.210   7.327  1.00 92.70           H
ATOM   4201 3HD2 LEU A 275      -9.826 -12.941   7.249  1.00 92.70           H
ATOM   4202  HN  LEU A 275      -5.189  -9.410   7.956  1.00 92.70           H
ATOM   4203  N   VAL A 276      -5.988 -10.711  10.773  1.00 94.52           N
ATOM   4204  CA  VAL A 276      -5.883 -11.240  12.123  1.00 94.52           C
ATOM   4205  C   VAL A 276      -5.973 -10.087  13.125  1.00 94.52           C
ATOM   4206  O   VAL A 276      -6.705 -10.172  14.110  1.00 94.52           O
ATOM   4207  HA  VAL A 276      -6.729 -11.909  12.281  1.00 94.52           H
ATOM   4208  CB  VAL A 276      -4.598 -12.058  12.266  1.00 94.52           C
ATOM   4209  HB  VAL A 276      -3.763 -11.424  11.968  1.00 94.52           H
ATOM   4210  CG1 VAL A 276      -4.375 -12.478  13.720  1.00 94.52           C
ATOM   4211 1HG1 VAL A 276      -4.295 -11.589  14.346  1.00 94.52           H
ATOM   4212 2HG1 VAL A 276      -5.215 -13.085  14.056  1.00 94.52           H
ATOM   4213 3HG1 VAL A 276      -3.455 -13.058  13.793  1.00 94.52           H
ATOM   4214  CG2 VAL A 276      -4.618 -13.276  11.340  1.00 94.52           C
ATOM   4215 1HG2 VAL A 276      -5.467 -13.911  11.594  1.00 94.52           H
ATOM   4216 2HG2 VAL A 276      -4.708 -12.945  10.305  1.00 94.52           H
ATOM   4217 3HG2 VAL A 276      -3.693 -13.840  11.462  1.00 94.52           H
ATOM   4218  HN  VAL A 276      -5.211 -10.914  10.178  1.00 94.52           H
ATOM   4219  N   GLN A 277      -5.217  -9.037  12.841  1.00 90.99           N
ATOM   4220  CA  GLN A 277      -5.177  -7.883  13.722  1.00 90.99           C
ATOM   4221  C   GLN A 277      -6.562  -7.238  13.815  1.00 90.99           C
ATOM   4222  O   GLN A 277      -6.950  -6.743  14.872  1.00 90.99           O
ATOM   4223  HA  GLN A 277      -4.884  -8.272  14.697  1.00 90.99           H
ATOM   4224  CB  GLN A 277      -4.132  -6.869  13.252  1.00 90.99           C
ATOM   4225 1HB  GLN A 277      -4.239  -6.701  12.180  1.00 90.99           H
ATOM   4226 2HB  GLN A 277      -4.301  -5.911  13.743  1.00 90.99           H
ATOM   4227  CG  GLN A 277      -2.715  -7.361  13.556  1.00 90.99           C
ATOM   4228 1HG  GLN A 277      -2.638  -7.628  14.611  1.00 90.99           H
ATOM   4229 2HG  GLN A 277      -2.509  -8.265  12.983  1.00 90.99           H
ATOM   4230  CD  GLN A 277      -1.678  -6.289  13.218  1.00 90.99           C
ATOM   4231  OE1 GLN A 277      -1.901  -5.408  12.405  1.00 90.99           O
ATOM   4232  NE2 GLN A 277      -0.534  -6.413  13.886  1.00 90.99           N
ATOM   4233 1HE2 GLN A 277      -0.416  -7.160  14.541  1.00 90.99           H
ATOM   4234 2HE2 GLN A 277       0.207  -5.759  13.734  1.00 90.99           H
ATOM   4235  HN  GLN A 277      -4.640  -8.967  12.027  1.00 90.99           H
ATOM   4236  N   THR A 278      -7.269  -7.266  12.695  1.00 91.95           N
ATOM   4237  CA  THR A 278      -8.586  -6.656  12.627  1.00 91.95           C
ATOM   4238  C   THR A 278      -9.569  -7.408  13.527  1.00 91.95           C
ATOM   4239  O   THR A 278     -10.345  -6.791  14.255  1.00 91.95           O
ATOM   4240  HA  THR A 278      -8.515  -5.639  13.011  1.00 91.95           H
ATOM   4241  CB  THR A 278      -9.014  -6.619  11.158  1.00 91.95           C
ATOM   4242  HB  THR A 278      -9.151  -7.628  10.767  1.00 91.95           H
ATOM   4243  OG1 THR A 278      -8.002  -5.845  10.521  1.00 91.95           O
ATOM   4244  HG1 THR A 278      -7.338  -6.447  10.079  1.00 91.95           H
ATOM   4245  CG2 THR A 278     -10.295  -5.810  10.942  1.00 91.95           C
ATOM   4246 1HG2 THR A 278     -10.136  -4.783  11.271  1.00 91.95           H
ATOM   4247 2HG2 THR A 278     -11.107  -6.254  11.517  1.00 91.95           H
ATOM   4248 3HG2 THR A 278     -10.554  -5.816   9.883  1.00 91.95           H
ATOM   4249  HN  THR A 278      -6.956  -7.693  11.847  1.00 91.95           H
ATOM   4250  N   ILE A 279      -9.502  -8.729  13.449  1.00 92.31           N
ATOM   4251  CA  ILE A 279     -10.382  -9.571  14.242  1.00 92.31           C
ATOM   4252  C   ILE A 279     -10.037  -9.408  15.724  1.00 92.31           C
ATOM   4253  O   ILE A 279     -10.928  -9.294  16.563  1.00 92.31           O
ATOM   4254  HA  ILE A 279     -11.401  -9.219  14.084  1.00 92.31           H
ATOM   4255  CB  ILE A 279     -10.322 -11.019  13.752  1.00 92.31           C
ATOM   4256  HB  ILE A 279      -9.279 -11.334  13.742  1.00 92.31           H
ATOM   4257  CG1 ILE A 279     -10.843 -11.135  12.318  1.00 92.31           C
ATOM   4258 1HG1 ILE A 279     -11.926 -11.017  12.310  1.00 92.31           H
ATOM   4259 2HG1 ILE A 279     -10.430 -10.329  11.711  1.00 92.31           H
ATOM   4260  CG2 ILE A 279     -11.066 -11.953  14.709  1.00 92.31           C
ATOM   4261 1HG2 ILE A 279     -10.610 -11.899  15.697  1.00 92.31           H
ATOM   4262 2HG2 ILE A 279     -12.111 -11.648  14.774  1.00 92.31           H
ATOM   4263 3HG2 ILE A 279     -11.008 -12.976  14.337  1.00 92.31           H
ATOM   4264  CD1 ILE A 279     -10.467 -12.485  11.706  1.00 92.31           C
ATOM   4265 1HD1 ILE A 279      -9.382 -12.589  11.693  1.00 92.31           H
ATOM   4266 2HD1 ILE A 279     -10.902 -13.288  12.301  1.00 92.31           H
ATOM   4267 3HD1 ILE A 279     -10.849 -12.541  10.686  1.00 92.31           H
ATOM   4268  HN  ILE A 279      -8.864  -9.223  12.858  1.00 92.31           H
ATOM   4269  N   ASP A 280      -8.741  -9.403  15.999  1.00 91.68           N
ATOM   4270  CA  ASP A 280      -8.268  -9.323  17.371  1.00 91.68           C
ATOM   4271  C   ASP A 280      -8.663  -7.970  17.965  1.00 91.68           C
ATOM   4272  O   ASP A 280      -8.949  -7.871  19.157  1.00 91.68           O
ATOM   4273  HA  ASP A 280      -8.741 -10.159  17.886  1.00 91.68           H
ATOM   4274  CB  ASP A 280      -6.743  -9.441  17.436  1.00 91.68           C
ATOM   4275 1HB  ASP A 280      -6.422 -10.342  16.914  1.00 91.68           H
ATOM   4276 2HB  ASP A 280      -6.288  -8.595  16.921  1.00 91.68           H
ATOM   4277  CG  ASP A 280      -6.258  -9.484  18.886  1.00 91.68           C
ATOM   4278  OD1 ASP A 280      -6.807 -10.313  19.644  1.00 91.68           O
ATOM   4279  OD2 ASP A 280      -5.348  -8.688  19.204  1.00 91.68           O
ATOM   4280  HN  ASP A 280      -8.021  -9.451  15.306  1.00 91.68           H
ATOM   4281  N   ALA A 281      -8.667  -6.961  17.106  1.00 91.02           N
ATOM   4282  CA  ALA A 281      -9.032  -5.620  17.529  1.00 91.02           C
ATOM   4283  C   ALA A 281     -10.462  -5.633  18.074  1.00 91.02           C
ATOM   4284  O   ALA A 281     -10.800  -4.849  18.959  1.00 91.02           O
ATOM   4285  HA  ALA A 281      -8.351  -5.326  18.327  1.00 91.02           H
ATOM   4286  CB  ALA A 281      -8.864  -4.651  16.356  1.00 91.02           C
ATOM   4287 1HB  ALA A 281      -7.826  -4.657  16.026  1.00 91.02           H
ATOM   4288 2HB  ALA A 281      -9.509  -4.961  15.534  1.00 91.02           H
ATOM   4289 3HB  ALA A 281      -9.139  -3.645  16.674  1.00 91.02           H
ATOM   4290  HN  ALA A 281      -8.426  -7.049  16.139  1.00 91.02           H
ATOM   4291  N   TYR A 282     -11.263  -6.533  17.522  1.00 79.89           N
ATOM   4292  CA  TYR A 282     -12.660  -6.628  17.909  1.00 79.89           C
ATOM   4293  C   TYR A 282     -12.851  -7.661  19.022  1.00 79.89           C
ATOM   4294  O   TYR A 282     -13.520  -7.390  20.018  1.00 79.89           O
ATOM   4295  HA  TYR A 282     -12.976  -5.651  18.273  1.00 79.89           H
ATOM   4296  CB  TYR A 282     -13.413  -7.095  16.662  1.00 79.89           C
ATOM   4297 1HB  TYR A 282     -13.200  -6.408  15.843  1.00 79.89           H
ATOM   4298 2HB  TYR A 282     -13.032  -8.072  16.365  1.00 79.89           H
ATOM   4299  CG  TYR A 282     -14.928  -7.189  16.848  1.00 79.89           C
ATOM   4300  CD1 TYR A 282     -15.528  -8.421  17.015  1.00 79.89           C
ATOM   4301  HD1 TYR A 282     -14.921  -9.327  17.015  1.00 79.89           H
ATOM   4302  CD2 TYR A 282     -15.696  -6.042  16.849  1.00 79.89           C
ATOM   4303  HD2 TYR A 282     -15.222  -5.069  16.717  1.00 79.89           H
ATOM   4304  CE1 TYR A 282     -16.954  -8.510  17.191  1.00 79.89           C
ATOM   4305  HE1 TYR A 282     -17.441  -9.476  17.324  1.00 79.89           H
ATOM   4306  CE2 TYR A 282     -17.122  -6.131  17.024  1.00 79.89           C
ATOM   4307  HE2 TYR A 282     -17.741  -5.233  17.027  1.00 79.89           H
ATOM   4308  CZ  TYR A 282     -17.681  -7.360  17.186  1.00 79.89           C
ATOM   4309  OH  TYR A 282     -19.029  -7.444  17.352  1.00 79.89           O
ATOM   4310  HH  TYR A 282     -19.431  -6.529  17.345  1.00 79.89           H
ATOM   4311  HN  TYR A 282     -10.972  -7.187  16.824  1.00 79.89           H
ATOM   4312  N   ALA A 283     -12.252  -8.825  18.815  1.00 88.83           N
ATOM   4313  CA  ALA A 283     -12.556  -9.981  19.641  1.00 88.83           C
ATOM   4314  C   ALA A 283     -11.578 -10.035  20.816  1.00 88.83           C
ATOM   4315  O   ALA A 283     -11.868 -10.647  21.842  1.00 88.83           O
ATOM   4316  HA  ALA A 283     -13.568  -9.856  20.027  1.00 88.83           H
ATOM   4317  CB  ALA A 283     -12.509 -11.247  18.784  1.00 88.83           C
ATOM   4318 1HB  ALA A 283     -13.243 -11.171  17.982  1.00 88.83           H
ATOM   4319 2HB  ALA A 283     -11.513 -11.359  18.356  1.00 88.83           H
ATOM   4320 3HB  ALA A 283     -12.738 -12.114  19.404  1.00 88.83           H
ATOM   4321  HN  ALA A 283     -11.571  -8.984  18.100  1.00 88.83           H
ATOM   4322  N   MET A 284     -10.438  -9.386  20.625  1.00 82.21           N
ATOM   4323  CA  MET A 284      -9.411  -9.361  21.653  1.00 82.21           C
ATOM   4324  C   MET A 284      -9.134 -10.768  22.185  1.00 82.21           C
ATOM   4325  O   MET A 284      -9.057 -10.974  23.395  1.00 82.21           O
ATOM   4326  HA  MET A 284      -8.519  -8.967  21.166  1.00 82.21           H
ATOM   4327  CB  MET A 284      -9.861  -8.459  22.803  1.00 82.21           C
ATOM   4328 1HB  MET A 284     -10.750  -8.880  23.274  1.00 82.21           H
ATOM   4329 2HB  MET A 284      -9.084  -8.422  23.567  1.00 82.21           H
ATOM   4330  CG  MET A 284     -10.162  -7.044  22.305  1.00 82.21           C
ATOM   4331 1HG  MET A 284      -9.268  -6.609  21.858  1.00 82.21           H
ATOM   4332 2HG  MET A 284     -10.924  -7.078  21.526  1.00 82.21           H
ATOM   4333  SD  MET A 284     -10.723  -6.026  23.660  1.00 82.21           S
ATOM   4334  CE  MET A 284     -11.112  -4.524  22.779  1.00 82.21           C
ATOM   4335 1HE  MET A 284     -10.215  -4.149  22.285  1.00 82.21           H
ATOM   4336 2HE  MET A 284     -11.879  -4.728  22.032  1.00 82.21           H
ATOM   4337 3HE  MET A 284     -11.479  -3.775  23.481  1.00 82.21           H
ATOM   4338  HN  MET A 284     -10.213  -8.885  19.790  1.00 82.21           H
ATOM   4339  N   PHE A 285      -8.991 -11.701  21.255  1.00 84.55           N
ATOM   4340  CA  PHE A 285      -8.916 -13.108  21.611  1.00 84.55           C
ATOM   4341  C   PHE A 285      -7.476 -13.518  21.926  1.00 84.55           C
ATOM   4342  O   PHE A 285      -7.240 -14.586  22.488  1.00 84.55           O
ATOM   4343  HA  PHE A 285      -9.535 -13.250  22.497  1.00 84.55           H
ATOM   4344  CB  PHE A 285      -9.408 -13.903  20.400  1.00 84.55           C
ATOM   4345 1HB  PHE A 285      -9.529 -14.947  20.688  1.00 84.55           H
ATOM   4346 2HB  PHE A 285     -10.393 -13.535  20.112  1.00 84.55           H
ATOM   4347  CG  PHE A 285      -8.477 -13.828  19.187  1.00 84.55           C
ATOM   4348  CD1 PHE A 285      -8.648 -12.849  18.258  1.00 84.55           C
ATOM   4349  HD1 PHE A 285      -9.448 -12.118  18.378  1.00 84.55           H
ATOM   4350  CD2 PHE A 285      -7.479 -14.739  19.039  1.00 84.55           C
ATOM   4351  HD2 PHE A 285      -7.342 -15.524  19.783  1.00 84.55           H
ATOM   4352  CE1 PHE A 285      -7.785 -12.779  17.133  1.00 84.55           C
ATOM   4353  HE1 PHE A 285      -7.922 -11.995  16.389  1.00 84.55           H
ATOM   4354  CE2 PHE A 285      -6.616 -14.670  17.913  1.00 84.55           C
ATOM   4355  HE2 PHE A 285      -5.816 -15.401  17.794  1.00 84.55           H
ATOM   4356  CZ  PHE A 285      -6.787 -13.691  16.985  1.00 84.55           C
ATOM   4357  HZ  PHE A 285      -6.124 -13.638  16.121  1.00 84.55           H
ATOM   4358  HN  PHE A 285      -8.927 -11.509  20.276  1.00 84.55           H
ATOM   4359  N   ILE A 286      -6.551 -12.648  21.549  1.00 85.71           N
ATOM   4360  CA  ILE A 286      -5.141 -12.906  21.785  1.00 85.71           C
ATOM   4361  C   ILE A 286      -4.774 -12.453  23.200  1.00 85.71           C
ATOM   4362  O   ILE A 286      -4.620 -11.260  23.453  1.00 85.71           O
ATOM   4363  HA  ILE A 286      -4.990 -13.983  21.717  1.00 85.71           H
ATOM   4364  CB  ILE A 286      -4.287 -12.259  20.692  1.00 85.71           C
ATOM   4365  HB  ILE A 286      -4.470 -11.185  20.707  1.00 85.71           H
ATOM   4366  CG1 ILE A 286      -4.694 -12.767  19.307  1.00 85.71           C
ATOM   4367 1HG1 ILE A 286      -4.487 -13.834  19.232  1.00 85.71           H
ATOM   4368 2HG1 ILE A 286      -5.767 -12.639  19.170  1.00 85.71           H
ATOM   4369  CG2 ILE A 286      -2.797 -12.468  20.965  1.00 85.71           C
ATOM   4370 1HG2 ILE A 286      -2.536 -12.019  21.923  1.00 85.71           H
ATOM   4371 2HG2 ILE A 286      -2.579 -13.536  20.993  1.00 85.71           H
ATOM   4372 3HG2 ILE A 286      -2.213 -11.999  20.173  1.00 85.71           H
ATOM   4373  CD1 ILE A 286      -3.940 -12.018  18.206  1.00 85.71           C
ATOM   4374 1HD1 ILE A 286      -4.169 -10.954  18.269  1.00 85.71           H
ATOM   4375 2HD1 ILE A 286      -2.868 -12.167  18.333  1.00 85.71           H
ATOM   4376 3HD1 ILE A 286      -4.248 -12.398  17.232  1.00 85.71           H
ATOM   4377  HN  ILE A 286      -6.751 -11.782  21.090  1.00 85.71           H
ATOM   4378  N   SER A 287      -4.646 -13.431  24.085  1.00 84.29           N
ATOM   4379  CA  SER A 287      -4.324 -13.146  25.473  1.00 84.29           C
ATOM   4380  C   SER A 287      -2.897 -13.603  25.783  1.00 84.29           C
ATOM   4381  O   SER A 287      -2.325 -13.213  26.800  1.00 84.29           O
ATOM   4382  HA  SER A 287      -4.410 -12.064  25.573  1.00 84.29           H
ATOM   4383  CB  SER A 287      -5.316 -13.826  26.419  1.00 84.29           C
ATOM   4384 1HB  SER A 287      -5.037 -13.613  27.451  1.00 84.29           H
ATOM   4385 2HB  SER A 287      -6.310 -13.406  26.265  1.00 84.29           H
ATOM   4386  OG  SER A 287      -5.362 -15.236  26.221  1.00 84.29           O
ATOM   4387  HG  SER A 287      -6.043 -15.645  26.829  1.00 84.29           H
ATOM   4388  HN  SER A 287      -4.758 -14.400  23.867  1.00 84.29           H
ATOM   4389  N   ASN A 288      -2.364 -14.421  24.889  1.00 85.90           N
ATOM   4390  CA  ASN A 288      -1.045 -14.996  25.092  1.00 85.90           C
ATOM   4391  C   ASN A 288       0.014 -14.036  24.545  1.00 85.90           C
ATOM   4392  O   ASN A 288      -0.013 -13.683  23.367  1.00 85.90           O
ATOM   4393  HA  ASN A 288      -0.959 -15.141  26.169  1.00 85.90           H
ATOM   4394  CB  ASN A 288      -0.904 -16.327  24.352  1.00 85.90           C
ATOM   4395 1HB  ASN A 288      -1.747 -16.974  24.596  1.00 85.90           H
ATOM   4396 2HB  ASN A 288      -0.934 -16.155  23.277  1.00 85.90           H
ATOM   4397  CG  ASN A 288       0.406 -17.026  24.725  1.00 85.90           C
ATOM   4398  OD1 ASN A 288       1.444 -16.407  24.892  1.00 85.90           O
ATOM   4399  ND2 ASN A 288       0.299 -18.346  24.846  1.00 85.90           N
ATOM   4400 1HD2 ASN A 288      -0.583 -18.792  24.696  1.00 85.90           H
ATOM   4401 2HD2 ASN A 288       1.101 -18.892  25.088  1.00 85.90           H
ATOM   4402  HN  ASN A 288      -2.816 -14.693  24.039  1.00 85.90           H
ATOM   4403  N   CYS A 289       0.922 -13.643  25.426  1.00 90.74           N
ATOM   4404  CA  CYS A 289       1.927 -12.654  25.074  1.00 90.74           C
ATOM   4405  C   CYS A 289       2.806 -13.235  23.965  1.00 90.74           C
ATOM   4406  O   CYS A 289       3.174 -12.531  23.026  1.00 90.74           O
ATOM   4407  HA  CYS A 289       1.389 -11.773  24.721  1.00 90.74           H
ATOM   4408  CB  CYS A 289       2.751 -12.227  26.291  1.00 90.74           C
ATOM   4409 1HB  CYS A 289       2.092 -11.848  27.072  1.00 90.74           H
ATOM   4410 2HB  CYS A 289       3.274 -13.088  26.706  1.00 90.74           H
ATOM   4411  SG  CYS A 289       3.956 -10.936  25.809  1.00 90.74           S
ATOM   4412  HN  CYS A 289       0.978 -13.987  26.363  1.00 90.74           H
ATOM   4413  N   ALA A 290       3.117 -14.515  24.110  1.00 92.82           N
ATOM   4414  CA  ALA A 290       4.013 -15.177  23.178  1.00 92.82           C
ATOM   4415  C   ALA A 290       3.413 -15.119  21.772  1.00 92.82           C
ATOM   4416  O   ALA A 290       4.122 -14.862  20.800  1.00 92.82           O
ATOM   4417  HA  ALA A 290       4.958 -14.634  23.183  1.00 92.82           H
ATOM   4418  CB  ALA A 290       4.266 -16.612  23.645  1.00 92.82           C
ATOM   4419 1HB  ALA A 290       4.720 -16.597  24.636  1.00 92.82           H
ATOM   4420 2HB  ALA A 290       3.321 -17.153  23.687  1.00 92.82           H
ATOM   4421 3HB  ALA A 290       4.938 -17.109  22.945  1.00 92.82           H
ATOM   4422  HN  ALA A 290       2.769 -15.095  24.847  1.00 92.82           H
ATOM   4423  N   VAL A 291       2.112 -15.363  21.708  1.00 93.07           N
ATOM   4424  CA  VAL A 291       1.408 -15.338  20.437  1.00 93.07           C
ATOM   4425  C   VAL A 291       1.416 -13.912  19.882  1.00 93.07           C
ATOM   4426  O   VAL A 291       1.645 -13.707  18.691  1.00 93.07           O
ATOM   4427  HA  VAL A 291       1.949 -15.986  19.748  1.00 93.07           H
ATOM   4428  CB  VAL A 291      -0.003 -15.903  20.610  1.00 93.07           C
ATOM   4429  HB  VAL A 291      -0.516 -15.302  21.360  1.00 93.07           H
ATOM   4430  CG1 VAL A 291      -0.797 -15.803  19.305  1.00 93.07           C
ATOM   4431 1HG1 VAL A 291      -0.874 -14.758  19.006  1.00 93.07           H
ATOM   4432 2HG1 VAL A 291      -0.287 -16.369  18.525  1.00 93.07           H
ATOM   4433 3HG1 VAL A 291      -1.796 -16.212  19.456  1.00 93.07           H
ATOM   4434  CG2 VAL A 291       0.043 -17.347  21.115  1.00 93.07           C
ATOM   4435 1HG2 VAL A 291       0.582 -17.966  20.397  1.00 93.07           H
ATOM   4436 2HG2 VAL A 291       0.552 -17.379  22.078  1.00 93.07           H
ATOM   4437 3HG2 VAL A 291      -0.974 -17.724  21.228  1.00 93.07           H
ATOM   4438  HN  VAL A 291       1.543 -15.573  22.502  1.00 93.07           H
ATOM   4439  N   SER A 292       1.165 -12.963  20.772  1.00 93.34           N
ATOM   4440  CA  SER A 292       1.098 -11.566  20.378  1.00 93.34           C
ATOM   4441  C   SER A 292       2.447 -11.116  19.813  1.00 93.34           C
ATOM   4442  O   SER A 292       2.499 -10.406  18.811  1.00 93.34           O
ATOM   4443  HA  SER A 292       0.327 -11.520  19.608  1.00 93.34           H
ATOM   4444  CB  SER A 292       0.694 -10.679  21.557  1.00 93.34           C
ATOM   4445 1HB  SER A 292      -0.222 -11.066  22.004  1.00 93.34           H
ATOM   4446 2HB  SER A 292       1.466 -10.723  22.325  1.00 93.34           H
ATOM   4447  OG  SER A 292       0.493  -9.325  21.163  1.00 93.34           O
ATOM   4448  HG  SER A 292      -0.350  -9.244  20.631  1.00 93.34           H
ATOM   4449  HN  SER A 292       1.008 -13.136  21.744  1.00 93.34           H
ATOM   4450  N   THR A 293       3.506 -11.549  20.482  1.00 90.26           N
ATOM   4451  CA  THR A 293       4.851 -11.174  20.079  1.00 90.26           C
ATOM   4452  C   THR A 293       5.141 -11.674  18.662  1.00 90.26           C
ATOM   4453  O   THR A 293       5.655 -10.928  17.830  1.00 90.26           O
ATOM   4454  HA  THR A 293       4.911 -10.086  20.053  1.00 90.26           H
ATOM   4455  CB  THR A 293       5.826 -11.715  21.126  1.00 90.26           C
ATOM   4456  HB  THR A 293       5.747 -12.799  21.209  1.00 90.26           H
ATOM   4457  OG1 THR A 293       5.509 -10.983  22.307  1.00 90.26           O
ATOM   4458  HG1 THR A 293       4.804 -11.464  22.828  1.00 90.26           H
ATOM   4459  CG2 THR A 293       7.277 -11.331  20.828  1.00 90.26           C
ATOM   4460 1HG2 THR A 293       7.370 -10.245  20.812  1.00 90.26           H
ATOM   4461 2HG2 THR A 293       7.568 -11.735  19.858  1.00 90.26           H
ATOM   4462 3HG2 THR A 293       7.927 -11.740  21.601  1.00 90.26           H
ATOM   4463  HN  THR A 293       3.456 -12.144  21.285  1.00 90.26           H
ATOM   4464  N   ASN A 294       4.799 -12.933  18.431  1.00 91.77           N
ATOM   4465  CA  ASN A 294       5.087 -13.565  17.155  1.00 91.77           C
ATOM   4466  C   ASN A 294       4.281 -12.873  16.054  1.00 91.77           C
ATOM   4467  O   ASN A 294       4.768 -12.701  14.938  1.00 91.77           O
ATOM   4468  HA  ASN A 294       6.162 -13.454  17.017  1.00 91.77           H
ATOM   4469  CB  ASN A 294       4.693 -15.043  17.171  1.00 91.77           C
ATOM   4470 1HB  ASN A 294       3.695 -15.153  17.595  1.00 91.77           H
ATOM   4471 2HB  ASN A 294       4.649 -15.423  16.150  1.00 91.77           H
ATOM   4472  CG  ASN A 294       5.692 -15.868  17.985  1.00 91.77           C
ATOM   4473  OD1 ASN A 294       6.820 -15.467  18.223  1.00 91.77           O
ATOM   4474  ND2 ASN A 294       5.217 -17.040  18.397  1.00 91.77           N
ATOM   4475 1HD2 ASN A 294       4.282 -17.310  18.167  1.00 91.77           H
ATOM   4476 2HD2 ASN A 294       5.795 -17.652  18.937  1.00 91.77           H
ATOM   4477  HN  ASN A 294       4.334 -13.517  19.097  1.00 91.77           H
ATOM   4478  N   ILE A 295       3.061 -12.494  16.407  1.00 91.77           N
ATOM   4479  CA  ILE A 295       2.176 -11.842  15.458  1.00 91.77           C
ATOM   4480  C   ILE A 295       2.776 -10.495  15.049  1.00 91.77           C
ATOM   4481  O   ILE A 295       2.755 -10.134  13.874  1.00 91.77           O
ATOM   4482  HA  ILE A 295       2.119 -12.477  14.574  1.00 91.77           H
ATOM   4483  CB  ILE A 295       0.761 -11.736  16.030  1.00 91.77           C
ATOM   4484  HB  ILE A 295       0.835 -11.410  17.068  1.00 91.77           H
ATOM   4485  CG1 ILE A 295       0.067 -13.100  16.035  1.00 91.77           C
ATOM   4486 1HG1 ILE A 295      -0.118 -13.421  15.010  1.00 91.77           H
ATOM   4487 2HG1 ILE A 295       0.723 -13.844  16.488  1.00 91.77           H
ATOM   4488  CG2 ILE A 295      -0.056 -10.680  15.282  1.00 91.77           C
ATOM   4489 1HG2 ILE A 295       0.432  -9.710  15.375  1.00 91.77           H
ATOM   4490 2HG2 ILE A 295      -0.124 -10.953  14.229  1.00 91.77           H
ATOM   4491 3HG2 ILE A 295      -1.057 -10.626  15.709  1.00 91.77           H
ATOM   4492  CD1 ILE A 295      -1.254 -13.041  16.804  1.00 91.77           C
ATOM   4493 1HD1 ILE A 295      -1.061 -12.744  17.835  1.00 91.77           H
ATOM   4494 2HD1 ILE A 295      -1.916 -12.314  16.334  1.00 91.77           H
ATOM   4495 3HD1 ILE A 295      -1.726 -14.024  16.791  1.00 91.77           H
ATOM   4496  HN  ILE A 295       2.677 -12.627  17.321  1.00 91.77           H
ATOM   4497  N   ASP A 296       3.297  -9.790  16.043  1.00 93.20           N
ATOM   4498  CA  ASP A 296       3.859  -8.471  15.809  1.00 93.20           C
ATOM   4499  C   ASP A 296       5.061  -8.592  14.871  1.00 93.20           C
ATOM   4500  O   ASP A 296       5.233  -7.774  13.968  1.00 93.20           O
ATOM   4501  HA  ASP A 296       3.048  -7.887  15.375  1.00 93.20           H
ATOM   4502  CB  ASP A 296       4.341  -7.838  17.117  1.00 93.20           C
ATOM   4503 1HB  ASP A 296       4.823  -8.596  17.735  1.00 93.20           H
ATOM   4504 2HB  ASP A 296       5.092  -7.078  16.901  1.00 93.20           H
ATOM   4505  CG  ASP A 296       3.177  -7.210  17.884  1.00 93.20           C
ATOM   4506  OD1 ASP A 296       2.023  -7.555  17.547  1.00 93.20           O
ATOM   4507  OD2 ASP A 296       3.466  -6.399  18.790  1.00 93.20           O
ATOM   4508  HN  ASP A 296       3.338 -10.105  16.991  1.00 93.20           H
ATOM   4509  N   ILE A 297       5.862  -9.618  15.116  1.00 93.02           N
ATOM   4510  CA  ILE A 297       7.030  -9.871  14.289  1.00 93.02           C
ATOM   4511  C   ILE A 297       6.579 -10.202  12.865  1.00 93.02           C
ATOM   4512  O   ILE A 297       7.135  -9.685  11.898  1.00 93.02           O
ATOM   4513  HA  ILE A 297       7.615  -8.952  14.261  1.00 93.02           H
ATOM   4514  CB  ILE A 297       7.911 -10.949  14.922  1.00 93.02           C
ATOM   4515  HB  ILE A 297       7.277 -11.794  15.192  1.00 93.02           H
ATOM   4516  CG1 ILE A 297       8.559 -10.441  16.212  1.00 93.02           C
ATOM   4517 1HG1 ILE A 297       9.280  -9.658  15.977  1.00 93.02           H
ATOM   4518 2HG1 ILE A 297       7.799  -9.993  16.852  1.00 93.02           H
ATOM   4519  CG2 ILE A 297       8.950 -11.465  13.924  1.00 93.02           C
ATOM   4520 1HG2 ILE A 297       8.442 -11.892  13.059  1.00 93.02           H
ATOM   4521 2HG2 ILE A 297       9.584 -10.639  13.601  1.00 93.02           H
ATOM   4522 3HG2 ILE A 297       9.563 -12.230  14.400  1.00 93.02           H
ATOM   4523  CD1 ILE A 297       9.258 -11.578  16.959  1.00 93.02           C
ATOM   4524 1HD1 ILE A 297       8.529 -12.348  17.214  1.00 93.02           H
ATOM   4525 2HD1 ILE A 297      10.033 -12.008  16.325  1.00 93.02           H
ATOM   4526 3HD1 ILE A 297       9.710 -11.189  17.872  1.00 93.02           H
ATOM   4527  HN  ILE A 297       5.723 -10.270  15.862  1.00 93.02           H
ATOM   4528  N   CYS A 298       5.576 -11.064  12.782  1.00 94.58           N
ATOM   4529  CA  CYS A 298       5.057 -11.485  11.492  1.00 94.58           C
ATOM   4530  C   CYS A 298       4.594 -10.242  10.730  1.00 94.58           C
ATOM   4531  O   CYS A 298       4.818 -10.127   9.526  1.00 94.58           O
ATOM   4532  HA  CYS A 298       5.878 -11.976  10.969  1.00 94.58           H
ATOM   4533  CB  CYS A 298       3.933 -12.513  11.642  1.00 94.58           C
ATOM   4534 1HB  CYS A 298       3.238 -12.193  12.419  1.00 94.58           H
ATOM   4535 2HB  CYS A 298       3.365 -12.581  10.715  1.00 94.58           H
ATOM   4536  SG  CYS A 298       4.634 -14.149  12.067  1.00 94.58           S
ATOM   4537  HG  CYS A 298       4.880 -13.868  13.344  1.00 94.58           H
ATOM   4538  HN  CYS A 298       5.121 -11.471  13.574  1.00 94.58           H
ATOM   4539  N   PHE A 299       3.957  -9.341  11.464  1.00 93.71           N
ATOM   4540  CA  PHE A 299       3.459  -8.110  10.873  1.00 93.71           C
ATOM   4541  C   PHE A 299       4.600  -7.297  10.258  1.00 93.71           C
ATOM   4542  O   PHE A 299       4.503  -6.850   9.116  1.00 93.71           O
ATOM   4543  HA  PHE A 299       2.753  -8.390  10.091  1.00 93.71           H
ATOM   4544  CB  PHE A 299       2.820  -7.298  12.001  1.00 93.71           C
ATOM   4545 1HB  PHE A 299       2.008  -7.880  12.438  1.00 93.71           H
ATOM   4546 2HB  PHE A 299       3.559  -7.143  12.787  1.00 93.71           H
ATOM   4547  CG  PHE A 299       2.274  -5.939  11.557  1.00 93.71           C
ATOM   4548  CD1 PHE A 299       3.013  -4.814  11.752  1.00 93.71           C
ATOM   4549  HD1 PHE A 299       3.993  -4.880  12.223  1.00 93.71           H
ATOM   4550  CD2 PHE A 299       1.051  -5.857  10.969  1.00 93.71           C
ATOM   4551  HD2 PHE A 299       0.459  -6.759  10.813  1.00 93.71           H
ATOM   4552  CE1 PHE A 299       2.506  -3.553  11.341  1.00 93.71           C
ATOM   4553  HE1 PHE A 299       3.098  -2.651  11.497  1.00 93.71           H
ATOM   4554  CE2 PHE A 299       0.545  -4.596  10.558  1.00 93.71           C
ATOM   4555  HE2 PHE A 299      -0.436  -4.529  10.086  1.00 93.71           H
ATOM   4556  CZ  PHE A 299       1.283  -3.470  10.752  1.00 93.71           C
ATOM   4557  HZ  PHE A 299       0.894  -2.502  10.436  1.00 93.71           H
ATOM   4558  HN  PHE A 299       3.780  -9.441  12.443  1.00 93.71           H
ATOM   4559  N   GLN A 300       5.654  -7.129  11.043  1.00 90.36           N
ATOM   4560  CA  GLN A 300       6.772  -6.299  10.627  1.00 90.36           C
ATOM   4561  C   GLN A 300       7.407  -6.863   9.354  1.00 90.36           C
ATOM   4562  O   GLN A 300       7.757  -6.112   8.445  1.00 90.36           O
ATOM   4563  HA  GLN A 300       6.344  -5.317  10.423  1.00 90.36           H
ATOM   4564  CB  GLN A 300       7.807  -6.172  11.746  1.00 90.36           C
ATOM   4565 1HB  GLN A 300       8.041  -7.160  12.144  1.00 90.36           H
ATOM   4566 2HB  GLN A 300       8.734  -5.762  11.345  1.00 90.36           H
ATOM   4567  CG  GLN A 300       7.291  -5.273  12.871  1.00 90.36           C
ATOM   4568 1HG  GLN A 300       7.093  -4.275  12.482  1.00 90.36           H
ATOM   4569 2HG  GLN A 300       6.344  -5.662  13.247  1.00 90.36           H
ATOM   4570  CD  GLN A 300       8.303  -5.190  14.015  1.00 90.36           C
ATOM   4571  OE1 GLN A 300       9.415  -5.684  13.931  1.00 90.36           O
ATOM   4572  NE2 GLN A 300       7.858  -4.538  15.086  1.00 90.36           N
ATOM   4573 1HE2 GLN A 300       6.934  -4.156  15.090  1.00 90.36           H
ATOM   4574 2HE2 GLN A 300       8.447  -4.430  15.886  1.00 90.36           H
ATOM   4575  HN  GLN A 300       5.751  -7.547  11.946  1.00 90.36           H
ATOM   4576  N   VAL A 301       7.537  -8.182   9.330  1.00 95.02           N
ATOM   4577  CA  VAL A 301       8.196  -8.849   8.220  1.00 95.02           C
ATOM   4578  C   VAL A 301       7.350  -8.683   6.957  1.00 95.02           C
ATOM   4579  O   VAL A 301       7.852  -8.246   5.922  1.00 95.02           O
ATOM   4580  HA  VAL A 301       9.157  -8.359   8.066  1.00 95.02           H
ATOM   4581  CB  VAL A 301       8.462 -10.314   8.574  1.00 95.02           C
ATOM   4582  HB  VAL A 301       7.515 -10.763   8.873  1.00 95.02           H
ATOM   4583  CG1 VAL A 301       8.985 -11.084   7.359  1.00 95.02           C
ATOM   4584 1HG1 VAL A 301       8.246 -11.046   6.559  1.00 95.02           H
ATOM   4585 2HG1 VAL A 301       9.916 -10.633   7.016  1.00 95.02           H
ATOM   4586 3HG1 VAL A 301       9.165 -12.122   7.638  1.00 95.02           H
ATOM   4587  CG2 VAL A 301       9.430 -10.426   9.753  1.00 95.02           C
ATOM   4588 1HG2 VAL A 301      10.376  -9.952   9.493  1.00 95.02           H
ATOM   4589 2HG2 VAL A 301       9.002  -9.929  10.623  1.00 95.02           H
ATOM   4590 3HG2 VAL A 301       9.601 -11.478   9.983  1.00 95.02           H
ATOM   4591  HN  VAL A 301       7.203  -8.790  10.050  1.00 95.02           H
ATOM   4592  N   THR A 302       6.080  -9.039   7.082  1.00 94.27           N
ATOM   4593  CA  THR A 302       5.197  -9.079   5.929  1.00 94.27           C
ATOM   4594  C   THR A 302       4.967  -7.667   5.384  1.00 94.27           C
ATOM   4595  O   THR A 302       4.803  -7.482   4.180  1.00 94.27           O
ATOM   4596  HA  THR A 302       5.686  -9.650   5.140  1.00 94.27           H
ATOM   4597  CB  THR A 302       3.906  -9.786   6.346  1.00 94.27           C
ATOM   4598  HB  THR A 302       3.197  -9.822   5.519  1.00 94.27           H
ATOM   4599  OG1 THR A 302       3.473  -9.067   7.498  1.00 94.27           O
ATOM   4600  HG1 THR A 302       2.540  -9.336   7.738  1.00 94.27           H
ATOM   4601  CG2 THR A 302       4.156 -11.204   6.864  1.00 94.27           C
ATOM   4602 1HG2 THR A 302       4.813 -11.162   7.734  1.00 94.27           H
ATOM   4603 2HG2 THR A 302       4.627 -11.799   6.082  1.00 94.27           H
ATOM   4604 3HG2 THR A 302       3.208 -11.660   7.147  1.00 94.27           H
ATOM   4605  HN  THR A 302       5.655  -9.298   7.949  1.00 94.27           H
ATOM   4606  N   GLN A 303       4.964  -6.708   6.298  1.00 91.28           N
ATOM   4607  CA  GLN A 303       4.820  -5.313   5.919  1.00 91.28           C
ATOM   4608  C   GLN A 303       6.000  -4.876   5.048  1.00 91.28           C
ATOM   4609  O   GLN A 303       5.817  -4.167   4.059  1.00 91.28           O
ATOM   4610  HA  GLN A 303       3.896  -5.263   5.343  1.00 91.28           H
ATOM   4611  CB  GLN A 303       4.690  -4.419   7.154  1.00 91.28           C
ATOM   4612 1HB  GLN A 303       3.837  -4.741   7.752  1.00 91.28           H
ATOM   4613 2HB  GLN A 303       5.576  -4.525   7.779  1.00 91.28           H
ATOM   4614  CG  GLN A 303       4.514  -2.953   6.753  1.00 91.28           C
ATOM   4615 1HG  GLN A 303       5.413  -2.600   6.248  1.00 91.28           H
ATOM   4616 2HG  GLN A 303       3.692  -2.863   6.043  1.00 91.28           H
ATOM   4617  CD  GLN A 303       4.235  -2.080   7.978  1.00 91.28           C
ATOM   4618  OE1 GLN A 303       5.070  -1.904   8.851  1.00 91.28           O
ATOM   4619  NE2 GLN A 303       3.018  -1.544   7.995  1.00 91.28           N
ATOM   4620 1HE2 GLN A 303       2.380  -1.729   7.247  1.00 91.28           H
ATOM   4621 2HE2 GLN A 303       2.740  -0.957   8.755  1.00 91.28           H
ATOM   4622  HN  GLN A 303       5.056  -6.872   7.281  1.00 91.28           H
ATOM   4623  N   THR A 304       7.184  -5.318   5.446  1.00 92.66           N
ATOM   4624  CA  THR A 304       8.398  -4.947   4.739  1.00 92.66           C
ATOM   4625  C   THR A 304       8.373  -5.497   3.311  1.00 92.66           C
ATOM   4626  O   THR A 304       8.730  -4.797   2.366  1.00 92.66           O
ATOM   4627  HA  THR A 304       8.432  -3.860   4.661  1.00 92.66           H
ATOM   4628  CB  THR A 304       9.592  -5.438   5.559  1.00 92.66           C
ATOM   4629  HB  THR A 304       9.624  -6.527   5.585  1.00 92.66           H
ATOM   4630  OG1 THR A 304       9.433  -4.797   6.822  1.00 92.66           O
ATOM   4631  HG1 THR A 304       9.031  -5.434   7.480  1.00 92.66           H
ATOM   4632  CG2 THR A 304      10.924  -4.900   5.033  1.00 92.66           C
ATOM   4633 1HG2 THR A 304      10.917  -3.811   5.071  1.00 92.66           H
ATOM   4634 2HG2 THR A 304      11.067  -5.227   4.003  1.00 92.66           H
ATOM   4635 3HG2 THR A 304      11.738  -5.280   5.651  1.00 92.66           H
ATOM   4636  HN  THR A 304       7.321  -5.917   6.234  1.00 92.66           H
ATOM   4637  N   ILE A 305       7.948  -6.747   3.201  1.00 92.54           N
ATOM   4638  CA  ILE A 305       7.846  -7.391   1.902  1.00 92.54           C
ATOM   4639  C   ILE A 305       6.922  -6.570   1.001  1.00 92.54           C
ATOM   4640  O   ILE A 305       7.182  -6.422  -0.192  1.00 92.54           O
ATOM   4641  HA  ILE A 305       8.843  -7.396   1.461  1.00 92.54           H
ATOM   4642  CB  ILE A 305       7.414  -8.851   2.060  1.00 92.54           C
ATOM   4643  HB  ILE A 305       6.521  -8.877   2.684  1.00 92.54           H
ATOM   4644  CG1 ILE A 305       8.491  -9.666   2.778  1.00 92.54           C
ATOM   4645 1HG1 ILE A 305       9.333  -9.835   2.107  1.00 92.54           H
ATOM   4646 2HG1 ILE A 305       8.871  -9.103   3.630  1.00 92.54           H
ATOM   4647  CG2 ILE A 305       7.039  -9.461   0.708  1.00 92.54           C
ATOM   4648 1HG2 ILE A 305       6.215  -8.897   0.271  1.00 92.54           H
ATOM   4649 2HG2 ILE A 305       7.900  -9.421   0.040  1.00 92.54           H
ATOM   4650 3HG2 ILE A 305       6.736 -10.498   0.849  1.00 92.54           H
ATOM   4651  CD1 ILE A 305       7.935 -11.010   3.255  1.00 92.54           C
ATOM   4652 1HD1 ILE A 305       7.109 -10.837   3.945  1.00 92.54           H
ATOM   4653 2HD1 ILE A 305       7.578 -11.580   2.397  1.00 92.54           H
ATOM   4654 3HD1 ILE A 305       8.721 -11.569   3.762  1.00 92.54           H
ATOM   4655  HN  ILE A 305       7.676  -7.316   3.977  1.00 92.54           H
ATOM   4656  N   ALA A 306       5.860  -6.058   1.607  1.00 92.13           N
ATOM   4657  CA  ALA A 306       4.872  -5.294   0.865  1.00 92.13           C
ATOM   4658  C   ALA A 306       5.521  -4.020   0.321  1.00 92.13           C
ATOM   4659  O   ALA A 306       5.200  -3.577  -0.780  1.00 92.13           O
ATOM   4660  HA  ALA A 306       4.537  -5.907   0.028  1.00 92.13           H
ATOM   4661  CB  ALA A 306       3.673  -4.997   1.768  1.00 92.13           C
ATOM   4662 1HB  ALA A 306       3.230  -5.934   2.104  1.00 92.13           H
ATOM   4663 2HB  ALA A 306       4.003  -4.421   2.633  1.00 92.13           H
ATOM   4664 3HB  ALA A 306       2.932  -4.424   1.211  1.00 92.13           H
ATOM   4665  HN  ALA A 306       5.671  -6.158   2.584  1.00 92.13           H
ATOM   4666  N   PHE A 307       6.424  -3.467   1.118  1.00 90.24           N
ATOM   4667  CA  PHE A 307       7.072  -2.217   0.761  1.00 90.24           C
ATOM   4668  C   PHE A 307       8.005  -2.406  -0.437  1.00 90.24           C
ATOM   4669  O   PHE A 307       8.205  -1.482  -1.225  1.00 90.24           O
ATOM   4670  HA  PHE A 307       6.287  -1.508   0.499  1.00 90.24           H
ATOM   4671  CB  PHE A 307       7.899  -1.780   1.972  1.00 90.24           C
ATOM   4672 1HB  PHE A 307       8.538  -2.608   2.280  1.00 90.24           H
ATOM   4673 2HB  PHE A 307       8.557  -0.964   1.674  1.00 90.24           H
ATOM   4674  CG  PHE A 307       7.060  -1.329   3.168  1.00 90.24           C
ATOM   4675  CD1 PHE A 307       5.710  -1.219   3.049  1.00 90.24           C
ATOM   4676  HD1 PHE A 307       5.226  -1.452   2.101  1.00 90.24           H
ATOM   4677  CD2 PHE A 307       7.664  -1.037   4.352  1.00 90.24           C
ATOM   4678  HD2 PHE A 307       8.746  -1.125   4.447  1.00 90.24           H
ATOM   4679  CE1 PHE A 307       4.931  -0.800   4.160  1.00 90.24           C
ATOM   4680  HE1 PHE A 307       3.849  -0.711   4.064  1.00 90.24           H
ATOM   4681  CE2 PHE A 307       6.885  -0.618   5.462  1.00 90.24           C
ATOM   4682  HE2 PHE A 307       7.369  -0.385   6.411  1.00 90.24           H
ATOM   4683  CZ  PHE A 307       5.535  -0.508   5.343  1.00 90.24           C
ATOM   4684  HZ  PHE A 307       4.937  -0.187   6.196  1.00 90.24           H
ATOM   4685  HN  PHE A 307       6.712  -3.858   1.992  1.00 90.24           H
ATOM   4686  N   PHE A 308       8.551  -3.609  -0.538  1.00 87.65           N
ATOM   4687  CA  PHE A 308       9.432  -3.941  -1.644  1.00 87.65           C
ATOM   4688  C   PHE A 308       8.697  -3.837  -2.982  1.00 87.65           C
ATOM   4689  O   PHE A 308       9.323  -3.671  -4.028  1.00 87.65           O
ATOM   4690  HA  PHE A 308      10.255  -3.226  -1.628  1.00 87.65           H
ATOM   4691  CB  PHE A 308       9.886  -5.387  -1.437  1.00 87.65           C
ATOM   4692 1HB  PHE A 308       9.081  -5.944  -0.957  1.00 87.65           H
ATOM   4693 2HB  PHE A 308      10.056  -5.847  -2.410  1.00 87.65           H
ATOM   4694  CG  PHE A 308      11.156  -5.526  -0.594  1.00 87.65           C
ATOM   4695  CD1 PHE A 308      12.372  -5.286  -1.152  1.00 87.65           C
ATOM   4696  HD1 PHE A 308      12.443  -4.994  -2.200  1.00 87.65           H
ATOM   4697  CD2 PHE A 308      11.067  -5.890   0.714  1.00 87.65           C
ATOM   4698  HD2 PHE A 308      10.092  -6.083   1.161  1.00 87.65           H
ATOM   4699  CE1 PHE A 308      13.550  -5.415  -0.370  1.00 87.65           C
ATOM   4700  HE1 PHE A 308      14.525  -5.222  -0.818  1.00 87.65           H
ATOM   4701  CE2 PHE A 308      12.246  -6.019   1.496  1.00 87.65           C
ATOM   4702  HE2 PHE A 308      12.175  -6.310   2.543  1.00 87.65           H
ATOM   4703  CZ  PHE A 308      13.462  -5.778   0.937  1.00 87.65           C
ATOM   4704  HZ  PHE A 308      14.366  -5.877   1.538  1.00 87.65           H
ATOM   4705  HN  PHE A 308       8.399  -4.349   0.118  1.00 87.65           H
ATOM   4706  N   HIS A 309       7.378  -3.938  -2.905  1.00 78.50           N
ATOM   4707  CA  HIS A 309       6.552  -3.881  -4.099  1.00 78.50           C
ATOM   4708  C   HIS A 309       6.755  -2.535  -4.799  1.00 78.50           C
ATOM   4709  O   HIS A 309       6.778  -2.467  -6.027  1.00 78.50           O
ATOM   4710  HA  HIS A 309       6.897  -4.678  -4.757  1.00 78.50           H
ATOM   4711  CB  HIS A 309       5.086  -4.158  -3.760  1.00 78.50           C
ATOM   4712 1HB  HIS A 309       5.018  -5.114  -3.242  1.00 78.50           H
ATOM   4713 2HB  HIS A 309       4.734  -3.394  -3.066  1.00 78.50           H
ATOM   4714  CG  HIS A 309       4.172  -4.186  -4.962  1.00 78.50           C
ATOM   4715  ND1 HIS A 309       4.301  -5.115  -5.980  1.00 78.50           N
ATOM   4716  HD1 HIS A 309       4.988  -5.840  -6.027  1.00 78.50           H
ATOM   4717  CD2 HIS A 309       3.115  -3.392  -5.297  1.00 78.50           C
ATOM   4718  HD2 HIS A 309       2.737  -2.554  -4.711  1.00 78.50           H
ATOM   4719  CE1 HIS A 309       3.360  -4.880  -6.882  1.00 78.50           C
ATOM   4720  HE1 HIS A 309       3.199  -5.442  -7.802  1.00 78.50           H
ATOM   4721  NE2 HIS A 309       2.626  -3.811  -6.457  1.00 78.50           N
ATOM   4722  HN  HIS A 309       6.875  -4.057  -2.049  1.00 78.50           H
ATOM   4723  N   SER A 310       6.896  -1.498  -3.988  1.00 83.57           N
ATOM   4724  CA  SER A 310       6.964  -0.143  -4.509  1.00 83.57           C
ATOM   4725  C   SER A 310       8.272   0.057  -5.278  1.00 83.57           C
ATOM   4726  O   SER A 310       8.353   0.912  -6.158  1.00 83.57           O
ATOM   4727  HA  SER A 310       6.109  -0.049  -5.179  1.00 83.57           H
ATOM   4728  CB  SER A 310       6.846   0.887  -3.384  1.00 83.57           C
ATOM   4729 1HB  SER A 310       7.624   0.705  -2.643  1.00 83.57           H
ATOM   4730 2HB  SER A 310       7.017   1.885  -3.787  1.00 83.57           H
ATOM   4731  OG  SER A 310       5.570   0.843  -2.752  1.00 83.57           O
ATOM   4732  HG  SER A 310       4.882   1.272  -3.338  1.00 83.57           H
ATOM   4733  HN  SER A 310       6.964  -1.571  -2.993  1.00 83.57           H
ATOM   4734  N   CYS A 311       9.262  -0.745  -4.916  1.00 86.26           N
ATOM   4735  CA  CYS A 311      10.560  -0.671  -5.564  1.00 86.26           C
ATOM   4736  C   CYS A 311      10.580  -1.675  -6.718  1.00 86.26           C
ATOM   4737  O   CYS A 311      11.416  -1.580  -7.615  1.00 86.26           O
ATOM   4738  HA  CYS A 311      10.666   0.348  -5.937  1.00 86.26           H
ATOM   4739  CB  CYS A 311      11.701  -0.916  -4.575  1.00 86.26           C
ATOM   4740 1HB  CYS A 311      12.642  -0.564  -4.998  1.00 86.26           H
ATOM   4741 2HB  CYS A 311      11.530  -0.346  -3.662  1.00 86.26           H
ATOM   4742  SG  CYS A 311      11.820  -2.700  -4.185  1.00 86.26           S
ATOM   4743  HG  CYS A 311      12.851  -2.592  -3.352  1.00 86.26           H
ATOM   4744  HN  CYS A 311       9.188  -1.435  -4.196  1.00 86.26           H
ATOM   4745  N   LEU A 312       9.648  -2.616  -6.657  1.00 83.64           N
ATOM   4746  CA  LEU A 312       9.625  -3.709  -7.614  1.00 83.64           C
ATOM   4747  C   LEU A 312       8.942  -3.242  -8.900  1.00 83.64           C
ATOM   4748  O   LEU A 312       9.303  -3.676  -9.993  1.00 83.64           O
ATOM   4749  HA  LEU A 312      10.660  -3.963  -7.845  1.00 83.64           H
ATOM   4750  CB  LEU A 312       8.983  -4.951  -6.992  1.00 83.64           C
ATOM   4751 1HB  LEU A 312       8.078  -4.644  -6.468  1.00 83.64           H
ATOM   4752 2HB  LEU A 312       8.675  -5.618  -7.798  1.00 83.64           H
ATOM   4753  CG  LEU A 312       9.859  -5.743  -6.019  1.00 83.64           C
ATOM   4754  HG  LEU A 312      10.176  -5.072  -5.222  1.00 83.64           H
ATOM   4755  CD1 LEU A 312       9.065  -6.877  -5.366  1.00 83.64           C
ATOM   4756 1HD1 LEU A 312       8.221  -6.460  -4.817  1.00 83.64           H
ATOM   4757 2HD1 LEU A 312       8.698  -7.555  -6.137  1.00 83.64           H
ATOM   4758 3HD1 LEU A 312       9.711  -7.424  -4.679  1.00 83.64           H
ATOM   4759  CD2 LEU A 312      11.124  -6.254  -6.711  1.00 83.64           C
ATOM   4760 1HD2 LEU A 312      10.847  -6.904  -7.541  1.00 83.64           H
ATOM   4761 2HD2 LEU A 312      11.698  -5.408  -7.088  1.00 83.64           H
ATOM   4762 3HD2 LEU A 312      11.728  -6.813  -5.997  1.00 83.64           H
ATOM   4763  HN  LEU A 312       8.920  -2.638  -5.972  1.00 83.64           H
ATOM   4764  N   ASN A 313       7.966  -2.362  -8.728  1.00 77.25           N
ATOM   4765  CA  ASN A 313       7.133  -1.940  -9.842  1.00 77.25           C
ATOM   4766  C   ASN A 313       8.027  -1.467 -10.990  1.00 77.25           C
ATOM   4767  O   ASN A 313       7.933  -1.976 -12.105  1.00 77.25           O
ATOM   4768  HA  ASN A 313       6.544  -2.818 -10.107  1.00 77.25           H
ATOM   4769  CB  ASN A 313       6.224  -0.778  -9.440  1.00 77.25           C
ATOM   4770 1HB  ASN A 313       6.774  -0.083  -8.805  1.00 77.25           H
ATOM   4771 2HB  ASN A 313       5.921  -0.224 -10.329  1.00 77.25           H
ATOM   4772  CG  ASN A 313       4.984  -1.282  -8.699  1.00 77.25           C
ATOM   4773  OD1 ASN A 313       4.556  -2.414  -8.851  1.00 77.25           O
ATOM   4774  ND2 ASN A 313       4.433  -0.381  -7.891  1.00 77.25           N
ATOM   4775 1HD2 ASN A 313       4.834   0.531  -7.812  1.00 77.25           H
ATOM   4776 2HD2 ASN A 313       3.617  -0.616  -7.362  1.00 77.25           H
ATOM   4777  HN  ASN A 313       7.741  -1.941  -7.849  1.00 77.25           H
ATOM   4778  N   PRO A 314       8.907  -0.487 -10.739  1.00 77.51           N
ATOM   4779  CA  PRO A 314       9.755   0.055 -11.804  1.00 77.51           C
ATOM   4780  C   PRO A 314      10.522  -1.032 -12.540  1.00 77.51           C
ATOM   4781  O   PRO A 314      10.638  -0.993 -13.764  1.00 77.51           O
ATOM   4782  HA  PRO A 314       9.140   0.536 -12.564  1.00 77.51           H
ATOM   4783  CB  PRO A 314      10.694   1.012 -11.066  1.00 77.51           C
ATOM   4784 1HB  PRO A 314      11.616   0.515 -10.764  1.00 77.51           H
ATOM   4785 2HB  PRO A 314      10.979   1.857 -11.693  1.00 77.51           H
ATOM   4786  CG  PRO A 314       9.872   1.455  -9.862  1.00 77.51           C
ATOM   4787 1HG  PRO A 314      10.503   1.849  -9.064  1.00 77.51           H
ATOM   4788 2HG  PRO A 314       9.172   2.249 -10.120  1.00 77.51           H
ATOM   4789  CD  PRO A 314       9.160   0.177  -9.448  1.00 77.51           C
ATOM   4790 1HD  PRO A 314       9.780  -0.439  -8.796  1.00 77.51           H
ATOM   4791 2HD  PRO A 314       8.239   0.385  -8.904  1.00 77.51           H
ATOM   4792  N   VAL A 315      11.029  -1.981 -11.768  1.00 79.59           N
ATOM   4793  CA  VAL A 315      11.863  -3.032 -12.324  1.00 79.59           C
ATOM   4794  C   VAL A 315      11.030  -3.884 -13.284  1.00 79.59           C
ATOM   4795  O   VAL A 315      11.507  -4.272 -14.349  1.00 79.59           O
ATOM   4796  HA  VAL A 315      12.665  -2.554 -12.886  1.00 79.59           H
ATOM   4797  CB  VAL A 315      12.497  -3.849 -11.196  1.00 79.59           C
ATOM   4798  HB  VAL A 315      11.692  -4.284 -10.604  1.00 79.59           H
ATOM   4799  CG1 VAL A 315      13.340  -4.996 -11.758  1.00 79.59           C
ATOM   4800 1HG1 VAL A 315      12.708  -5.655 -12.353  1.00 79.59           H
ATOM   4801 2HG1 VAL A 315      14.134  -4.591 -12.384  1.00 79.59           H
ATOM   4802 3HG1 VAL A 315      13.779  -5.561 -10.935  1.00 79.59           H
ATOM   4803  CG2 VAL A 315      13.330  -2.957 -10.274  1.00 79.59           C
ATOM   4804 1HG2 VAL A 315      14.124  -2.480 -10.849  1.00 79.59           H
ATOM   4805 2HG2 VAL A 315      12.690  -2.192  -9.834  1.00 79.59           H
ATOM   4806 3HG2 VAL A 315      13.769  -3.563  -9.482  1.00 79.59           H
ATOM   4807  HN  VAL A 315      10.879  -2.038 -10.781  1.00 79.59           H
ATOM   4808  N   LEU A 316       9.799  -4.150 -12.872  1.00 77.07           N
ATOM   4809  CA  LEU A 316       8.907  -4.979 -13.664  1.00 77.07           C
ATOM   4810  C   LEU A 316       8.737  -4.356 -15.051  1.00 77.07           C
ATOM   4811  O   LEU A 316       8.759  -5.060 -16.059  1.00 77.07           O
ATOM   4812  HA  LEU A 316       9.382  -5.953 -13.780  1.00 77.07           H
ATOM   4813  CB  LEU A 316       7.587  -5.204 -12.925  1.00 77.07           C
ATOM   4814 1HB  LEU A 316       7.177  -4.233 -12.650  1.00 77.07           H
ATOM   4815 2HB  LEU A 316       6.880  -5.664 -13.616  1.00 77.07           H
ATOM   4816  CG  LEU A 316       7.662  -6.070 -11.666  1.00 77.07           C
ATOM   4817  HG  LEU A 316       8.394  -5.627 -10.990  1.00 77.07           H
ATOM   4818  CD1 LEU A 316       6.320  -6.087 -10.931  1.00 77.07           C
ATOM   4819 1HD1 LEU A 316       6.052  -5.072 -10.641  1.00 77.07           H
ATOM   4820 2HD1 LEU A 316       5.551  -6.493 -11.589  1.00 77.07           H
ATOM   4821 3HD1 LEU A 316       6.402  -6.710 -10.040  1.00 77.07           H
ATOM   4822  CD2 LEU A 316       8.151  -7.481 -11.999  1.00 77.07           C
ATOM   4823 1HD2 LEU A 316       7.463  -7.948 -12.703  1.00 77.07           H
ATOM   4824 2HD2 LEU A 316       9.144  -7.425 -12.445  1.00 77.07           H
ATOM   4825 3HD2 LEU A 316       8.196  -8.075 -11.087  1.00 77.07           H
ATOM   4826  HN  LEU A 316       9.410  -3.810 -12.015  1.00 77.07           H
ATOM   4827  N   TYR A 317       8.570  -3.041 -15.058  1.00 65.53           N
ATOM   4828  CA  TYR A 317       8.326  -2.324 -16.298  1.00 65.53           C
ATOM   4829  C   TYR A 317       9.539  -2.403 -17.226  1.00 65.53           C
ATOM   4830  O   TYR A 317       9.390  -2.451 -18.446  1.00 65.53           O
ATOM   4831  HA  TYR A 317       7.470  -2.786 -16.790  1.00 65.53           H
ATOM   4832  CB  TYR A 317       8.096  -0.864 -15.902  1.00 65.53           C
ATOM   4833 1HB  TYR A 317       8.997  -0.481 -15.424  1.00 65.53           H
ATOM   4834 2HB  TYR A 317       7.938  -0.274 -16.805  1.00 65.53           H
ATOM   4835  CG  TYR A 317       6.908  -0.654 -14.960  1.00 65.53           C
ATOM   4836  CD1 TYR A 317       5.828  -1.511 -15.010  1.00 65.53           C
ATOM   4837  HD1 TYR A 317       5.820  -2.338 -15.721  1.00 65.53           H
ATOM   4838  CD2 TYR A 317       6.918   0.392 -14.060  1.00 65.53           C
ATOM   4839  HD2 TYR A 317       7.771   1.069 -14.020  1.00 65.53           H
ATOM   4840  CE1 TYR A 317       4.711  -1.314 -14.123  1.00 65.53           C
ATOM   4841  HE1 TYR A 317       3.851  -1.983 -14.152  1.00 65.53           H
ATOM   4842  CE2 TYR A 317       5.801   0.589 -13.173  1.00 65.53           C
ATOM   4843  HE2 TYR A 317       5.795   1.412 -12.458  1.00 65.53           H
ATOM   4844  CZ  TYR A 317       4.752  -0.273 -13.249  1.00 65.53           C
ATOM   4845  OH  TYR A 317       3.697  -0.087 -12.411  1.00 65.53           O
ATOM   4846  HH  TYR A 317       3.046  -0.839 -12.509  1.00 65.53           H
ATOM   4847  HN  TYR A 317       8.600  -2.470 -14.238  1.00 65.53           H
ATOM   4848  N   VAL A 318      10.714  -2.414 -16.612  1.00 69.38           N
ATOM   4849  CA  VAL A 318      11.953  -2.455 -17.369  1.00 69.38           C
ATOM   4850  C   VAL A 318      12.053  -3.792 -18.106  1.00 69.38           C
ATOM   4851  O   VAL A 318      12.324  -3.825 -19.305  1.00 69.38           O
ATOM   4852  HA  VAL A 318      11.916  -1.651 -18.104  1.00 69.38           H
ATOM   4853  CB  VAL A 318      13.142  -2.194 -16.441  1.00 69.38           C
ATOM   4854  HB  VAL A 318      13.079  -2.897 -15.610  1.00 69.38           H
ATOM   4855  CG1 VAL A 318      14.467  -2.440 -17.165  1.00 69.38           C
ATOM   4856 1HG1 VAL A 318      14.509  -3.475 -17.504  1.00 69.38           H
ATOM   4857 2HG1 VAL A 318      14.541  -1.773 -18.024  1.00 69.38           H
ATOM   4858 3HG1 VAL A 318      15.295  -2.247 -16.483  1.00 69.38           H
ATOM   4859  CG2 VAL A 318      13.086  -0.778 -15.864  1.00 69.38           C
ATOM   4860 1HG2 VAL A 318      13.113  -0.053 -16.678  1.00 69.38           H
ATOM   4861 2HG2 VAL A 318      12.165  -0.653 -15.295  1.00 69.38           H
ATOM   4862 3HG2 VAL A 318      13.943  -0.619 -15.208  1.00 69.38           H
ATOM   4863  HN  VAL A 318      10.826  -2.397 -15.618  1.00 69.38           H
ATOM   4864  N   PHE A 319      11.827  -4.862 -17.358  1.00 68.53           N
ATOM   4865  CA  PHE A 319      12.073  -6.199 -17.871  1.00 68.53           C
ATOM   4866  C   PHE A 319      10.935  -6.653 -18.787  1.00 68.53           C
ATOM   4867  O   PHE A 319      11.172  -7.318 -19.794  1.00 68.53           O
ATOM   4868  HA  PHE A 319      13.002  -6.161 -18.439  1.00 68.53           H
ATOM   4869  CB  PHE A 319      12.143  -7.135 -16.663  1.00 68.53           C
ATOM   4870 1HB  PHE A 319      11.388  -6.833 -15.937  1.00 68.53           H
ATOM   4871 2HB  PHE A 319      11.890  -8.145 -16.984  1.00 68.53           H
ATOM   4872  CG  PHE A 319      13.510  -7.161 -15.975  1.00 68.53           C
ATOM   4873  CD1 PHE A 319      14.560  -7.786 -16.572  1.00 68.53           C
ATOM   4874  HD1 PHE A 319      14.428  -8.268 -17.541  1.00 68.53           H
ATOM   4875  CD2 PHE A 319      13.674  -6.560 -14.766  1.00 68.53           C
ATOM   4876  HD2 PHE A 319      12.833  -6.060 -14.287  1.00 68.53           H
ATOM   4877  CE1 PHE A 319      15.828  -7.811 -15.933  1.00 68.53           C
ATOM   4878  HE1 PHE A 319      16.669  -8.312 -16.412  1.00 68.53           H
ATOM   4879  CE2 PHE A 319      14.942  -6.585 -14.127  1.00 68.53           C
ATOM   4880  HE2 PHE A 319      15.074  -6.103 -13.159  1.00 68.53           H
ATOM   4881  CZ  PHE A 319      15.992  -7.210 -14.725  1.00 68.53           C
ATOM   4882  HZ  PHE A 319      16.966  -7.228 -14.234  1.00 68.53           H
ATOM   4883  HN  PHE A 319      11.483  -4.826 -16.420  1.00 68.53           H
ATOM   4884  N   VAL A 320       9.724  -6.275 -18.405  1.00 72.63           N
ATOM   4885  CA  VAL A 320       8.535  -6.841 -19.019  1.00 72.63           C
ATOM   4886  C   VAL A 320       7.999  -5.869 -20.073  1.00 72.63           C
ATOM   4887  O   VAL A 320       7.334  -6.282 -21.022  1.00 72.63           O
ATOM   4888  HA  VAL A 320       8.829  -7.767 -19.513  1.00 72.63           H
ATOM   4889  CB  VAL A 320       7.503  -7.184 -17.943  1.00 72.63           C
ATOM   4890  HB  VAL A 320       7.045  -6.253 -17.608  1.00 72.63           H
ATOM   4891  CG1 VAL A 320       6.395  -8.074 -18.511  1.00 72.63           C
ATOM   4892 1HG1 VAL A 320       5.891  -7.553 -19.324  1.00 72.63           H
ATOM   4893 2HG1 VAL A 320       6.830  -9.000 -18.886  1.00 72.63           H
ATOM   4894 3HG1 VAL A 320       5.675  -8.303 -17.725  1.00 72.63           H
ATOM   4895  CG2 VAL A 320       8.170  -7.843 -16.734  1.00 72.63           C
ATOM   4896 1HG2 VAL A 320       8.666  -8.761 -17.048  1.00 72.63           H
ATOM   4897 2HG2 VAL A 320       8.905  -7.160 -16.308  1.00 72.63           H
ATOM   4898 3HG2 VAL A 320       7.414  -8.076 -15.985  1.00 72.63           H
ATOM   4899  HN  VAL A 320       9.549  -5.597 -17.691  1.00 72.63           H
ATOM   4900  N   GLY A 321       8.309  -4.597 -19.871  1.00 73.74           N
ATOM   4901  CA  GLY A 321       7.764  -3.550 -20.719  1.00 73.74           C
ATOM   4902  C   GLY A 321       8.702  -3.249 -21.889  1.00 73.74           C
ATOM   4903  O   GLY A 321       9.620  -2.441 -21.761  1.00 73.74           O
ATOM   4904 1HA  GLY A 321       6.789  -3.856 -21.098  1.00 73.74           H
ATOM   4905 2HA  GLY A 321       7.608  -2.646 -20.131  1.00 73.74           H
ATOM   4906  HN  GLY A 321       8.919  -4.279 -19.145  1.00 73.74           H
ATOM   4907  N   GLU A 322       8.438  -3.916 -23.004  1.00 65.27           N
ATOM   4908  CA  GLU A 322       9.172  -3.646 -24.228  1.00 65.27           C
ATOM   4909  C   GLU A 322       9.109  -2.155 -24.567  1.00 65.27           C
ATOM   4910  O   GLU A 322      10.125  -1.548 -24.904  1.00 65.27           O
ATOM   4911  HA  GLU A 322      10.202  -3.934 -24.018  1.00 65.27           H
ATOM   4912  CB  GLU A 322       8.640  -4.494 -25.385  1.00 65.27           C
ATOM   4913 1HB  GLU A 322       7.550  -4.470 -25.387  1.00 65.27           H
ATOM   4914 2HB  GLU A 322       9.079  -4.154 -26.323  1.00 65.27           H
ATOM   4915  CG  GLU A 322       9.048  -5.959 -25.224  1.00 65.27           C
ATOM   4916 1HG  GLU A 322      10.121  -6.024 -25.045  1.00 65.27           H
ATOM   4917 2HG  GLU A 322       8.553  -6.384 -24.350  1.00 65.27           H
ATOM   4918  CD  GLU A 322       8.683  -6.770 -26.469  1.00 65.27           C
ATOM   4919  OE1 GLU A 322       9.127  -7.937 -26.536  1.00 65.27           O
ATOM   4920  OE2 GLU A 322       7.968  -6.206 -27.324  1.00 65.27           O
ATOM   4921  HN  GLU A 322       7.740  -4.627 -23.078  1.00 65.27           H
ATOM   4922  N   ARG A 323       7.907  -1.608 -24.466  1.00 62.64           N
ATOM   4923  CA  ARG A 323       7.685  -0.217 -24.823  1.00 62.64           C
ATOM   4924  C   ARG A 323       8.495   0.702 -23.907  1.00 62.64           C
ATOM   4925  O   ARG A 323       9.187   1.602 -24.379  1.00 62.64           O
ATOM   4926  HA  ARG A 323       8.022  -0.137 -25.856  1.00 62.64           H
ATOM   4927  CB  ARG A 323       6.203   0.148 -24.720  1.00 62.64           C
ATOM   4928 1HB  ARG A 323       5.617  -0.506 -25.366  1.00 62.64           H
ATOM   4929 2HB  ARG A 323       5.854  -0.016 -23.700  1.00 62.64           H
ATOM   4930  CG  ARG A 323       5.969   1.608 -25.116  1.00 62.64           C
ATOM   4931 1HG  ARG A 323       6.525   2.264 -24.445  1.00 62.64           H
ATOM   4932 2HG  ARG A 323       6.352   1.781 -26.121  1.00 62.64           H
ATOM   4933  CD  ARG A 323       4.481   1.958 -25.063  1.00 62.64           C
ATOM   4934 1HD  ARG A 323       3.941   1.408 -25.834  1.00 62.64           H
ATOM   4935 2HD  ARG A 323       4.061   1.656 -24.103  1.00 62.64           H
ATOM   4936  NE  ARG A 323       4.296   3.414 -25.258  1.00 62.64           N
ATOM   4937  HE  ARG A 323       4.995   3.910 -25.774  1.00 62.64           H
ATOM   4938  CZ  ARG A 323       3.252   4.109 -24.787  1.00 62.64           C
ATOM   4939  NH1 ARG A 323       2.286   3.496 -24.089  1.00 62.64           N
ATOM   4940 1HH1 ARG A 323       2.342   2.513 -23.916  1.00 62.64           H
ATOM   4941 2HH1 ARG A 323       1.511   4.022 -23.741  1.00 62.64           H
ATOM   4942  NH2 ARG A 323       3.188   5.426 -25.025  1.00 62.64           N
ATOM   4943 1HH2 ARG A 323       2.415   5.959 -24.680  1.00 62.64           H
ATOM   4944 2HH2 ARG A 323       3.913   5.876 -25.547  1.00 62.64           H
ATOM   4945  HN  ARG A 323       7.095  -2.098 -24.149  1.00 62.64           H
ATOM   4946  N   PHE A 324       8.381   0.443 -22.612  1.00 73.91           N
ATOM   4947  CA  PHE A 324       9.051   1.269 -21.622  1.00 73.91           C
ATOM   4948  C   PHE A 324      10.571   1.171 -21.763  1.00 73.91           C
ATOM   4949  O   PHE A 324      11.276   2.170 -21.633  1.00 73.91           O
ATOM   4950  HA  PHE A 324       8.737   2.299 -21.795  1.00 73.91           H
ATOM   4951  CB  PHE A 324       8.642   0.739 -20.246  1.00 73.91           C
ATOM   4952 1HB  PHE A 324       7.554   0.719 -20.184  1.00 73.91           H
ATOM   4953 2HB  PHE A 324       8.985  -0.291 -20.149  1.00 73.91           H
ATOM   4954  CG  PHE A 324       9.190   1.557 -19.076  1.00 73.91           C
ATOM   4955  CD1 PHE A 324      10.337   1.171 -18.454  1.00 73.91           C
ATOM   4956  HD1 PHE A 324      10.865   0.279 -18.791  1.00 73.91           H
ATOM   4957  CD2 PHE A 324       8.531   2.670 -18.656  1.00 73.91           C
ATOM   4958  HD2 PHE A 324       7.612   2.979 -19.154  1.00 73.91           H
ATOM   4959  CE1 PHE A 324      10.846   1.931 -17.368  1.00 73.91           C
ATOM   4960  HE1 PHE A 324      11.765   1.621 -16.870  1.00 73.91           H
ATOM   4961  CE2 PHE A 324       9.040   3.430 -17.570  1.00 73.91           C
ATOM   4962  HE2 PHE A 324       8.512   4.322 -17.234  1.00 73.91           H
ATOM   4963  CZ  PHE A 324      10.187   3.044 -16.949  1.00 73.91           C
ATOM   4964  HZ  PHE A 324      10.578   3.627 -16.115  1.00 73.91           H
ATOM   4965  HN  PHE A 324       7.845  -0.314 -22.238  1.00 73.91           H
ATOM   4966  N   ARG A 325      11.031  -0.043 -22.026  1.00 72.85           N
ATOM   4967  CA  ARG A 325      12.457  -0.292 -22.155  1.00 72.85           C
ATOM   4968  C   ARG A 325      13.038   0.535 -23.304  1.00 72.85           C
ATOM   4969  O   ARG A 325      14.126   1.095 -23.182  1.00 72.85           O
ATOM   4970  HA  ARG A 325      12.881   0.014 -21.198  1.00 72.85           H
ATOM   4971  CB  ARG A 325      12.738  -1.774 -22.409  1.00 72.85           C
ATOM   4972 1HB  ARG A 325      12.190  -2.380 -21.688  1.00 72.85           H
ATOM   4973 2HB  ARG A 325      12.376  -2.052 -23.399  1.00 72.85           H
ATOM   4974  CG  ARG A 325      14.234  -2.075 -22.305  1.00 72.85           C
ATOM   4975 1HG  ARG A 325      14.763  -1.601 -23.131  1.00 72.85           H
ATOM   4976 2HG  ARG A 325      14.631  -1.646 -21.385  1.00 72.85           H
ATOM   4977  CD  ARG A 325      14.493  -3.583 -22.324  1.00 72.85           C
ATOM   4978 1HD  ARG A 325      15.555  -3.780 -22.176  1.00 72.85           H
ATOM   4979 2HD  ARG A 325      13.962  -4.062 -21.501  1.00 72.85           H
ATOM   4980  NE  ARG A 325      14.048  -4.156 -23.614  1.00 72.85           N
ATOM   4981  HE  ARG A 325      14.126  -3.586 -24.432  1.00 72.85           H
ATOM   4982  CZ  ARG A 325      13.547  -5.391 -23.754  1.00 72.85           C
ATOM   4983  NH1 ARG A 325      13.420  -6.198 -22.692  1.00 72.85           N
ATOM   4984 1HH1 ARG A 325      13.700  -5.880 -21.786  1.00 72.85           H
ATOM   4985 2HH1 ARG A 325      13.045  -7.118 -22.805  1.00 72.85           H
ATOM   4986  NH2 ARG A 325      13.175  -5.806 -24.973  1.00 72.85           N
ATOM   4987 1HH2 ARG A 325      12.799  -6.725 -25.094  1.00 72.85           H
ATOM   4988 2HH2 ARG A 325      13.273  -5.198 -25.760  1.00 72.85           H
ATOM   4989  HN  ARG A 325      10.450  -0.847 -22.151  1.00 72.85           H
ATOM   4990  N   ARG A 326      12.287   0.585 -24.394  1.00 67.45           N
ATOM   4991  CA  ARG A 326      12.692   1.371 -25.547  1.00 67.45           C
ATOM   4992  C   ARG A 326      12.733   2.857 -25.188  1.00 67.45           C
ATOM   4993  O   ARG A 326      13.710   3.544 -25.483  1.00 67.45           O
ATOM   4994  HA  ARG A 326      13.685   1.001 -25.801  1.00 67.45           H
ATOM   4995  CB  ARG A 326      11.731   1.163 -26.720  1.00 67.45           C
ATOM   4996 1HB  ARG A 326      10.709   1.091 -26.349  1.00 67.45           H
ATOM   4997 2HB  ARG A 326      11.770   2.027 -27.383  1.00 67.45           H
ATOM   4998  CG  ARG A 326      12.086  -0.104 -27.501  1.00 67.45           C
ATOM   4999 1HG  ARG A 326      13.127  -0.057 -27.823  1.00 67.45           H
ATOM   5000 2HG  ARG A 326      11.992  -0.974 -26.852  1.00 67.45           H
ATOM   5001  CD  ARG A 326      11.177  -0.269 -28.721  1.00 67.45           C
ATOM   5002 1HD  ARG A 326      10.163  -0.507 -28.399  1.00 67.45           H
ATOM   5003 2HD  ARG A 326      11.123   0.669 -29.274  1.00 67.45           H
ATOM   5004  NE  ARG A 326      11.695  -1.343 -29.597  1.00 67.45           N
ATOM   5005  HE  ARG A 326      12.402  -1.947 -29.230  1.00 67.45           H
ATOM   5006  CZ  ARG A 326      11.274  -1.558 -30.851  1.00 67.45           C
ATOM   5007  NH1 ARG A 326      10.328  -0.780 -31.394  1.00 67.45           N
ATOM   5008 1HH1 ARG A 326       9.930  -0.032 -30.862  1.00 67.45           H
ATOM   5009 2HH1 ARG A 326      10.020  -0.947 -32.330  1.00 67.45           H
ATOM   5010  NH2 ARG A 326      11.815  -2.563 -31.554  1.00 67.45           N
ATOM   5011 1HH2 ARG A 326      11.512  -2.736 -32.491  1.00 67.45           H
ATOM   5012 2HH2 ARG A 326      12.520  -3.139 -31.141  1.00 67.45           H
ATOM   5013  HN  ARG A 326      11.417   0.101 -24.496  1.00 67.45           H
ATOM   5014  N   ASP A 327      11.660   3.311 -24.556  1.00 77.45           N
ATOM   5015  CA  ASP A 327      11.499   4.728 -24.279  1.00 77.45           C
ATOM   5016  C   ASP A 327      12.553   5.168 -23.262  1.00 77.45           C
ATOM   5017  O   ASP A 327      13.022   6.304 -23.301  1.00 77.45           O
ATOM   5018  HA  ASP A 327      11.617   5.224 -25.243  1.00 77.45           H
ATOM   5019  CB  ASP A 327      10.119   5.019 -23.686  1.00 77.45           C
ATOM   5020 1HB  ASP A 327       9.920   4.332 -22.864  1.00 77.45           H
ATOM   5021 2HB  ASP A 327      10.103   6.027 -23.270  1.00 77.45           H
ATOM   5022  CG  ASP A 327       9.026   4.883 -24.748  1.00 77.45           C
ATOM   5023  OD1 ASP A 327       9.394   4.867 -25.942  1.00 77.45           O
ATOM   5024  OD2 ASP A 327       7.847   4.799 -24.341  1.00 77.45           O
ATOM   5025  HN  ASP A 327      10.912   2.730 -24.236  1.00 77.45           H
ATOM   5026  N   LEU A 328      12.895   4.245 -22.375  1.00 79.05           N
ATOM   5027  CA  LEU A 328      13.928   4.504 -21.386  1.00 79.05           C
ATOM   5028  C   LEU A 328      15.249   4.797 -22.099  1.00 79.05           C
ATOM   5029  O   LEU A 328      15.867   5.835 -21.865  1.00 79.05           O
ATOM   5030  HA  LEU A 328      13.631   5.392 -20.829  1.00 79.05           H
ATOM   5031  CB  LEU A 328      14.012   3.349 -20.385  1.00 79.05           C
ATOM   5032 1HB  LEU A 328      13.064   3.286 -19.852  1.00 79.05           H
ATOM   5033 2HB  LEU A 328      14.127   2.419 -20.943  1.00 79.05           H
ATOM   5034  CG  LEU A 328      15.140   3.436 -19.355  1.00 79.05           C
ATOM   5035  HG  LEU A 328      16.084   3.544 -19.890  1.00 79.05           H
ATOM   5036  CD1 LEU A 328      14.979   4.672 -18.468  1.00 79.05           C
ATOM   5037 1HD1 LEU A 328      15.001   5.569 -19.087  1.00 79.05           H
ATOM   5038 2HD1 LEU A 328      14.027   4.619 -17.940  1.00 79.05           H
ATOM   5039 3HD1 LEU A 328      15.794   4.709 -17.745  1.00 79.05           H
ATOM   5040  CD2 LEU A 328      15.232   2.148 -18.533  1.00 79.05           C
ATOM   5041 1HD2 LEU A 328      14.291   1.985 -18.008  1.00 79.05           H
ATOM   5042 2HD2 LEU A 328      15.429   1.307 -19.197  1.00 79.05           H
ATOM   5043 3HD2 LEU A 328      16.042   2.237 -17.809  1.00 79.05           H
ATOM   5044  HN  LEU A 328      12.481   3.336 -22.325  1.00 79.05           H
ATOM   5045  N   VAL A 329      15.643   3.865 -22.954  1.00 80.25           N
ATOM   5046  CA  VAL A 329      16.924   3.965 -23.632  1.00 80.25           C
ATOM   5047  C   VAL A 329      16.941   5.226 -24.498  1.00 80.25           C
ATOM   5048  O   VAL A 329      17.970   5.891 -24.613  1.00 80.25           O
ATOM   5049  HA  VAL A 329      17.695   4.055 -22.867  1.00 80.25           H
ATOM   5050  CB  VAL A 329      17.195   2.688 -24.430  1.00 80.25           C
ATOM   5051  HB  VAL A 329      16.355   2.531 -25.107  1.00 80.25           H
ATOM   5052  CG1 VAL A 329      18.461   2.829 -25.277  1.00 80.25           C
ATOM   5053 1HG1 VAL A 329      18.342   3.658 -25.974  1.00 80.25           H
ATOM   5054 2HG1 VAL A 329      19.314   3.022 -24.626  1.00 80.25           H
ATOM   5055 3HG1 VAL A 329      18.630   1.907 -25.834  1.00 80.25           H
ATOM   5056  CG2 VAL A 329      17.286   1.473 -23.505  1.00 80.25           C
ATOM   5057 1HG2 VAL A 329      18.099   1.619 -22.793  1.00 80.25           H
ATOM   5058 2HG2 VAL A 329      16.347   1.355 -22.966  1.00 80.25           H
ATOM   5059 3HG2 VAL A 329      17.479   0.579 -24.098  1.00 80.25           H
ATOM   5060  HN  VAL A 329      15.104   3.055 -23.186  1.00 80.25           H
ATOM   5061  N   LYS A 330      15.790   5.518 -25.086  1.00 73.73           N
ATOM   5062  CA  LYS A 330      15.655   6.696 -25.925  1.00 73.73           C
ATOM   5063  C   LYS A 330      15.907   7.948 -25.083  1.00 73.73           C
[truncated: 117,478 more chars]
