# Supplementary material for: Noncanonical roles of chemokine regions in CCR9 activation revealed by structural modeling and mutational mapping
Source: Nat Commun. 2025 Aug 18;16:7695. doi: 10.1038/s41467-025-62321-9 (PMC12361432; doi:10.1038/s41467-025-62321-9)
Supplement: Supplementary file 7 — Supplementary Data 5 [file 41467_2025_62321_MOESM7_ESM.zip › CCR9_CCL25x1P6_06_rnk0.pdb]

ATOM      1  N   GLU A  20      -7.198  -3.193  59.234  1.00 50.56           N
ATOM      2  CA  GLU A  20      -7.104  -4.053  58.067  1.00 50.56           C
ATOM      3  C   GLU A  20      -7.696  -5.430  58.373  1.00 50.56           C
ATOM      4  O   GLU A  20      -6.983  -6.332  58.811  1.00 50.56           O
ATOM      5  HA  GLU A  20      -7.696  -3.560  57.295  1.00 50.56           H
ATOM      6  CB  GLU A  20      -5.656  -4.172  57.589  1.00 50.56           C
ATOM      7 1HB  GLU A  20      -4.987  -4.208  58.449  1.00 50.56           H
ATOM      8 2HB  GLU A  20      -5.556  -5.035  56.929  1.00 50.56           H
ATOM      9  CG  GLU A  20      -5.249  -2.950  56.763  1.00 50.56           C
ATOM     10 1HG  GLU A  20      -6.113  -2.569  56.220  1.00 50.56           H
ATOM     11 2HG  GLU A  20      -4.913  -2.154  57.428  1.00 50.56           H
ATOM     12  CD  GLU A  20      -4.134  -3.302  55.776  1.00 50.56           C
ATOM     13  OE1 GLU A  20      -4.219  -2.815  54.627  1.00 50.56           O
ATOM     14  OE2 GLU A  20      -3.222  -4.049  56.192  1.00 50.56           O
ATOM     15  HN  GLU A  20      -7.649  -3.604  60.026  1.00 50.56           H
ATOM     16  N   SER A  21      -8.993  -5.549  58.131  1.00 58.80           N
ATOM     17  CA  SER A  21      -9.691  -6.797  58.391  1.00 58.80           C
ATOM     18  C   SER A  21      -9.011  -7.943  57.640  1.00 58.80           C
ATOM     19  O   SER A  21      -8.615  -7.786  56.486  1.00 58.80           O
ATOM     20  HA  SER A  21      -9.620  -6.949  59.468  1.00 58.80           H
ATOM     21  CB  SER A  21     -11.164  -6.698  57.987  1.00 58.80           C
ATOM     22 1HB  SER A  21     -11.689  -7.597  58.310  1.00 58.80           H
ATOM     23 2HB  SER A  21     -11.626  -5.856  58.504  1.00 58.80           H
ATOM     24  OG  SER A  21     -11.322  -6.535  56.581  1.00 58.80           O
ATOM     25  HG  SER A  21     -11.755  -7.347  56.189  1.00 58.80           H
ATOM     26  HN  SER A  21      -9.563  -4.814  57.765  1.00 58.80           H
ATOM     27  N   THR A  22      -8.898  -9.072  58.325  1.00 60.18           N
ATOM     28  CA  THR A  22      -8.260 -10.240  57.742  1.00 60.18           C
ATOM     29  C   THR A  22      -8.886 -10.567  56.385  1.00 60.18           C
ATOM     30  O   THR A  22      -8.200 -11.036  55.478  1.00 60.18           O
ATOM     31  HA  THR A  22      -7.211 -10.006  57.563  1.00 60.18           H
ATOM     32  CB  THR A  22      -8.362 -11.386  58.750  1.00 60.18           C
ATOM     33  HB  THR A  22      -8.291 -12.352  58.250  1.00 60.18           H
ATOM     34  OG1 THR A  22      -9.586 -11.138  59.436  1.00 60.18           O
ATOM     35  HG1 THR A  22     -10.357 -11.462  58.889  1.00 60.18           H
ATOM     36  CG2 THR A  22      -7.297 -11.300  59.845  1.00 60.18           C
ATOM     37 1HG2 THR A  22      -7.411 -10.362  60.390  1.00 60.18           H
ATOM     38 2HG2 THR A  22      -6.306 -11.338  59.392  1.00 60.18           H
ATOM     39 3HG2 THR A  22      -7.414 -12.137  60.534  1.00 60.18           H
ATOM     40  HN  THR A  22      -9.231  -9.194  59.260  1.00 60.18           H
ATOM     41  N   SER A  23     -10.181 -10.307  56.288  1.00 63.17           N
ATOM     42  CA  SER A  23     -10.902 -10.545  55.049  1.00 63.17           C
ATOM     43  C   SER A  23     -10.286  -9.718  53.918  1.00 63.17           C
ATOM     44  O   SER A  23     -10.136 -10.205  52.799  1.00 63.17           O
ATOM     45  HA  SER A  23     -10.788 -11.610  54.849  1.00 63.17           H
ATOM     46  CB  SER A  23     -12.387 -10.211  55.202  1.00 63.17           C
ATOM     47 1HB  SER A  23     -12.927 -10.545  54.316  1.00 63.17           H
ATOM     48 2HB  SER A  23     -12.796 -10.760  56.050  1.00 63.17           H
ATOM     49  OG  SER A  23     -12.603  -8.815  55.391  1.00 63.17           O
ATOM     50  HG  SER A  23     -13.583  -8.616  55.374  1.00 63.17           H
ATOM     51  HN  SER A  23     -10.736  -9.942  57.036  1.00 63.17           H
ATOM     52  N   SER A  24      -9.945  -8.482  54.251  1.00 69.42           N
ATOM     53  CA  SER A  24      -9.409  -7.561  53.262  1.00 69.42           C
ATOM     54  C   SER A  24      -8.085  -8.096  52.713  1.00 69.42           C
ATOM     55  O   SER A  24      -7.768  -7.892  51.542  1.00 69.42           O
ATOM     56  HA  SER A  24     -10.161  -7.516  52.474  1.00 69.42           H
ATOM     57  CB  SER A  24      -9.212  -6.166  53.858  1.00 69.42           C
ATOM     58 1HB  SER A  24     -10.156  -5.622  53.828  1.00 69.42           H
ATOM     59 2HB  SER A  24      -8.930  -6.256  54.907  1.00 69.42           H
ATOM     60  OG  SER A  24      -8.216  -5.424  53.161  1.00 69.42           O
ATOM     61  HG  SER A  24      -8.577  -5.106  52.284  1.00 69.42           H
ATOM     62  HN  SER A  24     -10.029  -8.107  55.175  1.00 69.42           H
ATOM     63  N   MET A  25      -7.348  -8.769  53.584  1.00 65.64           N
ATOM     64  CA  MET A  25      -6.041  -9.286  53.217  1.00 65.64           C
ATOM     65  C   MET A  25      -6.170 -10.583  52.415  1.00 65.64           C
ATOM     66  O   MET A  25      -5.404 -10.818  51.481  1.00 65.64           O
ATOM     67  HA  MET A  25      -5.583  -8.513  52.600  1.00 65.64           H
ATOM     68  CB  MET A  25      -5.221  -9.547  54.482  1.00 65.64           C
ATOM     69 1HB  MET A  25      -5.397  -8.750  55.204  1.00 65.64           H
ATOM     70 2HB  MET A  25      -5.550 -10.477  54.947  1.00 65.64           H
ATOM     71  CG  MET A  25      -3.728  -9.632  54.160  1.00 65.64           C
ATOM     72 1HG  MET A  25      -3.471 -10.645  53.850  1.00 65.64           H
ATOM     73 2HG  MET A  25      -3.490  -8.974  53.325  1.00 65.64           H
ATOM     74  SD  MET A  25      -2.767  -9.172  55.592  1.00 65.64           S
ATOM     75  CE  MET A  25      -1.125  -9.535  54.994  1.00 65.64           C
ATOM     76 1HE  MET A  25      -1.058 -10.592  54.737  1.00 65.64           H
ATOM     77 2HE  MET A  25      -0.919  -8.932  54.109  1.00 65.64           H
ATOM     78 3HE  MET A  25      -0.396  -9.303  55.770  1.00 65.64           H
ATOM     79  HN  MET A  25      -7.630  -8.962  54.524  1.00 65.64           H
ATOM     80  N   GLU A  26      -7.144 -11.390  52.808  1.00 61.64           N
ATOM     81  CA  GLU A  26      -7.442 -12.612  52.081  1.00 61.64           C
ATOM     82  C   GLU A  26      -7.912 -12.285  50.662  1.00 61.64           C
ATOM     83  O   GLU A  26      -7.516 -12.948  49.705  1.00 61.64           O
ATOM     84  HA  GLU A  26      -6.502 -13.162  52.042  1.00 61.64           H
ATOM     85  CB  GLU A  26      -8.484 -13.451  52.824  1.00 61.64           C
ATOM     86 1HB  GLU A  26      -9.278 -12.805  53.197  1.00 61.64           H
ATOM     87 2HB  GLU A  26      -8.847 -14.247  52.173  1.00 61.64           H
ATOM     88  CG  GLU A  26      -7.866 -14.140  54.042  1.00 61.64           C
ATOM     89 1HG  GLU A  26      -7.041 -14.777  53.725  1.00 61.64           H
ATOM     90 2HG  GLU A  26      -7.450 -13.391  54.715  1.00 61.64           H
ATOM     91  CD  GLU A  26      -8.908 -14.979  54.785  1.00 61.64           C
ATOM     92  OE1 GLU A  26      -8.479 -15.888  55.528  1.00 61.64           O
ATOM     93  OE2 GLU A  26     -10.109 -14.691  54.594  1.00 61.64           O
ATOM     94  HN  GLU A  26      -7.724 -11.220  53.605  1.00 61.64           H
ATOM     95  N   ASP A  27      -8.751 -11.263  50.571  1.00 68.15           N
ATOM     96  CA  ASP A  27      -9.323 -10.876  49.293  1.00 68.15           C
ATOM     97  C   ASP A  27      -8.195 -10.550  48.312  1.00 68.15           C
ATOM     98  O   ASP A  27      -8.278 -10.886  47.132  1.00 68.15           O
ATOM     99  HA  ASP A  27      -9.919 -11.731  48.975  1.00 68.15           H
ATOM    100  CB  ASP A  27     -10.199  -9.629  49.437  1.00 68.15           C
ATOM    101 1HB  ASP A  27      -9.675  -8.878  50.028  1.00 68.15           H
ATOM    102 2HB  ASP A  27     -10.380  -9.193  48.455  1.00 68.15           H
ATOM    103  CG  ASP A  27     -11.533  -9.971  50.104  1.00 68.15           C
ATOM    104  OD1 ASP A  27     -11.915 -11.159  50.033  1.00 68.15           O
ATOM    105  OD2 ASP A  27     -12.141  -9.036  50.669  1.00 68.15           O
ATOM    106  HN  ASP A  27      -9.039 -10.706  51.350  1.00 68.15           H
ATOM    107  N   TYR A  28      -7.166  -9.901  48.837  1.00 67.40           N
ATOM    108  CA  TYR A  28      -6.040  -9.494  48.014  1.00 67.40           C
ATOM    109  C   TYR A  28      -5.185 -10.700  47.619  1.00 67.40           C
ATOM    110  O   TYR A  28      -4.688 -10.772  46.497  1.00 67.40           O
ATOM    111  HA  TYR A  28      -6.434  -9.026  47.112  1.00 67.40           H
ATOM    112  CB  TYR A  28      -5.202  -8.553  48.882  1.00 67.40           C
ATOM    113 1HB  TYR A  28      -5.819  -7.706  49.182  1.00 67.40           H
ATOM    114 2HB  TYR A  28      -4.914  -9.076  49.794  1.00 67.40           H
ATOM    115  CG  TYR A  28      -3.941  -8.027  48.193  1.00 67.40           C
ATOM    116  CD1 TYR A  28      -2.730  -8.655  48.399  1.00 67.40           C
ATOM    117  HD1 TYR A  28      -2.671  -9.525  49.053  1.00 67.40           H
ATOM    118  CD2 TYR A  28      -4.016  -6.926  47.365  1.00 67.40           C
ATOM    119  HD2 TYR A  28      -4.973  -6.430  47.202  1.00 67.40           H
ATOM    120  CE1 TYR A  28      -1.543  -8.161  47.750  1.00 67.40           C
ATOM    121  HE1 TYR A  28      -0.580  -8.647  47.904  1.00 67.40           H
ATOM    122  CE2 TYR A  28      -2.829  -6.432  46.716  1.00 67.40           C
ATOM    123  HE2 TYR A  28      -2.874  -5.562  46.060  1.00 67.40           H
ATOM    124  CZ  TYR A  28      -1.652  -7.073  46.941  1.00 67.40           C
ATOM    125  OH  TYR A  28      -0.531  -6.607  46.328  1.00 67.40           O
ATOM    126  HH  TYR A  28      -0.698  -5.691  45.961  1.00 67.40           H
ATOM    127  HN  TYR A  28      -7.095  -9.654  49.803  1.00 67.40           H
ATOM    128  N   VAL A  29      -5.041 -11.618  48.564  1.00 68.15           N
ATOM    129  CA  VAL A  29      -4.182 -12.771  48.362  1.00 68.15           C
ATOM    130  C   VAL A  29      -4.841 -13.725  47.363  1.00 68.15           C
ATOM    131  O   VAL A  29      -4.160 -14.338  46.542  1.00 68.15           O
ATOM    132  HA  VAL A  29      -3.244 -12.413  47.937  1.00 68.15           H
ATOM    133  CB  VAL A  29      -3.871 -13.434  49.705  1.00 68.15           C
ATOM    134  HB  VAL A  29      -4.817 -13.623  50.213  1.00 68.15           H
ATOM    135  CG1 VAL A  29      -3.169 -14.779  49.503  1.00 68.15           C
ATOM    136 1HG1 VAL A  29      -3.815 -15.443  48.927  1.00 68.15           H
ATOM    137 2HG1 VAL A  29      -2.234 -14.624  48.965  1.00 68.15           H
ATOM    138 3HG1 VAL A  29      -2.960 -15.229  50.474  1.00 68.15           H
ATOM    139  CG2 VAL A  29      -3.037 -12.509  50.593  1.00 68.15           C
ATOM    140 1HG2 VAL A  29      -2.097 -12.275  50.093  1.00 68.15           H
ATOM    141 2HG2 VAL A  29      -3.589 -11.587  50.778  1.00 68.15           H
ATOM    142 3HG2 VAL A  29      -2.830 -13.005  51.541  1.00 68.15           H
ATOM    143  HN  VAL A  29      -5.499 -11.582  49.453  1.00 68.15           H
ATOM    144  N   ASN A  30      -6.159 -13.819  47.466  1.00 63.47           N
ATOM    145  CA  ASN A  30      -6.903 -14.784  46.675  1.00 63.47           C
ATOM    146  C   ASN A  30      -7.219 -14.180  45.305  1.00 63.47           C
ATOM    147  O   ASN A  30      -7.740 -14.864  44.426  1.00 63.47           O
ATOM    148  HA  ASN A  30      -6.256 -15.659  46.606  1.00 63.47           H
ATOM    149  CB  ASN A  30      -8.229 -15.143  47.349  1.00 63.47           C
ATOM    150 1HB  ASN A  30      -8.770 -14.232  47.604  1.00 63.47           H
ATOM    151 2HB  ASN A  30      -8.855 -15.702  46.654  1.00 63.47           H
ATOM    152  CG  ASN A  30      -7.994 -15.974  48.613  1.00 63.47           C
ATOM    153  OD1 ASN A  30      -6.994 -16.657  48.761  1.00 63.47           O
ATOM    154  ND2 ASN A  30      -8.969 -15.877  49.513  1.00 63.47           N
ATOM    155 1HD2 ASN A  30      -9.763 -15.298  49.329  1.00 63.47           H
ATOM    156 2HD2 ASN A  30      -8.907 -16.383  50.373  1.00 63.47           H
ATOM    157  HN  ASN A  30      -6.714 -13.252  48.074  1.00 63.47           H
ATOM    158  N   PHE A  31      -6.888 -12.904  45.166  1.00 69.75           N
ATOM    159  CA  PHE A  31      -7.107 -12.207  43.910  1.00 69.75           C
ATOM    160  C   PHE A  31      -6.262 -12.818  42.790  1.00 69.75           C
ATOM    161  O   PHE A  31      -5.052 -12.984  42.941  1.00 69.75           O
ATOM    162  HA  PHE A  31      -8.163 -12.310  43.663  1.00 69.75           H
ATOM    163  CB  PHE A  31      -6.676 -10.755  44.124  1.00 69.75           C
ATOM    164 1HB  PHE A  31      -7.165 -10.369  45.019  1.00 69.75           H
ATOM    165 2HB  PHE A  31      -5.603 -10.729  44.312  1.00 69.75           H
ATOM    166  CG  PHE A  31      -6.996  -9.831  42.947  1.00 69.75           C
ATOM    167  CD1 PHE A  31      -6.022  -9.503  42.056  1.00 69.75           C
ATOM    168  HD1 PHE A  31      -5.014  -9.898  42.180  1.00 69.75           H
ATOM    169  CD2 PHE A  31      -8.254  -9.338  42.792  1.00 69.75           C
ATOM    170  HD2 PHE A  31      -9.034  -9.601  43.507  1.00 69.75           H
ATOM    171  CE1 PHE A  31      -6.319  -8.646  40.964  1.00 69.75           C
ATOM    172  HE1 PHE A  31      -5.539  -8.383  40.250  1.00 69.75           H
ATOM    173  CE2 PHE A  31      -8.551  -8.481  41.700  1.00 69.75           C
ATOM    174  HE2 PHE A  31      -9.559  -8.085  41.576  1.00 69.75           H
ATOM    175  CZ  PHE A  31      -7.577  -8.153  40.809  1.00 69.75           C
ATOM    176  HZ  PHE A  31      -7.805  -7.495  39.970  1.00 69.75           H
ATOM    177  HN  PHE A  31      -6.480 -12.350  45.892  1.00 69.75           H
ATOM    178  N   ASN A  32      -6.932 -13.134  41.692  1.00 62.41           N
ATOM    179  CA  ASN A  32      -6.256 -13.717  40.545  1.00 62.41           C
ATOM    180  C   ASN A  32      -5.606 -12.603  39.722  1.00 62.41           C
ATOM    181  O   ASN A  32      -6.267 -11.961  38.907  1.00 62.41           O
ATOM    182  HA  ASN A  32      -5.524 -14.407  40.964  1.00 62.41           H
ATOM    183  CB  ASN A  32      -7.244 -14.457  39.641  1.00 62.41           C
ATOM    184 1HB  ASN A  32      -7.863 -15.124  40.242  1.00 62.41           H
ATOM    185 2HB  ASN A  32      -7.916 -13.741  39.167  1.00 62.41           H
ATOM    186  CG  ASN A  32      -6.509 -15.263  38.569  1.00 62.41           C
ATOM    187  OD1 ASN A  32      -5.293 -15.250  38.471  1.00 62.41           O
ATOM    188  ND2 ASN A  32      -7.312 -15.964  37.773  1.00 62.41           N
ATOM    189 1HD2 ASN A  32      -8.302 -15.931  37.908  1.00 62.41           H
ATOM    190 2HD2 ASN A  32      -6.925 -16.523  37.040  1.00 62.41           H
ATOM    191  HN  ASN A  32      -7.916 -13.000  41.579  1.00 62.41           H
ATOM    192  N   PHE A  33      -4.318 -12.407  39.964  1.00 65.26           N
ATOM    193  CA  PHE A  33      -3.551 -11.440  39.197  1.00 65.26           C
ATOM    194  C   PHE A  33      -3.115 -12.028  37.853  1.00 65.26           C
ATOM    195  O   PHE A  33      -1.927 -12.048  37.536  1.00 65.26           O
ATOM    196  HA  PHE A  33      -4.198 -10.580  39.022  1.00 65.26           H
ATOM    197  CB  PHE A  33      -2.307 -11.102  40.020  1.00 65.26           C
ATOM    198 1HB  PHE A  33      -1.800 -12.028  40.290  1.00 65.26           H
ATOM    199 2HB  PHE A  33      -1.617 -10.531  39.398  1.00 65.26           H
ATOM    200  CG  PHE A  33      -2.600 -10.307  41.294  1.00 65.26           C
ATOM    201  CD1 PHE A  33      -2.733  -8.955  41.236  1.00 65.26           C
ATOM    202  HD1 PHE A  33      -2.631  -8.437  40.282  1.00 65.26           H
ATOM    203  CD2 PHE A  33      -2.728 -10.953  42.484  1.00 65.26           C
ATOM    204  HD2 PHE A  33      -2.622 -12.037  42.530  1.00 65.26           H
ATOM    205  CE1 PHE A  33      -3.006  -8.217  42.418  1.00 65.26           C
ATOM    206  HE1 PHE A  33      -3.112  -7.133  42.372  1.00 65.26           H
ATOM    207  CE2 PHE A  33      -3.001 -10.215  43.666  1.00 65.26           C
ATOM    208  HE2 PHE A  33      -3.103 -10.733  44.620  1.00 65.26           H
ATOM    209  CZ  PHE A  33      -3.134  -8.863  43.608  1.00 65.26           C
ATOM    210  HZ  PHE A  33      -3.343  -8.297  44.516  1.00 65.26           H
ATOM    211  HN  PHE A  33      -3.801 -12.895  40.667  1.00 65.26           H
ATOM    212  N   THR A  34      -4.101 -12.492  37.098  1.00 63.77           N
ATOM    213  CA  THR A  34      -3.892 -12.783  35.690  1.00 63.77           C
ATOM    214  C   THR A  34      -3.279 -11.573  34.981  1.00 63.77           C
ATOM    215  O   THR A  34      -3.800 -10.463  35.078  1.00 63.77           O
ATOM    216  HA  THR A  34      -3.173 -13.598  35.610  1.00 63.77           H
ATOM    217  CB  THR A  34      -5.231 -13.222  35.095  1.00 63.77           C
ATOM    218  HB  THR A  34      -5.917 -12.379  35.015  1.00 63.77           H
ATOM    219  OG1 THR A  34      -5.658 -14.283  35.945  1.00 63.77           O
ATOM    220  HG1 THR A  34      -4.925 -14.957  36.045  1.00 63.77           H
ATOM    221  CG2 THR A  34      -5.074 -13.883  33.724  1.00 63.77           C
ATOM    222 1HG2 THR A  34      -4.442 -14.766  33.817  1.00 63.77           H
ATOM    223 2HG2 THR A  34      -4.613 -13.178  33.031  1.00 63.77           H
ATOM    224 3HG2 THR A  34      -6.054 -14.175  33.347  1.00 63.77           H
ATOM    225  HN  THR A  34      -5.026 -12.669  37.434  1.00 63.77           H
ATOM    226  N   ASP A  35      -2.182 -11.829  34.284  1.00 68.88           N
ATOM    227  CA  ASP A  35      -1.420 -10.757  33.666  1.00 68.88           C
ATOM    228  C   ASP A  35      -2.049 -10.403  32.317  1.00 68.88           C
ATOM    229  O   ASP A  35      -1.676 -10.963  31.288  1.00 68.88           O
ATOM    230  HA  ASP A  35      -1.462  -9.931  34.376  1.00 68.88           H
ATOM    231  CB  ASP A  35       0.027 -11.184  33.416  1.00 68.88           C
ATOM    232 1HB  ASP A  35       0.377 -11.800  34.244  1.00 68.88           H
ATOM    233 2HB  ASP A  35       0.079 -11.799  32.517  1.00 68.88           H
ATOM    234  CG  ASP A  35       0.939  -9.965  33.259  1.00 68.88           C
ATOM    235  OD1 ASP A  35       0.403  -8.840  33.356  1.00 68.88           O
ATOM    236  OD2 ASP A  35       2.150 -10.186  33.046  1.00 68.88           O
ATOM    237  HN  ASP A  35      -1.813 -12.748  34.139  1.00 68.88           H
ATOM    238  N   PHE A  36      -2.993  -9.474  32.366  1.00 83.06           N
ATOM    239  CA  PHE A  36      -3.627  -8.987  31.153  1.00 83.06           C
ATOM    240  C   PHE A  36      -2.814  -7.851  30.527  1.00 83.06           C
ATOM    241  O   PHE A  36      -3.110  -7.408  29.419  1.00 83.06           O
ATOM    242  HA  PHE A  36      -3.676  -9.823  30.455  1.00 83.06           H
ATOM    243  CB  PHE A  36      -5.004  -8.452  31.551  1.00 83.06           C
ATOM    244 1HB  PHE A  36      -4.886  -7.753  32.379  1.00 83.06           H
ATOM    245 2HB  PHE A  36      -5.420  -7.889  30.715  1.00 83.06           H
ATOM    246  CG  PHE A  36      -5.999  -9.540  31.959  1.00 83.06           C
ATOM    247  CD1 PHE A  36      -6.105 -10.677  31.220  1.00 83.06           C
ATOM    248  HD1 PHE A  36      -5.481 -10.813  30.337  1.00 83.06           H
ATOM    249  CD2 PHE A  36      -6.778  -9.371  33.061  1.00 83.06           C
ATOM    250  HD2 PHE A  36      -6.693  -8.460  33.654  1.00 83.06           H
ATOM    251  CE1 PHE A  36      -7.029 -11.687  31.599  1.00 83.06           C
ATOM    252  HE1 PHE A  36      -7.114 -12.598  31.007  1.00 83.06           H
ATOM    253  CE2 PHE A  36      -7.702 -10.380  33.440  1.00 83.06           C
ATOM    254  HE2 PHE A  36      -8.326 -10.244  34.323  1.00 83.06           H
ATOM    255  CZ  PHE A  36      -7.808 -11.517  32.701  1.00 83.06           C
ATOM    256  HZ  PHE A  36      -8.517 -12.292  32.992  1.00 83.06           H
ATOM    257  HN  PHE A  36      -3.324  -9.057  33.213  1.00 83.06           H
ATOM    258  N   TYR A  37      -1.804  -7.413  31.265  1.00 87.68           N
ATOM    259  CA  TYR A  37      -0.905  -6.385  30.769  1.00 87.68           C
ATOM    260  C   TYR A  37       0.252  -7.003  29.981  1.00 87.68           C
ATOM    261  O   TYR A  37       1.118  -7.660  30.556  1.00 87.68           O
ATOM    262  HA  TYR A  37      -1.474  -5.730  30.110  1.00 87.68           H
ATOM    263  CB  TYR A  37      -0.345  -5.681  32.006  1.00 87.68           C
ATOM    264 1HB  TYR A  37      -1.174  -5.389  32.651  1.00 87.68           H
ATOM    265 2HB  TYR A  37       0.263  -6.388  32.570  1.00 87.68           H
ATOM    266  CG  TYR A  37       0.497  -4.444  31.690  1.00 87.68           C
ATOM    267  CD1 TYR A  37       1.869  -4.550  31.590  1.00 87.68           C
ATOM    268  HD1 TYR A  37       2.353  -5.516  31.735  1.00 87.68           H
ATOM    269  CD2 TYR A  37      -0.115  -3.221  31.506  1.00 87.68           C
ATOM    270  HD2 TYR A  37      -1.199  -3.136  31.586  1.00 87.68           H
ATOM    271  CE1 TYR A  37       2.662  -3.386  31.292  1.00 87.68           C
ATOM    272  HE1 TYR A  37       3.747  -3.456  31.210  1.00 87.68           H
ATOM    273  CE2 TYR A  37       0.678  -2.056  31.209  1.00 87.68           C
ATOM    274  HE2 TYR A  37       0.207  -1.084  31.061  1.00 87.68           H
ATOM    275  CZ  TYR A  37       2.027  -2.196  31.116  1.00 87.68           C
ATOM    276  OH  TYR A  37       2.776  -1.096  30.835  1.00 87.68           O
ATOM    277  HH  TYR A  37       3.739  -1.352  30.746  1.00 87.68           H
ATOM    278  HN  TYR A  37      -1.597  -7.748  32.185  1.00 87.68           H
ATOM    279  N   CYS A  38       0.229  -6.770  28.677  1.00 91.16           N
ATOM    280  CA  CYS A  38       1.192  -7.397  27.788  1.00 91.16           C
ATOM    281  C   CYS A  38       2.318  -6.397  27.517  1.00 91.16           C
ATOM    282  O   CYS A  38       2.091  -5.351  26.910  1.00 91.16           O
ATOM    283  HA  CYS A  38       1.573  -8.276  28.308  1.00 91.16           H
ATOM    284  CB  CYS A  38       0.535  -7.881  26.494  1.00 91.16           C
ATOM    285 1HB  CYS A  38      -0.329  -8.503  26.726  1.00 91.16           H
ATOM    286 2HB  CYS A  38       0.171  -7.029  25.920  1.00 91.16           H
ATOM    287  SG  CYS A  38       1.740  -8.834  25.499  1.00 91.16           S
ATOM    288  HN  CYS A  38      -0.430  -6.167  28.228  1.00 91.16           H
ATOM    289  N   GLU A  39       3.507  -6.753  27.980  1.00 83.16           N
ATOM    290  CA  GLU A  39       4.703  -6.010  27.621  1.00 83.16           C
ATOM    291  C   GLU A  39       5.270  -6.524  26.297  1.00 83.16           C
ATOM    292  O   GLU A  39       5.551  -7.713  26.158  1.00 83.16           O
ATOM    293  HA  GLU A  39       4.378  -4.975  27.508  1.00 83.16           H
ATOM    294  CB  GLU A  39       5.751  -6.087  28.734  1.00 83.16           C
ATOM    295 1HB  GLU A  39       6.003  -7.130  28.929  1.00 83.16           H
ATOM    296 2HB  GLU A  39       6.615  -5.478  28.468  1.00 83.16           H
ATOM    297  CG  GLU A  39       5.205  -5.513  30.042  1.00 83.16           C
ATOM    298 1HG  GLU A  39       4.802  -4.515  29.866  1.00 83.16           H
ATOM    299 2HG  GLU A  39       4.381  -6.130  30.399  1.00 83.16           H
ATOM    300  CD  GLU A  39       6.299  -5.446  31.110  1.00 83.16           C
ATOM    301  OE1 GLU A  39       6.031  -4.819  32.158  1.00 83.16           O
ATOM    302  OE2 GLU A  39       7.378  -6.022  30.854  1.00 83.16           O
ATOM    303  HN  GLU A  39       3.660  -7.531  28.588  1.00 83.16           H
ATOM    304  N   LYS A  40       5.422  -5.602  25.357  1.00 89.87           N
ATOM    305  CA  LYS A  40       5.765  -5.972  23.995  1.00 89.87           C
ATOM    306  C   LYS A  40       7.209  -5.555  23.706  1.00 89.87           C
ATOM    307  O   LYS A  40       7.541  -5.198  22.577  1.00 89.87           O
ATOM    308  HA  LYS A  40       5.699  -7.058  23.924  1.00 89.87           H
ATOM    309  CB  LYS A  40       4.749  -5.392  23.009  1.00 89.87           C
ATOM    310 1HB  LYS A  40       4.676  -4.314  23.148  1.00 89.87           H
ATOM    311 2HB  LYS A  40       5.090  -5.559  21.988  1.00 89.87           H
ATOM    312  CG  LYS A  40       3.372  -6.031  23.203  1.00 89.87           C
ATOM    313 1HG  LYS A  40       3.456  -7.115  23.130  1.00 89.87           H
ATOM    314 2HG  LYS A  40       3.000  -5.806  24.203  1.00 89.87           H
ATOM    315  CD  LYS A  40       2.379  -5.520  22.157  1.00 89.87           C
ATOM    316 1HD  LYS A  40       2.250  -4.443  22.267  1.00 89.87           H
ATOM    317 2HD  LYS A  40       2.777  -5.693  21.157  1.00 89.87           H
ATOM    318  CE  LYS A  40       1.025  -6.218  22.300  1.00 89.87           C
ATOM    319 1HE  LYS A  40       1.150  -7.295  22.186  1.00 89.87           H
ATOM    320 2HE  LYS A  40       0.625  -6.048  23.300  1.00 89.87           H
ATOM    321  NZ  LYS A  40       0.072  -5.713  21.286  1.00 89.87           N
ATOM    322 1HZ  LYS A  40      -0.739  -6.321  21.252  1.00 89.87           H
ATOM    323 2HZ  LYS A  40      -0.220  -4.775  21.535  1.00 89.87           H
ATOM    324 3HZ  LYS A  40       0.521  -5.698  20.378  1.00 89.87           H
ATOM    325  HN  LYS A  40       5.314  -4.621  25.514  1.00 89.87           H
ATOM    326  N   ASN A  41       8.027  -5.613  24.746  1.00 83.46           N
ATOM    327  CA  ASN A  41       9.421  -5.219  24.625  1.00 83.46           C
ATOM    328  C   ASN A  41      10.083  -6.039  23.515  1.00 83.46           C
ATOM    329  O   ASN A  41      10.868  -5.508  22.731  1.00 83.46           O
ATOM    330  HA  ASN A  41       9.399  -4.153  24.399  1.00 83.46           H
ATOM    331  CB  ASN A  41      10.182  -5.482  25.925  1.00 83.46           C
ATOM    332 1HB  ASN A  41      10.026  -6.513  26.241  1.00 83.46           H
ATOM    333 2HB  ASN A  41      11.252  -5.359  25.756  1.00 83.46           H
ATOM    334  CG  ASN A  41       9.723  -4.529  27.031  1.00 83.46           C
ATOM    335  OD1 ASN A  41       9.320  -3.404  26.789  1.00 83.46           O
ATOM    336  ND2 ASN A  41       9.807  -5.041  28.256  1.00 83.46           N
ATOM    337 1HD2 ASN A  41      10.147  -5.973  28.386  1.00 83.46           H
ATOM    338 2HD2 ASN A  41       9.530  -4.495  29.046  1.00 83.46           H
ATOM    339  HN  ASN A  41       7.753  -5.921  25.657  1.00 83.46           H
ATOM    340  N   ASN A  42       9.743  -7.319  23.486  1.00 85.07           N
ATOM    341  CA  ASN A  42      10.357  -8.235  22.540  1.00 85.07           C
ATOM    342  C   ASN A  42       9.997  -7.808  21.115  1.00 85.07           C
ATOM    343  O   ASN A  42      10.812  -7.931  20.202  1.00 85.07           O
ATOM    344  HA  ASN A  42      11.428  -8.173  22.735  1.00 85.07           H
ATOM    345  CB  ASN A  42       9.850  -9.663  22.747  1.00 85.07           C
ATOM    346 1HB  ASN A  42       8.761  -9.677  22.699  1.00 85.07           H
ATOM    347 2HB  ASN A  42      10.212 -10.302  21.942  1.00 85.07           H
ATOM    348  CG  ASN A  42      10.313 -10.220  24.095  1.00 85.07           C
ATOM    349  OD1 ASN A  42      11.141  -9.644  24.782  1.00 85.07           O
ATOM    350  ND2 ASN A  42       9.735 -11.368  24.434  1.00 85.07           N
ATOM    351 1HD2 ASN A  42       9.062 -11.788  23.825  1.00 85.07           H
ATOM    352 2HD2 ASN A  42       9.972 -11.812  25.298  1.00 85.07           H
ATOM    353  HN  ASN A  42       9.062  -7.731  24.092  1.00 85.07           H
ATOM    354  N   VAL A  43       8.776  -7.314  20.970  1.00 92.50           N
ATOM    355  CA  VAL A  43       8.278  -6.920  19.664  1.00 92.50           C
ATOM    356  C   VAL A  43       9.062  -5.702  19.171  1.00 92.50           C
ATOM    357  O   VAL A  43       9.446  -5.637  18.004  1.00 92.50           O
ATOM    358  HA  VAL A  43       8.455  -7.750  18.980  1.00 92.50           H
ATOM    359  CB  VAL A  43       6.770  -6.673  19.730  1.00 92.50           C
ATOM    360  HB  VAL A  43       6.600  -5.804  20.365  1.00 92.50           H
ATOM    361  CG1 VAL A  43       6.203  -6.361  18.344  1.00 92.50           C
ATOM    362 1HG1 VAL A  43       6.686  -5.468  17.947  1.00 92.50           H
ATOM    363 2HG1 VAL A  43       6.391  -7.203  17.677  1.00 92.50           H
ATOM    364 3HG1 VAL A  43       5.130  -6.190  18.420  1.00 92.50           H
ATOM    365  CG2 VAL A  43       6.047  -7.865  20.363  1.00 92.50           C
ATOM    366 1HG2 VAL A  43       6.229  -8.758  19.766  1.00 92.50           H
ATOM    367 2HG2 VAL A  43       6.421  -8.021  21.374  1.00 92.50           H
ATOM    368 3HG2 VAL A  43       4.977  -7.663  20.398  1.00 92.50           H
ATOM    369  HN  VAL A  43       8.133  -7.183  21.725  1.00 92.50           H
ATOM    370  N   ARG A  44       9.275  -4.766  20.084  1.00 87.82           N
ATOM    371  CA  ARG A  44       9.986  -3.543  19.751  1.00 87.82           C
ATOM    372  C   ARG A  44      11.438  -3.856  19.384  1.00 87.82           C
ATOM    373  O   ARG A  44      12.002  -3.235  18.485  1.00 87.82           O
ATOM    374  HA  ARG A  44       9.446  -3.131  18.898  1.00 87.82           H
ATOM    375  CB  ARG A  44       9.963  -2.557  20.920  1.00 87.82           C
ATOM    376 1HB  ARG A  44      10.344  -3.043  21.818  1.00 87.82           H
ATOM    377 2HB  ARG A  44      10.626  -1.718  20.707  1.00 87.82           H
ATOM    378  CG  ARG A  44       8.545  -2.041  21.176  1.00 87.82           C
ATOM    379 1HG  ARG A  44       8.094  -1.727  20.235  1.00 87.82           H
ATOM    380 2HG  ARG A  44       7.927  -2.847  21.572  1.00 87.82           H
ATOM    381  CD  ARG A  44       8.557  -0.869  22.159  1.00 87.82           C
ATOM    382 1HD  ARG A  44       9.307  -0.138  21.858  1.00 87.82           H
ATOM    383 2HD  ARG A  44       7.592  -0.361  22.143  1.00 87.82           H
ATOM    384  NE  ARG A  44       8.848  -1.358  23.525  1.00 87.82           N
ATOM    385  HE  ARG A  44       9.806  -1.452  23.795  1.00 87.82           H
ATOM    386  CZ  ARG A  44       7.908  -1.681  24.424  1.00 87.82           C
ATOM    387  NH1 ARG A  44       6.608  -1.574  24.117  1.00 87.82           N
ATOM    388 1HH1 ARG A  44       6.333  -1.250  23.211  1.00 87.82           H
ATOM    389 2HH1 ARG A  44       5.913  -1.817  24.793  1.00 87.82           H
ATOM    390  NH2 ARG A  44       8.287  -2.114  25.634  1.00 87.82           N
ATOM    391 1HH2 ARG A  44       7.598  -2.359  26.316  1.00 87.82           H
ATOM    392 2HH2 ARG A  44       9.259  -2.191  25.855  1.00 87.82           H
ATOM    393  HN  ARG A  44       8.973  -4.834  21.035  1.00 87.82           H
ATOM    394  N   GLN A  45      12.001  -4.818  20.100  1.00 84.04           N
ATOM    395  CA  GLN A  45      13.387  -5.198  19.883  1.00 84.04           C
ATOM    396  C   GLN A  45      13.554  -5.826  18.498  1.00 84.04           C
ATOM    397  O   GLN A  45      14.513  -5.527  17.788  1.00 84.04           O
ATOM    398  HA  GLN A  45      13.954  -4.269  19.939  1.00 84.04           H
ATOM    399  CB  GLN A  45      13.872  -6.149  20.978  1.00 84.04           C
ATOM    400 1HB  GLN A  45      13.636  -5.733  21.958  1.00 84.04           H
ATOM    401 2HB  GLN A  45      13.344  -7.100  20.900  1.00 84.04           H
ATOM    402  CG  GLN A  45      15.380  -6.387  20.870  1.00 84.04           C
ATOM    403 1HG  GLN A  45      15.609  -6.858  19.914  1.00 84.04           H
ATOM    404 2HG  GLN A  45      15.904  -5.432  20.888  1.00 84.04           H
ATOM    405  CD  GLN A  45      15.879  -7.271  22.014  1.00 84.04           C
ATOM    406  OE1 GLN A  45      15.113  -7.843  22.771  1.00 84.04           O
ATOM    407  NE2 GLN A  45      17.204  -7.351  22.097  1.00 84.04           N
ATOM    408 1HE2 GLN A  45      17.777  -6.857  21.443  1.00 84.04           H
ATOM    409 2HE2 GLN A  45      17.628  -7.906  22.813  1.00 84.04           H
ATOM    410  HN  GLN A  45      11.529  -5.332  20.815  1.00 84.04           H
ATOM    411  N   PHE A  46      12.605  -6.685  18.154  1.00 93.28           N
ATOM    412  CA  PHE A  46      12.604  -7.315  16.845  1.00 93.28           C
ATOM    413  C   PHE A  46      12.564  -6.266  15.732  1.00 93.28           C
ATOM    414  O   PHE A  46      13.355  -6.322  14.792  1.00 93.28           O
ATOM    415  HA  PHE A  46      13.525  -7.893  16.763  1.00 93.28           H
ATOM    416  CB  PHE A  46      11.343  -8.177  16.764  1.00 93.28           C
ATOM    417 1HB  PHE A  46      11.435  -9.005  17.466  1.00 93.28           H
ATOM    418 2HB  PHE A  46      10.487  -7.581  17.083  1.00 93.28           H
ATOM    419  CG  PHE A  46      11.061  -8.738  15.369  1.00 93.28           C
ATOM    420  CD1 PHE A  46      10.154  -8.128  14.560  1.00 93.28           C
ATOM    421  HD1 PHE A  46       9.628  -7.238  14.905  1.00 93.28           H
ATOM    422  CD2 PHE A  46      11.719  -9.848  14.937  1.00 93.28           C
ATOM    423  HD2 PHE A  46      12.446 -10.337  15.585  1.00 93.28           H
ATOM    424  CE1 PHE A  46       9.893  -8.649  13.265  1.00 93.28           C
ATOM    425  HE1 PHE A  46       9.166  -8.160  12.617  1.00 93.28           H
ATOM    426  CE2 PHE A  46      11.458 -10.370  13.642  1.00 93.28           C
ATOM    427  HE2 PHE A  46      11.984 -11.259  13.297  1.00 93.28           H
ATOM    428  CZ  PHE A  46      10.550  -9.759  12.834  1.00 93.28           C
ATOM    429  HZ  PHE A  46      10.350 -10.160  11.840  1.00 93.28           H
ATOM    430  HN  PHE A  46      11.849  -6.952  18.752  1.00 93.28           H
ATOM    431  N   ALA A  47      11.634  -5.333  15.875  1.00 94.09           N
ATOM    432  CA  ALA A  47      11.426  -4.321  14.854  1.00 94.09           C
ATOM    433  C   ALA A  47      12.709  -3.506  14.680  1.00 94.09           C
ATOM    434  O   ALA A  47      13.072  -3.144  13.562  1.00 94.09           O
ATOM    435  HA  ALA A  47      11.202  -4.834  13.919  1.00 94.09           H
ATOM    436  CB  ALA A  47      10.229  -3.448  15.237  1.00 94.09           C
ATOM    437 1HB  ALA A  47       9.337  -4.070  15.319  1.00 94.09           H
ATOM    438 2HB  ALA A  47      10.423  -2.964  16.194  1.00 94.09           H
ATOM    439 3HB  ALA A  47      10.073  -2.689  14.470  1.00 94.09           H
ATOM    440  HN  ALA A  47      11.030  -5.263  16.670  1.00 94.09           H
ATOM    441  N   SER A  48      13.361  -3.242  15.803  1.00 92.33           N
ATOM    442  CA  SER A  48      14.495  -2.333  15.814  1.00 92.33           C
ATOM    443  C   SER A  48      15.646  -2.923  14.996  1.00 92.33           C
ATOM    444  O   SER A  48      16.479  -2.186  14.471  1.00 92.33           O
ATOM    445  HA  SER A  48      14.132  -1.413  15.357  1.00 92.33           H
ATOM    446  CB  SER A  48      14.955  -2.044  17.245  1.00 92.33           C
ATOM    447 1HB  SER A  48      15.647  -1.202  17.239  1.00 92.33           H
ATOM    448 2HB  SER A  48      14.097  -1.747  17.848  1.00 92.33           H
ATOM    449  OG  SER A  48      15.586  -3.173  17.841  1.00 92.33           O
ATOM    450  HG  SER A  48      15.119  -4.013  17.564  1.00 92.33           H
ATOM    451  HN  SER A  48      13.126  -3.636  16.692  1.00 92.33           H
ATOM    452  N   HIS A  49      15.654  -4.245  14.913  1.00 88.03           N
ATOM    453  CA  HIS A  49      16.747  -4.947  14.262  1.00 88.03           C
ATOM    454  C   HIS A  49      16.367  -5.257  12.813  1.00 88.03           C
ATOM    455  O   HIS A  49      17.193  -5.132  11.910  1.00 88.03           O
ATOM    456  HA  HIS A  49      17.601  -4.270  14.267  1.00 88.03           H
ATOM    457  CB  HIS A  49      17.137  -6.197  15.053  1.00 88.03           C
ATOM    458 1HB  HIS A  49      16.239  -6.779  15.260  1.00 88.03           H
ATOM    459 2HB  HIS A  49      17.784  -6.819  14.434  1.00 88.03           H
ATOM    460  CG  HIS A  49      17.841  -5.904  16.356  1.00 88.03           C
ATOM    461  ND1 HIS A  49      19.015  -5.174  16.427  1.00 88.03           N
ATOM    462  HD1 HIS A  49      19.505  -4.778  15.650  1.00 88.03           H
ATOM    463  CD2 HIS A  49      17.524  -6.248  17.638  1.00 88.03           C
ATOM    464  HD2 HIS A  49      16.655  -6.829  17.945  1.00 88.03           H
ATOM    465  CE1 HIS A  49      19.380  -5.091  17.698  1.00 88.03           C
ATOM    466  HE1 HIS A  49      20.264  -4.579  18.078  1.00 88.03           H
ATOM    467  NE2 HIS A  49      18.455  -5.757  18.447  1.00 88.03           N
ATOM    468  HN  HIS A  49      14.933  -4.833  15.279  1.00 88.03           H
ATOM    469  N   PHE A  50      15.116  -5.657  12.635  1.00 83.06           N
ATOM    470  CA  PHE A  50      14.705  -6.304  11.400  1.00 83.06           C
ATOM    471  C   PHE A  50      14.215  -5.275  10.379  1.00 83.06           C
ATOM    472  O   PHE A  50      14.521  -5.379   9.192  1.00 83.06           O
ATOM    473  HA  PHE A  50      15.577  -6.822  11.001  1.00 83.06           H
ATOM    474  CB  PHE A  50      13.552  -7.246  11.751  1.00 83.06           C
ATOM    475 1HB  PHE A  50      13.853  -7.876  12.588  1.00 83.06           H
ATOM    476 2HB  PHE A  50      12.702  -6.653  12.088  1.00 83.06           H
ATOM    477  CG  PHE A  50      13.105  -8.140  10.593  1.00 83.06           C
ATOM    478  CD1 PHE A  50      11.922  -7.900   9.966  1.00 83.06           C
ATOM    479  HD1 PHE A  50      11.293  -7.071  10.288  1.00 83.06           H
ATOM    480  CD2 PHE A  50      13.890  -9.175  10.191  1.00 83.06           C
ATOM    481  HD2 PHE A  50      14.838  -9.368  10.693  1.00 83.06           H
ATOM    482  CE1 PHE A  50      11.507  -8.730   8.891  1.00 83.06           C
ATOM    483  HE1 PHE A  50      10.559  -8.538   8.389  1.00 83.06           H
ATOM    484  CE2 PHE A  50      13.475 -10.005   9.116  1.00 83.06           C
ATOM    485  HE2 PHE A  50      14.105 -10.835   8.793  1.00 83.06           H
ATOM    486  CZ  PHE A  50      12.293  -9.765   8.489  1.00 83.06           C
ATOM    487  HZ  PHE A  50      11.974 -10.402   7.664  1.00 83.06           H
ATOM    488  HN  PHE A  50      14.392  -5.545  13.315  1.00 83.06           H
ATOM    489  N   LEU A  51      13.463  -4.305  10.878  1.00 94.52           N
ATOM    490  CA  LEU A  51      12.686  -3.438  10.009  1.00 94.52           C
ATOM    491  C   LEU A  51      13.618  -2.426   9.341  1.00 94.52           C
ATOM    492  O   LEU A  51      13.515  -2.180   8.140  1.00 94.52           O
ATOM    493  HA  LEU A  51      12.243  -4.064   9.234  1.00 94.52           H
ATOM    494  CB  LEU A  51      11.534  -2.795  10.784  1.00 94.52           C
ATOM    495 1HB  LEU A  51      11.955  -2.199  11.594  1.00 94.52           H
ATOM    496 2HB  LEU A  51      11.015  -2.105  10.119  1.00 94.52           H
ATOM    497  CG  LEU A  51      10.505  -3.759  11.379  1.00 94.52           C
ATOM    498  HG  LEU A  51      11.001  -4.361  12.140  1.00 94.52           H
ATOM    499  CD1 LEU A  51       9.375  -2.995  12.072  1.00 94.52           C
ATOM    500 1HD1 LEU A  51       9.789  -2.385  12.876  1.00 94.52           H
ATOM    501 2HD1 LEU A  51       8.875  -2.351  11.349  1.00 94.52           H
ATOM    502 3HD1 LEU A  51       8.658  -3.704  12.486  1.00 94.52           H
ATOM    503  CD2 LEU A  51       9.977  -4.722  10.314  1.00 94.52           C
ATOM    504 1HD2 LEU A  51       9.502  -4.154   9.514  1.00 94.52           H
ATOM    505 2HD2 LEU A  51      10.804  -5.302   9.906  1.00 94.52           H
ATOM    506 3HD2 LEU A  51       9.247  -5.395  10.763  1.00 94.52           H
ATOM    507  HN  LEU A  51      13.379  -4.109  11.855  1.00 94.52           H
ATOM    508  N   PRO A  52      14.542  -1.823  10.102  1.00 96.15           N
ATOM    509  CA  PRO A  52      15.313  -0.686   9.593  1.00 96.15           C
ATOM    510  C   PRO A  52      15.986  -0.993   8.266  1.00 96.15           C
ATOM    511  O   PRO A  52      15.884  -0.214   7.319  1.00 96.15           O
ATOM    512  HA  PRO A  52      14.651   0.155   9.389  1.00 96.15           H
ATOM    513  CB  PRO A  52      16.336  -0.418  10.700  1.00 96.15           C
ATOM    514 1HB  PRO A  52      17.266  -0.958  10.526  1.00 96.15           H
ATOM    515 2HB  PRO A  52      16.590   0.640  10.764  1.00 96.15           H
ATOM    516  CG  PRO A  52      15.629  -0.905  11.959  1.00 96.15           C
ATOM    517 1HG  PRO A  52      16.333  -1.110  12.765  1.00 96.15           H
ATOM    518 2HG  PRO A  52      14.931  -0.161  12.344  1.00 96.15           H
ATOM    519  CD  PRO A  52      14.919  -2.163  11.485  1.00 96.15           C
ATOM    520 1HD  PRO A  52      15.574  -3.034  11.519  1.00 96.15           H
ATOM    521 2HD  PRO A  52      14.052  -2.396  12.104  1.00 96.15           H
ATOM    522  N   PRO A  53      16.688  -2.130   8.164  1.00 96.18           N
ATOM    523  CA  PRO A  53      17.446  -2.443   6.950  1.00 96.18           C
ATOM    524  C   PRO A  53      16.542  -2.731   5.763  1.00 96.18           C
ATOM    525  O   PRO A  53      16.876  -2.395   4.628  1.00 96.18           O
ATOM    526  HA  PRO A  53      18.045  -1.584   6.649  1.00 96.18           H
ATOM    527  CB  PRO A  53      18.272  -3.669   7.345  1.00 96.18           C
ATOM    528 1HB  PRO A  53      18.431  -4.336   6.498  1.00 96.18           H
ATOM    529 2HB  PRO A  53      19.258  -3.386   7.716  1.00 96.18           H
ATOM    530  CG  PRO A  53      17.448  -4.324   8.417  1.00 96.18           C
ATOM    531 1HG  PRO A  53      16.690  -4.979   7.986  1.00 96.18           H
ATOM    532 2HG  PRO A  53      18.066  -4.939   9.070  1.00 96.18           H
ATOM    533  CD  PRO A  53      16.816  -3.194   9.177  1.00 96.18           C
ATOM    534 1HD  PRO A  53      15.847  -3.478   9.586  1.00 96.18           H
ATOM    535 2HD  PRO A  53      17.437  -2.878  10.015  1.00 96.18           H
ATOM    536  N   LEU A  54      15.409  -3.352   6.060  1.00 94.41           N
ATOM    537  CA  LEU A  54      14.474  -3.740   5.018  1.00 94.41           C
ATOM    538  C   LEU A  54      13.870  -2.484   4.387  1.00 94.41           C
ATOM    539  O   LEU A  54      13.721  -2.407   3.168  1.00 94.41           O
ATOM    540  HA  LEU A  54      15.039  -4.273   4.253  1.00 94.41           H
ATOM    541  CB  LEU A  54      13.430  -4.713   5.570  1.00 94.41           C
ATOM    542 1HB  LEU A  54      12.967  -4.259   6.446  1.00 94.41           H
ATOM    543 2HB  LEU A  54      12.646  -4.837   4.823  1.00 94.41           H
ATOM    544  CG  LEU A  54      13.946  -6.099   5.961  1.00 94.41           C
ATOM    545  HG  LEU A  54      14.695  -5.976   6.744  1.00 94.41           H
ATOM    546  CD1 LEU A  54      12.822  -6.959   6.543  1.00 94.41           C
ATOM    547 1HD1 LEU A  54      12.416  -6.474   7.431  1.00 94.41           H
ATOM    548 2HD1 LEU A  54      12.033  -7.076   5.800  1.00 94.41           H
ATOM    549 3HD1 LEU A  54      13.216  -7.938   6.813  1.00 94.41           H
ATOM    550  CD2 LEU A  54      14.636  -6.782   4.778  1.00 94.41           C
ATOM    551 1HD2 LEU A  54      13.926  -6.892   3.958  1.00 94.41           H
ATOM    552 2HD2 LEU A  54      15.479  -6.174   4.450  1.00 94.41           H
ATOM    553 3HD2 LEU A  54      14.993  -7.765   5.084  1.00 94.41           H
ATOM    554  HN  LEU A  54      15.128  -3.589   6.990  1.00 94.41           H
ATOM    555  N   TYR A  55      13.539  -1.530   5.245  1.00 94.81           N
ATOM    556  CA  TYR A  55      12.914  -0.299   4.791  1.00 94.81           C
ATOM    557  C   TYR A  55      13.879   0.523   3.935  1.00 94.81           C
ATOM    558  O   TYR A  55      13.473   1.133   2.948  1.00 94.81           O
ATOM    559  HA  TYR A  55      12.044  -0.565   4.191  1.00 94.81           H
ATOM    560  CB  TYR A  55      12.573   0.491   6.056  1.00 94.81           C
ATOM    561 1HB  TYR A  55      13.434   0.477   6.724  1.00 94.81           H
ATOM    562 2HB  TYR A  55      12.397   1.532   5.785  1.00 94.81           H
ATOM    563  CG  TYR A  55      11.351  -0.038   6.810  1.00 94.81           C
ATOM    564  CD1 TYR A  55      10.694  -1.163   6.356  1.00 94.81           C
ATOM    565  HD1 TYR A  55      11.045  -1.675   5.460  1.00 94.81           H
ATOM    566  CD2 TYR A  55      10.906   0.611   7.945  1.00 94.81           C
ATOM    567  HD2 TYR A  55      11.425   1.499   8.303  1.00 94.81           H
ATOM    568  CE1 TYR A  55       9.544  -1.661   7.066  1.00 94.81           C
ATOM    569  HE1 TYR A  55       9.016  -2.549   6.718  1.00 94.81           H
ATOM    570  CE2 TYR A  55       9.757   0.113   8.654  1.00 94.81           C
ATOM    571  HE2 TYR A  55       9.395   0.615   9.551  1.00 94.81           H
ATOM    572  CZ  TYR A  55       9.132  -0.999   8.180  1.00 94.81           C
ATOM    573  OH  TYR A  55       8.047  -1.469   8.850  1.00 94.81           O
ATOM    574  HH  TYR A  55       7.674  -2.269   8.379  1.00 94.81           H
ATOM    575  HN  TYR A  55      13.690  -1.588   6.232  1.00 94.81           H
ATOM    576  N   TRP A  56      15.139   0.512   4.345  1.00 93.11           N
ATOM    577  CA  TRP A  56      16.175   1.205   3.598  1.00 93.11           C
ATOM    578  C   TRP A  56      16.286   0.547   2.221  1.00 93.11           C
ATOM    579  O   TRP A  56      16.395   1.235   1.208  1.00 93.11           O
ATOM    580  HA  TRP A  56      15.869   2.245   3.491  1.00 93.11           H
ATOM    581  CB  TRP A  56      17.498   1.206   4.368  1.00 93.11           C
ATOM    582 1HB  TRP A  56      17.621   0.242   4.861  1.00 93.11           H
ATOM    583 2HB  TRP A  56      18.319   1.309   3.658  1.00 93.11           H
ATOM    584  CG  TRP A  56      17.607   2.316   5.415  1.00 93.11           C
ATOM    585  CD1 TRP A  56      17.716   2.188   6.745  1.00 93.11           C
ATOM    586  HD1 TRP A  56      17.742   1.232   7.269  1.00 93.11           H
ATOM    587  CD2 TRP A  56      17.614   3.737   5.165  1.00 93.11           C
ATOM    588  NE1 TRP A  56      17.792   3.417   7.367  1.00 93.11           N
ATOM    589  HE1 TRP A  56      17.877   3.579   8.350  1.00 93.11           H
ATOM    590  CE2 TRP A  56      17.728   4.389   6.376  1.00 93.11           C
ATOM    591  CE3 TRP A  56      17.526   4.448   3.955  1.00 93.11           C
ATOM    592  HE3 TRP A  56      17.436   3.957   2.986  1.00 93.11           H
ATOM    593  CZ2 TRP A  56      17.764   5.784   6.495  1.00 93.11           C
ATOM    594  HZ2 TRP A  56      17.855   6.275   7.464  1.00 93.11           H
ATOM    595  CZ3 TRP A  56      17.564   5.841   4.091  1.00 93.11           C
ATOM    596  HZ3 TRP A  56      17.500   6.441   3.183  1.00 93.11           H
ATOM    597  CH2 TRP A  56      17.679   6.513   5.303  1.00 93.11           C
ATOM    598  HH2 TRP A  56      17.701   7.602   5.325  1.00 93.11           H
ATOM    599  HN  TRP A  56      15.455   0.042   5.169  1.00 93.11           H
ATOM    600  N   LEU A  57      16.253  -0.778   2.229  1.00 92.29           N
ATOM    601  CA  LEU A  57      16.351  -1.536   0.994  1.00 92.29           C
ATOM    602  C   LEU A  57      15.183  -1.164   0.078  1.00 92.29           C
ATOM    603  O   LEU A  57      15.384  -0.847  -1.093  1.00 92.29           O
ATOM    604  HA  LEU A  57      17.280  -1.244   0.504  1.00 92.29           H
ATOM    605  CB  LEU A  57      16.448  -3.034   1.290  1.00 92.29           C
ATOM    606 1HB  LEU A  57      17.317  -3.203   1.926  1.00 92.29           H
ATOM    607 2HB  LEU A  57      15.570  -3.327   1.866  1.00 92.29           H
ATOM    608  CG  LEU A  57      16.555  -3.953   0.072  1.00 92.29           C
ATOM    609  HG  LEU A  57      15.735  -3.719  -0.606  1.00 92.29           H
ATOM    610  CD1 LEU A  57      17.858  -3.703  -0.690  1.00 92.29           C
ATOM    611 1HD1 LEU A  57      17.886  -2.668  -1.030  1.00 92.29           H
ATOM    612 2HD1 LEU A  57      18.706  -3.893  -0.033  1.00 92.29           H
ATOM    613 3HD1 LEU A  57      17.909  -4.369  -1.551  1.00 92.29           H
ATOM    614  CD2 LEU A  57      16.402  -5.421   0.478  1.00 92.29           C
ATOM    615 1HD2 LEU A  57      17.187  -5.686   1.187  1.00 92.29           H
ATOM    616 2HD2 LEU A  57      15.427  -5.569   0.943  1.00 92.29           H
ATOM    617 3HD2 LEU A  57      16.483  -6.052  -0.407  1.00 92.29           H
ATOM    618  HN  LEU A  57      16.162  -1.330   3.058  1.00 92.29           H
ATOM    619  N   VAL A  58      13.987  -1.217   0.647  1.00 94.60           N
ATOM    620  CA  VAL A  58      12.782  -0.947  -0.119  1.00 94.60           C
ATOM    621  C   VAL A  58      12.854   0.470  -0.693  1.00 94.60           C
ATOM    622  O   VAL A  58      12.527   0.688  -1.858  1.00 94.60           O
ATOM    623  HA  VAL A  58      12.751  -1.658  -0.944  1.00 94.60           H
ATOM    624  CB  VAL A  58      11.546  -1.177   0.753  1.00 94.60           C
ATOM    625  HB  VAL A  58      11.658  -0.579   1.657  1.00 94.60           H
ATOM    626  CG1 VAL A  58      10.276  -0.713   0.037  1.00 94.60           C
ATOM    627 1HG1 VAL A  58      10.353   0.351  -0.187  1.00 94.60           H
ATOM    628 2HG1 VAL A  58      10.158  -1.271  -0.892  1.00 94.60           H
ATOM    629 3HG1 VAL A  58       9.413  -0.888   0.678  1.00 94.60           H
ATOM    630  CG2 VAL A  58      11.435  -2.645   1.170  1.00 94.60           C
ATOM    631 1HG2 VAL A  58      11.357  -3.270   0.281  1.00 94.60           H
ATOM    632 2HG2 VAL A  58      12.321  -2.929   1.738  1.00 94.60           H
ATOM    633 3HG2 VAL A  58      10.548  -2.780   1.789  1.00 94.60           H
ATOM    634  HN  VAL A  58      13.836  -1.438   1.610  1.00 94.60           H
ATOM    635  N   PHE A  59      13.283   1.395   0.153  1.00 95.68           N
ATOM    636  CA  PHE A  59      13.351   2.793  -0.239  1.00 95.68           C
ATOM    637  C   PHE A  59      14.254   2.977  -1.460  1.00 95.68           C
ATOM    638  O   PHE A  59      13.851   3.589  -2.448  1.00 95.68           O
ATOM    639  HA  PHE A  59      12.338   3.108  -0.487  1.00 95.68           H
ATOM    640  CB  PHE A  59      13.949   3.560   0.942  1.00 95.68           C
ATOM    641 1HB  PHE A  59      13.249   3.523   1.777  1.00 95.68           H
ATOM    642 2HB  PHE A  59      14.859   3.055   1.267  1.00 95.68           H
ATOM    643  CG  PHE A  59      14.276   5.022   0.633  1.00 95.68           C
ATOM    644  CD1 PHE A  59      15.572   5.426   0.553  1.00 95.68           C
ATOM    645  HD1 PHE A  59      16.377   4.709   0.708  1.00 95.68           H
ATOM    646  CD2 PHE A  59      13.271   5.918   0.439  1.00 95.68           C
ATOM    647  HD2 PHE A  59      12.232   5.594   0.504  1.00 95.68           H
ATOM    648  CE1 PHE A  59      15.876   6.783   0.266  1.00 95.68           C
ATOM    649  HE1 PHE A  59      16.915   7.107   0.201  1.00 95.68           H
ATOM    650  CE2 PHE A  59      13.575   7.275   0.153  1.00 95.68           C
ATOM    651  HE2 PHE A  59      12.769   7.992  -0.003  1.00 95.68           H
ATOM    652  CZ  PHE A  59      14.871   7.679   0.072  1.00 95.68           C
ATOM    653  HZ  PHE A  59      15.104   8.721  -0.148  1.00 95.68           H
ATOM    654  HN  PHE A  59      13.581   1.203   1.088  1.00 95.68           H
ATOM    655  N   ILE A  60      15.459   2.436  -1.353  1.00 92.89           N
ATOM    656  CA  ILE A  60      16.477   2.672  -2.362  1.00 92.89           C
ATOM    657  C   ILE A  60      15.995   2.123  -3.706  1.00 92.89           C
ATOM    658  O   ILE A  60      15.997   2.836  -4.708  1.00 92.89           O
ATOM    659  HA  ILE A  60      16.603   3.751  -2.454  1.00 92.89           H
ATOM    660  CB  ILE A  60      17.822   2.097  -1.910  1.00 92.89           C
ATOM    661  HB  ILE A  60      17.660   1.072  -1.577  1.00 92.89           H
ATOM    662  CG1 ILE A  60      18.379   2.877  -0.718  1.00 92.89           C
ATOM    663 1HG1 ILE A  60      18.717   3.860  -1.048  1.00 92.89           H
ATOM    664 2HG1 ILE A  60      17.589   3.042   0.015  1.00 92.89           H
ATOM    665  CG2 ILE A  60      18.813   2.042  -3.074  1.00 92.89           C
ATOM    666 1HG2 ILE A  60      18.411   1.410  -3.865  1.00 92.89           H
ATOM    667 2HG2 ILE A  60      18.976   3.048  -3.460  1.00 92.89           H
ATOM    668 3HG2 ILE A  60      19.760   1.630  -2.725  1.00 92.89           H
ATOM    669  CD1 ILE A  60      19.541   2.125  -0.065  1.00 92.89           C
ATOM    670 1HD1 ILE A  60      19.193   1.154   0.285  1.00 92.89           H
ATOM    671 2HD1 ILE A  60      20.338   1.985  -0.795  1.00 92.89           H
ATOM    672 3HD1 ILE A  60      19.918   2.702   0.779  1.00 92.89           H
ATOM    673  HN  ILE A  60      15.742   1.848  -0.596  1.00 92.89           H
ATOM    674  N   VAL A  61      15.591   0.861  -3.684  1.00 92.17           N
ATOM    675  CA  VAL A  61      15.239   0.167  -4.910  1.00 92.17           C
ATOM    676  C   VAL A  61      13.987   0.807  -5.512  1.00 92.17           C
ATOM    677  O   VAL A  61      13.918   1.029  -6.720  1.00 92.17           O
ATOM    678  HA  VAL A  61      16.067   0.291  -5.608  1.00 92.17           H
ATOM    679  CB  VAL A  61      15.071  -1.329  -4.635  1.00 92.17           C
ATOM    680  HB  VAL A  61      14.309  -1.445  -3.864  1.00 92.17           H
ATOM    681  CG1 VAL A  61      14.590  -2.066  -5.886  1.00 92.17           C
ATOM    682 1HG1 VAL A  61      13.629  -1.659  -6.200  1.00 92.17           H
ATOM    683 2HG1 VAL A  61      15.319  -1.938  -6.686  1.00 92.17           H
ATOM    684 3HG1 VAL A  61      14.479  -3.127  -5.662  1.00 92.17           H
ATOM    685  CG2 VAL A  61      16.371  -1.938  -4.105  1.00 92.17           C
ATOM    686 1HG2 VAL A  61      17.162  -1.805  -4.844  1.00 92.17           H
ATOM    687 2HG2 VAL A  61      16.654  -1.441  -3.177  1.00 92.17           H
ATOM    688 3HG2 VAL A  61      16.225  -3.002  -3.918  1.00 92.17           H
ATOM    689  HN  VAL A  61      15.504   0.317  -2.849  1.00 92.17           H
ATOM    690  N   GLY A  62      13.027   1.087  -4.642  1.00 94.08           N
ATOM    691  CA  GLY A  62      11.735   1.582  -5.086  1.00 94.08           C
ATOM    692  C   GLY A  62      11.854   2.999  -5.650  1.00 94.08           C
ATOM    693  O   GLY A  62      11.244   3.319  -6.669  1.00 94.08           O
ATOM    694 1HA  GLY A  62      11.330   0.916  -5.849  1.00 94.08           H
ATOM    695 2HA  GLY A  62      11.033   1.576  -4.253  1.00 94.08           H
ATOM    696  HN  GLY A  62      13.122   0.982  -3.652  1.00 94.08           H
ATOM    697  N   ALA A  63      12.645   3.810  -4.962  1.00 94.48           N
ATOM    698  CA  ALA A  63      12.819   5.198  -5.357  1.00 94.48           C
ATOM    699  C   ALA A  63      13.438   5.251  -6.756  1.00 94.48           C
ATOM    700  O   ALA A  63      12.991   6.019  -7.607  1.00 94.48           O
ATOM    701  HA  ALA A  63      11.833   5.661  -5.388  1.00 94.48           H
ATOM    702  CB  ALA A  63      13.673   5.922  -4.315  1.00 94.48           C
ATOM    703 1HB  ALA A  63      13.176   5.881  -3.346  1.00 94.48           H
ATOM    704 2HB  ALA A  63      14.648   5.439  -4.244  1.00 94.48           H
ATOM    705 3HB  ALA A  63      13.804   6.963  -4.612  1.00 94.48           H
ATOM    706  HN  ALA A  63      13.159   3.534  -4.150  1.00 94.48           H
ATOM    707  N   LEU A  64      14.455   4.425  -6.950  1.00 88.13           N
ATOM    708  CA  LEU A  64      15.141   4.370  -8.230  1.00 88.13           C
ATOM    709  C   LEU A  64      14.165   3.895  -9.307  1.00 88.13           C
ATOM    710  O   LEU A  64      14.085   4.488 -10.383  1.00 88.13           O
ATOM    711  HA  LEU A  64      15.458   5.384  -8.474  1.00 88.13           H
ATOM    712  CB  LEU A  64      16.405   3.514  -8.124  1.00 88.13           C
ATOM    713 1HB  LEU A  64      16.134   2.555  -7.684  1.00 88.13           H
ATOM    714 2HB  LEU A  64      16.767   3.311  -9.132  1.00 88.13           H
ATOM    715  CG  LEU A  64      17.554   4.112  -7.310  1.00 88.13           C
ATOM    716  HG  LEU A  64      17.171   4.383  -6.326  1.00 88.13           H
ATOM    717  CD1 LEU A  64      18.666   3.083  -7.094  1.00 88.13           C
ATOM    718 1HD1 LEU A  64      18.266   2.223  -6.556  1.00 88.13           H
ATOM    719 2HD1 LEU A  64      19.054   2.759  -8.060  1.00 88.13           H
ATOM    720 3HD1 LEU A  64      19.470   3.534  -6.512  1.00 88.13           H
ATOM    721  CD2 LEU A  64      18.078   5.394  -7.960  1.00 88.13           C
ATOM    722 1HD2 LEU A  64      18.440   5.171  -8.963  1.00 88.13           H
ATOM    723 2HD2 LEU A  64      17.273   6.127  -8.018  1.00 88.13           H
ATOM    724 3HD2 LEU A  64      18.894   5.798  -7.360  1.00 88.13           H
ATOM    725  HN  LEU A  64      14.811   3.802  -6.253  1.00 88.13           H
ATOM    726  N   GLY A  65      13.446   2.831  -8.982  1.00 90.40           N
ATOM    727  CA  GLY A  65      12.582   2.185  -9.955  1.00 90.40           C
ATOM    728  C   GLY A  65      11.479   3.136 -10.424  1.00 90.40           C
ATOM    729  O   GLY A  65      11.297   3.338 -11.624  1.00 90.40           O
ATOM    730 1HA  GLY A  65      13.172   1.857 -10.811  1.00 90.40           H
ATOM    731 2HA  GLY A  65      12.135   1.294  -9.515  1.00 90.40           H
ATOM    732  HN  GLY A  65      13.449   2.411  -8.075  1.00 90.40           H
ATOM    733  N   ASN A  66      10.771   3.696  -9.454  1.00 88.76           N
ATOM    734  CA  ASN A  66       9.601   4.504  -9.751  1.00 88.76           C
ATOM    735  C   ASN A  66      10.045   5.815 -10.404  1.00 88.76           C
ATOM    736  O   ASN A  66       9.366   6.331 -11.291  1.00 88.76           O
ATOM    737  HA  ASN A  66       8.991   3.893 -10.415  1.00 88.76           H
ATOM    738  CB  ASN A  66       8.831   4.849  -8.474  1.00 88.76           C
ATOM    739 1HB  ASN A  66       9.530   5.160  -7.697  1.00 88.76           H
ATOM    740 2HB  ASN A  66       8.168   5.693  -8.662  1.00 88.76           H
ATOM    741  CG  ASN A  66       8.015   3.651  -7.985  1.00 88.76           C
ATOM    742  OD1 ASN A  66       7.042   3.240  -8.594  1.00 88.76           O
ATOM    743  ND2 ASN A  66       8.465   3.116  -6.854  1.00 88.76           N
ATOM    744 1HD2 ASN A  66       9.270   3.502  -6.403  1.00 88.76           H
ATOM    745 2HD2 ASN A  66       7.998   2.328  -6.453  1.00 88.76           H
ATOM    746  HN  ASN A  66      10.986   3.604  -8.481  1.00 88.76           H
ATOM    747  N   SER A  67      11.181   6.315  -9.941  1.00 90.31           N
ATOM    748  CA  SER A  67      11.747   7.530 -10.502  1.00 90.31           C
ATOM    749  C   SER A  67      12.040   7.332 -11.990  1.00 90.31           C
ATOM    750  O   SER A  67      11.836   8.242 -12.793  1.00 90.31           O
ATOM    751  HA  SER A  67      10.985   8.296 -10.360  1.00 90.31           H
ATOM    752  CB  SER A  67      13.022   7.937  -9.760  1.00 90.31           C
ATOM    753 1HB  SER A  67      13.749   7.127  -9.818  1.00 90.31           H
ATOM    754 2HB  SER A  67      13.467   8.802 -10.251  1.00 90.31           H
ATOM    755  OG  SER A  67      12.768   8.247  -8.392  1.00 90.31           O
ATOM    756  HG  SER A  67      13.207   7.571  -7.801  1.00 90.31           H
ATOM    757  HN  SER A  67      11.710   5.906  -9.198  1.00 90.31           H
ATOM    758  N   LEU A  68      12.513   6.138 -12.314  1.00 84.29           N
ATOM    759  CA  LEU A  68      12.840   5.811 -13.692  1.00 84.29           C
ATOM    760  C   LEU A  68      11.556   5.784 -14.524  1.00 84.29           C
ATOM    761  O   LEU A  68      11.539   6.255 -15.660  1.00 84.29           O
ATOM    762  HA  LEU A  68      13.482   6.605 -14.072  1.00 84.29           H
ATOM    763  CB  LEU A  68      13.643   4.510 -13.757  1.00 84.29           C
ATOM    764 1HB  LEU A  68      14.475   4.584 -13.058  1.00 84.29           H
ATOM    765 2HB  LEU A  68      13.007   3.696 -13.410  1.00 84.29           H
ATOM    766  CG  LEU A  68      14.200   4.135 -15.132  1.00 84.29           C
ATOM    767  HG  LEU A  68      13.383   4.165 -15.852  1.00 84.29           H
ATOM    768  CD1 LEU A  68      15.248   5.149 -15.594  1.00 84.29           C
ATOM    769 1HD1 LEU A  68      14.793   6.137 -15.660  1.00 84.29           H
ATOM    770 2HD1 LEU A  68      16.070   5.174 -14.879  1.00 84.29           H
ATOM    771 3HD1 LEU A  68      15.628   4.858 -16.574  1.00 84.29           H
ATOM    772  CD2 LEU A  68      14.748   2.706 -15.130  1.00 84.29           C
ATOM    773 1HD2 LEU A  68      15.548   2.624 -14.394  1.00 84.29           H
ATOM    774 2HD2 LEU A  68      13.948   2.011 -14.875  1.00 84.29           H
ATOM    775 3HD2 LEU A  68      15.138   2.465 -16.119  1.00 84.29           H
ATOM    776  HN  LEU A  68      12.673   5.402 -11.656  1.00 84.29           H
ATOM    777  N   VAL A  69      10.513   5.228 -13.925  1.00 85.90           N
ATOM    778  CA  VAL A  69       9.230   5.125 -14.600  1.00 85.90           C
ATOM    779  C   VAL A  69       8.751   6.525 -14.990  1.00 85.90           C
ATOM    780  O   VAL A  69       8.394   6.764 -16.143  1.00 85.90           O
ATOM    781  HA  VAL A  69       9.382   4.541 -15.508  1.00 85.90           H
ATOM    782  CB  VAL A  69       8.232   4.376 -13.715  1.00 85.90           C
ATOM    783  HB  VAL A  69       8.214   4.865 -12.741  1.00 85.90           H
ATOM    784  CG1 VAL A  69       6.820   4.446 -14.302  1.00 85.90           C
ATOM    785 1HG1 VAL A  69       6.508   5.488 -14.376  1.00 85.90           H
ATOM    786 2HG1 VAL A  69       6.816   3.994 -15.293  1.00 85.90           H
ATOM    787 3HG1 VAL A  69       6.131   3.906 -13.653  1.00 85.90           H
ATOM    788  CG2 VAL A  69       8.667   2.925 -13.505  1.00 85.90           C
ATOM    789 1HG2 VAL A  69       8.727   2.420 -14.469  1.00 85.90           H
ATOM    790 2HG2 VAL A  69       9.645   2.905 -13.023  1.00 85.90           H
ATOM    791 3HG2 VAL A  69       7.940   2.415 -12.873  1.00 85.90           H
ATOM    792  HN  VAL A  69      10.534   4.852 -12.999  1.00 85.90           H
ATOM    793  N   ILE A  70       8.758   7.414 -14.007  1.00 88.57           N
ATOM    794  CA  ILE A  70       8.251   8.760 -14.211  1.00 88.57           C
ATOM    795  C   ILE A  70       9.053   9.439 -15.324  1.00 88.57           C
ATOM    796  O   ILE A  70       8.484  10.115 -16.180  1.00 88.57           O
ATOM    797  HA  ILE A  70       7.215   8.673 -14.537  1.00 88.57           H
ATOM    798  CB  ILE A  70       8.248   9.537 -12.893  1.00 88.57           C
ATOM    799  HB  ILE A  70       9.242   9.463 -12.451  1.00 88.57           H
ATOM    800  CG1 ILE A  70       7.263   8.923 -11.897  1.00 88.57           C
ATOM    801 1HG1 ILE A  70       6.242   9.154 -12.201  1.00 88.57           H
ATOM    802 2HG1 ILE A  70       7.360   7.837 -11.906  1.00 88.57           H
ATOM    803  CG2 ILE A  70       7.970  11.022 -13.133  1.00 88.57           C
ATOM    804 1HG2 ILE A  70       8.743  11.436 -13.781  1.00 88.57           H
ATOM    805 2HG2 ILE A  70       6.997  11.137 -13.609  1.00 88.57           H
ATOM    806 3HG2 ILE A  70       7.974  11.551 -12.180  1.00 88.57           H
ATOM    807  CD1 ILE A  70       7.512   9.451 -10.483  1.00 88.57           C
ATOM    808 1HD1 ILE A  70       8.526   9.197 -10.174  1.00 88.57           H
ATOM    809 2HD1 ILE A  70       7.390  10.534 -10.473  1.00 88.57           H
ATOM    810 3HD1 ILE A  70       6.798   8.999  -9.795  1.00 88.57           H
ATOM    811  HN  ILE A  70       9.102   7.226 -13.087  1.00 88.57           H
ATOM    812  N   LEU A  71      10.361   9.235 -15.276  1.00 84.24           N
ATOM    813  CA  LEU A  71      11.253   9.871 -16.230  1.00 84.24           C
ATOM    814  C   LEU A  71      10.878   9.428 -17.646  1.00 84.24           C
ATOM    815  O   LEU A  71      10.794  10.252 -18.556  1.00 84.24           O
ATOM    816  HA  LEU A  71      11.100  10.947 -16.153  1.00 84.24           H
ATOM    817  CB  LEU A  71      12.713   9.594 -15.866  1.00 84.24           C
ATOM    818 1HB  LEU A  71      12.858   9.843 -14.815  1.00 84.24           H
ATOM    819 2HB  LEU A  71      12.896   8.524 -15.968  1.00 84.24           H
ATOM    820  CG  LEU A  71      13.764  10.343 -16.688  1.00 84.24           C
ATOM    821  HG  LEU A  71      13.430  10.369 -17.726  1.00 84.24           H
ATOM    822  CD1 LEU A  71      13.896  11.793 -16.219  1.00 84.24           C
ATOM    823 1HD1 LEU A  71      12.937  12.300 -16.331  1.00 84.24           H
ATOM    824 2HD1 LEU A  71      14.195  11.810 -15.171  1.00 84.24           H
ATOM    825 3HD1 LEU A  71      14.649  12.302 -16.821  1.00 84.24           H
ATOM    826  CD2 LEU A  71      15.105   9.608 -16.664  1.00 84.24           C
ATOM    827 1HD2 LEU A  71      15.458   9.529 -15.636  1.00 84.24           H
ATOM    828 2HD2 LEU A  71      14.980   8.609 -17.083  1.00 84.24           H
ATOM    829 3HD2 LEU A  71      15.834  10.162 -17.256  1.00 84.24           H
ATOM    830  HN  LEU A  71      10.812   8.649 -14.602  1.00 84.24           H
ATOM    831  N   VAL A  72      10.662   8.129 -17.787  1.00 82.91           N
ATOM    832  CA  VAL A  72      10.411   7.550 -19.096  1.00 82.91           C
ATOM    833  C   VAL A  72       9.125   8.145 -19.674  1.00 82.91           C
ATOM    834  O   VAL A  72       9.082   8.523 -20.843  1.00 82.91           O
ATOM    835  HA  VAL A  72      11.245   7.824 -19.742  1.00 82.91           H
ATOM    836  CB  VAL A  72      10.370   6.024 -18.995  1.00 82.91           C
ATOM    837  HB  VAL A  72       9.652   5.758 -18.219  1.00 82.91           H
ATOM    838  CG1 VAL A  72       9.896   5.399 -20.308  1.00 82.91           C
ATOM    839 1HG1 VAL A  72       8.895   5.761 -20.542  1.00 82.91           H
ATOM    840 2HG1 VAL A  72      10.579   5.678 -21.111  1.00 82.91           H
ATOM    841 3HG1 VAL A  72       9.877   4.314 -20.209  1.00 82.91           H
ATOM    842  CG2 VAL A  72      11.734   5.466 -18.583  1.00 82.91           C
ATOM    843 1HG2 VAL A  72      12.481   5.747 -19.325  1.00 82.91           H
ATOM    844 2HG2 VAL A  72      12.015   5.873 -17.612  1.00 82.91           H
ATOM    845 3HG2 VAL A  72      11.677   4.379 -18.518  1.00 82.91           H
ATOM    846  HN  VAL A  72      10.657   7.477 -17.029  1.00 82.91           H
ATOM    847  N   TYR A  73       8.108   8.210 -18.827  1.00 80.02           N
ATOM    848  CA  TYR A  73       6.810   8.705 -19.252  1.00 80.02           C
ATOM    849  C   TYR A  73       6.873  10.199 -19.578  1.00 80.02           C
ATOM    850  O   TYR A  73       6.174  10.672 -20.473  1.00 80.02           O
ATOM    851  HA  TYR A  73       6.518   8.157 -20.148  1.00 80.02           H
ATOM    852  CB  TYR A  73       5.868   8.494 -18.065  1.00 80.02           C
ATOM    853 1HB  TYR A  73       6.449   8.528 -17.143  1.00 80.02           H
ATOM    854 2HB  TYR A  73       5.159   9.321 -18.025  1.00 80.02           H
ATOM    855  CG  TYR A  73       5.092   7.177 -18.113  1.00 80.02           C
ATOM    856  CD1 TYR A  73       4.135   6.975 -19.086  1.00 80.02           C
ATOM    857  HD1 TYR A  73       3.932   7.755 -19.821  1.00 80.02           H
ATOM    858  CD2 TYR A  73       5.348   6.190 -17.183  1.00 80.02           C
ATOM    859  HD2 TYR A  73       6.104   6.349 -16.414  1.00 80.02           H
ATOM    860  CE1 TYR A  73       3.404   5.736 -19.132  1.00 80.02           C
ATOM    861  HE1 TYR A  73       2.645   5.564 -19.895  1.00 80.02           H
ATOM    862  CE2 TYR A  73       4.617   4.950 -17.228  1.00 80.02           C
ATOM    863  HE2 TYR A  73       4.810   4.163 -16.499  1.00 80.02           H
ATOM    864  CZ  TYR A  73       3.681   4.784 -18.200  1.00 80.02           C
ATOM    865  OH  TYR A  73       2.991   3.613 -18.243  1.00 80.02           O
ATOM    866  HH  TYR A  73       2.473   3.552 -19.097  1.00 80.02           H
ATOM    867  HN  TYR A  73       8.161   7.932 -17.867  1.00 80.02           H
ATOM    868  N   TRP A  74       7.717  10.899 -18.835  1.00 71.89           N
ATOM    869  CA  TRP A  74       7.811  12.343 -18.968  1.00 71.89           C
ATOM    870  C   TRP A  74       8.381  12.654 -20.354  1.00 71.89           C
ATOM    871  O   TRP A  74       7.812  13.450 -21.099  1.00 71.89           O
ATOM    872  HA  TRP A  74       6.805  12.752 -18.879  1.00 71.89           H
ATOM    873  CB  TRP A  74       8.640  12.946 -17.832  1.00 71.89           C
ATOM    874 1HB  TRP A  74       8.255  12.578 -16.881  1.00 71.89           H
ATOM    875 2HB  TRP A  74       9.667  12.592 -17.919  1.00 71.89           H
ATOM    876  CG  TRP A  74       8.643  14.475 -17.808  1.00 71.89           C
ATOM    877  CD1 TRP A  74       9.345  15.312 -18.585  1.00 71.89           C
ATOM    878  HD1 TRP A  74      10.033  14.990 -19.367  1.00 71.89           H
ATOM    879  CD2 TRP A  74       7.875  15.323 -16.927  1.00 71.89           C
ATOM    880  NE1 TRP A  74       9.087  16.630 -18.271  1.00 71.89           N
ATOM    881  HE1 TRP A  74       9.490  17.433 -18.710  1.00 71.89           H
ATOM    882  CE2 TRP A  74       8.165  16.637 -17.231  1.00 71.89           C
ATOM    883  CE3 TRP A  74       6.966  14.989 -15.908  1.00 71.89           C
ATOM    884  HE3 TRP A  74       6.720  13.959 -15.650  1.00 71.89           H
ATOM    885  CZ2 TRP A  74       7.589  17.724 -16.561  1.00 71.89           C
ATOM    886  HZ2 TRP A  74       7.835  18.754 -16.819  1.00 71.89           H
ATOM    887  CZ3 TRP A  74       6.399  16.086 -15.248  1.00 71.89           C
ATOM    888  HZ3 TRP A  74       5.687  15.884 -14.449  1.00 71.89           H
ATOM    889  CH2 TRP A  74       6.680  17.415 -15.542  1.00 71.89           C
ATOM    890  HH2 TRP A  74       6.196  18.214 -14.980  1.00 71.89           H
ATOM    891  HN  TRP A  74       8.328  10.497 -18.153  1.00 71.89           H
ATOM    892  N   TYR A  75       9.497  12.008 -20.658  1.00 69.63           N
ATOM    893  CA  TYR A  75      10.318  12.421 -21.784  1.00 69.63           C
ATOM    894  C   TYR A  75       9.923  11.667 -23.056  1.00 69.63           C
ATOM    895  O   TYR A  75      10.053  12.195 -24.159  1.00 69.63           O
ATOM    896  HA  TYR A  75      10.162  13.489 -21.940  1.00 69.63           H
ATOM    897  CB  TYR A  75      11.757  12.056 -21.414  1.00 69.63           C
ATOM    898 1HB  TYR A  75      11.755  11.099 -20.892  1.00 69.63           H
ATOM    899 2HB  TYR A  75      12.333  11.918 -22.329  1.00 69.63           H
ATOM    900  CG  TYR A  75      12.458  13.096 -20.539  1.00 69.63           C
ATOM    901  CD1 TYR A  75      12.998  14.229 -21.113  1.00 69.63           C
ATOM    902  HD1 TYR A  75      12.926  14.382 -22.190  1.00 69.63           H
ATOM    903  CD2 TYR A  75      12.550  12.903 -19.176  1.00 69.63           C
ATOM    904  HD2 TYR A  75      12.123  12.008 -18.722  1.00 69.63           H
ATOM    905  CE1 TYR A  75      13.658  15.209 -20.290  1.00 69.63           C
ATOM    906  HE1 TYR A  75      14.090  16.108 -20.730  1.00 69.63           H
ATOM    907  CE2 TYR A  75      13.210  13.882 -18.352  1.00 69.63           C
ATOM    908  HE2 TYR A  75      13.290  13.742 -17.274  1.00 69.63           H
ATOM    909  CZ  TYR A  75      13.731  14.987 -18.950  1.00 69.63           C
ATOM    910  OH  TYR A  75      14.355  15.912 -18.172  1.00 69.63           O
ATOM    911  HH  TYR A  75      14.327  15.628 -17.214  1.00 69.63           H
ATOM    912  HN  TYR A  75       9.842  11.218 -20.151  1.00 69.63           H
ATOM    913  N   CYS A  76       9.450  10.446 -22.858  1.00 69.31           N
ATOM    914  CA  CYS A  76       9.385   9.484 -23.945  1.00 69.31           C
ATOM    915  C   CYS A  76       7.918   9.116 -24.175  1.00 69.31           C
ATOM    916  O   CYS A  76       7.341   9.463 -25.204  1.00 69.31           O
ATOM    917  HA  CYS A  76       9.803   9.976 -24.824  1.00 69.31           H
ATOM    918  CB  CYS A  76      10.245   8.250 -23.662  1.00 69.31           C
ATOM    919 1HB  CYS A  76      11.202   8.553 -23.237  1.00 69.31           H
ATOM    920 2HB  CYS A  76       9.754   7.617 -22.922  1.00 69.31           H
ATOM    921  SG  CYS A  76      10.517   7.308 -25.207  1.00 69.31           S
ATOM    922  HG  CYS A  76       9.267   6.872 -25.326  1.00 69.31           H
ATOM    923  HN  CYS A  76       9.116  10.111 -21.977  1.00 69.31           H
ATOM    924  N   THR A  77       7.356   8.419 -23.198  1.00 61.29           N
ATOM    925  CA  THR A  77       6.102   7.716 -23.406  1.00 61.29           C
ATOM    926  C   THR A  77       4.965   8.712 -23.643  1.00 61.29           C
ATOM    927  O   THR A  77       4.129   8.508 -24.522  1.00 61.29           O
ATOM    928  HA  THR A  77       6.192   7.113 -24.310  1.00 61.29           H
ATOM    929  CB  THR A  77       5.867   6.801 -22.203  1.00 61.29           C
ATOM    930  HB  THR A  77       5.621   7.382 -21.314  1.00 61.29           H
ATOM    931  OG1 THR A  77       7.059   6.025 -22.119  1.00 61.29           O
ATOM    932  HG1 THR A  77       7.101   5.379 -22.882  1.00 61.29           H
ATOM    933  CG2 THR A  77       4.767   5.768 -22.458  1.00 61.29           C
ATOM    934 1HG2 THR A  77       5.045   5.143 -23.306  1.00 61.29           H
ATOM    935 2HG2 THR A  77       3.831   6.282 -22.677  1.00 61.29           H
ATOM    936 3HG2 THR A  77       4.641   5.145 -21.572  1.00 61.29           H
ATOM    937  HN  THR A  77       7.742   8.331 -22.280  1.00 61.29           H
ATOM    938  N   ARG A  78       4.970   9.768 -22.843  1.00 56.68           N
ATOM    939  CA  ARG A  78       3.795  10.614 -22.712  1.00 56.68           C
ATOM    940  C   ARG A  78       2.556   9.761 -22.431  1.00 56.68           C
ATOM    941  O   ARG A  78       2.464   8.623 -22.890  1.00 56.68           O
ATOM    942  HA  ARG A  78       4.018  11.271 -21.872  1.00 56.68           H
ATOM    943  CB  ARG A  78       3.563  11.435 -23.982  1.00 56.68           C
ATOM    944 1HB  ARG A  78       3.422  10.766 -24.831  1.00 56.68           H
ATOM    945 2HB  ARG A  78       2.649  12.019 -23.880  1.00 56.68           H
ATOM    946  CG  ARG A  78       4.744  12.369 -24.254  1.00 56.68           C
ATOM    947 1HG  ARG A  78       4.964  12.952 -23.359  1.00 56.68           H
ATOM    948 2HG  ARG A  78       5.634  11.781 -24.479  1.00 56.68           H
ATOM    949  CD  ARG A  78       4.440  13.311 -25.421  1.00 56.68           C
ATOM    950 1HD  ARG A  78       4.272  12.734 -26.330  1.00 56.68           H
ATOM    951 2HD  ARG A  78       3.524  13.867 -25.221  1.00 56.68           H
ATOM    952  NE  ARG A  78       5.567  14.250 -25.620  1.00 56.68           N
ATOM    953  HE  ARG A  78       6.412  14.082 -25.112  1.00 56.68           H
ATOM    954  CZ  ARG A  78       5.525  15.311 -26.437  1.00 56.68           C
ATOM    955  NH1 ARG A  78       4.418  15.584 -27.142  1.00 56.68           N
ATOM    956 1HH1 ARG A  78       3.615  14.994 -27.059  1.00 56.68           H
ATOM    957 2HH1 ARG A  78       4.396  16.378 -27.749  1.00 56.68           H
ATOM    958  NH2 ARG A  78       6.607  16.095 -26.540  1.00 56.68           N
ATOM    959 1HH2 ARG A  78       6.592  16.891 -27.145  1.00 56.68           H
ATOM    960 2HH2 ARG A  78       7.429  15.885 -26.011  1.00 56.68           H
ATOM    961  HN  ARG A  78       5.756  10.048 -22.292  1.00 56.68           H
ATOM    962  N   VAL A  79       1.634  10.344 -21.679  1.00 71.90           N
ATOM    963  CA  VAL A  79       0.406   9.651 -21.330  1.00 71.90           C
ATOM    964  C   VAL A  79      -0.547   9.678 -22.527  1.00 71.90           C
ATOM    965  O   VAL A  79      -1.175  10.699 -22.802  1.00 71.90           O
ATOM    966  HA  VAL A  79       0.663   8.615 -21.110  1.00 71.90           H
ATOM    967  CB  VAL A  79      -0.202  10.267 -20.068  1.00 71.90           C
ATOM    968  HB  VAL A  79      -0.487  11.293 -20.300  1.00 71.90           H
ATOM    969  CG1 VAL A  79      -1.464   9.513 -19.643  1.00 71.90           C
ATOM    970 1HG1 VAL A  79      -2.201   9.559 -20.444  1.00 71.90           H
ATOM    971 2HG1 VAL A  79      -1.213   8.472 -19.438  1.00 71.90           H
ATOM    972 3HG1 VAL A  79      -1.875   9.972 -18.744  1.00 71.90           H
ATOM    973  CG2 VAL A  79       0.821  10.309 -18.931  1.00 71.90           C
ATOM    974 1HG2 VAL A  79       1.151   9.296 -18.701  1.00 71.90           H
ATOM    975 2HG2 VAL A  79       1.678  10.910 -19.235  1.00 71.90           H
ATOM    976 3HG2 VAL A  79       0.363  10.751 -18.046  1.00 71.90           H
ATOM    977  HN  VAL A  79       1.717  11.270 -21.311  1.00 71.90           H
ATOM    978  N   LYS A  80      -0.625   8.543 -23.206  1.00 64.57           N
ATOM    979  CA  LYS A  80      -1.421   8.450 -24.418  1.00 64.57           C
ATOM    980  C   LYS A  80      -2.655   7.587 -24.147  1.00 64.57           C
ATOM    981  O   LYS A  80      -3.680   7.738 -24.809  1.00 64.57           O
ATOM    982  HA  LYS A  80      -1.753   9.457 -24.670  1.00 64.57           H
ATOM    983  CB  LYS A  80      -0.565   7.950 -25.584  1.00 64.57           C
ATOM    984 1HB  LYS A  80      -0.052   7.032 -25.296  1.00 64.57           H
ATOM    985 2HB  LYS A  80      -1.206   7.704 -26.431  1.00 64.57           H
ATOM    986  CG  LYS A  80       0.461   9.005 -26.002  1.00 64.57           C
ATOM    987 1HG  LYS A  80      -0.049   9.939 -26.240  1.00 64.57           H
ATOM    988 2HG  LYS A  80       1.135   9.212 -25.171  1.00 64.57           H
ATOM    989  CD  LYS A  80       1.267   8.535 -27.214  1.00 64.57           C
ATOM    990 1HD  LYS A  80       1.763   7.592 -26.983  1.00 64.57           H
ATOM    991 2HD  LYS A  80       0.595   8.345 -28.051  1.00 64.57           H
ATOM    992  CE  LYS A  80       2.310   9.580 -27.618  1.00 64.57           C
ATOM    993 1HE  LYS A  80       1.817  10.527 -27.838  1.00 64.57           H
ATOM    994 2HE  LYS A  80       2.992   9.761 -26.788  1.00 64.57           H
ATOM    995  NZ  LYS A  80       3.070   9.123 -28.802  1.00 64.57           N
ATOM    996 1HZ  LYS A  80       3.755   9.826 -29.056  1.00 64.57           H
ATOM    997 2HZ  LYS A  80       3.543   8.253 -28.585  1.00 64.57           H
ATOM    998 3HZ  LYS A  80       2.433   8.976 -29.577  1.00 64.57           H
ATOM    999  HN  LYS A  80      -0.157   7.700 -22.941  1.00 64.57           H
ATOM   1000  N   THR A  81      -2.515   6.700 -23.172  1.00 74.13           N
ATOM   1001  CA  THR A  81      -3.563   5.736 -22.882  1.00 74.13           C
ATOM   1002  C   THR A  81      -4.020   5.866 -21.428  1.00 74.13           C
ATOM   1003  O   THR A  81      -3.360   6.521 -20.622  1.00 74.13           O
ATOM   1004  HA  THR A  81      -4.424   5.965 -23.510  1.00 74.13           H
ATOM   1005  CB  THR A  81      -3.033   4.343 -23.230  1.00 74.13           C
ATOM   1006  HB  THR A  81      -3.845   3.617 -23.269  1.00 74.13           H
ATOM   1007  OG1 THR A  81      -2.034   4.096 -22.245  1.00 74.13           O
ATOM   1008  HG1 THR A  81      -1.795   3.125 -22.236  1.00 74.13           H
ATOM   1009  CG2 THR A  81      -2.265   4.322 -24.553  1.00 74.13           C
ATOM   1010 1HG2 THR A  81      -1.413   4.999 -24.489  1.00 74.13           H
ATOM   1011 2HG2 THR A  81      -2.924   4.642 -25.360  1.00 74.13           H
ATOM   1012 3HG2 THR A  81      -1.912   3.311 -24.752  1.00 74.13           H
ATOM   1013  HN  THR A  81      -1.707   6.634 -22.588  1.00 74.13           H
ATOM   1014  N   MET A  82      -5.146   5.233 -21.136  1.00 75.05           N
ATOM   1015  CA  MET A  82      -5.666   5.217 -19.779  1.00 75.05           C
ATOM   1016  C   MET A  82      -4.713   4.480 -18.835  1.00 75.05           C
ATOM   1017  O   MET A  82      -4.523   4.893 -17.692  1.00 75.05           O
ATOM   1018  HA  MET A  82      -5.744   6.263 -19.483  1.00 75.05           H
ATOM   1019  CB  MET A  82      -7.033   4.530 -19.763  1.00 75.05           C
ATOM   1020 1HB  MET A  82      -7.648   4.919 -20.575  1.00 75.05           H
ATOM   1021 2HB  MET A  82      -6.909   3.462 -19.940  1.00 75.05           H
ATOM   1022  CG  MET A  82      -7.743   4.752 -18.426  1.00 75.05           C
ATOM   1023 1HG  MET A  82      -7.217   4.221 -17.633  1.00 75.05           H
ATOM   1024 2HG  MET A  82      -7.725   5.811 -18.167  1.00 75.05           H
ATOM   1025  SD  MET A  82      -9.430   4.178 -18.528  1.00 75.05           S
ATOM   1026  CE  MET A  82      -9.996   4.587 -16.885  1.00 75.05           C
ATOM   1027 1HE  MET A  82      -9.391   4.056 -16.150  1.00 75.05           H
ATOM   1028 2HE  MET A  82      -9.903   5.661 -16.726  1.00 75.05           H
ATOM   1029 3HE  MET A  82     -11.040   4.293 -16.777  1.00 75.05           H
ATOM   1030  HN  MET A  82      -5.699   4.737 -21.805  1.00 75.05           H
ATOM   1031  N   THR A  83      -4.139   3.402 -19.349  1.00 74.33           N
ATOM   1032  CA  THR A  83      -3.161   2.642 -18.590  1.00 74.33           C
ATOM   1033  C   THR A  83      -1.977   3.531 -18.204  1.00 74.33           C
ATOM   1034  O   THR A  83      -1.516   3.498 -17.064  1.00 74.33           O
ATOM   1035  HA  THR A  83      -3.627   2.311 -17.662  1.00 74.33           H
ATOM   1036  CB  THR A  83      -2.760   1.423 -19.423  1.00 74.33           C
ATOM   1037  HB  THR A  83      -1.927   1.661 -20.084  1.00 74.33           H
ATOM   1038  OG1 THR A  83      -3.967   1.032 -20.070  1.00 74.33           O
ATOM   1039  HG1 THR A  83      -4.581   0.593 -19.414  1.00 74.33           H
ATOM   1040  CG2 THR A  83      -2.395   0.216 -18.556  1.00 74.33           C
ATOM   1041 1HG2 THR A  83      -3.251  -0.064 -17.943  1.00 74.33           H
ATOM   1042 2HG2 THR A  83      -1.554   0.473 -17.911  1.00 74.33           H
ATOM   1043 3HG2 THR A  83      -2.118  -0.621 -19.197  1.00 74.33           H
ATOM   1044  HN  THR A  83      -4.333   3.048 -20.263  1.00 74.33           H
ATOM   1045  N   ASP A  84      -1.518   4.304 -19.177  1.00 78.55           N
ATOM   1046  CA  ASP A  84      -0.361   5.160 -18.971  1.00 78.55           C
ATOM   1047  C   ASP A  84      -0.644   6.122 -17.815  1.00 78.55           C
ATOM   1048  O   ASP A  84       0.237   6.399 -17.003  1.00 78.55           O
ATOM   1049  HA  ASP A  84       0.463   4.481 -18.755  1.00 78.55           H
ATOM   1050  CB  ASP A  84      -0.064   5.995 -20.218  1.00 78.55           C
ATOM   1051 1HB  ASP A  84      -0.923   6.622 -20.454  1.00 78.55           H
ATOM   1052 2HB  ASP A  84       0.774   6.663 -20.021  1.00 78.55           H
ATOM   1053  CG  ASP A  84       0.263   5.097 -21.413  1.00 78.55           C
ATOM   1054  OD1 ASP A  84       0.821   4.006 -21.167  1.00 78.55           O
ATOM   1055  OD2 ASP A  84      -0.053   5.522 -22.545  1.00 78.55           O
ATOM   1056  HN  ASP A  84      -1.921   4.352 -20.091  1.00 78.55           H
ATOM   1057  N   MET A  85      -1.878   6.604 -17.777  1.00 84.11           N
ATOM   1058  CA  MET A  85      -2.271   7.576 -16.770  1.00 84.11           C
ATOM   1059  C   MET A  85      -2.192   6.973 -15.366  1.00 84.11           C
ATOM   1060  O   MET A  85      -1.656   7.593 -14.450  1.00 84.11           O
ATOM   1061  HA  MET A  85      -1.559   8.396 -16.861  1.00 84.11           H
ATOM   1062  CB  MET A  85      -3.700   8.046 -17.045  1.00 84.11           C
ATOM   1063 1HB  MET A  85      -3.792   8.355 -18.086  1.00 84.11           H
ATOM   1064 2HB  MET A  85      -4.394   7.219 -16.896  1.00 84.11           H
ATOM   1065  CG  MET A  85      -4.081   9.209 -16.127  1.00 84.11           C
ATOM   1066 1HG  MET A  85      -5.149   9.410 -16.204  1.00 84.11           H
ATOM   1067 2HG  MET A  85      -3.881   8.945 -15.089  1.00 84.11           H
ATOM   1068  SD  MET A  85      -3.153  10.668 -16.574  1.00 84.11           S
ATOM   1069  CE  MET A  85      -3.530  11.714 -15.178  1.00 84.11           C
ATOM   1070 1HE  MET A  85      -4.607  11.874 -15.123  1.00 84.11           H
ATOM   1071 2HE  MET A  85      -3.187  11.235 -14.261  1.00 84.11           H
ATOM   1072 3HE  MET A  85      -3.026  12.674 -15.296  1.00 84.11           H
ATOM   1073  HN  MET A  85      -2.600   6.343 -18.417  1.00 84.11           H
ATOM   1074  N   PHE A  86      -2.735   5.771 -15.242  1.00 86.12           N
ATOM   1075  CA  PHE A  86      -2.775   5.097 -13.955  1.00 86.12           C
ATOM   1076  C   PHE A  86      -1.372   4.677 -13.513  1.00 86.12           C
ATOM   1077  O   PHE A  86      -1.037   4.765 -12.332  1.00 86.12           O
ATOM   1078  HA  PHE A  86      -3.185   5.803 -13.233  1.00 86.12           H
ATOM   1079  CB  PHE A  86      -3.637   3.846 -14.132  1.00 86.12           C
ATOM   1080 1HB  PHE A  86      -3.250   3.265 -14.970  1.00 86.12           H
ATOM   1081 2HB  PHE A  86      -3.542   3.223 -13.243  1.00 86.12           H
ATOM   1082  CG  PHE A  86      -5.119   4.140 -14.375  1.00 86.12           C
ATOM   1083  CD1 PHE A  86      -5.732   5.147 -13.698  1.00 86.12           C
ATOM   1084  HD1 PHE A  86      -5.168   5.745 -12.982  1.00 86.12           H
ATOM   1085  CD2 PHE A  86      -5.823   3.394 -15.269  1.00 86.12           C
ATOM   1086  HD2 PHE A  86      -5.331   2.587 -15.812  1.00 86.12           H
ATOM   1087  CE1 PHE A  86      -7.107   5.421 -13.924  1.00 86.12           C
ATOM   1088  HE1 PHE A  86      -7.598   6.228 -13.381  1.00 86.12           H
ATOM   1089  CE2 PHE A  86      -7.198   3.668 -15.495  1.00 86.12           C
ATOM   1090  HE2 PHE A  86      -7.762   3.070 -16.211  1.00 86.12           H
ATOM   1091  CZ  PHE A  86      -7.811   4.675 -14.817  1.00 86.12           C
ATOM   1092  HZ  PHE A  86      -8.866   4.885 -14.991  1.00 86.12           H
ATOM   1093  HN  PHE A  86      -3.141   5.260 -16.000  1.00 86.12           H
ATOM   1094  N   LEU A  87      -0.589   4.228 -14.483  1.00 80.32           N
ATOM   1095  CA  LEU A  87       0.757   3.758 -14.202  1.00 80.32           C
ATOM   1096  C   LEU A  87       1.602   4.925 -13.687  1.00 80.32           C
ATOM   1097  O   LEU A  87       2.431   4.748 -12.794  1.00 80.32           O
ATOM   1098  HA  LEU A  87       0.683   3.010 -13.414  1.00 80.32           H
ATOM   1099  CB  LEU A  87       1.349   3.065 -15.431  1.00 80.32           C
ATOM   1100 1HB  LEU A  87       1.163   3.693 -16.303  1.00 80.32           H
ATOM   1101 2HB  LEU A  87       2.431   3.008 -15.305  1.00 80.32           H
ATOM   1102  CG  LEU A  87       0.823   1.660 -15.727  1.00 80.32           C
ATOM   1103  HG  LEU A  87      -0.264   1.708 -15.788  1.00 80.32           H
ATOM   1104  CD1 LEU A  87       1.329   1.159 -17.081  1.00 80.32           C
ATOM   1105 1HD1 LEU A  87       0.989   1.832 -17.868  1.00 80.32           H
ATOM   1106 2HD1 LEU A  87       2.419   1.129 -17.074  1.00 80.32           H
ATOM   1107 3HD1 LEU A  87       0.940   0.158 -17.267  1.00 80.32           H
ATOM   1108  CD2 LEU A  87       1.170   0.694 -14.593  1.00 80.32           C
ATOM   1109 1HD2 LEU A  87       2.253   0.644 -14.476  1.00 80.32           H
ATOM   1110 2HD2 LEU A  87       0.721   1.047 -13.664  1.00 80.32           H
ATOM   1111 3HD2 LEU A  87       0.784  -0.298 -14.829  1.00 80.32           H
ATOM   1112  HN  LEU A  87      -0.860   4.184 -15.445  1.00 80.32           H
ATOM   1113  N   LEU A  88       1.364   6.090 -14.270  1.00 87.72           N
ATOM   1114  CA  LEU A  88       2.092   7.285 -13.880  1.00 87.72           C
ATOM   1115  C   LEU A  88       1.730   7.650 -12.439  1.00 87.72           C
ATOM   1116  O   LEU A  88       2.611   7.892 -11.615  1.00 87.72           O
ATOM   1117  HA  LEU A  88       3.155   7.047 -13.918  1.00 87.72           H
ATOM   1118  CB  LEU A  88       1.844   8.415 -14.881  1.00 87.72           C
ATOM   1119 1HB  LEU A  88       2.200   8.091 -15.859  1.00 87.72           H
ATOM   1120 2HB  LEU A  88       0.769   8.568 -14.967  1.00 87.72           H
ATOM   1121  CG  LEU A  88       2.498   9.759 -14.552  1.00 87.72           C
ATOM   1122  HG  LEU A  88       2.164  10.067 -13.561  1.00 87.72           H
ATOM   1123  CD1 LEU A  88       4.021   9.628 -14.495  1.00 87.72           C
ATOM   1124 1HD1 LEU A  88       4.296   8.908 -13.724  1.00 87.72           H
ATOM   1125 2HD1 LEU A  88       4.393   9.286 -15.460  1.00 87.72           H
ATOM   1126 3HD1 LEU A  88       4.460  10.598 -14.259  1.00 87.72           H
ATOM   1127  CD2 LEU A  88       2.052  10.841 -15.536  1.00 87.72           C
ATOM   1128 1HD2 LEU A  88       2.337  10.553 -16.548  1.00 87.72           H
ATOM   1129 2HD2 LEU A  88       0.969  10.957 -15.483  1.00 87.72           H
ATOM   1130 3HD2 LEU A  88       2.531  11.786 -15.279  1.00 87.72           H
ATOM   1131  HN  LEU A  88       0.689   6.225 -14.996  1.00 87.72           H
ATOM   1132  N   ASN A  89       0.431   7.678 -12.178  1.00 90.18           N
ATOM   1133  CA  ASN A  89      -0.062   8.081 -10.872  1.00 90.18           C
ATOM   1134  C   ASN A  89       0.364   7.046  -9.829  1.00 90.18           C
ATOM   1135  O   ASN A  89       0.619   7.390  -8.676  1.00 90.18           O
ATOM   1136  HA  ASN A  89       0.378   9.062 -10.690  1.00 90.18           H
ATOM   1137  CB  ASN A  89      -1.590   8.162 -10.861  1.00 90.18           C
ATOM   1138 1HB  ASN A  89      -2.006   7.327 -11.424  1.00 90.18           H
ATOM   1139 2HB  ASN A  89      -1.955   8.070  -9.838  1.00 90.18           H
ATOM   1140  CG  ASN A  89      -2.073   9.483 -11.464  1.00 90.18           C
ATOM   1141  OD1 ASN A  89      -2.251  10.478 -10.781  1.00 90.18           O
ATOM   1142  ND2 ASN A  89      -2.275   9.435 -12.777  1.00 90.18           N
ATOM   1143 1HD2 ASN A  89      -2.109   8.586 -13.279  1.00 90.18           H
ATOM   1144 2HD2 ASN A  89      -2.592  10.250 -13.264  1.00 90.18           H
ATOM   1145  HN  ASN A  89      -0.278   7.432 -12.839  1.00 90.18           H
ATOM   1146  N   LEU A  90       0.429   5.799 -10.272  1.00 85.50           N
ATOM   1147  CA  LEU A  90       0.848   4.715  -9.399  1.00 85.50           C
ATOM   1148  C   LEU A  90       2.297   4.946  -8.967  1.00 85.50           C
ATOM   1149  O   LEU A  90       2.630   4.797  -7.792  1.00 85.50           O
ATOM   1150  HA  LEU A  90       0.214   4.747  -8.512  1.00 85.50           H
ATOM   1151  CB  LEU A  90       0.615   3.362 -10.074  1.00 85.50           C
ATOM   1152 1HB  LEU A  90      -0.439   3.289 -10.341  1.00 85.50           H
ATOM   1153 2HB  LEU A  90       1.182   3.341 -11.005  1.00 85.50           H
ATOM   1154  CG  LEU A  90       0.991   2.129  -9.251  1.00 85.50           C
ATOM   1155  HG  LEU A  90       2.034   2.225  -8.948  1.00 85.50           H
ATOM   1156  CD1 LEU A  90       0.155   2.045  -7.973  1.00 85.50           C
ATOM   1157 1HD1 LEU A  90       0.327   2.935  -7.368  1.00 85.50           H
ATOM   1158 2HD1 LEU A  90      -0.902   1.982  -8.234  1.00 85.50           H
ATOM   1159 3HD1 LEU A  90       0.443   1.159  -7.408  1.00 85.50           H
ATOM   1160  CD2 LEU A  90       0.882   0.855 -10.092  1.00 85.50           C
ATOM   1161 1HD2 LEU A  90      -0.143   0.740 -10.446  1.00 85.50           H
ATOM   1162 2HD2 LEU A  90       1.555   0.924 -10.946  1.00 85.50           H
ATOM   1163 3HD2 LEU A  90       1.155  -0.007  -9.483  1.00 85.50           H
ATOM   1164  HN  LEU A  90       0.202   5.525 -11.206  1.00 85.50           H
ATOM   1165  N   ALA A  91       3.122   5.304  -9.940  1.00 90.50           N
ATOM   1166  CA  ALA A  91       4.537   5.510  -9.684  1.00 90.50           C
ATOM   1167  C   ALA A  91       4.712   6.695  -8.732  1.00 90.50           C
ATOM   1168  O   ALA A  91       5.577   6.671  -7.857  1.00 90.50           O
ATOM   1169  HA  ALA A  91       4.922   4.610  -9.205  1.00 90.50           H
ATOM   1170  CB  ALA A  91       5.271   5.715 -11.011  1.00 90.50           C
ATOM   1171 1HB  ALA A  91       5.140   4.834 -11.639  1.00 90.50           H
ATOM   1172 2HB  ALA A  91       4.863   6.589 -11.520  1.00 90.50           H
ATOM   1173 3HB  ALA A  91       6.333   5.870 -10.818  1.00 90.50           H
ATOM   1174  HN  ALA A  91       2.837   5.454 -10.887  1.00 90.50           H
ATOM   1175  N   ILE A  92       3.876   7.703  -8.933  1.00 91.51           N
ATOM   1176  CA  ILE A  92       3.910   8.884  -8.087  1.00 91.51           C
ATOM   1177  C   ILE A  92       3.536   8.492  -6.656  1.00 91.51           C
ATOM   1178  O   ILE A  92       4.199   8.898  -5.704  1.00 91.51           O
ATOM   1179  HA  ILE A  92       4.935   9.256  -8.086  1.00 91.51           H
ATOM   1180  CB  ILE A  92       3.028   9.989  -8.673  1.00 91.51           C
ATOM   1181  HB  ILE A  92       2.052   9.561  -8.901  1.00 91.51           H
ATOM   1182  CG1 ILE A  92       3.609  10.516  -9.986  1.00 91.51           C
ATOM   1183 1HG1 ILE A  92       4.502  11.107  -9.781  1.00 91.51           H
ATOM   1184 2HG1 ILE A  92       3.918   9.680 -10.613  1.00 91.51           H
ATOM   1185  CG2 ILE A  92       2.804  11.108  -7.654  1.00 91.51           C
ATOM   1186 1HG2 ILE A  92       2.314  10.702  -6.770  1.00 91.51           H
ATOM   1187 2HG2 ILE A  92       3.764  11.540  -7.372  1.00 91.51           H
ATOM   1188 3HG2 ILE A  92       2.174  11.880  -8.096  1.00 91.51           H
ATOM   1189  CD1 ILE A  92       2.585  11.372 -10.734  1.00 91.51           C
ATOM   1190 1HD1 ILE A  92       1.704  10.770 -10.958  1.00 91.51           H
ATOM   1191 2HD1 ILE A  92       2.298  12.220 -10.113  1.00 91.51           H
ATOM   1192 3HD1 ILE A  92       3.024  11.734 -11.664  1.00 91.51           H
ATOM   1193  HN  ILE A  92       3.187   7.722  -9.658  1.00 91.51           H
ATOM   1194  N   ALA A  93       2.475   7.706  -6.551  1.00 92.26           N
ATOM   1195  CA  ALA A  93       1.959   7.315  -5.250  1.00 92.26           C
ATOM   1196  C   ALA A  93       3.034   6.531  -4.494  1.00 92.26           C
ATOM   1197  O   ALA A  93       3.302   6.807  -3.326  1.00 92.26           O
ATOM   1198  HA  ALA A  93       1.730   8.226  -4.697  1.00 92.26           H
ATOM   1199  CB  ALA A  93       0.670   6.511  -5.432  1.00 92.26           C
ATOM   1200 1HB  ALA A  93      -0.070   7.123  -5.947  1.00 92.26           H
ATOM   1201 2HB  ALA A  93       0.879   5.619  -6.022  1.00 92.26           H
ATOM   1202 3HB  ALA A  93       0.284   6.219  -4.455  1.00 92.26           H
ATOM   1203  HN  ALA A  93       1.971   7.338  -7.333  1.00 92.26           H
ATOM   1204  N   ASP A  94       3.620   5.569  -5.192  1.00 88.85           N
ATOM   1205  CA  ASP A  94       4.624   4.711  -4.587  1.00 88.85           C
ATOM   1206  C   ASP A  94       5.792   5.568  -4.094  1.00 88.85           C
ATOM   1207  O   ASP A  94       6.321   5.336  -3.008  1.00 88.85           O
ATOM   1208  HA  ASP A  94       4.110   4.199  -3.773  1.00 88.85           H
ATOM   1209  CB  ASP A  94       5.171   3.704  -5.600  1.00 88.85           C
ATOM   1210 1HB  ASP A  94       5.367   4.206  -6.548  1.00 88.85           H
ATOM   1211 2HB  ASP A  94       6.122   3.307  -5.247  1.00 88.85           H
ATOM   1212  CG  ASP A  94       4.183   2.556  -5.820  1.00 88.85           C
ATOM   1213  OD1 ASP A  94       3.441   2.255  -4.861  1.00 88.85           O
ATOM   1214  OD2 ASP A  94       4.194   2.005  -6.943  1.00 88.85           O
ATOM   1215  HN  ASP A  94       3.419   5.373  -6.152  1.00 88.85           H
ATOM   1216  N   LEU A  95       6.159   6.540  -4.916  1.00 90.71           N
ATOM   1217  CA  LEU A  95       7.308   7.378  -4.618  1.00 90.71           C
ATOM   1218  C   LEU A  95       7.042   8.160  -3.330  1.00 90.71           C
ATOM   1219  O   LEU A  95       7.920   8.272  -2.476  1.00 90.71           O
ATOM   1220  HA  LEU A  95       8.159   6.718  -4.452  1.00 90.71           H
ATOM   1221  CB  LEU A  95       7.649   8.265  -5.817  1.00 90.71           C
ATOM   1222 1HB  LEU A  95       7.705   7.636  -6.705  1.00 90.71           H
ATOM   1223 2HB  LEU A  95       6.827   8.964  -5.973  1.00 90.71           H
ATOM   1224  CG  LEU A  95       8.948   9.066  -5.710  1.00 90.71           C
ATOM   1225  HG  LEU A  95       8.931   9.621  -4.772  1.00 90.71           H
ATOM   1226  CD1 LEU A  95      10.163   8.137  -5.664  1.00 90.71           C
ATOM   1227 1HD1 LEU A  95      10.085   7.480  -4.797  1.00 90.71           H
ATOM   1228 2HD1 LEU A  95      10.196   7.536  -6.573  1.00 90.71           H
ATOM   1229 3HD1 LEU A  95      11.073   8.732  -5.588  1.00 90.71           H
ATOM   1230  CD2 LEU A  95       9.054  10.092  -6.841  1.00 90.71           C
ATOM   1231 1HD2 LEU A  95       9.039   9.577  -7.801  1.00 90.71           H
ATOM   1232 2HD2 LEU A  95       8.213  10.782  -6.785  1.00 90.71           H
ATOM   1233 3HD2 LEU A  95       9.987  10.647  -6.741  1.00 90.71           H
ATOM   1234  HN  LEU A  95       5.687   6.757  -5.771  1.00 90.71           H
ATOM   1235  N   LEU A  96       5.828   8.680  -3.231  1.00 88.02           N
ATOM   1236  CA  LEU A  96       5.447   9.476  -2.077  1.00 88.02           C
ATOM   1237  C   LEU A  96       5.549   8.618  -0.814  1.00 88.02           C
ATOM   1238  O   LEU A  96       6.007   9.088   0.225  1.00 88.02           O
ATOM   1239  HA  LEU A  96       6.160  10.296  -1.995  1.00 88.02           H
ATOM   1240  CB  LEU A  96       4.065  10.098  -2.287  1.00 88.02           C
ATOM   1241 1HB  LEU A  96       3.383   9.315  -2.622  1.00 88.02           H
ATOM   1242 2HB  LEU A  96       3.696  10.450  -1.324  1.00 88.02           H
ATOM   1243  CG  LEU A  96       3.995  11.257  -3.283  1.00 88.02           C
ATOM   1244  HG  LEU A  96       4.438  10.927  -4.223  1.00 88.02           H
ATOM   1245  CD1 LEU A  96       2.543  11.640  -3.578  1.00 88.02           C
ATOM   1246 1HD1 LEU A  96       2.020  10.783  -4.002  1.00 88.02           H
ATOM   1247 2HD1 LEU A  96       2.053  11.944  -2.654  1.00 88.02           H
ATOM   1248 3HD1 LEU A  96       2.523  12.466  -4.289  1.00 88.02           H
ATOM   1249  CD2 LEU A  96       4.815  12.452  -2.792  1.00 88.02           C
ATOM   1250 1HD2 LEU A  96       4.423  12.791  -1.833  1.00 88.02           H
ATOM   1251 2HD2 LEU A  96       5.857  12.154  -2.675  1.00 88.02           H
ATOM   1252 3HD2 LEU A  96       4.748  13.261  -3.519  1.00 88.02           H
ATOM   1253  HN  LEU A  96       5.113   8.566  -3.921  1.00 88.02           H
ATOM   1254  N   PHE A  97       5.115   7.373  -0.947  1.00 90.10           N
ATOM   1255  CA  PHE A  97       5.158   6.442   0.168  1.00 90.10           C
ATOM   1256  C   PHE A  97       6.599   6.178   0.607  1.00 90.10           C
ATOM   1257  O   PHE A  97       6.903   6.202   1.798  1.00 90.10           O
ATOM   1258  HA  PHE A  97       4.607   6.899   0.991  1.00 90.10           H
ATOM   1259  CB  PHE A  97       4.537   5.132  -0.319  1.00 90.10           C
ATOM   1260 1HB  PHE A  97       3.453   5.246  -0.355  1.00 90.10           H
ATOM   1261 2HB  PHE A  97       4.871   4.940  -1.339  1.00 90.10           H
ATOM   1262  CG  PHE A  97       4.879   3.920   0.551  1.00 90.10           C
ATOM   1263  CD1 PHE A  97       5.674   2.933   0.059  1.00 90.10           C
ATOM   1264  HD1 PHE A  97       6.069   3.005  -0.955  1.00 90.10           H
ATOM   1265  CD2 PHE A  97       4.387   3.831   1.816  1.00 90.10           C
ATOM   1266  HD2 PHE A  97       3.749   4.622   2.210  1.00 90.10           H
ATOM   1267  CE1 PHE A  97       5.991   1.809   0.866  1.00 90.10           C
ATOM   1268  HE1 PHE A  97       6.629   1.017   0.472  1.00 90.10           H
ATOM   1269  CE2 PHE A  97       4.704   2.706   2.623  1.00 90.10           C
ATOM   1270  HE2 PHE A  97       4.310   2.634   3.636  1.00 90.10           H
ATOM   1271  CZ  PHE A  97       5.500   1.719   2.131  1.00 90.10           C
ATOM   1272  HZ  PHE A  97       5.743   0.856   2.751  1.00 90.10           H
ATOM   1273  HN  PHE A  97       4.741   6.999  -1.796  1.00 90.10           H
ATOM   1274  N   LEU A  98       7.449   5.931  -0.380  1.00 93.19           N
ATOM   1275  CA  LEU A  98       8.803   5.483  -0.106  1.00 93.19           C
ATOM   1276  C   LEU A  98       9.539   6.556   0.699  1.00 93.19           C
ATOM   1277  O   LEU A  98      10.382   6.239   1.537  1.00 93.19           O
ATOM   1278  HA  LEU A  98       8.732   4.582   0.503  1.00 93.19           H
ATOM   1279  CB  LEU A  98       9.512   5.096  -1.406  1.00 93.19           C
ATOM   1280 1HB  LEU A  98       9.418   5.924  -2.108  1.00 93.19           H
ATOM   1281 2HB  LEU A  98      10.575   4.976  -1.195  1.00 93.19           H
ATOM   1282  CG  LEU A  98       9.010   3.823  -2.090  1.00 93.19           C
ATOM   1283  HG  LEU A  98       7.920   3.843  -2.091  1.00 93.19           H
ATOM   1284  CD1 LEU A  98       9.462   3.772  -3.551  1.00 93.19           C
ATOM   1285 1HD1 LEU A  98       9.065   4.636  -4.085  1.00 93.19           H
ATOM   1286 2HD1 LEU A  98      10.551   3.786  -3.596  1.00 93.19           H
ATOM   1287 3HD1 LEU A  98       9.091   2.857  -4.014  1.00 93.19           H
ATOM   1288  CD2 LEU A  98       9.438   2.577  -1.314  1.00 93.19           C
ATOM   1289 1HD2 LEU A  98      10.526   2.538  -1.260  1.00 93.19           H
ATOM   1290 2HD2 LEU A  98       9.026   2.617  -0.306  1.00 93.19           H
ATOM   1291 3HD2 LEU A  98       9.068   1.686  -1.822  1.00 93.19           H
ATOM   1292  HN  LEU A  98       7.225   6.033  -1.349  1.00 93.19           H
ATOM   1293  N   VAL A  99       9.192   7.803   0.418  1.00 90.48           N
ATOM   1294  CA  VAL A  99       9.838   8.926   1.075  1.00 90.48           C
ATOM   1295  C   VAL A  99       9.578   8.848   2.581  1.00 90.48           C
ATOM   1296  O   VAL A  99      10.312   9.439   3.372  1.00 90.48           O
ATOM   1297  HA  VAL A  99      10.911   8.838   0.899  1.00 90.48           H
ATOM   1298  CB  VAL A  99       9.363  10.241   0.453  1.00 90.48           C
ATOM   1299  HB  VAL A  99       8.273  10.248   0.476  1.00 90.48           H
ATOM   1300  CG1 VAL A  99       9.858  11.441   1.264  1.00 90.48           C
ATOM   1301 1HG1 VAL A  99       9.472  11.376   2.281  1.00 90.48           H
ATOM   1302 2HG1 VAL A  99      10.947  11.439   1.287  1.00 90.48           H
ATOM   1303 3HG1 VAL A  99       9.506  12.362   0.800  1.00 90.48           H
ATOM   1304  CG2 VAL A  99       9.803  10.347  -1.008  1.00 90.48           C
ATOM   1305 1HG2 VAL A  99      10.891  10.307  -1.064  1.00 90.48           H
ATOM   1306 2HG2 VAL A  99       9.380   9.518  -1.576  1.00 90.48           H
ATOM   1307 3HG2 VAL A  99       9.452  11.291  -1.426  1.00 90.48           H
ATOM   1308  HN  VAL A  99       8.485   8.051  -0.245  1.00 90.48           H
ATOM   1309  N   THR A 100       8.532   8.115   2.931  1.00 90.63           N
ATOM   1310  CA  THR A 100       8.139   7.990   4.324  1.00 90.63           C
ATOM   1311  C   THR A 100       8.978   6.918   5.022  1.00 90.63           C
ATOM   1312  O   THR A 100       9.118   6.931   6.244  1.00 90.63           O
ATOM   1313  HA  THR A 100       8.346   8.935   4.826  1.00 90.63           H
ATOM   1314  CB  THR A 100       6.635   7.708   4.368  1.00 90.63           C
ATOM   1315  HB  THR A 100       6.232   7.898   5.362  1.00 90.63           H
ATOM   1316  OG1 THR A 100       6.521   6.365   3.904  1.00 90.63           O
ATOM   1317  HG1 THR A 100       5.616   6.003   4.126  1.00 90.63           H
ATOM   1318  CG2 THR A 100       5.856   8.527   3.337  1.00 90.63           C
ATOM   1319 1HG2 THR A 100       6.214   8.286   2.336  1.00 90.63           H
ATOM   1320 2HG2 THR A 100       6.004   9.589   3.529  1.00 90.63           H
ATOM   1321 3HG2 THR A 100       4.795   8.288   3.410  1.00 90.63           H
ATOM   1322  HN  THR A 100       7.959   7.613   2.284  1.00 90.63           H
ATOM   1323  N   LEU A 101       9.516   6.015   4.215  1.00 93.31           N
ATOM   1324  CA  LEU A 101      10.146   4.818   4.745  1.00 93.31           C
ATOM   1325  C   LEU A 101      11.350   5.216   5.600  1.00 93.31           C
ATOM   1326  O   LEU A 101      11.586   4.633   6.657  1.00 93.31           O
ATOM   1327  HA  LEU A 101       9.417   4.322   5.386  1.00 93.31           H
ATOM   1328  CB  LEU A 101      10.489   3.847   3.614  1.00 93.31           C
ATOM   1329 1HB  LEU A 101      11.015   4.399   2.835  1.00 93.31           H
ATOM   1330 2HB  LEU A 101      11.184   3.101   4.000  1.00 93.31           H
ATOM   1331  CG  LEU A 101       9.306   3.118   2.973  1.00 93.31           C
ATOM   1332  HG  LEU A 101       8.657   3.861   2.511  1.00 93.31           H
ATOM   1333  CD1 LEU A 101       9.778   2.177   1.863  1.00 93.31           C
ATOM   1334 1HD1 LEU A 101      10.293   2.752   1.093  1.00 93.31           H
ATOM   1335 2HD1 LEU A 101      10.461   1.436   2.280  1.00 93.31           H
ATOM   1336 3HD1 LEU A 101       8.918   1.671   1.425  1.00 93.31           H
ATOM   1337  CD2 LEU A 101       8.476   2.387   4.030  1.00 93.31           C
ATOM   1338 1HD2 LEU A 101       9.102   1.655   4.542  1.00 93.31           H
ATOM   1339 2HD2 LEU A 101       8.093   3.106   4.753  1.00 93.31           H
ATOM   1340 3HD2 LEU A 101       7.642   1.877   3.547  1.00 93.31           H
ATOM   1341  HN  LEU A 101       9.526   6.091   3.218  1.00 93.31           H
ATOM   1342  N   PRO A 102      12.131   6.213   5.161  1.00 95.04           N
ATOM   1343  CA  PRO A 102      13.305   6.644   5.924  1.00 95.04           C
ATOM   1344  C   PRO A 102      12.967   6.969   7.370  1.00 95.04           C
ATOM   1345  O   PRO A 102      13.695   6.582   8.283  1.00 95.04           O
ATOM   1346  HA  PRO A 102      14.034   5.835   5.977  1.00 95.04           H
ATOM   1347  CB  PRO A 102      13.798   7.877   5.165  1.00 95.04           C
ATOM   1348 1HB  PRO A 102      13.366   8.794   5.566  1.00 95.04           H
ATOM   1349 2HB  PRO A 102      14.881   7.982   5.230  1.00 95.04           H
ATOM   1350  CG  PRO A 102      13.342   7.617   3.734  1.00 95.04           C
ATOM   1351 1HG  PRO A 102      13.300   8.536   3.150  1.00 95.04           H
ATOM   1352 2HG  PRO A 102      14.023   6.949   3.207  1.00 95.04           H
ATOM   1353  CD  PRO A 102      11.967   6.998   3.924  1.00 95.04           C
ATOM   1354 1HD  PRO A 102      11.192   7.757   4.031  1.00 95.04           H
ATOM   1355 2HD  PRO A 102      11.683   6.375   3.076  1.00 95.04           H
ATOM   1356  N   PHE A 103      11.861   7.678   7.540  1.00 93.53           N
ATOM   1357  CA  PHE A 103      11.440   8.101   8.865  1.00 93.53           C
ATOM   1358  C   PHE A 103      11.038   6.900   9.723  1.00 93.53           C
ATOM   1359  O   PHE A 103      11.359   6.844  10.909  1.00 93.53           O
ATOM   1360  HA  PHE A 103      12.288   8.608   9.327  1.00 93.53           H
ATOM   1361  CB  PHE A 103      10.223   9.010   8.678  1.00 93.53           C
ATOM   1362 1HB  PHE A 103       9.458   8.466   8.126  1.00 93.53           H
ATOM   1363 2HB  PHE A 103       9.804   9.244   9.657  1.00 93.53           H
ATOM   1364  CG  PHE A 103      10.530  10.317   7.945  1.00 93.53           C
ATOM   1365  CD1 PHE A 103      10.966  11.402   8.640  1.00 93.53           C
ATOM   1366  HD1 PHE A 103      11.097  11.339   9.721  1.00 93.53           H
ATOM   1367  CD2 PHE A 103      10.366  10.395   6.597  1.00 93.53           C
ATOM   1368  HD2 PHE A 103      10.016   9.526   6.039  1.00 93.53           H
ATOM   1369  CE1 PHE A 103      11.250  12.615   7.959  1.00 93.53           C
ATOM   1370  HE1 PHE A 103      11.600  13.484   8.517  1.00 93.53           H
ATOM   1371  CE2 PHE A 103      10.650  11.609   5.916  1.00 93.53           C
ATOM   1372  HE2 PHE A 103      10.518  11.671   4.836  1.00 93.53           H
ATOM   1373  CZ  PHE A 103      11.086  12.693   6.612  1.00 93.53           C
ATOM   1374  HZ  PHE A 103      11.304  13.624   6.089  1.00 93.53           H
ATOM   1375  HN  PHE A 103      11.258   7.961   6.794  1.00 93.53           H
ATOM   1376  N   TRP A 104      10.340   5.968   9.090  1.00 87.11           N
ATOM   1377  CA  TRP A 104       9.873   4.781   9.785  1.00 87.11           C
ATOM   1378  C   TRP A 104      11.098   3.960  10.194  1.00 87.11           C
ATOM   1379  O   TRP A 104      11.098   3.320  11.244  1.00 87.11           O
ATOM   1380  HA  TRP A 104       9.330   5.107  10.672  1.00 87.11           H
ATOM   1381  CB  TRP A 104       8.886   3.993   8.922  1.00 87.11           C
ATOM   1382 1HB  TRP A 104       9.320   3.846   7.933  1.00 87.11           H
ATOM   1383 2HB  TRP A 104       8.746   3.004   9.359  1.00 87.11           H
ATOM   1384  CG  TRP A 104       7.520   4.665   8.768  1.00 87.11           C
ATOM   1385  CD1 TRP A 104       6.898   5.020   7.636  1.00 87.11           C
ATOM   1386  HD1 TRP A 104       7.307   4.866   6.637  1.00 87.11           H
ATOM   1387  CD2 TRP A 104       6.626   5.050   9.834  1.00 87.11           C
ATOM   1388  NE1 TRP A 104       5.674   5.603   7.892  1.00 87.11           N
ATOM   1389  HE1 TRP A 104       5.028   5.949   7.211  1.00 87.11           H
ATOM   1390  CE2 TRP A 104       5.504   5.623   9.272  1.00 87.11           C
ATOM   1391  CE3 TRP A 104       6.762   4.920  11.227  1.00 87.11           C
ATOM   1392  HE3 TRP A 104       7.639   4.472  11.696  1.00 87.11           H
ATOM   1393  CZ2 TRP A 104       4.431   6.110  10.028  1.00 87.11           C
ATOM   1394  HZ2 TRP A 104       3.555   6.558   9.560  1.00 87.11           H
ATOM   1395  CZ3 TRP A 104       5.682   5.412  11.969  1.00 87.11           C
ATOM   1396  HZ3 TRP A 104       5.736   5.335  13.055  1.00 87.11           H
ATOM   1397  CH2 TRP A 104       4.544   5.991  11.418  1.00 87.11           C
ATOM   1398  HH2 TRP A 104       3.745   6.350  12.066  1.00 87.11           H
ATOM   1399  HN  TRP A 104      10.095   6.015   8.121  1.00 87.11           H
ATOM   1400  N   ALA A 105      12.112   4.006   9.343  1.00 95.69           N
ATOM   1401  CA  ALA A 105      13.330   3.253   9.589  1.00 95.69           C
ATOM   1402  C   ALA A 105      13.986   3.759  10.876  1.00 95.69           C
ATOM   1403  O   ALA A 105      14.387   2.966  11.726  1.00 95.69           O
ATOM   1404  HA  ALA A 105      13.054   2.207   9.719  1.00 95.69           H
ATOM   1405  CB  ALA A 105      14.257   3.371   8.378  1.00 95.69           C
ATOM   1406 1HB  ALA A 105      13.756   2.971   7.496  1.00 95.69           H
ATOM   1407 2HB  ALA A 105      14.505   4.419   8.210  1.00 95.69           H
ATOM   1408 3HB  ALA A 105      15.171   2.806   8.563  1.00 95.69           H
ATOM   1409  HN  ALA A 105      12.111   4.543   8.499  1.00 95.69           H
ATOM   1410  N   ILE A 106      14.073   5.077  10.979  1.00 92.59           N
ATOM   1411  CA  ILE A 106      14.684   5.698  12.142  1.00 92.59           C
ATOM   1412  C   ILE A 106      13.840   5.393  13.380  1.00 92.59           C
ATOM   1413  O   ILE A 106      14.375   5.030  14.427  1.00 92.59           O
ATOM   1414  HA  ILE A 106      15.668   5.246  12.274  1.00 92.59           H
ATOM   1415  CB  ILE A 106      14.902   7.193  11.899  1.00 92.59           C
ATOM   1416  HB  ILE A 106      13.966   7.620  11.539  1.00 92.59           H
ATOM   1417  CG1 ILE A 106      15.951   7.424  10.810  1.00 92.59           C
ATOM   1418 1HG1 ILE A 106      16.943   7.200  11.202  1.00 92.59           H
ATOM   1419 2HG1 ILE A 106      15.775   6.741   9.979  1.00 92.59           H
ATOM   1420  CG2 ILE A 106      15.258   7.914  13.200  1.00 92.59           C
ATOM   1421 1HG2 ILE A 106      14.446   7.791  13.917  1.00 92.59           H
ATOM   1422 2HG2 ILE A 106      16.174   7.490  13.612  1.00 92.59           H
ATOM   1423 3HG2 ILE A 106      15.407   8.975  12.999  1.00 92.59           H
ATOM   1424  CD1 ILE A 106      15.910   8.869  10.307  1.00 92.59           C
ATOM   1425 1HD1 ILE A 106      14.925   9.082   9.893  1.00 92.59           H
ATOM   1426 2HD1 ILE A 106      16.111   9.548  11.136  1.00 92.59           H
ATOM   1427 3HD1 ILE A 106      16.666   9.006   9.534  1.00 92.59           H
ATOM   1428  HN  ILE A 106      13.736   5.716  10.287  1.00 92.59           H
ATOM   1429  N   ALA A 107      12.534   5.551  13.221  1.00 93.94           N
ATOM   1430  CA  ALA A 107      11.619   5.390  14.338  1.00 93.94           C
ATOM   1431  C   ALA A 107      11.694   3.951  14.851  1.00 93.94           C
ATOM   1432  O   ALA A 107      11.581   3.709  16.052  1.00 93.94           O
ATOM   1433  HA  ALA A 107      11.941   6.067  15.130  1.00 93.94           H
ATOM   1434  CB  ALA A 107      10.206   5.780  13.900  1.00 93.94           C
ATOM   1435 1HB  ALA A 107      10.201   6.820  13.573  1.00 93.94           H
ATOM   1436 2HB  ALA A 107       9.890   5.139  13.078  1.00 93.94           H
ATOM   1437 3HB  ALA A 107       9.520   5.660  14.739  1.00 93.94           H
ATOM   1438  HN  ALA A 107      12.101   5.783  12.350  1.00 93.94           H
ATOM   1439  N   ALA A 108      11.885   3.032  13.915  1.00 93.52           N
ATOM   1440  CA  ALA A 108      11.934   1.620  14.252  1.00 93.52           C
ATOM   1441  C   ALA A 108      13.274   1.305  14.919  1.00 93.52           C
ATOM   1442  O   ALA A 108      13.355   0.425  15.774  1.00 93.52           O
ATOM   1443  HA  ALA A 108      11.130   1.419  14.960  1.00 93.52           H
ATOM   1444  CB  ALA A 108      11.700   0.786  12.991  1.00 93.52           C
ATOM   1445 1HB  ALA A 108      10.722   1.025  12.573  1.00 93.52           H
ATOM   1446 2HB  ALA A 108      12.474   1.011  12.258  1.00 93.52           H
ATOM   1447 3HB  ALA A 108      11.737  -0.274  13.244  1.00 93.52           H
ATOM   1448  HN  ALA A 108      12.004   3.240  12.944  1.00 93.52           H
ATOM   1449  N   ALA A 109      14.294   2.042  14.502  1.00 92.14           N
ATOM   1450  CA  ALA A 109      15.648   1.770  14.954  1.00 92.14           C
ATOM   1451  C   ALA A 109      15.767   2.125  16.437  1.00 92.14           C
ATOM   1452  O   ALA A 109      16.472   1.450  17.186  1.00 92.14           O
ATOM   1453  HA  ALA A 109      15.831   0.703  14.828  1.00 92.14           H
ATOM   1454  CB  ALA A 109      16.641   2.546  14.086  1.00 92.14           C
ATOM   1455 1HB  ALA A 109      16.536   2.236  13.047  1.00 92.14           H
ATOM   1456 2HB  ALA A 109      16.438   3.614  14.169  1.00 92.14           H
ATOM   1457 3HB  ALA A 109      17.657   2.342  14.426  1.00 92.14           H
ATOM   1458  HN  ALA A 109      14.206   2.811  13.869  1.00 92.14           H
ATOM   1459  N   ASP A 110      15.067   3.183  16.817  1.00 83.87           N
ATOM   1460  CA  ASP A 110      15.223   3.745  18.148  1.00 83.87           C
ATOM   1461  C   ASP A 110      13.879   4.300  18.624  1.00 83.87           C
ATOM   1462  O   ASP A 110      13.091   3.585  19.240  1.00 83.87           O
ATOM   1463  HA  ASP A 110      15.577   2.921  18.768  1.00 83.87           H
ATOM   1464  CB  ASP A 110      16.235   4.893  18.146  1.00 83.87           C
ATOM   1465 1HB  ASP A 110      17.157   4.569  17.665  1.00 83.87           H
ATOM   1466 2HB  ASP A 110      15.845   5.725  17.559  1.00 83.87           H
ATOM   1467  CG  ASP A 110      16.533   5.364  19.571  1.00 83.87           C
ATOM   1468  OD1 ASP A 110      16.090   4.661  20.505  1.00 83.87           O
ATOM   1469  OD2 ASP A 110      17.198   6.415  19.694  1.00 83.87           O
ATOM   1470  HN  ASP A 110      14.404   3.654  16.235  1.00 83.87           H
ATOM   1471  N   GLN A 111      13.659   5.571  18.320  1.00 86.99           N
ATOM   1472  CA  GLN A 111      12.429   6.233  18.719  1.00 86.99           C
ATOM   1473  C   GLN A 111      12.082   7.349  17.731  1.00 86.99           C
ATOM   1474  O   GLN A 111      12.888   7.691  16.867  1.00 86.99           O
ATOM   1475  HA  GLN A 111      11.660   5.461  18.689  1.00 86.99           H
ATOM   1476  CB  GLN A 111      12.537   6.778  20.145  1.00 86.99           C
ATOM   1477 1HB  GLN A 111      11.616   7.296  20.411  1.00 86.99           H
ATOM   1478 2HB  GLN A 111      12.650   5.951  20.846  1.00 86.99           H
ATOM   1479  CG  GLN A 111      13.724   7.733  20.278  1.00 86.99           C
ATOM   1480 1HG  GLN A 111      14.647   7.208  20.034  1.00 86.99           H
ATOM   1481 2HG  GLN A 111      13.621   8.548  19.562  1.00 86.99           H
ATOM   1482  CD  GLN A 111      13.813   8.302  21.696  1.00 86.99           C
ATOM   1483  OE1 GLN A 111      12.846   8.342  22.439  1.00 86.99           O
ATOM   1484  NE2 GLN A 111      15.025   8.737  22.029  1.00 86.99           N
ATOM   1485 1HE2 GLN A 111      15.776   8.675  21.372  1.00 86.99           H
ATOM   1486 2HE2 GLN A 111      15.184   9.127  22.936  1.00 86.99           H
ATOM   1487  HN  GLN A 111      14.302   6.144  17.812  1.00 86.99           H
ATOM   1488  N   TRP A 112      10.881   7.886  17.892  1.00 91.82           N
ATOM   1489  CA  TRP A 112      10.441   8.995  17.063  1.00 91.82           C
ATOM   1490  C   TRP A 112      11.183  10.252  17.521  1.00 91.82           C
ATOM   1491  O   TRP A 112      10.965  10.736  18.630  1.00 91.82           O
ATOM   1492  HA  TRP A 112      10.701   8.764  16.030  1.00 91.82           H
ATOM   1493  CB  TRP A 112       8.919   9.148  17.115  1.00 91.82           C
ATOM   1494 1HB  TRP A 112       8.460   8.185  16.889  1.00 91.82           H
ATOM   1495 2HB  TRP A 112       8.625   9.411  18.130  1.00 91.82           H
ATOM   1496  CG  TRP A 112       8.366  10.199  16.150  1.00 91.82           C
ATOM   1497  CD1 TRP A 112       8.023  11.466  16.419  1.00 91.82           C
ATOM   1498  HD1 TRP A 112       8.100  11.927  17.404  1.00 91.82           H
ATOM   1499  CD2 TRP A 112       8.104  10.020  14.742  1.00 91.82           C
ATOM   1500  NE1 TRP A 112       7.561  12.115  15.292  1.00 91.82           N
ATOM   1501  HE1 TRP A 112       7.248  13.063  15.241  1.00 91.82           H
ATOM   1502  CE2 TRP A 112       7.612  11.208  14.240  1.00 91.82           C
ATOM   1503  CE3 TRP A 112       8.277   8.893  13.920  1.00 91.82           C
ATOM   1504  HE3 TRP A 112       8.664   7.944  14.293  1.00 91.82           H
ATOM   1505  CZ2 TRP A 112       7.252  11.382  12.898  1.00 91.82           C
ATOM   1506  HZ2 TRP A 112       6.866  12.331  12.526  1.00 91.82           H
ATOM   1507  CZ3 TRP A 112       7.913   9.083  12.582  1.00 91.82           C
ATOM   1508  HZ3 TRP A 112       8.027   8.240  11.901  1.00 91.82           H
ATOM   1509  CH2 TRP A 112       7.416  10.272  12.061  1.00 91.82           C
ATOM   1510  HH2 TRP A 112       7.155  10.340  11.004  1.00 91.82           H
ATOM   1511  HN  TRP A 112      10.216   7.576  18.571  1.00 91.82           H
ATOM   1512  N   LYS A 113      12.046  10.744  16.643  1.00 84.29           N
ATOM   1513  CA  LYS A 113      12.943  11.829  17.003  1.00 84.29           C
ATOM   1514  C   LYS A 113      12.448  13.127  16.362  1.00 84.29           C
ATOM   1515  O   LYS A 113      13.142  14.142  16.392  1.00 84.29           O
ATOM   1516  HA  LYS A 113      12.902  11.941  18.086  1.00 84.29           H
ATOM   1517  CB  LYS A 113      14.386  11.474  16.639  1.00 84.29           C
ATOM   1518 1HB  LYS A 113      14.461  11.297  15.566  1.00 84.29           H
ATOM   1519 2HB  LYS A 113      15.040  12.315  16.869  1.00 84.29           H
ATOM   1520  CG  LYS A 113      14.854  10.232  17.400  1.00 84.29           C
ATOM   1521 1HG  LYS A 113      14.697  10.376  18.469  1.00 84.29           H
ATOM   1522 2HG  LYS A 113      14.255   9.372  17.103  1.00 84.29           H
ATOM   1523  CD  LYS A 113      16.333   9.949  17.130  1.00 84.29           C
ATOM   1524 1HD  LYS A 113      16.486   9.779  16.064  1.00 84.29           H
ATOM   1525 2HD  LYS A 113      16.930  10.820  17.403  1.00 84.29           H
ATOM   1526  CE  LYS A 113      16.811   8.729  17.920  1.00 84.29           C
ATOM   1527 1HE  LYS A 113      16.661   8.898  18.987  1.00 84.29           H
ATOM   1528 2HE  LYS A 113      16.216   7.857  17.649  1.00 84.29           H
ATOM   1529  NZ  LYS A 113      18.242   8.464  17.650  1.00 84.29           N
ATOM   1530 1HZ  LYS A 113      18.535   7.640  18.163  1.00 84.29           H
ATOM   1531 2HZ  LYS A 113      18.375   8.310  16.657  1.00 84.29           H
ATOM   1532 3HZ  LYS A 113      18.795   9.261  17.946  1.00 84.29           H
ATOM   1533  HN  LYS A 113      12.137  10.414  15.704  1.00 84.29           H
ATOM   1534  N   PHE A 114      11.252  13.053  15.797  1.00 90.09           N
ATOM   1535  CA  PHE A 114      10.732  14.149  14.999  1.00 90.09           C
ATOM   1536  C   PHE A 114       9.563  14.837  15.706  1.00 90.09           C
ATOM   1537  O   PHE A 114       9.066  14.342  16.716  1.00 90.09           O
ATOM   1538  HA  PHE A 114      11.544  14.864  14.863  1.00 90.09           H
ATOM   1539  CB  PHE A 114      10.233  13.547  13.683  1.00 90.09           C
ATOM   1540 1HB  PHE A 114       9.366  12.920  13.889  1.00 90.09           H
ATOM   1541 2HB  PHE A 114       9.896  14.353  13.031  1.00 90.09           H
ATOM   1542  CG  PHE A 114      11.282  12.716  12.942  1.00 90.09           C
ATOM   1543  CD1 PHE A 114      12.259  13.335  12.226  1.00 90.09           C
ATOM   1544  HD1 PHE A 114      12.294  14.423  12.181  1.00 90.09           H
ATOM   1545  CD2 PHE A 114      11.238  11.358  12.999  1.00 90.09           C
ATOM   1546  HD2 PHE A 114      10.455  10.862  13.573  1.00 90.09           H
ATOM   1547  CE1 PHE A 114      13.232  12.563  11.538  1.00 90.09           C
ATOM   1548  HE1 PHE A 114      14.015  13.059  10.964  1.00 90.09           H
ATOM   1549  CE2 PHE A 114      12.211  10.586  12.311  1.00 90.09           C
ATOM   1550  HE2 PHE A 114      12.176   9.498  12.357  1.00 90.09           H
ATOM   1551  CZ  PHE A 114      13.188  11.205  11.595  1.00 90.09           C
ATOM   1552  HZ  PHE A 114      13.935  10.613  11.067  1.00 90.09           H
ATOM   1553  HN  PHE A 114      10.643  12.263  15.879  1.00 90.09           H
ATOM   1554  N   GLN A 115       9.158  15.969  15.148  1.00 82.66           N
ATOM   1555  CA  GLN A 115       8.084  16.751  15.736  1.00 82.66           C
ATOM   1556  C   GLN A 115       6.736  16.070  15.490  1.00 82.66           C
ATOM   1557  O   GLN A 115       6.625  15.197  14.630  1.00 82.66           O
ATOM   1558  HA  GLN A 115       8.295  16.776  16.805  1.00 82.66           H
ATOM   1559  CB  GLN A 115       8.084  18.180  15.191  1.00 82.66           C
ATOM   1560 1HB  GLN A 115       8.036  18.158  14.102  1.00 82.66           H
ATOM   1561 2HB  GLN A 115       7.194  18.706  15.538  1.00 82.66           H
ATOM   1562  CG  GLN A 115       9.337  18.937  15.636  1.00 82.66           C
ATOM   1563 1HG  GLN A 115       9.416  18.909  16.723  1.00 82.66           H
ATOM   1564 2HG  GLN A 115      10.224  18.444  15.239  1.00 82.66           H
ATOM   1565  CD  GLN A 115       9.297  20.391  15.160  1.00 82.66           C
ATOM   1566  OE1 GLN A 115       8.443  20.795  14.389  1.00 82.66           O
ATOM   1567  NE2 GLN A 115      10.268  21.150  15.660  1.00 82.66           N
ATOM   1568 1HE2 GLN A 115      10.938  20.755  16.289  1.00 82.66           H
ATOM   1569 2HE2 GLN A 115      10.327  22.116  15.408  1.00 82.66           H
ATOM   1570  HN  GLN A 115       9.550  16.352  14.312  1.00 82.66           H
ATOM   1571  N   THR A 116       5.745  16.495  16.260  1.00 89.32           N
ATOM   1572  CA  THR A 116       4.409  15.936  16.137  1.00 89.32           C
ATOM   1573  C   THR A 116       3.873  16.142  14.719  1.00 89.32           C
ATOM   1574  O   THR A 116       3.207  15.266  14.170  1.00 89.32           O
ATOM   1575  HA  THR A 116       4.470  14.860  16.303  1.00 89.32           H
ATOM   1576  CB  THR A 116       3.530  16.570  17.217  1.00 89.32           C
ATOM   1577  HB  THR A 116       3.284  17.601  16.963  1.00 89.32           H
ATOM   1578  OG1 THR A 116       4.276  16.393  18.419  1.00 89.32           O
ATOM   1579  HG1 THR A 116       3.925  17.002  19.131  1.00 89.32           H
ATOM   1580  CG2 THR A 116       2.241  15.782  17.460  1.00 89.32           C
ATOM   1581 1HG2 THR A 116       2.488  14.770  17.779  1.00 89.32           H
ATOM   1582 2HG2 THR A 116       1.662  15.741  16.537  1.00 89.32           H
ATOM   1583 3HG2 THR A 116       1.655  16.275  18.235  1.00 89.32           H
ATOM   1584  HN  THR A 116       5.843  17.206  16.956  1.00 89.32           H
ATOM   1585  N   PHE A 117       4.183  17.306  14.167  1.00 92.00           N
ATOM   1586  CA  PHE A 117       3.729  17.644  12.829  1.00 92.00           C
ATOM   1587  C   PHE A 117       4.160  16.579  11.818  1.00 92.00           C
ATOM   1588  O   PHE A 117       3.359  16.140  10.995  1.00 92.00           O
ATOM   1589  HA  PHE A 117       2.641  17.694  12.859  1.00 92.00           H
ATOM   1590  CB  PHE A 117       4.384  18.976  12.458  1.00 92.00           C
ATOM   1591 1HB  PHE A 117       4.074  19.734  13.177  1.00 92.00           H
ATOM   1592 2HB  PHE A 117       5.465  18.875  12.546  1.00 92.00           H
ATOM   1593  CG  PHE A 117       4.046  19.464  11.048  1.00 92.00           C
ATOM   1594  CD1 PHE A 117       4.976  19.384  10.059  1.00 92.00           C
ATOM   1595  HD1 PHE A 117       5.962  18.971  10.271  1.00 92.00           H
ATOM   1596  CD2 PHE A 117       2.815  19.978  10.783  1.00 92.00           C
ATOM   1597  HD2 PHE A 117       2.069  20.043  11.575  1.00 92.00           H
ATOM   1598  CE1 PHE A 117       4.662  19.836   8.750  1.00 92.00           C
ATOM   1599  HE1 PHE A 117       5.408  19.772   7.958  1.00 92.00           H
ATOM   1600  CE2 PHE A 117       2.501  20.431   9.474  1.00 92.00           C
ATOM   1601  HE2 PHE A 117       1.514  20.843   9.262  1.00 92.00           H
ATOM   1602  CZ  PHE A 117       3.431  20.351   8.485  1.00 92.00           C
ATOM   1603  HZ  PHE A 117       3.190  20.698   7.481  1.00 92.00           H
ATOM   1604  HN  PHE A 117       4.733  18.009  14.617  1.00 92.00           H
ATOM   1605  N   MET A 118       5.425  16.194  11.915  1.00 89.11           N
ATOM   1606  CA  MET A 118       5.975  15.199  11.011  1.00 89.11           C
ATOM   1607  C   MET A 118       5.285  13.846  11.199  1.00 89.11           C
ATOM   1608  O   MET A 118       5.137  13.083  10.246  1.00 89.11           O
ATOM   1609  HA  MET A 118       5.782  15.576  10.006  1.00 89.11           H
ATOM   1610  CB  MET A 118       7.475  15.047  11.270  1.00 89.11           C
ATOM   1611 1HB  MET A 118       7.651  14.913  12.337  1.00 89.11           H
ATOM   1612 2HB  MET A 118       7.845  14.152  10.771  1.00 89.11           H
ATOM   1613  CG  MET A 118       8.244  16.272  10.770  1.00 89.11           C
ATOM   1614 1HG  MET A 118       7.957  17.152  11.345  1.00 89.11           H
ATOM   1615 2HG  MET A 118       9.314  16.126  10.922  1.00 89.11           H
ATOM   1616  SD  MET A 118       7.907  16.539   9.038  1.00 89.11           S
ATOM   1617  CE  MET A 118       8.637  15.064   8.348  1.00 89.11           C
ATOM   1618 1HE  MET A 118       9.699  15.035   8.593  1.00 89.11           H
ATOM   1619 2HE  MET A 118       8.144  14.186   8.765  1.00 89.11           H
ATOM   1620 3HE  MET A 118       8.514  15.070   7.265  1.00 89.11           H
ATOM   1621  HN  MET A 118       6.067  16.550  12.593  1.00 89.11           H
ATOM   1622  N   CYS A 119       4.881  13.591  12.435  1.00 94.42           N
ATOM   1623  CA  CYS A 119       4.151  12.374  12.747  1.00 94.42           C
ATOM   1624  C   CYS A 119       2.840  12.385  11.957  1.00 94.42           C
ATOM   1625  O   CYS A 119       2.483  11.391  11.326  1.00 94.42           O
ATOM   1626  HA  CYS A 119       4.782  11.541  12.437  1.00 94.42           H
ATOM   1627  CB  CYS A 119       3.910  12.229  14.251  1.00 94.42           C
ATOM   1628 1HB  CYS A 119       4.862  12.138  14.773  1.00 94.42           H
ATOM   1629 2HB  CYS A 119       3.419  13.122  14.637  1.00 94.42           H
ATOM   1630  SG  CYS A 119       2.874  10.756  14.579  1.00 94.42           S
ATOM   1631  HN  CYS A 119       5.045  14.197  13.213  1.00 94.42           H
ATOM   1632  N   LYS A 120       2.158  13.520  12.019  1.00 92.58           N
ATOM   1633  CA  LYS A 120       0.887  13.667  11.332  1.00 92.58           C
ATOM   1634  C   LYS A 120       1.095  13.450   9.831  1.00 92.58           C
ATOM   1635  O   LYS A 120       0.343  12.711   9.198  1.00 92.58           O
ATOM   1636  HA  LYS A 120       0.222  12.888  11.704  1.00 92.58           H
ATOM   1637  CB  LYS A 120       0.245  15.013  11.675  1.00 92.58           C
ATOM   1638 1HB  LYS A 120       0.963  15.816  11.510  1.00 92.58           H
ATOM   1639 2HB  LYS A 120      -0.598  15.198  11.009  1.00 92.58           H
ATOM   1640  CG  LYS A 120      -0.231  15.038  13.129  1.00 92.58           C
ATOM   1641 1HG  LYS A 120      -1.002  14.281  13.276  1.00 92.58           H
ATOM   1642 2HG  LYS A 120       0.596  14.783  13.791  1.00 92.58           H
ATOM   1643  CD  LYS A 120      -0.783  16.415  13.501  1.00 92.58           C
ATOM   1644 1HD  LYS A 120      -0.011  17.171  13.359  1.00 92.58           H
ATOM   1645 2HD  LYS A 120      -1.608  16.672  12.837  1.00 92.58           H
ATOM   1646  CE  LYS A 120      -1.266  16.438  14.953  1.00 92.58           C
ATOM   1647 1HE  LYS A 120      -0.540  15.934  15.592  1.00 92.58           H
ATOM   1648 2HE  LYS A 120      -1.336  17.468  15.303  1.00 92.58           H
ATOM   1649  NZ  LYS A 120      -2.584  15.776  15.072  1.00 92.58           N
ATOM   1650 1HZ  LYS A 120      -3.018  16.042  15.950  1.00 92.58           H
ATOM   1651 2HZ  LYS A 120      -3.177  16.064  14.302  1.00 92.58           H
ATOM   1652 3HZ  LYS A 120      -2.461  14.770  15.047  1.00 92.58           H
ATOM   1653  HN  LYS A 120       2.461  14.327  12.526  1.00 92.58           H
ATOM   1654  N   VAL A 121       2.118  14.108   9.307  1.00 93.48           N
ATOM   1655  CA  VAL A 121       2.371  14.082   7.876  1.00 93.48           C
ATOM   1656  C   VAL A 121       2.668  12.646   7.441  1.00 93.48           C
ATOM   1657  O   VAL A 121       2.066  12.143   6.493  1.00 93.48           O
ATOM   1658  HA  VAL A 121       1.463  14.419   7.376  1.00 93.48           H
ATOM   1659  CB  VAL A 121       3.496  15.058   7.526  1.00 93.48           C
ATOM   1660  HB  VAL A 121       4.348  14.832   8.167  1.00 93.48           H
ATOM   1661  CG1 VAL A 121       3.941  14.882   6.073  1.00 93.48           C
ATOM   1662 1HG1 VAL A 121       4.302  13.864   5.924  1.00 93.48           H
ATOM   1663 2HG1 VAL A 121       3.097  15.068   5.409  1.00 93.48           H
ATOM   1664 3HG1 VAL A 121       4.741  15.587   5.850  1.00 93.48           H
ATOM   1665  CG2 VAL A 121       3.073  16.503   7.798  1.00 93.48           C
ATOM   1666 1HG2 VAL A 121       2.199  16.746   7.194  1.00 93.48           H
ATOM   1667 2HG2 VAL A 121       2.828  16.617   8.854  1.00 93.48           H
ATOM   1668 3HG2 VAL A 121       3.891  17.175   7.541  1.00 93.48           H
ATOM   1669  HN  VAL A 121       2.767  14.650   9.841  1.00 93.48           H
ATOM   1670  N   VAL A 122       3.596  12.025   8.154  1.00 92.51           N
ATOM   1671  CA  VAL A 122       4.125  10.738   7.736  1.00 92.51           C
ATOM   1672  C   VAL A 122       3.001   9.700   7.754  1.00 92.51           C
ATOM   1673  O   VAL A 122       2.852   8.924   6.811  1.00 92.51           O
ATOM   1674  HA  VAL A 122       4.485  10.846   6.714  1.00 92.51           H
ATOM   1675  CB  VAL A 122       5.312  10.348   8.619  1.00 92.51           C
ATOM   1676  HB  VAL A 122       5.000  10.439   9.660  1.00 92.51           H
ATOM   1677  CG1 VAL A 122       5.721   8.894   8.377  1.00 92.51           C
ATOM   1678 1HG1 VAL A 122       4.883   8.237   8.608  1.00 92.51           H
ATOM   1679 2HG1 VAL A 122       6.006   8.766   7.332  1.00 92.51           H
ATOM   1680 3HG1 VAL A 122       6.567   8.643   9.016  1.00 92.51           H
ATOM   1681  CG2 VAL A 122       6.494  11.295   8.398  1.00 92.51           C
ATOM   1682 1HG2 VAL A 122       6.804  11.250   7.354  1.00 92.51           H
ATOM   1683 2HG2 VAL A 122       6.194  12.313   8.644  1.00 92.51           H
ATOM   1684 3HG2 VAL A 122       7.324  10.995   9.037  1.00 92.51           H
ATOM   1685  HN  VAL A 122       3.985  12.387   9.001  1.00 92.51           H
ATOM   1686  N   ASN A 123       2.238   9.719   8.837  1.00 92.01           N
ATOM   1687  CA  ASN A 123       1.127   8.794   8.987  1.00 92.01           C
ATOM   1688  C   ASN A 123       0.108   9.042   7.873  1.00 92.01           C
ATOM   1689  O   ASN A 123      -0.421   8.098   7.289  1.00 92.01           O
ATOM   1690  HA  ASN A 123       1.572   7.801   8.932  1.00 92.01           H
ATOM   1691  CB  ASN A 123       0.419   8.996  10.329  1.00 92.01           C
ATOM   1692 1HB  ASN A 123       0.485  10.043  10.625  1.00 92.01           H
ATOM   1693 2HB  ASN A 123      -0.640   8.761  10.224  1.00 92.01           H
ATOM   1694  CG  ASN A 123       1.039   8.114  11.414  1.00 92.01           C
ATOM   1695  OD1 ASN A 123       1.766   7.172  11.144  1.00 92.01           O
ATOM   1696  ND2 ASN A 123       0.712   8.470  12.653  1.00 92.01           N
ATOM   1697 1HD2 ASN A 123       0.110   9.253  12.805  1.00 92.01           H
ATOM   1698 2HD2 ASN A 123       1.067   7.953  13.432  1.00 92.01           H
ATOM   1699  HN  ASN A 123       2.368  10.351   9.602  1.00 92.01           H
ATOM   1700  N   SER A 124      -0.136  10.318   7.612  1.00 92.46           N
ATOM   1701  CA  SER A 124      -1.131  10.703   6.625  1.00 92.46           C
ATOM   1702  C   SER A 124      -0.692  10.245   5.233  1.00 92.46           C
ATOM   1703  O   SER A 124      -1.488   9.689   4.478  1.00 92.46           O
ATOM   1704  HA  SER A 124      -2.046  10.192   6.925  1.00 92.46           H
ATOM   1705  CB  SER A 124      -1.364  12.215   6.638  1.00 92.46           C
ATOM   1706 1HB  SER A 124      -0.440  12.726   6.370  1.00 92.46           H
ATOM   1707 2HB  SER A 124      -2.104  12.474   5.881  1.00 92.46           H
ATOM   1708  OG  SER A 124      -1.808  12.675   7.912  1.00 92.46           O
ATOM   1709  HG  SER A 124      -1.106  13.250   8.331  1.00 92.46           H
ATOM   1710  HN  SER A 124       0.332  11.080   8.059  1.00 92.46           H
ATOM   1711  N   MET A 125       0.574  10.497   4.934  1.00 85.41           N
ATOM   1712  CA  MET A 125       1.120  10.148   3.634  1.00 85.41           C
ATOM   1713  C   MET A 125       1.009   8.643   3.379  1.00 85.41           C
ATOM   1714  O   MET A 125       0.578   8.222   2.307  1.00 85.41           O
ATOM   1715  HA  MET A 125       0.517  10.692   2.907  1.00 85.41           H
ATOM   1716  CB  MET A 125       2.589  10.570   3.567  1.00 85.41           C
ATOM   1717 1HB  MET A 125       3.100  10.269   4.481  1.00 85.41           H
ATOM   1718 2HB  MET A 125       3.082  10.056   2.742  1.00 85.41           H
ATOM   1719  CG  MET A 125       2.716  12.084   3.380  1.00 85.41           C
ATOM   1720 1HG  MET A 125       2.168  12.396   2.491  1.00 85.41           H
ATOM   1721 2HG  MET A 125       2.270  12.602   4.229  1.00 85.41           H
ATOM   1722  SD  MET A 125       4.436  12.537   3.225  1.00 85.41           S
ATOM   1723  CE  MET A 125       4.758  11.970   1.564  1.00 85.41           C
ATOM   1724 1HE  MET A 125       4.576  10.897   1.504  1.00 85.41           H
ATOM   1725 2HE  MET A 125       4.098  12.490   0.868  1.00 85.41           H
ATOM   1726 3HE  MET A 125       5.796  12.178   1.304  1.00 85.41           H
ATOM   1727  HN  MET A 125       1.221  10.931   5.562  1.00 85.41           H
ATOM   1728  N   TYR A 126       1.407   7.874   4.382  1.00 85.39           N
ATOM   1729  CA  TYR A 126       1.370   6.426   4.275  1.00 85.39           C
ATOM   1730  C   TYR A 126      -0.037   5.937   3.928  1.00 85.39           C
ATOM   1731  O   TYR A 126      -0.208   5.117   3.027  1.00 85.39           O
ATOM   1732  HA  TYR A 126       2.056   6.130   3.481  1.00 85.39           H
ATOM   1733  CB  TYR A 126       1.757   5.891   5.656  1.00 85.39           C
ATOM   1734 1HB  TYR A 126       2.829   6.026   5.799  1.00 85.39           H
ATOM   1735 2HB  TYR A 126       1.256   6.487   6.418  1.00 85.39           H
ATOM   1736  CG  TYR A 126       1.411   4.417   5.871  1.00 85.39           C
ATOM   1737  CD1 TYR A 126       0.337   4.069   6.665  1.00 85.39           C
ATOM   1738  HD1 TYR A 126      -0.265   4.845   7.138  1.00 85.39           H
ATOM   1739  CD2 TYR A 126       2.172   3.434   5.271  1.00 85.39           C
ATOM   1740  HD2 TYR A 126       3.020   3.708   4.644  1.00 85.39           H
ATOM   1741  CE1 TYR A 126       0.011   2.681   6.868  1.00 85.39           C
ATOM   1742  HE1 TYR A 126      -0.835   2.393   7.493  1.00 85.39           H
ATOM   1743  CE2 TYR A 126       1.846   2.046   5.474  1.00 85.39           C
ATOM   1744  HE2 TYR A 126       2.439   1.260   5.007  1.00 85.39           H
ATOM   1745  CZ  TYR A 126       0.781   1.738   6.262  1.00 85.39           C
ATOM   1746  OH  TYR A 126       0.473   0.428   6.454  1.00 85.39           O
ATOM   1747  HH  TYR A 126       0.876  -0.128   5.727  1.00 85.39           H
ATOM   1748  HN  TYR A 126       1.748   8.225   5.255  1.00 85.39           H
ATOM   1749  N   LYS A 127      -1.009   6.461   4.661  1.00 85.40           N
ATOM   1750  CA  LYS A 127      -2.374   5.978   4.549  1.00 85.40           C
ATOM   1751  C   LYS A 127      -2.949   6.396   3.194  1.00 85.40           C
ATOM   1752  O   LYS A 127      -3.658   5.623   2.551  1.00 85.40           O
ATOM   1753  HA  LYS A 127      -2.340   4.889   4.588  1.00 85.40           H
ATOM   1754  CB  LYS A 127      -3.208   6.447   5.742  1.00 85.40           C
ATOM   1755 1HB  LYS A 127      -2.660   6.269   6.667  1.00 85.40           H
ATOM   1756 2HB  LYS A 127      -3.375   7.522   5.674  1.00 85.40           H
ATOM   1757  CG  LYS A 127      -4.553   5.719   5.792  1.00 85.40           C
ATOM   1758 1HG  LYS A 127      -5.156   6.002   4.929  1.00 85.40           H
ATOM   1759 2HG  LYS A 127      -4.390   4.643   5.728  1.00 85.40           H
ATOM   1760  CD  LYS A 127      -5.309   6.050   7.081  1.00 85.40           C
ATOM   1761 1HD  LYS A 127      -4.745   5.688   7.940  1.00 85.40           H
ATOM   1762 2HD  LYS A 127      -5.395   7.132   7.188  1.00 85.40           H
ATOM   1763  CE  LYS A 127      -6.703   5.420   7.076  1.00 85.40           C
ATOM   1764 1HE  LYS A 127      -7.207   5.645   6.136  1.00 85.40           H
ATOM   1765 2HE  LYS A 127      -6.619   4.336   7.140  1.00 85.40           H
ATOM   1766  NZ  LYS A 127      -7.506   5.930   8.210  1.00 85.40           N
ATOM   1767 1HZ  LYS A 127      -8.471   5.641   8.097  1.00 85.40           H
ATOM   1768 2HZ  LYS A 127      -7.140   5.555   9.078  1.00 85.40           H
ATOM   1769 3HZ  LYS A 127      -7.456   6.942   8.232  1.00 85.40           H
ATOM   1770  HN  LYS A 127      -0.875   7.201   5.320  1.00 85.40           H
ATOM   1771  N   MET A 128      -2.622   7.618   2.800  1.00 86.11           N
ATOM   1772  CA  MET A 128      -3.086   8.143   1.527  1.00 86.11           C
ATOM   1773  C   MET A 128      -2.575   7.291   0.364  1.00 86.11           C
ATOM   1774  O   MET A 128      -3.319   7.003  -0.573  1.00 86.11           O
ATOM   1775  HA  MET A 128      -4.174   8.097   1.570  1.00 86.11           H
ATOM   1776  CB  MET A 128      -2.596   9.583   1.359  1.00 86.11           C
ATOM   1777 1HB  MET A 128      -2.867  10.168   2.238  1.00 86.11           H
ATOM   1778 2HB  MET A 128      -1.508   9.594   1.292  1.00 86.11           H
ATOM   1779  CG  MET A 128      -3.197  10.224   0.107  1.00 86.11           C
ATOM   1780 1HG  MET A 128      -2.885   9.673  -0.780  1.00 86.11           H
ATOM   1781 2HG  MET A 128      -4.285  10.172   0.148  1.00 86.11           H
ATOM   1782  SD  MET A 128      -2.673  11.926  -0.018  1.00 86.11           S
ATOM   1783  CE  MET A 128      -3.587  12.426  -1.468  1.00 86.11           C
ATOM   1784 1HE  MET A 128      -3.291  11.807  -2.315  1.00 86.11           H
ATOM   1785 2HE  MET A 128      -4.654  12.303  -1.284  1.00 86.11           H
ATOM   1786 3HE  MET A 128      -3.374  13.471  -1.689  1.00 86.11           H
ATOM   1787  HN  MET A 128      -2.053   8.244   3.333  1.00 86.11           H
ATOM   1788  N   ASN A 129      -1.310   6.911   0.461  1.00 81.17           N
ATOM   1789  CA  ASN A 129      -0.674   6.147  -0.599  1.00 81.17           C
ATOM   1790  C   ASN A 129      -1.213   4.715  -0.584  1.00 81.17           C
ATOM   1791  O   ASN A 129      -1.357   4.091  -1.634  1.00 81.17           O
ATOM   1792  HA  ASN A 129      -0.920   6.676  -1.520  1.00 81.17           H
ATOM   1793  CB  ASN A 129       0.842   6.084  -0.399  1.00 81.17           C
ATOM   1794 1HB  ASN A 129       1.065   5.786   0.625  1.00 81.17           H
ATOM   1795 2HB  ASN A 129       1.266   5.321  -1.052  1.00 81.17           H
ATOM   1796  CG  ASN A 129       1.491   7.437  -0.696  1.00 81.17           C
ATOM   1797  OD1 ASN A 129       1.211   8.083  -1.693  1.00 81.17           O
ATOM   1798  ND2 ASN A 129       2.371   7.827   0.221  1.00 81.17           N
ATOM   1799 1HD2 ASN A 129       2.555   7.249   1.016  1.00 81.17           H
ATOM   1800 2HD2 ASN A 129       2.849   8.699   0.116  1.00 81.17           H
ATOM   1801  HN  ASN A 129      -0.723   7.116   1.244  1.00 81.17           H
ATOM   1802  N   PHE A 130      -1.497   4.236   0.618  1.00 86.27           N
ATOM   1803  CA  PHE A 130      -2.055   2.905   0.781  1.00 86.27           C
ATOM   1804  C   PHE A 130      -3.316   2.731  -0.068  1.00 86.27           C
ATOM   1805  O   PHE A 130      -3.428   1.772  -0.830  1.00 86.27           O
ATOM   1806  HA  PHE A 130      -1.297   2.194   0.452  1.00 86.27           H
ATOM   1807  CB  PHE A 130      -2.424   2.751   2.258  1.00 86.27           C
ATOM   1808 1HB  PHE A 130      -1.514   2.801   2.856  1.00 86.27           H
ATOM   1809 2HB  PHE A 130      -3.048   3.594   2.555  1.00 86.27           H
ATOM   1810  CG  PHE A 130      -3.161   1.451   2.583  1.00 86.27           C
ATOM   1811  CD1 PHE A 130      -4.514   1.453   2.725  1.00 86.27           C
ATOM   1812  HD1 PHE A 130      -5.073   2.381   2.606  1.00 86.27           H
ATOM   1813  CD2 PHE A 130      -2.464   0.292   2.731  1.00 86.27           C
ATOM   1814  HD2 PHE A 130      -1.380   0.291   2.617  1.00 86.27           H
ATOM   1815  CE1 PHE A 130      -5.198   0.246   3.027  1.00 86.27           C
ATOM   1816  HE1 PHE A 130      -6.282   0.247   3.141  1.00 86.27           H
ATOM   1817  CE2 PHE A 130      -3.148  -0.915   3.033  1.00 86.27           C
ATOM   1818  HE2 PHE A 130      -2.589  -1.843   3.151  1.00 86.27           H
ATOM   1819  CZ  PHE A 130      -4.500  -0.913   3.174  1.00 86.27           C
ATOM   1820  HZ  PHE A 130      -5.025  -1.839   3.406  1.00 86.27           H
ATOM   1821  HN  PHE A 130      -1.353   4.741   1.470  1.00 86.27           H
ATOM   1822  N   TYR A 131      -4.233   3.674   0.091  1.00 91.53           N
ATOM   1823  CA  TYR A 131      -5.500   3.613  -0.617  1.00 91.53           C
ATOM   1824  C   TYR A 131      -5.309   3.897  -2.108  1.00 91.53           C
ATOM   1825  O   TYR A 131      -5.879   3.208  -2.953  1.00 91.53           O
ATOM   1826  HA  TYR A 131      -5.906   2.608  -0.495  1.00 91.53           H
ATOM   1827  CB  TYR A 131      -6.376   4.710  -0.009  1.00 91.53           C
ATOM   1828 1HB  TYR A 131      -5.780   5.616   0.105  1.00 91.53           H
ATOM   1829 2HB  TYR A 131      -7.182   4.945  -0.705  1.00 91.53           H
ATOM   1830  CG  TYR A 131      -6.983   4.343   1.346  1.00 91.53           C
ATOM   1831  CD1 TYR A 131      -7.774   3.219   1.466  1.00 91.53           C
ATOM   1832  HD1 TYR A 131      -7.967   2.593   0.595  1.00 91.53           H
ATOM   1833  CD2 TYR A 131      -6.739   5.136   2.449  1.00 91.53           C
ATOM   1834  HD2 TYR A 131      -6.114   6.024   2.355  1.00 91.53           H
ATOM   1835  CE1 TYR A 131      -8.346   2.873   2.742  1.00 91.53           C
ATOM   1836  HE1 TYR A 131      -8.973   1.988   2.850  1.00 91.53           H
ATOM   1837  CE2 TYR A 131      -7.310   4.790   3.725  1.00 91.53           C
ATOM   1838  HE2 TYR A 131      -7.125   5.407   4.604  1.00 91.53           H
ATOM   1839  CZ  TYR A 131      -8.085   3.676   3.808  1.00 91.53           C
ATOM   1840  OH  TYR A 131      -8.625   3.349   5.013  1.00 91.53           O
ATOM   1841  HH  TYR A 131      -8.768   4.175   5.559  1.00 91.53           H
ATOM   1842  HN  TYR A 131      -4.121   4.466   0.691  1.00 91.53           H
ATOM   1843  N   SER A 132      -4.505   4.912  -2.386  1.00 90.71           N
ATOM   1844  CA  SER A 132      -4.347   5.390  -3.749  1.00 90.71           C
ATOM   1845  C   SER A 132      -3.744   4.289  -4.623  1.00 90.71           C
ATOM   1846  O   SER A 132      -4.182   4.079  -5.753  1.00 90.71           O
ATOM   1847  HA  SER A 132      -5.353   5.639  -4.087  1.00 90.71           H
ATOM   1848  CB  SER A 132      -3.470   6.643  -3.795  1.00 90.71           C
ATOM   1849 1HB  SER A 132      -3.383   6.987  -4.826  1.00 90.71           H
ATOM   1850 2HB  SER A 132      -3.951   7.443  -3.233  1.00 90.71           H
ATOM   1851  OG  SER A 132      -2.170   6.405  -3.263  1.00 90.71           O
ATOM   1852  HG  SER A 132      -1.616   7.235  -3.330  1.00 90.71           H
ATOM   1853  HN  SER A 132      -3.968   5.405  -1.701  1.00 90.71           H
ATOM   1854  N   CYS A 133      -2.749   3.614  -4.067  1.00 86.87           N
ATOM   1855  CA  CYS A 133      -2.048   2.573  -4.800  1.00 86.87           C
ATOM   1856  C   CYS A 133      -3.050   1.470  -5.144  1.00 86.87           C
ATOM   1857  O   CYS A 133      -3.154   1.058  -6.298  1.00 86.87           O
ATOM   1858  HA  CYS A 133      -1.657   3.037  -5.705  1.00 86.87           H
ATOM   1859  CB  CYS A 133      -0.852   2.033  -4.012  1.00 86.87           C
ATOM   1860 1HB  CYS A 133      -1.161   1.773  -3.000  1.00 86.87           H
ATOM   1861 2HB  CYS A 133      -0.482   1.120  -4.478  1.00 86.87           H
ATOM   1862  SG  CYS A 133       0.478   3.289  -3.955  1.00 86.87           S
ATOM   1863  HG  CYS A 133      -0.031   3.985  -2.942  1.00 86.87           H
ATOM   1864  HN  CYS A 133      -2.421   3.768  -3.135  1.00 86.87           H
ATOM   1865  N   VAL A 134      -3.762   1.021  -4.120  1.00 85.87           N
ATOM   1866  CA  VAL A 134      -4.634  -0.133  -4.263  1.00 85.87           C
ATOM   1867  C   VAL A 134      -5.753   0.199  -5.252  1.00 85.87           C
ATOM   1868  O   VAL A 134      -6.128  -0.636  -6.074  1.00 85.87           O
ATOM   1869  HA  VAL A 134      -4.036  -0.948  -4.670  1.00 85.87           H
ATOM   1870  CB  VAL A 134      -5.156  -0.567  -2.892  1.00 85.87           C
ATOM   1871  HB  VAL A 134      -5.673   0.283  -2.446  1.00 85.87           H
ATOM   1872  CG1 VAL A 134      -6.163  -1.711  -3.027  1.00 85.87           C
ATOM   1873 1HG1 VAL A 134      -7.007  -1.384  -3.635  1.00 85.87           H
ATOM   1874 2HG1 VAL A 134      -5.681  -2.565  -3.503  1.00 85.87           H
ATOM   1875 3HG1 VAL A 134      -6.519  -2.000  -2.038  1.00 85.87           H
ATOM   1876  CG2 VAL A 134      -4.004  -0.956  -1.965  1.00 85.87           C
ATOM   1877 1HG2 VAL A 134      -3.447  -1.784  -2.404  1.00 85.87           H
ATOM   1878 2HG2 VAL A 134      -3.340  -0.102  -1.831  1.00 85.87           H
ATOM   1879 3HG2 VAL A 134      -4.403  -1.261  -0.997  1.00 85.87           H
ATOM   1880  HN  VAL A 134      -3.751   1.431  -3.208  1.00 85.87           H
ATOM   1881  N   LEU A 135      -6.256   1.419  -5.140  1.00 91.53           N
ATOM   1882  CA  LEU A 135      -7.357   1.855  -5.982  1.00 91.53           C
ATOM   1883  C   LEU A 135      -6.870   1.981  -7.427  1.00 91.53           C
ATOM   1884  O   LEU A 135      -7.617   1.703  -8.364  1.00 91.53           O
ATOM   1885  HA  LEU A 135      -8.125   1.082  -5.942  1.00 91.53           H
ATOM   1886  CB  LEU A 135      -7.979   3.139  -5.429  1.00 91.53           C
ATOM   1887 1HB  LEU A 135      -7.184   3.868  -5.278  1.00 91.53           H
ATOM   1888 2HB  LEU A 135      -8.649   3.549  -6.185  1.00 91.53           H
ATOM   1889  CG  LEU A 135      -8.759   2.997  -4.120  1.00 91.53           C
ATOM   1890  HG  LEU A 135      -8.099   2.548  -3.377  1.00 91.53           H
ATOM   1891  CD1 LEU A 135      -9.180   4.365  -3.581  1.00 91.53           C
ATOM   1892 1HD1 LEU A 135      -8.294   4.972  -3.396  1.00 91.53           H
ATOM   1893 2HD1 LEU A 135      -9.815   4.864  -4.314  1.00 91.53           H
ATOM   1894 3HD1 LEU A 135      -9.732   4.235  -2.651  1.00 91.53           H
ATOM   1895  CD2 LEU A 135      -9.953   2.056  -4.292  1.00 91.53           C
ATOM   1896 1HD2 LEU A 135     -10.621   2.453  -5.055  1.00 91.53           H
ATOM   1897 2HD2 LEU A 135      -9.598   1.071  -4.596  1.00 91.53           H
ATOM   1898 3HD2 LEU A 135     -10.489   1.973  -3.347  1.00 91.53           H
ATOM   1899  HN  LEU A 135      -5.925   2.103  -4.491  1.00 91.53           H
ATOM   1900  N   LEU A 136      -5.621   2.400  -7.562  1.00 89.26           N
ATOM   1901  CA  LEU A 136      -5.023   2.560  -8.877  1.00 89.26           C
ATOM   1902  C   LEU A 136      -4.854   1.185  -9.526  1.00 89.26           C
ATOM   1903  O   LEU A 136      -5.142   1.013 -10.710  1.00 89.26           O
ATOM   1904  HA  LEU A 136      -5.716   3.144  -9.482  1.00 89.26           H
ATOM   1905  CB  LEU A 136      -3.722   3.359  -8.781  1.00 89.26           C
ATOM   1906 1HB  LEU A 136      -3.143   2.972  -7.942  1.00 89.26           H
ATOM   1907 2HB  LEU A 136      -3.138   3.175  -9.683  1.00 89.26           H
ATOM   1908  CG  LEU A 136      -3.875   4.871  -8.605  1.00 89.26           C
ATOM   1909  HG  LEU A 136      -4.593   5.051  -7.805  1.00 89.26           H
ATOM   1910  CD1 LEU A 136      -2.552   5.509  -8.176  1.00 89.26           C
ATOM   1911 1HD1 LEU A 136      -2.230   5.078  -7.228  1.00 89.26           H
ATOM   1912 2HD1 LEU A 136      -1.794   5.320  -8.937  1.00 89.26           H
ATOM   1913 3HD1 LEU A 136      -2.689   6.584  -8.058  1.00 89.26           H
ATOM   1914  CD2 LEU A 136      -4.438   5.516  -9.872  1.00 89.26           C
ATOM   1915 1HD2 LEU A 136      -3.763   5.328 -10.707  1.00 89.26           H
ATOM   1916 2HD2 LEU A 136      -5.417   5.089 -10.093  1.00 89.26           H
ATOM   1917 3HD2 LEU A 136      -4.537   6.591  -9.720  1.00 89.26           H
ATOM   1918  HN  LEU A 136      -5.021   2.628  -6.795  1.00 89.26           H
ATOM   1919  N   ILE A 137      -4.388   0.240  -8.723  1.00 82.24           N
ATOM   1920  CA  ILE A 137      -4.174  -1.114  -9.205  1.00 82.24           C
ATOM   1921  C   ILE A 137      -5.507  -1.699  -9.677  1.00 82.24           C
ATOM   1922  O   ILE A 137      -5.563  -2.377 -10.702  1.00 82.24           O
ATOM   1923  HA  ILE A 137      -3.501  -1.054 -10.060  1.00 82.24           H
ATOM   1924  CB  ILE A 137      -3.475  -1.959  -8.138  1.00 82.24           C
ATOM   1925  HB  ILE A 137      -3.979  -1.792  -7.186  1.00 82.24           H
ATOM   1926  CG1 ILE A 137      -2.019  -1.523  -7.961  1.00 82.24           C
ATOM   1927 1HG1 ILE A 137      -1.433  -1.842  -8.823  1.00 82.24           H
ATOM   1928 2HG1 ILE A 137      -1.963  -0.435  -7.922  1.00 82.24           H
ATOM   1929  CG2 ILE A 137      -3.592  -3.451  -8.456  1.00 82.24           C
ATOM   1930 1HG2 ILE A 137      -4.645  -3.733  -8.491  1.00 82.24           H
ATOM   1931 2HG2 ILE A 137      -3.129  -3.654  -9.421  1.00 82.24           H
ATOM   1932 3HG2 ILE A 137      -3.087  -4.028  -7.681  1.00 82.24           H
ATOM   1933  CD1 ILE A 137      -1.421  -2.116  -6.683  1.00 82.24           C
ATOM   1934 1HD1 ILE A 137      -1.995  -1.776  -5.821  1.00 82.24           H
ATOM   1935 2HD1 ILE A 137      -1.456  -3.204  -6.736  1.00 82.24           H
ATOM   1936 3HD1 ILE A 137      -0.386  -1.791  -6.582  1.00 82.24           H
ATOM   1937  HN  ILE A 137      -4.158   0.387  -7.761  1.00 82.24           H
ATOM   1938  N   MET A 138      -6.547  -1.416  -8.906  1.00 87.28           N
ATOM   1939  CA  MET A 138      -7.885  -1.855  -9.264  1.00 87.28           C
ATOM   1940  C   MET A 138      -8.311  -1.271 -10.613  1.00 87.28           C
ATOM   1941  O   MET A 138      -8.865  -1.979 -11.452  1.00 87.28           O
ATOM   1942  HA  MET A 138      -7.829  -2.941  -9.332  1.00 87.28           H
ATOM   1943  CB  MET A 138      -8.873  -1.415  -8.182  1.00 87.28           C
ATOM   1944 1HB  MET A 138      -8.553  -1.799  -7.214  1.00 87.28           H
ATOM   1945 2HB  MET A 138      -8.877  -0.327  -8.109  1.00 87.28           H
ATOM   1946  CG  MET A 138     -10.285  -1.915  -8.493  1.00 87.28           C
ATOM   1947 1HG  MET A 138     -10.573  -1.614  -9.501  1.00 87.28           H
ATOM   1948 2HG  MET A 138     -10.308  -3.004  -8.467  1.00 87.28           H
ATOM   1949  SD  MET A 138     -11.443  -1.252  -7.307  1.00 87.28           S
ATOM   1950  CE  MET A 138     -11.455   0.461  -7.809  1.00 87.28           C
ATOM   1951 1HE  MET A 138     -10.449   0.872  -7.723  1.00 87.28           H
ATOM   1952 2HE  MET A 138     -11.790   0.534  -8.844  1.00 87.28           H
ATOM   1953 3HE  MET A 138     -12.133   1.023  -7.167  1.00 87.28           H
ATOM   1954  HN  MET A 138      -6.486  -0.899  -8.052  1.00 87.28           H
ATOM   1955  N   CYS A 139      -8.035   0.014 -10.779  1.00 89.33           N
ATOM   1956  CA  CYS A 139      -8.443   0.718 -11.983  1.00 89.33           C
ATOM   1957  C   CYS A 139      -7.675   0.127 -13.167  1.00 89.33           C
ATOM   1958  O   CYS A 139      -8.221  -0.006 -14.261  1.00 89.33           O
ATOM   1959  HA  CYS A 139      -9.514   0.552 -12.095  1.00 89.33           H
ATOM   1960  CB  CYS A 139      -8.225   2.227 -11.857  1.00 89.33           C
ATOM   1961 1HB  CYS A 139      -7.220   2.429 -11.488  1.00 89.33           H
ATOM   1962 2HB  CYS A 139      -8.305   2.697 -12.837  1.00 89.33           H
ATOM   1963  SG  CYS A 139      -9.465   2.945 -10.718  1.00 89.33           S
ATOM   1964  HG  CYS A 139      -8.886   2.521  -9.598  1.00 89.33           H
ATOM   1965  HN  CYS A 139      -7.544   0.572 -10.109  1.00 89.33           H
ATOM   1966  N   ILE A 140      -6.420  -0.210 -12.909  1.00 80.72           N
ATOM   1967  CA  ILE A 140      -5.584  -0.820 -13.928  1.00 80.72           C
ATOM   1968  C   ILE A 140      -6.226  -2.129 -14.392  1.00 80.72           C
ATOM   1969  O   ILE A 140      -6.238  -2.430 -15.585  1.00 80.72           O
ATOM   1970  HA  ILE A 140      -5.548  -0.135 -14.775  1.00 80.72           H
ATOM   1971  CB  ILE A 140      -4.151  -0.985 -13.418  1.00 80.72           C
ATOM   1972  HB  ILE A 140      -4.192  -1.410 -12.415  1.00 80.72           H
ATOM   1973  CG1 ILE A 140      -3.449   0.369 -13.307  1.00 80.72           C
ATOM   1974 1HG1 ILE A 140      -3.211   0.743 -14.303  1.00 80.72           H
ATOM   1975 2HG1 ILE A 140      -4.121   1.094 -12.847  1.00 80.72           H
ATOM   1976  CG2 ILE A 140      -3.367  -1.967 -14.292  1.00 80.72           C
ATOM   1977 1HG2 ILE A 140      -3.858  -2.940 -14.276  1.00 80.72           H
ATOM   1978 2HG2 ILE A 140      -3.333  -1.594 -15.316  1.00 80.72           H
ATOM   1979 3HG2 ILE A 140      -2.352  -2.066 -13.907  1.00 80.72           H
ATOM   1980  CD1 ILE A 140      -2.167   0.257 -12.479  1.00 80.72           C
ATOM   1981 1HD1 ILE A 140      -2.412  -0.094 -11.476  1.00 80.72           H
ATOM   1982 2HD1 ILE A 140      -1.488  -0.451 -12.955  1.00 80.72           H
ATOM   1983 3HD1 ILE A 140      -1.688   1.234 -12.415  1.00 80.72           H
ATOM   1984  HN  ILE A 140      -5.975  -0.073 -12.024  1.00 80.72           H
ATOM   1985  N   SER A 141      -6.744  -2.872 -13.425  1.00 83.74           N
ATOM   1986  CA  SER A 141      -7.336  -4.168 -13.713  1.00 83.74           C
ATOM   1987  C   SER A 141      -8.587  -3.991 -14.576  1.00 83.74           C
ATOM   1988  O   SER A 141      -8.810  -4.753 -15.515  1.00 83.74           O
ATOM   1989  HA  SER A 141      -6.571  -4.721 -14.257  1.00 83.74           H
ATOM   1990  CB  SER A 141      -7.683  -4.913 -12.422  1.00 83.74           C
ATOM   1991 1HB  SER A 141      -8.432  -4.349 -11.868  1.00 83.74           H
ATOM   1992 2HB  SER A 141      -8.128  -5.877 -12.669  1.00 83.74           H
ATOM   1993  OG  SER A 141      -6.537  -5.116 -11.599  1.00 83.74           O
ATOM   1994  HG  SER A 141      -6.394  -4.321 -11.011  1.00 83.74           H
ATOM   1995  HN  SER A 141      -6.763  -2.603 -12.462  1.00 83.74           H
ATOM   1996  N   VAL A 142      -9.371  -2.981 -14.226  1.00 87.06           N
ATOM   1997  CA  VAL A 142     -10.581  -2.680 -14.971  1.00 87.06           C
ATOM   1998  C   VAL A 142     -10.209  -2.283 -16.401  1.00 87.06           C
ATOM   1999  O   VAL A 142     -10.868  -2.694 -17.355  1.00 87.06           O
ATOM   2000  HA  VAL A 142     -11.181  -3.590 -15.005  1.00 87.06           H
ATOM   2001  CB  VAL A 142     -11.391  -1.606 -14.243  1.00 87.06           C
ATOM   2002  HB  VAL A 142     -10.751  -0.732 -14.117  1.00 87.06           H
ATOM   2003  CG1 VAL A 142     -12.607  -1.182 -15.069  1.00 87.06           C
ATOM   2004 1HG1 VAL A 142     -12.274  -0.780 -16.026  1.00 87.06           H
ATOM   2005 2HG1 VAL A 142     -13.249  -2.046 -15.241  1.00 87.06           H
ATOM   2006 3HG1 VAL A 142     -13.164  -0.417 -14.528  1.00 87.06           H
ATOM   2007  CG2 VAL A 142     -11.812  -2.084 -12.853  1.00 87.06           C
ATOM   2008 1HG2 VAL A 142     -12.426  -2.980 -12.947  1.00 87.06           H
ATOM   2009 2HG2 VAL A 142     -10.925  -2.313 -12.263  1.00 87.06           H
ATOM   2010 3HG2 VAL A 142     -12.386  -1.301 -12.357  1.00 87.06           H
ATOM   2011  HN  VAL A 142      -9.190  -2.376 -13.451  1.00 87.06           H
ATOM   2012  N   ASP A 143      -9.155  -1.487 -16.505  1.00 80.91           N
ATOM   2013  CA  ASP A 143      -8.739  -0.959 -17.793  1.00 80.91           C
ATOM   2014  C   ASP A 143      -8.293  -2.114 -18.692  1.00 80.91           C
ATOM   2015  O   ASP A 143      -8.617  -2.143 -19.878  1.00 80.91           O
ATOM   2016  HA  ASP A 143      -9.613  -0.439 -18.185  1.00 80.91           H
ATOM   2017  CB  ASP A 143      -7.560   0.003 -17.639  1.00 80.91           C
ATOM   2018 1HB  ASP A 143      -7.820   0.794 -16.936  1.00 80.91           H
ATOM   2019 2HB  ASP A 143      -6.705  -0.527 -17.220  1.00 80.91           H
ATOM   2020  CG  ASP A 143      -7.174   0.617 -18.987  1.00 80.91           C
ATOM   2021  OD1 ASP A 143      -8.084   1.175 -19.637  1.00 80.91           O
ATOM   2022  OD2 ASP A 143      -5.978   0.515 -19.336  1.00 80.91           O
ATOM   2023  HN  ASP A 143      -8.591  -1.203 -15.729  1.00 80.91           H
ATOM   2024  N   ARG A 144      -7.556  -3.038 -18.093  1.00 71.00           N
ATOM   2025  CA  ARG A 144      -7.087  -4.207 -18.816  1.00 71.00           C
ATOM   2026  C   ARG A 144      -8.275  -5.028 -19.325  1.00 71.00           C
ATOM   2027  O   ARG A 144      -8.262  -5.508 -20.457  1.00 71.00           O
ATOM   2028  HA  ARG A 144      -6.504  -3.807 -19.645  1.00 71.00           H
ATOM   2029  CB  ARG A 144      -6.209  -5.090 -17.927  1.00 71.00           C
ATOM   2030 1HB  ARG A 144      -6.675  -5.205 -16.949  1.00 71.00           H
ATOM   2031 2HB  ARG A 144      -6.132  -6.087 -18.362  1.00 71.00           H
ATOM   2032  CG  ARG A 144      -4.812  -4.488 -17.766  1.00 71.00           C
ATOM   2033 1HG  ARG A 144      -4.374  -4.308 -18.747  1.00 71.00           H
ATOM   2034 2HG  ARG A 144      -4.884  -3.522 -17.266  1.00 71.00           H
ATOM   2035  CD  ARG A 144      -3.904  -5.418 -16.959  1.00 71.00           C
ATOM   2036 1HD  ARG A 144      -4.361  -5.640 -15.994  1.00 71.00           H
ATOM   2037 2HD  ARG A 144      -3.786  -6.368 -17.481  1.00 71.00           H
ATOM   2038  NE  ARG A 144      -2.581  -4.786 -16.758  1.00 71.00           N
ATOM   2039  HE  ARG A 144      -2.558  -3.817 -16.512  1.00 71.00           H
ATOM   2040  CZ  ARG A 144      -1.413  -5.430 -16.885  1.00 71.00           C
ATOM   2041  NH1 ARG A 144      -1.385  -6.728 -17.213  1.00 71.00           N
ATOM   2042 1HH1 ARG A 144      -2.240  -7.225 -17.365  1.00 71.00           H
ATOM   2043 2HH1 ARG A 144      -0.509  -7.202 -17.306  1.00 71.00           H
ATOM   2044  NH2 ARG A 144      -0.274  -4.755 -16.679  1.00 71.00           N
ATOM   2045 1HH2 ARG A 144       0.606  -5.221 -16.770  1.00 71.00           H
ATOM   2046 2HH2 ARG A 144      -0.304  -3.786 -16.434  1.00 71.00           H
ATOM   2047  HN  ARG A 144      -7.280  -2.997 -17.132  1.00 71.00           H
ATOM   2048  N   TYR A 145      -9.272  -5.163 -18.463  1.00 83.88           N
ATOM   2049  CA  TYR A 145     -10.488  -5.868 -18.830  1.00 83.88           C
ATOM   2050  C   TYR A 145     -11.124  -5.250 -20.077  1.00 83.88           C
ATOM   2051  O   TYR A 145     -11.435  -5.957 -21.035  1.00 83.88           O
ATOM   2052  HA  TYR A 145     -10.226  -6.904 -19.041  1.00 83.88           H
ATOM   2053  CB  TYR A 145     -11.445  -5.701 -17.648  1.00 83.88           C
ATOM   2054 1HB  TYR A 145     -11.138  -6.373 -16.847  1.00 83.88           H
ATOM   2055 2HB  TYR A 145     -11.358  -4.685 -17.263  1.00 83.88           H
ATOM   2056  CG  TYR A 145     -12.911  -5.977 -17.991  1.00 83.88           C
ATOM   2057  CD1 TYR A 145     -13.803  -4.930 -18.097  1.00 83.88           C
ATOM   2058  HD1 TYR A 145     -13.464  -3.906 -17.937  1.00 83.88           H
ATOM   2059  CD2 TYR A 145     -13.340  -7.273 -18.193  1.00 83.88           C
ATOM   2060  HD2 TYR A 145     -12.635  -8.100 -18.109  1.00 83.88           H
ATOM   2061  CE1 TYR A 145     -15.183  -5.189 -18.419  1.00 83.88           C
ATOM   2062  HE1 TYR A 145     -15.898  -4.372 -18.506  1.00 83.88           H
ATOM   2063  CE2 TYR A 145     -14.719  -7.532 -18.516  1.00 83.88           C
ATOM   2064  HE2 TYR A 145     -15.071  -8.551 -18.678  1.00 83.88           H
ATOM   2065  CZ  TYR A 145     -15.572  -6.478 -18.613  1.00 83.88           C
ATOM   2066  OH  TYR A 145     -16.875  -6.723 -18.917  1.00 83.88           O
ATOM   2067  HH  TYR A 145     -17.016  -7.704 -19.053  1.00 83.88           H
ATOM   2068  HN  TYR A 145      -9.258  -4.801 -17.531  1.00 83.88           H
ATOM   2069  N   ILE A 146     -11.300  -3.938 -20.025  1.00 80.69           N
ATOM   2070  CA  ILE A 146     -11.978  -3.230 -21.097  1.00 80.69           C
ATOM   2071  C   ILE A 146     -11.180  -3.390 -22.393  1.00 80.69           C
ATOM   2072  O   ILE A 146     -11.759  -3.534 -23.469  1.00 80.69           O
ATOM   2073  HA  ILE A 146     -12.953  -3.699 -21.232  1.00 80.69           H
ATOM   2074  CB  ILE A 146     -12.227  -1.773 -20.704  1.00 80.69           C
ATOM   2075  HB  ILE A 146     -11.274  -1.330 -20.415  1.00 80.69           H
ATOM   2076  CG1 ILE A 146     -13.154  -1.683 -19.490  1.00 80.69           C
ATOM   2077 1HG1 ILE A 146     -14.169  -1.952 -19.782  1.00 80.69           H
ATOM   2078 2HG1 ILE A 146     -12.838  -2.401 -18.733  1.00 80.69           H
ATOM   2079  CG2 ILE A 146     -12.758  -0.968 -21.892  1.00 80.69           C
ATOM   2080 1HG2 ILE A 146     -12.030  -0.992 -22.702  1.00 80.69           H
ATOM   2081 2HG2 ILE A 146     -13.697  -1.402 -22.234  1.00 80.69           H
ATOM   2082 3HG2 ILE A 146     -12.927   0.065 -21.585  1.00 80.69           H
ATOM   2083  CD1 ILE A 146     -13.145  -0.272 -18.897  1.00 80.69           C
ATOM   2084 1HD1 ILE A 146     -12.133  -0.016 -18.584  1.00 80.69           H
ATOM   2085 2HD1 ILE A 146     -13.484   0.440 -19.649  1.00 80.69           H
ATOM   2086 3HD1 ILE A 146     -13.812  -0.236 -18.036  1.00 80.69           H
ATOM   2087  HN  ILE A 146     -10.988  -3.362 -19.270  1.00 80.69           H
ATOM   2088  N   ALA A 147      -9.864  -3.360 -22.247  1.00 78.56           N
ATOM   2089  CA  ALA A 147      -8.982  -3.391 -23.402  1.00 78.56           C
ATOM   2090  C   ALA A 147      -9.115  -4.744 -24.103  1.00 78.56           C
ATOM   2091  O   ALA A 147      -8.970  -4.833 -25.321  1.00 78.56           O
ATOM   2092  HA  ALA A 147      -9.302  -2.605 -24.085  1.00 78.56           H
ATOM   2093  CB  ALA A 147      -7.547  -3.103 -22.956  1.00 78.56           C
ATOM   2094 1HB  ALA A 147      -7.502  -2.118 -22.491  1.00 78.56           H
ATOM   2095 2HB  ALA A 147      -7.231  -3.859 -22.238  1.00 78.56           H
ATOM   2096 3HB  ALA A 147      -6.886  -3.127 -23.823  1.00 78.56           H
ATOM   2097  HN  ALA A 147      -9.400  -3.315 -21.362  1.00 78.56           H
ATOM   2098  N   ILE A 148      -9.388  -5.765 -23.303  1.00 75.48           N
ATOM   2099  CA  ILE A 148      -9.371  -7.130 -23.800  1.00 75.48           C
ATOM   2100  C   ILE A 148     -10.787  -7.535 -24.215  1.00 75.48           C
ATOM   2101  O   ILE A 148     -10.991  -8.058 -25.310  1.00 75.48           O
ATOM   2102  HA  ILE A 148      -8.733  -7.149 -24.684  1.00 75.48           H
ATOM   2103  CB  ILE A 148      -8.741  -8.068 -22.768  1.00 75.48           C
ATOM   2104  HB  ILE A 148      -9.225  -7.893 -21.807  1.00 75.48           H
ATOM   2105  CG1 ILE A 148      -7.253  -7.763 -22.587  1.00 75.48           C
ATOM   2106 1HG1 ILE A 148      -6.710  -8.026 -23.495  1.00 75.48           H
ATOM   2107 2HG1 ILE A 148      -7.113  -6.693 -22.431  1.00 75.48           H
ATOM   2108  CG2 ILE A 148      -8.985  -9.533 -23.137  1.00 75.48           C
ATOM   2109 1HG2 ILE A 148     -10.057  -9.724 -23.174  1.00 75.48           H
ATOM   2110 2HG2 ILE A 148      -8.545  -9.740 -24.113  1.00 75.48           H
ATOM   2111 3HG2 ILE A 148      -8.527 -10.178 -22.387  1.00 75.48           H
ATOM   2112  CD1 ILE A 148      -6.675  -8.537 -21.400  1.00 75.48           C
ATOM   2113 1HD1 ILE A 148      -7.204  -8.253 -20.489  1.00 75.48           H
ATOM   2114 2HD1 ILE A 148      -6.794  -9.607 -21.571  1.00 75.48           H
ATOM   2115 3HD1 ILE A 148      -5.616  -8.301 -21.293  1.00 75.48           H
ATOM   2116  HN  ILE A 148      -9.617  -5.671 -22.335  1.00 75.48           H
ATOM   2117  N   ALA A 149     -11.728  -7.279 -23.319  1.00 76.35           N
ATOM   2118  CA  ALA A 149     -13.078  -7.790 -23.484  1.00 76.35           C
ATOM   2119  C   ALA A 149     -13.849  -6.881 -24.443  1.00 76.35           C
ATOM   2120  O   ALA A 149     -14.709  -7.347 -25.189  1.00 76.35           O
ATOM   2121  HA  ALA A 149     -13.004  -8.786 -23.921  1.00 76.35           H
ATOM   2122  CB  ALA A 149     -13.753  -7.900 -22.116  1.00 76.35           C
ATOM   2123 1HB  ALA A 149     -13.183  -8.579 -21.482  1.00 76.35           H
ATOM   2124 2HB  ALA A 149     -13.793  -6.916 -21.649  1.00 76.35           H
ATOM   2125 3HB  ALA A 149     -14.766  -8.284 -22.240  1.00 76.35           H
ATOM   2126  HN  ALA A 149     -11.581  -6.733 -22.494  1.00 76.35           H
ATOM   2127  N   GLN A 150     -13.514  -5.600 -24.393  1.00 68.21           N
ATOM   2128  CA  GLN A 150     -14.248  -4.604 -25.154  1.00 68.21           C
ATOM   2129  C   GLN A 150     -13.301  -3.842 -26.083  1.00 68.21           C
ATOM   2130  O   GLN A 150     -13.393  -2.622 -26.205  1.00 68.21           O
ATOM   2131  HA  GLN A 150     -14.972  -5.166 -25.743  1.00 68.21           H
ATOM   2132  CB  GLN A 150     -14.994  -3.644 -24.225  1.00 68.21           C
ATOM   2133 1HB  GLN A 150     -14.278  -3.089 -23.619  1.00 68.21           H
ATOM   2134 2HB  GLN A 150     -15.544  -2.913 -24.817  1.00 68.21           H
ATOM   2135  CG  GLN A 150     -15.961  -4.403 -23.314  1.00 68.21           C
ATOM   2136 1HG  GLN A 150     -16.562  -5.091 -23.909  1.00 68.21           H
ATOM   2137 2HG  GLN A 150     -15.398  -5.006 -22.602  1.00 68.21           H
ATOM   2138  CD  GLN A 150     -16.877  -3.437 -22.561  1.00 68.21           C
ATOM   2139  OE1 GLN A 150     -16.820  -2.229 -22.727  1.00 68.21           O
ATOM   2140  NE2 GLN A 150     -17.723  -4.033 -21.725  1.00 68.21           N
ATOM   2141 1HE2 GLN A 150     -17.718  -5.029 -21.636  1.00 68.21           H
ATOM   2142 2HE2 GLN A 150     -18.363  -3.486 -21.187  1.00 68.21           H
ATOM   2143  HN  GLN A 150     -12.758  -5.241 -23.845  1.00 68.21           H
ATOM   2144  N   ALA A 151     -12.412  -4.594 -26.716  1.00 68.41           N
ATOM   2145  CA  ALA A 151     -11.313  -3.994 -27.454  1.00 68.41           C
ATOM   2146  C   ALA A 151     -11.872  -2.989 -28.463  1.00 68.41           C
ATOM   2147  O   ALA A 151     -11.316  -1.906 -28.638  1.00 68.41           O
ATOM   2148  HA  ALA A 151     -10.683  -3.466 -26.739  1.00 68.41           H
ATOM   2149  CB  ALA A 151     -10.487  -5.094 -28.123  1.00 68.41           C
ATOM   2150 1HB  ALA A 151     -10.089  -5.764 -27.360  1.00 68.41           H
ATOM   2151 2HB  ALA A 151     -11.119  -5.658 -28.808  1.00 68.41           H
ATOM   2152 3HB  ALA A 151      -9.663  -4.644 -28.676  1.00 68.41           H
ATOM   2153  HN  ALA A 151     -12.434  -5.594 -26.729  1.00 68.41           H
ATOM   2154  N   MET A 152     -12.964  -3.384 -29.101  1.00 58.90           N
ATOM   2155  CA  MET A 152     -13.550  -2.572 -30.154  1.00 58.90           C
ATOM   2156  C   MET A 152     -14.018  -1.221 -29.608  1.00 58.90           C
ATOM   2157  O   MET A 152     -13.701  -0.176 -30.173  1.00 58.90           O
ATOM   2158  HA  MET A 152     -12.756  -2.420 -30.884  1.00 58.90           H
ATOM   2159  CB  MET A 152     -14.739  -3.313 -30.769  1.00 58.90           C
ATOM   2160 1HB  MET A 152     -15.329  -3.778 -29.979  1.00 58.90           H
ATOM   2161 2HB  MET A 152     -15.390  -2.604 -31.279  1.00 58.90           H
ATOM   2162  CG  MET A 152     -14.266  -4.382 -31.757  1.00 58.90           C
ATOM   2163 1HG  MET A 152     -13.330  -4.071 -32.220  1.00 58.90           H
ATOM   2164 2HG  MET A 152     -14.067  -5.314 -31.229  1.00 58.90           H
ATOM   2165  SD  MET A 152     -15.509  -4.645 -33.011  1.00 58.90           S
ATOM   2166  CE  MET A 152     -16.559  -5.815 -32.166  1.00 58.90           C
ATOM   2167 1HE  MET A 152     -15.984  -6.707 -31.918  1.00 58.90           H
ATOM   2168 2HE  MET A 152     -16.943  -5.364 -31.250  1.00 58.90           H
ATOM   2169 3HE  MET A 152     -17.393  -6.088 -32.813  1.00 58.90           H
ATOM   2170  HN  MET A 152     -13.445  -4.239 -28.910  1.00 58.90           H
ATOM   2171  N   ARG A 153     -14.765  -1.287 -28.515  1.00 56.43           N
ATOM   2172  CA  ARG A 153     -15.267  -0.081 -27.879  1.00 56.43           C
ATOM   2173  C   ARG A 153     -14.108   0.748 -27.322  1.00 56.43           C
ATOM   2174  O   ARG A 153     -14.232   1.960 -27.154  1.00 56.43           O
ATOM   2175  HA  ARG A 153     -15.789   0.456 -28.671  1.00 56.43           H
ATOM   2176  CB  ARG A 153     -16.234  -0.420 -26.742  1.00 56.43           C
ATOM   2177 1HB  ARG A 153     -15.820  -1.227 -26.137  1.00 56.43           H
ATOM   2178 2HB  ARG A 153     -16.347   0.443 -26.087  1.00 56.43           H
ATOM   2179  CG  ARG A 153     -17.601  -0.835 -27.290  1.00 56.43           C
ATOM   2180 1HG  ARG A 153     -17.951  -0.091 -28.005  1.00 56.43           H
ATOM   2181 2HG  ARG A 153     -17.509  -1.778 -27.830  1.00 56.43           H
ATOM   2182  CD  ARG A 153     -18.622  -0.986 -26.161  1.00 56.43           C
ATOM   2183 1HD  ARG A 153     -18.312  -1.781 -25.483  1.00 56.43           H
ATOM   2184 2HD  ARG A 153     -18.666  -0.067 -25.575  1.00 56.43           H
ATOM   2185  NE  ARG A 153     -19.956  -1.291 -26.722  1.00 56.43           N
ATOM   2186  HE  ARG A 153     -20.046  -1.340 -27.717  1.00 56.43           H
ATOM   2187  CZ  ARG A 153     -21.052  -1.507 -25.981  1.00 56.43           C
ATOM   2188  NH1 ARG A 153     -20.989  -1.454 -24.644  1.00 56.43           N
ATOM   2189 1HH1 ARG A 153     -20.121  -1.252 -24.191  1.00 56.43           H
ATOM   2190 2HH1 ARG A 153     -21.811  -1.616 -24.098  1.00 56.43           H
ATOM   2191  NH2 ARG A 153     -22.211  -1.776 -26.598  1.00 56.43           N
ATOM   2192 1HH2 ARG A 153     -23.037  -1.939 -26.059  1.00 56.43           H
ATOM   2193 2HH2 ARG A 153     -22.249  -1.813 -27.596  1.00 56.43           H
ATOM   2194  HN  ARG A 153     -15.027  -2.142 -28.068  1.00 56.43           H
ATOM   2195  N   ALA A 154     -13.007   0.061 -27.053  1.00 60.82           N
ATOM   2196  CA  ALA A 154     -11.861   0.699 -26.427  1.00 60.82           C
ATOM   2197  C   ALA A 154     -11.256   1.716 -27.398  1.00 60.82           C
ATOM   2198  O   ALA A 154     -10.777   2.769 -26.980  1.00 60.82           O
ATOM   2199  HA  ALA A 154     -12.217   1.224 -25.540  1.00 60.82           H
ATOM   2200  CB  ALA A 154     -10.853  -0.369 -25.998  1.00 60.82           C
ATOM   2201 1HB  ALA A 154     -11.324  -1.048 -25.287  1.00 60.82           H
ATOM   2202 2HB  ALA A 154     -10.524  -0.930 -26.872  1.00 60.82           H
ATOM   2203 3HB  ALA A 154      -9.994   0.110 -25.529  1.00 60.82           H
ATOM   2204  HN  ALA A 154     -12.891  -0.911 -27.254  1.00 60.82           H
ATOM   2205  N   HIS A 155     -11.298   1.365 -28.675  1.00 56.35           N
ATOM   2206  CA  HIS A 155     -10.584   2.127 -29.684  1.00 56.35           C
ATOM   2207  C   HIS A 155     -11.321   3.441 -29.953  1.00 56.35           C
ATOM   2208  O   HIS A 155     -10.697   4.494 -30.071  1.00 56.35           O
ATOM   2209  HA  HIS A 155      -9.601   2.351 -29.270  1.00 56.35           H
ATOM   2210  CB  HIS A 155     -10.378   1.293 -30.950  1.00 56.35           C
ATOM   2211 1HB  HIS A 155     -10.174   0.262 -30.665  1.00 56.35           H
ATOM   2212 2HB  HIS A 155     -11.305   1.287 -31.524  1.00 56.35           H
ATOM   2213  CG  HIS A 155      -9.259   1.787 -31.836  1.00 56.35           C
ATOM   2214  ND1 HIS A 155      -9.368   2.922 -32.619  1.00 56.35           N
ATOM   2215  HD1 HIS A 155     -10.170   3.516 -32.680  1.00 56.35           H
ATOM   2216  CD2 HIS A 155      -8.008   1.288 -32.053  1.00 56.35           C
ATOM   2217  HD2 HIS A 155      -7.590   0.394 -31.591  1.00 56.35           H
ATOM   2218  CE1 HIS A 155      -8.228   3.090 -33.274  1.00 56.35           C
ATOM   2219  HE1 HIS A 155      -8.003   3.896 -33.972  1.00 56.35           H
ATOM   2220  NE2 HIS A 155      -7.387   2.075 -32.922  1.00 56.35           N
ATOM   2221  HN  HIS A 155     -11.807   0.577 -29.021  1.00 56.35           H
ATOM   2222  N   THR A 156     -12.639   3.335 -30.040  1.00 63.75           N
ATOM   2223  CA  THR A 156     -13.454   4.463 -30.458  1.00 63.75           C
ATOM   2224  C   THR A 156     -13.475   5.538 -29.369  1.00 63.75           C
ATOM   2225  O   THR A 156     -13.608   6.724 -29.666  1.00 63.75           O
ATOM   2226  HA  THR A 156     -12.996   4.910 -31.340  1.00 63.75           H
ATOM   2227  CB  THR A 156     -14.844   3.935 -30.817  1.00 63.75           C
ATOM   2228  HB  THR A 156     -15.598   4.714 -30.705  1.00 63.75           H
ATOM   2229  OG1 THR A 156     -15.010   2.794 -29.979  1.00 63.75           O
ATOM   2230  HG1 THR A 156     -15.104   3.081 -29.026  1.00 63.75           H
ATOM   2231  CG2 THR A 156     -14.906   3.366 -32.236  1.00 63.75           C
ATOM   2232 1HG2 THR A 156     -14.199   2.541 -32.328  1.00 63.75           H
ATOM   2233 2HG2 THR A 156     -14.648   4.147 -32.952  1.00 63.75           H
ATOM   2234 3HG2 THR A 156     -15.914   3.005 -32.440  1.00 63.75           H
ATOM   2235  HN  THR A 156     -13.148   2.500 -29.833  1.00 63.75           H
ATOM   2236  N   TRP A 157     -13.342   5.084 -28.132  1.00 57.46           N
ATOM   2237  CA  TRP A 157     -13.516   5.964 -26.989  1.00 57.46           C
ATOM   2238  C   TRP A 157     -12.129   6.305 -26.440  1.00 57.46           C
ATOM   2239  O   TRP A 157     -11.984   6.615 -25.258  1.00 57.46           O
ATOM   2240  HA  TRP A 157     -14.012   6.870 -27.338  1.00 57.46           H
ATOM   2241  CB  TRP A 157     -14.434   5.329 -25.942  1.00 57.46           C
ATOM   2242 1HB  TRP A 157     -14.109   4.305 -25.762  1.00 57.46           H
ATOM   2243 2HB  TRP A 157     -14.323   5.869 -25.002  1.00 57.46           H
ATOM   2244  CG  TRP A 157     -15.912   5.318 -26.336  1.00 57.46           C
ATOM   2245  CD1 TRP A 157     -16.455   5.655 -27.514  1.00 57.46           C
ATOM   2246  HD1 TRP A 157     -15.884   5.995 -28.378  1.00 57.46           H
ATOM   2247  CD2 TRP A 157     -17.022   4.936 -25.497  1.00 57.46           C
ATOM   2248  NE1 TRP A 157     -17.828   5.518 -27.496  1.00 57.46           N
ATOM   2249  HE1 TRP A 157     -18.452   5.709 -28.253  1.00 57.46           H
ATOM   2250  CE2 TRP A 157     -18.184   5.067 -26.230  1.00 57.46           C
ATOM   2251  CE3 TRP A 157     -17.044   4.493 -24.163  1.00 57.46           C
ATOM   2252  HE3 TRP A 157     -16.141   4.381 -23.563  1.00 57.46           H
ATOM   2253  CZ2 TRP A 157     -19.453   4.776 -25.715  1.00 57.46           C
ATOM   2254  HZ2 TRP A 157     -20.356   4.888 -26.315  1.00 57.46           H
ATOM   2255  CZ3 TRP A 157     -18.320   4.207 -23.662  1.00 57.46           C
ATOM   2256  HZ3 TRP A 157     -18.394   3.860 -22.632  1.00 57.46           H
ATOM   2257  CH2 TRP A 157     -19.499   4.334 -24.387  1.00 57.46           C
ATOM   2258  HH2 TRP A 157     -20.455   4.090 -23.925  1.00 57.46           H
ATOM   2259  HN  TRP A 157     -13.120   4.135 -27.905  1.00 57.46           H
ATOM   2260  N   ARG A 158     -11.144   6.237 -27.324  1.00 58.27           N
ATOM   2261  CA  ARG A 158      -9.758   6.371 -26.911  1.00 58.27           C
ATOM   2262  C   ARG A 158      -9.537   7.717 -26.219  1.00 58.27           C
ATOM   2263  O   ARG A 158      -8.923   7.779 -25.155  1.00 58.27           O
ATOM   2264  HA  ARG A 158      -9.591   5.543 -26.221  1.00 58.27           H
ATOM   2265  CB  ARG A 158      -8.813   6.260 -28.110  1.00 58.27           C
ATOM   2266 1HB  ARG A 158      -9.070   5.381 -28.700  1.00 58.27           H
ATOM   2267 2HB  ARG A 158      -8.940   7.127 -28.758  1.00 58.27           H
ATOM   2268  CG  ARG A 158      -7.356   6.167 -27.653  1.00 58.27           C
ATOM   2269 1HG  ARG A 158      -7.067   7.094 -27.157  1.00 58.27           H
ATOM   2270 2HG  ARG A 158      -7.251   5.367 -26.920  1.00 58.27           H
ATOM   2271  CD  ARG A 158      -6.425   5.905 -28.839  1.00 58.27           C
ATOM   2272 1HD  ARG A 158      -6.695   4.966 -29.323  1.00 58.27           H
ATOM   2273 2HD  ARG A 158      -6.541   6.693 -29.583  1.00 58.27           H
ATOM   2274  NE  ARG A 158      -5.020   5.849 -28.377  1.00 58.27           N
ATOM   2275  HE  ARG A 158      -4.831   6.083 -27.423  1.00 58.27           H
ATOM   2276  CZ  ARG A 158      -3.987   5.504 -29.156  1.00 58.27           C
ATOM   2277  NH1 ARG A 158      -4.182   5.180 -30.442  1.00 58.27           N
ATOM   2278 1HH1 ARG A 158      -5.105   5.195 -30.826  1.00 58.27           H
ATOM   2279 2HH1 ARG A 158      -3.405   4.924 -31.017  1.00 58.27           H
ATOM   2280  NH2 ARG A 158      -2.754   5.487 -28.631  1.00 58.27           N
ATOM   2281 1HH2 ARG A 158      -1.972   5.232 -29.199  1.00 58.27           H
ATOM   2282 2HH2 ARG A 158      -2.617   5.730 -27.670  1.00 58.27           H
ATOM   2283  HN  ARG A 158     -11.282   6.094 -28.304  1.00 58.27           H
ATOM   2284  N   GLU A 159     -10.050   8.763 -26.851  1.00 64.65           N
ATOM   2285  CA  GLU A 159      -9.851  10.112 -26.350  1.00 64.65           C
ATOM   2286  C   GLU A 159     -10.644  10.321 -25.058  1.00 64.65           C
ATOM   2287  O   GLU A 159     -10.112  10.832 -24.074  1.00 64.65           O
ATOM   2288  HA  GLU A 159      -8.784  10.190 -26.145  1.00 64.65           H
ATOM   2289  CB  GLU A 159     -10.237  11.151 -27.405  1.00 64.65           C
ATOM   2290 1HB  GLU A 159     -11.204  10.893 -27.837  1.00 64.65           H
ATOM   2291 2HB  GLU A 159     -10.214  12.148 -26.964  1.00 64.65           H
ATOM   2292  CG  GLU A 159      -9.229  11.165 -28.555  1.00 64.65           C
ATOM   2293 1HG  GLU A 159      -8.216  11.205 -28.155  1.00 64.65           H
ATOM   2294 2HG  GLU A 159      -9.310  10.240 -29.126  1.00 64.65           H
ATOM   2295  CD  GLU A 159      -9.467  12.362 -29.478  1.00 64.65           C
ATOM   2296  OE1 GLU A 159      -8.520  12.704 -30.219  1.00 64.65           O
ATOM   2297  OE2 GLU A 159     -10.590  12.908 -29.421  1.00 64.65           O
ATOM   2298  HN  GLU A 159     -10.593   8.699 -27.689  1.00 64.65           H
ATOM   2299  N   LYS A 160     -11.905   9.915 -25.103  1.00 69.63           N
ATOM   2300  CA  LYS A 160     -12.784  10.076 -23.958  1.00 69.63           C
ATOM   2301  C   LYS A 160     -12.189   9.341 -22.756  1.00 69.63           C
ATOM   2302  O   LYS A 160     -12.312   9.798 -21.621  1.00 69.63           O
ATOM   2303  HA  LYS A 160     -12.826  11.140 -23.725  1.00 69.63           H
ATOM   2304  CB  LYS A 160     -14.206   9.633 -24.308  1.00 69.63           C
ATOM   2305 1HB  LYS A 160     -14.184   8.634 -24.744  1.00 69.63           H
ATOM   2306 2HB  LYS A 160     -14.805   9.570 -23.399  1.00 69.63           H
ATOM   2307  CG  LYS A 160     -14.859  10.609 -25.289  1.00 69.63           C
ATOM   2308 1HG  LYS A 160     -14.756  11.628 -24.916  1.00 69.63           H
ATOM   2309 2HG  LYS A 160     -14.342  10.567 -26.248  1.00 69.63           H
ATOM   2310  CD  LYS A 160     -16.340  10.280 -25.487  1.00 69.63           C
ATOM   2311 1HD  LYS A 160     -16.441   9.274 -25.894  1.00 69.63           H
ATOM   2312 2HD  LYS A 160     -16.849  10.286 -24.523  1.00 69.63           H
ATOM   2313  CE  LYS A 160     -17.005  11.287 -26.427  1.00 69.63           C
ATOM   2314 1HE  LYS A 160     -16.889  12.295 -26.030  1.00 69.63           H
ATOM   2315 2HE  LYS A 160     -16.510  11.268 -27.398  1.00 69.63           H
ATOM   2316  NZ  LYS A 160     -18.442  10.974 -26.590  1.00 69.63           N
ATOM   2317 1HZ  LYS A 160     -18.869  11.654 -27.208  1.00 69.63           H
ATOM   2318 2HZ  LYS A 160     -18.543  10.046 -26.986  1.00 69.63           H
ATOM   2319 3HZ  LYS A 160     -18.899  11.006 -25.685  1.00 69.63           H
ATOM   2320  HN  LYS A 160     -12.325   9.483 -25.901  1.00 69.63           H
ATOM   2321  N   ARG A 161     -11.558   8.213 -23.046  1.00 67.14           N
ATOM   2322  CA  ARG A 161     -10.966   7.396 -22.000  1.00 67.14           C
ATOM   2323  C   ARG A 161      -9.895   8.189 -21.249  1.00 67.14           C
ATOM   2324  O   ARG A 161      -9.785   8.089 -20.028  1.00 67.14           O
ATOM   2325  HA  ARG A 161     -11.797   7.139 -21.343  1.00 67.14           H
ATOM   2326  CB  ARG A 161     -10.338   6.127 -22.581  1.00 67.14           C
ATOM   2327 1HB  ARG A 161      -9.828   6.365 -23.515  1.00 67.14           H
ATOM   2328 2HB  ARG A 161      -9.583   5.744 -21.894  1.00 67.14           H
ATOM   2329  CG  ARG A 161     -11.400   5.055 -22.832  1.00 67.14           C
ATOM   2330 1HG  ARG A 161     -11.821   4.726 -21.882  1.00 67.14           H
ATOM   2331 2HG  ARG A 161     -12.218   5.478 -23.415  1.00 67.14           H
ATOM   2332  CD  ARG A 161     -10.804   3.856 -23.573  1.00 67.14           C
ATOM   2333 1HD  ARG A 161     -10.543   4.142 -24.592  1.00 67.14           H
ATOM   2334 2HD  ARG A 161      -9.882   3.538 -23.086  1.00 67.14           H
ATOM   2335  NE  ARG A 161     -11.776   2.740 -23.594  1.00 67.14           N
ATOM   2336  HE  ARG A 161     -12.749   2.966 -23.576  1.00 67.14           H
ATOM   2337  CZ  ARG A 161     -11.432   1.446 -23.637  1.00 67.14           C
ATOM   2338  NH1 ARG A 161     -10.142   1.085 -23.664  1.00 67.14           N
ATOM   2339 1HH1 ARG A 161      -9.427   1.784 -23.652  1.00 67.14           H
ATOM   2340 2HH1 ARG A 161      -9.894   0.117 -23.695  1.00 67.14           H
ATOM   2341  NH2 ARG A 161     -12.398   0.517 -23.653  1.00 67.14           N
ATOM   2342 1HH2 ARG A 161     -12.159  -0.453 -23.684  1.00 67.14           H
ATOM   2343 2HH2 ARG A 161     -13.359   0.795 -23.632  1.00 67.14           H
ATOM   2344  HN  ARG A 161     -11.448   7.856 -23.974  1.00 67.14           H
ATOM   2345  N   LEU A 162      -9.132   8.960 -22.010  1.00 79.14           N
ATOM   2346  CA  LEU A 162      -8.041   9.731 -21.439  1.00 79.14           C
ATOM   2347  C   LEU A 162      -8.611  10.786 -20.488  1.00 79.14           C
ATOM   2348  O   LEU A 162      -8.020  11.076 -19.450  1.00 79.14           O
ATOM   2349  HA  LEU A 162      -7.423   9.044 -20.861  1.00 79.14           H
ATOM   2350  CB  LEU A 162      -7.159  10.313 -22.545  1.00 79.14           C
ATOM   2351 1HB  LEU A 162      -6.877   9.505 -23.220  1.00 79.14           H
ATOM   2352 2HB  LEU A 162      -7.755  11.019 -23.124  1.00 79.14           H
ATOM   2353  CG  LEU A 162      -5.885  11.023 -22.084  1.00 79.14           C
ATOM   2354  HG  LEU A 162      -6.161  11.768 -21.337  1.00 79.14           H
ATOM   2355  CD1 LEU A 162      -4.924  10.042 -21.410  1.00 79.14           C
ATOM   2356 1HD1 LEU A 162      -5.409   9.596 -20.542  1.00 79.14           H
ATOM   2357 2HD1 LEU A 162      -4.651   9.258 -22.117  1.00 79.14           H
ATOM   2358 3HD1 LEU A 162      -4.027  10.573 -21.092  1.00 79.14           H
ATOM   2359  CD2 LEU A 162      -5.223  11.770 -23.243  1.00 79.14           C
ATOM   2360 1HD2 LEU A 162      -4.963  11.062 -24.030  1.00 79.14           H
ATOM   2361 2HD2 LEU A 162      -5.915  12.514 -23.638  1.00 79.14           H
ATOM   2362 3HD2 LEU A 162      -4.320  12.266 -22.888  1.00 79.14           H
ATOM   2363  HN  LEU A 162      -9.249   9.062 -22.998  1.00 79.14           H
ATOM   2364  N   LEU A 163      -9.754  11.332 -20.878  1.00 81.68           N
ATOM   2365  CA  LEU A 163     -10.426  12.326 -20.059  1.00 81.68           C
ATOM   2366  C   LEU A 163     -10.906  11.672 -18.762  1.00 81.68           C
ATOM   2367  O   LEU A 163     -10.653  12.185 -17.673  1.00 81.68           O
ATOM   2368  HA  LEU A 163      -9.693  13.093 -19.808  1.00 81.68           H
ATOM   2369  CB  LEU A 163     -11.542  13.009 -20.853  1.00 81.68           C
ATOM   2370 1HB  LEU A 163     -11.120  13.386 -21.784  1.00 81.68           H
ATOM   2371 2HB  LEU A 163     -12.283  12.256 -21.121  1.00 81.68           H
ATOM   2372  CG  LEU A 163     -12.259  14.161 -20.147  1.00 81.68           C
ATOM   2373  HG  LEU A 163     -12.618  13.801 -19.183  1.00 81.68           H
ATOM   2374  CD1 LEU A 163     -11.296  15.317 -19.867  1.00 81.68           C
ATOM   2375 1HD1 LEU A 163     -10.484  14.967 -19.230  1.00 81.68           H
ATOM   2376 2HD1 LEU A 163     -10.887  15.684 -20.808  1.00 81.68           H
ATOM   2377 3HD1 LEU A 163     -11.832  16.123 -19.365  1.00 81.68           H
ATOM   2378  CD2 LEU A 163     -13.484  14.615 -20.943  1.00 81.68           C
ATOM   2379 1HD2 LEU A 163     -13.170  14.952 -21.931  1.00 81.68           H
ATOM   2380 2HD2 LEU A 163     -14.179  13.782 -21.047  1.00 81.68           H
ATOM   2381 3HD2 LEU A 163     -13.975  15.435 -20.419  1.00 81.68           H
ATOM   2382  HN  LEU A 163     -10.219  11.106 -21.734  1.00 81.68           H
ATOM   2383  N   TYR A 164     -11.591  10.549 -18.921  1.00 74.87           N
ATOM   2384  CA  TYR A 164     -12.127   9.830 -17.777  1.00 74.87           C
ATOM   2385  C   TYR A 164     -11.004   9.371 -16.844  1.00 74.87           C
ATOM   2386  O   TYR A 164     -11.167   9.370 -15.625  1.00 74.87           O
ATOM   2387  HA  TYR A 164     -12.787  10.506 -17.234  1.00 74.87           H
ATOM   2388  CB  TYR A 164     -12.836   8.600 -18.346  1.00 74.87           C
ATOM   2389 1HB  TYR A 164     -12.181   8.119 -19.072  1.00 74.87           H
ATOM   2390 2HB  TYR A 164     -13.001   7.884 -17.542  1.00 74.87           H
ATOM   2391  CG  TYR A 164     -14.176   8.909 -19.018  1.00 74.87           C
ATOM   2392  CD1 TYR A 164     -15.129   9.649 -18.348  1.00 74.87           C
ATOM   2393  HD1 TYR A 164     -14.927  10.013 -17.340  1.00 74.87           H
ATOM   2394  CD2 TYR A 164     -14.431   8.448 -20.293  1.00 74.87           C
ATOM   2395  HD2 TYR A 164     -13.678   7.864 -20.822  1.00 74.87           H
ATOM   2396  CE1 TYR A 164     -16.390   9.940 -18.979  1.00 74.87           C
ATOM   2397  HE1 TYR A 164     -17.151  10.523 -18.461  1.00 74.87           H
ATOM   2398  CE2 TYR A 164     -15.692   8.739 -20.925  1.00 74.87           C
ATOM   2399  HE2 TYR A 164     -15.907   8.382 -21.932  1.00 74.87           H
ATOM   2400  CZ  TYR A 164     -16.609   9.471 -20.237  1.00 74.87           C
ATOM   2401  OH  TYR A 164     -17.800   9.746 -20.833  1.00 74.87           O
ATOM   2402  HH  TYR A 164     -18.371  10.292 -20.221  1.00 74.87           H
ATOM   2403  HN  TYR A 164     -11.781  10.131 -19.809  1.00 74.87           H
ATOM   2404  N   SER A 165      -9.890   8.991 -17.453  1.00 86.44           N
ATOM   2405  CA  SER A 165      -8.750   8.507 -16.693  1.00 86.44           C
ATOM   2406  C   SER A 165      -8.237   9.607 -15.761  1.00 86.44           C
ATOM   2407  O   SER A 165      -7.813   9.328 -14.641  1.00 86.44           O
ATOM   2408  HA  SER A 165      -9.126   7.662 -16.116  1.00 86.44           H
ATOM   2409  CB  SER A 165      -7.631   8.033 -17.622  1.00 86.44           C
ATOM   2410 1HB  SER A 165      -6.898   7.468 -17.046  1.00 86.44           H
ATOM   2411 2HB  SER A 165      -8.042   7.353 -18.368  1.00 86.44           H
ATOM   2412  OG  SER A 165      -6.983   9.120 -18.276  1.00 86.44           O
ATOM   2413  HG  SER A 165      -7.658   9.807 -18.548  1.00 86.44           H
ATOM   2414  HN  SER A 165      -9.760   9.011 -18.444  1.00 86.44           H
ATOM   2415  N   LYS A 166      -8.293  10.833 -16.259  1.00 83.75           N
ATOM   2416  CA  LYS A 166      -7.880  11.981 -15.469  1.00 83.75           C
ATOM   2417  C   LYS A 166      -8.836  12.153 -14.288  1.00 83.75           C
ATOM   2418  O   LYS A 166      -8.400  12.328 -13.151  1.00 83.75           O
ATOM   2419  HA  LYS A 166      -6.884  11.768 -15.079  1.00 83.75           H
ATOM   2420  CB  LYS A 166      -7.763  13.225 -16.352  1.00 83.75           C
ATOM   2421 1HB  LYS A 166      -8.668  13.339 -16.949  1.00 83.75           H
ATOM   2422 2HB  LYS A 166      -7.682  14.113 -15.726  1.00 83.75           H
ATOM   2423  CG  LYS A 166      -6.546  13.131 -17.274  1.00 83.75           C
ATOM   2424 1HG  LYS A 166      -5.641  13.015 -16.677  1.00 83.75           H
ATOM   2425 2HG  LYS A 166      -6.629  12.244 -17.902  1.00 83.75           H
ATOM   2426  CD  LYS A 166      -6.427  14.377 -18.155  1.00 83.75           C
ATOM   2427 1HD  LYS A 166      -7.319  14.475 -18.774  1.00 83.75           H
ATOM   2428 2HD  LYS A 166      -6.375  15.266 -17.527  1.00 83.75           H
ATOM   2429  CE  LYS A 166      -5.186  14.302 -19.046  1.00 83.75           C
ATOM   2430 1HE  LYS A 166      -4.303  14.119 -18.435  1.00 83.75           H
ATOM   2431 2HE  LYS A 166      -5.277  13.462 -19.736  1.00 83.75           H
ATOM   2432  NZ  LYS A 166      -5.018  15.560 -19.808  1.00 83.75           N
ATOM   2433 1HZ  LYS A 166      -4.198  15.490 -20.400  1.00 83.75           H
ATOM   2434 2HZ  LYS A 166      -5.838  15.719 -20.383  1.00 83.75           H
ATOM   2435 3HZ  LYS A 166      -4.904  16.333 -19.162  1.00 83.75           H
ATOM   2436  HN  LYS A 166      -8.612  11.048 -17.182  1.00 83.75           H
ATOM   2437  N   MET A 167     -10.124  12.096 -14.597  1.00 84.59           N
ATOM   2438  CA  MET A 167     -11.146  12.286 -13.582  1.00 84.59           C
ATOM   2439  C   MET A 167     -11.043  11.215 -12.494  1.00 84.59           C
ATOM   2440  O   MET A 167     -11.116  11.524 -11.305  1.00 84.59           O
ATOM   2441  HA  MET A 167     -10.955  13.269 -13.153  1.00 84.59           H
ATOM   2442  CB  MET A 167     -12.529  12.222 -14.232  1.00 84.59           C
ATOM   2443 1HB  MET A 167     -12.609  11.318 -14.837  1.00 84.59           H
ATOM   2444 2HB  MET A 167     -13.296  12.157 -13.460  1.00 84.59           H
ATOM   2445  CG  MET A 167     -12.781  13.451 -15.107  1.00 84.59           C
ATOM   2446 1HG  MET A 167     -12.723  14.356 -14.502  1.00 84.59           H
ATOM   2447 2HG  MET A 167     -12.008  13.529 -15.872  1.00 84.59           H
ATOM   2448  SD  MET A 167     -14.388  13.335 -15.876  1.00 84.59           S
ATOM   2449  CE  MET A 167     -14.486  14.947 -16.636  1.00 84.59           C
ATOM   2450 1HE  MET A 167     -14.417  15.716 -15.867  1.00 84.59           H
ATOM   2451 2HE  MET A 167     -13.664  15.066 -17.342  1.00 84.59           H
ATOM   2452 3HE  MET A 167     -15.435  15.044 -17.163  1.00 84.59           H
ATOM   2453  HN  MET A 167     -10.470  11.925 -15.519  1.00 84.59           H
ATOM   2454  N   VAL A 168     -10.876   9.978 -12.939  1.00 92.61           N
ATOM   2455  CA  VAL A 168     -10.807   8.855 -12.020  1.00 92.61           C
ATOM   2456  C   VAL A 168      -9.612   9.041 -11.083  1.00 92.61           C
ATOM   2457  O   VAL A 168      -9.722   8.817  -9.878  1.00 92.61           O
ATOM   2458  HA  VAL A 168     -11.721   8.859 -11.427  1.00 92.61           H
ATOM   2459  CB  VAL A 168     -10.755   7.541 -12.802  1.00 92.61           C
ATOM   2460  HB  VAL A 168      -9.946   7.616 -13.529  1.00 92.61           H
ATOM   2461  CG1 VAL A 168     -10.446   6.363 -11.876  1.00 92.61           C
ATOM   2462 1HG1 VAL A 168      -9.481   6.523 -11.395  1.00 92.61           H
ATOM   2463 2HG1 VAL A 168     -11.223   6.286 -11.115  1.00 92.61           H
ATOM   2464 3HG1 VAL A 168     -10.415   5.442 -12.458  1.00 92.61           H
ATOM   2465  CG2 VAL A 168     -12.057   7.308 -13.570  1.00 92.61           C
ATOM   2466 1HG2 VAL A 168     -12.890   7.264 -12.868  1.00 92.61           H
ATOM   2467 2HG2 VAL A 168     -12.217   8.127 -14.272  1.00 92.61           H
ATOM   2468 3HG2 VAL A 168     -11.993   6.368 -14.117  1.00 92.61           H
ATOM   2469  HN  VAL A 168     -10.788   9.739 -13.906  1.00 92.61           H
ATOM   2470  N   CYS A 169      -8.497   9.448 -11.671  1.00 94.19           N
ATOM   2471  CA  CYS A 169      -7.279   9.653 -10.906  1.00 94.19           C
ATOM   2472  C   CYS A 169      -7.554  10.716  -9.840  1.00 94.19           C
ATOM   2473  O   CYS A 169      -7.205  10.536  -8.675  1.00 94.19           O
ATOM   2474  HA  CYS A 169      -7.034   8.697 -10.445  1.00 94.19           H
ATOM   2475  CB  CYS A 169      -6.103  10.039 -11.807  1.00 94.19           C
ATOM   2476 1HB  CYS A 169      -6.401  10.841 -12.483  1.00 94.19           H
ATOM   2477 2HB  CYS A 169      -5.281  10.421 -11.202  1.00 94.19           H
ATOM   2478  SG  CYS A 169      -5.548   8.585 -12.768  1.00 94.19           S
ATOM   2479  HG  CYS A 169      -6.516   8.641 -13.678  1.00 94.19           H
ATOM   2480  HN  CYS A 169      -8.418   9.637 -12.650  1.00 94.19           H
ATOM   2481  N   PHE A 170      -8.178  11.800 -10.278  1.00 93.81           N
ATOM   2482  CA  PHE A 170      -8.477  12.904  -9.383  1.00 93.81           C
ATOM   2483  C   PHE A 170      -9.370  12.446  -8.228  1.00 93.81           C
ATOM   2484  O   PHE A 170      -9.112  12.775  -7.071  1.00 93.81           O
ATOM   2485  HA  PHE A 170      -7.529  13.265  -8.985  1.00 93.81           H
ATOM   2486  CB  PHE A 170      -9.225  13.956 -10.204  1.00 93.81           C
ATOM   2487 1HB  PHE A 170      -8.613  14.236 -11.061  1.00 93.81           H
ATOM   2488 2HB  PHE A 170     -10.140  13.512 -10.597  1.00 93.81           H
ATOM   2489  CG  PHE A 170      -9.586  15.218  -9.418  1.00 93.81           C
ATOM   2490  CD1 PHE A 170     -10.858  15.404  -8.976  1.00 93.81           C
ATOM   2491  HD1 PHE A 170     -11.621  14.653  -9.180  1.00 93.81           H
ATOM   2492  CD2 PHE A 170      -8.634  16.155  -9.163  1.00 93.81           C
ATOM   2493  HD2 PHE A 170      -7.614  16.007  -9.518  1.00 93.81           H
ATOM   2494  CE1 PHE A 170     -11.193  16.575  -8.246  1.00 93.81           C
ATOM   2495  HE1 PHE A 170     -12.212  16.724  -7.892  1.00 93.81           H
ATOM   2496  CE2 PHE A 170      -8.968  17.327  -8.433  1.00 93.81           C
ATOM   2497  HE2 PHE A 170      -8.205  18.078  -8.229  1.00 93.81           H
ATOM   2498  CZ  PHE A 170     -10.240  17.512  -7.991  1.00 93.81           C
ATOM   2499  HZ  PHE A 170     -10.497  18.412  -7.431  1.00 93.81           H
ATOM   2500  HN  PHE A 170      -8.476  11.930 -11.224  1.00 93.81           H
ATOM   2501  N   THR A 171     -10.402  11.695  -8.582  1.00 93.00           N
ATOM   2502  CA  THR A 171     -11.345  11.203  -7.591  1.00 93.00           C
ATOM   2503  C   THR A 171     -10.625  10.344  -6.550  1.00 93.00           C
ATOM   2504  O   THR A 171     -10.930  10.417  -5.361  1.00 93.00           O
ATOM   2505  HA  THR A 171     -11.766  12.059  -7.063  1.00 93.00           H
ATOM   2506  CB  THR A 171     -12.460  10.458  -8.328  1.00 93.00           C
ATOM   2507  HB  THR A 171     -12.082   9.541  -8.780  1.00 93.00           H
ATOM   2508  OG1 THR A 171     -12.980  11.423  -9.238  1.00 93.00           O
ATOM   2509  HG1 THR A 171     -12.508  11.353 -10.117  1.00 93.00           H
ATOM   2510  CG2 THR A 171     -13.644  10.128  -7.418  1.00 93.00           C
ATOM   2511 1HG2 THR A 171     -14.065  11.052  -7.019  1.00 93.00           H
ATOM   2512 2HG2 THR A 171     -13.306   9.498  -6.595  1.00 93.00           H
ATOM   2513 3HG2 THR A 171     -14.407   9.600  -7.990  1.00 93.00           H
ATOM   2514  HN  THR A 171     -10.599  11.422  -9.523  1.00 93.00           H
ATOM   2515  N   ILE A 172      -9.682   9.549  -7.035  1.00 93.97           N
ATOM   2516  CA  ILE A 172      -8.936   8.656  -6.165  1.00 93.97           C
ATOM   2517  C   ILE A 172      -8.142   9.483  -5.152  1.00 93.97           C
ATOM   2518  O   ILE A 172      -8.151   9.184  -3.959  1.00 93.97           O
ATOM   2519  HA  ILE A 172      -9.660   8.048  -5.623  1.00 93.97           H
ATOM   2520  CB  ILE A 172      -8.072   7.702  -6.992  1.00 93.97           C
ATOM   2521  HB  ILE A 172      -7.578   8.279  -7.774  1.00 93.97           H
ATOM   2522  CG1 ILE A 172      -8.932   6.644  -7.685  1.00 93.97           C
ATOM   2523 1HG1 ILE A 172      -9.329   5.950  -6.944  1.00 93.97           H
ATOM   2524 2HG1 ILE A 172      -9.787   7.122  -8.163  1.00 93.97           H
ATOM   2525  CG2 ILE A 172      -6.973   7.073  -6.132  1.00 93.97           C
ATOM   2526 1HG2 ILE A 172      -6.336   7.859  -5.726  1.00 93.97           H
ATOM   2527 2HG2 ILE A 172      -7.427   6.514  -5.314  1.00 93.97           H
ATOM   2528 3HG2 ILE A 172      -6.373   6.400  -6.744  1.00 93.97           H
ATOM   2529  CD1 ILE A 172      -8.121   5.875  -8.730  1.00 93.97           C
ATOM   2530 1HD1 ILE A 172      -7.746   6.569  -9.482  1.00 93.97           H
ATOM   2531 2HD1 ILE A 172      -7.281   5.379  -8.243  1.00 93.97           H
ATOM   2532 3HD1 ILE A 172      -8.756   5.130  -9.207  1.00 93.97           H
ATOM   2533  HN  ILE A 172      -9.427   9.510  -8.001  1.00 93.97           H
ATOM   2534  N   TRP A 173      -7.475  10.507  -5.664  1.00 92.43           N
ATOM   2535  CA  TRP A 173      -6.597  11.317  -4.837  1.00 92.43           C
ATOM   2536  C   TRP A 173      -7.453  12.006  -3.773  1.00 92.43           C
ATOM   2537  O   TRP A 173      -7.080  12.044  -2.601  1.00 92.43           O
ATOM   2538  HA  TRP A 173      -5.877  10.650  -4.363  1.00 92.43           H
ATOM   2539  CB  TRP A 173      -5.796  12.302  -5.691  1.00 92.43           C
ATOM   2540 1HB  TRP A 173      -6.458  12.745  -6.435  1.00 92.43           H
ATOM   2541 2HB  TRP A 173      -5.443  13.115  -5.055  1.00 92.43           H
ATOM   2542  CG  TRP A 173      -4.596  11.676  -6.404  1.00 92.43           C
ATOM   2543  CD1 TRP A 173      -4.425  11.487  -7.720  1.00 92.43           C
ATOM   2544  HD1 TRP A 173      -5.153  11.771  -8.480  1.00 92.43           H
ATOM   2545  CD2 TRP A 173      -3.400  11.159  -5.784  1.00 92.43           C
ATOM   2546  NE1 TRP A 173      -3.211  10.890  -7.992  1.00 92.43           N
ATOM   2547  HE1 TRP A 173      -2.859  10.649  -8.896  1.00 92.43           H
ATOM   2548  CE2 TRP A 173      -2.568  10.684  -6.777  1.00 92.43           C
ATOM   2549  CE3 TRP A 173      -3.033  11.096  -4.428  1.00 92.43           C
ATOM   2550  HE3 TRP A 173      -3.672  11.465  -3.625  1.00 92.43           H
ATOM   2551  CZ2 TRP A 173      -1.317  10.112  -6.520  1.00 92.43           C
ATOM   2552  HZ2 TRP A 173      -0.678   9.743  -7.322  1.00 92.43           H
ATOM   2553  CZ3 TRP A 173      -1.779  10.521  -4.187  1.00 92.43           C
ATOM   2554  HZ3 TRP A 173      -1.446  10.448  -3.152  1.00 92.43           H
ATOM   2555  CH2 TRP A 173      -0.930  10.038  -5.176  1.00 92.43           C
ATOM   2556  HH2 TRP A 173       0.033   9.604  -4.906  1.00 92.43           H
ATOM   2557  HN  TRP A 173      -7.528  10.784  -6.623  1.00 92.43           H
ATOM   2558  N   VAL A 174      -8.583  12.534  -4.218  1.00 95.44           N
ATOM   2559  CA  VAL A 174      -9.481  13.245  -3.324  1.00 95.44           C
ATOM   2560  C   VAL A 174      -9.972  12.288  -2.236  1.00 95.44           C
ATOM   2561  O   VAL A 174      -9.989  12.639  -1.057  1.00 95.44           O
ATOM   2562  HA  VAL A 174      -8.911  14.047  -2.855  1.00 95.44           H
ATOM   2563  CB  VAL A 174     -10.622  13.878  -4.123  1.00 95.44           C
ATOM   2564  HB  VAL A 174     -11.083  13.096  -4.727  1.00 95.44           H
ATOM   2565  CG1 VAL A 174     -11.695  14.444  -3.190  1.00 95.44           C
ATOM   2566 1HG1 VAL A 174     -12.102  13.642  -2.575  1.00 95.44           H
ATOM   2567 2HG1 VAL A 174     -11.253  15.206  -2.548  1.00 95.44           H
ATOM   2568 3HG1 VAL A 174     -12.494  14.889  -3.784  1.00 95.44           H
ATOM   2569  CG2 VAL A 174     -10.095  14.956  -5.071  1.00 95.44           C
ATOM   2570 1HG2 VAL A 174      -9.597  15.736  -4.495  1.00 95.44           H
ATOM   2571 2HG2 VAL A 174      -9.385  14.511  -5.769  1.00 95.44           H
ATOM   2572 3HG2 VAL A 174     -10.927  15.390  -5.626  1.00 95.44           H
ATOM   2573  HN  VAL A 174      -8.888  12.483  -5.170  1.00 95.44           H
ATOM   2574  N   LEU A 175     -10.359  11.098  -2.669  1.00 90.01           N
ATOM   2575  CA  LEU A 175     -10.907  10.110  -1.755  1.00 90.01           C
ATOM   2576  C   LEU A 175      -9.846   9.738  -0.718  1.00 90.01           C
ATOM   2577  O   LEU A 175     -10.130   9.698   0.479  1.00 90.01           O
ATOM   2578  HA  LEU A 175     -11.748  10.573  -1.239  1.00 90.01           H
ATOM   2579  CB  LEU A 175     -11.458   8.910  -2.530  1.00 90.01           C
ATOM   2580 1HB  LEU A 175     -12.217   9.269  -3.225  1.00 90.01           H
ATOM   2581 2HB  LEU A 175     -10.650   8.489  -3.129  1.00 90.01           H
ATOM   2582  CG  LEU A 175     -12.068   7.790  -1.685  1.00 90.01           C
ATOM   2583  HG  LEU A 175     -11.324   7.467  -0.957  1.00 90.01           H
ATOM   2584  CD1 LEU A 175     -13.281   8.293  -0.900  1.00 90.01           C
ATOM   2585 1HD1 LEU A 175     -12.974   9.103  -0.238  1.00 90.01           H
ATOM   2586 2HD1 LEU A 175     -14.037   8.659  -1.595  1.00 90.01           H
ATOM   2587 3HD1 LEU A 175     -13.695   7.477  -0.309  1.00 90.01           H
ATOM   2588  CD2 LEU A 175     -12.409   6.575  -2.551  1.00 90.01           C
ATOM   2589 1HD2 LEU A 175     -13.127   6.866  -3.318  1.00 90.01           H
ATOM   2590 2HD2 LEU A 175     -11.502   6.201  -3.026  1.00 90.01           H
ATOM   2591 3HD2 LEU A 175     -12.841   5.794  -1.926  1.00 90.01           H
ATOM   2592  HN  LEU A 175     -10.304  10.805  -3.624  1.00 90.01           H
ATOM   2593  N   ALA A 176      -8.646   9.474  -1.214  1.00 95.03           N
ATOM   2594  CA  ALA A 176      -7.565   9.021  -0.355  1.00 95.03           C
ATOM   2595  C   ALA A 176      -7.253  10.103   0.679  1.00 95.03           C
ATOM   2596  O   ALA A 176      -6.980   9.798   1.839  1.00 95.03           O
ATOM   2597  HA  ALA A 176      -7.905   8.123   0.162  1.00 95.03           H
ATOM   2598  CB  ALA A 176      -6.348   8.664  -1.212  1.00 95.03           C
ATOM   2599 1HB  ALA A 176      -6.615   7.871  -1.910  1.00 95.03           H
ATOM   2600 2HB  ALA A 176      -6.026   9.544  -1.768  1.00 95.03           H
ATOM   2601 3HB  ALA A 176      -5.537   8.325  -0.568  1.00 95.03           H
ATOM   2602  HN  ALA A 176      -8.408   9.565  -2.181  1.00 95.03           H
ATOM   2603  N   ALA A 177      -7.304  11.346   0.222  1.00 94.95           N
ATOM   2604  CA  ALA A 177      -6.994  12.474   1.085  1.00 94.95           C
ATOM   2605  C   ALA A 177      -7.995  12.517   2.241  1.00 94.95           C
ATOM   2606  O   ALA A 177      -7.607  12.674   3.397  1.00 94.95           O
ATOM   2607  HA  ALA A 177      -5.993  12.319   1.487  1.00 94.95           H
ATOM   2608  CB  ALA A 177      -7.000  13.763   0.261  1.00 94.95           C
ATOM   2609 1HB  ALA A 177      -6.251  13.693  -0.529  1.00 94.95           H
ATOM   2610 2HB  ALA A 177      -7.984  13.906  -0.184  1.00 94.95           H
ATOM   2611 3HB  ALA A 177      -6.767  14.609   0.908  1.00 94.95           H
ATOM   2612  HN  ALA A 177      -7.551  11.587  -0.716  1.00 94.95           H
ATOM   2613  N   ALA A 178      -9.264  12.374   1.888  1.00 95.13           N
ATOM   2614  CA  ALA A 178     -10.329  12.456   2.874  1.00 95.13           C
ATOM   2615  C   ALA A 178     -10.159  11.330   3.896  1.00 95.13           C
ATOM   2616  O   ALA A 178     -10.438  11.515   5.080  1.00 95.13           O
ATOM   2617  HA  ALA A 178     -10.236  13.415   3.383  1.00 95.13           H
ATOM   2618  CB  ALA A 178     -11.685  12.403   2.167  1.00 95.13           C
ATOM   2619 1HB  ALA A 178     -11.766  13.240   1.474  1.00 95.13           H
ATOM   2620 2HB  ALA A 178     -11.771  11.466   1.617  1.00 95.13           H
ATOM   2621 3HB  ALA A 178     -12.483  12.464   2.907  1.00 95.13           H
ATOM   2622  HN  ALA A 178      -9.569  12.206   0.951  1.00 95.13           H
ATOM   2623  N   LEU A 179      -9.703  10.189   3.401  1.00 92.33           N
ATOM   2624  CA  LEU A 179      -9.569   9.010   4.240  1.00 92.33           C
ATOM   2625  C   LEU A 179      -8.365   9.184   5.169  1.00 92.33           C
ATOM   2626  O   LEU A 179      -8.137   8.363   6.055  1.00 92.33           O
ATOM   2627  HA  LEU A 179     -10.469   8.940   4.851  1.00 92.33           H
ATOM   2628  CB  LEU A 179      -9.506   7.746   3.381  1.00 92.33           C
ATOM   2629 1HB  LEU A 179      -8.698   7.861   2.659  1.00 92.33           H
ATOM   2630 2HB  LEU A 179      -9.240   6.907   4.025  1.00 92.33           H
ATOM   2631  CG  LEU A 179     -10.784   7.386   2.622  1.00 92.33           C
ATOM   2632  HG  LEU A 179     -11.099   8.259   2.050  1.00 92.33           H
ATOM   2633  CD1 LEU A 179     -10.528   6.257   1.621  1.00 92.33           C
ATOM   2634 1HD1 LEU A 179      -9.772   6.574   0.902  1.00 92.33           H
ATOM   2635 2HD1 LEU A 179     -10.176   5.373   2.152  1.00 92.33           H
ATOM   2636 3HD1 LEU A 179     -11.453   6.022   1.095  1.00 92.33           H
ATOM   2637  CD2 LEU A 179     -11.920   7.047   3.589  1.00 92.33           C
ATOM   2638 1HD2 LEU A 179     -11.629   6.197   4.207  1.00 92.33           H
ATOM   2639 2HD2 LEU A 179     -12.122   7.907   4.227  1.00 92.33           H
ATOM   2640 3HD2 LEU A 179     -12.816   6.795   3.023  1.00 92.33           H
ATOM   2641  HN  LEU A 179      -9.428  10.063   2.448  1.00 92.33           H
ATOM   2642  N   CYS A 180      -7.628  10.259   4.933  1.00 91.89           N
ATOM   2643  CA  CYS A 180      -6.422  10.522   5.700  1.00 91.89           C
ATOM   2644  C   CYS A 180      -6.774  11.484   6.836  1.00 91.89           C
ATOM   2645  O   CYS A 180      -5.931  11.792   7.677  1.00 91.89           O
ATOM   2646  HA  CYS A 180      -6.087   9.562   6.095  1.00 91.89           H
ATOM   2647  CB  CYS A 180      -5.298  11.068   4.817  1.00 91.89           C
ATOM   2648 1HB  CYS A 180      -5.629  11.977   4.315  1.00 91.89           H
ATOM   2649 2HB  CYS A 180      -4.440  11.339   5.432  1.00 91.89           H
ATOM   2650  SG  CYS A 180      -4.808   9.813   3.579  1.00 91.89           S
ATOM   2651  HG  CYS A 180      -6.014   9.678   3.033  1.00 91.89           H
ATOM   2652  HN  CYS A 180      -7.842  10.943   4.235  1.00 91.89           H
ATOM   2653  N   ILE A 181      -8.021  11.931   6.824  1.00 91.53           N
ATOM   2654  CA  ILE A 181      -8.475  12.907   7.801  1.00 91.53           C
ATOM   2655  C   ILE A 181      -8.201  12.378   9.210  1.00 91.53           C
ATOM   2656  O   ILE A 181      -7.651  13.090  10.048  1.00 91.53           O
ATOM   2657  HA  ILE A 181      -7.890  13.814   7.653  1.00 91.53           H
ATOM   2658  CB  ILE A 181      -9.941  13.269   7.554  1.00 91.53           C
ATOM   2659  HB  ILE A 181     -10.507  12.344   7.441  1.00 91.53           H
ATOM   2660  CG1 ILE A 181     -10.100  14.058   6.253  1.00 91.53           C
ATOM   2661 1HG1 ILE A 181      -9.613  15.028   6.350  1.00 91.53           H
ATOM   2662 2HG1 ILE A 181      -9.600  13.530   5.440  1.00 91.53           H
ATOM   2663  CG2 ILE A 181     -10.531  14.016   8.752  1.00 91.53           C
ATOM   2664 1HG2 ILE A 181     -10.471  13.384   9.639  1.00 91.53           H
ATOM   2665 2HG2 ILE A 181      -9.968  14.934   8.921  1.00 91.53           H
ATOM   2666 3HG2 ILE A 181     -11.573  14.261   8.551  1.00 91.53           H
ATOM   2667  CD1 ILE A 181     -11.578  14.254   5.908  1.00 91.53           C
ATOM   2668 1HD1 ILE A 181     -12.055  13.282   5.787  1.00 91.53           H
ATOM   2669 2HD1 ILE A 181     -12.068  14.804   6.711  1.00 91.53           H
ATOM   2670 3HD1 ILE A 181     -11.662  14.818   4.978  1.00 91.53           H
ATOM   2671  HN  ILE A 181      -8.714  11.639   6.165  1.00 91.53           H
ATOM   2672  N   PRO A 182      -8.578  11.124   9.495  1.00 93.42           N
ATOM   2673  CA  PRO A 182      -8.388  10.566  10.836  1.00 93.42           C
ATOM   2674  C   PRO A 182      -6.954  10.702  11.320  1.00 93.42           C
ATOM   2675  O   PRO A 182      -6.715  11.079  12.466  1.00 93.42           O
ATOM   2676  HA  PRO A 182      -8.987  11.118  11.560  1.00 93.42           H
ATOM   2677  CB  PRO A 182      -8.798   9.100  10.680  1.00 93.42           C
ATOM   2678 1HB  PRO A 182      -7.943   8.468  10.439  1.00 93.42           H
ATOM   2679 2HB  PRO A 182      -9.236   8.706  11.597  1.00 93.42           H
ATOM   2680  CG  PRO A 182      -9.811   9.135   9.542  1.00 93.42           C
ATOM   2681 1HG  PRO A 182      -9.932   8.157   9.077  1.00 93.42           H
ATOM   2682 2HG  PRO A 182     -10.799   9.435   9.889  1.00 93.42           H
ATOM   2683  CD  PRO A 182      -9.209  10.152   8.584  1.00 93.42           C
ATOM   2684 1HD  PRO A 182      -8.478   9.696   7.917  1.00 93.42           H
ATOM   2685 2HD  PRO A 182      -9.970  10.612   7.953  1.00 93.42           H
ATOM   2686  N   GLU A 183      -6.029  10.389  10.424  1.00 90.67           N
ATOM   2687  CA  GLU A 183      -4.617  10.407  10.769  1.00 90.67           C
ATOM   2688  C   GLU A 183      -4.183  11.822  11.155  1.00 90.67           C
ATOM   2689  O   GLU A 183      -3.407  12.003  12.092  1.00 90.67           O
ATOM   2690  HA  GLU A 183      -4.521   9.742  11.628  1.00 90.67           H
ATOM   2691  CB  GLU A 183      -3.765   9.866   9.619  1.00 90.67           C
ATOM   2692 1HB  GLU A 183      -4.190  10.183   8.667  1.00 90.67           H
ATOM   2693 2HB  GLU A 183      -2.729  10.176   9.753  1.00 90.67           H
ATOM   2694  CG  GLU A 183      -3.761   8.336   9.612  1.00 90.67           C
ATOM   2695 1HG  GLU A 183      -3.075   7.974   8.846  1.00 90.67           H
ATOM   2696 2HG  GLU A 183      -3.394   7.966  10.569  1.00 90.67           H
ATOM   2697  CD  GLU A 183      -5.163   7.785   9.350  1.00 90.67           C
ATOM   2698  OE1 GLU A 183      -5.409   6.634   9.771  1.00 90.67           O
ATOM   2699  OE2 GLU A 183      -5.959   8.526   8.733  1.00 90.67           O
ATOM   2700  HN  GLU A 183      -6.230  10.128   9.480  1.00 90.67           H
ATOM   2701  N   ILE A 184      -4.702  12.789  10.414  1.00 91.58           N
ATOM   2702  CA  ILE A 184      -4.332  14.178  10.629  1.00 91.58           C
ATOM   2703  C   ILE A 184      -4.728  14.593  12.047  1.00 91.58           C
ATOM   2704  O   ILE A 184      -3.997  15.326  12.710  1.00 91.58           O
ATOM   2705  HA  ILE A 184      -3.248  14.245  10.539  1.00 91.58           H
ATOM   2706  CB  ILE A 184      -4.932  15.067   9.538  1.00 91.58           C
ATOM   2707  HB  ILE A 184      -6.004  14.873   9.490  1.00 91.58           H
ATOM   2708  CG1 ILE A 184      -4.348  14.722   8.166  1.00 91.58           C
ATOM   2709 1HG1 ILE A 184      -3.302  15.026   8.125  1.00 91.58           H
ATOM   2710 2HG1 ILE A 184      -4.372  13.642   8.018  1.00 91.58           H
ATOM   2711  CG2 ILE A 184      -4.756  16.548   9.879  1.00 91.58           C
ATOM   2712 1HG2 ILE A 184      -5.258  16.765  10.822  1.00 91.58           H
ATOM   2713 2HG2 ILE A 184      -3.694  16.776   9.972  1.00 91.58           H
ATOM   2714 3HG2 ILE A 184      -5.191  17.158   9.087  1.00 91.58           H
ATOM   2715  CD1 ILE A 184      -5.130  15.413   7.048  1.00 91.58           C
ATOM   2716 1HD1 ILE A 184      -6.170  15.087   7.077  1.00 91.58           H
ATOM   2717 2HD1 ILE A 184      -5.084  16.493   7.185  1.00 91.58           H
ATOM   2718 3HD1 ILE A 184      -4.694  15.150   6.084  1.00 91.58           H
ATOM   2719  HN  ILE A 184      -5.363  12.637   9.679  1.00 91.58           H
ATOM   2720  N   LEU A 185      -5.885  14.105  12.471  1.00 91.99           N
ATOM   2721  CA  LEU A 185      -6.491  14.581  13.703  1.00 91.99           C
ATOM   2722  C   LEU A 185      -5.792  13.926  14.896  1.00 91.99           C
ATOM   2723  O   LEU A 185      -5.394  14.609  15.838  1.00 91.99           O
ATOM   2724  HA  LEU A 185      -6.326  15.657  13.754  1.00 91.99           H
ATOM   2725  CB  LEU A 185      -8.005  14.355  13.677  1.00 91.99           C
ATOM   2726 1HB  LEU A 185      -8.192  13.303  13.464  1.00 91.99           H
ATOM   2727 2HB  LEU A 185      -8.398  14.554  14.674  1.00 91.99           H
ATOM   2728  CG  LEU A 185      -8.791  15.198  12.671  1.00 91.99           C
ATOM   2729  HG  LEU A 185      -8.419  14.972  11.671  1.00 91.99           H
ATOM   2730  CD1 LEU A 185     -10.277  14.833  12.693  1.00 91.99           C
ATOM   2731 1HD1 LEU A 185     -10.396  13.780  12.436  1.00 91.99           H
ATOM   2732 2HD1 LEU A 185     -10.680  15.012  13.690  1.00 91.99           H
ATOM   2733 3HD1 LEU A 185     -10.812  15.446  11.968  1.00 91.99           H
ATOM   2734  CD2 LEU A 185      -8.564  16.692  12.910  1.00 91.99           C
ATOM   2735 1HD2 LEU A 185      -8.892  16.952  13.916  1.00 91.99           H
ATOM   2736 2HD2 LEU A 185      -7.504  16.920  12.804  1.00 91.99           H
ATOM   2737 3HD2 LEU A 185      -9.135  17.267  12.181  1.00 91.99           H
ATOM   2738  HN  LEU A 185      -6.405  13.400  11.989  1.00 91.99           H
ATOM   2739  N   TYR A 186      -5.665  12.610  14.817  1.00 92.50           N
ATOM   2740  CA  TYR A 186      -5.439  11.807  16.006  1.00 92.50           C
ATOM   2741  C   TYR A 186      -4.004  11.277  16.047  1.00 92.50           C
ATOM   2742  O   TYR A 186      -3.624  10.573  16.981  1.00 92.50           O
ATOM   2743  HA  TYR A 186      -5.609  12.440  16.877  1.00 92.50           H
ATOM   2744  CB  TYR A 186      -6.404  10.623  15.906  1.00 92.50           C
ATOM   2745 1HB  TYR A 186      -6.118  10.006  15.054  1.00 92.50           H
ATOM   2746 2HB  TYR A 186      -6.298  10.005  16.797  1.00 92.50           H
ATOM   2747  CG  TYR A 186      -7.871  11.028  15.755  1.00 92.50           C
ATOM   2748  CD1 TYR A 186      -8.431  11.933  16.635  1.00 92.50           C
ATOM   2749  HD1 TYR A 186      -7.828  12.358  17.437  1.00 92.50           H
ATOM   2750  CD2 TYR A 186      -8.635  10.489  14.740  1.00 92.50           C
ATOM   2751  HD2 TYR A 186      -8.193   9.775  14.046  1.00 92.50           H
ATOM   2752  CE1 TYR A 186      -9.813  12.314  16.493  1.00 92.50           C
ATOM   2753  HE1 TYR A 186     -10.268  13.027  17.180  1.00 92.50           H
ATOM   2754  CE2 TYR A 186     -10.016  10.871  14.598  1.00 92.50           C
ATOM   2755  HE2 TYR A 186     -10.631  10.453  13.801  1.00 92.50           H
ATOM   2756  CZ  TYR A 186     -10.537  11.764  15.481  1.00 92.50           C
ATOM   2757  OH  TYR A 186     -11.842  12.124  15.347  1.00 92.50           O
ATOM   2758  HH  TYR A 186     -12.258  11.624  14.588  1.00 92.50           H
ATOM   2759  HN  TYR A 186      -5.713  12.093  13.961  1.00 92.50           H
ATOM   2760  N   SER A 187      -3.246  11.636  15.021  1.00 93.27           N
ATOM   2761  CA  SER A 187      -1.816  11.375  15.019  1.00 93.27           C
ATOM   2762  C   SER A 187      -1.129  12.221  16.094  1.00 93.27           C
ATOM   2763  O   SER A 187      -1.227  13.447  16.081  1.00 93.27           O
ATOM   2764  HA  SER A 187      -1.716  10.314  15.246  1.00 93.27           H
ATOM   2765  CB  SER A 187      -1.205  11.663  13.646  1.00 93.27           C
ATOM   2766 1HB  SER A 187      -1.423  12.692  13.361  1.00 93.27           H
ATOM   2767 2HB  SER A 187      -0.121  11.571  13.705  1.00 93.27           H
ATOM   2768  OG  SER A 187      -1.702  10.779  12.645  1.00 93.27           O
ATOM   2769  HG  SER A 187      -2.195  11.297  11.946  1.00 93.27           H
ATOM   2770  HN  SER A 187      -3.592  12.096  14.203  1.00 93.27           H
ATOM   2771  N   GLN A 188      -0.449  11.532  16.998  1.00 86.05           N
ATOM   2772  CA  GLN A 188       0.223  12.201  18.099  1.00 86.05           C
ATOM   2773  C   GLN A 188       1.540  11.494  18.426  1.00 86.05           C
ATOM   2774  O   GLN A 188       1.771  10.369  17.985  1.00 86.05           O
ATOM   2775  HA  GLN A 188       0.424  13.212  17.744  1.00 86.05           H
ATOM   2776  CB  GLN A 188      -0.681  12.273  19.331  1.00 86.05           C
ATOM   2777 1HB  GLN A 188      -0.903  11.266  19.683  1.00 86.05           H
ATOM   2778 2HB  GLN A 188      -0.160  12.786  20.139  1.00 86.05           H
ATOM   2779  CG  GLN A 188      -1.986  13.006  19.011  1.00 86.05           C
ATOM   2780 1HG  GLN A 188      -1.763  13.952  18.516  1.00 86.05           H
ATOM   2781 2HG  GLN A 188      -2.579  12.414  18.315  1.00 86.05           H
ATOM   2782  CD  GLN A 188      -2.793  13.269  20.284  1.00 86.05           C
ATOM   2783  OE1 GLN A 188      -2.299  13.167  21.395  1.00 86.05           O
ATOM   2784  NE2 GLN A 188      -4.059  13.612  20.061  1.00 86.05           N
ATOM   2785 1HE2 GLN A 188      -4.401  13.677  19.124  1.00 86.05           H
ATOM   2786 2HE2 GLN A 188      -4.668  13.804  20.830  1.00 86.05           H
ATOM   2787  HN  GLN A 188      -0.353  10.536  16.987  1.00 86.05           H
ATOM   2788  N   ILE A 189       2.369  12.183  19.197  1.00 91.04           N
ATOM   2789  CA  ILE A 189       3.513  11.543  19.823  1.00 91.04           C
ATOM   2790  C   ILE A 189       3.128  11.083  21.231  1.00 91.04           C
ATOM   2791  O   ILE A 189       2.686  11.886  22.051  1.00 91.04           O
ATOM   2792  HA  ILE A 189       3.763  10.664  19.229  1.00 91.04           H
ATOM   2793  CB  ILE A 189       4.729  12.471  19.792  1.00 91.04           C
ATOM   2794  HB  ILE A 189       4.464  13.399  20.298  1.00 91.04           H
ATOM   2795  CG1 ILE A 189       5.106  12.832  18.354  1.00 91.04           C
ATOM   2796 1HG1 ILE A 189       5.440  11.938  17.826  1.00 91.04           H
ATOM   2797 2HG1 ILE A 189       4.228  13.204  17.826  1.00 91.04           H
ATOM   2798  CG2 ILE A 189       5.905  11.860  20.557  1.00 91.04           C
ATOM   2799 1HG2 ILE A 189       5.618  11.697  21.595  1.00 91.04           H
ATOM   2800 2HG2 ILE A 189       6.180  10.909  20.101  1.00 91.04           H
ATOM   2801 3HG2 ILE A 189       6.756  12.540  20.518  1.00 91.04           H
ATOM   2802  CD1 ILE A 189       6.211  13.890  18.325  1.00 91.04           C
ATOM   2803 1HD1 ILE A 189       5.865  14.791  18.832  1.00 91.04           H
ATOM   2804 2HD1 ILE A 189       7.096  13.505  18.833  1.00 91.04           H
ATOM   2805 3HD1 ILE A 189       6.460  14.128  17.291  1.00 91.04           H
ATOM   2806  HN  ILE A 189       2.269  13.158  19.395  1.00 91.04           H
ATOM   2807  N   LYS A 190       3.308   9.791  21.466  1.00 86.22           N
ATOM   2808  CA  LYS A 190       3.044   9.226  22.778  1.00 86.22           C
ATOM   2809  C   LYS A 190       4.350   8.699  23.375  1.00 86.22           C
ATOM   2810  O   LYS A 190       5.142   8.064  22.680  1.00 86.22           O
ATOM   2811  HA  LYS A 190       2.675  10.032  23.413  1.00 86.22           H
ATOM   2812  CB  LYS A 190       1.937   8.173  22.695  1.00 86.22           C
ATOM   2813 1HB  LYS A 190       1.066   8.593  22.192  1.00 86.22           H
ATOM   2814 2HB  LYS A 190       2.276   7.330  22.093  1.00 86.22           H
ATOM   2815  CG  LYS A 190       1.540   7.683  24.089  1.00 86.22           C
ATOM   2816 1HG  LYS A 190       2.414   7.279  24.599  1.00 86.22           H
ATOM   2817 2HG  LYS A 190       1.183   8.523  24.685  1.00 86.22           H
ATOM   2818  CD  LYS A 190       0.451   6.612  24.004  1.00 86.22           C
ATOM   2819 1HD  LYS A 190      -0.459   7.045  23.589  1.00 86.22           H
ATOM   2820 2HD  LYS A 190       0.766   5.820  23.324  1.00 86.22           H
ATOM   2821  CE  LYS A 190       0.156   6.019  25.383  1.00 86.22           C
ATOM   2822 1HE  LYS A 190       1.089   5.862  25.925  1.00 86.22           H
ATOM   2823 2HE  LYS A 190      -0.437   6.721  25.968  1.00 86.22           H
ATOM   2824  NZ  LYS A 190      -0.570   4.736  25.252  1.00 86.22           N
ATOM   2825 1HZ  LYS A 190      -0.791   4.377  26.174  1.00 86.22           H
ATOM   2826 2HZ  LYS A 190      -1.427   4.885  24.732  1.00 86.22           H
ATOM   2827 3HZ  LYS A 190       0.012   4.067  24.760  1.00 86.22           H
ATOM   2828  HN  LYS A 190       3.628   9.137  20.781  1.00 86.22           H
ATOM   2829  N   GLU A 191       4.535   8.982  24.656  1.00 77.19           N
ATOM   2830  CA  GLU A 191       5.631   8.388  25.403  1.00 77.19           C
ATOM   2831  C   GLU A 191       5.188   7.068  26.036  1.00 77.19           C
ATOM   2832  O   GLU A 191       4.207   7.029  26.777  1.00 77.19           O
ATOM   2833  HA  GLU A 191       6.415   8.202  24.668  1.00 77.19           H
ATOM   2834  CB  GLU A 191       6.159   9.355  26.465  1.00 77.19           C
ATOM   2835 1HB  GLU A 191       5.323   9.794  27.009  1.00 77.19           H
ATOM   2836 2HB  GLU A 191       6.870   8.840  27.110  1.00 77.19           H
ATOM   2837  CG  GLU A 191       6.922  10.514  25.820  1.00 77.19           C
ATOM   2838 1HG  GLU A 191       7.686  10.122  25.148  1.00 77.19           H
ATOM   2839 2HG  GLU A 191       6.241  11.111  25.214  1.00 77.19           H
ATOM   2840  CD  GLU A 191       7.576  11.399  26.883  1.00 77.19           C
ATOM   2841  OE1 GLU A 191       8.243  12.375  26.477  1.00 77.19           O
ATOM   2842  OE2 GLU A 191       7.393  11.079  28.078  1.00 77.19           O
ATOM   2843  HN  GLU A 191       3.954   9.603  25.181  1.00 77.19           H
ATOM   2844  N   GLU A 192       5.933   6.018  25.721  1.00 76.81           N
ATOM   2845  CA  GLU A 192       5.639   4.702  26.264  1.00 76.81           C
ATOM   2846  C   GLU A 192       6.925   4.028  26.745  1.00 76.81           C
ATOM   2847  O   GLU A 192       7.841   3.795  25.957  1.00 76.81           O
ATOM   2848  HA  GLU A 192       4.975   4.880  27.110  1.00 76.81           H
ATOM   2849  CB  GLU A 192       4.917   3.833  25.233  1.00 76.81           C
ATOM   2850 1HB  GLU A 192       4.033   4.355  24.866  1.00 76.81           H
ATOM   2851 2HB  GLU A 192       5.610   3.549  24.441  1.00 76.81           H
ATOM   2852  CG  GLU A 192       4.426   2.528  25.864  1.00 76.81           C
ATOM   2853 1HG  GLU A 192       4.068   1.855  25.085  1.00 76.81           H
ATOM   2854 2HG  GLU A 192       5.256   2.026  26.361  1.00 76.81           H
ATOM   2855  CD  GLU A 192       3.306   2.793  26.871  1.00 76.81           C
ATOM   2856  OE1 GLU A 192       3.114   1.924  27.749  1.00 76.81           O
ATOM   2857  OE2 GLU A 192       2.666   3.859  26.741  1.00 76.81           O
ATOM   2858  HN  GLU A 192       6.722   6.056  25.109  1.00 76.81           H
ATOM   2859  N   SER A 193       6.953   3.732  28.037  1.00 76.71           N
ATOM   2860  CA  SER A 193       8.101   3.065  28.627  1.00 76.71           C
ATOM   2861  C   SER A 193       9.373   3.868  28.349  1.00 76.71           C
ATOM   2862  O   SER A 193      10.443   3.294  28.154  1.00 76.71           O
ATOM   2863  HA  SER A 193       7.896   3.031  29.697  1.00 76.71           H
ATOM   2864  CB  SER A 193       8.245   1.639  28.090  1.00 76.71           C
ATOM   2865 1HB  SER A 193       8.422   1.673  27.015  1.00 76.71           H
ATOM   2866 2HB  SER A 193       9.118   1.169  28.542  1.00 76.71           H
ATOM   2867  OG  SER A 193       7.090   0.849  28.356  1.00 76.71           O
ATOM   2868  HG  SER A 193       7.136  -0.008  27.843  1.00 76.71           H
ATOM   2869  HN  SER A 193       6.211   3.941  28.674  1.00 76.71           H
ATOM   2870  N   GLY A 194       9.214   5.183  28.341  1.00 84.45           N
ATOM   2871  CA  GLY A 194      10.350   6.073  28.169  1.00 84.45           C
ATOM   2872  C   GLY A 194      10.760   6.162  26.698  1.00 84.45           C
ATOM   2873  O   GLY A 194      11.800   6.732  26.373  1.00 84.45           O
ATOM   2874 1HA  GLY A 194      10.098   7.066  28.541  1.00 84.45           H
ATOM   2875 2HA  GLY A 194      11.191   5.714  28.763  1.00 84.45           H
ATOM   2876  HN  GLY A 194       8.332   5.641  28.448  1.00 84.45           H
ATOM   2877  N   ILE A 195       9.920   5.591  25.847  1.00 81.53           N
ATOM   2878  CA  ILE A 195      10.152   5.648  24.414  1.00 81.53           C
ATOM   2879  C   ILE A 195       9.075   6.516  23.762  1.00 81.53           C
ATOM   2880  O   ILE A 195       7.884   6.322  24.003  1.00 81.53           O
ATOM   2881  HA  ILE A 195      11.120   6.124  24.259  1.00 81.53           H
ATOM   2882  CB  ILE A 195      10.242   4.237  23.829  1.00 81.53           C
ATOM   2883  HB  ILE A 195       9.304   3.721  24.037  1.00 81.53           H
ATOM   2884  CG1 ILE A 195      11.358   3.434  24.502  1.00 81.53           C
ATOM   2885 1HG1 ILE A 195      12.317   3.922  24.326  1.00 81.53           H
ATOM   2886 2HG1 ILE A 195      11.200   3.419  25.580  1.00 81.53           H
ATOM   2887  CG2 ILE A 195      10.405   4.283  22.309  1.00 81.53           C
ATOM   2888 1HG2 ILE A 195       9.548   4.790  21.866  1.00 81.53           H
ATOM   2889 2HG2 ILE A 195      11.317   4.824  22.057  1.00 81.53           H
ATOM   2890 3HG2 ILE A 195      10.466   3.267  21.919  1.00 81.53           H
ATOM   2891  CD1 ILE A 195      11.402   2.002  23.966  1.00 81.53           C
ATOM   2892 1HD1 ILE A 195      10.449   1.510  24.165  1.00 81.53           H
ATOM   2893 2HD1 ILE A 195      11.583   2.021  22.892  1.00 81.53           H
ATOM   2894 3HD1 ILE A 195      12.204   1.454  24.461  1.00 81.53           H
ATOM   2895  HN  ILE A 195       9.095   5.096  26.123  1.00 81.53           H
ATOM   2896  N   ALA A 196       9.531   7.457  22.947  1.00 92.12           N
ATOM   2897  CA  ALA A 196       8.620   8.285  22.176  1.00 92.12           C
ATOM   2898  C   ALA A 196       8.118   7.494  20.966  1.00 92.12           C
ATOM   2899  O   ALA A 196       8.914   6.978  20.184  1.00 92.12           O
ATOM   2900  HA  ALA A 196       7.772   8.531  22.816  1.00 92.12           H
ATOM   2901  CB  ALA A 196       9.326   9.582  21.773  1.00 92.12           C
ATOM   2902 1HB  ALA A 196       9.636  10.120  22.668  1.00 92.12           H
ATOM   2903 2HB  ALA A 196      10.202   9.346  21.169  1.00 92.12           H
ATOM   2904 3HB  ALA A 196       8.642  10.203  21.194  1.00 92.12           H
ATOM   2905  HN  ALA A 196      10.501   7.656  22.811  1.00 92.12           H
ATOM   2906  N   ILE A 197       6.800   7.423  20.851  1.00 87.51           N
ATOM   2907  CA  ILE A 197       6.182   6.677  19.768  1.00 87.51           C
ATOM   2908  C   ILE A 197       5.198   7.583  19.026  1.00 87.51           C
ATOM   2909  O   ILE A 197       4.348   8.221  19.646  1.00 87.51           O
ATOM   2910  HA  ILE A 197       6.974   6.389  19.077  1.00 87.51           H
ATOM   2911  CB  ILE A 197       5.552   5.387  20.298  1.00 87.51           C
ATOM   2912  HB  ILE A 197       4.811   5.654  21.052  1.00 87.51           H
ATOM   2913  CG1 ILE A 197       6.598   4.507  20.983  1.00 87.51           C
ATOM   2914 1HG1 ILE A 197       7.373   4.232  20.267  1.00 87.51           H
ATOM   2915 2HG1 ILE A 197       7.086   5.068  21.780  1.00 87.51           H
ATOM   2916  CG2 ILE A 197       4.814   4.641  19.185  1.00 87.51           C
ATOM   2917 1HG2 ILE A 197       4.025   5.276  18.782  1.00 87.51           H
ATOM   2918 2HG2 ILE A 197       5.517   4.386  18.391  1.00 87.51           H
ATOM   2919 3HG2 ILE A 197       4.376   3.728  19.588  1.00 87.51           H
ATOM   2920  CD1 ILE A 197       5.958   3.243  21.561  1.00 87.51           C
ATOM   2921 1HD1 ILE A 197       5.201   3.522  22.294  1.00 87.51           H
ATOM   2922 2HD1 ILE A 197       5.492   2.672  20.758  1.00 87.51           H
ATOM   2923 3HD1 ILE A 197       6.724   2.635  22.043  1.00 87.51           H
ATOM   2924  HN  ILE A 197       6.159   7.864  21.480  1.00 87.51           H
ATOM   2925  N   CYS A 198       5.346   7.612  17.710  1.00 93.20           N
ATOM   2926  CA  CYS A 198       4.345   8.231  16.858  1.00 93.20           C
ATOM   2927  C   CYS A 198       3.226   7.216  16.616  1.00 93.20           C
ATOM   2928  O   CYS A 198       3.433   6.207  15.945  1.00 93.20           O
ATOM   2929  HA  CYS A 198       3.970   9.101  17.397  1.00 93.20           H
ATOM   2930  CB  CYS A 198       4.952   8.734  15.546  1.00 93.20           C
ATOM   2931 1HB  CYS A 198       5.599   9.590  15.740  1.00 93.20           H
ATOM   2932 2HB  CYS A 198       5.575   7.958  15.103  1.00 93.20           H
ATOM   2933  SG  CYS A 198       3.622   9.208  14.383  1.00 93.20           S
ATOM   2934  HN  CYS A 198       6.131   7.223  17.227  1.00 93.20           H
ATOM   2935  N   THR A 199       2.065   7.520  17.177  1.00 91.45           N
ATOM   2936  CA  THR A 199       0.932   6.614  17.089  1.00 91.45           C
ATOM   2937  C   THR A 199      -0.372   7.403  16.954  1.00 91.45           C
ATOM   2938  O   THR A 199      -0.395   8.613  17.173  1.00 91.45           O
ATOM   2939  HA  THR A 199       1.039   6.017  16.183  1.00 91.45           H
ATOM   2940  CB  THR A 199       0.963   5.697  18.313  1.00 91.45           C
ATOM   2941  HB  THR A 199       1.971   5.324  18.494  1.00 91.45           H
ATOM   2942  OG1 THR A 199      -0.018   4.703  18.027  1.00 91.45           O
ATOM   2943  HG1 THR A 199       0.100   3.920  18.638  1.00 91.45           H
ATOM   2944  CG2 THR A 199       0.438   6.386  19.574  1.00 91.45           C
ATOM   2945 1HG2 THR A 199      -0.594   6.698  19.415  1.00 91.45           H
ATOM   2946 2HG2 THR A 199       1.053   7.259  19.793  1.00 91.45           H
ATOM   2947 3HG2 THR A 199       0.482   5.691  20.413  1.00 91.45           H
ATOM   2948  HN  THR A 199       1.892   8.364  17.684  1.00 91.45           H
ATOM   2949  N   MET A 200      -1.426   6.686  16.593  1.00 90.24           N
ATOM   2950  CA  MET A 200      -2.768   7.237  16.668  1.00 90.24           C
ATOM   2951  C   MET A 200      -3.303   7.186  18.101  1.00 90.24           C
ATOM   2952  O   MET A 200      -3.202   6.158  18.768  1.00 90.24           O
ATOM   2953  HA  MET A 200      -2.678   8.274  16.343  1.00 90.24           H
ATOM   2954  CB  MET A 200      -3.698   6.445  15.747  1.00 90.24           C
ATOM   2955 1HB  MET A 200      -3.700   5.396  16.042  1.00 90.24           H
ATOM   2956 2HB  MET A 200      -4.720   6.808  15.856  1.00 90.24           H
ATOM   2957  CG  MET A 200      -3.260   6.569  14.287  1.00 90.24           C
ATOM   2958 1HG  MET A 200      -2.179   6.447  14.211  1.00 90.24           H
ATOM   2959 2HG  MET A 200      -3.712   5.774  13.694  1.00 90.24           H
ATOM   2960  SD  MET A 200      -3.740   8.161  13.638  1.00 90.24           S
ATOM   2961  CE  MET A 200      -5.491   7.890  13.415  1.00 90.24           C
ATOM   2962 1HE  MET A 200      -5.645   7.064  12.721  1.00 90.24           H
ATOM   2963 2HE  MET A 200      -5.946   7.647  14.375  1.00 90.24           H
ATOM   2964 3HE  MET A 200      -5.950   8.793  13.013  1.00 90.24           H
ATOM   2965  HN  MET A 200      -1.374   5.746  16.256  1.00 90.24           H
ATOM   2966  N   VAL A 201      -3.860   8.309  18.531  1.00 92.63           N
ATOM   2967  CA  VAL A 201      -4.540   8.363  19.813  1.00 92.63           C
ATOM   2968  C   VAL A 201      -5.985   8.819  19.600  1.00 92.63           C
ATOM   2969  O   VAL A 201      -6.227   9.939  19.152  1.00 92.63           O
ATOM   2970  HA  VAL A 201      -4.548   7.354  20.225  1.00 92.63           H
ATOM   2971  CB  VAL A 201      -3.766   9.263  20.779  1.00 92.63           C
ATOM   2972  HB  VAL A 201      -3.780  10.276  20.378  1.00 92.63           H
ATOM   2973  CG1 VAL A 201      -4.434   9.293  22.155  1.00 92.63           C
ATOM   2974 1HG1 VAL A 201      -5.450   9.677  22.058  1.00 92.63           H
ATOM   2975 2HG1 VAL A 201      -4.465   8.284  22.566  1.00 92.63           H
ATOM   2976 3HG1 VAL A 201      -3.863   9.939  22.822  1.00 92.63           H
ATOM   2977  CG2 VAL A 201      -2.305   8.821  20.888  1.00 92.63           C
ATOM   2978 1HG2 VAL A 201      -2.263   7.795  21.255  1.00 92.63           H
ATOM   2979 2HG2 VAL A 201      -1.835   8.875  19.906  1.00 92.63           H
ATOM   2980 3HG2 VAL A 201      -1.778   9.477  21.581  1.00 92.63           H
ATOM   2981  HN  VAL A 201      -3.851   9.169  18.020  1.00 92.63           H
ATOM   2982  N   TYR A 202      -6.908   7.928  19.931  1.00 92.68           N
ATOM   2983  CA  TYR A 202      -8.320   8.201  19.726  1.00 92.68           C
ATOM   2984  C   TYR A 202      -8.952   8.797  20.986  1.00 92.68           C
ATOM   2985  O   TYR A 202      -8.599   8.416  22.101  1.00 92.68           O
ATOM   2986  HA  TYR A 202      -8.409   8.919  18.910  1.00 92.68           H
ATOM   2987  CB  TYR A 202      -8.973   6.849  19.432  1.00 92.68           C
ATOM   2988 1HB  TYR A 202      -8.770   6.171  20.261  1.00 92.68           H
ATOM   2989 2HB  TYR A 202     -10.054   6.981  19.386  1.00 92.68           H
ATOM   2990  CG  TYR A 202      -8.498   6.198  18.132  1.00 92.68           C
ATOM   2991  CD1 TYR A 202      -9.110   6.517  16.937  1.00 92.68           C
ATOM   2992  HD1 TYR A 202      -9.932   7.232  16.919  1.00 92.68           H
ATOM   2993  CD2 TYR A 202      -7.458   5.291  18.154  1.00 92.68           C
ATOM   2994  HD2 TYR A 202      -6.974   5.040  19.098  1.00 92.68           H
ATOM   2995  CE1 TYR A 202      -8.663   5.904  15.713  1.00 92.68           C
ATOM   2996  HE1 TYR A 202      -9.138   6.146  14.762  1.00 92.68           H
ATOM   2997  CE2 TYR A 202      -7.011   4.678  16.930  1.00 92.68           C
ATOM   2998  HE2 TYR A 202      -6.190   3.961  16.934  1.00 92.68           H
ATOM   2999  CZ  TYR A 202      -7.635   5.015  15.770  1.00 92.68           C
ATOM   3000  OH  TYR A 202      -7.213   4.436  14.614  1.00 92.68           O
ATOM   3001  HH  TYR A 202      -7.704   4.828  13.836  1.00 92.68           H
ATOM   3002  HN  TYR A 202      -6.705   7.034  20.332  1.00 92.68           H
ATOM   3003  N   PRO A 203      -9.894   9.738  20.832  1.00 87.33           N
ATOM   3004  CA  PRO A 203     -10.494  10.401  21.993  1.00 87.33           C
ATOM   3005  C   PRO A 203     -11.368   9.460  22.806  1.00 87.33           C
ATOM   3006  O   PRO A 203     -11.922   8.502  22.270  1.00 87.33           O
ATOM   3007  HA  PRO A 203      -9.716  10.732  22.681  1.00 87.33           H
ATOM   3008  CB  PRO A 203     -11.307  11.542  21.378  1.00 87.33           C
ATOM   3009 1HB  PRO A 203     -12.202  11.757  21.962  1.00 87.33           H
ATOM   3010 2HB  PRO A 203     -10.729  12.465  21.330  1.00 87.33           H
ATOM   3011  CG  PRO A 203     -11.651  11.035  20.007  1.00 87.33           C
ATOM   3012 1HG  PRO A 203     -12.548  10.415  20.030  1.00 87.33           H
ATOM   3013 2HG  PRO A 203     -11.851  11.858  19.321  1.00 87.33           H
ATOM   3014  CD  PRO A 203     -10.456  10.241  19.566  1.00 87.33           C
ATOM   3015 1HD  PRO A 203     -10.739   9.426  18.900  1.00 87.33           H
ATOM   3016 2HD  PRO A 203      -9.740  10.860  19.027  1.00 87.33           H
ATOM   3017  N   SER A 204     -11.470   9.762  24.093  1.00 78.50           N
ATOM   3018  CA  SER A 204     -11.913   8.773  25.061  1.00 78.50           C
ATOM   3019  C   SER A 204     -13.360   8.370  24.772  1.00 78.50           C
ATOM   3020  O   SER A 204     -13.724   7.204  24.917  1.00 78.50           O
ATOM   3021  HA  SER A 204     -11.245   7.922  24.929  1.00 78.50           H
ATOM   3022  CB  SER A 204     -11.785   9.305  26.489  1.00 78.50           C
ATOM   3023 1HB  SER A 204     -12.262   8.609  27.179  1.00 78.50           H
ATOM   3024 2HB  SER A 204     -10.731   9.355  26.765  1.00 78.50           H
ATOM   3025  OG  SER A 204     -12.374  10.595  26.634  1.00 78.50           O
ATOM   3026  HG  SER A 204     -13.366  10.509  26.722  1.00 78.50           H
ATOM   3027  HN  SER A 204     -11.256  10.661  24.475  1.00 78.50           H
ATOM   3028  N   ASP A 205     -14.147   9.358  24.369  1.00 73.11           N
ATOM   3029  CA  ASP A 205     -15.592   9.256  24.479  1.00 73.11           C
ATOM   3030  C   ASP A 205     -16.082   8.076  23.638  1.00 73.11           C
ATOM   3031  O   ASP A 205     -16.881   7.266  24.105  1.00 73.11           O
ATOM   3032  HA  ASP A 205     -15.789   9.121  25.543  1.00 73.11           H
ATOM   3033  CB  ASP A 205     -16.274  10.523  23.959  1.00 73.11           C
ATOM   3034 1HB  ASP A 205     -15.923  10.742  22.951  1.00 73.11           H
ATOM   3035 2HB  ASP A 205     -17.350  10.360  23.894  1.00 73.11           H
ATOM   3036  CG  ASP A 205     -15.988  11.715  24.875  1.00 73.11           C
ATOM   3037  OD1 ASP A 205     -15.509  11.463  26.001  1.00 73.11           O
ATOM   3038  OD2 ASP A 205     -16.255  12.851  24.427  1.00 73.11           O
ATOM   3039  HN  ASP A 205     -13.812  10.213  23.973  1.00 73.11           H
ATOM   3040  N   GLU A 206     -15.582   8.016  22.413  1.00 76.21           N
ATOM   3041  CA  GLU A 206     -15.994   6.975  21.487  1.00 76.21           C
ATOM   3042  C   GLU A 206     -14.769   6.320  20.845  1.00 76.21           C
ATOM   3043  O   GLU A 206     -14.812   5.920  19.683  1.00 76.21           O
ATOM   3044  HA  GLU A 206     -16.529   6.243  22.092  1.00 76.21           H
ATOM   3045  CB  GLU A 206     -16.939   7.532  20.421  1.00 76.21           C
ATOM   3046 1HB  GLU A 206     -16.486   8.402  19.947  1.00 76.21           H
ATOM   3047 2HB  GLU A 206     -17.201   6.744  19.714  1.00 76.21           H
ATOM   3048  CG  GLU A 206     -18.253   8.004  21.046  1.00 76.21           C
ATOM   3049 1HG  GLU A 206     -18.437   7.458  21.971  1.00 76.21           H
ATOM   3050 2HG  GLU A 206     -18.176   9.059  21.309  1.00 76.21           H
ATOM   3051  CD  GLU A 206     -19.424   7.797  20.084  1.00 76.21           C
ATOM   3052  OE1 GLU A 206     -20.449   7.251  20.547  1.00 76.21           O
ATOM   3053  OE2 GLU A 206     -19.268   8.188  18.907  1.00 76.21           O
ATOM   3054  HN  GLU A 206     -14.909   8.661  22.051  1.00 76.21           H
ATOM   3055  N   SER A 207     -13.706   6.230  21.631  1.00 88.40           N
ATOM   3056  CA  SER A 207     -12.420   5.805  21.105  1.00 88.40           C
ATOM   3057  C   SER A 207     -12.571   4.470  20.371  1.00 88.40           C
ATOM   3058  O   SER A 207     -12.044   4.299  19.273  1.00 88.40           O
ATOM   3059  HA  SER A 207     -12.117   6.590  20.412  1.00 88.40           H
ATOM   3060  CB  SER A 207     -11.381   5.682  22.221  1.00 88.40           C
ATOM   3061 1HB  SER A 207     -10.466   5.249  21.818  1.00 88.40           H
ATOM   3062 2HB  SER A 207     -11.127   6.676  22.591  1.00 88.40           H
ATOM   3063  OG  SER A 207     -11.850   4.880  23.301  1.00 88.40           O
ATOM   3064  HG  SER A 207     -11.261   5.003  24.100  1.00 88.40           H
ATOM   3065  HN  SER A 207     -13.713   6.442  22.608  1.00 88.40           H
ATOM   3066  N   THR A 208     -13.292   3.560  21.008  1.00 88.27           N
ATOM   3067  CA  THR A 208     -13.430   2.212  20.482  1.00 88.27           C
ATOM   3068  C   THR A 208     -14.158   2.236  19.136  1.00 88.27           C
ATOM   3069  O   THR A 208     -13.732   1.585  18.184  1.00 88.27           O
ATOM   3070  HA  THR A 208     -12.433   1.811  20.299  1.00 88.27           H
ATOM   3071  CB  THR A 208     -14.136   1.362  21.540  1.00 88.27           C
ATOM   3072  HB  THR A 208     -15.184   1.646  21.632  1.00 88.27           H
ATOM   3073  OG1 THR A 208     -13.345   1.539  22.712  1.00 88.27           O
ATOM   3074  HG1 THR A 208     -12.415   1.207  22.551  1.00 88.27           H
ATOM   3075  CG2 THR A 208     -14.038  -0.137  21.247  1.00 88.27           C
ATOM   3076 1HG2 THR A 208     -12.989  -0.435  21.222  1.00 88.27           H
ATOM   3077 2HG2 THR A 208     -14.499  -0.350  20.283  1.00 88.27           H
ATOM   3078 3HG2 THR A 208     -14.555  -0.694  22.028  1.00 88.27           H
ATOM   3079  HN  THR A 208     -13.777   3.730  21.866  1.00 88.27           H
ATOM   3080  N   LYS A 209     -15.244   2.994  19.101  1.00 83.98           N
ATOM   3081  CA  LYS A 209     -16.056   3.083  17.900  1.00 83.98           C
ATOM   3082  C   LYS A 209     -15.210   3.650  16.758  1.00 83.98           C
ATOM   3083  O   LYS A 209     -15.250   3.141  15.639  1.00 83.98           O
ATOM   3084  HA  LYS A 209     -16.359   2.069  17.634  1.00 83.98           H
ATOM   3085  CB  LYS A 209     -17.333   3.879  18.173  1.00 83.98           C
ATOM   3086 1HB  LYS A 209     -17.078   4.845  18.610  1.00 83.98           H
ATOM   3087 2HB  LYS A 209     -17.849   4.081  17.234  1.00 83.98           H
ATOM   3088  CG  LYS A 209     -18.264   3.116  19.118  1.00 83.98           C
ATOM   3089 1HG  LYS A 209     -18.447   2.116  18.725  1.00 83.98           H
ATOM   3090 2HG  LYS A 209     -17.782   2.994  20.088  1.00 83.98           H
ATOM   3091  CD  LYS A 209     -19.593   3.853  19.292  1.00 83.98           C
ATOM   3092 1HD  LYS A 209     -19.405   4.908  19.492  1.00 83.98           H
ATOM   3093 2HD  LYS A 209     -20.166   3.802  18.366  1.00 83.98           H
ATOM   3094  CE  LYS A 209     -20.410   3.249  20.437  1.00 83.98           C
ATOM   3095 1HE  LYS A 209     -20.795   2.273  20.140  1.00 83.98           H
ATOM   3096 2HE  LYS A 209     -19.768   3.088  21.303  1.00 83.98           H
ATOM   3097  NZ  LYS A 209     -21.531   4.143  20.801  1.00 83.98           N
ATOM   3098 1HZ  LYS A 209     -22.025   3.757  21.599  1.00 83.98           H
ATOM   3099 2HZ  LYS A 209     -21.170   5.060  21.038  1.00 83.98           H
ATOM   3100 3HZ  LYS A 209     -22.168   4.223  20.016  1.00 83.98           H
ATOM   3101  HN  LYS A 209     -15.570   3.540  19.873  1.00 83.98           H
ATOM   3102  N   LEU A 210     -14.465   4.697  17.080  1.00 90.12           N
ATOM   3103  CA  LEU A 210     -13.715   5.422  16.068  1.00 90.12           C
ATOM   3104  C   LEU A 210     -12.665   4.493  15.455  1.00 90.12           C
ATOM   3105  O   LEU A 210     -12.569   4.380  14.234  1.00 90.12           O
ATOM   3106  HA  LEU A 210     -14.417   5.712  15.287  1.00 90.12           H
ATOM   3107  CB  LEU A 210     -13.131   6.709  16.654  1.00 90.12           C
ATOM   3108 1HB  LEU A 210     -13.933   7.255  17.150  1.00 90.12           H
ATOM   3109 2HB  LEU A 210     -12.406   6.439  17.422  1.00 90.12           H
ATOM   3110  CG  LEU A 210     -12.451   7.650  15.658  1.00 90.12           C
ATOM   3111  HG  LEU A 210     -11.664   7.096  15.146  1.00 90.12           H
ATOM   3112  CD1 LEU A 210     -13.438   8.124  14.589  1.00 90.12           C
ATOM   3113 1HD1 LEU A 210     -13.827   7.263  14.046  1.00 90.12           H
ATOM   3114 2HD1 LEU A 210     -14.262   8.656  15.066  1.00 90.12           H
ATOM   3115 3HD1 LEU A 210     -12.929   8.792  13.895  1.00 90.12           H
ATOM   3116  CD2 LEU A 210     -11.782   8.822  16.380  1.00 90.12           C
ATOM   3117 1HD2 LEU A 210     -12.533   9.383  16.935  1.00 90.12           H
ATOM   3118 2HD2 LEU A 210     -11.030   8.441  17.070  1.00 90.12           H
ATOM   3119 3HD2 LEU A 210     -11.306   9.475  15.649  1.00 90.12           H
ATOM   3120  HN  LEU A 210     -14.368   5.049  18.011  1.00 90.12           H
ATOM   3121  N   LYS A 211     -11.904   3.853  16.331  1.00 94.64           N
ATOM   3122  CA  LYS A 211     -10.862   2.941  15.890  1.00 94.64           C
ATOM   3123  C   LYS A 211     -11.475   1.872  14.984  1.00 94.64           C
ATOM   3124  O   LYS A 211     -10.968   1.611  13.895  1.00 94.64           O
ATOM   3125  HA  LYS A 211     -10.146   3.520  15.306  1.00 94.64           H
ATOM   3126  CB  LYS A 211     -10.107   2.369  17.092  1.00 94.64           C
ATOM   3127 1HB  LYS A 211      -9.635   3.179  17.649  1.00 94.64           H
ATOM   3128 2HB  LYS A 211     -10.810   1.885  17.770  1.00 94.64           H
ATOM   3129  CG  LYS A 211      -9.045   1.363  16.645  1.00 94.64           C
ATOM   3130 1HG  LYS A 211      -9.529   0.460  16.273  1.00 94.64           H
ATOM   3131 2HG  LYS A 211      -8.470   1.780  15.818  1.00 94.64           H
ATOM   3132  CD  LYS A 211      -8.106   1.007  17.799  1.00 94.64           C
ATOM   3133 1HD  LYS A 211      -7.647   1.915  18.192  1.00 94.64           H
ATOM   3134 2HD  LYS A 211      -8.677   0.561  18.614  1.00 94.64           H
ATOM   3135  CE  LYS A 211      -7.017   0.036  17.341  1.00 94.64           C
ATOM   3136 1HE  LYS A 211      -7.469  -0.908  17.035  1.00 94.64           H
ATOM   3137 2HE  LYS A 211      -6.504   0.441  16.469  1.00 94.64           H
ATOM   3138  NZ  LYS A 211      -6.044  -0.204  18.430  1.00 94.64           N
ATOM   3139 1HZ  LYS A 211      -5.385  -0.919  18.143  1.00 94.64           H
ATOM   3140 2HZ  LYS A 211      -5.544   0.655  18.631  1.00 94.64           H
ATOM   3141 3HZ  LYS A 211      -6.536  -0.511  19.261  1.00 94.64           H
ATOM   3142  HN  LYS A 211     -11.990   3.949  17.322  1.00 94.64           H
ATOM   3143  N   SER A 212     -12.559   1.282  15.469  1.00 92.14           N
ATOM   3144  CA  SER A 212     -13.192   0.183  14.760  1.00 92.14           C
ATOM   3145  C   SER A 212     -13.642   0.645  13.372  1.00 92.14           C
ATOM   3146  O   SER A 212     -13.475  -0.075  12.390  1.00 92.14           O
ATOM   3147  HA  SER A 212     -12.425  -0.587  14.677  1.00 92.14           H
ATOM   3148  CB  SER A 212     -14.383  -0.367  15.548  1.00 92.14           C
ATOM   3149 1HB  SER A 212     -15.129   0.418  15.671  1.00 92.14           H
ATOM   3150 2HB  SER A 212     -14.854  -1.169  14.980  1.00 92.14           H
ATOM   3151  OG  SER A 212     -13.995  -0.858  16.828  1.00 92.14           O
ATOM   3152  HG  SER A 212     -14.141  -0.153  17.523  1.00 92.14           H
ATOM   3153  HN  SER A 212     -13.001   1.542  16.327  1.00 92.14           H
ATOM   3154  N   ALA A 213     -14.204   1.844  13.337  1.00 95.12           N
ATOM   3155  CA  ALA A 213     -14.706   2.399  12.091  1.00 95.12           C
ATOM   3156  C   ALA A 213     -13.536   2.625  11.131  1.00 95.12           C
ATOM   3157  O   ALA A 213     -13.618   2.277   9.954  1.00 95.12           O
ATOM   3158  HA  ALA A 213     -15.388   1.670  11.654  1.00 95.12           H
ATOM   3159  CB  ALA A 213     -15.480   3.687  12.380  1.00 95.12           C
ATOM   3160 1HB  ALA A 213     -16.317   3.466  13.042  1.00 95.12           H
ATOM   3161 2HB  ALA A 213     -14.818   4.409  12.859  1.00 95.12           H
ATOM   3162 3HB  ALA A 213     -15.856   4.102  11.445  1.00 95.12           H
ATOM   3163  HN  ALA A 213     -14.320   2.432  14.138  1.00 95.12           H
ATOM   3164  N   VAL A 214     -12.474   3.207  11.669  1.00 93.58           N
ATOM   3165  CA  VAL A 214     -11.318   3.550  10.859  1.00 93.58           C
ATOM   3166  C   VAL A 214     -10.739   2.277  10.240  1.00 93.58           C
ATOM   3167  O   VAL A 214     -10.403   2.255   9.057  1.00 93.58           O
ATOM   3168  HA  VAL A 214     -11.660   4.206  10.059  1.00 93.58           H
ATOM   3169  CB  VAL A 214     -10.300   4.321  11.702  1.00 93.58           C
ATOM   3170  HB  VAL A 214     -10.138   3.765  12.625  1.00 93.58           H
ATOM   3171  CG1 VAL A 214      -8.957   4.428  10.976  1.00 93.58           C
ATOM   3172 1HG1 VAL A 214      -8.567   3.428  10.785  1.00 93.58           H
ATOM   3173 2HG1 VAL A 214      -9.095   4.951  10.030  1.00 93.58           H
ATOM   3174 3HG1 VAL A 214      -8.251   4.981  11.597  1.00 93.58           H
ATOM   3175  CG2 VAL A 214     -10.833   5.706  12.074  1.00 93.58           C
ATOM   3176 1HG2 VAL A 214     -11.036   6.273  11.166  1.00 93.58           H
ATOM   3177 2HG2 VAL A 214     -11.752   5.599  12.649  1.00 93.58           H
ATOM   3178 3HG2 VAL A 214     -10.089   6.233  12.672  1.00 93.58           H
ATOM   3179  HN  VAL A 214     -12.397   3.443  12.638  1.00 93.58           H
ATOM   3180  N   LEU A 215     -10.640   1.246  11.067  1.00 93.28           N
ATOM   3181  CA  LEU A 215     -10.023   0.001  10.641  1.00 93.28           C
ATOM   3182  C   LEU A 215     -10.929  -0.686   9.617  1.00 93.28           C
ATOM   3183  O   LEU A 215     -10.451  -1.196   8.604  1.00 93.28           O
ATOM   3184  HA  LEU A 215      -9.081   0.253  10.155  1.00 93.28           H
ATOM   3185  CB  LEU A 215      -9.689  -0.873  11.851  1.00 93.28           C
ATOM   3186 1HB  LEU A 215     -10.582  -0.958  12.471  1.00 93.28           H
ATOM   3187 2HB  LEU A 215      -9.452  -1.876  11.496  1.00 93.28           H
ATOM   3188  CG  LEU A 215      -8.536  -0.387  12.731  1.00 93.28           C
ATOM   3189  HG  LEU A 215      -8.810   0.581  13.150  1.00 93.28           H
ATOM   3190  CD1 LEU A 215      -8.305  -1.338  13.907  1.00 93.28           C
ATOM   3191 1HD1 LEU A 215      -9.209  -1.392  14.514  1.00 93.28           H
ATOM   3192 2HD1 LEU A 215      -8.062  -2.331  13.529  1.00 93.28           H
ATOM   3193 3HD1 LEU A 215      -7.480  -0.970  14.517  1.00 93.28           H
ATOM   3194  CD2 LEU A 215      -7.265  -0.179  11.905  1.00 93.28           C
ATOM   3195 1HD2 LEU A 215      -6.977  -1.122  11.439  1.00 93.28           H
ATOM   3196 2HD2 LEU A 215      -7.453   0.566  11.132  1.00 93.28           H
ATOM   3197 3HD2 LEU A 215      -6.461   0.166  12.555  1.00 93.28           H
ATOM   3198  HN  LEU A 215     -10.971   1.253  12.010  1.00 93.28           H
ATOM   3199  N   THR A 216     -12.219  -0.679   9.916  1.00 92.50           N
ATOM   3200  CA  THR A 216     -13.192  -1.325   9.051  1.00 92.50           C
ATOM   3201  C   THR A 216     -13.138  -0.724   7.645  1.00 92.50           C
ATOM   3202  O   THR A 216     -13.145  -1.452   6.654  1.00 92.50           O
ATOM   3203  HA  THR A 216     -12.924  -2.377   8.959  1.00 92.50           H
ATOM   3204  CB  THR A 216     -14.567  -1.203   9.711  1.00 92.50           C
ATOM   3205  HB  THR A 216     -14.859  -0.158   9.811  1.00 92.50           H
ATOM   3206  OG1 THR A 216     -14.429  -1.923  10.934  1.00 92.50           O
ATOM   3207  HG1 THR A 216     -14.350  -1.284  11.699  1.00 92.50           H
ATOM   3208  CG2 THR A 216     -15.652  -1.967   8.949  1.00 92.50           C
ATOM   3209 1HG2 THR A 216     -15.391  -3.024   8.909  1.00 92.50           H
ATOM   3210 2HG2 THR A 216     -15.730  -1.573   7.936  1.00 92.50           H
ATOM   3211 3HG2 THR A 216     -16.607  -1.847   9.461  1.00 92.50           H
ATOM   3212  HN  THR A 216     -12.602  -0.242  10.730  1.00 92.50           H
ATOM   3213  N   LEU A 217     -13.086   0.600   7.603  1.00 89.16           N
ATOM   3214  CA  LEU A 217     -13.049   1.308   6.335  1.00 89.16           C
ATOM   3215  C   LEU A 217     -11.778   0.919   5.576  1.00 89.16           C
ATOM   3216  O   LEU A 217     -11.805   0.757   4.357  1.00 89.16           O
ATOM   3217  HA  LEU A 217     -13.911   0.982   5.754  1.00 89.16           H
ATOM   3218  CB  LEU A 217     -13.195   2.814   6.558  1.00 89.16           C
ATOM   3219 1HB  LEU A 217     -14.034   2.982   7.234  1.00 89.16           H
ATOM   3220 2HB  LEU A 217     -12.300   3.175   7.066  1.00 89.16           H
ATOM   3221  CG  LEU A 217     -13.411   3.661   5.302  1.00 89.16           C
ATOM   3222  HG  LEU A 217     -12.635   3.406   4.581  1.00 89.16           H
ATOM   3223  CD1 LEU A 217     -14.757   3.339   4.649  1.00 89.16           C
ATOM   3224 1HD1 LEU A 217     -14.783   2.285   4.370  1.00 89.16           H
ATOM   3225 2HD1 LEU A 217     -15.562   3.547   5.354  1.00 89.16           H
ATOM   3226 3HD1 LEU A 217     -14.885   3.954   3.758  1.00 89.16           H
ATOM   3227  CD2 LEU A 217     -13.268   5.152   5.614  1.00 89.16           C
ATOM   3228 1HD2 LEU A 217     -14.007   5.440   6.361  1.00 89.16           H
ATOM   3229 2HD2 LEU A 217     -12.267   5.347   5.999  1.00 89.16           H
ATOM   3230 3HD2 LEU A 217     -13.426   5.730   4.703  1.00 89.16           H
ATOM   3231  HN  LEU A 217     -13.069   1.184   8.415  1.00 89.16           H
ATOM   3232  N   LYS A 218     -10.697   0.781   6.328  1.00 86.56           N
ATOM   3233  CA  LYS A 218      -9.413   0.441   5.738  1.00 86.56           C
ATOM   3234  C   LYS A 218      -9.511  -0.933   5.073  1.00 86.56           C
ATOM   3235  O   LYS A 218      -9.032  -1.121   3.955  1.00 86.56           O
ATOM   3236  HA  LYS A 218      -9.200   1.183   4.969  1.00 86.56           H
ATOM   3237  CB  LYS A 218      -8.300   0.540   6.783  1.00 86.56           C
ATOM   3238 1HB  LYS A 218      -8.359   1.501   7.293  1.00 86.56           H
ATOM   3239 2HB  LYS A 218      -8.438  -0.231   7.541  1.00 86.56           H
ATOM   3240  CG  LYS A 218      -6.923   0.384   6.134  1.00 86.56           C
ATOM   3241 1HG  LYS A 218      -6.873  -0.567   5.604  1.00 86.56           H
ATOM   3242 2HG  LYS A 218      -6.775   1.170   5.394  1.00 86.56           H
ATOM   3243  CD  LYS A 218      -5.812   0.448   7.184  1.00 86.56           C
ATOM   3244 1HD  LYS A 218      -5.824   1.423   7.672  1.00 86.56           H
ATOM   3245 2HD  LYS A 218      -5.993  -0.298   7.957  1.00 86.56           H
ATOM   3246  CE  LYS A 218      -4.442   0.208   6.547  1.00 86.56           C
ATOM   3247 1HE  LYS A 218      -4.460  -0.715   5.968  1.00 86.56           H
ATOM   3248 2HE  LYS A 218      -4.210   1.015   5.852  1.00 86.56           H
ATOM   3249  NZ  LYS A 218      -3.393   0.126   7.588  1.00 86.56           N
ATOM   3250 1HZ  LYS A 218      -2.503  -0.093   7.155  1.00 86.56           H
ATOM   3251 2HZ  LYS A 218      -3.325   1.016   8.070  1.00 86.56           H
ATOM   3252 3HZ  LYS A 218      -3.633  -0.600   8.254  1.00 86.56           H
ATOM   3253  HN  LYS A 218     -10.688   0.897   7.322  1.00 86.56           H
ATOM   3254  N   VAL A 219     -10.135  -1.858   5.787  1.00 90.87           N
ATOM   3255  CA  VAL A 219     -10.212  -3.234   5.326  1.00 90.87           C
ATOM   3256  C   VAL A 219     -11.105  -3.302   4.085  1.00 90.87           C
ATOM   3257  O   VAL A 219     -10.754  -3.947   3.098  1.00 90.87           O
ATOM   3258  HA  VAL A 219      -9.205  -3.546   5.050  1.00 90.87           H
ATOM   3259  CB  VAL A 219     -10.696  -4.140   6.460  1.00 90.87           C
ATOM   3260  HB  VAL A 219     -11.620  -3.718   6.856  1.00 90.87           H
ATOM   3261  CG1 VAL A 219     -11.006  -5.547   5.944  1.00 90.87           C
ATOM   3262 1HG1 VAL A 219     -11.786  -5.491   5.184  1.00 90.87           H
ATOM   3263 2HG1 VAL A 219     -10.106  -5.981   5.509  1.00 90.87           H
ATOM   3264 3HG1 VAL A 219     -11.348  -6.170   6.770  1.00 90.87           H
ATOM   3265  CG2 VAL A 219      -9.675  -4.186   7.598  1.00 90.87           C
ATOM   3266 1HG2 VAL A 219      -8.728  -4.573   7.221  1.00 90.87           H
ATOM   3267 2HG2 VAL A 219      -9.525  -3.181   7.993  1.00 90.87           H
ATOM   3268 3HG2 VAL A 219     -10.043  -4.837   8.391  1.00 90.87           H
ATOM   3269  HN  VAL A 219     -10.581  -1.681   6.664  1.00 90.87           H
ATOM   3270  N   ILE A 220     -12.242  -2.627   4.175  1.00 91.07           N
ATOM   3271  CA  ILE A 220     -13.240  -2.699   3.122  1.00 91.07           C
ATOM   3272  C   ILE A 220     -12.651  -2.135   1.827  1.00 91.07           C
ATOM   3273  O   ILE A 220     -12.638  -2.813   0.800  1.00 91.07           O
ATOM   3274  HA  ILE A 220     -13.474  -3.752   2.965  1.00 91.07           H
ATOM   3275  CB  ILE A 220     -14.533  -2.008   3.561  1.00 91.07           C
ATOM   3276  HB  ILE A 220     -14.275  -1.036   3.981  1.00 91.07           H
ATOM   3277  CG1 ILE A 220     -15.234  -2.806   4.662  1.00 91.07           C
ATOM   3278 1HG1 ILE A 220     -15.550  -3.773   4.271  1.00 91.07           H
ATOM   3279 2HG1 ILE A 220     -14.534  -3.003   5.474  1.00 91.07           H
ATOM   3280  CG2 ILE A 220     -15.452  -1.753   2.364  1.00 91.07           C
ATOM   3281 1HG2 ILE A 220     -14.941  -1.114   1.644  1.00 91.07           H
ATOM   3282 2HG2 ILE A 220     -15.706  -2.702   1.892  1.00 91.07           H
ATOM   3283 3HG2 ILE A 220     -16.363  -1.261   2.705  1.00 91.07           H
ATOM   3284  CD1 ILE A 220     -16.447  -2.046   5.201  1.00 91.07           C
ATOM   3285 1HD1 ILE A 220     -16.124  -1.090   5.613  1.00 91.07           H
ATOM   3286 2HD1 ILE A 220     -17.156  -1.871   4.391  1.00 91.07           H
ATOM   3287 3HD1 ILE A 220     -16.927  -2.635   5.983  1.00 91.07           H
ATOM   3288  HN  ILE A 220     -12.484  -2.042   4.948  1.00 91.07           H
ATOM   3289  N   LEU A 221     -12.177  -0.901   1.918  1.00 90.15           N
ATOM   3290  CA  LEU A 221     -11.757  -0.172   0.734  1.00 90.15           C
ATOM   3291  C   LEU A 221     -10.344  -0.611   0.344  1.00 90.15           C
ATOM   3292  O   LEU A 221      -9.953  -0.498  -0.817  1.00 90.15           O
ATOM   3293  HA  LEU A 221     -12.437  -0.441  -0.074  1.00 90.15           H
ATOM   3294  CB  LEU A 221     -11.892   1.336   0.957  1.00 90.15           C
ATOM   3295 1HB  LEU A 221     -11.293   1.610   1.826  1.00 90.15           H
ATOM   3296 2HB  LEU A 221     -11.461   1.850   0.098  1.00 90.15           H
ATOM   3297  CG  LEU A 221     -13.315   1.857   1.169  1.00 90.15           C
ATOM   3298  HG  LEU A 221     -13.712   1.406   2.078  1.00 90.15           H
ATOM   3299  CD1 LEU A 221     -13.317   3.373   1.378  1.00 90.15           C
ATOM   3300 1HD1 LEU A 221     -12.721   3.620   2.256  1.00 90.15           H
ATOM   3301 2HD1 LEU A 221     -12.893   3.862   0.501  1.00 90.15           H
ATOM   3302 3HD1 LEU A 221     -14.341   3.717   1.526  1.00 90.15           H
ATOM   3303  CD2 LEU A 221     -14.230   1.436   0.017  1.00 90.15           C
ATOM   3304 1HD2 LEU A 221     -13.845   1.840  -0.919  1.00 90.15           H
ATOM   3305 2HD2 LEU A 221     -14.262   0.348  -0.042  1.00 90.15           H
ATOM   3306 3HD2 LEU A 221     -15.235   1.820   0.193  1.00 90.15           H
ATOM   3307  HN  LEU A 221     -12.079  -0.402   2.779  1.00 90.15           H
ATOM   3308  N   GLY A 222      -9.617  -1.104   1.337  1.00 88.86           N
ATOM   3309  CA  GLY A 222      -8.204  -1.392   1.157  1.00 88.86           C
ATOM   3310  C   GLY A 222      -8.000  -2.795   0.581  1.00 88.86           C
ATOM   3311  O   GLY A 222      -6.972  -3.074  -0.034  1.00 88.86           O
ATOM   3312 1HA  GLY A 222      -7.760  -0.653   0.491  1.00 88.86           H
ATOM   3313 2HA  GLY A 222      -7.688  -1.310   2.114  1.00 88.86           H
ATOM   3314  HN  GLY A 222      -9.977  -1.304   2.248  1.00 88.86           H
ATOM   3315  N   PHE A 223      -8.996  -3.641   0.802  1.00 82.56           N
ATOM   3316  CA  PHE A 223      -8.873  -5.047   0.456  1.00 82.56           C
ATOM   3317  C   PHE A 223     -10.091  -5.525  -0.338  1.00 82.56           C
ATOM   3318  O   PHE A 223      -9.988  -5.797  -1.533  1.00 82.56           O
ATOM   3319  HA  PHE A 223      -7.978  -5.153  -0.156  1.00 82.56           H
ATOM   3320  CB  PHE A 223      -8.800  -5.826   1.771  1.00 82.56           C
ATOM   3321 1HB  PHE A 223      -7.959  -5.453   2.356  1.00 82.56           H
ATOM   3322 2HB  PHE A 223      -9.703  -5.630   2.349  1.00 82.56           H
ATOM   3323  CG  PHE A 223      -8.645  -7.338   1.591  1.00 82.56           C
ATOM   3324  CD1 PHE A 223      -9.583  -8.182   2.098  1.00 82.56           C
ATOM   3325  HD1 PHE A 223     -10.444  -7.782   2.633  1.00 82.56           H
ATOM   3326  CD2 PHE A 223      -7.571  -7.837   0.923  1.00 82.56           C
ATOM   3327  HD2 PHE A 223      -6.819  -7.160   0.517  1.00 82.56           H
ATOM   3328  CE1 PHE A 223      -9.440  -9.585   1.931  1.00 82.56           C
ATOM   3329  HE1 PHE A 223     -10.191 -10.262   2.338  1.00 82.56           H
ATOM   3330  CE2 PHE A 223      -7.428  -9.240   0.756  1.00 82.56           C
ATOM   3331  HE2 PHE A 223      -6.566  -9.640   0.221  1.00 82.56           H
ATOM   3332  CZ  PHE A 223      -8.365 -10.084   1.264  1.00 82.56           C
ATOM   3333  HZ  PHE A 223      -8.255 -11.161   1.135  1.00 82.56           H
ATOM   3334  HN  PHE A 223      -9.872  -3.381   1.208  1.00 82.56           H
ATOM   3335  N   PHE A 224     -11.215  -5.611   0.358  1.00 85.29           N
ATOM   3336  CA  PHE A 224     -12.349  -6.368  -0.144  1.00 85.29           C
ATOM   3337  C   PHE A 224     -12.809  -5.832  -1.501  1.00 85.29           C
ATOM   3338  O   PHE A 224     -12.921  -6.588  -2.465  1.00 85.29           O
ATOM   3339  HA  PHE A 224     -12.024  -7.403  -0.255  1.00 85.29           H
ATOM   3340  CB  PHE A 224     -13.483  -6.198   0.869  1.00 85.29           C
ATOM   3341 1HB  PHE A 224     -13.475  -5.173   1.240  1.00 85.29           H
ATOM   3342 2HB  PHE A 224     -14.436  -6.346   0.360  1.00 85.29           H
ATOM   3343  CG  PHE A 224     -13.404  -7.157   2.059  1.00 85.29           C
ATOM   3344  CD1 PHE A 224     -13.721  -8.469   1.898  1.00 85.29           C
ATOM   3345  HD1 PHE A 224     -14.031  -8.838   0.920  1.00 85.29           H
ATOM   3346  CD2 PHE A 224     -13.016  -6.696   3.279  1.00 85.29           C
ATOM   3347  HD2 PHE A 224     -12.762  -5.644   3.408  1.00 85.29           H
ATOM   3348  CE1 PHE A 224     -13.647  -9.359   3.002  1.00 85.29           C
ATOM   3349  HE1 PHE A 224     -13.901 -10.410   2.873  1.00 85.29           H
ATOM   3350  CE2 PHE A 224     -12.942  -7.585   4.383  1.00 85.29           C
ATOM   3351  HE2 PHE A 224     -12.631  -7.216   5.360  1.00 85.29           H
ATOM   3352  CZ  PHE A 224     -13.259  -8.898   4.222  1.00 85.29           C
ATOM   3353  HZ  PHE A 224     -13.202  -9.580   5.069  1.00 85.29           H
ATOM   3354  HN  PHE A 224     -11.357  -5.177   1.247  1.00 85.29           H
ATOM   3355  N   LEU A 225     -13.062  -4.532  -1.533  1.00 89.99           N
ATOM   3356  CA  LEU A 225     -13.601  -3.904  -2.727  1.00 89.99           C
ATOM   3357  C   LEU A 225     -12.636  -4.126  -3.894  1.00 89.99           C
ATOM   3358  O   LEU A 225     -13.020  -4.675  -4.926  1.00 89.99           O
ATOM   3359  HA  LEU A 225     -14.544  -4.399  -2.960  1.00 89.99           H
ATOM   3360  CB  LEU A 225     -13.917  -2.431  -2.462  1.00 89.99           C
ATOM   3361 1HB  LEU A 225     -14.675  -2.378  -1.680  1.00 89.99           H
ATOM   3362 2HB  LEU A 225     -13.020  -1.952  -2.069  1.00 89.99           H
ATOM   3363  CG  LEU A 225     -14.407  -1.623  -3.665  1.00 89.99           C
ATOM   3364  HG  LEU A 225     -13.744  -1.825  -4.506  1.00 89.99           H
ATOM   3365  CD1 LEU A 225     -15.813  -2.059  -4.083  1.00 89.99           C
ATOM   3366 1HD1 LEU A 225     -15.800  -3.115  -4.353  1.00 89.99           H
ATOM   3367 2HD1 LEU A 225     -16.503  -1.905  -3.253  1.00 89.99           H
ATOM   3368 3HD1 LEU A 225     -16.137  -1.469  -4.940  1.00 89.99           H
ATOM   3369  CD2 LEU A 225     -14.334  -0.121  -3.383  1.00 89.99           C
ATOM   3370 1HD2 LEU A 225     -14.959   0.119  -2.523  1.00 89.99           H
ATOM   3371 2HD2 LEU A 225     -13.302   0.159  -3.171  1.00 89.99           H
ATOM   3372 3HD2 LEU A 225     -14.688   0.430  -4.254  1.00 89.99           H
ATOM   3373  HN  LEU A 225     -12.906  -3.913  -0.764  1.00 89.99           H
ATOM   3374  N   PRO A 226     -11.372  -3.703  -3.754  1.00 90.17           N
ATOM   3375  CA  PRO A 226     -10.391  -3.890  -4.826  1.00 90.17           C
ATOM   3376  C   PRO A 226     -10.311  -5.336  -5.289  1.00 90.17           C
ATOM   3377  O   PRO A 226     -10.279  -5.606  -6.489  1.00 90.17           O
ATOM   3378  HA  PRO A 226     -10.689  -3.324  -5.709  1.00 90.17           H
ATOM   3379  CB  PRO A 226      -9.076  -3.422  -4.200  1.00 90.17           C
ATOM   3380 1HB  PRO A 226      -8.534  -4.247  -3.739  1.00 90.17           H
ATOM   3381 2HB  PRO A 226      -8.412  -2.981  -4.944  1.00 90.17           H
ATOM   3382  CG  PRO A 226      -9.524  -2.395  -3.166  1.00 90.17           C
ATOM   3383 1HG  PRO A 226      -8.762  -2.229  -2.405  1.00 90.17           H
ATOM   3384 2HG  PRO A 226      -9.721  -1.424  -3.620  1.00 90.17           H
ATOM   3385  CD  PRO A 226     -10.782  -3.022  -2.588  1.00 90.17           C
ATOM   3386 1HD  PRO A 226     -10.553  -3.725  -1.787  1.00 90.17           H
ATOM   3387 2HD  PRO A 226     -11.452  -2.271  -2.167  1.00 90.17           H
ATOM   3388  N   PHE A 227     -10.282  -6.235  -4.317  1.00 84.72           N
ATOM   3389  CA  PHE A 227     -10.047  -7.640  -4.603  1.00 84.72           C
ATOM   3390  C   PHE A 227     -11.190  -8.229  -5.432  1.00 84.72           C
ATOM   3391  O   PHE A 227     -10.951  -8.931  -6.414  1.00 84.72           O
ATOM   3392  HA  PHE A 227      -9.118  -7.703  -5.170  1.00 84.72           H
ATOM   3393  CB  PHE A 227      -9.982  -8.366  -3.257  1.00 84.72           C
ATOM   3394 1HB  PHE A 227      -9.241  -7.874  -2.626  1.00 84.72           H
ATOM   3395 2HB  PHE A 227     -10.944  -8.267  -2.756  1.00 84.72           H
ATOM   3396  CG  PHE A 227      -9.631  -9.851  -3.368  1.00 84.72           C
ATOM   3397  CD1 PHE A 227     -10.616 -10.787  -3.324  1.00 84.72           C
ATOM   3398  HD1 PHE A 227     -11.655 -10.480  -3.211  1.00 84.72           H
ATOM   3399  CD2 PHE A 227      -8.333 -10.234  -3.509  1.00 84.72           C
ATOM   3400  HD2 PHE A 227      -7.544  -9.483  -3.544  1.00 84.72           H
ATOM   3401  CE1 PHE A 227     -10.290 -12.166  -3.427  1.00 84.72           C
ATOM   3402  HE1 PHE A 227     -11.079 -12.916  -3.392  1.00 84.72           H
ATOM   3403  CE2 PHE A 227      -8.008 -11.612  -3.612  1.00 84.72           C
ATOM   3404  HE2 PHE A 227      -6.968 -11.920  -3.725  1.00 84.72           H
ATOM   3405  CZ  PHE A 227      -8.993 -12.549  -3.568  1.00 84.72           C
ATOM   3406  HZ  PHE A 227      -8.742 -13.607  -3.647  1.00 84.72           H
ATOM   3407  HN  PHE A 227     -10.415  -6.017  -3.350  1.00 84.72           H
ATOM   3408  N   VAL A 228     -12.406  -7.923  -5.006  1.00 91.80           N
ATOM   3409  CA  VAL A 228     -13.587  -8.448  -5.671  1.00 91.80           C
ATOM   3410  C   VAL A 228     -13.591  -7.990  -7.131  1.00 91.80           C
ATOM   3411  O   VAL A 228     -13.853  -8.783  -8.033  1.00 91.80           O
ATOM   3412  HA  VAL A 228     -13.522  -9.536  -5.645  1.00 91.80           H
ATOM   3413  CB  VAL A 228     -14.846  -8.030  -4.909  1.00 91.80           C
ATOM   3414  HB  VAL A 228     -14.806  -6.951  -4.761  1.00 91.80           H
ATOM   3415  CG1 VAL A 228     -16.106  -8.347  -5.718  1.00 91.80           C
ATOM   3416 1HG1 VAL A 228     -16.075  -7.808  -6.664  1.00 91.80           H
ATOM   3417 2HG1 VAL A 228     -16.154  -9.419  -5.911  1.00 91.80           H
ATOM   3418 3HG1 VAL A 228     -16.986  -8.040  -5.153  1.00 91.80           H
ATOM   3419  CG2 VAL A 228     -14.898  -8.692  -3.531  1.00 91.80           C
ATOM   3420 1HG2 VAL A 228     -14.904  -9.776  -3.648  1.00 91.80           H
ATOM   3421 2HG2 VAL A 228     -14.024  -8.394  -2.951  1.00 91.80           H
ATOM   3422 3HG2 VAL A 228     -15.803  -8.378  -3.011  1.00 91.80           H
ATOM   3423  HN  VAL A 228     -12.592  -7.328  -4.224  1.00 91.80           H
ATOM   3424  N   VAL A 229     -13.297  -6.711  -7.317  1.00 91.64           N
ATOM   3425  CA  VAL A 229     -13.340  -6.119  -8.643  1.00 91.64           C
ATOM   3426  C   VAL A 229     -12.294  -6.795  -9.532  1.00 91.64           C
ATOM   3427  O   VAL A 229     -12.585  -7.163 -10.669  1.00 91.64           O
ATOM   3428  HA  VAL A 229     -14.329  -6.311  -9.058  1.00 91.64           H
ATOM   3429  CB  VAL A 229     -13.152  -4.604  -8.546  1.00 91.64           C
ATOM   3430  HB  VAL A 229     -12.239  -4.414  -7.982  1.00 91.64           H
ATOM   3431  CG1 VAL A 229     -12.985  -3.982  -9.933  1.00 91.64           C
ATOM   3432 1HG1 VAL A 229     -12.110  -4.411 -10.421  1.00 91.64           H
ATOM   3433 2HG1 VAL A 229     -13.872  -4.186 -10.533  1.00 91.64           H
ATOM   3434 3HG1 VAL A 229     -12.854  -2.904  -9.835  1.00 91.64           H
ATOM   3435  CG2 VAL A 229     -14.314  -3.955  -7.790  1.00 91.64           C
ATOM   3436 1HG2 VAL A 229     -15.248  -4.159  -8.315  1.00 91.64           H
ATOM   3437 2HG2 VAL A 229     -14.367  -4.366  -6.782  1.00 91.64           H
ATOM   3438 3HG2 VAL A 229     -14.156  -2.878  -7.736  1.00 91.64           H
ATOM   3439  HN  VAL A 229     -13.035  -6.085  -6.583  1.00 91.64           H
ATOM   3440  N   MET A 230     -11.097  -6.937  -8.980  1.00 83.62           N
ATOM   3441  CA  MET A 230      -9.996  -7.524  -9.723  1.00 83.62           C
ATOM   3442  C   MET A 230     -10.305  -8.973 -10.108  1.00 83.62           C
ATOM   3443  O   MET A 230     -10.105  -9.370 -11.255  1.00 83.62           O
ATOM   3444  HA  MET A 230      -9.891  -6.917 -10.622  1.00 83.62           H
ATOM   3445  CB  MET A 230      -8.725  -7.482  -8.872  1.00 83.62           C
ATOM   3446 1HB  MET A 230      -8.948  -7.831  -7.863  1.00 83.62           H
ATOM   3447 2HB  MET A 230      -7.982  -8.163  -9.287  1.00 83.62           H
ATOM   3448  CG  MET A 230      -8.151  -6.065  -8.813  1.00 83.62           C
ATOM   3449 1HG  MET A 230      -8.020  -5.675  -9.822  1.00 83.62           H
ATOM   3450 2HG  MET A 230      -8.850  -5.402  -8.303  1.00 83.62           H
ATOM   3451  SD  MET A 230      -6.585  -6.076  -7.956  1.00 83.62           S
ATOM   3452  CE  MET A 230      -7.132  -6.522  -6.317  1.00 83.62           C
ATOM   3453 1HE  MET A 230      -7.832  -5.771  -5.950  1.00 83.62           H
ATOM   3454 2HE  MET A 230      -7.625  -7.494  -6.350  1.00 83.62           H
ATOM   3455 3HE  MET A 230      -6.272  -6.574  -5.649  1.00 83.62           H
ATOM   3456  HN  MET A 230     -10.876  -6.659  -8.046  1.00 83.62           H
ATOM   3457  N   ALA A 231     -10.787  -9.722  -9.128  1.00 89.49           N
ATOM   3458  CA  ALA A 231     -11.063 -11.134  -9.331  1.00 89.49           C
ATOM   3459  C   ALA A 231     -12.054 -11.294 -10.486  1.00 89.49           C
ATOM   3460  O   ALA A 231     -11.871 -12.149 -11.351  1.00 89.49           O
ATOM   3461  HA  ALA A 231     -10.125 -11.620  -9.599  1.00 89.49           H
ATOM   3462  CB  ALA A 231     -11.582 -11.746  -8.028  1.00 89.49           C
ATOM   3463 1HB  ALA A 231     -10.829 -11.632  -7.248  1.00 89.49           H
ATOM   3464 2HB  ALA A 231     -12.497 -11.237  -7.727  1.00 89.49           H
ATOM   3465 3HB  ALA A 231     -11.788 -12.805  -8.181  1.00 89.49           H
ATOM   3466  HN  ALA A 231     -10.988  -9.380  -8.210  1.00 89.49           H
ATOM   3467  N   CYS A 232     -13.082 -10.459 -10.462  1.00 89.51           N
ATOM   3468  CA  CYS A 232     -14.107 -10.504 -11.490  1.00 89.51           C
ATOM   3469  C   CYS A 232     -13.459 -10.154 -12.831  1.00 89.51           C
ATOM   3470  O   CYS A 232     -13.673 -10.843 -13.827  1.00 89.51           O
ATOM   3471  HA  CYS A 232     -14.494 -11.523 -11.502  1.00 89.51           H
ATOM   3472  CB  CYS A 232     -15.278  -9.575 -11.163  1.00 89.51           C
ATOM   3473 1HB  CYS A 232     -14.907  -8.578 -10.928  1.00 89.51           H
ATOM   3474 2HB  CYS A 232     -15.929  -9.477 -12.031  1.00 89.51           H
ATOM   3475  SG  CYS A 232     -16.225 -10.239  -9.744  1.00 89.51           S
ATOM   3476  HG  CYS A 232     -15.418  -9.761  -8.802  1.00 89.51           H
ATOM   3477  HN  CYS A 232     -13.220  -9.762  -9.758  1.00 89.51           H
ATOM   3478  N   CYS A 233     -12.679  -9.083 -12.813  1.00 87.57           N
ATOM   3479  CA  CYS A 233     -12.103  -8.555 -14.038  1.00 87.57           C
ATOM   3480  C   CYS A 233     -11.282  -9.664 -14.699  1.00 87.57           C
ATOM   3481  O   CYS A 233     -11.477  -9.970 -15.874  1.00 87.57           O
ATOM   3482  HA  CYS A 233     -12.938  -8.260 -14.674  1.00 87.57           H
ATOM   3483  CB  CYS A 233     -11.265  -7.303 -13.776  1.00 87.57           C
ATOM   3484 1HB  CYS A 233     -10.599  -7.471 -12.930  1.00 87.57           H
ATOM   3485 2HB  CYS A 233     -10.635  -7.090 -14.640  1.00 87.57           H
ATOM   3486  SG  CYS A 233     -12.360  -5.877 -13.435  1.00 87.57           S
ATOM   3487  HG  CYS A 233     -12.647  -6.219 -12.182  1.00 87.57           H
ATOM   3488  HN  CYS A 233     -12.439  -8.579 -11.983  1.00 87.57           H
ATOM   3489  N   TYR A 234     -10.379 -10.236 -13.915  1.00 74.12           N
ATOM   3490  CA  TYR A 234      -9.427 -11.196 -14.446  1.00 74.12           C
ATOM   3491  C   TYR A 234     -10.120 -12.511 -14.809  1.00 74.12           C
ATOM   3492  O   TYR A 234      -9.699 -13.205 -15.734  1.00 74.12           O
ATOM   3493  HA  TYR A 234      -8.984 -10.768 -15.345  1.00 74.12           H
ATOM   3494  CB  TYR A 234      -8.420 -11.456 -13.324  1.00 74.12           C
ATOM   3495 1HB  TYR A 234      -8.960 -11.563 -12.383  1.00 74.12           H
ATOM   3496 2HB  TYR A 234      -7.919 -12.405 -13.513  1.00 74.12           H
ATOM   3497  CG  TYR A 234      -7.365 -10.360 -13.169  1.00 74.12           C
ATOM   3498  CD1 TYR A 234      -6.534 -10.048 -14.226  1.00 74.12           C
ATOM   3499  HD1 TYR A 234      -6.630 -10.582 -15.171  1.00 74.12           H
ATOM   3500  CD2 TYR A 234      -7.243  -9.684 -11.972  1.00 74.12           C
ATOM   3501  HD2 TYR A 234      -7.899  -9.930 -11.138  1.00 74.12           H
ATOM   3502  CE1 TYR A 234      -5.540  -9.016 -14.080  1.00 74.12           C
ATOM   3503  HE1 TYR A 234      -4.878  -8.759 -14.906  1.00 74.12           H
ATOM   3504  CE2 TYR A 234      -6.250  -8.652 -11.826  1.00 74.12           C
ATOM   3505  HE2 TYR A 234      -6.143  -8.110 -10.887  1.00 74.12           H
ATOM   3506  CZ  TYR A 234      -5.447  -8.369 -12.887  1.00 74.12           C
ATOM   3507  OH  TYR A 234      -4.509  -7.394 -12.749  1.00 74.12           O
ATOM   3508  HH  TYR A 234      -4.656  -6.896 -11.895  1.00 74.12           H
ATOM   3509  HN  TYR A 234     -10.293 -10.052 -12.936  1.00 74.12           H
ATOM   3510  N   THR A 235     -11.171 -12.815 -14.062  1.00 84.69           N
ATOM   3511  CA  THR A 235     -11.979 -13.989 -14.348  1.00 84.69           C
ATOM   3512  C   THR A 235     -12.525 -13.925 -15.776  1.00 84.69           C
ATOM   3513  O   THR A 235     -12.458 -14.906 -16.515  1.00 84.69           O
ATOM   3514  HA  THR A 235     -11.338 -14.869 -14.290  1.00 84.69           H
ATOM   3515  CB  THR A 235     -13.072 -14.082 -13.282  1.00 84.69           C
ATOM   3516  HB  THR A 235     -13.741 -13.223 -13.335  1.00 84.69           H
ATOM   3517  OG1 THR A 235     -12.355 -14.228 -12.060  1.00 84.69           O
ATOM   3518  HG1 THR A 235     -12.436 -13.394 -11.514  1.00 84.69           H
ATOM   3519  CG2 THR A 235     -13.889 -15.371 -13.391  1.00 84.69           C
ATOM   3520 1HG2 THR A 235     -13.229 -16.230 -13.271  1.00 84.69           H
ATOM   3521 2HG2 THR A 235     -14.368 -15.416 -14.369  1.00 84.69           H
ATOM   3522 3HG2 THR A 235     -14.651 -15.386 -12.612  1.00 84.69           H
ATOM   3523  HN  THR A 235     -11.472 -12.277 -13.275  1.00 84.69           H
ATOM   3524  N   ILE A 236     -13.055 -12.760 -16.121  1.00 84.20           N
ATOM   3525  CA  ILE A 236     -13.644 -12.566 -17.435  1.00 84.20           C
ATOM   3526  C   ILE A 236     -12.535 -12.542 -18.488  1.00 84.20           C
ATOM   3527  O   ILE A 236     -12.706 -13.067 -19.587  1.00 84.20           O
ATOM   3528  HA  ILE A 236     -14.290 -13.422 -17.633  1.00 84.20           H
ATOM   3529  CB  ILE A 236     -14.530 -11.319 -17.446  1.00 84.20           C
ATOM   3530  HB  ILE A 236     -13.923 -10.467 -17.138  1.00 84.20           H
ATOM   3531  CG1 ILE A 236     -15.672 -11.448 -16.436  1.00 84.20           C
ATOM   3532 1HG1 ILE A 236     -16.416 -12.151 -16.812  1.00 84.20           H
ATOM   3533 2HG1 ILE A 236     -15.291 -11.858 -15.501  1.00 84.20           H
ATOM   3534  CG2 ILE A 236     -15.042 -11.023 -18.857  1.00 84.20           C
ATOM   3535 1HG2 ILE A 236     -14.196 -10.856 -19.523  1.00 84.20           H
ATOM   3536 2HG2 ILE A 236     -15.627 -11.869 -19.216  1.00 84.20           H
ATOM   3537 3HG2 ILE A 236     -15.669 -10.131 -18.836  1.00 84.20           H
ATOM   3538  CD1 ILE A 236     -16.330 -10.092 -16.176  1.00 84.20           C
ATOM   3539 1HD1 ILE A 236     -15.589  -9.399 -15.778  1.00 84.20           H
ATOM   3540 2HD1 ILE A 236     -16.731  -9.698 -17.109  1.00 84.20           H
ATOM   3541 3HD1 ILE A 236     -17.139 -10.213 -15.455  1.00 84.20           H
ATOM   3542  HN  ILE A 236     -13.085 -11.960 -15.522  1.00 84.20           H
ATOM   3543  N   ILE A 237     -11.422 -11.928 -18.115  1.00 79.01           N
ATOM   3544  CA  ILE A 237     -10.281 -11.836 -19.011  1.00 79.01           C
ATOM   3545  C   ILE A 237      -9.854 -13.243 -19.432  1.00 79.01           C
ATOM   3546  O   ILE A 237      -9.727 -13.528 -20.622  1.00 79.01           O
ATOM   3547  HA  ILE A 237     -10.606 -11.294 -19.899  1.00 79.01           H
ATOM   3548  CB  ILE A 237      -9.159 -11.019 -18.368  1.00 79.01           C
ATOM   3549  HB  ILE A 237      -9.056 -11.338 -17.330  1.00 79.01           H
ATOM   3550  CG1 ILE A 237      -9.506  -9.529 -18.350  1.00 79.01           C
ATOM   3551 1HG1 ILE A 237      -9.421  -9.121 -19.357  1.00 79.01           H
ATOM   3552 2HG1 ILE A 237     -10.542  -9.397 -18.038  1.00 79.01           H
ATOM   3553  CG2 ILE A 237      -7.820 -11.288 -19.058  1.00 79.01           C
ATOM   3554 1HG2 ILE A 237      -7.574 -12.347 -18.974  1.00 79.01           H
ATOM   3555 2HG2 ILE A 237      -7.893 -11.014 -20.110  1.00 79.01           H
ATOM   3556 3HG2 ILE A 237      -7.040 -10.695 -18.581  1.00 79.01           H
ATOM   3557  CD1 ILE A 237      -8.580  -8.762 -17.404  1.00 79.01           C
ATOM   3558 1HD1 ILE A 237      -8.685  -9.157 -16.393  1.00 79.01           H
ATOM   3559 2HD1 ILE A 237      -7.547  -8.877 -17.733  1.00 79.01           H
ATOM   3560 3HD1 ILE A 237      -8.848  -7.706 -17.410  1.00 79.01           H
ATOM   3561  HN  ILE A 237     -11.292 -11.499 -17.221  1.00 79.01           H
ATOM   3562  N   ILE A 238      -9.645 -14.088 -18.432  1.00 77.09           N
ATOM   3563  CA  ILE A 238      -9.162 -15.435 -18.680  1.00 77.09           C
ATOM   3564  C   ILE A 238     -10.125 -16.152 -19.628  1.00 77.09           C
ATOM   3565  O   ILE A 238      -9.698 -16.786 -20.591  1.00 77.09           O
ATOM   3566  HA  ILE A 238      -8.193 -15.350 -19.172  1.00 77.09           H
ATOM   3567  CB  ILE A 238      -8.936 -16.174 -17.359  1.00 77.09           C
ATOM   3568  HB  ILE A 238      -9.806 -16.012 -16.723  1.00 77.09           H
ATOM   3569  CG1 ILE A 238      -7.722 -15.611 -16.617  1.00 77.09           C
ATOM   3570 1HG1 ILE A 238      -6.806 -15.949 -17.101  1.00 77.09           H
ATOM   3571 2HG1 ILE A 238      -7.730 -14.522 -16.674  1.00 77.09           H
ATOM   3572  CG2 ILE A 238      -8.818 -17.683 -17.588  1.00 77.09           C
ATOM   3573 1HG2 ILE A 238      -9.736 -18.054 -18.043  1.00 77.09           H
ATOM   3574 2HG2 ILE A 238      -7.977 -17.885 -18.250  1.00 77.09           H
ATOM   3575 3HG2 ILE A 238      -8.658 -18.183 -16.633  1.00 77.09           H
ATOM   3576  CD1 ILE A 238      -7.724 -16.050 -15.151  1.00 77.09           C
ATOM   3577 1HD1 ILE A 238      -8.630 -15.690 -14.664  1.00 77.09           H
ATOM   3578 2HD1 ILE A 238      -7.692 -17.139 -15.098  1.00 77.09           H
ATOM   3579 3HD1 ILE A 238      -6.851 -15.636 -14.647  1.00 77.09           H
ATOM   3580  HN  ILE A 238      -9.799 -13.864 -17.470  1.00 77.09           H
ATOM   3581  N   HIS A 239     -11.409 -16.026 -19.322  1.00 77.16           N
ATOM   3582  CA  HIS A 239     -12.432 -16.709 -20.095  1.00 77.16           C
ATOM   3583  C   HIS A 239     -12.345 -16.275 -21.559  1.00 77.16           C
ATOM   3584  O   HIS A 239     -12.421 -17.106 -22.463  1.00 77.16           O
ATOM   3585  HA  HIS A 239     -12.216 -17.775 -20.027  1.00 77.16           H
ATOM   3586  CB  HIS A 239     -13.817 -16.475 -19.489  1.00 77.16           C
ATOM   3587 1HB  HIS A 239     -13.775 -16.684 -18.420  1.00 77.16           H
ATOM   3588 2HB  HIS A 239     -14.077 -15.422 -19.598  1.00 77.16           H
ATOM   3589  CG  HIS A 239     -14.909 -17.315 -20.108  1.00 77.16           C
ATOM   3590  ND1 HIS A 239     -15.033 -18.673 -19.873  1.00 77.16           N
ATOM   3591  HD1 HIS A 239     -14.436 -19.224 -19.290  1.00 77.16           H
ATOM   3592  CD2 HIS A 239     -15.924 -16.976 -20.953  1.00 77.16           C
ATOM   3593  HD2 HIS A 239     -16.121 -15.977 -21.343  1.00 77.16           H
ATOM   3594  CE1 HIS A 239     -16.079 -19.121 -20.553  1.00 77.16           C
ATOM   3595  HE1 HIS A 239     -16.437 -20.150 -20.574  1.00 77.16           H
ATOM   3596  NE2 HIS A 239     -16.629 -18.067 -21.222  1.00 77.16           N
ATOM   3597  HN  HIS A 239     -11.751 -15.471 -18.564  1.00 77.16           H
ATOM   3598  N   THR A 240     -12.187 -14.973 -21.749  1.00 78.84           N
ATOM   3599  CA  THR A 240     -12.156 -14.410 -23.088  1.00 78.84           C
ATOM   3600  C   THR A 240     -10.932 -14.919 -23.852  1.00 78.84           C
ATOM   3601  O   THR A 240     -11.016 -15.207 -25.045  1.00 78.84           O
ATOM   3602  HA  THR A 240     -13.037 -14.759 -23.628  1.00 78.84           H
ATOM   3603  CB  THR A 240     -12.203 -12.886 -22.962  1.00 78.84           C
ATOM   3604  HB  THR A 240     -11.276 -12.502 -22.537  1.00 78.84           H
ATOM   3605  OG1 THR A 240     -13.380 -12.638 -22.197  1.00 78.84           O
ATOM   3606  HG1 THR A 240     -13.139 -12.495 -21.237  1.00 78.84           H
ATOM   3607  CG2 THR A 240     -12.477 -12.196 -24.300  1.00 78.84           C
ATOM   3608 1HG2 THR A 240     -13.437 -12.531 -24.692  1.00 78.84           H
ATOM   3609 2HG2 THR A 240     -11.687 -12.450 -25.007  1.00 78.84           H
ATOM   3610 3HG2 THR A 240     -12.500 -11.116 -24.153  1.00 78.84           H
ATOM   3611  HN  THR A 240     -12.081 -14.309 -21.009  1.00 78.84           H
ATOM   3612  N   LEU A 241      -9.823 -15.013 -23.134  1.00 73.86           N
ATOM   3613  CA  LEU A 241      -8.559 -15.375 -23.752  1.00 73.86           C
ATOM   3614  C   LEU A 241      -8.611 -16.841 -24.188  1.00 73.86           C
ATOM   3615  O   LEU A 241      -8.091 -17.197 -25.245  1.00 73.86           O
ATOM   3616  HA  LEU A 241      -8.440 -14.755 -24.641  1.00 73.86           H
ATOM   3617  CB  LEU A 241      -7.392 -15.053 -22.816  1.00 73.86           C
ATOM   3618 1HB  LEU A 241      -7.619 -15.461 -21.831  1.00 73.86           H
ATOM   3619 2HB  LEU A 241      -6.506 -15.574 -23.180  1.00 73.86           H
ATOM   3620  CG  LEU A 241      -7.050 -13.571 -22.657  1.00 73.86           C
ATOM   3621  HG  LEU A 241      -7.941 -13.050 -22.306  1.00 73.86           H
ATOM   3622  CD1 LEU A 241      -5.962 -13.370 -21.599  1.00 73.86           C
ATOM   3623 1HD1 LEU A 241      -6.313 -13.752 -20.641  1.00 73.86           H
ATOM   3624 2HD1 LEU A 241      -5.062 -13.907 -21.897  1.00 73.86           H
ATOM   3625 3HD1 LEU A 241      -5.738 -12.307 -21.506  1.00 73.86           H
ATOM   3626  CD2 LEU A 241      -6.664 -12.950 -24.001  1.00 73.86           C
ATOM   3627 1HD2 LEU A 241      -5.794 -13.468 -24.404  1.00 73.86           H
ATOM   3628 2HD2 LEU A 241      -7.497 -13.043 -24.697  1.00 73.86           H
ATOM   3629 3HD2 LEU A 241      -6.425 -11.896 -23.859  1.00 73.86           H
ATOM   3630  HN  LEU A 241      -9.779 -14.848 -22.149  1.00 73.86           H
ATOM   3631  N   ILE A 242      -9.243 -17.652 -23.352  1.00 75.00           N
ATOM   3632  CA  ILE A 242      -9.364 -19.072 -23.635  1.00 75.00           C
ATOM   3633  C   ILE A 242     -10.165 -19.264 -24.925  1.00 75.00           C
ATOM   3634  O   ILE A 242      -9.775 -20.046 -25.791  1.00 75.00           O
ATOM   3635  HA  ILE A 242      -8.358 -19.461 -23.793  1.00 75.00           H
ATOM   3636  CB  ILE A 242      -9.952 -19.810 -22.431  1.00 75.00           C
ATOM   3637  HB  ILE A 242     -10.829 -19.261 -22.089  1.00 75.00           H
ATOM   3638  CG1 ILE A 242      -8.957 -19.843 -21.269  1.00 75.00           C
ATOM   3639 1HG1 ILE A 242      -8.121 -20.494 -21.520  1.00 75.00           H
ATOM   3640 2HG1 ILE A 242      -8.548 -18.845 -21.108  1.00 75.00           H
ATOM   3641  CG2 ILE A 242     -10.422 -21.212 -22.823  1.00 75.00           C
ATOM   3642 1HG2 ILE A 242     -11.188 -21.136 -23.595  1.00 75.00           H
ATOM   3643 2HG2 ILE A 242      -9.577 -21.785 -23.206  1.00 75.00           H
ATOM   3644 3HG2 ILE A 242     -10.835 -21.715 -21.949  1.00 75.00           H
ATOM   3645  CD1 ILE A 242      -9.629 -20.337 -19.986  1.00 75.00           C
ATOM   3646 1HD1 ILE A 242     -10.450 -19.669 -19.725  1.00 75.00           H
ATOM   3647 2HD1 ILE A 242     -10.016 -21.344 -20.144  1.00 75.00           H
ATOM   3648 3HD1 ILE A 242      -8.900 -20.351 -19.176  1.00 75.00           H
ATOM   3649  HN  ILE A 242      -9.666 -17.354 -22.497  1.00 75.00           H
ATOM   3650  N   GLN A 243     -11.269 -18.537 -25.012  1.00 71.10           N
ATOM   3651  CA  GLN A 243     -12.169 -18.675 -26.145  1.00 71.10           C
ATOM   3652  C   GLN A 243     -11.456 -18.283 -27.440  1.00 71.10           C
ATOM   3653  O   GLN A 243     -11.775 -18.799 -28.510  1.00 71.10           O
ATOM   3654  HA  GLN A 243     -12.436 -19.731 -26.175  1.00 71.10           H
ATOM   3655  CB  GLN A 243     -13.436 -17.843 -25.943  1.00 71.10           C
ATOM   3656 1HB  GLN A 243     -13.168 -16.842 -25.605  1.00 71.10           H
ATOM   3657 2HB  GLN A 243     -13.957 -17.729 -26.894  1.00 71.10           H
ATOM   3658  CG  GLN A 243     -14.367 -18.500 -24.921  1.00 71.10           C
ATOM   3659 1HG  GLN A 243     -14.544 -19.539 -25.200  1.00 71.10           H
ATOM   3660 2HG  GLN A 243     -13.888 -18.510 -23.942  1.00 71.10           H
ATOM   3661  CD  GLN A 243     -15.700 -17.755 -24.835  1.00 71.10           C
ATOM   3662  OE1 GLN A 243     -15.879 -16.684 -25.391  1.00 71.10           O
ATOM   3663  NE2 GLN A 243     -16.624 -18.380 -24.110  1.00 71.10           N
ATOM   3664 1HE2 GLN A 243     -16.412 -19.258 -23.681  1.00 71.10           H
ATOM   3665 2HE2 GLN A 243     -17.529 -17.973 -23.995  1.00 71.10           H
ATOM   3666  HN  GLN A 243     -11.551 -17.864 -24.328  1.00 71.10           H
ATOM   3667  N   ALA A 244     -10.503 -17.372 -27.302  1.00 72.28           N
ATOM   3668  CA  ALA A 244      -9.854 -16.786 -28.462  1.00 72.28           C
ATOM   3669  C   ALA A 244      -8.946 -17.830 -29.115  1.00 72.28           C
ATOM   3670  O   ALA A 244      -8.494 -17.645 -30.244  1.00 72.28           O
ATOM   3671  HA  ALA A 244     -10.633 -16.500 -29.169  1.00 72.28           H
ATOM   3672  CB  ALA A 244      -9.088 -15.531 -28.038  1.00 72.28           C
ATOM   3673 1HB  ALA A 244      -9.782 -14.810 -27.608  1.00 72.28           H
ATOM   3674 2HB  ALA A 244      -8.335 -15.798 -27.297  1.00 72.28           H
ATOM   3675 3HB  ALA A 244      -8.601 -15.091 -28.909  1.00 72.28           H
ATOM   3676  HN  ALA A 244     -10.175 -17.036 -26.419  1.00 72.28           H
ATOM   3677  N   LYS A 245      -8.708 -18.905 -28.377  1.00 60.72           N
ATOM   3678  CA  LYS A 245      -7.976 -20.037 -28.919  1.00 60.72           C
ATOM   3679  C   LYS A 245      -6.736 -19.531 -29.658  1.00 60.72           C
ATOM   3680  O   LYS A 245      -6.035 -20.307 -30.306  1.00 60.72           O
ATOM   3681  HA  LYS A 245      -7.651 -20.649 -28.078  1.00 60.72           H
ATOM   3682  CB  LYS A 245      -8.895 -20.905 -29.782  1.00 60.72           C
ATOM   3683 1HB  LYS A 245      -9.450 -20.275 -30.477  1.00 60.72           H
ATOM   3684 2HB  LYS A 245      -8.296 -21.589 -30.383  1.00 60.72           H
ATOM   3685  CG  LYS A 245      -9.872 -21.700 -28.914  1.00 60.72           C
ATOM   3686 1HG  LYS A 245      -9.338 -22.147 -28.075  1.00 60.72           H
ATOM   3687 2HG  LYS A 245     -10.621 -21.029 -28.494  1.00 60.72           H
ATOM   3688  CD  LYS A 245     -10.561 -22.797 -29.729  1.00 60.72           C
ATOM   3689 1HD  LYS A 245     -11.184 -22.344 -30.500  1.00 60.72           H
ATOM   3690 2HD  LYS A 245      -9.812 -23.402 -30.239  1.00 60.72           H
ATOM   3691  CE  LYS A 245     -11.420 -23.689 -28.831  1.00 60.72           C
ATOM   3692 1HE  LYS A 245     -10.825 -24.051 -27.992  1.00 60.72           H
ATOM   3693 2HE  LYS A 245     -12.242 -23.109 -28.411  1.00 60.72           H
ATOM   3694  NZ  LYS A 245     -11.956 -24.835 -29.599  1.00 60.72           N
ATOM   3695 1HZ  LYS A 245     -12.542 -25.402 -28.995  1.00 60.72           H
ATOM   3696 2HZ  LYS A 245     -12.506 -24.492 -30.378  1.00 60.72           H
ATOM   3697 3HZ  LYS A 245     -11.188 -25.396 -29.948  1.00 60.72           H
ATOM   3698  HN  LYS A 245      -9.004 -19.008 -27.428  1.00 60.72           H
ATOM   3699  N   LYS A 246      -6.502 -18.232 -29.536  1.00 52.71           N
ATOM   3700  CA  LYS A 246      -5.391 -17.604 -30.230  1.00 52.71           C
ATOM   3701  C   LYS A 246      -4.119 -17.761 -29.395  1.00 52.71           C
ATOM   3702  O   LYS A 246      -4.083 -17.365 -28.231  1.00 52.71           O
ATOM   3703  HA  LYS A 246      -5.253 -18.133 -31.173  1.00 52.71           H
ATOM   3704  CB  LYS A 246      -5.726 -16.150 -30.572  1.00 52.71           C
ATOM   3705 1HB  LYS A 246      -6.177 -15.664 -29.706  1.00 52.71           H
ATOM   3706 2HB  LYS A 246      -4.810 -15.606 -30.802  1.00 52.71           H
ATOM   3707  CG  LYS A 246      -6.684 -16.074 -31.762  1.00 52.71           C
ATOM   3708 1HG  LYS A 246      -6.367 -16.775 -32.534  1.00 52.71           H
ATOM   3709 2HG  LYS A 246      -7.684 -16.375 -31.449  1.00 52.71           H
ATOM   3710  CD  LYS A 246      -6.730 -14.658 -32.339  1.00 52.71           C
ATOM   3711 1HD  LYS A 246      -7.150 -13.974 -31.602  1.00 52.71           H
ATOM   3712 2HD  LYS A 246      -5.717 -14.314 -32.551  1.00 52.71           H
ATOM   3713  CE  LYS A 246      -7.567 -14.614 -33.619  1.00 52.71           C
ATOM   3714 1HE  LYS A 246      -7.279 -15.433 -34.278  1.00 52.71           H
ATOM   3715 2HE  LYS A 246      -8.620 -14.755 -33.377  1.00 52.71           H
ATOM   3716  NZ  LYS A 246      -7.382 -13.321 -34.315  1.00 52.71           N
ATOM   3717 1HZ  LYS A 246      -7.969 -13.295 -35.142  1.00 52.71           H
ATOM   3718 2HZ  LYS A 246      -7.639 -12.562 -33.694  1.00 52.71           H
ATOM   3719 3HZ  LYS A 246      -6.410 -13.220 -34.587  1.00 52.71           H
ATOM   3720  HN  LYS A 246      -7.055 -17.615 -28.977  1.00 52.71           H
ATOM   3721  N   SER A 247      -3.106 -18.341 -30.022  1.00 55.06           N
ATOM   3722  CA  SER A 247      -1.867 -18.641 -29.325  1.00 55.06           C
ATOM   3723  C   SER A 247      -1.320 -17.375 -28.661  1.00 55.06           C
ATOM   3724  O   SER A 247      -0.981 -17.387 -27.479  1.00 55.06           O
ATOM   3725  HA  SER A 247      -2.132 -19.383 -28.572  1.00 55.06           H
ATOM   3726  CB  SER A 247      -0.827 -19.231 -30.279  1.00 55.06           C
ATOM   3727 1HB  SER A 247      -1.105 -20.255 -30.530  1.00 55.06           H
ATOM   3728 2HB  SER A 247      -0.825 -18.664 -31.209  1.00 55.06           H
ATOM   3729  OG  SER A 247       0.482 -19.221 -29.714  1.00 55.06           O
ATOM   3730  HG  SER A 247       1.140 -19.592 -30.370  1.00 55.06           H
ATOM   3731  HN  SER A 247      -3.122 -18.603 -30.987  1.00 55.06           H
ATOM   3732  N   SER A 248      -1.252 -16.314 -29.451  1.00 56.73           N
ATOM   3733  CA  SER A 248      -0.606 -15.090 -29.006  1.00 56.73           C
ATOM   3734  C   SER A 248      -1.249 -14.602 -27.706  1.00 56.73           C
ATOM   3735  O   SER A 248      -0.621 -13.884 -26.930  1.00 56.73           O
ATOM   3736  HA  SER A 248       0.437 -15.359 -28.839  1.00 56.73           H
ATOM   3737  CB  SER A 248      -0.687 -14.003 -30.079  1.00 56.73           C
ATOM   3738 1HB  SER A 248      -0.155 -13.115 -29.737  1.00 56.73           H
ATOM   3739 2HB  SER A 248      -0.183 -14.347 -30.983  1.00 56.73           H
ATOM   3740  OG  SER A 248      -2.034 -13.658 -30.389  1.00 56.73           O
ATOM   3741  HG  SER A 248      -2.052 -12.950 -31.095  1.00 56.73           H
ATOM   3742  HN  SER A 248      -1.627 -16.281 -30.377  1.00 56.73           H
ATOM   3743  N   LYS A 249      -2.494 -15.011 -27.509  1.00 51.43           N
ATOM   3744  CA  LYS A 249      -3.260 -14.552 -26.363  1.00 51.43           C
ATOM   3745  C   LYS A 249      -2.783 -15.286 -25.109  1.00 51.43           C
ATOM   3746  O   LYS A 249      -3.023 -14.833 -23.991  1.00 51.43           O
ATOM   3747  HA  LYS A 249      -3.057 -13.489 -26.239  1.00 51.43           H
ATOM   3748  CB  LYS A 249      -4.760 -14.698 -26.628  1.00 51.43           C
ATOM   3749 1HB  LYS A 249      -4.982 -15.721 -26.932  1.00 51.43           H
ATOM   3750 2HB  LYS A 249      -5.315 -14.512 -25.709  1.00 51.43           H
ATOM   3751  CG  LYS A 249      -5.222 -13.726 -27.715  1.00 51.43           C
ATOM   3752 1HG  LYS A 249      -4.779 -12.745 -27.543  1.00 51.43           H
ATOM   3753 2HG  LYS A 249      -4.870 -14.069 -28.688  1.00 51.43           H
ATOM   3754  CD  LYS A 249      -6.747 -13.607 -27.732  1.00 51.43           C
ATOM   3755 1HD  LYS A 249      -7.188 -14.571 -27.984  1.00 51.43           H
ATOM   3756 2HD  LYS A 249      -7.106 -13.343 -26.737  1.00 51.43           H
ATOM   3757  CE  LYS A 249      -7.203 -12.551 -28.741  1.00 51.43           C
ATOM   3758 1HE  LYS A 249      -6.644 -11.628 -28.589  1.00 51.43           H
ATOM   3759 2HE  LYS A 249      -6.988 -12.891 -29.754  1.00 51.43           H
ATOM   3760  NZ  LYS A 249      -8.653 -12.289 -28.597  1.00 51.43           N
ATOM   3761 1HZ  LYS A 249      -8.832 -11.300 -28.728  1.00 51.43           H
ATOM   3762 2HZ  LYS A 249      -9.163 -12.820 -29.294  1.00 51.43           H
ATOM   3763 3HZ  LYS A 249      -8.956 -12.568 -27.671  1.00 51.43           H
ATOM   3764  HN  LYS A 249      -2.977 -15.644 -28.115  1.00 51.43           H
ATOM   3765  N   HIS A 250      -2.116 -16.408 -25.336  1.00 50.09           N
ATOM   3766  CA  HIS A 250      -1.621 -17.221 -24.238  1.00 50.09           C
ATOM   3767  C   HIS A 250      -0.522 -16.461 -23.492  1.00 50.09           C
ATOM   3768  O   HIS A 250      -0.420 -16.552 -22.269  1.00 50.09           O
ATOM   3769  HA  HIS A 250      -2.462 -17.381 -23.563  1.00 50.09           H
ATOM   3770  CB  HIS A 250      -1.159 -18.590 -24.740  1.00 50.09           C
ATOM   3771 1HB  HIS A 250      -0.614 -18.458 -25.674  1.00 50.09           H
ATOM   3772 2HB  HIS A 250      -0.459 -19.013 -24.019  1.00 50.09           H
ATOM   3773  CG  HIS A 250      -2.283 -19.573 -24.964  1.00 50.09           C
ATOM   3774  ND1 HIS A 250      -3.022 -20.117 -23.928  1.00 50.09           N
ATOM   3775  HD1 HIS A 250      -2.895 -19.923 -22.955  1.00 50.09           H
ATOM   3776  CD2 HIS A 250      -2.787 -20.104 -26.116  1.00 50.09           C
ATOM   3777  HD2 HIS A 250      -2.434 -19.888 -27.124  1.00 50.09           H
ATOM   3778  CE1 HIS A 250      -3.926 -20.936 -24.444  1.00 50.09           C
ATOM   3779  HE1 HIS A 250      -4.659 -21.516 -23.883  1.00 50.09           H
ATOM   3780  NE2 HIS A 250      -3.778 -20.927 -25.800  1.00 50.09           N
ATOM   3781  HN  HIS A 250      -1.912 -16.763 -26.249  1.00 50.09           H
ATOM   3782  N   LYS A 251       0.273 -15.730 -24.259  1.00 53.05           N
ATOM   3783  CA  LYS A 251       1.350 -14.942 -23.685  1.00 53.05           C
ATOM   3784  C   LYS A 251       0.758 -13.864 -22.775  1.00 53.05           C
ATOM   3785  O   LYS A 251       1.226 -13.667 -21.654  1.00 53.05           O
ATOM   3786  HA  LYS A 251       1.956 -15.613 -23.076  1.00 53.05           H
ATOM   3787  CB  LYS A 251       2.255 -14.388 -24.787  1.00 53.05           C
ATOM   3788 1HB  LYS A 251       1.646 -13.942 -25.573  1.00 53.05           H
ATOM   3789 2HB  LYS A 251       2.883 -13.594 -24.382  1.00 53.05           H
ATOM   3790  CG  LYS A 251       3.135 -15.490 -25.379  1.00 53.05           C
ATOM   3791 1HG  LYS A 251       3.700 -15.976 -24.584  1.00 53.05           H
ATOM   3792 2HG  LYS A 251       2.508 -16.254 -25.838  1.00 53.05           H
ATOM   3793  CD  LYS A 251       4.100 -14.920 -26.422  1.00 53.05           C
ATOM   3794 1HD  LYS A 251       3.535 -14.446 -27.224  1.00 53.05           H
ATOM   3795 2HD  LYS A 251       4.717 -14.146 -25.967  1.00 53.05           H
ATOM   3796  CE  LYS A 251       4.993 -16.019 -27.000  1.00 53.05           C
ATOM   3797 1HE  LYS A 251       5.678 -16.381 -26.233  1.00 53.05           H
ATOM   3798 2HE  LYS A 251       4.383 -16.868 -27.308  1.00 53.05           H
ATOM   3799  NZ  LYS A 251       5.761 -15.508 -28.157  1.00 53.05           N
ATOM   3800 1HZ  LYS A 251       6.355 -16.244 -28.521  1.00 53.05           H
ATOM   3801 2HZ  LYS A 251       5.119 -15.203 -28.881  1.00 53.05           H
ATOM   3802 3HZ  LYS A 251       6.335 -14.725 -27.863  1.00 53.05           H
ATOM   3803  HN  LYS A 251       0.190 -15.670 -25.254  1.00 53.05           H
ATOM   3804  N   ALA A 252      -0.262 -13.194 -23.290  1.00 60.15           N
ATOM   3805  CA  ALA A 252      -0.902 -12.119 -22.551  1.00 60.15           C
ATOM   3806  C   ALA A 252      -1.546 -12.690 -21.286  1.00 60.15           C
ATOM   3807  O   ALA A 252      -1.570 -12.032 -20.247  1.00 60.15           O
ATOM   3808  HA  ALA A 252      -0.129 -11.406 -22.265  1.00 60.15           H
ATOM   3809  CB  ALA A 252      -1.916 -11.412 -23.453  1.00 60.15           C
ATOM   3810 1HB  ALA A 252      -1.403 -10.999 -24.322  1.00 60.15           H
ATOM   3811 2HB  ALA A 252      -2.670 -12.126 -23.782  1.00 60.15           H
ATOM   3812 3HB  ALA A 252      -2.395 -10.606 -22.898  1.00 60.15           H
ATOM   3813  HN  ALA A 252      -0.650 -13.375 -24.194  1.00 60.15           H
ATOM   3814  N   LEU A 253      -2.053 -13.907 -21.416  1.00 59.70           N
ATOM   3815  CA  LEU A 253      -2.681 -14.580 -20.291  1.00 59.70           C
ATOM   3816  C   LEU A 253      -1.646 -14.785 -19.183  1.00 59.70           C
ATOM   3817  O   LEU A 253      -1.899 -14.457 -18.025  1.00 59.70           O
ATOM   3818  HA  LEU A 253      -3.465 -13.924 -19.914  1.00 59.70           H
ATOM   3819  CB  LEU A 253      -3.355 -15.875 -20.750  1.00 59.70           C
ATOM   3820 1HB  LEU A 253      -4.053 -15.633 -21.552  1.00 59.70           H
ATOM   3821 2HB  LEU A 253      -2.593 -16.526 -21.177  1.00 59.70           H
ATOM   3822  CG  LEU A 253      -4.109 -16.656 -19.673  1.00 59.70           C
ATOM   3823  HG  LEU A 253      -3.421 -16.858 -18.852  1.00 59.70           H
ATOM   3824  CD1 LEU A 253      -5.264 -15.830 -19.103  1.00 59.70           C
ATOM   3825 1HD1 LEU A 253      -4.871 -14.914 -18.660  1.00 59.70           H
ATOM   3826 2HD1 LEU A 253      -5.960 -15.577 -19.903  1.00 59.70           H
ATOM   3827 3HD1 LEU A 253      -5.783 -16.409 -18.339  1.00 59.70           H
ATOM   3828  CD2 LEU A 253      -4.583 -18.010 -20.207  1.00 59.70           C
ATOM   3829 1HD2 LEU A 253      -5.249 -17.852 -21.056  1.00 59.70           H
ATOM   3830 2HD2 LEU A 253      -3.721 -18.596 -20.526  1.00 59.70           H
ATOM   3831 3HD2 LEU A 253      -5.116 -18.544 -19.422  1.00 59.70           H
ATOM   3832  HN  LEU A 253      -2.040 -14.431 -22.268  1.00 59.70           H
ATOM   3833  N   LYS A 254      -0.503 -15.326 -19.577  1.00 59.76           N
ATOM   3834  CA  LYS A 254       0.534 -15.666 -18.618  1.00 59.76           C
ATOM   3835  C   LYS A 254       0.907 -14.420 -17.813  1.00 59.76           C
ATOM   3836  O   LYS A 254       0.992 -14.471 -16.587  1.00 59.76           O
ATOM   3837  HA  LYS A 254       0.117 -16.406 -17.935  1.00 59.76           H
ATOM   3838  CB  LYS A 254       1.723 -16.321 -19.323  1.00 59.76           C
ATOM   3839 1HB  LYS A 254       1.369 -17.116 -19.980  1.00 59.76           H
ATOM   3840 2HB  LYS A 254       2.225 -15.588 -19.955  1.00 59.76           H
ATOM   3841  CG  LYS A 254       2.715 -16.894 -18.309  1.00 59.76           C
ATOM   3842 1HG  LYS A 254       3.138 -16.085 -17.713  1.00 59.76           H
ATOM   3843 2HG  LYS A 254       2.194 -17.559 -17.621  1.00 59.76           H
ATOM   3844  CD  LYS A 254       3.839 -17.657 -19.013  1.00 59.76           C
ATOM   3845 1HD  LYS A 254       3.415 -18.454 -19.624  1.00 59.76           H
ATOM   3846 2HD  LYS A 254       4.372 -16.987 -19.688  1.00 59.76           H
ATOM   3847  CE  LYS A 254       4.818 -18.250 -17.997  1.00 59.76           C
ATOM   3848 1HE  LYS A 254       5.281 -17.451 -17.420  1.00 59.76           H
ATOM   3849 2HE  LYS A 254       4.280 -18.883 -17.292  1.00 59.76           H
ATOM   3850  NZ  LYS A 254       5.862 -19.042 -18.686  1.00 59.76           N
ATOM   3851 1HZ  LYS A 254       6.510 -19.415 -18.001  1.00 59.76           H
ATOM   3852 2HZ  LYS A 254       5.428 -19.806 -19.192  1.00 59.76           H
ATOM   3853 3HZ  LYS A 254       6.363 -18.448 -19.336  1.00 59.76           H
ATOM   3854  HN  LYS A 254      -0.281 -15.531 -20.530  1.00 59.76           H
ATOM   3855  N   VAL A 255       1.120 -13.330 -18.535  1.00 60.88           N
ATOM   3856  CA  VAL A 255       1.505 -12.078 -17.905  1.00 60.88           C
ATOM   3857  C   VAL A 255       0.444 -11.681 -16.877  1.00 60.88           C
ATOM   3858  O   VAL A 255       0.774 -11.305 -15.754  1.00 60.88           O
ATOM   3859  HA  VAL A 255       2.449 -12.248 -17.388  1.00 60.88           H
ATOM   3860  CB  VAL A 255       1.736 -11.005 -18.972  1.00 60.88           C
ATOM   3861  HB  VAL A 255       0.853 -10.972 -19.610  1.00 60.88           H
ATOM   3862  CG1 VAL A 255       1.905  -9.625 -18.333  1.00 60.88           C
ATOM   3863 1HG1 VAL A 255       1.006  -9.372 -17.771  1.00 60.88           H
ATOM   3864 2HG1 VAL A 255       2.762  -9.639 -17.660  1.00 60.88           H
ATOM   3865 3HG1 VAL A 255       2.067  -8.881 -19.113  1.00 60.88           H
ATOM   3866  CG2 VAL A 255       2.939 -11.354 -19.850  1.00 60.88           C
ATOM   3867 1HG2 VAL A 255       3.832 -11.428 -19.230  1.00 60.88           H
ATOM   3868 2HG2 VAL A 255       2.761 -12.308 -20.347  1.00 60.88           H
ATOM   3869 3HG2 VAL A 255       3.080 -10.575 -20.599  1.00 60.88           H
ATOM   3870  HN  VAL A 255       1.032 -13.293 -19.531  1.00 60.88           H
ATOM   3871  N   THR A 256      -0.808 -11.779 -17.299  1.00 61.18           N
ATOM   3872  CA  THR A 256      -1.912 -11.311 -16.478  1.00 61.18           C
ATOM   3873  C   THR A 256      -1.988 -12.114 -15.178  1.00 61.18           C
ATOM   3874  O   THR A 256      -2.205 -11.550 -14.107  1.00 61.18           O
ATOM   3875  HA  THR A 256      -1.721 -10.274 -16.203  1.00 61.18           H
ATOM   3876  CB  THR A 256      -3.190 -11.390 -17.316  1.00 61.18           C
ATOM   3877  HB  THR A 256      -3.450 -12.426 -17.533  1.00 61.18           H
ATOM   3878  OG1 THR A 256      -2.912 -10.575 -18.451  1.00 61.18           O
ATOM   3879  HG1 THR A 256      -2.691 -11.150 -19.239  1.00 61.18           H
ATOM   3880  CG2 THR A 256      -4.376 -10.697 -16.642  1.00 61.18           C
ATOM   3881 1HG2 THR A 256      -4.141  -9.644 -16.486  1.00 61.18           H
ATOM   3882 2HG2 THR A 256      -4.575 -11.170 -15.680  1.00 61.18           H
ATOM   3883 3HG2 THR A 256      -5.257 -10.782 -17.278  1.00 61.18           H
ATOM   3884  HN  THR A 256      -1.072 -12.168 -18.181  1.00 61.18           H
ATOM   3885  N   ILE A 257      -1.804 -13.420 -15.314  1.00 67.93           N
ATOM   3886  CA  ILE A 257      -1.836 -14.304 -14.162  1.00 67.93           C
ATOM   3887  C   ILE A 257      -0.708 -13.925 -13.202  1.00 67.93           C
ATOM   3888  O   ILE A 257      -0.930 -13.791 -11.999  1.00 67.93           O
ATOM   3889  HA  ILE A 257      -2.789 -14.147 -13.656  1.00 67.93           H
ATOM   3890  CB  ILE A 257      -1.798 -15.767 -14.609  1.00 67.93           C
ATOM   3891  HB  ILE A 257      -0.987 -15.883 -15.328  1.00 67.93           H
ATOM   3892  CG1 ILE A 257      -3.094 -16.157 -15.322  1.00 67.93           C
ATOM   3893 1HG1 ILE A 257      -3.923 -16.134 -14.615  1.00 67.93           H
ATOM   3894 2HG1 ILE A 257      -3.319 -15.428 -16.100  1.00 67.93           H
ATOM   3895  CG2 ILE A 257      -1.492 -16.693 -13.430  1.00 67.93           C
ATOM   3896 1HG2 ILE A 257      -0.522 -16.431 -13.005  1.00 67.93           H
ATOM   3897 2HG2 ILE A 257      -2.264 -16.580 -12.669  1.00 67.93           H
ATOM   3898 3HG2 ILE A 257      -1.470 -17.726 -13.775  1.00 67.93           H
ATOM   3899  CD1 ILE A 257      -2.982 -17.552 -15.940  1.00 67.93           C
ATOM   3900 1HD1 ILE A 257      -2.168 -17.564 -16.664  1.00 67.93           H
ATOM   3901 2HD1 ILE A 257      -2.782 -18.282 -15.155  1.00 67.93           H
ATOM   3902 3HD1 ILE A 257      -3.917 -17.804 -16.440  1.00 67.93           H
ATOM   3903  HN  ILE A 257      -1.636 -13.872 -16.190  1.00 67.93           H
ATOM   3904  N   THR A 258       0.479 -13.762 -13.768  1.00 70.09           N
ATOM   3905  CA  THR A 258       1.659 -13.485 -12.967  1.00 70.09           C
ATOM   3906  C   THR A 258       1.440 -12.237 -12.109  1.00 70.09           C
ATOM   3907  O   THR A 258       1.738 -12.240 -10.916  1.00 70.09           O
ATOM   3908  HA  THR A 258       1.814 -14.320 -12.284  1.00 70.09           H
ATOM   3909  CB  THR A 258       2.856 -13.369 -13.913  1.00 70.09           C
ATOM   3910  HB  THR A 258       2.738 -12.522 -14.589  1.00 70.09           H
ATOM   3911  OG1 THR A 258       2.931 -14.648 -14.536  1.00 70.09           O
ATOM   3912  HG1 THR A 258       2.361 -14.662 -15.358  1.00 70.09           H
ATOM   3913  CG2 THR A 258       4.184 -13.242 -13.164  1.00 70.09           C
ATOM   3914 1HG2 THR A 258       4.334 -14.122 -12.538  1.00 70.09           H
ATOM   3915 2HG2 THR A 258       4.164 -12.350 -12.537  1.00 70.09           H
ATOM   3916 3HG2 THR A 258       5.000 -13.163 -13.882  1.00 70.09           H
ATOM   3917  HN  THR A 258       0.640 -13.818 -14.753  1.00 70.09           H
ATOM   3918  N   VAL A 259       0.921 -11.201 -12.751  1.00 67.28           N
ATOM   3919  CA  VAL A 259       0.692  -9.937 -12.070  1.00 67.28           C
ATOM   3920  C   VAL A 259      -0.263 -10.161 -10.896  1.00 67.28           C
ATOM   3921  O   VAL A 259      -0.023  -9.671  -9.793  1.00 67.28           O
ATOM   3922  HA  VAL A 259       1.651  -9.595 -11.682  1.00 67.28           H
ATOM   3923  CB  VAL A 259       0.182  -8.892 -13.064  1.00 67.28           C
ATOM   3924  HB  VAL A 259      -0.639  -9.337 -13.626  1.00 67.28           H
ATOM   3925  CG1 VAL A 259      -0.359  -7.661 -12.335  1.00 67.28           C
ATOM   3926 1HG1 VAL A 259      -1.183  -7.956 -11.686  1.00 67.28           H
ATOM   3927 2HG1 VAL A 259       0.435  -7.215 -11.736  1.00 67.28           H
ATOM   3928 3HG1 VAL A 259      -0.715  -6.934 -13.065  1.00 67.28           H
ATOM   3929  CG2 VAL A 259       1.277  -8.503 -14.060  1.00 67.28           C
ATOM   3930 1HG2 VAL A 259       2.127  -8.086 -13.521  1.00 67.28           H
ATOM   3931 2HG2 VAL A 259       1.595  -9.386 -14.614  1.00 67.28           H
ATOM   3932 3HG2 VAL A 259       0.887  -7.759 -14.755  1.00 67.28           H
ATOM   3933  HN  VAL A 259       0.658 -11.214 -13.715  1.00 67.28           H
ATOM   3934  N   LEU A 260      -1.327 -10.902 -11.172  1.00 66.60           N
ATOM   3935  CA  LEU A 260      -2.346 -11.152 -10.167  1.00 66.60           C
ATOM   3936  C   LEU A 260      -1.723 -11.913  -8.994  1.00 66.60           C
ATOM   3937  O   LEU A 260      -1.936 -11.557  -7.836  1.00 66.60           O
ATOM   3938  HA  LEU A 260      -2.693 -10.184  -9.805  1.00 66.60           H
ATOM   3939  CB  LEU A 260      -3.550 -11.861 -10.790  1.00 66.60           C
ATOM   3940 1HB  LEU A 260      -3.948 -11.229 -11.583  1.00 66.60           H
ATOM   3941 2HB  LEU A 260      -3.201 -12.781 -11.261  1.00 66.60           H
ATOM   3942  CG  LEU A 260      -4.691 -12.212  -9.833  1.00 66.60           C
ATOM   3943  HG  LEU A 260      -4.277 -12.788  -9.005  1.00 66.60           H
ATOM   3944  CD1 LEU A 260      -5.314 -10.948  -9.237  1.00 66.60           C
ATOM   3945 1HD1 LEU A 260      -4.555 -10.393  -8.687  1.00 66.60           H
ATOM   3946 2HD1 LEU A 260      -5.710 -10.325 -10.039  1.00 66.60           H
ATOM   3947 3HD1 LEU A 260      -6.123 -11.226  -8.561  1.00 66.60           H
ATOM   3948  CD2 LEU A 260      -5.733 -13.095 -10.523  1.00 66.60           C
ATOM   3949 1HD2 LEU A 260      -6.147 -12.566 -11.381  1.00 66.60           H
ATOM   3950 2HD2 LEU A 260      -5.261 -14.019 -10.858  1.00 66.60           H
ATOM   3951 3HD2 LEU A 260      -6.533 -13.329  -9.820  1.00 66.60           H
ATOM   3952  HN  LEU A 260      -1.497 -11.326 -12.061  1.00 66.60           H
ATOM   3953  N   THR A 261      -0.966 -12.946  -9.335  1.00 77.58           N
ATOM   3954  CA  THR A 261      -0.408 -13.830  -8.326  1.00 77.58           C
ATOM   3955  C   THR A 261       0.517 -13.052  -7.388  1.00 77.58           C
ATOM   3956  O   THR A 261       0.458 -13.222  -6.171  1.00 77.58           O
ATOM   3957  HA  THR A 261      -1.226 -14.218  -7.719  1.00 77.58           H
ATOM   3958  CB  THR A 261       0.289 -14.987  -9.045  1.00 77.58           C
ATOM   3959  HB  THR A 261       1.139 -14.629  -9.625  1.00 77.58           H
ATOM   3960  OG1 THR A 261      -0.752 -15.606  -9.796  1.00 77.58           O
ATOM   3961  HG1 THR A 261      -0.817 -15.186 -10.701  1.00 77.58           H
ATOM   3962  CG2 THR A 261       0.754 -16.080  -8.081  1.00 77.58           C
ATOM   3963 1HG2 THR A 261      -0.107 -16.485  -7.548  1.00 77.58           H
ATOM   3964 2HG2 THR A 261       1.458 -15.657  -7.364  1.00 77.58           H
ATOM   3965 3HG2 THR A 261       1.242 -16.876  -8.642  1.00 77.58           H
ATOM   3966  HN  THR A 261      -0.734 -13.181 -10.279  1.00 77.58           H
ATOM   3967  N   VAL A 262       1.349 -12.215  -7.990  1.00 80.26           N
ATOM   3968  CA  VAL A 262       2.346 -11.478  -7.232  1.00 80.26           C
ATOM   3969  C   VAL A 262       1.643 -10.529  -6.260  1.00 80.26           C
ATOM   3970  O   VAL A 262       2.052 -10.401  -5.107  1.00 80.26           O
ATOM   3971  HA  VAL A 262       2.925 -12.202  -6.659  1.00 80.26           H
ATOM   3972  CB  VAL A 262       3.300 -10.756  -8.187  1.00 80.26           C
ATOM   3973  HB  VAL A 262       2.703 -10.127  -8.846  1.00 80.26           H
ATOM   3974  CG1 VAL A 262       4.264  -9.850  -7.417  1.00 80.26           C
ATOM   3975 1HG1 VAL A 262       3.696  -9.104  -6.862  1.00 80.26           H
ATOM   3976 2HG1 VAL A 262       4.852 -10.451  -6.723  1.00 80.26           H
ATOM   3977 3HG1 VAL A 262       4.931  -9.350  -8.120  1.00 80.26           H
ATOM   3978  CG2 VAL A 262       4.065 -11.756  -9.057  1.00 80.26           C
ATOM   3979 1HG2 VAL A 262       4.646 -12.423  -8.420  1.00 80.26           H
ATOM   3980 2HG2 VAL A 262       3.358 -12.341  -9.645  1.00 80.26           H
ATOM   3981 3HG2 VAL A 262       4.736 -11.217  -9.726  1.00 80.26           H
ATOM   3982  HN  VAL A 262       1.350 -12.037  -8.974  1.00 80.26           H
ATOM   3983  N   PHE A 263       0.598  -9.887  -6.761  1.00 69.70           N
ATOM   3984  CA  PHE A 263      -0.171  -8.959  -5.948  1.00 69.70           C
ATOM   3985  C   PHE A 263      -0.780  -9.666  -4.736  1.00 69.70           C
ATOM   3986  O   PHE A 263      -0.621  -9.213  -3.604  1.00 69.70           O
ATOM   3987  HA  PHE A 263       0.515  -8.184  -5.607  1.00 69.70           H
ATOM   3988  CB  PHE A 263      -1.299  -8.421  -6.830  1.00 69.70           C
ATOM   3989 1HB  PHE A 263      -0.863  -7.910  -7.689  1.00 69.70           H
ATOM   3990 2HB  PHE A 263      -1.876  -9.261  -7.218  1.00 69.70           H
ATOM   3991  CG  PHE A 263      -2.246  -7.459  -6.110  1.00 69.70           C
ATOM   3992  CD1 PHE A 263      -3.389  -7.929  -5.542  1.00 69.70           C
ATOM   3993  HD1 PHE A 263      -3.630  -8.990  -5.599  1.00 69.70           H
ATOM   3994  CD2 PHE A 263      -1.946  -6.135  -6.039  1.00 69.70           C
ATOM   3995  HD2 PHE A 263      -1.030  -5.758  -6.495  1.00 69.70           H
ATOM   3996  CE1 PHE A 263      -4.269  -7.036  -4.874  1.00 69.70           C
ATOM   3997  HE1 PHE A 263      -5.185  -7.412  -4.418  1.00 69.70           H
ATOM   3998  CE2 PHE A 263      -2.825  -5.242  -5.371  1.00 69.70           C
ATOM   3999  HE2 PHE A 263      -2.584  -4.180  -5.314  1.00 69.70           H
ATOM   4000  CZ  PHE A 263      -3.968  -5.711  -4.803  1.00 69.70           C
ATOM   4001  HZ  PHE A 263      -4.643  -5.026  -4.290  1.00 69.70           H
ATOM   4002  HN  PHE A 263       0.275  -9.993  -7.701  1.00 69.70           H
ATOM   4003  N   VAL A 264      -1.465 -10.766  -5.015  1.00 79.63           N
ATOM   4004  CA  VAL A 264      -2.179 -11.487  -3.975  1.00 79.63           C
ATOM   4005  C   VAL A 264      -1.184 -11.964  -2.916  1.00 79.63           C
ATOM   4006  O   VAL A 264      -1.429 -11.821  -1.719  1.00 79.63           O
ATOM   4007  HA  VAL A 264      -2.877 -10.789  -3.512  1.00 79.63           H
ATOM   4008  CB  VAL A 264      -2.990 -12.628  -4.592  1.00 79.63           C
ATOM   4009  HB  VAL A 264      -2.314 -13.227  -5.204  1.00 79.63           H
ATOM   4010  CG1 VAL A 264      -3.571 -13.537  -3.507  1.00 79.63           C
ATOM   4011 1HG1 VAL A 264      -2.759 -13.963  -2.917  1.00 79.63           H
ATOM   4012 2HG1 VAL A 264      -4.225 -12.955  -2.858  1.00 79.63           H
ATOM   4013 3HG1 VAL A 264      -4.142 -14.340  -3.973  1.00 79.63           H
ATOM   4014  CG2 VAL A 264      -4.094 -12.087  -5.503  1.00 79.63           C
ATOM   4015 1HG2 VAL A 264      -4.766 -11.455  -4.923  1.00 79.63           H
ATOM   4016 2HG2 VAL A 264      -3.647 -11.501  -6.307  1.00 79.63           H
ATOM   4017 3HG2 VAL A 264      -4.654 -12.920  -5.928  1.00 79.63           H
ATOM   4018  HN  VAL A 264      -1.536 -11.163  -5.930  1.00 79.63           H
ATOM   4019  N   LEU A 265      -0.082 -12.523  -3.395  1.00 84.85           N
ATOM   4020  CA  LEU A 265       0.895 -13.131  -2.507  1.00 84.85           C
ATOM   4021  C   LEU A 265       1.485 -12.056  -1.592  1.00 84.85           C
ATOM   4022  O   LEU A 265       1.869 -12.343  -0.459  1.00 84.85           O
ATOM   4023  HA  LEU A 265       0.368 -13.858  -1.891  1.00 84.85           H
ATOM   4024  CB  LEU A 265       1.946 -13.897  -3.313  1.00 84.85           C
ATOM   4025 1HB  LEU A 265       2.298 -13.253  -4.119  1.00 84.85           H
ATOM   4026 2HB  LEU A 265       2.801 -14.092  -2.665  1.00 84.85           H
ATOM   4027  CG  LEU A 265       1.489 -15.225  -3.921  1.00 84.85           C
ATOM   4028  HG  LEU A 265       0.611 -15.034  -4.537  1.00 84.85           H
ATOM   4029  CD1 LEU A 265       2.566 -15.808  -4.837  1.00 84.85           C
ATOM   4030 1HD1 LEU A 265       2.774 -15.107  -5.646  1.00 84.85           H
ATOM   4031 2HD1 LEU A 265       3.477 -15.981  -4.264  1.00 84.85           H
ATOM   4032 3HD1 LEU A 265       2.216 -16.751  -5.256  1.00 84.85           H
ATOM   4033  CD2 LEU A 265       1.070 -16.212  -2.829  1.00 84.85           C
ATOM   4034 1HD2 LEU A 265       1.915 -16.403  -2.168  1.00 84.85           H
ATOM   4035 2HD2 LEU A 265       0.246 -15.789  -2.254  1.00 84.85           H
ATOM   4036 3HD2 LEU A 265       0.750 -17.147  -3.289  1.00 84.85           H
ATOM   4037  HN  LEU A 265       0.148 -12.563  -4.367  1.00 84.85           H
ATOM   4038  N   SER A 266       1.538 -10.841  -2.117  1.00 87.71           N
ATOM   4039  CA  SER A 266       2.187  -9.749  -1.412  1.00 87.71           C
ATOM   4040  C   SER A 266       1.198  -9.085  -0.451  1.00 87.71           C
ATOM   4041  O   SER A 266       1.555  -8.749   0.678  1.00 87.71           O
ATOM   4042  HA  SER A 266       3.007 -10.209  -0.860  1.00 87.71           H
ATOM   4043  CB  SER A 266       2.749  -8.717  -2.392  1.00 87.71           C
ATOM   4044 1HB  SER A 266       3.159  -7.874  -1.835  1.00 87.71           H
ATOM   4045 2HB  SER A 266       3.572  -9.159  -2.952  1.00 87.71           H
ATOM   4046  OG  SER A 266       1.756  -8.247  -3.299  1.00 87.71           O
ATOM   4047  HG  SER A 266       1.854  -8.706  -4.182  1.00 87.71           H
ATOM   4048  HN  SER A 266       1.148 -10.598  -3.005  1.00 87.71           H
ATOM   4049  N   GLN A 267      -0.024  -8.916  -0.933  1.00 83.33           N
ATOM   4050  CA  GLN A 267      -0.977  -8.044  -0.268  1.00 83.33           C
ATOM   4051  C   GLN A 267      -1.877  -8.856   0.666  1.00 83.33           C
ATOM   4052  O   GLN A 267      -2.297  -8.363   1.712  1.00 83.33           O
ATOM   4053  HA  GLN A 267      -0.375  -7.346   0.312  1.00 83.33           H
ATOM   4054  CB  GLN A 267      -1.808  -7.262  -1.287  1.00 83.33           C
ATOM   4055 1HB  GLN A 267      -2.306  -7.956  -1.965  1.00 83.33           H
ATOM   4056 2HB  GLN A 267      -2.590  -6.704  -0.773  1.00 83.33           H
ATOM   4057  CG  GLN A 267      -0.930  -6.299  -2.089  1.00 83.33           C
ATOM   4058 1HG  GLN A 267      -0.131  -6.854  -2.580  1.00 83.33           H
ATOM   4059 2HG  GLN A 267      -1.522  -5.829  -2.874  1.00 83.33           H
ATOM   4060  CD  GLN A 267      -0.328  -5.223  -1.182  1.00 83.33           C
ATOM   4061  OE1 GLN A 267      -0.910  -4.814  -0.191  1.00 83.33           O
ATOM   4062  NE2 GLN A 267       0.866  -4.790  -1.577  1.00 83.33           N
ATOM   4063 1HE2 GLN A 267       1.288  -5.168  -2.401  1.00 83.33           H
ATOM   4064 2HE2 GLN A 267       1.341  -4.086  -1.049  1.00 83.33           H
ATOM   4065  HN  GLN A 267      -0.365  -9.362  -1.761  1.00 83.33           H
ATOM   4066  N   PHE A 268      -2.145 -10.086   0.255  1.00 90.53           N
ATOM   4067  CA  PHE A 268      -3.162 -10.890   0.913  1.00 90.53           C
ATOM   4068  C   PHE A 268      -2.788 -11.160   2.372  1.00 90.53           C
ATOM   4069  O   PHE A 268      -3.590 -10.929   3.275  1.00 90.53           O
ATOM   4070  HA  PHE A 268      -4.094 -10.325   0.878  1.00 90.53           H
ATOM   4071  CB  PHE A 268      -3.235 -12.221   0.163  1.00 90.53           C
ATOM   4072 1HB  PHE A 268      -3.388 -12.020  -0.898  1.00 90.53           H
ATOM   4073 2HB  PHE A 268      -2.277 -12.732   0.256  1.00 90.53           H
ATOM   4074  CG  PHE A 268      -4.344 -13.153   0.655  1.00 90.53           C
ATOM   4075  CD1 PHE A 268      -4.045 -14.186   1.488  1.00 90.53           C
ATOM   4076  HD1 PHE A 268      -3.014 -14.350   1.804  1.00 90.53           H
ATOM   4077  CD2 PHE A 268      -5.630 -12.948   0.261  1.00 90.53           C
ATOM   4078  HD2 PHE A 268      -5.870 -12.120  -0.406  1.00 90.53           H
ATOM   4079  CE1 PHE A 268      -5.074 -15.051   1.945  1.00 90.53           C
ATOM   4080  HE1 PHE A 268      -4.833 -15.879   2.612  1.00 90.53           H
ATOM   4081  CE2 PHE A 268      -6.659 -13.813   0.718  1.00 90.53           C
ATOM   4082  HE2 PHE A 268      -7.689 -13.649   0.402  1.00 90.53           H
ATOM   4083  CZ  PHE A 268      -6.359 -14.846   1.551  1.00 90.53           C
ATOM   4084  HZ  PHE A 268      -7.149 -15.510   1.902  1.00 90.53           H
ATOM   4085  HN  PHE A 268      -1.683 -10.534  -0.510  1.00 90.53           H
ATOM   4086  N   PRO A 269      -1.568 -11.653   2.628  1.00 94.15           N
ATOM   4087  CA  PRO A 269      -1.162 -11.990   3.994  1.00 94.15           C
ATOM   4088  C   PRO A 269      -1.367 -10.833   4.959  1.00 94.15           C
ATOM   4089  O   PRO A 269      -1.884 -11.022   6.058  1.00 94.15           O
ATOM   4090  HA  PRO A 269      -1.783 -12.797   4.381  1.00 94.15           H
ATOM   4091  CB  PRO A 269       0.317 -12.355   3.853  1.00 94.15           C
ATOM   4092 1HB  PRO A 269       0.961 -11.491   4.014  1.00 94.15           H
ATOM   4093 2HB  PRO A 269       0.615 -13.113   4.577  1.00 94.15           H
ATOM   4094  CG  PRO A 269       0.418 -12.873   2.423  1.00 94.15           C
ATOM   4095 1HG  PRO A 269       1.443 -12.842   2.052  1.00 94.15           H
ATOM   4096 2HG  PRO A 269       0.094 -13.911   2.344  1.00 94.15           H
ATOM   4097  CD  PRO A 269      -0.495 -11.930   1.656  1.00 94.15           C
ATOM   4098 1HD  PRO A 269       0.022 -11.018   1.359  1.00 94.15           H
ATOM   4099 2HD  PRO A 269      -0.875 -12.389   0.742  1.00 94.15           H
ATOM   4100  N   TYR A 270      -0.952  -9.655   4.517  1.00 92.46           N
ATOM   4101  CA  TYR A 270      -1.039  -8.469   5.352  1.00 92.46           C
ATOM   4102  C   TYR A 270      -2.494  -8.147   5.696  1.00 92.46           C
ATOM   4103  O   TYR A 270      -2.821  -7.894   6.855  1.00 92.46           O
ATOM   4104  HA  TYR A 270      -0.490  -8.666   6.273  1.00 92.46           H
ATOM   4105  CB  TYR A 270      -0.458  -7.324   4.520  1.00 92.46           C
ATOM   4106 1HB  TYR A 270       0.610  -7.492   4.386  1.00 92.46           H
ATOM   4107 2HB  TYR A 270      -0.911  -7.343   3.529  1.00 92.46           H
ATOM   4108  CG  TYR A 270      -0.669  -5.939   5.135  1.00 92.46           C
ATOM   4109  CD1 TYR A 270      -1.453  -5.008   4.485  1.00 92.46           C
ATOM   4110  HD1 TYR A 270      -1.922  -5.259   3.534  1.00 92.46           H
ATOM   4111  CD2 TYR A 270      -0.075  -5.621   6.340  1.00 92.46           C
ATOM   4112  HD2 TYR A 270       0.544  -6.357   6.853  1.00 92.46           H
ATOM   4113  CE1 TYR A 270      -1.652  -3.704   5.064  1.00 92.46           C
ATOM   4114  HE1 TYR A 270      -2.269  -2.959   4.562  1.00 92.46           H
ATOM   4115  CE2 TYR A 270      -0.274  -4.318   6.918  1.00 92.46           C
ATOM   4116  HE2 TYR A 270       0.190  -4.054   7.869  1.00 92.46           H
ATOM   4117  CZ  TYR A 270      -1.052  -3.424   6.252  1.00 92.46           C
ATOM   4118  OH  TYR A 270      -1.240  -2.193   6.799  1.00 92.46           O
ATOM   4119  HH  TYR A 270      -0.909  -2.183   7.742  1.00 92.46           H
ATOM   4120  HN  TYR A 270      -0.563  -9.504   3.608  1.00 92.46           H
ATOM   4121  N   ASN A 271      -3.330  -8.165   4.668  1.00 90.20           N
ATOM   4122  CA  ASN A 271      -4.721  -7.776   4.827  1.00 90.20           C
ATOM   4123  C   ASN A 271      -5.439  -8.809   5.697  1.00 90.20           C
ATOM   4124  O   ASN A 271      -6.431  -8.493   6.352  1.00 90.20           O
ATOM   4125  HA  ASN A 271      -4.691  -6.790   5.291  1.00 90.20           H
ATOM   4126  CB  ASN A 271      -5.435  -7.718   3.476  1.00 90.20           C
ATOM   4127 1HB  ASN A 271      -5.155  -8.583   2.875  1.00 90.20           H
ATOM   4128 2HB  ASN A 271      -6.513  -7.770   3.627  1.00 90.20           H
ATOM   4129  CG  ASN A 271      -5.082  -6.433   2.724  1.00 90.20           C
ATOM   4130  OD1 ASN A 271      -5.491  -5.341   3.082  1.00 90.20           O
ATOM   4131  ND2 ASN A 271      -4.302  -6.623   1.663  1.00 90.20           N
ATOM   4132 1HD2 ASN A 271      -4.001  -7.546   1.423  1.00 90.20           H
ATOM   4133 2HD2 ASN A 271      -4.016  -5.844   1.106  1.00 90.20           H
ATOM   4134  HN  ASN A 271      -3.072  -8.439   3.742  1.00 90.20           H
ATOM   4135  N   CYS A 272      -4.910 -10.024   5.676  1.00 94.71           N
ATOM   4136  CA  CYS A 272      -5.420 -11.078   6.536  1.00 94.71           C
ATOM   4137  C   CYS A 272      -5.219 -10.650   7.991  1.00 94.71           C
ATOM   4138  O   CYS A 272      -6.145 -10.724   8.798  1.00 94.71           O
ATOM   4139  HA  CYS A 272      -6.481 -11.183   6.307  1.00 94.71           H
ATOM   4140  CB  CYS A 272      -4.754 -12.423   6.239  1.00 94.71           C
ATOM   4141 1HB  CYS A 272      -3.673 -12.297   6.181  1.00 94.71           H
ATOM   4142 2HB  CYS A 272      -4.950 -13.122   7.052  1.00 94.71           H
ATOM   4143  SG  CYS A 272      -5.390 -13.102   4.664  1.00 94.71           S
ATOM   4144  HG  CYS A 272      -4.734 -12.257   3.873  1.00 94.71           H
ATOM   4145  HN  CYS A 272      -4.148 -10.292   5.086  1.00 94.71           H
ATOM   4146  N   ILE A 273      -4.003 -10.212   8.283  1.00 94.52           N
ATOM   4147  CA  ILE A 273      -3.661  -9.799   9.633  1.00 94.52           C
ATOM   4148  C   ILE A 273      -4.453  -8.540   9.993  1.00 94.52           C
ATOM   4149  O   ILE A 273      -4.933  -8.405  11.117  1.00 94.52           O
ATOM   4150  HA  ILE A 273      -3.962 -10.601  10.307  1.00 94.52           H
ATOM   4151  CB  ILE A 273      -2.146  -9.634   9.775  1.00 94.52           C
ATOM   4152  HB  ILE A 273      -1.808  -8.921   9.023  1.00 94.52           H
ATOM   4153  CG1 ILE A 273      -1.423 -10.954   9.503  1.00 94.52           C
ATOM   4154 1HG1 ILE A 273      -1.625 -11.280   8.483  1.00 94.52           H
ATOM   4155 2HG1 ILE A 273      -0.346 -10.807   9.584  1.00 94.52           H
ATOM   4156  CG2 ILE A 273      -1.783  -9.053  11.143  1.00 94.52           C
ATOM   4157 1HG2 ILE A 273      -2.254  -8.077  11.260  1.00 94.52           H
ATOM   4158 2HG2 ILE A 273      -2.137  -9.722  11.928  1.00 94.52           H
ATOM   4159 3HG2 ILE A 273      -0.701  -8.946  11.217  1.00 94.52           H
ATOM   4160  CD1 ILE A 273      -1.870 -12.037  10.487  1.00 94.52           C
ATOM   4161 1HD1 ILE A 273      -1.644 -11.718  11.505  1.00 94.52           H
ATOM   4162 2HD1 ILE A 273      -2.943 -12.199  10.387  1.00 94.52           H
ATOM   4163 3HD1 ILE A 273      -1.340 -12.965  10.272  1.00 94.52           H
ATOM   4164  HN  ILE A 273      -3.261 -10.138   7.617  1.00 94.52           H
ATOM   4165  N   LEU A 274      -4.564  -7.651   9.017  1.00 91.36           N
ATOM   4166  CA  LEU A 274      -5.271  -6.398   9.224  1.00 91.36           C
ATOM   4167  C   LEU A 274      -6.725  -6.694   9.600  1.00 91.36           C
ATOM   4168  O   LEU A 274      -7.310  -5.995  10.426  1.00 91.36           O
ATOM   4169  HA  LEU A 274      -4.795  -5.888  10.061  1.00 91.36           H
ATOM   4170  CB  LEU A 274      -5.125  -5.493   7.999  1.00 91.36           C
ATOM   4171 1HB  LEU A 274      -4.065  -5.401   7.764  1.00 91.36           H
ATOM   4172 2HB  LEU A 274      -5.599  -5.985   7.150  1.00 91.36           H
ATOM   4173  CG  LEU A 274      -5.714  -4.087   8.131  1.00 91.36           C
ATOM   4174  HG  LEU A 274      -6.751  -4.179   8.453  1.00 91.36           H
ATOM   4175  CD1 LEU A 274      -4.978  -3.282   9.204  1.00 91.36           C
ATOM   4176 1HD1 LEU A 274      -5.068  -3.790  10.165  1.00 91.36           H
ATOM   4177 2HD1 LEU A 274      -3.925  -3.197   8.936  1.00 91.36           H
ATOM   4178 3HD1 LEU A 274      -5.416  -2.287   9.277  1.00 91.36           H
ATOM   4179  CD2 LEU A 274      -5.723  -3.367   6.781  1.00 91.36           C
ATOM   4180 1HD2 LEU A 274      -4.702  -3.285   6.406  1.00 91.36           H
ATOM   4181 2HD2 LEU A 274      -6.326  -3.933   6.071  1.00 91.36           H
ATOM   4182 3HD2 LEU A 274      -6.146  -2.370   6.903  1.00 91.36           H
ATOM   4183  HN  LEU A 274      -4.183  -7.775   8.101  1.00 91.36           H
ATOM   4184  N   LEU A 275      -7.265  -7.731   8.977  1.00 93.83           N
ATOM   4185  CA  LEU A 275      -8.634  -8.136   9.247  1.00 93.83           C
ATOM   4186  C   LEU A 275      -8.755  -8.564  10.710  1.00 93.83           C
ATOM   4187  O   LEU A 275      -9.678  -8.148  11.408  1.00 93.83           O
ATOM   4188  HA  LEU A 275      -9.270  -7.265   9.088  1.00 93.83           H
ATOM   4189  CB  LEU A 275      -9.080  -9.210   8.253  1.00 93.83           C
ATOM   4190 1HB  LEU A 275      -9.009  -8.798   7.246  1.00 93.83           H
ATOM   4191 2HB  LEU A 275      -8.378 -10.042   8.307  1.00 93.83           H
ATOM   4192  CG  LEU A 275     -10.495  -9.759   8.449  1.00 93.83           C
ATOM   4193  HG  LEU A 275     -10.577 -10.135   9.469  1.00 93.83           H
ATOM   4194  CD1 LEU A 275     -11.540  -8.652   8.291  1.00 93.83           C
ATOM   4195 1HD1 LEU A 275     -11.360  -7.875   9.033  1.00 93.83           H
ATOM   4196 2HD1 LEU A 275     -11.467  -8.224   7.291  1.00 93.83           H
ATOM   4197 3HD1 LEU A 275     -12.536  -9.070   8.435  1.00 93.83           H
ATOM   4198  CD2 LEU A 275     -10.761 -10.937   7.510  1.00 93.83           C
ATOM   4199 1HD2 LEU A 275     -10.654 -10.609   6.476  1.00 93.83           H
ATOM   4200 2HD2 LEU A 275     -10.046 -11.734   7.714  1.00 93.83           H
ATOM   4201 3HD2 LEU A 275     -11.773 -11.308   7.670  1.00 93.83           H
ATOM   4202  HN  LEU A 275      -6.785  -8.288   8.299  1.00 93.83           H
ATOM   4203  N   VAL A 276      -7.810  -9.391  11.132  1.00 95.68           N
ATOM   4204  CA  VAL A 276      -7.808  -9.892  12.496  1.00 95.68           C
ATOM   4205  C   VAL A 276      -7.767  -8.712  13.469  1.00 95.68           C
ATOM   4206  O   VAL A 276      -8.522  -8.676  14.438  1.00 95.68           O
ATOM   4207  HA  VAL A 276      -8.738 -10.439  12.647  1.00 95.68           H
ATOM   4208  CB  VAL A 276      -6.647 -10.869  12.693  1.00 95.68           C
ATOM   4209  HB  VAL A 276      -5.728 -10.362  12.397  1.00 95.68           H
ATOM   4210  CG1 VAL A 276      -6.511 -11.270  14.163  1.00 95.68           C
ATOM   4211 1HG1 VAL A 276      -6.325 -10.381  14.766  1.00 95.68           H
ATOM   4212 2HG1 VAL A 276      -7.431 -11.750  14.496  1.00 95.68           H
ATOM   4213 3HG1 VAL A 276      -5.678 -11.965  14.274  1.00 95.68           H
ATOM   4214  CG2 VAL A 276      -6.811 -12.102  11.801  1.00 95.68           C
ATOM   4215 1HG2 VAL A 276      -7.742 -12.610  12.052  1.00 95.68           H
ATOM   4216 2HG2 VAL A 276      -6.835 -11.794  10.756  1.00 95.68           H
ATOM   4217 3HG2 VAL A 276      -5.972 -12.780  11.961  1.00 95.68           H
ATOM   4218  HN  VAL A 276      -7.056  -9.717  10.561  1.00 95.68           H
ATOM   4219  N   GLN A 277      -6.877  -7.775  13.175  1.00 92.31           N
ATOM   4220  CA  GLN A 277      -6.715  -6.605  14.022  1.00 92.31           C
ATOM   4221  C   GLN A 277      -8.018  -5.804  14.075  1.00 92.31           C
ATOM   4222  O   GLN A 277      -8.354  -5.227  15.107  1.00 92.31           O
ATOM   4223  HA  GLN A 277      -6.480  -6.995  15.012  1.00 92.31           H
ATOM   4224  CB  GLN A 277      -5.555  -5.734  13.537  1.00 92.31           C
ATOM   4225 1HB  GLN A 277      -5.632  -5.585  12.460  1.00 92.31           H
ATOM   4226 2HB  GLN A 277      -5.617  -4.749  13.999  1.00 92.31           H
ATOM   4227  CG  GLN A 277      -4.208  -6.377  13.873  1.00 92.31           C
ATOM   4228 1HG  GLN A 277      -4.169  -6.612  14.936  1.00 92.31           H
ATOM   4229 2HG  GLN A 277      -4.106  -7.319  13.334  1.00 92.31           H
ATOM   4230  CD  GLN A 277      -3.050  -5.447  13.507  1.00 92.31           C
ATOM   4231  OE1 GLN A 277      -3.160  -4.581  12.655  1.00 92.31           O
ATOM   4232  NE2 GLN A 277      -1.936  -5.673  14.198  1.00 92.31           N
ATOM   4233 1HE2 GLN A 277      -1.912  -6.400  14.884  1.00 92.31           H
ATOM   4234 2HE2 GLN A 277      -1.122  -5.116  14.031  1.00 92.31           H
ATOM   4235  HN  GLN A 277      -6.274  -7.806  12.378  1.00 92.31           H
ATOM   4236  N   THR A 278      -8.715  -5.795  12.948  1.00 93.60           N
ATOM   4237  CA  THR A 278      -9.948  -5.034  12.838  1.00 93.60           C
ATOM   4238  C   THR A 278     -11.030  -5.637  13.736  1.00 93.60           C
ATOM   4239  O   THR A 278     -11.735  -4.913  14.437  1.00 93.60           O
ATOM   4240  HA  THR A 278      -9.761  -4.022  13.199  1.00 93.60           H
ATOM   4241  CB  THR A 278     -10.342  -4.984  11.360  1.00 93.60           C
ATOM   4242  HB  THR A 278     -10.583  -5.980  10.988  1.00 93.60           H
ATOM   4243  OG1 THR A 278      -9.239  -4.341  10.728  1.00 93.60           O
ATOM   4244  HG1 THR A 278      -8.605  -5.026  10.367  1.00 93.60           H
ATOM   4245  CG2 THR A 278     -11.521  -4.043  11.100  1.00 93.60           C
ATOM   4246 1HG2 THR A 278     -11.254  -3.033  11.410  1.00 93.60           H
ATOM   4247 2HG2 THR A 278     -12.388  -4.381  11.668  1.00 93.60           H
ATOM   4248 3HG2 THR A 278     -11.759  -4.045  10.036  1.00 93.60           H
ATOM   4249  HN  THR A 278      -8.452  -6.294  12.123  1.00 93.60           H
ATOM   4250  N   ILE A 279     -11.128  -6.958  13.684  1.00 93.77           N
ATOM   4251  CA  ILE A 279     -12.113  -7.667  14.483  1.00 93.77           C
ATOM   4252  C   ILE A 279     -11.772  -7.505  15.966  1.00 93.77           C
ATOM   4253  O   ILE A 279     -12.657  -7.268  16.787  1.00 93.77           O
ATOM   4254  HA  ILE A 279     -13.080  -7.200  14.298  1.00 93.77           H
ATOM   4255  CB  ILE A 279     -12.219  -9.125  14.032  1.00 93.77           C
ATOM   4256  HB  ILE A 279     -11.222  -9.566  14.063  1.00 93.77           H
ATOM   4257  CG1 ILE A 279     -12.709  -9.217  12.586  1.00 93.77           C
ATOM   4258 1HG1 ILE A 279     -13.766  -8.957  12.539  1.00 93.77           H
ATOM   4259 2HG1 ILE A 279     -12.175  -8.493  11.970  1.00 93.77           H
ATOM   4260  CG2 ILE A 279     -13.100  -9.932  14.988  1.00 93.77           C
ATOM   4261 1HG2 ILE A 279     -12.669  -9.906  15.989  1.00 93.77           H
ATOM   4262 2HG2 ILE A 279     -14.100  -9.499  15.013  1.00 93.77           H
ATOM   4263 3HG2 ILE A 279     -13.158 -10.964  14.644  1.00 93.77           H
ATOM   4264  CD1 ILE A 279     -12.498 -10.625  12.024  1.00 93.77           C
ATOM   4265 1HD1 ILE A 279     -11.437 -10.871  12.050  1.00 93.77           H
ATOM   4266 2HD1 ILE A 279     -13.053 -11.343  12.628  1.00 93.77           H
ATOM   4267 3HD1 ILE A 279     -12.855 -10.662  10.995  1.00 93.77           H
ATOM   4268  HN  ILE A 279     -10.550  -7.539  13.112  1.00 93.77           H
ATOM   4269  N   ASP A 280     -10.488  -7.639  16.264  1.00 93.39           N
ATOM   4270  CA  ASP A 280     -10.027  -7.563  17.640  1.00 93.39           C
ATOM   4271  C   ASP A 280     -10.282  -6.155  18.182  1.00 93.39           C
ATOM   4272  O   ASP A 280     -10.577  -5.985  19.363  1.00 93.39           O
ATOM   4273  HA  ASP A 280     -10.595  -8.325  18.175  1.00 93.39           H
ATOM   4274  CB  ASP A 280      -8.526  -7.842  17.734  1.00 93.39           C
ATOM   4275 1HB  ASP A 280      -8.299  -8.798  17.262  1.00 93.39           H
ATOM   4276 2HB  ASP A 280      -7.976  -7.077  17.186  1.00 93.39           H
ATOM   4277  CG  ASP A 280      -8.063  -7.865  19.192  1.00 93.39           C
ATOM   4278  OD1 ASP A 280      -8.710  -8.585  19.982  1.00 93.39           O
ATOM   4279  OD2 ASP A 280      -7.071  -7.161  19.484  1.00 93.39           O
ATOM   4280  HN  ASP A 280      -9.771  -7.797  15.586  1.00 93.39           H
ATOM   4281  N   ALA A 281     -10.159  -5.182  17.291  1.00 92.83           N
ATOM   4282  CA  ALA A 281     -10.377  -3.795  17.664  1.00 92.83           C
ATOM   4283  C   ALA A 281     -11.802  -3.632  18.195  1.00 92.83           C
ATOM   4284  O   ALA A 281     -12.055  -2.789  19.055  1.00 92.83           O
ATOM   4285  HA  ALA A 281      -9.672  -3.550  18.458  1.00 92.83           H
ATOM   4286  CB  ALA A 281     -10.096  -2.892  16.460  1.00 92.83           C
ATOM   4287 1HB  ALA A 281      -9.062  -3.024  16.141  1.00 92.83           H
ATOM   4288 2HB  ALA A 281     -10.766  -3.158  15.643  1.00 92.83           H
ATOM   4289 3HB  ALA A 281     -10.259  -1.852  16.741  1.00 92.83           H
ATOM   4290  HN  ALA A 281      -9.915  -5.329  16.332  1.00 92.83           H
ATOM   4291  N   TYR A 282     -12.696  -4.451  17.660  1.00 80.71           N
ATOM   4292  CA  TYR A 282     -14.095  -4.386  18.046  1.00 80.71           C
ATOM   4293  C   TYR A 282     -14.396  -5.359  19.187  1.00 80.71           C
ATOM   4294  O   TYR A 282     -15.007  -4.981  20.185  1.00 80.71           O
ATOM   4295  HA  TYR A 282     -14.305  -3.370  18.380  1.00 80.71           H
ATOM   4296  CB  TYR A 282     -14.893  -4.806  16.810  1.00 80.71           C
ATOM   4297 1HB  TYR A 282     -14.598  -4.179  15.968  1.00 80.71           H
ATOM   4298 2HB  TYR A 282     -14.629  -5.831  16.550  1.00 80.71           H
ATOM   4299  CG  TYR A 282     -16.410  -4.715  16.987  1.00 80.71           C
ATOM   4300  CD1 TYR A 282     -17.146  -5.857  17.229  1.00 80.71           C
ATOM   4301  HD1 TYR A 282     -16.646  -6.824  17.293  1.00 80.71           H
ATOM   4302  CD2 TYR A 282     -17.042  -3.491  16.906  1.00 80.71           C
ATOM   4303  HD2 TYR A 282     -16.461  -2.589  16.715  1.00 80.71           H
ATOM   4304  CE1 TYR A 282     -18.574  -5.772  17.396  1.00 80.71           C
ATOM   4305  HE1 TYR A 282     -19.167  -6.666  17.588  1.00 80.71           H
ATOM   4306  CE2 TYR A 282     -18.470  -3.406  17.073  1.00 80.71           C
ATOM   4307  HE2 TYR A 282     -18.982  -2.446  17.011  1.00 80.71           H
ATOM   4308  CZ  TYR A 282     -19.165  -4.550  17.310  1.00 80.71           C
ATOM   4309  OH  TYR A 282     -20.513  -4.470  17.468  1.00 80.71           O
ATOM   4310  HH  TYR A 282     -20.810  -3.517  17.397  1.00 80.71           H
ATOM   4311  HN  TYR A 282     -12.478  -5.148  16.977  1.00 80.71           H
ATOM   4312  N   ALA A 283     -13.951  -6.593  19.002  1.00 90.75           N
ATOM   4313  CA  ALA A 283     -14.377  -7.680  19.868  1.00 90.75           C
ATOM   4314  C   ALA A 283     -13.410  -7.795  21.048  1.00 90.75           C
ATOM   4315  O   ALA A 283     -13.767  -8.325  22.099  1.00 90.75           O
ATOM   4316  HA  ALA A 283     -15.370  -7.434  20.245  1.00 90.75           H
ATOM   4317  CB  ALA A 283     -14.464  -8.975  19.057  1.00 90.75           C
ATOM   4318 1HB  ALA A 283     -15.186  -8.850  18.250  1.00 90.75           H
ATOM   4319 2HB  ALA A 283     -13.486  -9.207  18.638  1.00 90.75           H
ATOM   4320 3HB  ALA A 283     -14.784  -9.789  19.707  1.00 90.75           H
ATOM   4321  HN  ALA A 283     -13.313  -6.855  18.278  1.00 90.75           H
ATOM   4322  N   MET A 284     -12.204  -7.289  20.835  1.00 84.38           N
ATOM   4323  CA  MET A 284     -11.170  -7.364  21.853  1.00 84.38           C
ATOM   4324  C   MET A 284     -11.077  -8.775  22.437  1.00 84.38           C
ATOM   4325  O   MET A 284     -11.022  -8.944  23.654  1.00 84.38           O
ATOM   4326  HA  MET A 284     -10.239  -7.111  21.346  1.00 84.38           H
ATOM   4327  CB  MET A 284     -11.483  -6.368  22.972  1.00 84.38           C
ATOM   4328 1HB  MET A 284     -12.453  -6.602  23.411  1.00 84.38           H
ATOM   4329 2HB  MET A 284     -10.742  -6.463  23.766  1.00 84.38           H
ATOM   4330  CG  MET A 284     -11.490  -4.933  22.442  1.00 84.38           C
ATOM   4331 1HG  MET A 284     -10.506  -4.677  22.048  1.00 84.38           H
ATOM   4332 2HG  MET A 284     -12.196  -4.844  21.616  1.00 84.38           H
ATOM   4333  SD  MET A 284     -11.936  -3.801  23.749  1.00 84.38           S
ATOM   4334  CE  MET A 284     -13.700  -4.067  23.800  1.00 84.38           C
ATOM   4335 1HE  MET A 284     -14.134  -3.818  22.832  1.00 84.38           H
ATOM   4336 2HE  MET A 284     -13.903  -5.113  24.031  1.00 84.38           H
ATOM   4337 3HE  MET A 284     -14.141  -3.433  24.570  1.00 84.38           H
ATOM   4338  HN  MET A 284     -11.929  -6.836  19.986  1.00 84.38           H
ATOM   4339  N   PHE A 285     -11.061  -9.751  21.542  1.00 88.03           N
ATOM   4340  CA  PHE A 285     -11.131 -11.144  21.952  1.00 88.03           C
ATOM   4341  C   PHE A 285      -9.740 -11.688  22.284  1.00 88.03           C
ATOM   4342  O   PHE A 285      -9.614 -12.750  22.892  1.00 88.03           O
ATOM   4343  HA  PHE A 285     -11.758 -11.187  22.842  1.00 88.03           H
ATOM   4344  CB  PHE A 285     -11.705 -11.929  20.771  1.00 88.03           C
ATOM   4345 1HB  PHE A 285     -11.917 -12.948  21.095  1.00 88.03           H
ATOM   4346 2HB  PHE A 285     -12.655 -11.483  20.479  1.00 88.03           H
ATOM   4347  CG  PHE A 285     -10.784 -11.979  19.550  1.00 88.03           C
ATOM   4348  CD1 PHE A 285     -10.882 -11.025  18.586  1.00 88.03           C
ATOM   4349  HD1 PHE A 285     -11.616 -10.225  18.683  1.00 88.03           H
ATOM   4350  CD2 PHE A 285      -9.868 -12.977  19.429  1.00 88.03           C
ATOM   4351  HD2 PHE A 285      -9.790 -13.742  20.202  1.00 88.03           H
ATOM   4352  CE1 PHE A 285     -10.027 -11.070  17.453  1.00 88.03           C
ATOM   4353  HE1 PHE A 285     -10.106 -10.306  16.680  1.00 88.03           H
ATOM   4354  CE2 PHE A 285      -9.014 -13.023  18.296  1.00 88.03           C
ATOM   4355  HE2 PHE A 285      -8.280 -13.823  18.198  1.00 88.03           H
ATOM   4356  CZ  PHE A 285      -9.111 -12.069  17.331  1.00 88.03           C
ATOM   4357  HZ  PHE A 285      -8.456 -12.104  16.462  1.00 88.03           H
ATOM   4358  HN  PHE A 285     -11.002  -9.604  20.555  1.00 88.03           H
ATOM   4359  N   ILE A 286      -8.731 -10.936  21.869  1.00 88.68           N
ATOM   4360  CA  ILE A 286      -7.354 -11.317  22.136  1.00 88.68           C
ATOM   4361  C   ILE A 286      -6.957 -10.831  23.531  1.00 88.68           C
ATOM   4362  O   ILE A 286      -6.679  -9.648  23.724  1.00 88.68           O
ATOM   4363  HA  ILE A 286      -7.309 -12.406  22.124  1.00 88.68           H
ATOM   4364  CB  ILE A 286      -6.433 -10.813  21.023  1.00 88.68           C
ATOM   4365  HB  ILE A 286      -6.512  -9.727  20.980  1.00 88.68           H
ATOM   4366  CG1 ILE A 286      -6.873 -11.353  19.661  1.00 88.68           C
ATOM   4367 1HG1 ILE A 286      -6.766 -12.438  19.644  1.00 88.68           H
ATOM   4368 2HG1 ILE A 286      -7.929 -11.135  19.503  1.00 88.68           H
ATOM   4369  CG2 ILE A 286      -4.971 -11.148  21.328  1.00 88.68           C
ATOM   4370 1HG2 ILE A 286      -4.678 -10.675  22.265  1.00 88.68           H
ATOM   4371 2HG2 ILE A 286      -4.857 -12.229  21.414  1.00 88.68           H
ATOM   4372 3HG2 ILE A 286      -4.338 -10.779  20.521  1.00 88.68           H
ATOM   4373  CD1 ILE A 286      -6.044 -10.736  18.533  1.00 88.68           C
ATOM   4374 1HD1 ILE A 286      -6.172  -9.654  18.538  1.00 88.68           H
ATOM   4375 2HD1 ILE A 286      -4.991 -10.977  18.682  1.00 88.68           H
ATOM   4376 3HD1 ILE A 286      -6.377 -11.137  17.576  1.00 88.68           H
ATOM   4377  HN  ILE A 286      -8.842 -10.082  21.360  1.00 88.68           H
ATOM   4378  N   SER A 287      -6.942 -11.768  24.468  1.00 86.73           N
ATOM   4379  CA  SER A 287      -6.598 -11.447  25.842  1.00 86.73           C
ATOM   4380  C   SER A 287      -5.229 -12.035  26.190  1.00 86.73           C
ATOM   4381  O   SER A 287      -4.639 -11.683  27.211  1.00 86.73           O
ATOM   4382  HA  SER A 287      -6.569 -10.358  25.886  1.00 86.73           H
ATOM   4383  CB  SER A 287      -7.661 -11.966  26.812  1.00 86.73           C
ATOM   4384 1HB  SER A 287      -7.359 -11.741  27.835  1.00 86.73           H
ATOM   4385 2HB  SER A 287      -8.600 -11.443  26.635  1.00 86.73           H
ATOM   4386  OG  SER A 287      -7.866 -13.370  26.677  1.00 86.73           O
ATOM   4387  HG  SER A 287      -8.591 -13.671  27.296  1.00 86.73           H
ATOM   4388  HN  SER A 287      -7.160 -12.729  24.300  1.00 86.73           H
ATOM   4389  N   ASN A 288      -4.763 -12.920  25.322  1.00 87.56           N
ATOM   4390  CA  ASN A 288      -3.510 -13.616  25.561  1.00 87.56           C
ATOM   4391  C   ASN A 288      -2.355 -12.785  24.998  1.00 87.56           C
ATOM   4392  O   ASN A 288      -2.334 -12.469  23.810  1.00 87.56           O
ATOM   4393  HA  ASN A 288      -3.450 -13.733  26.643  1.00 87.56           H
ATOM   4394  CB  ASN A 288      -3.495 -14.979  24.866  1.00 87.56           C
ATOM   4395 1HB  ASN A 288      -4.398 -15.532  25.123  1.00 87.56           H
ATOM   4396 2HB  ASN A 288      -3.502 -14.840  23.785  1.00 87.56           H
ATOM   4397  CG  ASN A 288      -2.262 -15.788  25.274  1.00 87.56           C
ATOM   4398  OD1 ASN A 288      -1.154 -15.283  25.355  1.00 87.56           O
ATOM   4399  ND2 ASN A 288      -2.514 -17.070  25.524  1.00 87.56           N
ATOM   4400 1HD2 ASN A 288      -3.447 -17.421  25.439  1.00 87.56           H
ATOM   4401 2HD2 ASN A 288      -1.772 -17.682  25.798  1.00 87.56           H
ATOM   4402  HN  ASN A 288      -5.225 -13.164  24.469  1.00 87.56           H
ATOM   4403  N   CYS A 289      -1.421 -12.455  25.878  1.00 92.19           N
ATOM   4404  CA  CYS A 289      -0.325 -11.574  25.512  1.00 92.19           C
ATOM   4405  C   CYS A 289       0.514 -12.272  24.440  1.00 92.19           C
ATOM   4406  O   CYS A 289       0.963 -11.636  23.487  1.00 92.19           O
ATOM   4407  HA  CYS A 289      -0.775 -10.662  25.120  1.00 92.19           H
ATOM   4408  CB  CYS A 289       0.516 -11.181  26.729  1.00 92.19           C
ATOM   4409 1HB  CYS A 289      -0.114 -10.699  27.476  1.00 92.19           H
ATOM   4410 2HB  CYS A 289       0.936 -12.073  27.194  1.00 92.19           H
ATOM   4411  SG  CYS A 289       1.861 -10.050  26.221  1.00 92.19           S
ATOM   4412  HN  CYS A 289      -1.405 -12.778  26.825  1.00 92.19           H
ATOM   4413  N   ALA A 290       0.700 -13.570  24.630  1.00 94.22           N
ATOM   4414  CA  ALA A 290       1.545 -14.344  23.737  1.00 94.22           C
ATOM   4415  C   ALA A 290       0.970 -14.284  22.320  1.00 94.22           C
ATOM   4416  O   ALA A 290       1.712 -14.128  21.351  1.00 94.22           O
ATOM   4417  HA  ALA A 290       2.535 -13.888  23.738  1.00 94.22           H
ATOM   4418  CB  ALA A 290       1.661 -15.777  24.258  1.00 94.22           C
ATOM   4419 1HB  ALA A 290       2.101 -15.767  25.255  1.00 94.22           H
ATOM   4420 2HB  ALA A 290       0.670 -16.229  24.304  1.00 94.22           H
ATOM   4421 3HB  ALA A 290       2.294 -16.358  23.587  1.00 94.22           H
ATOM   4422  HN  ALA A 290       0.287 -14.090  25.378  1.00 94.22           H
ATOM   4423  N   VAL A 291      -0.347 -14.410  22.244  1.00 94.50           N
ATOM   4424  CA  VAL A 291      -1.030 -14.363  20.962  1.00 94.50           C
ATOM   4425  C   VAL A 291      -0.881 -12.965  20.360  1.00 94.50           C
ATOM   4426  O   VAL A 291      -0.611 -12.823  19.169  1.00 94.50           O
ATOM   4427  HA  VAL A 291      -0.543 -15.082  20.303  1.00 94.50           H
ATOM   4428  CB  VAL A 291      -2.490 -14.789  21.132  1.00 94.50           C
ATOM   4429  HB  VAL A 291      -2.953 -14.117  21.854  1.00 94.50           H
ATOM   4430  CG1 VAL A 291      -3.255 -14.661  19.813  1.00 94.50           C
ATOM   4431 1HG1 VAL A 291      -3.230 -13.624  19.478  1.00 94.50           H
ATOM   4432 2HG1 VAL A 291      -2.791 -15.298  19.060  1.00 94.50           H
ATOM   4433 3HG1 VAL A 291      -4.290 -14.970  19.962  1.00 94.50           H
ATOM   4434  CG2 VAL A 291      -2.585 -16.212  21.685  1.00 94.50           C
ATOM   4435 1HG2 VAL A 291      -2.097 -16.903  20.997  1.00 94.50           H
ATOM   4436 2HG2 VAL A 291      -2.092 -16.258  22.656  1.00 94.50           H
ATOM   4437 3HG2 VAL A 291      -3.633 -16.490  21.796  1.00 94.50           H
ATOM   4438  HN  VAL A 291      -0.943 -14.541  23.036  1.00 94.50           H
ATOM   4439  N   SER A 292      -1.065 -11.966  21.212  1.00 94.73           N
ATOM   4440  CA  SER A 292      -0.999 -10.584  20.769  1.00 94.73           C
ATOM   4441  C   SER A 292       0.393 -10.278  20.213  1.00 94.73           C
ATOM   4442  O   SER A 292       0.523  -9.612  19.187  1.00 94.73           O
ATOM   4443  HA  SER A 292      -1.752 -10.495  19.986  1.00 94.73           H
ATOM   4444  CB  SER A 292      -1.337  -9.623  21.911  1.00 94.73           C
ATOM   4445 1HB  SER A 292      -2.282  -9.920  22.367  1.00 94.73           H
ATOM   4446 2HB  SER A 292      -0.573  -9.696  22.685  1.00 94.73           H
ATOM   4447  OG  SER A 292      -1.431  -8.274  21.464  1.00 94.73           O
ATOM   4448  HG  SER A 292      -2.256  -8.153  20.912  1.00 94.73           H
ATOM   4449  HN  SER A 292      -1.255 -12.090  22.186  1.00 94.73           H
ATOM   4450  N   THR A 293       1.399 -10.778  20.916  1.00 91.59           N
ATOM   4451  CA  THR A 293       2.778 -10.532  20.529  1.00 91.59           C
ATOM   4452  C   THR A 293       3.055 -11.117  19.142  1.00 91.59           C
ATOM   4453  O   THR A 293       3.644 -10.452  18.291  1.00 91.59           O
ATOM   4454  HA  THR A 293       2.928  -9.455  20.457  1.00 91.59           H
ATOM   4455  CB  THR A 293       3.685 -11.103  21.621  1.00 91.59           C
ATOM   4456  HB  THR A 293       3.541 -12.179  21.723  1.00 91.59           H
ATOM   4457  OG1 THR A 293       3.370 -10.328  22.774  1.00 91.59           O
ATOM   4458  HG1 THR A 293       2.654 -10.780  23.305  1.00 91.59           H
ATOM   4459  CG2 THR A 293       5.164 -10.809  21.366  1.00 91.59           C
ATOM   4460 1HG2 THR A 293       5.319  -9.731  21.331  1.00 91.59           H
ATOM   4461 2HG2 THR A 293       5.464 -11.250  20.416  1.00 91.59           H
ATOM   4462 3HG2 THR A 293       5.763 -11.236  22.170  1.00 91.59           H
ATOM   4463  HN  THR A 293       1.284 -11.342  21.734  1.00 91.59           H
ATOM   4464  N   ASN A 294       2.616 -12.353  18.958  1.00 93.05           N
ATOM   4465  CA  ASN A 294       2.868 -13.059  17.712  1.00 93.05           C
ATOM   4466  C   ASN A 294       2.143 -12.344  16.570  1.00 93.05           C
ATOM   4467  O   ASN A 294       2.669 -12.244  15.463  1.00 93.05           O
ATOM   4468  HA  ASN A 294       3.951 -13.047  17.591  1.00 93.05           H
ATOM   4469  CB  ASN A 294       2.345 -14.495  17.778  1.00 93.05           C
ATOM   4470 1HB  ASN A 294       1.333 -14.500  18.182  1.00 93.05           H
ATOM   4471 2HB  ASN A 294       2.289 -14.912  16.772  1.00 93.05           H
ATOM   4472  CG  ASN A 294       3.252 -15.369  18.647  1.00 93.05           C
ATOM   4473  OD1 ASN A 294       4.403 -15.055  18.901  1.00 93.05           O
ATOM   4474  ND2 ASN A 294       2.670 -16.481  19.088  1.00 93.05           N
ATOM   4475 1HD2 ASN A 294       1.721 -16.680  18.842  1.00 93.05           H
ATOM   4476 2HD2 ASN A 294       3.181 -17.119  19.664  1.00 93.05           H
ATOM   4477  HN  ASN A 294       2.099 -12.871  19.639  1.00 93.05           H
ATOM   4478  N   ILE A 295       0.948 -11.863  16.880  1.00 92.93           N
ATOM   4479  CA  ILE A 295       0.138 -11.176  15.888  1.00 92.93           C
ATOM   4480  C   ILE A 295       0.860  -9.904  15.439  1.00 92.93           C
ATOM   4481  O   ILE A 295       0.898  -9.594  14.250  1.00 92.93           O
ATOM   4482  HA  ILE A 295       0.041 -11.839  15.029  1.00 92.93           H
ATOM   4483  CB  ILE A 295      -1.272 -10.926  16.428  1.00 92.93           C
ATOM   4484  HB  ILE A 295      -1.186 -10.569  17.454  1.00 92.93           H
ATOM   4485  CG1 ILE A 295      -2.082 -12.223  16.466  1.00 92.93           C
ATOM   4486 1HG1 ILE A 295      -2.284 -12.559  15.449  1.00 92.93           H
ATOM   4487 2HG1 ILE A 295      -1.500 -13.006  16.952  1.00 92.93           H
ATOM   4488  CG2 ILE A 295      -1.979  -9.831  15.627  1.00 92.93           C
ATOM   4489 1HG2 ILE A 295      -1.409  -8.904  15.695  1.00 92.93           H
ATOM   4490 2HG2 ILE A 295      -2.053 -10.135  14.583  1.00 92.93           H
ATOM   4491 3HG2 ILE A 295      -2.979  -9.673  16.031  1.00 92.93           H
ATOM   4492  CD1 ILE A 295      -3.402 -12.022  17.215  1.00 92.93           C
ATOM   4493 1HD1 ILE A 295      -3.195 -11.709  18.238  1.00 92.93           H
ATOM   4494 2HD1 ILE A 295      -3.992 -11.256  16.712  1.00 92.93           H
ATOM   4495 3HD1 ILE A 295      -3.958 -12.959  17.227  1.00 92.93           H
ATOM   4496  HN  ILE A 295       0.533 -11.938  17.786  1.00 92.93           H
ATOM   4497  N   ASP A 296       1.414  -9.201  16.416  1.00 94.38           N
ATOM   4498  CA  ASP A 296       2.094  -7.946  16.142  1.00 94.38           C
ATOM   4499  C   ASP A 296       3.300  -8.211  15.238  1.00 94.38           C
ATOM   4500  O   ASP A 296       3.542  -7.469  14.287  1.00 94.38           O
ATOM   4501  HA  ASP A 296       1.346  -7.313  15.664  1.00 94.38           H
ATOM   4502  CB  ASP A 296       2.604  -7.302  17.433  1.00 94.38           C
ATOM   4503 1HB  ASP A 296       3.003  -8.071  18.094  1.00 94.38           H
ATOM   4504 2HB  ASP A 296       3.423  -6.621  17.205  1.00 94.38           H
ATOM   4505  CG  ASP A 296       1.484  -6.541  18.145  1.00 94.38           C
ATOM   4506  OD1 ASP A 296       0.313  -6.774  17.773  1.00 94.38           O
ATOM   4507  OD2 ASP A 296       1.823  -5.743  19.046  1.00 94.38           O
ATOM   4508  HN  ASP A 296       1.404  -9.475  17.378  1.00 94.38           H
ATOM   4509  N   ILE A 297       4.024  -9.271  15.566  1.00 94.12           N
ATOM   4510  CA  ILE A 297       5.184  -9.657  14.782  1.00 94.12           C
ATOM   4511  C   ILE A 297       4.738 -10.014  13.362  1.00 94.12           C
ATOM   4512  O   ILE A 297       5.358  -9.590  12.388  1.00 94.12           O
ATOM   4513  HA  ILE A 297       5.845  -8.792  14.729  1.00 94.12           H
ATOM   4514  CB  ILE A 297       5.957 -10.776  15.483  1.00 94.12           C
ATOM   4515  HB  ILE A 297       5.249 -11.554  15.768  1.00 94.12           H
ATOM   4516  CG1 ILE A 297       6.611 -10.267  16.770  1.00 94.12           C
ATOM   4517 1HG1 ILE A 297       7.396  -9.552  16.525  1.00 94.12           H
ATOM   4518 2HG1 ILE A 297       5.873  -9.736  17.371  1.00 94.12           H
ATOM   4519  CG2 ILE A 297       6.976 -11.415  14.537  1.00 94.12           C
ATOM   4520 1HG2 ILE A 297       6.457 -11.836  13.676  1.00 94.12           H
ATOM   4521 2HG2 ILE A 297       7.684 -10.658  14.201  1.00 94.12           H
ATOM   4522 3HG2 ILE A 297       7.511 -12.207  15.061  1.00 94.12           H
ATOM   4523  CD1 ILE A 297       7.200 -11.423  17.580  1.00 94.12           C
ATOM   4524 1HD1 ILE A 297       6.408 -12.124  17.843  1.00 94.12           H
ATOM   4525 2HD1 ILE A 297       7.955 -11.936  16.984  1.00 94.12           H
ATOM   4526 3HD1 ILE A 297       7.658 -11.034  18.489  1.00 94.12           H
ATOM   4527  HN  ILE A 297       3.829  -9.860  16.351  1.00 94.12           H
ATOM   4528  N   CYS A 298       3.668 -10.792  13.290  1.00 95.35           N
ATOM   4529  CA  CYS A 298       3.137 -11.217  12.006  1.00 95.35           C
ATOM   4530  C   CYS A 298       2.802  -9.969  11.187  1.00 95.35           C
ATOM   4531  O   CYS A 298       3.048  -9.928   9.983  1.00 95.35           O
ATOM   4532  HA  CYS A 298       3.920 -11.800  11.521  1.00 95.35           H
ATOM   4533  CB  CYS A 298       1.923 -12.133  12.172  1.00 95.35           C
ATOM   4534 1HB  CYS A 298       1.243 -11.719  12.917  1.00 95.35           H
ATOM   4535 2HB  CYS A 298       1.370 -12.191  11.234  1.00 95.35           H
ATOM   4536  SG  CYS A 298       2.465 -13.805  12.681  1.00 95.35           S
ATOM   4537  HG  CYS A 298       2.706 -13.492  13.951  1.00 95.35           H
ATOM   4538  HN  CYS A 298       3.167 -11.129  14.087  1.00 95.35           H
ATOM   4539  N   PHE A 299       2.247  -8.981  11.874  1.00 94.67           N
ATOM   4540  CA  PHE A 299       1.880  -7.733  11.226  1.00 94.67           C
ATOM   4541  C   PHE A 299       3.106  -7.053  10.612  1.00 94.67           C
ATOM   4542  O   PHE A 299       3.071  -6.627   9.459  1.00 94.67           O
ATOM   4543  HA  PHE A 299       1.168  -7.975  10.437  1.00 94.67           H
ATOM   4544  CB  PHE A 299       1.295  -6.823  12.308  1.00 94.67           C
ATOM   4545 1HB  PHE A 299       0.454  -7.330  12.780  1.00 94.67           H
ATOM   4546 2HB  PHE A 299       2.046  -6.665  13.081  1.00 94.67           H
ATOM   4547  CG  PHE A 299       0.825  -5.462  11.789  1.00 94.67           C
ATOM   4548  CD1 PHE A 299       1.643  -4.380  11.880  1.00 94.67           C
ATOM   4549  HD1 PHE A 299       2.634  -4.481  12.323  1.00 94.67           H
ATOM   4550  CD2 PHE A 299      -0.411  -5.335  11.236  1.00 94.67           C
ATOM   4551  HD2 PHE A 299      -1.067  -6.203  11.162  1.00 94.67           H
ATOM   4552  CE1 PHE A 299       1.207  -3.117  11.399  1.00 94.67           C
ATOM   4553  HE1 PHE A 299       1.863  -2.250  11.472  1.00 94.67           H
ATOM   4554  CE2 PHE A 299      -0.847  -4.073  10.754  1.00 94.67           C
ATOM   4555  HE2 PHE A 299      -1.838  -3.971  10.311  1.00 94.67           H
ATOM   4556  CZ  PHE A 299      -0.029  -2.990  10.846  1.00 94.67           C
ATOM   4557  HZ  PHE A 299      -0.364  -2.021  10.476  1.00 94.67           H
ATOM   4558  HN  PHE A 299       2.048  -9.023  12.853  1.00 94.67           H
ATOM   4559  N   GLN A 300       4.160  -6.973  11.411  1.00 91.04           N
ATOM   4560  CA  GLN A 300       5.370  -6.290  10.986  1.00 91.04           C
ATOM   4561  C   GLN A 300       5.932  -6.943   9.722  1.00 91.04           C
ATOM   4562  O   GLN A 300       6.333  -6.251   8.787  1.00 91.04           O
ATOM   4563  HA  GLN A 300       5.064  -5.266  10.769  1.00 91.04           H
ATOM   4564  CB  GLN A 300       6.413  -6.274  12.105  1.00 91.04           C
ATOM   4565 1HB  GLN A 300       6.615  -7.294  12.433  1.00 91.04           H
ATOM   4566 2HB  GLN A 300       7.351  -5.869  11.728  1.00 91.04           H
ATOM   4567  CG  GLN A 300       5.931  -5.438  13.292  1.00 91.04           C
ATOM   4568 1HG  GLN A 300       5.009  -5.862  13.691  1.00 91.04           H
ATOM   4569 2HG  GLN A 300       6.670  -5.475  14.092  1.00 91.04           H
ATOM   4570  CD  GLN A 300       5.692  -3.985  12.878  1.00 91.04           C
ATOM   4571  OE1 GLN A 300       6.114  -3.535  11.825  1.00 91.04           O
ATOM   4572  NE2 GLN A 300       4.993  -3.278  13.762  1.00 91.04           N
ATOM   4573 1HE2 GLN A 300       4.676  -3.708  14.608  1.00 91.04           H
ATOM   4574 2HE2 GLN A 300       4.785  -2.317  13.581  1.00 91.04           H
ATOM   4575  HN  GLN A 300       4.196  -7.363  12.331  1.00 91.04           H
ATOM   4576  N   VAL A 301       5.944  -8.268   9.734  1.00 95.64           N
ATOM   4577  CA  VAL A 301       6.544  -9.021   8.646  1.00 95.64           C
ATOM   4578  C   VAL A 301       5.708  -8.830   7.378  1.00 95.64           C
ATOM   4579  O   VAL A 301       6.240  -8.471   6.328  1.00 95.64           O
ATOM   4580  HA  VAL A 301       7.540  -8.614   8.474  1.00 95.64           H
ATOM   4581  CB  VAL A 301       6.694 -10.490   9.047  1.00 95.64           C
ATOM   4582  HB  VAL A 301       5.713 -10.858   9.347  1.00 95.64           H
ATOM   4583  CG1 VAL A 301       7.171 -11.335   7.864  1.00 95.64           C
ATOM   4584 1HG1 VAL A 301       6.446 -11.266   7.053  1.00 95.64           H
ATOM   4585 2HG1 VAL A 301       8.137 -10.965   7.519  1.00 95.64           H
ATOM   4586 3HG1 VAL A 301       7.270 -12.374   8.176  1.00 95.64           H
ATOM   4587  CG2 VAL A 301       7.638 -10.638  10.242  1.00 95.64           C
ATOM   4588 1HG2 VAL A 301       8.620 -10.244   9.980  1.00 95.64           H
ATOM   4589 2HG2 VAL A 301       7.239 -10.083  11.091  1.00 95.64           H
ATOM   4590 3HG2 VAL A 301       7.727 -11.691  10.506  1.00 95.64           H
ATOM   4591  HN  VAL A 301       5.554  -8.824  10.468  1.00 95.64           H
ATOM   4592  N   THR A 302       4.415  -9.079   7.517  1.00 94.84           N
ATOM   4593  CA  THR A 302       3.527  -9.091   6.367  1.00 94.84           C
ATOM   4594  C   THR A 302       3.417  -7.689   5.763  1.00 94.84           C
ATOM   4595  O   THR A 302       3.268  -7.542   4.551  1.00 94.84           O
ATOM   4596  HA  THR A 302       3.963  -9.735   5.603  1.00 94.84           H
ATOM   4597  CB  THR A 302       2.182  -9.667   6.813  1.00 94.84           C
ATOM   4598  HB  THR A 302       1.472  -9.683   5.987  1.00 94.84           H
ATOM   4599  OG1 THR A 302       1.811  -8.860   7.928  1.00 94.84           O
ATOM   4600  HG1 THR A 302       0.883  -9.089   8.223  1.00 94.84           H
ATOM   4601  CG2 THR A 302       2.313 -11.074   7.400  1.00 94.84           C
ATOM   4602 1HG2 THR A 302       2.971 -11.046   8.269  1.00 94.84           H
ATOM   4603 2HG2 THR A 302       2.732 -11.743   6.649  1.00 94.84           H
ATOM   4604 3HG2 THR A 302       1.330 -11.436   7.701  1.00 94.84           H
ATOM   4605  HN  THR A 302       3.973  -9.269   8.394  1.00 94.84           H
ATOM   4606  N   GLN A 303       3.495  -6.696   6.636  1.00 92.13           N
ATOM   4607  CA  GLN A 303       3.470  -5.311   6.198  1.00 92.13           C
ATOM   4608  C   GLN A 303       4.687  -5.010   5.320  1.00 92.13           C
ATOM   4609  O   GLN A 303       4.569  -4.333   4.300  1.00 92.13           O
ATOM   4610  HA  GLN A 303       2.557  -5.208   5.612  1.00 92.13           H
ATOM   4611  CB  GLN A 303       3.408  -4.358   7.393  1.00 92.13           C
ATOM   4612 1HB  GLN A 303       2.530  -4.585   7.998  1.00 92.13           H
ATOM   4613 2HB  GLN A 303       4.280  -4.509   8.029  1.00 92.13           H
ATOM   4614  CG  GLN A 303       3.353  -2.901   6.931  1.00 92.13           C
ATOM   4615 1HG  GLN A 303       4.280  -2.643   6.419  1.00 92.13           H
ATOM   4616 2HG  GLN A 303       2.545  -2.774   6.211  1.00 92.13           H
ATOM   4617  CD  GLN A 303       3.139  -1.957   8.117  1.00 92.13           C
ATOM   4618  OE1 GLN A 303       3.993  -1.790   8.972  1.00 92.13           O
ATOM   4619  NE2 GLN A 303       1.955  -1.352   8.119  1.00 92.13           N
ATOM   4620 1HE2 GLN A 303       1.299  -1.534   7.387  1.00 92.13           H
ATOM   4621 2HE2 GLN A 303       1.721  -0.715   8.854  1.00 92.13           H
ATOM   4622  HN  GLN A 303       3.573  -6.825   7.625  1.00 92.13           H
ATOM   4623  N   THR A 304       5.829  -5.529   5.749  1.00 93.31           N
ATOM   4624  CA  THR A 304       7.073  -5.289   5.038  1.00 93.31           C
ATOM   4625  C   THR A 304       7.012  -5.896   3.635  1.00 93.31           C
ATOM   4626  O   THR A 304       7.430  -5.268   2.664  1.00 93.31           O
ATOM   4627  HA  THR A 304       7.197  -4.213   4.916  1.00 93.31           H
ATOM   4628  CB  THR A 304       8.218  -5.842   5.890  1.00 93.31           C
ATOM   4629  HB  THR A 304       8.158  -6.928   5.965  1.00 93.31           H
ATOM   4630  OG1 THR A 304       8.108  -5.134   7.121  1.00 93.31           O
ATOM   4631  HG1 THR A 304       7.654  -5.705   7.805  1.00 93.31           H
ATOM   4632  CG2 THR A 304       9.593  -5.443   5.352  1.00 93.31           C
ATOM   4633 1HG2 THR A 304       9.678  -4.356   5.341  1.00 93.31           H
ATOM   4634 2HG2 THR A 304       9.713  -5.827   4.339  1.00 93.31           H
ATOM   4635 3HG2 THR A 304      10.369  -5.861   5.993  1.00 93.31           H
ATOM   4636  HN  THR A 304       5.911  -6.103   6.564  1.00 93.31           H
ATOM   4637  N   ILE A 305       6.487  -7.112   3.573  1.00 92.67           N
ATOM   4638  CA  ILE A 305       6.332  -7.796   2.301  1.00 92.67           C
ATOM   4639  C   ILE A 305       5.453  -6.951   1.376  1.00 92.67           C
ATOM   4640  O   ILE A 305       5.713  -6.862   0.177  1.00 92.67           O
ATOM   4641  HA  ILE A 305       7.322  -7.881   1.853  1.00 92.67           H
ATOM   4642  CB  ILE A 305       5.809  -9.217   2.517  1.00 92.67           C
ATOM   4643  HB  ILE A 305       4.916  -9.161   3.139  1.00 92.67           H
ATOM   4644  CG1 ILE A 305       6.832 -10.069   3.271  1.00 92.67           C
ATOM   4645 1HG1 ILE A 305       7.661 -10.319   2.609  1.00 92.67           H
ATOM   4646 2HG1 ILE A 305       7.247  -9.496   4.100  1.00 92.67           H
ATOM   4647  CG2 ILE A 305       5.397  -9.858   1.190  1.00 92.67           C
ATOM   4648 1HG2 ILE A 305       4.609  -9.262   0.728  1.00 92.67           H
ATOM   4649 2HG2 ILE A 305       6.258  -9.900   0.524  1.00 92.67           H
ATOM   4650 3HG2 ILE A 305       5.029 -10.867   1.373  1.00 92.67           H
ATOM   4651  CD1 ILE A 305       6.191 -11.353   3.802  1.00 92.67           C
ATOM   4652 1HD1 ILE A 305       5.378 -11.099   4.482  1.00 92.67           H
ATOM   4653 2HD1 ILE A 305       5.799 -11.935   2.968  1.00 92.67           H
ATOM   4654 3HD1 ILE A 305       6.940 -11.940   4.334  1.00 92.67           H
ATOM   4655  HN  ILE A 305       6.172  -7.626   4.371  1.00 92.67           H
ATOM   4656  N   ALA A 306       4.431  -6.352   1.969  1.00 91.82           N
ATOM   4657  CA  ALA A 306       3.488  -5.551   1.206  1.00 91.82           C
ATOM   4658  C   ALA A 306       4.214  -4.341   0.617  1.00 91.82           C
ATOM   4659  O   ALA A 306       3.910  -3.910  -0.494  1.00 91.82           O
ATOM   4660  HA  ALA A 306       3.110  -6.169   0.392  1.00 91.82           H
ATOM   4661  CB  ALA A 306       2.317  -5.148   2.104  1.00 91.82           C
ATOM   4662 1HB  ALA A 306       1.817  -6.043   2.474  1.00 91.82           H
ATOM   4663 2HB  ALA A 306       2.689  -4.566   2.947  1.00 91.82           H
ATOM   4664 3HB  ALA A 306       1.610  -4.547   1.532  1.00 91.82           H
ATOM   4665  HN  ALA A 306       4.242  -6.407   2.949  1.00 91.82           H
ATOM   4666  N   PHE A 307       5.162  -3.826   1.387  1.00 90.38           N
ATOM   4667  CA  PHE A 307       5.901  -2.644   0.976  1.00 90.38           C
ATOM   4668  C   PHE A 307       6.794  -2.948  -0.229  1.00 90.38           C
ATOM   4669  O   PHE A 307       7.020  -2.081  -1.072  1.00 90.38           O
ATOM   4670  HA  PHE A 307       5.169  -1.884   0.702  1.00 90.38           H
ATOM   4671  CB  PHE A 307       6.781  -2.234   2.158  1.00 90.38           C
ATOM   4672 1HB  PHE A 307       7.347  -3.103   2.495  1.00 90.38           H
ATOM   4673 2HB  PHE A 307       7.506  -1.494   1.818  1.00 90.38           H
ATOM   4674  CG  PHE A 307       6.004  -1.659   3.343  1.00 90.38           C
ATOM   4675  CD1 PHE A 307       4.669  -1.422   3.230  1.00 90.38           C
ATOM   4676  HD1 PHE A 307       4.154  -1.642   2.296  1.00 90.38           H
ATOM   4677  CD2 PHE A 307       6.647  -1.384   4.510  1.00 90.38           C
ATOM   4678  HD2 PHE A 307       7.716  -1.573   4.600  1.00 90.38           H
ATOM   4679  CE1 PHE A 307       3.947  -0.888   4.330  1.00 90.38           C
ATOM   4680  HE1 PHE A 307       2.878  -0.698   4.240  1.00 90.38           H
ATOM   4681  CE2 PHE A 307       5.925  -0.849   5.610  1.00 90.38           C
ATOM   4682  HE2 PHE A 307       6.440  -0.629   6.544  1.00 90.38           H
ATOM   4683  CZ  PHE A 307       4.591  -0.613   5.497  1.00 90.38           C
ATOM   4684  HZ  PHE A 307       4.036  -0.203   6.341  1.00 90.38           H
ATOM   4685  HN  PHE A 307       5.425  -4.202   2.275  1.00 90.38           H
ATOM   4686  N   PHE A 308       7.277  -4.181  -0.271  1.00 86.88           N
ATOM   4687  CA  PHE A 308       8.104  -4.622  -1.381  1.00 86.88           C
ATOM   4688  C   PHE A 308       7.329  -4.566  -2.699  1.00 86.88           C
ATOM   4689  O   PHE A 308       7.926  -4.487  -3.771  1.00 86.88           O
ATOM   4690  HA  PHE A 308       8.959  -3.949  -1.435  1.00 86.88           H
ATOM   4691  CB  PHE A 308       8.498  -6.073  -1.096  1.00 86.88           C
ATOM   4692 1HB  PHE A 308       7.681  -6.563  -0.566  1.00 86.88           H
ATOM   4693 2HB  PHE A 308       8.623  -6.598  -2.043  1.00 86.88           H
ATOM   4694  CG  PHE A 308       9.780  -6.220  -0.275  1.00 86.88           C
ATOM   4695  CD1 PHE A 308      10.992  -6.057  -0.871  1.00 86.88           C
ATOM   4696  HD1 PHE A 308      11.049  -5.821  -1.934  1.00 86.88           H
ATOM   4697  CD2 PHE A 308       9.709  -6.515   1.051  1.00 86.88           C
ATOM   4698  HD2 PHE A 308       8.738  -6.646   1.529  1.00 86.88           H
ATOM   4699  CE1 PHE A 308      12.182  -6.193  -0.109  1.00 86.88           C
ATOM   4700  HE1 PHE A 308      13.153  -6.062  -0.587  1.00 86.88           H
ATOM   4701  CE2 PHE A 308      10.900  -6.651   1.813  1.00 86.88           C
ATOM   4702  HE2 PHE A 308      10.843  -6.887   2.876  1.00 86.88           H
ATOM   4703  CZ  PHE A 308      12.111  -6.488   1.217  1.00 86.88           C
ATOM   4704  HZ  PHE A 308      13.025  -6.592   1.802  1.00 86.88           H
ATOM   4705  HN  PHE A 308       7.112  -4.870   0.434  1.00 86.88           H
ATOM   4706  N   HIS A 309       6.011  -4.610  -2.575  1.00 76.56           N
ATOM   4707  CA  HIS A 309       5.148  -4.582  -3.744  1.00 76.56           C
ATOM   4708  C   HIS A 309       5.332  -3.257  -4.487  1.00 76.56           C
ATOM   4709  O   HIS A 309       5.262  -3.214  -5.714  1.00 76.56           O
ATOM   4710  HA  HIS A 309       5.471  -5.399  -4.390  1.00 76.56           H
ATOM   4711  CB  HIS A 309       3.693  -4.845  -3.352  1.00 76.56           C
ATOM   4712 1HB  HIS A 309       3.650  -5.744  -2.737  1.00 76.56           H
ATOM   4713 2HB  HIS A 309       3.339  -4.020  -2.735  1.00 76.56           H
ATOM   4714  CG  HIS A 309       2.760  -5.012  -4.528  1.00 76.56           C
ATOM   4715  ND1 HIS A 309       2.905  -6.022  -5.462  1.00 76.56           N
ATOM   4716  HD1 HIS A 309       3.616  -6.725  -5.458  1.00 76.56           H
ATOM   4717  CD2 HIS A 309       1.670  -4.287  -4.911  1.00 76.56           C
ATOM   4718  HD2 HIS A 309       1.273  -3.413  -4.394  1.00 76.56           H
ATOM   4719  CE1 HIS A 309       1.940  -5.901  -6.362  1.00 76.56           C
ATOM   4720  HE1 HIS A 309       1.784  -6.548  -7.226  1.00 76.56           H
ATOM   4721  NE2 HIS A 309       1.176  -4.824  -6.019  1.00 76.56           N
ATOM   4722  HN  HIS A 309       5.533  -4.663  -1.699  1.00 76.56           H
ATOM   4723  N   SER A 310       5.563  -2.208  -3.711  1.00 82.21           N
ATOM   4724  CA  SER A 310       5.737  -0.882  -4.278  1.00 82.21           C
ATOM   4725  C   SER A 310       7.004  -0.840  -5.134  1.00 82.21           C
ATOM   4726  O   SER A 310       7.128  -0.002  -6.026  1.00 82.21           O
ATOM   4727  HA  SER A 310       4.853  -0.713  -4.894  1.00 82.21           H
ATOM   4728  CB  SER A 310       5.803   0.182  -3.180  1.00 82.21           C
ATOM   4729 1HB  SER A 310       6.602  -0.066  -2.482  1.00 82.21           H
ATOM   4730 2HB  SER A 310       6.055   1.146  -3.624  1.00 82.21           H
ATOM   4731  OG  SER A 310       4.571   0.295  -2.472  1.00 82.21           O
ATOM   4732  HG  SER A 310       3.907   0.803  -3.019  1.00 82.21           H
ATOM   4733  HN  SER A 310       5.633  -2.254  -2.714  1.00 82.21           H
ATOM   4734  N   CYS A 311       7.913  -1.755  -4.833  1.00 84.63           N
ATOM   4735  CA  CYS A 311       9.142  -1.871  -5.601  1.00 84.63           C
ATOM   4736  C   CYS A 311       8.845  -2.684  -6.862  1.00 84.63           C
ATOM   4737  O   CYS A 311       9.468  -2.474  -7.901  1.00 84.63           O
ATOM   4738  HA  CYS A 311       9.447  -0.856  -5.857  1.00 84.63           H
ATOM   4739  CB  CYS A 311      10.270  -2.491  -4.774  1.00 84.63           C
ATOM   4740 1HB  CYS A 311      10.005  -3.508  -4.487  1.00 84.63           H
ATOM   4741 2HB  CYS A 311      11.178  -2.555  -5.373  1.00 84.63           H
ATOM   4742  SG  CYS A 311      10.577  -1.481  -3.279  1.00 84.63           S
ATOM   4743  HG  CYS A 311      11.371  -2.362  -2.677  1.00 84.63           H
ATOM   4744  HN  CYS A 311       7.822  -2.409  -4.082  1.00 84.63           H
ATOM   4745  N   LEU A 312       7.894  -3.597  -6.729  1.00 80.99           N
ATOM   4746  CA  LEU A 312       7.653  -4.584  -7.767  1.00 80.99           C
ATOM   4747  C   LEU A 312       6.706  -3.996  -8.815  1.00 80.99           C
ATOM   4748  O   LEU A 312       6.722  -4.410  -9.973  1.00 80.99           O
ATOM   4749  HA  LEU A 312       8.610  -4.795  -8.246  1.00 80.99           H
ATOM   4750  CB  LEU A 312       7.155  -5.895  -7.155  1.00 80.99           C
ATOM   4751 1HB  LEU A 312       6.288  -5.675  -6.532  1.00 80.99           H
ATOM   4752 2HB  LEU A 312       6.812  -6.542  -7.962  1.00 80.99           H
ATOM   4753  CG  LEU A 312       8.170  -6.670  -6.313  1.00 80.99           C
ATOM   4754  HG  LEU A 312       8.532  -6.013  -5.523  1.00 80.99           H
ATOM   4755  CD1 LEU A 312       7.513  -7.874  -5.634  1.00 80.99           C
ATOM   4756 1HD1 LEU A 312       6.709  -7.530  -4.983  1.00 80.99           H
ATOM   4757 2HD1 LEU A 312       7.106  -8.542  -6.392  1.00 80.99           H
ATOM   4758 3HD1 LEU A 312       8.257  -8.407  -5.042  1.00 80.99           H
ATOM   4759  CD2 LEU A 312       9.382  -7.078  -7.153  1.00 80.99           C
ATOM   4760 1HD2 LEU A 312       9.056  -7.711  -7.978  1.00 80.99           H
ATOM   4761 2HD2 LEU A 312       9.866  -6.185  -7.549  1.00 80.99           H
ATOM   4762 3HD2 LEU A 312      10.088  -7.627  -6.530  1.00 80.99           H
ATOM   4763  HN  LEU A 312       7.294  -3.667  -5.932  1.00 80.99           H
ATOM   4764  N   ASN A 313       5.904  -3.039  -8.371  1.00 72.22           N
ATOM   4765  CA  ASN A 313       4.885  -2.459  -9.229  1.00 72.22           C
ATOM   4766  C   ASN A 313       5.519  -2.041 -10.557  1.00 72.22           C
ATOM   4767  O   ASN A 313       5.031  -2.408 -11.625  1.00 72.22           O
ATOM   4768  HA  ASN A 313       4.136  -3.241  -9.353  1.00 72.22           H
ATOM   4769  CB  ASN A 313       4.268  -1.215  -8.587  1.00 72.22           C
ATOM   4770 1HB  ASN A 313       5.046  -0.631  -8.095  1.00 72.22           H
ATOM   4771 2HB  ASN A 313       3.834  -0.580  -9.360  1.00 72.22           H
ATOM   4772  CG  ASN A 313       3.191  -1.599  -7.571  1.00 72.22           C
ATOM   4773  OD1 ASN A 313       2.641  -2.688  -7.591  1.00 72.22           O
ATOM   4774  ND2 ASN A 313       2.920  -0.646  -6.683  1.00 72.22           N
ATOM   4775 1HD2 ASN A 313       3.408   0.226  -6.722  1.00 72.22           H
ATOM   4776 2HD2 ASN A 313       2.230  -0.802  -5.977  1.00 72.22           H
ATOM   4777  HN  ASN A 313       5.943  -2.662  -7.446  1.00 72.22           H
ATOM   4778  N   PRO A 314       6.614  -1.270 -10.516  1.00 71.45           N
ATOM   4779  CA  PRO A 314       7.275  -0.831 -11.748  1.00 71.45           C
ATOM   4780  C   PRO A 314       7.604  -1.993 -12.671  1.00 71.45           C
ATOM   4781  O   PRO A 314       7.372  -1.917 -13.877  1.00 71.45           O
ATOM   4782  HA  PRO A 314       6.607  -0.190 -12.323  1.00 71.45           H
ATOM   4783  CB  PRO A 314       8.538  -0.126 -11.250  1.00 71.45           C
ATOM   4784 1HB  PRO A 314       9.385  -0.811 -11.196  1.00 71.45           H
ATOM   4785 2HB  PRO A 314       8.830   0.689 -11.913  1.00 71.45           H
ATOM   4786  CG  PRO A 314       8.138   0.385  -9.871  1.00 71.45           C
ATOM   4787 1HG  PRO A 314       9.008   0.595  -9.249  1.00 71.45           H
ATOM   4788 2HG  PRO A 314       7.573   1.315  -9.933  1.00 71.45           H
ATOM   4789  CD  PRO A 314       7.300  -0.756  -9.317  1.00 71.45           C
ATOM   4790 1HD  PRO A 314       7.919  -1.523  -8.850  1.00 71.45           H
ATOM   4791 2HD  PRO A 314       6.599  -0.411  -8.557  1.00 71.45           H
ATOM   4792  N   VAL A 315       8.141  -3.047 -12.075  1.00 73.10           N
ATOM   4793  CA  VAL A 315       8.643  -4.170 -12.849  1.00 73.10           C
ATOM   4794  C   VAL A 315       7.465  -4.923 -13.470  1.00 73.10           C
ATOM   4795  O   VAL A 315       7.513  -5.303 -14.639  1.00 73.10           O
ATOM   4796  HA  VAL A 315       9.262  -3.766 -13.650  1.00 73.10           H
ATOM   4797  CB  VAL A 315       9.525  -5.059 -11.970  1.00 73.10           C
ATOM   4798  HB  VAL A 315       8.906  -5.452 -11.164  1.00 73.10           H
ATOM   4799  CG1 VAL A 315      10.071  -6.246 -12.765  1.00 73.10           C
ATOM   4800 1HG1 VAL A 315       9.241  -6.843 -13.144  1.00 73.10           H
ATOM   4801 2HG1 VAL A 315      10.667  -5.880 -13.602  1.00 73.10           H
ATOM   4802 3HG1 VAL A 315      10.694  -6.862 -12.117  1.00 73.10           H
ATOM   4803  CG2 VAL A 315      10.661  -4.252 -11.340  1.00 73.10           C
ATOM   4804 1HG2 VAL A 315      11.278  -3.817 -12.126  1.00 73.10           H
ATOM   4805 2HG2 VAL A 315      10.243  -3.456 -10.723  1.00 73.10           H
ATOM   4806 3HG2 VAL A 315      11.272  -4.908 -10.720  1.00 73.10           H
ATOM   4807  HN  VAL A 315       8.235  -3.142 -11.084  1.00 73.10           H
ATOM   4808  N   LEU A 316       6.434  -5.117 -12.660  1.00 69.96           N
ATOM   4809  CA  LEU A 316       5.366  -6.036 -13.015  1.00 69.96           C
ATOM   4810  C   LEU A 316       4.572  -5.460 -14.188  1.00 69.96           C
ATOM   4811  O   LEU A 316       4.263  -6.172 -15.143  1.00 69.96           O
ATOM   4812  HA  LEU A 316       5.831  -6.968 -13.337  1.00 69.96           H
ATOM   4813  CB  LEU A 316       4.508  -6.358 -11.790  1.00 69.96           C
ATOM   4814 1HB  LEU A 316       4.195  -5.419 -11.334  1.00 69.96           H
ATOM   4815 2HB  LEU A 316       3.604  -6.866 -12.127  1.00 69.96           H
ATOM   4816  CG  LEU A 316       5.172  -7.220 -10.713  1.00 69.96           C
ATOM   4817  HG  LEU A 316       6.115  -6.750 -10.434  1.00 69.96           H
ATOM   4818  CD1 LEU A 316       4.308  -7.283  -9.452  1.00 69.96           C
ATOM   4819 1HD1 LEU A 316       4.167  -6.277  -9.057  1.00 69.96           H
ATOM   4820 2HD1 LEU A 316       3.338  -7.716  -9.698  1.00 69.96           H
ATOM   4821 3HD1 LEU A 316       4.803  -7.901  -8.704  1.00 69.96           H
ATOM   4822  CD2 LEU A 316       5.502  -8.613 -11.253  1.00 69.96           C
ATOM   4823 1HD2 LEU A 316       4.584  -9.104 -11.577  1.00 69.96           H
ATOM   4824 2HD2 LEU A 316       6.184  -8.523 -12.098  1.00 69.96           H
ATOM   4825 3HD2 LEU A 316       5.973  -9.204 -10.467  1.00 69.96           H
ATOM   4826  HN  LEU A 316       6.323  -4.659 -11.778  1.00 69.96           H
ATOM   4827  N   TYR A 317       4.263  -4.176 -14.079  1.00 56.91           N
ATOM   4828  CA  TYR A 317       3.294  -3.561 -14.970  1.00 56.91           C
ATOM   4829  C   TYR A 317       3.991  -2.873 -16.146  1.00 56.91           C
ATOM   4830  O   TYR A 317       3.410  -2.734 -17.221  1.00 56.91           O
ATOM   4831  HA  TYR A 317       2.643  -4.347 -15.353  1.00 56.91           H
ATOM   4832  CB  TYR A 317       2.565  -2.506 -14.136  1.00 56.91           C
ATOM   4833 1HB  TYR A 317       3.299  -1.937 -13.566  1.00 56.91           H
ATOM   4834 2HB  TYR A 317       2.070  -1.804 -14.808  1.00 56.91           H
ATOM   4835  CG  TYR A 317       1.527  -3.083 -13.172  1.00 56.91           C
ATOM   4836  CD1 TYR A 317       0.273  -3.430 -13.634  1.00 56.91           C
ATOM   4837  HD1 TYR A 317       0.023  -3.292 -14.686  1.00 56.91           H
ATOM   4838  CD2 TYR A 317       1.844  -3.258 -11.840  1.00 56.91           C
ATOM   4839  HD2 TYR A 317       2.834  -2.984 -11.475  1.00 56.91           H
ATOM   4840  CE1 TYR A 317      -0.704  -3.973 -12.726  1.00 56.91           C
ATOM   4841  HE1 TYR A 317      -1.697  -4.251 -13.078  1.00 56.91           H
ATOM   4842  CE2 TYR A 317       0.867  -3.801 -10.933  1.00 56.91           C
ATOM   4843  HE2 TYR A 317       1.104  -3.944  -9.878  1.00 56.91           H
ATOM   4844  CZ  TYR A 317      -0.359  -4.132 -11.420  1.00 56.91           C
ATOM   4845  OH  TYR A 317      -1.281  -4.645 -10.563  1.00 56.91           O
ATOM   4846  HH  TYR A 317      -0.856  -4.839  -9.679  1.00 56.91           H
ATOM   4847  HN  TYR A 317       4.661  -3.561 -13.398  1.00 56.91           H
ATOM   4848  N   VAL A 318       5.225  -2.459 -15.901  1.00 65.08           N
ATOM   4849  CA  VAL A 318       5.881  -1.501 -16.775  1.00 65.08           C
ATOM   4850  C   VAL A 318       6.897  -2.231 -17.655  1.00 65.08           C
ATOM   4851  O   VAL A 318       6.788  -2.215 -18.880  1.00 65.08           O
ATOM   4852  HA  VAL A 318       5.115  -1.061 -17.414  1.00 65.08           H
ATOM   4853  CB  VAL A 318       6.507  -0.378 -15.944  1.00 65.08           C
ATOM   4854  HB  VAL A 318       7.399  -0.777 -15.461  1.00 65.08           H
ATOM   4855  CG1 VAL A 318       6.936   0.789 -16.836  1.00 65.08           C
ATOM   4856 1HG1 VAL A 318       7.671   0.440 -17.562  1.00 65.08           H
ATOM   4857 2HG1 VAL A 318       6.067   1.185 -17.360  1.00 65.08           H
ATOM   4858 3HG1 VAL A 318       7.378   1.572 -16.220  1.00 65.08           H
ATOM   4859  CG2 VAL A 318       5.549   0.092 -14.848  1.00 65.08           C
ATOM   4860 1HG2 VAL A 318       4.631   0.464 -15.303  1.00 65.08           H
ATOM   4861 2HG2 VAL A 318       5.314  -0.742 -14.187  1.00 65.08           H
ATOM   4862 3HG2 VAL A 318       6.019   0.890 -14.273  1.00 65.08           H
ATOM   4863  HN  VAL A 318       5.775  -2.767 -15.124  1.00 65.08           H
ATOM   4864  N   PHE A 319       7.863  -2.855 -16.996  1.00 61.89           N
ATOM   4865  CA  PHE A 319       8.998  -3.428 -17.697  1.00 61.89           C
ATOM   4866  C   PHE A 319       8.583  -4.666 -18.495  1.00 61.89           C
ATOM   4867  O   PHE A 319       9.274  -5.068 -19.429  1.00 61.89           O
ATOM   4868  HA  PHE A 319       9.374  -2.667 -18.381  1.00 61.89           H
ATOM   4869  CB  PHE A 319      10.019  -3.840 -16.635  1.00 61.89           C
ATOM   4870 1HB  PHE A 319       9.498  -4.342 -15.820  1.00 61.89           H
ATOM   4871 2HB  PHE A 319      10.706  -4.567 -17.068  1.00 61.89           H
ATOM   4872  CG  PHE A 319      10.827  -2.674 -16.063  1.00 61.89           C
ATOM   4873  CD1 PHE A 319      12.016  -2.329 -16.627  1.00 61.89           C
ATOM   4874  HD1 PHE A 319      12.392  -2.883 -17.487  1.00 61.89           H
ATOM   4875  CD2 PHE A 319      10.358  -1.982 -14.990  1.00 61.89           C
ATOM   4876  HD2 PHE A 319       9.405  -2.259 -14.538  1.00 61.89           H
ATOM   4877  CE1 PHE A 319      12.766  -1.246 -16.096  1.00 61.89           C
ATOM   4878  HE1 PHE A 319      13.718  -0.970 -16.548  1.00 61.89           H
ATOM   4879  CE2 PHE A 319      11.108  -0.900 -14.459  1.00 61.89           C
ATOM   4880  HE2 PHE A 319      10.731  -0.345 -13.600  1.00 61.89           H
ATOM   4881  CZ  PHE A 319      12.296  -0.555 -15.024  1.00 61.89           C
ATOM   4882  HZ  PHE A 319      12.872   0.277 -14.616  1.00 61.89           H
ATOM   4883  HN  PHE A 319       7.877  -2.972 -16.002  1.00 61.89           H
ATOM   4884  N   VAL A 320       7.454  -5.236 -18.097  1.00 65.50           N
ATOM   4885  CA  VAL A 320       6.895  -6.369 -18.814  1.00 65.50           C
ATOM   4886  C   VAL A 320       6.372  -5.899 -20.173  1.00 65.50           C
ATOM   4887  O   VAL A 320       6.177  -6.707 -21.080  1.00 65.50           O
ATOM   4888  HA  VAL A 320       7.700  -7.085 -18.976  1.00 65.50           H
ATOM   4889  CB  VAL A 320       5.820  -7.048 -17.963  1.00 65.50           C
ATOM   4890  HB  VAL A 320       5.004  -6.338 -17.824  1.00 65.50           H
ATOM   4891  CG1 VAL A 320       5.255  -8.280 -18.673  1.00 65.50           C
ATOM   4892 1HG1 VAL A 320       4.812  -7.980 -19.622  1.00 65.50           H
ATOM   4893 2HG1 VAL A 320       6.059  -8.993 -18.856  1.00 65.50           H
ATOM   4894 3HG1 VAL A 320       4.494  -8.743 -18.046  1.00 65.50           H
ATOM   4895  CG2 VAL A 320       6.365  -7.413 -16.581  1.00 65.50           C
ATOM   4896 1HG2 VAL A 320       7.207  -8.096 -16.691  1.00 65.50           H
ATOM   4897 2HG2 VAL A 320       6.696  -6.509 -16.070  1.00 65.50           H
ATOM   4898 3HG2 VAL A 320       5.581  -7.894 -15.996  1.00 65.50           H
ATOM   4899  HN  VAL A 320       6.927  -4.936 -17.302  1.00 65.50           H
ATOM   4900  N   GLY A 321       6.162  -4.595 -20.272  1.00 66.97           N
ATOM   4901  CA  GLY A 321       5.655  -4.009 -21.501  1.00 66.97           C
ATOM   4902  C   GLY A 321       6.773  -3.847 -22.533  1.00 66.97           C
ATOM   4903  O   GLY A 321       7.774  -3.182 -22.270  1.00 66.97           O
ATOM   4904 1HA  GLY A 321       4.866  -4.640 -21.911  1.00 66.97           H
ATOM   4905 2HA  GLY A 321       5.208  -3.038 -21.289  1.00 66.97           H
ATOM   4906  HN  GLY A 321       6.331  -3.943 -19.532  1.00 66.97           H
ATOM   4907  N   GLU A 322       6.565  -4.466 -23.686  1.00 59.16           N
ATOM   4908  CA  GLU A 322       7.470  -4.282 -24.808  1.00 59.16           C
ATOM   4909  C   GLU A 322       7.598  -2.796 -25.149  1.00 59.16           C
ATOM   4910  O   GLU A 322       8.664  -2.338 -25.556  1.00 59.16           O
ATOM   4911  HA  GLU A 322       8.432  -4.668 -24.470  1.00 59.16           H
ATOM   4912  CB  GLU A 322       7.006  -5.086 -26.024  1.00 59.16           C
ATOM   4913 1HB  GLU A 322       5.941  -4.921 -26.189  1.00 59.16           H
ATOM   4914 2HB  GLU A 322       7.620  -4.832 -26.888  1.00 59.16           H
ATOM   4915  CG  GLU A 322       7.189  -6.587 -25.792  1.00 59.16           C
ATOM   4916 1HG  GLU A 322       8.202  -6.783 -25.438  1.00 59.16           H
ATOM   4917 2HG  GLU A 322       6.508  -6.923 -25.010  1.00 59.16           H
ATOM   4918  CD  GLU A 322       6.930  -7.376 -27.076  1.00 59.16           C
ATOM   4919  OE1 GLU A 322       7.142  -8.608 -27.038  1.00 59.16           O
ATOM   4920  OE2 GLU A 322       6.526  -6.731 -28.067  1.00 59.16           O
ATOM   4921  HN  GLU A 322       5.797  -5.082 -23.860  1.00 59.16           H
ATOM   4922  N   ARG A 323       6.495  -2.084 -24.970  1.00 58.34           N
ATOM   4923  CA  ARG A 323       6.446  -0.677 -25.331  1.00 58.34           C
ATOM   4924  C   ARG A 323       7.391   0.133 -24.441  1.00 58.34           C
ATOM   4925  O   ARG A 323       8.204   0.910 -24.939  1.00 58.34           O
ATOM   4926  HA  ARG A 323       6.764  -0.645 -26.373  1.00 58.34           H
ATOM   4927  CB  ARG A 323       5.026  -0.122 -25.193  1.00 58.34           C
ATOM   4928 1HB  ARG A 323       4.342  -0.709 -25.805  1.00 58.34           H
ATOM   4929 2HB  ARG A 323       4.693  -0.219 -24.160  1.00 58.34           H
ATOM   4930  CG  ARG A 323       4.968   1.346 -25.618  1.00 58.34           C
ATOM   4931 1HG  ARG A 323       5.604   1.943 -24.965  1.00 58.34           H
ATOM   4932 2HG  ARG A 323       5.362   1.452 -26.629  1.00 58.34           H
ATOM   4933  CD  ARG A 323       3.533   1.875 -25.566  1.00 58.34           C
ATOM   4934 1HD  ARG A 323       2.928   1.384 -26.328  1.00 58.34           H
ATOM   4935 2HD  ARG A 323       3.085   1.639 -24.602  1.00 58.34           H
ATOM   4936  NE  ARG A 323       3.526   3.340 -25.782  1.00 58.34           N
ATOM   4937  HE  ARG A 323       4.283   3.742 -26.296  1.00 58.34           H
ATOM   4938  CZ  ARG A 323       2.568   4.160 -25.330  1.00 58.34           C
ATOM   4939  NH1 ARG A 323       1.529   3.676 -24.635  1.00 58.34           N
ATOM   4940 1HH1 ARG A 323       1.465   2.696 -24.450  1.00 58.34           H
ATOM   4941 2HH1 ARG A 323       0.818   4.296 -24.302  1.00 58.34           H
ATOM   4942  NH2 ARG A 323       2.663   5.473 -25.585  1.00 58.34           N
ATOM   4943 1HH2 ARG A 323       1.957   6.099 -25.255  1.00 58.34           H
ATOM   4944 2HH2 ARG A 323       3.441   5.826 -26.104  1.00 58.34           H
ATOM   4945  HN  ARG A 323       5.648  -2.451 -24.586  1.00 58.34           H
ATOM   4946  N   PHE A 324       7.252  -0.077 -23.140  1.00 69.17           N
ATOM   4947  CA  PHE A 324       8.020   0.689 -22.173  1.00 69.17           C
ATOM   4948  C   PHE A 324       9.507   0.336 -22.250  1.00 69.17           C
ATOM   4949  O   PHE A 324      10.364   1.209 -22.122  1.00 69.17           O
ATOM   4950  HA  PHE A 324       7.886   1.743 -22.415  1.00 69.17           H
ATOM   4951  CB  PHE A 324       7.491   0.316 -20.786  1.00 69.17           C
ATOM   4952 1HB  PHE A 324       6.419   0.508 -20.754  1.00 69.17           H
ATOM   4953 2HB  PHE A 324       7.628  -0.754 -20.632  1.00 69.17           H
ATOM   4954  CG  PHE A 324       8.165   1.072 -19.640  1.00 69.17           C
ATOM   4955  CD1 PHE A 324       9.191   0.498 -18.956  1.00 69.17           C
ATOM   4956  HD1 PHE A 324       9.533  -0.501 -19.226  1.00 69.17           H
ATOM   4957  CD2 PHE A 324       7.738   2.319 -19.303  1.00 69.17           C
ATOM   4958  HD2 PHE A 324       6.916   2.779 -19.851  1.00 69.17           H
ATOM   4959  CE1 PHE A 324       9.816   1.200 -17.892  1.00 69.17           C
ATOM   4960  HE1 PHE A 324      10.639   0.739 -17.344  1.00 69.17           H
ATOM   4961  CE2 PHE A 324       8.363   3.021 -18.239  1.00 69.17           C
ATOM   4962  HE2 PHE A 324       8.021   4.020 -17.970  1.00 69.17           H
ATOM   4963  CZ  PHE A 324       9.389   2.446 -17.556  1.00 69.17           C
ATOM   4964  HZ  PHE A 324       9.869   2.985 -16.739  1.00 69.17           H
ATOM   4965  HN  PHE A 324       6.631  -0.753 -22.746  1.00 69.17           H
ATOM   4966  N   ARG A 325       9.768  -0.946 -22.460  1.00 68.37           N
ATOM   4967  CA  ARG A 325      11.136  -1.428 -22.543  1.00 68.37           C
ATOM   4968  C   ARG A 325      11.890  -0.695 -23.655  1.00 68.37           C
ATOM   4969  O   ARG A 325      13.058  -0.345 -23.492  1.00 68.37           O
ATOM   4970  HA  ARG A 325      11.569  -1.209 -21.567  1.00 68.37           H
ATOM   4971  CB  ARG A 325      11.175  -2.933 -22.816  1.00 68.37           C
ATOM   4972 1HB  ARG A 325      10.414  -3.434 -22.219  1.00 68.37           H
ATOM   4973 2HB  ARG A 325      10.935  -3.122 -23.862  1.00 68.37           H
ATOM   4974  CG  ARG A 325      12.553  -3.514 -22.490  1.00 68.37           C
ATOM   4975 1HG  ARG A 325      13.298  -3.091 -23.163  1.00 68.37           H
ATOM   4976 2HG  ARG A 325      12.840  -3.231 -21.477  1.00 68.37           H
ATOM   4977  CD  ARG A 325      12.549  -5.038 -22.617  1.00 68.37           C
ATOM   4978 1HD  ARG A 325      13.391  -5.460 -22.068  1.00 68.37           H
ATOM   4979 2HD  ARG A 325      11.641  -5.446 -22.172  1.00 68.37           H
ATOM   4980  NE  ARG A 325      12.630  -5.427 -24.043  1.00 68.37           N
ATOM   4981  HE  ARG A 325      12.642  -4.699 -24.728  1.00 68.37           H
ATOM   4982  CZ  ARG A 325      12.689  -6.695 -24.474  1.00 68.37           C
ATOM   4983  NH1 ARG A 325      12.676  -7.711 -23.600  1.00 68.37           N
ATOM   4984 1HH1 ARG A 325      12.622  -7.527 -22.619  1.00 68.37           H
ATOM   4985 2HH1 ARG A 325      12.720  -8.654 -23.930  1.00 68.37           H
ATOM   4986  NH2 ARG A 325      12.761  -6.931 -25.791  1.00 68.37           N
ATOM   4987 1HH2 ARG A 325      12.805  -7.871 -26.129  1.00 68.37           H
ATOM   4988 2HH2 ARG A 325      12.770  -6.167 -26.436  1.00 68.37           H
ATOM   4989  HN  ARG A 325       9.065  -1.649 -22.571  1.00 68.37           H
ATOM   4990  N   ARG A 326      11.191  -0.485 -24.761  1.00 66.57           N
ATOM   4991  CA  ARG A 326      11.762   0.245 -25.880  1.00 66.57           C
ATOM   4992  C   ARG A 326      11.916   1.725 -25.525  1.00 66.57           C
ATOM   4993  O   ARG A 326      12.937   2.338 -25.835  1.00 66.57           O
ATOM   4994  HA  ARG A 326      12.732  -0.221 -26.050  1.00 66.57           H
ATOM   4995  CB  ARG A 326      10.885   0.115 -27.127  1.00 66.57           C
ATOM   4996 1HB  ARG A 326       9.835   0.197 -26.848  1.00 66.57           H
ATOM   4997 2HB  ARG A 326      11.097   0.936 -27.812  1.00 66.57           H
ATOM   4998  CG  ARG A 326      11.129  -1.221 -27.832  1.00 66.57           C
ATOM   4999 1HG  ARG A 326      12.189  -1.326 -28.063  1.00 66.57           H
ATOM   5000 2HG  ARG A 326      10.865  -2.041 -27.165  1.00 66.57           H
ATOM   5001  CD  ARG A 326      10.308  -1.319 -29.120  1.00 66.57           C
ATOM   5002 1HD  ARG A 326      10.370  -0.381 -29.672  1.00 66.57           H
ATOM   5003 2HD  ARG A 326      10.719  -2.096 -29.764  1.00 66.57           H
ATOM   5004  NE  ARG A 326       8.896  -1.624 -28.798  1.00 66.57           N
ATOM   5005  HE  ARG A 326       8.674  -1.877 -27.857  1.00 66.57           H
ATOM   5006  CZ  ARG A 326       7.897  -1.582 -29.690  1.00 66.57           C
ATOM   5007  NH1 ARG A 326       8.137  -1.249 -30.966  1.00 66.57           N
ATOM   5008 1HH1 ARG A 326       9.068  -1.030 -31.258  1.00 66.57           H
ATOM   5009 2HH1 ARG A 326       7.386  -1.220 -31.625  1.00 66.57           H
ATOM   5010  NH2 ARG A 326       6.654  -1.878 -29.287  1.00 66.57           N
ATOM   5011 1HH2 ARG A 326       5.897  -1.851 -29.940  1.00 66.57           H
ATOM   5012 2HH2 ARG A 326       6.483  -2.125 -28.333  1.00 66.57           H
ATOM   5013  HN  ARG A 326      10.252  -0.802 -24.898  1.00 66.57           H
ATOM   5014  N   ASP A 327      10.888   2.257 -24.881  1.00 76.00           N
ATOM   5015  CA  ASP A 327      10.860   3.673 -24.556  1.00 76.00           C
ATOM   5016  C   ASP A 327      11.936   3.973 -23.510  1.00 76.00           C
ATOM   5017  O   ASP A 327      12.520   5.055 -23.508  1.00 76.00           O
ATOM   5018  HA  ASP A 327      11.041   4.187 -25.499  1.00 76.00           H
ATOM   5019  CB  ASP A 327       9.505   4.076 -23.970  1.00 76.00           C
ATOM   5020 1HB  ASP A 327       9.230   3.386 -23.172  1.00 76.00           H
ATOM   5021 2HB  ASP A 327       9.580   5.068 -23.522  1.00 76.00           H
ATOM   5022  CG  ASP A 327       8.420   4.078 -25.048  1.00 76.00           C
ATOM   5023  OD1 ASP A 327       8.802   4.077 -26.238  1.00 76.00           O
ATOM   5024  OD2 ASP A 327       7.232   4.079 -24.657  1.00 76.00           O
ATOM   5025  HN  ASP A 327      10.086   1.739 -24.584  1.00 76.00           H
ATOM   5026  N   LEU A 328      12.164   2.995 -22.645  1.00 76.82           N
ATOM   5027  CA  LEU A 328      13.206   3.114 -21.639  1.00 76.82           C
ATOM   5028  C   LEU A 328      14.560   3.287 -22.330  1.00 76.82           C
ATOM   5029  O   LEU A 328      15.276   4.252 -22.068  1.00 76.82           O
ATOM   5030  HA  LEU A 328      12.997   4.013 -21.058  1.00 76.82           H
ATOM   5031  CB  LEU A 328      13.155   1.929 -20.673  1.00 76.82           C
ATOM   5032 1HB  LEU A 328      12.211   1.968 -20.129  1.00 76.82           H
ATOM   5033 2HB  LEU A 328      13.148   1.009 -21.258  1.00 76.82           H
ATOM   5034  CG  LEU A 328      14.295   1.844 -19.656  1.00 76.82           C
ATOM   5035  HG  LEU A 328      15.238   1.817 -20.201  1.00 76.82           H
ATOM   5036  CD1 LEU A 328      14.325   3.085 -18.762  1.00 76.82           C
ATOM   5037 1HD1 LEU A 328      14.472   3.973 -19.377  1.00 76.82           H
ATOM   5038 2HD1 LEU A 328      13.381   3.168 -18.223  1.00 76.82           H
ATOM   5039 3HD1 LEU A 328      15.144   2.999 -18.048  1.00 76.82           H
ATOM   5040  CD2 LEU A 328      14.207   0.552 -18.840  1.00 76.82           C
ATOM   5041 1HD2 LEU A 328      13.257   0.524 -18.305  1.00 76.82           H
ATOM   5042 2HD2 LEU A 328      14.272  -0.305 -19.510  1.00 76.82           H
ATOM   5043 3HD2 LEU A 328      15.028   0.517 -18.125  1.00 76.82           H
ATOM   5044  HN  LEU A 328      11.654   2.135 -22.626  1.00 76.82           H
ATOM   5045  N   VAL A 329      14.869   2.337 -23.201  1.00 78.42           N
ATOM   5046  CA  VAL A 329      16.158   2.329 -23.872  1.00 78.42           C
ATOM   5047  C   VAL A 329      16.317   3.621 -24.677  1.00 78.42           C
ATOM   5048  O   VAL A 329      17.415   4.166 -24.771  1.00 78.42           O
ATOM   5049  HA  VAL A 329      16.930   2.297 -23.103  1.00 78.42           H
ATOM   5050  CB  VAL A 329      16.292   1.070 -24.731  1.00 78.42           C
ATOM   5051  HB  VAL A 329      15.455   1.048 -25.428  1.00 78.42           H
ATOM   5052  CG1 VAL A 329      17.584   1.100 -25.550  1.00 78.42           C
ATOM   5053 1HG1 VAL A 329      17.579   1.971 -26.205  1.00 78.42           H
ATOM   5054 2HG1 VAL A 329      18.440   1.157 -24.876  1.00 78.42           H
ATOM   5055 3HG1 VAL A 329      17.655   0.193 -26.151  1.00 78.42           H
ATOM   5056  CG2 VAL A 329      16.218  -0.192 -23.869  1.00 78.42           C
ATOM   5057 1HG2 VAL A 329      17.026  -0.180 -23.137  1.00 78.42           H
ATOM   5058 2HG2 VAL A 329      15.260  -0.223 -23.351  1.00 78.42           H
ATOM   5059 3HG2 VAL A 329      16.317  -1.072 -24.504  1.00 78.42           H
ATOM   5060  HN  VAL A 329      14.259   1.585 -23.448  1.00 78.42           H
ATOM   5061  N   LYS A 330      15.204   4.073 -25.236  1.00 74.09           N
ATOM   5062  CA  LYS A 330      15.202   5.303 -26.010  1.00 74.09           C
ATOM   5063  C   LYS A 330      15.594   6.471 -25.103  1.00 74.09           C
[truncated: 117,478 more chars]
