# Supplementary material for: Noncanonical roles of chemokine regions in CCR9 activation revealed by structural modeling and mutational mapping
Source: Nat Commun. 2025 Aug 18;16:7695. doi: 10.1038/s41467-025-62321-9 (PMC12361432; doi:10.1038/s41467-025-62321-9)
Supplement: Supplementary file 7 — Supplementary Data 5 [file 41467_2025_62321_MOESM7_ESM.zip › CCR9_CCL25x1P6_06_rnk1.pdb]

ATOM      1  N   GLU A  20      -8.340  -3.188  58.807  1.00 50.10           N
ATOM      2  CA  GLU A  20      -7.983  -4.165  57.793  1.00 50.10           C
ATOM      3  C   GLU A  20      -8.507  -5.549  58.181  1.00 50.10           C
ATOM      4  O   GLU A  20      -7.774  -6.357  58.750  1.00 50.10           O
ATOM      5  HA  GLU A  20      -8.472  -3.827  56.880  1.00 50.10           H
ATOM      6  CB  GLU A  20      -6.469  -4.195  57.569  1.00 50.10           C
ATOM      7 1HB  GLU A  20      -5.955  -4.115  58.527  1.00 50.10           H
ATOM      8 2HB  GLU A  20      -6.198  -5.089  57.008  1.00 50.10           H
ATOM      9  CG  GLU A  20      -6.017  -3.002  56.724  1.00 50.10           C
ATOM     10 1HG  GLU A  20      -6.789  -2.753  55.997  1.00 50.10           H
ATOM     11 2HG  GLU A  20      -5.885  -2.129  57.363  1.00 50.10           H
ATOM     12  CD  GLU A  20      -4.706  -3.311  55.998  1.00 50.10           C
ATOM     13  OE1 GLU A  20      -4.613  -2.934  54.810  1.00 50.10           O
ATOM     14  OE2 GLU A  20      -3.827  -3.918  56.647  1.00 50.10           O
ATOM     15  HN  GLU A  20      -8.873  -3.549  59.573  1.00 50.10           H
ATOM     16  N   SER A  21      -9.771  -5.780  57.859  1.00 58.52           N
ATOM     17  CA  SER A  21     -10.382  -7.075  58.108  1.00 58.52           C
ATOM     18  C   SER A  21      -9.587  -8.174  57.402  1.00 58.52           C
ATOM     19  O   SER A  21      -9.127  -7.987  56.277  1.00 58.52           O
ATOM     20  HA  SER A  21     -10.343  -7.209  59.189  1.00 58.52           H
ATOM     21  CB  SER A  21     -11.840  -7.093  57.645  1.00 58.52           C
ATOM     22 1HB  SER A  21     -12.293  -8.048  57.912  1.00 58.52           H
ATOM     23 2HB  SER A  21     -12.398  -6.318  58.172  1.00 58.52           H
ATOM     24  OG  SER A  21     -11.957  -6.889  56.240  1.00 58.52           O
ATOM     25  HG  SER A  21     -12.183  -7.752  55.787  1.00 58.52           H
ATOM     26  HN  SER A  21     -10.372  -5.103  57.435  1.00 58.52           H
ATOM     27  N   THR A  22      -9.450  -9.297  58.091  1.00 59.02           N
ATOM     28  CA  THR A  22      -8.733 -10.433  57.537  1.00 59.02           C
ATOM     29  C   THR A  22      -9.259 -10.766  56.140  1.00 59.02           C
ATOM     30  O   THR A  22      -8.505 -11.224  55.282  1.00 59.02           O
ATOM     31  HA  THR A  22      -7.684 -10.156  57.426  1.00 59.02           H
ATOM     32  CB  THR A  22      -8.852 -11.595  58.525  1.00 59.02           C
ATOM     33  HB  THR A  22      -8.694 -12.550  58.023  1.00 59.02           H
ATOM     34  OG1 THR A  22     -10.136 -11.417  59.117  1.00 59.02           O
ATOM     35  HG1 THR A  22     -10.845 -11.777  58.511  1.00 59.02           H
ATOM     36  CG2 THR A  22      -7.879 -11.469  59.699  1.00 59.02           C
ATOM     37 1HG2 THR A  22      -8.083 -10.545  60.241  1.00 59.02           H
ATOM     38 2HG2 THR A  22      -6.856 -11.452  59.323  1.00 59.02           H
ATOM     39 3HG2 THR A  22      -8.006 -12.319  60.369  1.00 59.02           H
ATOM     40  HN  THR A  22      -9.819  -9.438  59.010  1.00 59.02           H
ATOM     41  N   SER A  23     -10.548 -10.524  55.954  1.00 61.98           N
ATOM     42  CA  SER A  23     -11.179 -10.771  54.669  1.00 61.98           C
ATOM     43  C   SER A  23     -10.476  -9.963  53.577  1.00 61.98           C
ATOM     44  O   SER A  23     -10.271 -10.457  52.469  1.00 61.98           O
ATOM     45  HA  SER A  23     -11.060 -11.840  54.490  1.00 61.98           H
ATOM     46  CB  SER A  23     -12.668 -10.424  54.710  1.00 61.98           C
ATOM     47 1HB  SER A  23     -13.149 -10.783  53.801  1.00 61.98           H
ATOM     48 2HB  SER A  23     -13.138 -10.944  55.546  1.00 61.98           H
ATOM     49  OG  SER A  23     -12.886  -9.022  54.841  1.00 61.98           O
ATOM     50  HG  SER A  23     -13.853  -8.811  54.693  1.00 61.98           H
ATOM     51  HN  SER A  23     -11.157 -10.165  56.662  1.00 61.98           H
ATOM     52  N   SER A  24     -10.126  -8.734  53.927  1.00 68.61           N
ATOM     53  CA  SER A  24      -9.541  -7.819  52.962  1.00 68.61           C
ATOM     54  C   SER A  24      -8.179  -8.342  52.502  1.00 68.61           C
ATOM     55  O   SER A  24      -7.762  -8.089  51.373  1.00 68.61           O
ATOM     56  HA  SER A  24     -10.242  -7.792  52.128  1.00 68.61           H
ATOM     57  CB  SER A  24      -9.399  -6.414  53.551  1.00 68.61           C
ATOM     58 1HB  SER A  24      -9.437  -5.678  52.748  1.00 68.61           H
ATOM     59 2HB  SER A  24     -10.242  -6.210  54.211  1.00 68.61           H
ATOM     60  OG  SER A  24      -8.182  -6.261  54.277  1.00 68.61           O
ATOM     61  HG  SER A  24      -8.210  -6.809  55.112  1.00 68.61           H
ATOM     62  HN  SER A  24     -10.236  -8.363  54.849  1.00 68.61           H
ATOM     63  N   MET A  25      -7.524  -9.063  53.400  1.00 65.12           N
ATOM     64  CA  MET A  25      -6.194  -9.577  53.122  1.00 65.12           C
ATOM     65  C   MET A  25      -6.266 -10.879  52.322  1.00 65.12           C
ATOM     66  O   MET A  25      -5.430 -11.126  51.454  1.00 65.12           O
ATOM     67  HA  MET A  25      -5.699  -8.807  52.530  1.00 65.12           H
ATOM     68  CB  MET A  25      -5.457  -9.827  54.439  1.00 65.12           C
ATOM     69 1HB  MET A  25      -5.737  -9.066  55.167  1.00 65.12           H
ATOM     70 2HB  MET A  25      -5.759 -10.790  54.852  1.00 65.12           H
ATOM     71  CG  MET A  25      -3.941  -9.808  54.231  1.00 65.12           C
ATOM     72 1HG  MET A  25      -3.603 -10.781  53.873  1.00 65.12           H
ATOM     73 2HG  MET A  25      -3.680  -9.078  53.465  1.00 65.12           H
ATOM     74  SD  MET A  25      -3.120  -9.404  55.763  1.00 65.12           S
ATOM     75  CE  MET A  25      -1.417  -9.589  55.260  1.00 65.12           C
ATOM     76 1HE  MET A  25      -1.247 -10.611  54.923  1.00 65.12           H
ATOM     77 2HE  MET A  25      -1.201  -8.897  54.446  1.00 65.12           H
ATOM     78 3HE  MET A  25      -0.763  -9.372  56.104  1.00 65.12           H
ATOM     79  HN  MET A  25      -7.886  -9.295  54.303  1.00 65.12           H
ATOM     80  N   GLU A  26      -7.274 -11.678  52.642  1.00 60.23           N
ATOM     81  CA  GLU A  26      -7.532 -12.895  51.891  1.00 60.23           C
ATOM     82  C   GLU A  26      -7.919 -12.557  50.449  1.00 60.23           C
ATOM     83  O   GLU A  26      -7.475 -13.218  49.512  1.00 60.23           O
ATOM     84  HA  GLU A  26      -6.593 -13.447  51.902  1.00 60.23           H
ATOM     85  CB  GLU A  26      -8.617 -13.736  52.566  1.00 60.23           C
ATOM     86 1HB  GLU A  26      -9.430 -13.090  52.899  1.00 60.23           H
ATOM     87 2HB  GLU A  26      -8.944 -14.526  51.890  1.00 60.23           H
ATOM     88  CG  GLU A  26      -8.071 -14.435  53.813  1.00 60.23           C
ATOM     89 1HG  GLU A  26      -7.222 -15.061  53.541  1.00 60.23           H
ATOM     90 2HG  GLU A  26      -7.705 -13.691  54.521  1.00 60.23           H
ATOM     91  CD  GLU A  26      -9.151 -15.292  54.478  1.00 60.23           C
ATOM     92  OE1 GLU A  26      -8.762 -16.239  55.195  1.00 60.23           O
ATOM     93  OE2 GLU A  26     -10.341 -14.980  54.254  1.00 60.23           O
ATOM     94  HN  GLU A  26      -7.906 -11.505  53.397  1.00 60.23           H
ATOM     95  N   ASP A  27      -8.742 -11.527  50.317  1.00 67.35           N
ATOM     96  CA  ASP A  27      -9.238 -11.128  49.011  1.00 67.35           C
ATOM     97  C   ASP A  27      -8.053 -10.808  48.097  1.00 67.35           C
ATOM     98  O   ASP A  27      -8.071 -11.139  46.912  1.00 67.35           O
ATOM     99  HA  ASP A  27      -9.822 -11.976  48.655  1.00 67.35           H
ATOM    100  CB  ASP A  27     -10.109  -9.874  49.112  1.00 67.35           C
ATOM    101 1HB  ASP A  27      -9.613  -9.132  49.739  1.00 67.35           H
ATOM    102 2HB  ASP A  27     -10.227  -9.428  48.124  1.00 67.35           H
ATOM    103  CG  ASP A  27     -11.483 -10.207  49.695  1.00 67.35           C
ATOM    104  OD1 ASP A  27     -11.875 -11.388  49.585  1.00 67.35           O
ATOM    105  OD2 ASP A  27     -12.111  -9.271  50.237  1.00 67.35           O
ATOM    106  HN  ASP A  27      -9.070 -10.971  51.081  1.00 67.35           H
ATOM    107  N   TYR A  28      -7.051 -10.169  48.682  1.00 66.43           N
ATOM    108  CA  TYR A  28      -5.878  -9.764  47.926  1.00 66.43           C
ATOM    109  C   TYR A  28      -5.003 -10.972  47.583  1.00 66.43           C
ATOM    110  O   TYR A  28      -4.421 -11.034  46.501  1.00 66.43           O
ATOM    111  HA  TYR A  28      -6.218  -9.297  47.002  1.00 66.43           H
ATOM    112  CB  TYR A  28      -5.091  -8.823  48.840  1.00 66.43           C
ATOM    113 1HB  TYR A  28      -5.730  -7.984  49.117  1.00 66.43           H
ATOM    114 2HB  TYR A  28      -4.841  -9.351  49.760  1.00 66.43           H
ATOM    115  CG  TYR A  28      -3.804  -8.280  48.214  1.00 66.43           C
ATOM    116  CD1 TYR A  28      -2.598  -8.898  48.472  1.00 66.43           C
ATOM    117  HD1 TYR A  28      -2.562  -9.773  49.121  1.00 66.43           H
ATOM    118  CD2 TYR A  28      -3.851  -7.172  47.393  1.00 66.43           C
ATOM    119  HD2 TYR A  28      -4.803  -6.684  47.189  1.00 66.43           H
ATOM    120  CE1 TYR A  28      -1.387  -8.388  47.884  1.00 66.43           C
ATOM    121  HE1 TYR A  28      -0.427  -8.866  48.079  1.00 66.43           H
ATOM    122  CE2 TYR A  28      -2.640  -6.662  46.804  1.00 66.43           C
ATOM    123  HE2 TYR A  28      -2.662  -5.787  46.153  1.00 66.43           H
ATOM    124  CZ  TYR A  28      -1.467  -7.294  47.079  1.00 66.43           C
ATOM    125  OH  TYR A  28      -0.324  -6.812  46.523  1.00 66.43           O
ATOM    126  HH  TYR A  28      -0.509  -5.948  46.055  1.00 66.43           H
ATOM    127  HN  TYR A  28      -7.032  -9.928  49.652  1.00 66.43           H
ATOM    128  N   VAL A  29      -4.939 -11.902  48.524  1.00 66.83           N
ATOM    129  CA  VAL A  29      -4.088 -13.069  48.366  1.00 66.83           C
ATOM    130  C   VAL A  29      -4.710 -14.013  47.335  1.00 66.83           C
ATOM    131  O   VAL A  29      -4.000 -14.618  46.534  1.00 66.83           O
ATOM    132  HA  VAL A  29      -3.124 -12.725  47.990  1.00 66.83           H
ATOM    133  CB  VAL A  29      -3.856 -13.735  49.724  1.00 66.83           C
ATOM    134  HB  VAL A  29      -4.829 -13.908  50.183  1.00 66.83           H
ATOM    135  CG1 VAL A  29      -3.167 -15.092  49.558  1.00 66.83           C
ATOM    136 1HG1 VAL A  29      -3.793 -15.745  48.950  1.00 66.83           H
ATOM    137 2HG1 VAL A  29      -2.204 -14.952  49.068  1.00 66.83           H
ATOM    138 3HG1 VAL A  29      -3.014 -15.543  50.538  1.00 66.83           H
ATOM    139  CG2 VAL A  29      -3.053 -12.822  50.653  1.00 66.83           C
ATOM    140 1HG2 VAL A  29      -2.086 -12.604  50.201  1.00 66.83           H
ATOM    141 2HG2 VAL A  29      -3.600 -11.892  50.809  1.00 66.83           H
ATOM    142 3HG2 VAL A  29      -2.903 -13.321  51.610  1.00 66.83           H
ATOM    143  HN  VAL A  29      -5.454 -11.868  49.380  1.00 66.83           H
ATOM    144  N   ASN A  30      -6.031 -14.109  47.389  1.00 62.11           N
ATOM    145  CA  ASN A  30      -6.747 -15.053  46.549  1.00 62.11           C
ATOM    146  C   ASN A  30      -6.997 -14.422  45.178  1.00 62.11           C
ATOM    147  O   ASN A  30      -7.469 -15.090  44.259  1.00 62.11           O
ATOM    148  HA  ASN A  30      -6.104 -15.932  46.492  1.00 62.11           H
ATOM    149  CB  ASN A  30      -8.104 -15.413  47.158  1.00 62.11           C
ATOM    150 1HB  ASN A  30      -8.646 -14.502  47.410  1.00 62.11           H
ATOM    151 2HB  ASN A  30      -8.705 -15.949  46.424  1.00 62.11           H
ATOM    152  CG  ASN A  30      -7.932 -16.274  48.411  1.00 62.11           C
ATOM    153  OD1 ASN A  30      -6.945 -16.970  48.586  1.00 62.11           O
ATOM    154  ND2 ASN A  30      -8.944 -16.188  49.269  1.00 62.11           N
ATOM    155 1HD2 ASN A  30      -9.724 -15.598  49.065  1.00 62.11           H
ATOM    156 2HD2 ASN A  30      -8.924 -16.715  50.119  1.00 62.11           H
ATOM    157  HN  ASN A  30      -6.607 -13.557  47.991  1.00 62.11           H
ATOM    158  N   PHE A  31      -6.669 -13.142  45.082  1.00 68.30           N
ATOM    159  CA  PHE A  31      -6.830 -12.419  43.832  1.00 68.30           C
ATOM    160  C   PHE A  31      -5.934 -13.005  42.740  1.00 68.30           C
ATOM    161  O   PHE A  31      -4.722 -13.116  42.920  1.00 68.30           O
ATOM    162  HA  PHE A  31      -7.874 -12.517  43.535  1.00 68.30           H
ATOM    163  CB  PHE A  31      -6.412 -10.971  44.096  1.00 68.30           C
ATOM    164 1HB  PHE A  31      -6.944 -10.604  44.973  1.00 68.30           H
ATOM    165 2HB  PHE A  31      -5.349 -10.948  44.335  1.00 68.30           H
ATOM    166  CG  PHE A  31      -6.676 -10.024  42.924  1.00 68.30           C
ATOM    167  CD1 PHE A  31      -5.661  -9.676  42.088  1.00 68.30           C
ATOM    168  HD1 PHE A  31      -4.659 -10.072  42.254  1.00 68.30           H
ATOM    169  CD2 PHE A  31      -7.927  -9.530  42.717  1.00 68.30           C
ATOM    170  HD2 PHE A  31      -8.740  -9.808  43.387  1.00 68.30           H
ATOM    171  CE1 PHE A  31      -5.906  -8.797  41.001  1.00 68.30           C
ATOM    172  HE1 PHE A  31      -5.093  -8.518  40.331  1.00 68.30           H
ATOM    173  CE2 PHE A  31      -8.172  -8.651  41.629  1.00 68.30           C
ATOM    174  HE2 PHE A  31      -9.174  -8.255  41.464  1.00 68.30           H
ATOM    175  CZ  PHE A  31      -7.156  -8.303  40.794  1.00 68.30           C
ATOM    176  HZ  PHE A  31      -7.345  -7.628  39.959  1.00 68.30           H
ATOM    177  HN  PHE A  31      -6.299 -12.601  45.838  1.00 68.30           H
ATOM    178  N   ASN A  32      -6.564 -13.365  41.632  1.00 61.50           N
ATOM    179  CA  ASN A  32      -5.836 -13.925  40.505  1.00 61.50           C
ATOM    180  C   ASN A  32      -5.192 -12.791  39.705  1.00 61.50           C
ATOM    181  O   ASN A  32      -5.847 -12.161  38.877  1.00 61.50           O
ATOM    182  HA  ASN A  32      -5.099 -14.596  40.946  1.00 61.50           H
ATOM    183  CB  ASN A  32      -6.774 -14.690  39.569  1.00 61.50           C
ATOM    184 1HB  ASN A  32      -7.412 -15.355  40.152  1.00 61.50           H
ATOM    185 2HB  ASN A  32      -7.431 -13.989  39.054  1.00 61.50           H
ATOM    186  CG  ASN A  32      -5.982 -15.503  38.544  1.00 61.50           C
ATOM    187  OD1 ASN A  32      -4.763 -15.477  38.500  1.00 61.50           O
ATOM    188  ND2 ASN A  32      -6.740 -16.226  37.724  1.00 61.50           N
ATOM    189 1HD2 ASN A  32      -7.736 -16.203  37.814  1.00 61.50           H
ATOM    190 2HD2 ASN A  32      -6.315 -16.792  37.018  1.00 61.50           H
ATOM    191  HN  ASN A  32      -7.551 -13.279  41.497  1.00 61.50           H
ATOM    192  N   PHE A  33      -3.915 -12.567  39.981  1.00 64.54           N
ATOM    193  CA  PHE A  33      -3.152 -11.579  39.239  1.00 64.54           C
ATOM    194  C   PHE A  33      -2.701 -12.136  37.887  1.00 64.54           C
ATOM    195  O   PHE A  33      -1.508 -12.158  37.587  1.00 64.54           O
ATOM    196  HA  PHE A  33      -3.804 -10.721  39.077  1.00 64.54           H
ATOM    197  CB  PHE A  33      -1.916 -11.246  40.077  1.00 64.54           C
ATOM    198 1HB  PHE A  33      -1.411 -12.174  40.346  1.00 64.54           H
ATOM    199 2HB  PHE A  33      -1.220 -10.670  39.467  1.00 64.54           H
ATOM    200  CG  PHE A  33      -2.223 -10.460  41.354  1.00 64.54           C
ATOM    201  CD1 PHE A  33      -2.346  -9.107  41.306  1.00 64.54           C
ATOM    202  HD1 PHE A  33      -2.226  -8.582  40.359  1.00 64.54           H
ATOM    203  CD2 PHE A  33      -2.373 -11.116  42.536  1.00 64.54           C
ATOM    204  HD2 PHE A  33      -2.275 -12.201  42.574  1.00 64.54           H
ATOM    205  CE1 PHE A  33      -2.631  -8.378  42.491  1.00 64.54           C
ATOM    206  HE1 PHE A  33      -2.730  -7.293  42.453  1.00 64.54           H
ATOM    207  CE2 PHE A  33      -2.659 -10.387  43.721  1.00 64.54           C
ATOM    208  HE2 PHE A  33      -2.779 -10.912  44.668  1.00 64.54           H
ATOM    209  CZ  PHE A  33      -2.782  -9.033  43.673  1.00 64.54           C
ATOM    210  HZ  PHE A  33      -3.001  -8.474  44.583  1.00 64.54           H
ATOM    211  HN  PHE A  33      -3.405 -13.046  40.695  1.00 64.54           H
ATOM    212  N   THR A  34      -3.679 -12.574  37.108  1.00 63.20           N
ATOM    213  CA  THR A  34      -3.448 -12.849  35.700  1.00 63.20           C
ATOM    214  C   THR A  34      -2.843 -11.625  35.009  1.00 63.20           C
ATOM    215  O   THR A  34      -3.364 -10.518  35.131  1.00 63.20           O
ATOM    216  HA  THR A  34      -2.717 -13.654  35.623  1.00 63.20           H
ATOM    217  CB  THR A  34      -4.773 -13.302  35.083  1.00 63.20           C
ATOM    218  HB  THR A  34      -5.450 -12.458  34.952  1.00 63.20           H
ATOM    219  OG1 THR A  34      -5.231 -14.328  35.959  1.00 63.20           O
ATOM    220  HG1 THR A  34      -4.501 -14.993  36.118  1.00 63.20           H
ATOM    221  CG2 THR A  34      -4.581 -14.014  33.742  1.00 63.20           C
ATOM    222 1HG2 THR A  34      -3.959 -14.897  33.886  1.00 63.20           H
ATOM    223 2HG2 THR A  34      -4.096 -13.338  33.038  1.00 63.20           H
ATOM    224 3HG2 THR A  34      -5.552 -14.314  33.348  1.00 63.20           H
ATOM    225  HN  THR A  34      -4.614 -12.740  37.423  1.00 63.20           H
ATOM    226  N   ASP A  35      -1.750 -11.866  34.299  1.00 68.22           N
ATOM    227  CA  ASP A  35      -0.993 -10.781  33.700  1.00 68.22           C
ATOM    228  C   ASP A  35      -1.627 -10.400  32.361  1.00 68.22           C
ATOM    229  O   ASP A  35      -1.199 -10.875  31.310  1.00 68.22           O
ATOM    230  HA  ASP A  35      -1.033  -9.969  34.426  1.00 68.22           H
ATOM    231  CB  ASP A  35       0.455 -11.200  33.436  1.00 68.22           C
ATOM    232 1HB  ASP A  35       0.760 -11.948  34.167  1.00 68.22           H
ATOM    233 2HB  ASP A  35       0.528 -11.666  32.453  1.00 68.22           H
ATOM    234  CG  ASP A  35       1.396  -9.995  33.506  1.00 68.22           C
ATOM    235  OD1 ASP A  35       0.877  -8.883  33.740  1.00 68.22           O
ATOM    236  OD2 ASP A  35       2.613 -10.215  33.325  1.00 68.22           O
ATOM    237  HN  ASP A  35      -1.383 -12.781  34.131  1.00 68.22           H
ATOM    238  N   PHE A  36      -2.637  -9.547  32.443  1.00 82.31           N
ATOM    239  CA  PHE A  36      -3.301  -9.056  31.247  1.00 82.31           C
ATOM    240  C   PHE A  36      -2.515  -7.904  30.617  1.00 82.31           C
ATOM    241  O   PHE A  36      -2.815  -7.480  29.502  1.00 82.31           O
ATOM    242  HA  PHE A  36      -3.353  -9.886  30.542  1.00 82.31           H
ATOM    243  CB  PHE A  36      -4.677  -8.544  31.677  1.00 82.31           C
ATOM    244 1HB  PHE A  36      -4.553  -7.859  32.515  1.00 82.31           H
ATOM    245 2HB  PHE A  36      -5.112  -7.971  30.858  1.00 82.31           H
ATOM    246  CG  PHE A  36      -5.654  -9.650  32.081  1.00 82.31           C
ATOM    247  CD1 PHE A  36      -5.764 -10.772  31.319  1.00 82.31           C
ATOM    248  HD1 PHE A  36      -5.157 -10.883  30.421  1.00 82.31           H
ATOM    249  CD2 PHE A  36      -6.412  -9.512  33.201  1.00 82.31           C
ATOM    250  HD2 PHE A  36      -6.324  -8.613  33.811  1.00 82.31           H
ATOM    251  CE1 PHE A  36      -6.671 -11.798  31.694  1.00 82.31           C
ATOM    252  HE1 PHE A  36      -6.760 -12.697  31.084  1.00 82.31           H
ATOM    253  CE2 PHE A  36      -7.319 -10.539  33.576  1.00 82.31           C
ATOM    254  HE2 PHE A  36      -7.927 -10.428  34.474  1.00 82.31           H
ATOM    255  CZ  PHE A  36      -7.429 -11.660  32.815  1.00 82.31           C
ATOM    256  HZ  PHE A  36      -8.125 -12.448  33.103  1.00 82.31           H
ATOM    257  HN  PHE A  36      -3.002  -9.192  33.304  1.00 82.31           H
ATOM    258  N   TYR A  37      -1.525  -7.430  31.359  1.00 87.19           N
ATOM    259  CA  TYR A  37      -0.634  -6.401  30.850  1.00 87.19           C
ATOM    260  C   TYR A  37       0.519  -7.019  30.056  1.00 87.19           C
ATOM    261  O   TYR A  37       1.390  -7.672  30.627  1.00 87.19           O
ATOM    262  HA  TYR A  37      -1.212  -5.752  30.192  1.00 87.19           H
ATOM    263  CB  TYR A  37      -0.067  -5.688  32.079  1.00 87.19           C
ATOM    264 1HB  TYR A  37      -0.891  -5.404  32.734  1.00 87.19           H
ATOM    265 2HB  TYR A  37       0.556  -6.387  32.637  1.00 87.19           H
ATOM    266  CG  TYR A  37       0.758  -4.442  31.750  1.00 87.19           C
ATOM    267  CD1 TYR A  37       2.132  -4.529  31.657  1.00 87.19           C
ATOM    268  HD1 TYR A  37       2.629  -5.486  31.817  1.00 87.19           H
ATOM    269  CD2 TYR A  37       0.127  -3.231  31.547  1.00 87.19           C
ATOM    270  HD2 TYR A  37      -0.958  -3.163  31.621  1.00 87.19           H
ATOM    271  CE1 TYR A  37       2.908  -3.357  31.347  1.00 87.19           C
ATOM    272  HE1 TYR A  37       3.994  -3.412  31.270  1.00 87.19           H
ATOM    273  CE2 TYR A  37       0.904  -2.059  31.237  1.00 87.19           C
ATOM    274  HE2 TYR A  37       0.419  -1.096  31.075  1.00 87.19           H
ATOM    275  CZ  TYR A  37       2.256  -2.179  31.153  1.00 87.19           C
ATOM    276  OH  TYR A  37       2.989  -1.072  30.860  1.00 87.19           O
ATOM    277  HH  TYR A  37       3.949  -1.321  30.731  1.00 87.19           H
ATOM    278  HN  TYR A  37      -1.328  -7.736  32.291  1.00 87.19           H
ATOM    279  N   CYS A  38       0.486  -6.790  28.751  1.00 90.68           N
ATOM    280  CA  CYS A  38       1.445  -7.416  27.857  1.00 90.68           C
ATOM    281  C   CYS A  38       2.559  -6.409  27.566  1.00 90.68           C
ATOM    282  O   CYS A  38       2.318  -5.372  26.950  1.00 90.68           O
ATOM    283  HA  CYS A  38       1.838  -8.287  28.381  1.00 90.68           H
ATOM    284  CB  CYS A  38       0.779  -7.917  26.574  1.00 90.68           C
ATOM    285 1HB  CYS A  38      -0.076  -8.547  26.820  1.00 90.68           H
ATOM    286 2HB  CYS A  38       0.397  -7.073  25.999  1.00 90.68           H
ATOM    287  SG  CYS A  38       1.983  -8.862  25.571  1.00 90.68           S
ATOM    288  HN  CYS A  38      -0.178  -6.190  28.305  1.00 90.68           H
ATOM    289  N   GLU A  39       3.755  -6.749  28.024  1.00 82.46           N
ATOM    290  CA  GLU A  39       4.941  -5.996  27.652  1.00 82.46           C
ATOM    291  C   GLU A  39       5.515  -6.524  26.336  1.00 82.46           C
ATOM    292  O   GLU A  39       5.810  -7.712  26.216  1.00 82.46           O
ATOM    293  HA  GLU A  39       4.602  -4.968  27.522  1.00 82.46           H
ATOM    294  CB  GLU A  39       5.990  -6.040  28.765  1.00 82.46           C
ATOM    295 1HB  GLU A  39       6.237  -7.077  28.995  1.00 82.46           H
ATOM    296 2HB  GLU A  39       6.856  -5.445  28.477  1.00 82.46           H
ATOM    297  CG  GLU A  39       5.449  -5.419  30.054  1.00 82.46           C
ATOM    298 1HG  GLU A  39       5.064  -4.420  29.847  1.00 82.46           H
ATOM    299 2HG  GLU A  39       4.612  -6.012  30.424  1.00 82.46           H
ATOM    300  CD  GLU A  39       6.539  -5.340  31.125  1.00 82.46           C
ATOM    301  OE1 GLU A  39       6.254  -4.736  32.181  1.00 82.46           O
ATOM    302  OE2 GLU A  39       7.632  -5.886  30.862  1.00 82.46           O
ATOM    303  HN  GLU A  39       3.921  -7.522  28.636  1.00 82.46           H
ATOM    304  N   LYS A  40       5.656  -5.616  25.382  1.00 89.36           N
ATOM    305  CA  LYS A  40       5.999  -6.004  24.024  1.00 89.36           C
ATOM    306  C   LYS A  40       7.432  -5.564  23.719  1.00 89.36           C
ATOM    307  O   LYS A  40       7.751  -5.217  22.583  1.00 89.36           O
ATOM    308  HA  LYS A  40       5.954  -7.092  23.974  1.00 89.36           H
ATOM    309  CB  LYS A  40       4.966  -5.462  23.035  1.00 89.36           C
ATOM    310 1HB  LYS A  40       4.879  -4.381  23.149  1.00 89.36           H
ATOM    311 2HB  LYS A  40       5.301  -5.648  22.014  1.00 89.36           H
ATOM    312  CG  LYS A  40       3.600  -6.115  23.255  1.00 89.36           C
ATOM    313 1HG  LYS A  40       3.702  -7.200  23.223  1.00 89.36           H
ATOM    314 2HG  LYS A  40       3.227  -5.860  24.247  1.00 89.36           H
ATOM    315  CD  LYS A  40       2.596  -5.660  22.194  1.00 89.36           C
ATOM    316 1HD  LYS A  40       2.458  -4.581  22.258  1.00 89.36           H
ATOM    317 2HD  LYS A  40       2.991  -5.872  21.200  1.00 89.36           H
ATOM    318  CE  LYS A  40       1.250  -6.365  22.374  1.00 89.36           C
ATOM    319 1HE  LYS A  40       1.387  -7.444  22.316  1.00 89.36           H
ATOM    320 2HE  LYS A  40       0.849  -6.147  23.364  1.00 89.36           H
ATOM    321  NZ  LYS A  40       0.291  -5.924  21.336  1.00 89.36           N
ATOM    322 1HZ  LYS A  40      -0.486  -6.574  21.297  1.00 89.36           H
ATOM    323 2HZ  LYS A  40      -0.053  -4.998  21.565  1.00 89.36           H
ATOM    324 3HZ  LYS A  40       0.757  -5.898  20.436  1.00 89.36           H
ATOM    325  HN  LYS A  40       5.540  -4.633  25.524  1.00 89.36           H
ATOM    326  N   ASN A  41       8.259  -5.591  24.755  1.00 82.99           N
ATOM    327  CA  ASN A  41       9.646  -5.181  24.616  1.00 82.99           C
ATOM    328  C   ASN A  41      10.313  -6.016  23.521  1.00 82.99           C
ATOM    329  O   ASN A  41      11.089  -5.492  22.723  1.00 82.99           O
ATOM    330  HA  ASN A  41       9.607  -4.121  24.367  1.00 82.99           H
ATOM    331  CB  ASN A  41      10.419  -5.404  25.917  1.00 82.99           C
ATOM    332 1HB  ASN A  41      10.243  -6.417  26.280  1.00 82.99           H
ATOM    333 2HB  ASN A  41      11.488  -5.314  25.729  1.00 82.99           H
ATOM    334  CG  ASN A  41       9.996  -4.394  26.986  1.00 82.99           C
ATOM    335  OD1 ASN A  41       9.560  -3.292  26.697  1.00 82.99           O
ATOM    336  ND2 ASN A  41      10.150  -4.830  28.233  1.00 82.99           N
ATOM    337 1HD2 ASN A  41      10.513  -5.746  28.402  1.00 82.99           H
ATOM    338 2HD2 ASN A  41       9.901  -4.241  29.003  1.00 82.99           H
ATOM    339  HN  ASN A  41       7.995  -5.886  25.673  1.00 82.99           H
ATOM    340  N   ASN A  42       9.986  -7.299  23.518  1.00 84.57           N
ATOM    341  CA  ASN A  42      10.595  -8.225  22.577  1.00 84.57           C
ATOM    342  C   ASN A  42      10.219  -7.817  21.151  1.00 84.57           C
ATOM    343  O   ASN A  42      11.030  -7.934  20.234  1.00 84.57           O
ATOM    344  HA  ASN A  42      11.667  -8.156  22.762  1.00 84.57           H
ATOM    345  CB  ASN A  42      10.096  -9.653  22.808  1.00 84.57           C
ATOM    346 1HB  ASN A  42       9.007  -9.672  22.767  1.00 84.57           H
ATOM    347 2HB  ASN A  42      10.457 -10.301  22.010  1.00 84.57           H
ATOM    348  CG  ASN A  42      10.570 -10.187  24.161  1.00 84.57           C
ATOM    349  OD1 ASN A  42      11.395  -9.595  24.837  1.00 84.57           O
ATOM    350  ND2 ASN A  42      10.004 -11.337  24.516  1.00 84.57           N
ATOM    351 1HD2 ASN A  42       9.334 -11.771  23.915  1.00 84.57           H
ATOM    352 2HD2 ASN A  42      10.249 -11.767  25.385  1.00 84.57           H
ATOM    353  HN  ASN A  42       9.319  -7.708  24.141  1.00 84.57           H
ATOM    354  N   VAL A  43       8.989  -7.346  21.009  1.00 91.94           N
ATOM    355  CA  VAL A  43       8.477  -6.973  19.702  1.00 91.94           C
ATOM    356  C   VAL A  43       9.236  -5.745  19.193  1.00 91.94           C
ATOM    357  O   VAL A  43       9.612  -5.684  18.024  1.00 91.94           O
ATOM    358  HA  VAL A  43       8.664  -7.806  19.025  1.00 91.94           H
ATOM    359  CB  VAL A  43       6.965  -6.752  19.775  1.00 91.94           C
ATOM    360  HB  VAL A  43       6.783  -5.880  20.405  1.00 91.94           H
ATOM    361  CG1 VAL A  43       6.385  -6.459  18.390  1.00 91.94           C
ATOM    362 1HG1 VAL A  43       6.850  -5.561  17.984  1.00 91.94           H
ATOM    363 2HG1 VAL A  43       6.583  -7.302  17.728  1.00 91.94           H
ATOM    364 3HG1 VAL A  43       5.309  -6.306  18.471  1.00 91.94           H
ATOM    365  CG2 VAL A  43       6.266  -7.950  20.420  1.00 91.94           C
ATOM    366 1HG2 VAL A  43       6.460  -8.845  19.828  1.00 91.94           H
ATOM    367 2HG2 VAL A  43       6.648  -8.093  21.431  1.00 91.94           H
ATOM    368 3HG2 VAL A  43       5.192  -7.767  20.460  1.00 91.94           H
ATOM    369  HN  VAL A  43       8.348  -7.220  21.766  1.00 91.94           H
ATOM    370  N   ARG A  44       9.439  -4.798  20.097  1.00 87.34           N
ATOM    371  CA  ARG A  44      10.135  -3.570  19.751  1.00 87.34           C
ATOM    372  C   ARG A  44      11.589  -3.870  19.382  1.00 87.34           C
ATOM    373  O   ARG A  44      12.146  -3.241  18.483  1.00 87.34           O
ATOM    374  HA  ARG A  44       9.587  -3.171  18.898  1.00 87.34           H
ATOM    375  CB  ARG A  44      10.106  -2.575  20.913  1.00 87.34           C
ATOM    376 1HB  ARG A  44      10.503  -3.047  21.811  1.00 87.34           H
ATOM    377 2HB  ARG A  44      10.752  -1.727  20.686  1.00 87.34           H
ATOM    378  CG  ARG A  44       8.682  -2.082  21.177  1.00 87.34           C
ATOM    379 1HG  ARG A  44       8.208  -1.806  20.235  1.00 87.34           H
ATOM    380 2HG  ARG A  44       8.088  -2.888  21.608  1.00 87.34           H
ATOM    381  CD  ARG A  44       8.684  -0.880  22.124  1.00 87.34           C
ATOM    382 1HD  ARG A  44       9.403  -0.137  21.780  1.00 87.34           H
ATOM    383 2HD  ARG A  44       7.705  -0.402  22.121  1.00 87.34           H
ATOM    384  NE  ARG A  44       9.028  -1.317  23.496  1.00 87.34           N
ATOM    385  HE  ARG A  44       9.996  -1.371  23.742  1.00 87.34           H
ATOM    386  CZ  ARG A  44       8.124  -1.645  24.428  1.00 87.34           C
ATOM    387  NH1 ARG A  44       6.813  -1.592  24.154  1.00 87.34           N
ATOM    388 1HH1 ARG A  44       6.504  -1.305  23.247  1.00 87.34           H
ATOM    389 2HH1 ARG A  44       6.145  -1.838  24.856  1.00 87.34           H
ATOM    390  NH2 ARG A  44       8.550  -2.028  25.640  1.00 87.34           N
ATOM    391 1HH2 ARG A  44       7.888  -2.277  26.347  1.00 87.34           H
ATOM    392 2HH2 ARG A  44       9.530  -2.066  25.837  1.00 87.34           H
ATOM    393  HN  ARG A  44       9.139  -4.860  21.049  1.00 87.34           H
ATOM    394  N   GLN A  45      12.161  -4.830  20.093  1.00 83.69           N
ATOM    395  CA  GLN A  45      13.549  -5.200  19.871  1.00 83.69           C
ATOM    396  C   GLN A  45      13.715  -5.831  18.487  1.00 83.69           C
ATOM    397  O   GLN A  45      14.670  -5.527  17.774  1.00 83.69           O
ATOM    398  HA  GLN A  45      14.109  -4.266  19.922  1.00 83.69           H
ATOM    399  CB  GLN A  45      14.047  -6.144  20.968  1.00 83.69           C
ATOM    400 1HB  GLN A  45      13.789  -5.738  21.946  1.00 83.69           H
ATOM    401 2HB  GLN A  45      13.544  -7.107  20.879  1.00 83.69           H
ATOM    402  CG  GLN A  45      15.561  -6.342  20.874  1.00 83.69           C
ATOM    403 1HG  GLN A  45      15.812  -6.806  19.921  1.00 83.69           H
ATOM    404 2HG  GLN A  45      16.060  -5.373  20.899  1.00 83.69           H
ATOM    405  CD  GLN A  45      16.071  -7.215  22.023  1.00 83.69           C
ATOM    406  OE1 GLN A  45      15.313  -7.837  22.748  1.00 83.69           O
ATOM    407  NE2 GLN A  45      17.395  -7.226  22.146  1.00 83.69           N
ATOM    408 1HE2 GLN A  45      17.961  -6.693  21.517  1.00 83.69           H
ATOM    409 2HE2 GLN A  45      17.825  -7.768  22.868  1.00 83.69           H
ATOM    410  HN  GLN A  45      11.694  -5.350  20.808  1.00 83.69           H
ATOM    411  N   PHE A  46      12.771  -6.697  18.150  1.00 92.87           N
ATOM    412  CA  PHE A  46      12.763  -7.321  16.837  1.00 92.87           C
ATOM    413  C   PHE A  46      12.689  -6.268  15.730  1.00 92.87           C
ATOM    414  O   PHE A  46      13.459  -6.314  14.772  1.00 92.87           O
ATOM    415  HA  PHE A  46      13.692  -7.883  16.741  1.00 92.87           H
ATOM    416  CB  PHE A  46      11.516  -8.204  16.770  1.00 92.87           C
ATOM    417 1HB  PHE A  46      11.625  -9.025  17.479  1.00 92.87           H
ATOM    418 2HB  PHE A  46      10.652  -7.621  17.089  1.00 92.87           H
ATOM    419  CG  PHE A  46      11.237  -8.783  15.381  1.00 92.87           C
ATOM    420  CD1 PHE A  46      10.318  -8.193  14.571  1.00 92.87           C
ATOM    421  HD1 PHE A  46       9.780  -7.308  14.910  1.00 92.87           H
ATOM    422  CD2 PHE A  46      11.909  -9.887  14.957  1.00 92.87           C
ATOM    423  HD2 PHE A  46      12.645 -10.360  15.607  1.00 92.87           H
ATOM    424  CE1 PHE A  46      10.060  -8.730  13.282  1.00 92.87           C
ATOM    425  HE1 PHE A  46       9.323  -8.258  12.632  1.00 92.87           H
ATOM    426  CE2 PHE A  46      11.650 -10.424  13.669  1.00 92.87           C
ATOM    427  HE2 PHE A  46      12.188 -11.309  13.329  1.00 92.87           H
ATOM    428  CZ  PHE A  46      10.731  -9.834  12.858  1.00 92.87           C
ATOM    429  HZ  PHE A  46      10.533 -10.247  11.869  1.00 92.87           H
ATOM    430  HN  PHE A  46      12.023  -6.973  18.753  1.00 92.87           H
ATOM    431  N   ALA A  47      11.754  -5.344  15.897  1.00 93.70           N
ATOM    432  CA  ALA A  47      11.520  -4.325  14.889  1.00 93.70           C
ATOM    433  C   ALA A  47      12.799  -3.511  14.686  1.00 93.70           C
ATOM    434  O   ALA A  47      13.149  -3.169  13.557  1.00 93.70           O
ATOM    435  HA  ALA A  47      11.270  -4.832  13.957  1.00 93.70           H
ATOM    436  CB  ALA A  47      10.335  -3.453  15.309  1.00 93.70           C
ATOM    437 1HB  ALA A  47       9.445  -4.074  15.411  1.00 93.70           H
ATOM    438 2HB  ALA A  47      10.556  -2.975  16.264  1.00 93.70           H
ATOM    439 3HB  ALA A  47      10.160  -2.688  14.552  1.00 93.70           H
ATOM    440  HN  ALA A  47      11.163  -5.286  16.702  1.00 93.70           H
ATOM    441  N   SER A  48      13.463  -3.226  15.796  1.00 91.93           N
ATOM    442  CA  SER A  48      14.590  -2.308  15.780  1.00 91.93           C
ATOM    443  C   SER A  48      15.743  -2.910  14.975  1.00 91.93           C
ATOM    444  O   SER A  48      16.579  -2.183  14.442  1.00 91.93           O
ATOM    445  HA  SER A  48      14.218  -1.404  15.298  1.00 91.93           H
ATOM    446  CB  SER A  48      15.051  -1.976  17.200  1.00 91.93           C
ATOM    447 1HB  SER A  48      15.755  -1.144  17.168  1.00 91.93           H
ATOM    448 2HB  SER A  48      14.196  -1.646  17.791  1.00 91.93           H
ATOM    449  OG  SER A  48      15.665  -3.092  17.837  1.00 91.93           O
ATOM    450  HG  SER A  48      15.229  -3.940  17.536  1.00 91.93           H
ATOM    451  HN  SER A  48      13.243  -3.608  16.694  1.00 91.93           H
ATOM    452  N   HIS A  49      15.752  -4.234  14.913  1.00 87.78           N
ATOM    453  CA  HIS A  49      16.838  -4.946  14.261  1.00 87.78           C
ATOM    454  C   HIS A  49      16.449  -5.265  12.816  1.00 87.78           C
ATOM    455  O   HIS A  49      17.267  -5.139  11.907  1.00 87.78           O
ATOM    456  HA  HIS A  49      17.695  -4.273  14.257  1.00 87.78           H
ATOM    457  CB  HIS A  49      17.227  -6.192  15.060  1.00 87.78           C
ATOM    458 1HB  HIS A  49      16.326  -6.760  15.288  1.00 87.78           H
ATOM    459 2HB  HIS A  49      17.856  -6.828  14.437  1.00 87.78           H
ATOM    460  CG  HIS A  49      17.956  -5.893  16.348  1.00 87.78           C
ATOM    461  ND1 HIS A  49      19.133  -5.166  16.391  1.00 87.78           N
ATOM    462  HD1 HIS A  49      19.610  -4.776  15.603  1.00 87.78           H
ATOM    463  CD2 HIS A  49      17.663  -6.228  17.637  1.00 87.78           C
ATOM    464  HD2 HIS A  49      16.798  -6.805  17.964  1.00 87.78           H
ATOM    465  CE1 HIS A  49      19.523  -5.076  17.655  1.00 87.78           C
ATOM    466  HE1 HIS A  49      20.415  -4.565  18.015  1.00 87.78           H
ATOM    467  NE2 HIS A  49      18.610  -5.735  18.425  1.00 87.78           N
ATOM    468  HN  HIS A  49      15.035  -4.816  15.297  1.00 87.78           H
ATOM    469  N   PHE A  50      15.199  -5.672  12.650  1.00 82.55           N
ATOM    470  CA  PHE A  50      14.782  -6.328  11.422  1.00 82.55           C
ATOM    471  C   PHE A  50      14.268  -5.309  10.403  1.00 82.55           C
ATOM    472  O   PHE A  50      14.577  -5.403   9.216  1.00 82.55           O
ATOM    473  HA  PHE A  50      15.656  -6.837  11.015  1.00 82.55           H
ATOM    474  CB  PHE A  50      13.645  -7.284  11.789  1.00 82.55           C
ATOM    475 1HB  PHE A  50      13.979  -7.938  12.594  1.00 82.55           H
ATOM    476 2HB  PHE A  50      12.808  -6.703  12.177  1.00 82.55           H
ATOM    477  CG  PHE A  50      13.154  -8.144  10.623  1.00 82.55           C
ATOM    478  CD1 PHE A  50      11.956  -7.876  10.038  1.00 82.55           C
ATOM    479  HD1 PHE A  50      11.345  -7.049  10.400  1.00 82.55           H
ATOM    480  CD2 PHE A  50      13.916  -9.176  10.171  1.00 82.55           C
ATOM    481  HD2 PHE A  50      14.877  -9.390  10.640  1.00 82.55           H
ATOM    482  CE1 PHE A  50      11.500  -8.675   8.956  1.00 82.55           C
ATOM    483  HE1 PHE A  50      10.540  -8.461   8.487  1.00 82.55           H
ATOM    484  CE2 PHE A  50      13.461  -9.974   9.089  1.00 82.55           C
ATOM    485  HE2 PHE A  50      14.072 -10.801   8.727  1.00 82.55           H
ATOM    486  CZ  PHE A  50      12.262  -9.707   8.504  1.00 82.55           C
ATOM    487  HZ  PHE A  50      11.913 -10.319   7.673  1.00 82.55           H
ATOM    488  HN  PHE A  50      14.478  -5.560  13.335  1.00 82.55           H
ATOM    489  N   LEU A  51      13.492  -4.359  10.904  1.00 94.23           N
ATOM    490  CA  LEU A  51      12.687  -3.516  10.037  1.00 94.23           C
ATOM    491  C   LEU A  51      13.595  -2.519   9.315  1.00 94.23           C
ATOM    492  O   LEU A  51      13.502  -2.357   8.099  1.00 94.23           O
ATOM    493  HA  LEU A  51      12.223  -4.163   9.292  1.00 94.23           H
ATOM    494  CB  LEU A  51      11.557  -2.857  10.830  1.00 94.23           C
ATOM    495 1HB  LEU A  51      12.000  -2.257  11.625  1.00 94.23           H
ATOM    496 2HB  LEU A  51      11.029  -2.169  10.169  1.00 94.23           H
ATOM    497  CG  LEU A  51      10.533  -3.806  11.454  1.00 94.23           C
ATOM    498  HG  LEU A  51      11.037  -4.398  12.218  1.00 94.23           H
ATOM    499  CD1 LEU A  51       9.416  -3.026  12.151  1.00 94.23           C
ATOM    500 1HD1 LEU A  51       9.843  -2.406  12.939  1.00 94.23           H
ATOM    501 2HD1 LEU A  51       8.907  -2.393  11.425  1.00 94.23           H
ATOM    502 3HD1 LEU A  51       8.702  -3.726  12.586  1.00 94.23           H
ATOM    503  CD2 LEU A  51       9.985  -4.784  10.413  1.00 94.23           C
ATOM    504 1HD2 LEU A  51       9.502  -4.228   9.610  1.00 94.23           H
ATOM    505 2HD2 LEU A  51      10.805  -5.375  10.003  1.00 94.23           H
ATOM    506 3HD2 LEU A  51       9.260  -5.448  10.884  1.00 94.23           H
ATOM    507  HN  LEU A  51      13.409  -4.162  11.881  1.00 94.23           H
ATOM    508  N   PRO A  52      14.487  -1.836  10.046  1.00 95.94           N
ATOM    509  CA  PRO A  52      15.237  -0.718   9.470  1.00 95.94           C
ATOM    510  C   PRO A  52      15.945  -1.101   8.181  1.00 95.94           C
ATOM    511  O   PRO A  52      15.798  -0.426   7.164  1.00 95.94           O
ATOM    512  HA  PRO A  52      14.556   0.087   9.193  1.00 95.94           H
ATOM    513  CB  PRO A  52      16.229  -0.341  10.572  1.00 95.94           C
ATOM    514 1HB  PRO A  52      17.177  -0.866  10.455  1.00 95.94           H
ATOM    515 2HB  PRO A  52      16.453   0.726  10.563  1.00 95.94           H
ATOM    516  CG  PRO A  52      15.510  -0.755  11.851  1.00 95.94           C
ATOM    517 1HG  PRO A  52      16.204  -0.881  12.682  1.00 95.94           H
ATOM    518 2HG  PRO A  52      14.785  -0.006  12.168  1.00 95.94           H
ATOM    519  CD  PRO A  52      14.845  -2.064  11.458  1.00 95.94           C
ATOM    520 1HD  PRO A  52      15.523  -2.911  11.567  1.00 95.94           H
ATOM    521 2HD  PRO A  52      13.973  -2.276  12.076  1.00 95.94           H
ATOM    522  N   PRO A  53      16.726  -2.189   8.192  1.00 96.10           N
ATOM    523  CA  PRO A  53      17.453  -2.609   6.991  1.00 96.10           C
ATOM    524  C   PRO A  53      16.540  -2.749   5.784  1.00 96.10           C
ATOM    525  O   PRO A  53      16.884  -2.312   4.687  1.00 96.10           O
ATOM    526  HA  PRO A  53      18.182  -1.849   6.710  1.00 96.10           H
ATOM    527  CB  PRO A  53      18.074  -3.948   7.393  1.00 96.10           C
ATOM    528 1HB  PRO A  53      17.426  -4.785   7.132  1.00 96.10           H
ATOM    529 2HB  PRO A  53      19.026  -4.116   6.890  1.00 96.10           H
ATOM    530  CG  PRO A  53      18.249  -3.819   8.901  1.00 96.10           C
ATOM    531 1HG  PRO A  53      18.345  -4.792   9.382  1.00 96.10           H
ATOM    532 2HG  PRO A  53      19.148  -3.259   9.158  1.00 96.10           H
ATOM    533  CD  PRO A  53      16.983  -3.093   9.328  1.00 96.10           C
ATOM    534 1HD  PRO A  53      16.154  -3.783   9.486  1.00 96.10           H
ATOM    535 2HD  PRO A  53      17.124  -2.550  10.263  1.00 96.10           H
ATOM    536  N   LEU A  54      15.390  -3.362   6.021  1.00 94.31           N
ATOM    537  CA  LEU A  54      14.480  -3.690   4.936  1.00 94.31           C
ATOM    538  C   LEU A  54      13.898  -2.400   4.356  1.00 94.31           C
ATOM    539  O   LEU A  54      13.782  -2.259   3.140  1.00 94.31           O
ATOM    540  HA  LEU A  54      15.062  -4.186   4.160  1.00 94.31           H
ATOM    541  CB  LEU A  54      13.418  -4.685   5.410  1.00 94.31           C
ATOM    542 1HB  LEU A  54      12.906  -4.257   6.272  1.00 94.31           H
ATOM    543 2HB  LEU A  54      12.675  -4.797   4.621  1.00 94.31           H
ATOM    544  CG  LEU A  54      13.926  -6.076   5.794  1.00 94.31           C
ATOM    545  HG  LEU A  54      14.660  -5.964   6.593  1.00 94.31           H
ATOM    546  CD1 LEU A  54      12.791  -6.943   6.342  1.00 94.31           C
ATOM    547 1HD1 LEU A  54      12.367  -6.469   7.227  1.00 94.31           H
ATOM    548 2HD1 LEU A  54      12.017  -7.051   5.582  1.00 94.31           H
ATOM    549 3HD1 LEU A  54      13.180  -7.926   6.607  1.00 94.31           H
ATOM    550  CD2 LEU A  54      14.640  -6.744   4.616  1.00 94.31           C
ATOM    551 1HD2 LEU A  54      13.947  -6.843   3.781  1.00 94.31           H
ATOM    552 2HD2 LEU A  54      15.490  -6.132   4.313  1.00 94.31           H
ATOM    553 3HD2 LEU A  54      14.991  -7.731   4.917  1.00 94.31           H
ATOM    554  HN  LEU A  54      15.077  -3.633   6.931  1.00 94.31           H
ATOM    555  N   TYR A  55      13.547  -1.491   5.254  1.00 94.60           N
ATOM    556  CA  TYR A  55      12.934  -0.237   4.849  1.00 94.60           C
ATOM    557  C   TYR A  55      13.902   0.602   4.012  1.00 94.60           C
ATOM    558  O   TYR A  55      13.493   1.258   3.056  1.00 94.60           O
ATOM    559  HA  TYR A  55      12.055  -0.471   4.249  1.00 94.60           H
ATOM    560  CB  TYR A  55      12.615   0.514   6.144  1.00 94.60           C
ATOM    561 1HB  TYR A  55      13.480   0.460   6.805  1.00 94.60           H
ATOM    562 2HB  TYR A  55      12.457   1.567   5.912  1.00 94.60           H
ATOM    563  CG  TYR A  55      11.389  -0.020   6.887  1.00 94.60           C
ATOM    564  CD1 TYR A  55      10.721  -1.129   6.409  1.00 94.60           C
ATOM    565  HD1 TYR A  55      11.067  -1.625   5.502  1.00 94.60           H
ATOM    566  CD2 TYR A  55      10.951   0.608   8.035  1.00 94.60           C
ATOM    567  HD2 TYR A  55      11.478   1.483   8.413  1.00 94.60           H
ATOM    568  CE1 TYR A  55       9.567  -1.631   7.108  1.00 94.60           C
ATOM    569  HE1 TYR A  55       9.030  -2.506   6.741  1.00 94.60           H
ATOM    570  CE2 TYR A  55       9.796   0.105   8.735  1.00 94.60           C
ATOM    571  HE2 TYR A  55       9.440   0.591   9.643  1.00 94.60           H
ATOM    572  CZ  TYR A  55       9.161  -0.989   8.236  1.00 94.60           C
ATOM    573  OH  TYR A  55       8.071  -1.464   8.897  1.00 94.60           O
ATOM    574  HH  TYR A  55       7.671  -2.228   8.392  1.00 94.60           H
ATOM    575  HN  TYR A  55      13.675  -1.600   6.240  1.00 94.60           H
ATOM    576  N   TRP A  56      15.167   0.553   4.403  1.00 93.11           N
ATOM    577  CA  TRP A  56      16.205   1.252   3.665  1.00 93.11           C
ATOM    578  C   TRP A  56      16.327   0.599   2.287  1.00 93.11           C
ATOM    579  O   TRP A  56      16.452   1.291   1.278  1.00 93.11           O
ATOM    580  HA  TRP A  56      15.896   2.292   3.559  1.00 93.11           H
ATOM    581  CB  TRP A  56      17.523   1.256   4.443  1.00 93.11           C
ATOM    582 1HB  TRP A  56      17.651   0.286   4.925  1.00 93.11           H
ATOM    583 2HB  TRP A  56      18.347   1.374   3.740  1.00 93.11           H
ATOM    584  CG  TRP A  56      17.616   2.353   5.505  1.00 93.11           C
ATOM    585  CD1 TRP A  56      17.741   2.210   6.831  1.00 93.11           C
ATOM    586  HD1 TRP A  56      17.795   1.248   7.342  1.00 93.11           H
ATOM    587  CD2 TRP A  56      17.585   3.778   5.274  1.00 93.11           C
ATOM    588  NE1 TRP A  56      17.793   3.432   7.470  1.00 93.11           N
ATOM    589  HE1 TRP A  56      17.885   3.582   8.454  1.00 93.11           H
ATOM    590  CE2 TRP A  56      17.696   4.416   6.493  1.00 93.11           C
ATOM    591  CE3 TRP A  56      17.469   4.503   4.075  1.00 93.11           C
ATOM    592  HE3 TRP A  56      17.381   4.022   3.101  1.00 93.11           H
ATOM    593  CZ2 TRP A  56      17.700   5.809   6.631  1.00 93.11           C
ATOM    594  HZ2 TRP A  56      17.788   6.289   7.606  1.00 93.11           H
ATOM    595  CZ3 TRP A  56      17.475   5.894   4.231  1.00 93.11           C
ATOM    596  HZ3 TRP A  56      17.387   6.505   3.332  1.00 93.11           H
ATOM    597  CH2 TRP A  56      17.585   6.552   5.450  1.00 93.11           C
ATOM    598  HH2 TRP A  56      17.582   7.641   5.487  1.00 93.11           H
ATOM    599  HN  TRP A  56      15.485   0.050   5.206  1.00 93.11           H
ATOM    600  N   LEU A  57      16.285  -0.725   2.289  1.00 92.70           N
ATOM    601  CA  LEU A  57      16.412  -1.480   1.054  1.00 92.70           C
ATOM    602  C   LEU A  57      15.246  -1.132   0.127  1.00 92.70           C
ATOM    603  O   LEU A  57      15.453  -0.797  -1.039  1.00 92.70           O
ATOM    604  HA  LEU A  57      17.339  -1.167   0.574  1.00 92.70           H
ATOM    605  CB  LEU A  57      16.537  -2.976   1.350  1.00 92.70           C
ATOM    606 1HB  LEU A  57      17.402  -3.127   1.996  1.00 92.70           H
ATOM    607 2HB  LEU A  57      15.659  -3.288   1.915  1.00 92.70           H
ATOM    608  CG  LEU A  57      16.678  -3.891   0.133  1.00 92.70           C
ATOM    609  HG  LEU A  57      15.864  -3.670  -0.557  1.00 92.70           H
ATOM    610  CD1 LEU A  57      17.987  -3.617  -0.610  1.00 92.70           C
ATOM    611 1HD1 LEU A  57      18.003  -2.581  -0.949  1.00 92.70           H
ATOM    612 2HD1 LEU A  57      18.829  -3.794   0.059  1.00 92.70           H
ATOM    613 3HD1 LEU A  57      18.062  -4.281  -1.471  1.00 92.70           H
ATOM    614  CD2 LEU A  57      16.544  -5.361   0.534  1.00 92.70           C
ATOM    615 1HD2 LEU A  57      17.322  -5.614   1.253  1.00 92.70           H
ATOM    616 2HD2 LEU A  57      15.565  -5.527   0.984  1.00 92.70           H
ATOM    617 3HD2 LEU A  57      16.648  -5.990  -0.351  1.00 92.70           H
ATOM    618  HN  LEU A  57      16.168  -1.280   3.113  1.00 92.70           H
ATOM    619  N   VAL A  58      14.045  -1.223   0.679  1.00 94.89           N
ATOM    620  CA  VAL A  58      12.842  -0.988  -0.102  1.00 94.89           C
ATOM    621  C   VAL A  58      12.875   0.434  -0.665  1.00 94.89           C
ATOM    622  O   VAL A  58      12.533   0.654  -1.825  1.00 94.89           O
ATOM    623  HA  VAL A  58      12.846  -1.694  -0.932  1.00 94.89           H
ATOM    624  CB  VAL A  58      11.602  -1.265   0.751  1.00 94.89           C
ATOM    625  HB  VAL A  58      11.682  -0.671   1.661  1.00 94.89           H
ATOM    626  CG1 VAL A  58      10.328  -0.837   0.020  1.00 94.89           C
ATOM    627 1HG1 VAL A  58      10.373   0.231  -0.194  1.00 94.89           H
ATOM    628 2HG1 VAL A  58      10.241  -1.392  -0.914  1.00 94.89           H
ATOM    629 3HG1 VAL A  58       9.462  -1.045   0.649  1.00 94.89           H
ATOM    630  CG2 VAL A  58      11.534  -2.739   1.156  1.00 94.89           C
ATOM    631 1HG2 VAL A  58      11.488  -3.360   0.261  1.00 94.89           H
ATOM    632 2HG2 VAL A  58      12.420  -2.999   1.734  1.00 94.89           H
ATOM    633 3HG2 VAL A  58      10.643  -2.908   1.761  1.00 94.89           H
ATOM    634  HN  VAL A  58      13.887  -1.452   1.640  1.00 94.89           H
ATOM    635  N   PHE A  59      13.289   1.363   0.185  1.00 95.76           N
ATOM    636  CA  PHE A  59      13.338   2.763  -0.203  1.00 95.76           C
ATOM    637  C   PHE A  59      14.250   2.965  -1.414  1.00 95.76           C
ATOM    638  O   PHE A  59      13.848   3.575  -2.404  1.00 95.76           O
ATOM    639  HA  PHE A  59      12.322   3.063  -0.461  1.00 95.76           H
ATOM    640  CB  PHE A  59      13.911   3.536   0.987  1.00 95.76           C
ATOM    641 1HB  PHE A  59      13.207   3.481   1.817  1.00 95.76           H
ATOM    642 2HB  PHE A  59      14.829   3.050   1.315  1.00 95.76           H
ATOM    643  CG  PHE A  59      14.209   5.007   0.687  1.00 95.76           C
ATOM    644  CD1 PHE A  59      15.497   5.438   0.612  1.00 95.76           C
ATOM    645  HD1 PHE A  59      16.317   4.736   0.766  1.00 95.76           H
ATOM    646  CD2 PHE A  59      13.187   5.883   0.496  1.00 95.76           C
ATOM    647  HD2 PHE A  59      12.155   5.537   0.556  1.00 95.76           H
ATOM    648  CE1 PHE A  59      15.774   6.803   0.335  1.00 95.76           C
ATOM    649  HE1 PHE A  59      16.806   7.148   0.275  1.00 95.76           H
ATOM    650  CE2 PHE A  59      13.464   7.248   0.218  1.00 95.76           C
ATOM    651  HE2 PHE A  59      12.644   7.950   0.065  1.00 95.76           H
ATOM    652  CZ  PHE A  59      14.751   7.679   0.143  1.00 95.76           C
ATOM    653  HZ  PHE A  59      14.964   8.726  -0.070  1.00 95.76           H
ATOM    654  HN  PHE A  59      13.587   1.173   1.120  1.00 95.76           H
ATOM    655  N   ILE A  60      15.462   2.441  -1.297  1.00 93.67           N
ATOM    656  CA  ILE A  60      16.484   2.688  -2.299  1.00 93.67           C
ATOM    657  C   ILE A  60      16.020   2.126  -3.644  1.00 93.67           C
ATOM    658  O   ILE A  60      16.016   2.836  -4.649  1.00 93.67           O
ATOM    659  HA  ILE A  60      16.593   3.768  -2.395  1.00 93.67           H
ATOM    660  CB  ILE A  60      17.834   2.136  -1.835  1.00 93.67           C
ATOM    661  HB  ILE A  60      17.685   1.111  -1.496  1.00 93.67           H
ATOM    662  CG1 ILE A  60      18.371   2.932  -0.644  1.00 93.67           C
ATOM    663 1HG1 ILE A  60      18.699   3.916  -0.978  1.00 93.67           H
ATOM    664 2HG1 ILE A  60      17.574   3.091   0.081  1.00 93.67           H
ATOM    665  CG2 ILE A  60      18.834   2.089  -2.992  1.00 93.67           C
ATOM    666 1HG2 ILE A  60      18.446   1.446  -3.782  1.00 93.67           H
ATOM    667 2HG2 ILE A  60      18.984   3.095  -3.384  1.00 93.67           H
ATOM    668 3HG2 ILE A  60      19.784   1.693  -2.634  1.00 93.67           H
ATOM    669  CD1 ILE A  60      19.537   2.199   0.023  1.00 93.67           C
ATOM    670 1HD1 ILE A  60      19.199   1.226   0.378  1.00 93.67           H
ATOM    671 2HD1 ILE A  60      20.342   2.064  -0.699  1.00 93.67           H
ATOM    672 3HD1 ILE A  60      19.900   2.787   0.866  1.00 93.67           H
ATOM    673  HN  ILE A  60      15.748   1.859  -0.536  1.00 93.67           H
ATOM    674  N   VAL A  61      15.640   0.857  -3.620  1.00 93.27           N
ATOM    675  CA  VAL A  61      15.298   0.155  -4.845  1.00 93.27           C
ATOM    676  C   VAL A  61      14.040   0.780  -5.453  1.00 93.27           C
ATOM    677  O   VAL A  61      13.971   0.994  -6.662  1.00 93.27           O
ATOM    678  HA  VAL A  61      16.126   0.286  -5.542  1.00 93.27           H
ATOM    679  CB  VAL A  61      15.146  -1.342  -4.566  1.00 93.27           C
ATOM    680  HB  VAL A  61      14.383  -1.463  -3.797  1.00 93.27           H
ATOM    681  CG1 VAL A  61      14.676  -2.088  -5.816  1.00 93.27           C
ATOM    682 1HG1 VAL A  61      13.711  -1.692  -6.134  1.00 93.27           H
ATOM    683 2HG1 VAL A  61      15.405  -1.954  -6.615  1.00 93.27           H
ATOM    684 3HG1 VAL A  61      14.576  -3.149  -5.589  1.00 93.27           H
ATOM    685  CG2 VAL A  61      16.451  -1.935  -4.031  1.00 93.27           C
ATOM    686 1HG2 VAL A  61      17.242  -1.795  -4.768  1.00 93.27           H
ATOM    687 2HG2 VAL A  61      16.725  -1.432  -3.104  1.00 93.27           H
ATOM    688 3HG2 VAL A  61      16.315  -2.999  -3.841  1.00 93.27           H
ATOM    689  HN  VAL A  61      15.564   0.312  -2.785  1.00 93.27           H
ATOM    690  N   GLY A  62      13.077   1.056  -4.586  1.00 94.89           N
ATOM    691  CA  GLY A  62      11.781   1.535  -5.034  1.00 94.89           C
ATOM    692  C   GLY A  62      11.887   2.950  -5.607  1.00 94.89           C
ATOM    693  O   GLY A  62      11.277   3.257  -6.630  1.00 94.89           O
ATOM    694 1HA  GLY A  62      11.382   0.861  -5.792  1.00 94.89           H
ATOM    695 2HA  GLY A  62      11.078   1.529  -4.201  1.00 94.89           H
ATOM    696  HN  GLY A  62      13.172   0.957  -3.595  1.00 94.89           H
ATOM    697  N   ALA A  63      12.667   3.774  -4.922  1.00 94.99           N
ATOM    698  CA  ALA A  63      12.830   5.160  -5.328  1.00 94.99           C
ATOM    699  C   ALA A  63      13.461   5.209  -6.720  1.00 94.99           C
ATOM    700  O   ALA A  63      13.019   5.969  -7.580  1.00 94.99           O
ATOM    701  HA  ALA A  63      11.838   5.612  -5.371  1.00 94.99           H
ATOM    702  CB  ALA A  63      13.664   5.903  -4.282  1.00 94.99           C
ATOM    703 1HB  ALA A  63      13.158   5.864  -3.318  1.00 94.99           H
ATOM    704 2HB  ALA A  63      14.644   5.432  -4.198  1.00 94.99           H
ATOM    705 3HB  ALA A  63      13.786   6.943  -4.587  1.00 94.99           H
ATOM    706  HN  ALA A  63      13.181   3.509  -4.106  1.00 94.99           H
ATOM    707  N   LEU A  64      14.486   4.388  -6.900  1.00 89.11           N
ATOM    708  CA  LEU A  64      15.181   4.327  -8.174  1.00 89.11           C
ATOM    709  C   LEU A  64      14.218   3.828  -9.253  1.00 89.11           C
ATOM    710  O   LEU A  64      14.142   4.404 -10.337  1.00 89.11           O
ATOM    711  HA  LEU A  64      15.488   5.341  -8.428  1.00 89.11           H
ATOM    712  CB  LEU A  64      16.454   3.486  -8.050  1.00 89.11           C
ATOM    713 1HB  LEU A  64      16.192   2.532  -7.593  1.00 89.11           H
ATOM    714 2HB  LEU A  64      16.821   3.270  -9.053  1.00 89.11           H
ATOM    715  CG  LEU A  64      17.594   4.111  -7.243  1.00 89.11           C
ATOM    716  HG  LEU A  64      17.202   4.403  -6.268  1.00 89.11           H
ATOM    717  CD1 LEU A  64      18.711   3.094  -6.995  1.00 89.11           C
ATOM    718 1HD1 LEU A  64      18.313   2.245  -6.439  1.00 89.11           H
ATOM    719 2HD1 LEU A  64      19.107   2.750  -7.950  1.00 89.11           H
ATOM    720 3HD1 LEU A  64      19.508   3.564  -6.419  1.00 89.11           H
ATOM    721  CD2 LEU A  64      18.114   5.380  -7.920  1.00 89.11           C
ATOM    722 1HD2 LEU A  64      18.484   5.136  -8.915  1.00 89.11           H
ATOM    723 2HD2 LEU A  64      17.305   6.106  -8.001  1.00 89.11           H
ATOM    724 3HD2 LEU A  64      18.923   5.803  -7.325  1.00 89.11           H
ATOM    725  HN  LEU A  64      14.840   3.774  -6.195  1.00 89.11           H
ATOM    726  N   GLY A  65      13.505   2.763  -8.918  1.00 91.91           N
ATOM    727  CA  GLY A  65      12.651   2.098  -9.888  1.00 91.91           C
ATOM    728  C   GLY A  65      11.532   3.029 -10.361  1.00 91.91           C
ATOM    729  O   GLY A  65      11.341   3.214 -11.562  1.00 91.91           O
ATOM    730 1HA  GLY A  65      13.247   1.776 -10.742  1.00 91.91           H
ATOM    731 2HA  GLY A  65      12.220   1.201  -9.444  1.00 91.91           H
ATOM    732  HN  GLY A  65      13.504   2.355  -8.005  1.00 91.91           H
ATOM    733  N   ASN A  66      10.822   3.588  -9.392  1.00 89.28           N
ATOM    734  CA  ASN A  66       9.645   4.386  -9.693  1.00 89.28           C
ATOM    735  C   ASN A  66      10.076   5.688 -10.371  1.00 89.28           C
ATOM    736  O   ASN A  66       9.379   6.194 -11.249  1.00 89.28           O
ATOM    737  HA  ASN A  66       9.033   3.760 -10.342  1.00 89.28           H
ATOM    738  CB  ASN A  66       8.885   4.748  -8.415  1.00 89.28           C
ATOM    739 1HB  ASN A  66       9.591   5.043  -7.639  1.00 89.28           H
ATOM    740 2HB  ASN A  66       8.241   5.607  -8.602  1.00 89.28           H
ATOM    741  CG  ASN A  66       8.042   3.569  -7.926  1.00 89.28           C
ATOM    742  OD1 ASN A  66       7.067   3.171  -8.542  1.00 89.28           O
ATOM    743  ND2 ASN A  66       8.471   3.034  -6.786  1.00 89.28           N
ATOM    744 1HD2 ASN A  66       9.279   3.408  -6.331  1.00 89.28           H
ATOM    745 2HD2 ASN A  66       7.985   2.257  -6.385  1.00 89.28           H
ATOM    746  HN  ASN A  66      11.038   3.504  -8.420  1.00 89.28           H
ATOM    747  N   SER A  67      11.223   6.192  -9.939  1.00 90.65           N
ATOM    748  CA  SER A  67      11.793   7.383 -10.545  1.00 90.65           C
ATOM    749  C   SER A  67      12.069   7.134 -12.030  1.00 90.65           C
ATOM    750  O   SER A  67      11.872   8.021 -12.859  1.00 90.65           O
ATOM    751  HA  SER A  67      11.037   8.159 -10.422  1.00 90.65           H
ATOM    752  CB  SER A  67      13.078   7.804  -9.830  1.00 90.65           C
ATOM    753 1HB  SER A  67      13.799   6.988  -9.869  1.00 90.65           H
ATOM    754 2HB  SER A  67      13.524   8.649 -10.354  1.00 90.65           H
ATOM    755  OG  SER A  67      12.840   8.161  -8.471  1.00 90.65           O
ATOM    756  HG  SER A  67      13.285   7.505  -7.862  1.00 90.65           H
ATOM    757  HN  SER A  67      11.758   5.801  -9.190  1.00 90.65           H
ATOM    758  N   LEU A  68      12.520   5.922 -12.319  1.00 84.47           N
ATOM    759  CA  LEU A  68      12.824   5.544 -13.689  1.00 84.47           C
ATOM    760  C   LEU A  68      11.527   5.497 -14.500  1.00 84.47           C
ATOM    761  O   LEU A  68      11.494   5.933 -15.650  1.00 84.47           O
ATOM    762  HA  LEU A  68      13.465   6.321 -14.108  1.00 84.47           H
ATOM    763  CB  LEU A  68      13.617   4.236 -13.721  1.00 84.47           C
ATOM    764 1HB  LEU A  68      14.443   4.318 -13.015  1.00 84.47           H
ATOM    765 2HB  LEU A  68      12.971   3.434 -13.364  1.00 84.47           H
ATOM    766  CG  LEU A  68      14.184   3.829 -15.083  1.00 84.47           C
ATOM    767  HG  LEU A  68      13.386   3.904 -15.821  1.00 84.47           H
ATOM    768  CD1 LEU A  68      15.297   4.783 -15.521  1.00 84.47           C
ATOM    769 1HD1 LEU A  68      14.899   5.795 -15.596  1.00 84.47           H
ATOM    770 2HD1 LEU A  68      16.102   4.763 -14.787  1.00 84.47           H
ATOM    771 3HD1 LEU A  68      15.682   4.470 -16.491  1.00 84.47           H
ATOM    772  CD2 LEU A  68      14.650   2.372 -15.069  1.00 84.47           C
ATOM    773 1HD2 LEU A  68      15.427   2.246 -14.315  1.00 84.47           H
ATOM    774 2HD2 LEU A  68      13.807   1.723 -14.833  1.00 84.47           H
ATOM    775 3HD2 LEU A  68      15.048   2.108 -16.048  1.00 84.47           H
ATOM    776  HN  LEU A  68      12.678   5.207 -11.639  1.00 84.47           H
ATOM    777  N   VAL A  69      10.491   4.965 -13.869  1.00 86.36           N
ATOM    778  CA  VAL A  69       9.197   4.848 -14.520  1.00 86.36           C
ATOM    779  C   VAL A  69       8.724   6.236 -14.956  1.00 86.36           C
ATOM    780  O   VAL A  69       8.329   6.429 -16.105  1.00 86.36           O
ATOM    781  HA  VAL A  69       9.330   4.228 -15.407  1.00 86.36           H
ATOM    782  CB  VAL A  69       8.206   4.142 -13.593  1.00 86.36           C
ATOM    783  HB  VAL A  69       8.206   4.670 -12.639  1.00 86.36           H
ATOM    784  CG1 VAL A  69       6.787   4.199 -14.161  1.00 86.36           C
ATOM    785 1HG1 VAL A  69       6.482   5.239 -14.273  1.00 86.36           H
ATOM    786 2HG1 VAL A  69       6.766   3.708 -15.134  1.00 86.36           H
ATOM    787 3HG1 VAL A  69       6.103   3.690 -13.482  1.00 86.36           H
ATOM    788  CG2 VAL A  69       8.635   2.697 -13.330  1.00 86.36           C
ATOM    789 1HG2 VAL A  69       8.677   2.154 -14.274  1.00 86.36           H
ATOM    790 2HG2 VAL A  69       9.619   2.689 -12.861  1.00 86.36           H
ATOM    791 3HG2 VAL A  69       7.913   2.219 -12.668  1.00 86.36           H
ATOM    792  HN  VAL A  69      10.525   4.617 -12.932  1.00 86.36           H
ATOM    793  N   ILE A  70       8.778   7.167 -14.015  1.00 88.25           N
ATOM    794  CA  ILE A  70       8.292   8.513 -14.266  1.00 88.25           C
ATOM    795  C   ILE A  70       9.094   9.136 -15.410  1.00 88.25           C
ATOM    796  O   ILE A  70       8.530   9.803 -16.276  1.00 88.25           O
ATOM    797  HA  ILE A  70       7.251   8.432 -14.578  1.00 88.25           H
ATOM    798  CB  ILE A  70       8.315   9.340 -12.978  1.00 88.25           C
ATOM    799  HB  ILE A  70       9.309   9.261 -12.540  1.00 88.25           H
ATOM    800  CG1 ILE A  70       7.323   8.785 -11.953  1.00 88.25           C
ATOM    801 1HG1 ILE A  70       6.305   9.016 -12.265  1.00 88.25           H
ATOM    802 2HG1 ILE A  70       7.405   7.699 -11.914  1.00 88.25           H
ATOM    803  CG2 ILE A  70       8.067  10.820 -13.272  1.00 88.25           C
ATOM    804 1HG2 ILE A  70       8.843  11.193 -13.941  1.00 88.25           H
ATOM    805 2HG2 ILE A  70       7.092  10.938 -13.746  1.00 88.25           H
ATOM    806 3HG2 ILE A  70       8.088  11.384 -12.340  1.00 88.25           H
ATOM    807  CD1 ILE A  70       7.584   9.372 -10.565  1.00 88.25           C
ATOM    808 1HD1 ILE A  70       8.595   9.118 -10.246  1.00 88.25           H
ATOM    809 2HD1 ILE A  70       7.477  10.456 -10.603  1.00 88.25           H
ATOM    810 3HD1 ILE A  70       6.866   8.961  -9.856  1.00 88.25           H
ATOM    811  HN  ILE A  70       9.146   7.015 -13.098  1.00 88.25           H
ATOM    812  N   LEU A  71      10.396   8.896 -15.377  1.00 83.94           N
ATOM    813  CA  LEU A  71      11.289   9.470 -16.369  1.00 83.94           C
ATOM    814  C   LEU A  71      10.892   8.967 -17.758  1.00 83.94           C
ATOM    815  O   LEU A  71      10.846   9.741 -18.713  1.00 83.94           O
ATOM    816  HA  LEU A  71      11.155  10.552 -16.342  1.00 83.94           H
ATOM    817  CB  LEU A  71      12.748   9.186 -16.006  1.00 83.94           C
ATOM    818 1HB  LEU A  71      12.876   9.360 -14.937  1.00 83.94           H
ATOM    819 2HB  LEU A  71      12.946   8.129 -16.182  1.00 83.94           H
ATOM    820  CG  LEU A  71      13.798  10.007 -16.757  1.00 83.94           C
ATOM    821  HG  LEU A  71      13.372  10.313 -17.713  1.00 83.94           H
ATOM    822  CD1 LEU A  71      14.150  11.282 -15.989  1.00 83.94           C
ATOM    823 1HD1 LEU A  71      13.255  11.891 -15.865  1.00 83.94           H
ATOM    824 2HD1 LEU A  71      14.549  11.018 -15.009  1.00 83.94           H
ATOM    825 3HD1 LEU A  71      14.899  11.846 -16.546  1.00 83.94           H
ATOM    826  CD2 LEU A  71      15.036   9.162 -17.065  1.00 83.94           C
ATOM    827 1HD2 LEU A  71      15.473   8.805 -16.132  1.00 83.94           H
ATOM    828 2HD2 LEU A  71      14.751   8.310 -17.682  1.00 83.94           H
ATOM    829 3HD2 LEU A  71      15.767   9.770 -17.599  1.00 83.94           H
ATOM    830  HN  LEU A  71      10.842   8.322 -14.690  1.00 83.94           H
ATOM    831  N   VAL A  72      10.616   7.673 -17.827  1.00 82.91           N
ATOM    832  CA  VAL A  72      10.308   7.040 -19.098  1.00 82.91           C
ATOM    833  C   VAL A  72       9.055   7.686 -19.694  1.00 82.91           C
ATOM    834  O   VAL A  72       9.025   8.010 -20.880  1.00 82.91           O
ATOM    835  HA  VAL A  72      11.148   7.221 -19.768  1.00 82.91           H
ATOM    836  CB  VAL A  72      10.169   5.528 -18.910  1.00 82.91           C
ATOM    837  HB  VAL A  72       9.465   5.355 -18.095  1.00 82.91           H
ATOM    838  CG1 VAL A  72       9.601   4.869 -20.169  1.00 82.91           C
ATOM    839 1HG1 VAL A  72       8.618   5.286 -20.385  1.00 82.91           H
ATOM    840 2HG1 VAL A  72      10.269   5.056 -21.009  1.00 82.91           H
ATOM    841 3HG1 VAL A  72       9.513   3.794 -20.007  1.00 82.91           H
ATOM    842  CG2 VAL A  72      11.507   4.899 -18.517  1.00 82.91           C
ATOM    843 1HG2 VAL A  72      12.241   5.087 -19.301  1.00 82.91           H
ATOM    844 2HG2 VAL A  72      11.854   5.337 -17.581  1.00 82.91           H
ATOM    845 3HG2 VAL A  72      11.379   3.824 -18.389  1.00 82.91           H
ATOM    846  HN  VAL A  72      10.601   7.061 -17.036  1.00 82.91           H
ATOM    847  N   TYR A  73       8.053   7.853 -18.844  1.00 79.13           N
ATOM    848  CA  TYR A  73       6.785   8.411 -19.283  1.00 79.13           C
ATOM    849  C   TYR A  73       6.940   9.883 -19.673  1.00 79.13           C
ATOM    850  O   TYR A  73       6.257  10.364 -20.576  1.00 79.13           O
ATOM    851  HA  TYR A  73       6.451   7.846 -20.152  1.00 79.13           H
ATOM    852  CB  TYR A  73       5.842   8.311 -18.082  1.00 79.13           C
ATOM    853 1HB  TYR A  73       6.432   8.347 -17.166  1.00 79.13           H
ATOM    854 2HB  TYR A  73       5.187   9.182 -18.073  1.00 79.13           H
ATOM    855  CG  TYR A  73       4.984   7.045 -18.069  1.00 79.13           C
ATOM    856  CD1 TYR A  73       3.992   6.874 -19.014  1.00 79.13           C
ATOM    857  HD1 TYR A  73       3.821   7.641 -19.769  1.00 79.13           H
ATOM    858  CD2 TYR A  73       5.200   6.074 -17.113  1.00 79.13           C
ATOM    859  HD2 TYR A  73       5.983   6.209 -16.366  1.00 79.13           H
ATOM    860  CE1 TYR A  73       3.184   5.682 -19.002  1.00 79.13           C
ATOM    861  HE1 TYR A  73       2.398   5.535 -19.742  1.00 79.13           H
ATOM    862  CE2 TYR A  73       4.392   4.882 -17.101  1.00 79.13           C
ATOM    863  HE2 TYR A  73       4.552   4.107 -16.351  1.00 79.13           H
ATOM    864  CZ  TYR A  73       3.424   4.745 -18.046  1.00 79.13           C
ATOM    865  OH  TYR A  73       2.660   3.620 -18.035  1.00 79.13           O
ATOM    866  HH  TYR A  73       2.189   3.518 -18.911  1.00 79.13           H
ATOM    867  HN  TYR A  73       8.097   7.615 -17.874  1.00 79.13           H
ATOM    868  N   TRP A  74       7.841  10.556 -18.973  1.00 70.75           N
ATOM    869  CA  TRP A  74       8.030  11.983 -19.173  1.00 70.75           C
ATOM    870  C   TRP A  74       8.582  12.193 -20.585  1.00 70.75           C
ATOM    871  O   TRP A  74       8.047  12.992 -21.351  1.00 70.75           O
ATOM    872  HA  TRP A  74       7.058  12.465 -19.077  1.00 70.75           H
ATOM    873  CB  TRP A  74       8.930  12.574 -18.086  1.00 70.75           C
ATOM    874 1HB  TRP A  74       8.514  12.325 -17.110  1.00 70.75           H
ATOM    875 2HB  TRP A  74       9.911  12.103 -18.144  1.00 70.75           H
ATOM    876  CG  TRP A  74       9.103  14.092 -18.179  1.00 70.75           C
ATOM    877  CD1 TRP A  74      10.007  14.777 -18.891  1.00 70.75           C
ATOM    878  HD1 TRP A  74      10.767  14.317 -19.523  1.00 70.75           H
ATOM    879  CD2 TRP A  74       8.309  15.090 -17.503  1.00 70.75           C
ATOM    880  NE1 TRP A  74       9.855  16.139 -18.725  1.00 70.75           N
ATOM    881  HE1 TRP A  74      10.410  16.853 -19.153  1.00 70.75           H
ATOM    882  CE2 TRP A  74       8.790  16.335 -17.854  1.00 70.75           C
ATOM    883  CE3 TRP A  74       7.221  14.946 -16.625  1.00 70.75           C
ATOM    884  HE3 TRP A  74       6.823  13.974 -16.332  1.00 70.75           H
ATOM    885  CZ2 TRP A  74       8.244  17.531 -17.374  1.00 70.75           C
ATOM    886  HZ2 TRP A  74       8.642  18.503 -17.666  1.00 70.75           H
ATOM    887  CZ3 TRP A  74       6.686  16.151 -16.153  1.00 70.75           C
ATOM    888  HZ3 TRP A  74       5.840  16.096 -15.468  1.00 70.75           H
ATOM    889  CH2 TRP A  74       7.159  17.412 -16.497  1.00 70.75           C
ATOM    890  HH2 TRP A  74       6.687  18.304 -16.085  1.00 70.75           H
ATOM    891  HN  TRP A  74       8.434  10.144 -18.281  1.00 70.75           H
ATOM    892  N   TYR A  75       9.645  11.461 -20.886  1.00 69.10           N
ATOM    893  CA  TYR A  75      10.461  11.769 -22.047  1.00 69.10           C
ATOM    894  C   TYR A  75       9.969  11.009 -23.281  1.00 69.10           C
ATOM    895  O   TYR A  75      10.074  11.503 -24.402  1.00 69.10           O
ATOM    896  HA  TYR A  75      10.386  12.840 -22.237  1.00 69.10           H
ATOM    897  CB  TYR A  75      11.876  11.300 -21.705  1.00 69.10           C
ATOM    898 1HB  TYR A  75      11.812  10.395 -21.101  1.00 69.10           H
ATOM    899 2HB  TYR A  75      12.393  11.032 -22.627  1.00 69.10           H
ATOM    900  CG  TYR A  75      12.712  12.339 -20.954  1.00 69.10           C
ATOM    901  CD1 TYR A  75      13.366  13.334 -21.651  1.00 69.10           C
ATOM    902  HD1 TYR A  75      13.288  13.379 -22.738  1.00 69.10           H
ATOM    903  CD2 TYR A  75      12.810  12.281 -19.578  1.00 69.10           C
ATOM    904  HD2 TYR A  75      12.294  11.495 -19.027  1.00 69.10           H
ATOM    905  CE1 TYR A  75      14.152  14.311 -20.944  1.00 69.10           C
ATOM    906  HE1 TYR A  75      14.674  15.102 -21.483  1.00 69.10           H
ATOM    907  CE2 TYR A  75      13.597  13.259 -18.871  1.00 69.10           C
ATOM    908  HE2 TYR A  75      13.683  13.225 -17.785  1.00 69.10           H
ATOM    909  CZ  TYR A  75      14.228  14.226 -19.589  1.00 69.10           C
ATOM    910  OH  TYR A  75      14.971  15.149 -18.921  1.00 69.10           O
ATOM    911  HH  TYR A  75      14.920  14.982 -17.937  1.00 69.10           H
ATOM    912  HN  TYR A  75       9.950  10.672 -20.352  1.00 69.10           H
ATOM    913  N   CYS A  76       9.442   9.819 -23.031  1.00 67.95           N
ATOM    914  CA  CYS A  76       9.292   8.831 -24.086  1.00 67.95           C
ATOM    915  C   CYS A  76       7.800   8.551 -24.273  1.00 67.95           C
ATOM    916  O   CYS A  76       7.225   8.893 -25.306  1.00 67.95           O
ATOM    917  HA  CYS A  76       9.720   9.269 -24.988  1.00 67.95           H
ATOM    918  CB  CYS A  76      10.079   7.555 -23.782  1.00 67.95           C
ATOM    919 1HB  CYS A  76      11.060   7.809 -23.380  1.00 67.95           H
ATOM    920 2HB  CYS A  76       9.563   6.973 -23.018  1.00 67.95           H
ATOM    921  SG  CYS A  76      10.268   6.557 -25.305  1.00 67.95           S
ATOM    922  HG  CYS A  76       8.997   6.169 -25.375  1.00 67.95           H
ATOM    923  HN  CYS A  76       9.122   9.527 -22.130  1.00 67.95           H
ATOM    924  N   THR A  77       7.215   7.931 -23.259  1.00 60.25           N
ATOM    925  CA  THR A  77       5.926   7.281 -23.422  1.00 60.25           C
ATOM    926  C   THR A  77       4.841   8.316 -23.726  1.00 60.25           C
ATOM    927  O   THR A  77       3.980   8.087 -24.575  1.00 60.25           O
ATOM    928  HA  THR A  77       5.983   6.615 -24.284  1.00 60.25           H
ATOM    929  CB  THR A  77       5.647   6.460 -22.161  1.00 60.25           C
ATOM    930  HB  THR A  77       5.430   7.111 -21.314  1.00 60.25           H
ATOM    931  OG1 THR A  77       6.800   5.634 -22.022  1.00 60.25           O
ATOM    932  HG1 THR A  77       6.768   4.888 -22.687  1.00 60.25           H
ATOM    933  CG2 THR A  77       4.498   5.468 -22.350  1.00 60.25           C
ATOM    934 1HG2 THR A  77       4.746   4.774 -23.154  1.00 60.25           H
ATOM    935 2HG2 THR A  77       3.588   6.010 -22.606  1.00 60.25           H
ATOM    936 3HG2 THR A  77       4.342   4.912 -21.426  1.00 60.25           H
ATOM    937  HN  THR A  77       7.606   7.869 -22.341  1.00 60.25           H
ATOM    938  N   ARG A  78       4.917   9.432 -23.017  1.00 55.01           N
ATOM    939  CA  ARG A  78       3.776  10.323 -22.898  1.00 55.01           C
ATOM    940  C   ARG A  78       2.513   9.526 -22.566  1.00 55.01           C
ATOM    941  O   ARG A  78       2.361   8.386 -23.002  1.00 55.01           O
ATOM    942  HA  ARG A  78       4.036  11.003 -22.087  1.00 55.01           H
ATOM    943  CB  ARG A  78       3.551  11.105 -24.194  1.00 55.01           C
ATOM    944 1HB  ARG A  78       3.426  10.411 -25.025  1.00 55.01           H
ATOM    945 2HB  ARG A  78       2.630  11.683 -24.119  1.00 55.01           H
ATOM    946  CG  ARG A  78       4.726  12.043 -24.479  1.00 55.01           C
ATOM    947 1HG  ARG A  78       4.942  12.641 -23.593  1.00 55.01           H
ATOM    948 2HG  ARG A  78       5.620  11.457 -24.693  1.00 55.01           H
ATOM    949  CD  ARG A  78       4.418  12.965 -25.660  1.00 55.01           C
ATOM    950 1HD  ARG A  78       4.261  12.373 -26.562  1.00 55.01           H
ATOM    951 2HD  ARG A  78       3.495  13.513 -25.474  1.00 55.01           H
ATOM    952  NE  ARG A  78       5.535  13.914 -25.867  1.00 55.01           N
ATOM    953  HE  ARG A  78       6.379  13.763 -25.353  1.00 55.01           H
ATOM    954  CZ  ARG A  78       5.486  14.961 -26.701  1.00 55.01           C
ATOM    955  NH1 ARG A  78       4.380  15.211 -27.416  1.00 55.01           N
ATOM    956 1HH1 ARG A  78       3.584  14.613 -27.329  1.00 55.01           H
ATOM    957 2HH1 ARG A  78       4.352  15.995 -28.035  1.00 55.01           H
ATOM    958  NH2 ARG A  78       6.559  15.756 -26.809  1.00 55.01           N
ATOM    959 1HH2 ARG A  78       6.539  16.542 -27.427  1.00 55.01           H
ATOM    960 2HH2 ARG A  78       7.381  15.563 -26.272  1.00 55.01           H
ATOM    961  HN  ARG A  78       5.738   9.729 -22.529  1.00 55.01           H
ATOM    962  N   VAL A  79       1.638  10.158 -21.797  1.00 70.21           N
ATOM    963  CA  VAL A  79       0.386   9.528 -21.413  1.00 70.21           C
ATOM    964  C   VAL A  79      -0.590   9.585 -22.590  1.00 70.21           C
ATOM    965  O   VAL A  79      -1.218  10.614 -22.831  1.00 70.21           O
ATOM    966  HA  VAL A  79       0.600   8.484 -21.185  1.00 70.21           H
ATOM    967  CB  VAL A  79      -0.165  10.188 -20.148  1.00 70.21           C
ATOM    968  HB  VAL A  79      -0.409  11.222 -20.388  1.00 70.21           H
ATOM    969  CG1 VAL A  79      -1.449   9.497 -19.685  1.00 70.21           C
ATOM    970 1HG1 VAL A  79      -2.202   9.565 -20.470  1.00 70.21           H
ATOM    971 2HG1 VAL A  79      -1.242   8.449 -19.471  1.00 70.21           H
ATOM    972 3HG1 VAL A  79      -1.820   9.986 -18.783  1.00 70.21           H
ATOM    973  CG2 VAL A  79       0.884  10.198 -19.034  1.00 70.21           C
ATOM    974 1HG2 VAL A  79       1.173   9.174 -18.797  1.00 70.21           H
ATOM    975 2HG2 VAL A  79       1.760  10.756 -19.365  1.00 70.21           H
ATOM    976 3HG2 VAL A  79       0.466  10.672 -18.146  1.00 70.21           H
ATOM    977  HN  VAL A  79       1.774  11.082 -21.439  1.00 70.21           H
ATOM    978  N   LYS A  80      -0.686   8.465 -23.292  1.00 63.41           N
ATOM    979  CA  LYS A  80      -1.508   8.399 -24.488  1.00 63.41           C
ATOM    980  C   LYS A  80      -2.785   7.615 -24.182  1.00 63.41           C
ATOM    981  O   LYS A  80      -3.818   7.832 -24.814  1.00 63.41           O
ATOM    982  HA  LYS A  80      -1.785   9.421 -24.751  1.00 63.41           H
ATOM    983  CB  LYS A  80      -0.704   7.833 -25.661  1.00 63.41           C
ATOM    984 1HB  LYS A  80      -0.228   6.899 -25.363  1.00 63.41           H
ATOM    985 2HB  LYS A  80      -1.376   7.598 -26.487  1.00 63.41           H
ATOM    986  CG  LYS A  80       0.360   8.828 -26.128  1.00 63.41           C
ATOM    987 1HG  LYS A  80      -0.112   9.775 -26.389  1.00 63.41           H
ATOM    988 2HG  LYS A  80       1.054   9.033 -25.312  1.00 63.41           H
ATOM    989  CD  LYS A  80       1.127   8.284 -27.334  1.00 63.41           C
ATOM    990 1HD  LYS A  80       1.590   7.331 -27.076  1.00 63.41           H
ATOM    991 2HD  LYS A  80       0.435   8.091 -28.153  1.00 63.41           H
ATOM    992  CE  LYS A  80       2.203   9.271 -27.790  1.00 63.41           C
ATOM    993 1HE  LYS A  80       1.742  10.222 -28.059  1.00 63.41           H
ATOM    994 2HE  LYS A  80       2.893   9.472 -26.970  1.00 63.41           H
ATOM    995  NZ  LYS A  80       2.947   8.729 -28.949  1.00 63.41           N
ATOM    996 1HZ  LYS A  80       3.647   9.400 -29.246  1.00 63.41           H
ATOM    997 2HZ  LYS A  80       3.400   7.862 -28.684  1.00 63.41           H
ATOM    998 3HZ  LYS A  80       2.302   8.554 -29.712  1.00 63.41           H
ATOM    999  HN  LYS A  80      -0.215   7.615 -23.056  1.00 63.41           H
ATOM   1000  N   THR A  81      -2.673   6.719 -23.212  1.00 73.55           N
ATOM   1001  CA  THR A  81      -3.764   5.811 -22.901  1.00 73.55           C
ATOM   1002  C   THR A  81      -4.204   5.984 -21.446  1.00 73.55           C
ATOM   1003  O   THR A  81      -3.491   6.590 -20.646  1.00 73.55           O
ATOM   1004  HA  THR A  81      -4.618   6.074 -23.526  1.00 73.55           H
ATOM   1005  CB  THR A  81      -3.306   4.390 -23.233  1.00 73.55           C
ATOM   1006  HB  THR A  81      -4.155   3.707 -23.271  1.00 73.55           H
ATOM   1007  OG1 THR A  81      -2.327   4.100 -22.239  1.00 73.55           O
ATOM   1008  HG1 THR A  81      -2.124   3.121 -22.234  1.00 73.55           H
ATOM   1009  CG2 THR A  81      -2.532   4.316 -24.550  1.00 73.55           C
ATOM   1010 1HG2 THR A  81      -1.646   4.948 -24.487  1.00 73.55           H
ATOM   1011 2HG2 THR A  81      -3.168   4.663 -25.365  1.00 73.55           H
ATOM   1012 3HG2 THR A  81      -2.231   3.286 -24.738  1.00 73.55           H
ATOM   1013  HN  THR A  81      -1.856   6.608 -22.645  1.00 73.55           H
ATOM   1014  N   MET A  82      -5.375   5.442 -21.146  1.00 74.83           N
ATOM   1015  CA  MET A  82      -5.897   5.489 -19.791  1.00 74.83           C
ATOM   1016  C   MET A  82      -4.997   4.710 -18.830  1.00 74.83           C
ATOM   1017  O   MET A  82      -4.788   5.129 -17.692  1.00 74.83           O
ATOM   1018  HA  MET A  82      -5.906   6.544 -19.517  1.00 74.83           H
ATOM   1019  CB  MET A  82      -7.306   4.895 -19.766  1.00 74.83           C
ATOM   1020 1HB  MET A  82      -7.886   5.291 -20.600  1.00 74.83           H
ATOM   1021 2HB  MET A  82      -7.252   3.815 -19.899  1.00 74.83           H
ATOM   1022  CG  MET A  82      -8.013   5.217 -18.448  1.00 74.83           C
ATOM   1023 1HG  MET A  82      -7.551   4.661 -17.632  1.00 74.83           H
ATOM   1024 2HG  MET A  82      -7.902   6.276 -18.215  1.00 74.83           H
ATOM   1025  SD  MET A  82      -9.745   4.799 -18.565  1.00 74.83           S
ATOM   1026  CE  MET A  82     -10.307   5.351 -16.964  1.00 74.83           C
ATOM   1027 1HE  MET A  82      -9.772   4.809 -16.184  1.00 74.83           H
ATOM   1028 2HE  MET A  82     -10.115   6.419 -16.860  1.00 74.83           H
ATOM   1029 3HE  MET A  82     -11.376   5.163 -16.869  1.00 74.83           H
ATOM   1030  HN  MET A  82      -5.962   4.977 -21.809  1.00 74.83           H
ATOM   1031  N   THR A  83      -4.489   3.590 -19.322  1.00 74.79           N
ATOM   1032  CA  THR A  83      -3.572   2.777 -18.540  1.00 74.79           C
ATOM   1033  C   THR A  83      -2.325   3.584 -18.173  1.00 74.79           C
ATOM   1034  O   THR A  83      -1.860   3.531 -17.035  1.00 74.79           O
ATOM   1035  HA  THR A  83      -4.064   2.506 -17.606  1.00 74.79           H
ATOM   1036  CB  THR A  83      -3.262   1.511 -19.341  1.00 74.79           C
ATOM   1037  HB  THR A  83      -2.533   1.715 -20.125  1.00 74.79           H
ATOM   1038  OG1 THR A  83      -4.539   1.063 -19.789  1.00 74.79           O
ATOM   1039  HG1 THR A  83      -5.109   0.817 -19.005  1.00 74.79           H
ATOM   1040  CG2 THR A  83      -2.755   0.369 -18.458  1.00 74.79           C
ATOM   1041 1HG2 THR A  83      -3.513   0.120 -17.715  1.00 74.79           H
ATOM   1042 2HG2 THR A  83      -1.840   0.679 -17.953  1.00 74.79           H
ATOM   1043 3HG2 THR A  83      -2.551  -0.505 -19.076  1.00 74.79           H
ATOM   1044  HN  THR A  83      -4.693   3.237 -20.235  1.00 74.79           H
ATOM   1045  N   ASP A  84      -1.819   4.312 -19.157  1.00 77.83           N
ATOM   1046  CA  ASP A  84      -0.607   5.091 -18.965  1.00 77.83           C
ATOM   1047  C   ASP A  84      -0.823   6.091 -17.828  1.00 77.83           C
ATOM   1048  O   ASP A  84       0.078   6.327 -17.024  1.00 77.83           O
ATOM   1049  HA  ASP A  84       0.169   4.361 -18.736  1.00 77.83           H
ATOM   1050  CB  ASP A  84      -0.253   5.879 -20.228  1.00 77.83           C
ATOM   1051 1HB  ASP A  84      -1.062   6.569 -20.469  1.00 77.83           H
ATOM   1052 2HB  ASP A  84       0.636   6.482 -20.047  1.00 77.83           H
ATOM   1053  CG  ASP A  84      -0.008   4.940 -21.410  1.00 77.83           C
ATOM   1054  OD1 ASP A  84       0.449   3.806 -21.149  1.00 77.83           O
ATOM   1055  OD2 ASP A  84      -0.283   5.376 -22.549  1.00 77.83           O
ATOM   1056  HN  ASP A  84      -2.222   4.376 -20.070  1.00 77.83           H
ATOM   1057  N   MET A  85      -2.023   6.653 -17.797  1.00 83.75           N
ATOM   1058  CA  MET A  85      -2.356   7.652 -16.795  1.00 83.75           C
ATOM   1059  C   MET A  85      -2.290   7.059 -15.387  1.00 83.75           C
ATOM   1060  O   MET A  85      -1.722   7.665 -14.480  1.00 83.75           O
ATOM   1061  HA  MET A  85      -1.606   8.436 -16.902  1.00 83.75           H
ATOM   1062  CB  MET A  85      -3.764   8.189 -17.058  1.00 83.75           C
ATOM   1063 1HB  MET A  85      -3.855   8.484 -18.104  1.00 83.75           H
ATOM   1064 2HB  MET A  85      -4.496   7.401 -16.884  1.00 83.75           H
ATOM   1065  CG  MET A  85      -4.071   9.387 -16.157  1.00 83.75           C
ATOM   1066 1HG  MET A  85      -5.126   9.648 -16.232  1.00 83.75           H
ATOM   1067 2HG  MET A  85      -3.880   9.127 -15.116  1.00 83.75           H
ATOM   1068  SD  MET A  85      -3.064  10.782 -16.631  1.00 83.75           S
ATOM   1069  CE  MET A  85      -3.454  11.911 -15.305  1.00 83.75           C
ATOM   1070 1HE  MET A  85      -4.524  12.117 -15.306  1.00 83.75           H
ATOM   1071 2HE  MET A  85      -3.171  11.464 -14.352  1.00 83.75           H
ATOM   1072 3HE  MET A  85      -2.905  12.842 -15.447  1.00 83.75           H
ATOM   1073  HN  MET A  85      -2.758   6.437 -18.439  1.00 83.75           H
ATOM   1074  N   PHE A  86      -2.881   5.880 -15.247  1.00 86.35           N
ATOM   1075  CA  PHE A  86      -2.944   5.224 -13.953  1.00 86.35           C
ATOM   1076  C   PHE A  86      -1.557   4.755 -13.507  1.00 86.35           C
ATOM   1077  O   PHE A  86      -1.213   4.855 -12.330  1.00 86.35           O
ATOM   1078  HA  PHE A  86      -3.326   5.953 -13.238  1.00 86.35           H
ATOM   1079  CB  PHE A  86      -3.854   4.004 -14.114  1.00 86.35           C
ATOM   1080 1HB  PHE A  86      -3.491   3.400 -14.946  1.00 86.35           H
ATOM   1081 2HB  PHE A  86      -3.781   3.388 -13.217  1.00 86.35           H
ATOM   1082  CG  PHE A  86      -5.324   4.353 -14.358  1.00 86.35           C
ATOM   1083  CD1 PHE A  86      -5.909   5.361 -13.657  1.00 86.35           C
ATOM   1084  HD1 PHE A  86      -5.331   5.921 -12.922  1.00 86.35           H
ATOM   1085  CD2 PHE A  86      -6.045   3.654 -15.275  1.00 86.35           C
ATOM   1086  HD2 PHE A  86      -5.576   2.846 -15.836  1.00 86.35           H
ATOM   1087  CE1 PHE A  86      -7.273   5.684 -13.884  1.00 86.35           C
ATOM   1088  HE1 PHE A  86      -7.742   6.492 -13.322  1.00 86.35           H
ATOM   1089  CE2 PHE A  86      -7.409   3.977 -15.502  1.00 86.35           C
ATOM   1090  HE2 PHE A  86      -7.987   3.417 -16.237  1.00 86.35           H
ATOM   1091  CZ  PHE A  86      -7.994   4.985 -14.801  1.00 86.35           C
ATOM   1092  HZ  PHE A  86      -9.041   5.234 -14.975  1.00 86.35           H
ATOM   1093  HN  PHE A  86      -3.309   5.378 -15.998  1.00 86.35           H
ATOM   1094  N   LEU A  87      -0.799   4.254 -14.471  1.00 80.23           N
ATOM   1095  CA  LEU A  87       0.520   3.717 -14.183  1.00 80.23           C
ATOM   1096  C   LEU A  87       1.434   4.848 -13.707  1.00 80.23           C
ATOM   1097  O   LEU A  87       2.277   4.644 -12.835  1.00 80.23           O
ATOM   1098  HA  LEU A  87       0.409   2.997 -13.372  1.00 80.23           H
ATOM   1099  CB  LEU A  87       1.064   2.955 -15.393  1.00 80.23           C
ATOM   1100 1HB  LEU A  87       0.993   3.602 -16.267  1.00 80.23           H
ATOM   1101 2HB  LEU A  87       2.124   2.759 -15.227  1.00 80.23           H
ATOM   1102  CG  LEU A  87       0.373   1.629 -15.717  1.00 80.23           C
ATOM   1103  HG  LEU A  87      -0.686   1.827 -15.882  1.00 80.23           H
ATOM   1104  CD1 LEU A  87       0.926   1.024 -17.009  1.00 80.23           C
ATOM   1105 1HD1 LEU A  87       0.760   1.716 -17.835  1.00 80.23           H
ATOM   1106 2HD1 LEU A  87       1.995   0.843 -16.896  1.00 80.23           H
ATOM   1107 3HD1 LEU A  87       0.418   0.082 -17.216  1.00 80.23           H
ATOM   1108  CD2 LEU A  87       0.473   0.657 -14.540  1.00 80.23           C
ATOM   1109 1HD2 LEU A  87       1.522   0.459 -14.319  1.00 80.23           H
ATOM   1110 2HD2 LEU A  87      -0.006   1.096 -13.665  1.00 80.23           H
ATOM   1111 3HD2 LEU A  87      -0.027  -0.277 -14.797  1.00 80.23           H
ATOM   1112  HN  LEU A  87      -1.072   4.212 -15.432  1.00 80.23           H
ATOM   1113  N   LEU A  88       1.235   6.016 -14.300  1.00 87.07           N
ATOM   1114  CA  LEU A  88       2.014   7.185 -13.930  1.00 87.07           C
ATOM   1115  C   LEU A  88       1.674   7.586 -12.493  1.00 87.07           C
ATOM   1116  O   LEU A  88       2.568   7.805 -11.678  1.00 87.07           O
ATOM   1117  HA  LEU A  88       3.066   6.902 -13.970  1.00 87.07           H
ATOM   1118  CB  LEU A  88       1.809   8.309 -14.948  1.00 87.07           C
ATOM   1119 1HB  LEU A  88       2.144   7.955 -15.923  1.00 87.07           H
ATOM   1120 2HB  LEU A  88       0.740   8.507 -15.030  1.00 87.07           H
ATOM   1121  CG  LEU A  88       2.522   9.628 -14.643  1.00 87.07           C
ATOM   1122  HG  LEU A  88       2.208   9.965 -13.655  1.00 87.07           H
ATOM   1123  CD1 LEU A  88       4.038   9.433 -14.593  1.00 87.07           C
ATOM   1124 1HD1 LEU A  88       4.287   8.713 -13.814  1.00 87.07           H
ATOM   1125 2HD1 LEU A  88       4.389   9.062 -15.556  1.00 87.07           H
ATOM   1126 3HD1 LEU A  88       4.520  10.386 -14.375  1.00 87.07           H
ATOM   1127  CD2 LEU A  88       2.115  10.715 -15.641  1.00 87.07           C
ATOM   1128 1HD2 LEU A  88       2.381  10.399 -16.649  1.00 87.07           H
ATOM   1129 2HD2 LEU A  88       1.039  10.877 -15.582  1.00 87.07           H
ATOM   1130 3HD2 LEU A  88       2.636  11.641 -15.401  1.00 87.07           H
ATOM   1131  HN  LEU A  88       0.557   6.170 -15.019  1.00 87.07           H
ATOM   1132  N   ASN A  89       0.379   7.671 -12.228  1.00 89.43           N
ATOM   1133  CA  ASN A  89      -0.091   8.105 -10.923  1.00 89.43           C
ATOM   1134  C   ASN A  89       0.301   7.064  -9.872  1.00 89.43           C
ATOM   1135  O   ASN A  89       0.556   7.406  -8.719  1.00 89.43           O
ATOM   1136  HA  ASN A  89       0.388   9.069 -10.752  1.00 89.43           H
ATOM   1137  CB  ASN A  89      -1.614   8.245 -10.904  1.00 89.43           C
ATOM   1138 1HB  ASN A  89      -2.066   7.422 -11.458  1.00 89.43           H
ATOM   1139 2HB  ASN A  89      -1.977   8.175  -9.878  1.00 89.43           H
ATOM   1140  CG  ASN A  89      -2.050   9.578 -11.515  1.00 89.43           C
ATOM   1141  OD1 ASN A  89      -2.164  10.590 -10.844  1.00 89.43           O
ATOM   1142  ND2 ASN A  89      -2.287   9.522 -12.823  1.00 89.43           N
ATOM   1143 1HD2 ASN A  89      -2.175   8.658 -13.314  1.00 89.43           H
ATOM   1144 2HD2 ASN A  89      -2.577  10.343 -13.314  1.00 89.43           H
ATOM   1145  HN  ASN A  89      -0.343   7.450 -12.884  1.00 89.43           H
ATOM   1146  N   LEU A  90       0.338   5.813 -10.310  1.00 85.61           N
ATOM   1147  CA  LEU A  90       0.724   4.724  -9.430  1.00 85.61           C
ATOM   1148  C   LEU A  90       2.181   4.910  -9.003  1.00 85.61           C
ATOM   1149  O   LEU A  90       2.514   4.747  -7.830  1.00 85.61           O
ATOM   1150  HA  LEU A  90       0.094   4.782  -8.542  1.00 85.61           H
ATOM   1151  CB  LEU A  90       0.446   3.374 -10.094  1.00 85.61           C
ATOM   1152 1HB  LEU A  90      -0.606   3.340 -10.376  1.00 85.61           H
ATOM   1153 2HB  LEU A  90       1.025   3.319 -11.016  1.00 85.61           H
ATOM   1154  CG  LEU A  90       0.760   2.135  -9.254  1.00 85.61           C
ATOM   1155  HG  LEU A  90       1.802   2.191  -8.939  1.00 85.61           H
ATOM   1156  CD1 LEU A  90      -0.094   2.103  -7.985  1.00 85.61           C
ATOM   1157 1HD1 LEU A  90       0.110   2.991  -7.387  1.00 85.61           H
ATOM   1158 2HD1 LEU A  90      -1.149   2.082  -8.257  1.00 85.61           H
ATOM   1159 3HD1 LEU A  90       0.149   1.212  -7.406  1.00 85.61           H
ATOM   1160  CD2 LEU A  90       0.606   0.857 -10.081  1.00 85.61           C
ATOM   1161 1HD2 LEU A  90      -0.419   0.782 -10.445  1.00 85.61           H
ATOM   1162 2HD2 LEU A  90       1.291   0.888 -10.928  1.00 85.61           H
ATOM   1163 3HD2 LEU A  90       0.835  -0.008  -9.459  1.00 85.61           H
ATOM   1164  HN  LEU A  90       0.111   5.541 -11.245  1.00 85.61           H
ATOM   1165  N   ALA A  91       3.012   5.249  -9.978  1.00 90.20           N
ATOM   1166  CA  ALA A  91       4.432   5.425  -9.725  1.00 90.20           C
ATOM   1167  C   ALA A  91       4.633   6.607  -8.775  1.00 90.20           C
ATOM   1168  O   ALA A  91       5.499   6.566  -7.902  1.00 90.20           O
ATOM   1169  HA  ALA A  91       4.798   4.518  -9.244  1.00 90.20           H
ATOM   1170  CB  ALA A  91       5.168   5.612 -11.053  1.00 90.20           C
ATOM   1171 1HB  ALA A  91       5.017   4.732 -11.679  1.00 90.20           H
ATOM   1172 2HB  ALA A  91       4.779   6.493 -11.563  1.00 90.20           H
ATOM   1173 3HB  ALA A  91       6.233   5.744 -10.862  1.00 90.20           H
ATOM   1174  HN  ALA A  91       2.729   5.403 -10.925  1.00 90.20           H
ATOM   1175  N   ILE A  92       3.820   7.633  -8.977  1.00 90.89           N
ATOM   1176  CA  ILE A  92       3.880   8.814  -8.132  1.00 90.89           C
ATOM   1177  C   ILE A  92       3.496   8.433  -6.701  1.00 90.89           C
ATOM   1178  O   ILE A  92       4.153   8.848  -5.747  1.00 90.89           O
ATOM   1179  HA  ILE A  92       4.913   9.163  -8.132  1.00 90.89           H
ATOM   1180  CB  ILE A  92       3.023   9.937  -8.720  1.00 90.89           C
ATOM   1181  HB  ILE A  92       2.036   9.533  -8.942  1.00 90.89           H
ATOM   1182  CG1 ILE A  92       3.612  10.444 -10.038  1.00 90.89           C
ATOM   1183 1HG1 ILE A  92       4.520  11.012  -9.840  1.00 90.89           H
ATOM   1184 2HG1 ILE A  92       3.895   9.597 -10.663  1.00 90.89           H
ATOM   1185  CG2 ILE A  92       2.831  11.068  -7.707  1.00 90.89           C
ATOM   1186 1HG2 ILE A  92       2.335  10.678  -6.818  1.00 90.89           H
ATOM   1187 2HG2 ILE A  92       3.802  11.477  -7.430  1.00 90.89           H
ATOM   1188 3HG2 ILE A  92       2.218  11.853  -8.150  1.00 90.89           H
ATOM   1189  CD1 ILE A  92       2.606  11.322 -10.786  1.00 90.89           C
ATOM   1190 1HD1 ILE A  92       1.709  10.743 -11.003  1.00 90.89           H
ATOM   1191 2HD1 ILE A  92       2.344  12.180 -10.168  1.00 90.89           H
ATOM   1192 3HD1 ILE A  92       3.050  11.668 -11.719  1.00 90.89           H
ATOM   1193  HN  ILE A  92       3.130   7.666  -9.700  1.00 90.89           H
ATOM   1194  N   ALA A  93       2.435   7.646  -6.597  1.00 91.70           N
ATOM   1195  CA  ALA A  93       1.907   7.271  -5.296  1.00 91.70           C
ATOM   1196  C   ALA A  93       2.960   6.462  -4.537  1.00 91.70           C
ATOM   1197  O   ALA A  93       3.213   6.715  -3.360  1.00 91.70           O
ATOM   1198  HA  ALA A  93       1.699   8.188  -4.745  1.00 91.70           H
ATOM   1199  CB  ALA A  93       0.599   6.499  -5.480  1.00 91.70           C
ATOM   1200 1HB  ALA A  93      -0.125   7.128  -5.998  1.00 91.70           H
ATOM   1201 2HB  ALA A  93       0.787   5.601  -6.068  1.00 91.70           H
ATOM   1202 3HB  ALA A  93       0.203   6.217  -4.504  1.00 91.70           H
ATOM   1203  HN  ALA A  93       1.940   7.268  -7.379  1.00 91.70           H
ATOM   1204  N   ASP A  94       3.547   5.505  -5.241  1.00 88.46           N
ATOM   1205  CA  ASP A  94       4.542   4.635  -4.639  1.00 88.46           C
ATOM   1206  C   ASP A  94       5.715   5.480  -4.137  1.00 88.46           C
ATOM   1207  O   ASP A  94       6.237   5.241  -3.050  1.00 88.46           O
ATOM   1208  HA  ASP A  94       4.023   4.122  -3.830  1.00 88.46           H
ATOM   1209  CB  ASP A  94       5.085   3.631  -5.657  1.00 88.46           C
ATOM   1210 1HB  ASP A  94       5.259   4.131  -6.610  1.00 88.46           H
ATOM   1211 2HB  ASP A  94       6.047   3.247  -5.318  1.00 88.46           H
ATOM   1212  CG  ASP A  94       4.108   2.470  -5.856  1.00 88.46           C
ATOM   1213  OD1 ASP A  94       3.403   2.148  -4.876  1.00 88.46           O
ATOM   1214  OD2 ASP A  94       4.088   1.932  -6.984  1.00 88.46           O
ATOM   1215  HN  ASP A  94       3.352   5.321  -6.205  1.00 88.46           H
ATOM   1216  N   LEU A  95       6.095   6.452  -4.955  1.00 90.28           N
ATOM   1217  CA  LEU A  95       7.245   7.284  -4.644  1.00 90.28           C
ATOM   1218  C   LEU A  95       6.968   8.071  -3.361  1.00 90.28           C
ATOM   1219  O   LEU A  95       7.839   8.191  -2.502  1.00 90.28           O
ATOM   1220  HA  LEU A  95       8.091   6.620  -4.466  1.00 90.28           H
ATOM   1221  CB  LEU A  95       7.606   8.167  -5.841  1.00 90.28           C
ATOM   1222 1HB  LEU A  95       7.632   7.542  -6.733  1.00 90.28           H
ATOM   1223 2HB  LEU A  95       6.808   8.895  -5.984  1.00 90.28           H
ATOM   1224  CG  LEU A  95       8.934   8.921  -5.741  1.00 90.28           C
ATOM   1225  HG  LEU A  95       8.953   9.454  -4.791  1.00 90.28           H
ATOM   1226  CD1 LEU A  95      10.117   7.950  -5.739  1.00 90.28           C
ATOM   1227 1HD1 LEU A  95      10.032   7.277  -4.886  1.00 90.28           H
ATOM   1228 2HD1 LEU A  95      10.112   7.370  -6.662  1.00 90.28           H
ATOM   1229 3HD1 LEU A  95      11.048   8.513  -5.667  1.00 90.28           H
ATOM   1230  CD2 LEU A  95       9.054   9.968  -6.850  1.00 90.28           C
ATOM   1231 1HD2 LEU A  95       9.003   9.477  -7.821  1.00 90.28           H
ATOM   1232 2HD2 LEU A  95       8.237  10.685  -6.762  1.00 90.28           H
ATOM   1233 3HD2 LEU A  95      10.006  10.489  -6.756  1.00 90.28           H
ATOM   1234  HN  LEU A  95       5.634   6.672  -5.814  1.00 90.28           H
ATOM   1235  N   LEU A  96       5.750   8.586  -3.273  1.00 87.29           N
ATOM   1236  CA  LEU A  96       5.356   9.381  -2.122  1.00 87.29           C
ATOM   1237  C   LEU A  96       5.445   8.522  -0.859  1.00 87.29           C
ATOM   1238  O   LEU A  96       5.892   8.992   0.186  1.00 87.29           O
ATOM   1239  HA  LEU A  96       6.068  10.201  -2.032  1.00 87.29           H
ATOM   1240  CB  LEU A  96       3.976  10.002  -2.347  1.00 87.29           C
ATOM   1241 1HB  LEU A  96       3.301   9.222  -2.698  1.00 87.29           H
ATOM   1242 2HB  LEU A  96       3.593  10.346  -1.386  1.00 87.29           H
ATOM   1243  CG  LEU A  96       3.919  11.169  -3.335  1.00 87.29           C
ATOM   1244  HG  LEU A  96       4.374  10.847  -4.271  1.00 87.29           H
ATOM   1245  CD1 LEU A  96       2.471  11.554  -3.646  1.00 87.29           C
ATOM   1246 1HD1 LEU A  96       1.954  10.700  -4.083  1.00 87.29           H
ATOM   1247 2HD1 LEU A  96       1.968  11.851  -2.725  1.00 87.29           H
ATOM   1248 3HD1 LEU A  96       2.460  12.386  -4.350  1.00 87.29           H
ATOM   1249  CD2 LEU A  96       4.732  12.361  -2.824  1.00 87.29           C
ATOM   1250 1HD2 LEU A  96       4.328  12.692  -1.867  1.00 87.29           H
ATOM   1251 2HD2 LEU A  96       5.772  12.062  -2.696  1.00 87.29           H
ATOM   1252 3HD2 LEU A  96       4.674  13.176  -3.545  1.00 87.29           H
ATOM   1253  HN  LEU A  96       5.041   8.468  -3.968  1.00 87.29           H
ATOM   1254  N   PHE A  97       5.012   7.277  -0.997  1.00 89.40           N
ATOM   1255  CA  PHE A  97       5.055   6.343   0.115  1.00 89.40           C
ATOM   1256  C   PHE A  97       6.495   6.097   0.570  1.00 89.40           C
ATOM   1257  O   PHE A  97       6.784   6.121   1.765  1.00 89.40           O
ATOM   1258  HA  PHE A  97       4.488   6.787   0.933  1.00 89.40           H
ATOM   1259  CB  PHE A  97       4.458   5.025  -0.385  1.00 89.40           C
ATOM   1260 1HB  PHE A  97       3.375   5.128  -0.444  1.00 89.40           H
ATOM   1261 2HB  PHE A  97       4.816   4.837  -1.397  1.00 89.40           H
ATOM   1262  CG  PHE A  97       4.795   3.818   0.492  1.00 89.40           C
ATOM   1263  CD1 PHE A  97       5.653   2.865   0.037  1.00 89.40           C
ATOM   1264  HD1 PHE A  97       6.101   2.963  -0.952  1.00 89.40           H
ATOM   1265  CD2 PHE A  97       4.236   3.696   1.725  1.00 89.40           C
ATOM   1266  HD2 PHE A  97       3.548   4.459   2.089  1.00 89.40           H
ATOM   1267  CE1 PHE A  97       5.965   1.744   0.851  1.00 89.40           C
ATOM   1268  HE1 PHE A  97       6.652   0.981   0.487  1.00 89.40           H
ATOM   1269  CE2 PHE A  97       4.548   2.575   2.539  1.00 89.40           C
ATOM   1270  HE2 PHE A  97       4.099   2.478   3.528  1.00 89.40           H
ATOM   1271  CZ  PHE A  97       5.406   1.623   2.085  1.00 89.40           C
ATOM   1272  HZ  PHE A  97       5.645   0.763   2.710  1.00 89.40           H
ATOM   1273  HN  PHE A  97       4.639   6.906  -1.847  1.00 89.40           H
ATOM   1274  N   LEU A  98       7.359   5.866  -0.407  1.00 92.93           N
ATOM   1275  CA  LEU A  98       8.716   5.434  -0.119  1.00 92.93           C
ATOM   1276  C   LEU A  98       9.427   6.514   0.700  1.00 92.93           C
ATOM   1277  O   LEU A  98      10.276   6.206   1.534  1.00 92.93           O
ATOM   1278  HA  LEU A  98       8.650   4.530   0.485  1.00 92.93           H
ATOM   1279  CB  LEU A  98       9.446   5.063  -1.412  1.00 92.93           C
ATOM   1280 1HB  LEU A  98       9.348   5.893  -2.112  1.00 92.93           H
ATOM   1281 2HB  LEU A  98      10.508   4.958  -1.189  1.00 92.93           H
ATOM   1282  CG  LEU A  98       8.971   3.786  -2.108  1.00 92.93           C
ATOM   1283  HG  LEU A  98       7.881   3.786  -2.113  1.00 92.93           H
ATOM   1284  CD1 LEU A  98       9.430   3.753  -3.567  1.00 92.93           C
ATOM   1285 1HD1 LEU A  98       9.020   4.613  -4.096  1.00 92.93           H
ATOM   1286 2HD1 LEU A  98      10.519   3.787  -3.605  1.00 92.93           H
ATOM   1287 3HD1 LEU A  98       9.079   2.835  -4.037  1.00 92.93           H
ATOM   1288  CD2 LEU A  98       9.419   2.543  -1.337  1.00 92.93           C
ATOM   1289 1HD2 LEU A  98      10.507   2.524  -1.278  1.00 92.93           H
ATOM   1290 2HD2 LEU A  98       9.001   2.569  -0.331  1.00 92.93           H
ATOM   1291 3HD2 LEU A  98       9.067   1.649  -1.853  1.00 92.93           H
ATOM   1292  HN  LEU A  98       7.145   5.969  -1.379  1.00 92.93           H
ATOM   1293  N   VAL A  99       9.053   7.756   0.433  1.00 90.14           N
ATOM   1294  CA  VAL A  99       9.678   8.886   1.100  1.00 90.14           C
ATOM   1295  C   VAL A  99       9.407   8.799   2.603  1.00 90.14           C
ATOM   1296  O   VAL A  99      10.117   9.408   3.402  1.00 90.14           O
ATOM   1297  HA  VAL A  99      10.753   8.813   0.933  1.00 90.14           H
ATOM   1298  CB  VAL A  99       9.190  10.196   0.479  1.00 90.14           C
ATOM   1299  HB  VAL A  99       8.100  10.186   0.488  1.00 90.14           H
ATOM   1300  CG1 VAL A  99       9.656  11.399   1.301  1.00 90.14           C
ATOM   1301 1HG1 VAL A  99       9.259  11.323   2.313  1.00 90.14           H
ATOM   1302 2HG1 VAL A  99      10.746  11.414   1.338  1.00 90.14           H
ATOM   1303 3HG1 VAL A  99       9.296  12.318   0.837  1.00 90.14           H
ATOM   1304  CG2 VAL A  99       9.647  10.317  -0.977  1.00 90.14           C
ATOM   1305 1HG2 VAL A  99      10.736  10.294  -1.019  1.00 90.14           H
ATOM   1306 2HG2 VAL A  99       9.243   9.485  -1.554  1.00 90.14           H
ATOM   1307 3HG2 VAL A  99       9.286  11.257  -1.394  1.00 90.14           H
ATOM   1308  HN  VAL A  99       8.339   7.997  -0.225  1.00 90.14           H
ATOM   1309  N   THR A 100       8.378   8.037   2.943  1.00 90.12           N
ATOM   1310  CA  THR A 100       7.979   7.894   4.333  1.00 90.12           C
ATOM   1311  C   THR A 100       8.851   6.849   5.033  1.00 90.12           C
ATOM   1312  O   THR A 100       8.987   6.868   6.255  1.00 90.12           O
ATOM   1313  HA  THR A 100       8.150   8.844   4.839  1.00 90.12           H
ATOM   1314  CB  THR A 100       6.487   7.559   4.365  1.00 90.12           C
ATOM   1315  HB  THR A 100       6.076   7.707   5.363  1.00 90.12           H
ATOM   1316  OG1 THR A 100       6.418   6.227   3.863  1.00 90.12           O
ATOM   1317  HG1 THR A 100       6.322   6.241   2.868  1.00 90.12           H
ATOM   1318  CG2 THR A 100       5.681   8.379   3.355  1.00 90.12           C
ATOM   1319 1HG2 THR A 100       6.048   8.179   2.349  1.00 90.12           H
ATOM   1320 2HG2 THR A 100       5.792   9.441   3.578  1.00 90.12           H
ATOM   1321 3HG2 THR A 100       4.629   8.103   3.420  1.00 90.12           H
ATOM   1322  HN  THR A 100       7.822   7.524   2.289  1.00 90.12           H
ATOM   1323  N   LEU A 101       9.419   5.964   4.228  1.00 92.87           N
ATOM   1324  CA  LEU A 101      10.080   4.784   4.760  1.00 92.87           C
ATOM   1325  C   LEU A 101      11.277   5.216   5.609  1.00 92.87           C
ATOM   1326  O   LEU A 101      11.521   4.654   6.676  1.00 92.87           O
ATOM   1327  HA  LEU A 101       9.366   4.272   5.405  1.00 92.87           H
ATOM   1328  CB  LEU A 101      10.444   3.818   3.631  1.00 92.87           C
ATOM   1329 1HB  LEU A 101      10.962   4.379   2.853  1.00 92.87           H
ATOM   1330 2HB  LEU A 101      11.151   3.085   4.020  1.00 92.87           H
ATOM   1331  CG  LEU A 101       9.276   3.068   2.988  1.00 92.87           C
ATOM   1332  HG  LEU A 101       8.617   3.799   2.518  1.00 92.87           H
ATOM   1333  CD1 LEU A 101       9.768   2.129   1.885  1.00 92.87           C
ATOM   1334 1HD1 LEU A 101      10.278   2.708   1.115  1.00 92.87           H
ATOM   1335 2HD1 LEU A 101      10.460   1.401   2.309  1.00 92.87           H
ATOM   1336 3HD1 LEU A 101       8.918   1.608   1.445  1.00 92.87           H
ATOM   1337  CD2 LEU A 101       8.451   2.329   4.044  1.00 92.87           C
ATOM   1338 1HD2 LEU A 101       9.085   1.610   4.563  1.00 92.87           H
ATOM   1339 2HD2 LEU A 101       8.053   3.047   4.761  1.00 92.87           H
ATOM   1340 3HD2 LEU A 101       7.627   1.804   3.560  1.00 92.87           H
ATOM   1341  HN  LEU A 101       9.432   6.042   3.231  1.00 92.87           H
ATOM   1342  N   PRO A 102      12.043   6.217   5.155  1.00 94.86           N
ATOM   1343  CA  PRO A 102      13.220   6.667   5.902  1.00 94.86           C
ATOM   1344  C   PRO A 102      12.892   7.001   7.348  1.00 94.86           C
ATOM   1345  O   PRO A 102      13.633   6.633   8.258  1.00 94.86           O
ATOM   1346  HA  PRO A 102      13.958   5.866   5.956  1.00 94.86           H
ATOM   1347  CB  PRO A 102      13.693   7.899   5.128  1.00 94.86           C
ATOM   1348 1HB  PRO A 102      13.254   8.814   5.524  1.00 94.86           H
ATOM   1349 2HB  PRO A 102      14.775   8.015   5.182  1.00 94.86           H
ATOM   1350  CG  PRO A 102      13.226   7.621   3.704  1.00 94.86           C
ATOM   1351 1HG  PRO A 102      13.169   8.534   3.112  1.00 94.86           H
ATOM   1352 2HG  PRO A 102      13.909   6.956   3.176  1.00 94.86           H
ATOM   1353  CD  PRO A 102      11.859   6.989   3.912  1.00 94.86           C
ATOM   1354 1HD  PRO A 102      11.078   7.740   4.020  1.00 94.86           H
ATOM   1355 2HD  PRO A 102      11.575   6.355   3.072  1.00 94.86           H
ATOM   1356  N   PHE A 103      11.778   7.698   7.523  1.00 93.51           N
ATOM   1357  CA  PHE A 103      11.367   8.132   8.847  1.00 93.51           C
ATOM   1358  C   PHE A 103      10.995   6.936   9.726  1.00 93.51           C
ATOM   1359  O   PHE A 103      11.334   6.899  10.907  1.00 93.51           O
ATOM   1360  HA  PHE A 103      12.212   8.658   9.292  1.00 93.51           H
ATOM   1361  CB  PHE A 103      10.134   9.018   8.664  1.00 93.51           C
ATOM   1362 1HB  PHE A 103       9.373   8.458   8.121  1.00 93.51           H
ATOM   1363 2HB  PHE A 103       9.718   9.252   9.645  1.00 93.51           H
ATOM   1364  CG  PHE A 103      10.412  10.326   7.920  1.00 93.51           C
ATOM   1365  CD1 PHE A 103      10.816  11.427   8.608  1.00 93.51           C
ATOM   1366  HD1 PHE A 103      10.942  11.378   9.690  1.00 93.51           H
ATOM   1367  CD2 PHE A 103      10.255  10.387   6.571  1.00 93.51           C
ATOM   1368  HD2 PHE A 103       9.931   9.504   6.019  1.00 93.51           H
ATOM   1369  CE1 PHE A 103      11.075  12.641   7.917  1.00 93.51           C
ATOM   1370  HE1 PHE A 103      11.399  13.523   8.469  1.00 93.51           H
ATOM   1371  CE2 PHE A 103      10.513  11.600   5.880  1.00 93.51           C
ATOM   1372  HE2 PHE A 103      10.387  11.649   4.798  1.00 93.51           H
ATOM   1373  CZ  PHE A 103      10.918  12.702   6.568  1.00 93.51           C
ATOM   1374  HZ  PHE A 103      11.116  13.633   6.038  1.00 93.51           H
ATOM   1375  HN  PHE A 103      11.163   7.964   6.781  1.00 93.51           H
ATOM   1376  N   TRP A 104      10.302   5.986   9.114  1.00 86.77           N
ATOM   1377  CA  TRP A 104       9.848   4.809   9.835  1.00 86.77           C
ATOM   1378  C   TRP A 104      11.078   3.979  10.207  1.00 86.77           C
ATOM   1379  O   TRP A 104      11.097   3.323  11.248  1.00 86.77           O
ATOM   1380  HA  TRP A 104       9.339   5.147  10.737  1.00 86.77           H
ATOM   1381  CB  TRP A 104       8.823   4.024   9.013  1.00 86.77           C
ATOM   1382 1HB  TRP A 104       9.212   3.885   8.004  1.00 86.77           H
ATOM   1383 2HB  TRP A 104       8.707   3.032   9.449  1.00 86.77           H
ATOM   1384  CG  TRP A 104       7.450   4.693   8.927  1.00 86.77           C
ATOM   1385  CD1 TRP A 104       6.754   5.011   7.827  1.00 86.77           C
ATOM   1386  HD1 TRP A 104       7.097   4.825   6.810  1.00 86.77           H
ATOM   1387  CD2 TRP A 104       6.629   5.115  10.037  1.00 86.77           C
ATOM   1388  NE1 TRP A 104       5.550   5.606   8.145  1.00 86.77           N
ATOM   1389  HE1 TRP A 104       4.861   5.930   7.497  1.00 86.77           H
ATOM   1390  CE2 TRP A 104       5.471   5.670   9.531  1.00 86.77           C
ATOM   1391  CE3 TRP A 104       6.857   5.030  11.421  1.00 86.77           C
ATOM   1392  HE3 TRP A 104       7.762   4.595  11.845  1.00 86.77           H
ATOM   1393  CZ2 TRP A 104       4.451   6.184  10.340  1.00 86.77           C
ATOM   1394  HZ2 TRP A 104       3.545   6.618   9.916  1.00 86.77           H
ATOM   1395  CZ3 TRP A 104       5.827   5.547  12.216  1.00 86.77           C
ATOM   1396  HZ3 TRP A 104       5.953   5.507  13.298  1.00 86.77           H
ATOM   1397  CH2 TRP A 104       4.656   6.110  11.723  1.00 86.77           C
ATOM   1398  HH2 TRP A 104       3.900   6.492  12.410  1.00 86.77           H
ATOM   1399  HN  TRP A 104      10.052   6.011   8.146  1.00 86.77           H
ATOM   1400  N   ALA A 105      12.075   4.034   9.337  1.00 95.58           N
ATOM   1401  CA  ALA A 105      13.306   3.294   9.561  1.00 95.58           C
ATOM   1402  C   ALA A 105      13.974   3.800  10.841  1.00 95.58           C
ATOM   1403  O   ALA A 105      14.393   3.007  11.682  1.00 95.58           O
ATOM   1404  HA  ALA A 105      13.043   2.244   9.690  1.00 95.58           H
ATOM   1405  CB  ALA A 105      14.213   3.429   8.336  1.00 95.58           C
ATOM   1406 1HB  ALA A 105      13.703   3.028   7.460  1.00 95.58           H
ATOM   1407 2HB  ALA A 105      14.446   4.481   8.171  1.00 95.58           H
ATOM   1408 3HB  ALA A 105      15.136   2.874   8.505  1.00 95.58           H
ATOM   1409  HN  ALA A 105      12.052   4.570   8.493  1.00 95.58           H
ATOM   1410  N   ILE A 106      14.054   5.119  10.946  1.00 92.53           N
ATOM   1411  CA  ILE A 106      14.675   5.740  12.104  1.00 92.53           C
ATOM   1412  C   ILE A 106      13.843   5.433  13.350  1.00 92.53           C
ATOM   1413  O   ILE A 106      14.390   5.088  14.397  1.00 92.53           O
ATOM   1414  HA  ILE A 106      15.661   5.291  12.227  1.00 92.53           H
ATOM   1415  CB  ILE A 106      14.888   7.236  11.860  1.00 92.53           C
ATOM   1416  HB  ILE A 106      13.946   7.662  11.514  1.00 92.53           H
ATOM   1417  CG1 ILE A 106      15.921   7.470  10.756  1.00 92.53           C
ATOM   1418 1HG1 ILE A 106      16.920   7.258  11.138  1.00 92.53           H
ATOM   1419 2HG1 ILE A 106      15.742   6.779   9.932  1.00 92.53           H
ATOM   1420  CG2 ILE A 106      15.261   7.956  13.157  1.00 92.53           C
ATOM   1421 1HG2 ILE A 106      14.459   7.831  13.885  1.00 92.53           H
ATOM   1422 2HG2 ILE A 106      16.183   7.532  13.555  1.00 92.53           H
ATOM   1423 3HG2 ILE A 106      15.406   9.017  12.955  1.00 92.53           H
ATOM   1424  CD1 ILE A 106      15.861   8.910  10.245  1.00 92.53           C
ATOM   1425 1HD1 ILE A 106      14.868   9.111   9.842  1.00 92.53           H
ATOM   1426 2HD1 ILE A 106      16.065   9.597  11.066  1.00 92.53           H
ATOM   1427 3HD1 ILE A 106      16.606   9.050   9.461  1.00 92.53           H
ATOM   1428  HN  ILE A 106      13.705   5.757  10.261  1.00 92.53           H
ATOM   1429  N   ALA A 107      12.534   5.569  13.197  1.00 93.77           N
ATOM   1430  CA  ALA A 107      11.628   5.402  14.321  1.00 93.77           C
ATOM   1431  C   ALA A 107      11.725   3.965  14.839  1.00 93.77           C
ATOM   1432  O   ALA A 107      11.637   3.729  16.043  1.00 93.77           O
ATOM   1433  HA  ALA A 107      11.946   6.085  15.108  1.00 93.77           H
ATOM   1434  CB  ALA A 107      10.207   5.772  13.891  1.00 93.77           C
ATOM   1435 1HB  ALA A 107      10.187   6.810  13.559  1.00 93.77           H
ATOM   1436 2HB  ALA A 107       9.895   5.123  13.072  1.00 93.77           H
ATOM   1437 3HB  ALA A 107       9.528   5.646  14.734  1.00 93.77           H
ATOM   1438  HN  ALA A 107      12.093   5.788  12.327  1.00 93.77           H
ATOM   1439  N   ALA A 108      11.904   3.044  13.904  1.00 93.24           N
ATOM   1440  CA  ALA A 108      11.965   1.633  14.246  1.00 93.24           C
ATOM   1441  C   ALA A 108      13.313   1.329  14.903  1.00 93.24           C
ATOM   1442  O   ALA A 108      13.407   0.451  15.760  1.00 93.24           O
ATOM   1443  HA  ALA A 108      11.168   1.430  14.962  1.00 93.24           H
ATOM   1444  CB  ALA A 108      11.726   0.792  12.991  1.00 93.24           C
ATOM   1445 1HB  ALA A 108      10.744   1.024  12.579  1.00 93.24           H
ATOM   1446 2HB  ALA A 108      12.493   1.019  12.250  1.00 93.24           H
ATOM   1447 3HB  ALA A 108      11.772  -0.266  13.248  1.00 93.24           H
ATOM   1448  HN  ALA A 108      12.007   3.247  12.931  1.00 93.24           H
ATOM   1449  N   ALA A 109      14.324   2.073  14.477  1.00 91.92           N
ATOM   1450  CA  ALA A 109      15.682   1.818  14.927  1.00 91.92           C
ATOM   1451  C   ALA A 109      15.804   2.195  16.405  1.00 91.92           C
ATOM   1452  O   ALA A 109      16.519   1.537  17.159  1.00 91.92           O
ATOM   1453  HA  ALA A 109      15.874   0.751  14.816  1.00 91.92           H
ATOM   1454  CB  ALA A 109      16.665   2.590  14.045  1.00 91.92           C
ATOM   1455 1HB  ALA A 109      16.558   2.264  13.010  1.00 91.92           H
ATOM   1456 2HB  ALA A 109      16.454   3.657  14.114  1.00 91.92           H
ATOM   1457 3HB  ALA A 109      17.684   2.399  14.383  1.00 91.92           H
ATOM   1458  HN  ALA A 109      14.226   2.836  13.838  1.00 91.92           H
ATOM   1459  N   ASP A 110      15.096   3.252  16.774  1.00 83.70           N
ATOM   1460  CA  ASP A 110      15.256   3.836  18.094  1.00 83.70           C
ATOM   1461  C   ASP A 110      13.912   4.393  18.567  1.00 83.70           C
ATOM   1462  O   ASP A 110      13.117   3.676  19.174  1.00 83.70           O
ATOM   1463  HA  ASP A 110      15.616   3.024  18.726  1.00 83.70           H
ATOM   1464  CB  ASP A 110      16.262   4.988  18.069  1.00 83.70           C
ATOM   1465 1HB  ASP A 110      17.178   4.665  17.574  1.00 83.70           H
ATOM   1466 2HB  ASP A 110      15.859   5.815  17.483  1.00 83.70           H
ATOM   1467  CG  ASP A 110      16.583   5.468  19.486  1.00 83.70           C
ATOM   1468  OD1 ASP A 110      16.141   4.780  20.431  1.00 83.70           O
ATOM   1469  OD2 ASP A 110      17.263   6.511  19.591  1.00 83.70           O
ATOM   1470  HN  ASP A 110      14.424   3.706  16.189  1.00 83.70           H
ATOM   1471  N   GLN A 111      13.698   5.667  18.272  1.00 86.88           N
ATOM   1472  CA  GLN A 111      12.470   6.332  18.671  1.00 86.88           C
ATOM   1473  C   GLN A 111      12.108   7.427  17.665  1.00 86.88           C
ATOM   1474  O   GLN A 111      12.906   7.759  16.790  1.00 86.88           O
ATOM   1475  HA  GLN A 111      11.704   5.556  18.663  1.00 86.88           H
ATOM   1476  CB  GLN A 111      12.590   6.904  20.085  1.00 86.88           C
ATOM   1477 1HB  GLN A 111      11.660   7.402  20.360  1.00 86.88           H
ATOM   1478 2HB  GLN A 111      12.740   6.093  20.797  1.00 86.88           H
ATOM   1479  CG  GLN A 111      13.752   7.895  20.178  1.00 86.88           C
ATOM   1480 1HG  GLN A 111      14.687   7.387  19.939  1.00 86.88           H
ATOM   1481 2HG  GLN A 111      13.621   8.686  19.440  1.00 86.88           H
ATOM   1482  CD  GLN A 111      13.840   8.505  21.578  1.00 86.88           C
ATOM   1483  OE1 GLN A 111      12.912   8.449  22.368  1.00 86.88           O
ATOM   1484  NE2 GLN A 111      15.006   9.090  21.841  1.00 86.88           N
ATOM   1485 1HE2 GLN A 111      15.727   9.101  21.148  1.00 86.88           H
ATOM   1486 2HE2 GLN A 111      15.161   9.519  22.731  1.00 86.88           H
ATOM   1487  HN  GLN A 111      14.346   6.241  17.770  1.00 86.88           H
ATOM   1488  N   TRP A 112      10.904   7.958  17.823  1.00 91.53           N
ATOM   1489  CA  TRP A 112      10.455   9.058  16.987  1.00 91.53           C
ATOM   1490  C   TRP A 112      11.220  10.314  17.407  1.00 91.53           C
ATOM   1491  O   TRP A 112      11.045  10.809  18.520  1.00 91.53           O
ATOM   1492  HA  TRP A 112      10.690   8.807  15.952  1.00 91.53           H
ATOM   1493  CB  TRP A 112       8.937   9.226  17.070  1.00 91.53           C
ATOM   1494 1HB  TRP A 112       8.464   8.266  16.865  1.00 91.53           H
ATOM   1495 2HB  TRP A 112       8.668   9.502  18.090  1.00 91.53           H
ATOM   1496  CG  TRP A 112       8.373  10.273  16.108  1.00 91.53           C
ATOM   1497  CD1 TRP A 112       8.038  11.542  16.374  1.00 91.53           C
ATOM   1498  HD1 TRP A 112       8.130  12.009  17.354  1.00 91.53           H
ATOM   1499  CD2 TRP A 112       8.090  10.086  14.705  1.00 91.53           C
ATOM   1500  NE1 TRP A 112       7.561  12.186  15.250  1.00 91.53           N
ATOM   1501  HE1 TRP A 112       7.250  13.135  15.198  1.00 91.53           H
ATOM   1502  CE2 TRP A 112       7.594  11.272  14.202  1.00 91.53           C
ATOM   1503  CE3 TRP A 112       8.248   8.953  13.887  1.00 91.53           C
ATOM   1504  HE3 TRP A 112       8.637   8.006  14.260  1.00 91.53           H
ATOM   1505  CZ2 TRP A 112       7.215  11.439  12.865  1.00 91.53           C
ATOM   1506  HZ2 TRP A 112       6.826  12.387  12.492  1.00 91.53           H
ATOM   1507  CZ3 TRP A 112       7.865   9.137  12.553  1.00 91.53           C
ATOM   1508  HZ3 TRP A 112       7.967   8.289  11.876  1.00 91.53           H
ATOM   1509  CH2 TRP A 112       7.364  10.324  12.032  1.00 91.53           C
ATOM   1510  HH2 TRP A 112       7.088  10.386  10.979  1.00 91.53           H
ATOM   1511  HN  TRP A 112      10.243   7.649  18.507  1.00 91.53           H
ATOM   1512  N   LYS A 113      12.052  10.795  16.495  1.00 84.30           N
ATOM   1513  CA  LYS A 113      12.973  11.872  16.815  1.00 84.30           C
ATOM   1514  C   LYS A 113      12.470  13.172  16.185  1.00 84.30           C
ATOM   1515  O   LYS A 113      13.173  14.182  16.191  1.00 84.30           O
ATOM   1516  HA  LYS A 113      12.973  11.991  17.899  1.00 84.30           H
ATOM   1517  CB  LYS A 113      14.398  11.499  16.401  1.00 84.30           C
ATOM   1518 1HB  LYS A 113      14.435  11.324  15.326  1.00 84.30           H
ATOM   1519 2HB  LYS A 113      15.071  12.331  16.611  1.00 84.30           H
ATOM   1520  CG  LYS A 113      14.876  10.249  17.143  1.00 84.30           C
ATOM   1521 1HG  LYS A 113      14.736  10.384  18.216  1.00 84.30           H
ATOM   1522 2HG  LYS A 113      14.270   9.393  16.848  1.00 84.30           H
ATOM   1523  CD  LYS A 113      16.349   9.965  16.847  1.00 84.30           C
ATOM   1524 1HD  LYS A 113      16.484   9.801  15.778  1.00 84.30           H
ATOM   1525 2HD  LYS A 113      16.952  10.833  17.114  1.00 84.30           H
ATOM   1526  CE  LYS A 113      16.838   8.740  17.622  1.00 84.30           C
ATOM   1527 1HE  LYS A 113      16.682   8.892  18.690  1.00 84.30           H
ATOM   1528 2HE  LYS A 113      16.255   7.865  17.336  1.00 84.30           H
ATOM   1529  NZ  LYS A 113      18.273   8.496  17.355  1.00 84.30           N
ATOM   1530 1HZ  LYS A 113      18.583   7.689  17.885  1.00 84.30           H
ATOM   1531 2HZ  LYS A 113      18.408   8.323  16.365  1.00 84.30           H
ATOM   1532 3HZ  LYS A 113      18.812   9.310  17.632  1.00 84.30           H
ATOM   1533  HN  LYS A 113      12.102  10.462  15.553  1.00 84.30           H
ATOM   1534  N   PHE A 114      11.257  13.106  15.656  1.00 89.94           N
ATOM   1535  CA  PHE A 114      10.727  14.199  14.859  1.00 89.94           C
ATOM   1536  C   PHE A 114       9.571  14.894  15.582  1.00 89.94           C
ATOM   1537  O   PHE A 114       9.082  14.400  16.597  1.00 89.94           O
ATOM   1538  HA  PHE A 114      11.538  14.911  14.707  1.00 89.94           H
ATOM   1539  CB  PHE A 114      10.206  13.590  13.556  1.00 89.94           C
ATOM   1540 1HB  PHE A 114       9.333  12.976  13.777  1.00 89.94           H
ATOM   1541 2HB  PHE A 114       9.872  14.394  12.899  1.00 89.94           H
ATOM   1542  CG  PHE A 114      11.236  12.738  12.811  1.00 89.94           C
ATOM   1543  CD1 PHE A 114      12.215  13.337  12.083  1.00 89.94           C
ATOM   1544  HD1 PHE A 114      12.267  14.425  12.029  1.00 89.94           H
ATOM   1545  CD2 PHE A 114      11.171  11.381  12.878  1.00 89.94           C
ATOM   1546  HD2 PHE A 114      10.386  10.901  13.462  1.00 89.94           H
ATOM   1547  CE1 PHE A 114      13.171  12.546  11.392  1.00 89.94           C
ATOM   1548  HE1 PHE A 114      13.956  13.026  10.808  1.00 89.94           H
ATOM   1549  CE2 PHE A 114      12.127  10.590  12.188  1.00 89.94           C
ATOM   1550  HE2 PHE A 114      12.075   9.503  12.241  1.00 89.94           H
ATOM   1551  CZ  PHE A 114      13.107  11.189  11.459  1.00 89.94           C
ATOM   1552  HZ  PHE A 114      13.840  10.582  10.929  1.00 89.94           H
ATOM   1553  HN  PHE A 114      10.642  12.325  15.764  1.00 89.94           H
ATOM   1554  N   GLN A 115       9.168  16.029  15.030  1.00 82.28           N
ATOM   1555  CA  GLN A 115       8.104  16.816  15.631  1.00 82.28           C
ATOM   1556  C   GLN A 115       6.750  16.140  15.405  1.00 82.28           C
ATOM   1557  O   GLN A 115       6.626  15.263  14.551  1.00 82.28           O
ATOM   1558  HA  GLN A 115       8.331  16.844  16.696  1.00 82.28           H
ATOM   1559  CB  GLN A 115       8.102  18.244  15.081  1.00 82.28           C
ATOM   1560 1HB  GLN A 115       8.024  18.219  13.994  1.00 82.28           H
ATOM   1561 2HB  GLN A 115       7.226  18.778  15.451  1.00 82.28           H
ATOM   1562  CG  GLN A 115       9.372  18.991  15.491  1.00 82.28           C
ATOM   1563 1HG  GLN A 115       9.484  18.960  16.575  1.00 82.28           H
ATOM   1564 2HG  GLN A 115      10.244  18.493  15.066  1.00 82.28           H
ATOM   1565  CD  GLN A 115       9.329  20.446  15.019  1.00 82.28           C
ATOM   1566  OE1 GLN A 115       8.429  20.871  14.314  1.00 82.28           O
ATOM   1567  NE2 GLN A 115      10.351  21.183  15.445  1.00 82.28           N
ATOM   1568 1HE2 GLN A 115      11.058  20.773  16.021  1.00 82.28           H
ATOM   1569 2HE2 GLN A 115      10.412  22.148  15.189  1.00 82.28           H
ATOM   1570  HN  GLN A 115       9.553  16.411  14.190  1.00 82.28           H
ATOM   1571  N   THR A 116       5.771  16.573  16.185  1.00 88.81           N
ATOM   1572  CA  THR A 116       4.430  16.025  16.076  1.00 88.81           C
ATOM   1573  C   THR A 116       3.882  16.233  14.662  1.00 88.81           C
ATOM   1574  O   THR A 116       3.225  15.351  14.111  1.00 88.81           O
ATOM   1575  HA  THR A 116       4.483  14.949  16.243  1.00 88.81           H
ATOM   1576  CB  THR A 116       3.566  16.668  17.163  1.00 88.81           C
ATOM   1577  HB  THR A 116       3.327  17.700  16.909  1.00 88.81           H
ATOM   1578  OG1 THR A 116       4.321  16.487  18.358  1.00 88.81           O
ATOM   1579  HG1 THR A 116       3.985  17.102  19.071  1.00 88.81           H
ATOM   1580  CG2 THR A 116       2.272  15.892  17.418  1.00 88.81           C
ATOM   1581 1HG2 THR A 116       2.514  14.878  17.737  1.00 88.81           H
ATOM   1582 2HG2 THR A 116       1.684  15.854  16.501  1.00 88.81           H
ATOM   1583 3HG2 THR A 116       1.697  16.391  18.198  1.00 88.81           H
ATOM   1584  HN  THR A 116       5.882  17.283  16.880  1.00 88.81           H
ATOM   1585  N   PHE A 117       4.172  17.404  14.116  1.00 91.74           N
ATOM   1586  CA  PHE A 117       3.712  17.742  12.780  1.00 91.74           C
ATOM   1587  C   PHE A 117       4.134  16.674  11.769  1.00 91.74           C
ATOM   1588  O   PHE A 117       3.327  16.237  10.949  1.00 91.74           O
ATOM   1589  HA  PHE A 117       2.624  17.795  12.817  1.00 91.74           H
ATOM   1590  CB  PHE A 117       4.368  19.072  12.403  1.00 91.74           C
ATOM   1591 1HB  PHE A 117       4.049  19.836  13.112  1.00 91.74           H
ATOM   1592 2HB  PHE A 117       5.449  18.973  12.505  1.00 91.74           H
ATOM   1593  CG  PHE A 117       4.045  19.545  10.984  1.00 91.74           C
ATOM   1594  CD1 PHE A 117       4.984  19.446  10.005  1.00 91.74           C
ATOM   1595  HD1 PHE A 117       5.965  19.029  10.230  1.00 91.74           H
ATOM   1596  CD2 PHE A 117       2.821  20.064  10.703  1.00 91.74           C
ATOM   1597  HD2 PHE A 117       2.069  20.144  11.488  1.00 91.74           H
ATOM   1598  CE1 PHE A 117       4.684  19.885   8.688  1.00 91.74           C
ATOM   1599  HE1 PHE A 117       5.436  19.806   7.903  1.00 91.74           H
ATOM   1600  CE2 PHE A 117       2.521  20.504   9.386  1.00 91.74           C
ATOM   1601  HE2 PHE A 117       1.539  20.920   9.160  1.00 91.74           H
ATOM   1602  CZ  PHE A 117       3.459  20.405   8.407  1.00 91.74           C
ATOM   1603  HZ  PHE A 117       3.229  20.742   7.396  1.00 91.74           H
ATOM   1604  HN  PHE A 117       4.710  18.115  14.570  1.00 91.74           H
ATOM   1605  N   MET A 118       5.397  16.284  11.860  1.00 88.67           N
ATOM   1606  CA  MET A 118       5.946  15.305  10.938  1.00 88.67           C
ATOM   1607  C   MET A 118       5.279  13.941  11.125  1.00 88.67           C
ATOM   1608  O   MET A 118       5.135  13.180  10.170  1.00 88.67           O
ATOM   1609  HA  MET A 118       5.731  15.688   9.940  1.00 88.67           H
ATOM   1610  CB  MET A 118       7.453  15.174  11.170  1.00 88.67           C
ATOM   1611 1HB  MET A 118       7.897  16.164  11.265  1.00 88.67           H
ATOM   1612 2HB  MET A 118       7.635  14.652  12.110  1.00 88.67           H
ATOM   1613  CG  MET A 118       8.121  14.416  10.021  1.00 88.67           C
ATOM   1614 1HG  MET A 118       9.190  14.319  10.211  1.00 88.67           H
ATOM   1615 2HG  MET A 118       7.716  13.406   9.957  1.00 88.67           H
ATOM   1616  SD  MET A 118       7.852  15.279   8.482  1.00 88.67           S
ATOM   1617  CE  MET A 118       8.998  16.633   8.683  1.00 88.67           C
ATOM   1618 1HE  MET A 118       8.727  17.210   9.567  1.00 88.67           H
ATOM   1619 2HE  MET A 118      10.008  16.240   8.799  1.00 88.67           H
ATOM   1620 3HE  MET A 118       8.957  17.276   7.803  1.00 88.67           H
ATOM   1621  HN  MET A 118       6.039  16.625  12.547  1.00 88.67           H
ATOM   1622  N   CYS A 119       4.891  13.673  12.363  1.00 93.97           N
ATOM   1623  CA  CYS A 119       4.174  12.447  12.674  1.00 93.97           C
ATOM   1624  C   CYS A 119       2.860  12.448  11.891  1.00 93.97           C
ATOM   1625  O   CYS A 119       2.510  11.453  11.259  1.00 93.97           O
ATOM   1626  HA  CYS A 119       4.813  11.623  12.358  1.00 93.97           H
ATOM   1627  CB  CYS A 119       3.943  12.294  14.179  1.00 93.97           C
ATOM   1628 1HB  CYS A 119       4.897  12.171  14.691  1.00 93.97           H
ATOM   1629 2HB  CYS A 119       3.481  13.197  14.578  1.00 93.97           H
ATOM   1630  SG  CYS A 119       2.869  10.848  14.502  1.00 93.97           S
ATOM   1631  HN  CYS A 119       5.058  14.274  13.144  1.00 93.97           H
ATOM   1632  N   LYS A 120       2.168  13.576  11.960  1.00 92.18           N
ATOM   1633  CA  LYS A 120       0.893  13.715  11.276  1.00 92.18           C
ATOM   1634  C   LYS A 120       1.100  13.506   9.774  1.00 92.18           C
ATOM   1635  O   LYS A 120       0.347  12.772   9.136  1.00 92.18           O
ATOM   1636  HA  LYS A 120       0.236  12.928  11.646  1.00 92.18           H
ATOM   1637  CB  LYS A 120       0.240  15.053  11.626  1.00 92.18           C
ATOM   1638 1HB  LYS A 120       0.954  15.862  11.474  1.00 92.18           H
ATOM   1639 2HB  LYS A 120      -0.599  15.239  10.956  1.00 92.18           H
ATOM   1640  CG  LYS A 120      -0.247  15.062  13.077  1.00 92.18           C
ATOM   1641 1HG  LYS A 120      -1.008  14.294  13.213  1.00 92.18           H
ATOM   1642 2HG  LYS A 120       0.580  14.814  13.743  1.00 92.18           H
ATOM   1643  CD  LYS A 120      -0.820  16.430  13.454  1.00 92.18           C
ATOM   1644 1HD  LYS A 120      -0.044  17.190  13.364  1.00 92.18           H
ATOM   1645 2HD  LYS A 120      -1.614  16.700  12.758  1.00 92.18           H
ATOM   1646  CE  LYS A 120      -1.369  16.419  14.882  1.00 92.18           C
ATOM   1647 1HE  LYS A 120      -0.668  15.910  15.544  1.00 92.18           H
ATOM   1648 2HE  LYS A 120      -1.467  17.441  15.248  1.00 92.18           H
ATOM   1649  NZ  LYS A 120      -2.684  15.741  14.927  1.00 92.18           N
ATOM   1650 1HZ  LYS A 120      -3.123  15.914  15.825  1.00 92.18           H
ATOM   1651 2HZ  LYS A 120      -3.275  16.102  14.187  1.00 92.18           H
ATOM   1652 3HZ  LYS A 120      -2.554  14.744  14.801  1.00 92.18           H
ATOM   1653  HN  LYS A 120       2.464  14.383  12.470  1.00 92.18           H
ATOM   1654  N   VAL A 121       2.125  14.165   9.253  1.00 93.16           N
ATOM   1655  CA  VAL A 121       2.380  14.142   7.823  1.00 93.16           C
ATOM   1656  C   VAL A 121       2.676  12.706   7.385  1.00 93.16           C
ATOM   1657  O   VAL A 121       2.079  12.208   6.433  1.00 93.16           O
ATOM   1658  HA  VAL A 121       1.473  14.481   7.322  1.00 93.16           H
ATOM   1659  CB  VAL A 121       3.507  15.118   7.477  1.00 93.16           C
ATOM   1660  HB  VAL A 121       4.357  14.888   8.118  1.00 93.16           H
ATOM   1661  CG1 VAL A 121       3.954  14.945   6.024  1.00 93.16           C
ATOM   1662 1HG1 VAL A 121       4.314  13.927   5.873  1.00 93.16           H
ATOM   1663 2HG1 VAL A 121       3.111  15.134   5.359  1.00 93.16           H
ATOM   1664 3HG1 VAL A 121       4.755  15.650   5.804  1.00 93.16           H
ATOM   1665  CG2 VAL A 121       3.085  16.562   7.753  1.00 93.16           C
ATOM   1666 1HG2 VAL A 121       2.212  16.808   7.148  1.00 93.16           H
ATOM   1667 2HG2 VAL A 121       2.839  16.673   8.809  1.00 93.16           H
ATOM   1668 3HG2 VAL A 121       3.905  17.235   7.498  1.00 93.16           H
ATOM   1669  HN  VAL A 121       2.772  14.706   9.789  1.00 93.16           H
ATOM   1670  N   VAL A 122       3.600  12.082   8.102  1.00 92.16           N
ATOM   1671  CA  VAL A 122       4.120  10.790   7.688  1.00 92.16           C
ATOM   1672  C   VAL A 122       2.988   9.761   7.701  1.00 92.16           C
ATOM   1673  O   VAL A 122       2.833   8.992   6.753  1.00 92.16           O
ATOM   1674  HA  VAL A 122       4.488  10.894   6.668  1.00 92.16           H
ATOM   1675  CB  VAL A 122       5.299  10.392   8.579  1.00 92.16           C
ATOM   1676  HB  VAL A 122       4.982  10.487   9.617  1.00 92.16           H
ATOM   1677  CG1 VAL A 122       5.698   8.934   8.341  1.00 92.16           C
ATOM   1678 1HG1 VAL A 122       4.853   8.284   8.569  1.00 92.16           H
ATOM   1679 2HG1 VAL A 122       5.987   8.801   7.299  1.00 92.16           H
ATOM   1680 3HG1 VAL A 122       6.538   8.677   8.986  1.00 92.16           H
ATOM   1681  CG2 VAL A 122       6.490  11.328   8.363  1.00 92.16           C
ATOM   1682 1HG2 VAL A 122       6.807  11.279   7.321  1.00 92.16           H
ATOM   1683 2HG2 VAL A 122       6.198  12.350   8.605  1.00 92.16           H
ATOM   1684 3HG2 VAL A 122       7.314  11.023   9.007  1.00 92.16           H
ATOM   1685  HN  VAL A 122       3.990  12.444   8.948  1.00 92.16           H
ATOM   1686  N   ASN A 123       2.226   9.780   8.784  1.00 91.60           N
ATOM   1687  CA  ASN A 123       1.110   8.861   8.930  1.00 91.60           C
ATOM   1688  C   ASN A 123       0.094   9.117   7.815  1.00 91.60           C
ATOM   1689  O   ASN A 123      -0.429   8.177   7.219  1.00 91.60           O
ATOM   1690  HA  ASN A 123       1.549   7.865   8.873  1.00 91.60           H
ATOM   1691  CB  ASN A 123       0.401   9.064  10.271  1.00 91.60           C
ATOM   1692 1HB  ASN A 123       0.475  10.109  10.571  1.00 91.60           H
ATOM   1693 2HB  ASN A 123      -0.660   8.838  10.163  1.00 91.60           H
ATOM   1694  CG  ASN A 123       1.011   8.172  11.354  1.00 91.60           C
ATOM   1695  OD1 ASN A 123       1.730   7.225  11.083  1.00 91.60           O
ATOM   1696  ND2 ASN A 123       0.685   8.528  12.594  1.00 91.60           N
ATOM   1697 1HD2 ASN A 123       0.090   9.317  12.748  1.00 91.60           H
ATOM   1698 2HD2 ASN A 123       1.035   8.006  13.372  1.00 91.60           H
ATOM   1699  HN  ASN A 123       2.360  10.407   9.552  1.00 91.60           H
ATOM   1700  N   SER A 124      -0.154  10.395   7.566  1.00 92.08           N
ATOM   1701  CA  SER A 124      -1.148  10.786   6.581  1.00 92.08           C
ATOM   1702  C   SER A 124      -0.709  10.334   5.187  1.00 92.08           C
ATOM   1703  O   SER A 124      -1.509   9.791   4.427  1.00 92.08           O
ATOM   1704  HA  SER A 124      -2.065  10.277   6.878  1.00 92.08           H
ATOM   1705  CB  SER A 124      -1.377  12.299   6.601  1.00 92.08           C
ATOM   1706 1HB  SER A 124      -0.454  12.809   6.325  1.00 92.08           H
ATOM   1707 2HB  SER A 124      -2.123  12.563   5.851  1.00 92.08           H
ATOM   1708  OG  SER A 124      -1.807  12.758   7.879  1.00 92.08           O
ATOM   1709  HG  SER A 124      -1.100  13.331   8.293  1.00 92.08           H
ATOM   1710  HN  SER A 124       0.309  11.154   8.024  1.00 92.08           H
ATOM   1711  N   MET A 125       0.560  10.574   4.894  1.00 84.97           N
ATOM   1712  CA  MET A 125       1.107  10.224   3.594  1.00 84.97           C
ATOM   1713  C   MET A 125       0.995   8.720   3.338  1.00 84.97           C
ATOM   1714  O   MET A 125       0.567   8.300   2.265  1.00 84.97           O
ATOM   1715  HA  MET A 125       0.506  10.769   2.866  1.00 84.97           H
ATOM   1716  CB  MET A 125       2.577  10.645   3.528  1.00 84.97           C
ATOM   1717 1HB  MET A 125       3.086  10.343   4.443  1.00 84.97           H
ATOM   1718 2HB  MET A 125       3.070  10.130   2.704  1.00 84.97           H
ATOM   1719  CG  MET A 125       2.706  12.158   3.342  1.00 84.97           C
ATOM   1720 1HG  MET A 125       2.134  12.476   2.470  1.00 84.97           H
ATOM   1721 2HG  MET A 125       2.286  12.676   4.204  1.00 84.97           H
ATOM   1722  SD  MET A 125       4.423  12.604   3.140  1.00 84.97           S
ATOM   1723  CE  MET A 125       4.682  12.083   1.453  1.00 84.97           C
ATOM   1724 1HE  MET A 125       4.490  11.013   1.370  1.00 84.97           H
ATOM   1725 2HE  MET A 125       4.003  12.627   0.796  1.00 84.97           H
ATOM   1726 3HE  MET A 125       5.712  12.290   1.163  1.00 84.97           H
ATOM   1727  HN  MET A 125       1.209  10.999   5.525  1.00 84.97           H
ATOM   1728  N   TYR A 126       1.386   7.951   4.344  1.00 84.70           N
ATOM   1729  CA  TYR A 126       1.322   6.502   4.246  1.00 84.70           C
ATOM   1730  C   TYR A 126      -0.098   6.037   3.918  1.00 84.70           C
ATOM   1731  O   TYR A 126      -0.294   5.208   3.030  1.00 84.70           O
ATOM   1732  HA  TYR A 126       1.993   6.189   3.447  1.00 84.70           H
ATOM   1733  CB  TYR A 126       1.714   5.969   5.626  1.00 84.70           C
ATOM   1734 1HB  TYR A 126       2.782   6.128   5.775  1.00 84.70           H
ATOM   1735 2HB  TYR A 126       1.195   6.550   6.389  1.00 84.70           H
ATOM   1736  CG  TYR A 126       1.399   4.486   5.832  1.00 84.70           C
ATOM   1737  CD1 TYR A 126       0.330   4.111   6.620  1.00 84.70           C
ATOM   1738  HD1 TYR A 126      -0.291   4.871   7.094  1.00 84.70           H
ATOM   1739  CD2 TYR A 126       2.185   3.524   5.231  1.00 84.70           C
ATOM   1740  HD2 TYR A 126       3.030   3.821   4.609  1.00 84.70           H
ATOM   1741  CE1 TYR A 126       0.034   2.715   6.814  1.00 84.70           C
ATOM   1742  HE1 TYR A 126      -0.808   2.405   7.433  1.00 84.70           H
ATOM   1743  CE2 TYR A 126       1.889   2.128   5.425  1.00 84.70           C
ATOM   1744  HE2 TYR A 126       2.501   1.358   4.956  1.00 84.70           H
ATOM   1745  CZ  TYR A 126       0.828   1.793   6.207  1.00 84.70           C
ATOM   1746  OH  TYR A 126       0.548   0.474   6.390  1.00 84.70           O
ATOM   1747  HH  TYR A 126       0.937  -0.065   5.643  1.00 84.70           H
ATOM   1748  HN  TYR A 126       1.741   8.301   5.211  1.00 84.70           H
ATOM   1749  N   LYS A 127      -1.053   6.591   4.650  1.00 84.99           N
ATOM   1750  CA  LYS A 127      -2.434   6.154   4.535  1.00 84.99           C
ATOM   1751  C   LYS A 127      -2.971   6.535   3.155  1.00 84.99           C
ATOM   1752  O   LYS A 127      -3.645   5.736   2.505  1.00 84.99           O
ATOM   1753  HA  LYS A 127      -2.440   5.067   4.621  1.00 84.99           H
ATOM   1754  CB  LYS A 127      -3.268   6.704   5.694  1.00 84.99           C
ATOM   1755 1HB  LYS A 127      -2.714   6.602   6.627  1.00 84.99           H
ATOM   1756 2HB  LYS A 127      -3.447   7.769   5.544  1.00 84.99           H
ATOM   1757  CG  LYS A 127      -4.605   5.968   5.805  1.00 84.99           C
ATOM   1758 1HG  LYS A 127      -5.309   6.570   6.379  1.00 84.99           H
ATOM   1759 2HG  LYS A 127      -5.035   5.835   4.812  1.00 84.99           H
ATOM   1760  CD  LYS A 127      -4.426   4.605   6.476  1.00 84.99           C
ATOM   1761 1HD  LYS A 127      -3.920   3.922   5.792  1.00 84.99           H
ATOM   1762 2HD  LYS A 127      -3.787   4.708   7.353  1.00 84.99           H
ATOM   1763  CE  LYS A 127      -5.776   4.015   6.888  1.00 84.99           C
ATOM   1764 1HE  LYS A 127      -6.583   4.658   6.537  1.00 84.99           H
ATOM   1765 2HE  LYS A 127      -5.915   3.043   6.414  1.00 84.99           H
ATOM   1766  NZ  LYS A 127      -5.851   3.871   8.359  1.00 84.99           N
ATOM   1767 1HZ  LYS A 127      -6.709   3.392   8.608  1.00 84.99           H
ATOM   1768 2HZ  LYS A 127      -5.056   3.335   8.687  1.00 84.99           H
ATOM   1769 3HZ  LYS A 127      -5.840   4.790   8.789  1.00 84.99           H
ATOM   1770  HN  LYS A 127      -0.895   7.325   5.312  1.00 84.99           H
ATOM   1771  N   MET A 128      -2.654   7.755   2.747  1.00 85.54           N
ATOM   1772  CA  MET A 128      -3.129   8.266   1.473  1.00 85.54           C
ATOM   1773  C   MET A 128      -2.611   7.413   0.313  1.00 85.54           C
ATOM   1774  O   MET A 128      -3.349   7.122  -0.627  1.00 85.54           O
ATOM   1775  HA  MET A 128      -4.217   8.205   1.519  1.00 85.54           H
ATOM   1776  CB  MET A 128      -2.659   9.710   1.294  1.00 85.54           C
ATOM   1777 1HB  MET A 128      -3.030  10.322   2.116  1.00 85.54           H
ATOM   1778 2HB  MET A 128      -1.570   9.750   1.334  1.00 85.54           H
ATOM   1779  CG  MET A 128      -3.147  10.285  -0.038  1.00 85.54           C
ATOM   1780 1HG  MET A 128      -2.666   9.764  -0.866  1.00 85.54           H
ATOM   1781 2HG  MET A 128      -4.220  10.126  -0.140  1.00 85.54           H
ATOM   1782  SD  MET A 128      -2.780  12.030  -0.120  1.00 85.54           S
ATOM   1783  CE  MET A 128      -2.839  12.276  -1.887  1.00 85.54           C
ATOM   1784 1HE  MET A 128      -2.093  11.643  -2.367  1.00 85.54           H
ATOM   1785 2HE  MET A 128      -3.830  12.014  -2.258  1.00 85.54           H
ATOM   1786 3HE  MET A 128      -2.630  13.321  -2.116  1.00 85.54           H
ATOM   1787  HN  MET A 128      -2.085   8.389   3.271  1.00 85.54           H
ATOM   1788  N   ASN A 129      -1.345   7.035   0.417  1.00 80.54           N
ATOM   1789  CA  ASN A 129      -0.701   6.277  -0.641  1.00 80.54           C
ATOM   1790  C   ASN A 129      -1.235   4.844  -0.634  1.00 80.54           C
ATOM   1791  O   ASN A 129      -1.380   4.226  -1.688  1.00 80.54           O
ATOM   1792  HA  ASN A 129      -0.943   6.808  -1.562  1.00 80.54           H
ATOM   1793  CB  ASN A 129       0.814   6.218  -0.433  1.00 80.54           C
ATOM   1794 1HB  ASN A 129       1.032   5.897   0.586  1.00 80.54           H
ATOM   1795 2HB  ASN A 129       1.248   5.474  -1.101  1.00 80.54           H
ATOM   1796  CG  ASN A 129       1.457   7.582  -0.693  1.00 80.54           C
ATOM   1797  OD1 ASN A 129       1.124   8.285  -1.632  1.00 80.54           O
ATOM   1798  ND2 ASN A 129       2.394   7.915   0.190  1.00 80.54           N
ATOM   1799 1HD2 ASN A 129       2.620   7.291   0.938  1.00 80.54           H
ATOM   1800 2HD2 ASN A 129       2.874   8.788   0.105  1.00 80.54           H
ATOM   1801  HN  ASN A 129      -0.764   7.239   1.205  1.00 80.54           H
ATOM   1802  N   PHE A 130      -1.514   4.356   0.566  1.00 85.29           N
ATOM   1803  CA  PHE A 130      -2.060   3.019   0.722  1.00 85.29           C
ATOM   1804  C   PHE A 130      -3.330   2.844  -0.113  1.00 85.29           C
ATOM   1805  O   PHE A 130      -3.444   1.892  -0.884  1.00 85.29           O
ATOM   1806  HA  PHE A 130      -1.301   2.317   0.377  1.00 85.29           H
ATOM   1807  CB  PHE A 130      -2.410   2.848   2.202  1.00 85.29           C
ATOM   1808 1HB  PHE A 130      -1.494   2.906   2.790  1.00 85.29           H
ATOM   1809 2HB  PHE A 130      -3.042   3.679   2.513  1.00 85.29           H
ATOM   1810  CG  PHE A 130      -3.124   1.534   2.525  1.00 85.29           C
ATOM   1811  CD1 PHE A 130      -4.476   1.514   2.675  1.00 85.29           C
ATOM   1812  HD1 PHE A 130      -5.050   2.434   2.565  1.00 85.29           H
ATOM   1813  CD2 PHE A 130      -2.407   0.386   2.662  1.00 85.29           C
ATOM   1814  HD2 PHE A 130      -1.324   0.403   2.542  1.00 85.29           H
ATOM   1815  CE1 PHE A 130      -5.138   0.294   2.975  1.00 85.29           C
ATOM   1816  HE1 PHE A 130      -6.222   0.278   3.096  1.00 85.29           H
ATOM   1817  CE2 PHE A 130      -3.070  -0.833   2.962  1.00 85.29           C
ATOM   1818  HE2 PHE A 130      -2.496  -1.753   3.072  1.00 85.29           H
ATOM   1819  CZ  PHE A 130      -4.422  -0.853   3.112  1.00 85.29           C
ATOM   1820  HZ  PHE A 130      -4.930  -1.789   3.342  1.00 85.29           H
ATOM   1821  HN  PHE A 130      -1.374   4.857   1.420  1.00 85.29           H
ATOM   1822  N   TYR A 131      -4.253   3.778   0.068  1.00 91.26           N
ATOM   1823  CA  TYR A 131      -5.530   3.712  -0.622  1.00 91.26           C
ATOM   1824  C   TYR A 131      -5.363   4.008  -2.114  1.00 91.26           C
ATOM   1825  O   TYR A 131      -5.954   3.333  -2.954  1.00 91.26           O
ATOM   1826  HA  TYR A 131      -5.926   2.703  -0.502  1.00 91.26           H
ATOM   1827  CB  TYR A 131      -6.405   4.798   0.007  1.00 91.26           C
ATOM   1828 1HB  TYR A 131      -5.827   5.719   0.081  1.00 91.26           H
ATOM   1829 2HB  TYR A 131      -7.245   5.002  -0.657  1.00 91.26           H
ATOM   1830  CG  TYR A 131      -6.944   4.438   1.393  1.00 91.26           C
ATOM   1831  CD1 TYR A 131      -7.645   3.263   1.577  1.00 91.26           C
ATOM   1832  HD1 TYR A 131      -7.814   2.592   0.735  1.00 91.26           H
ATOM   1833  CD2 TYR A 131      -6.729   5.288   2.459  1.00 91.26           C
ATOM   1834  HD2 TYR A 131      -6.176   6.215   2.313  1.00 91.26           H
ATOM   1835  CE1 TYR A 131      -8.152   2.924   2.881  1.00 91.26           C
ATOM   1836  HE1 TYR A 131      -8.707   2.000   3.041  1.00 91.26           H
ATOM   1837  CE2 TYR A 131      -7.236   4.949   3.763  1.00 91.26           C
ATOM   1838  HE2 TYR A 131      -7.074   5.611   4.613  1.00 91.26           H
ATOM   1839  CZ  TYR A 131      -7.922   3.784   3.910  1.00 91.26           C
ATOM   1840  OH  TYR A 131      -8.401   3.464   5.142  1.00 91.26           O
ATOM   1841  HH  TYR A 131      -8.534   4.294   5.683  1.00 91.26           H
ATOM   1842  HN  TYR A 131      -4.139   4.566   0.672  1.00 91.26           H
ATOM   1843  N   SER A 132      -4.554   5.019  -2.397  1.00 90.58           N
ATOM   1844  CA  SER A 132      -4.416   5.508  -3.758  1.00 90.58           C
ATOM   1845  C   SER A 132      -3.837   4.410  -4.653  1.00 90.58           C
ATOM   1846  O   SER A 132      -4.293   4.217  -5.779  1.00 90.58           O
ATOM   1847  HA  SER A 132      -5.426   5.767  -4.075  1.00 90.58           H
ATOM   1848  CB  SER A 132      -3.531   6.755  -3.808  1.00 90.58           C
ATOM   1849 1HB  SER A 132      -3.449   7.100  -4.839  1.00 90.58           H
ATOM   1850 2HB  SER A 132      -4.001   7.557  -3.240  1.00 90.58           H
ATOM   1851  OG  SER A 132      -2.228   6.506  -3.287  1.00 90.58           O
ATOM   1852  HG  SER A 132      -1.661   7.324  -3.378  1.00 90.58           H
ATOM   1853  HN  SER A 132      -4.001   5.500  -1.717  1.00 90.58           H
ATOM   1854  N   CYS A 133      -2.842   3.718  -4.117  1.00 86.77           N
ATOM   1855  CA  CYS A 133      -2.173   2.668  -4.866  1.00 86.77           C
ATOM   1856  C   CYS A 133      -3.206   1.594  -5.215  1.00 86.77           C
ATOM   1857  O   CYS A 133      -3.336   1.207  -6.375  1.00 86.77           O
ATOM   1858  HA  CYS A 133      -1.777   3.131  -5.770  1.00 86.77           H
ATOM   1859  CB  CYS A 133      -0.987   2.089  -4.092  1.00 86.77           C
ATOM   1860 1HB  CYS A 133      -1.293   1.838  -3.076  1.00 86.77           H
ATOM   1861 2HB  CYS A 133      -0.652   1.164  -4.562  1.00 86.77           H
ATOM   1862  SG  CYS A 133       0.384   3.300  -4.051  1.00 86.77           S
ATOM   1863  HG  CYS A 133      -0.083   4.004  -3.024  1.00 86.77           H
ATOM   1864  HN  CYS A 133      -2.493   3.866  -3.192  1.00 86.77           H
ATOM   1865  N   VAL A 134      -3.914   1.144  -4.189  1.00 86.21           N
ATOM   1866  CA  VAL A 134      -4.810   0.011  -4.338  1.00 86.21           C
ATOM   1867  C   VAL A 134      -5.933   0.379  -5.310  1.00 86.21           C
ATOM   1868  O   VAL A 134      -6.325  -0.433  -6.148  1.00 86.21           O
ATOM   1869  HA  VAL A 134      -4.234  -0.811  -4.764  1.00 86.21           H
ATOM   1870  CB  VAL A 134      -5.327  -0.432  -2.968  1.00 86.21           C
ATOM   1871  HB  VAL A 134      -5.794   0.429  -2.491  1.00 86.21           H
ATOM   1872  CG1 VAL A 134      -6.389  -1.525  -3.109  1.00 86.21           C
ATOM   1873 1HG1 VAL A 134      -7.227  -1.143  -3.692  1.00 86.21           H
ATOM   1874 2HG1 VAL A 134      -5.957  -2.388  -3.616  1.00 86.21           H
ATOM   1875 3HG1 VAL A 134      -6.739  -1.821  -2.120  1.00 86.21           H
ATOM   1876  CG2 VAL A 134      -4.177  -0.898  -2.073  1.00 86.21           C
ATOM   1877 1HG2 VAL A 134      -3.668  -1.740  -2.543  1.00 86.21           H
ATOM   1878 2HG2 VAL A 134      -3.471  -0.080  -1.933  1.00 86.21           H
ATOM   1879 3HG2 VAL A 134      -4.572  -1.207  -1.105  1.00 86.21           H
ATOM   1880  HN  VAL A 134      -3.882   1.540  -3.271  1.00 86.21           H
ATOM   1881  N   LEU A 135      -6.420   1.603  -5.166  1.00 91.70           N
ATOM   1882  CA  LEU A 135      -7.525   2.070  -5.985  1.00 91.70           C
ATOM   1883  C   LEU A 135      -7.058   2.202  -7.436  1.00 91.70           C
ATOM   1884  O   LEU A 135      -7.824   1.946  -8.364  1.00 91.70           O
ATOM   1885  HA  LEU A 135      -8.307   1.312  -5.942  1.00 91.70           H
ATOM   1886  CB  LEU A 135      -8.112   3.360  -5.408  1.00 91.70           C
ATOM   1887 1HB  LEU A 135      -7.298   4.068  -5.253  1.00 91.70           H
ATOM   1888 2HB  LEU A 135      -8.777   3.797  -6.152  1.00 91.70           H
ATOM   1889  CG  LEU A 135      -8.884   3.217  -4.095  1.00 91.70           C
ATOM   1890  HG  LEU A 135      -8.233   2.732  -3.367  1.00 91.70           H
ATOM   1891  CD1 LEU A 135      -9.257   4.587  -3.527  1.00 91.70           C
ATOM   1892 1HD1 LEU A 135      -8.350   5.162  -3.338  1.00 91.70           H
ATOM   1893 2HD1 LEU A 135      -9.882   5.120  -4.243  1.00 91.70           H
ATOM   1894 3HD1 LEU A 135      -9.805   4.456  -2.593  1.00 91.70           H
ATOM   1895  CD2 LEU A 135     -10.109   2.317  -4.275  1.00 91.70           C
ATOM   1896 1HD2 LEU A 135     -10.771   2.751  -5.024  1.00 91.70           H
ATOM   1897 2HD2 LEU A 135      -9.788   1.328  -4.601  1.00 91.70           H
ATOM   1898 3HD2 LEU A 135     -10.639   2.233  -3.326  1.00 91.70           H
ATOM   1899  HN  LEU A 135      -6.072   2.268  -4.506  1.00 91.70           H
ATOM   1900  N   LEU A 136      -5.804   2.602  -7.587  1.00 89.98           N
ATOM   1901  CA  LEU A 136      -5.229   2.779  -8.910  1.00 89.98           C
ATOM   1902  C   LEU A 136      -5.130   1.420  -9.604  1.00 89.98           C
ATOM   1903  O   LEU A 136      -5.489   1.288 -10.774  1.00 89.98           O
ATOM   1904  HA  LEU A 136      -5.911   3.410  -9.481  1.00 89.98           H
ATOM   1905  CB  LEU A 136      -3.895   3.523  -8.819  1.00 89.98           C
ATOM   1906 1HB  LEU A 136      -3.323   3.101  -7.992  1.00 89.98           H
ATOM   1907 2HB  LEU A 136      -3.330   3.327  -9.730  1.00 89.98           H
ATOM   1908  CG  LEU A 136      -3.983   5.037  -8.621  1.00 89.98           C
ATOM   1909  HG  LEU A 136      -4.678   5.235  -7.805  1.00 89.98           H
ATOM   1910  CD1 LEU A 136      -2.628   5.616  -8.210  1.00 89.98           C
ATOM   1911 1HD1 LEU A 136      -2.306   5.160  -7.274  1.00 89.98           H
ATOM   1912 2HD1 LEU A 136      -1.893   5.407  -8.988  1.00 89.98           H
ATOM   1913 3HD1 LEU A 136      -2.719   6.694  -8.076  1.00 89.98           H
ATOM   1914  CD2 LEU A 136      -4.544   5.721  -9.869  1.00 89.98           C
ATOM   1915 1HD2 LEU A 136      -3.894   5.517 -10.719  1.00 89.98           H
ATOM   1916 2HD2 LEU A 136      -5.543   5.337 -10.075  1.00 89.98           H
ATOM   1917 3HD2 LEU A 136      -4.596   6.797  -9.701  1.00 89.98           H
ATOM   1918  HN  LEU A 136      -5.186   2.803  -6.827  1.00 89.98           H
ATOM   1919  N   ILE A 137      -4.640   0.443  -8.855  1.00 83.61           N
ATOM   1920  CA  ILE A 137      -4.461  -0.895  -9.393  1.00 83.61           C
ATOM   1921  C   ILE A 137      -5.821  -1.458  -9.811  1.00 83.61           C
ATOM   1922  O   ILE A 137      -5.933  -2.117 -10.844  1.00 83.61           O
ATOM   1923  HA  ILE A 137      -3.836  -0.809 -10.282  1.00 83.61           H
ATOM   1924  CB  ILE A 137      -3.711  -1.778  -8.395  1.00 83.61           C
ATOM   1925  HB  ILE A 137      -4.206  -1.697  -7.427  1.00 83.61           H
ATOM   1926  CG1 ILE A 137      -2.272  -1.294  -8.208  1.00 83.61           C
ATOM   1927 1HG1 ILE A 137      -1.692  -1.510  -9.105  1.00 83.61           H
ATOM   1928 2HG1 ILE A 137      -2.263  -0.212  -8.076  1.00 83.61           H
ATOM   1929  CG2 ILE A 137      -3.771  -3.250  -8.811  1.00 83.61           C
ATOM   1930 1HG2 ILE A 137      -4.810  -3.574  -8.851  1.00 83.61           H
ATOM   1931 2HG2 ILE A 137      -3.315  -3.368  -9.794  1.00 83.61           H
ATOM   1932 3HG2 ILE A 137      -3.229  -3.855  -8.084  1.00 83.61           H
ATOM   1933  CD1 ILE A 137      -1.620  -1.966  -6.998  1.00 83.61           C
ATOM   1934 1HD1 ILE A 137      -2.188  -1.727  -6.099  1.00 83.61           H
ATOM   1935 2HD1 ILE A 137      -1.608  -3.046  -7.144  1.00 83.61           H
ATOM   1936 3HD1 ILE A 137      -0.598  -1.604  -6.888  1.00 83.61           H
ATOM   1937  HN  ILE A 137      -4.369   0.553  -7.899  1.00 83.61           H
ATOM   1938  N   MET A 138      -6.820  -1.178  -8.987  1.00 87.90           N
ATOM   1939  CA  MET A 138      -8.180  -1.591  -9.293  1.00 87.90           C
ATOM   1940  C   MET A 138      -8.656  -0.977 -10.611  1.00 87.90           C
ATOM   1941  O   MET A 138      -9.254  -1.663 -11.439  1.00 87.90           O
ATOM   1942  HA  MET A 138      -8.144  -2.676  -9.381  1.00 87.90           H
ATOM   1943  CB  MET A 138      -9.112  -1.154  -8.160  1.00 87.90           C
ATOM   1944 1HB  MET A 138      -8.743  -1.542  -7.211  1.00 87.90           H
ATOM   1945 2HB  MET A 138      -9.112  -0.067  -8.083  1.00 87.90           H
ATOM   1946  CG  MET A 138     -10.538  -1.654  -8.401  1.00 87.90           C
ATOM   1947 1HG  MET A 138     -10.884  -1.332  -9.384  1.00 87.90           H
ATOM   1948 2HG  MET A 138     -10.556  -2.744  -8.399  1.00 87.90           H
ATOM   1949  SD  MET A 138     -11.628  -1.024  -7.136  1.00 87.90           S
ATOM   1950  CE  MET A 138     -11.702   0.693  -7.617  1.00 87.90           C
ATOM   1951 1HE  MET A 138     -10.700   1.122  -7.592  1.00 87.90           H
ATOM   1952 2HE  MET A 138     -12.105   0.770  -8.627  1.00 87.90           H
ATOM   1953 3HE  MET A 138     -12.346   1.237  -6.926  1.00 87.90           H
ATOM   1954  HN  MET A 138      -6.713  -0.681  -8.127  1.00 87.90           H
ATOM   1955  N   CYS A 139      -8.373   0.308 -10.765  1.00 90.03           N
ATOM   1956  CA  CYS A 139      -8.828   1.039 -11.935  1.00 90.03           C
ATOM   1957  C   CYS A 139      -8.106   0.480 -13.163  1.00 90.03           C
ATOM   1958  O   CYS A 139      -8.677   0.422 -14.251  1.00 90.03           O
ATOM   1959  HA  CYS A 139      -9.903   0.873 -12.010  1.00 90.03           H
ATOM   1960  CB  CYS A 139      -8.610   2.545 -11.781  1.00 90.03           C
ATOM   1961 1HB  CYS A 139      -7.600   2.740 -11.418  1.00 90.03           H
ATOM   1962 2HB  CYS A 139      -8.699   3.035 -12.751  1.00 90.03           H
ATOM   1963  SG  CYS A 139      -9.837   3.240 -10.615  1.00 90.03           S
ATOM   1964  HG  CYS A 139      -9.254   2.783  -9.511  1.00 90.03           H
ATOM   1965  HN  CYS A 139      -7.844   0.846 -10.110  1.00 90.03           H
ATOM   1966  N   ILE A 140      -6.860   0.083 -12.947  1.00 82.67           N
ATOM   1967  CA  ILE A 140      -6.073  -0.522 -14.008  1.00 82.67           C
ATOM   1968  C   ILE A 140      -6.782  -1.781 -14.509  1.00 82.67           C
ATOM   1969  O   ILE A 140      -6.882  -2.004 -15.715  1.00 82.67           O
ATOM   1970  HA  ILE A 140      -6.023   0.196 -14.827  1.00 82.67           H
ATOM   1971  CB  ILE A 140      -4.639  -0.770 -13.536  1.00 82.67           C
ATOM   1972  HB  ILE A 140      -4.679  -1.233 -12.550  1.00 82.67           H
ATOM   1973  CG1 ILE A 140      -3.875   0.547 -13.385  1.00 82.67           C
ATOM   1974 1HG1 ILE A 140      -3.643   0.952 -14.370  1.00 82.67           H
ATOM   1975 2HG1 ILE A 140      -4.504   1.280 -12.879  1.00 82.67           H
ATOM   1976  CG2 ILE A 140      -3.917  -1.748 -14.465  1.00 82.67           C
ATOM   1977 1HG2 ILE A 140      -4.451  -2.698 -14.478  1.00 82.67           H
ATOM   1978 2HG2 ILE A 140      -3.887  -1.335 -15.474  1.00 82.67           H
ATOM   1979 3HG2 ILE A 140      -2.900  -1.907 -14.107  1.00 82.67           H
ATOM   1980  CD1 ILE A 140      -2.582   0.344 -12.593  1.00 82.67           C
ATOM   1981 1HD1 ILE A 140      -2.820  -0.038 -11.601  1.00 82.67           H
ATOM   1982 2HD1 ILE A 140      -1.946  -0.371 -13.115  1.00 82.67           H
ATOM   1983 3HD1 ILE A 140      -2.059   1.296 -12.501  1.00 82.67           H
ATOM   1984  HN  ILE A 140      -6.391   0.168 -12.068  1.00 82.67           H
ATOM   1985  N   SER A 141      -7.257  -2.573 -13.558  1.00 84.78           N
ATOM   1986  CA  SER A 141      -7.907  -3.830 -13.886  1.00 84.78           C
ATOM   1987  C   SER A 141      -9.174  -3.566 -14.704  1.00 84.78           C
ATOM   1988  O   SER A 141      -9.445  -4.266 -15.678  1.00 84.78           O
ATOM   1989  HA  SER A 141      -7.179  -4.386 -14.477  1.00 84.78           H
ATOM   1990  CB  SER A 141      -8.247  -4.621 -12.622  1.00 84.78           C
ATOM   1991 1HB  SER A 141      -8.943  -4.046 -12.010  1.00 84.78           H
ATOM   1992 2HB  SER A 141      -8.754  -5.546 -12.897  1.00 84.78           H
ATOM   1993  OG  SER A 141      -7.085  -4.928 -11.856  1.00 84.78           O
ATOM   1994  HG  SER A 141      -6.867  -4.167 -11.245  1.00 84.78           H
ATOM   1995  HN  SER A 141      -7.203  -2.368 -12.581  1.00 84.78           H
ATOM   1996  N   VAL A 142      -9.915  -2.554 -14.277  1.00 87.59           N
ATOM   1997  CA  VAL A 142     -11.146  -2.189 -14.957  1.00 87.59           C
ATOM   1998  C   VAL A 142     -10.821  -1.737 -16.382  1.00 87.59           C
ATOM   1999  O   VAL A 142     -11.523  -2.096 -17.326  1.00 87.59           O
ATOM   2000  HA  VAL A 142     -11.772  -3.081 -15.006  1.00 87.59           H
ATOM   2001  CB  VAL A 142     -11.895  -1.128 -14.149  1.00 87.59           C
ATOM   2002  HB  VAL A 142     -11.229  -0.276 -14.014  1.00 87.59           H
ATOM   2003  CG1 VAL A 142     -13.135  -0.640 -14.901  1.00 87.59           C
ATOM   2004 1HG1 VAL A 142     -12.833  -0.205 -15.854  1.00 87.59           H
ATOM   2005 2HG1 VAL A 142     -13.805  -1.480 -15.081  1.00 87.59           H
ATOM   2006 3HG1 VAL A 142     -13.649   0.114 -14.304  1.00 87.59           H
ATOM   2007  CG2 VAL A 142     -12.269  -1.657 -12.762  1.00 87.59           C
ATOM   2008 1HG2 VAL A 142     -12.909  -2.533 -12.868  1.00 87.59           H
ATOM   2009 2HG2 VAL A 142     -11.363  -1.932 -12.222  1.00 87.59           H
ATOM   2010 3HG2 VAL A 142     -12.800  -0.883 -12.209  1.00 87.59           H
ATOM   2011  HN  VAL A 142      -9.687  -1.990 -13.483  1.00 87.59           H
ATOM   2012  N   ASP A 143      -9.758  -0.954 -16.492  1.00 81.80           N
ATOM   2013  CA  ASP A 143      -9.369  -0.397 -17.777  1.00 81.80           C
ATOM   2014  C   ASP A 143      -9.024  -1.536 -18.738  1.00 81.80           C
ATOM   2015  O   ASP A 143      -9.419  -1.511 -19.903  1.00 81.80           O
ATOM   2016  HA  ASP A 143     -10.229   0.184 -18.109  1.00 81.80           H
ATOM   2017  CB  ASP A 143      -8.133   0.495 -17.639  1.00 81.80           C
ATOM   2018 1HB  ASP A 143      -8.341   1.303 -16.938  1.00 81.80           H
ATOM   2019 2HB  ASP A 143      -7.308  -0.083 -17.223  1.00 81.80           H
ATOM   2020  CG  ASP A 143      -7.724   1.078 -18.992  1.00 81.80           C
ATOM   2021  OD1 ASP A 143      -8.579   1.760 -19.598  1.00 81.80           O
ATOM   2022  OD2 ASP A 143      -6.566   0.830 -19.391  1.00 81.80           O
ATOM   2023  HN  ASP A 143      -9.168  -0.701 -15.726  1.00 81.80           H
ATOM   2024  N   ARG A 144      -8.292  -2.508 -18.216  1.00 71.55           N
ATOM   2025  CA  ARG A 144      -7.882  -3.650 -19.016  1.00 71.55           C
ATOM   2026  C   ARG A 144      -9.109  -4.418 -19.512  1.00 71.55           C
ATOM   2027  O   ARG A 144      -9.162  -4.827 -20.671  1.00 71.55           O
ATOM   2028  HA  ARG A 144      -7.325  -3.221 -19.848  1.00 71.55           H
ATOM   2029  CB  ARG A 144      -6.989  -4.595 -18.210  1.00 71.55           C
ATOM   2030 1HB  ARG A 144      -7.450  -4.803 -17.245  1.00 71.55           H
ATOM   2031 2HB  ARG A 144      -6.898  -5.548 -18.732  1.00 71.55           H
ATOM   2032  CG  ARG A 144      -5.600  -3.989 -17.998  1.00 71.55           C
ATOM   2033 1HG  ARG A 144      -5.695  -3.004 -17.542  1.00 71.55           H
ATOM   2034 2HG  ARG A 144      -5.032  -4.608 -17.303  1.00 71.55           H
ATOM   2035  CD  ARG A 144      -4.844  -3.874 -19.323  1.00 71.55           C
ATOM   2036 1HD  ARG A 144      -4.805  -4.845 -19.815  1.00 71.55           H
ATOM   2037 2HD  ARG A 144      -5.372  -3.197 -19.994  1.00 71.55           H
ATOM   2038  NE  ARG A 144      -3.471  -3.375 -19.081  1.00 71.55           N
ATOM   2039  HE  ARG A 144      -3.240  -3.069 -18.157  1.00 71.55           H
ATOM   2040  CZ  ARG A 144      -2.519  -3.310 -20.021  1.00 71.55           C
ATOM   2041  NH1 ARG A 144      -2.773  -3.708 -21.275  1.00 71.55           N
ATOM   2042 1HH1 ARG A 144      -3.679  -4.057 -21.515  1.00 71.55           H
ATOM   2043 2HH1 ARG A 144      -2.057  -3.655 -21.971  1.00 71.55           H
ATOM   2044  NH2 ARG A 144      -1.309  -2.841 -19.688  1.00 71.55           N
ATOM   2045 1HH2 ARG A 144      -0.587  -2.785 -20.378  1.00 71.55           H
ATOM   2046 2HH2 ARG A 144      -1.127  -2.546 -18.750  1.00 71.55           H
ATOM   2047  HN  ARG A 144      -7.980  -2.524 -17.266  1.00 71.55           H
ATOM   2048  N   TYR A 145     -10.064  -4.590 -18.610  1.00 84.22           N
ATOM   2049  CA  TYR A 145     -11.308  -5.257 -18.956  1.00 84.22           C
ATOM   2050  C   TYR A 145     -11.988  -4.569 -20.141  1.00 84.22           C
ATOM   2051  O   TYR A 145     -12.348  -5.222 -21.120  1.00 84.22           O
ATOM   2052  HA  TYR A 145     -11.074  -6.286 -19.228  1.00 84.22           H
ATOM   2053  CB  TYR A 145     -12.208  -5.134 -17.725  1.00 84.22           C
ATOM   2054 1HB  TYR A 145     -11.855  -5.824 -16.959  1.00 84.22           H
ATOM   2055 2HB  TYR A 145     -12.113  -4.128 -17.316  1.00 84.22           H
ATOM   2056  CG  TYR A 145     -13.686  -5.417 -18.004  1.00 84.22           C
ATOM   2057  CD1 TYR A 145     -14.593  -4.378 -18.037  1.00 84.22           C
ATOM   2058  HD1 TYR A 145     -14.258  -3.356 -17.865  1.00 84.22           H
ATOM   2059  CD2 TYR A 145     -14.111  -6.712 -18.222  1.00 84.22           C
ATOM   2060  HD2 TYR A 145     -13.394  -7.533 -18.195  1.00 84.22           H
ATOM   2061  CE1 TYR A 145     -15.984  -4.645 -18.300  1.00 84.22           C
ATOM   2062  HE1 TYR A 145     -16.711  -3.834 -18.329  1.00 84.22           H
ATOM   2063  CE2 TYR A 145     -15.501  -6.979 -18.484  1.00 84.22           C
ATOM   2064  HE2 TYR A 145     -15.850  -7.997 -18.658  1.00 84.22           H
ATOM   2065  CZ  TYR A 145     -16.369  -5.932 -18.510  1.00 84.22           C
ATOM   2066  OH  TYR A 145     -17.683  -6.184 -18.758  1.00 84.22           O
ATOM   2067  HH  TYR A 145     -17.822  -7.164 -18.900  1.00 84.22           H
ATOM   2068  HN  TYR A 145      -9.999  -4.283 -17.661  1.00 84.22           H
ATOM   2069  N   ILE A 146     -12.145  -3.259 -20.014  1.00 81.23           N
ATOM   2070  CA  ILE A 146     -12.847  -2.488 -21.025  1.00 81.23           C
ATOM   2071  C   ILE A 146     -12.104  -2.605 -22.357  1.00 81.23           C
ATOM   2072  O   ILE A 146     -12.727  -2.729 -23.411  1.00 81.23           O
ATOM   2073  HA  ILE A 146     -13.838  -2.928 -21.142  1.00 81.23           H
ATOM   2074  CB  ILE A 146     -13.046  -1.045 -20.556  1.00 81.23           C
ATOM   2075  HB  ILE A 146     -12.080  -0.654 -20.235  1.00 81.23           H
ATOM   2076  CG1 ILE A 146     -13.982  -0.985 -19.348  1.00 81.23           C
ATOM   2077 1HG1 ILE A 146     -15.003  -1.202 -19.664  1.00 81.23           H
ATOM   2078 2HG1 ILE A 146     -13.701  -1.752 -18.627  1.00 81.23           H
ATOM   2079  CG2 ILE A 146     -13.533  -0.158 -21.704  1.00 81.23           C
ATOM   2080 1HG2 ILE A 146     -12.796  -0.166 -22.507  1.00 81.23           H
ATOM   2081 2HG2 ILE A 146     -14.483  -0.537 -22.079  1.00 81.23           H
ATOM   2082 3HG2 ILE A 146     -13.665   0.862 -21.343  1.00 81.23           H
ATOM   2083  CD1 ILE A 146     -13.930   0.392 -18.682  1.00 81.23           C
ATOM   2084 1HD1 ILE A 146     -12.913   0.595 -18.346  1.00 81.23           H
ATOM   2085 2HD1 ILE A 146     -14.235   1.154 -19.399  1.00 81.23           H
ATOM   2086 3HD1 ILE A 146     -14.605   0.407 -17.826  1.00 81.23           H
ATOM   2087  HN  ILE A 146     -11.802  -2.728 -19.239  1.00 81.23           H
ATOM   2088  N   ALA A 147     -10.783  -2.561 -22.267  1.00 79.26           N
ATOM   2089  CA  ALA A 147      -9.952  -2.527 -23.459  1.00 79.26           C
ATOM   2090  C   ALA A 147     -10.106  -3.846 -24.220  1.00 79.26           C
ATOM   2091  O   ALA A 147      -9.986  -3.878 -25.444  1.00 79.26           O
ATOM   2092  HA  ALA A 147     -10.307  -1.711 -24.088  1.00 79.26           H
ATOM   2093  CB  ALA A 147      -8.501  -2.249 -23.062  1.00 79.26           C
ATOM   2094 1HB  ALA A 147      -8.442  -1.288 -22.551  1.00 79.26           H
ATOM   2095 2HB  ALA A 147      -8.149  -3.037 -22.397  1.00 79.26           H
ATOM   2096 3HB  ALA A 147      -7.879  -2.224 -23.957  1.00 79.26           H
ATOM   2097  HN  ALA A 147     -10.282  -2.549 -21.402  1.00 79.26           H
ATOM   2098  N   ILE A 148     -10.370  -4.901 -23.464  1.00 76.26           N
ATOM   2099  CA  ILE A 148     -10.351  -6.244 -24.020  1.00 76.26           C
ATOM   2100  C   ILE A 148     -11.781  -6.669 -24.362  1.00 76.26           C
ATOM   2101  O   ILE A 148     -12.045  -7.137 -25.468  1.00 76.26           O
ATOM   2102  HA  ILE A 148      -9.772  -6.207 -24.943  1.00 76.26           H
ATOM   2103  CB  ILE A 148      -9.633  -7.206 -23.073  1.00 76.26           C
ATOM   2104  HB  ILE A 148     -10.058  -7.086 -22.076  1.00 76.26           H
ATOM   2105  CG1 ILE A 148      -8.144  -6.867 -22.972  1.00 76.26           C
ATOM   2106 1HG1 ILE A 148      -7.657  -7.067 -23.927  1.00 76.26           H
ATOM   2107 2HG1 ILE A 148      -8.022  -5.803 -22.769  1.00 76.26           H
ATOM   2108  CG2 ILE A 148      -9.863  -8.660 -23.489  1.00 76.26           C
ATOM   2109 1HG2 ILE A 148     -10.930  -8.880 -23.467  1.00 76.26           H
ATOM   2110 2HG2 ILE A 148      -9.481  -8.813 -24.499  1.00 76.26           H
ATOM   2111 3HG2 ILE A 148      -9.341  -9.323 -22.799  1.00 76.26           H
ATOM   2112  CD1 ILE A 148      -7.469  -7.684 -21.869  1.00 76.26           C
ATOM   2113 1HD1 ILE A 148      -7.943  -7.463 -20.912  1.00 76.26           H
ATOM   2114 2HD1 ILE A 148      -7.572  -8.747 -22.088  1.00 76.26           H
ATOM   2115 3HD1 ILE A 148      -6.412  -7.424 -21.819  1.00 76.26           H
ATOM   2116  HN  ILE A 148     -10.593  -4.850 -22.491  1.00 76.26           H
ATOM   2117  N   ALA A 149     -12.665  -6.493 -23.391  1.00 76.67           N
ATOM   2118  CA  ALA A 149     -14.011  -7.028 -23.498  1.00 76.67           C
ATOM   2119  C   ALA A 149     -14.851  -6.109 -24.388  1.00 76.67           C
ATOM   2120  O   ALA A 149     -15.717  -6.576 -25.127  1.00 76.67           O
ATOM   2121  HA  ALA A 149     -13.942  -8.009 -23.967  1.00 76.67           H
ATOM   2122  CB  ALA A 149     -14.609  -7.191 -22.100  1.00 76.67           C
ATOM   2123 1HB  ALA A 149     -13.992  -7.875 -21.518  1.00 76.67           H
ATOM   2124 2HB  ALA A 149     -14.643  -6.221 -21.603  1.00 76.67           H
ATOM   2125 3HB  ALA A 149     -15.620  -7.592 -22.181  1.00 76.67           H
ATOM   2126  HN  ALA A 149     -12.474  -5.996 -22.544  1.00 76.67           H
ATOM   2127  N   GLN A 150     -14.566  -4.819 -24.288  1.00 68.72           N
ATOM   2128  CA  GLN A 150     -15.352  -3.821 -24.993  1.00 68.72           C
ATOM   2129  C   GLN A 150     -14.472  -3.052 -25.980  1.00 68.72           C
ATOM   2130  O   GLN A 150     -14.569  -1.830 -26.082  1.00 68.72           O
ATOM   2131  HA  GLN A 150     -16.113  -4.383 -25.536  1.00 68.72           H
ATOM   2132  CB  GLN A 150     -16.038  -2.869 -24.012  1.00 68.72           C
ATOM   2133 1HB  GLN A 150     -15.285  -2.306 -23.460  1.00 68.72           H
ATOM   2134 2HB  GLN A 150     -16.638  -2.144 -24.562  1.00 68.72           H
ATOM   2135  CG  GLN A 150     -16.927  -3.637 -23.032  1.00 68.72           C
ATOM   2136 1HG  GLN A 150     -17.532  -4.362 -23.576  1.00 68.72           H
ATOM   2137 2HG  GLN A 150     -16.305  -4.201 -22.336  1.00 68.72           H
ATOM   2138  CD  GLN A 150     -17.837  -2.685 -22.255  1.00 68.72           C
ATOM   2139  OE1 GLN A 150     -17.871  -1.488 -22.489  1.00 68.72           O
ATOM   2140  NE2 GLN A 150     -18.571  -3.281 -21.319  1.00 68.72           N
ATOM   2141 1HE2 GLN A 150     -18.495  -4.268 -21.178  1.00 68.72           H
ATOM   2142 2HE2 GLN A 150     -19.198  -2.742 -20.757  1.00 68.72           H
ATOM   2143  HN  GLN A 150     -13.814  -4.453 -23.738  1.00 68.72           H
ATOM   2144  N   ALA A 151     -13.633  -3.799 -26.683  1.00 69.38           N
ATOM   2145  CA  ALA A 151     -12.577  -3.194 -27.476  1.00 69.38           C
ATOM   2146  C   ALA A 151     -13.189  -2.178 -28.442  1.00 69.38           C
ATOM   2147  O   ALA A 151     -12.654  -1.085 -28.620  1.00 69.38           O
ATOM   2148  HA  ALA A 151     -11.905  -2.674 -26.793  1.00 69.38           H
ATOM   2149  CB  ALA A 151     -11.792  -4.289 -28.202  1.00 69.38           C
ATOM   2150 1HB  ALA A 151     -11.353  -4.967 -27.470  1.00 69.38           H
ATOM   2151 2HB  ALA A 151     -12.464  -4.845 -28.855  1.00 69.38           H
ATOM   2152 3HB  ALA A 151     -11.000  -3.835 -28.797  1.00 69.38           H
ATOM   2153  HN  ALA A 151     -13.666  -4.798 -26.715  1.00 69.38           H
ATOM   2154  N   MET A 152     -14.303  -2.575 -29.041  1.00 59.54           N
ATOM   2155  CA  MET A 152     -14.961  -1.736 -30.028  1.00 59.54           C
ATOM   2156  C   MET A 152     -15.357  -0.387 -29.425  1.00 59.54           C
ATOM   2157  O   MET A 152     -15.013   0.663 -29.966  1.00 59.54           O
ATOM   2158  HA  MET A 152     -14.229  -1.587 -30.821  1.00 59.54           H
ATOM   2159  CB  MET A 152     -16.210  -2.448 -30.551  1.00 59.54           C
ATOM   2160 1HB  MET A 152     -16.794  -2.828 -29.712  1.00 59.54           H
ATOM   2161 2HB  MET A 152     -16.842  -1.737 -31.083  1.00 59.54           H
ATOM   2162  CG  MET A 152     -15.835  -3.602 -31.482  1.00 59.54           C
ATOM   2163 1HG  MET A 152     -14.992  -3.314 -32.110  1.00 59.54           H
ATOM   2164 2HG  MET A 152     -15.515  -4.464 -30.896  1.00 59.54           H
ATOM   2165  SD  MET A 152     -17.232  -4.043 -32.502  1.00 59.54           S
ATOM   2166  CE  MET A 152     -16.753  -5.693 -32.986  1.00 59.54           C
ATOM   2167 1HE  MET A 152     -15.806  -5.654 -33.525  1.00 59.54           H
ATOM   2168 2HE  MET A 152     -16.640  -6.314 -32.097  1.00 59.54           H
ATOM   2169 3HE  MET A 152     -17.521  -6.120 -33.632  1.00 59.54           H
ATOM   2170  HN  MET A 152     -14.753  -3.449 -28.861  1.00 59.54           H
ATOM   2171  N   ARG A 153     -16.074  -0.459 -28.313  1.00 56.83           N
ATOM   2172  CA  ARG A 153     -16.562   0.743 -27.659  1.00 56.83           C
ATOM   2173  C   ARG A 153     -15.390   1.597 -27.172  1.00 56.83           C
ATOM   2174  O   ARG A 153     -15.470   2.824 -27.169  1.00 56.83           O
ATOM   2175  HA  ARG A 153     -17.136   1.264 -28.425  1.00 56.83           H
ATOM   2176  CB  ARG A 153     -17.460   0.396 -26.469  1.00 56.83           C
ATOM   2177 1HB  ARG A 153     -16.982  -0.371 -25.860  1.00 56.83           H
ATOM   2178 2HB  ARG A 153     -17.585   1.274 -25.835  1.00 56.83           H
ATOM   2179  CG  ARG A 153     -18.828  -0.099 -26.941  1.00 56.83           C
ATOM   2180 1HG  ARG A 153     -19.254   0.614 -27.646  1.00 56.83           H
ATOM   2181 2HG  ARG A 153     -18.714  -1.044 -27.473  1.00 56.83           H
ATOM   2182  CD  ARG A 153     -19.781  -0.286 -25.758  1.00 56.83           C
ATOM   2183 1HD  ARG A 153     -19.390  -1.046 -25.082  1.00 56.83           H
ATOM   2184 2HD  ARG A 153     -19.853   0.641 -25.189  1.00 56.83           H
ATOM   2185  NE  ARG A 153     -21.121  -0.684 -26.246  1.00 56.83           N
ATOM   2186  HE  ARG A 153     -21.258  -0.754 -27.234  1.00 56.83           H
ATOM   2187  CZ  ARG A 153     -22.160  -0.958 -25.446  1.00 56.83           C
ATOM   2188  NH1 ARG A 153     -22.033  -0.882 -24.114  1.00 56.83           N
ATOM   2189 1HH1 ARG A 153     -21.157  -0.618 -23.710  1.00 56.83           H
ATOM   2190 2HH1 ARG A 153     -22.813  -1.088 -23.525  1.00 56.83           H
ATOM   2191  NH2 ARG A 153     -23.330  -1.310 -25.998  1.00 56.83           N
ATOM   2192 1HH2 ARG A 153     -24.115  -1.518 -25.415  1.00 56.83           H
ATOM   2193 2HH2 ARG A 153     -23.416  -1.365 -26.993  1.00 56.83           H
ATOM   2194  HN  ARG A 153     -16.320  -1.316 -27.861  1.00 56.83           H
ATOM   2195  N   ALA A 154     -14.327   0.913 -26.773  1.00 62.03           N
ATOM   2196  CA  ALA A 154     -13.174   1.588 -26.202  1.00 62.03           C
ATOM   2197  C   ALA A 154     -12.504   2.444 -27.279  1.00 62.03           C
ATOM   2198  O   ALA A 154     -11.974   3.514 -26.986  1.00 62.03           O
ATOM   2199  HA  ALA A 154     -13.532   2.239 -25.404  1.00 62.03           H
ATOM   2200  CB  ALA A 154     -12.220   0.553 -25.603  1.00 62.03           C
ATOM   2201 1HB  ALA A 154     -12.736  -0.008 -24.823  1.00 62.03           H
ATOM   2202 2HB  ALA A 154     -11.890  -0.132 -26.385  1.00 62.03           H
ATOM   2203 3HB  ALA A 154     -11.356   1.060 -25.175  1.00 62.03           H
ATOM   2204  HN  ALA A 154     -14.247  -0.082 -26.834  1.00 62.03           H
ATOM   2205  N   HIS A 155     -12.551   1.940 -28.503  1.00 57.72           N
ATOM   2206  CA  HIS A 155     -11.861   2.588 -29.606  1.00 57.72           C
ATOM   2207  C   HIS A 155     -12.544   3.920 -29.926  1.00 57.72           C
ATOM   2208  O   HIS A 155     -11.874   4.923 -30.165  1.00 57.72           O
ATOM   2209  HA  HIS A 155     -10.844   2.783 -29.267  1.00 57.72           H
ATOM   2210  CB  HIS A 155     -11.780   1.658 -30.818  1.00 57.72           C
ATOM   2211 1HB  HIS A 155     -11.622   0.637 -30.469  1.00 57.72           H
ATOM   2212 2HB  HIS A 155     -12.737   1.672 -31.339  1.00 57.72           H
ATOM   2213  CG  HIS A 155     -10.685   2.016 -31.794  1.00 57.72           C
ATOM   2214  ND1 HIS A 155     -10.751   3.125 -32.620  1.00 57.72           N
ATOM   2215  HD1 HIS A 155     -11.502   3.784 -32.656  1.00 57.72           H
ATOM   2216  CD2 HIS A 155      -9.498   1.402 -32.068  1.00 57.72           C
ATOM   2217  HD2 HIS A 155      -9.127   0.494 -31.594  1.00 57.72           H
ATOM   2218  CE1 HIS A 155      -9.648   3.166 -33.353  1.00 57.72           C
ATOM   2219  HE1 HIS A 155      -9.403   3.921 -34.100  1.00 57.72           H
ATOM   2220  NE2 HIS A 155      -8.873   2.097 -33.010  1.00 57.72           N
ATOM   2221  HN  HIS A 155     -13.046   1.106 -28.746  1.00 57.72           H
ATOM   2222  N   THR A 156     -13.868   3.886 -29.920  1.00 64.19           N
ATOM   2223  CA  THR A 156     -14.648   5.043 -30.325  1.00 64.19           C
ATOM   2224  C   THR A 156     -14.456   6.190 -29.331  1.00 64.19           C
ATOM   2225  O   THR A 156     -14.531   7.359 -29.705  1.00 64.19           O
ATOM   2226  HA  THR A 156     -14.275   5.389 -31.289  1.00 64.19           H
ATOM   2227  CB  THR A 156     -16.107   4.602 -30.471  1.00 64.19           C
ATOM   2228  HB  THR A 156     -16.643   4.716 -29.529  1.00 64.19           H
ATOM   2229  OG1 THR A 156     -16.019   3.272 -30.972  1.00 64.19           O
ATOM   2230  HG1 THR A 156     -16.869   2.779 -30.785  1.00 64.19           H
ATOM   2231  CG2 THR A 156     -16.842   5.368 -31.572  1.00 64.19           C
ATOM   2232 1HG2 THR A 156     -16.344   5.200 -32.527  1.00 64.19           H
ATOM   2233 2HG2 THR A 156     -16.835   6.433 -31.341  1.00 64.19           H
ATOM   2234 3HG2 THR A 156     -17.872   5.017 -31.633  1.00 64.19           H
ATOM   2235  HN  THR A 156     -14.406   3.089 -29.646  1.00 64.19           H
ATOM   2236  N   TRP A 157     -14.213   5.815 -28.084  1.00 57.71           N
ATOM   2237  CA  TRP A 157     -14.242   6.777 -26.994  1.00 57.71           C
ATOM   2238  C   TRP A 157     -12.804   7.003 -26.526  1.00 57.71           C
ATOM   2239  O   TRP A 157     -12.571   7.334 -25.364  1.00 57.71           O
ATOM   2240  HA  TRP A 157     -14.659   7.706 -27.382  1.00 57.71           H
ATOM   2241  CB  TRP A 157     -15.170   6.306 -25.872  1.00 57.71           C
ATOM   2242 1HB  TRP A 157     -14.904   5.284 -25.600  1.00 57.71           H
ATOM   2243 2HB  TRP A 157     -15.000   6.925 -24.991  1.00 57.71           H
ATOM   2244  CG  TRP A 157     -16.656   6.352 -26.233  1.00 57.71           C
ATOM   2245  CD1 TRP A 157     -17.213   6.269 -27.448  1.00 57.71           C
ATOM   2246  HD1 TRP A 157     -16.650   6.153 -28.375  1.00 57.71           H
ATOM   2247  CD2 TRP A 157     -17.759   6.496 -25.314  1.00 57.71           C
ATOM   2248  NE1 TRP A 157     -18.589   6.349 -27.381  1.00 57.71           N
ATOM   2249  HE1 TRP A 157     -19.223   6.312 -28.153  1.00 57.71           H
ATOM   2250  CE2 TRP A 157     -18.932   6.492 -26.041  1.00 57.71           C
ATOM   2251  CE3 TRP A 157     -17.766   6.627 -23.914  1.00 57.71           C
ATOM   2252  HE3 TRP A 157     -16.854   6.633 -23.317  1.00 57.71           H
ATOM   2253  CZ2 TRP A 157     -20.198   6.614 -25.456  1.00 57.71           C
ATOM   2254  HZ2 TRP A 157     -21.109   6.608 -26.053  1.00 57.71           H
ATOM   2255  CZ3 TRP A 157     -19.039   6.748 -23.344  1.00 57.71           C
ATOM   2256  HZ3 TRP A 157     -19.102   6.852 -22.261  1.00 57.71           H
ATOM   2257  CH2 TRP A 157     -20.229   6.745 -24.062  1.00 57.71           C
ATOM   2258  HH2 TRP A 157     -21.182   6.845 -23.543  1.00 57.71           H
ATOM   2259  HN  TRP A 157     -14.000   4.877 -27.813  1.00 57.71           H
ATOM   2260  N   ARG A 158     -11.876   6.817 -27.453  1.00 58.10           N
ATOM   2261  CA  ARG A 158     -10.465   6.804 -27.109  1.00 58.10           C
ATOM   2262  C   ARG A 158     -10.083   8.098 -26.387  1.00 58.10           C
ATOM   2263  O   ARG A 158      -9.427   8.063 -25.348  1.00 58.10           O
ATOM   2264  HA  ARG A 158     -10.345   5.941 -26.455  1.00 58.10           H
ATOM   2265  CB  ARG A 158      -9.594   6.649 -28.357  1.00 58.10           C
ATOM   2266 1HB  ARG A 158      -9.942   5.799 -28.944  1.00 58.10           H
ATOM   2267 2HB  ARG A 158      -9.694   7.533 -28.987  1.00 58.10           H
ATOM   2268  CG  ARG A 158      -8.125   6.448 -27.980  1.00 58.10           C
ATOM   2269 1HG  ARG A 158      -7.752   7.336 -27.471  1.00 58.10           H
ATOM   2270 2HG  ARG A 158      -8.037   5.618 -27.279  1.00 58.10           H
ATOM   2271  CD  ARG A 158      -7.274   6.168 -29.220  1.00 58.10           C
ATOM   2272 1HD  ARG A 158      -7.614   5.253 -29.705  1.00 58.10           H
ATOM   2273 2HD  ARG A 158      -7.393   6.975 -29.942  1.00 58.10           H
ATOM   2274  NE  ARG A 158      -5.850   6.037 -28.838  1.00 58.10           N
ATOM   2275  HE  ARG A 158      -5.605   6.199 -27.882  1.00 58.10           H
ATOM   2276  CZ  ARG A 158      -4.869   5.716 -29.692  1.00 58.10           C
ATOM   2277  NH1 ARG A 158      -5.141   5.488 -30.984  1.00 58.10           N
ATOM   2278 1HH1 ARG A 158      -6.081   5.558 -31.318  1.00 58.10           H
ATOM   2279 2HH1 ARG A 158      -4.403   5.249 -31.616  1.00 58.10           H
ATOM   2280  NH2 ARG A 158      -3.613   5.626 -29.235  1.00 58.10           N
ATOM   2281 1HH2 ARG A 158      -2.869   5.387 -29.859  1.00 58.10           H
ATOM   2282 2HH2 ARG A 158      -3.419   5.797 -28.269  1.00 58.10           H
ATOM   2283  HN  ARG A 158     -12.076   6.676 -28.423  1.00 58.10           H
ATOM   2284  N   GLU A 159     -10.511   9.210 -26.967  1.00 64.30           N
ATOM   2285  CA  GLU A 159     -10.168  10.515 -26.428  1.00 64.30           C
ATOM   2286  C   GLU A 159     -10.884  10.744 -25.096  1.00 64.30           C
ATOM   2287  O   GLU A 159     -10.274  11.202 -24.130  1.00 64.30           O
ATOM   2288  HA  GLU A 159      -9.090  10.489 -26.270  1.00 64.30           H
ATOM   2289  CB  GLU A 159     -10.501  11.625 -27.427  1.00 64.30           C
ATOM   2290 1HB  GLU A 159     -11.506  11.476 -27.821  1.00 64.30           H
ATOM   2291 2HB  GLU A 159     -10.363  12.598 -26.955  1.00 64.30           H
ATOM   2292  CG  GLU A 159      -9.549  11.589 -28.625  1.00 64.30           C
ATOM   2293 1HG  GLU A 159      -8.519  11.527 -28.273  1.00 64.30           H
ATOM   2294 2HG  GLU A 159      -9.738  10.694 -29.217  1.00 64.30           H
ATOM   2295  CD  GLU A 159      -9.721  12.832 -29.500  1.00 64.30           C
ATOM   2296  OE1 GLU A 159      -8.775  13.124 -30.263  1.00 64.30           O
ATOM   2297  OE2 GLU A 159     -10.794  13.462 -29.386  1.00 64.30           O
ATOM   2298  HN  GLU A 159     -11.081   9.229 -27.788  1.00 64.30           H
ATOM   2299  N   LYS A 160     -12.167  10.416 -25.086  1.00 69.47           N
ATOM   2300  CA  LYS A 160     -12.979  10.606 -23.896  1.00 69.47           C
ATOM   2301  C   LYS A 160     -12.388   9.790 -22.744  1.00 69.47           C
ATOM   2302  O   LYS A 160     -12.428  10.218 -21.592  1.00 69.47           O
ATOM   2303  HA  LYS A 160     -12.929  11.663 -23.632  1.00 69.47           H
ATOM   2304  CB  LYS A 160     -14.445  10.283 -24.190  1.00 69.47           C
ATOM   2305 1HB  LYS A 160     -14.520   9.292 -24.638  1.00 69.47           H
ATOM   2306 2HB  LYS A 160     -15.009  10.254 -23.258  1.00 69.47           H
ATOM   2307  CG  LYS A 160     -15.058  11.321 -25.132  1.00 69.47           C
ATOM   2308 1HG  LYS A 160     -14.864  12.323 -24.749  1.00 69.47           H
ATOM   2309 2HG  LYS A 160     -14.582  11.256 -26.110  1.00 69.47           H
ATOM   2310  CD  LYS A 160     -16.566  11.108 -25.277  1.00 69.47           C
ATOM   2311 1HD  LYS A 160     -16.759  10.114 -25.682  1.00 69.47           H
ATOM   2312 2HD  LYS A 160     -17.039  11.149 -24.296  1.00 69.47           H
ATOM   2313  CE  LYS A 160     -17.184  12.167 -26.192  1.00 69.47           C
ATOM   2314 1HE  LYS A 160     -16.992  13.161 -25.790  1.00 69.47           H
ATOM   2315 2HE  LYS A 160     -16.715  12.125 -27.175  1.00 69.47           H
ATOM   2316  NZ  LYS A 160     -18.643  11.952 -26.323  1.00 69.47           N
ATOM   2317 1HZ  LYS A 160     -19.037  12.666 -26.924  1.00 69.47           H
ATOM   2318 2HZ  LYS A 160     -18.815  11.037 -26.726  1.00 69.47           H
ATOM   2319 3HZ  LYS A 160     -19.075  12.004 -25.407  1.00 69.47           H
ATOM   2320  HN  LYS A 160     -12.651  10.027 -25.870  1.00 69.47           H
ATOM   2321  N   ARG A 161     -11.854   8.630 -23.097  1.00 66.97           N
ATOM   2322  CA  ARG A 161     -11.296   7.730 -22.102  1.00 66.97           C
ATOM   2323  C   ARG A 161     -10.136   8.405 -21.367  1.00 66.97           C
ATOM   2324  O   ARG A 161      -9.951   8.198 -20.169  1.00 66.97           O
ATOM   2325  HA  ARG A 161     -12.122   7.520 -21.422  1.00 66.97           H
ATOM   2326  CB  ARG A 161     -10.799   6.436 -22.747  1.00 66.97           C
ATOM   2327 1HB  ARG A 161     -10.224   6.670 -23.643  1.00 66.97           H
ATOM   2328 2HB  ARG A 161     -10.126   5.919 -22.063  1.00 66.97           H
ATOM   2329  CG  ARG A 161     -11.969   5.519 -23.110  1.00 66.97           C
ATOM   2330 1HG  ARG A 161     -12.589   5.350 -22.231  1.00 66.97           H
ATOM   2331 2HG  ARG A 161     -12.598   6.005 -23.856  1.00 66.97           H
ATOM   2332  CD  ARG A 161     -11.467   4.179 -23.653  1.00 66.97           C
ATOM   2333 1HD  ARG A 161     -12.270   3.671 -24.188  1.00 66.97           H
ATOM   2334 2HD  ARG A 161     -10.662   4.345 -24.368  1.00 66.97           H
ATOM   2335  NE  ARG A 161     -10.987   3.330 -22.540  1.00 66.97           N
ATOM   2336  HE  ARG A 161     -11.267   3.572 -21.611  1.00 66.97           H
ATOM   2337  CZ  ARG A 161     -10.200   2.257 -22.699  1.00 66.97           C
ATOM   2338  NH1 ARG A 161      -9.794   1.887 -23.921  1.00 66.97           N
ATOM   2339 1HH1 ARG A 161     -10.079   2.412 -24.723  1.00 66.97           H
ATOM   2340 2HH1 ARG A 161      -9.207   1.085 -24.031  1.00 66.97           H
ATOM   2341  NH2 ARG A 161      -9.825   1.561 -21.618  1.00 66.97           N
ATOM   2342 1HH2 ARG A 161      -9.238   0.757 -21.719  1.00 66.97           H
ATOM   2343 2HH2 ARG A 161     -10.132   1.844 -20.709  1.00 66.97           H
ATOM   2344  HN  ARG A 161     -11.799   8.303 -24.040  1.00 66.97           H
ATOM   2345  N   LEU A 162      -9.384   9.197 -22.117  1.00 78.50           N
ATOM   2346  CA  LEU A 162      -8.230   9.882 -21.558  1.00 78.50           C
ATOM   2347  C   LEU A 162      -8.705  10.965 -20.589  1.00 78.50           C
ATOM   2348  O   LEU A 162      -8.083  11.192 -19.552  1.00 78.50           O
ATOM   2349  HA  LEU A 162      -7.653   9.146 -20.998  1.00 78.50           H
ATOM   2350  CB  LEU A 162      -7.328  10.409 -22.676  1.00 78.50           C
ATOM   2351 1HB  LEU A 162      -7.107   9.587 -23.357  1.00 78.50           H
ATOM   2352 2HB  LEU A 162      -7.884  11.154 -23.245  1.00 78.50           H
ATOM   2353  CG  LEU A 162      -6.004  11.034 -22.230  1.00 78.50           C
ATOM   2354  HG  LEU A 162      -6.221  11.795 -21.481  1.00 78.50           H
ATOM   2355  CD1 LEU A 162      -5.102   9.991 -21.567  1.00 78.50           C
ATOM   2356 1HD1 LEU A 162      -5.605   9.579 -20.693  1.00 78.50           H
ATOM   2357 2HD1 LEU A 162      -4.889   9.191 -22.275  1.00 78.50           H
ATOM   2358 3HD1 LEU A 162      -4.168  10.462 -21.260  1.00 78.50           H
ATOM   2359  CD2 LEU A 162      -5.307  11.735 -23.398  1.00 78.50           C
ATOM   2360 1HD2 LEU A 162      -5.104  11.011 -24.187  1.00 78.50           H
ATOM   2361 2HD2 LEU A 162      -5.953  12.523 -23.786  1.00 78.50           H
ATOM   2362 3HD2 LEU A 162      -4.369  12.170 -23.054  1.00 78.50           H
ATOM   2363  HN  LEU A 162      -9.552   9.374 -23.087  1.00 78.50           H
ATOM   2364  N   LEU A 163      -9.804  11.606 -20.960  1.00 81.39           N
ATOM   2365  CA  LEU A 163     -10.389  12.638 -20.120  1.00 81.39           C
ATOM   2366  C   LEU A 163     -10.883  12.008 -18.816  1.00 81.39           C
ATOM   2367  O   LEU A 163     -10.581  12.502 -17.730  1.00 81.39           O
ATOM   2368  HA  LEU A 163      -9.600  13.351 -19.881  1.00 81.39           H
ATOM   2369  CB  LEU A 163     -11.473  13.400 -20.883  1.00 81.39           C
ATOM   2370 1HB  LEU A 163     -11.047  13.754 -21.823  1.00 81.39           H
ATOM   2371 2HB  LEU A 163     -12.270  12.701 -21.138  1.00 81.39           H
ATOM   2372  CG  LEU A 163     -12.093  14.594 -20.155  1.00 81.39           C
ATOM   2373  HG  LEU A 163     -12.439  14.256 -19.178  1.00 81.39           H
ATOM   2374  CD1 LEU A 163     -11.053  15.689 -19.912  1.00 81.39           C
ATOM   2375 1HD1 LEU A 163     -10.241  15.290 -19.303  1.00 81.39           H
ATOM   2376 2HD1 LEU A 163     -10.655  16.031 -20.868  1.00 81.39           H
ATOM   2377 3HD1 LEU A 163     -11.520  16.526 -19.393  1.00 81.39           H
ATOM   2378  CD2 LEU A 163     -13.315  15.122 -20.909  1.00 81.39           C
ATOM   2379 1HD2 LEU A 163     -13.017  15.439 -21.908  1.00 81.39           H
ATOM   2380 2HD2 LEU A 163     -14.063  14.333 -20.986  1.00 81.39           H
ATOM   2381 3HD2 LEU A 163     -13.737  15.970 -20.369  1.00 81.39           H
ATOM   2382  HN  LEU A 163     -10.292  11.431 -21.815  1.00 81.39           H
ATOM   2383  N   TYR A 164     -11.633  10.926 -18.965  1.00 74.82           N
ATOM   2384  CA  TYR A 164     -12.186  10.233 -17.814  1.00 74.82           C
ATOM   2385  C   TYR A 164     -11.073   9.721 -16.896  1.00 74.82           C
ATOM   2386  O   TYR A 164     -11.231   9.697 -15.677  1.00 74.82           O
ATOM   2387  HA  TYR A 164     -12.805  10.940 -17.261  1.00 74.82           H
ATOM   2388  CB  TYR A 164     -12.960   9.038 -18.372  1.00 74.82           C
ATOM   2389 1HB  TYR A 164     -12.338   8.525 -19.105  1.00 74.82           H
ATOM   2390 2HB  TYR A 164     -13.150   8.332 -17.564  1.00 74.82           H
ATOM   2391  CG  TYR A 164     -14.291   9.411 -19.028  1.00 74.82           C
ATOM   2392  CD1 TYR A 164     -15.179  10.237 -18.368  1.00 74.82           C
ATOM   2393  HD1 TYR A 164     -14.931  10.623 -17.379  1.00 74.82           H
ATOM   2394  CD2 TYR A 164     -14.605   8.921 -20.280  1.00 74.82           C
ATOM   2395  HD2 TYR A 164     -13.904   8.269 -20.801  1.00 74.82           H
ATOM   2396  CE1 TYR A 164     -16.431  10.587 -18.985  1.00 74.82           C
ATOM   2397  HE1 TYR A 164     -17.141  11.239 -18.475  1.00 74.82           H
ATOM   2398  CE2 TYR A 164     -15.858   9.272 -20.897  1.00 74.82           C
ATOM   2399  HE2 TYR A 164     -16.118   8.892 -21.885  1.00 74.82           H
ATOM   2400  CZ  TYR A 164     -16.709  10.088 -20.219  1.00 74.82           C
ATOM   2401  OH  TYR A 164     -17.892  10.419 -20.802  1.00 74.82           O
ATOM   2402  HH  TYR A 164     -18.419  11.013 -20.194  1.00 74.82           H
ATOM   2403  HN  TYR A 164     -11.865  10.524 -19.851  1.00 74.82           H
ATOM   2404  N   SER A 165      -9.973   9.325 -17.518  1.00 86.03           N
ATOM   2405  CA  SER A 165      -8.842   8.796 -16.775  1.00 86.03           C
ATOM   2406  C   SER A 165      -8.282   9.870 -15.839  1.00 86.03           C
ATOM   2407  O   SER A 165      -7.850   9.566 -14.729  1.00 86.03           O
ATOM   2408  HA  SER A 165      -9.240   7.959 -16.202  1.00 86.03           H
ATOM   2409  CB  SER A 165      -7.748   8.293 -17.719  1.00 86.03           C
ATOM   2410 1HB  SER A 165      -7.036   7.687 -17.159  1.00 86.03           H
ATOM   2411 2HB  SER A 165      -8.192   7.645 -18.475  1.00 86.03           H
ATOM   2412  OG  SER A 165      -7.060   9.365 -18.358  1.00 86.03           O
ATOM   2413  HG  SER A 165      -7.711  10.069 -18.640  1.00 86.03           H
ATOM   2414  HN  SER A 165      -9.847   9.361 -18.510  1.00 86.03           H
ATOM   2415  N   LYS A 166      -8.309  11.103 -16.323  1.00 83.18           N
ATOM   2416  CA  LYS A 166      -7.845  12.228 -15.530  1.00 83.18           C
ATOM   2417  C   LYS A 166      -8.787  12.432 -14.341  1.00 83.18           C
ATOM   2418  O   LYS A 166      -8.336  12.588 -13.207  1.00 83.18           O
ATOM   2419  HA  LYS A 166      -6.857  11.973 -15.147  1.00 83.18           H
ATOM   2420  CB  LYS A 166      -7.684  13.472 -16.406  1.00 83.18           C
ATOM   2421 1HB  LYS A 166      -8.600  13.644 -16.972  1.00 83.18           H
ATOM   2422 2HB  LYS A 166      -7.530  14.348 -15.776  1.00 83.18           H
ATOM   2423  CG  LYS A 166      -6.505  13.316 -17.369  1.00 83.18           C
ATOM   2424 1HG  LYS A 166      -5.592  13.127 -16.803  1.00 83.18           H
ATOM   2425 2HG  LYS A 166      -6.667  12.450 -18.010  1.00 83.18           H
ATOM   2426  CD  LYS A 166      -6.329  14.569 -18.228  1.00 83.18           C
ATOM   2427 1HD  LYS A 166      -7.233  14.744 -18.812  1.00 83.18           H
ATOM   2428 2HD  LYS A 166      -6.192  15.439 -17.586  1.00 83.18           H
ATOM   2429  CE  LYS A 166      -5.129  14.426 -19.166  1.00 83.18           C
ATOM   2430 1HE  LYS A 166      -4.237  14.182 -18.590  1.00 83.18           H
ATOM   2431 2HE  LYS A 166      -5.297  13.601 -19.859  1.00 83.18           H
ATOM   2432  NZ  LYS A 166      -4.910  15.680 -19.923  1.00 83.18           N
ATOM   2433 1HZ  LYS A 166      -4.119  15.564 -20.546  1.00 83.18           H
ATOM   2434 2HZ  LYS A 166      -5.739  15.896 -20.465  1.00 83.18           H
ATOM   2435 3HZ  LYS A 166      -4.723  16.437 -19.275  1.00 83.18           H
ATOM   2436  HN  LYS A 166      -8.639  11.338 -17.237  1.00 83.18           H
ATOM   2437  N   MET A 167     -10.077  12.423 -14.641  1.00 84.37           N
ATOM   2438  CA  MET A 167     -11.085  12.641 -13.618  1.00 84.37           C
ATOM   2439  C   MET A 167     -11.011  11.562 -12.536  1.00 84.37           C
ATOM   2440  O   MET A 167     -11.073  11.866 -11.346  1.00 84.37           O
ATOM   2441  HA  MET A 167     -10.858  13.615 -13.185  1.00 84.37           H
ATOM   2442  CB  MET A 167     -12.475  12.628 -14.258  1.00 84.37           C
ATOM   2443 1HB  MET A 167     -12.610  11.706 -14.823  1.00 84.37           H
ATOM   2444 2HB  MET A 167     -13.238  12.640 -13.480  1.00 84.37           H
ATOM   2445  CG  MET A 167     -12.663  13.832 -15.184  1.00 84.37           C
ATOM   2446 1HG  MET A 167     -12.518  14.757 -14.625  1.00 84.37           H
ATOM   2447 2HG  MET A 167     -11.912  13.815 -15.973  1.00 84.37           H
ATOM   2448  SD  MET A 167     -14.299  13.802 -15.898  1.00 84.37           S
ATOM   2449  CE  MET A 167     -15.269  14.260 -14.472  1.00 84.37           C
ATOM   2450 1HE  MET A 167     -15.118  13.527 -13.679  1.00 84.37           H
ATOM   2451 2HE  MET A 167     -14.957  15.243 -14.120  1.00 84.37           H
ATOM   2452 3HE  MET A 167     -16.324  14.289 -14.744  1.00 84.37           H
ATOM   2453  HN  MET A 167     -10.436  12.270 -15.562  1.00 84.37           H
ATOM   2454  N   VAL A 168     -10.881  10.323 -12.989  1.00 92.39           N
ATOM   2455  CA  VAL A 168     -10.851   9.192 -12.077  1.00 92.39           C
ATOM   2456  C   VAL A 168      -9.647   9.328 -11.142  1.00 92.39           C
ATOM   2457  O   VAL A 168      -9.762   9.100  -9.939  1.00 92.39           O
ATOM   2458  HA  VAL A 168     -11.763   9.226 -11.481  1.00 92.39           H
ATOM   2459  CB  VAL A 168     -10.849   7.883 -12.868  1.00 92.39           C
ATOM   2460  HB  VAL A 168     -10.042   7.933 -13.599  1.00 92.39           H
ATOM   2461  CG1 VAL A 168     -10.578   6.689 -11.950  1.00 92.39           C
ATOM   2462 1HG1 VAL A 168      -9.605   6.811 -11.474  1.00 92.39           H
ATOM   2463 2HG1 VAL A 168     -11.352   6.634 -11.185  1.00 92.39           H
ATOM   2464 3HG1 VAL A 168     -10.582   5.771 -12.538  1.00 92.39           H
ATOM   2465  CG2 VAL A 168     -12.163   7.701 -13.630  1.00 92.39           C
ATOM   2466 1HG2 VAL A 168     -12.993   7.681 -12.923  1.00 92.39           H
ATOM   2467 2HG2 VAL A 168     -12.298   8.529 -14.326  1.00 92.39           H
ATOM   2468 3HG2 VAL A 168     -12.136   6.762 -14.183  1.00 92.39           H
ATOM   2469  HN  VAL A 168     -10.797  10.088 -13.957  1.00 92.39           H
ATOM   2470  N   CYS A 169      -8.520   9.699 -11.732  1.00 93.83           N
ATOM   2471  CA  CYS A 169      -7.295   9.864 -10.968  1.00 93.83           C
ATOM   2472  C   CYS A 169      -7.542  10.920  -9.888  1.00 93.83           C
ATOM   2473  O   CYS A 169      -7.207  10.711  -8.723  1.00 93.83           O
ATOM   2474  HA  CYS A 169      -7.073   8.896 -10.519  1.00 93.83           H
ATOM   2475  CB  CYS A 169      -6.113  10.233 -11.866  1.00 93.83           C
ATOM   2476 1HB  CYS A 169      -6.395  11.044 -12.538  1.00 93.83           H
ATOM   2477 2HB  CYS A 169      -5.283  10.596 -11.259  1.00 93.83           H
ATOM   2478  SG  CYS A 169      -5.586   8.774 -12.837  1.00 93.83           S
ATOM   2479  HG  CYS A 169      -6.560   8.848 -13.739  1.00 93.83           H
ATOM   2480  HN  CYS A 169      -8.435   9.884 -12.711  1.00 93.83           H
ATOM   2481  N   PHE A 170      -8.125  12.031 -10.313  1.00 93.68           N
ATOM   2482  CA  PHE A 170      -8.393  13.131  -9.403  1.00 93.68           C
ATOM   2483  C   PHE A 170      -9.298  12.685  -8.254  1.00 93.68           C
ATOM   2484  O   PHE A 170      -9.035  12.999  -7.094  1.00 93.68           O
ATOM   2485  HA  PHE A 170      -7.434  13.459  -9.002  1.00 93.68           H
ATOM   2486  CB  PHE A 170      -9.110  14.215 -10.211  1.00 93.68           C
ATOM   2487 1HB  PHE A 170      -8.488  14.491 -11.062  1.00 93.68           H
ATOM   2488 2HB  PHE A 170     -10.035  13.802 -10.612  1.00 93.68           H
ATOM   2489  CG  PHE A 170      -9.438  15.475  -9.407  1.00 93.68           C
ATOM   2490  CD1 PHE A 170     -10.706  15.689  -8.965  1.00 93.68           C
ATOM   2491  HD1 PHE A 170     -11.489  14.962  -9.182  1.00 93.68           H
ATOM   2492  CD2 PHE A 170      -8.461  16.382  -9.136  1.00 93.68           C
ATOM   2493  HD2 PHE A 170      -7.445  16.211  -9.491  1.00 93.68           H
ATOM   2494  CE1 PHE A 170     -11.011  16.858  -8.219  1.00 93.68           C
ATOM   2495  HE1 PHE A 170     -12.027  17.029  -7.864  1.00 93.68           H
ATOM   2496  CE2 PHE A 170      -8.766  17.551  -8.390  1.00 93.68           C
ATOM   2497  HE2 PHE A 170      -7.983  18.278  -8.173  1.00 93.68           H
ATOM   2498  CZ  PHE A 170     -10.034  17.765  -7.948  1.00 93.68           C
ATOM   2499  HZ  PHE A 170     -10.267  18.663  -7.375  1.00 93.68           H
ATOM   2500  HN  PHE A 170      -8.413  12.185 -11.259  1.00 93.68           H
ATOM   2501  N   THR A 171     -10.346  11.959  -8.616  1.00 92.99           N
ATOM   2502  CA  THR A 171     -11.301  11.481  -7.631  1.00 92.99           C
ATOM   2503  C   THR A 171     -10.604  10.592  -6.599  1.00 92.99           C
ATOM   2504  O   THR A 171     -10.911  10.658  -5.410  1.00 92.99           O
ATOM   2505  HA  THR A 171     -11.700  12.342  -7.094  1.00 92.99           H
ATOM   2506  CB  THR A 171     -12.435  10.774  -8.376  1.00 92.99           C
ATOM   2507  HB  THR A 171     -12.081   9.851  -8.837  1.00 92.99           H
ATOM   2508  OG1 THR A 171     -12.928  11.761  -9.277  1.00 92.99           O
ATOM   2509  HG1 THR A 171     -12.452  11.692 -10.154  1.00 92.99           H
ATOM   2510  CG2 THR A 171     -13.629  10.466  -7.470  1.00 92.99           C
ATOM   2511 1HG2 THR A 171     -14.025  11.396  -7.063  1.00 92.99           H
ATOM   2512 2HG2 THR A 171     -13.308   9.819  -6.654  1.00 92.99           H
ATOM   2513 3HG2 THR A 171     -14.404   9.964  -8.049  1.00 92.99           H
ATOM   2514  HN  THR A 171     -10.546  11.698  -9.560  1.00 92.99           H
ATOM   2515  N   ILE A 172      -9.680   9.781  -7.092  1.00 93.74           N
ATOM   2516  CA  ILE A 172      -8.957   8.860  -6.232  1.00 93.74           C
ATOM   2517  C   ILE A 172      -8.146   9.656  -5.207  1.00 93.74           C
ATOM   2518  O   ILE A 172      -8.159   9.339  -4.018  1.00 93.74           O
ATOM   2519  HA  ILE A 172      -9.696   8.263  -5.698  1.00 93.74           H
ATOM   2520  CB  ILE A 172      -8.114   7.896  -7.068  1.00 93.74           C
ATOM   2521  HB  ILE A 172      -7.602   8.471  -7.840  1.00 93.74           H
ATOM   2522  CG1 ILE A 172      -8.998   6.871  -7.781  1.00 93.74           C
ATOM   2523 1HG1 ILE A 172      -9.418   6.178  -7.051  1.00 93.74           H
ATOM   2524 2HG1 ILE A 172      -9.837   7.378  -8.257  1.00 93.74           H
ATOM   2525  CG2 ILE A 172      -7.036   7.226  -6.213  1.00 93.74           C
ATOM   2526 1HG2 ILE A 172      -6.380   7.989  -5.793  1.00 93.74           H
ATOM   2527 2HG2 ILE A 172      -7.508   6.667  -5.405  1.00 93.74           H
ATOM   2528 3HG2 ILE A 172      -6.451   6.546  -6.832  1.00 93.74           H
ATOM   2529  CD1 ILE A 172      -8.201   6.094  -8.831  1.00 93.74           C
ATOM   2530 1HD1 ILE A 172      -7.804   6.788  -9.572  1.00 93.74           H
ATOM   2531 2HD1 ILE A 172      -7.378   5.569  -8.347  1.00 93.74           H
ATOM   2532 3HD1 ILE A 172      -8.854   5.372  -9.322  1.00 93.74           H
ATOM   2533  HN  ILE A 172      -9.423   9.748  -8.058  1.00 93.74           H
ATOM   2534  N   TRP A 173      -7.459  10.673  -5.705  1.00 91.97           N
ATOM   2535  CA  TRP A 173      -6.571  11.459  -4.865  1.00 91.97           C
ATOM   2536  C   TRP A 173      -7.418  12.139  -3.787  1.00 91.97           C
ATOM   2537  O   TRP A 173      -7.050  12.143  -2.614  1.00 91.97           O
ATOM   2538  HA  TRP A 173      -5.858  10.776  -4.402  1.00 91.97           H
ATOM   2539  CB  TRP A 173      -5.760  12.451  -5.701  1.00 91.97           C
ATOM   2540 1HB  TRP A 173      -6.423  12.932  -6.419  1.00 91.97           H
ATOM   2541 2HB  TRP A 173      -5.376  13.234  -5.047  1.00 91.97           H
ATOM   2542  CG  TRP A 173      -4.589  11.817  -6.455  1.00 91.97           C
ATOM   2543  CD1 TRP A 173      -4.438  11.678  -7.779  1.00 91.97           C
ATOM   2544  HD1 TRP A 173      -5.165  12.016  -8.518  1.00 91.97           H
ATOM   2545  CD2 TRP A 173      -3.403  11.238  -5.871  1.00 91.97           C
ATOM   2546  NE1 TRP A 173      -3.247  11.055  -8.090  1.00 91.97           N
ATOM   2547  HE1 TRP A 173      -2.913  10.841  -9.008  1.00 91.97           H
ATOM   2548  CE2 TRP A 173      -2.597  10.778  -6.893  1.00 91.97           C
ATOM   2549  CE3 TRP A 173      -3.023  11.107  -4.524  1.00 91.97           C
ATOM   2550  HE3 TRP A 173      -3.641  11.461  -3.699  1.00 91.97           H
ATOM   2551  CZ2 TRP A 173      -1.362  10.157  -6.675  1.00 91.97           C
ATOM   2552  HZ2 TRP A 173      -0.744   9.802  -7.500  1.00 91.97           H
ATOM   2553  CZ3 TRP A 173      -1.786  10.483  -4.323  1.00 91.97           C
ATOM   2554  HZ3 TRP A 173      -1.443  10.356  -3.296  1.00 91.97           H
ATOM   2555  CH2 TRP A 173      -0.963  10.015  -5.341  1.00 91.97           C
ATOM   2556  HH2 TRP A 173      -0.012   9.540  -5.101  1.00 91.97           H
ATOM   2557  HN  TRP A 173      -7.501  10.962  -6.661  1.00 91.97           H
ATOM   2558  N   VAL A 174      -8.538  12.697  -4.225  1.00 95.47           N
ATOM   2559  CA  VAL A 174      -9.424  13.406  -3.318  1.00 95.47           C
ATOM   2560  C   VAL A 174      -9.934  12.437  -2.249  1.00 95.47           C
ATOM   2561  O   VAL A 174      -9.950  12.768  -1.064  1.00 95.47           O
ATOM   2562  HA  VAL A 174      -8.842  14.189  -2.833  1.00 95.47           H
ATOM   2563  CB  VAL A 174     -10.553  14.074  -4.105  1.00 95.47           C
ATOM   2564  HB  VAL A 174     -11.031  13.311  -4.719  1.00 95.47           H
ATOM   2565  CG1 VAL A 174     -11.612  14.651  -3.164  1.00 95.47           C
ATOM   2566 1HG1 VAL A 174     -12.035  13.849  -2.559  1.00 95.47           H
ATOM   2567 2HG1 VAL A 174     -11.153  15.394  -2.512  1.00 95.47           H
ATOM   2568 3HG1 VAL A 174     -12.403  15.120  -3.749  1.00 95.47           H
ATOM   2569  CG2 VAL A 174     -10.004  15.154  -5.040  1.00 95.47           C
ATOM   2570 1HG2 VAL A 174      -9.489  15.915  -4.454  1.00 95.47           H
ATOM   2571 2HG2 VAL A 174      -9.305  14.704  -5.745  1.00 95.47           H
ATOM   2572 3HG2 VAL A 174     -10.828  15.613  -5.588  1.00 95.47           H
ATOM   2573  HN  VAL A 174      -8.841  12.671  -5.177  1.00 95.47           H
ATOM   2574  N   LEU A 175     -10.337  11.261  -2.705  1.00 90.08           N
ATOM   2575  CA  LEU A 175     -10.904  10.265  -1.812  1.00 90.08           C
ATOM   2576  C   LEU A 175      -9.854   9.858  -0.776  1.00 90.08           C
ATOM   2577  O   LEU A 175     -10.144   9.797   0.417  1.00 90.08           O
ATOM   2578  HA  LEU A 175     -11.740  10.733  -1.290  1.00 90.08           H
ATOM   2579  CB  LEU A 175     -11.470   9.089  -2.610  1.00 90.08           C
ATOM   2580 1HB  LEU A 175     -12.210   9.474  -3.311  1.00 90.08           H
ATOM   2581 2HB  LEU A 175     -10.664   8.656  -3.202  1.00 90.08           H
ATOM   2582  CG  LEU A 175     -12.118   7.972  -1.789  1.00 90.08           C
ATOM   2583  HG  LEU A 175     -11.396   7.630  -1.048  1.00 90.08           H
ATOM   2584  CD1 LEU A 175     -13.339   8.490  -1.026  1.00 90.08           C
ATOM   2585 1HD1 LEU A 175     -13.033   9.288  -0.350  1.00 90.08           H
ATOM   2586 2HD1 LEU A 175     -14.073   8.875  -1.734  1.00 90.08           H
ATOM   2587 3HD1 LEU A 175     -13.781   7.676  -0.452  1.00 90.08           H
ATOM   2588  CD2 LEU A 175     -12.462   6.771  -2.673  1.00 90.08           C
ATOM   2589 1HD2 LEU A 175     -13.158   7.081  -3.453  1.00 90.08           H
ATOM   2590 2HD2 LEU A 175     -11.551   6.385  -3.131  1.00 90.08           H
ATOM   2591 3HD2 LEU A 175     -12.921   5.992  -2.065  1.00 90.08           H
ATOM   2592  HN  LEU A 175     -10.281  10.984  -3.665  1.00 90.08           H
ATOM   2593  N   ALA A 176      -8.655   9.589  -1.272  1.00 94.95           N
ATOM   2594  CA  ALA A 176      -7.583   9.109  -0.416  1.00 94.95           C
ATOM   2595  C   ALA A 176      -7.263  10.171   0.638  1.00 94.95           C
ATOM   2596  O   ALA A 176      -7.002   9.843   1.794  1.00 94.95           O
ATOM   2597  HA  ALA A 176      -7.935   8.207   0.084  1.00 94.95           H
ATOM   2598  CB  ALA A 176      -6.366   8.754  -1.274  1.00 94.95           C
ATOM   2599 1HB  ALA A 176      -6.638   7.975  -1.986  1.00 94.95           H
ATOM   2600 2HB  ALA A 176      -6.031   9.639  -1.814  1.00 94.95           H
ATOM   2601 3HB  ALA A 176      -5.562   8.394  -0.632  1.00 94.95           H
ATOM   2602  HN  ALA A 176      -8.412   9.694  -2.236  1.00 94.95           H
ATOM   2603  N   ALA A 177      -7.294  11.421   0.201  1.00 94.88           N
ATOM   2604  CA  ALA A 177      -6.984  12.531   1.086  1.00 94.88           C
ATOM   2605  C   ALA A 177      -7.998  12.564   2.231  1.00 94.88           C
ATOM   2606  O   ALA A 177      -7.624  12.718   3.392  1.00 94.88           O
ATOM   2607  HA  ALA A 177      -5.989  12.359   1.498  1.00 94.88           H
ATOM   2608  CB  ALA A 177      -6.967  13.834   0.284  1.00 94.88           C
ATOM   2609 1HB  ALA A 177      -6.210  13.770  -0.497  1.00 94.88           H
ATOM   2610 2HB  ALA A 177      -7.945  13.994  -0.169  1.00 94.88           H
ATOM   2611 3HB  ALA A 177      -6.734  14.666   0.949  1.00 94.88           H
ATOM   2612  HN  ALA A 177      -7.525  11.680  -0.737  1.00 94.88           H
ATOM   2613  N   ALA A 178      -9.262  12.416   1.863  1.00 95.12           N
ATOM   2614  CA  ALA A 178     -10.338  12.482   2.838  1.00 95.12           C
ATOM   2615  C   ALA A 178     -10.178  11.342   3.846  1.00 95.12           C
ATOM   2616  O   ALA A 178     -10.473  11.508   5.028  1.00 95.12           O
ATOM   2617  HA  ALA A 178     -10.252  13.434   3.363  1.00 95.12           H
ATOM   2618  CB  ALA A 178     -11.686  12.437   2.116  1.00 95.12           C
ATOM   2619 1HB  ALA A 178     -11.761  13.284   1.434  1.00 95.12           H
ATOM   2620 2HB  ALA A 178     -11.764  11.508   1.551  1.00 95.12           H
ATOM   2621 3HB  ALA A 178     -12.492  12.487   2.847  1.00 95.12           H
ATOM   2622  HN  ALA A 178      -9.555  12.253   0.921  1.00 95.12           H
ATOM   2623  N   LEU A 179      -9.711  10.210   3.341  1.00 92.21           N
ATOM   2624  CA  LEU A 179      -9.582   9.020   4.165  1.00 92.21           C
ATOM   2625  C   LEU A 179      -8.378   9.178   5.096  1.00 92.21           C
ATOM   2626  O   LEU A 179      -8.137   8.330   5.954  1.00 92.21           O
ATOM   2627  HA  LEU A 179     -10.482   8.945   4.774  1.00 92.21           H
ATOM   2628  CB  LEU A 179      -9.522   7.766   3.290  1.00 92.21           C
ATOM   2629 1HB  LEU A 179      -8.711   7.887   2.572  1.00 92.21           H
ATOM   2630 2HB  LEU A 179      -9.263   6.917   3.923  1.00 92.21           H
ATOM   2631  CG  LEU A 179     -10.800   7.423   2.522  1.00 92.21           C
ATOM   2632  HG  LEU A 179     -11.110   8.306   1.963  1.00 92.21           H
ATOM   2633  CD1 LEU A 179     -10.544   6.310   1.503  1.00 92.21           C
ATOM   2634 1HD1 LEU A 179      -9.786   6.636   0.791  1.00 92.21           H
ATOM   2635 2HD1 LEU A 179     -10.197   5.416   2.020  1.00 92.21           H
ATOM   2636 3HD1 LEU A 179     -11.469   6.086   0.971  1.00 92.21           H
ATOM   2637  CD2 LEU A 179     -11.939   7.071   3.481  1.00 92.21           C
ATOM   2638 1HD2 LEU A 179     -11.652   6.211   4.085  1.00 92.21           H
ATOM   2639 2HD2 LEU A 179     -12.140   7.922   4.132  1.00 92.21           H
ATOM   2640 3HD2 LEU A 179     -12.835   6.831   2.908  1.00 92.21           H
ATOM   2641  HN  LEU A 179      -9.425  10.098   2.389  1.00 92.21           H
ATOM   2642  N   CYS A 180      -7.655  10.270   4.896  1.00 91.55           N
ATOM   2643  CA  CYS A 180      -6.456  10.527   5.676  1.00 91.55           C
ATOM   2644  C   CYS A 180      -6.821  11.481   6.815  1.00 91.55           C
ATOM   2645  O   CYS A 180      -5.976  11.815   7.644  1.00 91.55           O
ATOM   2646  HA  CYS A 180      -6.125   9.565   6.067  1.00 91.55           H
ATOM   2647  CB  CYS A 180      -5.324  11.081   4.808  1.00 91.55           C
ATOM   2648 1HB  CYS A 180      -5.643  12.005   4.326  1.00 91.55           H
ATOM   2649 2HB  CYS A 180      -4.464  11.326   5.431  1.00 91.55           H
ATOM   2650  SG  CYS A 180      -4.846   9.849   3.542  1.00 91.55           S
ATOM   2651  HG  CYS A 180      -6.046   9.760   2.974  1.00 91.55           H
ATOM   2652  HN  CYS A 180      -7.875  10.970   4.216  1.00 91.55           H
ATOM   2653  N   ILE A 181      -8.080  11.892   6.820  1.00 91.30           N
ATOM   2654  CA  ILE A 181      -8.550  12.854   7.803  1.00 91.30           C
ATOM   2655  C   ILE A 181      -8.281  12.312   9.209  1.00 91.30           C
ATOM   2656  O   ILE A 181      -7.746  13.021  10.059  1.00 91.30           O
ATOM   2657  HA  ILE A 181      -7.971  13.768   7.669  1.00 91.30           H
ATOM   2658  CB  ILE A 181     -10.017  13.206   7.550  1.00 91.30           C
ATOM   2659  HB  ILE A 181     -10.571  12.279   7.406  1.00 91.30           H
ATOM   2660  CG1 ILE A 181     -10.170  14.027   6.268  1.00 91.30           C
ATOM   2661 1HG1 ILE A 181      -9.694  14.999   6.395  1.00 91.30           H
ATOM   2662 2HG1 ILE A 181      -9.657  13.526   5.447  1.00 91.30           H
ATOM   2663  CG2 ILE A 181     -10.628  13.914   8.761  1.00 91.30           C
ATOM   2664 1HG2 ILE A 181     -10.571  13.260   9.631  1.00 91.30           H
ATOM   2665 2HG2 ILE A 181     -10.077  14.833   8.960  1.00 91.30           H
ATOM   2666 3HG2 ILE A 181     -11.671  14.153   8.554  1.00 91.30           H
ATOM   2667  CD1 ILE A 181     -11.646  14.219   5.913  1.00 91.30           C
ATOM   2668 1HD1 ILE A 181     -12.113  13.246   5.762  1.00 91.30           H
ATOM   2669 2HD1 ILE A 181     -12.150  14.742   6.726  1.00 91.30           H
ATOM   2670 3HD1 ILE A 181     -11.726  14.806   4.998  1.00 91.30           H
ATOM   2671  HN  ILE A 181      -8.773  11.581   6.169  1.00 91.30           H
ATOM   2672  N   PRO A 182      -8.646  11.051   9.477  1.00 93.00           N
ATOM   2673  CA  PRO A 182      -8.446  10.475  10.809  1.00 93.00           C
ATOM   2674  C   PRO A 182      -7.011  10.618  11.290  1.00 93.00           C
ATOM   2675  O   PRO A 182      -6.772  11.001  12.434  1.00 93.00           O
ATOM   2676  HA  PRO A 182      -9.047  11.012  11.543  1.00 93.00           H
ATOM   2677  CB  PRO A 182      -8.842   9.008  10.633  1.00 93.00           C
ATOM   2678 1HB  PRO A 182      -7.982   8.388  10.380  1.00 93.00           H
ATOM   2679 2HB  PRO A 182      -9.274   8.596  11.545  1.00 93.00           H
ATOM   2680  CG  PRO A 182      -9.859   9.050   9.498  1.00 93.00           C
ATOM   2681 1HG  PRO A 182      -9.973   8.078   9.020  1.00 93.00           H
ATOM   2682 2HG  PRO A 182     -10.849   9.335   9.853  1.00 93.00           H
ATOM   2683  CD  PRO A 182      -9.271  10.086   8.554  1.00 93.00           C
ATOM   2684 1HD  PRO A 182      -8.537   9.647   7.877  1.00 93.00           H
ATOM   2685 2HD  PRO A 182     -10.037  10.548   7.932  1.00 93.00           H
ATOM   2686  N   GLU A 183      -6.087  10.303  10.395  1.00 90.11           N
ATOM   2687  CA  GLU A 183      -4.676  10.311  10.742  1.00 90.11           C
ATOM   2688  C   GLU A 183      -4.231  11.724  11.126  1.00 90.11           C
ATOM   2689  O   GLU A 183      -3.436  11.899  12.048  1.00 90.11           O
ATOM   2690  HA  GLU A 183      -4.586   9.648  11.603  1.00 90.11           H
ATOM   2691  CB  GLU A 183      -3.826   9.761   9.595  1.00 90.11           C
ATOM   2692 1HB  GLU A 183      -4.215  10.123   8.643  1.00 90.11           H
ATOM   2693 2HB  GLU A 183      -2.779  10.018   9.758  1.00 90.11           H
ATOM   2694  CG  GLU A 183      -3.892   8.234   9.546  1.00 90.11           C
ATOM   2695 1HG  GLU A 183      -3.098   7.852   8.905  1.00 90.11           H
ATOM   2696 2HG  GLU A 183      -3.721   7.826  10.542  1.00 90.11           H
ATOM   2697  CD  GLU A 183      -5.250   7.761   9.022  1.00 90.11           C
ATOM   2698  OE1 GLU A 183      -5.510   6.543   9.137  1.00 90.11           O
ATOM   2699  OE2 GLU A 183      -5.997   8.627   8.518  1.00 90.11           O
ATOM   2700  HN  GLU A 183      -6.288  10.047   9.450  1.00 90.11           H
ATOM   2701  N   ILE A 184      -4.764  12.695  10.399  1.00 91.21           N
ATOM   2702  CA  ILE A 184      -4.387  14.082  10.613  1.00 91.21           C
ATOM   2703  C   ILE A 184      -4.784  14.502  12.029  1.00 91.21           C
ATOM   2704  O   ILE A 184      -4.038  15.211  12.703  1.00 91.21           O
ATOM   2705  HA  ILE A 184      -3.302  14.143  10.526  1.00 91.21           H
ATOM   2706  CB  ILE A 184      -4.979  14.973   9.519  1.00 91.21           C
ATOM   2707  HB  ILE A 184      -6.046  14.763   9.448  1.00 91.21           H
ATOM   2708  CG1 ILE A 184      -4.363  14.649   8.156  1.00 91.21           C
ATOM   2709 1HG1 ILE A 184      -3.328  14.988   8.131  1.00 91.21           H
ATOM   2710 2HG1 ILE A 184      -4.349  13.570   8.006  1.00 91.21           H
ATOM   2711  CG2 ILE A 184      -4.832  16.453   9.877  1.00 91.21           C
ATOM   2712 1HG2 ILE A 184      -5.355  16.654  10.812  1.00 91.21           H
ATOM   2713 2HG2 ILE A 184      -3.776  16.696   9.992  1.00 91.21           H
ATOM   2714 3HG2 ILE A 184      -5.261  17.063   9.082  1.00 91.21           H
ATOM   2715  CD1 ILE A 184      -5.151  15.316   7.026  1.00 91.21           C
ATOM   2716 1HD1 ILE A 184      -6.180  14.956   7.039  1.00 91.21           H
ATOM   2717 2HD1 ILE A 184      -5.142  16.397   7.166  1.00 91.21           H
ATOM   2718 3HD1 ILE A 184      -4.692  15.069   6.069  1.00 91.21           H
ATOM   2719  HN  ILE A 184      -5.440  12.547   9.678  1.00 91.21           H
ATOM   2720  N   LEU A 185      -5.959  14.047  12.440  1.00 91.42           N
ATOM   2721  CA  LEU A 185      -6.567  14.541  13.663  1.00 91.42           C
ATOM   2722  C   LEU A 185      -5.884  13.889  14.867  1.00 91.42           C
ATOM   2723  O   LEU A 185      -5.497  14.575  15.812  1.00 91.42           O
ATOM   2724  HA  LEU A 185      -6.389  15.616  13.705  1.00 91.42           H
ATOM   2725  CB  LEU A 185      -8.083  14.334  13.629  1.00 91.42           C
ATOM   2726 1HB  LEU A 185      -8.281  13.284  13.411  1.00 91.42           H
ATOM   2727 2HB  LEU A 185      -8.479  14.532  14.625  1.00 91.42           H
ATOM   2728  CG  LEU A 185      -8.855  15.190  12.624  1.00 91.42           C
ATOM   2729  HG  LEU A 185      -8.480  14.966  11.625  1.00 91.42           H
ATOM   2730  CD1 LEU A 185     -10.345  14.842  12.638  1.00 91.42           C
ATOM   2731 1HD1 LEU A 185     -10.475  13.793  12.375  1.00 91.42           H
ATOM   2732 2HD1 LEU A 185     -10.751  15.021  13.633  1.00 91.42           H
ATOM   2733 3HD1 LEU A 185     -10.870  15.466  11.914  1.00 91.42           H
ATOM   2734  CD2 LEU A 185      -8.612  16.680  12.873  1.00 91.42           C
ATOM   2735 1HD2 LEU A 185      -8.942  16.939  13.879  1.00 91.42           H
ATOM   2736 2HD2 LEU A 185      -7.548  16.897  12.772  1.00 91.42           H
ATOM   2737 3HD2 LEU A 185      -9.172  17.266  12.145  1.00 91.42           H
ATOM   2738  HN  LEU A 185      -6.491  13.354  11.953  1.00 91.42           H
ATOM   2739  N   TYR A 186      -5.756  12.573  14.793  1.00 91.79           N
ATOM   2740  CA  TYR A 186      -5.538  11.774  15.987  1.00 91.79           C
ATOM   2741  C   TYR A 186      -4.097  11.264  16.051  1.00 91.79           C
ATOM   2742  O   TYR A 186      -3.719  10.580  17.001  1.00 91.79           O
ATOM   2743  HA  TYR A 186      -5.731  12.405  16.854  1.00 91.79           H
ATOM   2744  CB  TYR A 186      -6.485  10.577  15.872  1.00 91.79           C
ATOM   2745 1HB  TYR A 186      -6.182   9.968  15.021  1.00 91.79           H
ATOM   2746 2HB  TYR A 186      -6.380   9.957  16.762  1.00 91.79           H
ATOM   2747  CG  TYR A 186      -7.957  10.962  15.707  1.00 91.79           C
ATOM   2748  CD1 TYR A 186      -8.534  11.869  16.572  1.00 91.79           C
ATOM   2749  HD1 TYR A 186      -7.941  12.312  17.373  1.00 91.79           H
ATOM   2750  CD2 TYR A 186      -8.707  10.402  14.693  1.00 91.79           C
ATOM   2751  HD2 TYR A 186      -8.251   9.686  14.010  1.00 91.79           H
ATOM   2752  CE1 TYR A 186      -9.919  12.232  16.417  1.00 91.79           C
ATOM   2753  HE1 TYR A 186     -10.387  12.947  17.093  1.00 91.79           H
ATOM   2754  CE2 TYR A 186     -10.092  10.764  14.538  1.00 91.79           C
ATOM   2755  HE2 TYR A 186     -10.696  10.330  13.741  1.00 91.79           H
ATOM   2756  CZ  TYR A 186     -10.630  11.661  15.407  1.00 91.79           C
ATOM   2757  OH  TYR A 186     -11.938  12.003  15.261  1.00 91.79           O
ATOM   2758  HH  TYR A 186     -12.344  11.487  14.507  1.00 91.79           H
ATOM   2759  HN  TYR A 186      -5.798  12.054  13.939  1.00 91.79           H
ATOM   2760  N   SER A 187      -3.333  11.616  15.028  1.00 92.87           N
ATOM   2761  CA  SER A 187      -1.900  11.377  15.047  1.00 92.87           C
ATOM   2762  C   SER A 187      -1.226  12.316  16.050  1.00 92.87           C
ATOM   2763  O   SER A 187      -1.348  13.536  15.943  1.00 92.87           O
ATOM   2764  HA  SER A 187      -1.784  10.339  15.358  1.00 92.87           H
ATOM   2765  CB  SER A 187      -1.291  11.562  13.656  1.00 92.87           C
ATOM   2766 1HB  SER A 187      -1.509  12.568  13.296  1.00 92.87           H
ATOM   2767 2HB  SER A 187      -0.207  11.474  13.719  1.00 92.87           H
ATOM   2768  OG  SER A 187      -1.791  10.607  12.723  1.00 92.87           O
ATOM   2769  HG  SER A 187      -2.213  11.075  11.947  1.00 92.87           H
ATOM   2770  HN  SER A 187      -3.677  12.056  14.198  1.00 92.87           H
ATOM   2771  N   GLN A 188      -0.530  11.713  17.002  1.00 85.66           N
ATOM   2772  CA  GLN A 188       0.259  12.479  17.952  1.00 85.66           C
ATOM   2773  C   GLN A 188       1.455  11.655  18.435  1.00 85.66           C
ATOM   2774  O   GLN A 188       1.530  10.454  18.177  1.00 85.66           O
ATOM   2775  HA  GLN A 188       0.610  13.351  17.401  1.00 85.66           H
ATOM   2776  CB  GLN A 188      -0.599  12.942  19.131  1.00 85.66           C
ATOM   2777 1HB  GLN A 188      -0.012  13.592  19.779  1.00 85.66           H
ATOM   2778 2HB  GLN A 188      -1.439  13.532  18.764  1.00 85.66           H
ATOM   2779  CG  GLN A 188      -1.120  11.747  19.933  1.00 85.66           C
ATOM   2780 1HG  GLN A 188      -1.629  11.052  19.266  1.00 85.66           H
ATOM   2781 2HG  GLN A 188      -0.282  11.209  20.375  1.00 85.66           H
ATOM   2782  CD  GLN A 188      -2.079  12.203  21.034  1.00 85.66           C
ATOM   2783  OE1 GLN A 188      -2.678  13.264  20.972  1.00 85.66           O
ATOM   2784  NE2 GLN A 188      -2.192  11.343  22.043  1.00 85.66           N
ATOM   2785 1HE2 GLN A 188      -1.672  10.489  22.032  1.00 85.66           H
ATOM   2786 2HE2 GLN A 188      -2.796  11.552  22.812  1.00 85.66           H
ATOM   2787  HN  GLN A 188      -0.500  10.721  17.130  1.00 85.66           H
ATOM   2788  N   ILE A 189       2.359  12.332  19.126  1.00 90.68           N
ATOM   2789  CA  ILE A 189       3.481  11.657  19.755  1.00 90.68           C
ATOM   2790  C   ILE A 189       3.068  11.181  21.149  1.00 90.68           C
ATOM   2791  O   ILE A 189       2.601  11.973  21.967  1.00 90.68           O
ATOM   2792  HA  ILE A 189       3.718  10.783  19.148  1.00 90.68           H
ATOM   2793  CB  ILE A 189       4.718  12.557  19.754  1.00 90.68           C
ATOM   2794  HB  ILE A 189       4.471  13.477  20.284  1.00 90.68           H
ATOM   2795  CG1 ILE A 189       5.110  12.948  18.328  1.00 90.68           C
ATOM   2796 1HG1 ILE A 189       5.426  12.062  17.778  1.00 90.68           H
ATOM   2797 2HG1 ILE A 189       4.243  13.354  17.807  1.00 90.68           H
ATOM   2798  CG2 ILE A 189       5.876  11.899  20.508  1.00 90.68           C
ATOM   2799 1HG2 ILE A 189       5.579  11.714  21.540  1.00 90.68           H
ATOM   2800 2HG2 ILE A 189       6.131  10.954  20.028  1.00 90.68           H
ATOM   2801 3HG2 ILE A 189       6.742  12.561  20.492  1.00 90.68           H
ATOM   2802  CD1 ILE A 189       6.239  13.981  18.334  1.00 90.68           C
ATOM   2803 1HD1 ILE A 189       5.911  14.875  18.864  1.00 90.68           H
ATOM   2804 2HD1 ILE A 189       7.112  13.562  18.834  1.00 90.68           H
ATOM   2805 3HD1 ILE A 189       6.499  14.241  17.308  1.00 90.68           H
ATOM   2806  HN  ILE A 189       2.334  13.323  19.260  1.00 90.68           H
ATOM   2807  N   LYS A 190       3.255   9.889  21.378  1.00 85.78           N
ATOM   2808  CA  LYS A 190       3.021   9.321  22.695  1.00 85.78           C
ATOM   2809  C   LYS A 190       4.347   8.819  23.271  1.00 85.78           C
ATOM   2810  O   LYS A 190       5.170   8.260  22.548  1.00 85.78           O
ATOM   2811  HA  LYS A 190       2.648  10.121  23.334  1.00 85.78           H
ATOM   2812  CB  LYS A 190       1.933   8.247  22.630  1.00 85.78           C
ATOM   2813 1HB  LYS A 190       1.030   8.666  22.187  1.00 85.78           H
ATOM   2814 2HB  LYS A 190       2.258   7.433  21.982  1.00 85.78           H
ATOM   2815  CG  LYS A 190       1.618   7.701  24.025  1.00 85.78           C
ATOM   2816 1HG  LYS A 190       2.528   7.310  24.480  1.00 85.78           H
ATOM   2817 2HG  LYS A 190       1.264   8.510  24.664  1.00 85.78           H
ATOM   2818  CD  LYS A 190       0.561   6.597  23.955  1.00 85.78           C
ATOM   2819 1HD  LYS A 190      -0.394   7.022  23.646  1.00 85.78           H
ATOM   2820 2HD  LYS A 190       0.844   5.865  23.198  1.00 85.78           H
ATOM   2821  CE  LYS A 190       0.403   5.903  25.310  1.00 85.78           C
ATOM   2822 1HE  LYS A 190       1.375   5.813  25.794  1.00 85.78           H
ATOM   2823 2HE  LYS A 190      -0.224   6.509  25.964  1.00 85.78           H
ATOM   2824  NZ  LYS A 190      -0.198   4.562  25.138  1.00 85.78           N
ATOM   2825 1HZ  LYS A 190      -0.156   4.058  26.017  1.00 85.78           H
ATOM   2826 2HZ  LYS A 190      -1.165   4.660  24.850  1.00 85.78           H
ATOM   2827 3HZ  LYS A 190       0.316   4.049  24.430  1.00 85.78           H
ATOM   2828  HN  LYS A 190       3.559   9.236  20.684  1.00 85.78           H
ATOM   2829  N   GLU A 191       4.512   9.037  24.568  1.00 76.43           N
ATOM   2830  CA  GLU A 191       5.646   8.476  25.282  1.00 76.43           C
ATOM   2831  C   GLU A 191       5.264   7.137  25.916  1.00 76.43           C
ATOM   2832  O   GLU A 191       4.301   7.059  26.677  1.00 76.43           O
ATOM   2833  HA  GLU A 191       6.417   8.322  24.527  1.00 76.43           H
ATOM   2834  CB  GLU A 191       6.167   9.454  26.338  1.00 76.43           C
ATOM   2835 1HB  GLU A 191       6.316  10.435  25.887  1.00 76.43           H
ATOM   2836 2HB  GLU A 191       5.489   9.469  27.191  1.00 76.43           H
ATOM   2837  CG  GLU A 191       7.527   9.005  26.876  1.00 76.43           C
ATOM   2838 1HG  GLU A 191       7.425   8.041  27.374  1.00 76.43           H
ATOM   2839 2HG  GLU A 191       8.222   8.865  26.048  1.00 76.43           H
ATOM   2840  CD  GLU A 191       8.095  10.034  27.856  1.00 76.43           C
ATOM   2841  OE1 GLU A 191       9.166   9.740  28.431  1.00 76.43           O
ATOM   2842  OE2 GLU A 191       7.446  11.091  28.008  1.00 76.43           O
ATOM   2843  HN  GLU A 191       3.889   9.585  25.127  1.00 76.43           H
ATOM   2844  N   GLU A 192       6.040   6.117  25.580  1.00 76.44           N
ATOM   2845  CA  GLU A 192       5.793   4.784  26.104  1.00 76.44           C
ATOM   2846  C   GLU A 192       7.097   4.161  26.604  1.00 76.44           C
ATOM   2847  O   GLU A 192       8.028   3.953  25.827  1.00 76.44           O
ATOM   2848  HA  GLU A 192       5.106   4.924  26.938  1.00 76.44           H
ATOM   2849  CB  GLU A 192       5.128   3.895  25.051  1.00 76.44           C
ATOM   2850 1HB  GLU A 192       4.248   4.397  24.649  1.00 76.44           H
ATOM   2851 2HB  GLU A 192       5.857   3.624  24.287  1.00 76.44           H
ATOM   2852  CG  GLU A 192       4.643   2.582  25.669  1.00 76.44           C
ATOM   2853 1HG  GLU A 192       4.337   1.896  24.880  1.00 76.44           H
ATOM   2854 2HG  GLU A 192       5.462   2.105  26.207  1.00 76.44           H
ATOM   2855  CD  GLU A 192       3.472   2.826  26.623  1.00 76.44           C
ATOM   2856  OE1 GLU A 192       3.390   2.079  27.623  1.00 76.44           O
ATOM   2857  OE2 GLU A 192       2.686   3.753  26.332  1.00 76.44           O
ATOM   2858  HN  GLU A 192       6.823   6.189  24.962  1.00 76.44           H
ATOM   2859  N   SER A 193       7.123   3.880  27.899  1.00 76.38           N
ATOM   2860  CA  SER A 193       8.279   3.240  28.503  1.00 76.38           C
ATOM   2861  C   SER A 193       9.539   4.062  28.221  1.00 76.38           C
ATOM   2862  O   SER A 193      10.613   3.503  28.006  1.00 76.38           O
ATOM   2863  HA  SER A 193       8.070   3.215  29.572  1.00 76.38           H
ATOM   2864  CB  SER A 193       8.451   1.811  27.985  1.00 76.38           C
ATOM   2865 1HB  SER A 193       8.640   1.834  26.911  1.00 76.38           H
ATOM   2866 2HB  SER A 193       9.326   1.358  28.452  1.00 76.38           H
ATOM   2867  OG  SER A 193       7.305   1.006  28.247  1.00 76.38           O
ATOM   2868  HG  SER A 193       7.382   0.133  27.766  1.00 76.38           H
ATOM   2869  HN  SER A 193       6.374   4.081  28.530  1.00 76.38           H
ATOM   2870  N   GLY A 194       9.364   5.375  28.231  1.00 84.10           N
ATOM   2871  CA  GLY A 194      10.486   6.280  28.050  1.00 84.10           C
ATOM   2872  C   GLY A 194      10.880   6.379  26.575  1.00 84.10           C
ATOM   2873  O   GLY A 194      11.901   6.977  26.239  1.00 84.10           O
ATOM   2874 1HA  GLY A 194      10.225   7.269  28.427  1.00 84.10           H
ATOM   2875 2HA  GLY A 194      11.338   5.932  28.635  1.00 84.10           H
ATOM   2876  HN  GLY A 194       8.478   5.821  28.359  1.00 84.10           H
ATOM   2877  N   ILE A 195      10.049   5.782  25.733  1.00 81.50           N
ATOM   2878  CA  ILE A 195      10.268   5.841  24.298  1.00 81.50           C
ATOM   2879  C   ILE A 195       9.162   6.678  23.651  1.00 81.50           C
ATOM   2880  O   ILE A 195       7.980   6.455  23.907  1.00 81.50           O
ATOM   2881  HA  ILE A 195      11.221   6.342  24.133  1.00 81.50           H
ATOM   2882  CB  ILE A 195      10.391   4.431  23.716  1.00 81.50           C
ATOM   2883  HB  ILE A 195       9.473   3.887  23.940  1.00 81.50           H
ATOM   2884  CG1 ILE A 195      11.541   3.665  24.375  1.00 81.50           C
ATOM   2885 1HG1 ILE A 195      12.481   4.184  24.190  1.00 81.50           H
ATOM   2886 2HG1 ILE A 195      11.396   3.643  25.455  1.00 81.50           H
ATOM   2887  CG2 ILE A 195      10.530   4.475  22.193  1.00 81.50           C
ATOM   2888 1HG2 ILE A 195       9.652   4.955  21.762  1.00 81.50           H
ATOM   2889 2HG2 ILE A 195      11.422   5.043  21.927  1.00 81.50           H
ATOM   2890 3HG2 ILE A 195      10.616   3.460  21.806  1.00 81.50           H
ATOM   2891  CD1 ILE A 195      11.627   2.235  23.836  1.00 81.50           C
ATOM   2892 1HD1 ILE A 195      10.694   1.712  24.045  1.00 81.50           H
ATOM   2893 2HD1 ILE A 195      11.796   2.262  22.760  1.00 81.50           H
ATOM   2894 3HD1 ILE A 195      12.452   1.714  24.321  1.00 81.50           H
ATOM   2895  HN  ILE A 195       9.240   5.267  26.016  1.00 81.50           H
ATOM   2896  N   ALA A 196       9.586   7.623  22.825  1.00 91.91           N
ATOM   2897  CA  ALA A 196       8.646   8.430  22.067  1.00 91.91           C
ATOM   2898  C   ALA A 196       8.132   7.622  20.873  1.00 91.91           C
ATOM   2899  O   ALA A 196       8.921   7.101  20.086  1.00 91.91           O
ATOM   2900  HA  ALA A 196       7.808   8.667  22.722  1.00 91.91           H
ATOM   2901  CB  ALA A 196       9.322   9.735  21.639  1.00 91.91           C
ATOM   2902 1HB  ALA A 196       9.642  10.285  22.524  1.00 91.91           H
ATOM   2903 2HB  ALA A 196      10.189   9.508  21.019  1.00 91.91           H
ATOM   2904 3HB  ALA A 196       8.616  10.340  21.070  1.00 91.91           H
ATOM   2905  HN  ALA A 196      10.550   7.840  22.671  1.00 91.91           H
ATOM   2906  N   ILE A 197       6.813   7.542  20.777  1.00 87.29           N
ATOM   2907  CA  ILE A 197       6.185   6.792  19.703  1.00 87.29           C
ATOM   2908  C   ILE A 197       5.205   7.701  18.958  1.00 87.29           C
ATOM   2909  O   ILE A 197       4.385   8.376  19.578  1.00 87.29           O
ATOM   2910  HA  ILE A 197       6.972   6.492  19.011  1.00 87.29           H
ATOM   2911  CB  ILE A 197       5.546   5.512  20.245  1.00 87.29           C
ATOM   2912  HB  ILE A 197       4.803   5.791  20.992  1.00 87.29           H
ATOM   2913  CG1 ILE A 197       6.585   4.635  20.946  1.00 87.29           C
ATOM   2914 1HG1 ILE A 197       7.364   4.350  20.238  1.00 87.29           H
ATOM   2915 2HG1 ILE A 197       7.070   5.203  21.740  1.00 87.29           H
ATOM   2916  CG2 ILE A 197       4.811   4.755  19.137  1.00 87.29           C
ATOM   2917 1HG2 ILE A 197       4.026   5.389  18.723  1.00 87.29           H
ATOM   2918 2HG2 ILE A 197       5.515   4.487  18.350  1.00 87.29           H
ATOM   2919 3HG2 ILE A 197       4.366   3.849  19.550  1.00 87.29           H
ATOM   2920  CD1 ILE A 197       5.937   3.379  21.532  1.00 87.29           C
ATOM   2921 1HD1 ILE A 197       5.177   3.667  22.257  1.00 87.29           H
ATOM   2922 2HD1 ILE A 197       5.475   2.801  20.731  1.00 87.29           H
ATOM   2923 3HD1 ILE A 197       6.698   2.773  22.025  1.00 87.29           H
ATOM   2924  HN  ILE A 197       6.179   7.977  21.416  1.00 87.29           H
ATOM   2925  N   CYS A 198       5.323   7.689  17.638  1.00 92.82           N
ATOM   2926  CA  CYS A 198       4.316   8.305  16.791  1.00 92.82           C
ATOM   2927  C   CYS A 198       3.186   7.297  16.577  1.00 92.82           C
ATOM   2928  O   CYS A 198       3.369   6.287  15.899  1.00 92.82           O
ATOM   2929  HA  CYS A 198       3.955   9.185  17.324  1.00 92.82           H
ATOM   2930  CB  CYS A 198       4.910   8.787  15.466  1.00 92.82           C
ATOM   2931 1HB  CYS A 198       5.586   9.623  15.643  1.00 92.82           H
ATOM   2932 2HB  CYS A 198       5.499   7.990  15.011  1.00 92.82           H
ATOM   2933  SG  CYS A 198       3.570   9.298  14.329  1.00 92.82           S
ATOM   2934  HN  CYS A 198       6.088   7.269  17.149  1.00 92.82           H
ATOM   2935  N   THR A 199       2.041   7.605  17.169  1.00 90.93           N
ATOM   2936  CA  THR A 199       0.887   6.727  17.071  1.00 90.93           C
ATOM   2937  C   THR A 199      -0.400   7.548  16.962  1.00 90.93           C
ATOM   2938  O   THR A 199      -0.395   8.752  17.211  1.00 90.93           O
ATOM   2939  HA  THR A 199       0.975   6.147  16.152  1.00 90.93           H
ATOM   2940  CB  THR A 199       0.906   5.784  18.275  1.00 90.93           C
ATOM   2941  HB  THR A 199       1.907   5.387  18.442  1.00 90.93           H
ATOM   2942  OG1 THR A 199      -0.097   4.818  17.976  1.00 90.93           O
ATOM   2943  HG1 THR A 199       0.014   4.017  18.563  1.00 90.93           H
ATOM   2944  CG2 THR A 199       0.405   6.458  19.554  1.00 90.93           C
ATOM   2945 1HG2 THR A 199      -0.621   6.796  19.409  1.00 90.93           H
ATOM   2946 2HG2 THR A 199       1.040   7.313  19.787  1.00 90.93           H
ATOM   2947 3HG2 THR A 199       0.439   5.745  20.378  1.00 90.93           H
ATOM   2948  HN  THR A 199       1.895   8.436  17.707  1.00 90.93           H
ATOM   2949  N   MET A 200      -1.471   6.863  16.589  1.00 89.61           N
ATOM   2950  CA  MET A 200      -2.800   7.441  16.686  1.00 89.61           C
ATOM   2951  C   MET A 200      -3.393   7.222  18.079  1.00 89.61           C
ATOM   2952  O   MET A 200      -3.313   6.123  18.626  1.00 89.61           O
ATOM   2953  HA  MET A 200      -2.670   8.508  16.503  1.00 89.61           H
ATOM   2954  CB  MET A 200      -3.712   6.803  15.636  1.00 89.61           C
ATOM   2955 1HB  MET A 200      -3.719   5.721  15.765  1.00 89.61           H
ATOM   2956 2HB  MET A 200      -4.736   7.148  15.781  1.00 89.61           H
ATOM   2957  CG  MET A 200      -3.247   7.151  14.221  1.00 89.61           C
ATOM   2958 1HG  MET A 200      -3.182   8.233  14.106  1.00 89.61           H
ATOM   2959 2HG  MET A 200      -2.247   6.752  14.049  1.00 89.61           H
ATOM   2960  SD  MET A 200      -4.385   6.479  13.021  1.00 89.61           S
ATOM   2961  CE  MET A 200      -5.824   7.479  13.365  1.00 89.61           C
ATOM   2962 1HE  MET A 200      -6.131   7.329  14.400  1.00 89.61           H
ATOM   2963 2HE  MET A 200      -5.582   8.530  13.206  1.00 89.61           H
ATOM   2964 3HE  MET A 200      -6.636   7.188  12.699  1.00 89.61           H
ATOM   2965  HN  MET A 200      -1.440   5.931  16.227  1.00 89.61           H
ATOM   2966  N   VAL A 201      -3.975   8.285  18.614  1.00 92.15           N
ATOM   2967  CA  VAL A 201      -4.687   8.193  19.877  1.00 92.15           C
ATOM   2968  C   VAL A 201      -6.111   8.720  19.695  1.00 92.15           C
ATOM   2969  O   VAL A 201      -6.306   9.871  19.306  1.00 92.15           O
ATOM   2970  HA  VAL A 201      -4.735   7.139  20.151  1.00 92.15           H
ATOM   2971  CB  VAL A 201      -3.911   8.932  20.970  1.00 92.15           C
ATOM   2972  HB  VAL A 201      -3.870   9.986  20.698  1.00 92.15           H
ATOM   2973  CG1 VAL A 201      -4.626   8.822  22.318  1.00 92.15           C
ATOM   2974 1HG1 VAL A 201      -5.621   9.260  22.239  1.00 92.15           H
ATOM   2975 2HG1 VAL A 201      -4.712   7.773  22.600  1.00 92.15           H
ATOM   2976 3HG1 VAL A 201      -4.053   9.356  23.077  1.00 92.15           H
ATOM   2977  CG2 VAL A 201      -2.474   8.415  21.067  1.00 92.15           C
ATOM   2978 1HG2 VAL A 201      -2.486   7.351  21.305  1.00 92.15           H
ATOM   2979 2HG2 VAL A 201      -1.968   8.568  20.115  1.00 92.15           H
ATOM   2980 3HG2 VAL A 201      -1.946   8.957  21.852  1.00 92.15           H
ATOM   2981  HN  VAL A 201      -3.965   9.196  18.200  1.00 92.15           H
ATOM   2982  N   TYR A 202      -7.071   7.853  19.984  1.00 92.13           N
ATOM   2983  CA  TYR A 202      -8.464   8.158  19.704  1.00 92.13           C
ATOM   2984  C   TYR A 202      -9.148   8.768  20.929  1.00 92.13           C
ATOM   2985  O   TYR A 202      -8.861   8.383  22.061  1.00 92.13           O
ATOM   2986  HA  TYR A 202      -8.493   8.877  18.885  1.00 92.13           H
ATOM   2987  CB  TYR A 202      -9.130   6.821  19.376  1.00 92.13           C
ATOM   2988 1HB  TYR A 202      -8.997   6.143  20.219  1.00 92.13           H
ATOM   2989 2HB  TYR A 202     -10.202   6.979  19.260  1.00 92.13           H
ATOM   2990  CG  TYR A 202      -8.589   6.150  18.111  1.00 92.13           C
ATOM   2991  CD1 TYR A 202      -9.121   6.469  16.879  1.00 92.13           C
ATOM   2992  HD1 TYR A 202      -9.927   7.200  16.806  1.00 92.13           H
ATOM   2993  CD2 TYR A 202      -7.569   5.225  18.204  1.00 92.13           C
ATOM   2994  HD2 TYR A 202      -7.148   4.972  19.177  1.00 92.13           H
ATOM   2995  CE1 TYR A 202      -8.612   5.838  15.689  1.00 92.13           C
ATOM   2996  HE1 TYR A 202      -9.024   6.081  14.709  1.00 92.13           H
ATOM   2997  CE2 TYR A 202      -7.060   4.594  17.014  1.00 92.13           C
ATOM   2998  HE2 TYR A 202      -6.254   3.861  17.072  1.00 92.13           H
ATOM   2999  CZ  TYR A 202      -7.607   4.931  15.815  1.00 92.13           C
ATOM   3000  OH  TYR A 202      -7.126   4.335  14.691  1.00 92.13           O
ATOM   3001  HH  TYR A 202      -7.631   4.657  13.891  1.00 92.13           H
ATOM   3002  HN  TYR A 202      -6.909   6.959  20.400  1.00 92.13           H
ATOM   3003  N   PRO A 203     -10.062   9.727  20.727  1.00 86.48           N
ATOM   3004  CA  PRO A 203     -10.791  10.323  21.849  1.00 86.48           C
ATOM   3005  C   PRO A 203     -11.457   9.276  22.726  1.00 86.48           C
ATOM   3006  O   PRO A 203     -11.893   8.236  22.234  1.00 86.48           O
ATOM   3007  HA  PRO A 203     -10.100  10.849  22.508  1.00 86.48           H
ATOM   3008  CB  PRO A 203     -11.818  11.232  21.171  1.00 86.48           C
ATOM   3009 1HB  PRO A 203     -12.763  10.715  21.003  1.00 86.48           H
ATOM   3010 2HB  PRO A 203     -12.040  12.110  21.778  1.00 86.48           H
ATOM   3011  CG  PRO A 203     -11.143  11.612  19.859  1.00 86.48           C
ATOM   3012 1HG  PRO A 203     -11.863  11.958  19.118  1.00 86.48           H
ATOM   3013 2HG  PRO A 203     -10.427  12.423  19.992  1.00 86.48           H
ATOM   3014  CD  PRO A 203     -10.467  10.317  19.438  1.00 86.48           C
ATOM   3015 1HD  PRO A 203     -11.149   9.663  18.895  1.00 86.48           H
ATOM   3016 2HD  PRO A 203      -9.615  10.499  18.782  1.00 86.48           H
ATOM   3017  N   SER A 204     -11.518   9.580  24.014  1.00 77.39           N
ATOM   3018  CA  SER A 204     -11.873   8.578  25.004  1.00 77.39           C
ATOM   3019  C   SER A 204     -13.299   8.082  24.758  1.00 77.39           C
ATOM   3020  O   SER A 204     -13.574   6.889  24.877  1.00 77.39           O
ATOM   3021  HA  SER A 204     -11.157   7.768  24.864  1.00 77.39           H
ATOM   3022  CB  SER A 204     -11.742   9.134  26.423  1.00 77.39           C
ATOM   3023 1HB  SER A 204     -12.132   8.407  27.135  1.00 77.39           H
ATOM   3024 2HB  SER A 204     -10.687   9.279  26.660  1.00 77.39           H
ATOM   3025  OG  SER A 204     -12.436  10.369  26.578  1.00 77.39           O
ATOM   3026  HG  SER A 204     -13.409  10.198  26.727  1.00 77.39           H
ATOM   3027  HN  SER A 204     -11.330  10.491  24.383  1.00 77.39           H
ATOM   3028  N   ASP A 205     -14.169   9.022  24.420  1.00 71.33           N
ATOM   3029  CA  ASP A 205     -15.598   8.806  24.561  1.00 71.33           C
ATOM   3030  C   ASP A 205     -16.037   7.689  23.612  1.00 71.33           C
ATOM   3031  O   ASP A 205     -16.766   6.781  24.011  1.00 71.33           O
ATOM   3032  HA  ASP A 205     -15.746   8.545  25.609  1.00 71.33           H
ATOM   3033  CB  ASP A 205     -16.385  10.068  24.201  1.00 71.33           C
ATOM   3034 1HB  ASP A 205     -16.107  10.402  23.202  1.00 71.33           H
ATOM   3035 2HB  ASP A 205     -17.451   9.841  24.176  1.00 71.33           H
ATOM   3036  CG  ASP A 205     -16.119  11.186  25.211  1.00 71.33           C
ATOM   3037  OD1 ASP A 205     -15.522  10.871  26.263  1.00 71.33           O
ATOM   3038  OD2 ASP A 205     -16.520  12.331  24.909  1.00 71.33           O
ATOM   3039  HN  ASP A 205     -13.911   9.917  24.055  1.00 71.33           H
ATOM   3040  N   GLU A 206     -15.574   7.791  22.375  1.00 74.65           N
ATOM   3041  CA  GLU A 206     -15.968   6.842  21.348  1.00 74.65           C
ATOM   3042  C   GLU A 206     -14.732   6.186  20.729  1.00 74.65           C
ATOM   3043  O   GLU A 206     -14.755   5.780  19.568  1.00 74.65           O
ATOM   3044  HA  GLU A 206     -16.567   6.090  21.862  1.00 74.65           H
ATOM   3045  CB  GLU A 206     -16.825   7.518  20.276  1.00 74.65           C
ATOM   3046 1HB  GLU A 206     -16.306   8.396  19.891  1.00 74.65           H
ATOM   3047 2HB  GLU A 206     -17.082   6.795  19.501  1.00 74.65           H
ATOM   3048  CG  GLU A 206     -18.149   8.010  20.862  1.00 74.65           C
ATOM   3049 1HG  GLU A 206     -18.382   7.448  21.766  1.00 74.65           H
ATOM   3050 2HG  GLU A 206     -18.056   9.057  21.153  1.00 74.65           H
ATOM   3051  CD  GLU A 206     -19.287   7.855  19.852  1.00 74.65           C
ATOM   3052  OE1 GLU A 206     -20.321   7.272  20.246  1.00 74.65           O
ATOM   3053  OE2 GLU A 206     -19.099   8.324  18.708  1.00 74.65           O
ATOM   3054  HN  GLU A 206     -14.943   8.505  22.071  1.00 74.65           H
ATOM   3055  N   SER A 207     -13.681   6.104  21.532  1.00 87.54           N
ATOM   3056  CA  SER A 207     -12.392   5.655  21.033  1.00 87.54           C
ATOM   3057  C   SER A 207     -12.550   4.323  20.297  1.00 87.54           C
ATOM   3058  O   SER A 207     -12.017   4.146  19.203  1.00 87.54           O
ATOM   3059  HA  SER A 207     -12.060   6.434  20.347  1.00 87.54           H
ATOM   3060  CB  SER A 207     -11.379   5.515  22.172  1.00 87.54           C
ATOM   3061 1HB  SER A 207     -10.461   5.071  21.787  1.00 87.54           H
ATOM   3062 2HB  SER A 207     -11.121   6.503  22.550  1.00 87.54           H
ATOM   3063  OG  SER A 207     -11.882   4.715  23.238  1.00 87.54           O
ATOM   3064  HG  SER A 207     -12.215   5.300  23.977  1.00 87.54           H
ATOM   3065  HN  SER A 207     -13.700   6.337  22.504  1.00 87.54           H
ATOM   3066  N   THR A 208     -13.287   3.419  20.927  1.00 87.49           N
ATOM   3067  CA  THR A 208     -13.432   2.073  20.401  1.00 87.49           C
ATOM   3068  C   THR A 208     -14.132   2.104  19.041  1.00 87.49           C
ATOM   3069  O   THR A 208     -13.687   1.457  18.094  1.00 87.49           O
ATOM   3070  HA  THR A 208     -12.437   1.658  20.238  1.00 87.49           H
ATOM   3071  CB  THR A 208     -14.171   1.233  21.445  1.00 87.49           C
ATOM   3072  HB  THR A 208     -15.217   1.531  21.514  1.00 87.49           H
ATOM   3073  OG1 THR A 208     -13.403   1.404  22.634  1.00 87.49           O
ATOM   3074  HG1 THR A 208     -12.469   1.078  22.487  1.00 87.49           H
ATOM   3075  CG2 THR A 208     -14.085  -0.267  21.158  1.00 87.49           C
ATOM   3076 1HG2 THR A 208     -13.040  -0.577  21.156  1.00 87.49           H
ATOM   3077 2HG2 THR A 208     -14.528  -0.476  20.185  1.00 87.49           H
ATOM   3078 3HG2 THR A 208     -14.626  -0.816  21.929  1.00 87.49           H
ATOM   3079  HN  THR A 208     -13.778   3.594  21.781  1.00 87.49           H
ATOM   3080  N   LYS A 209     -15.216   2.864  18.987  1.00 83.03           N
ATOM   3081  CA  LYS A 209     -16.009   2.952  17.772  1.00 83.03           C
ATOM   3082  C   LYS A 209     -15.139   3.503  16.640  1.00 83.03           C
ATOM   3083  O   LYS A 209     -15.157   2.979  15.527  1.00 83.03           O
ATOM   3084  HA  LYS A 209     -16.317   1.940  17.509  1.00 83.03           H
ATOM   3085  CB  LYS A 209     -17.282   3.764  18.020  1.00 83.03           C
ATOM   3086 1HB  LYS A 209     -17.023   4.730  18.452  1.00 83.03           H
ATOM   3087 2HB  LYS A 209     -17.781   3.962  17.072  1.00 83.03           H
ATOM   3088  CG  LYS A 209     -18.233   3.018  18.958  1.00 83.03           C
ATOM   3089 1HG  LYS A 209     -18.416   2.015  18.574  1.00 83.03           H
ATOM   3090 2HG  LYS A 209     -17.768   2.904  19.938  1.00 83.03           H
ATOM   3091  CD  LYS A 209     -19.560   3.766  19.101  1.00 83.03           C
ATOM   3092 1HD  LYS A 209     -19.368   4.825  19.275  1.00 83.03           H
ATOM   3093 2HD  LYS A 209     -20.125   3.693  18.171  1.00 83.03           H
ATOM   3094  CE  LYS A 209     -20.389   3.196  20.254  1.00 83.03           C
ATOM   3095 1HE  LYS A 209     -20.802   2.228  19.969  1.00 83.03           H
ATOM   3096 2HE  LYS A 209     -19.750   3.028  21.121  1.00 83.03           H
ATOM   3097  NZ  LYS A 209     -21.486   4.123  20.611  1.00 83.03           N
ATOM   3098 1HZ  LYS A 209     -21.981   3.766  21.421  1.00 83.03           H
ATOM   3099 2HZ  LYS A 209     -21.101   5.036  20.826  1.00 83.03           H
ATOM   3100 3HZ  LYS A 209     -22.129   4.203  19.830  1.00 83.03           H
ATOM   3101  HN  LYS A 209     -15.554   3.411  19.752  1.00 83.03           H
ATOM   3102  N   LEU A 210     -14.399   4.553  16.963  1.00 89.52           N
ATOM   3103  CA  LEU A 210     -13.637   5.270  15.955  1.00 89.52           C
ATOM   3104  C   LEU A 210     -12.569   4.342  15.373  1.00 89.52           C
ATOM   3105  O   LEU A 210     -12.437   4.227  14.156  1.00 89.52           O
ATOM   3106  HA  LEU A 210     -14.327   5.545  15.157  1.00 89.52           H
ATOM   3107  CB  LEU A 210     -13.073   6.570  16.533  1.00 89.52           C
ATOM   3108 1HB  LEU A 210     -13.883   7.106  17.026  1.00 89.52           H
ATOM   3109 2HB  LEU A 210     -12.344   6.315  17.303  1.00 89.52           H
ATOM   3110  CG  LEU A 210     -12.407   7.516  15.532  1.00 89.52           C
ATOM   3111  HG  LEU A 210     -11.619   6.967  15.015  1.00 89.52           H
ATOM   3112  CD1 LEU A 210     -13.405   7.982  14.470  1.00 89.52           C
ATOM   3113 1HD1 LEU A 210     -13.791   7.117  13.930  1.00 89.52           H
ATOM   3114 2HD1 LEU A 210     -14.229   8.507  14.952  1.00 89.52           H
ATOM   3115 3HD1 LEU A 210     -12.905   8.653  13.771  1.00 89.52           H
ATOM   3116  CD2 LEU A 210     -11.741   8.692  16.249  1.00 89.52           C
ATOM   3117 1HD2 LEU A 210     -12.493   9.249  16.809  1.00 89.52           H
ATOM   3118 2HD2 LEU A 210     -10.981   8.318  16.934  1.00 89.52           H
ATOM   3119 3HD2 LEU A 210     -11.276   9.349  15.514  1.00 89.52           H
ATOM   3120  HN  LEU A 210     -14.315   4.914  17.892  1.00 89.52           H
ATOM   3121  N   LYS A 211     -11.834   3.702  16.271  1.00 94.22           N
ATOM   3122  CA  LYS A 211     -10.785   2.783  15.862  1.00 94.22           C
ATOM   3123  C   LYS A 211     -11.382   1.704  14.957  1.00 94.22           C
ATOM   3124  O   LYS A 211     -10.857   1.432  13.879  1.00 94.22           O
ATOM   3125  HA  LYS A 211     -10.057   3.354  15.284  1.00 94.22           H
ATOM   3126  CB  LYS A 211     -10.054   2.225  17.085  1.00 94.22           C
ATOM   3127 1HB  LYS A 211      -9.606   3.043  17.650  1.00 94.22           H
ATOM   3128 2HB  LYS A 211     -10.768   1.735  17.747  1.00 94.22           H
ATOM   3129  CG  LYS A 211      -8.969   1.231  16.669  1.00 94.22           C
ATOM   3130 1HG  LYS A 211      -9.432   0.322  16.285  1.00 94.22           H
ATOM   3131 2HG  LYS A 211      -8.375   1.653  15.858  1.00 94.22           H
ATOM   3132  CD  LYS A 211      -8.058   0.887  17.849  1.00 94.22           C
ATOM   3133 1HD  LYS A 211      -7.623   1.800  18.256  1.00 94.22           H
ATOM   3134 2HD  LYS A 211      -8.647   0.432  18.646  1.00 94.22           H
ATOM   3135  CE  LYS A 211      -6.943  -0.070  17.421  1.00 94.22           C
ATOM   3136 1HE  LYS A 211      -7.373  -1.019  17.103  1.00 94.22           H
ATOM   3137 2HE  LYS A 211      -6.411   0.343  16.564  1.00 94.22           H
ATOM   3138  NZ  LYS A 211      -5.998  -0.296  18.537  1.00 94.22           N
ATOM   3139 1HZ  LYS A 211      -5.301  -0.977  18.257  1.00 94.22           H
ATOM   3140 2HZ  LYS A 211      -5.540   0.577  18.775  1.00 94.22           H
ATOM   3141 3HZ  LYS A 211      -6.505  -0.643  19.344  1.00 94.22           H
ATOM   3142  HN  LYS A 211     -11.945   3.803  17.259  1.00 94.22           H
ATOM   3143  N   SER A 212     -12.473   1.118  15.430  1.00 91.70           N
ATOM   3144  CA  SER A 212     -13.104   0.023  14.713  1.00 91.70           C
ATOM   3145  C   SER A 212     -13.540   0.489  13.323  1.00 91.70           C
ATOM   3146  O   SER A 212     -13.391  -0.241  12.344  1.00 91.70           O
ATOM   3147  HA  SER A 212     -12.339  -0.750  14.635  1.00 91.70           H
ATOM   3148  CB  SER A 212     -14.303  -0.525  15.489  1.00 91.70           C
ATOM   3149 1HB  SER A 212     -15.032   0.272  15.640  1.00 91.70           H
ATOM   3150 2HB  SER A 212     -14.794  -1.299  14.900  1.00 91.70           H
ATOM   3151  OG  SER A 212     -13.921  -1.062  16.753  1.00 91.70           O
ATOM   3152  HG  SER A 212     -13.942  -0.345  17.450  1.00 91.70           H
ATOM   3153  HN  SER A 212     -12.922   1.379  16.284  1.00 91.70           H
ATOM   3154  N   ALA A 213     -14.070   1.703  13.280  1.00 94.71           N
ATOM   3155  CA  ALA A 213     -14.551   2.266  12.030  1.00 94.71           C
ATOM   3156  C   ALA A 213     -13.371   2.460  11.076  1.00 94.71           C
ATOM   3157  O   ALA A 213     -13.445   2.083   9.907  1.00 94.71           O
ATOM   3158  HA  ALA A 213     -15.249   1.553  11.591  1.00 94.71           H
ATOM   3159  CB  ALA A 213     -15.293   3.574  12.311  1.00 94.71           C
ATOM   3160 1HB  ALA A 213     -16.139   3.377  12.970  1.00 94.71           H
ATOM   3161 2HB  ALA A 213     -14.616   4.280  12.791  1.00 94.71           H
ATOM   3162 3HB  ALA A 213     -15.654   3.996  11.373  1.00 94.71           H
ATOM   3163  HN  ALA A 213     -14.173   2.296  14.078  1.00 94.71           H
ATOM   3164  N   VAL A 214     -12.309   3.046  11.609  1.00 93.17           N
ATOM   3165  CA  VAL A 214     -11.143   3.361  10.802  1.00 93.17           C
ATOM   3166  C   VAL A 214     -10.573   2.070  10.212  1.00 93.17           C
ATOM   3167  O   VAL A 214     -10.231   2.020   9.031  1.00 93.17           O
ATOM   3168  HA  VAL A 214     -11.472   4.004   9.986  1.00 93.17           H
ATOM   3169  CB  VAL A 214     -10.123   4.138  11.636  1.00 93.17           C
ATOM   3170  HB  VAL A 214      -9.946   3.579  12.555  1.00 93.17           H
ATOM   3171  CG1 VAL A 214      -8.789   4.261  10.897  1.00 93.17           C
ATOM   3172 1HG1 VAL A 214      -8.392   3.266  10.696  1.00 93.17           H
ATOM   3173 2HG1 VAL A 214      -8.944   4.788   9.955  1.00 93.17           H
ATOM   3174 3HG1 VAL A 214      -8.083   4.818  11.512  1.00 93.17           H
ATOM   3175  CG2 VAL A 214     -10.665   5.516  12.022  1.00 93.17           C
ATOM   3176 1HG2 VAL A 214     -10.885   6.085  11.119  1.00 93.17           H
ATOM   3177 2HG2 VAL A 214     -11.577   5.396  12.607  1.00 93.17           H
ATOM   3178 3HG2 VAL A 214      -9.920   6.047  12.614  1.00 93.17           H
ATOM   3179  HN  VAL A 214     -12.238   3.304  12.573  1.00 93.17           H
ATOM   3180  N   LEU A 215     -10.488   1.056  11.060  1.00 92.98           N
ATOM   3181  CA  LEU A 215      -9.883  -0.204  10.663  1.00 92.98           C
ATOM   3182  C   LEU A 215     -10.775  -0.888   9.625  1.00 92.98           C
ATOM   3183  O   LEU A 215     -10.283  -1.406   8.623  1.00 92.98           O
ATOM   3184  HA  LEU A 215      -8.925   0.026  10.197  1.00 92.98           H
ATOM   3185  CB  LEU A 215      -9.592  -1.070  11.891  1.00 92.98           C
ATOM   3186 1HB  LEU A 215     -10.496  -1.120  12.497  1.00 92.98           H
ATOM   3187 2HB  LEU A 215      -9.378  -2.084  11.553  1.00 92.98           H
ATOM   3188  CG  LEU A 215      -8.439  -0.604  12.782  1.00 92.98           C
ATOM   3189  HG  LEU A 215      -8.681   0.389  13.162  1.00 92.98           H
ATOM   3190  CD1 LEU A 215      -8.276  -1.525  13.993  1.00 92.98           C
ATOM   3191 1HD1 LEU A 215      -9.195  -1.520  14.579  1.00 92.98           H
ATOM   3192 2HD1 LEU A 215      -8.068  -2.539  13.653  1.00 92.98           H
ATOM   3193 3HD1 LEU A 215      -7.450  -1.171  14.610  1.00 92.98           H
ATOM   3194  CD2 LEU A 215      -7.142  -0.478  11.980  1.00 92.98           C
ATOM   3195 1HD2 LEU A 215      -6.884  -1.446  11.552  1.00 92.98           H
ATOM   3196 2HD2 LEU A 215      -7.280   0.249  11.179  1.00 92.98           H
ATOM   3197 3HD2 LEU A 215      -6.339  -0.145  12.637  1.00 92.98           H
ATOM   3198  HN  LEU A 215     -10.822   1.085  12.002  1.00 92.98           H
ATOM   3199  N   THR A 216     -12.070  -0.869   9.900  1.00 92.23           N
ATOM   3200  CA  THR A 216     -13.033  -1.507   9.018  1.00 92.23           C
ATOM   3201  C   THR A 216     -12.960  -0.895   7.618  1.00 92.23           C
ATOM   3202  O   THR A 216     -12.974  -1.615   6.621  1.00 92.23           O
ATOM   3203  HA  THR A 216     -12.765  -2.559   8.922  1.00 92.23           H
ATOM   3204  CB  THR A 216     -14.415  -1.389   9.662  1.00 92.23           C
ATOM   3205  HB  THR A 216     -14.715  -0.345   9.753  1.00 92.23           H
ATOM   3206  OG1 THR A 216     -14.289  -2.101  10.890  1.00 92.23           O
ATOM   3207  HG1 THR A 216     -14.243  -1.458  11.655  1.00 92.23           H
ATOM   3208  CG2 THR A 216     -15.488  -2.162   8.892  1.00 92.23           C
ATOM   3209 1HG2 THR A 216     -15.222  -3.218   8.861  1.00 92.23           H
ATOM   3210 2HG2 THR A 216     -15.557  -1.773   7.876  1.00 92.23           H
ATOM   3211 3HG2 THR A 216     -16.450  -2.044   9.392  1.00 92.23           H
ATOM   3212  HN  THR A 216     -12.464  -0.428  10.707  1.00 92.23           H
ATOM   3213  N   LEU A 217     -12.885   0.427   7.588  1.00 89.15           N
ATOM   3214  CA  LEU A 217     -12.837   1.145   6.326  1.00 89.15           C
ATOM   3215  C   LEU A 217     -11.569   0.749   5.566  1.00 89.15           C
ATOM   3216  O   LEU A 217     -11.592   0.607   4.345  1.00 89.15           O
ATOM   3217  HA  LEU A 217     -13.702   0.834   5.740  1.00 89.15           H
ATOM   3218  CB  LEU A 217     -12.967   2.651   6.561  1.00 89.15           C
ATOM   3219 1HB  LEU A 217     -13.753   2.817   7.299  1.00 89.15           H
ATOM   3220 2HB  LEU A 217     -12.037   3.013   7.000  1.00 89.15           H
ATOM   3221  CG  LEU A 217     -13.279   3.499   5.326  1.00 89.15           C
ATOM   3222  HG  LEU A 217     -12.582   3.220   4.536  1.00 89.15           H
ATOM   3223  CD1 LEU A 217     -14.690   3.213   4.807  1.00 89.15           C
ATOM   3224 1HD1 LEU A 217     -14.771   2.160   4.538  1.00 89.15           H
ATOM   3225 2HD1 LEU A 217     -15.417   3.447   5.584  1.00 89.15           H
ATOM   3226 3HD1 LEU A 217     -14.885   3.829   3.929  1.00 89.15           H
ATOM   3227  CD2 LEU A 217     -13.065   4.986   5.613  1.00 89.15           C
ATOM   3228 1HD2 LEU A 217     -13.721   5.298   6.426  1.00 89.15           H
ATOM   3229 2HD2 LEU A 217     -12.027   5.155   5.900  1.00 89.15           H
ATOM   3230 3HD2 LEU A 217     -13.293   5.566   4.719  1.00 89.15           H
ATOM   3231  HN  LEU A 217     -12.857   1.004   8.404  1.00 89.15           H
ATOM   3232  N   LYS A 218     -10.493   0.582   6.321  1.00 86.62           N
ATOM   3233  CA  LYS A 218      -9.213   0.227   5.732  1.00 86.62           C
ATOM   3234  C   LYS A 218      -9.329  -1.142   5.059  1.00 86.62           C
ATOM   3235  O   LYS A 218      -8.847  -1.332   3.943  1.00 86.62           O
ATOM   3236  HA  LYS A 218      -8.989   0.970   4.967  1.00 86.62           H
ATOM   3237  CB  LYS A 218      -8.101   0.305   6.779  1.00 86.62           C
ATOM   3238 1HB  LYS A 218      -8.156   1.259   7.304  1.00 86.62           H
ATOM   3239 2HB  LYS A 218      -8.244  -0.477   7.525  1.00 86.62           H
ATOM   3240  CG  LYS A 218      -6.724   0.153   6.130  1.00 86.62           C
ATOM   3241 1HG  LYS A 218      -6.689  -0.773   5.556  1.00 86.62           H
ATOM   3242 2HG  LYS A 218      -6.558   0.970   5.427  1.00 86.62           H
ATOM   3243  CD  LYS A 218      -5.617   0.148   7.186  1.00 86.62           C
ATOM   3244 1HD  LYS A 218      -5.621   1.094   7.726  1.00 86.62           H
ATOM   3245 2HD  LYS A 218      -5.811  -0.637   7.917  1.00 86.62           H
ATOM   3246  CE  LYS A 218      -4.247  -0.074   6.542  1.00 86.62           C
ATOM   3247 1HE  LYS A 218      -4.293  -0.921   5.858  1.00 86.62           H
ATOM   3248 2HE  LYS A 218      -3.971   0.799   5.951  1.00 86.62           H
ATOM   3249  NZ  LYS A 218      -3.221  -0.322   7.580  1.00 86.62           N
ATOM   3250 1HZ  LYS A 218      -2.543  -0.991   7.232  1.00 86.62           H
ATOM   3251 2HZ  LYS A 218      -2.752   0.548   7.806  1.00 86.62           H
ATOM   3252 3HZ  LYS A 218      -3.665  -0.693   8.413  1.00 86.62           H
ATOM   3253  HN  LYS A 218     -10.486   0.686   7.316  1.00 86.62           H
ATOM   3254  N   VAL A 219      -9.972  -2.061   5.765  1.00 91.00           N
ATOM   3255  CA  VAL A 219     -10.067  -3.433   5.297  1.00 91.00           C
ATOM   3256  C   VAL A 219     -10.953  -3.481   4.050  1.00 91.00           C
ATOM   3257  O   VAL A 219     -10.601  -4.120   3.059  1.00 91.00           O
ATOM   3258  HA  VAL A 219      -9.063  -3.759   5.027  1.00 91.00           H
ATOM   3259  CB  VAL A 219     -10.572  -4.336   6.423  1.00 91.00           C
ATOM   3260  HB  VAL A 219     -11.488  -3.898   6.820  1.00 91.00           H
ATOM   3261  CG1 VAL A 219     -10.909  -5.733   5.897  1.00 91.00           C
ATOM   3262 1HG1 VAL A 219     -11.685  -5.657   5.136  1.00 91.00           H
ATOM   3263 2HG1 VAL A 219     -10.016  -6.182   5.462  1.00 91.00           H
ATOM   3264 3HG1 VAL A 219     -11.265  -6.354   6.719  1.00 91.00           H
ATOM   3265  CG2 VAL A 219      -9.555  -4.410   7.564  1.00 91.00           C
ATOM   3266 1HG2 VAL A 219      -8.615  -4.814   7.187  1.00 91.00           H
ATOM   3267 2HG2 VAL A 219      -9.386  -3.411   7.966  1.00 91.00           H
ATOM   3268 3HG2 VAL A 219      -9.939  -5.059   8.352  1.00 91.00           H
ATOM   3269  HN  VAL A 219     -10.420  -1.881   6.640  1.00 91.00           H
ATOM   3270  N   ILE A 220     -12.084  -2.798   4.139  1.00 91.31           N
ATOM   3271  CA  ILE A 220     -13.079  -2.855   3.082  1.00 91.31           C
ATOM   3272  C   ILE A 220     -12.492  -2.258   1.802  1.00 91.31           C
ATOM   3273  O   ILE A 220     -12.450  -2.921   0.766  1.00 91.31           O
ATOM   3274  HA  ILE A 220     -13.303  -3.907   2.902  1.00 91.31           H
ATOM   3275  CB  ILE A 220     -14.379  -2.186   3.533  1.00 91.31           C
ATOM   3276  HB  ILE A 220     -14.132  -1.218   3.968  1.00 91.31           H
ATOM   3277  CG1 ILE A 220     -15.069  -3.008   4.624  1.00 91.31           C
ATOM   3278 1HG1 ILE A 220     -15.360  -3.979   4.223  1.00 91.31           H
ATOM   3279 2HG1 ILE A 220     -14.371  -3.196   5.439  1.00 91.31           H
ATOM   3280  CG2 ILE A 220     -15.303  -1.924   2.342  1.00 91.31           C
ATOM   3281 1HG2 ILE A 220     -14.801  -1.269   1.630  1.00 91.31           H
ATOM   3282 2HG2 ILE A 220     -15.546  -2.869   1.856  1.00 91.31           H
ATOM   3283 3HG2 ILE A 220     -16.219  -1.448   2.690  1.00 91.31           H
ATOM   3284  CD1 ILE A 220     -16.304  -2.281   5.159  1.00 91.31           C
ATOM   3285 1HD1 ILE A 220     -16.007  -1.321   5.581  1.00 91.31           H
ATOM   3286 2HD1 ILE A 220     -17.011  -2.117   4.345  1.00 91.31           H
ATOM   3287 3HD1 ILE A 220     -16.776  -2.887   5.933  1.00 91.31           H
ATOM   3288  HN  ILE A 220     -12.325  -2.214   4.915  1.00 91.31           H
ATOM   3289  N   LEU A 221     -12.054  -1.013   1.915  1.00 90.32           N
ATOM   3290  CA  LEU A 221     -11.629  -0.260   0.746  1.00 90.32           C
ATOM   3291  C   LEU A 221     -10.211  -0.685   0.359  1.00 90.32           C
ATOM   3292  O   LEU A 221      -9.807  -0.534  -0.793  1.00 90.32           O
ATOM   3293  HA  LEU A 221     -12.302  -0.519  -0.071  1.00 90.32           H
ATOM   3294  CB  LEU A 221     -11.775   1.242   0.995  1.00 90.32           C
ATOM   3295 1HB  LEU A 221     -11.188   1.504   1.875  1.00 90.32           H
ATOM   3296 2HB  LEU A 221     -11.337   1.774   0.150  1.00 90.32           H
ATOM   3297  CG  LEU A 221     -13.203   1.753   1.199  1.00 90.32           C
ATOM   3298  HG  LEU A 221     -13.615   1.269   2.085  1.00 90.32           H
ATOM   3299  CD1 LEU A 221     -13.214   3.260   1.461  1.00 90.32           C
ATOM   3300 1HD1 LEU A 221     -12.633   3.478   2.358  1.00 90.32           H
ATOM   3301 2HD1 LEU A 221     -12.775   3.780   0.609  1.00 90.32           H
ATOM   3302 3HD1 LEU A 221     -14.241   3.597   1.602  1.00 90.32           H
ATOM   3303  CD2 LEU A 221     -14.096   1.370   0.018  1.00 90.32           C
ATOM   3304 1HD2 LEU A 221     -13.696   1.807  -0.897  1.00 90.32           H
ATOM   3305 2HD2 LEU A 221     -14.124   0.285  -0.080  1.00 90.32           H
ATOM   3306 3HD2 LEU A 221     -15.105   1.745   0.188  1.00 90.32           H
ATOM   3307  HN  LEU A 221     -11.987  -0.520   2.782  1.00 90.32           H
ATOM   3308  N   GLY A 222      -9.495  -1.207   1.344  1.00 88.93           N
ATOM   3309  CA  GLY A 222      -8.080  -1.491   1.171  1.00 88.93           C
ATOM   3310  C   GLY A 222      -7.872  -2.849   0.498  1.00 88.93           C
ATOM   3311  O   GLY A 222      -6.845  -3.080  -0.138  1.00 88.93           O
ATOM   3312 1HA  GLY A 222      -7.619  -0.708   0.569  1.00 88.93           H
ATOM   3313 2HA  GLY A 222      -7.582  -1.482   2.140  1.00 88.93           H
ATOM   3314  HN  GLY A 222      -9.864  -1.435   2.245  1.00 88.93           H
ATOM   3315  N   PHE A 223      -8.864  -3.712   0.660  1.00 82.30           N
ATOM   3316  CA  PHE A 223      -8.732  -5.093   0.228  1.00 82.30           C
ATOM   3317  C   PHE A 223      -9.989  -5.559  -0.510  1.00 82.30           C
ATOM   3318  O   PHE A 223      -9.953  -5.795  -1.717  1.00 82.30           O
ATOM   3319  HA  PHE A 223      -7.878  -5.141  -0.448  1.00 82.30           H
ATOM   3320  CB  PHE A 223      -8.551  -5.941   1.488  1.00 82.30           C
ATOM   3321 1HB  PHE A 223      -7.722  -5.538   2.069  1.00 82.30           H
ATOM   3322 2HB  PHE A 223      -9.445  -5.852   2.105  1.00 82.30           H
ATOM   3323  CG  PHE A 223      -8.288  -7.422   1.209  1.00 82.30           C
ATOM   3324  CD1 PHE A 223      -9.188  -8.360   1.609  1.00 82.30           C
ATOM   3325  HD1 PHE A 223     -10.098  -8.057   2.127  1.00 82.30           H
ATOM   3326  CD2 PHE A 223      -7.153  -7.801   0.563  1.00 82.30           C
ATOM   3327  HD2 PHE A 223      -6.431  -7.050   0.243  1.00 82.30           H
ATOM   3328  CE1 PHE A 223      -8.944  -9.735   1.350  1.00 82.30           C
ATOM   3329  HE1 PHE A 223      -9.665 -10.486   1.670  1.00 82.30           H
ATOM   3330  CE2 PHE A 223      -6.909  -9.176   0.304  1.00 82.30           C
ATOM   3331  HE2 PHE A 223      -5.999  -9.479  -0.215  1.00 82.30           H
ATOM   3332  CZ  PHE A 223      -7.809 -10.114   0.703  1.00 82.30           C
ATOM   3333  HZ  PHE A 223      -7.621 -11.169   0.504  1.00 82.30           H
ATOM   3334  HN  PHE A 223      -9.743  -3.482   1.077  1.00 82.30           H
ATOM   3335  N   PHE A 224     -11.071  -5.677   0.246  1.00 85.14           N
ATOM   3336  CA  PHE A 224     -12.230  -6.420  -0.217  1.00 85.14           C
ATOM   3337  C   PHE A 224     -12.757  -5.848  -1.535  1.00 85.14           C
ATOM   3338  O   PHE A 224     -12.918  -6.577  -2.512  1.00 85.14           O
ATOM   3339  HA  PHE A 224     -11.913  -7.452  -0.372  1.00 85.14           H
ATOM   3340  CB  PHE A 224     -13.311  -6.277   0.856  1.00 85.14           C
ATOM   3341 1HB  PHE A 224     -13.221  -5.295   1.320  1.00 85.14           H
ATOM   3342 2HB  PHE A 224     -14.290  -6.315   0.378  1.00 85.14           H
ATOM   3343  CG  PHE A 224     -13.251  -7.348   1.947  1.00 85.14           C
ATOM   3344  CD1 PHE A 224     -13.743  -8.593   1.706  1.00 85.14           C
ATOM   3345  HD1 PHE A 224     -14.181  -8.828   0.736  1.00 85.14           H
ATOM   3346  CD2 PHE A 224     -12.704  -7.056   3.158  1.00 85.14           C
ATOM   3347  HD2 PHE A 224     -12.310  -6.058   3.351  1.00 85.14           H
ATOM   3348  CE1 PHE A 224     -13.687  -9.587   2.719  1.00 85.14           C
ATOM   3349  HE1 PHE A 224     -14.082 -10.585   2.525  1.00 85.14           H
ATOM   3350  CE2 PHE A 224     -12.648  -8.050   4.170  1.00 85.14           C
ATOM   3351  HE2 PHE A 224     -12.210  -7.816   5.140  1.00 85.14           H
ATOM   3352  CZ  PHE A 224     -13.140  -9.295   3.929  1.00 85.14           C
ATOM   3353  HZ  PHE A 224     -13.097 -10.058   4.706  1.00 85.14           H
ATOM   3354  HN  PHE A 224     -11.162  -5.277   1.158  1.00 85.14           H
ATOM   3355  N   LEU A 225     -13.012  -4.548  -1.518  1.00 90.25           N
ATOM   3356  CA  LEU A 225     -13.594  -3.885  -2.673  1.00 90.25           C
ATOM   3357  C   LEU A 225     -12.672  -4.069  -3.880  1.00 90.25           C
ATOM   3358  O   LEU A 225     -13.095  -4.578  -4.916  1.00 90.25           O
ATOM   3359  HA  LEU A 225     -14.544  -4.375  -2.886  1.00 90.25           H
ATOM   3360  CB  LEU A 225     -13.902  -2.421  -2.351  1.00 90.25           C
ATOM   3361 1HB  LEU A 225     -14.628  -2.393  -1.538  1.00 90.25           H
ATOM   3362 2HB  LEU A 225     -12.990  -1.952  -1.981  1.00 90.25           H
ATOM   3363  CG  LEU A 225     -14.442  -1.579  -3.509  1.00 90.25           C
ATOM   3364  HG  LEU A 225     -13.829  -1.775  -4.389  1.00 90.25           H
ATOM   3365  CD1 LEU A 225     -15.876  -1.982  -3.858  1.00 90.25           C
ATOM   3366 1HD1 LEU A 225     -15.897  -3.032  -4.150  1.00 90.25           H
ATOM   3367 2HD1 LEU A 225     -16.517  -1.834  -2.989  1.00 90.25           H
ATOM   3368 3HD1 LEU A 225     -16.235  -1.368  -4.684  1.00 90.25           H
ATOM   3369  CD2 LEU A 225     -14.325  -0.085  -3.201  1.00 90.25           C
ATOM   3370 1HD2 LEU A 225     -14.898   0.147  -2.304  1.00 90.25           H
ATOM   3371 2HD2 LEU A 225     -13.278   0.172  -3.040  1.00 90.25           H
ATOM   3372 3HD2 LEU A 225     -14.716   0.490  -4.041  1.00 90.25           H
ATOM   3373  HN  LEU A 225     -12.829  -3.952  -0.737  1.00 90.25           H
ATOM   3374  N   PRO A 226     -11.401  -3.660  -3.768  1.00 90.42           N
ATOM   3375  CA  PRO A 226     -10.458  -3.816  -4.878  1.00 90.42           C
ATOM   3376  C   PRO A 226     -10.404  -5.246  -5.392  1.00 90.42           C
ATOM   3377  O   PRO A 226     -10.440  -5.476  -6.600  1.00 90.42           O
ATOM   3378  HA  PRO A 226     -10.780  -3.219  -5.731  1.00 90.42           H
ATOM   3379  CB  PRO A 226      -9.119  -3.377  -4.281  1.00 90.42           C
ATOM   3380 1HB  PRO A 226      -8.568  -4.222  -3.867  1.00 90.42           H
ATOM   3381 2HB  PRO A 226      -8.477  -2.916  -5.031  1.00 90.42           H
ATOM   3382  CG  PRO A 226      -9.524  -2.384  -3.198  1.00 90.42           C
ATOM   3383 1HG  PRO A 226      -8.736  -2.248  -2.458  1.00 90.42           H
ATOM   3384 2HG  PRO A 226      -9.729  -1.396  -3.612  1.00 90.42           H
ATOM   3385  CD  PRO A 226     -10.767  -3.022  -2.600  1.00 90.42           C
ATOM   3386 1HD  PRO A 226     -10.516  -3.753  -1.831  1.00 90.42           H
ATOM   3387 2HD  PRO A 226     -11.416  -2.282  -2.132  1.00 90.42           H
ATOM   3388  N   PHE A 227     -10.319  -6.176  -4.453  1.00 85.00           N
ATOM   3389  CA  PHE A 227     -10.100  -7.570  -4.798  1.00 85.00           C
ATOM   3390  C   PHE A 227     -11.274  -8.125  -5.608  1.00 85.00           C
ATOM   3391  O   PHE A 227     -11.073  -8.780  -6.630  1.00 85.00           O
ATOM   3392  HA  PHE A 227      -9.192  -7.616  -5.399  1.00 85.00           H
ATOM   3393  CB  PHE A 227      -9.993  -8.345  -3.483  1.00 85.00           C
ATOM   3394 1HB  PHE A 227      -9.198  -7.907  -2.879  1.00 85.00           H
ATOM   3395 2HB  PHE A 227     -10.921  -8.224  -2.925  1.00 85.00           H
ATOM   3396  CG  PHE A 227      -9.713  -9.839  -3.662  1.00 85.00           C
ATOM   3397  CD1 PHE A 227     -10.727 -10.738  -3.550  1.00 85.00           C
ATOM   3398  HD1 PHE A 227     -11.738 -10.395  -3.333  1.00 85.00           H
ATOM   3399  CD2 PHE A 227      -8.451 -10.267  -3.933  1.00 85.00           C
ATOM   3400  HD2 PHE A 227      -7.638  -9.546  -4.022  1.00 85.00           H
ATOM   3401  CE1 PHE A 227     -10.467 -12.125  -3.716  1.00 85.00           C
ATOM   3402  HE1 PHE A 227     -11.280 -12.846  -3.627  1.00 85.00           H
ATOM   3403  CE2 PHE A 227      -8.191 -11.653  -4.099  1.00 85.00           C
ATOM   3404  HE2 PHE A 227      -7.180 -11.996  -4.316  1.00 85.00           H
ATOM   3405  CZ  PHE A 227      -9.205 -12.553  -3.987  1.00 85.00           C
ATOM   3406  HZ  PHE A 227      -9.006 -13.617  -4.115  1.00 85.00           H
ATOM   3407  HN  PHE A 227     -10.396  -5.990  -3.473  1.00 85.00           H
ATOM   3408  N   VAL A 228     -12.474  -7.842  -5.122  1.00 92.11           N
ATOM   3409  CA  VAL A 228     -13.678  -8.341  -5.763  1.00 92.11           C
ATOM   3410  C   VAL A 228     -13.739  -7.819  -7.200  1.00 92.11           C
ATOM   3411  O   VAL A 228     -14.044  -8.570  -8.125  1.00 92.11           O
ATOM   3412  HA  VAL A 228     -13.611  -9.428  -5.788  1.00 92.11           H
ATOM   3413  CB  VAL A 228     -14.907  -7.960  -4.936  1.00 92.11           C
ATOM   3414  HB  VAL A 228     -14.863  -6.888  -4.743  1.00 92.11           H
ATOM   3415  CG1 VAL A 228     -16.197  -8.245  -5.708  1.00 92.11           C
ATOM   3416 1HG1 VAL A 228     -16.204  -7.665  -6.631  1.00 92.11           H
ATOM   3417 2HG1 VAL A 228     -16.251  -9.307  -5.946  1.00 92.11           H
ATOM   3418 3HG1 VAL A 228     -17.056  -7.965  -5.097  1.00 92.11           H
ATOM   3419  CG2 VAL A 228     -14.905  -8.682  -3.587  1.00 92.11           C
ATOM   3420 1HG2 VAL A 228     -14.915  -9.759  -3.751  1.00 92.11           H
ATOM   3421 2HG2 VAL A 228     -14.010  -8.407  -3.029  1.00 92.11           H
ATOM   3422 3HG2 VAL A 228     -15.790  -8.393  -3.019  1.00 92.11           H
ATOM   3423  HN  VAL A 228     -12.629  -7.283  -4.307  1.00 92.11           H
ATOM   3424  N   VAL A 229     -13.444  -6.535  -7.343  1.00 92.19           N
ATOM   3425  CA  VAL A 229     -13.529  -5.887  -8.640  1.00 92.19           C
ATOM   3426  C   VAL A 229     -12.517  -6.527  -9.593  1.00 92.19           C
ATOM   3427  O   VAL A 229     -12.845  -6.836 -10.737  1.00 92.19           O
ATOM   3428  HA  VAL A 229     -14.533  -6.059  -9.029  1.00 92.19           H
ATOM   3429  CB  VAL A 229     -13.333  -4.378  -8.486  1.00 92.19           C
ATOM   3430  HB  VAL A 229     -12.402  -4.215  -7.942  1.00 92.19           H
ATOM   3431  CG1 VAL A 229     -13.204  -3.699  -9.851  1.00 92.19           C
ATOM   3432 1HG1 VAL A 229     -12.345  -4.111 -10.382  1.00 92.19           H
ATOM   3433 2HG1 VAL A 229     -14.109  -3.876 -10.432  1.00 92.19           H
ATOM   3434 3HG1 VAL A 229     -13.065  -2.627  -9.712  1.00 92.19           H
ATOM   3435  CG2 VAL A 229     -14.469  -3.758  -7.670  1.00 92.19           C
ATOM   3436 1HG2 VAL A 229     -15.418  -3.936  -8.175  1.00 92.19           H
ATOM   3437 2HG2 VAL A 229     -14.494  -4.210  -6.679  1.00 92.19           H
ATOM   3438 3HG2 VAL A 229     -14.304  -2.684  -7.575  1.00 92.19           H
ATOM   3439  HN  VAL A 229     -13.152  -5.942  -6.592  1.00 92.19           H
ATOM   3440  N   MET A 230     -11.307  -6.709  -9.084  1.00 84.07           N
ATOM   3441  CA  MET A 230     -10.236  -7.276  -9.885  1.00 84.07           C
ATOM   3442  C   MET A 230     -10.582  -8.697 -10.335  1.00 84.07           C
ATOM   3443  O   MET A 230     -10.457  -9.027 -11.514  1.00 84.07           O
ATOM   3444  HA  MET A 230     -10.143  -6.625 -10.755  1.00 84.07           H
ATOM   3445  CB  MET A 230      -8.944  -7.300  -9.067  1.00 84.07           C
ATOM   3446 1HB  MET A 230      -9.143  -7.709  -8.077  1.00 84.07           H
ATOM   3447 2HB  MET A 230      -8.219  -7.959  -9.544  1.00 84.07           H
ATOM   3448  CG  MET A 230      -8.353  -5.895  -8.934  1.00 84.07           C
ATOM   3449 1HG  MET A 230      -8.210  -5.456  -9.922  1.00 84.07           H
ATOM   3450 2HG  MET A 230      -9.047  -5.249  -8.396  1.00 84.07           H
ATOM   3451  SD  MET A 230      -6.793  -5.967  -8.069  1.00 84.07           S
ATOM   3452  CE  MET A 230      -6.752  -4.327  -7.367  1.00 84.07           C
ATOM   3453 1HE  MET A 230      -6.781  -3.588  -8.167  1.00 84.07           H
ATOM   3454 2HE  MET A 230      -7.615  -4.189  -6.714  1.00 84.07           H
ATOM   3455 3HE  MET A 230      -5.836  -4.202  -6.789  1.00 84.07           H
ATOM   3456  HN  MET A 230     -11.055  -6.476  -8.145  1.00 84.07           H
ATOM   3457  N   ALA A 231     -11.010  -9.501  -9.373  1.00 89.63           N
ATOM   3458  CA  ALA A 231     -11.291 -10.902  -9.637  1.00 89.63           C
ATOM   3459  C   ALA A 231     -12.335 -11.007 -10.750  1.00 89.63           C
ATOM   3460  O   ALA A 231     -12.197 -11.823 -11.660  1.00 89.63           O
ATOM   3461  HA  ALA A 231     -10.365 -11.368  -9.973  1.00 89.63           H
ATOM   3462  CB  ALA A 231     -11.745 -11.584  -8.345  1.00 89.63           C
ATOM   3463 1HB  ALA A 231     -10.957 -11.507  -7.596  1.00 89.63           H
ATOM   3464 2HB  ALA A 231     -12.647 -11.096  -7.974  1.00 89.63           H
ATOM   3465 3HB  ALA A 231     -11.956 -12.635  -8.544  1.00 89.63           H
ATOM   3466  HN  ALA A 231     -11.164  -9.210  -8.428  1.00 89.63           H
ATOM   3467  N   CYS A 232     -13.356 -10.169 -10.642  1.00 89.60           N
ATOM   3468  CA  CYS A 232     -14.432 -10.170 -11.618  1.00 89.60           C
ATOM   3469  C   CYS A 232     -13.853  -9.755 -12.972  1.00 89.60           C
ATOM   3470  O   CYS A 232     -14.112 -10.400 -13.986  1.00 89.60           O
ATOM   3471  HA  CYS A 232     -14.817 -11.189 -11.658  1.00 89.60           H
ATOM   3472  CB  CYS A 232     -15.586  -9.262 -11.188  1.00 89.60           C
ATOM   3473 1HB  CYS A 232     -15.204  -8.278 -10.918  1.00 89.60           H
ATOM   3474 2HB  CYS A 232     -16.276  -9.119 -12.020  1.00 89.60           H
ATOM   3475  SG  CYS A 232     -16.468 -10.003  -9.766  1.00 89.60           S
ATOM   3476  HG  CYS A 232     -15.614  -9.580  -8.838  1.00 89.60           H
ATOM   3477  HN  CYS A 232     -13.454  -9.499  -9.905  1.00 89.60           H
ATOM   3478  N   CYS A 233     -13.079  -8.679 -12.944  1.00 87.80           N
ATOM   3479  CA  CYS A 233     -12.567  -8.094 -14.171  1.00 87.80           C
ATOM   3480  C   CYS A 233     -11.761  -9.162 -14.913  1.00 87.80           C
ATOM   3481  O   CYS A 233     -12.000  -9.416 -16.093  1.00 87.80           O
ATOM   3482  HA  CYS A 233     -13.434  -7.786 -14.756  1.00 87.80           H
ATOM   3483  CB  CYS A 233     -11.735  -6.840 -13.895  1.00 87.80           C
ATOM   3484 1HB  CYS A 233     -11.030  -7.032 -13.086  1.00 87.80           H
ATOM   3485 2HB  CYS A 233     -11.147  -6.582 -14.776  1.00 87.80           H
ATOM   3486  SG  CYS A 233     -12.833  -5.446 -13.448  1.00 87.80           S
ATOM   3487  HG  CYS A 233     -13.056  -5.840 -12.198  1.00 87.80           H
ATOM   3488  HN  CYS A 233     -12.803  -8.211 -12.105  1.00 87.80           H
ATOM   3489  N   TYR A 234     -10.824  -9.758 -14.192  1.00 74.33           N
ATOM   3490  CA  TYR A 234      -9.884 -10.683 -14.802  1.00 74.33           C
ATOM   3491  C   TYR A 234     -10.581 -11.983 -15.209  1.00 74.33           C
ATOM   3492  O   TYR A 234     -10.209 -12.606 -16.202  1.00 74.33           O
ATOM   3493  HA  TYR A 234      -9.473 -10.206 -15.692  1.00 74.33           H
ATOM   3494  CB  TYR A 234      -8.839 -10.993 -13.729  1.00 74.33           C
ATOM   3495 1HB  TYR A 234      -9.342 -11.101 -12.768  1.00 74.33           H
ATOM   3496 2HB  TYR A 234      -8.374 -11.952 -13.955  1.00 74.33           H
ATOM   3497  CG  TYR A 234      -7.746  -9.930 -13.599  1.00 74.33           C
ATOM   3498  CD1 TYR A 234      -6.902  -9.676 -14.661  1.00 74.33           C
ATOM   3499  HD1 TYR A 234      -7.015 -10.232 -15.592  1.00 74.33           H
ATOM   3500  CD2 TYR A 234      -7.603  -9.227 -12.421  1.00 74.33           C
ATOM   3501  HD2 TYR A 234      -8.270  -9.428 -11.582  1.00 74.33           H
ATOM   3502  CE1 TYR A 234      -5.873  -8.676 -14.540  1.00 74.33           C
ATOM   3503  HE1 TYR A 234      -5.200  -8.465 -15.371  1.00 74.33           H
ATOM   3504  CE2 TYR A 234      -6.574  -8.227 -12.299  1.00 74.33           C
ATOM   3505  HE2 TYR A 234      -6.451  -7.664 -11.374  1.00 74.33           H
ATOM   3506  CZ  TYR A 234      -5.760  -8.001 -13.365  1.00 74.33           C
ATOM   3507  OH  TYR A 234      -4.788  -7.057 -13.250  1.00 74.33           O
ATOM   3508  HH  TYR A 234      -4.892  -6.563 -12.386  1.00 74.33           H
ATOM   3509  HN  TYR A 234     -10.700  -9.618 -13.209  1.00 74.33           H
ATOM   3510  N   THR A 235     -11.580 -12.353 -14.422  1.00 84.73           N
ATOM   3511  CA  THR A 235     -12.379 -13.527 -14.729  1.00 84.73           C
ATOM   3512  C   THR A 235     -12.988 -13.407 -16.127  1.00 84.73           C
ATOM   3513  O   THR A 235     -12.941 -14.354 -16.911  1.00 84.73           O
ATOM   3514  HA  THR A 235     -11.722 -14.397 -14.739  1.00 84.73           H
ATOM   3515  CB  THR A 235     -13.425 -13.689 -13.623  1.00 84.73           C
ATOM   3516  HB  THR A 235     -14.114 -12.845 -13.613  1.00 84.73           H
ATOM   3517  OG1 THR A 235     -12.652 -13.868 -12.439  1.00 84.73           O
ATOM   3518  HG1 THR A 235     -12.731 -13.060 -11.854  1.00 84.73           H
ATOM   3519  CG2 THR A 235     -14.215 -14.993 -13.752  1.00 84.73           C
ATOM   3520 1HG2 THR A 235     -13.532 -15.840 -13.694  1.00 84.73           H
ATOM   3521 2HG2 THR A 235     -14.735 -15.009 -14.710  1.00 84.73           H
ATOM   3522 3HG2 THR A 235     -14.943 -15.058 -12.943  1.00 84.73           H
ATOM   3523  HN  THR A 235     -11.845 -11.867 -13.589  1.00 84.73           H
ATOM   3524  N   ILE A 236     -13.544 -12.236 -16.397  1.00 84.11           N
ATOM   3525  CA  ILE A 236     -14.195 -11.993 -17.674  1.00 84.11           C
ATOM   3526  C   ILE A 236     -13.132 -11.883 -18.770  1.00 84.11           C
ATOM   3527  O   ILE A 236     -13.337 -12.355 -19.887  1.00 84.11           O
ATOM   3528  HA  ILE A 236     -14.825 -12.856 -17.889  1.00 84.11           H
ATOM   3529  CB  ILE A 236     -15.113 -10.773 -17.583  1.00 84.11           C
ATOM   3530  HB  ILE A 236     -14.513  -9.914 -17.282  1.00 84.11           H
ATOM   3531  CG1 ILE A 236     -16.186 -10.972 -16.511  1.00 84.11           C
ATOM   3532 1HG1 ILE A 236     -16.926 -11.692 -16.861  1.00 84.11           H
ATOM   3533 2HG1 ILE A 236     -15.734 -11.392 -15.613  1.00 84.11           H
ATOM   3534  CG2 ILE A 236     -15.721 -10.442 -18.948  1.00 84.11           C
ATOM   3535 1HG2 ILE A 236     -14.924 -10.227 -19.659  1.00 84.11           H
ATOM   3536 2HG2 ILE A 236     -16.304 -11.293 -19.302  1.00 84.11           H
ATOM   3537 3HG2 ILE A 236     -16.370  -9.571 -18.855  1.00 84.11           H
ATOM   3538  CD1 ILE A 236     -16.875  -9.649 -16.172  1.00 84.11           C
ATOM   3539 1HD1 ILE A 236     -16.136  -8.940 -15.799  1.00 84.11           H
ATOM   3540 2HD1 ILE A 236     -17.347  -9.245 -17.067  1.00 84.11           H
ATOM   3541 3HD1 ILE A 236     -17.633  -9.820 -15.407  1.00 84.11           H
ATOM   3542  HN  ILE A 236     -13.556 -11.463 -15.763  1.00 84.11           H
ATOM   3543  N   ILE A 237     -12.021 -11.257 -18.411  1.00 79.22           N
ATOM   3544  CA  ILE A 237     -10.920 -11.093 -19.346  1.00 79.22           C
ATOM   3545  C   ILE A 237     -10.484 -12.466 -19.860  1.00 79.22           C
ATOM   3546  O   ILE A 237     -10.403 -12.683 -21.068  1.00 79.22           O
ATOM   3547  HA  ILE A 237     -11.292 -10.510 -20.189  1.00 79.22           H
ATOM   3548  CB  ILE A 237      -9.788 -10.288 -18.704  1.00 79.22           C
ATOM   3549  HB  ILE A 237      -9.650 -10.648 -17.684  1.00 79.22           H
ATOM   3550  CG1 ILE A 237     -10.152  -8.805 -18.614  1.00 79.22           C
ATOM   3551 1HG1 ILE A 237     -10.103  -8.355 -19.606  1.00 79.22           H
ATOM   3552 2HG1 ILE A 237     -11.179  -8.699 -18.266  1.00 79.22           H
ATOM   3553  CG2 ILE A 237      -8.468 -10.511 -19.445  1.00 79.22           C
ATOM   3554 1HG2 ILE A 237      -8.208 -11.569 -19.412  1.00 79.22           H
ATOM   3555 2HG2 ILE A 237      -8.576 -10.196 -20.482  1.00 79.22           H
ATOM   3556 3HG2 ILE A 237      -7.681  -9.928 -18.968  1.00 79.22           H
ATOM   3557  CD1 ILE A 237      -9.207  -8.065 -17.665  1.00 79.22           C
ATOM   3558 1HD1 ILE A 237      -9.276  -8.502 -16.669  1.00 79.22           H
ATOM   3559 2HD1 ILE A 237      -8.183  -8.153 -18.030  1.00 79.22           H
ATOM   3560 3HD1 ILE A 237      -9.488  -7.012 -17.621  1.00 79.22           H
ATOM   3561  HN  ILE A 237     -11.867 -10.867 -17.504  1.00 79.22           H
ATOM   3562  N   ILE A 238     -10.215 -13.357 -18.917  1.00 77.02           N
ATOM   3563  CA  ILE A 238      -9.717 -14.679 -19.257  1.00 77.02           C
ATOM   3564  C   ILE A 238     -10.701 -15.361 -20.210  1.00 77.02           C
ATOM   3565  O   ILE A 238     -10.298 -15.921 -21.229  1.00 77.02           O
ATOM   3566  HA  ILE A 238      -8.768 -14.547 -19.778  1.00 77.02           H
ATOM   3567  CB  ILE A 238      -9.429 -15.486 -17.990  1.00 77.02           C
ATOM   3568  HB  ILE A 238     -10.287 -15.392 -17.323  1.00 77.02           H
ATOM   3569  CG1 ILE A 238      -8.216 -14.925 -17.246  1.00 77.02           C
ATOM   3570 1HG1 ILE A 238      -7.302 -15.207 -17.768  1.00 77.02           H
ATOM   3571 2HG1 ILE A 238      -8.258 -13.835 -17.243  1.00 77.02           H
ATOM   3572  CG2 ILE A 238      -9.267 -16.973 -18.311  1.00 77.02           C
ATOM   3573 1HG2 ILE A 238     -10.184 -17.349 -18.764  1.00 77.02           H
ATOM   3574 2HG2 ILE A 238      -8.438 -17.106 -19.006  1.00 77.02           H
ATOM   3575 3HG2 ILE A 238      -9.064 -17.523 -17.393  1.00 77.02           H
ATOM   3576  CD1 ILE A 238      -8.168 -15.442 -15.807  1.00 77.02           C
ATOM   3577 1HD1 ILE A 238      -9.072 -15.137 -15.280  1.00 77.02           H
ATOM   3578 2HD1 ILE A 238      -8.101 -16.530 -15.814  1.00 77.02           H
ATOM   3579 3HD1 ILE A 238      -7.296 -15.027 -15.301  1.00 77.02           H
ATOM   3580  HN  ILE A 238     -10.332 -13.189 -17.938  1.00 77.02           H
ATOM   3581  N   HIS A 239     -11.973 -15.291 -19.846  1.00 77.02           N
ATOM   3582  CA  HIS A 239     -13.010 -15.958 -20.614  1.00 77.02           C
ATOM   3583  C   HIS A 239     -12.997 -15.439 -22.053  1.00 77.02           C
ATOM   3584  O   HIS A 239     -13.080 -16.219 -23.000  1.00 77.02           O
ATOM   3585  HA  HIS A 239     -12.761 -17.020 -20.618  1.00 77.02           H
ATOM   3586  CB  HIS A 239     -14.373 -15.801 -19.939  1.00 77.02           C
ATOM   3587 1HB  HIS A 239     -14.273 -16.041 -18.881  1.00 77.02           H
ATOM   3588 2HB  HIS A 239     -14.679 -14.756 -20.001  1.00 77.02           H
ATOM   3589  CG  HIS A 239     -15.458 -16.665 -20.537  1.00 77.02           C
ATOM   3590  ND1 HIS A 239     -15.519 -18.033 -20.341  1.00 77.02           N
ATOM   3591  HD1 HIS A 239     -14.876 -18.577 -19.802  1.00 77.02           H
ATOM   3592  CD2 HIS A 239     -16.523 -16.341 -21.326  1.00 77.02           C
ATOM   3593  HD2 HIS A 239     -16.776 -15.340 -21.675  1.00 77.02           H
ATOM   3594  CE1 HIS A 239     -16.576 -18.502 -20.988  1.00 77.02           C
ATOM   3595  HE1 HIS A 239     -16.895 -19.543 -21.026  1.00 77.02           H
ATOM   3596  NE2 HIS A 239     -17.196 -17.451 -21.599  1.00 77.02           N
ATOM   3597  HN  HIS A 239     -12.298 -14.791 -19.043  1.00 77.02           H
ATOM   3598  N   THR A 240     -12.891 -14.123 -22.173  1.00 78.89           N
ATOM   3599  CA  THR A 240     -12.940 -13.484 -23.476  1.00 78.89           C
ATOM   3600  C   THR A 240     -11.730 -13.896 -24.318  1.00 78.89           C
ATOM   3601  O   THR A 240     -11.853 -14.116 -25.522  1.00 78.89           O
ATOM   3602  HA  THR A 240     -13.828 -13.837 -23.999  1.00 78.89           H
ATOM   3603  CB  THR A 240     -13.041 -11.973 -23.258  1.00 78.89           C
ATOM   3604  HB  THR A 240     -12.109 -11.573 -22.860  1.00 78.89           H
ATOM   3605  OG1 THR A 240     -14.184 -11.819 -22.421  1.00 78.89           O
ATOM   3606  HG1 THR A 240     -13.897 -11.689 -21.472  1.00 78.89           H
ATOM   3607  CG2 THR A 240     -13.413 -11.220 -24.538  1.00 78.89           C
ATOM   3608 1HG2 THR A 240     -14.379 -11.573 -24.899  1.00 78.89           H
ATOM   3609 2HG2 THR A 240     -12.653 -11.399 -25.298  1.00 78.89           H
ATOM   3610 3HG2 THR A 240     -13.471 -10.152 -24.327  1.00 78.89           H
ATOM   3611  HN  THR A 240     -12.775 -13.499 -21.400  1.00 78.89           H
ATOM   3612  N   LEU A 241     -10.589 -13.989 -23.651  1.00 73.80           N
ATOM   3613  CA  LEU A 241      -9.337 -14.245 -24.342  1.00 73.80           C
ATOM   3614  C   LEU A 241      -9.328 -15.686 -24.855  1.00 73.80           C
ATOM   3615  O   LEU A 241      -8.837 -15.956 -25.950  1.00 73.80           O
ATOM   3616  HA  LEU A 241      -9.294 -13.573 -25.199  1.00 73.80           H
ATOM   3617  CB  LEU A 241      -8.148 -13.906 -23.440  1.00 73.80           C
ATOM   3618 1HB  LEU A 241      -8.318 -14.358 -22.463  1.00 73.80           H
ATOM   3619 2HB  LEU A 241      -7.256 -14.372 -23.857  1.00 73.80           H
ATOM   3620  CG  LEU A 241      -7.864 -12.416 -23.238  1.00 73.80           C
ATOM   3621  HG  LEU A 241      -8.761 -11.949 -22.833  1.00 73.80           H
ATOM   3622  CD1 LEU A 241      -6.743 -12.205 -22.218  1.00 73.80           C
ATOM   3623 1HD1 LEU A 241      -7.037 -12.638 -21.261  1.00 73.80           H
ATOM   3624 2HD1 LEU A 241      -5.833 -12.690 -22.571  1.00 73.80           H
ATOM   3625 3HD1 LEU A 241      -6.561 -11.138 -22.093  1.00 73.80           H
ATOM   3626  CD2 LEU A 241      -7.560 -11.730 -24.572  1.00 73.80           C
ATOM   3627 1HD2 LEU A 241      -6.686 -12.194 -25.029  1.00 73.80           H
ATOM   3628 2HD2 LEU A 241      -8.417 -11.835 -25.237  1.00 73.80           H
ATOM   3629 3HD2 LEU A 241      -7.362 -10.672 -24.399  1.00 73.80           H
ATOM   3630  HN  LEU A 241     -10.512 -13.893 -22.658  1.00 73.80           H
ATOM   3631  N   ILE A 242      -9.876 -16.575 -24.039  1.00 74.91           N
ATOM   3632  CA  ILE A 242      -9.960 -17.978 -24.407  1.00 74.91           C
ATOM   3633  C   ILE A 242     -10.782 -18.114 -25.691  1.00 74.91           C
ATOM   3634  O   ILE A 242     -10.396 -18.841 -26.605  1.00 74.91           O
ATOM   3635  HA  ILE A 242      -8.947 -18.324 -24.608  1.00 74.91           H
ATOM   3636  CB  ILE A 242     -10.500 -18.807 -23.240  1.00 74.91           C
ATOM   3637  HB  ILE A 242     -11.383 -18.305 -22.844  1.00 74.91           H
ATOM   3638  CG1 ILE A 242      -9.477 -18.886 -22.105  1.00 74.91           C
ATOM   3639 1HG1 ILE A 242      -8.631 -19.499 -22.416  1.00 74.91           H
ATOM   3640 2HG1 ILE A 242      -9.089 -17.891 -21.891  1.00 74.91           H
ATOM   3641  CG2 ILE A 242     -10.942 -20.194 -23.712  1.00 74.91           C
ATOM   3642 1HG2 ILE A 242     -11.728 -20.090 -24.459  1.00 74.91           H
ATOM   3643 2HG2 ILE A 242     -10.092 -20.717 -24.149  1.00 74.91           H
ATOM   3644 3HG2 ILE A 242     -11.321 -20.762 -22.862  1.00 74.91           H
ATOM   3645  CD1 ILE A 242     -10.106 -19.478 -20.842  1.00 74.91           C
ATOM   3646 1HD1 ILE A 242     -10.936 -18.849 -20.521  1.00 74.91           H
ATOM   3647 2HD1 ILE A 242     -10.471 -20.483 -21.054  1.00 74.91           H
ATOM   3648 3HD1 ILE A 242      -9.357 -19.523 -20.051  1.00 74.91           H
ATOM   3649  HN  ILE A 242     -10.257 -16.350 -23.142  1.00 74.91           H
ATOM   3650  N   GLN A 243     -11.900 -17.404 -25.718  1.00 70.88           N
ATOM   3651  CA  GLN A 243     -12.814 -17.490 -26.845  1.00 70.88           C
ATOM   3652  C   GLN A 243     -12.147 -16.947 -28.111  1.00 70.88           C
ATOM   3653  O   GLN A 243     -12.441 -17.402 -29.215  1.00 70.88           O
ATOM   3654  HA  GLN A 243     -13.027 -18.552 -26.965  1.00 70.88           H
ATOM   3655  CB  GLN A 243     -14.118 -16.746 -26.551  1.00 70.88           C
ATOM   3656 1HB  GLN A 243     -13.895 -15.750 -26.169  1.00 70.88           H
ATOM   3657 2HB  GLN A 243     -14.682 -16.615 -27.474  1.00 70.88           H
ATOM   3658  CG  GLN A 243     -14.967 -17.510 -25.533  1.00 70.88           C
ATOM   3659 1HG  GLN A 243     -15.104 -18.539 -25.867  1.00 70.88           H
ATOM   3660 2HG  GLN A 243     -14.444 -17.553 -24.577  1.00 70.88           H
ATOM   3661  CD  GLN A 243     -16.331 -16.843 -25.345  1.00 70.88           C
ATOM   3662  OE1 GLN A 243     -16.601 -15.768 -25.856  1.00 70.88           O
ATOM   3663  NE2 GLN A 243     -17.173 -17.537 -24.585  1.00 70.88           N
ATOM   3664 1HE2 GLN A 243     -16.889 -18.413 -24.195  1.00 70.88           H
ATOM   3665 2HE2 GLN A 243     -18.090 -17.183 -24.403  1.00 70.88           H
ATOM   3666  HN  GLN A 243     -12.185 -16.781 -24.990  1.00 70.88           H
ATOM   3667  N   ALA A 244     -11.262 -15.982 -27.908  1.00 71.81           N
ATOM   3668  CA  ALA A 244     -10.707 -15.229 -29.020  1.00 71.81           C
ATOM   3669  C   ALA A 244      -9.752 -16.125 -29.811  1.00 71.81           C
ATOM   3670  O   ALA A 244      -9.366 -15.791 -30.930  1.00 71.81           O
ATOM   3671  HA  ALA A 244     -11.534 -14.934 -29.666  1.00 71.81           H
ATOM   3672  CB  ALA A 244     -10.021 -13.968 -28.491  1.00 71.81           C
ATOM   3673 1HB  ALA A 244     -10.749 -13.352 -27.963  1.00 71.81           H
ATOM   3674 2HB  ALA A 244      -9.220 -14.249 -27.808  1.00 71.81           H
ATOM   3675 3HB  ALA A 244      -9.606 -13.403 -29.325  1.00 71.81           H
ATOM   3676  HN  ALA A 244     -10.924 -15.714 -27.005  1.00 71.81           H
ATOM   3677  N   LYS A 245      -9.396 -17.244 -29.197  1.00 60.36           N
ATOM   3678  CA  LYS A 245      -8.554 -18.225 -29.859  1.00 60.36           C
ATOM   3679  C   LYS A 245      -7.365 -17.515 -30.509  1.00 60.36           C
ATOM   3680  O   LYS A 245      -6.603 -18.128 -31.256  1.00 60.36           O
ATOM   3681  HA  LYS A 245      -8.175 -18.901 -29.093  1.00 60.36           H
ATOM   3682  CB  LYS A 245      -9.377 -19.066 -30.837  1.00 60.36           C
ATOM   3683 1HB  LYS A 245      -9.996 -18.413 -31.453  1.00 60.36           H
ATOM   3684 2HB  LYS A 245      -8.711 -19.602 -31.513  1.00 60.36           H
ATOM   3685  CG  LYS A 245     -10.265 -20.063 -30.090  1.00 60.36           C
ATOM   3686 1HG  LYS A 245      -9.685 -20.561 -29.314  1.00 60.36           H
ATOM   3687 2HG  LYS A 245     -11.076 -19.531 -29.592  1.00 60.36           H
ATOM   3688  CD  LYS A 245     -10.846 -21.105 -31.048  1.00 60.36           C
ATOM   3689 1HD  LYS A 245     -11.521 -20.620 -31.754  1.00 60.36           H
ATOM   3690 2HD  LYS A 245     -10.043 -21.554 -31.633  1.00 60.36           H
ATOM   3691  CE  LYS A 245     -11.597 -22.196 -30.282  1.00 60.36           C
ATOM   3692 1HE  LYS A 245     -10.951 -22.619 -29.513  1.00 60.36           H
ATOM   3693 2HE  LYS A 245     -12.458 -21.763 -29.773  1.00 60.36           H
ATOM   3694  NZ  LYS A 245     -12.043 -23.263 -31.205  1.00 60.36           N
ATOM   3695 1HZ  LYS A 245     -12.556 -23.967 -30.685  1.00 60.36           H
ATOM   3696 2HZ  LYS A 245     -12.644 -22.865 -31.918  1.00 60.36           H
ATOM   3697 3HZ  LYS A 245     -11.235 -23.690 -31.644  1.00 60.36           H
ATOM   3698  HN  LYS A 245      -9.674 -17.484 -28.267  1.00 60.36           H
ATOM   3699  N   LYS A 246      -7.243 -16.232 -30.202  1.00 52.56           N
ATOM   3700  CA  LYS A 246      -6.211 -15.411 -30.812  1.00 52.56           C
ATOM   3701  C   LYS A 246      -4.925 -15.522 -29.992  1.00 52.56           C
ATOM   3702  O   LYS A 246      -4.896 -15.145 -28.822  1.00 52.56           O
ATOM   3703  HA  LYS A 246      -6.022 -15.811 -31.808  1.00 52.56           H
ATOM   3704  CB  LYS A 246      -6.706 -13.973 -30.989  1.00 52.56           C
ATOM   3705 1HB  LYS A 246      -7.250 -13.659 -30.099  1.00 52.56           H
ATOM   3706 2HB  LYS A 246      -5.853 -13.302 -31.095  1.00 52.56           H
ATOM   3707  CG  LYS A 246      -7.612 -13.852 -32.216  1.00 52.56           C
ATOM   3708 1HG  LYS A 246      -7.172 -14.395 -33.053  1.00 52.56           H
ATOM   3709 2HG  LYS A 246      -8.576 -14.316 -32.007  1.00 52.56           H
ATOM   3710  CD  LYS A 246      -7.817 -12.387 -32.604  1.00 52.56           C
ATOM   3711 1HD  LYS A 246      -8.340 -11.865 -31.803  1.00 52.56           H
ATOM   3712 2HD  LYS A 246      -6.849 -11.899 -32.723  1.00 52.56           H
ATOM   3713  CE  LYS A 246      -8.616 -12.270 -33.904  1.00 52.56           C
ATOM   3714 1HE  LYS A 246      -8.182 -12.920 -34.664  1.00 52.56           H
ATOM   3715 2HE  LYS A 246      -9.639 -12.609 -33.740  1.00 52.56           H
ATOM   3716  NZ  LYS A 246      -8.622 -10.870 -34.384  1.00 52.56           N
ATOM   3717 1HZ  LYS A 246      -9.177 -10.806 -35.230  1.00 52.56           H
ATOM   3718 2HZ  LYS A 246      -9.022 -10.270 -33.671  1.00 52.56           H
ATOM   3719 3HZ  LYS A 246      -7.672 -10.576 -34.579  1.00 52.56           H
ATOM   3720  HN  LYS A 246      -7.832 -15.755 -29.550  1.00 52.56           H
ATOM   3721  N   SER A 247      -3.891 -16.041 -30.639  1.00 55.82           N
ATOM   3722  CA  SER A 247      -2.650 -16.343 -29.946  1.00 55.82           C
ATOM   3723  C   SER A 247      -2.108 -15.082 -29.270  1.00 55.82           C
ATOM   3724  O   SER A 247      -1.710 -15.120 -28.107  1.00 55.82           O
ATOM   3725  HA  SER A 247      -2.911 -17.095 -29.201  1.00 55.82           H
ATOM   3726  CB  SER A 247      -1.609 -16.919 -30.908  1.00 55.82           C
ATOM   3727 1HB  SER A 247      -1.911 -17.922 -31.210  1.00 55.82           H
ATOM   3728 2HB  SER A 247      -1.574 -16.311 -31.812  1.00 55.82           H
ATOM   3729  OG  SER A 247      -0.311 -16.971 -30.321  1.00 55.82           O
ATOM   3730  HG  SER A 247       0.348 -17.332 -30.981  1.00 55.82           H
ATOM   3731  HN  SER A 247      -3.893 -16.255 -31.616  1.00 55.82           H
ATOM   3732  N   SER A 248      -2.110 -13.995 -30.028  1.00 56.81           N
ATOM   3733  CA  SER A 248      -1.469 -12.770 -29.581  1.00 56.81           C
ATOM   3734  C   SER A 248      -2.084 -12.312 -28.257  1.00 56.81           C
ATOM   3735  O   SER A 248      -1.436 -11.615 -27.477  1.00 56.81           O
ATOM   3736  HA  SER A 248      -0.418 -13.026 -29.447  1.00 56.81           H
ATOM   3737  CB  SER A 248      -1.594 -11.667 -30.634  1.00 56.81           C
ATOM   3738 1HB  SER A 248      -0.968 -10.822 -30.350  1.00 56.81           H
ATOM   3739 2HB  SER A 248      -1.220 -12.034 -31.590  1.00 56.81           H
ATOM   3740  OG  SER A 248      -2.941 -11.228 -30.790  1.00 56.81           O
ATOM   3741  HG  SER A 248      -2.984 -10.486 -31.459  1.00 56.81           H
ATOM   3742  HN  SER A 248      -2.537 -13.944 -30.931  1.00 56.81           H
ATOM   3743  N   LYS A 249      -3.326 -12.721 -28.045  1.00 52.07           N
ATOM   3744  CA  LYS A 249      -4.054 -12.316 -26.854  1.00 52.07           C
ATOM   3745  C   LYS A 249      -3.526 -13.097 -25.649  1.00 52.07           C
ATOM   3746  O   LYS A 249      -3.705 -12.678 -24.506  1.00 52.07           O
ATOM   3747  HA  LYS A 249      -3.854 -11.257 -26.693  1.00 52.07           H
ATOM   3748  CB  LYS A 249      -5.561 -12.466 -27.071  1.00 52.07           C
ATOM   3749 1HB  LYS A 249      -5.778 -13.454 -27.475  1.00 52.07           H
ATOM   3750 2HB  LYS A 249      -6.079 -12.393 -26.114  1.00 52.07           H
ATOM   3751  CG  LYS A 249      -6.087 -11.391 -28.024  1.00 52.07           C
ATOM   3752 1HG  LYS A 249      -5.759 -10.408 -27.687  1.00 52.07           H
ATOM   3753 2HG  LYS A 249      -5.665 -11.544 -29.018  1.00 52.07           H
ATOM   3754  CD  LYS A 249      -7.614 -11.427 -28.102  1.00 52.07           C
ATOM   3755 1HD  LYS A 249      -7.935 -12.327 -28.626  1.00 52.07           H
ATOM   3756 2HD  LYS A 249      -8.032 -11.477 -27.097  1.00 52.07           H
ATOM   3757  CE  LYS A 249      -8.156 -10.191 -28.823  1.00 52.07           C
ATOM   3758 1HE  LYS A 249      -7.667  -9.295 -28.440  1.00 52.07           H
ATOM   3759 2HE  LYS A 249      -7.921 -10.251 -29.886  1.00 52.07           H
ATOM   3760  NZ  LYS A 249      -9.620 -10.082 -28.638  1.00 52.07           N
ATOM   3761 1HZ  LYS A 249      -9.964  -9.269 -29.136  1.00 52.07           H
ATOM   3762 2HZ  LYS A 249     -10.069 -10.916 -29.001  1.00 52.07           H
ATOM   3763 3HZ  LYS A 249      -9.830  -9.988 -27.650  1.00 52.07           H
ATOM   3764  HN  LYS A 249      -3.833 -13.317 -28.668  1.00 52.07           H
ATOM   3765  N   HIS A 250      -2.885 -14.218 -25.945  1.00 51.14           N
ATOM   3766  CA  HIS A 250      -2.381 -15.091 -24.899  1.00 51.14           C
ATOM   3767  C   HIS A 250      -1.273 -14.375 -24.123  1.00 51.14           C
ATOM   3768  O   HIS A 250      -1.139 -14.558 -22.914  1.00 51.14           O
ATOM   3769  HA  HIS A 250      -3.215 -15.287 -24.225  1.00 51.14           H
ATOM   3770  CB  HIS A 250      -1.926 -16.431 -25.481  1.00 51.14           C
ATOM   3771 1HB  HIS A 250      -1.537 -16.266 -26.485  1.00 51.14           H
ATOM   3772 2HB  HIS A 250      -1.103 -16.816 -24.879  1.00 51.14           H
ATOM   3773  CG  HIS A 250      -3.016 -17.474 -25.544  1.00 51.14           C
ATOM   3774  ND1 HIS A 250      -3.619 -17.998 -24.414  1.00 51.14           N
ATOM   3775  HD1 HIS A 250      -3.405 -17.751 -23.469  1.00 51.14           H
ATOM   3776  CD2 HIS A 250      -3.605 -18.085 -26.612  1.00 51.14           C
ATOM   3777  HD2 HIS A 250      -3.366 -17.904 -27.660  1.00 51.14           H
ATOM   3778  CE1 HIS A 250      -4.528 -18.883 -24.797  1.00 51.14           C
ATOM   3779  HE1 HIS A 250      -5.171 -19.467 -24.138  1.00 51.14           H
ATOM   3780  NE2 HIS A 250      -4.517 -18.936 -26.160  1.00 51.14           N
ATOM   3781  HN  HIS A 250      -2.709 -14.532 -26.878  1.00 51.14           H
ATOM   3782  N   LYS A 251      -0.507 -13.575 -24.850  1.00 55.07           N
ATOM   3783  CA  LYS A 251       0.569 -12.813 -24.242  1.00 55.07           C
ATOM   3784  C   LYS A 251      -0.014 -11.861 -23.195  1.00 55.07           C
ATOM   3785  O   LYS A 251       0.462 -11.812 -22.062  1.00 55.07           O
ATOM   3786  HA  LYS A 251       1.226 -13.521 -23.736  1.00 55.07           H
ATOM   3787  CB  LYS A 251       1.402 -12.110 -25.316  1.00 55.07           C
ATOM   3788 1HB  LYS A 251       0.742 -11.676 -26.067  1.00 55.07           H
ATOM   3789 2HB  LYS A 251       1.959 -11.286 -24.868  1.00 55.07           H
ATOM   3790  CG  LYS A 251       2.373 -13.086 -25.983  1.00 55.07           C
ATOM   3791 1HG  LYS A 251       2.893 -13.666 -25.221  1.00 55.07           H
ATOM   3792 2HG  LYS A 251       1.817 -13.794 -26.598  1.00 55.07           H
ATOM   3793  CD  LYS A 251       3.392 -12.341 -26.848  1.00 55.07           C
ATOM   3794 1HD  LYS A 251       2.893 -11.919 -27.721  1.00 55.07           H
ATOM   3795 2HD  LYS A 251       3.810 -11.506 -26.286  1.00 55.07           H
ATOM   3796  CE  LYS A 251       4.517 -13.275 -27.297  1.00 55.07           C
ATOM   3797 1HE  LYS A 251       4.852 -13.881 -26.456  1.00 55.07           H
ATOM   3798 2HE  LYS A 251       4.145 -13.963 -28.057  1.00 55.07           H
ATOM   3799  NZ  LYS A 251       5.652 -12.496 -27.839  1.00 55.07           N
ATOM   3800 1HZ  LYS A 251       6.387 -13.129 -28.134  1.00 55.07           H
ATOM   3801 2HZ  LYS A 251       5.339 -11.949 -28.633  1.00 55.07           H
ATOM   3802 3HZ  LYS A 251       6.009 -11.875 -27.121  1.00 55.07           H
ATOM   3803  HN  LYS A 251      -0.613 -13.444 -25.836  1.00 55.07           H
ATOM   3804  N   ALA A 252      -1.036 -11.129 -23.612  1.00 61.56           N
ATOM   3805  CA  ALA A 252      -1.664 -10.154 -22.737  1.00 61.56           C
ATOM   3806  C   ALA A 252      -2.250 -10.871 -21.519  1.00 61.56           C
ATOM   3807  O   ALA A 252      -2.296 -10.308 -20.426  1.00 61.56           O
ATOM   3808  HA  ALA A 252      -0.892  -9.460 -22.404  1.00 61.56           H
ATOM   3809  CB  ALA A 252      -2.724  -9.374 -23.518  1.00 61.56           C
ATOM   3810 1HB  ALA A 252      -2.252  -8.859 -24.356  1.00 61.56           H
ATOM   3811 2HB  ALA A 252      -3.479 -10.064 -23.895  1.00 61.56           H
ATOM   3812 3HB  ALA A 252      -3.195  -8.642 -22.861  1.00 61.56           H
ATOM   3813  HN  ALA A 252      -1.434 -11.193 -24.527  1.00 61.56           H
ATOM   3814  N   LEU A 253      -2.682 -12.102 -21.748  1.00 60.60           N
ATOM   3815  CA  LEU A 253      -3.266 -12.900 -20.683  1.00 60.60           C
ATOM   3816  C   LEU A 253      -2.201 -13.184 -19.621  1.00 60.60           C
ATOM   3817  O   LEU A 253      -2.414 -12.921 -18.439  1.00 60.60           O
ATOM   3818  HA  LEU A 253      -4.059 -12.308 -20.228  1.00 60.60           H
ATOM   3819  CB  LEU A 253      -3.915 -14.162 -21.255  1.00 60.60           C
ATOM   3820 1HB  LEU A 253      -4.604 -13.866 -22.046  1.00 60.60           H
ATOM   3821 2HB  LEU A 253      -3.138 -14.769 -21.719  1.00 60.60           H
ATOM   3822  CG  LEU A 253      -4.677 -15.036 -20.256  1.00 60.60           C
ATOM   3823  HG  LEU A 253      -3.999 -15.294 -19.442  1.00 60.60           H
ATOM   3824  CD1 LEU A 253      -5.850 -14.271 -19.641  1.00 60.60           C
ATOM   3825 1HD1 LEU A 253      -5.476 -13.389 -19.120  1.00 60.60           H
ATOM   3826 2HD1 LEU A 253      -6.537 -13.963 -20.430  1.00 60.60           H
ATOM   3827 3HD1 LEU A 253      -6.374 -14.915 -18.935  1.00 60.60           H
ATOM   3828  CD2 LEU A 253      -5.124 -16.348 -20.904  1.00 60.60           C
ATOM   3829 1HD2 LEU A 253      -5.779 -16.131 -21.749  1.00 60.60           H
ATOM   3830 2HD2 LEU A 253      -4.250 -16.897 -21.254  1.00 60.60           H
ATOM   3831 3HD2 LEU A 253      -5.663 -16.950 -20.172  1.00 60.60           H
ATOM   3832  HN  LEU A 253      -2.638 -12.553 -22.639  1.00 60.60           H
ATOM   3833  N   LYS A 254      -1.079 -13.715 -20.082  1.00 62.20           N
ATOM   3834  CA  LYS A 254      -0.009 -14.104 -19.179  1.00 62.20           C
ATOM   3835  C   LYS A 254       0.387 -12.902 -18.317  1.00 62.20           C
ATOM   3836  O   LYS A 254       0.440 -13.003 -17.093  1.00 62.20           O
ATOM   3837  HA  LYS A 254      -0.400 -14.883 -18.525  1.00 62.20           H
ATOM   3838  CB  LYS A 254       1.158 -14.711 -19.960  1.00 62.20           C
ATOM   3839 1HB  LYS A 254       1.357 -14.112 -20.849  1.00 62.20           H
ATOM   3840 2HB  LYS A 254       2.061 -14.685 -19.350  1.00 62.20           H
ATOM   3841  CG  LYS A 254       0.853 -16.154 -20.367  1.00 62.20           C
ATOM   3842 1HG  LYS A 254       0.515 -16.717 -19.498  1.00 62.20           H
ATOM   3843 2HG  LYS A 254       0.038 -16.166 -21.092  1.00 62.20           H
ATOM   3844  CD  LYS A 254       2.088 -16.826 -20.969  1.00 62.20           C
ATOM   3845 1HD  LYS A 254       2.377 -16.312 -21.886  1.00 62.20           H
ATOM   3846 2HD  LYS A 254       2.927 -16.740 -20.278  1.00 62.20           H
ATOM   3847  CE  LYS A 254       1.818 -18.302 -21.270  1.00 62.20           C
ATOM   3848 1HE  LYS A 254       1.369 -18.780 -20.399  1.00 62.20           H
ATOM   3849 2HE  LYS A 254       1.099 -18.387 -22.085  1.00 62.20           H
ATOM   3850  NZ  LYS A 254       3.073 -18.996 -21.633  1.00 62.20           N
ATOM   3851 1HZ  LYS A 254       2.870 -19.961 -21.867  1.00 62.20           H
ATOM   3852 2HZ  LYS A 254       3.494 -18.536 -22.433  1.00 62.20           H
ATOM   3853 3HZ  LYS A 254       3.715 -18.965 -20.849  1.00 62.20           H
ATOM   3854  HN  LYS A 254      -0.895 -13.881 -21.051  1.00 62.20           H
ATOM   3855  N   VAL A 255       0.654 -11.794 -18.992  1.00 61.85           N
ATOM   3856  CA  VAL A 255       1.033 -10.572 -18.303  1.00 61.85           C
ATOM   3857  C   VAL A 255       0.029 -10.290 -17.183  1.00 61.85           C
ATOM   3858  O   VAL A 255       0.417 -10.063 -16.039  1.00 61.85           O
ATOM   3859  HA  VAL A 255       2.015 -10.735 -17.860  1.00 61.85           H
ATOM   3860  CB  VAL A 255       1.151  -9.421 -19.304  1.00 61.85           C
ATOM   3861  HB  VAL A 255       0.331  -9.512 -20.017  1.00 61.85           H
ATOM   3862  CG1 VAL A 255       1.015  -8.068 -18.603  1.00 61.85           C
ATOM   3863 1HG1 VAL A 255       0.043  -8.008 -18.114  1.00 61.85           H
ATOM   3864 2HG1 VAL A 255       1.804  -7.964 -17.858  1.00 61.85           H
ATOM   3865 3HG1 VAL A 255       1.102  -7.268 -19.338  1.00 61.85           H
ATOM   3866  CG2 VAL A 255       2.464  -9.506 -20.085  1.00 61.85           C
ATOM   3867 1HG2 VAL A 255       3.303  -9.452 -19.391  1.00 61.85           H
ATOM   3868 2HG2 VAL A 255       2.503 -10.449 -20.629  1.00 61.85           H
ATOM   3869 3HG2 VAL A 255       2.522  -8.676 -20.789  1.00 61.85           H
ATOM   3870  HN  VAL A 255       0.614 -11.722 -19.988  1.00 61.85           H
ATOM   3871  N   THR A 256      -1.243 -10.313 -17.553  1.00 60.09           N
ATOM   3872  CA  THR A 256      -2.290  -9.837 -16.665  1.00 60.09           C
ATOM   3873  C   THR A 256      -2.390 -10.735 -15.430  1.00 60.09           C
ATOM   3874  O   THR A 256      -2.584 -10.247 -14.318  1.00 60.09           O
ATOM   3875  HA  THR A 256      -2.017  -8.841 -16.315  1.00 60.09           H
ATOM   3876  CB  THR A 256      -3.591  -9.759 -17.466  1.00 60.09           C
ATOM   3877  HB  THR A 256      -3.946 -10.755 -17.730  1.00 60.09           H
ATOM   3878  OG1 THR A 256      -3.272  -8.909 -18.564  1.00 60.09           O
ATOM   3879  HG1 THR A 256      -3.372  -9.409 -19.424  1.00 60.09           H
ATOM   3880  CG2 THR A 256      -4.694  -9.005 -16.720  1.00 60.09           C
ATOM   3881 1HG2 THR A 256      -4.363  -7.986 -16.516  1.00 60.09           H
ATOM   3882 2HG2 THR A 256      -4.908  -9.513 -15.780  1.00 60.09           H
ATOM   3883 3HG2 THR A 256      -5.595  -8.979 -17.333  1.00 60.09           H
ATOM   3884  HN  THR A 256      -1.562 -10.648 -18.440  1.00 60.09           H
ATOM   3885  N   ILE A 257      -2.252 -12.031 -15.667  1.00 69.93           N
ATOM   3886  CA  ILE A 257      -2.295 -12.999 -14.585  1.00 69.93           C
ATOM   3887  C   ILE A 257      -1.145 -12.724 -13.614  1.00 69.93           C
ATOM   3888  O   ILE A 257      -1.349 -12.674 -12.402  1.00 69.93           O
ATOM   3889  HA  ILE A 257      -3.236 -12.854 -14.054  1.00 69.93           H
ATOM   3890  CB  ILE A 257      -2.304 -14.424 -15.140  1.00 69.93           C
ATOM   3891  HB  ILE A 257      -1.496 -14.513 -15.867  1.00 69.93           H
ATOM   3892  CG1 ILE A 257      -3.611 -14.717 -15.880  1.00 69.93           C
ATOM   3893 1HG1 ILE A 257      -4.438 -14.737 -15.170  1.00 69.93           H
ATOM   3894 2HG1 ILE A 257      -3.819 -13.915 -16.588  1.00 69.93           H
ATOM   3895  CG2 ILE A 257      -2.031 -15.446 -14.034  1.00 69.93           C
ATOM   3896 1HG2 ILE A 257      -1.054 -15.249 -13.591  1.00 69.93           H
ATOM   3897 2HG2 ILE A 257      -2.801 -15.365 -13.267  1.00 69.93           H
ATOM   3898 3HG2 ILE A 257      -2.043 -16.450 -14.456  1.00 69.93           H
ATOM   3899  CD1 ILE A 257      -3.535 -16.053 -16.621  1.00 69.93           C
ATOM   3900 1HD1 ILE A 257      -2.722 -16.020 -17.347  1.00 69.93           H
ATOM   3901 2HD1 ILE A 257      -3.351 -16.855 -15.906  1.00 69.93           H
ATOM   3902 3HD1 ILE A 257      -4.477 -16.236 -17.138  1.00 69.93           H
ATOM   3903  HN  ILE A 257      -2.113 -12.421 -16.578  1.00 69.93           H
ATOM   3904  N   THR A 258       0.039 -12.553 -14.184  1.00 73.40           N
ATOM   3905  CA  THR A 258       1.241 -12.399 -13.381  1.00 73.40           C
ATOM   3906  C   THR A 258       1.089 -11.222 -12.415  1.00 73.40           C
ATOM   3907  O   THR A 258       1.384 -11.347 -11.228  1.00 73.40           O
ATOM   3908  HA  THR A 258       1.366 -13.296 -12.775  1.00 73.40           H
ATOM   3909  CB  THR A 258       2.430 -12.255 -14.333  1.00 73.40           C
ATOM   3910  HB  THR A 258       2.365 -11.325 -14.898  1.00 73.40           H
ATOM   3911  OG1 THR A 258       2.401 -13.450 -15.108  1.00 73.40           O
ATOM   3912  HG1 THR A 258       1.846 -13.312 -15.929  1.00 73.40           H
ATOM   3913  CG2 THR A 258       3.774 -12.316 -13.604  1.00 73.40           C
ATOM   3914 1HG2 THR A 258       3.867 -13.274 -13.093  1.00 73.40           H
ATOM   3915 2HG2 THR A 258       3.828 -11.508 -12.874  1.00 73.40           H
ATOM   3916 3HG2 THR A 258       4.584 -12.209 -14.326  1.00 73.40           H
ATOM   3917  HN  THR A 258       0.184 -12.519 -15.173  1.00 73.40           H
ATOM   3918  N   VAL A 259       0.630 -10.105 -12.961  1.00 68.36           N
ATOM   3919  CA  VAL A 259       0.484  -8.892 -12.174  1.00 68.36           C
ATOM   3920  C   VAL A 259      -0.487  -9.152 -11.021  1.00 68.36           C
ATOM   3921  O   VAL A 259      -0.226  -8.760  -9.884  1.00 68.36           O
ATOM   3922  HA  VAL A 259       1.462  -8.648 -11.760  1.00 68.36           H
ATOM   3923  CB  VAL A 259       0.047  -7.734 -13.073  1.00 68.36           C
ATOM   3924  HB  VAL A 259      -0.848  -8.047 -13.612  1.00 68.36           H
ATOM   3925  CG1 VAL A 259      -0.311  -6.500 -12.243  1.00 68.36           C
ATOM   3926 1HG1 VAL A 259      -1.129  -6.744 -11.565  1.00 68.36           H
ATOM   3927 2HG1 VAL A 259       0.558  -6.186 -11.666  1.00 68.36           H
ATOM   3928 3HG1 VAL A 259      -0.618  -5.692 -12.907  1.00 68.36           H
ATOM   3929  CG2 VAL A 259       1.127  -7.405 -14.107  1.00 68.36           C
ATOM   3930 1HG2 VAL A 259       2.046  -7.122 -13.594  1.00 68.36           H
ATOM   3931 2HG2 VAL A 259       1.312  -8.280 -14.729  1.00 68.36           H
ATOM   3932 3HG2 VAL A 259       0.791  -6.579 -14.733  1.00 68.36           H
ATOM   3933  HN  VAL A 259       0.361 -10.021 -13.921  1.00 68.36           H
ATOM   3934  N   LEU A 260      -1.587  -9.812 -11.353  1.00 68.16           N
ATOM   3935  CA  LEU A 260      -2.618 -10.093 -10.367  1.00 68.16           C
ATOM   3936  C   LEU A 260      -2.028 -10.960  -9.253  1.00 68.16           C
ATOM   3937  O   LEU A 260      -2.205 -10.663  -8.072  1.00 68.16           O
ATOM   3938  HA  LEU A 260      -2.927  -9.141  -9.937  1.00 68.16           H
ATOM   3939  CB  LEU A 260      -3.848 -10.708 -11.039  1.00 68.16           C
ATOM   3940 1HB  LEU A 260      -4.216 -10.007 -11.788  1.00 68.16           H
ATOM   3941 2HB  LEU A 260      -3.536 -11.607 -11.569  1.00 68.16           H
ATOM   3942  CG  LEU A 260      -5.007 -11.073 -10.109  1.00 68.16           C
ATOM   3943  HG  LEU A 260      -4.611 -11.673  -9.290  1.00 68.16           H
ATOM   3944  CD1 LEU A 260      -5.631  -9.820  -9.492  1.00 68.16           C
ATOM   3945 1HD1 LEU A 260      -4.876  -9.284  -8.916  1.00 68.16           H
ATOM   3946 2HD1 LEU A 260      -6.008  -9.174 -10.285  1.00 68.16           H
ATOM   3947 3HD1 LEU A 260      -6.452 -10.108  -8.836  1.00 68.16           H
ATOM   3948  CD2 LEU A 260      -6.044 -11.931 -10.837  1.00 68.16           C
ATOM   3949 1HD2 LEU A 260      -6.440 -11.377 -11.689  1.00 68.16           H
ATOM   3950 2HD2 LEU A 260      -5.574 -12.850 -11.188  1.00 68.16           H
ATOM   3951 3HD2 LEU A 260      -6.856 -12.176 -10.154  1.00 68.16           H
ATOM   3952  HN  LEU A 260      -1.779 -10.151 -12.274  1.00 68.16           H
ATOM   3953  N   THR A 261      -1.340 -12.014  -9.667  1.00 79.14           N
ATOM   3954  CA  THR A 261      -0.840 -12.999  -8.723  1.00 79.14           C
ATOM   3955  C   THR A 261       0.130 -12.348  -7.736  1.00 79.14           C
ATOM   3956  O   THR A 261       0.053 -12.590  -6.533  1.00 79.14           O
ATOM   3957  HA  THR A 261      -1.682 -13.376  -8.142  1.00 79.14           H
ATOM   3958  CB  THR A 261      -0.217 -14.145  -9.523  1.00 79.14           C
ATOM   3959  HB  THR A 261       0.655 -13.802 -10.080  1.00 79.14           H
ATOM   3960  OG1 THR A 261      -1.293 -14.644 -10.312  1.00 79.14           O
ATOM   3961  HG1 THR A 261      -1.335 -14.154 -11.182  1.00 79.14           H
ATOM   3962  CG2 THR A 261       0.177 -15.329  -8.638  1.00 79.14           C
ATOM   3963 1HG2 THR A 261      -0.708 -15.716  -8.132  1.00 79.14           H
ATOM   3964 2HG2 THR A 261       0.906 -15.002  -7.896  1.00 79.14           H
ATOM   3965 3HG2 THR A 261       0.615 -16.114  -9.255  1.00 79.14           H
ATOM   3966  HN  THR A 261      -1.124 -12.198 -10.626  1.00 79.14           H
ATOM   3967  N   VAL A 262       1.023 -11.535  -8.282  1.00 82.00           N
ATOM   3968  CA  VAL A 262       2.053 -10.904  -7.475  1.00 82.00           C
ATOM   3969  C   VAL A 262       1.395  -9.999  -6.432  1.00 82.00           C
ATOM   3970  O   VAL A 262       1.782 -10.007  -5.264  1.00 82.00           O
ATOM   3971  HA  VAL A 262       2.597 -11.695  -6.959  1.00 82.00           H
ATOM   3972  CB  VAL A 262       3.041 -10.159  -8.375  1.00 82.00           C
ATOM   3973  HB  VAL A 262       2.470  -9.479  -9.008  1.00 82.00           H
ATOM   3974  CG1 VAL A 262       4.016  -9.322  -7.545  1.00 82.00           C
ATOM   3975 1HG1 VAL A 262       3.459  -8.592  -6.958  1.00 82.00           H
ATOM   3976 2HG1 VAL A 262       4.577  -9.975  -6.876  1.00 82.00           H
ATOM   3977 3HG1 VAL A 262       4.706  -8.803  -8.210  1.00 82.00           H
ATOM   3978  CG2 VAL A 262       3.791 -11.131  -9.288  1.00 82.00           C
ATOM   3979 1HG2 VAL A 262       4.344 -11.847  -8.680  1.00 82.00           H
ATOM   3980 2HG2 VAL A 262       3.078 -11.664  -9.917  1.00 82.00           H
ATOM   3981 3HG2 VAL A 262       4.486 -10.575  -9.917  1.00 82.00           H
ATOM   3982  HN  VAL A 262       1.049 -11.305  -9.255  1.00 82.00           H
ATOM   3983  N   PHE A 263       0.411  -9.239  -6.891  1.00 73.38           N
ATOM   3984  CA  PHE A 263      -0.289  -8.313  -6.017  1.00 73.38           C
ATOM   3985  C   PHE A 263      -0.982  -9.057  -4.873  1.00 73.38           C
ATOM   3986  O   PHE A 263      -0.816  -8.702  -3.707  1.00 73.38           O
ATOM   3987  HA  PHE A 263       0.455  -7.630  -5.606  1.00 73.38           H
ATOM   3988  CB  PHE A 263      -1.349  -7.610  -6.867  1.00 73.38           C
ATOM   3989 1HB  PHE A 263      -0.854  -7.084  -7.684  1.00 73.38           H
ATOM   3990 2HB  PHE A 263      -1.996  -8.362  -7.319  1.00 73.38           H
ATOM   3991  CG  PHE A 263      -2.213  -6.616  -6.089  1.00 73.38           C
ATOM   3992  CD1 PHE A 263      -3.470  -6.964  -5.703  1.00 73.38           C
ATOM   3993  HD1 PHE A 263      -3.862  -7.951  -5.949  1.00 73.38           H
ATOM   3994  CD2 PHE A 263      -1.724  -5.385  -5.781  1.00 73.38           C
ATOM   3995  HD2 PHE A 263      -0.717  -5.106  -6.090  1.00 73.38           H
ATOM   3996  CE1 PHE A 263      -4.272  -6.042  -4.981  1.00 73.38           C
ATOM   3997  HE1 PHE A 263      -5.279  -6.321  -4.672  1.00 73.38           H
ATOM   3998  CE2 PHE A 263      -2.526  -4.462  -5.059  1.00 73.38           C
ATOM   3999  HE2 PHE A 263      -2.134  -3.476  -4.813  1.00 73.38           H
ATOM   4000  CZ  PHE A 263      -3.783  -4.811  -4.673  1.00 73.38           C
ATOM   4001  HZ  PHE A 263      -4.399  -4.103  -4.119  1.00 73.38           H
ATOM   4002  HN  PHE A 263       0.092  -9.249  -7.838  1.00 73.38           H
ATOM   4003  N   VAL A 264      -1.743 -10.074  -5.246  1.00 82.02           N
ATOM   4004  CA  VAL A 264      -2.550 -10.800  -4.280  1.00 82.02           C
ATOM   4005  C   VAL A 264      -1.633 -11.447  -3.240  1.00 82.02           C
ATOM   4006  O   VAL A 264      -1.900 -11.376  -2.041  1.00 82.02           O
ATOM   4007  HA  VAL A 264      -3.193 -10.076  -3.778  1.00 82.02           H
ATOM   4008  CB  VAL A 264      -3.446 -11.810  -4.999  1.00 82.02           C
ATOM   4009  HB  VAL A 264      -2.813 -12.417  -5.647  1.00 82.02           H
ATOM   4010  CG1 VAL A 264      -4.129 -12.746  -3.999  1.00 82.02           C
ATOM   4011 1HG1 VAL A 264      -3.372 -13.290  -3.435  1.00 82.02           H
ATOM   4012 2HG1 VAL A 264      -4.743 -12.161  -3.315  1.00 82.02           H
ATOM   4013 3HG1 VAL A 264      -4.760 -13.454  -4.537  1.00 82.02           H
ATOM   4014  CG2 VAL A 264      -4.477 -11.101  -5.879  1.00 82.02           C
ATOM   4015 1HG2 VAL A 264      -5.102 -10.458  -5.259  1.00 82.02           H
ATOM   4016 2HG2 VAL A 264      -3.962 -10.496  -6.626  1.00 82.02           H
ATOM   4017 3HG2 VAL A 264      -5.100 -11.842  -6.378  1.00 82.02           H
ATOM   4018  HN  VAL A 264      -1.814 -10.404  -6.188  1.00 82.02           H
ATOM   4019  N   LEU A 265      -0.571 -12.064  -3.737  1.00 86.17           N
ATOM   4020  CA  LEU A 265       0.312 -12.839  -2.883  1.00 86.17           C
ATOM   4021  C   LEU A 265       0.986 -11.907  -1.874  1.00 86.17           C
ATOM   4022  O   LEU A 265       1.260 -12.304  -0.743  1.00 86.17           O
ATOM   4023  HA  LEU A 265      -0.305 -13.552  -2.335  1.00 86.17           H
ATOM   4024  CB  LEU A 265       1.299 -13.649  -3.726  1.00 86.17           C
ATOM   4025 1HB  LEU A 265       1.740 -12.986  -4.470  1.00 86.17           H
ATOM   4026 2HB  LEU A 265       2.109 -13.986  -3.079  1.00 86.17           H
ATOM   4027  CG  LEU A 265       0.721 -14.868  -4.448  1.00 86.17           C
ATOM   4028  HG  LEU A 265      -0.100 -14.532  -5.081  1.00 86.17           H
ATOM   4029  CD1 LEU A 265       1.766 -15.508  -5.365  1.00 86.17           C
ATOM   4030 1HD1 LEU A 265       2.089 -14.781  -6.110  1.00 86.17           H
ATOM   4031 2HD1 LEU A 265       2.623 -15.827  -4.772  1.00 86.17           H
ATOM   4032 3HD1 LEU A 265       1.329 -16.372  -5.866  1.00 86.17           H
ATOM   4033  CD2 LEU A 265       0.141 -15.873  -3.451  1.00 86.17           C
ATOM   4034 1HD2 LEU A 265       0.927 -16.208  -2.774  1.00 86.17           H
ATOM   4035 2HD2 LEU A 265      -0.654 -15.397  -2.877  1.00 86.17           H
ATOM   4036 3HD2 LEU A 265      -0.263 -16.729  -3.991  1.00 86.17           H
ATOM   4037  HN  LEU A 265      -0.312 -12.041  -4.703  1.00 86.17           H
ATOM   4038  N   SER A 266       1.234 -10.684  -2.320  1.00 87.99           N
ATOM   4039  CA  SER A 266       1.951  -9.720  -1.503  1.00 87.99           C
ATOM   4040  C   SER A 266       0.997  -9.075  -0.496  1.00 87.99           C
ATOM   4041  O   SER A 266       1.378  -8.811   0.643  1.00 87.99           O
ATOM   4042  HA  SER A 266       2.721 -10.295  -0.988  1.00 87.99           H
ATOM   4043  CB  SER A 266       2.612  -8.647  -2.370  1.00 87.99           C
ATOM   4044 1HB  SER A 266       3.093  -7.909  -1.729  1.00 87.99           H
ATOM   4045 2HB  SER A 266       3.396  -9.102  -2.976  1.00 87.99           H
ATOM   4046  OG  SER A 266       1.673  -7.995  -3.221  1.00 87.99           O
ATOM   4047  HG  SER A 266       1.695  -8.406  -4.133  1.00 87.99           H
ATOM   4048  HN  SER A 266       0.954 -10.350  -3.220  1.00 87.99           H
ATOM   4049  N   GLN A 267      -0.225  -8.841  -0.952  1.00 83.41           N
ATOM   4050  CA  GLN A 267      -1.165  -8.033  -0.194  1.00 83.41           C
ATOM   4051  C   GLN A 267      -1.982  -8.915   0.752  1.00 83.41           C
ATOM   4052  O   GLN A 267      -2.384  -8.473   1.827  1.00 83.41           O
ATOM   4053  HA  GLN A 267      -0.552  -7.340   0.383  1.00 83.41           H
ATOM   4054  CB  GLN A 267      -2.079  -7.236  -1.127  1.00 83.41           C
ATOM   4055 1HB  GLN A 267      -2.577  -7.913  -1.821  1.00 83.41           H
ATOM   4056 2HB  GLN A 267      -2.859  -6.745  -0.545  1.00 83.41           H
ATOM   4057  CG  GLN A 267      -1.284  -6.189  -1.910  1.00 83.41           C
ATOM   4058 1HG  GLN A 267      -0.481  -6.675  -2.463  1.00 83.41           H
ATOM   4059 2HG  GLN A 267      -1.932  -5.709  -2.644  1.00 83.41           H
ATOM   4060  CD  GLN A 267      -0.697  -5.132  -0.972  1.00 83.41           C
ATOM   4061  OE1 GLN A 267      -1.246  -4.816   0.071  1.00 83.41           O
ATOM   4062  NE2 GLN A 267       0.446  -4.604  -1.400  1.00 83.41           N
ATOM   4063 1HE2 GLN A 267       0.843  -4.907  -2.266  1.00 83.41           H
ATOM   4064 2HE2 GLN A 267       0.908  -3.903  -0.856  1.00 83.41           H
ATOM   4065  HN  GLN A 267      -0.574  -9.193  -1.821  1.00 83.41           H
ATOM   4066  N   PHE A 268      -2.203 -10.147   0.317  1.00 90.63           N
ATOM   4067  CA  PHE A 268      -3.158 -11.016   0.984  1.00 90.63           C
ATOM   4068  C   PHE A 268      -2.746 -11.271   2.435  1.00 90.63           C
ATOM   4069  O   PHE A 268      -3.537 -11.063   3.354  1.00 90.63           O
ATOM   4070  HA  PHE A 268      -4.123 -10.511   0.965  1.00 90.63           H
ATOM   4071  CB  PHE A 268      -3.158 -12.345   0.226  1.00 90.63           C
ATOM   4072 1HB  PHE A 268      -3.378 -12.153  -0.824  1.00 90.63           H
ATOM   4073 2HB  PHE A 268      -2.158 -12.777   0.269  1.00 90.63           H
ATOM   4074  CG  PHE A 268      -4.162 -13.367   0.763  1.00 90.63           C
ATOM   4075  CD1 PHE A 268      -3.738 -14.380   1.566  1.00 90.63           C
ATOM   4076  HD1 PHE A 268      -2.683 -14.463   1.828  1.00 90.63           H
ATOM   4077  CD2 PHE A 268      -5.479 -13.264   0.437  1.00 90.63           C
ATOM   4078  HD2 PHE A 268      -5.818 -12.452  -0.207  1.00 90.63           H
ATOM   4079  CE1 PHE A 268      -4.670 -15.328   2.065  1.00 90.63           C
ATOM   4080  HE1 PHE A 268      -4.330 -16.139   2.709  1.00 90.63           H
ATOM   4081  CE2 PHE A 268      -6.410 -14.212   0.936  1.00 90.63           C
ATOM   4082  HE2 PHE A 268      -7.465 -14.129   0.675  1.00 90.63           H
ATOM   4083  CZ  PHE A 268      -5.986 -15.224   1.739  1.00 90.63           C
ATOM   4084  HZ  PHE A 268      -6.702 -15.952   2.122  1.00 90.63           H
ATOM   4085  HN  PHE A 268      -1.744 -10.552  -0.474  1.00 90.63           H
ATOM   4086  N   PRO A 269      -1.506 -11.723   2.668  1.00 94.51           N
ATOM   4087  CA  PRO A 269      -1.062 -12.043   4.027  1.00 94.51           C
ATOM   4088  C   PRO A 269      -1.286 -10.891   4.993  1.00 94.51           C
ATOM   4089  O   PRO A 269      -1.777 -11.093   6.102  1.00 94.51           O
ATOM   4090  HA  PRO A 269      -1.650 -12.869   4.428  1.00 94.51           H
ATOM   4091  CB  PRO A 269       0.424 -12.362   3.857  1.00 94.51           C
ATOM   4092 1HB  PRO A 269       1.044 -11.477   4.004  1.00 94.51           H
ATOM   4093 2HB  PRO A 269       0.760 -13.108   4.577  1.00 94.51           H
ATOM   4094  CG  PRO A 269       0.513 -12.880   2.426  1.00 94.51           C
ATOM   4095 1HG  PRO A 269       1.529 -12.817   2.035  1.00 94.51           H
ATOM   4096 2HG  PRO A 269       0.222 -13.927   2.356  1.00 94.51           H
ATOM   4097  CD  PRO A 269      -0.444 -11.969   1.675  1.00 94.51           C
ATOM   4098 1HD  PRO A 269       0.037 -11.041   1.367  1.00 94.51           H
ATOM   4099 2HD  PRO A 269      -0.827 -12.442   0.771  1.00 94.51           H
ATOM   4100  N   TYR A 270      -0.915  -9.702   4.541  1.00 92.21           N
ATOM   4101  CA  TYR A 270      -1.016  -8.519   5.378  1.00 92.21           C
ATOM   4102  C   TYR A 270      -2.472  -8.238   5.757  1.00 92.21           C
ATOM   4103  O   TYR A 270      -2.777  -7.991   6.923  1.00 92.21           O
ATOM   4104  HA  TYR A 270      -0.440  -8.699   6.286  1.00 92.21           H
ATOM   4105  CB  TYR A 270      -0.488  -7.358   4.533  1.00 92.21           C
ATOM   4106 1HB  TYR A 270       0.572  -7.518   4.335  1.00 92.21           H
ATOM   4107 2HB  TYR A 270      -0.997  -7.363   3.569  1.00 92.21           H
ATOM   4108  CG  TYR A 270      -0.670  -5.984   5.181  1.00 92.21           C
ATOM   4109  CD1 TYR A 270      -1.467  -5.035   4.574  1.00 92.21           C
ATOM   4110  HD1 TYR A 270      -1.968  -5.264   3.634  1.00 92.21           H
ATOM   4111  CD2 TYR A 270      -0.035  -5.693   6.372  1.00 92.21           C
ATOM   4112  HD2 TYR A 270       0.595  -6.443   6.850  1.00 92.21           H
ATOM   4113  CE1 TYR A 270      -1.638  -3.741   5.184  1.00 92.21           C
ATOM   4114  HE1 TYR A 270      -2.265  -2.983   4.716  1.00 92.21           H
ATOM   4115  CE2 TYR A 270      -0.206  -4.400   6.981  1.00 92.21           C
ATOM   4116  HE2 TYR A 270       0.289  -4.157   7.921  1.00 92.21           H
ATOM   4117  CZ  TYR A 270      -0.999  -3.488   6.358  1.00 92.21           C
ATOM   4118  OH  TYR A 270      -1.160  -2.266   6.933  1.00 92.21           O
ATOM   4119  HH  TYR A 270      -0.702  -2.244   7.822  1.00 92.21           H
ATOM   4120  HN  TYR A 270      -0.552  -9.541   3.623  1.00 92.21           H
ATOM   4121  N   ASN A 271      -3.331  -8.285   4.750  1.00 90.08           N
ATOM   4122  CA  ASN A 271      -4.727  -7.928   4.940  1.00 90.08           C
ATOM   4123  C   ASN A 271      -5.404  -8.982   5.819  1.00 90.08           C
ATOM   4124  O   ASN A 271      -6.390  -8.692   6.494  1.00 90.08           O
ATOM   4125  HA  ASN A 271      -4.710  -6.944   5.409  1.00 90.08           H
ATOM   4126  CB  ASN A 271      -5.470  -7.878   3.604  1.00 90.08           C
ATOM   4127 1HB  ASN A 271      -5.181  -8.732   2.991  1.00 90.08           H
ATOM   4128 2HB  ASN A 271      -6.543  -7.959   3.777  1.00 90.08           H
ATOM   4129  CG  ASN A 271      -5.166  -6.579   2.855  1.00 90.08           C
ATOM   4130  OD1 ASN A 271      -5.627  -5.506   3.208  1.00 90.08           O
ATOM   4131  ND2 ASN A 271      -4.365  -6.735   1.804  1.00 90.08           N
ATOM   4132 1HD2 ASN A 271      -4.021  -7.644   1.568  1.00 90.08           H
ATOM   4133 2HD2 ASN A 271      -4.108  -5.944   1.250  1.00 90.08           H
ATOM   4134  HN  ASN A 271      -3.089  -8.560   3.820  1.00 90.08           H
ATOM   4135  N   CYS A 272      -4.847 -10.184   5.781  1.00 94.97           N
ATOM   4136  CA  CYS A 272      -5.314 -11.253   6.647  1.00 94.97           C
ATOM   4137  C   CYS A 272      -5.112 -10.816   8.100  1.00 94.97           C
ATOM   4138  O   CYS A 272      -6.031 -10.908   8.912  1.00 94.97           O
ATOM   4139  HA  CYS A 272      -6.372 -11.393   6.428  1.00 94.97           H
ATOM   4140  CB  CYS A 272      -4.606 -12.575   6.345  1.00 94.97           C
ATOM   4141 1HB  CYS A 272      -3.530 -12.415   6.283  1.00 94.97           H
ATOM   4142 2HB  CYS A 272      -4.777 -13.282   7.157  1.00 94.97           H
ATOM   4143  SG  CYS A 272      -5.226 -13.271   4.771  1.00 94.97           S
ATOM   4144  HG  CYS A 272      -4.589 -12.414   3.979  1.00 94.97           H
ATOM   4145  HN  CYS A 272      -4.091 -10.431   5.174  1.00 94.97           H
ATOM   4146  N   ILE A 273      -3.904 -10.351   8.382  1.00 94.35           N
ATOM   4147  CA  ILE A 273      -3.564  -9.921   9.728  1.00 94.35           C
ATOM   4148  C   ILE A 273      -4.377  -8.674  10.081  1.00 94.35           C
ATOM   4149  O   ILE A 273      -4.842  -8.530  11.211  1.00 94.35           O
ATOM   4150  HA  ILE A 273      -3.849 -10.722  10.409  1.00 94.35           H
ATOM   4151  CB  ILE A 273      -2.052  -9.727   9.862  1.00 94.35           C
ATOM   4152  HB  ILE A 273      -1.733  -9.002   9.114  1.00 94.35           H
ATOM   4153  CG1 ILE A 273      -1.305 -11.032   9.576  1.00 94.35           C
ATOM   4154 1HG1 ILE A 273      -1.514 -11.358   8.557  1.00 94.35           H
ATOM   4155 2HG1 ILE A 273      -0.231 -10.861   9.642  1.00 94.35           H
ATOM   4156  CG2 ILE A 273      -1.693  -9.150  11.233  1.00 94.35           C
ATOM   4157 1HG2 ILE A 273      -2.181  -8.184  11.359  1.00 94.35           H
ATOM   4158 2HG2 ILE A 273      -2.029  -9.832  12.014  1.00 94.35           H
ATOM   4159 3HG2 ILE A 273      -0.613  -9.023  11.302  1.00 94.35           H
ATOM   4160  CD1 ILE A 273      -1.716 -12.126  10.563  1.00 94.35           C
ATOM   4161 1HD1 ILE A 273      -1.483 -11.806  11.578  1.00 94.35           H
ATOM   4162 2HD1 ILE A 273      -2.786 -12.311  10.476  1.00 94.35           H
ATOM   4163 3HD1 ILE A 273      -1.170 -13.042  10.337  1.00 94.35           H
ATOM   4164  HN  ILE A 273      -3.167 -10.266   7.712  1.00 94.35           H
ATOM   4165  N   LEU A 274      -4.525  -7.803   9.093  1.00 91.04           N
ATOM   4166  CA  LEU A 274      -5.261  -6.566   9.289  1.00 91.04           C
ATOM   4167  C   LEU A 274      -6.698  -6.892   9.700  1.00 91.04           C
ATOM   4168  O   LEU A 274      -7.282  -6.200  10.532  1.00 91.04           O
ATOM   4169  HA  LEU A 274      -4.782  -6.027  10.107  1.00 91.04           H
ATOM   4170  CB  LEU A 274      -5.163  -5.681   8.045  1.00 91.04           C
ATOM   4171 1HB  LEU A 274      -4.271  -5.969   7.488  1.00 91.04           H
ATOM   4172 2HB  LEU A 274      -6.020  -5.891   7.405  1.00 91.04           H
ATOM   4173  CG  LEU A 274      -5.107  -4.173   8.297  1.00 91.04           C
ATOM   4174  HG  LEU A 274      -5.402  -3.988   9.330  1.00 91.04           H
ATOM   4175  CD1 LEU A 274      -3.682  -3.641   8.132  1.00 91.04           C
ATOM   4176 1HD1 LEU A 274      -3.024  -4.139   8.844  1.00 91.04           H
ATOM   4177 2HD1 LEU A 274      -3.336  -3.839   7.117  1.00 91.04           H
ATOM   4178 3HD1 LEU A 274      -3.672  -2.567   8.317  1.00 91.04           H
ATOM   4179  CD2 LEU A 274      -6.103  -3.431   7.403  1.00 91.04           C
ATOM   4180 1HD2 LEU A 274      -5.863  -3.619   6.357  1.00 91.04           H
ATOM   4181 2HD2 LEU A 274      -7.113  -3.784   7.614  1.00 91.04           H
ATOM   4182 3HD2 LEU A 274      -6.043  -2.361   7.603  1.00 91.04           H
ATOM   4183  HN  LEU A 274      -4.152  -7.932   8.174  1.00 91.04           H
ATOM   4184  N   LEU A 275      -7.227  -7.947   9.096  1.00 93.56           N
ATOM   4185  CA  LEU A 275      -8.587  -8.370   9.385  1.00 93.56           C
ATOM   4186  C   LEU A 275      -8.684  -8.795  10.851  1.00 93.56           C
ATOM   4187  O   LEU A 275      -9.613  -8.401  11.555  1.00 93.56           O
ATOM   4188  HA  LEU A 275      -9.237  -7.509   9.231  1.00 93.56           H
ATOM   4189  CB  LEU A 275      -9.031  -9.454   8.400  1.00 93.56           C
ATOM   4190 1HB  LEU A 275      -8.952  -9.053   7.389  1.00 93.56           H
ATOM   4191 2HB  LEU A 275      -8.331 -10.287   8.468  1.00 93.56           H
ATOM   4192  CG  LEU A 275     -10.448  -9.997   8.594  1.00 93.56           C
ATOM   4193  HG  LEU A 275     -10.540 -10.352   9.621  1.00 93.56           H
ATOM   4194  CD1 LEU A 275     -11.489  -8.892   8.404  1.00 93.56           C
ATOM   4195 1HD1 LEU A 275     -11.315  -8.100   9.133  1.00 93.56           H
ATOM   4196 2HD1 LEU A 275     -11.406  -8.484   7.397  1.00 93.56           H
ATOM   4197 3HD1 LEU A 275     -12.488  -9.305   8.548  1.00 93.56           H
ATOM   4198  CD2 LEU A 275     -10.708 -11.193   7.676  1.00 93.56           C
ATOM   4199 1HD2 LEU A 275     -10.590 -10.886   6.637  1.00 93.56           H
ATOM   4200 2HD2 LEU A 275      -9.995 -11.986   7.903  1.00 93.56           H
ATOM   4201 3HD2 LEU A 275     -11.722 -11.559   7.835  1.00 93.56           H
ATOM   4202  HN  LEU A 275      -6.744  -8.507   8.423  1.00 93.56           H
ATOM   4203  N   VAL A 276      -7.712  -9.593  11.269  1.00 95.36           N
ATOM   4204  CA  VAL A 276      -7.681 -10.083  12.636  1.00 95.36           C
ATOM   4205  C   VAL A 276      -7.656  -8.893  13.599  1.00 95.36           C
ATOM   4206  O   VAL A 276      -8.400  -8.867  14.578  1.00 95.36           O
ATOM   4207  HA  VAL A 276      -8.597 -10.650  12.804  1.00 95.36           H
ATOM   4208  CB  VAL A 276      -6.495 -11.031  12.826  1.00 95.36           C
ATOM   4209  HB  VAL A 276      -5.593 -10.506  12.511  1.00 95.36           H
ATOM   4210  CG1 VAL A 276      -6.328 -11.410  14.299  1.00 95.36           C
ATOM   4211 1HG1 VAL A 276      -6.153 -10.510  14.889  1.00 95.36           H
ATOM   4212 2HG1 VAL A 276      -7.232 -11.907  14.652  1.00 95.36           H
ATOM   4213 3HG1 VAL A 276      -5.478 -12.085  14.406  1.00 95.36           H
ATOM   4214  CG2 VAL A 276      -6.645 -12.277  11.952  1.00 95.36           C
ATOM   4215 1HG2 VAL A 276      -7.560 -12.804  12.223  1.00 95.36           H
ATOM   4216 2HG2 VAL A 276      -6.692 -11.982  10.904  1.00 95.36           H
ATOM   4217 3HG2 VAL A 276      -5.788 -12.934  12.107  1.00 95.36           H
ATOM   4218  HN  VAL A 276      -6.957  -9.904  10.691  1.00 95.36           H
ATOM   4219  N   GLN A 277      -6.792  -7.939  13.286  1.00 91.95           N
ATOM   4220  CA  GLN A 277      -6.642  -6.761  14.125  1.00 91.95           C
ATOM   4221  C   GLN A 277      -7.954  -5.975  14.175  1.00 91.95           C
ATOM   4222  O   GLN A 277      -8.296  -5.397  15.205  1.00 91.95           O
ATOM   4223  HA  GLN A 277      -6.400  -7.141  15.117  1.00 91.95           H
ATOM   4224  CB  GLN A 277      -5.493  -5.880  13.632  1.00 91.95           C
ATOM   4225 1HB  GLN A 277      -5.572  -5.742  12.553  1.00 91.95           H
ATOM   4226 2HB  GLN A 277      -5.568  -4.891  14.085  1.00 91.95           H
ATOM   4227  CG  GLN A 277      -4.138  -6.503  13.974  1.00 91.95           C
ATOM   4228 1HG  GLN A 277      -4.102  -6.742  15.037  1.00 91.95           H
ATOM   4229 2HG  GLN A 277      -4.018  -7.441  13.432  1.00 91.95           H
ATOM   4230  CD  GLN A 277      -2.993  -5.552  13.620  1.00 91.95           C
ATOM   4231  OE1 GLN A 277      -3.110  -4.687  12.768  1.00 91.95           O
ATOM   4232  NE2 GLN A 277      -1.881  -5.761  14.320  1.00 91.95           N
ATOM   4233 1HE2 GLN A 277      -1.851  -6.488  15.005  1.00 91.95           H
ATOM   4234 2HE2 GLN A 277      -1.076  -5.190  14.160  1.00 91.95           H
ATOM   4235  HN  GLN A 277      -6.202  -7.960  12.479  1.00 91.95           H
ATOM   4236  N   THR A 278      -8.653  -5.980  13.050  1.00 93.08           N
ATOM   4237  CA  THR A 278      -9.900  -5.242  12.940  1.00 93.08           C
ATOM   4238  C   THR A 278     -10.966  -5.858  13.849  1.00 93.08           C
ATOM   4239  O   THR A 278     -11.681  -5.141  14.547  1.00 93.08           O
ATOM   4240  HA  THR A 278      -9.729  -4.224  13.292  1.00 93.08           H
ATOM   4241  CB  THR A 278     -10.303  -5.211  11.465  1.00 93.08           C
ATOM   4242  HB  THR A 278     -10.538  -6.213  11.104  1.00 93.08           H
ATOM   4243  OG1 THR A 278      -9.210  -4.566  10.819  1.00 93.08           O
ATOM   4244  HG1 THR A 278      -8.596  -5.248  10.421  1.00 93.08           H
ATOM   4245  CG2 THR A 278     -11.492  -4.284  11.201  1.00 93.08           C
ATOM   4246 1HG2 THR A 278     -11.233  -3.268  11.500  1.00 93.08           H
ATOM   4247 2HG2 THR A 278     -12.352  -4.624  11.778  1.00 93.08           H
ATOM   4248 3HG2 THR A 278     -11.737  -4.300  10.139  1.00 93.08           H
ATOM   4249  HN  THR A 278      -8.381  -6.474  12.224  1.00 93.08           H
ATOM   4250  N   ILE A 279     -11.038  -7.180  13.810  1.00 93.34           N
ATOM   4251  CA  ILE A 279     -12.004  -7.901  14.622  1.00 93.34           C
ATOM   4252  C   ILE A 279     -11.651  -7.727  16.101  1.00 93.34           C
ATOM   4253  O   ILE A 279     -12.531  -7.500  16.930  1.00 93.34           O
ATOM   4254  HA  ILE A 279     -12.980  -7.451  14.445  1.00 93.34           H
ATOM   4255  CB  ILE A 279     -12.092  -9.363  14.179  1.00 93.34           C
ATOM   4256  HB  ILE A 279     -11.088  -9.787  14.199  1.00 93.34           H
ATOM   4257  CG1 ILE A 279     -12.599  -9.469  12.739  1.00 93.34           C
ATOM   4258 1HG1 ILE A 279     -13.662  -9.230  12.705  1.00 93.34           H
ATOM   4259 2HG1 ILE A 279     -12.087  -8.737  12.115  1.00 93.34           H
ATOM   4260  CG2 ILE A 279     -12.947 -10.179  15.149  1.00 93.34           C
ATOM   4261 1HG2 ILE A 279     -12.504 -10.142  16.144  1.00 93.34           H
ATOM   4262 2HG2 ILE A 279     -13.954  -9.764  15.185  1.00 93.34           H
ATOM   4263 3HG2 ILE A 279     -12.993 -11.214  14.811  1.00 93.34           H
ATOM   4264  CD1 ILE A 279     -12.368 -10.874  12.179  1.00 93.34           C
ATOM   4265 1HD1 ILE A 279     -11.302 -11.100  12.192  1.00 93.34           H
ATOM   4266 2HD1 ILE A 279     -12.901 -11.602  12.792  1.00 93.34           H
ATOM   4267 3HD1 ILE A 279     -12.737 -10.923  11.155  1.00 93.34           H
ATOM   4268  HN  ILE A 279     -10.453  -7.756  13.239  1.00 93.34           H
ATOM   4269  N   ASP A 280     -10.362  -7.840  16.386  1.00 92.68           N
ATOM   4270  CA  ASP A 280      -9.888  -7.749  17.756  1.00 92.68           C
ATOM   4271  C   ASP A 280     -10.164  -6.344  18.295  1.00 92.68           C
ATOM   4272  O   ASP A 280     -10.451  -6.174  19.479  1.00 92.68           O
ATOM   4273  HA  ASP A 280     -10.435  -8.519  18.301  1.00 92.68           H
ATOM   4274  CB  ASP A 280      -8.381  -7.999  17.836  1.00 92.68           C
ATOM   4275 1HB  ASP A 280      -8.141  -8.952  17.366  1.00 92.68           H
ATOM   4276 2HB  ASP A 280      -7.851  -7.226  17.278  1.00 92.68           H
ATOM   4277  CG  ASP A 280      -7.901  -8.005  19.289  1.00 92.68           C
ATOM   4278  OD1 ASP A 280      -8.552  -8.701  20.098  1.00 92.68           O
ATOM   4279  OD2 ASP A 280      -6.895  -7.313  19.558  1.00 92.68           O
ATOM   4280  HN  ASP A 280      -9.649  -7.991  15.701  1.00 92.68           H
ATOM   4281  N   ALA A 281     -10.068  -5.373  17.399  1.00 92.00           N
ATOM   4282  CA  ALA A 281     -10.312  -3.988  17.767  1.00 92.00           C
ATOM   4283  C   ALA A 281     -11.738  -3.852  18.304  1.00 92.00           C
ATOM   4284  O   ALA A 281     -12.006  -3.005  19.155  1.00 92.00           O
ATOM   4285  HA  ALA A 281      -9.608  -3.726  18.558  1.00 92.00           H
ATOM   4286  CB  ALA A 281     -10.055  -3.085  16.559  1.00 92.00           C
ATOM   4287 1HB  ALA A 281      -9.020  -3.198  16.235  1.00 92.00           H
ATOM   4288 2HB  ALA A 281     -10.723  -3.368  15.746  1.00 92.00           H
ATOM   4289 3HB  ALA A 281     -10.238  -2.047  16.836  1.00 92.00           H
ATOM   4290  HN  ALA A 281      -9.828  -5.519  16.439  1.00 92.00           H
ATOM   4291  N   TYR A 282     -12.615  -4.698  17.786  1.00 79.78           N
ATOM   4292  CA  TYR A 282     -14.015  -4.656  18.172  1.00 79.78           C
ATOM   4293  C   TYR A 282     -14.303  -5.649  19.300  1.00 79.78           C
ATOM   4294  O   TYR A 282     -14.938  -5.299  20.293  1.00 79.78           O
ATOM   4295  HA  TYR A 282     -14.237  -3.648  18.521  1.00 79.78           H
ATOM   4296  CB  TYR A 282     -14.808  -5.069  16.931  1.00 79.78           C
ATOM   4297 1HB  TYR A 282     -14.510  -4.437  16.095  1.00 79.78           H
ATOM   4298 2HB  TYR A 282     -14.543  -6.093  16.667  1.00 79.78           H
ATOM   4299  CG  TYR A 282     -16.326  -4.979  17.104  1.00 79.78           C
ATOM   4300  CD1 TYR A 282     -17.062  -6.122  17.341  1.00 79.78           C
ATOM   4301  HD1 TYR A 282     -16.562  -7.089  17.406  1.00 79.78           H
ATOM   4302  CD2 TYR A 282     -16.958  -3.755  17.022  1.00 79.78           C
ATOM   4303  HD2 TYR A 282     -16.376  -2.853  16.834  1.00 79.78           H
ATOM   4304  CE1 TYR A 282     -18.490  -6.038  17.504  1.00 79.78           C
ATOM   4305  HE1 TYR A 282     -19.084  -6.932  17.692  1.00 79.78           H
ATOM   4306  CE2 TYR A 282     -18.386  -3.671  17.184  1.00 79.78           C
ATOM   4307  HE2 TYR A 282     -18.898  -2.711  17.122  1.00 79.78           H
ATOM   4308  CZ  TYR A 282     -19.082  -4.816  17.417  1.00 79.78           C
ATOM   4309  OH  TYR A 282     -20.431  -4.736  17.571  1.00 79.78           O
ATOM   4310  HH  TYR A 282     -20.727  -3.783  17.505  1.00 79.78           H
ATOM   4311  HN  TYR A 282     -12.383  -5.402  17.114  1.00 79.78           H
ATOM   4312  N   ALA A 283     -13.820  -6.868  19.110  1.00 89.67           N
ATOM   4313  CA  ALA A 283     -14.229  -7.976  19.957  1.00 89.67           C
ATOM   4314  C   ALA A 283     -13.252  -8.103  21.128  1.00 89.67           C
ATOM   4315  O   ALA A 283     -13.586  -8.686  22.159  1.00 89.67           O
ATOM   4316  HA  ALA A 283     -15.221  -7.747  20.346  1.00 89.67           H
ATOM   4317  CB  ALA A 283     -14.309  -9.255  19.122  1.00 89.67           C
ATOM   4318 1HB  ALA A 283     -15.037  -9.122  18.322  1.00 89.67           H
ATOM   4319 2HB  ALA A 283     -13.331  -9.469  18.691  1.00 89.67           H
ATOM   4320 3HB  ALA A 283     -14.615 -10.086  19.758  1.00 89.67           H
ATOM   4321  HN  ALA A 283     -13.164  -7.104  18.393  1.00 89.67           H
ATOM   4322  N   MET A 284     -12.065  -7.550  20.930  1.00 83.29           N
ATOM   4323  CA  MET A 284     -11.039  -7.590  21.958  1.00 83.29           C
ATOM   4324  C   MET A 284     -10.880  -9.005  22.518  1.00 83.29           C
ATOM   4325  O   MET A 284     -10.819  -9.192  23.733  1.00 83.29           O
ATOM   4326  HA  MET A 284     -10.117  -7.281  21.465  1.00 83.29           H
ATOM   4327  CB  MET A 284     -11.413  -6.631  23.090  1.00 83.29           C
ATOM   4328 1HB  MET A 284     -12.344  -6.958  23.556  1.00 83.29           H
ATOM   4329 2HB  MET A 284     -10.645  -6.657  23.862  1.00 83.29           H
ATOM   4330  CG  MET A 284     -11.572  -5.202  22.568  1.00 83.29           C
ATOM   4331 1HG  MET A 284     -10.634  -4.859  22.132  1.00 83.29           H
ATOM   4332 2HG  MET A 284     -12.321  -5.176  21.776  1.00 83.29           H
ATOM   4333  SD  MET A 284     -12.057  -4.116  23.900  1.00 83.29           S
ATOM   4334  CE  MET A 284     -12.228  -2.583  23.002  1.00 83.29           C
ATOM   4335 1HE  MET A 284     -11.275  -2.322  22.543  1.00 83.29           H
ATOM   4336 2HE  MET A 284     -12.985  -2.698  22.227  1.00 83.29           H
ATOM   4337 3HE  MET A 284     -12.529  -1.791  23.689  1.00 83.29           H
ATOM   4338  HN  MET A 284     -11.800  -7.081  20.087  1.00 83.29           H
ATOM   4339  N   PHE A 285     -10.817  -9.964  21.607  1.00 86.86           N
ATOM   4340  CA  PHE A 285     -10.848 -11.365  21.992  1.00 86.86           C
ATOM   4341  C   PHE A 285      -9.443 -11.876  22.317  1.00 86.86           C
ATOM   4342  O   PHE A 285      -9.288 -12.952  22.891  1.00 86.86           O
ATOM   4343  HA  PHE A 285     -11.476 -11.443  22.879  1.00 86.86           H
ATOM   4344  CB  PHE A 285     -11.397 -12.145  20.795  1.00 86.86           C
ATOM   4345 1HB  PHE A 285     -11.589 -13.173  21.102  1.00 86.86           H
ATOM   4346 2HB  PHE A 285     -12.355 -11.715  20.503  1.00 86.86           H
ATOM   4347  CG  PHE A 285     -10.468 -12.156  19.580  1.00 86.86           C
ATOM   4348  CD1 PHE A 285     -10.571 -11.183  18.636  1.00 86.86           C
ATOM   4349  HD1 PHE A 285     -11.317 -10.395  18.745  1.00 86.86           H
ATOM   4350  CD2 PHE A 285      -9.538 -13.139  19.444  1.00 86.86           C
ATOM   4351  HD2 PHE A 285      -9.455 -13.919  20.201  1.00 86.86           H
ATOM   4352  CE1 PHE A 285      -9.709 -11.193  17.508  1.00 86.86           C
ATOM   4353  HE1 PHE A 285      -9.792 -10.413  16.751  1.00 86.86           H
ATOM   4354  CE2 PHE A 285      -8.675 -13.150  18.316  1.00 86.86           C
ATOM   4355  HE2 PHE A 285      -7.930 -13.938  18.207  1.00 86.86           H
ATOM   4356  CZ  PHE A 285      -8.779 -12.176  17.372  1.00 86.86           C
ATOM   4357  HZ  PHE A 285      -8.117 -12.184  16.506  1.00 86.86           H
ATOM   4358  HN  PHE A 285     -10.746  -9.798  20.623  1.00 86.86           H
ATOM   4359  N   ILE A 286      -8.455 -11.079  21.936  1.00 87.73           N
ATOM   4360  CA  ILE A 286      -7.070 -11.426  22.201  1.00 87.73           C
ATOM   4361  C   ILE A 286      -6.684 -10.937  23.599  1.00 87.73           C
ATOM   4362  O   ILE A 286      -6.434  -9.750  23.798  1.00 87.73           O
ATOM   4363  HA  ILE A 286      -6.996 -12.513  22.183  1.00 87.73           H
ATOM   4364  CB  ILE A 286      -6.162 -10.892  21.091  1.00 87.73           C
ATOM   4365  HB  ILE A 286      -6.263  -9.807  21.060  1.00 87.73           H
ATOM   4366  CG1 ILE A 286      -6.595 -11.426  19.724  1.00 87.73           C
ATOM   4367 1HG1 ILE A 286      -6.462 -12.507  19.694  1.00 87.73           H
ATOM   4368 2HG1 ILE A 286      -7.657 -11.231  19.574  1.00 87.73           H
ATOM   4369  CG2 ILE A 286      -4.693 -11.200  21.388  1.00 87.73           C
ATOM   4370 1HG2 ILE A 286      -4.406 -10.732  22.330  1.00 87.73           H
ATOM   4371 2HG2 ILE A 286      -4.556 -12.279  21.463  1.00 87.73           H
ATOM   4372 3HG2 ILE A 286      -4.070 -10.810  20.583  1.00 87.73           H
ATOM   4373  CD1 ILE A 286      -5.786 -10.775  18.600  1.00 87.73           C
ATOM   4374 1HD1 ILE A 286      -5.941  -9.696  18.619  1.00 87.73           H
ATOM   4375 2HD1 ILE A 286      -4.728 -10.992  18.741  1.00 87.73           H
ATOM   4376 3HD1 ILE A 286      -6.114 -11.172  17.640  1.00 87.73           H
ATOM   4377  HN  ILE A 286      -8.590 -10.213  21.455  1.00 87.73           H
ATOM   4378  N   SER A 287      -6.649 -11.878  24.531  1.00 85.79           N
ATOM   4379  CA  SER A 287      -6.314 -11.556  25.908  1.00 85.79           C
ATOM   4380  C   SER A 287      -4.933 -12.116  26.255  1.00 85.79           C
ATOM   4381  O   SER A 287      -4.342 -11.737  27.265  1.00 85.79           O
ATOM   4382  HA  SER A 287      -6.308 -10.467  25.956  1.00 85.79           H
ATOM   4383  CB  SER A 287      -7.367 -12.102  26.874  1.00 85.79           C
ATOM   4384 1HB  SER A 287      -7.078 -11.864  27.897  1.00 85.79           H
ATOM   4385 2HB  SER A 287      -8.321 -11.607  26.689  1.00 85.79           H
ATOM   4386  OG  SER A 287      -7.532 -13.511  26.743  1.00 85.79           O
ATOM   4387  HG  SER A 287      -8.255 -13.830  27.356  1.00 85.79           H
ATOM   4388  HN  SER A 287      -6.845 -12.844  24.359  1.00 85.79           H
ATOM   4389  N   ASN A 288      -4.460 -13.010  25.399  1.00 86.81           N
ATOM   4390  CA  ASN A 288      -3.200 -13.690  25.647  1.00 86.81           C
ATOM   4391  C   ASN A 288      -2.054 -12.854  25.075  1.00 86.81           C
ATOM   4392  O   ASN A 288      -2.040 -12.544  23.884  1.00 86.81           O
ATOM   4393  HA  ASN A 288      -3.140 -13.795  26.730  1.00 86.81           H
ATOM   4394  CB  ASN A 288      -3.171 -15.060  24.967  1.00 86.81           C
ATOM   4395 1HB  ASN A 288      -4.074 -15.615  25.220  1.00 86.81           H
ATOM   4396 2HB  ASN A 288      -3.168 -14.933  23.884  1.00 86.81           H
ATOM   4397  CG  ASN A 288      -1.939 -15.859  25.396  1.00 86.81           C
ATOM   4398  OD1 ASN A 288      -0.844 -15.336  25.530  1.00 86.81           O
ATOM   4399  ND2 ASN A 288      -2.176 -17.151  25.603  1.00 86.81           N
ATOM   4400 1HD2 ASN A 288      -3.098 -17.516  25.475  1.00 86.81           H
ATOM   4401 2HD2 ASN A 288      -1.433 -17.757  25.887  1.00 86.81           H
ATOM   4402  HN  ASN A 288      -4.921 -13.270  24.550  1.00 86.81           H
ATOM   4403  N   CYS A 289      -1.119 -12.512  25.950  1.00 91.62           N
ATOM   4404  CA  CYS A 289      -0.026 -11.633  25.572  1.00 91.62           C
ATOM   4405  C   CYS A 289       0.806 -12.335  24.497  1.00 91.62           C
ATOM   4406  O   CYS A 289       1.247 -11.704  23.538  1.00 91.62           O
ATOM   4407  HA  CYS A 289      -0.478 -10.722  25.179  1.00 91.62           H
ATOM   4408  CB  CYS A 289       0.823 -11.235  26.781  1.00 91.62           C
ATOM   4409 1HB  CYS A 289       0.195 -10.770  27.541  1.00 91.62           H
ATOM   4410 2HB  CYS A 289       1.266 -12.123  27.233  1.00 91.62           H
ATOM   4411  SG  CYS A 289       2.141 -10.074  26.266  1.00 91.62           S
ATOM   4412  HN  CYS A 289      -1.102 -12.824  26.900  1.00 91.62           H
ATOM   4413  N   ALA A 290       0.995 -13.631  24.693  1.00 93.73           N
ATOM   4414  CA  ALA A 290       1.831 -14.410  23.796  1.00 93.73           C
ATOM   4415  C   ALA A 290       1.246 -14.355  22.383  1.00 93.73           C
ATOM   4416  O   ALA A 290       1.980 -14.202  21.408  1.00 93.73           O
ATOM   4417  HA  ALA A 290       2.822 -13.955  23.787  1.00 93.73           H
ATOM   4418  CB  ALA A 290       1.952 -15.841  24.322  1.00 93.73           C
ATOM   4419 1HB  ALA A 290       2.400 -15.826  25.316  1.00 93.73           H
ATOM   4420 2HB  ALA A 290       0.961 -16.292  24.378  1.00 93.73           H
ATOM   4421 3HB  ALA A 290       2.579 -16.425  23.649  1.00 93.73           H
ATOM   4422  HN  ALA A 290       0.588 -14.148  25.447  1.00 93.73           H
ATOM   4423  N   VAL A 291      -0.071 -14.485  22.318  1.00 94.02           N
ATOM   4424  CA  VAL A 291      -0.765 -14.444  21.042  1.00 94.02           C
ATOM   4425  C   VAL A 291      -0.626 -13.046  20.435  1.00 94.02           C
ATOM   4426  O   VAL A 291      -0.372 -12.907  19.240  1.00 94.02           O
ATOM   4427  HA  VAL A 291      -0.281 -15.163  20.381  1.00 94.02           H
ATOM   4428  CB  VAL A 291      -2.222 -14.874  21.224  1.00 94.02           C
ATOM   4429  HB  VAL A 291      -2.682 -14.202  21.949  1.00 94.02           H
ATOM   4430  CG1 VAL A 291      -2.999 -14.750  19.912  1.00 94.02           C
ATOM   4431 1HG1 VAL A 291      -2.979 -13.714  19.574  1.00 94.02           H
ATOM   4432 2HG1 VAL A 291      -2.538 -15.387  19.156  1.00 94.02           H
ATOM   4433 3HG1 VAL A 291      -4.031 -15.062  20.070  1.00 94.02           H
ATOM   4434  CG2 VAL A 291      -2.309 -16.296  21.781  1.00 94.02           C
ATOM   4435 1HG2 VAL A 291      -1.825 -16.987  21.090  1.00 94.02           H
ATOM   4436 2HG2 VAL A 291      -1.808 -16.339  22.748  1.00 94.02           H
ATOM   4437 3HG2 VAL A 291      -3.355 -16.576  21.900  1.00 94.02           H
ATOM   4438  HN  VAL A 291      -0.661 -14.616  23.115  1.00 94.02           H
ATOM   4439  N   SER A 292      -0.797 -12.046  21.287  1.00 94.26           N
ATOM   4440  CA  SER A 292      -0.738 -10.664  20.842  1.00 94.26           C
ATOM   4441  C   SER A 292       0.648 -10.357  20.272  1.00 94.26           C
ATOM   4442  O   SER A 292       0.767  -9.689  19.246  1.00 94.26           O
ATOM   4443  HA  SER A 292      -1.499 -10.579  20.065  1.00 94.26           H
ATOM   4444  CB  SER A 292      -1.067  -9.702  21.985  1.00 94.26           C
ATOM   4445 1HB  SER A 292      -2.006 -10.001  22.451  1.00 94.26           H
ATOM   4446 2HB  SER A 292      -0.295  -9.772  22.751  1.00 94.26           H
ATOM   4447  OG  SER A 292      -1.169  -8.354  21.535  1.00 94.26           O
ATOM   4448  HG  SER A 292      -2.009  -8.232  21.007  1.00 94.26           H
ATOM   4449  HN  SER A 292      -0.973 -12.168  22.264  1.00 94.26           H
ATOM   4450  N   THR A 293       1.661 -10.859  20.962  1.00 91.19           N
ATOM   4451  CA  THR A 293       3.036 -10.615  20.559  1.00 91.19           C
ATOM   4452  C   THR A 293       3.296 -11.200  19.169  1.00 91.19           C
ATOM   4453  O   THR A 293       3.877 -10.537  18.311  1.00 91.19           O
ATOM   4454  HA  THR A 293       3.186  -9.538  20.485  1.00 91.19           H
ATOM   4455  CB  THR A 293       3.954 -11.187  21.640  1.00 91.19           C
ATOM   4456  HB  THR A 293       3.800 -12.260  21.755  1.00 91.19           H
ATOM   4457  OG1 THR A 293       3.668 -10.398  22.792  1.00 91.19           O
ATOM   4458  HG1 THR A 293       2.932 -10.819  23.321  1.00 91.19           H
ATOM   4459  CG2 THR A 293       5.433 -10.912  21.358  1.00 91.19           C
ATOM   4460 1HG2 THR A 293       5.600  -9.835  21.310  1.00 91.19           H
ATOM   4461 2HG2 THR A 293       5.712 -11.365  20.407  1.00 91.19           H
ATOM   4462 3HG2 THR A 293       6.041 -11.338  22.156  1.00 91.19           H
ATOM   4463  HN  THR A 293       1.555 -11.423  21.781  1.00 91.19           H
ATOM   4464  N   ASN A 294       2.853 -12.435  18.990  1.00 92.70           N
ATOM   4465  CA  ASN A 294       3.088 -13.141  17.741  1.00 92.70           C
ATOM   4466  C   ASN A 294       2.351 -12.424  16.608  1.00 92.70           C
ATOM   4467  O   ASN A 294       2.863 -12.328  15.494  1.00 92.70           O
ATOM   4468  HA  ASN A 294       4.170 -13.132  17.607  1.00 92.70           H
ATOM   4469  CB  ASN A 294       2.564 -14.577  17.813  1.00 92.70           C
ATOM   4470 1HB  ASN A 294       1.558 -14.580  18.232  1.00 92.70           H
ATOM   4471 2HB  ASN A 294       2.492 -14.992  16.807  1.00 92.70           H
ATOM   4472  CG  ASN A 294       3.481 -15.454  18.668  1.00 92.70           C
ATOM   4473  OD1 ASN A 294       4.633 -15.137  18.914  1.00 92.70           O
ATOM   4474  ND2 ASN A 294       2.907 -16.571  19.105  1.00 92.70           N
ATOM   4475 1HD2 ASN A 294       1.957 -16.772  18.866  1.00 92.70           H
ATOM   4476 2HD2 ASN A 294       3.426 -17.211  19.672  1.00 92.70           H
ATOM   4477  HN  ASN A 294       2.342 -12.952  19.677  1.00 92.70           H
ATOM   4478  N   ILE A 295       1.162 -11.940  16.933  1.00 92.57           N
ATOM   4479  CA  ILE A 295       0.338 -11.258  15.949  1.00 92.57           C
ATOM   4480  C   ILE A 295       1.045  -9.980  15.495  1.00 92.57           C
ATOM   4481  O   ILE A 295       1.060  -9.663  14.307  1.00 92.57           O
ATOM   4482  HA  ILE A 295       0.239 -11.921  15.089  1.00 92.57           H
ATOM   4483  CB  ILE A 295      -1.069 -11.020  16.501  1.00 92.57           C
ATOM   4484  HB  ILE A 295      -0.978 -10.661  17.526  1.00 92.57           H
ATOM   4485  CG1 ILE A 295      -1.868 -12.324  16.549  1.00 92.57           C
ATOM   4486 1HG1 ILE A 295      -2.066 -12.671  15.534  1.00 92.57           H
ATOM   4487 2HG1 ILE A 295      -1.278 -13.098  17.041  1.00 92.57           H
ATOM   4488  CG2 ILE A 295      -1.794  -9.933  15.704  1.00 92.57           C
ATOM   4489 1HG2 ILE A 295      -1.232  -9.001  15.767  1.00 92.57           H
ATOM   4490 2HG2 ILE A 295      -1.875 -10.240  14.662  1.00 92.57           H
ATOM   4491 3HG2 ILE A 295      -2.791  -9.784  16.118  1.00 92.57           H
ATOM   4492  CD1 ILE A 295      -3.190 -12.131  17.295  1.00 92.57           C
ATOM   4493 1HD1 ILE A 295      -2.987 -11.807  18.316  1.00 92.57           H
ATOM   4494 2HD1 ILE A 295      -3.787 -11.374  16.786  1.00 92.57           H
ATOM   4495 3HD1 ILE A 295      -3.737 -13.073  17.314  1.00 92.57           H
ATOM   4496  HN  ILE A 295       0.761 -12.007  17.846  1.00 92.57           H
ATOM   4497  N   ASP A 296       1.614  -9.280  16.466  1.00 94.08           N
ATOM   4498  CA  ASP A 296       2.281  -8.019  16.188  1.00 94.08           C
ATOM   4499  C   ASP A 296       3.477  -8.272  15.268  1.00 94.08           C
ATOM   4500  O   ASP A 296       3.721  -7.508  14.336  1.00 94.08           O
ATOM   4501  HA  ASP A 296       1.522  -7.391  15.721  1.00 94.08           H
ATOM   4502  CB  ASP A 296       2.801  -7.376  17.475  1.00 94.08           C
ATOM   4503 1HB  ASP A 296       3.225  -8.142  18.123  1.00 94.08           H
ATOM   4504 2HB  ASP A 296       3.605  -6.679  17.238  1.00 94.08           H
ATOM   4505  CG  ASP A 296       1.681  -6.640  18.212  1.00 94.08           C
ATOM   4506  OD1 ASP A 296       0.510  -6.870  17.839  1.00 94.08           O
ATOM   4507  OD2 ASP A 296       2.020  -5.863  19.131  1.00 94.08           O
ATOM   4508  HN  ASP A 296       1.624  -9.561  17.426  1.00 94.08           H
ATOM   4509  N   ILE A 297       4.193  -9.348  15.563  1.00 93.94           N
ATOM   4510  CA  ILE A 297       5.342  -9.726  14.759  1.00 93.94           C
ATOM   4511  C   ILE A 297       4.875 -10.086  13.347  1.00 93.94           C
ATOM   4512  O   ILE A 297       5.468  -9.649  12.362  1.00 93.94           O
ATOM   4513  HA  ILE A 297       5.996  -8.856  14.694  1.00 93.94           H
ATOM   4514  CB  ILE A 297       6.135 -10.839  15.447  1.00 93.94           C
ATOM   4515  HB  ILE A 297       5.437 -11.621  15.745  1.00 93.94           H
ATOM   4516  CG1 ILE A 297       6.808 -10.325  16.721  1.00 93.94           C
ATOM   4517 1HG1 ILE A 297       7.584  -9.605  16.461  1.00 93.94           H
ATOM   4518 2HG1 ILE A 297       6.078  -9.799  17.336  1.00 93.94           H
ATOM   4519  CG2 ILE A 297       7.140 -11.473  14.483  1.00 93.94           C
ATOM   4520 1HG2 ILE A 297       6.608 -11.898  13.631  1.00 93.94           H
ATOM   4521 2HG2 ILE A 297       7.837 -10.712  14.133  1.00 93.94           H
ATOM   4522 3HG2 ILE A 297       7.690 -12.261  14.998  1.00 93.94           H
ATOM   4523  CD1 ILE A 297       7.421 -11.477  17.520  1.00 93.94           C
ATOM   4524 1HD1 ILE A 297       6.638 -12.183  17.799  1.00 93.94           H
ATOM   4525 2HD1 ILE A 297       8.168 -11.986  16.910  1.00 93.94           H
ATOM   4526 3HD1 ILE A 297       7.893 -11.084  18.421  1.00 93.94           H
ATOM   4527  HN  ILE A 297       3.998  -9.955  16.334  1.00 93.94           H
ATOM   4528  N   CYS A 298       3.816 -10.881  13.293  1.00 95.18           N
ATOM   4529  CA  CYS A 298       3.265 -11.309  12.019  1.00 95.18           C
ATOM   4530  C   CYS A 298       2.901 -10.063  11.209  1.00 95.18           C
ATOM   4531  O   CYS A 298       3.138 -10.010  10.004  1.00 95.18           O
ATOM   4532  HA  CYS A 298       4.046 -11.882  11.518  1.00 95.18           H
ATOM   4533  CB  CYS A 298       2.065 -12.239  12.205  1.00 95.18           C
ATOM   4534 1HB  CYS A 298       1.392 -11.832  12.959  1.00 95.18           H
ATOM   4535 2HB  CYS A 298       1.499 -12.307  11.276  1.00 95.18           H
ATOM   4536  SG  CYS A 298       2.635 -13.903  12.711  1.00 95.18           S
ATOM   4537  HG  CYS A 298       2.891 -13.584  13.976  1.00 95.18           H
ATOM   4538  HN  CYS A 298       3.337 -11.229  14.099  1.00 95.18           H
ATOM   4539  N   PHE A 299       2.332  -9.090  11.906  1.00 94.38           N
ATOM   4540  CA  PHE A 299       1.930  -7.849  11.266  1.00 94.38           C
ATOM   4541  C   PHE A 299       3.130  -7.146  10.629  1.00 94.38           C
ATOM   4542  O   PHE A 299       3.068  -6.728   9.473  1.00 94.38           O
ATOM   4543  HA  PHE A 299       1.207  -8.103  10.491  1.00 94.38           H
ATOM   4544  CB  PHE A 299       1.349  -6.949  12.359  1.00 94.38           C
ATOM   4545 1HB  PHE A 299       0.510  -7.462  12.830  1.00 94.38           H
ATOM   4546 2HB  PHE A 299       2.105  -6.799  13.131  1.00 94.38           H
ATOM   4547  CG  PHE A 299       0.877  -5.584  11.857  1.00 94.38           C
ATOM   4548  CD1 PHE A 299       1.681  -4.495  11.988  1.00 94.38           C
ATOM   4549  HD1 PHE A 299       2.663  -4.595  12.452  1.00 94.38           H
ATOM   4550  CD2 PHE A 299      -0.348  -5.459  11.278  1.00 94.38           C
ATOM   4551  HD2 PHE A 299      -0.992  -6.331  11.173  1.00 94.38           H
ATOM   4552  CE1 PHE A 299       1.243  -3.228  11.522  1.00 94.38           C
ATOM   4553  HE1 PHE A 299       1.887  -2.355  11.627  1.00 94.38           H
ATOM   4554  CE2 PHE A 299      -0.786  -4.191  10.811  1.00 94.38           C
ATOM   4555  HE2 PHE A 299      -1.767  -4.091  10.348  1.00 94.38           H
ATOM   4556  CZ  PHE A 299       0.018  -3.103  10.943  1.00 94.38           C
ATOM   4557  HZ  PHE A 299      -0.319  -2.130  10.585  1.00 94.38           H
ATOM   4558  HN  PHE A 299       2.145  -9.139  12.887  1.00 94.38           H
ATOM   4559  N   GLN A 300       4.195  -7.038  11.409  1.00 90.76           N
ATOM   4560  CA  GLN A 300       5.377  -6.318  10.967  1.00 90.76           C
ATOM   4561  C   GLN A 300       5.967  -6.981   9.721  1.00 90.76           C
ATOM   4562  O   GLN A 300       6.372  -6.296   8.782  1.00 90.76           O
ATOM   4563  HA  GLN A 300       5.030  -5.314  10.723  1.00 90.76           H
ATOM   4564  CB  GLN A 300       6.417  -6.231  12.086  1.00 90.76           C
ATOM   4565 1HB  GLN A 300       6.560  -7.216  12.532  1.00 90.76           H
ATOM   4566 2HB  GLN A 300       7.378  -5.927  11.672  1.00 90.76           H
ATOM   4567  CG  GLN A 300       5.982  -5.236  13.164  1.00 90.76           C
ATOM   4568 1HG  GLN A 300       5.863  -4.246  12.723  1.00 90.76           H
ATOM   4569 2HG  GLN A 300       5.009  -5.526  13.560  1.00 90.76           H
ATOM   4570  CD  GLN A 300       7.004  -5.175  14.300  1.00 90.76           C
ATOM   4571  OE1 GLN A 300       8.059  -5.787  14.254  1.00 90.76           O
ATOM   4572  NE2 GLN A 300       6.635  -4.405  15.320  1.00 90.76           N
ATOM   4573 1HE2 GLN A 300       5.756  -3.930  15.294  1.00 90.76           H
ATOM   4574 2HE2 GLN A 300       7.237  -4.302  16.111  1.00 90.76           H
ATOM   4575  HN  GLN A 300       4.258  -7.431  12.327  1.00 90.76           H
ATOM   4576  N   VAL A 301       5.997  -8.305   9.751  1.00 95.56           N
ATOM   4577  CA  VAL A 301       6.591  -9.066   8.666  1.00 95.56           C
ATOM   4578  C   VAL A 301       5.752  -8.881   7.400  1.00 95.56           C
ATOM   4579  O   VAL A 301       6.278  -8.519   6.349  1.00 95.56           O
ATOM   4580  HA  VAL A 301       7.588  -8.661   8.488  1.00 95.56           H
ATOM   4581  CB  VAL A 301       6.742 -10.532   9.075  1.00 95.56           C
ATOM   4582  HB  VAL A 301       5.763 -10.894   9.390  1.00 95.56           H
ATOM   4583  CG1 VAL A 301       7.201 -11.387   7.893  1.00 95.56           C
ATOM   4584 1HG1 VAL A 301       6.467 -11.322   7.090  1.00 95.56           H
ATOM   4585 2HG1 VAL A 301       8.164 -11.024   7.534  1.00 95.56           H
ATOM   4586 3HG1 VAL A 301       7.300 -12.425   8.211  1.00 95.56           H
ATOM   4587  CG2 VAL A 301       7.699 -10.675  10.260  1.00 95.56           C
ATOM   4588 1HG2 VAL A 301       8.679 -10.287   9.984  1.00 95.56           H
ATOM   4589 2HG2 VAL A 301       7.312 -10.113  11.110  1.00 95.56           H
ATOM   4590 3HG2 VAL A 301       7.787 -11.727  10.531  1.00 95.56           H
ATOM   4591  HN  VAL A 301       5.624  -8.855  10.499  1.00 95.56           H
ATOM   4592  N   THR A 302       4.460  -9.140   7.542  1.00 94.76           N
ATOM   4593  CA  THR A 302       3.567  -9.145   6.396  1.00 94.76           C
ATOM   4594  C   THR A 302       3.450  -7.739   5.805  1.00 94.76           C
ATOM   4595  O   THR A 302       3.303  -7.581   4.594  1.00 94.76           O
ATOM   4596  HA  THR A 302       4.002  -9.781   5.625  1.00 94.76           H
ATOM   4597  CB  THR A 302       2.226  -9.730   6.844  1.00 94.76           C
ATOM   4598  HB  THR A 302       1.512  -9.740   6.021  1.00 94.76           H
ATOM   4599  OG1 THR A 302       1.859  -8.935   7.968  1.00 94.76           O
ATOM   4600  HG1 THR A 302       0.921  -9.146   8.244  1.00 94.76           H
ATOM   4601  CG2 THR A 302       2.365 -11.143   7.415  1.00 94.76           C
ATOM   4602 1HG2 THR A 302       3.028 -11.121   8.281  1.00 94.76           H
ATOM   4603 2HG2 THR A 302       2.782 -11.803   6.655  1.00 94.76           H
ATOM   4604 3HG2 THR A 302       1.384 -11.510   7.717  1.00 94.76           H
ATOM   4605  HN  THR A 302       4.024  -9.343   8.419  1.00 94.76           H
ATOM   4606  N   GLN A 303       3.519  -6.753   6.687  1.00 91.80           N
ATOM   4607  CA  GLN A 303       3.495  -5.364   6.261  1.00 91.80           C
ATOM   4608  C   GLN A 303       4.702  -5.062   5.370  1.00 91.80           C
ATOM   4609  O   GLN A 303       4.574  -4.375   4.358  1.00 91.80           O
ATOM   4610  HA  GLN A 303       2.575  -5.253   5.687  1.00 91.80           H
ATOM   4611  CB  GLN A 303       3.452  -4.422   7.465  1.00 91.80           C
ATOM   4612 1HB  GLN A 303       2.573  -4.639   8.071  1.00 91.80           H
ATOM   4613 2HB  GLN A 303       4.324  -4.593   8.097  1.00 91.80           H
ATOM   4614  CG  GLN A 303       3.420  -2.959   7.016  1.00 91.80           C
ATOM   4615 1HG  GLN A 303       4.355  -2.709   6.514  1.00 91.80           H
ATOM   4616 2HG  GLN A 303       2.620  -2.816   6.290  1.00 91.80           H
ATOM   4617  CD  GLN A 303       3.208  -2.024   8.209  1.00 91.80           C
ATOM   4618  OE1 GLN A 303       4.056  -1.877   9.073  1.00 91.80           O
ATOM   4619  NE2 GLN A 303       2.033  -1.403   8.206  1.00 91.80           N
ATOM   4620 1HE2 GLN A 303       1.381  -1.568   7.466  1.00 91.80           H
ATOM   4621 2HE2 GLN A 303       1.800  -0.770   8.945  1.00 91.80           H
ATOM   4622  HN  GLN A 303       3.590  -6.891   7.675  1.00 91.80           H
ATOM   4623  N   THR A 304       5.846  -5.589   5.780  1.00 93.08           N
ATOM   4624  CA  THR A 304       7.083  -5.350   5.054  1.00 93.08           C
ATOM   4625  C   THR A 304       7.002  -5.953   3.650  1.00 93.08           C
ATOM   4626  O   THR A 304       7.415  -5.325   2.677  1.00 93.08           O
ATOM   4627  HA  THR A 304       7.208  -4.274   4.933  1.00 93.08           H
ATOM   4628  CB  THR A 304       8.236  -5.908   5.889  1.00 93.08           C
ATOM   4629  HB  THR A 304       8.178  -6.995   5.957  1.00 93.08           H
ATOM   4630  OG1 THR A 304       8.139  -5.209   7.127  1.00 93.08           O
ATOM   4631  HG1 THR A 304       7.698  -5.787   7.813  1.00 93.08           H
ATOM   4632  CG2 THR A 304       9.606  -5.505   5.340  1.00 93.08           C
ATOM   4633 1HG2 THR A 304       9.690  -4.418   5.335  1.00 93.08           H
ATOM   4634 2HG2 THR A 304       9.715  -5.882   4.323  1.00 93.08           H
ATOM   4635 3HG2 THR A 304      10.389  -5.927   5.969  1.00 93.08           H
ATOM   4636  HN  THR A 304       5.937  -6.169   6.589  1.00 93.08           H
ATOM   4637  N   ILE A 305       6.466  -7.163   3.590  1.00 92.47           N
ATOM   4638  CA  ILE A 305       6.286  -7.840   2.317  1.00 92.47           C
ATOM   4639  C   ILE A 305       5.414  -6.976   1.404  1.00 92.47           C
ATOM   4640  O   ILE A 305       5.668  -6.883   0.204  1.00 92.47           O
ATOM   4641  HA  ILE A 305       7.270  -7.942   1.860  1.00 92.47           H
ATOM   4642  CB  ILE A 305       5.739  -9.252   2.534  1.00 92.47           C
ATOM   4643  HB  ILE A 305       4.855  -9.182   3.168  1.00 92.47           H
ATOM   4644  CG1 ILE A 305       6.755 -10.127   3.270  1.00 92.47           C
ATOM   4645 1HG1 ILE A 305       7.572 -10.387   2.596  1.00 92.47           H
ATOM   4646 2HG1 ILE A 305       7.191  -9.567   4.098  1.00 92.47           H
ATOM   4647  CG2 ILE A 305       5.297  -9.878   1.209  1.00 92.47           C
ATOM   4648 1HG2 ILE A 305       4.515  -9.265   0.761  1.00 92.47           H
ATOM   4649 2HG2 ILE A 305       6.148  -9.933   0.531  1.00 92.47           H
ATOM   4650 3HG2 ILE A 305       4.912 -10.881   1.392  1.00 92.47           H
ATOM   4651  CD1 ILE A 305       6.098 -11.403   3.800  1.00 92.47           C
ATOM   4652 1HD1 ILE A 305       5.298 -11.139   4.492  1.00 92.47           H
ATOM   4653 2HD1 ILE A 305       5.685 -11.972   2.967  1.00 92.47           H
ATOM   4654 3HD1 ILE A 305       6.843 -12.007   4.319  1.00 92.47           H
ATOM   4655  HN  ILE A 305       6.159  -7.679   4.390  1.00 92.47           H
ATOM   4656  N   ALA A 306       4.405  -6.365   2.007  1.00 91.59           N
ATOM   4657  CA  ALA A 306       3.474  -5.540   1.257  1.00 91.59           C
ATOM   4658  C   ALA A 306       4.218  -4.334   0.681  1.00 91.59           C
ATOM   4659  O   ALA A 306       3.909  -3.877  -0.419  1.00 91.59           O
ATOM   4660  HA  ALA A 306       3.084  -6.142   0.436  1.00 91.59           H
ATOM   4661  CB  ALA A 306       2.311  -5.129   2.163  1.00 91.59           C
ATOM   4662 1HB  ALA A 306       1.798  -6.021   2.523  1.00 91.59           H
ATOM   4663 2HB  ALA A 306       2.695  -4.564   3.013  1.00 91.59           H
ATOM   4664 3HB  ALA A 306       1.613  -4.510   1.600  1.00 91.59           H
ATOM   4665  HN  ALA A 306       4.220  -6.427   2.988  1.00 91.59           H
ATOM   4666  N   PHE A 307       5.184  -3.852   1.449  1.00 90.16           N
ATOM   4667  CA  PHE A 307       5.950  -2.686   1.045  1.00 90.16           C
ATOM   4668  C   PHE A 307       6.867  -3.014  -0.136  1.00 90.16           C
ATOM   4669  O   PHE A 307       7.119  -2.162  -0.986  1.00 90.16           O
ATOM   4670  HA  PHE A 307       5.237  -1.917   0.746  1.00 90.16           H
ATOM   4671  CB  PHE A 307       6.809  -2.277   2.243  1.00 90.16           C
ATOM   4672 1HB  PHE A 307       7.363  -3.148   2.594  1.00 90.16           H
ATOM   4673 2HB  PHE A 307       7.545  -1.542   1.916  1.00 90.16           H
ATOM   4674  CG  PHE A 307       6.011  -1.694   3.411  1.00 90.16           C
ATOM   4675  CD1 PHE A 307       4.674  -1.480   3.281  1.00 90.16           C
ATOM   4676  HD1 PHE A 307       4.172  -1.724   2.345  1.00 90.16           H
ATOM   4677  CD2 PHE A 307       6.639  -1.390   4.579  1.00 90.16           C
ATOM   4678  HD2 PHE A 307       7.710  -1.561   4.682  1.00 90.16           H
ATOM   4679  CE1 PHE A 307       3.934  -0.939   4.365  1.00 90.16           C
ATOM   4680  HE1 PHE A 307       2.862  -0.768   4.261  1.00 90.16           H
ATOM   4681  CE2 PHE A 307       5.898  -0.849   5.662  1.00 90.16           C
ATOM   4682  HE2 PHE A 307       6.401  -0.605   6.598  1.00 90.16           H
ATOM   4683  CZ  PHE A 307       4.561  -0.635   5.533  1.00 90.16           C
ATOM   4684  HZ  PHE A 307       3.992  -0.219   6.365  1.00 90.16           H
ATOM   4685  HN  PHE A 307       5.444  -4.244   2.332  1.00 90.16           H
ATOM   4686  N   PHE A 308       7.339  -4.252  -0.150  1.00 87.01           N
ATOM   4687  CA  PHE A 308       8.189  -4.716  -1.233  1.00 87.01           C
ATOM   4688  C   PHE A 308       7.450  -4.665  -2.572  1.00 87.01           C
ATOM   4689  O   PHE A 308       8.072  -4.537  -3.625  1.00 87.01           O
ATOM   4690  HA  PHE A 308       9.054  -4.053  -1.273  1.00 87.01           H
ATOM   4691  CB  PHE A 308       8.557  -6.168  -0.923  1.00 87.01           C
ATOM   4692 1HB  PHE A 308       7.754  -6.619  -0.340  1.00 87.01           H
ATOM   4693 2HB  PHE A 308       8.622  -6.724  -1.858  1.00 87.01           H
ATOM   4694  CG  PHE A 308       9.874  -6.327  -0.159  1.00 87.01           C
ATOM   4695  CD1 PHE A 308      11.059  -6.226  -0.819  1.00 87.01           C
ATOM   4696  HD1 PHE A 308      11.071  -6.032  -1.892  1.00 87.01           H
ATOM   4697  CD2 PHE A 308       9.859  -6.570   1.179  1.00 87.01           C
ATOM   4698  HD2 PHE A 308       8.909  -6.651   1.707  1.00 87.01           H
ATOM   4699  CE1 PHE A 308      12.281  -6.373  -0.111  1.00 87.01           C
ATOM   4700  HE1 PHE A 308      13.230  -6.292  -0.639  1.00 87.01           H
ATOM   4701  CE2 PHE A 308      11.081  -6.717   1.887  1.00 87.01           C
ATOM   4702  HE2 PHE A 308      11.069  -6.911   2.960  1.00 87.01           H
ATOM   4703  CZ  PHE A 308      12.266  -6.616   1.228  1.00 87.01           C
ATOM   4704  HZ  PHE A 308      13.203  -6.729   1.771  1.00 87.01           H
ATOM   4705  HN  PHE A 308       7.150  -4.931   0.559  1.00 87.01           H
ATOM   4706  N   HIS A 309       6.131  -4.767  -2.487  1.00 76.50           N
ATOM   4707  CA  HIS A 309       5.300  -4.728  -3.678  1.00 76.50           C
ATOM   4708  C   HIS A 309       5.515  -3.402  -4.410  1.00 76.50           C
ATOM   4709  O   HIS A 309       5.569  -3.369  -5.639  1.00 76.50           O
ATOM   4710  HA  HIS A 309       5.632  -5.545  -4.318  1.00 76.50           H
ATOM   4711  CB  HIS A 309       3.832  -4.979  -3.324  1.00 76.50           C
ATOM   4712 1HB  HIS A 309       3.733  -5.988  -2.923  1.00 76.50           H
ATOM   4713 2HB  HIS A 309       3.537  -4.291  -2.533  1.00 76.50           H
ATOM   4714  CG  HIS A 309       2.884  -4.821  -4.489  1.00 76.50           C
ATOM   4715  ND1 HIS A 309       2.204  -3.644  -4.747  1.00 76.50           N
ATOM   4716  HD1 HIS A 309       2.265  -2.803  -4.209  1.00 76.50           H
ATOM   4717  CD2 HIS A 309       2.512  -5.702  -5.462  1.00 76.50           C
ATOM   4718  HD2 HIS A 309       2.862  -6.729  -5.558  1.00 76.50           H
ATOM   4719  CE1 HIS A 309       1.457  -3.820  -5.827  1.00 76.50           C
ATOM   4720  HE1 HIS A 309       0.805  -3.076  -6.284  1.00 76.50           H
ATOM   4721  NE2 HIS A 309       1.649  -5.096  -6.268  1.00 76.50           N
ATOM   4722  HN  HIS A 309       5.633  -4.875  -1.627  1.00 76.50           H
ATOM   4723  N   SER A 310       5.630  -2.341  -3.625  1.00 82.05           N
ATOM   4724  CA  SER A 310       5.728  -1.003  -4.184  1.00 82.05           C
ATOM   4725  C   SER A 310       7.057  -0.841  -4.925  1.00 82.05           C
ATOM   4726  O   SER A 310       7.159  -0.043  -5.856  1.00 82.05           O
ATOM   4727  HA  SER A 310       4.891  -0.919  -4.877  1.00 82.05           H
ATOM   4728  CB  SER A 310       5.595   0.061  -3.093  1.00 82.05           C
ATOM   4729 1HB  SER A 310       6.322  -0.136  -2.305  1.00 82.05           H
ATOM   4730 2HB  SER A 310       5.834   1.039  -3.510  1.00 82.05           H
ATOM   4731  OG  SER A 310       4.285   0.091  -2.533  1.00 82.05           O
ATOM   4732  HG  SER A 310       3.663   0.583  -3.143  1.00 82.05           H
ATOM   4733  HN  SER A 310       5.658  -2.384  -2.627  1.00 82.05           H
ATOM   4734  N   CYS A 311       8.041  -1.611  -4.484  1.00 85.35           N
ATOM   4735  CA  CYS A 311       9.358  -1.564  -5.095  1.00 85.35           C
ATOM   4736  C   CYS A 311       9.383  -2.555  -6.261  1.00 85.35           C
ATOM   4737  O   CYS A 311      10.228  -2.453  -7.149  1.00 85.35           O
ATOM   4738  HA  CYS A 311       9.502  -0.544  -5.451  1.00 85.35           H
ATOM   4739  CB  CYS A 311      10.464  -1.852  -4.078  1.00 85.35           C
ATOM   4740 1HB  CYS A 311      11.414  -1.456  -4.438  1.00 85.35           H
ATOM   4741 2HB  CYS A 311      10.245  -1.346  -3.137  1.00 85.35           H
ATOM   4742  SG  CYS A 311      10.604  -3.655  -3.800  1.00 85.35           S
ATOM   4743  HG  CYS A 311       9.297  -3.897  -3.790  1.00 85.35           H
ATOM   4744  HN  CYS A 311       7.949  -2.256  -3.726  1.00 85.35           H
ATOM   4745  N   LEU A 312       8.447  -3.491  -6.220  1.00 81.60           N
ATOM   4746  CA  LEU A 312       8.421  -4.567  -7.196  1.00 81.60           C
ATOM   4747  C   LEU A 312       7.669  -4.100  -8.444  1.00 81.60           C
ATOM   4748  O   LEU A 312       7.930  -4.581  -9.546  1.00 81.60           O
ATOM   4749  HA  LEU A 312       9.453  -4.780  -7.474  1.00 81.60           H
ATOM   4750  CB  LEU A 312       7.847  -5.842  -6.573  1.00 81.60           C
ATOM   4751 1HB  LEU A 312       6.949  -5.577  -6.016  1.00 81.60           H
ATOM   4752 2HB  LEU A 312       7.539  -6.508  -7.378  1.00 81.60           H
ATOM   4753  CG  LEU A 312       8.784  -6.613  -5.641  1.00 81.60           C
ATOM   4754  HG  LEU A 312       9.114  -5.936  -4.852  1.00 81.60           H
ATOM   4755  CD1 LEU A 312       8.050  -7.772  -4.964  1.00 81.60           C
ATOM   4756 1HD1 LEU A 312       7.217  -7.383  -4.379  1.00 81.60           H
ATOM   4757 2HD1 LEU A 312       7.673  -8.457  -5.724  1.00 81.60           H
ATOM   4758 3HD1 LEU A 312       8.739  -8.304  -4.307  1.00 81.60           H
ATOM   4759  CD2 LEU A 312      10.035  -7.083  -6.386  1.00 81.60           C
ATOM   4760 1HD2 LEU A 312       9.744  -7.736  -7.208  1.00 81.60           H
ATOM   4761 2HD2 LEU A 312      10.569  -6.218  -6.780  1.00 81.60           H
ATOM   4762 3HD2 LEU A 312      10.683  -7.628  -5.700  1.00 81.60           H
ATOM   4763  HN  LEU A 312       7.716  -3.522  -5.537  1.00 81.60           H
ATOM   4764  N   ASN A 313       6.752  -3.169  -8.229  1.00 75.03           N
ATOM   4765  CA  ASN A 313       5.881  -2.715  -9.300  1.00 75.03           C
ATOM   4766  C   ASN A 313       6.730  -2.340 -10.517  1.00 75.03           C
ATOM   4767  O   ASN A 313       6.514  -2.857 -11.612  1.00 75.03           O
ATOM   4768  HA  ASN A 313       5.213  -3.553  -9.501  1.00 75.03           H
ATOM   4769  CB  ASN A 313       5.087  -1.478  -8.878  1.00 75.03           C
ATOM   4770 1HB  ASN A 313       5.726  -0.810  -8.300  1.00 75.03           H
ATOM   4771 2HB  ASN A 313       4.768  -0.926  -9.762  1.00 75.03           H
ATOM   4772  CG  ASN A 313       3.864  -1.869  -8.045  1.00 75.03           C
ATOM   4773  OD1 ASN A 313       3.383  -2.989  -8.090  1.00 75.03           O
ATOM   4774  ND2 ASN A 313       3.390  -0.885  -7.286  1.00 75.03           N
ATOM   4775 1HD2 ASN A 313       3.832   0.012  -7.296  1.00 75.03           H
ATOM   4776 2HD2 ASN A 313       2.592  -1.043  -6.704  1.00 75.03           H
ATOM   4777  HN  ASN A 313       6.599  -2.728  -7.345  1.00 75.03           H
ATOM   4778  N   PRO A 314       7.706  -1.437 -10.349  1.00 75.70           N
ATOM   4779  CA  PRO A 314       8.530  -0.999 -11.478  1.00 75.70           C
ATOM   4780  C   PRO A 314       9.151  -2.167 -12.227  1.00 75.70           C
ATOM   4781  O   PRO A 314       9.178  -2.176 -13.457  1.00 75.70           O
ATOM   4782  HA  PRO A 314       7.914  -0.483 -12.214  1.00 75.70           H
ATOM   4783  CB  PRO A 314       9.594  -0.112 -10.826  1.00 75.70           C
ATOM   4784 1HB  PRO A 314      10.486  -0.682 -10.566  1.00 75.70           H
ATOM   4785 2HB  PRO A 314       9.912   0.689 -11.493  1.00 75.70           H
ATOM   4786  CG  PRO A 314       8.891   0.431  -9.588  1.00 75.70           C
ATOM   4787 1HG  PRO A 314       9.602   0.786  -8.842  1.00 75.70           H
ATOM   4788 2HG  PRO A 314       8.248   1.278  -9.826  1.00 75.70           H
ATOM   4789  CD  PRO A 314       8.097  -0.768  -9.095  1.00 75.70           C
ATOM   4790 1HD  PRO A 314       8.700  -1.421  -8.464  1.00 75.70           H
ATOM   4791 2HD  PRO A 314       7.233  -0.466  -8.503  1.00 75.70           H
ATOM   4792  N   VAL A 315       9.638  -3.130 -11.458  1.00 77.81           N
ATOM   4793  CA  VAL A 315      10.341  -4.263 -12.034  1.00 77.81           C
ATOM   4794  C   VAL A 315       9.366  -5.086 -12.879  1.00 77.81           C
ATOM   4795  O   VAL A 315       9.719  -5.554 -13.961  1.00 77.81           O
ATOM   4796  HA  VAL A 315      11.123  -3.870 -12.684  1.00 77.81           H
ATOM   4797  CB  VAL A 315      11.010  -5.081 -10.928  1.00 77.81           C
ATOM   4798  HB  VAL A 315      10.227  -5.463 -10.273  1.00 77.81           H
ATOM   4799  CG1 VAL A 315      11.761  -6.280 -11.511  1.00 77.81           C
ATOM   4800 1HG1 VAL A 315      11.062  -6.922 -12.045  1.00 77.81           H
ATOM   4801 2HG1 VAL A 315      12.530  -5.928 -12.199  1.00 77.81           H
ATOM   4802 3HG1 VAL A 315      12.228  -6.844 -10.703  1.00 77.81           H
ATOM   4803  CG2 VAL A 315      11.942  -4.206 -10.087  1.00 77.81           C
ATOM   4804 1HG2 VAL A 315      12.717  -3.782 -10.726  1.00 77.81           H
ATOM   4805 2HG2 VAL A 315      11.368  -3.401  -9.628  1.00 77.81           H
ATOM   4806 3HG2 VAL A 315      12.405  -4.812  -9.308  1.00 77.81           H
ATOM   4807  HN  VAL A 315       9.558  -3.144 -10.462  1.00 77.81           H
ATOM   4808  N   LEU A 316       8.160  -5.239 -12.354  1.00 74.57           N
ATOM   4809  CA  LEU A 316       7.135  -6.004 -13.042  1.00 74.57           C
ATOM   4810  C   LEU A 316       6.909  -5.411 -14.434  1.00 74.57           C
ATOM   4811  O   LEU A 316       6.817  -6.144 -15.418  1.00 74.57           O
ATOM   4812  HA  LEU A 316       7.509  -7.022 -13.157  1.00 74.57           H
ATOM   4813  CB  LEU A 316       5.864  -6.082 -12.194  1.00 74.57           C
ATOM   4814 1HB  LEU A 316       5.584  -5.071 -11.899  1.00 74.57           H
ATOM   4815 2HB  LEU A 316       5.057  -6.467 -12.818  1.00 74.57           H
ATOM   4816  CG  LEU A 316       5.950  -6.945 -10.933  1.00 74.57           C
ATOM   4817  HG  LEU A 316       6.794  -6.596 -10.338  1.00 74.57           H
ATOM   4818  CD1 LEU A 316       4.695  -6.787 -10.073  1.00 74.57           C
ATOM   4819 1HD1 LEU A 316       4.586  -5.744  -9.776  1.00 74.57           H
ATOM   4820 2HD1 LEU A 316       3.820  -7.094 -10.647  1.00 74.57           H
ATOM   4821 3HD1 LEU A 316       4.783  -7.411  -9.184  1.00 74.57           H
ATOM   4822  CD2 LEU A 316       6.222  -8.408 -11.288  1.00 74.57           C
ATOM   4823 1HD2 LEU A 316       5.415  -8.786 -11.915  1.00 74.57           H
ATOM   4824 2HD2 LEU A 316       7.166  -8.482 -11.827  1.00 74.57           H
ATOM   4825 3HD2 LEU A 316       6.279  -8.999 -10.374  1.00 74.57           H
ATOM   4826  HN  LEU A 316       7.879  -4.850 -11.476  1.00 74.57           H
ATOM   4827  N   TYR A 317       6.827  -4.089 -14.473  1.00 64.64           N
ATOM   4828  CA  TYR A 317       6.554  -3.392 -15.718  1.00 64.64           C
ATOM   4829  C   TYR A 317       7.686  -3.605 -16.725  1.00 64.64           C
ATOM   4830  O   TYR A 317       7.450  -3.642 -17.932  1.00 64.64           O
ATOM   4831  HA  TYR A 317       5.629  -3.794 -16.132  1.00 64.64           H
ATOM   4832  CB  TYR A 317       6.477  -1.906 -15.362  1.00 64.64           C
ATOM   4833 1HB  TYR A 317       7.435  -1.593 -14.946  1.00 64.64           H
ATOM   4834 2HB  TYR A 317       6.323  -1.332 -16.275  1.00 64.64           H
ATOM   4835  CG  TYR A 317       5.368  -1.562 -14.367  1.00 64.64           C
ATOM   4836  CD1 TYR A 317       4.171  -2.249 -14.402  1.00 64.64           C
ATOM   4837  HD1 TYR A 317       4.017  -3.037 -15.138  1.00 64.64           H
ATOM   4838  CD2 TYR A 317       5.563  -0.563 -13.434  1.00 64.64           C
ATOM   4839  HD2 TYR A 317       6.508  -0.021 -13.406  1.00 64.64           H
ATOM   4840  CE1 TYR A 317       3.127  -1.924 -13.465  1.00 64.64           C
ATOM   4841  HE1 TYR A 317       2.177  -2.459 -13.481  1.00 64.64           H
ATOM   4842  CE2 TYR A 317       4.519  -0.239 -12.497  1.00 64.64           C
ATOM   4843  HE2 TYR A 317       4.660   0.547 -11.755  1.00 64.64           H
ATOM   4844  CZ  TYR A 317       3.352  -0.935 -12.559  1.00 64.64           C
ATOM   4845  OH  TYR A 317       2.366  -0.629 -11.674  1.00 64.64           O
ATOM   4846  HH  TYR A 317       1.639  -1.315 -11.721  1.00 64.64           H
ATOM   4847  HN  TYR A 317       6.943  -3.498 -13.675  1.00 64.64           H
ATOM   4848  N   VAL A 318       8.891  -3.741 -16.192  1.00 67.91           N
ATOM   4849  CA  VAL A 318      10.060  -3.957 -17.029  1.00 67.91           C
ATOM   4850  C   VAL A 318       9.936  -5.310 -17.731  1.00 67.91           C
ATOM   4851  O   VAL A 318      10.087  -5.398 -18.948  1.00 67.91           O
ATOM   4852  HA  VAL A 318      10.074  -3.170 -17.783  1.00 67.91           H
ATOM   4853  CB  VAL A 318      11.334  -3.832 -16.191  1.00 67.91           C
ATOM   4854  HB  VAL A 318      11.242  -4.507 -15.339  1.00 67.91           H
ATOM   4855  CG1 VAL A 318      12.563  -4.257 -16.996  1.00 67.91           C
ATOM   4856 1HG1 VAL A 318      12.451  -5.295 -17.310  1.00 67.91           H
ATOM   4857 2HG1 VAL A 318      12.660  -3.620 -17.875  1.00 67.91           H
ATOM   4858 3HG1 VAL A 318      13.455  -4.159 -16.377  1.00 67.91           H
ATOM   4859  CG2 VAL A 318      11.497  -2.411 -15.649  1.00 67.91           C
ATOM   4860 1HG2 VAL A 318      11.557  -1.710 -16.481  1.00 67.91           H
ATOM   4861 2HG2 VAL A 318      10.641  -2.160 -15.023  1.00 67.91           H
ATOM   4862 3HG2 VAL A 318      12.411  -2.350 -15.057  1.00 67.91           H
ATOM   4863  HN  VAL A 318       9.076  -3.705 -15.210  1.00 67.91           H
ATOM   4864  N   PHE A 319       9.661  -6.332 -16.933  1.00 66.20           N
ATOM   4865  CA  PHE A 319       9.637  -7.693 -17.441  1.00 66.20           C
ATOM   4866  C   PHE A 319       8.368  -7.951 -18.257  1.00 66.20           C
ATOM   4867  O   PHE A 319       8.392  -8.710 -19.224  1.00 66.20           O
ATOM   4868  HA  PHE A 319      10.510  -7.814 -18.083  1.00 66.20           H
ATOM   4869  CB  PHE A 319       9.647  -8.624 -16.227  1.00 66.20           C
ATOM   4870 1HB  PHE A 319       8.986  -8.215 -15.463  1.00 66.20           H
ATOM   4871 2HB  PHE A 319       9.236  -9.590 -16.520  1.00 66.20           H
ATOM   4872  CG  PHE A 319      11.034  -8.839 -15.619  1.00 66.20           C
ATOM   4873  CD1 PHE A 319      11.954  -9.596 -16.275  1.00 66.20           C
ATOM   4874  HD1 PHE A 319      11.704 -10.048 -17.234  1.00 66.20           H
ATOM   4875  CD2 PHE A 319      11.347  -8.274 -14.422  1.00 66.20           C
ATOM   4876  HD2 PHE A 319      10.609  -7.668 -13.896  1.00 66.20           H
ATOM   4877  CE1 PHE A 319      13.242  -9.795 -15.711  1.00 66.20           C
ATOM   4878  HE1 PHE A 319      13.979 -10.402 -16.236  1.00 66.20           H
ATOM   4879  CE2 PHE A 319      12.634  -8.473 -13.858  1.00 66.20           C
ATOM   4880  HE2 PHE A 319      12.885  -8.021 -12.899  1.00 66.20           H
ATOM   4881  CZ  PHE A 319      13.555  -9.230 -14.514  1.00 66.20           C
ATOM   4882  HZ  PHE A 319      14.543  -9.383 -14.080  1.00 66.20           H
ATOM   4883  HN  PHE A 319       9.459  -6.241 -15.958  1.00 66.20           H
ATOM   4884  N   VAL A 320       7.291  -7.304 -17.836  1.00 69.09           N
ATOM   4885  CA  VAL A 320       5.967  -7.671 -18.308  1.00 69.09           C
ATOM   4886  C   VAL A 320       5.596  -6.794 -19.506  1.00 69.09           C
ATOM   4887  O   VAL A 320       4.925  -7.251 -20.430  1.00 69.09           O
ATOM   4888  HA  VAL A 320       6.009  -8.710 -18.634  1.00 69.09           H
ATOM   4889  CB  VAL A 320       4.958  -7.575 -17.161  1.00 69.09           C
ATOM   4890  HB  VAL A 320       5.063  -6.591 -16.704  1.00 69.09           H
ATOM   4891  CG1 VAL A 320       3.524  -7.700 -17.681  1.00 69.09           C
ATOM   4892 1HG1 VAL A 320       3.324  -6.898 -18.391  1.00 69.09           H
ATOM   4893 2HG1 VAL A 320       3.400  -8.664 -18.176  1.00 69.09           H
ATOM   4894 3HG1 VAL A 320       2.828  -7.629 -16.846  1.00 69.09           H
ATOM   4895  CG2 VAL A 320       5.246  -8.626 -16.088  1.00 69.09           C
ATOM   4896 1HG2 VAL A 320       5.182  -9.621 -16.527  1.00 69.09           H
ATOM   4897 2HG2 VAL A 320       6.247  -8.470 -15.686  1.00 69.09           H
ATOM   4898 3HG2 VAL A 320       4.514  -8.535 -15.285  1.00 69.09           H
ATOM   4899  HN  VAL A 320       7.313  -6.544 -17.187  1.00 69.09           H
ATOM   4900  N   GLY A 321       6.048  -5.550 -19.451  1.00 70.80           N
ATOM   4901  CA  GLY A 321       5.623  -4.556 -20.421  1.00 70.80           C
ATOM   4902  C   GLY A 321       6.612  -4.466 -21.584  1.00 70.80           C
ATOM   4903  O   GLY A 321       7.651  -3.818 -21.472  1.00 70.80           O
ATOM   4904 1HA  GLY A 321       4.633  -4.811 -20.799  1.00 70.80           H
ATOM   4905 2HA  GLY A 321       5.537  -3.583 -19.936  1.00 70.80           H
ATOM   4906  HN  GLY A 321       6.693  -5.220 -18.761  1.00 70.80           H
ATOM   4907  N   GLU A 322       6.255  -5.127 -22.675  1.00 64.02           N
ATOM   4908  CA  GLU A 322       7.028  -5.023 -23.901  1.00 64.02           C
ATOM   4909  C   GLU A 322       7.148  -3.559 -24.330  1.00 64.02           C
ATOM   4910  O   GLU A 322       8.226  -3.108 -24.716  1.00 64.02           O
ATOM   4911  HA  GLU A 322       8.014  -5.419 -23.656  1.00 64.02           H
ATOM   4912  CB  GLU A 322       6.409  -5.871 -25.014  1.00 64.02           C
ATOM   4913 1HB  GLU A 322       5.332  -5.707 -25.044  1.00 64.02           H
ATOM   4914 2HB  GLU A 322       6.905  -5.654 -25.960  1.00 64.02           H
ATOM   4915  CG  GLU A 322       6.621  -7.363 -24.749  1.00 64.02           C
ATOM   4916 1HG  GLU A 322       7.684  -7.565 -24.617  1.00 64.02           H
ATOM   4917 2HG  GLU A 322       6.125  -7.645 -23.820  1.00 64.02           H
ATOM   4918  CD  GLU A 322       6.075  -8.207 -25.902  1.00 64.02           C
ATOM   4919  OE1 GLU A 322       6.358  -9.425 -25.897  1.00 64.02           O
ATOM   4920  OE2 GLU A 322       5.387  -7.617 -26.762  1.00 64.02           O
ATOM   4921  HN  GLU A 322       5.454  -5.724 -22.730  1.00 64.02           H
ATOM   4922  N   ARG A 323       6.027  -2.857 -24.247  1.00 61.00           N
ATOM   4923  CA  ARG A 323       5.988  -1.460 -24.644  1.00 61.00           C
ATOM   4924  C   ARG A 323       6.918  -0.630 -23.757  1.00 61.00           C
ATOM   4925  O   ARG A 323       7.661   0.217 -24.251  1.00 61.00           O
ATOM   4926  HA  ARG A 323       6.326  -1.455 -25.680  1.00 61.00           H
ATOM   4927  CB  ARG A 323       4.568  -0.900 -24.547  1.00 61.00           C
ATOM   4928 1HB  ARG A 323       3.892  -1.504 -25.152  1.00 61.00           H
ATOM   4929 2HB  ARG A 323       4.217  -0.965 -23.517  1.00 61.00           H
ATOM   4930  CG  ARG A 323       4.519   0.556 -25.016  1.00 61.00           C
ATOM   4931 1HG  ARG A 323       5.134   1.173 -24.362  1.00 61.00           H
ATOM   4932 2HG  ARG A 323       4.943   0.632 -26.018  1.00 61.00           H
ATOM   4933  CD  ARG A 323       3.083   1.082 -25.022  1.00 61.00           C
ATOM   4934 1HD  ARG A 323       2.492   0.543 -25.763  1.00 61.00           H
ATOM   4935 2HD  ARG A 323       2.618   0.905 -24.053  1.00 61.00           H
ATOM   4936  NE  ARG A 323       3.076   2.530 -25.328  1.00 61.00           N
ATOM   4937  HE  ARG A 323       3.831   2.898 -25.870  1.00 61.00           H
ATOM   4938  CZ  ARG A 323       2.120   3.379 -24.925  1.00 61.00           C
ATOM   4939  NH1 ARG A 323       1.085   2.940 -24.196  1.00 61.00           N
ATOM   4940 1HH1 ARG A 323       1.021   1.973 -23.949  1.00 61.00           H
ATOM   4941 2HH1 ARG A 323       0.376   3.580 -23.899  1.00 61.00           H
ATOM   4942  NH2 ARG A 323       2.216   4.672 -25.261  1.00 61.00           N
ATOM   4943 1HH2 ARG A 323       1.512   5.319 -24.967  1.00 61.00           H
ATOM   4944 2HH2 ARG A 323       2.992   4.991 -25.805  1.00 61.00           H
ATOM   4945  HN  ARG A 323       5.159  -3.227 -23.917  1.00 61.00           H
ATOM   4946  N   PHE A 324       6.848  -0.902 -22.462  1.00 71.69           N
ATOM   4947  CA  PHE A 324       7.632  -0.152 -21.496  1.00 71.69           C
ATOM   4948  C   PHE A 324       9.128  -0.408 -21.686  1.00 71.69           C
ATOM   4949  O   PHE A 324       9.932   0.522 -21.641  1.00 71.69           O
ATOM   4950  HA  PHE A 324       7.422   0.905 -21.660  1.00 71.69           H
ATOM   4951  CB  PHE A 324       7.216  -0.640 -20.107  1.00 71.69           C
ATOM   4952 1HB  PHE A 324       6.133  -0.556 -20.012  1.00 71.69           H
ATOM   4953 2HB  PHE A 324       7.463  -1.698 -20.015  1.00 71.69           H
ATOM   4954  CG  PHE A 324       7.874   0.123 -18.956  1.00 71.69           C
ATOM   4955  CD1 PHE A 324       8.991  -0.375 -18.360  1.00 71.69           C
ATOM   4956  HD1 PHE A 324       9.416  -1.318 -18.702  1.00 71.69           H
ATOM   4957  CD2 PHE A 324       7.343   1.300 -18.528  1.00 71.69           C
ATOM   4958  HD2 PHE A 324       6.448   1.699 -19.006  1.00 71.69           H
ATOM   4959  CE1 PHE A 324       9.602   0.333 -17.292  1.00 71.69           C
ATOM   4960  HE1 PHE A 324      10.496  -0.066 -16.814  1.00 71.69           H
ATOM   4961  CE2 PHE A 324       7.954   2.009 -17.460  1.00 71.69           C
ATOM   4962  HE2 PHE A 324       7.529   2.952 -17.118  1.00 71.69           H
ATOM   4963  CZ  PHE A 324       9.071   1.510 -16.865  1.00 71.69           C
ATOM   4964  HZ  PHE A 324       9.540   2.054 -16.045  1.00 71.69           H
ATOM   4965  HN  PHE A 324       6.269  -1.619 -22.072  1.00 71.69           H
ATOM   4966  N   ARG A 325       9.457  -1.675 -21.896  1.00 71.16           N
ATOM   4967  CA  ARG A 325      10.836  -2.058 -22.147  1.00 71.16           C
ATOM   4968  C   ARG A 325      11.393  -1.285 -23.344  1.00 71.16           C
ATOM   4969  O   ARG A 325      12.521  -0.797 -23.302  1.00 71.16           O
ATOM   4970  HA  ARG A 325      11.368  -1.799 -21.231  1.00 71.16           H
ATOM   4971  CB  ARG A 325      10.950  -3.559 -22.419  1.00 71.16           C
ATOM   4972 1HB  ARG A 325      10.164  -3.867 -23.109  1.00 71.16           H
ATOM   4973 2HB  ARG A 325      11.902  -3.773 -22.905  1.00 71.16           H
ATOM   4974  CG  ARG A 325      10.840  -4.362 -21.122  1.00 71.16           C
ATOM   4975 1HG  ARG A 325      11.538  -3.965 -20.384  1.00 71.16           H
ATOM   4976 2HG  ARG A 325       9.839  -4.252 -20.705  1.00 71.16           H
ATOM   4977  CD  ARG A 325      11.137  -5.843 -21.366  1.00 71.16           C
ATOM   4978 1HD  ARG A 325      12.056  -5.948 -21.943  1.00 71.16           H
ATOM   4979 2HD  ARG A 325      11.297  -6.352 -20.416  1.00 71.16           H
ATOM   4980  NE  ARG A 325      10.011  -6.471 -22.093  1.00 71.16           N
ATOM   4981  HE  ARG A 325       9.219  -5.902 -22.313  1.00 71.16           H
ATOM   4982  CZ  ARG A 325       9.986  -7.756 -22.473  1.00 71.16           C
ATOM   4983  NH1 ARG A 325      11.020  -8.565 -22.204  1.00 71.16           N
ATOM   4984 1HH1 ARG A 325      11.818  -8.212 -21.716  1.00 71.16           H
ATOM   4985 2HH1 ARG A 325      10.993  -9.523 -22.491  1.00 71.16           H
ATOM   4986  NH2 ARG A 325       8.912  -8.219 -23.127  1.00 71.16           N
ATOM   4987 1HH2 ARG A 325       8.878  -9.175 -23.418  1.00 71.16           H
ATOM   4988 2HH2 ARG A 325       8.145  -7.609 -23.324  1.00 71.16           H
ATOM   4989  HN  ARG A 325       8.802  -2.430 -21.897  1.00 71.16           H
ATOM   4990  N   ARG A 326      10.575  -1.199 -24.384  1.00 67.41           N
ATOM   4991  CA  ARG A 326      10.991  -0.538 -25.609  1.00 67.41           C
ATOM   4992  C   ARG A 326      11.235   0.950 -25.353  1.00 67.41           C
ATOM   4993  O   ARG A 326      12.219   1.512 -25.832  1.00 67.41           O
ATOM   4994  HA  ARG A 326      11.912  -1.043 -25.899  1.00 67.41           H
ATOM   4995  CB  ARG A 326       9.933  -0.693 -26.704  1.00 67.41           C
ATOM   4996 1HB  ARG A 326       9.602  -1.731 -26.750  1.00 67.41           H
ATOM   4997 2HB  ARG A 326       9.059  -0.090 -26.459  1.00 67.41           H
ATOM   4998  CG  ARG A 326      10.487  -0.268 -28.065  1.00 67.41           C
ATOM   4999 1HG  ARG A 326      10.767   0.785 -28.035  1.00 67.41           H
ATOM   5000 2HG  ARG A 326      11.393  -0.833 -28.286  1.00 67.41           H
ATOM   5001  CD  ARG A 326       9.456  -0.495 -29.172  1.00 67.41           C
ATOM   5002 1HD  ARG A 326       9.115  -1.531 -29.156  1.00 67.41           H
ATOM   5003 2HD  ARG A 326       8.581   0.131 -29.000  1.00 67.41           H
ATOM   5004  NE  ARG A 326      10.050  -0.180 -30.491  1.00 67.41           N
ATOM   5005  HE  ARG A 326      10.990   0.161 -30.512  1.00 67.41           H
ATOM   5006  CZ  ARG A 326       9.407  -0.322 -31.658  1.00 67.41           C
ATOM   5007  NH1 ARG A 326       8.146  -0.774 -31.689  1.00 67.41           N
ATOM   5008 1HH1 ARG A 326       7.678  -1.008 -30.837  1.00 67.41           H
ATOM   5009 2HH1 ARG A 326       7.674  -0.877 -32.565  1.00 67.41           H
ATOM   5010  NH2 ARG A 326      10.045  -0.005 -32.793  1.00 67.41           N
ATOM   5011 1HH2 ARG A 326       9.579  -0.105 -33.672  1.00 67.41           H
ATOM   5012 2HH2 ARG A 326      10.986   0.332 -32.761  1.00 67.41           H
ATOM   5013  HN  ARG A 326       9.647  -1.570 -24.397  1.00 67.41           H
ATOM   5014  N   ASP A 327      10.323   1.546 -24.599  1.00 76.87           N
ATOM   5015  CA  ASP A 327      10.380   2.975 -24.345  1.00 76.87           C
ATOM   5016  C   ASP A 327      11.523   3.272 -23.373  1.00 76.87           C
ATOM   5017  O   ASP A 327      12.166   4.317 -23.466  1.00 76.87           O
ATOM   5018  HA  ASP A 327      10.534   3.434 -25.322  1.00 76.87           H
ATOM   5019  CB  ASP A 327       9.080   3.474 -23.712  1.00 76.87           C
ATOM   5020 1HB  ASP A 327       8.814   2.837 -22.868  1.00 76.87           H
ATOM   5021 2HB  ASP A 327       9.225   4.480 -23.318  1.00 76.87           H
ATOM   5022  CG  ASP A 327       7.939   3.479 -24.732  1.00 76.87           C
ATOM   5023  OD1 ASP A 327       8.258   3.417 -25.939  1.00 76.87           O
ATOM   5024  OD2 ASP A 327       6.775   3.546 -24.282  1.00 76.87           O
ATOM   5025  HN  ASP A 327       9.558   1.070 -24.166  1.00 76.87           H
ATOM   5026  N   LEU A 328      11.742   2.334 -22.463  1.00 78.55           N
ATOM   5027  CA  LEU A 328      12.833   2.455 -21.511  1.00 78.55           C
ATOM   5028  C   LEU A 328      14.158   2.559 -22.270  1.00 78.55           C
ATOM   5029  O   LEU A 328      14.941   3.478 -22.036  1.00 78.55           O
ATOM   5030  HA  LEU A 328      12.680   3.380 -20.955  1.00 78.55           H
ATOM   5031  CB  LEU A 328      12.792   1.307 -20.500  1.00 78.55           C
ATOM   5032 1HB  LEU A 328      11.865   1.383 -19.932  1.00 78.55           H
ATOM   5033 2HB  LEU A 328      12.753   0.367 -21.050  1.00 78.55           H
ATOM   5034  CG  LEU A 328      13.959   1.241 -19.513  1.00 78.55           C
ATOM   5035  HG  LEU A 328      14.886   1.181 -20.083  1.00 78.55           H
ATOM   5036  CD1 LEU A 328      14.032   2.512 -18.664  1.00 78.55           C
ATOM   5037 1HD1 LEU A 328      14.173   3.375 -19.314  1.00 78.55           H
ATOM   5038 2HD1 LEU A 328      13.105   2.627 -18.102  1.00 78.55           H
ATOM   5039 3HD1 LEU A 328      14.870   2.438 -17.971  1.00 78.55           H
ATOM   5040  CD2 LEU A 328      13.876  -0.021 -18.651  1.00 78.55           C
ATOM   5041 1HD2 LEU A 328      12.943  -0.016 -18.089  1.00 78.55           H
ATOM   5042 2HD2 LEU A 328      13.910  -0.901 -19.292  1.00 78.55           H
ATOM   5043 3HD2 LEU A 328      14.718  -0.043 -17.958  1.00 78.55           H
ATOM   5044  HN  LEU A 328      11.191   1.505 -22.371  1.00 78.55           H
ATOM   5045  N   VAL A 329      14.367   1.603 -23.163  1.00 79.55           N
ATOM   5046  CA  VAL A 329      15.618   1.528 -23.899  1.00 79.55           C
ATOM   5047  C   VAL A 329      15.775   2.782 -24.760  1.00 79.55           C
ATOM   5048  O   VAL A 329      16.884   3.289 -24.929  1.00 79.55           O
ATOM   5049  HA  VAL A 329      16.428   1.499 -23.169  1.00 79.55           H
ATOM   5050  CB  VAL A 329      15.669   0.233 -24.713  1.00 79.55           C
ATOM   5051  HB  VAL A 329      14.795   0.212 -25.364  1.00 79.55           H
ATOM   5052  CG1 VAL A 329      16.916   0.192 -25.599  1.00 79.55           C
ATOM   5053 1HG1 VAL A 329      16.901   1.037 -26.287  1.00 79.55           H
ATOM   5054 2HG1 VAL A 329      17.808   0.247 -24.975  1.00 79.55           H
ATOM   5055 3HG1 VAL A 329      16.927  -0.738 -26.167  1.00 79.55           H
ATOM   5056  CG2 VAL A 329      15.605  -0.992 -23.799  1.00 79.55           C
ATOM   5057 1HG2 VAL A 329      16.452  -0.978 -23.113  1.00 79.55           H
ATOM   5058 2HG2 VAL A 329      14.675  -0.974 -23.231  1.00 79.55           H
ATOM   5059 3HG2 VAL A 329      15.643  -1.898 -24.404  1.00 79.55           H
ATOM   5060  HN  VAL A 329      13.702   0.891 -23.387  1.00 79.55           H
ATOM   5061  N   LYS A 330      14.650   3.248 -25.281  1.00 74.08           N
ATOM   5062  CA  LYS A 330      14.634   4.486 -26.042  1.00 74.08           C
ATOM   5063  C   LYS A 330      15.169   5.623 -25.170  1.00 74.08           C
[truncated: 117,478 more chars]
