# Supplementary material for: Noncanonical roles of chemokine regions in CCR9 activation revealed by structural modeling and mutational mapping
Source: Nat Commun. 2025 Aug 18;16:7695. doi: 10.1038/s41467-025-62321-9 (PMC12361432; doi:10.1038/s41467-025-62321-9)
Supplement: Supplementary file 7 — Supplementary Data 5 [file 41467_2025_62321_MOESM7_ESM.zip › CCR9_CCL25x1P6_06_rnk2.pdb]

ATOM      1  N   GLU A  20      -6.847  -2.560  58.905  1.00 51.13           N
ATOM      2  CA  GLU A  20      -6.843  -3.519  57.813  1.00 51.13           C
ATOM      3  C   GLU A  20      -7.266  -4.900  58.318  1.00 51.13           C
ATOM      4  O   GLU A  20      -6.438  -5.666  58.808  1.00 51.13           O
ATOM      5  HA  GLU A  20      -7.577  -3.146  57.098  1.00 51.13           H
ATOM      6  CB  GLU A  20      -5.471  -3.578  57.139  1.00 51.13           C
ATOM      7 1HB  GLU A  20      -4.690  -3.412  57.881  1.00 51.13           H
ATOM      8 2HB  GLU A  20      -5.364  -4.522  56.605  1.00 51.13           H
ATOM      9  CG  GLU A  20      -5.326  -2.472  56.092  1.00 51.13           C
ATOM     10 1HG  GLU A  20      -6.267  -2.350  55.555  1.00 51.13           H
ATOM     11 2HG  GLU A  20      -5.117  -1.523  56.587  1.00 51.13           H
ATOM     12  CD  GLU A  20      -4.205  -2.796  55.103  1.00 51.13           C
ATOM     13  OE1 GLU A  20      -4.275  -2.268  53.972  1.00 51.13           O
ATOM     14  OE2 GLU A  20      -3.304  -3.566  55.500  1.00 51.13           O
ATOM     15  HN  GLU A  20      -7.133  -2.928  59.790  1.00 51.13           H
ATOM     16  N   SER A  21      -8.555  -5.176  58.181  1.00 59.82           N
ATOM     17  CA  SER A  21      -9.092  -6.463  58.591  1.00 59.82           C
ATOM     18  C   SER A  21      -8.330  -7.593  57.897  1.00 59.82           C
ATOM     19  O   SER A  21      -7.921  -7.455  56.745  1.00 59.82           O
ATOM     20  HA  SER A  21      -8.944  -6.507  59.670  1.00 59.82           H
ATOM     21  CB  SER A  21     -10.587  -6.560  58.278  1.00 59.82           C
ATOM     22 1HB  SER A  21     -10.972  -7.513  58.641  1.00 59.82           H
ATOM     23 2HB  SER A  21     -11.121  -5.776  58.814  1.00 59.82           H
ATOM     24  OG  SER A  21     -10.849  -6.444  56.882  1.00 59.82           O
ATOM     25  HG  SER A  21     -11.211  -7.306  56.529  1.00 59.82           H
ATOM     26  HN  SER A  21      -9.226  -4.540  57.800  1.00 59.82           H
ATOM     27  N   THR A  22      -8.161  -8.686  58.627  1.00 61.04           N
ATOM     28  CA  THR A  22      -7.508  -9.861  58.076  1.00 61.04           C
ATOM     29  C   THR A  22      -8.145 -10.247  56.739  1.00 61.04           C
ATOM     30  O   THR A  22      -7.468 -10.765  55.852  1.00 61.04           O
ATOM     31  HA  THR A  22      -6.466  -9.612  57.874  1.00 61.04           H
ATOM     32  CB  THR A  22      -7.574 -10.974  59.124  1.00 61.04           C
ATOM     33  HB  THR A  22      -7.550 -11.955  58.651  1.00 61.04           H
ATOM     34  OG1 THR A  22      -8.752 -10.679  59.869  1.00 61.04           O
ATOM     35  HG1 THR A  22      -9.562 -10.972  59.360  1.00 61.04           H
ATOM     36  CG2 THR A  22      -6.447 -10.876  60.153  1.00 61.04           C
ATOM     37 1HG2 THR A  22      -6.513  -9.920  60.674  1.00 61.04           H
ATOM     38 2HG2 THR A  22      -5.485 -10.948  59.647  1.00 61.04           H
ATOM     39 3HG2 THR A  22      -6.541 -11.689  60.873  1.00 61.04           H
ATOM     40  HN  THR A  22      -8.461  -8.775  59.577  1.00 61.04           H
ATOM     41  N   SER A  23      -9.438  -9.979  56.636  1.00 63.71           N
ATOM     42  CA  SER A  23     -10.163 -10.249  55.407  1.00 63.71           C
ATOM     43  C   SER A  23      -9.568  -9.433  54.258  1.00 63.71           C
ATOM     44  O   SER A  23      -9.435  -9.931  53.141  1.00 63.71           O
ATOM     45  HA  SER A  23     -10.035 -11.316  55.224  1.00 63.71           H
ATOM     46  CB  SER A  23     -11.652  -9.935  55.565  1.00 63.71           C
ATOM     47 1HB  SER A  23     -12.199 -10.327  54.707  1.00 63.71           H
ATOM     48 2HB  SER A  23     -12.039 -10.444  56.448  1.00 63.71           H
ATOM     49  OG  SER A  23     -11.894  -8.536  55.681  1.00 63.71           O
ATOM     50  HG  SER A  23     -12.867  -8.345  55.556  1.00 63.71           H
ATOM     51  HN  SER A  23      -9.988  -9.586  57.373  1.00 63.71           H
ATOM     52  N   SER A  24      -9.226  -8.192  54.572  1.00 69.78           N
ATOM     53  CA  SER A  24      -8.678  -7.291  53.572  1.00 69.78           C
ATOM     54  C   SER A  24      -7.354  -7.843  53.039  1.00 69.78           C
ATOM     55  O   SER A  24      -7.057  -7.718  51.852  1.00 69.78           O
ATOM     56  HA  SER A  24      -9.423  -7.253  52.778  1.00 69.78           H
ATOM     57  CB  SER A  24      -8.474  -5.888  54.147  1.00 69.78           C
ATOM     58 1HB  SER A  24      -9.445  -5.434  54.346  1.00 69.78           H
ATOM     59 2HB  SER A  24      -7.954  -5.959  55.102  1.00 69.78           H
ATOM     60  OG  SER A  24      -7.732  -5.052  53.264  1.00 69.78           O
ATOM     61  HG  SER A  24      -7.566  -4.163  53.692  1.00 69.78           H
ATOM     62  HN  SER A  24      -9.317  -7.801  55.487  1.00 69.78           H
ATOM     63  N   MET A  25      -6.593  -8.444  53.943  1.00 66.33           N
ATOM     64  CA  MET A  25      -5.292  -8.983  53.588  1.00 66.33           C
ATOM     65  C   MET A  25      -5.435 -10.299  52.821  1.00 66.33           C
ATOM     66  O   MET A  25      -4.687 -10.557  51.879  1.00 66.33           O
ATOM     67  HA  MET A  25      -4.828  -8.231  52.949  1.00 66.33           H
ATOM     68  CB  MET A  25      -4.472  -9.217  54.858  1.00 66.33           C
ATOM     69 1HB  MET A  25      -4.858  -8.594  55.664  1.00 66.33           H
ATOM     70 2HB  MET A  25      -4.578 -10.254  55.177  1.00 66.33           H
ATOM     71  CG  MET A  25      -2.994  -8.899  54.623  1.00 66.33           C
ATOM     72 1HG  MET A  25      -2.564  -9.622  53.929  1.00 66.33           H
ATOM     73 2HG  MET A  25      -2.894  -7.916  54.162  1.00 66.33           H
ATOM     74  SD  MET A  25      -2.107  -8.939  56.171  1.00 66.33           S
ATOM     75  CE  MET A  25      -0.560  -8.210  55.661  1.00 66.33           C
ATOM     76 1HE  MET A  25      -0.111  -8.820  54.878  1.00 66.33           H
ATOM     77 2HE  MET A  25      -0.740  -7.205  55.280  1.00 66.33           H
ATOM     78 3HE  MET A  25       0.117  -8.159  56.515  1.00 66.33           H
ATOM     79  HN  MET A  25      -6.853  -8.563  54.902  1.00 66.33           H
ATOM     80  N   GLU A  26      -6.400 -11.097  53.254  1.00 62.55           N
ATOM     81  CA  GLU A  26      -6.700 -12.345  52.573  1.00 62.55           C
ATOM     82  C   GLU A  26      -7.188 -12.069  51.149  1.00 62.55           C
ATOM     83  O   GLU A  26      -6.797 -12.761  50.210  1.00 62.55           O
ATOM     84  HA  GLU A  26      -5.758 -12.892  52.542  1.00 62.55           H
ATOM     85  CB  GLU A  26      -7.729 -13.163  53.356  1.00 62.55           C
ATOM     86 1HB  GLU A  26      -8.490 -12.499  53.767  1.00 62.55           H
ATOM     87 2HB  GLU A  26      -8.140 -13.945  52.718  1.00 62.55           H
ATOM     88  CG  GLU A  26      -7.076 -13.874  54.543  1.00 62.55           C
ATOM     89 1HG  GLU A  26      -6.265 -14.510  54.189  1.00 62.55           H
ATOM     90 2HG  GLU A  26      -6.634 -13.137  55.214  1.00 62.55           H
ATOM     91  CD  GLU A  26      -8.098 -14.718  55.307  1.00 62.55           C
ATOM     92  OE1 GLU A  26      -7.656 -15.678  55.974  1.00 62.55           O
ATOM     93  OE2 GLU A  26      -9.299 -14.385  55.205  1.00 62.55           O
ATOM     94  HN  GLU A  26      -6.970 -10.903  54.052  1.00 62.55           H
ATOM     95  N   ASP A  27      -8.035 -11.057  51.034  1.00 69.12           N
ATOM     96  CA  ASP A  27      -8.605 -10.701  49.745  1.00 69.12           C
ATOM     97  C   ASP A  27      -7.477 -10.358  48.771  1.00 69.12           C
ATOM     98  O   ASP A  27      -7.544 -10.703  47.592  1.00 69.12           O
ATOM     99  HA  ASP A  27      -9.175 -11.576  49.433  1.00 69.12           H
ATOM    100  CB  ASP A  27      -9.515  -9.477  49.865  1.00 69.12           C
ATOM    101 1HB  ASP A  27      -9.028  -8.715  50.474  1.00 69.12           H
ATOM    102 2HB  ASP A  27      -9.675  -9.041  48.879  1.00 69.12           H
ATOM    103  CG  ASP A  27     -10.861  -9.852  50.487  1.00 69.12           C
ATOM    104  OD1 ASP A  27     -11.205 -11.052  50.414  1.00 69.12           O
ATOM    105  OD2 ASP A  27     -11.515  -8.932  51.023  1.00 69.12           O
ATOM    106  HN  ASP A  27      -8.332 -10.486  51.799  1.00 69.12           H
ATOM    107  N   TYR A  28      -6.466  -9.684  49.299  1.00 68.02           N
ATOM    108  CA  TYR A  28      -5.334  -9.272  48.486  1.00 68.02           C
ATOM    109  C   TYR A  28      -4.466 -10.474  48.107  1.00 68.02           C
ATOM    110  O   TYR A  28      -3.937 -10.538  46.998  1.00 68.02           O
ATOM    111  HA  TYR A  28      -5.722  -8.813  47.577  1.00 68.02           H
ATOM    112  CB  TYR A  28      -4.513  -8.319  49.357  1.00 68.02           C
ATOM    113 1HB  TYR A  28      -5.154  -7.500  49.684  1.00 68.02           H
ATOM    114 2HB  TYR A  28      -4.190  -8.849  50.253  1.00 68.02           H
ATOM    115  CG  TYR A  28      -3.285  -7.737  48.655  1.00 68.02           C
ATOM    116  CD1 TYR A  28      -2.053  -8.339  48.809  1.00 68.02           C
ATOM    117  HD1 TYR A  28      -1.955  -9.229  49.430  1.00 68.02           H
ATOM    118  CD2 TYR A  28      -3.409  -6.610  47.868  1.00 68.02           C
ATOM    119  HD2 TYR A  28      -4.382  -6.135  47.746  1.00 68.02           H
ATOM    120  CE1 TYR A  28      -0.896  -7.791  48.148  1.00 68.02           C
ATOM    121  HE1 TYR A  28       0.083  -8.256  48.261  1.00 68.02           H
ATOM    122  CE2 TYR A  28      -2.253  -6.062  47.207  1.00 68.02           C
ATOM    123  HE2 TYR A  28      -2.337  -5.173  46.583  1.00 68.02           H
ATOM    124  CZ  TYR A  28      -1.053  -6.680  47.380  1.00 68.02           C
ATOM    125  OH  TYR A  28       0.039  -6.163  46.756  1.00 68.02           O
ATOM    126  HH  TYR A  28       0.832  -6.750  46.913  1.00 68.02           H
ATOM    127  HN  TYR A  28      -6.413  -9.419  50.262  1.00 68.02           H
ATOM    128  N   VAL A  29      -4.345 -11.397  49.050  1.00 68.89           N
ATOM    129  CA  VAL A  29      -3.487 -12.554  48.859  1.00 68.89           C
ATOM    130  C   VAL A  29      -4.167 -13.535  47.902  1.00 68.89           C
ATOM    131  O   VAL A  29      -3.506 -14.153  47.069  1.00 68.89           O
ATOM    132  HA  VAL A  29      -2.560 -12.205  48.404  1.00 68.89           H
ATOM    133  CB  VAL A  29      -3.144 -13.180  50.213  1.00 68.89           C
ATOM    134  HB  VAL A  29      -4.078 -13.359  50.746  1.00 68.89           H
ATOM    135  CG1 VAL A  29      -2.441 -14.527  50.031  1.00 68.89           C
ATOM    136 1HG1 VAL A  29      -3.095 -15.208  49.487  1.00 68.89           H
ATOM    137 2HG1 VAL A  29      -1.518 -14.382  49.469  1.00 68.89           H
ATOM    138 3HG1 VAL A  29      -2.208 -14.949  51.009  1.00 68.89           H
ATOM    139  CG2 VAL A  29      -2.296 -12.228  51.058  1.00 68.89           C
ATOM    140 1HG2 VAL A  29      -1.368 -12.003  50.532  1.00 68.89           H
ATOM    141 2HG2 VAL A  29      -2.848 -11.304  51.230  1.00 68.89           H
ATOM    142 3HG2 VAL A  29      -2.066 -12.697  52.014  1.00 68.89           H
ATOM    143  HN  VAL A  29      -4.820 -11.363  49.930  1.00 68.89           H
ATOM    144  N   ASN A  30      -5.478 -13.647  48.053  1.00 64.43           N
ATOM    145  CA  ASN A  30      -6.238 -14.624  47.292  1.00 64.43           C
ATOM    146  C   ASN A  30      -6.567 -14.047  45.914  1.00 64.43           C
ATOM    147  O   ASN A  30      -7.047 -14.763  45.036  1.00 64.43           O
ATOM    148  HA  ASN A  30      -5.597 -15.504  47.234  1.00 64.43           H
ATOM    149  CB  ASN A  30      -7.557 -14.961  47.991  1.00 64.43           C
ATOM    150 1HB  ASN A  30      -8.077 -14.040  48.258  1.00 64.43           H
ATOM    151 2HB  ASN A  30      -8.207 -15.505  47.306  1.00 64.43           H
ATOM    152  CG  ASN A  30      -7.314 -15.799  49.247  1.00 64.43           C
ATOM    153  OD1 ASN A  30      -6.304 -16.467  49.393  1.00 64.43           O
ATOM    154  ND2 ASN A  30      -8.295 -15.728  50.143  1.00 64.43           N
ATOM    155 1HD2 ASN A  30      -9.098 -15.161  49.961  1.00 64.43           H
ATOM    156 2HD2 ASN A  30      -8.228 -16.242  50.999  1.00 64.43           H
ATOM    157  HN  ASN A  30      -6.019 -13.086  48.680  1.00 64.43           H
ATOM    158  N   PHE A  31      -6.296 -12.759  45.767  1.00 70.27           N
ATOM    159  CA  PHE A  31      -6.511 -12.089  44.496  1.00 70.27           C
ATOM    160  C   PHE A  31      -5.639 -12.703  43.398  1.00 70.27           C
ATOM    161  O   PHE A  31      -4.419 -12.778  43.539  1.00 70.27           O
ATOM    162  HA  PHE A  31      -7.561 -12.217  44.236  1.00 70.27           H
ATOM    163  CB  PHE A  31      -6.111 -10.625  44.688  1.00 70.27           C
ATOM    164 1HB  PHE A  31      -6.609 -10.237  45.577  1.00 70.27           H
ATOM    165 2HB  PHE A  31      -5.039 -10.573  44.876  1.00 70.27           H
ATOM    166  CG  PHE A  31      -6.450  -9.725  43.498  1.00 70.27           C
ATOM    167  CD1 PHE A  31      -5.486  -9.399  42.596  1.00 70.27           C
ATOM    168  HD1 PHE A  31      -4.472  -9.779  42.721  1.00 70.27           H
ATOM    169  CD2 PHE A  31      -7.716  -9.252  43.341  1.00 70.27           C
ATOM    170  HD2 PHE A  31      -8.488  -9.513  44.064  1.00 70.27           H
ATOM    171  CE1 PHE A  31      -5.800  -8.565  41.491  1.00 70.27           C
ATOM    172  HE1 PHE A  31      -5.028  -8.303  40.768  1.00 70.27           H
ATOM    173  CE2 PHE A  31      -8.030  -8.417  42.237  1.00 70.27           C
ATOM    174  HE2 PHE A  31      -9.044  -8.038  42.111  1.00 70.27           H
ATOM    175  CZ  PHE A  31      -7.066  -8.091  41.335  1.00 70.27           C
ATOM    176  HZ  PHE A  31      -7.307  -7.451  40.486  1.00 70.27           H
ATOM    177  HN  PHE A  31      -5.937 -12.176  46.496  1.00 70.27           H
ATOM    178  N   ASN A  32      -6.298 -13.126  42.330  1.00 61.97           N
ATOM    179  CA  ASN A  32      -5.604 -13.774  41.230  1.00 61.97           C
ATOM    180  C   ASN A  32      -4.991 -12.707  40.321  1.00 61.97           C
ATOM    181  O   ASN A  32      -5.664 -12.177  39.438  1.00 61.97           O
ATOM    182  HA  ASN A  32      -4.850 -14.405  41.700  1.00 61.97           H
ATOM    183  CB  ASN A  32      -6.568 -14.615  40.390  1.00 61.97           C
ATOM    184 1HB  ASN A  32      -7.274 -15.126  41.043  1.00 61.97           H
ATOM    185 2HB  ASN A  32      -7.150 -13.964  39.738  1.00 61.97           H
ATOM    186  CG  ASN A  32      -5.808 -15.641  39.548  1.00 61.97           C
ATOM    187  OD1 ASN A  32      -4.591 -15.719  39.566  1.00 61.97           O
ATOM    188  ND2 ASN A  32      -6.592 -16.422  38.810  1.00 61.97           N
ATOM    189 1HD2 ASN A  32      -7.585 -16.306  38.840  1.00 61.97           H
ATOM    190 2HD2 ASN A  32      -6.189 -17.125  38.224  1.00 61.97           H
ATOM    191  HN  ASN A  32      -7.286 -13.032  42.210  1.00 61.97           H
ATOM    192  N   PHE A  33      -3.720 -12.425  40.567  1.00 65.11           N
ATOM    193  CA  PHE A  33      -2.990 -11.479  39.740  1.00 65.11           C
ATOM    194  C   PHE A  33      -2.555 -12.124  38.423  1.00 65.11           C
ATOM    195  O   PHE A  33      -1.363 -12.291  38.172  1.00 65.11           O
ATOM    196  HA  PHE A  33      -3.661 -10.647  39.531  1.00 65.11           H
ATOM    197  CB  PHE A  33      -1.744 -11.066  40.527  1.00 65.11           C
ATOM    198 1HB  PHE A  33      -1.205 -11.964  40.832  1.00 65.11           H
ATOM    199 2HB  PHE A  33      -1.081 -10.505  39.869  1.00 65.11           H
ATOM    200  CG  PHE A  33      -2.043 -10.222  41.767  1.00 65.11           C
ATOM    201  CD1 PHE A  33      -2.187  -8.875  41.654  1.00 65.11           C
ATOM    202  HD1 PHE A  33      -2.090  -8.396  40.680  1.00 65.11           H
ATOM    203  CD2 PHE A  33      -2.164 -10.819  42.983  1.00 65.11           C
ATOM    204  HD2 PHE A  33      -2.049 -11.899  43.074  1.00 65.11           H
ATOM    205  CE1 PHE A  33      -2.464  -8.091  42.805  1.00 65.11           C
ATOM    206  HE1 PHE A  33      -2.580  -7.011  42.715  1.00 65.11           H
ATOM    207  CE2 PHE A  33      -2.442 -10.036  44.135  1.00 65.11           C
ATOM    208  HE2 PHE A  33      -2.539 -10.514  45.109  1.00 65.11           H
ATOM    209  CZ  PHE A  33      -2.586  -8.688  44.021  1.00 65.11           C
ATOM    210  HZ  PHE A  33      -2.799  -8.087  44.905  1.00 65.11           H
ATOM    211  HN  PHE A  33      -3.192 -12.829  41.314  1.00 65.11           H
ATOM    212  N   THR A  34      -3.547 -12.470  37.615  1.00 64.33           N
ATOM    213  CA  THR A  34      -3.303 -12.762  36.213  1.00 64.33           C
ATOM    214  C   THR A  34      -2.698 -11.545  35.512  1.00 64.33           C
ATOM    215  O   THR A  34      -3.205 -10.432  35.644  1.00 64.33           O
ATOM    216  HA  THR A  34      -2.568 -13.565  36.151  1.00 64.33           H
ATOM    217  CB  THR A  34      -4.621 -13.228  35.590  1.00 64.33           C
ATOM    218  HB  THR A  34      -4.550 -13.255  34.503  1.00 64.33           H
ATOM    219  OG1 THR A  34      -5.592 -12.330  36.121  1.00 64.33           O
ATOM    220  HG1 THR A  34      -5.351 -11.388  35.886  1.00 64.33           H
ATOM    221  CG2 THR A  34      -5.060 -14.600  36.107  1.00 64.33           C
ATOM    222 1HG2 THR A  34      -5.197 -14.554  37.188  1.00 64.33           H
ATOM    223 2HG2 THR A  34      -4.296 -15.339  35.869  1.00 64.33           H
ATOM    224 3HG2 THR A  34      -6.001 -14.882  35.634  1.00 64.33           H
ATOM    225  HN  THR A  34      -4.501 -12.552  37.904  1.00 64.33           H
ATOM    226  N   ASP A  35      -1.621 -11.797  34.781  1.00 68.40           N
ATOM    227  CA  ASP A  35      -0.871 -10.720  34.158  1.00 68.40           C
ATOM    228  C   ASP A  35      -1.489 -10.394  32.797  1.00 68.40           C
ATOM    229  O   ASP A  35      -1.069 -10.936  31.775  1.00 68.40           O
ATOM    230  HA  ASP A  35      -0.935  -9.885  34.856  1.00 68.40           H
ATOM    231  CB  ASP A  35       0.587 -11.125  33.931  1.00 68.40           C
ATOM    232 1HB  ASP A  35       0.899 -11.825  34.706  1.00 68.40           H
ATOM    233 2HB  ASP A  35       0.680 -11.644  32.977  1.00 68.40           H
ATOM    234  CG  ASP A  35       1.504  -9.900  33.943  1.00 68.40           C
ATOM    235  OD1 ASP A  35       0.967  -8.791  34.150  1.00 68.40           O
ATOM    236  OD2 ASP A  35       2.722 -10.101  33.744  1.00 68.40           O
ATOM    237  HN  ASP A  35      -1.262 -12.715  34.613  1.00 68.40           H
ATOM    238  N   PHE A  36      -2.476  -9.511  32.827  1.00 82.37           N
ATOM    239  CA  PHE A  36      -3.133  -9.081  31.605  1.00 82.37           C
ATOM    240  C   PHE A  36      -2.350  -7.951  30.931  1.00 82.37           C
ATOM    241  O   PHE A  36      -2.675  -7.546  29.816  1.00 82.37           O
ATOM    242  HA  PHE A  36      -3.171  -9.942  30.938  1.00 82.37           H
ATOM    243  CB  PHE A  36      -4.517  -8.562  31.999  1.00 82.37           C
ATOM    244 1HB  PHE A  36      -4.406  -7.837  32.805  1.00 82.37           H
ATOM    245 2HB  PHE A  36      -4.950  -8.031  31.151  1.00 82.37           H
ATOM    246  CG  PHE A  36      -5.487  -9.656  32.447  1.00 82.37           C
ATOM    247  CD1 PHE A  36      -5.589 -10.809  31.732  1.00 82.37           C
ATOM    248  HD1 PHE A  36      -4.979 -10.953  30.841  1.00 82.37           H
ATOM    249  CD2 PHE A  36      -6.249  -9.477  33.559  1.00 82.37           C
ATOM    250  HD2 PHE A  36      -6.168  -8.553  34.132  1.00 82.37           H
ATOM    251  CE1 PHE A  36      -6.490 -11.825  32.148  1.00 82.37           C
ATOM    252  HE1 PHE A  36      -6.571 -12.749  31.575  1.00 82.37           H
ATOM    253  CE2 PHE A  36      -7.150 -10.492  33.975  1.00 82.37           C
ATOM    254  HE2 PHE A  36      -7.760 -10.348  34.866  1.00 82.37           H
ATOM    255  CZ  PHE A  36      -7.251 -11.645  33.260  1.00 82.37           C
ATOM    256  HZ  PHE A  36      -7.943 -12.425  33.579  1.00 82.37           H
ATOM    257  HN  PHE A  36      -2.827  -9.093  33.665  1.00 82.37           H
ATOM    258  N   TYR A  37      -1.335  -7.475  31.636  1.00 87.02           N
ATOM    259  CA  TYR A  37      -0.452  -6.461  31.086  1.00 87.02           C
ATOM    260  C   TYR A  37       0.670  -7.099  30.263  1.00 87.02           C
ATOM    261  O   TYR A  37       1.519  -7.804  30.806  1.00 87.02           O
ATOM    262  HA  TYR A  37      -1.044  -5.814  30.439  1.00 87.02           H
ATOM    263  CB  TYR A  37       0.161  -5.739  32.287  1.00 87.02           C
ATOM    264 1HB  TYR A  37      -0.637  -5.455  32.973  1.00 87.02           H
ATOM    265 2HB  TYR A  37       0.810  -6.432  32.823  1.00 87.02           H
ATOM    266  CG  TYR A  37       0.965  -4.490  31.919  1.00 87.02           C
ATOM    267  CD1 TYR A  37       2.336  -4.569  31.782  1.00 87.02           C
ATOM    268  HD1 TYR A  37       2.846  -5.520  31.936  1.00 87.02           H
ATOM    269  CD2 TYR A  37       0.320  -3.286  31.723  1.00 87.02           C
ATOM    270  HD2 TYR A  37      -0.763  -3.225  31.832  1.00 87.02           H
ATOM    271  CE1 TYR A  37       3.093  -3.394  31.435  1.00 87.02           C
ATOM    272  HE1 TYR A  37       4.177  -3.441  31.324  1.00 87.02           H
ATOM    273  CE2 TYR A  37       1.077  -2.112  31.377  1.00 87.02           C
ATOM    274  HE2 TYR A  37       0.580  -1.154  31.220  1.00 87.02           H
ATOM    275  CZ  TYR A  37       2.426  -2.223  31.250  1.00 87.02           C
ATOM    276  OH  TYR A  37       3.141  -1.114  30.922  1.00 87.02           O
ATOM    277  HH  TYR A  37       2.528  -0.399  30.585  1.00 87.02           H
ATOM    278  HN  TYR A  37      -1.112  -7.771  32.565  1.00 87.02           H
ATOM    279  N   CYS A  38       0.636  -6.827  28.966  1.00 90.38           N
ATOM    280  CA  CYS A  38       1.565  -7.461  28.045  1.00 90.38           C
ATOM    281  C   CYS A  38       2.676  -6.461  27.720  1.00 90.38           C
ATOM    282  O   CYS A  38       2.423  -5.421  27.114  1.00 90.38           O
ATOM    283  HA  CYS A  38       1.967  -8.334  28.558  1.00 90.38           H
ATOM    284  CB  CYS A  38       0.858  -7.959  26.783  1.00 90.38           C
ATOM    285 1HB  CYS A  38       0.024  -8.606  27.054  1.00 90.38           H
ATOM    286 2HB  CYS A  38       0.441  -7.115  26.233  1.00 90.38           H
ATOM    287  SG  CYS A  38       2.038  -8.872  25.724  1.00 90.38           S
ATOM    288  HN  CYS A  38      -0.008  -6.189  28.545  1.00 90.38           H
ATOM    289  N   GLU A  39       3.884  -6.811  28.138  1.00 82.33           N
ATOM    290  CA  GLU A  39       5.062  -6.061  27.735  1.00 82.33           C
ATOM    291  C   GLU A  39       5.601  -6.593  26.406  1.00 82.33           C
ATOM    292  O   GLU A  39       5.907  -7.779  26.286  1.00 82.33           O
ATOM    293  HA  GLU A  39       4.722  -5.033  27.611  1.00 82.33           H
ATOM    294  CB  GLU A  39       6.138  -6.106  28.822  1.00 82.33           C
ATOM    295 1HB  GLU A  39       6.404  -7.142  29.033  1.00 82.33           H
ATOM    296 2HB  GLU A  39       6.990  -5.496  28.520  1.00 82.33           H
ATOM    297  CG  GLU A  39       5.621  -5.508  30.131  1.00 82.33           C
ATOM    298 1HG  GLU A  39       5.183  -4.528  29.940  1.00 82.33           H
ATOM    299 2HG  GLU A  39       4.828  -6.137  30.535  1.00 82.33           H
ATOM    300  CD  GLU A  39       6.748  -5.377  31.157  1.00 82.33           C
ATOM    301  OE1 GLU A  39       6.514  -4.687  32.173  1.00 82.33           O
ATOM    302  OE2 GLU A  39       7.819  -5.970  30.903  1.00 82.33           O
ATOM    303  HN  GLU A  39       4.064  -7.589  28.739  1.00 82.33           H
ATOM    304  N   LYS A  40       5.702  -5.691  25.441  1.00 88.90           N
ATOM    305  CA  LYS A  40       6.039  -6.082  24.083  1.00 88.90           C
ATOM    306  C   LYS A  40       7.469  -5.640  23.769  1.00 88.90           C
ATOM    307  O   LYS A  40       7.780  -5.293  22.631  1.00 88.90           O
ATOM    308  HA  LYS A  40       5.995  -7.170  24.036  1.00 88.90           H
ATOM    309  CB  LYS A  40       4.999  -5.545  23.097  1.00 88.90           C
ATOM    310 1HB  LYS A  40       4.904  -4.466  23.215  1.00 88.90           H
ATOM    311 2HB  LYS A  40       5.334  -5.726  22.076  1.00 88.90           H
ATOM    312  CG  LYS A  40       3.639  -6.209  23.319  1.00 88.90           C
ATOM    313 1HG  LYS A  40       3.747  -7.293  23.275  1.00 88.90           H
ATOM    314 2HG  LYS A  40       3.270  -5.966  24.316  1.00 88.90           H
ATOM    315  CD  LYS A  40       2.626  -5.749  22.268  1.00 88.90           C
ATOM    316 1HD  LYS A  40       2.488  -4.670  22.339  1.00 88.90           H
ATOM    317 2HD  LYS A  40       3.012  -5.956  21.270  1.00 88.90           H
ATOM    318  CE  LYS A  40       1.281  -6.454  22.457  1.00 88.90           C
ATOM    319 1HE  LYS A  40       1.412  -7.532  22.361  1.00 88.90           H
ATOM    320 2HE  LYS A  40       0.904  -6.267  23.463  1.00 88.90           H
ATOM    321  NZ  LYS A  40       0.301  -5.976  21.457  1.00 88.90           N
ATOM    322 1HZ  LYS A  40      -0.489  -6.612  21.427  1.00 88.90           H
ATOM    323 2HZ  LYS A  40      -0.020  -5.049  21.714  1.00 88.90           H
ATOM    324 3HZ  LYS A  40       0.740  -5.940  20.544  1.00 88.90           H
ATOM    325  HN  LYS A  40       5.558  -4.710  25.575  1.00 88.90           H
ATOM    326  N   ASN A  41       8.302  -5.668  24.800  1.00 82.50           N
ATOM    327  CA  ASN A  41       9.686  -5.250  24.654  1.00 82.50           C
ATOM    328  C   ASN A  41      10.355  -6.087  23.563  1.00 82.50           C
ATOM    329  O   ASN A  41      11.143  -5.569  22.772  1.00 82.50           O
ATOM    330  HA  ASN A  41       9.641  -4.191  24.398  1.00 82.50           H
ATOM    331  CB  ASN A  41      10.465  -5.459  25.955  1.00 82.50           C
ATOM    332 1HB  ASN A  41      10.282  -6.465  26.334  1.00 82.50           H
ATOM    333 2HB  ASN A  41      11.534  -5.381  25.759  1.00 82.50           H
ATOM    334  CG  ASN A  41      10.057  -4.429  27.010  1.00 82.50           C
ATOM    335  OD1 ASN A  41       9.705  -3.300  26.709  1.00 82.50           O
ATOM    336  ND2 ASN A  41      10.124  -4.878  28.259  1.00 82.50           N
ATOM    337 1HD2 ASN A  41      10.421  -5.817  28.438  1.00 82.50           H
ATOM    338 2HD2 ASN A  41       9.877  -4.279  29.021  1.00 82.50           H
ATOM    339  HN  ASN A  41       8.046  -5.968  25.718  1.00 82.50           H
ATOM    340  N   ASN A  42      10.018  -7.368  23.554  1.00 84.21           N
ATOM    341  CA  ASN A  42      10.628  -8.297  22.617  1.00 84.21           C
ATOM    342  C   ASN A  42      10.255  -7.893  21.189  1.00 84.21           C
ATOM    343  O   ASN A  42      11.069  -8.010  20.275  1.00 84.21           O
ATOM    344  HA  ASN A  42      11.700  -8.228  22.803  1.00 84.21           H
ATOM    345  CB  ASN A  42      10.127  -9.724  22.851  1.00 84.21           C
ATOM    346 1HB  ASN A  42       9.038  -9.743  22.806  1.00 84.21           H
ATOM    347 2HB  ASN A  42      10.491 -10.375  22.056  1.00 84.21           H
ATOM    348  CG  ASN A  42      10.597 -10.254  24.207  1.00 84.21           C
ATOM    349  OD1 ASN A  42      11.410  -9.653  24.890  1.00 84.21           O
ATOM    350  ND2 ASN A  42      10.041 -11.410  24.558  1.00 84.21           N
ATOM    351 1HD2 ASN A  42       9.380 -11.852  23.951  1.00 84.21           H
ATOM    352 2HD2 ASN A  42      10.284 -11.839  25.428  1.00 84.21           H
ATOM    353  HN  ASN A  42       9.342  -7.773  24.170  1.00 84.21           H
ATOM    354  N   VAL A  43       9.024  -7.426  21.043  1.00 91.45           N
ATOM    355  CA  VAL A  43       8.517  -7.050  19.734  1.00 91.45           C
ATOM    356  C   VAL A  43       9.282  -5.825  19.228  1.00 91.45           C
ATOM    357  O   VAL A  43       9.626  -5.747  18.050  1.00 91.45           O
ATOM    358  HA  VAL A  43       8.702  -7.884  19.057  1.00 91.45           H
ATOM    359  CB  VAL A  43       7.005  -6.824  19.804  1.00 91.45           C
ATOM    360  HB  VAL A  43       6.825  -5.951  20.431  1.00 91.45           H
ATOM    361  CG1 VAL A  43       6.430  -6.531  18.416  1.00 91.45           C
ATOM    362 1HG1 VAL A  43       6.899  -5.635  18.010  1.00 91.45           H
ATOM    363 2HG1 VAL A  43       6.627  -7.376  17.756  1.00 91.45           H
ATOM    364 3HG1 VAL A  43       5.354  -6.375  18.495  1.00 91.45           H
ATOM    365  CG2 VAL A  43       6.301  -8.019  20.449  1.00 91.45           C
ATOM    366 1HG2 VAL A  43       6.493  -8.916  19.859  1.00 91.45           H
ATOM    367 2HG2 VAL A  43       6.680  -8.162  21.461  1.00 91.45           H
ATOM    368 3HG2 VAL A  43       5.228  -7.832  20.486  1.00 91.45           H
ATOM    369  HN  VAL A  43       8.379  -7.303  21.797  1.00 91.45           H
ATOM    370  N   ARG A  44       9.525  -4.899  20.144  1.00 86.69           N
ATOM    371  CA  ARG A  44      10.216  -3.668  19.799  1.00 86.69           C
ATOM    372  C   ARG A  44      11.664  -3.966  19.403  1.00 86.69           C
ATOM    373  O   ARG A  44      12.205  -3.335  18.496  1.00 86.69           O
ATOM    374  HA  ARG A  44       9.655  -3.260  18.958  1.00 86.69           H
ATOM    375  CB  ARG A  44      10.207  -2.684  20.970  1.00 86.69           C
ATOM    376 1HB  ARG A  44      10.590  -3.175  21.865  1.00 86.69           H
ATOM    377 2HB  ARG A  44      10.874  -1.850  20.754  1.00 86.69           H
ATOM    378  CG  ARG A  44       8.794  -2.160  21.235  1.00 86.69           C
ATOM    379 1HG  ARG A  44       8.328  -1.870  20.293  1.00 86.69           H
ATOM    380 2HG  ARG A  44       8.182  -2.954  21.662  1.00 86.69           H
ATOM    381  CD  ARG A  44       8.823  -0.962  22.186  1.00 86.69           C
ATOM    382 1HD  ARG A  44       9.574  -0.244  21.857  1.00 86.69           H
ATOM    383 2HD  ARG A  44       7.862  -0.449  22.168  1.00 86.69           H
ATOM    384  NE  ARG A  44       9.127  -1.416  23.562  1.00 86.69           N
ATOM    385  HE  ARG A  44      10.083  -1.591  23.797  1.00 86.69           H
ATOM    386  CZ  ARG A  44       8.201  -1.606  24.512  1.00 86.69           C
ATOM    387  NH1 ARG A  44       6.905  -1.387  24.252  1.00 86.69           N
ATOM    388 1HH1 ARG A  44       6.622  -1.079  23.343  1.00 86.69           H
ATOM    389 2HH1 ARG A  44       6.220  -1.532  24.966  1.00 86.69           H
ATOM    390  NH2 ARG A  44       8.591  -2.020  25.725  1.00 86.69           N
ATOM    391 1HH2 ARG A  44       7.912  -2.167  26.445  1.00 86.69           H
ATOM    392 2HH2 ARG A  44       9.560  -2.181  25.911  1.00 86.69           H
ATOM    393  HN  ARG A  44       9.260  -4.980  21.105  1.00 86.69           H
ATOM    394  N   GLN A  45      12.250  -4.926  20.102  1.00 83.26           N
ATOM    395  CA  GLN A  45      13.620  -5.323  19.826  1.00 83.26           C
ATOM    396  C   GLN A  45      13.728  -5.914  18.419  1.00 83.26           C
ATOM    397  O   GLN A  45      14.638  -5.569  17.665  1.00 83.26           O
ATOM    398  HA  GLN A  45      14.205  -4.406  19.888  1.00 83.26           H
ATOM    399  CB  GLN A  45      14.126  -6.314  20.877  1.00 83.26           C
ATOM    400 1HB  GLN A  45      13.350  -7.048  21.093  1.00 83.26           H
ATOM    401 2HB  GLN A  45      14.982  -6.861  20.483  1.00 83.26           H
ATOM    402  CG  GLN A  45      14.524  -5.591  22.165  1.00 83.26           C
ATOM    403 1HG  GLN A  45      15.270  -4.828  21.942  1.00 83.26           H
ATOM    404 2HG  GLN A  45      13.657  -5.077  22.581  1.00 83.26           H
ATOM    405  CD  GLN A  45      15.084  -6.574  23.195  1.00 83.26           C
ATOM    406  OE1 GLN A  45      15.022  -7.782  23.035  1.00 83.26           O
ATOM    407  NE2 GLN A  45      15.631  -5.991  24.257  1.00 83.26           N
ATOM    408 1HE2 GLN A  45      15.649  -4.993  24.327  1.00 83.26           H
ATOM    409 2HE2 GLN A  45      16.025  -6.550  24.987  1.00 83.26           H
ATOM    410  HN  GLN A  45      11.805  -5.429  20.843  1.00 83.26           H
ATOM    411  N   PHE A  46      12.788  -6.794  18.106  1.00 92.43           N
ATOM    412  CA  PHE A  46      12.758  -7.425  16.798  1.00 92.43           C
ATOM    413  C   PHE A  46      12.676  -6.377  15.686  1.00 92.43           C
ATOM    414  O   PHE A  46      13.430  -6.436  14.716  1.00 92.43           O
ATOM    415  HA  PHE A  46      13.682  -7.993  16.692  1.00 92.43           H
ATOM    416  CB  PHE A  46      11.504  -8.300  16.751  1.00 92.43           C
ATOM    417 1HB  PHE A  46      11.612  -9.110  17.472  1.00 92.43           H
ATOM    418 2HB  PHE A  46      10.647  -7.705  17.067  1.00 92.43           H
ATOM    419  CG  PHE A  46      11.213  -8.897  15.373  1.00 92.43           C
ATOM    420  CD1 PHE A  46      10.291  -8.315  14.561  1.00 92.43           C
ATOM    421  HD1 PHE A  46       9.759  -7.422  14.891  1.00 92.43           H
ATOM    422  CD2 PHE A  46      11.876 -10.011  14.961  1.00 92.43           C
ATOM    423  HD2 PHE A  46      12.615 -10.478  15.612  1.00 92.43           H
ATOM    424  CE1 PHE A  46      10.020  -8.869  13.282  1.00 92.43           C
ATOM    425  HE1 PHE A  46       9.281  -8.403  12.631  1.00 92.43           H
ATOM    426  CE2 PHE A  46      11.605 -10.565  13.682  1.00 92.43           C
ATOM    427  HE2 PHE A  46      12.137 -11.458  13.352  1.00 92.43           H
ATOM    428  CZ  PHE A  46      10.683  -9.983  12.870  1.00 92.43           C
ATOM    429  HZ  PHE A  46      10.476 -10.409  11.888  1.00 92.43           H
ATOM    430  HN  PHE A  46      12.057  -7.076  18.728  1.00 92.43           H
ATOM    431  N   ALA A  47      11.754  -5.442  15.864  1.00 93.22           N
ATOM    432  CA  ALA A  47      11.520  -4.421  14.857  1.00 93.22           C
ATOM    433  C   ALA A  47      12.799  -3.606  14.656  1.00 93.22           C
ATOM    434  O   ALA A  47      13.143  -3.251  13.530  1.00 93.22           O
ATOM    435  HA  ALA A  47      11.271  -4.926  13.924  1.00 93.22           H
ATOM    436  CB  ALA A  47      10.334  -3.551  15.279  1.00 93.22           C
ATOM    437 1HB  ALA A  47       9.445  -4.173  15.379  1.00 93.22           H
ATOM    438 2HB  ALA A  47      10.555  -3.075  16.234  1.00 93.22           H
ATOM    439 3HB  ALA A  47      10.159  -2.785  14.523  1.00 93.22           H
ATOM    440  HN  ALA A  47      11.174  -5.376  16.676  1.00 93.22           H
ATOM    441  N   SER A  48      13.469  -3.333  15.766  1.00 91.50           N
ATOM    442  CA  SER A  48      14.596  -2.416  15.753  1.00 91.50           C
ATOM    443  C   SER A  48      15.743  -3.007  14.931  1.00 91.50           C
ATOM    444  O   SER A  48      16.572  -2.271  14.397  1.00 91.50           O
ATOM    445  HA  SER A  48      14.221  -1.505  15.288  1.00 91.50           H
ATOM    446  CB  SER A  48      15.068  -2.104  17.175  1.00 91.50           C
ATOM    447 1HB  SER A  48      15.758  -1.260  17.151  1.00 91.50           H
ATOM    448 2HB  SER A  48      14.215  -1.801  17.782  1.00 91.50           H
ATOM    449  OG  SER A  48      15.709  -3.223  17.782  1.00 91.50           O
ATOM    450  HG  SER A  48      15.263  -4.070  17.493  1.00 91.50           H
ATOM    451  HN  SER A  48      13.254  -3.726  16.660  1.00 91.50           H
ATOM    452  N   HIS A  49      15.753  -4.329  14.854  1.00 87.38           N
ATOM    453  CA  HIS A  49      16.843  -5.032  14.198  1.00 87.38           C
ATOM    454  C   HIS A  49      16.453  -5.349  12.753  1.00 87.38           C
ATOM    455  O   HIS A  49      17.273  -5.227  11.844  1.00 87.38           O
ATOM    456  HA  HIS A  49      17.696  -4.353  14.195  1.00 87.38           H
ATOM    457  CB  HIS A  49      17.241  -6.278  14.991  1.00 87.38           C
ATOM    458 1HB  HIS A  49      16.347  -6.864  15.201  1.00 87.38           H
ATOM    459 2HB  HIS A  49      17.891  -6.898  14.373  1.00 87.38           H
ATOM    460  CG  HIS A  49      17.946  -5.979  16.293  1.00 87.38           C
ATOM    461  ND1 HIS A  49      19.092  -5.206  16.364  1.00 87.38           N
ATOM    462  HD1 HIS A  49      19.559  -4.779  15.590  1.00 87.38           H
ATOM    463  CD2 HIS A  49      17.655  -6.355  17.571  1.00 87.38           C
ATOM    464  HD2 HIS A  49      16.811  -6.973  17.877  1.00 87.38           H
ATOM    465  CE1 HIS A  49      19.465  -5.128  17.633  1.00 87.38           C
ATOM    466  HE1 HIS A  49      20.332  -4.588  18.014  1.00 87.38           H
ATOM    467  NE2 HIS A  49      18.573  -5.841  18.380  1.00 87.38           N
ATOM    468  HN  HIS A  49      15.037  -4.917  15.229  1.00 87.38           H
ATOM    469  N   PHE A  50      15.201  -5.748  12.585  1.00 81.85           N
ATOM    470  CA  PHE A  50      14.779  -6.389  11.351  1.00 81.85           C
ATOM    471  C   PHE A  50      14.281  -5.355  10.339  1.00 81.85           C
ATOM    472  O   PHE A  50      14.596  -5.440   9.154  1.00 81.85           O
ATOM    473  HA  PHE A  50      15.646  -6.906  10.942  1.00 81.85           H
ATOM    474  CB  PHE A  50      13.627  -7.331  11.708  1.00 81.85           C
ATOM    475 1HB  PHE A  50      13.936  -7.968  12.537  1.00 81.85           H
ATOM    476 2HB  PHE A  50      12.782  -6.739  12.058  1.00 81.85           H
ATOM    477  CG  PHE A  50      13.166  -8.216  10.548  1.00 81.85           C
ATOM    478  CD1 PHE A  50      11.984  -7.960   9.926  1.00 81.85           C
ATOM    479  HD1 PHE A  50      11.366  -7.124  10.253  1.00 81.85           H
ATOM    480  CD2 PHE A  50      13.937  -9.259  10.140  1.00 81.85           C
ATOM    481  HD2 PHE A  50      14.884  -9.465  10.639  1.00 81.85           H
ATOM    482  CE1 PHE A  50      11.556  -8.781   8.850  1.00 81.85           C
ATOM    483  HE1 PHE A  50      10.609  -8.576   8.351  1.00 81.85           H
ATOM    484  CE2 PHE A  50      13.509 -10.081   9.064  1.00 81.85           C
ATOM    485  HE2 PHE A  50      14.127 -10.917   8.737  1.00 81.85           H
ATOM    486  CZ  PHE A  50      12.327  -9.824   8.441  1.00 81.85           C
ATOM    487  HZ  PHE A  50      11.999 -10.455   7.615  1.00 81.85           H
ATOM    488  HN  PHE A  50      14.483  -5.641  13.273  1.00 81.85           H
ATOM    489  N   LEU A  51      13.512  -4.402  10.845  1.00 93.90           N
ATOM    490  CA  LEU A  51      12.727  -3.536   9.981  1.00 93.90           C
ATOM    491  C   LEU A  51      13.651  -2.513   9.316  1.00 93.90           C
ATOM    492  O   LEU A  51      13.552  -2.271   8.114  1.00 93.90           O
ATOM    493  HA  LEU A  51      12.288  -4.161   9.204  1.00 93.90           H
ATOM    494  CB  LEU A  51      11.572  -2.905  10.761  1.00 93.90           C
ATOM    495 1HB  LEU A  51      11.990  -2.315  11.577  1.00 93.90           H
ATOM    496 2HB  LEU A  51      11.050  -2.212  10.101  1.00 93.90           H
ATOM    497  CG  LEU A  51      10.547  -3.879  11.345  1.00 93.90           C
ATOM    498  HG  LEU A  51      11.049  -4.497  12.090  1.00 93.90           H
ATOM    499  CD1 LEU A  51       9.425  -3.127  12.065  1.00 93.90           C
ATOM    500 1HD1 LEU A  51       9.847  -2.534  12.876  1.00 93.90           H
ATOM    501 2HD1 LEU A  51       8.918  -2.468  11.359  1.00 93.90           H
ATOM    502 3HD1 LEU A  51       8.710  -3.843  12.471  1.00 93.90           H
ATOM    503  CD2 LEU A  51      10.007  -4.819  10.267  1.00 93.90           C
ATOM    504 1HD2 LEU A  51       9.526  -4.235   9.482  1.00 93.90           H
ATOM    505 2HD2 LEU A  51      10.829  -5.393   9.840  1.00 93.90           H
ATOM    506 3HD2 LEU A  51       9.280  -5.501  10.709  1.00 93.90           H
ATOM    507  HN  LEU A  51      13.420  -4.217  11.824  1.00 93.90           H
ATOM    508  N   PRO A  52      14.563  -1.898  10.082  1.00 95.70           N
ATOM    509  CA  PRO A  52      15.321  -0.751   9.577  1.00 95.70           C
ATOM    510  C   PRO A  52      16.006  -1.049   8.253  1.00 95.70           C
ATOM    511  O   PRO A  52      15.907  -0.267   7.309  1.00 95.70           O
ATOM    512  HA  PRO A  52      14.649   0.081   9.369  1.00 95.70           H
ATOM    513  CB  PRO A  52      16.334  -0.469  10.689  1.00 95.70           C
ATOM    514 1HB  PRO A  52      17.273  -0.997  10.519  1.00 95.70           H
ATOM    515 2HB  PRO A  52      16.574   0.592  10.753  1.00 95.70           H
ATOM    516  CG  PRO A  52      15.628  -0.965  11.945  1.00 95.70           C
ATOM    517 1HG  PRO A  52      16.331  -1.161  12.754  1.00 95.70           H
ATOM    518 2HG  PRO A  52      14.918  -0.231  12.326  1.00 95.70           H
ATOM    519  CD  PRO A  52      14.938  -2.232  11.468  1.00 95.70           C
ATOM    520 1HD  PRO A  52      15.604  -3.094  11.505  1.00 95.70           H
ATOM    521 2HD  PRO A  52      14.071  -2.477  12.081  1.00 95.70           H
ATOM    522  N   PRO A  53      16.713  -2.183   8.152  1.00 95.86           N
ATOM    523  CA  PRO A  53      17.479  -2.489   6.941  1.00 95.86           C
ATOM    524  C   PRO A  53      16.581  -2.779   5.749  1.00 95.86           C
ATOM    525  O   PRO A  53      16.923  -2.447   4.615  1.00 95.86           O
ATOM    526  HA  PRO A  53      18.075  -1.626   6.645  1.00 95.86           H
ATOM    527  CB  PRO A  53      18.309  -3.712   7.337  1.00 95.86           C
ATOM    528 1HB  PRO A  53      18.474  -4.376   6.489  1.00 95.86           H
ATOM    529 2HB  PRO A  53      19.291  -3.426   7.713  1.00 95.86           H
ATOM    530  CG  PRO A  53      17.482  -4.374   8.402  1.00 95.86           C
ATOM    531 1HG  PRO A  53      16.730  -5.031   7.966  1.00 95.86           H
ATOM    532 2HG  PRO A  53      18.101  -4.988   9.057  1.00 95.86           H
ATOM    533  CD  PRO A  53      16.842  -3.249   9.162  1.00 95.86           C
ATOM    534 1HD  PRO A  53      15.872  -3.538   9.567  1.00 95.86           H
ATOM    535 2HD  PRO A  53      17.457  -2.932  10.004  1.00 95.86           H
ATOM    536  N   LEU A  54      15.445  -3.396   6.040  1.00 94.02           N
ATOM    537  CA  LEU A  54      14.513  -3.780   4.993  1.00 94.02           C
ATOM    538  C   LEU A  54      13.910  -2.521   4.366  1.00 94.02           C
ATOM    539  O   LEU A  54      13.763  -2.439   3.148  1.00 94.02           O
ATOM    540  HA  LEU A  54      15.081  -4.309   4.228  1.00 94.02           H
ATOM    541  CB  LEU A  54      13.469  -4.756   5.538  1.00 94.02           C
ATOM    542 1HB  LEU A  54      13.017  -4.316   6.427  1.00 94.02           H
ATOM    543 2HB  LEU A  54      12.676  -4.860   4.797  1.00 94.02           H
ATOM    544  CG  LEU A  54      13.979  -6.153   5.898  1.00 94.02           C
ATOM    545  HG  LEU A  54      14.748  -6.048   6.664  1.00 94.02           H
ATOM    546  CD1 LEU A  54      12.860  -7.009   6.495  1.00 94.02           C
ATOM    547 1HD1 LEU A  54      12.481  -6.532   7.398  1.00 94.02           H
ATOM    548 2HD1 LEU A  54      12.053  -7.108   5.770  1.00 94.02           H
ATOM    549 3HD1 LEU A  54      13.251  -7.996   6.742  1.00 94.02           H
ATOM    550  CD2 LEU A  54      14.633  -6.826   4.690  1.00 94.02           C
ATOM    551 1HD2 LEU A  54      13.903  -6.917   3.885  1.00 94.02           H
ATOM    552 2HD2 LEU A  54      15.475  -6.222   4.349  1.00 94.02           H
ATOM    553 3HD2 LEU A  54      14.987  -7.817   4.973  1.00 94.02           H
ATOM    554  HN  LEU A  54      15.160  -3.633   6.968  1.00 94.02           H
ATOM    555  N   TYR A  55      13.578  -1.571   5.228  1.00 94.30           N
ATOM    556  CA  TYR A  55      12.953  -0.338   4.778  1.00 94.30           C
ATOM    557  C   TYR A  55      13.920   0.488   3.928  1.00 94.30           C
ATOM    558  O   TYR A  55      13.518   1.094   2.936  1.00 94.30           O
ATOM    559  HA  TYR A  55      12.085  -0.602   4.175  1.00 94.30           H
ATOM    560  CB  TYR A  55      12.609   0.447   6.045  1.00 94.30           C
ATOM    561 1HB  TYR A  55      13.465   0.422   6.720  1.00 94.30           H
ATOM    562 2HB  TYR A  55      12.443   1.491   5.780  1.00 94.30           H
ATOM    563  CG  TYR A  55      11.378  -0.078   6.788  1.00 94.30           C
ATOM    564  CD1 TYR A  55      10.731  -1.210   6.336  1.00 94.30           C
ATOM    565  HD1 TYR A  55      11.096  -1.729   5.450  1.00 94.30           H
ATOM    566  CD2 TYR A  55      10.916   0.581   7.909  1.00 94.30           C
ATOM    567  HD2 TYR A  55      11.428   1.475   8.266  1.00 94.30           H
ATOM    568  CE1 TYR A  55       9.573  -1.704   7.034  1.00 94.30           C
ATOM    569  HE1 TYR A  55       9.052  -2.596   6.688  1.00 94.30           H
ATOM    570  CE2 TYR A  55       9.758   0.087   8.607  1.00 94.30           C
ATOM    571  HE2 TYR A  55       9.382   0.597   9.494  1.00 94.30           H
ATOM    572  CZ  TYR A  55       9.143  -1.031   8.136  1.00 94.30           C
ATOM    573  OH  TYR A  55       8.050  -1.498   8.796  1.00 94.30           O
ATOM    574  HH  TYR A  55       7.673  -2.290   8.316  1.00 94.30           H
ATOM    575  HN  TYR A  55      13.728  -1.633   6.215  1.00 94.30           H
ATOM    576  N   TRP A  56      15.177   0.485   4.347  1.00 92.64           N
ATOM    577  CA  TRP A  56      16.213   1.192   3.612  1.00 92.64           C
ATOM    578  C   TRP A  56      16.338   0.544   2.231  1.00 92.64           C
ATOM    579  O   TRP A  56      16.460   1.240   1.224  1.00 92.64           O
ATOM    580  HA  TRP A  56      15.899   2.231   3.509  1.00 92.64           H
ATOM    581  CB  TRP A  56      17.530   1.199   4.390  1.00 92.64           C
ATOM    582 1HB  TRP A  56      17.660   0.231   4.873  1.00 92.64           H
ATOM    583 2HB  TRP A  56      18.355   1.318   3.688  1.00 92.64           H
ATOM    584  CG  TRP A  56      17.620   2.298   5.451  1.00 92.64           C
ATOM    585  CD1 TRP A  56      17.714   2.156   6.780  1.00 92.64           C
ATOM    586  HD1 TRP A  56      17.740   1.196   7.294  1.00 92.64           H
ATOM    587  CD2 TRP A  56      17.620   3.722   5.215  1.00 92.64           C
ATOM    588  NE1 TRP A  56      17.775   3.380   7.416  1.00 92.64           N
ATOM    589  HE1 TRP A  56      17.848   3.531   8.402  1.00 92.64           H
ATOM    590  CE2 TRP A  56      17.716   4.362   6.434  1.00 92.64           C
ATOM    591  CE3 TRP A  56      17.542   4.445   4.012  1.00 92.64           C
ATOM    592  HE3 TRP A  56      17.466   3.964   3.038  1.00 92.64           H
ATOM    593  CZ2 TRP A  56      17.743   5.755   6.569  1.00 92.64           C
ATOM    594  HZ2 TRP A  56      17.819   6.237   7.544  1.00 92.64           H
ATOM    595  CZ3 TRP A  56      17.570   5.837   4.164  1.00 92.64           C
ATOM    596  HZ3 TRP A  56      17.512   6.446   3.262  1.00 92.64           H
ATOM    597  CH2 TRP A  56      17.666   6.496   5.384  1.00 92.64           C
ATOM    598  HH2 TRP A  56      17.682   7.586   5.417  1.00 92.64           H
ATOM    599  HN  TRP A  56      15.491   0.013   5.170  1.00 92.64           H
ATOM    600  N   LEU A  57      16.303  -0.780   2.228  1.00 92.68           N
ATOM    601  CA  LEU A  57      16.419  -1.529   0.989  1.00 92.68           C
ATOM    602  C   LEU A  57      15.265  -1.151   0.059  1.00 92.68           C
ATOM    603  O   LEU A  57      15.484  -0.815  -1.104  1.00 92.68           O
ATOM    604  HA  LEU A  57      17.355  -1.233   0.515  1.00 92.68           H
ATOM    605  CB  LEU A  57      16.512  -3.029   1.276  1.00 92.68           C
ATOM    606 1HB  LEU A  57      17.356  -3.200   1.945  1.00 92.68           H
ATOM    607 2HB  LEU A  57      15.613  -3.332   1.814  1.00 92.68           H
ATOM    608  CG  LEU A  57      16.673  -3.937   0.056  1.00 92.68           C
ATOM    609  HG  LEU A  57      15.904  -3.674  -0.670  1.00 92.68           H
ATOM    610  CD1 LEU A  57      18.028  -3.713  -0.620  1.00 92.68           C
ATOM    611 1HD1 LEU A  57      18.105  -2.675  -0.944  1.00 92.68           H
ATOM    612 2HD1 LEU A  57      18.827  -3.933   0.088  1.00 92.68           H
ATOM    613 3HD1 LEU A  57      18.116  -4.370  -1.484  1.00 92.68           H
ATOM    614  CD2 LEU A  57      16.457  -5.405   0.431  1.00 92.68           C
ATOM    615 1HD2 LEU A  57      17.187  -5.699   1.184  1.00 92.68           H
ATOM    616 2HD2 LEU A  57      15.451  -5.532   0.831  1.00 92.68           H
ATOM    617 3HD2 LEU A  57      16.577  -6.028  -0.455  1.00 92.68           H
ATOM    618  HN  LEU A  57      16.197  -1.338   3.051  1.00 92.68           H
ATOM    619  N   VAL A  58      14.060  -1.219   0.606  1.00 94.93           N
ATOM    620  CA  VAL A  58      12.866  -0.948  -0.176  1.00 94.93           C
ATOM    621  C   VAL A  58      12.938   0.477  -0.730  1.00 94.93           C
ATOM    622  O   VAL A  58      12.619   0.711  -1.895  1.00 94.93           O
ATOM    623  HA  VAL A  58      12.854  -1.648  -1.011  1.00 94.93           H
ATOM    624  CB  VAL A  58      11.617  -1.198   0.671  1.00 94.93           C
ATOM    625  HB  VAL A  58      11.703  -0.601   1.579  1.00 94.93           H
ATOM    626  CG1 VAL A  58      10.354  -0.750  -0.068  1.00 94.93           C
ATOM    627 1HG1 VAL A  58      10.421   0.316  -0.287  1.00 94.93           H
ATOM    628 2HG1 VAL A  58      10.262  -1.307  -1.000  1.00 94.93           H
ATOM    629 3HG1 VAL A  58       9.481  -0.939   0.556  1.00 94.93           H
ATOM    630  CG2 VAL A  58      11.519  -2.668   1.082  1.00 94.93           C
ATOM    631 1HG2 VAL A  58      11.467  -3.293   0.190  1.00 94.93           H
ATOM    632 2HG2 VAL A  58      12.398  -2.942   1.666  1.00 94.93           H
ATOM    633 3HG2 VAL A  58      10.622  -2.819   1.683  1.00 94.93           H
ATOM    634  HN  VAL A  58      13.893  -1.454   1.564  1.00 94.93           H
ATOM    635  N   PHE A  59      13.357   1.392   0.132  1.00 95.66           N
ATOM    636  CA  PHE A  59      13.433   2.794  -0.243  1.00 95.66           C
ATOM    637  C   PHE A  59      14.351   2.989  -1.451  1.00 95.66           C
ATOM    638  O   PHE A  59      13.962   3.615  -2.436  1.00 95.66           O
ATOM    639  HA  PHE A  59      12.423   3.115  -0.500  1.00 95.66           H
ATOM    640  CB  PHE A  59      14.018   3.546   0.954  1.00 95.66           C
ATOM    641 1HB  PHE A  59      13.319   3.482   1.788  1.00 95.66           H
ATOM    642 2HB  PHE A  59      14.936   3.049   1.269  1.00 95.66           H
ATOM    643  CG  PHE A  59      14.322   5.019   0.675  1.00 95.66           C
ATOM    644  CD1 PHE A  59      15.612   5.445   0.599  1.00 95.66           C
ATOM    645  HD1 PHE A  59      16.428   4.736   0.737  1.00 95.66           H
ATOM    646  CD2 PHE A  59      13.303   5.903   0.502  1.00 95.66           C
ATOM    647  HD2 PHE A  59      12.270   5.562   0.563  1.00 95.66           H
ATOM    648  CE1 PHE A  59      15.894   6.812   0.340  1.00 95.66           C
ATOM    649  HE1 PHE A  59      16.928   7.153   0.280  1.00 95.66           H
ATOM    650  CE2 PHE A  59      13.586   7.271   0.243  1.00 95.66           C
ATOM    651  HE2 PHE A  59      12.769   7.979   0.105  1.00 95.66           H
ATOM    652  CZ  PHE A  59      14.875   7.696   0.168  1.00 95.66           C
ATOM    653  HZ  PHE A  59      15.092   8.745  -0.031  1.00 95.66           H
ATOM    654  HN  PHE A  59      13.642   1.189   1.069  1.00 95.66           H
ATOM    655  N   ILE A  60      15.552   2.442  -1.336  1.00 93.36           N
ATOM    656  CA  ILE A  60      16.581   2.680  -2.334  1.00 93.36           C
ATOM    657  C   ILE A  60      16.109   2.140  -3.686  1.00 93.36           C
ATOM    658  O   ILE A  60      16.115   2.860  -4.683  1.00 93.36           O
ATOM    659  HA  ILE A  60      16.711   3.759  -2.420  1.00 93.36           H
ATOM    660  CB  ILE A  60      17.919   2.099  -1.873  1.00 93.36           C
ATOM    661  HB  ILE A  60      17.751   1.073  -1.545  1.00 93.36           H
ATOM    662  CG1 ILE A  60      18.469   2.873  -0.673  1.00 93.36           C
ATOM    663 1HG1 ILE A  60      18.821   3.852  -0.998  1.00 93.36           H
ATOM    664 2HG1 ILE A  60      17.671   3.045   0.049  1.00 93.36           H
ATOM    665  CG2 ILE A  60      18.921   2.044  -3.028  1.00 93.36           C
ATOM    666 1HG2 ILE A  60      18.523   1.416  -3.825  1.00 93.36           H
ATOM    667 2HG2 ILE A  60      19.090   3.051  -3.410  1.00 93.36           H
ATOM    668 3HG2 ILE A  60      19.863   1.627  -2.673  1.00 93.36           H
ATOM    669  CD1 ILE A  60      19.614   2.109  -0.005  1.00 93.36           C
ATOM    670 1HD1 ILE A  60      19.251   1.140   0.340  1.00 93.36           H
ATOM    671 2HD1 ILE A  60      20.419   1.960  -0.724  1.00 93.36           H
ATOM    672 3HD1 ILE A  60      19.986   2.681   0.844  1.00 93.36           H
ATOM    673  HN  ILE A  60      15.826   1.848  -0.580  1.00 93.36           H
ATOM    674  N   VAL A  61      15.712   0.876  -3.676  1.00 93.41           N
ATOM    675  CA  VAL A  61      15.363   0.191  -4.909  1.00 93.41           C
ATOM    676  C   VAL A  61      14.113   0.838  -5.510  1.00 93.41           C
ATOM    677  O   VAL A  61      14.044   1.058  -6.718  1.00 93.41           O
ATOM    678  HA  VAL A  61      16.193   0.321  -5.603  1.00 93.41           H
ATOM    679  CB  VAL A  61      15.193  -1.306  -4.646  1.00 93.41           C
ATOM    680  HB  VAL A  61      14.425  -1.428  -3.882  1.00 93.41           H
ATOM    681  CG1 VAL A  61      14.721  -2.034  -5.907  1.00 93.41           C
ATOM    682 1HG1 VAL A  61      13.763  -1.625  -6.225  1.00 93.41           H
ATOM    683 2HG1 VAL A  61      15.456  -1.900  -6.700  1.00 93.41           H
ATOM    684 3HG1 VAL A  61      14.609  -3.097  -5.692  1.00 93.41           H
ATOM    685  CG2 VAL A  61      16.489  -1.919  -4.112  1.00 93.41           C
ATOM    686 1HG2 VAL A  61      17.285  -1.781  -4.843  1.00 93.41           H
ATOM    687 2HG2 VAL A  61      16.765  -1.430  -3.178  1.00 93.41           H
ATOM    688 3HG2 VAL A  61      16.341  -2.984  -3.934  1.00 93.41           H
ATOM    689  HN  VAL A  61      15.627   0.323  -2.847  1.00 93.41           H
ATOM    690  N   GLY A  62      13.156   1.124  -4.639  1.00 95.04           N
ATOM    691  CA  GLY A  62      11.867   1.628  -5.081  1.00 95.04           C
ATOM    692  C   GLY A  62      11.998   3.040  -5.654  1.00 95.04           C
ATOM    693  O   GLY A  62      11.408   3.352  -6.688  1.00 95.04           O
ATOM    694 1HA  GLY A  62      11.453   0.962  -5.838  1.00 95.04           H
ATOM    695 2HA  GLY A  62      11.169   1.634  -4.245  1.00 95.04           H
ATOM    696  HN  GLY A  62      13.251   1.017  -3.649  1.00 95.04           H
ATOM    697  N   ALA A  63      12.775   3.857  -4.958  1.00 94.92           N
ATOM    698  CA  ALA A  63      12.948   5.244  -5.355  1.00 94.92           C
ATOM    699  C   ALA A  63      13.584   5.298  -6.745  1.00 94.92           C
ATOM    700  O   ALA A  63      13.135   6.050  -7.609  1.00 94.92           O
ATOM    701  HA  ALA A  63      11.960   5.703  -5.399  1.00 94.92           H
ATOM    702  CB  ALA A  63      13.785   5.976  -4.303  1.00 94.92           C
ATOM    703 1HB  ALA A  63      13.275   5.934  -3.340  1.00 94.92           H
ATOM    704 2HB  ALA A  63      14.761   5.498  -4.218  1.00 94.92           H
ATOM    705 3HB  ALA A  63      13.914   7.016  -4.601  1.00 94.92           H
ATOM    706  HN  ALA A  63      13.280   3.586  -4.139  1.00 94.92           H
ATOM    707  N   LEU A  64      14.619   4.489  -6.919  1.00 89.24           N
ATOM    708  CA  LEU A  64      15.317   4.429  -8.192  1.00 89.24           C
ATOM    709  C   LEU A  64      14.349   3.956  -9.278  1.00 89.24           C
ATOM    710  O   LEU A  64      14.263   4.562 -10.345  1.00 89.24           O
ATOM    711  HA  LEU A  64      15.640   5.442  -8.435  1.00 89.24           H
ATOM    712  CB  LEU A  64      16.576   3.568  -8.073  1.00 89.24           C
ATOM    713 1HB  LEU A  64      16.300   2.618  -7.617  1.00 89.24           H
ATOM    714 2HB  LEU A  64      16.937   3.347  -9.078  1.00 89.24           H
ATOM    715  CG  LEU A  64      17.729   4.173  -7.269  1.00 89.24           C
ATOM    716  HG  LEU A  64      17.344   4.476  -6.295  1.00 89.24           H
ATOM    717  CD1 LEU A  64      18.826   3.137  -7.019  1.00 89.24           C
ATOM    718 1HD1 LEU A  64      18.412   2.297  -6.460  1.00 89.24           H
ATOM    719 2HD1 LEU A  64      19.214   2.781  -7.973  1.00 89.24           H
ATOM    720 3HD1 LEU A  64      19.633   3.593  -6.445  1.00 89.24           H
ATOM    721  CD2 LEU A  64      18.272   5.430  -7.950  1.00 89.24           C
ATOM    722 1HD2 LEU A  64      18.636   5.176  -8.946  1.00 89.24           H
ATOM    723 2HD2 LEU A  64      17.477   6.171  -8.033  1.00 89.24           H
ATOM    724 3HD2 LEU A  64      19.090   5.840  -7.358  1.00 89.24           H
ATOM    725  HN  LEU A  64      14.980   3.883  -6.210  1.00 89.24           H
ATOM    726  N   GLY A  65      13.644   2.878  -8.969  1.00 92.31           N
ATOM    727  CA  GLY A  65      12.805   2.222  -9.958  1.00 92.31           C
ATOM    728  C   GLY A  65      11.684   3.150 -10.428  1.00 92.31           C
ATOM    729  O   GLY A  65      11.506   3.357 -11.628  1.00 92.31           O
ATOM    730 1HA  GLY A  65      13.413   1.918 -10.811  1.00 92.31           H
ATOM    731 2HA  GLY A  65      12.377   1.314  -9.533  1.00 92.31           H
ATOM    732  HN  GLY A  65      13.639   2.454  -8.063  1.00 92.31           H
ATOM    733  N   ASN A  66      10.956   3.685  -9.459  1.00 89.80           N
ATOM    734  CA  ASN A  66       9.774   4.476  -9.759  1.00 89.80           C
ATOM    735  C   ASN A  66      10.198   5.783 -10.433  1.00 89.80           C
ATOM    736  O   ASN A  66       9.511   6.275 -11.326  1.00 89.80           O
ATOM    737  HA  ASN A  66       9.168   3.848 -10.412  1.00 89.80           H
ATOM    738  CB  ASN A  66       9.008   4.828  -8.483  1.00 89.80           C
ATOM    739 1HB  ASN A  66       9.710   5.131  -7.705  1.00 89.80           H
ATOM    740 2HB  ASN A  66       8.353   5.679  -8.670  1.00 89.80           H
ATOM    741  CG  ASN A  66       8.180   3.638  -7.994  1.00 89.80           C
ATOM    742  OD1 ASN A  66       7.223   3.215  -8.621  1.00 89.80           O
ATOM    743  ND2 ASN A  66       8.601   3.123  -6.842  1.00 89.80           N
ATOM    744 1HD2 ASN A  66       9.394   3.517  -6.378  1.00 89.80           H
ATOM    745 2HD2 ASN A  66       8.124   2.341  -6.440  1.00 89.80           H
ATOM    746  HN  ASN A  66      11.162   3.586  -8.485  1.00 89.80           H
ATOM    747  N   SER A  67      11.327   6.307  -9.978  1.00 90.70           N
ATOM    748  CA  SER A  67      11.884   7.511 -10.569  1.00 90.70           C
ATOM    749  C   SER A  67      12.166   7.283 -12.055  1.00 90.70           C
ATOM    750  O   SER A  67      11.960   8.177 -12.874  1.00 90.70           O
ATOM    751  HA  SER A  67      11.120   8.277 -10.438  1.00 90.70           H
ATOM    752  CB  SER A  67      13.163   7.939  -9.846  1.00 90.70           C
ATOM    753 1HB  SER A  67      13.893   7.132  -9.894  1.00 90.70           H
ATOM    754 2HB  SER A  67      13.600   8.796 -10.359  1.00 90.70           H
ATOM    755  OG  SER A  67      12.918   8.276  -8.483  1.00 90.70           O
ATOM    756  HG  SER A  67      13.376   7.622  -7.881  1.00 90.70           H
ATOM    757  HN  SER A  67      11.856   5.923  -9.221  1.00 90.70           H
ATOM    758  N   LEU A  68      12.632   6.080 -12.358  1.00 84.84           N
ATOM    759  CA  LEU A  68      12.964   5.730 -13.729  1.00 84.84           C
ATOM    760  C   LEU A  68      11.681   5.665 -14.559  1.00 84.84           C
ATOM    761  O   LEU A  68      11.661   6.096 -15.712  1.00 84.84           O
ATOM    762  HA  LEU A  68      13.593   6.527 -14.126  1.00 84.84           H
ATOM    763  CB  LEU A  68      13.788   4.441 -13.768  1.00 84.84           C
ATOM    764 1HB  LEU A  68      14.319   4.344 -12.821  1.00 84.84           H
ATOM    765 2HB  LEU A  68      13.102   3.597 -13.836  1.00 84.84           H
ATOM    766  CG  LEU A  68      14.805   4.329 -14.905  1.00 84.84           C
ATOM    767  HG  LEU A  68      14.695   5.202 -15.549  1.00 84.84           H
ATOM    768  CD1 LEU A  68      16.236   4.344 -14.364  1.00 84.84           C
ATOM    769 1HD1 LEU A  68      16.413   5.276 -13.828  1.00 84.84           H
ATOM    770 2HD1 LEU A  68      16.377   3.502 -13.686  1.00 84.84           H
ATOM    771 3HD1 LEU A  68      16.939   4.263 -15.194  1.00 84.84           H
ATOM    772  CD2 LEU A  68      14.530   3.095 -15.767  1.00 84.84           C
ATOM    773 1HD2 LEU A  68      14.596   2.199 -15.150  1.00 84.84           H
ATOM    774 2HD2 LEU A  68      13.531   3.168 -16.197  1.00 84.84           H
ATOM    775 3HD2 LEU A  68      15.268   3.040 -16.568  1.00 84.84           H
ATOM    776  HN  LEU A  68      12.783   5.354 -11.688  1.00 84.84           H
ATOM    777  N   VAL A  69      10.641   5.124 -13.942  1.00 87.37           N
ATOM    778  CA  VAL A  69       9.357   4.999 -14.610  1.00 87.37           C
ATOM    779  C   VAL A  69       8.867   6.387 -15.028  1.00 87.37           C
ATOM    780  O   VAL A  69       8.478   6.592 -16.177  1.00 87.37           O
ATOM    781  HA  VAL A  69       9.509   4.396 -15.505  1.00 87.37           H
ATOM    782  CB  VAL A  69       8.367   4.262 -13.705  1.00 87.37           C
ATOM    783  HB  VAL A  69       8.344   4.777 -12.744  1.00 87.37           H
ATOM    784  CG1 VAL A  69       6.954   4.301 -14.293  1.00 87.37           C
ATOM    785 1HG1 VAL A  69       6.631   5.337 -14.394  1.00 87.37           H
ATOM    786 2HG1 VAL A  69       6.955   3.823 -15.272  1.00 87.37           H
ATOM    787 3HG1 VAL A  69       6.271   3.771 -13.630  1.00 87.37           H
ATOM    788  CG2 VAL A  69       8.818   2.822 -13.457  1.00 87.37           C
ATOM    789 1HG2 VAL A  69       8.883   2.292 -14.407  1.00 87.37           H
ATOM    790 2HG2 VAL A  69       9.795   2.825 -12.975  1.00 87.37           H
ATOM    791 3HG2 VAL A  69       8.096   2.321 -12.811  1.00 87.37           H
ATOM    792  HN  VAL A  69      10.667   4.775 -13.005  1.00 87.37           H
ATOM    793  N   ILE A  70       8.901   7.304 -14.072  1.00 88.36           N
ATOM    794  CA  ILE A  70       8.394   8.646 -14.304  1.00 88.36           C
ATOM    795  C   ILE A  70       9.189   9.298 -15.437  1.00 88.36           C
ATOM    796  O   ILE A  70       8.618   9.968 -16.295  1.00 88.36           O
ATOM    797  HA  ILE A  70       7.355   8.552 -14.621  1.00 88.36           H
ATOM    798  CB  ILE A  70       8.401   9.453 -13.005  1.00 88.36           C
ATOM    799  HB  ILE A  70       9.394   9.380 -12.562  1.00 88.36           H
ATOM    800  CG1 ILE A  70       7.411   8.872 -11.993  1.00 88.36           C
ATOM    801 1HG1 ILE A  70       6.392   9.101 -12.303  1.00 88.36           H
ATOM    802 2HG1 ILE A  70       7.502   7.786 -11.973  1.00 88.36           H
ATOM    803  CG2 ILE A  70       8.137  10.935 -13.278  1.00 88.36           C
ATOM    804 1HG2 ILE A  70       8.912  11.327 -13.937  1.00 88.36           H
ATOM    805 2HG2 ILE A  70       7.163  11.048 -13.756  1.00 88.36           H
ATOM    806 3HG2 ILE A  70       8.147  11.486 -12.338  1.00 88.36           H
ATOM    807  CD1 ILE A  70       7.663   9.435 -10.593  1.00 88.36           C
ATOM    808 1HD1 ILE A  70       8.676   9.183 -10.277  1.00 88.36           H
ATOM    809 2HD1 ILE A  70       7.548  10.519 -10.612  1.00 88.36           H
ATOM    810 3HD1 ILE A  70       6.946   9.006  -9.894  1.00 88.36           H
ATOM    811  HN  ILE A  70       9.266   7.143 -13.155  1.00 88.36           H
ATOM    812  N   LEU A  71      10.495   9.078 -15.404  1.00 83.87           N
ATOM    813  CA  LEU A  71      11.382   9.688 -16.379  1.00 83.87           C
ATOM    814  C   LEU A  71      11.008   9.199 -17.779  1.00 83.87           C
ATOM    815  O   LEU A  71      10.957   9.986 -18.723  1.00 83.87           O
ATOM    816  HA  LEU A  71      11.224  10.766 -16.336  1.00 83.87           H
ATOM    817  CB  LEU A  71      12.844   9.431 -16.009  1.00 83.87           C
ATOM    818 1HB  LEU A  71      12.942   9.504 -14.926  1.00 83.87           H
ATOM    819 2HB  LEU A  71      13.093   8.406 -16.283  1.00 83.87           H
ATOM    820  CG  LEU A  71      13.873  10.364 -16.650  1.00 83.87           C
ATOM    821  HG  LEU A  71      13.476  10.705 -17.606  1.00 83.87           H
ATOM    822  CD1 LEU A  71      14.099  11.607 -15.786  1.00 83.87           C
ATOM    823 1HD1 LEU A  71      13.159  12.147 -15.674  1.00 83.87           H
ATOM    824 2HD1 LEU A  71      14.464  11.306 -14.805  1.00 83.87           H
ATOM    825 3HD1 LEU A  71      14.834  12.253 -16.265  1.00 83.87           H
ATOM    826  CD2 LEU A  71      15.180   9.623 -16.941  1.00 83.87           C
ATOM    827 1HD2 LEU A  71      15.592   9.235 -16.010  1.00 83.87           H
ATOM    828 2HD2 LEU A  71      14.984   8.797 -17.624  1.00 83.87           H
ATOM    829 3HD2 LEU A  71      15.893  10.310 -17.396  1.00 83.87           H
ATOM    830  HN  LEU A  71      10.947   8.496 -14.727  1.00 83.87           H
ATOM    831  N   VAL A  72      10.755   7.901 -17.870  1.00 83.39           N
ATOM    832  CA  VAL A  72      10.469   7.283 -19.154  1.00 83.39           C
ATOM    833  C   VAL A  72       9.213   7.917 -19.753  1.00 83.39           C
ATOM    834  O   VAL A  72       9.190   8.263 -20.933  1.00 83.39           O
ATOM    835  HA  VAL A  72      11.313   7.487 -19.812  1.00 83.39           H
ATOM    836  CB  VAL A  72      10.353   5.766 -18.989  1.00 83.39           C
ATOM    837  HB  VAL A  72       9.646   5.569 -18.183  1.00 83.39           H
ATOM    838  CG1 VAL A  72       9.806   5.117 -20.262  1.00 83.39           C
ATOM    839 1HG1 VAL A  72       8.818   5.521 -20.480  1.00 83.39           H
ATOM    840 2HG1 VAL A  72      10.478   5.327 -21.094  1.00 83.39           H
ATOM    841 3HG1 VAL A  72       9.734   4.039 -20.117  1.00 83.39           H
ATOM    842  CG2 VAL A  72      11.698   5.153 -18.594  1.00 83.39           C
ATOM    843 1HG2 VAL A  72      12.435   5.364 -19.369  1.00 83.39           H
ATOM    844 2HG2 VAL A  72      12.030   5.582 -17.649  1.00 83.39           H
ATOM    845 3HG2 VAL A  72      11.587   4.074 -18.484  1.00 83.39           H
ATOM    846  HN  VAL A  72      10.742   7.278 -17.088  1.00 83.39           H
ATOM    847  N   TYR A  73       8.197   8.050 -18.912  1.00 79.94           N
ATOM    848  CA  TYR A  73       6.923   8.590 -19.356  1.00 79.94           C
ATOM    849  C   TYR A  73       7.051  10.071 -19.717  1.00 79.94           C
ATOM    850  O   TYR A  73       6.363  10.558 -20.612  1.00 79.94           O
ATOM    851  HA  TYR A  73       6.613   8.034 -20.241  1.00 79.94           H
ATOM    852  CB  TYR A  73       5.968   8.446 -18.170  1.00 79.94           C
ATOM    853 1HB  TYR A  73       6.543   8.495 -17.245  1.00 79.94           H
ATOM    854 2HB  TYR A  73       5.283   9.294 -18.164  1.00 79.94           H
ATOM    855  CG  TYR A  73       5.154   7.151 -18.180  1.00 79.94           C
ATOM    856  CD1 TYR A  73       4.186   6.952 -19.143  1.00 79.94           C
ATOM    857  HD1 TYR A  73       4.001   7.717 -19.897  1.00 79.94           H
ATOM    858  CD2 TYR A  73       5.388   6.182 -17.226  1.00 79.94           C
ATOM    859  HD2 TYR A  73       6.152   6.339 -16.465  1.00 79.94           H
ATOM    860  CE1 TYR A  73       3.419   5.733 -19.152  1.00 79.94           C
ATOM    861  HE1 TYR A  73       2.652   5.563 -19.907  1.00 79.94           H
ATOM    862  CE2 TYR A  73       4.621   4.963 -17.235  1.00 79.94           C
ATOM    863  HE2 TYR A  73       4.796   4.189 -16.487  1.00 79.94           H
ATOM    864  CZ  TYR A  73       3.675   4.798 -18.198  1.00 79.94           C
ATOM    865  OH  TYR A  73       2.951   3.647 -18.207  1.00 79.94           O
ATOM    866  HH  TYR A  73       2.425   3.580 -19.054  1.00 79.94           H
ATOM    867  HN  TYR A  73       8.235   7.797 -17.945  1.00 79.94           H
ATOM    868  N   TRP A  74       7.938  10.747 -19.000  1.00 70.64           N
ATOM    869  CA  TRP A  74       8.094  12.182 -19.164  1.00 70.64           C
ATOM    870  C   TRP A  74       8.662  12.440 -20.561  1.00 70.64           C
ATOM    871  O   TRP A  74       8.122  13.247 -21.316  1.00 70.64           O
ATOM    872  HA  TRP A  74       7.107  12.637 -19.073  1.00 70.64           H
ATOM    873  CB  TRP A  74       8.960  12.770 -18.048  1.00 70.64           C
ATOM    874 1HB  TRP A  74       8.572  12.435 -17.086  1.00 70.64           H
ATOM    875 2HB  TRP A  74       9.971  12.374 -18.139  1.00 70.64           H
ATOM    876  CG  TRP A  74       9.025  14.299 -18.051  1.00 70.64           C
ATOM    877  CD1 TRP A  74       9.869  15.088 -18.730  1.00 70.64           C
ATOM    878  HD1 TRP A  74      10.651  14.720 -19.395  1.00 70.64           H
ATOM    879  CD2 TRP A  74       8.173  15.197 -17.309  1.00 70.64           C
ATOM    880  NE1 TRP A  74       9.626  16.423 -18.480  1.00 70.64           N
ATOM    881  HE1 TRP A  74      10.123  17.198 -18.870  1.00 70.64           H
ATOM    882  CE2 TRP A  74       8.561  16.492 -17.589  1.00 70.64           C
ATOM    883  CE3 TRP A  74       7.110  14.925 -16.430  1.00 70.64           C
ATOM    884  HE3 TRP A  74       6.785  13.912 -16.193  1.00 70.64           H
ATOM    885  CZ2 TRP A  74       7.940  17.616 -17.032  1.00 70.64           C
ATOM    886  HZ2 TRP A  74       8.265  18.629 -17.269  1.00 70.64           H
ATOM    887  CZ3 TRP A  74       6.500  16.059 -15.882  1.00 70.64           C
ATOM    888  HZ3 TRP A  74       5.669  15.905 -15.193  1.00 70.64           H
ATOM    889  CH2 TRP A  74       6.878  17.369 -16.153  1.00 70.64           C
ATOM    890  HH2 TRP A  74       6.351  18.200 -15.685  1.00 70.64           H
ATOM    891  HN  TRP A  74       8.541  10.331 -18.320  1.00 70.64           H
ATOM    892  N   TYR A  75       9.746  11.740 -20.862  1.00 69.08           N
ATOM    893  CA  TYR A  75      10.575  12.097 -22.000  1.00 69.08           C
ATOM    894  C   TYR A  75      10.168  11.307 -23.246  1.00 69.08           C
ATOM    895  O   TYR A  75      10.337  11.781 -24.368  1.00 69.08           O
ATOM    896  HA  TYR A  75      10.440  13.161 -22.194  1.00 69.08           H
ATOM    897  CB  TYR A  75      12.006  11.717 -21.615  1.00 69.08           C
ATOM    898 1HB  TYR A  75      11.986  10.776 -21.066  1.00 69.08           H
ATOM    899 2HB  TYR A  75      12.582  11.543 -22.524  1.00 69.08           H
ATOM    900  CG  TYR A  75      12.724  12.770 -20.768  1.00 69.08           C
ATOM    901  CD1 TYR A  75      13.279  13.879 -21.372  1.00 69.08           C
ATOM    902  HD1 TYR A  75      13.207  14.006 -22.452  1.00 69.08           H
ATOM    903  CD2 TYR A  75      12.815  12.609 -19.401  1.00 69.08           C
ATOM    904  HD2 TYR A  75      12.376  11.733 -18.924  1.00 69.08           H
ATOM    905  CE1 TYR A  75      13.955  14.870 -20.574  1.00 69.08           C
ATOM    906  HE1 TYR A  75      14.398  15.751 -21.038  1.00 69.08           H
ATOM    907  CE2 TYR A  75      13.490  13.600 -18.603  1.00 69.08           C
ATOM    908  HE2 TYR A  75      13.570  13.486 -17.522  1.00 69.08           H
ATOM    909  CZ  TYR A  75      14.027  14.682 -19.229  1.00 69.08           C
ATOM    910  OH  TYR A  75      14.664  15.618 -18.476  1.00 69.08           O
ATOM    911  HH  TYR A  75      14.638  15.356 -17.512  1.00 69.08           H
ATOM    912  HN  TYR A  75      10.058  10.943 -20.345  1.00 69.08           H
ATOM    913  N   CYS A  76       9.638  10.117 -23.005  1.00 67.89           N
ATOM    914  CA  CYS A  76       9.516   9.125 -24.060  1.00 67.89           C
ATOM    915  C   CYS A  76       8.029   8.849 -24.290  1.00 67.89           C
ATOM    916  O   CYS A  76       7.475   9.232 -25.320  1.00 67.89           O
ATOM    917  HA  CYS A  76       9.972   9.558 -24.950  1.00 67.89           H
ATOM    918  CB  CYS A  76      10.289   7.847 -23.727  1.00 67.89           C
ATOM    919 1HB  CYS A  76      11.264   8.100 -23.311  1.00 67.89           H
ATOM    920 2HB  CYS A  76       9.756   7.278 -22.965  1.00 67.89           H
ATOM    921  SG  CYS A  76      10.496   6.830 -25.234  1.00 67.89           S
ATOM    922  HG  CYS A  76       9.224   6.454 -25.325  1.00 67.89           H
ATOM    923  HN  CYS A  76       9.297   9.827 -22.111  1.00 67.89           H
ATOM    924  N   THR A  77       7.424   8.187 -23.314  1.00 60.70           N
ATOM    925  CA  THR A  77       6.131   7.560 -23.525  1.00 60.70           C
ATOM    926  C   THR A  77       5.048   8.624 -23.719  1.00 60.70           C
ATOM    927  O   THR A  77       4.203   8.500 -24.604  1.00 60.70           O
ATOM    928  HA  THR A  77       6.176   6.979 -24.446  1.00 60.70           H
ATOM    929  CB  THR A  77       5.860   6.626 -22.344  1.00 60.70           C
ATOM    930  HB  THR A  77       5.614   7.195 -21.447  1.00 60.70           H
ATOM    931  OG1 THR A  77       7.034   5.823 -22.260  1.00 60.70           O
ATOM    932  HG1 THR A  77       7.021   5.123 -22.974  1.00 60.70           H
ATOM    933  CG2 THR A  77       4.742   5.623 -22.635  1.00 60.70           C
ATOM    934 1HG2 THR A  77       5.019   5.009 -23.492  1.00 60.70           H
ATOM    935 2HG2 THR A  77       3.820   6.161 -22.856  1.00 60.70           H
ATOM    936 3HG2 THR A  77       4.591   4.985 -21.764  1.00 60.70           H
ATOM    937  HN  THR A  77       7.803   8.076 -22.396  1.00 60.70           H
ATOM    938  N   ARG A  78       5.108   9.645 -22.876  1.00 55.32           N
ATOM    939  CA  ARG A  78       3.965  10.518 -22.676  1.00 55.32           C
ATOM    940  C   ARG A  78       2.699   9.691 -22.442  1.00 55.32           C
ATOM    941  O   ARG A  78       2.622   8.537 -22.860  1.00 55.32           O
ATOM    942  HA  ARG A  78       4.216  11.109 -21.795  1.00 55.32           H
ATOM    943  CB  ARG A  78       3.752  11.433 -23.884  1.00 55.32           C
ATOM    944 1HB  ARG A  78       3.611  10.829 -24.781  1.00 55.32           H
ATOM    945 2HB  ARG A  78       2.841  12.016 -23.747  1.00 55.32           H
ATOM    946  CG  ARG A  78       4.943  12.373 -24.077  1.00 55.32           C
ATOM    947 1HG  ARG A  78       5.183  12.860 -23.131  1.00 55.32           H
ATOM    948 2HG  ARG A  78       5.821  11.798 -24.371  1.00 55.32           H
ATOM    949  CD  ARG A  78       4.640  13.431 -25.139  1.00 55.32           C
ATOM    950 1HD  ARG A  78       4.452  12.951 -26.099  1.00 55.32           H
ATOM    951 2HD  ARG A  78       3.734  13.977 -24.873  1.00 55.32           H
ATOM    952  NE  ARG A  78       5.778  14.370 -25.258  1.00 55.32           N
ATOM    953  HE  ARG A  78       6.632  14.131 -24.797  1.00 55.32           H
ATOM    954  CZ  ARG A  78       5.735  15.519 -25.946  1.00 55.32           C
ATOM    955  NH1 ARG A  78       4.616  15.889 -26.584  1.00 55.32           N
ATOM    956 1HH1 ARG A  78       3.805  15.306 -26.549  1.00 55.32           H
ATOM    957 2HH1 ARG A  78       4.593  16.748 -27.094  1.00 55.32           H
ATOM    958  NH2 ARG A  78       6.828  16.293 -25.986  1.00 55.32           N
ATOM    959 1HH2 ARG A  78       6.813  17.154 -26.494  1.00 55.32           H
ATOM    960 2HH2 ARG A  78       7.659  16.010 -25.507  1.00 55.32           H
ATOM    961  HN  ARG A  78       5.918   9.878 -22.337  1.00 55.32           H
ATOM    962  N   VAL A  79       1.739  10.313 -21.774  1.00 70.34           N
ATOM    963  CA  VAL A  79       0.495   9.637 -21.448  1.00 70.34           C
ATOM    964  C   VAL A  79      -0.430   9.664 -22.667  1.00 70.34           C
ATOM    965  O   VAL A  79      -1.011  10.699 -22.987  1.00 70.34           O
ATOM    966  HA  VAL A  79       0.736   8.600 -21.213  1.00 70.34           H
ATOM    967  CB  VAL A  79      -0.135  10.270 -20.206  1.00 70.34           C
ATOM    968  HB  VAL A  79      -0.400  11.299 -20.452  1.00 70.34           H
ATOM    969  CG1 VAL A  79      -1.418   9.537 -19.808  1.00 70.34           C
ATOM    970 1HG1 VAL A  79      -2.135   9.588 -20.628  1.00 70.34           H
ATOM    971 2HG1 VAL A  79      -1.188   8.494 -19.590  1.00 70.34           H
ATOM    972 3HG1 VAL A  79      -1.845  10.008 -18.922  1.00 70.34           H
ATOM    973  CG2 VAL A  79       0.860  10.305 -19.044  1.00 70.34           C
ATOM    974 1HG2 VAL A  79       1.169   9.289 -18.800  1.00 70.34           H
ATOM    975 2HG2 VAL A  79       1.733  10.891 -19.331  1.00 70.34           H
ATOM    976 3HG2 VAL A  79       0.386  10.760 -18.174  1.00 70.34           H
ATOM    977  HN  VAL A  79       1.800  11.260 -21.458  1.00 70.34           H
ATOM    978  N   LYS A  80      -0.537   8.512 -23.314  1.00 64.10           N
ATOM    979  CA  LYS A  80      -1.318   8.410 -24.535  1.00 64.10           C
ATOM    980  C   LYS A  80      -2.614   7.650 -24.244  1.00 64.10           C
ATOM    981  O   LYS A  80      -3.606   7.815 -24.952  1.00 64.10           O
ATOM    982  HA  LYS A  80      -1.574   9.423 -24.845  1.00 64.10           H
ATOM    983  CB  LYS A  80      -0.480   7.791 -25.656  1.00 64.10           C
ATOM    984 1HB  LYS A  80      -0.049   6.849 -25.316  1.00 64.10           H
ATOM    985 2HB  LYS A  80      -1.120   7.558 -26.507  1.00 64.10           H
ATOM    986  CG  LYS A  80       0.636   8.741 -26.095  1.00 64.10           C
ATOM    987 1HG  LYS A  80       0.210   9.707 -26.365  1.00 64.10           H
ATOM    988 2HG  LYS A  80       1.318   8.915 -25.262  1.00 64.10           H
ATOM    989  CD  LYS A  80       1.409   8.167 -27.284  1.00 64.10           C
ATOM    990 1HD  LYS A  80       1.827   7.196 -27.016  1.00 64.10           H
ATOM    991 2HD  LYS A  80       0.728   8.001 -28.119  1.00 64.10           H
ATOM    992  CE  LYS A  80       2.533   9.111 -27.715  1.00 64.10           C
ATOM    993 1HE  LYS A  80       2.117  10.082 -27.983  1.00 64.10           H
ATOM    994 2HE  LYS A  80       3.216   9.276 -26.882  1.00 64.10           H
ATOM    995  NZ  LYS A  80       3.272   8.546 -28.866  1.00 64.10           N
ATOM    996 1HZ  LYS A  80       4.011   9.184 -29.139  1.00 64.10           H
ATOM    997 2HZ  LYS A  80       3.676   7.654 -28.603  1.00 64.10           H
ATOM    998 3HZ  LYS A  80       2.635   8.413 -29.643  1.00 64.10           H
ATOM    999  HN  LYS A  80      -0.103   7.661 -23.017  1.00 64.10           H
ATOM   1000  N   THR A  81      -2.563   6.833 -23.202  1.00 74.94           N
ATOM   1001  CA  THR A  81      -3.681   5.966 -22.876  1.00 74.94           C
ATOM   1002  C   THR A  81      -4.096   6.157 -21.416  1.00 74.94           C
ATOM   1003  O   THR A  81      -3.343   6.716 -20.620  1.00 74.94           O
ATOM   1004  HA  THR A  81      -4.533   6.256 -23.491  1.00 74.94           H
ATOM   1005  CB  THR A  81      -3.277   4.528 -23.209  1.00 74.94           C
ATOM   1006  HB  THR A  81      -4.139   3.862 -23.169  1.00 74.94           H
ATOM   1007  OG1 THR A  81      -2.232   4.238 -22.286  1.00 74.94           O
ATOM   1008  HG1 THR A  81      -1.348   4.489 -22.680  1.00 74.94           H
ATOM   1009  CG2 THR A  81      -2.607   4.411 -24.580  1.00 74.94           C
ATOM   1010 1HG2 THR A  81      -1.707   5.025 -24.597  1.00 74.94           H
ATOM   1011 2HG2 THR A  81      -3.296   4.754 -25.352  1.00 74.94           H
ATOM   1012 3HG2 THR A  81      -2.341   3.371 -24.767  1.00 74.94           H
ATOM   1013  HN  THR A  81      -1.777   6.760 -22.588  1.00 74.94           H
ATOM   1014  N   MET A  82      -5.294   5.681 -21.107  1.00 75.91           N
ATOM   1015  CA  MET A  82      -5.767   5.681 -19.733  1.00 75.91           C
ATOM   1016  C   MET A  82      -4.801   4.924 -18.820  1.00 75.91           C
ATOM   1017  O   MET A  82      -4.484   5.388 -17.726  1.00 75.91           O
ATOM   1018  HA  MET A  82      -5.812   6.729 -19.438  1.00 75.91           H
ATOM   1019  CB  MET A  82      -7.149   5.026 -19.670  1.00 75.91           C
ATOM   1020 1HB  MET A  82      -7.213   4.232 -20.413  1.00 75.91           H
ATOM   1021 2HB  MET A  82      -7.290   4.561 -18.694  1.00 75.91           H
ATOM   1022  CG  MET A  82      -8.255   6.054 -19.916  1.00 75.91           C
ATOM   1023 1HG  MET A  82      -8.103   6.924 -19.277  1.00 75.91           H
ATOM   1024 2HG  MET A  82      -8.214   6.405 -20.947  1.00 75.91           H
ATOM   1025  SD  MET A  82      -9.850   5.326 -19.584  1.00 75.91           S
ATOM   1026  CE  MET A  82     -10.842   6.803 -19.445  1.00 75.91           C
ATOM   1027 1HE  MET A  82     -10.460   7.422 -18.633  1.00 75.91           H
ATOM   1028 2HE  MET A  82     -10.796   7.361 -20.380  1.00 75.91           H
ATOM   1029 3HE  MET A  82     -11.876   6.528 -19.236  1.00 75.91           H
ATOM   1030  HN  MET A  82      -5.934   5.301 -21.775  1.00 75.91           H
ATOM   1031  N   THR A  83      -4.360   3.772 -19.303  1.00 77.19           N
ATOM   1032  CA  THR A  83      -3.483   2.918 -18.520  1.00 77.19           C
ATOM   1033  C   THR A  83      -2.180   3.650 -18.192  1.00 77.19           C
ATOM   1034  O   THR A  83      -1.656   3.528 -17.086  1.00 77.19           O
ATOM   1035  HA  THR A  83      -3.973   2.699 -17.572  1.00 77.19           H
ATOM   1036  CB  THR A  83      -3.270   1.618 -19.298  1.00 77.19           C
ATOM   1037  HB  THR A  83      -2.619   1.780 -20.157  1.00 77.19           H
ATOM   1038  OG1 THR A  83      -4.590   1.175 -19.602  1.00 77.19           O
ATOM   1039  HG1 THR A  83      -5.219   1.451 -18.874  1.00 77.19           H
ATOM   1040  CG2 THR A  83      -2.694   0.501 -18.425  1.00 77.19           C
ATOM   1041 1HG2 THR A  83      -3.379   0.293 -17.603  1.00 77.19           H
ATOM   1042 2HG2 THR A  83      -1.730   0.814 -18.024  1.00 77.19           H
ATOM   1043 3HG2 THR A  83      -2.563  -0.399 -19.026  1.00 77.19           H
ATOM   1044  HN  THR A  83      -4.592   3.420 -20.210  1.00 77.19           H
ATOM   1045  N   ASP A  84      -1.694   4.395 -19.174  1.00 79.59           N
ATOM   1046  CA  ASP A  84      -0.471   5.161 -18.999  1.00 79.59           C
ATOM   1047  C   ASP A  84      -0.673   6.187 -17.882  1.00 79.59           C
ATOM   1048  O   ASP A  84       0.234   6.433 -17.089  1.00 79.59           O
ATOM   1049  HA  ASP A  84       0.295   4.425 -18.755  1.00 79.59           H
ATOM   1050  CB  ASP A  84      -0.107   5.918 -20.277  1.00 79.59           C
ATOM   1051 1HB  ASP A  84      -0.905   6.617 -20.530  1.00 79.59           H
ATOM   1052 2HB  ASP A  84       0.793   6.510 -20.109  1.00 79.59           H
ATOM   1053  CG  ASP A  84       0.120   4.952 -21.441  1.00 79.59           C
ATOM   1054  OD1 ASP A  84       0.626   3.843 -21.167  1.00 79.59           O
ATOM   1055  OD2 ASP A  84      -0.218   5.345 -22.579  1.00 79.59           O
ATOM   1056  HN  ASP A  84      -2.120   4.480 -20.075  1.00 79.59           H
ATOM   1057  N   MET A  85      -1.869   6.758 -17.856  1.00 84.11           N
ATOM   1058  CA  MET A  85      -2.192   7.772 -16.867  1.00 84.11           C
ATOM   1059  C   MET A  85      -2.166   7.188 -15.453  1.00 84.11           C
ATOM   1060  O   MET A  85      -1.586   7.780 -14.544  1.00 84.11           O
ATOM   1061  HA  MET A  85      -1.420   8.535 -16.966  1.00 84.11           H
ATOM   1062  CB  MET A  85      -3.581   8.344 -17.158  1.00 84.11           C
ATOM   1063 1HB  MET A  85      -3.643   8.644 -18.204  1.00 84.11           H
ATOM   1064 2HB  MET A  85      -4.336   7.574 -17.001  1.00 84.11           H
ATOM   1065  CG  MET A  85      -3.878   9.547 -16.259  1.00 84.11           C
ATOM   1066 1HG  MET A  85      -4.928   9.825 -16.345  1.00 84.11           H
ATOM   1067 2HG  MET A  85      -3.702   9.284 -15.216  1.00 84.11           H
ATOM   1068  SD  MET A  85      -2.843  10.925 -16.722  1.00 84.11           S
ATOM   1069  CE  MET A  85      -3.231  12.062 -15.402  1.00 84.11           C
ATOM   1070 1HE  MET A  85      -4.298  12.284 -15.416  1.00 84.11           H
ATOM   1071 2HE  MET A  85      -2.966  11.611 -14.445  1.00 84.11           H
ATOM   1072 3HE  MET A  85      -2.666  12.984 -15.538  1.00 84.11           H
ATOM   1073  HN  MET A  85      -2.607   6.539 -18.493  1.00 84.11           H
ATOM   1074  N   PHE A  86      -2.800   6.033 -15.313  1.00 87.63           N
ATOM   1075  CA  PHE A  86      -2.906   5.391 -14.014  1.00 87.63           C
ATOM   1076  C   PHE A  86      -1.545   4.871 -13.547  1.00 87.63           C
ATOM   1077  O   PHE A  86      -1.218   4.952 -12.364  1.00 87.63           O
ATOM   1078  HA  PHE A  86      -3.267   6.141 -13.310  1.00 87.63           H
ATOM   1079  CB  PHE A  86      -3.863   4.208 -14.177  1.00 87.63           C
ATOM   1080 1HB  PHE A  86      -3.499   3.568 -14.981  1.00 87.63           H
ATOM   1081 2HB  PHE A  86      -3.846   3.612 -13.264  1.00 87.63           H
ATOM   1082  CG  PHE A  86      -5.307   4.612 -14.479  1.00 87.63           C
ATOM   1083  CD1 PHE A  86      -5.879   5.646 -13.806  1.00 87.63           C
ATOM   1084  HD1 PHE A  86      -5.308   6.187 -13.051  1.00 87.63           H
ATOM   1085  CD2 PHE A  86      -6.019   3.937 -15.421  1.00 87.63           C
ATOM   1086  HD2 PHE A  86      -5.561   3.108 -15.960  1.00 87.63           H
ATOM   1087  CE1 PHE A  86      -7.219   6.021 -14.087  1.00 87.63           C
ATOM   1088  HE1 PHE A  86      -7.677   6.850 -13.547  1.00 87.63           H
ATOM   1089  CE2 PHE A  86      -7.360   4.312 -15.701  1.00 87.63           C
ATOM   1090  HE2 PHE A  86      -7.930   3.771 -16.456  1.00 87.63           H
ATOM   1091  CZ  PHE A  86      -7.931   5.346 -15.028  1.00 87.63           C
ATOM   1092  HZ  PHE A  86      -8.960   5.634 -15.244  1.00 87.63           H
ATOM   1093  HN  PHE A  86      -3.236   5.540 -16.065  1.00 87.63           H
ATOM   1094  N   LEU A  87      -0.788   4.348 -14.500  1.00 83.08           N
ATOM   1095  CA  LEU A  87       0.516   3.785 -14.196  1.00 83.08           C
ATOM   1096  C   LEU A  87       1.451   4.901 -13.725  1.00 83.08           C
ATOM   1097  O   LEU A  87       2.289   4.685 -12.851  1.00 83.08           O
ATOM   1098  HA  LEU A  87       0.384   3.077 -13.378  1.00 83.08           H
ATOM   1099  CB  LEU A  87       1.053   2.998 -15.394  1.00 83.08           C
ATOM   1100 1HB  LEU A  87       0.976   3.627 -16.280  1.00 83.08           H
ATOM   1101 2HB  LEU A  87       2.113   2.805 -15.230  1.00 83.08           H
ATOM   1102  CG  LEU A  87       0.359   1.666 -15.686  1.00 83.08           C
ATOM   1103  HG  LEU A  87      -0.704   1.859 -15.828  1.00 83.08           H
ATOM   1104  CD1 LEU A  87       0.884   1.048 -16.983  1.00 83.08           C
ATOM   1105 1HD1 LEU A  87       0.696   1.729 -17.813  1.00 83.08           H
ATOM   1106 2HD1 LEU A  87       1.956   0.871 -16.894  1.00 83.08           H
ATOM   1107 3HD1 LEU A  87       0.375   0.102 -17.167  1.00 83.08           H
ATOM   1108  CD2 LEU A  87       0.490   0.708 -14.501  1.00 83.08           C
ATOM   1109 1HD2 LEU A  87       1.545   0.517 -14.302  1.00 83.08           H
ATOM   1110 2HD2 LEU A  87       0.030   1.155 -13.619  1.00 83.08           H
ATOM   1111 3HD2 LEU A  87      -0.012  -0.231 -14.735  1.00 83.08           H
ATOM   1112  HN  LEU A  87      -1.053   4.305 -15.464  1.00 83.08           H
ATOM   1113  N   LEU A  88       1.275   6.069 -14.324  1.00 87.73           N
ATOM   1114  CA  LEU A  88       2.077   7.225 -13.961  1.00 87.73           C
ATOM   1115  C   LEU A  88       1.744   7.642 -12.527  1.00 87.73           C
ATOM   1116  O   LEU A  88       2.642   7.850 -11.713  1.00 87.73           O
ATOM   1117  HA  LEU A  88       3.123   6.921 -13.998  1.00 87.73           H
ATOM   1118  CB  LEU A  88       1.895   8.347 -14.986  1.00 87.73           C
ATOM   1119 1HB  LEU A  88       2.220   7.979 -15.959  1.00 87.73           H
ATOM   1120 2HB  LEU A  88       0.831   8.568 -15.068  1.00 87.73           H
ATOM   1121  CG  LEU A  88       2.638   9.651 -14.691  1.00 87.73           C
ATOM   1122  HG  LEU A  88       2.345   9.994 -13.699  1.00 87.73           H
ATOM   1123  CD1 LEU A  88       4.151   9.427 -14.662  1.00 87.73           C
ATOM   1124 1HD1 LEU A  88       4.396   8.702 -13.886  1.00 87.73           H
ATOM   1125 2HD1 LEU A  88       4.481   9.048 -15.630  1.00 87.73           H
ATOM   1126 3HD1 LEU A  88       4.655  10.370 -14.450  1.00 87.73           H
ATOM   1127  CD2 LEU A  88       2.240  10.745 -15.683  1.00 87.73           C
ATOM   1128 1HD2 LEU A  88       2.485  10.425 -16.696  1.00 87.73           H
ATOM   1129 2HD2 LEU A  88       1.168  10.929 -15.610  1.00 87.73           H
ATOM   1130 3HD2 LEU A  88       2.782  11.662 -15.451  1.00 87.73           H
ATOM   1131  HN  LEU A  88       0.600   6.232 -15.044  1.00 87.73           H
ATOM   1132  N   ASN A  89       0.450   7.750 -12.262  1.00 89.80           N
ATOM   1133  CA  ASN A  89      -0.012   8.198 -10.959  1.00 89.80           C
ATOM   1134  C   ASN A  89       0.369   7.158  -9.903  1.00 89.80           C
ATOM   1135  O   ASN A  89       0.635   7.504  -8.754  1.00 89.80           O
ATOM   1136  HA  ASN A  89       0.479   9.157 -10.795  1.00 89.80           H
ATOM   1137  CB  ASN A  89      -1.533   8.357 -10.939  1.00 89.80           C
ATOM   1138 1HB  ASN A  89      -1.995   7.539 -11.493  1.00 89.80           H
ATOM   1139 2HB  ASN A  89      -1.896   8.291  -9.913  1.00 89.80           H
ATOM   1140  CG  ASN A  89      -1.953   9.695 -11.549  1.00 89.80           C
ATOM   1141  OD1 ASN A  89      -2.050  10.710 -10.878  1.00 89.80           O
ATOM   1142  ND2 ASN A  89      -2.196   9.642 -12.856  1.00 89.80           N
ATOM   1143 1HD2 ASN A  89      -2.098   8.776 -13.347  1.00 89.80           H
ATOM   1144 2HD2 ASN A  89      -2.477  10.466 -13.346  1.00 89.80           H
ATOM   1145  HN  ASN A  89      -0.275   7.540 -12.918  1.00 89.80           H
ATOM   1146  N   LEU A  90       0.384   5.904 -10.332  1.00 87.64           N
ATOM   1147  CA  LEU A  90       0.761   4.815  -9.447  1.00 87.64           C
ATOM   1148  C   LEU A  90       2.218   4.996  -9.015  1.00 87.64           C
ATOM   1149  O   LEU A  90       2.544   4.841  -7.840  1.00 87.64           O
ATOM   1150  HA  LEU A  90       0.128   4.879  -8.562  1.00 87.64           H
ATOM   1151  CB  LEU A  90       0.478   3.465 -10.108  1.00 87.64           C
ATOM   1152 1HB  LEU A  90      -0.569   3.443 -10.411  1.00 87.64           H
ATOM   1153 2HB  LEU A  90       1.075   3.397 -11.018  1.00 87.64           H
ATOM   1154  CG  LEU A  90       0.760   2.227  -9.254  1.00 87.64           C
ATOM   1155  HG  LEU A  90       1.780   2.298  -8.876  1.00 87.64           H
ATOM   1156  CD1 LEU A  90      -0.169   2.177  -8.039  1.00 87.64           C
ATOM   1157 1HD1 LEU A  90      -0.016   3.067  -7.428  1.00 87.64           H
ATOM   1158 2HD1 LEU A  90      -1.205   2.142  -8.375  1.00 87.64           H
ATOM   1159 3HD1 LEU A  90       0.052   1.288  -7.449  1.00 87.64           H
ATOM   1160  CD2 LEU A  90       0.675   0.951 -10.093  1.00 87.64           C
ATOM   1161 1HD2 LEU A  90      -0.324   0.861 -10.519  1.00 87.64           H
ATOM   1162 2HD2 LEU A  90       1.410   0.995 -10.897  1.00 87.64           H
ATOM   1163 3HD2 LEU A  90       0.879   0.086  -9.461  1.00 87.64           H
ATOM   1164  HN  LEU A  90       0.144   5.629 -11.263  1.00 87.64           H
ATOM   1165  N   ALA A  91       3.054   5.321  -9.990  1.00 91.56           N
ATOM   1166  CA  ALA A  91       4.475   5.486  -9.733  1.00 91.56           C
ATOM   1167  C   ALA A  91       4.683   6.675  -8.793  1.00 91.56           C
ATOM   1168  O   ALA A  91       5.542   6.633  -7.914  1.00 91.56           O
ATOM   1169  HA  ALA A  91       4.831   4.580  -9.243  1.00 91.56           H
ATOM   1170  CB  ALA A  91       5.218   5.654 -11.060  1.00 91.56           C
ATOM   1171 1HB  ALA A  91       5.061   4.771 -11.679  1.00 91.56           H
ATOM   1172 2HB  ALA A  91       4.838   6.534 -11.580  1.00 91.56           H
ATOM   1173 3HB  ALA A  91       6.283   5.778 -10.867  1.00 91.56           H
ATOM   1174  HN  ALA A  91       2.776   5.470 -10.939  1.00 91.56           H
ATOM   1175  N   ILE A  92       3.883   7.709  -9.011  1.00 90.96           N
ATOM   1176  CA  ILE A  92       3.962   8.903  -8.187  1.00 90.96           C
ATOM   1177  C   ILE A  92       3.578   8.550  -6.748  1.00 90.96           C
ATOM   1178  O   ILE A  92       4.248   8.966  -5.804  1.00 90.96           O
ATOM   1179  HA  ILE A  92       4.999   9.238  -8.196  1.00 90.96           H
ATOM   1180  CB  ILE A  92       3.117  10.027  -8.791  1.00 90.96           C
ATOM   1181  HB  ILE A  92       2.128   9.627  -9.017  1.00 90.96           H
ATOM   1182  CG1 ILE A  92       3.719  10.517 -10.110  1.00 90.96           C
ATOM   1183 1HG1 ILE A  92       4.630  11.081  -9.910  1.00 90.96           H
ATOM   1184 2HG1 ILE A  92       4.001   9.662 -10.724  1.00 90.96           H
ATOM   1185  CG2 ILE A  92       2.926  11.167  -7.789  1.00 90.96           C
ATOM   1186 1HG2 ILE A  92       2.420  10.789  -6.900  1.00 90.96           H
ATOM   1187 2HG2 ILE A  92       3.898  11.572  -7.510  1.00 90.96           H
ATOM   1188 3HG2 ILE A  92       2.322  11.953  -8.244  1.00 90.96           H
ATOM   1189  CD1 ILE A  92       2.725  11.395 -10.873  1.00 90.96           C
ATOM   1190 1HD1 ILE A  92       1.825  10.820 -11.091  1.00 90.96           H
ATOM   1191 2HD1 ILE A  92       2.464  12.261 -10.264  1.00 90.96           H
ATOM   1192 3HD1 ILE A  92       3.178  11.730 -11.806  1.00 90.96           H
ATOM   1193  HN  ILE A  92       3.192   7.738  -9.734  1.00 90.96           H
ATOM   1194  N   ALA A  93       2.501   7.788  -6.627  1.00 92.40           N
ATOM   1195  CA  ALA A  93       1.975   7.440  -5.318  1.00 92.40           C
ATOM   1196  C   ALA A  93       3.028   6.642  -4.545  1.00 92.40           C
ATOM   1197  O   ALA A  93       3.287   6.920  -3.375  1.00 92.40           O
ATOM   1198  HA  ALA A  93       1.771   8.368  -4.784  1.00 92.40           H
ATOM   1199  CB  ALA A  93       0.665   6.668  -5.483  1.00 92.40           C
ATOM   1200 1HB  ALA A  93      -0.058   7.289  -6.012  1.00 92.40           H
ATOM   1201 2HB  ALA A  93       0.848   5.758  -6.054  1.00 92.40           H
ATOM   1202 3HB  ALA A  93       0.270   6.407  -4.501  1.00 92.40           H
ATOM   1203  HN  ALA A  93       1.992   7.411  -7.401  1.00 92.40           H
ATOM   1204  N   ASP A  94       3.606   5.667  -5.231  1.00 89.70           N
ATOM   1205  CA  ASP A  94       4.591   4.797  -4.610  1.00 89.70           C
ATOM   1206  C   ASP A  94       5.777   5.637  -4.131  1.00 89.70           C
ATOM   1207  O   ASP A  94       6.302   5.412  -3.042  1.00 89.70           O
ATOM   1208  HA  ASP A  94       4.066   4.311  -3.788  1.00 89.70           H
ATOM   1209  CB  ASP A  94       5.116   3.761  -5.605  1.00 89.70           C
ATOM   1210 1HB  ASP A  94       5.285   4.234  -6.573  1.00 89.70           H
ATOM   1211 2HB  ASP A  94       6.079   3.380  -5.265  1.00 89.70           H
ATOM   1212  CG  ASP A  94       4.130   2.602  -5.762  1.00 89.70           C
ATOM   1213  OD1 ASP A  94       3.425   2.319  -4.770  1.00 89.70           O
ATOM   1214  OD2 ASP A  94       4.103   2.026  -6.871  1.00 89.70           O
ATOM   1215  HN  ASP A  94       3.413   5.468  -6.192  1.00 89.70           H
ATOM   1216  N   LEU A  95       6.165   6.587  -4.969  1.00 90.44           N
ATOM   1217  CA  LEU A  95       7.325   7.413  -4.679  1.00 90.44           C
ATOM   1218  C   LEU A  95       7.064   8.220  -3.405  1.00 90.44           C
ATOM   1219  O   LEU A  95       7.945   8.347  -2.556  1.00 90.44           O
ATOM   1220  HA  LEU A  95       8.166   6.744  -4.498  1.00 90.44           H
ATOM   1221  CB  LEU A  95       7.685   8.276  -5.890  1.00 90.44           C
ATOM   1222 1HB  LEU A  95       7.662   7.646  -6.780  1.00 90.44           H
ATOM   1223 2HB  LEU A  95       6.910   9.033  -6.016  1.00 90.44           H
ATOM   1224  CG  LEU A  95       9.042   8.980  -5.833  1.00 90.44           C
ATOM   1225  HG  LEU A  95       9.137   9.459  -4.858  1.00 90.44           H
ATOM   1226  CD1 LEU A  95      10.187   7.973  -5.955  1.00 90.44           C
ATOM   1227 1HD1 LEU A  95      10.130   7.257  -5.135  1.00 90.44           H
ATOM   1228 2HD1 LEU A  95      10.108   7.445  -6.905  1.00 90.44           H
ATOM   1229 3HD1 LEU A  95      11.141   8.500  -5.911  1.00 90.44           H
ATOM   1230  CD2 LEU A  95       9.133  10.083  -6.889  1.00 90.44           C
ATOM   1231 1HD2 LEU A  95       9.007   9.647  -7.880  1.00 90.44           H
ATOM   1232 2HD2 LEU A  95       8.349  10.820  -6.714  1.00 90.44           H
ATOM   1233 3HD2 LEU A  95      10.107  10.567  -6.826  1.00 90.44           H
ATOM   1234  HN  LEU A  95       5.703   6.795  -5.832  1.00 90.44           H
ATOM   1235  N   LEU A  96       5.851   8.744  -3.312  1.00 87.36           N
ATOM   1236  CA  LEU A  96       5.473   9.558  -2.169  1.00 87.36           C
ATOM   1237  C   LEU A  96       5.585   8.721  -0.893  1.00 87.36           C
ATOM   1238  O   LEU A  96       6.053   9.210   0.134  1.00 87.36           O
ATOM   1239  HA  LEU A  96       6.183  10.382  -2.106  1.00 87.36           H
ATOM   1240  CB  LEU A  96       4.087  10.170  -2.383  1.00 87.36           C
ATOM   1241 1HB  LEU A  96       3.412   9.383  -2.719  1.00 87.36           H
ATOM   1242 2HB  LEU A  96       3.714  10.520  -1.421  1.00 87.36           H
ATOM   1243  CG  LEU A  96       4.012  11.329  -3.380  1.00 87.36           C
ATOM   1244  HG  LEU A  96       4.456  11.000  -4.319  1.00 87.36           H
ATOM   1245  CD1 LEU A  96       2.559  11.705  -3.674  1.00 87.36           C
ATOM   1246 1HD1 LEU A  96       2.039  10.846  -4.098  1.00 87.36           H
ATOM   1247 2HD1 LEU A  96       2.067  12.008  -2.750  1.00 87.36           H
ATOM   1248 3HD1 LEU A  96       2.535  12.531  -4.385  1.00 87.36           H
ATOM   1249  CD2 LEU A  96       4.827  12.527  -2.889  1.00 87.36           C
ATOM   1250 1HD2 LEU A  96       4.435  12.865  -1.930  1.00 87.36           H
ATOM   1251 2HD2 LEU A  96       5.870  12.234  -2.772  1.00 87.36           H
ATOM   1252 3HD2 LEU A  96       4.757  13.336  -3.616  1.00 87.36           H
ATOM   1253  HN  LEU A  96       5.134   8.620  -3.998  1.00 87.36           H
ATOM   1254  N   PHE A  97       5.148   7.475  -1.000  1.00 90.07           N
ATOM   1255  CA  PHE A  97       5.191   6.567   0.133  1.00 90.07           C
ATOM   1256  C   PHE A  97       6.635   6.293   0.561  1.00 90.07           C
ATOM   1257  O   PHE A  97       6.952   6.331   1.749  1.00 90.07           O
ATOM   1258  HA  PHE A  97       4.656   7.047   0.953  1.00 90.07           H
ATOM   1259  CB  PHE A  97       4.548   5.255  -0.320  1.00 90.07           C
ATOM   1260 1HB  PHE A  97       3.468   5.389  -0.367  1.00 90.07           H
ATOM   1261 2HB  PHE A  97       4.886   5.027  -1.331  1.00 90.07           H
ATOM   1262  CG  PHE A  97       4.860   4.063   0.587  1.00 90.07           C
ATOM   1263  CD1 PHE A  97       5.632   3.042   0.127  1.00 90.07           C
ATOM   1264  HD1 PHE A  97       6.027   3.072  -0.888  1.00 90.07           H
ATOM   1265  CD2 PHE A  97       4.367   4.025   1.854  1.00 90.07           C
ATOM   1266  HD2 PHE A  97       3.748   4.843   2.223  1.00 90.07           H
ATOM   1267  CE1 PHE A  97       5.921   1.935   0.969  1.00 90.07           C
ATOM   1268  HE1 PHE A  97       6.539   1.117   0.600  1.00 90.07           H
ATOM   1269  CE2 PHE A  97       4.656   2.918   2.696  1.00 90.07           C
ATOM   1270  HE2 PHE A  97       4.261   2.888   3.711  1.00 90.07           H
ATOM   1271  CZ  PHE A  97       5.428   1.897   2.235  1.00 90.07           C
ATOM   1272  HZ  PHE A  97       5.650   1.048   2.882  1.00 90.07           H
ATOM   1273  HN  PHE A  97       4.770   7.085  -1.840  1.00 90.07           H
ATOM   1274  N   LEU A  98       7.471   6.022  -0.431  1.00 92.92           N
ATOM   1275  CA  LEU A  98       8.822   5.560  -0.165  1.00 92.92           C
ATOM   1276  C   LEU A  98       9.573   6.627   0.635  1.00 92.92           C
ATOM   1277  O   LEU A  98      10.428   6.304   1.458  1.00 92.92           O
ATOM   1278  HA  LEU A  98       8.746   4.661   0.446  1.00 92.92           H
ATOM   1279  CB  LEU A  98       9.519   5.164  -1.468  1.00 92.92           C
ATOM   1280 1HB  LEU A  98       9.408   5.983  -2.179  1.00 92.92           H
ATOM   1281 2HB  LEU A  98      10.586   5.058  -1.269  1.00 92.92           H
ATOM   1282  CG  LEU A  98       9.022   3.878  -2.131  1.00 92.92           C
ATOM   1283  HG  LEU A  98       7.932   3.887  -2.118  1.00 92.92           H
ATOM   1284  CD1 LEU A  98       9.456   3.814  -3.597  1.00 92.92           C
ATOM   1285 1HD1 LEU A  98       9.044   4.667  -4.136  1.00 92.92           H
ATOM   1286 2HD1 LEU A  98      10.544   3.838  -3.655  1.00 92.92           H
ATOM   1287 3HD1 LEU A  98       9.089   2.890  -4.044  1.00 92.92           H
ATOM   1288  CD2 LEU A  98       9.473   2.646  -1.345  1.00 92.92           C
ATOM   1289 1HD2 LEU A  98      10.562   2.619  -1.304  1.00 92.92           H
ATOM   1290 2HD2 LEU A  98       9.072   2.695  -0.332  1.00 92.92           H
ATOM   1291 3HD2 LEU A  98       9.106   1.746  -1.838  1.00 92.92           H
ATOM   1292  HN  LEU A  98       7.238   6.114  -1.399  1.00 92.92           H
ATOM   1293  N   VAL A  99       9.227   7.877   0.364  1.00 89.75           N
ATOM   1294  CA  VAL A  99       9.880   8.994   1.024  1.00 89.75           C
ATOM   1295  C   VAL A  99       9.614   8.918   2.529  1.00 89.75           C
ATOM   1296  O   VAL A  99      10.354   9.495   3.324  1.00 89.75           O
ATOM   1297  HA  VAL A  99      10.952   8.897   0.852  1.00 89.75           H
ATOM   1298  CB  VAL A  99       9.417  10.313   0.402  1.00 89.75           C
ATOM   1299  HB  VAL A  99       8.328  10.333   0.430  1.00 89.75           H
ATOM   1300  CG1 VAL A  99       9.930  11.509   1.207  1.00 89.75           C
ATOM   1301 1HG1 VAL A  99       9.549  11.451   2.226  1.00 89.75           H
ATOM   1302 2HG1 VAL A  99      11.020  11.494   1.225  1.00 89.75           H
ATOM   1303 3HG1 VAL A  99       9.587  12.433   0.742  1.00 89.75           H
ATOM   1304  CG2 VAL A  99       9.852  10.410  -1.062  1.00 89.75           C
ATOM   1305 1HG2 VAL A  99      10.939  10.358  -1.123  1.00 89.75           H
ATOM   1306 2HG2 VAL A  99       9.416   9.586  -1.626  1.00 89.75           H
ATOM   1307 3HG2 VAL A  99       9.510  11.357  -1.480  1.00 89.75           H
ATOM   1308  HN  VAL A  99       8.516   8.130  -0.292  1.00 89.75           H
ATOM   1309  N   THR A 100       8.555   8.200   2.875  1.00 89.38           N
ATOM   1310  CA  THR A 100       8.151   8.085   4.266  1.00 89.38           C
ATOM   1311  C   THR A 100       8.954   6.986   4.965  1.00 89.38           C
ATOM   1312  O   THR A 100       9.069   6.979   6.189  1.00 89.38           O
ATOM   1313  HA  THR A 100       8.386   9.022   4.771  1.00 89.38           H
ATOM   1314  CB  THR A 100       6.640   7.850   4.302  1.00 89.38           C
ATOM   1315  HB  THR A 100       6.239   8.046   5.296  1.00 89.38           H
ATOM   1316  OG1 THR A 100       6.485   6.514   3.828  1.00 89.38           O
ATOM   1317  HG1 THR A 100       5.572   6.175   4.054  1.00 89.38           H
ATOM   1318  CG2 THR A 100       5.891   8.699   3.273  1.00 89.38           C
ATOM   1319 1HG2 THR A 100       6.245   8.453   2.272  1.00 89.38           H
ATOM   1320 2HG2 THR A 100       6.071   9.755   3.473  1.00 89.38           H
ATOM   1321 3HG2 THR A 100       4.823   8.493   3.341  1.00 89.38           H
ATOM   1322  HN  THR A 100       7.979   7.704   2.225  1.00 89.38           H
ATOM   1323  N   LEU A 101       9.488   6.082   4.156  1.00 92.68           N
ATOM   1324  CA  LEU A 101      10.105   4.877   4.684  1.00 92.68           C
ATOM   1325  C   LEU A 101      11.295   5.263   5.566  1.00 92.68           C
ATOM   1326  O   LEU A 101      11.508   4.668   6.622  1.00 92.68           O
ATOM   1327  HA  LEU A 101       9.363   4.375   5.305  1.00 92.68           H
ATOM   1328  CB  LEU A 101      10.468   3.919   3.548  1.00 92.68           C
ATOM   1329 1HB  LEU A 101      10.950   4.492   2.756  1.00 92.68           H
ATOM   1330 2HB  LEU A 101      11.204   3.207   3.920  1.00 92.68           H
ATOM   1331  CG  LEU A 101       9.305   3.134   2.936  1.00 92.68           C
ATOM   1332  HG  LEU A 101       8.603   3.847   2.503  1.00 92.68           H
ATOM   1333  CD1 LEU A 101       9.791   2.232   1.800  1.00 92.68           C
ATOM   1334 1HD1 LEU A 101      10.249   2.842   1.021  1.00 92.68           H
ATOM   1335 2HD1 LEU A 101      10.525   1.525   2.186  1.00 92.68           H
ATOM   1336 3HD1 LEU A 101       8.945   1.686   1.383  1.00 92.68           H
ATOM   1337  CD2 LEU A 101       8.549   2.349   4.009  1.00 92.68           C
ATOM   1338 1HD2 LEU A 101       9.229   1.647   4.492  1.00 92.68           H
ATOM   1339 2HD2 LEU A 101       8.151   3.039   4.752  1.00 92.68           H
ATOM   1340 3HD2 LEU A 101       7.728   1.800   3.546  1.00 92.68           H
ATOM   1341  HN  LEU A 101       9.504   6.163   3.160  1.00 92.68           H
ATOM   1342  N   PRO A 102      12.087   6.261   5.152  1.00 94.49           N
ATOM   1343  CA  PRO A 102      13.253   6.673   5.937  1.00 94.49           C
ATOM   1344  C   PRO A 102      12.896   6.981   7.382  1.00 94.49           C
ATOM   1345  O   PRO A 102      13.618   6.594   8.300  1.00 94.49           O
ATOM   1346  HA  PRO A 102      13.977   5.859   5.990  1.00 94.49           H
ATOM   1347  CB  PRO A 102      13.765   7.914   5.202  1.00 94.49           C
ATOM   1348 1HB  PRO A 102      13.332   8.828   5.608  1.00 94.49           H
ATOM   1349 2HB  PRO A 102      14.848   8.011   5.284  1.00 94.49           H
ATOM   1350  CG  PRO A 102      13.328   7.676   3.761  1.00 94.49           C
ATOM   1351 1HG  PRO A 102      13.300   8.602   3.188  1.00 94.49           H
ATOM   1352 2HG  PRO A 102      14.012   7.010   3.235  1.00 94.49           H
ATOM   1353  CD  PRO A 102      11.947   7.062   3.923  1.00 94.49           C
ATOM   1354 1HD  PRO A 102      11.175   7.825   4.029  1.00 94.49           H
ATOM   1355 2HD  PRO A 102      11.671   6.452   3.063  1.00 94.49           H
ATOM   1356  N   PHE A 103      11.781   7.677   7.547  1.00 92.85           N
ATOM   1357  CA  PHE A 103      11.344   8.088   8.870  1.00 92.85           C
ATOM   1358  C   PHE A 103      10.949   6.877   9.718  1.00 92.85           C
ATOM   1359  O   PHE A 103      11.262   6.818  10.906  1.00 92.85           O
ATOM   1360  HA  PHE A 103      12.181   8.602   9.342  1.00 92.85           H
ATOM   1361  CB  PHE A 103      10.118   8.983   8.678  1.00 92.85           C
ATOM   1362 1HB  PHE A 103       9.366   8.436   8.111  1.00 92.85           H
ATOM   1363 2HB  PHE A 103       9.684   9.202   9.654  1.00 92.85           H
ATOM   1364  CG  PHE A 103      10.416  10.302   7.963  1.00 92.85           C
ATOM   1365  CD1 PHE A 103      10.777  11.399   8.681  1.00 92.85           C
ATOM   1366  HD1 PHE A 103      10.854  11.339   9.766  1.00 92.85           H
ATOM   1367  CD2 PHE A 103      10.320  10.378   6.608  1.00 92.85           C
ATOM   1368  HD2 PHE A 103      10.030   9.499   6.032  1.00 92.85           H
ATOM   1369  CE1 PHE A 103      11.054  12.623   8.016  1.00 92.85           C
ATOM   1370  HE1 PHE A 103      11.344  13.503   8.592  1.00 92.85           H
ATOM   1371  CE2 PHE A 103      10.597  11.602   5.944  1.00 92.85           C
ATOM   1372  HE2 PHE A 103      10.520  11.662   4.858  1.00 92.85           H
ATOM   1373  CZ  PHE A 103      10.958  12.699   6.662  1.00 92.85           C
ATOM   1374  HZ  PHE A 103      11.171  13.638   6.152  1.00 92.85           H
ATOM   1375  HN  PHE A 103      11.181   7.959   6.797  1.00 92.85           H
ATOM   1376  N   TRP A 104      10.266   5.942   9.074  1.00 86.21           N
ATOM   1377  CA  TRP A 104       9.807   4.745   9.759  1.00 86.21           C
ATOM   1378  C   TRP A 104      11.038   3.931  10.163  1.00 86.21           C
ATOM   1379  O   TRP A 104      11.041   3.282  11.208  1.00 86.21           O
ATOM   1380  HA  TRP A 104       9.260   5.059  10.648  1.00 86.21           H
ATOM   1381  CB  TRP A 104       8.828   3.956   8.888  1.00 86.21           C
ATOM   1382 1HB  TRP A 104       9.274   3.804   7.905  1.00 86.21           H
ATOM   1383 2HB  TRP A 104       8.681   2.969   9.327  1.00 86.21           H
ATOM   1384  CG  TRP A 104       7.466   4.630   8.715  1.00 86.21           C
ATOM   1385  CD1 TRP A 104       6.849   4.965   7.574  1.00 86.21           C
ATOM   1386  HD1 TRP A 104       7.262   4.791   6.580  1.00 86.21           H
ATOM   1387  CD2 TRP A 104       6.570   5.040   9.770  1.00 86.21           C
ATOM   1388  NE1 TRP A 104       5.627   5.559   7.814  1.00 86.21           N
ATOM   1389  HE1 TRP A 104       4.985   5.894   7.124  1.00 86.21           H
ATOM   1390  CE2 TRP A 104       5.452   5.606   9.192  1.00 86.21           C
ATOM   1391  CE3 TRP A 104       6.700   4.937  11.166  1.00 86.21           C
ATOM   1392  HE3 TRP A 104       7.573   4.494  11.646  1.00 86.21           H
ATOM   1393  CZ2 TRP A 104       4.378   6.112   9.934  1.00 86.21           C
ATOM   1394  HZ2 TRP A 104       3.505   6.555   9.454  1.00 86.21           H
ATOM   1395  CZ3 TRP A 104       5.619   5.447  11.894  1.00 86.21           C
ATOM   1396  HZ3 TRP A 104       5.668   5.392  12.981  1.00 86.21           H
ATOM   1397  CH2 TRP A 104       4.486   6.020  11.327  1.00 86.21           C
ATOM   1398  HH2 TRP A 104       3.685   6.395  11.964  1.00 86.21           H
ATOM   1399  HN  TRP A 104      10.026   5.992   8.105  1.00 86.21           H
ATOM   1400  N   ALA A 105      12.053   3.992   9.314  1.00 95.18           N
ATOM   1401  CA  ALA A 105      13.277   3.247   9.557  1.00 95.18           C
ATOM   1402  C   ALA A 105      13.920   3.740  10.855  1.00 95.18           C
ATOM   1403  O   ALA A 105      14.324   2.938  11.695  1.00 95.18           O
ATOM   1404  HA  ALA A 105      13.010   2.197   9.670  1.00 95.18           H
ATOM   1405  CB  ALA A 105      14.210   3.392   8.353  1.00 95.18           C
ATOM   1406 1HB  ALA A 105      13.718   3.001   7.463  1.00 95.18           H
ATOM   1407 2HB  ALA A 105      14.449   4.445   8.203  1.00 95.18           H
ATOM   1408 3HB  ALA A 105      15.128   2.834   8.535  1.00 95.18           H
ATOM   1409  HN  ALA A 105      12.049   4.536   8.475  1.00 95.18           H
ATOM   1410  N   ILE A 106      13.995   5.057  10.978  1.00 91.92           N
ATOM   1411  CA  ILE A 106      14.602   5.666  12.149  1.00 91.92           C
ATOM   1412  C   ILE A 106      13.753   5.349  13.382  1.00 91.92           C
ATOM   1413  O   ILE A 106      14.286   4.997  14.433  1.00 91.92           O
ATOM   1414  HA  ILE A 106      15.585   5.212  12.281  1.00 91.92           H
ATOM   1415  CB  ILE A 106      14.822   7.163  11.922  1.00 91.92           C
ATOM   1416  HB  ILE A 106      13.886   7.595  11.567  1.00 91.92           H
ATOM   1417  CG1 ILE A 106      15.872   7.405  10.836  1.00 91.92           C
ATOM   1418 1HG1 ILE A 106      16.864   7.181  11.229  1.00 91.92           H
ATOM   1419 2HG1 ILE A 106      15.699   6.726  10.001  1.00 91.92           H
ATOM   1420  CG2 ILE A 106      15.178   7.870  13.232  1.00 91.92           C
ATOM   1421 1HG2 ILE A 106      14.365   7.740  13.947  1.00 91.92           H
ATOM   1422 2HG2 ILE A 106      16.093   7.440  13.639  1.00 91.92           H
ATOM   1423 3HG2 ILE A 106      15.328   8.933  13.041  1.00 91.92           H
ATOM   1424  CD1 ILE A 106      15.827   8.852  10.343  1.00 91.92           C
ATOM   1425 1HD1 ILE A 106      14.841   9.065   9.929  1.00 91.92           H
ATOM   1426 2HD1 ILE A 106      16.024   9.526  11.176  1.00 91.92           H
ATOM   1427 3HD1 ILE A 106      16.584   8.997   9.571  1.00 91.92           H
ATOM   1428  HN  ILE A 106      13.650   5.703  10.297  1.00 91.92           H
ATOM   1429  N   ALA A 107      12.446   5.485  13.212  1.00 93.30           N
ATOM   1430  CA  ALA A 107      11.524   5.306  14.321  1.00 93.30           C
ATOM   1431  C   ALA A 107      11.614   3.864  14.824  1.00 93.30           C
ATOM   1432  O   ALA A 107      11.500   3.613  16.023  1.00 93.30           O
ATOM   1433  HA  ALA A 107      11.831   5.981  15.120  1.00 93.30           H
ATOM   1434  CB  ALA A 107      10.110   5.681  13.874  1.00 93.30           C
ATOM   1435 1HB  ALA A 107      10.094   6.722  13.554  1.00 93.30           H
ATOM   1436 2HB  ALA A 107       9.809   5.041  13.045  1.00 93.30           H
ATOM   1437 3HB  ALA A 107       9.418   5.546  14.706  1.00 93.30           H
ATOM   1438  HN  ALA A 107      12.017   5.713  12.338  1.00 93.30           H
ATOM   1439  N   ALA A 108      11.817   2.954  13.884  1.00 92.78           N
ATOM   1440  CA  ALA A 108      11.881   1.540  14.212  1.00 92.78           C
ATOM   1441  C   ALA A 108      13.215   1.240  14.898  1.00 92.78           C
ATOM   1442  O   ALA A 108      13.295   0.354  15.748  1.00 92.78           O
ATOM   1443  HA  ALA A 108      11.069   1.322  14.905  1.00 92.78           H
ATOM   1444  CB  ALA A 108      11.680   0.711  12.942  1.00 92.78           C
ATOM   1445 1HB  ALA A 108      10.706   0.939  12.509  1.00 92.78           H
ATOM   1446 2HB  ALA A 108      12.462   0.952  12.222  1.00 92.78           H
ATOM   1447 3HB  ALA A 108      11.728  -0.350  13.188  1.00 92.78           H
ATOM   1448  HN  ALA A 108      11.936   3.168  12.914  1.00 92.78           H
ATOM   1449  N   ALA A 109      14.230   1.995  14.504  1.00 91.27           N
ATOM   1450  CA  ALA A 109      15.581   1.739  14.974  1.00 91.27           C
ATOM   1451  C   ALA A 109      15.669   2.070  16.465  1.00 91.27           C
ATOM   1452  O   ALA A 109      16.381   1.401  17.212  1.00 91.27           O
ATOM   1453  HA  ALA A 109      15.786   0.678  14.833  1.00 91.27           H
ATOM   1454  CB  ALA A 109      16.575   2.548  14.138  1.00 91.27           C
ATOM   1455 1HB  ALA A 109      16.493   2.255  13.091  1.00 91.27           H
ATOM   1456 2HB  ALA A 109      16.351   3.611  14.236  1.00 91.27           H
ATOM   1457 3HB  ALA A 109      17.588   2.356  14.491  1.00 91.27           H
ATOM   1458  HN  ALA A 109      14.141   2.769  13.876  1.00 91.27           H
ATOM   1459  N   ASP A 110      14.934   3.102  16.854  1.00 82.56           N
ATOM   1460  CA  ASP A 110      15.058   3.645  18.196  1.00 82.56           C
ATOM   1461  C   ASP A 110      13.709   4.219  18.636  1.00 82.56           C
ATOM   1462  O   ASP A 110      12.885   3.508  19.208  1.00 82.56           O
ATOM   1463  HA  ASP A 110      15.377   2.807  18.816  1.00 82.56           H
ATOM   1464  CB  ASP A 110      16.089   4.774  18.240  1.00 82.56           C
ATOM   1465 1HB  ASP A 110      17.023   4.437  17.790  1.00 82.56           H
ATOM   1466 2HB  ASP A 110      15.736   5.618  17.646  1.00 82.56           H
ATOM   1467  CG  ASP A 110      16.345   5.228  19.679  1.00 82.56           C
ATOM   1468  OD1 ASP A 110      15.903   4.496  20.591  1.00 82.56           O
ATOM   1469  OD2 ASP A 110      16.976   6.296  19.833  1.00 82.56           O
ATOM   1470  HN  ASP A 110      14.265   3.564  16.271  1.00 82.56           H
ATOM   1471  N   GLN A 111      13.527   5.500  18.351  1.00 85.93           N
ATOM   1472  CA  GLN A 111      12.308   6.187  18.745  1.00 85.93           C
ATOM   1473  C   GLN A 111      11.965   7.281  17.731  1.00 85.93           C
ATOM   1474  O   GLN A 111      12.773   7.603  16.862  1.00 85.93           O
ATOM   1475  HA  GLN A 111      11.531   5.423  18.743  1.00 85.93           H
ATOM   1476  CB  GLN A 111      12.437   6.768  20.155  1.00 85.93           C
ATOM   1477 1HB  GLN A 111      11.516   7.283  20.425  1.00 85.93           H
ATOM   1478 2HB  GLN A 111      12.573   5.960  20.873  1.00 85.93           H
ATOM   1479  CG  GLN A 111      13.616   7.739  20.242  1.00 85.93           C
ATOM   1480 1HG  GLN A 111      14.541   7.217  19.999  1.00 85.93           H
ATOM   1481 2HG  GLN A 111      13.494   8.532  19.504  1.00 85.93           H
ATOM   1482  CD  GLN A 111      13.720   8.350  21.641  1.00 85.93           C
ATOM   1483  OE1 GLN A 111      12.781   8.348  22.419  1.00 85.93           O
ATOM   1484  NE2 GLN A 111      14.913   8.870  21.917  1.00 85.93           N
ATOM   1485 1HE2 GLN A 111      15.642   8.839  21.233  1.00 85.93           H
ATOM   1486 2HE2 GLN A 111      15.080   9.293  22.807  1.00 85.93           H
ATOM   1487  HN  GLN A 111      14.191   6.065  17.863  1.00 85.93           H
ATOM   1488  N   TRP A 112      10.764   7.822  17.877  1.00 91.14           N
ATOM   1489  CA  TRP A 112      10.331   8.920  17.030  1.00 91.14           C
ATOM   1490  C   TRP A 112      11.074  10.182  17.475  1.00 91.14           C
ATOM   1491  O   TRP A 112      10.821  10.705  18.559  1.00 91.14           O
ATOM   1492  HA  TRP A 112      10.597   8.674  16.002  1.00 91.14           H
ATOM   1493  CB  TRP A 112       8.809   9.077  17.071  1.00 91.14           C
ATOM   1494 1HB  TRP A 112       8.349   8.117  16.837  1.00 91.14           H
ATOM   1495 2HB  TRP A 112       8.508   9.335  18.086  1.00 91.14           H
ATOM   1496  CG  TRP A 112       8.266  10.135  16.108  1.00 91.14           C
ATOM   1497  CD1 TRP A 112       7.931  11.403  16.380  1.00 91.14           C
ATOM   1498  HD1 TRP A 112       8.007  11.860  17.366  1.00 91.14           H
ATOM   1499  CD2 TRP A 112       8.009   9.963  14.698  1.00 91.14           C
ATOM   1500  NE1 TRP A 112       7.477  12.059  15.253  1.00 91.14           N
ATOM   1501  HE1 TRP A 112       7.170  13.009  15.205  1.00 91.14           H
ATOM   1502  CE2 TRP A 112       7.526  11.155  14.198  1.00 91.14           C
ATOM   1503  CE3 TRP A 112       8.178   8.837  13.873  1.00 91.14           C
ATOM   1504  HE3 TRP A 112       8.557   7.884  14.244  1.00 91.14           H
ATOM   1505  CZ2 TRP A 112       7.173  11.336  12.856  1.00 91.14           C
ATOM   1506  HZ2 TRP A 112       6.794  12.288  12.485  1.00 91.14           H
ATOM   1507  CZ3 TRP A 112       7.820   9.034  12.534  1.00 91.14           C
ATOM   1508  HZ3 TRP A 112       7.931   8.192  11.851  1.00 91.14           H
ATOM   1509  CH2 TRP A 112       7.333  10.228  12.015  1.00 91.14           C
ATOM   1510  HH2 TRP A 112       7.076  10.301  10.958  1.00 91.14           H
ATOM   1511  HN  TRP A 112      10.094   7.522  18.556  1.00 91.14           H
ATOM   1512  N   LYS A 113      11.975  10.633  16.615  1.00 83.57           N
ATOM   1513  CA  LYS A 113      12.871  11.720  16.972  1.00 83.57           C
ATOM   1514  C   LYS A 113      12.364  13.020  16.345  1.00 83.57           C
ATOM   1515  O   LYS A 113      13.039  14.047  16.405  1.00 83.57           O
ATOM   1516  HA  LYS A 113      12.842  11.825  18.057  1.00 83.57           H
ATOM   1517  CB  LYS A 113      14.312  11.374  16.590  1.00 83.57           C
ATOM   1518 1HB  LYS A 113      14.378  11.214  15.514  1.00 83.57           H
ATOM   1519 2HB  LYS A 113      14.966  12.212  16.828  1.00 83.57           H
ATOM   1520  CG  LYS A 113      14.789  10.121  17.328  1.00 83.57           C
ATOM   1521 1HG  LYS A 113      14.628  10.243  18.399  1.00 83.57           H
ATOM   1522 2HG  LYS A 113      14.198   9.262  17.013  1.00 83.57           H
ATOM   1523  CD  LYS A 113      16.271   9.856  17.056  1.00 83.57           C
ATOM   1524 1HD  LYS A 113      16.425   9.695  15.989  1.00 83.57           H
ATOM   1525 2HD  LYS A 113      16.858  10.731  17.334  1.00 83.57           H
ATOM   1526  CE  LYS A 113      16.762   8.636  17.838  1.00 83.57           C
ATOM   1527 1HE  LYS A 113      16.633   8.806  18.907  1.00 83.57           H
ATOM   1528 2HE  LYS A 113      16.161   7.764  17.578  1.00 83.57           H
ATOM   1529  NZ  LYS A 113      18.187   8.369  17.540  1.00 83.57           N
ATOM   1530 1HZ  LYS A 113      18.494   7.555  18.060  1.00 83.57           H
ATOM   1531 2HZ  LYS A 113      18.299   8.199  16.547  1.00 83.57           H
ATOM   1532 3HZ  LYS A 113      18.745   9.172  17.811  1.00 83.57           H
ATOM   1533  HN  LYS A 113      12.098  10.270  15.691  1.00 83.57           H
ATOM   1534  N   PHE A 114      11.179  12.934  15.759  1.00 88.97           N
ATOM   1535  CA  PHE A 114      10.647  14.041  14.982  1.00 88.97           C
ATOM   1536  C   PHE A 114       9.482  14.712  15.711  1.00 88.97           C
ATOM   1537  O   PHE A 114       8.990  14.194  16.712  1.00 88.97           O
ATOM   1538  HA  PHE A 114      11.454  14.761  14.849  1.00 88.97           H
ATOM   1539  CB  PHE A 114      10.138  13.457  13.662  1.00 88.97           C
ATOM   1540 1HB  PHE A 114       9.276  12.822  13.866  1.00 88.97           H
ATOM   1541 2HB  PHE A 114       9.791  14.271  13.026  1.00 88.97           H
ATOM   1542  CG  PHE A 114      11.183  12.642  12.898  1.00 88.97           C
ATOM   1543  CD1 PHE A 114      12.152  13.276  12.184  1.00 88.97           C
ATOM   1544  HD1 PHE A 114      12.183  14.365  12.157  1.00 88.97           H
ATOM   1545  CD2 PHE A 114      11.144  11.283  12.933  1.00 88.97           C
ATOM   1546  HD2 PHE A 114      10.368  10.774  13.505  1.00 88.97           H
ATOM   1547  CE1 PHE A 114      13.122  12.520  11.475  1.00 88.97           C
ATOM   1548  HE1 PHE A 114      13.898  13.028  10.903  1.00 88.97           H
ATOM   1549  CE2 PHE A 114      12.115  10.526  12.224  1.00 88.97           C
ATOM   1550  HE2 PHE A 114      12.083   9.437  12.252  1.00 88.97           H
ATOM   1551  CZ  PHE A 114      13.083  11.161  11.510  1.00 88.97           C
ATOM   1552  HZ  PHE A 114      13.828  10.580  10.966  1.00 88.97           H
ATOM   1553  HN  PHE A 114      10.588  12.129  15.807  1.00 88.97           H
ATOM   1554  N   GLN A 115       9.075  15.857  15.182  1.00 81.75           N
ATOM   1555  CA  GLN A 115       8.005  16.626  15.794  1.00 81.75           C
ATOM   1556  C   GLN A 115       6.651  15.975  15.506  1.00 81.75           C
ATOM   1557  O   GLN A 115       6.543  15.120  14.629  1.00 81.75           O
ATOM   1558  HA  GLN A 115       8.207  16.601  16.865  1.00 81.75           H
ATOM   1559  CB  GLN A 115       8.029  18.078  15.313  1.00 81.75           C
ATOM   1560 1HB  GLN A 115       8.000  18.105  14.224  1.00 81.75           H
ATOM   1561 2HB  GLN A 115       7.140  18.598  15.669  1.00 81.75           H
ATOM   1562  CG  GLN A 115       9.282  18.801  15.812  1.00 81.75           C
ATOM   1563 1HG  GLN A 115       9.375  18.673  16.891  1.00 81.75           H
ATOM   1564 2HG  GLN A 115      10.168  18.353  15.361  1.00 81.75           H
ATOM   1565  CD  GLN A 115       9.228  20.291  15.472  1.00 81.75           C
ATOM   1566  OE1 GLN A 115       8.347  20.763  14.772  1.00 81.75           O
ATOM   1567  NE2 GLN A 115      10.217  21.004  16.004  1.00 81.75           N
ATOM   1568 1HE2 GLN A 115      10.909  20.555  16.570  1.00 81.75           H
ATOM   1569 2HE2 GLN A 115      10.268  21.989  15.839  1.00 81.75           H
ATOM   1570  HN  GLN A 115       9.462  16.258  14.351  1.00 81.75           H
ATOM   1571  N   THR A 116       5.651  16.406  16.261  1.00 88.43           N
ATOM   1572  CA  THR A 116       4.311  15.865  16.108  1.00 88.43           C
ATOM   1573  C   THR A 116       3.807  16.082  14.680  1.00 88.43           C
ATOM   1574  O   THR A 116       3.144  15.215  14.113  1.00 88.43           O
ATOM   1575  HA  THR A 116       4.355  14.788  16.271  1.00 88.43           H
ATOM   1576  CB  THR A 116       3.418  16.506  17.172  1.00 88.43           C
ATOM   1577  HB  THR A 116       3.173  17.535  16.906  1.00 88.43           H
ATOM   1578  OG1 THR A 116       4.148  16.341  18.384  1.00 88.43           O
ATOM   1579  HG1 THR A 116       3.784  16.951  19.089  1.00 88.43           H
ATOM   1580  CG2 THR A 116       2.127  15.719  17.405  1.00 88.43           C
ATOM   1581 1HG2 THR A 116       2.371  14.710  17.736  1.00 88.43           H
ATOM   1582 2HG2 THR A 116       1.559  15.669  16.476  1.00 88.43           H
ATOM   1583 3HG2 THR A 116       1.530  16.217  18.169  1.00 88.43           H
ATOM   1584  HN  THR A 116       5.744  17.110  16.965  1.00 88.43           H
ATOM   1585  N   PHE A 117       4.141  17.245  14.140  1.00 91.31           N
ATOM   1586  CA  PHE A 117       3.706  17.600  12.799  1.00 91.31           C
ATOM   1587  C   PHE A 117       4.120  16.529  11.788  1.00 91.31           C
ATOM   1588  O   PHE A 117       3.310  16.099  10.967  1.00 91.31           O
ATOM   1589  HA  PHE A 117       2.619  17.676  12.821  1.00 91.31           H
ATOM   1590  CB  PHE A 117       4.395  18.918  12.440  1.00 91.31           C
ATOM   1591 1HB  PHE A 117       4.099  19.679  13.161  1.00 91.31           H
ATOM   1592 2HB  PHE A 117       5.474  18.790  12.535  1.00 91.31           H
ATOM   1593  CG  PHE A 117       4.079  19.420  11.029  1.00 91.31           C
ATOM   1594  CD1 PHE A 117       5.015  19.324  10.048  1.00 91.31           C
ATOM   1595  HD1 PHE A 117       5.991  18.889  10.265  1.00 91.31           H
ATOM   1596  CD2 PHE A 117       2.862  19.964  10.758  1.00 91.31           C
ATOM   1597  HD2 PHE A 117       2.112  20.041  11.545  1.00 91.31           H
ATOM   1598  CE1 PHE A 117       4.722  19.791   8.739  1.00 91.31           C
ATOM   1599  HE1 PHE A 117       5.472  19.714   7.952  1.00 91.31           H
ATOM   1600  CE2 PHE A 117       2.569  20.430   9.449  1.00 91.31           C
ATOM   1601  HE2 PHE A 117       1.594  20.866   9.232  1.00 91.31           H
ATOM   1602  CZ  PHE A 117       3.505  20.334   8.467  1.00 91.31           C
ATOM   1603  HZ  PHE A 117       3.280  20.692   7.463  1.00 91.31           H
ATOM   1604  HN  PHE A 117       4.696  17.937  14.601  1.00 91.31           H
ATOM   1605  N   MET A 118       5.379  16.129  11.879  1.00 88.44           N
ATOM   1606  CA  MET A 118       5.916  15.132  10.968  1.00 88.44           C
ATOM   1607  C   MET A 118       5.214  13.785  11.153  1.00 88.44           C
ATOM   1608  O   MET A 118       5.054  13.028  10.197  1.00 88.44           O
ATOM   1609  HA  MET A 118       5.723  15.516   9.966  1.00 88.44           H
ATOM   1610  CB  MET A 118       7.416  14.965  11.220  1.00 88.44           C
ATOM   1611 1HB  MET A 118       7.606  14.927  12.293  1.00 88.44           H
ATOM   1612 2HB  MET A 118       7.755  14.017  10.803  1.00 88.44           H
ATOM   1613  CG  MET A 118       8.208  16.116  10.596  1.00 88.44           C
ATOM   1614 1HG  MET A 118       7.907  17.062  11.047  1.00 88.44           H
ATOM   1615 2HG  MET A 118       9.271  15.989  10.801  1.00 88.44           H
ATOM   1616  SD  MET A 118       7.929  16.165   8.834  1.00 88.44           S
ATOM   1617  CE  MET A 118       9.166  17.359   8.357  1.00 88.44           C
ATOM   1618 1HE  MET A 118       8.972  18.305   8.862  1.00 88.44           H
ATOM   1619 2HE  MET A 118      10.153  16.992   8.638  1.00 88.44           H
ATOM   1620 3HE  MET A 118       9.129  17.510   7.278  1.00 88.44           H
ATOM   1621  HN  MET A 118       6.027  16.473  12.559  1.00 88.44           H
ATOM   1622  N   CYS A 119       4.814  13.528  12.390  1.00 93.75           N
ATOM   1623  CA  CYS A 119       4.081  12.312  12.701  1.00 93.75           C
ATOM   1624  C   CYS A 119       2.771  12.325  11.910  1.00 93.75           C
ATOM   1625  O   CYS A 119       2.414  11.333  11.278  1.00 93.75           O
ATOM   1626  HA  CYS A 119       4.711  11.479  12.392  1.00 93.75           H
ATOM   1627  CB  CYS A 119       3.838  12.168  14.205  1.00 93.75           C
ATOM   1628 1HB  CYS A 119       4.790  12.079  14.728  1.00 93.75           H
ATOM   1629 2HB  CYS A 119       3.345  13.061  14.589  1.00 93.75           H
ATOM   1630  SG  CYS A 119       2.805  10.693  14.533  1.00 93.75           S
ATOM   1631  HN  CYS A 119       4.982  14.131  13.169  1.00 93.75           H
ATOM   1632  N   LYS A 120       2.091  13.461  11.972  1.00 92.00           N
ATOM   1633  CA  LYS A 120       0.820  13.610  11.284  1.00 92.00           C
ATOM   1634  C   LYS A 120       1.029  13.401   9.783  1.00 92.00           C
ATOM   1635  O   LYS A 120       0.275  12.669   9.143  1.00 92.00           O
ATOM   1636  HA  LYS A 120       0.156  12.828  11.652  1.00 92.00           H
ATOM   1637  CB  LYS A 120       0.175  14.953  11.634  1.00 92.00           C
ATOM   1638 1HB  LYS A 120       0.897  15.756  11.488  1.00 92.00           H
ATOM   1639 2HB  LYS A 120      -0.658  15.147  10.959  1.00 92.00           H
ATOM   1640  CG  LYS A 120      -0.321  14.962  13.081  1.00 92.00           C
ATOM   1641 1HG  LYS A 120      -1.099  14.209  13.208  1.00 92.00           H
ATOM   1642 2HG  LYS A 120       0.496  14.692  13.751  1.00 92.00           H
ATOM   1643  CD  LYS A 120      -0.868  16.338  13.464  1.00 92.00           C
ATOM   1644 1HD  LYS A 120      -0.085  17.088  13.357  1.00 92.00           H
ATOM   1645 2HD  LYS A 120      -1.672  16.617  12.783  1.00 92.00           H
ATOM   1646  CE  LYS A 120      -1.389  16.340  14.903  1.00 92.00           C
ATOM   1647 1HE  LYS A 120      -0.684  15.821  15.552  1.00 92.00           H
ATOM   1648 2HE  LYS A 120      -1.464  17.365  15.268  1.00 92.00           H
ATOM   1649  NZ  LYS A 120      -2.714  15.684  14.975  1.00 92.00           N
ATOM   1650 1HZ  LYS A 120      -3.122  15.846  15.889  1.00 92.00           H
ATOM   1651 2HZ  LYS A 120      -3.322  16.069  14.261  1.00 92.00           H
ATOM   1652 3HZ  LYS A 120      -2.606  14.687  14.825  1.00 92.00           H
ATOM   1653  HN  LYS A 120       2.395  14.268  12.478  1.00 92.00           H
ATOM   1654  N   VAL A 121       2.056  14.058   9.264  1.00 92.87           N
ATOM   1655  CA  VAL A 121       2.309  14.042   7.833  1.00 92.87           C
ATOM   1656  C   VAL A 121       2.600  12.609   7.386  1.00 92.87           C
ATOM   1657  O   VAL A 121       2.000  12.119   6.430  1.00 92.87           O
ATOM   1658  HA  VAL A 121       1.402  14.388   7.336  1.00 92.87           H
ATOM   1659  CB  VAL A 121       3.438  15.016   7.491  1.00 92.87           C
ATOM   1660  HB  VAL A 121       4.288  14.782   8.131  1.00 92.87           H
ATOM   1661  CG1 VAL A 121       3.884  14.849   6.037  1.00 92.87           C
ATOM   1662 1HG1 VAL A 121       4.241  13.831   5.881  1.00 92.87           H
ATOM   1663 2HG1 VAL A 121       3.041  15.044   5.373  1.00 92.87           H
ATOM   1664 3HG1 VAL A 121       4.687  15.553   5.820  1.00 92.87           H
ATOM   1665  CG2 VAL A 121       3.021  16.461   7.773  1.00 92.87           C
ATOM   1666 1HG2 VAL A 121       2.148  16.712   7.170  1.00 92.87           H
ATOM   1667 2HG2 VAL A 121       2.775  16.568   8.830  1.00 92.87           H
ATOM   1668 3HG2 VAL A 121       3.842  17.132   7.521  1.00 92.87           H
ATOM   1669  HN  VAL A 121       2.708  14.591   9.803  1.00 92.87           H
ATOM   1670  N   VAL A 122       3.520  11.976   8.099  1.00 91.88           N
ATOM   1671  CA  VAL A 122       4.041  10.687   7.674  1.00 91.88           C
ATOM   1672  C   VAL A 122       2.910   9.657   7.683  1.00 91.88           C
ATOM   1673  O   VAL A 122       2.755   8.891   6.733  1.00 91.88           O
ATOM   1674  HA  VAL A 122       4.404  10.800   6.652  1.00 91.88           H
ATOM   1675  CB  VAL A 122       5.224  10.284   8.556  1.00 91.88           C
ATOM   1676  HB  VAL A 122       4.907  10.358   9.597  1.00 91.88           H
ATOM   1677  CG1 VAL A 122       5.635   8.834   8.293  1.00 91.88           C
ATOM   1678 1HG1 VAL A 122       4.796   8.173   8.510  1.00 91.88           H
ATOM   1679 2HG1 VAL A 122       5.924   8.723   7.248  1.00 91.88           H
ATOM   1680 3HG1 VAL A 122       6.478   8.573   8.933  1.00 91.88           H
ATOM   1681  CG2 VAL A 122       6.406  11.234   8.356  1.00 91.88           C
ATOM   1682 1HG2 VAL A 122       6.723  11.206   7.314  1.00 91.88           H
ATOM   1683 2HG2 VAL A 122       6.105  12.249   8.617  1.00 91.88           H
ATOM   1684 3HG2 VAL A 122       7.233  10.925   8.995  1.00 91.88           H
ATOM   1685  HN  VAL A 122       3.909  12.328   8.950  1.00 91.88           H
ATOM   1686  N   ASN A 123       2.147   9.672   8.767  1.00 91.28           N
ATOM   1687  CA  ASN A 123       1.027   8.757   8.906  1.00 91.28           C
ATOM   1688  C   ASN A 123       0.020   9.016   7.784  1.00 91.28           C
ATOM   1689  O   ASN A 123      -0.521   8.078   7.202  1.00 91.28           O
ATOM   1690  HA  ASN A 123       1.464   7.760   8.852  1.00 91.28           H
ATOM   1691  CB  ASN A 123       0.311   8.963  10.242  1.00 91.28           C
ATOM   1692 1HB  ASN A 123       0.394  10.007  10.546  1.00 91.28           H
ATOM   1693 2HB  ASN A 123      -0.751   8.748  10.126  1.00 91.28           H
ATOM   1694  CG  ASN A 123       0.904   8.062  11.327  1.00 91.28           C
ATOM   1695  OD1 ASN A 123       1.607   7.102  11.057  1.00 91.28           O
ATOM   1696  ND2 ASN A 123       0.582   8.423  12.566  1.00 91.28           N
ATOM   1697 1HD2 ASN A 123       0.000   9.222  12.719  1.00 91.28           H
ATOM   1698 2HD2 ASN A 123       0.921   7.895  13.345  1.00 91.28           H
ATOM   1699  HN  ASN A 123       2.285  10.293   9.538  1.00 91.28           H
ATOM   1700  N   SER A 124      -0.202  10.295   7.515  1.00 91.83           N
ATOM   1701  CA  SER A 124      -1.186  10.691   6.522  1.00 91.83           C
ATOM   1702  C   SER A 124      -0.732  10.246   5.130  1.00 91.83           C
ATOM   1703  O   SER A 124      -1.527   9.719   4.354  1.00 91.83           O
ATOM   1704  HA  SER A 124      -2.105  10.179   6.807  1.00 91.83           H
ATOM   1705  CB  SER A 124      -1.416  12.203   6.547  1.00 91.83           C
ATOM   1706 1HB  SER A 124      -0.491  12.715   6.281  1.00 91.83           H
ATOM   1707 2HB  SER A 124      -2.156  12.470   5.793  1.00 91.83           H
ATOM   1708  OG  SER A 124      -1.856  12.655   7.825  1.00 91.83           O
ATOM   1709  HG  SER A 124      -1.146  13.214   8.254  1.00 91.83           H
ATOM   1710  HN  SER A 124       0.276  11.051   7.962  1.00 91.83           H
ATOM   1711  N   MET A 125       0.544  10.475   4.857  1.00 84.73           N
ATOM   1712  CA  MET A 125       1.102  10.143   3.557  1.00 84.73           C
ATOM   1713  C   MET A 125       0.979   8.645   3.273  1.00 84.73           C
ATOM   1714  O   MET A 125       0.614   8.247   2.168  1.00 84.73           O
ATOM   1715  HA  MET A 125       0.514  10.707   2.833  1.00 84.73           H
ATOM   1716  CB  MET A 125       2.576  10.551   3.516  1.00 84.73           C
ATOM   1717 1HB  MET A 125       3.075  10.221   4.427  1.00 84.73           H
ATOM   1718 2HB  MET A 125       3.072  10.053   2.682  1.00 84.73           H
ATOM   1719  CG  MET A 125       2.722  12.067   3.370  1.00 84.73           C
ATOM   1720 1HG  MET A 125       2.165  12.412   2.498  1.00 84.73           H
ATOM   1721 2HG  MET A 125       2.295  12.567   4.239  1.00 84.73           H
ATOM   1722  SD  MET A 125       4.445  12.502   3.203  1.00 84.73           S
ATOM   1723  CE  MET A 125       4.713  12.058   1.495  1.00 84.73           C
ATOM   1724 1HE  MET A 125       4.509  10.995   1.359  1.00 84.73           H
ATOM   1725 2HE  MET A 125       4.045  12.640   0.859  1.00 84.73           H
ATOM   1726 3HE  MET A 125       5.747  12.266   1.223  1.00 84.73           H
ATOM   1727  HN  MET A 125       1.191  10.878   5.504  1.00 84.73           H
ATOM   1728  N   TYR A 126       1.290   7.855   4.290  1.00 84.40           N
ATOM   1729  CA  TYR A 126       1.189   6.410   4.174  1.00 84.40           C
ATOM   1730  C   TYR A 126      -0.243   5.985   3.844  1.00 84.40           C
ATOM   1731  O   TYR A 126      -0.462   5.165   2.954  1.00 84.40           O
ATOM   1732  HA  TYR A 126       1.850   6.091   3.367  1.00 84.40           H
ATOM   1733  CB  TYR A 126       1.572   5.849   5.544  1.00 84.40           C
ATOM   1734 1HB  TYR A 126       2.642   5.990   5.697  1.00 84.40           H
ATOM   1735 2HB  TYR A 126       1.061   6.423   6.317  1.00 84.40           H
ATOM   1736  CG  TYR A 126       1.238   4.366   5.725  1.00 84.40           C
ATOM   1737  CD1 TYR A 126       0.168   3.992   6.511  1.00 84.40           C
ATOM   1738  HD1 TYR A 126      -0.439   4.751   7.004  1.00 84.40           H
ATOM   1739  CD2 TYR A 126       2.007   3.405   5.102  1.00 84.40           C
ATOM   1740  HD2 TYR A 126       2.852   3.701   4.481  1.00 84.40           H
ATOM   1741  CE1 TYR A 126      -0.147   2.597   6.682  1.00 84.40           C
ATOM   1742  HE1 TYR A 126      -0.989   2.287   7.300  1.00 84.40           H
ATOM   1743  CE2 TYR A 126       1.693   2.010   5.272  1.00 84.40           C
ATOM   1744  HE2 TYR A 126       2.292   1.240   4.785  1.00 84.40           H
ATOM   1745  CZ  TYR A 126       0.631   1.675   6.053  1.00 84.40           C
ATOM   1746  OH  TYR A 126       0.334   0.357   6.214  1.00 84.40           O
ATOM   1747  HH  TYR A 126       0.789  -0.185   5.508  1.00 84.40           H
ATOM   1748  HN  TYR A 126       1.606   8.186   5.180  1.00 84.40           H
ATOM   1749  N   LYS A 127      -1.182   6.562   4.580  1.00 84.88           N
ATOM   1750  CA  LYS A 127      -2.577   6.181   4.446  1.00 84.88           C
ATOM   1751  C   LYS A 127      -3.071   6.551   3.047  1.00 84.88           C
ATOM   1752  O   LYS A 127      -3.789   5.779   2.413  1.00 84.88           O
ATOM   1753  HA  LYS A 127      -2.632   5.098   4.556  1.00 84.88           H
ATOM   1754  CB  LYS A 127      -3.410   6.793   5.574  1.00 84.88           C
ATOM   1755 1HB  LYS A 127      -2.895   6.660   6.526  1.00 84.88           H
ATOM   1756 2HB  LYS A 127      -3.513   7.866   5.415  1.00 84.88           H
ATOM   1757  CG  LYS A 127      -4.796   6.148   5.645  1.00 84.88           C
ATOM   1758 1HG  LYS A 127      -5.511   6.857   6.061  1.00 84.88           H
ATOM   1759 2HG  LYS A 127      -5.139   5.903   4.640  1.00 84.88           H
ATOM   1760  CD  LYS A 127      -4.768   4.881   6.503  1.00 84.88           C
ATOM   1761 1HD  LYS A 127      -4.279   4.076   5.954  1.00 84.88           H
ATOM   1762 2HD  LYS A 127      -4.177   5.059   7.401  1.00 84.88           H
ATOM   1763  CE  LYS A 127      -6.184   4.452   6.893  1.00 84.88           C
ATOM   1764 1HE  LYS A 127      -6.887   5.254   6.672  1.00 84.88           H
ATOM   1765 2HE  LYS A 127      -6.486   3.590   6.298  1.00 84.88           H
ATOM   1766  NZ  LYS A 127      -6.244   4.113   8.332  1.00 84.88           N
ATOM   1767 1HZ  LYS A 127      -7.137   3.678   8.540  1.00 84.88           H
ATOM   1768 2HZ  LYS A 127      -5.494   3.471   8.560  1.00 84.88           H
ATOM   1769 3HZ  LYS A 127      -6.144   4.959   8.883  1.00 84.88           H
ATOM   1770  HN  LYS A 127      -1.002   7.277   5.256  1.00 84.88           H
ATOM   1771  N   MET A 128      -2.667   7.734   2.605  1.00 85.59           N
ATOM   1772  CA  MET A 128      -3.089   8.231   1.307  1.00 85.59           C
ATOM   1773  C   MET A 128      -2.556   7.344   0.180  1.00 85.59           C
ATOM   1774  O   MET A 128      -3.272   7.051  -0.776  1.00 85.59           O
ATOM   1775  HA  MET A 128      -4.178   8.199   1.319  1.00 85.59           H
ATOM   1776  CB  MET A 128      -2.577   9.661   1.117  1.00 85.59           C
ATOM   1777 1HB  MET A 128      -2.792  10.249   2.008  1.00 85.59           H
ATOM   1778 2HB  MET A 128      -1.493   9.650   0.996  1.00 85.59           H
ATOM   1779  CG  MET A 128      -3.224  10.318  -0.104  1.00 85.59           C
ATOM   1780 1HG  MET A 128      -2.970   9.760  -1.005  1.00 85.59           H
ATOM   1781 2HG  MET A 128      -4.310  10.291  -0.008  1.00 85.59           H
ATOM   1782  SD  MET A 128      -2.668  12.007  -0.255  1.00 85.59           S
ATOM   1783  CE  MET A 128      -3.702  12.554  -1.603  1.00 85.59           C
ATOM   1784 1HE  MET A 128      -3.505  11.943  -2.483  1.00 85.59           H
ATOM   1785 2HE  MET A 128      -4.750  12.457  -1.320  1.00 85.59           H
ATOM   1786 3HE  MET A 128      -3.482  13.598  -1.829  1.00 85.59           H
ATOM   1787  HN  MET A 128      -2.065   8.346   3.117  1.00 85.59           H
ATOM   1788  N   ASN A 129      -1.302   6.941   0.330  1.00 81.01           N
ATOM   1789  CA  ASN A 129      -0.676   6.067  -0.647  1.00 81.01           C
ATOM   1790  C   ASN A 129      -1.427   4.735  -0.689  1.00 81.01           C
ATOM   1791  O   ASN A 129      -1.744   4.231  -1.766  1.00 81.01           O
ATOM   1792  HA  ASN A 129      -0.731   6.607  -1.592  1.00 81.01           H
ATOM   1793  CB  ASN A 129       0.779   5.777  -0.273  1.00 81.01           C
ATOM   1794 1HB  ASN A 129       1.363   6.695  -0.330  1.00 81.01           H
ATOM   1795 2HB  ASN A 129       0.831   5.430   0.759  1.00 81.01           H
ATOM   1796  CG  ASN A 129       1.385   4.723  -1.202  1.00 81.01           C
ATOM   1797  OD1 ASN A 129       1.368   3.534  -0.929  1.00 81.01           O
ATOM   1798  ND2 ASN A 129       1.919   5.223  -2.313  1.00 81.01           N
ATOM   1799 1HD2 ASN A 129       1.899   6.210  -2.476  1.00 81.01           H
ATOM   1800 2HD2 ASN A 129       2.340   4.613  -2.984  1.00 81.01           H
ATOM   1801  HN  ASN A 129      -0.720   7.201   1.100  1.00 81.01           H
ATOM   1802  N   PHE A 130      -1.691   4.203   0.495  1.00 85.53           N
ATOM   1803  CA  PHE A 130      -2.305   2.890   0.606  1.00 85.53           C
ATOM   1804  C   PHE A 130      -3.578   2.807  -0.239  1.00 85.53           C
ATOM   1805  O   PHE A 130      -3.740   1.883  -1.034  1.00 85.53           O
ATOM   1806  HA  PHE A 130      -1.580   2.162   0.241  1.00 85.53           H
ATOM   1807  CB  PHE A 130      -2.670   2.690   2.078  1.00 85.53           C
ATOM   1808 1HB  PHE A 130      -1.759   2.721   2.676  1.00 85.53           H
ATOM   1809 2HB  PHE A 130      -3.293   3.523   2.404  1.00 85.53           H
ATOM   1810  CG  PHE A 130      -3.406   1.379   2.364  1.00 85.53           C
ATOM   1811  CD1 PHE A 130      -4.754   1.381   2.542  1.00 85.53           C
ATOM   1812  HD1 PHE A 130      -5.311   2.316   2.480  1.00 85.53           H
ATOM   1813  CD2 PHE A 130      -2.711   0.213   2.442  1.00 85.53           C
ATOM   1814  HD2 PHE A 130      -1.630   0.211   2.300  1.00 85.53           H
ATOM   1815  CE1 PHE A 130      -5.437   0.165   2.807  1.00 85.53           C
ATOM   1816  HE1 PHE A 130      -6.517   0.166   2.949  1.00 85.53           H
ATOM   1817  CE2 PHE A 130      -3.394  -1.004   2.707  1.00 85.53           C
ATOM   1818  HE2 PHE A 130      -2.837  -1.939   2.769  1.00 85.53           H
ATOM   1819  CZ  PHE A 130      -4.742  -1.002   2.884  1.00 85.53           C
ATOM   1820  HZ  PHE A 130      -5.266  -1.936   3.088  1.00 85.53           H
ATOM   1821  HN  PHE A 130      -1.493   4.651   1.367  1.00 85.53           H
ATOM   1822  N   TYR A 131      -4.449   3.785  -0.037  1.00 91.06           N
ATOM   1823  CA  TYR A 131      -5.726   3.805  -0.729  1.00 91.06           C
ATOM   1824  C   TYR A 131      -5.541   4.128  -2.213  1.00 91.06           C
ATOM   1825  O   TYR A 131      -6.163   3.503  -3.070  1.00 91.06           O
ATOM   1826  HA  TYR A 131      -6.175   2.816  -0.633  1.00 91.06           H
ATOM   1827  CB  TYR A 131      -6.543   4.920  -0.074  1.00 91.06           C
ATOM   1828 1HB  TYR A 131      -5.909   5.798   0.047  1.00 91.06           H
ATOM   1829 2HB  TYR A 131      -7.355   5.203  -0.744  1.00 91.06           H
ATOM   1830  CG  TYR A 131      -7.132   4.543   1.287  1.00 91.06           C
ATOM   1831  CD1 TYR A 131      -7.939   3.429   1.405  1.00 91.06           C
ATOM   1832  HD1 TYR A 131      -8.156   2.818   0.529  1.00 91.06           H
ATOM   1833  CD2 TYR A 131      -6.857   5.317   2.396  1.00 91.06           C
ATOM   1834  HD2 TYR A 131      -6.220   6.197   2.302  1.00 91.06           H
ATOM   1835  CE1 TYR A 131      -8.493   3.075   2.686  1.00 91.06           C
ATOM   1836  HE1 TYR A 131      -9.131   2.198   2.793  1.00 91.06           H
ATOM   1837  CE2 TYR A 131      -7.411   4.962   3.677  1.00 91.06           C
ATOM   1838  HE2 TYR A 131      -7.202   5.564   4.561  1.00 91.06           H
ATOM   1839  CZ  TYR A 131      -8.202   3.858   3.759  1.00 91.06           C
ATOM   1840  OH  TYR A 131      -8.725   3.523   4.968  1.00 91.06           O
ATOM   1841  HH  TYR A 131      -8.723   4.319   5.574  1.00 91.06           H
ATOM   1842  HN  TYR A 131      -4.293   4.553   0.585  1.00 91.06           H
ATOM   1843  N   SER A 132      -4.683   5.105  -2.470  1.00 90.93           N
ATOM   1844  CA  SER A 132      -4.515   5.616  -3.820  1.00 90.93           C
ATOM   1845  C   SER A 132      -3.989   4.510  -4.737  1.00 90.93           C
ATOM   1846  O   SER A 132      -4.456   4.360  -5.865  1.00 90.93           O
ATOM   1847  HA  SER A 132      -5.509   5.933  -4.134  1.00 90.93           H
ATOM   1848  CB  SER A 132      -3.567   6.818  -3.839  1.00 90.93           C
ATOM   1849 1HB  SER A 132      -3.480   7.194  -4.858  1.00 90.93           H
ATOM   1850 2HB  SER A 132      -3.990   7.622  -3.237  1.00 90.93           H
ATOM   1851  OG  SER A 132      -2.273   6.485  -3.345  1.00 90.93           O
ATOM   1852  HG  SER A 132      -1.690   7.297  -3.337  1.00 90.93           H
ATOM   1853  HN  SER A 132      -4.111   5.544  -1.777  1.00 90.93           H
ATOM   1854  N   CYS A 133      -3.023   3.765  -4.218  1.00 88.15           N
ATOM   1855  CA  CYS A 133      -2.396   2.708  -4.993  1.00 88.15           C
ATOM   1856  C   CYS A 133      -3.467   1.676  -5.353  1.00 88.15           C
ATOM   1857  O   CYS A 133      -3.600   1.293  -6.514  1.00 88.15           O
ATOM   1858  HA  CYS A 133      -1.992   3.175  -5.891  1.00 88.15           H
ATOM   1859  CB  CYS A 133      -1.224   2.075  -4.241  1.00 88.15           C
ATOM   1860 1HB  CYS A 133      -1.505   1.885  -3.206  1.00 88.15           H
ATOM   1861 2HB  CYS A 133      -0.974   1.111  -4.685  1.00 88.15           H
ATOM   1862  SG  CYS A 133       0.230   3.185  -4.300  1.00 88.15           S
ATOM   1863  HG  CYS A 133       1.073   2.342  -3.710  1.00 88.15           H
ATOM   1864  HN  CYS A 133      -2.671   3.874  -3.289  1.00 88.15           H
ATOM   1865  N   VAL A 134      -4.204   1.256  -4.335  1.00 87.40           N
ATOM   1866  CA  VAL A 134      -5.161   0.175  -4.500  1.00 87.40           C
ATOM   1867  C   VAL A 134      -6.245   0.607  -5.490  1.00 87.40           C
ATOM   1868  O   VAL A 134      -6.652  -0.173  -6.350  1.00 87.40           O
ATOM   1869  HA  VAL A 134      -4.626  -0.678  -4.917  1.00 87.40           H
ATOM   1870  CB  VAL A 134      -5.725  -0.237  -3.139  1.00 87.40           C
ATOM   1871  HB  VAL A 134      -6.142   0.652  -2.665  1.00 87.40           H
ATOM   1872  CG1 VAL A 134      -6.854  -1.258  -3.299  1.00 87.40           C
ATOM   1873 1HG1 VAL A 134      -7.657  -0.821  -3.892  1.00 87.40           H
ATOM   1874 2HG1 VAL A 134      -6.472  -2.146  -3.803  1.00 87.40           H
ATOM   1875 3HG1 VAL A 134      -7.236  -1.534  -2.317  1.00 87.40           H
ATOM   1876  CG2 VAL A 134      -4.620  -0.780  -2.230  1.00 87.40           C
ATOM   1877 1HG2 VAL A 134      -4.161  -1.651  -2.697  1.00 87.40           H
ATOM   1878 2HG2 VAL A 134      -3.865  -0.009  -2.076  1.00 87.40           H
ATOM   1879 3HG2 VAL A 134      -5.048  -1.066  -1.269  1.00 87.40           H
ATOM   1880  HN  VAL A 134      -4.155   1.639  -3.413  1.00 87.40           H
ATOM   1881  N   LEU A 135      -6.682   1.848  -5.336  1.00 92.13           N
ATOM   1882  CA  LEU A 135      -7.760   2.370  -6.159  1.00 92.13           C
ATOM   1883  C   LEU A 135      -7.276   2.496  -7.605  1.00 92.13           C
ATOM   1884  O   LEU A 135      -8.045   2.285  -8.541  1.00 92.13           O
ATOM   1885  HA  LEU A 135      -8.574   1.646  -6.129  1.00 92.13           H
ATOM   1886  CB  LEU A 135      -8.296   3.678  -5.574  1.00 92.13           C
ATOM   1887 1HB  LEU A 135      -7.454   4.351  -5.407  1.00 92.13           H
ATOM   1888 2HB  LEU A 135      -8.938   4.150  -6.318  1.00 92.13           H
ATOM   1889  CG  LEU A 135      -9.082   3.556  -4.267  1.00 92.13           C
ATOM   1890  HG  LEU A 135      -8.458   3.035  -3.541  1.00 92.13           H
ATOM   1891  CD1 LEU A 135      -9.397   4.936  -3.686  1.00 92.13           C
ATOM   1892 1HD1 LEU A 135      -8.466   5.467  -3.485  1.00 92.13           H
ATOM   1893 2HD1 LEU A 135      -9.992   5.504  -4.400  1.00 92.13           H
ATOM   1894 3HD1 LEU A 135      -9.956   4.820  -2.757  1.00 92.13           H
ATOM   1895  CD2 LEU A 135     -10.345   2.715  -4.463  1.00 92.13           C
ATOM   1896 1HD2 LEU A 135     -10.982   3.186  -5.212  1.00 92.13           H
ATOM   1897 2HD2 LEU A 135     -10.068   1.716  -4.799  1.00 92.13           H
ATOM   1898 3HD2 LEU A 135     -10.885   2.645  -3.519  1.00 92.13           H
ATOM   1899  HN  LEU A 135      -6.314   2.491  -4.664  1.00 92.13           H
ATOM   1900  N   LEU A 136      -6.003   2.840  -7.742  1.00 91.25           N
ATOM   1901  CA  LEU A 136      -5.411   3.008  -9.058  1.00 91.25           C
ATOM   1902  C   LEU A 136      -5.372   1.655  -9.771  1.00 91.25           C
ATOM   1903  O   LEU A 136      -5.723   1.558 -10.945  1.00 91.25           O
ATOM   1904  HA  LEU A 136      -6.057   3.678  -9.624  1.00 91.25           H
ATOM   1905  CB  LEU A 136      -4.043   3.684  -8.947  1.00 91.25           C
ATOM   1906 1HB  LEU A 136      -3.496   3.221  -8.126  1.00 91.25           H
ATOM   1907 2HB  LEU A 136      -3.483   3.479  -9.859  1.00 91.25           H
ATOM   1908  CG  LEU A 136      -4.059   5.197  -8.722  1.00 91.25           C
ATOM   1909  HG  LEU A 136      -4.750   5.414  -7.906  1.00 91.25           H
ATOM   1910  CD1 LEU A 136      -2.680   5.703  -8.293  1.00 91.25           C
ATOM   1911 1HD1 LEU A 136      -2.387   5.215  -7.363  1.00 91.25           H
ATOM   1912 2HD1 LEU A 136      -1.951   5.473  -9.070  1.00 91.25           H
ATOM   1913 3HD1 LEU A 136      -2.720   6.781  -8.139  1.00 91.25           H
ATOM   1914  CD2 LEU A 136      -4.579   5.930  -9.960  1.00 91.25           C
ATOM   1915 1HD2 LEU A 136      -3.933   5.710 -10.810  1.00 91.25           H
ATOM   1916 2HD2 LEU A 136      -5.593   5.599 -10.180  1.00 91.25           H
ATOM   1917 3HD2 LEU A 136      -4.580   7.004  -9.773  1.00 91.25           H
ATOM   1918  HN  LEU A 136      -5.383   3.003  -6.975  1.00 91.25           H
ATOM   1919  N   ILE A 137      -4.940   0.644  -9.031  1.00 86.25           N
ATOM   1920  CA  ILE A 137      -4.812  -0.691  -9.589  1.00 86.25           C
ATOM   1921  C   ILE A 137      -6.194  -1.200 -10.006  1.00 86.25           C
ATOM   1922  O   ILE A 137      -6.332  -1.858 -11.036  1.00 86.25           O
ATOM   1923  HA  ILE A 137      -4.190  -0.614 -10.481  1.00 86.25           H
ATOM   1924  CB  ILE A 137      -4.086  -1.615  -8.609  1.00 86.25           C
ATOM   1925  HB  ILE A 137      -4.532  -1.484  -7.623  1.00 86.25           H
ATOM   1926  CG1 ILE A 137      -2.608  -1.237  -8.491  1.00 86.25           C
ATOM   1927 1HG1 ILE A 137      -2.098  -1.454  -9.429  1.00 86.25           H
ATOM   1928 2HG1 ILE A 137      -2.516  -0.164  -8.319  1.00 86.25           H
ATOM   1929  CG2 ILE A 137      -4.273  -3.083  -8.998  1.00 86.25           C
ATOM   1930 1HG2 ILE A 137      -5.335  -3.329  -8.988  1.00 86.25           H
ATOM   1931 2HG2 ILE A 137      -3.870  -3.248  -9.997  1.00 86.25           H
ATOM   1932 3HG2 ILE A 137      -3.747  -3.717  -8.284  1.00 86.25           H
ATOM   1933  CD1 ILE A 137      -1.936  -2.002  -7.349  1.00 86.25           C
ATOM   1934 1HD1 ILE A 137      -2.434  -1.763  -6.409  1.00 86.25           H
ATOM   1935 2HD1 ILE A 137      -2.009  -3.073  -7.537  1.00 86.25           H
ATOM   1936 3HD1 ILE A 137      -0.887  -1.714  -7.288  1.00 86.25           H
ATOM   1937  HN  ILE A 137      -4.682   0.726  -8.068  1.00 86.25           H
ATOM   1938  N   MET A 138      -7.181  -0.877  -9.183  1.00 88.57           N
ATOM   1939  CA  MET A 138      -8.556  -1.234  -9.487  1.00 88.57           C
ATOM   1940  C   MET A 138      -9.015  -0.585 -10.794  1.00 88.57           C
ATOM   1941  O   MET A 138      -9.652  -1.232 -11.623  1.00 88.57           O
ATOM   1942  HA  MET A 138      -8.561  -2.319  -9.591  1.00 88.57           H
ATOM   1943  CB  MET A 138      -9.466  -0.780  -8.344  1.00 88.57           C
ATOM   1944 1HB  MET A 138      -9.113  -1.203  -7.404  1.00 88.57           H
ATOM   1945 2HB  MET A 138      -9.418   0.304  -8.245  1.00 88.57           H
ATOM   1946  CG  MET A 138     -10.913  -1.211  -8.592  1.00 88.57           C
ATOM   1947 1HG  MET A 138     -11.254  -0.834  -9.556  1.00 88.57           H
ATOM   1948 2HG  MET A 138     -10.975  -2.299  -8.636  1.00 88.57           H
ATOM   1949  SD  MET A 138     -11.966  -0.593  -7.290  1.00 88.57           S
ATOM   1950  CE  MET A 138     -11.960   1.147  -7.687  1.00 88.57           C
ATOM   1951 1HE  MET A 138     -10.938   1.525  -7.647  1.00 88.57           H
ATOM   1952 2HE  MET A 138     -12.363   1.293  -8.689  1.00 88.57           H
ATOM   1953 3HE  MET A 138     -12.575   1.687  -6.966  1.00 88.57           H
ATOM   1954  HN  MET A 138      -7.053  -0.381  -8.324  1.00 88.57           H
ATOM   1955  N   CYS A 139      -8.672   0.687 -10.938  1.00 90.97           N
ATOM   1956  CA  CYS A 139      -9.105   1.452 -12.095  1.00 90.97           C
ATOM   1957  C   CYS A 139      -8.423   0.873 -13.336  1.00 90.97           C
ATOM   1958  O   CYS A 139      -9.015   0.838 -14.414  1.00 90.97           O
ATOM   1959  HA  CYS A 139     -10.187   1.339 -12.159  1.00 90.97           H
ATOM   1960  CB  CYS A 139      -8.812   2.945 -11.928  1.00 90.97           C
ATOM   1961 1HB  CYS A 139      -7.795   3.086 -11.560  1.00 90.97           H
ATOM   1962 2HB  CYS A 139      -8.874   3.447 -12.893  1.00 90.97           H
ATOM   1963  SG  CYS A 139     -10.007   3.689 -10.759  1.00 90.97           S
ATOM   1964  HG  CYS A 139      -9.453   3.191  -9.657  1.00 90.97           H
ATOM   1965  HN  CYS A 139      -8.111   1.193 -10.283  1.00 90.97           H
ATOM   1966  N   ILE A 140      -7.188   0.433 -13.143  1.00 85.04           N
ATOM   1967  CA  ILE A 140      -6.441  -0.195 -14.219  1.00 85.04           C
ATOM   1968  C   ILE A 140      -7.219  -1.408 -14.734  1.00 85.04           C
ATOM   1969  O   ILE A 140      -7.335  -1.608 -15.942  1.00 85.04           O
ATOM   1970  HA  ILE A 140      -6.359   0.531 -15.028  1.00 85.04           H
ATOM   1971  CB  ILE A 140      -5.019  -0.526 -13.762  1.00 85.04           C
ATOM   1972  HB  ILE A 140      -5.076  -0.991 -12.778  1.00 85.04           H
ATOM   1973  CG1 ILE A 140      -4.181   0.746 -13.613  1.00 85.04           C
ATOM   1974 1HG1 ILE A 140      -3.947   1.149 -14.598  1.00 85.04           H
ATOM   1975 2HG1 ILE A 140      -4.758   1.506 -13.087  1.00 85.04           H
ATOM   1976  CG2 ILE A 140      -4.362  -1.538 -14.703  1.00 85.04           C
ATOM   1977 1HG2 ILE A 140      -4.948  -2.457 -14.714  1.00 85.04           H
ATOM   1978 2HG2 ILE A 140      -4.317  -1.123 -15.710  1.00 85.04           H
ATOM   1979 3HG2 ILE A 140      -3.352  -1.755 -14.355  1.00 85.04           H
ATOM   1980  CD1 ILE A 140      -2.885   0.462 -12.850  1.00 85.04           C
ATOM   1981 1HD1 ILE A 140      -3.124   0.082 -11.857  1.00 85.04           H
ATOM   1982 2HD1 ILE A 140      -2.300  -0.280 -13.392  1.00 85.04           H
ATOM   1983 3HD1 ILE A 140      -2.309   1.383 -12.758  1.00 85.04           H
ATOM   1984  HN  ILE A 140      -6.700   0.501 -12.273  1.00 85.04           H
ATOM   1985  N   SER A 141      -7.731  -2.186 -13.792  1.00 85.82           N
ATOM   1986  CA  SER A 141      -8.422  -3.418 -14.133  1.00 85.82           C
ATOM   1987  C   SER A 141      -9.696  -3.103 -14.920  1.00 85.82           C
ATOM   1988  O   SER A 141     -10.012  -3.783 -15.895  1.00 85.82           O
ATOM   1989  HA  SER A 141      -7.721  -3.981 -14.749  1.00 85.82           H
ATOM   1990  CB  SER A 141      -8.760  -4.225 -12.878  1.00 85.82           C
ATOM   1991 1HB  SER A 141      -9.476  -3.670 -12.272  1.00 85.82           H
ATOM   1992 2HB  SER A 141      -9.242  -5.159 -13.166  1.00 85.82           H
ATOM   1993  OG  SER A 141      -7.601  -4.510 -12.099  1.00 85.82           O
ATOM   1994  HG  SER A 141      -7.426  -3.762 -11.459  1.00 85.82           H
ATOM   1995  HN  SER A 141      -7.680  -1.986 -12.813  1.00 85.82           H
ATOM   1996  N   VAL A 142     -10.393  -2.071 -14.467  1.00 87.88           N
ATOM   1997  CA  VAL A 142     -11.630  -1.663 -15.112  1.00 87.88           C
ATOM   1998  C   VAL A 142     -11.325  -1.184 -16.533  1.00 87.88           C
ATOM   1999  O   VAL A 142     -12.060  -1.497 -17.468  1.00 87.88           O
ATOM   2000  HA  VAL A 142     -12.276  -2.538 -15.168  1.00 87.88           H
ATOM   2001  CB  VAL A 142     -12.337  -0.604 -14.264  1.00 87.88           C
ATOM   2002  HB  VAL A 142     -11.651   0.232 -14.130  1.00 87.88           H
ATOM   2003  CG1 VAL A 142     -13.586  -0.077 -14.974  1.00 87.88           C
ATOM   2004 1HG1 VAL A 142     -13.301   0.371 -15.926  1.00 87.88           H
ATOM   2005 2HG1 VAL A 142     -14.277  -0.901 -15.153  1.00 87.88           H
ATOM   2006 3HG1 VAL A 142     -14.070   0.674 -14.349  1.00 87.88           H
ATOM   2007  CG2 VAL A 142     -12.685  -1.154 -12.879  1.00 87.88           C
ATOM   2008 1HG2 VAL A 142     -13.345  -2.015 -12.985  1.00 87.88           H
ATOM   2009 2HG2 VAL A 142     -11.771  -1.457 -12.368  1.00 87.88           H
ATOM   2010 3HG2 VAL A 142     -13.187  -0.381 -12.297  1.00 87.88           H
ATOM   2011  HN  VAL A 142     -10.127  -1.519 -13.677  1.00 87.88           H
ATOM   2012  N   ASP A 143     -10.240  -0.433 -16.650  1.00 82.59           N
ATOM   2013  CA  ASP A 143      -9.863   0.143 -17.930  1.00 82.59           C
ATOM   2014  C   ASP A 143      -9.604  -0.981 -18.935  1.00 82.59           C
ATOM   2015  O   ASP A 143     -10.023  -0.896 -20.088  1.00 82.59           O
ATOM   2016  HA  ASP A 143     -10.704   0.774 -18.218  1.00 82.59           H
ATOM   2017  CB  ASP A 143      -8.583   0.971 -17.806  1.00 82.59           C
ATOM   2018 1HB  ASP A 143      -8.734   1.776 -17.086  1.00 82.59           H
ATOM   2019 2HB  ASP A 143      -7.777   0.346 -17.420  1.00 82.59           H
ATOM   2020  CG  ASP A 143      -8.177   1.560 -19.158  1.00 82.59           C
ATOM   2021  OD1 ASP A 143      -9.000   2.317 -19.718  1.00 82.59           O
ATOM   2022  OD2 ASP A 143      -7.053   1.239 -19.602  1.00 82.59           O
ATOM   2023  HN  ASP A 143      -9.624  -0.218 -15.892  1.00 82.59           H
ATOM   2024  N   ARG A 144      -8.914  -2.008 -18.460  1.00 72.98           N
ATOM   2025  CA  ARG A 144      -8.562  -3.131 -19.312  1.00 72.98           C
ATOM   2026  C   ARG A 144      -9.822  -3.879 -19.751  1.00 72.98           C
ATOM   2027  O   ARG A 144      -9.921  -4.317 -20.896  1.00 72.98           O
ATOM   2028  HA  ARG A 144      -8.054  -2.683 -20.167  1.00 72.98           H
ATOM   2029  CB  ARG A 144      -7.627  -4.101 -18.587  1.00 72.98           C
ATOM   2030 1HB  ARG A 144      -8.028  -4.328 -17.600  1.00 72.98           H
ATOM   2031 2HB  ARG A 144      -7.577  -5.041 -19.135  1.00 72.98           H
ATOM   2032  CG  ARG A 144      -6.223  -3.509 -18.450  1.00 72.98           C
ATOM   2033 1HG  ARG A 144      -6.272  -2.572 -17.895  1.00 72.98           H
ATOM   2034 2HG  ARG A 144      -5.593  -4.188 -17.875  1.00 72.98           H
ATOM   2035  CD  ARG A 144      -5.595  -3.263 -19.823  1.00 72.98           C
ATOM   2036 1HD  ARG A 144      -5.484  -4.207 -20.356  1.00 72.98           H
ATOM   2037 2HD  ARG A 144      -6.251  -2.633 -20.424  1.00 72.98           H
ATOM   2038  NE  ARG A 144      -4.275  -2.613 -19.667  1.00 72.98           N
ATOM   2039  HE  ARG A 144      -3.893  -2.542 -18.745  1.00 72.98           H
ATOM   2040  CZ  ARG A 144      -3.558  -2.113 -20.683  1.00 72.98           C
ATOM   2041  NH1 ARG A 144      -4.021  -2.179 -21.939  1.00 72.98           N
ATOM   2042 1HH1 ARG A 144      -4.907  -2.605 -22.123  1.00 72.98           H
ATOM   2043 2HH1 ARG A 144      -3.480  -1.804 -22.691  1.00 72.98           H
ATOM   2044  NH2 ARG A 144      -2.372  -1.545 -20.424  1.00 72.98           N
ATOM   2045 1HH2 ARG A 144      -1.825  -1.167 -21.171  1.00 72.98           H
ATOM   2046 2HH2 ARG A 144      -2.034  -1.499 -19.484  1.00 72.98           H
ATOM   2047  HN  ARG A 144      -8.598  -2.080 -17.514  1.00 72.98           H
ATOM   2048  N   TYR A 145     -10.754  -4.004 -18.817  1.00 84.07           N
ATOM   2049  CA  TYR A 145     -12.036  -4.619 -19.115  1.00 84.07           C
ATOM   2050  C   TYR A 145     -12.719  -3.920 -20.292  1.00 84.07           C
ATOM   2051  O   TYR A 145     -13.142  -4.572 -21.246  1.00 84.07           O
ATOM   2052  HA  TYR A 145     -11.855  -5.662 -19.377  1.00 84.07           H
ATOM   2053  CB  TYR A 145     -12.893  -4.437 -17.861  1.00 84.07           C
ATOM   2054 1HB  TYR A 145     -12.540  -5.121 -17.090  1.00 84.07           H
ATOM   2055 2HB  TYR A 145     -12.750  -3.426 -17.480  1.00 84.07           H
ATOM   2056  CG  TYR A 145     -14.387  -4.675 -18.089  1.00 84.07           C
ATOM   2057  CD1 TYR A 145     -15.260  -3.606 -18.112  1.00 84.07           C
ATOM   2058  HD1 TYR A 145     -14.885  -2.593 -17.968  1.00 84.07           H
ATOM   2059  CD2 TYR A 145     -14.862  -5.958 -18.272  1.00 84.07           C
ATOM   2060  HD2 TYR A 145     -14.172  -6.802 -18.254  1.00 84.07           H
ATOM   2061  CE1 TYR A 145     -16.666  -3.830 -18.327  1.00 84.07           C
ATOM   2062  HE1 TYR A 145     -17.367  -2.995 -18.347  1.00 84.07           H
ATOM   2063  CE2 TYR A 145     -16.268  -6.181 -18.487  1.00 84.07           C
ATOM   2064  HE2 TYR A 145     -16.656  -7.189 -18.632  1.00 84.07           H
ATOM   2065  CZ  TYR A 145     -17.101  -5.106 -18.503  1.00 84.07           C
ATOM   2066  OH  TYR A 145     -18.429  -5.317 -18.706  1.00 84.07           O
ATOM   2067  HH  TYR A 145     -18.605  -6.294 -18.831  1.00 84.07           H
ATOM   2068  HN  TYR A 145     -10.643  -3.694 -17.873  1.00 84.07           H
ATOM   2069  N   ILE A 146     -12.805  -2.602 -20.186  1.00 81.17           N
ATOM   2070  CA  ILE A 146     -13.497  -1.814 -21.193  1.00 81.17           C
ATOM   2071  C   ILE A 146     -12.760  -1.939 -22.527  1.00 81.17           C
ATOM   2072  O   ILE A 146     -13.387  -2.051 -23.579  1.00 81.17           O
ATOM   2073  HA  ILE A 146     -14.495  -2.237 -21.309  1.00 81.17           H
ATOM   2074  CB  ILE A 146     -13.669  -0.370 -20.718  1.00 81.17           C
ATOM   2075  HB  ILE A 146     -12.689   0.018 -20.442  1.00 81.17           H
ATOM   2076  CG1 ILE A 146     -14.549  -0.305 -19.467  1.00 81.17           C
ATOM   2077 1HG1 ILE A 146     -15.587  -0.494 -19.738  1.00 81.17           H
ATOM   2078 2HG1 ILE A 146     -14.254  -1.090 -18.770  1.00 81.17           H
ATOM   2079  CG2 ILE A 146     -14.207   0.517 -21.843  1.00 81.17           C
ATOM   2080 1HG2 ILE A 146     -13.508   0.505 -22.679  1.00 81.17           H
ATOM   2081 2HG2 ILE A 146     -15.175   0.139 -22.172  1.00 81.17           H
ATOM   2082 3HG2 ILE A 146     -14.320   1.538 -21.478  1.00 81.17           H
ATOM   2083  CD1 ILE A 146     -14.434   1.060 -18.786  1.00 81.17           C
ATOM   2084 1HD1 ILE A 146     -13.398   1.234 -18.495  1.00 81.17           H
ATOM   2085 2HD1 ILE A 146     -14.753   1.839 -19.478  1.00 81.17           H
ATOM   2086 3HD1 ILE A 146     -15.069   1.079 -17.900  1.00 81.17           H
ATOM   2087  HN  ILE A 146     -12.414  -2.074 -19.432  1.00 81.17           H
ATOM   2088  N   ALA A 147     -11.438  -1.915 -22.441  1.00 80.21           N
ATOM   2089  CA  ALA A 147     -10.610  -1.888 -23.635  1.00 80.21           C
ATOM   2090  C   ALA A 147     -10.815  -3.184 -24.422  1.00 80.21           C
ATOM   2091  O   ALA A 147     -10.630  -3.212 -25.637  1.00 80.21           O
ATOM   2092  HA  ALA A 147     -10.936  -1.046 -24.246  1.00 80.21           H
ATOM   2093  CB  ALA A 147      -9.148  -1.672 -23.238  1.00 80.21           C
ATOM   2094 1HB  ALA A 147      -9.052  -0.725 -22.708  1.00 80.21           H
ATOM   2095 2HB  ALA A 147      -8.824  -2.486 -22.590  1.00 80.21           H
ATOM   2096 3HB  ALA A 147      -8.528  -1.652 -24.134  1.00 80.21           H
ATOM   2097  HN  ALA A 147     -10.934  -1.914 -21.577  1.00 80.21           H
ATOM   2098  N   ILE A 148     -11.196  -4.225 -23.696  1.00 76.50           N
ATOM   2099  CA  ILE A 148     -11.239  -5.560 -24.269  1.00 76.50           C
ATOM   2100  C   ILE A 148     -12.685  -5.910 -24.626  1.00 76.50           C
ATOM   2101  O   ILE A 148     -12.964  -6.349 -25.741  1.00 76.50           O
ATOM   2102  HA  ILE A 148     -10.651  -5.542 -25.186  1.00 76.50           H
ATOM   2103  CB  ILE A 148     -10.577  -6.569 -23.328  1.00 76.50           C
ATOM   2104  HB  ILE A 148     -10.997  -6.433 -22.331  1.00 76.50           H
ATOM   2105  CG1 ILE A 148      -9.072  -6.313 -23.222  1.00 76.50           C
ATOM   2106 1HG1 ILE A 148      -8.577  -6.651 -24.133  1.00 76.50           H
ATOM   2107 2HG1 ILE A 148      -8.886  -5.243 -23.136  1.00 76.50           H
ATOM   2108  CG2 ILE A 148     -10.886  -8.004 -23.757  1.00 76.50           C
ATOM   2109 1HG2 ILE A 148     -11.964  -8.165 -23.738  1.00 76.50           H
ATOM   2110 2HG2 ILE A 148     -10.511  -8.170 -24.767  1.00 76.50           H
ATOM   2111 3HG2 ILE A 148     -10.403  -8.700 -23.071  1.00 76.50           H
ATOM   2112  CD1 ILE A 148      -8.477  -7.038 -22.013  1.00 76.50           C
ATOM   2113 1HD1 ILE A 148      -8.957  -6.681 -21.102  1.00 76.50           H
ATOM   2114 2HD1 ILE A 148      -8.643  -8.111 -22.114  1.00 76.50           H
ATOM   2115 3HD1 ILE A 148      -7.406  -6.840 -21.961  1.00 76.50           H
ATOM   2116  HN  ILE A 148     -11.470  -4.168 -22.736  1.00 76.50           H
ATOM   2117  N   ALA A 149     -13.567  -5.703 -23.659  1.00 76.08           N
ATOM   2118  CA  ALA A 149     -14.955  -6.104 -23.813  1.00 76.08           C
ATOM   2119  C   ALA A 149     -15.651  -5.151 -24.787  1.00 76.08           C
ATOM   2120  O   ALA A 149     -16.471  -5.577 -25.599  1.00 76.08           O
ATOM   2121  HA  ALA A 149     -14.965  -7.110 -24.233  1.00 76.08           H
ATOM   2122  CB  ALA A 149     -15.633  -6.134 -22.442  1.00 76.08           C
ATOM   2123 1HB  ALA A 149     -15.119  -6.847 -21.798  1.00 76.08           H
ATOM   2124 2HB  ALA A 149     -15.589  -5.141 -21.993  1.00 76.08           H
ATOM   2125 3HB  ALA A 149     -16.674  -6.434 -22.559  1.00 76.08           H
ATOM   2126  HN  ALA A 149     -13.346  -5.271 -22.784  1.00 76.08           H
ATOM   2127  N   GLN A 150     -15.298  -3.879 -24.675  1.00 67.70           N
ATOM   2128  CA  GLN A 150     -15.954  -2.848 -25.460  1.00 67.70           C
ATOM   2129  C   GLN A 150     -14.951  -2.176 -26.400  1.00 67.70           C
ATOM   2130  O   GLN A 150     -14.945  -0.954 -26.537  1.00 67.70           O
ATOM   2131  HA  GLN A 150     -16.715  -3.367 -26.042  1.00 67.70           H
ATOM   2132  CB  GLN A 150     -16.632  -1.817 -24.555  1.00 67.70           C
ATOM   2133 1HB  GLN A 150     -15.881  -1.306 -23.953  1.00 67.70           H
ATOM   2134 2HB  GLN A 150     -17.122  -1.058 -25.165  1.00 67.70           H
ATOM   2135  CG  GLN A 150     -17.660  -2.484 -23.638  1.00 67.70           C
ATOM   2136 1HG  GLN A 150     -18.317  -3.124 -24.228  1.00 67.70           H
ATOM   2137 2HG  GLN A 150     -17.149  -3.126 -22.920  1.00 67.70           H
ATOM   2138  CD  GLN A 150     -18.491  -1.438 -22.894  1.00 67.70           C
ATOM   2139  OE1 GLN A 150     -18.287  -0.241 -23.019  1.00 67.70           O
ATOM   2140  NE2 GLN A 150     -19.438  -1.953 -22.115  1.00 67.70           N
ATOM   2141 1HE2 GLN A 150     -19.553  -2.945 -22.058  1.00 67.70           H
ATOM   2142 2HE2 GLN A 150     -20.035  -1.349 -21.587  1.00 67.70           H
ATOM   2143  HN  GLN A 150     -14.579  -3.550 -24.062  1.00 67.70           H
ATOM   2144  N   ALA A 151     -14.125  -3.005 -27.022  1.00 68.61           N
ATOM   2145  CA  ALA A 151     -12.960  -2.507 -27.733  1.00 68.61           C
ATOM   2146  C   ALA A 151     -13.400  -1.455 -28.752  1.00 68.61           C
ATOM   2147  O   ALA A 151     -12.763  -0.412 -28.888  1.00 68.61           O
ATOM   2148  HA  ALA A 151     -12.300  -2.039 -27.002  1.00 68.61           H
ATOM   2149  CB  ALA A 151     -12.221  -3.677 -28.385  1.00 68.61           C
ATOM   2150 1HB  ALA A 151     -11.903  -4.381 -27.615  1.00 68.61           H
ATOM   2151 2HB  ALA A 151     -12.886  -4.181 -29.086  1.00 68.61           H
ATOM   2152 3HB  ALA A 151     -11.346  -3.303 -28.918  1.00 68.61           H
ATOM   2153  HN  ALA A 151     -14.242  -3.998 -27.046  1.00 68.61           H
ATOM   2154  N   MET A 152     -14.487  -1.765 -29.443  1.00 59.09           N
ATOM   2155  CA  MET A 152     -14.965  -0.906 -30.513  1.00 59.09           C
ATOM   2156  C   MET A 152     -15.340   0.478 -29.978  1.00 59.09           C
ATOM   2157  O   MET A 152     -14.901   1.494 -30.514  1.00 59.09           O
ATOM   2158  HA  MET A 152     -14.135  -0.819 -31.213  1.00 59.09           H
ATOM   2159  CB  MET A 152     -16.187  -1.546 -31.175  1.00 59.09           C
ATOM   2160 1HB  MET A 152     -16.832  -1.982 -30.412  1.00 59.09           H
ATOM   2161 2HB  MET A 152     -16.771  -0.780 -31.686  1.00 59.09           H
ATOM   2162  CG  MET A 152     -15.767  -2.626 -32.173  1.00 59.09           C
ATOM   2163 1HG  MET A 152     -14.805  -2.369 -32.617  1.00 59.09           H
ATOM   2164 2HG  MET A 152     -15.636  -3.578 -31.658  1.00 59.09           H
ATOM   2165  SD  MET A 152     -17.002  -2.791 -33.451  1.00 59.09           S
ATOM   2166  CE  MET A 152     -18.042  -4.042 -32.718  1.00 59.09           C
ATOM   2167 1HE  MET A 152     -17.458  -4.947 -32.548  1.00 59.09           H
ATOM   2168 2HE  MET A 152     -18.433  -3.679 -31.768  1.00 59.09           H
ATOM   2169 3HE  MET A 152     -18.871  -4.266 -33.390  1.00 59.09           H
ATOM   2170  HN  MET A 152     -15.037  -2.585 -29.283  1.00 59.09           H
ATOM   2171  N   ARG A 153     -16.148   0.472 -28.928  1.00 56.17           N
ATOM   2172  CA  ARG A 153     -16.610   1.715 -28.333  1.00 56.17           C
ATOM   2173  C   ARG A 153     -15.438   2.469 -27.702  1.00 56.17           C
ATOM   2174  O   ARG A 153     -15.440   3.698 -27.655  1.00 56.17           O
ATOM   2175  HA  ARG A 153     -17.039   2.278 -29.162  1.00 56.17           H
ATOM   2176  CB  ARG A 153     -17.673   1.452 -27.265  1.00 56.17           C
ATOM   2177 1HB  ARG A 153     -17.369   0.610 -26.643  1.00 56.17           H
ATOM   2178 2HB  ARG A 153     -17.758   2.318 -26.609  1.00 56.17           H
ATOM   2179  CG  ARG A 153     -19.032   1.155 -27.904  1.00 56.17           C
ATOM   2180 1HG  ARG A 153     -19.273   1.932 -28.629  1.00 56.17           H
ATOM   2181 2HG  ARG A 153     -18.983   0.213 -28.450  1.00 56.17           H
ATOM   2182  CD  ARG A 153     -20.132   1.080 -26.843  1.00 56.17           C
ATOM   2183 1HD  ARG A 153     -19.942   0.244 -26.170  1.00 56.17           H
ATOM   2184 2HD  ARG A 153     -20.127   1.986 -26.237  1.00 56.17           H
ATOM   2185  NE  ARG A 153     -21.451   0.915 -27.494  1.00 56.17           N
ATOM   2186  HE  ARG A 153     -21.482   0.898 -28.493  1.00 56.17           H
ATOM   2187  CZ  ARG A 153     -22.606   0.787 -26.827  1.00 56.17           C
ATOM   2188  NH1 ARG A 153     -22.624   0.802 -25.487  1.00 56.17           N
ATOM   2189 1HH1 ARG A 153     -21.771   0.910 -24.977  1.00 56.17           H
ATOM   2190 2HH1 ARG A 153     -23.491   0.706 -24.998  1.00 56.17           H
ATOM   2191  NH2 ARG A 153     -23.744   0.643 -27.521  1.00 56.17           N
ATOM   2192 1HH2 ARG A 153     -24.615   0.546 -27.038  1.00 56.17           H
ATOM   2193 2HH2 ARG A 153     -23.722   0.632 -28.520  1.00 56.17           H
ATOM   2194  HN  ARG A 153     -16.485  -0.359 -28.486  1.00 56.17           H
ATOM   2195  N   ALA A 154     -14.466   1.701 -27.232  1.00 62.64           N
ATOM   2196  CA  ALA A 154     -13.340   2.275 -26.515  1.00 62.64           C
ATOM   2197  C   ALA A 154     -12.477   3.080 -27.490  1.00 62.64           C
ATOM   2198  O   ALA A 154     -11.820   4.041 -27.094  1.00 62.64           O
ATOM   2199  HA  ALA A 154     -13.737   2.947 -25.755  1.00 62.64           H
ATOM   2200  CB  ALA A 154     -12.553   1.159 -25.825  1.00 62.64           C
ATOM   2201 1HB  ALA A 154     -13.202   0.638 -25.122  1.00 62.64           H
ATOM   2202 2HB  ALA A 154     -12.187   0.456 -26.573  1.00 62.64           H
ATOM   2203 3HB  ALA A 154     -11.708   1.590 -25.287  1.00 62.64           H
ATOM   2204  HN  ALA A 154     -14.440   0.707 -27.334  1.00 62.64           H
ATOM   2205  N   HIS A 155     -12.508   2.657 -28.745  1.00 57.91           N
ATOM   2206  CA  HIS A 155     -11.631   3.233 -29.751  1.00 57.91           C
ATOM   2207  C   HIS A 155     -12.150   4.615 -30.153  1.00 57.91           C
ATOM   2208  O   HIS A 155     -11.373   5.558 -30.291  1.00 57.91           O
ATOM   2209  HA  HIS A 155     -10.652   3.344 -29.285  1.00 57.91           H
ATOM   2210  CB  HIS A 155     -11.477   2.287 -30.943  1.00 57.91           C
ATOM   2211 1HB  HIS A 155     -11.488   1.259 -30.582  1.00 57.91           H
ATOM   2212 2HB  HIS A 155     -12.338   2.404 -31.601  1.00 57.91           H
ATOM   2213  CG  HIS A 155     -10.216   2.510 -31.744  1.00 57.91           C
ATOM   2214  ND1 HIS A 155      -9.852   3.750 -32.240  1.00 57.91           N
ATOM   2215  HD1 HIS A 155     -10.366   4.600 -32.125  1.00 57.91           H
ATOM   2216  CD2 HIS A 155      -9.239   1.639 -32.129  1.00 57.91           C
ATOM   2217  HD2 HIS A 155      -9.211   0.573 -31.905  1.00 57.91           H
ATOM   2218  CE1 HIS A 155      -8.706   3.619 -32.893  1.00 57.91           C
ATOM   2219  HE1 HIS A 155      -8.162   4.417 -33.397  1.00 57.91           H
ATOM   2220  NE2 HIS A 155      -8.328   2.310 -32.823  1.00 57.91           N
ATOM   2221  HN  HIS A 155     -13.116   1.936 -29.078  1.00 57.91           H
ATOM   2222  N   THR A 156     -13.461   4.691 -30.331  1.00 64.15           N
ATOM   2223  CA  THR A 156     -14.083   5.916 -30.802  1.00 64.15           C
ATOM   2224  C   THR A 156     -13.981   7.010 -29.737  1.00 64.15           C
ATOM   2225  O   THR A 156     -13.858   8.190 -30.064  1.00 64.15           O
ATOM   2226  HA  THR A 156     -13.532   6.267 -31.675  1.00 64.15           H
ATOM   2227  CB  THR A 156     -15.523   5.592 -31.204  1.00 64.15           C
ATOM   2228  HB  THR A 156     -16.120   6.501 -31.279  1.00 64.15           H
ATOM   2229  OG1 THR A 156     -15.954   4.652 -30.223  1.00 64.15           O
ATOM   2230  HG1 THR A 156     -16.937   4.492 -30.311  1.00 64.15           H
ATOM   2231  CG2 THR A 156     -15.604   4.818 -32.521  1.00 64.15           C
ATOM   2232 1HG2 THR A 156     -15.063   3.877 -32.424  1.00 64.15           H
ATOM   2233 2HG2 THR A 156     -15.159   5.413 -33.319  1.00 64.15           H
ATOM   2234 3HG2 THR A 156     -16.648   4.614 -32.759  1.00 64.15           H
ATOM   2235  HN  THR A 156     -14.094   3.935 -30.158  1.00 64.15           H
ATOM   2236  N   TRP A 157     -14.034   6.580 -28.485  1.00 57.69           N
ATOM   2237  CA  TRP A 157     -14.126   7.514 -27.376  1.00 57.69           C
ATOM   2238  C   TRP A 157     -12.726   7.681 -26.783  1.00 57.69           C
ATOM   2239  O   TRP A 157     -12.582   8.010 -25.606  1.00 57.69           O
ATOM   2240  HA  TRP A 157     -14.480   8.466 -27.771  1.00 57.69           H
ATOM   2241  CB  TRP A 157     -15.158   7.045 -26.349  1.00 57.69           C
ATOM   2242 1HB  TRP A 157     -14.955   6.006 -26.092  1.00 57.69           H
ATOM   2243 2HB  TRP A 157     -15.038   7.629 -25.436  1.00 57.69           H
ATOM   2244  CG  TRP A 157     -16.608   7.164 -26.825  1.00 57.69           C
ATOM   2245  CD1 TRP A 157     -17.181   6.568 -27.879  1.00 57.69           C
ATOM   2246  HD1 TRP A 157     -16.661   5.894 -28.561  1.00 57.69           H
ATOM   2247  CD2 TRP A 157     -17.651   7.953 -26.216  1.00 57.69           C
ATOM   2248  NE1 TRP A 157     -18.512   6.915 -27.995  1.00 57.69           N
ATOM   2249  HE1 TRP A 157     -19.147   6.599 -28.700  1.00 57.69           H
ATOM   2250  CE2 TRP A 157     -18.806   7.784 -26.951  1.00 57.69           C
ATOM   2251  CE3 TRP A 157     -17.619   8.783 -25.081  1.00 57.69           C
ATOM   2252  HE3 TRP A 157     -16.719   8.933 -24.484  1.00 57.69           H
ATOM   2253  CZ2 TRP A 157     -20.016   8.413 -26.633  1.00 57.69           C
ATOM   2254  HZ2 TRP A 157     -20.916   8.263 -27.230  1.00 57.69           H
ATOM   2255  CZ3 TRP A 157     -18.836   9.405 -24.777  1.00 57.69           C
ATOM   2256  HZ3 TRP A 157     -18.867  10.060 -23.906  1.00 57.69           H
ATOM   2257  CH2 TRP A 157     -20.008   9.245 -25.507  1.00 57.69           C
ATOM   2258  HH2 TRP A 157     -20.917   9.765 -25.204  1.00 57.69           H
ATOM   2259  HN  TRP A 157     -14.017   5.614 -28.225  1.00 57.69           H
ATOM   2260  N   ARG A 158     -11.729   7.448 -27.624  1.00 58.61           N
ATOM   2261  CA  ARG A 158     -10.356   7.373 -27.156  1.00 58.61           C
ATOM   2262  C   ARG A 158      -9.981   8.651 -26.403  1.00 58.61           C
ATOM   2263  O   ARG A 158      -9.399   8.590 -25.321  1.00 58.61           O
ATOM   2264  HA  ARG A 158     -10.335   6.507 -26.493  1.00 58.61           H
ATOM   2265  CB  ARG A 158      -9.386   7.173 -28.322  1.00 58.61           C
ATOM   2266 1HB  ARG A 158      -9.711   6.327 -28.928  1.00 58.61           H
ATOM   2267 2HB  ARG A 158      -9.401   8.051 -28.967  1.00 58.61           H
ATOM   2268  CG  ARG A 158      -7.963   6.928 -27.816  1.00 58.61           C
ATOM   2269 1HG  ARG A 158      -7.605   7.811 -27.287  1.00 58.61           H
ATOM   2270 2HG  ARG A 158      -7.964   6.106 -27.100  1.00 58.61           H
ATOM   2271  CD  ARG A 158      -7.018   6.602 -28.974  1.00 58.61           C
ATOM   2272 1HD  ARG A 158      -7.331   5.679 -29.461  1.00 58.61           H
ATOM   2273 2HD  ARG A 158      -7.064   7.391 -29.725  1.00 58.61           H
ATOM   2274  NE  ARG A 158      -5.632   6.463 -28.472  1.00 58.61           N
ATOM   2275  HE  ARG A 158      -5.466   6.632 -27.501  1.00 58.61           H
ATOM   2276  CZ  ARG A 158      -4.586   6.124 -29.239  1.00 58.61           C
ATOM   2277  NH1 ARG A 158      -4.751   5.886 -30.547  1.00 58.61           N
ATOM   2278 1HH1 ARG A 158      -5.659   5.961 -30.959  1.00 58.61           H
ATOM   2279 2HH1 ARG A 158      -3.965   5.634 -31.112  1.00 58.61           H
ATOM   2280  NH2 ARG A 158      -3.374   6.027 -28.677  1.00 58.61           N
ATOM   2281 1HH2 ARG A 158      -2.583   5.776 -29.235  1.00 58.61           H
ATOM   2282 2HH2 ARG A 158      -3.260   6.206 -27.700  1.00 58.61           H
ATOM   2283  HN  ARG A 158     -11.848   7.313 -28.608  1.00 58.61           H
ATOM   2284  N   GLU A 159     -10.330   9.778 -27.005  1.00 64.38           N
ATOM   2285  CA  GLU A 159      -9.962  11.069 -26.449  1.00 64.38           C
ATOM   2286  C   GLU A 159     -10.723  11.321 -25.145  1.00 64.38           C
ATOM   2287  O   GLU A 159     -10.132  11.731 -24.147  1.00 64.38           O
ATOM   2288  HA  GLU A 159      -8.893  11.003 -26.247  1.00 64.38           H
ATOM   2289  CB  GLU A 159     -10.214  12.193 -27.457  1.00 64.38           C
ATOM   2290 1HB  GLU A 159     -11.202  12.073 -27.901  1.00 64.38           H
ATOM   2291 2HB  GLU A 159     -10.073  13.159 -26.972  1.00 64.38           H
ATOM   2292  CG  GLU A 159      -9.204  12.135 -28.605  1.00 64.38           C
ATOM   2293 1HG  GLU A 159      -8.195  12.052 -28.203  1.00 64.38           H
ATOM   2294 2HG  GLU A 159      -9.383  11.243 -29.206  1.00 64.38           H
ATOM   2295  CD  GLU A 159      -9.307  13.381 -29.488  1.00 64.38           C
ATOM   2296  OE1 GLU A 159      -8.326  13.640 -30.219  1.00 64.38           O
ATOM   2297  OE2 GLU A 159     -10.363  14.045 -29.411  1.00 64.38           O
ATOM   2298  HN  GLU A 159     -10.853   9.819 -27.857  1.00 64.38           H
ATOM   2299  N   LYS A 160     -12.022  11.066 -25.197  1.00 69.24           N
ATOM   2300  CA  LYS A 160     -12.871  11.270 -24.036  1.00 69.24           C
ATOM   2301  C   LYS A 160     -12.357  10.413 -22.877  1.00 69.24           C
ATOM   2302  O   LYS A 160     -12.380  10.842 -21.725  1.00 69.24           O
ATOM   2303  HA  LYS A 160     -12.790  12.319 -23.751  1.00 69.24           H
ATOM   2304  CB  LYS A 160     -14.336  11.008 -24.391  1.00 69.24           C
ATOM   2305 1HB  LYS A 160     -14.426  10.048 -24.898  1.00 69.24           H
ATOM   2306 2HB  LYS A 160     -14.929  10.943 -23.479  1.00 69.24           H
ATOM   2307  CG  LYS A 160     -14.890  12.118 -25.287  1.00 69.24           C
ATOM   2308 1HG  LYS A 160     -14.640  13.091 -24.863  1.00 69.24           H
ATOM   2309 2HG  LYS A 160     -14.418  12.067 -26.268  1.00 69.24           H
ATOM   2310  CD  LYS A 160     -16.407  11.996 -25.437  1.00 69.24           C
ATOM   2311 1HD  LYS A 160     -16.657  11.025 -25.864  1.00 69.24           H
ATOM   2312 2HD  LYS A 160     -16.879  12.043 -24.455  1.00 69.24           H
ATOM   2313  CE  LYS A 160     -16.961  13.109 -26.329  1.00 69.24           C
ATOM   2314 1HE  LYS A 160     -16.733  14.081 -25.892  1.00 69.24           H
ATOM   2315 2HE  LYS A 160     -16.476  13.076 -27.305  1.00 69.24           H
ATOM   2316  NZ  LYS A 160     -18.425  12.963 -26.491  1.00 69.24           N
ATOM   2317 1HZ  LYS A 160     -18.777  13.713 -27.076  1.00 69.24           H
ATOM   2318 2HZ  LYS A 160     -18.630  12.070 -26.927  1.00 69.24           H
ATOM   2319 3HZ  LYS A 160     -18.872  13.005 -25.582  1.00 69.24           H
ATOM   2320  HN  LYS A 160     -12.493  10.727 -26.011  1.00 69.24           H
ATOM   2321  N   ARG A 161     -11.905   9.216 -23.223  1.00 67.10           N
ATOM   2322  CA  ARG A 161     -11.411   8.285 -22.223  1.00 67.10           C
ATOM   2323  C   ARG A 161     -10.210   8.884 -21.487  1.00 67.10           C
ATOM   2324  O   ARG A 161     -10.043   8.670 -20.288  1.00 67.10           O
ATOM   2325  HA  ARG A 161     -12.251   8.133 -21.545  1.00 67.10           H
ATOM   2326  CB  ARG A 161     -10.998   6.958 -22.862  1.00 67.10           C
ATOM   2327 1HB  ARG A 161     -10.363   7.149 -23.728  1.00 67.10           H
ATOM   2328 2HB  ARG A 161     -10.406   6.377 -22.155  1.00 67.10           H
ATOM   2329  CG  ARG A 161     -12.225   6.151 -23.292  1.00 67.10           C
ATOM   2330 1HG  ARG A 161     -12.900   6.030 -22.444  1.00 67.10           H
ATOM   2331 2HG  ARG A 161     -12.773   6.696 -24.060  1.00 67.10           H
ATOM   2332  CD  ARG A 161     -11.818   4.776 -23.826  1.00 67.10           C
ATOM   2333 1HD  ARG A 161     -12.633   4.348 -24.410  1.00 67.10           H
ATOM   2334 2HD  ARG A 161     -10.964   4.876 -24.496  1.00 67.10           H
ATOM   2335  NE  ARG A 161     -11.476   3.877 -22.702  1.00 67.10           N
ATOM   2336  HE  ARG A 161     -11.750   4.153 -21.780  1.00 67.10           H
ATOM   2337  CZ  ARG A 161     -10.824   2.715 -22.841  1.00 67.10           C
ATOM   2338  NH1 ARG A 161     -10.433   2.295 -24.052  1.00 67.10           N
ATOM   2339 1HH1 ARG A 161     -10.629   2.850 -24.861  1.00 67.10           H
ATOM   2340 2HH1 ARG A 161      -9.946   1.427 -24.147  1.00 67.10           H
ATOM   2341  NH2 ARG A 161     -10.567   1.979 -21.751  1.00 67.10           N
ATOM   2342 1HH2 ARG A 161     -10.080   1.110 -21.837  1.00 67.10           H
ATOM   2343 2HH2 ARG A 161     -10.861   2.300 -20.850  1.00 67.10           H
ATOM   2344  HN  ARG A 161     -11.873   8.881 -24.165  1.00 67.10           H
ATOM   2345  N   LEU A 162      -9.406   9.623 -22.237  1.00 78.11           N
ATOM   2346  CA  LEU A 162      -8.220  10.246 -21.674  1.00 78.11           C
ATOM   2347  C   LEU A 162      -8.643  11.330 -20.680  1.00 78.11           C
ATOM   2348  O   LEU A 162      -8.033  11.480 -19.623  1.00 78.11           O
ATOM   2349  HA  LEU A 162      -7.673   9.475 -21.131  1.00 78.11           H
ATOM   2350  CB  LEU A 162      -7.303  10.756 -22.786  1.00 78.11           C
ATOM   2351 1HB  LEU A 162      -7.179   9.961 -23.522  1.00 78.11           H
ATOM   2352 2HB  LEU A 162      -7.802  11.582 -23.292  1.00 78.11           H
ATOM   2353  CG  LEU A 162      -5.915  11.227 -22.348  1.00 78.11           C
ATOM   2354  HG  LEU A 162      -6.031  11.863 -21.471  1.00 78.11           H
ATOM   2355  CD1 LEU A 162      -5.039  10.042 -21.934  1.00 78.11           C
ATOM   2356 1HD1 LEU A 162      -5.509   9.517 -21.102  1.00 78.11           H
ATOM   2357 2HD1 LEU A 162      -4.927   9.361 -22.777  1.00 78.11           H
ATOM   2358 3HD1 LEU A 162      -4.058  10.405 -21.627  1.00 78.11           H
ATOM   2359  CD2 LEU A 162      -5.254  12.075 -23.437  1.00 78.11           C
ATOM   2360 1HD2 LEU A 162      -5.151  11.483 -24.346  1.00 78.11           H
ATOM   2361 2HD2 LEU A 162      -5.872  12.949 -23.641  1.00 78.11           H
ATOM   2362 3HD2 LEU A 162      -4.269  12.396 -23.099  1.00 78.11           H
ATOM   2363  HN  LEU A 162      -9.553   9.797 -23.211  1.00 78.11           H
ATOM   2364  N   LEU A 163      -9.684  12.058 -21.055  1.00 80.94           N
ATOM   2365  CA  LEU A 163     -10.208  13.111 -20.201  1.00 80.94           C
ATOM   2366  C   LEU A 163     -10.723  12.496 -18.898  1.00 80.94           C
ATOM   2367  O   LEU A 163     -10.373  12.952 -17.811  1.00 80.94           O
ATOM   2368  HA  LEU A 163      -9.382  13.780 -19.964  1.00 80.94           H
ATOM   2369  CB  LEU A 163     -11.258  13.935 -20.949  1.00 80.94           C
ATOM   2370 1HB  LEU A 163     -10.847  14.216 -21.919  1.00 80.94           H
ATOM   2371 2HB  LEU A 163     -12.122  13.298 -21.142  1.00 80.94           H
ATOM   2372  CG  LEU A 163     -11.743  15.203 -20.244  1.00 80.94           C
ATOM   2373  HG  LEU A 163     -11.949  14.957 -19.202  1.00 80.94           H
ATOM   2374  CD1 LEU A 163     -10.657  16.281 -20.247  1.00 80.94           C
ATOM   2375 1HD1 LEU A 163      -9.773  15.908 -19.728  1.00 80.94           H
ATOM   2376 2HD1 LEU A 163     -10.396  16.531 -21.275  1.00 80.94           H
ATOM   2377 3HD1 LEU A 163     -11.027  17.172 -19.739  1.00 80.94           H
ATOM   2378  CD2 LEU A 163     -13.051  15.706 -20.857  1.00 80.94           C
ATOM   2379 1HD2 LEU A 163     -12.895  15.931 -21.912  1.00 80.94           H
ATOM   2380 2HD2 LEU A 163     -13.817  14.937 -20.759  1.00 80.94           H
ATOM   2381 3HD2 LEU A 163     -13.373  16.608 -20.337  1.00 80.94           H
ATOM   2382  HN  LEU A 163     -10.167  11.939 -21.923  1.00 80.94           H
ATOM   2383  N   TYR A 164     -11.546  11.468 -19.051  1.00 74.35           N
ATOM   2384  CA  TYR A 164     -12.124  10.795 -17.900  1.00 74.35           C
ATOM   2385  C   TYR A 164     -11.032  10.227 -16.992  1.00 74.35           C
ATOM   2386  O   TYR A 164     -11.190  10.191 -15.772  1.00 74.35           O
ATOM   2387  HA  TYR A 164     -12.707  11.526 -17.341  1.00 74.35           H
ATOM   2388  CB  TYR A 164     -12.956   9.640 -18.461  1.00 74.35           C
ATOM   2389 1HB  TYR A 164     -12.381   9.134 -19.237  1.00 74.35           H
ATOM   2390 2HB  TYR A 164     -13.131   8.913 -17.669  1.00 74.35           H
ATOM   2391  CG  TYR A 164     -14.303  10.070 -19.045  1.00 74.35           C
ATOM   2392  CD1 TYR A 164     -15.185  10.805 -18.279  1.00 74.35           C
ATOM   2393  HD1 TYR A 164     -14.921  11.079 -17.257  1.00 74.35           H
ATOM   2394  CD2 TYR A 164     -14.637   9.723 -20.339  1.00 74.35           C
ATOM   2395  HD2 TYR A 164     -13.941   9.143 -20.944  1.00 74.35           H
ATOM   2396  CE1 TYR A 164     -16.453  11.209 -18.828  1.00 74.35           C
ATOM   2397  HE1 TYR A 164     -17.158  11.790 -18.233  1.00 74.35           H
ATOM   2398  CE2 TYR A 164     -15.905  10.128 -20.888  1.00 74.35           C
ATOM   2399  HE2 TYR A 164     -16.181   9.861 -21.908  1.00 74.35           H
ATOM   2400  CZ  TYR A 164     -16.750  10.851 -20.106  1.00 74.35           C
ATOM   2401  OH  TYR A 164     -17.948  11.233 -20.625  1.00 74.35           O
ATOM   2402  HH  TYR A 164     -18.459  11.765 -19.950  1.00 74.35           H
ATOM   2403  HN  TYR A 164     -11.817  11.096 -19.939  1.00 74.35           H
ATOM   2404  N   SER A 165      -9.948   9.796 -17.621  1.00 85.63           N
ATOM   2405  CA  SER A 165      -8.837   9.217 -16.885  1.00 85.63           C
ATOM   2406  C   SER A 165      -8.247  10.254 -15.927  1.00 85.63           C
ATOM   2407  O   SER A 165      -7.830   9.915 -14.821  1.00 85.63           O
ATOM   2408  HA  SER A 165      -9.262   8.381 -16.330  1.00 85.63           H
ATOM   2409  CB  SER A 165      -7.757   8.699 -17.837  1.00 85.63           C
ATOM   2410 1HB  SER A 165      -7.089   8.028 -17.297  1.00 85.63           H
ATOM   2411 2HB  SER A 165      -8.222   8.115 -18.631  1.00 85.63           H
ATOM   2412  OG  SER A 165      -6.999   9.760 -18.413  1.00 85.63           O
ATOM   2413  HG  SER A 165      -7.610  10.423 -18.844  1.00 85.63           H
ATOM   2414  HN  SER A 165      -9.823   9.838 -18.612  1.00 85.63           H
ATOM   2415  N   LYS A 166      -8.230  11.496 -16.387  1.00 82.73           N
ATOM   2416  CA  LYS A 166      -7.723  12.589 -15.574  1.00 82.73           C
ATOM   2417  C   LYS A 166      -8.656  12.807 -14.381  1.00 82.73           C
ATOM   2418  O   LYS A 166      -8.199  12.925 -13.245  1.00 82.73           O
ATOM   2419  HA  LYS A 166      -6.745  12.289 -15.198  1.00 82.73           H
ATOM   2420  CB  LYS A 166      -7.515  13.841 -16.429  1.00 82.73           C
ATOM   2421 1HB  LYS A 166      -8.425  14.061 -16.987  1.00 82.73           H
ATOM   2422 2HB  LYS A 166      -7.322  14.698 -15.784  1.00 82.73           H
ATOM   2423  CG  LYS A 166      -6.347  13.654 -17.400  1.00 82.73           C
ATOM   2424 1HG  LYS A 166      -5.446  13.392 -16.845  1.00 82.73           H
ATOM   2425 2HG  LYS A 166      -6.559  12.823 -18.073  1.00 82.73           H
ATOM   2426  CD  LYS A 166      -6.101  14.926 -18.212  1.00 82.73           C
ATOM   2427 1HD  LYS A 166      -6.989  15.167 -18.797  1.00 82.73           H
ATOM   2428 2HD  LYS A 166      -5.927  15.765 -17.538  1.00 82.73           H
ATOM   2429  CE  LYS A 166      -4.900  14.757 -19.145  1.00 82.73           C
ATOM   2430 1HE  LYS A 166      -4.027  14.444 -18.572  1.00 82.73           H
ATOM   2431 2HE  LYS A 166      -5.104  13.970 -19.871  1.00 82.73           H
ATOM   2432  NZ  LYS A 166      -4.608  16.026 -19.850  1.00 82.73           N
ATOM   2433 1HZ  LYS A 166      -3.819  15.893 -20.472  1.00 82.73           H
ATOM   2434 2HZ  LYS A 166      -5.420  16.307 -20.389  1.00 82.73           H
ATOM   2435 3HZ  LYS A 166      -4.387  16.746 -19.172  1.00 82.73           H
ATOM   2436  HN  LYS A 166      -8.555  11.761 -17.295  1.00 82.73           H
ATOM   2437  N   MET A 167      -9.946  12.854 -14.680  1.00 84.18           N
ATOM   2438  CA  MET A 167     -10.944  13.095 -13.652  1.00 84.18           C
ATOM   2439  C   MET A 167     -10.912  11.996 -12.588  1.00 84.18           C
ATOM   2440  O   MET A 167     -10.957  12.283 -11.393  1.00 84.18           O
ATOM   2441  HA  MET A 167     -10.677  14.052 -13.203  1.00 84.18           H
ATOM   2442  CB  MET A 167     -12.333  13.147 -14.291  1.00 84.18           C
ATOM   2443 1HB  MET A 167     -12.518  12.225 -14.842  1.00 84.18           H
ATOM   2444 2HB  MET A 167     -13.093  13.211 -13.512  1.00 84.18           H
ATOM   2445  CG  MET A 167     -12.458  14.345 -15.234  1.00 84.18           C
ATOM   2446 1HG  MET A 167     -12.221  15.265 -14.699  1.00 84.18           H
ATOM   2447 2HG  MET A 167     -11.739  14.255 -16.047  1.00 84.18           H
ATOM   2448  SD  MET A 167     -14.115  14.433 -15.892  1.00 84.18           S
ATOM   2449  CE  MET A 167     -14.950  15.222 -14.527  1.00 84.18           C
ATOM   2450 1HE  MET A 167     -14.860  14.599 -13.637  1.00 84.18           H
ATOM   2451 2HE  MET A 167     -14.497  16.195 -14.337  1.00 84.18           H
ATOM   2452 3HE  MET A 167     -16.004  15.354 -14.773  1.00 84.18           H
ATOM   2453  HN  MET A 167     -10.311  12.730 -15.603  1.00 84.18           H
ATOM   2454  N   VAL A 168     -10.833  10.761 -13.061  1.00 91.86           N
ATOM   2455  CA  VAL A 168     -10.839   9.615 -12.167  1.00 91.86           C
ATOM   2456  C   VAL A 168      -9.635   9.701 -11.227  1.00 91.86           C
ATOM   2457  O   VAL A 168      -9.759   9.455 -10.029  1.00 91.86           O
ATOM   2458  HA  VAL A 168     -11.752   9.666 -11.573  1.00 91.86           H
ATOM   2459  CB  VAL A 168     -10.874   8.318 -12.978  1.00 91.86           C
ATOM   2460  HB  VAL A 168     -10.065   8.358 -13.707  1.00 91.86           H
ATOM   2461  CG1 VAL A 168     -10.638   7.103 -12.079  1.00 91.86           C
ATOM   2462 1HG1 VAL A 168      -9.663   7.189 -11.600  1.00 91.86           H
ATOM   2463 2HG1 VAL A 168     -11.415   7.059 -11.316  1.00 91.86           H
ATOM   2464 3HG1 VAL A 168     -10.668   6.195 -12.681  1.00 91.86           H
ATOM   2465  CG2 VAL A 168     -12.192   8.186 -13.744  1.00 91.86           C
ATOM   2466 1HG2 VAL A 168     -13.023   8.180 -13.039  1.00 91.86           H
ATOM   2467 2HG2 VAL A 168     -12.301   9.029 -14.427  1.00 91.86           H
ATOM   2468 3HG2 VAL A 168     -12.190   7.256 -14.312  1.00 91.86           H
ATOM   2469  HN  VAL A 168     -10.767  10.537 -14.033  1.00 91.86           H
ATOM   2470  N   CYS A 169      -8.496  10.050 -11.808  1.00 93.46           N
ATOM   2471  CA  CYS A 169      -7.268  10.164 -11.038  1.00 93.46           C
ATOM   2472  C   CYS A 169      -7.483  11.212  -9.944  1.00 93.46           C
ATOM   2473  O   CYS A 169      -7.142  10.983  -8.785  1.00 93.46           O
ATOM   2474  HA  CYS A 169      -7.079   9.183 -10.603  1.00 93.46           H
ATOM   2475  CB  CYS A 169      -6.073  10.507 -11.929  1.00 93.46           C
ATOM   2476 1HB  CYS A 169      -6.327  11.335 -12.591  1.00 93.46           H
ATOM   2477 2HB  CYS A 169      -5.234  10.835 -11.316  1.00 93.46           H
ATOM   2478  SG  CYS A 169      -5.589   9.044 -12.917  1.00 93.46           S
ATOM   2479  HG  CYS A 169      -6.545   9.172 -13.832  1.00 93.46           H
ATOM   2480  HN  CYS A 169      -8.404  10.252 -12.783  1.00 93.46           H
ATOM   2481  N   PHE A 170      -8.049  12.339 -10.351  1.00 93.28           N
ATOM   2482  CA  PHE A 170      -8.283  13.435  -9.427  1.00 93.28           C
ATOM   2483  C   PHE A 170      -9.205  13.001  -8.285  1.00 93.28           C
ATOM   2484  O   PHE A 170      -8.928  13.279  -7.119  1.00 93.28           O
ATOM   2485  HA  PHE A 170      -7.316  13.727  -9.019  1.00 93.28           H
ATOM   2486  CB  PHE A 170      -8.965  14.551 -10.220  1.00 93.28           C
ATOM   2487 1HB  PHE A 170      -8.339  14.812 -11.073  1.00 93.28           H
ATOM   2488 2HB  PHE A 170      -9.908  14.176 -10.619  1.00 93.28           H
ATOM   2489  CG  PHE A 170      -9.241  15.816  -9.404  1.00 93.28           C
ATOM   2490  CD1 PHE A 170     -10.498  16.073  -8.953  1.00 93.28           C
ATOM   2491  HD1 PHE A 170     -11.309  15.379  -9.173  1.00 93.28           H
ATOM   2492  CD2 PHE A 170      -8.230  16.682  -9.129  1.00 93.28           C
ATOM   2493  HD2 PHE A 170      -7.222  16.476  -9.490  1.00 93.28           H
ATOM   2494  CE1 PHE A 170     -10.754  17.247  -8.196  1.00 93.28           C
ATOM   2495  HE1 PHE A 170     -11.762  17.453  -7.835  1.00 93.28           H
ATOM   2496  CE2 PHE A 170      -8.486  17.856  -8.372  1.00 93.28           C
ATOM   2497  HE2 PHE A 170      -7.675  18.550  -8.151  1.00 93.28           H
ATOM   2498  CZ  PHE A 170      -9.743  18.113  -7.921  1.00 93.28           C
ATOM   2499  HZ  PHE A 170      -9.939  19.014  -7.339  1.00 93.28           H
ATOM   2500  HN  PHE A 170      -8.343  12.509 -11.292  1.00 93.28           H
ATOM   2501  N   THR A 171     -10.282  12.326  -8.660  1.00 92.69           N
ATOM   2502  CA  THR A 171     -11.254  11.866  -7.684  1.00 92.69           C
ATOM   2503  C   THR A 171     -10.587  10.946  -6.659  1.00 92.69           C
ATOM   2504  O   THR A 171     -10.892  11.012  -5.469  1.00 92.69           O
ATOM   2505  HA  THR A 171     -11.630  12.732  -7.139  1.00 92.69           H
ATOM   2506  CB  THR A 171     -12.405  11.199  -8.440  1.00 92.69           C
ATOM   2507  HB  THR A 171     -12.083  10.259  -8.889  1.00 92.69           H
ATOM   2508  OG1 THR A 171     -12.844  12.199  -9.356  1.00 92.69           O
ATOM   2509  HG1 THR A 171     -12.369  12.095 -10.230  1.00 92.69           H
ATOM   2510  CG2 THR A 171     -13.624  10.948  -7.550  1.00 92.69           C
ATOM   2511 1HG2 THR A 171     -13.987  11.897  -7.155  1.00 92.69           H
ATOM   2512 2HG2 THR A 171     -13.342  10.295  -6.724  1.00 92.69           H
ATOM   2513 3HG2 THR A 171     -14.411  10.474  -8.137  1.00 92.69           H
ATOM   2514  HN  THR A 171     -10.493  12.094  -9.609  1.00 92.69           H
ATOM   2515  N   ILE A 172      -9.690  10.109  -7.158  1.00 93.53           N
ATOM   2516  CA  ILE A 172      -9.001   9.154  -6.307  1.00 93.53           C
ATOM   2517  C   ILE A 172      -8.173   9.910  -5.266  1.00 93.53           C
ATOM   2518  O   ILE A 172      -8.201   9.576  -4.083  1.00 93.53           O
ATOM   2519  HA  ILE A 172      -9.762   8.573  -5.786  1.00 93.53           H
ATOM   2520  CB  ILE A 172      -8.183   8.175  -7.151  1.00 93.53           C
ATOM   2521  HB  ILE A 172      -7.650   8.744  -7.913  1.00 93.53           H
ATOM   2522  CG1 ILE A 172      -9.094   7.186  -7.880  1.00 93.53           C
ATOM   2523 1HG1 ILE A 172      -9.529   6.490  -7.163  1.00 93.53           H
ATOM   2524 2HG1 ILE A 172      -9.921   7.723  -8.346  1.00 93.53           H
ATOM   2525  CG2 ILE A 172      -7.130   7.464  -6.300  1.00 93.53           C
ATOM   2526 1HG2 ILE A 172      -6.454   8.202  -5.867  1.00 93.53           H
ATOM   2527 2HG2 ILE A 172      -7.622   6.910  -5.501  1.00 93.53           H
ATOM   2528 3HG2 ILE A 172      -6.563   6.774  -6.925  1.00 93.53           H
ATOM   2529  CD1 ILE A 172      -8.319   6.409  -8.946  1.00 93.53           C
ATOM   2530 1HD1 ILE A 172      -7.906   7.107  -9.675  1.00 93.53           H
ATOM   2531 2HD1 ILE A 172      -7.508   5.855  -8.474  1.00 93.53           H
ATOM   2532 3HD1 ILE A 172      -8.990   5.713  -9.449  1.00 93.53           H
ATOM   2533  HN  ILE A 172      -9.432  10.077  -8.124  1.00 93.53           H
ATOM   2534  N   TRP A 173      -7.454  10.916  -5.745  1.00 91.74           N
ATOM   2535  CA  TRP A 173      -6.551  11.665  -4.889  1.00 91.74           C
ATOM   2536  C   TRP A 173      -7.387  12.352  -3.807  1.00 91.74           C
ATOM   2537  O   TRP A 173      -7.019  12.341  -2.633  1.00 91.74           O
ATOM   2538  HA  TRP A 173      -5.860  10.956  -4.432  1.00 91.74           H
ATOM   2539  CB  TRP A 173      -5.708  12.646  -5.706  1.00 91.74           C
ATOM   2540 1HB  TRP A 173      -6.350  13.145  -6.431  1.00 91.74           H
ATOM   2541 2HB  TRP A 173      -5.319  13.416  -5.040  1.00 91.74           H
ATOM   2542  CG  TRP A 173      -4.538  11.994  -6.446  1.00 91.74           C
ATOM   2543  CD1 TRP A 173      -4.373  11.857  -7.769  1.00 91.74           C
ATOM   2544  HD1 TRP A 173      -5.084  12.210  -8.516  1.00 91.74           H
ATOM   2545  CD2 TRP A 173      -3.371  11.392  -5.849  1.00 91.74           C
ATOM   2546  NE1 TRP A 173      -3.189  11.214  -8.067  1.00 91.74           N
ATOM   2547  HE1 TRP A 173      -2.846  10.998  -8.981  1.00 91.74           H
ATOM   2548  CE2 TRP A 173      -2.560  10.922  -6.862  1.00 91.74           C
ATOM   2549  CE3 TRP A 173      -3.011  11.249  -4.497  1.00 91.74           C
ATOM   2550  HE3 TRP A 173      -3.634  11.612  -3.679  1.00 91.74           H
ATOM   2551  CZ2 TRP A 173      -1.339  10.278  -6.630  1.00 91.74           C
ATOM   2552  HZ2 TRP A 173      -0.716   9.915  -7.449  1.00 91.74           H
ATOM   2553  CZ3 TRP A 173      -1.788  10.603  -4.283  1.00 91.74           C
ATOM   2554  HZ3 TRP A 173      -1.461  10.466  -3.252  1.00 91.74           H
ATOM   2555  CH2 TRP A 173      -0.960  10.124  -5.291  1.00 91.74           C
ATOM   2556  HH2 TRP A 173      -0.021   9.631  -5.041  1.00 91.74           H
ATOM   2557  HN  TRP A 173      -7.483  11.219  -6.698  1.00 91.74           H
ATOM   2558  N   VAL A 174      -8.495  12.934  -4.241  1.00 95.19           N
ATOM   2559  CA  VAL A 174      -9.368  13.654  -3.329  1.00 95.19           C
ATOM   2560  C   VAL A 174      -9.901  12.688  -2.270  1.00 95.19           C
ATOM   2561  O   VAL A 174      -9.914  13.008  -1.082  1.00 95.19           O
ATOM   2562  HA  VAL A 174      -8.769  14.420  -2.836  1.00 95.19           H
ATOM   2563  CB  VAL A 174     -10.480  14.354  -4.113  1.00 95.19           C
ATOM   2564  HB  VAL A 174     -10.975  13.606  -4.733  1.00 95.19           H
ATOM   2565  CG1 VAL A 174     -11.527  14.948  -3.169  1.00 95.19           C
ATOM   2566 1HG1 VAL A 174     -11.969  14.152  -2.570  1.00 95.19           H
ATOM   2567 2HG1 VAL A 174     -11.051  15.676  -2.511  1.00 95.19           H
ATOM   2568 3HG1 VAL A 174     -12.305  15.440  -3.752  1.00 95.19           H
ATOM   2569  CG2 VAL A 174      -9.906  15.427  -5.040  1.00 95.19           C
ATOM   2570 1HG2 VAL A 174      -9.374  16.172  -4.448  1.00 95.19           H
ATOM   2571 2HG2 VAL A 174      -9.216  14.966  -5.747  1.00 95.19           H
ATOM   2572 3HG2 VAL A 174     -10.717  15.909  -5.585  1.00 95.19           H
ATOM   2573  HN  VAL A 174      -8.799  12.919  -5.193  1.00 95.19           H
ATOM   2574  N   LEU A 175     -10.328  11.524  -2.737  1.00 89.78           N
ATOM   2575  CA  LEU A 175     -10.931  10.539  -1.856  1.00 89.78           C
ATOM   2576  C   LEU A 175      -9.899  10.089  -0.819  1.00 89.78           C
ATOM   2577  O   LEU A 175     -10.200  10.022   0.372  1.00 89.78           O
ATOM   2578  HA  LEU A 175     -11.754  11.027  -1.335  1.00 89.78           H
ATOM   2579  CB  LEU A 175     -11.528   9.388  -2.668  1.00 89.78           C
ATOM   2580 1HB  LEU A 175     -12.016   9.805  -3.548  1.00 89.78           H
ATOM   2581 2HB  LEU A 175     -10.712   8.759  -3.024  1.00 89.78           H
ATOM   2582  CG  LEU A 175     -12.535   8.501  -1.933  1.00 89.78           C
ATOM   2583  HG  LEU A 175     -12.257   8.468  -0.880  1.00 89.78           H
ATOM   2584  CD1 LEU A 175     -13.944   9.092  -2.009  1.00 89.78           C
ATOM   2585 1HD1 LEU A 175     -13.949  10.080  -1.550  1.00 89.78           H
ATOM   2586 2HD1 LEU A 175     -14.248   9.174  -3.053  1.00 89.78           H
ATOM   2587 3HD1 LEU A 175     -14.640   8.441  -1.479  1.00 89.78           H
ATOM   2588  CD2 LEU A 175     -12.487   7.064  -2.458  1.00 89.78           C
ATOM   2589 1HD2 LEU A 175     -12.726   7.058  -3.522  1.00 89.78           H
ATOM   2590 2HD2 LEU A 175     -11.487   6.656  -2.308  1.00 89.78           H
ATOM   2591 3HD2 LEU A 175     -13.212   6.456  -1.919  1.00 89.78           H
ATOM   2592  HN  LEU A 175     -10.267  11.251  -3.697  1.00 89.78           H
ATOM   2593  N   ALA A 176      -8.704   9.794  -1.309  1.00 94.73           N
ATOM   2594  CA  ALA A 176      -7.649   9.283  -0.451  1.00 94.73           C
ATOM   2595  C   ALA A 176      -7.310  10.330   0.612  1.00 94.73           C
ATOM   2596  O   ALA A 176      -7.063   9.989   1.768  1.00 94.73           O
ATOM   2597  HA  ALA A 176      -8.026   8.386   0.041  1.00 94.73           H
ATOM   2598  CB  ALA A 176      -6.436   8.904  -1.304  1.00 94.73           C
ATOM   2599 1HB  ALA A 176      -6.724   8.136  -2.023  1.00 94.73           H
ATOM   2600 2HB  ALA A 176      -6.077   9.784  -1.836  1.00 94.73           H
ATOM   2601 3HB  ALA A 176      -5.645   8.520  -0.660  1.00 94.73           H
ATOM   2602  HN  ALA A 176      -8.453   9.898  -2.271  1.00 94.73           H
ATOM   2603  N   ALA A 177      -7.308  11.583   0.183  1.00 94.60           N
ATOM   2604  CA  ALA A 177      -6.972  12.679   1.075  1.00 94.60           C
ATOM   2605  C   ALA A 177      -7.981  12.723   2.225  1.00 94.60           C
ATOM   2606  O   ALA A 177      -7.599  12.857   3.386  1.00 94.60           O
ATOM   2607  HA  ALA A 177      -5.980  12.484   1.482  1.00 94.60           H
ATOM   2608  CB  ALA A 177      -6.933  13.988   0.284  1.00 94.60           C
ATOM   2609 1HB  ALA A 177      -6.180  13.916  -0.501  1.00 94.60           H
ATOM   2610 2HB  ALA A 177      -7.909  14.172  -0.164  1.00 94.60           H
ATOM   2611 3HB  ALA A 177      -6.681  14.810   0.955  1.00 94.60           H
ATOM   2612  HN  ALA A 177      -7.530  11.854  -0.754  1.00 94.60           H
ATOM   2613  N   ALA A 178      -9.250  12.607   1.861  1.00 94.78           N
ATOM   2614  CA  ALA A 178     -10.321  12.694   2.839  1.00 94.78           C
ATOM   2615  C   ALA A 178     -10.186  11.545   3.840  1.00 94.78           C
ATOM   2616  O   ALA A 178     -10.481  11.709   5.023  1.00 94.78           O
ATOM   2617  HA  ALA A 178     -10.210  13.641   3.368  1.00 94.78           H
ATOM   2618  CB  ALA A 178     -11.671  12.686   2.121  1.00 94.78           C
ATOM   2619 1HB  ALA A 178     -11.728  13.539   1.444  1.00 94.78           H
ATOM   2620 2HB  ALA A 178     -11.775  11.763   1.551  1.00 94.78           H
ATOM   2621 3HB  ALA A 178     -12.474  12.752   2.855  1.00 94.78           H
ATOM   2622  HN  ALA A 178      -9.550  12.456   0.919  1.00 94.78           H
ATOM   2623  N   LEU A 179      -9.740  10.407   3.329  1.00 91.94           N
ATOM   2624  CA  LEU A 179      -9.633   9.210   4.147  1.00 91.94           C
ATOM   2625  C   LEU A 179      -8.426   9.340   5.077  1.00 91.94           C
ATOM   2626  O   LEU A 179      -8.197   8.480   5.927  1.00 91.94           O
ATOM   2627  HA  LEU A 179     -10.535   9.150   4.757  1.00 91.94           H
ATOM   2628  CB  LEU A 179      -9.599   7.960   3.265  1.00 91.94           C
ATOM   2629 1HB  LEU A 179      -8.795   8.075   2.538  1.00 91.94           H
ATOM   2630 2HB  LEU A 179      -9.343   7.105   3.891  1.00 91.94           H
ATOM   2631  CG  LEU A 179     -10.890   7.636   2.511  1.00 91.94           C
ATOM   2632  HG  LEU A 179     -11.207   8.532   1.976  1.00 91.94           H
ATOM   2633  CD1 LEU A 179     -10.654   6.545   1.464  1.00 91.94           C
ATOM   2634 1HD1 LEU A 179      -9.906   6.884   0.748  1.00 91.94           H
ATOM   2635 2HD1 LEU A 179     -10.301   5.639   1.957  1.00 91.94           H
ATOM   2636 3HD1 LEU A 179     -11.588   6.334   0.942  1.00 91.94           H
ATOM   2637  CD2 LEU A 179     -12.014   7.267   3.480  1.00 91.94           C
ATOM   2638 1HD2 LEU A 179     -11.720   6.393   4.061  1.00 91.94           H
ATOM   2639 2HD2 LEU A 179     -12.203   8.103   4.153  1.00 91.94           H
ATOM   2640 3HD2 LEU A 179     -12.920   7.041   2.918  1.00 91.94           H
ATOM   2641  HN  LEU A 179      -9.455  10.295   2.377  1.00 91.94           H
ATOM   2642  N   CYS A 180      -7.685  10.421   4.886  1.00 91.39           N
ATOM   2643  CA  CYS A 180      -6.488  10.658   5.676  1.00 91.39           C
ATOM   2644  C   CYS A 180      -6.856  11.577   6.842  1.00 91.39           C
ATOM   2645  O   CYS A 180      -6.021  11.866   7.697  1.00 91.39           O
ATOM   2646  HA  CYS A 180      -6.156   9.686   6.039  1.00 91.39           H
ATOM   2647  CB  CYS A 180      -5.356  11.239   4.826  1.00 91.39           C
ATOM   2648 1HB  CYS A 180      -5.670  12.184   4.383  1.00 91.39           H
ATOM   2649 2HB  CYS A 180      -4.492  11.454   5.455  1.00 91.39           H
ATOM   2650  SG  CYS A 180      -4.891  10.056   3.510  1.00 91.39           S
ATOM   2651  HG  CYS A 180      -5.813  10.451   2.636  1.00 91.39           H
ATOM   2652  HN  CYS A 180      -7.890  11.127   4.208  1.00 91.39           H
ATOM   2653  N   ILE A 181      -8.108  12.012   6.839  1.00 90.98           N
ATOM   2654  CA  ILE A 181      -8.569  12.972   7.827  1.00 90.98           C
ATOM   2655  C   ILE A 181      -8.324  12.412   9.230  1.00 90.98           C
ATOM   2656  O   ILE A 181      -7.785  13.103  10.093  1.00 90.98           O
ATOM   2657  HA  ILE A 181      -7.972  13.876   7.708  1.00 90.98           H
ATOM   2658  CB  ILE A 181     -10.027  13.354   7.563  1.00 90.98           C
ATOM   2659  HB  ILE A 181     -10.599  12.438   7.416  1.00 90.98           H
ATOM   2660  CG1 ILE A 181     -10.155  14.177   6.280  1.00 90.98           C
ATOM   2661 1HG1 ILE A 181      -9.659  15.139   6.410  1.00 90.98           H
ATOM   2662 2HG1 ILE A 181      -9.647  13.665   5.463  1.00 90.98           H
ATOM   2663  CG2 ILE A 181     -10.632  14.075   8.770  1.00 90.98           C
ATOM   2664 1HG2 ILE A 181     -10.594  13.421   9.641  1.00 90.98           H
ATOM   2665 2HG2 ILE A 181     -10.064  14.983   8.972  1.00 90.98           H
ATOM   2666 3HG2 ILE A 181     -11.668  14.335   8.555  1.00 90.98           H
ATOM   2667  CD1 ILE A 181     -11.624  14.400   5.915  1.00 90.98           C
ATOM   2668 1HD1 ILE A 181     -12.110  13.437   5.762  1.00 90.98           H
ATOM   2669 2HD1 ILE A 181     -12.122  14.934   6.725  1.00 90.98           H
ATOM   2670 3HD1 ILE A 181     -11.686  14.988   5.000  1.00 90.98           H
ATOM   2671  HN  ILE A 181      -8.800  11.719   6.179  1.00 90.98           H
ATOM   2672  N   PRO A 182      -8.714  11.155   9.482  1.00 92.77           N
ATOM   2673  CA  PRO A 182      -8.543  10.564  10.811  1.00 92.77           C
ATOM   2674  C   PRO A 182      -7.113  10.679  11.314  1.00 92.77           C
ATOM   2675  O   PRO A 182      -6.884  11.040  12.467  1.00 92.77           O
ATOM   2676  HA  PRO A 182      -9.146  11.105  11.542  1.00 92.77           H
ATOM   2677  CB  PRO A 182      -8.961   9.106  10.617  1.00 92.77           C
ATOM   2678 1HB  PRO A 182      -8.109   8.473  10.371  1.00 92.77           H
ATOM   2679 2HB  PRO A 182      -9.413   8.694  11.519  1.00 92.77           H
ATOM   2680  CG  PRO A 182      -9.961   9.175   9.468  1.00 92.77           C
ATOM   2681 1HG  PRO A 182     -10.084   8.209   8.980  1.00 92.77           H
ATOM   2682 2HG  PRO A 182     -10.952   9.474   9.812  1.00 92.77           H
ATOM   2683  CD  PRO A 182      -9.342  10.209   8.542  1.00 92.77           C
ATOM   2684 1HD  PRO A 182      -8.607   9.763   7.872  1.00 92.77           H
ATOM   2685 2HD  PRO A 182     -10.091  10.689   7.913  1.00 92.77           H
ATOM   2686  N   GLU A 183      -6.181  10.364  10.427  1.00 89.85           N
ATOM   2687  CA  GLU A 183      -4.774  10.351  10.791  1.00 89.85           C
ATOM   2688  C   GLU A 183      -4.319  11.754  11.197  1.00 89.85           C
ATOM   2689  O   GLU A 183      -3.538  11.910  12.135  1.00 89.85           O
ATOM   2690  HA  GLU A 183      -4.703   9.677  11.645  1.00 89.85           H
ATOM   2691  CB  GLU A 183      -3.916   9.806   9.648  1.00 89.85           C
ATOM   2692 1HB  GLU A 183      -4.301  10.169   8.695  1.00 89.85           H
ATOM   2693 2HB  GLU A 183      -2.871  10.064   9.817  1.00 89.85           H
ATOM   2694  CG  GLU A 183      -3.980   8.278   9.596  1.00 89.85           C
ATOM   2695 1HG  GLU A 183      -3.217   7.902   8.914  1.00 89.85           H
ATOM   2696 2HG  GLU A 183      -3.757   7.867  10.581  1.00 89.85           H
ATOM   2697  CD  GLU A 183      -5.360   7.801   9.139  1.00 89.85           C
ATOM   2698  OE1 GLU A 183      -5.648   6.605   9.356  1.00 89.85           O
ATOM   2699  OE2 GLU A 183      -6.096   8.645   8.582  1.00 89.85           O
ATOM   2700  HN  GLU A 183      -6.373  10.122   9.476  1.00 89.85           H
ATOM   2701  N   ILE A 184      -4.825  12.740  10.471  1.00 91.02           N
ATOM   2702  CA  ILE A 184      -4.429  14.119  10.700  1.00 91.02           C
ATOM   2703  C   ILE A 184      -4.839  14.534  12.115  1.00 91.02           C
ATOM   2704  O   ILE A 184      -4.106  15.252  12.792  1.00 91.02           O
ATOM   2705  HA  ILE A 184      -3.342  14.163  10.630  1.00 91.02           H
ATOM   2706  CB  ILE A 184      -4.991  15.027   9.605  1.00 91.02           C
ATOM   2707  HB  ILE A 184      -6.061  14.839   9.521  1.00 91.02           H
ATOM   2708  CG1 ILE A 184      -4.366  14.700   8.247  1.00 91.02           C
ATOM   2709 1HG1 ILE A 184      -3.322  15.015   8.238  1.00 91.02           H
ATOM   2710 2HG1 ILE A 184      -4.375  13.622   8.089  1.00 91.02           H
ATOM   2711  CG2 ILE A 184      -4.820  16.502   9.975  1.00 91.02           C
ATOM   2712 1HG2 ILE A 184      -5.349  16.707  10.905  1.00 91.02           H
ATOM   2713 2HG2 ILE A 184      -3.760  16.724  10.103  1.00 91.02           H
ATOM   2714 3HG2 ILE A 184      -5.228  17.126   9.179  1.00 91.02           H
ATOM   2715  CD1 ILE A 184      -5.124  15.394   7.114  1.00 91.02           C
ATOM   2716 1HD1 ILE A 184      -6.161  15.059   7.111  1.00 91.02           H
ATOM   2717 2HD1 ILE A 184      -5.091  16.474   7.263  1.00 91.02           H
ATOM   2718 3HD1 ILE A 184      -4.659  15.145   6.160  1.00 91.02           H
ATOM   2719  HN  ILE A 184      -5.493  12.608   9.738  1.00 91.02           H
ATOM   2720  N   LEU A 185      -6.011  14.065  12.518  1.00 91.24           N
ATOM   2721  CA  LEU A 185      -6.622  14.536  13.749  1.00 91.24           C
ATOM   2722  C   LEU A 185      -5.935  13.868  14.942  1.00 91.24           C
ATOM   2723  O   LEU A 185      -5.526  14.543  15.886  1.00 91.24           O
ATOM   2724  HA  LEU A 185      -6.450  15.610  13.809  1.00 91.24           H
ATOM   2725  CB  LEU A 185      -8.136  14.321  13.712  1.00 91.24           C
ATOM   2726 1HB  LEU A 185      -8.329  13.275  13.475  1.00 91.24           H
ATOM   2727 2HB  LEU A 185      -8.533  14.499  14.712  1.00 91.24           H
ATOM   2728  CG  LEU A 185      -8.913  15.192  12.723  1.00 91.24           C
ATOM   2729  HG  LEU A 185      -8.524  15.002  11.723  1.00 91.24           H
ATOM   2730  CD1 LEU A 185     -10.396  14.817  12.710  1.00 91.24           C
ATOM   2731 1HD1 LEU A 185     -10.505  13.773  12.416  1.00 91.24           H
ATOM   2732 2HD1 LEU A 185     -10.816  14.960  13.706  1.00 91.24           H
ATOM   2733 3HD1 LEU A 185     -10.925  15.451  11.998  1.00 91.24           H
ATOM   2734  CD2 LEU A 185      -8.700  16.678  13.016  1.00 91.24           C
ATOM   2735 1HD2 LEU A 185      -9.045  16.903  14.025  1.00 91.24           H
ATOM   2736 2HD2 LEU A 185      -7.640  16.917  12.934  1.00 91.24           H
ATOM   2737 3HD2 LEU A 185      -9.263  17.275  12.298  1.00 91.24           H
ATOM   2738  HN  LEU A 185      -6.539  13.377  12.021  1.00 91.24           H
ATOM   2739  N   TYR A 186      -5.830  12.549  14.862  1.00 91.64           N
ATOM   2740  CA  TYR A 186      -5.607  11.742  16.049  1.00 91.64           C
ATOM   2741  C   TYR A 186      -4.168  11.227  16.100  1.00 91.64           C
ATOM   2742  O   TYR A 186      -3.779  10.554  17.054  1.00 91.64           O
ATOM   2743  HA  TYR A 186      -5.792  12.369  16.922  1.00 91.64           H
ATOM   2744  CB  TYR A 186      -6.559  10.550  15.934  1.00 91.64           C
ATOM   2745 1HB  TYR A 186      -6.273   9.953  15.068  1.00 91.64           H
ATOM   2746 2HB  TYR A 186      -6.440   9.916  16.812  1.00 91.64           H
ATOM   2747  CG  TYR A 186      -8.033  10.941  15.801  1.00 91.64           C
ATOM   2748  CD1 TYR A 186      -8.600  11.812  16.709  1.00 91.64           C
ATOM   2749  HD1 TYR A 186      -7.999  12.221  17.521  1.00 91.64           H
ATOM   2750  CD2 TYR A 186      -8.794  10.423  14.773  1.00 91.64           C
ATOM   2751  HD2 TYR A 186      -8.346   9.736  14.056  1.00 91.64           H
ATOM   2752  CE1 TYR A 186      -9.987  12.180  16.584  1.00 91.64           C
ATOM   2753  HE1 TYR A 186     -10.447  12.866  17.295  1.00 91.64           H
ATOM   2754  CE2 TYR A 186     -10.181  10.791  14.648  1.00 91.64           C
ATOM   2755  HE2 TYR A 186     -10.793  10.390  13.841  1.00 91.64           H
ATOM   2756  CZ  TYR A 186     -10.708  11.651  15.560  1.00 91.64           C
ATOM   2757  OH  TYR A 186     -12.018  11.999  15.442  1.00 91.64           O
ATOM   2758  HH  TYR A 186     -12.433  11.512  14.673  1.00 91.64           H
ATOM   2759  HN  TYR A 186      -5.894  12.034  14.007  1.00 91.64           H
ATOM   2760  N   SER A 187      -3.416  11.562  15.062  1.00 92.68           N
ATOM   2761  CA  SER A 187      -1.983  11.321  15.067  1.00 92.68           C
ATOM   2762  C   SER A 187      -1.298  12.261  16.061  1.00 92.68           C
ATOM   2763  O   SER A 187      -1.409  13.480  15.946  1.00 92.68           O
ATOM   2764  HA  SER A 187      -1.866  10.283  15.379  1.00 92.68           H
ATOM   2765  CB  SER A 187      -1.389  11.503  13.669  1.00 92.68           C
ATOM   2766 1HB  SER A 187      -1.594  12.514  13.317  1.00 92.68           H
ATOM   2767 2HB  SER A 187      -0.305  11.397  13.719  1.00 92.68           H
ATOM   2768  OG  SER A 187      -1.915  10.561  12.738  1.00 92.68           O
ATOM   2769  HG  SER A 187      -2.353  11.040  11.978  1.00 92.68           H
ATOM   2770  HN  SER A 187      -3.770  11.989  14.230  1.00 92.68           H
ATOM   2771  N   GLN A 188      -0.604  11.658  17.015  1.00 85.46           N
ATOM   2772  CA  GLN A 188       0.209  12.421  17.946  1.00 85.46           C
ATOM   2773  C   GLN A 188       1.382  11.574  18.445  1.00 85.46           C
ATOM   2774  O   GLN A 188       1.424  10.367  18.211  1.00 85.46           O
ATOM   2775  HA  GLN A 188       0.583  13.271  17.374  1.00 85.46           H
ATOM   2776  CB  GLN A 188      -0.632  12.936  19.116  1.00 85.46           C
ATOM   2777 1HB  GLN A 188      -0.001  13.499  19.803  1.00 85.46           H
ATOM   2778 2HB  GLN A 188      -1.393  13.623  18.746  1.00 85.46           H
ATOM   2779  CG  GLN A 188      -1.301  11.779  19.861  1.00 85.46           C
ATOM   2780 1HG  GLN A 188      -1.889  11.183  19.163  1.00 85.46           H
ATOM   2781 2HG  GLN A 188      -0.538  11.121  20.277  1.00 85.46           H
ATOM   2782  CD  GLN A 188      -2.202  12.297  20.983  1.00 85.46           C
ATOM   2783  OE1 GLN A 188      -2.299  13.486  21.237  1.00 85.46           O
ATOM   2784  NE2 GLN A 188      -2.855  11.341  21.638  1.00 85.46           N
ATOM   2785 1HE2 GLN A 188      -2.731  10.383  21.378  1.00 85.46           H
ATOM   2786 2HE2 GLN A 188      -3.470  11.580  22.389  1.00 85.46           H
ATOM   2787  HN  GLN A 188      -0.592  10.668  17.157  1.00 85.46           H
ATOM   2788  N   ILE A 189       2.304  12.240  19.124  1.00 90.28           N
ATOM   2789  CA  ILE A 189       3.413  11.546  19.758  1.00 90.28           C
ATOM   2790  C   ILE A 189       2.985  11.076  21.150  1.00 90.28           C
ATOM   2791  O   ILE A 189       2.557  11.879  21.977  1.00 90.28           O
ATOM   2792  HA  ILE A 189       3.639  10.669  19.152  1.00 90.28           H
ATOM   2793  CB  ILE A 189       4.663  12.428  19.765  1.00 90.28           C
ATOM   2794  HB  ILE A 189       4.429  13.349  20.299  1.00 90.28           H
ATOM   2795  CG1 ILE A 189       5.064  12.821  18.342  1.00 90.28           C
ATOM   2796 1HG1 ILE A 189       5.370  11.933  17.788  1.00 90.28           H
ATOM   2797 2HG1 ILE A 189       4.204  13.242  17.821  1.00 90.28           H
ATOM   2798  CG2 ILE A 189       5.809  11.748  20.517  1.00 90.28           C
ATOM   2799 1HG2 ILE A 189       5.508  11.562  21.547  1.00 90.28           H
ATOM   2800 2HG2 ILE A 189       6.051  10.802  20.032  1.00 90.28           H
ATOM   2801 3HG2 ILE A 189       6.686  12.396  20.506  1.00 90.28           H
ATOM   2802  CD1 ILE A 189       6.207  13.839  18.356  1.00 90.28           C
ATOM   2803 1HD1 ILE A 189       5.889  14.734  18.889  1.00 90.28           H
ATOM   2804 2HD1 ILE A 189       7.073  13.406  18.856  1.00 90.28           H
ATOM   2805 3HD1 ILE A 189       6.472  14.101  17.331  1.00 90.28           H
ATOM   2806  HN  ILE A 189       2.303  13.233  19.244  1.00 90.28           H
ATOM   2807  N   LYS A 190       3.115   9.775  21.365  1.00 85.46           N
ATOM   2808  CA  LYS A 190       2.872   9.206  22.680  1.00 85.46           C
ATOM   2809  C   LYS A 190       4.202   8.759  23.291  1.00 85.46           C
ATOM   2810  O   LYS A 190       5.043   8.184  22.602  1.00 85.46           O
ATOM   2811  HA  LYS A 190       2.454   9.995  23.305  1.00 85.46           H
ATOM   2812  CB  LYS A 190       1.827   8.092  22.598  1.00 85.46           C
ATOM   2813 1HB  LYS A 190       0.934   8.461  22.093  1.00 85.46           H
ATOM   2814 2HB  LYS A 190       2.214   7.269  21.997  1.00 85.46           H
ATOM   2815  CG  LYS A 190       1.458   7.582  23.992  1.00 85.46           C
ATOM   2816 1HG  LYS A 190       2.353   7.224  24.501  1.00 85.46           H
ATOM   2817 2HG  LYS A 190       1.058   8.402  24.589  1.00 85.46           H
ATOM   2818  CD  LYS A 190       0.427   6.455  23.909  1.00 85.46           C
ATOM   2819 1HD  LYS A 190      -0.509   6.842  23.505  1.00 85.46           H
ATOM   2820 2HD  LYS A 190       0.777   5.687  23.219  1.00 85.46           H
ATOM   2821  CE  LYS A 190       0.177   5.836  25.286  1.00 85.46           C
ATOM   2822 1HE  LYS A 190       1.122   5.725  25.817  1.00 85.46           H
ATOM   2823 2HE  LYS A 190      -0.448   6.502  25.882  1.00 85.46           H
ATOM   2824  NZ  LYS A 190      -0.481   4.518  25.150  1.00 85.46           N
ATOM   2825 1HZ  LYS A 190      -0.749   4.178  26.067  1.00 85.46           H
ATOM   2826 2HZ  LYS A 190      -1.306   4.610  24.569  1.00 85.46           H
ATOM   2827 3HZ  LYS A 190       0.163   3.861  24.722  1.00 85.46           H
ATOM   2828  HN  LYS A 190       3.380   9.115  20.662  1.00 85.46           H
ATOM   2829  N   GLU A 191       4.349   9.038  24.578  1.00 75.82           N
ATOM   2830  CA  GLU A 191       5.508   8.568  25.318  1.00 75.82           C
ATOM   2831  C   GLU A 191       5.172   7.274  26.062  1.00 75.82           C
ATOM   2832  O   GLU A 191       4.249   7.242  26.874  1.00 75.82           O
ATOM   2833  HA  GLU A 191       6.273   8.374  24.566  1.00 75.82           H
ATOM   2834  CB  GLU A 191       6.014   9.640  26.284  1.00 75.82           C
ATOM   2835 1HB  GLU A 191       6.072  10.600  25.770  1.00 75.82           H
ATOM   2836 2HB  GLU A 191       5.381   9.664  27.171  1.00 75.82           H
ATOM   2837  CG  GLU A 191       7.428   9.316  26.772  1.00 75.82           C
ATOM   2838 1HG  GLU A 191       7.411   8.399  27.362  1.00 75.82           H
ATOM   2839 2HG  GLU A 191       8.078   9.132  25.917  1.00 75.82           H
ATOM   2840  CD  GLU A 191       7.994  10.461  27.614  1.00 75.82           C
ATOM   2841  OE1 GLU A 191       9.152  10.318  28.060  1.00 75.82           O
ATOM   2842  OE2 GLU A 191       7.254  11.453  27.793  1.00 75.82           O
ATOM   2843  HN  GLU A 191       3.696   9.575  25.112  1.00 75.82           H
ATOM   2844  N   GLU A 192       5.940   6.238  25.758  1.00 75.84           N
ATOM   2845  CA  GLU A 192       5.720   4.938  26.370  1.00 75.84           C
ATOM   2846  C   GLU A 192       7.033   4.386  26.929  1.00 75.84           C
ATOM   2847  O   GLU A 192       7.972   4.127  26.177  1.00 75.84           O
ATOM   2848  HA  GLU A 192       5.018   5.117  27.184  1.00 75.84           H
ATOM   2849  CB  GLU A 192       5.094   3.961  25.373  1.00 75.84           C
ATOM   2850 1HB  GLU A 192       4.224   4.421  24.905  1.00 75.84           H
ATOM   2851 2HB  GLU A 192       5.848   3.636  24.655  1.00 75.84           H
ATOM   2852  CG  GLU A 192       4.599   2.698  26.080  1.00 75.84           C
ATOM   2853 1HG  GLU A 192       4.312   1.951  25.339  1.00 75.84           H
ATOM   2854 2HG  GLU A 192       5.407   2.267  26.671  1.00 75.84           H
ATOM   2855  CD  GLU A 192       3.407   3.009  26.987  1.00 75.84           C
ATOM   2856  OE1 GLU A 192       3.245   2.273  27.984  1.00 75.84           O
ATOM   2857  OE2 GLU A 192       2.684   3.976  26.662  1.00 75.84           O
ATOM   2858  HN  GLU A 192       6.700   6.276  25.109  1.00 75.84           H
ATOM   2859  N   SER A 193       7.057   4.221  28.243  1.00 74.65           N
ATOM   2860  CA  SER A 193       8.219   3.650  28.905  1.00 74.65           C
ATOM   2861  C   SER A 193       9.470   4.458  28.555  1.00 74.65           C
ATOM   2862  O   SER A 193      10.554   3.897  28.408  1.00 74.65           O
ATOM   2863  HA  SER A 193       8.005   3.718  29.971  1.00 74.65           H
ATOM   2864  CB  SER A 193       8.409   2.183  28.516  1.00 74.65           C
ATOM   2865 1HB  SER A 193       8.645   2.117  27.454  1.00 74.65           H
ATOM   2866 2HB  SER A 193       9.260   1.771  29.058  1.00 74.65           H
ATOM   2867  OG  SER A 193       7.249   1.403  28.792  1.00 74.65           O
ATOM   2868  HG  SER A 193       7.348   0.490  28.396  1.00 74.65           H
ATOM   2869  HN  SER A 193       6.304   4.469  28.852  1.00 74.65           H
ATOM   2870  N   GLY A 194       9.277   5.764  28.431  1.00 82.33           N
ATOM   2871  CA  GLY A 194      10.387   6.662  28.160  1.00 82.33           C
ATOM   2872  C   GLY A 194      10.753   6.649  26.675  1.00 82.33           C
ATOM   2873  O   GLY A 194      11.742   7.258  26.270  1.00 82.33           O
ATOM   2874 1HA  GLY A 194      10.122   7.674  28.465  1.00 82.33           H
ATOM   2875 2HA  GLY A 194      11.252   6.366  28.754  1.00 82.33           H
ATOM   2876  HN  GLY A 194       8.384   6.207  28.512  1.00 82.33           H
ATOM   2877  N   ILE A 195       9.935   5.949  25.903  1.00 80.10           N
ATOM   2878  CA  ILE A 195      10.126   5.897  24.463  1.00 80.10           C
ATOM   2879  C   ILE A 195       9.028   6.713  23.778  1.00 80.10           C
ATOM   2880  O   ILE A 195       7.843   6.502  24.031  1.00 80.10           O
ATOM   2881  HA  ILE A 195      11.088   6.360  24.244  1.00 80.10           H
ATOM   2882  CB  ILE A 195      10.203   4.446  23.985  1.00 80.10           C
ATOM   2883  HB  ILE A 195       9.274   3.946  24.259  1.00 80.10           H
ATOM   2884  CG1 ILE A 195      11.341   3.698  24.683  1.00 80.10           C
ATOM   2885 1HG1 ILE A 195      12.292   4.176  24.449  1.00 80.10           H
ATOM   2886 2HG1 ILE A 195      11.211   3.757  25.763  1.00 80.10           H
ATOM   2887  CG2 ILE A 195      10.321   4.376  22.461  1.00 80.10           C
ATOM   2888 1HG2 ILE A 195       9.449   4.848  22.007  1.00 80.10           H
ATOM   2889 2HG2 ILE A 195      11.224   4.897  22.142  1.00 80.10           H
ATOM   2890 3HG2 ILE A 195      10.374   3.333  22.148  1.00 80.10           H
ATOM   2891  CD1 ILE A 195      11.381   2.231  24.248  1.00 80.10           C
ATOM   2892 1HD1 ILE A 195      10.437   1.750  24.505  1.00 80.10           H
ATOM   2893 2HD1 ILE A 195      11.535   2.176  23.170  1.00 80.10           H
ATOM   2894 3HD1 ILE A 195      12.198   1.723  24.759  1.00 80.10           H
ATOM   2895  HN  ILE A 195       9.155   5.424  26.245  1.00 80.10           H
ATOM   2896  N   ALA A 196       9.462   7.628  22.923  1.00 91.14           N
ATOM   2897  CA  ALA A 196       8.531   8.414  22.132  1.00 91.14           C
ATOM   2898  C   ALA A 196       8.044   7.579  20.946  1.00 91.14           C
ATOM   2899  O   ALA A 196       8.851   7.049  20.183  1.00 91.14           O
ATOM   2900  HA  ALA A 196       7.679   8.658  22.767  1.00 91.14           H
ATOM   2901  CB  ALA A 196       9.206   9.715  21.692  1.00 91.14           C
ATOM   2902 1HB  ALA A 196       9.506  10.284  22.571  1.00 91.14           H
ATOM   2903 2HB  ALA A 196      10.085   9.482  21.092  1.00 91.14           H
ATOM   2904 3HB  ALA A 196       8.507  10.304  21.098  1.00 91.14           H
ATOM   2905  HN  ALA A 196      10.428   7.835  22.767  1.00 91.14           H
ATOM   2906  N   ILE A 197       6.728   7.488  20.827  1.00 86.67           N
ATOM   2907  CA  ILE A 197       6.125   6.714  19.755  1.00 86.67           C
ATOM   2908  C   ILE A 197       5.123   7.591  19.001  1.00 86.67           C
ATOM   2909  O   ILE A 197       4.259   8.218  19.611  1.00 86.67           O
ATOM   2910  HA  ILE A 197       6.922   6.431  19.068  1.00 86.67           H
ATOM   2911  CB  ILE A 197       5.519   5.420  20.304  1.00 86.67           C
ATOM   2912  HB  ILE A 197       4.740   5.685  21.019  1.00 86.67           H
ATOM   2913  CG1 ILE A 197       6.567   4.600  21.058  1.00 86.67           C
ATOM   2914 1HG1 ILE A 197       7.379   4.331  20.382  1.00 86.67           H
ATOM   2915 2HG1 ILE A 197       7.003   5.204  21.854  1.00 86.67           H
ATOM   2916  CG2 ILE A 197       4.852   4.612  19.189  1.00 86.67           C
ATOM   2917 1HG2 ILE A 197       4.058   5.205  18.735  1.00 86.67           H
ATOM   2918 2HG2 ILE A 197       5.593   4.357  18.432  1.00 86.67           H
ATOM   2919 3HG2 ILE A 197       4.429   3.698  19.606  1.00 86.67           H
ATOM   2920  CD1 ILE A 197       5.949   3.333  21.652  1.00 86.67           C
ATOM   2921 1HD1 ILE A 197       5.154   3.607  22.345  1.00 86.67           H
ATOM   2922 2HD1 ILE A 197       5.536   2.720  20.850  1.00 86.67           H
ATOM   2923 3HD1 ILE A 197       6.716   2.769  22.182  1.00 86.67           H
ATOM   2924  HN  ILE A 197       6.079   7.929  21.446  1.00 86.67           H
ATOM   2925  N   CYS A 198       5.273   7.606  17.684  1.00 92.40           N
ATOM   2926  CA  CYS A 198       4.268   8.205  16.823  1.00 92.40           C
ATOM   2927  C   CYS A 198       3.153   7.181  16.602  1.00 92.40           C
ATOM   2928  O   CYS A 198       3.366   6.157  15.953  1.00 92.40           O
ATOM   2929  HA  CYS A 198       3.889   9.082  17.348  1.00 92.40           H
ATOM   2930  CB  CYS A 198       4.869   8.689  15.502  1.00 92.40           C
ATOM   2931 1HB  CYS A 198       5.533   9.535  15.684  1.00 92.40           H
ATOM   2932 2HB  CYS A 198       5.474   7.899  15.058  1.00 92.40           H
ATOM   2933  SG  CYS A 198       3.535   9.178  14.349  1.00 92.40           S
ATOM   2934  HN  CYS A 198       6.062   7.220  17.207  1.00 92.40           H
ATOM   2935  N   THR A 199       1.989   7.492  17.152  1.00 90.68           N
ATOM   2936  CA  THR A 199       0.857   6.585  17.071  1.00 90.68           C
ATOM   2937  C   THR A 199      -0.450   7.373  16.952  1.00 90.68           C
ATOM   2938  O   THR A 199      -0.477   8.578  17.196  1.00 90.68           O
ATOM   2939  HA  THR A 199       0.956   5.991  16.162  1.00 90.68           H
ATOM   2940  CB  THR A 199       0.901   5.663  18.291  1.00 90.68           C
ATOM   2941  HB  THR A 199       1.907   5.277  18.451  1.00 90.68           H
ATOM   2942  OG1 THR A 199      -0.098   4.683  18.022  1.00 90.68           O
ATOM   2943  HG1 THR A 199       0.012   3.903  18.638  1.00 90.68           H
ATOM   2944  CG2 THR A 199       0.411   6.354  19.565  1.00 90.68           C
ATOM   2945 1HG2 THR A 199      -0.620   6.680  19.429  1.00 90.68           H
ATOM   2946 2HG2 THR A 199       1.041   7.218  19.775  1.00 90.68           H
ATOM   2947 3HG2 THR A 199       0.463   5.655  20.400  1.00 90.68           H
ATOM   2948  HN  THR A 199       1.814   8.343  17.646  1.00 90.68           H
ATOM   2949  N   MET A 200      -1.501   6.659  16.576  1.00 89.52           N
ATOM   2950  CA  MET A 200      -2.848   7.191  16.696  1.00 89.52           C
ATOM   2951  C   MET A 200      -3.350   7.093  18.138  1.00 89.52           C
ATOM   2952  O   MET A 200      -3.210   6.052  18.778  1.00 89.52           O
ATOM   2953  HA  MET A 200      -2.777   8.238  16.399  1.00 89.52           H
ATOM   2954  CB  MET A 200      -3.788   6.414  15.773  1.00 89.52           C
ATOM   2955 1HB  MET A 200      -3.766   5.355  16.033  1.00 89.52           H
ATOM   2956 2HB  MET A 200      -4.813   6.756  15.920  1.00 89.52           H
ATOM   2957  CG  MET A 200      -3.390   6.593  14.307  1.00 89.52           C
ATOM   2958 1HG  MET A 200      -2.305   6.551  14.208  1.00 89.52           H
ATOM   2959 2HG  MET A 200      -3.796   5.777  13.709  1.00 89.52           H
ATOM   2960  SD  MET A 200      -3.997   8.157  13.696  1.00 89.52           S
ATOM   2961  CE  MET A 200      -5.720   7.752  13.466  1.00 89.52           C
ATOM   2962 1HE  MET A 200      -5.809   6.933  12.752  1.00 89.52           H
ATOM   2963 2HE  MET A 200      -6.153   7.451  14.420  1.00 89.52           H
ATOM   2964 3HE  MET A 200      -6.251   8.625  13.086  1.00 89.52           H
ATOM   2965  HN  MET A 200      -1.444   5.736  16.197  1.00 89.52           H
ATOM   2966  N   VAL A 201      -3.925   8.191  18.607  1.00 91.86           N
ATOM   2967  CA  VAL A 201      -4.581   8.197  19.903  1.00 91.86           C
ATOM   2968  C   VAL A 201      -6.026   8.670  19.737  1.00 91.86           C
ATOM   2969  O   VAL A 201      -6.268   9.790  19.289  1.00 91.86           O
ATOM   2970  HA  VAL A 201      -4.588   7.171  20.273  1.00 91.86           H
ATOM   2971  CB  VAL A 201      -3.782   9.050  20.890  1.00 91.86           C
ATOM   2972  HB  VAL A 201      -3.819  10.084  20.546  1.00 91.86           H
ATOM   2973  CG1 VAL A 201      -4.402   8.998  22.288  1.00 91.86           C
ATOM   2974 1HG1 VAL A 201      -5.424   9.376  22.246  1.00 91.86           H
ATOM   2975 2HG1 VAL A 201      -4.410   7.967  22.643  1.00 91.86           H
ATOM   2976 3HG1 VAL A 201      -3.814   9.613  22.969  1.00 91.86           H
ATOM   2977  CG2 VAL A 201      -2.314   8.619  20.925  1.00 91.86           C
ATOM   2978 1HG2 VAL A 201      -2.249   7.576  21.233  1.00 91.86           H
ATOM   2979 2HG2 VAL A 201      -1.879   8.732  19.932  1.00 91.86           H
ATOM   2980 3HG2 VAL A 201      -1.769   9.242  21.634  1.00 91.86           H
ATOM   2981  HN  VAL A 201      -3.947   9.063  18.118  1.00 91.86           H
ATOM   2982  N   TYR A 202      -6.949   7.794  20.106  1.00 91.71           N
ATOM   2983  CA  TYR A 202      -8.363   8.078  19.932  1.00 91.71           C
ATOM   2984  C   TYR A 202      -8.969   8.656  21.212  1.00 91.71           C
ATOM   2985  O   TYR A 202      -8.587   8.266  22.315  1.00 91.71           O
ATOM   2986  HA  TYR A 202      -8.463   8.809  19.129  1.00 91.71           H
ATOM   2987  CB  TYR A 202      -9.028   6.734  19.628  1.00 91.71           C
ATOM   2988 1HB  TYR A 202      -8.827   6.047  20.450  1.00 91.71           H
ATOM   2989 2HB  TYR A 202     -10.108   6.876  19.589  1.00 91.71           H
ATOM   2990  CG  TYR A 202      -8.565   6.091  18.320  1.00 91.71           C
ATOM   2991  CD1 TYR A 202      -9.167   6.440  17.128  1.00 91.71           C
ATOM   2992  HD1 TYR A 202      -9.974   7.173  17.120  1.00 91.71           H
ATOM   2993  CD2 TYR A 202      -7.544   5.163  18.331  1.00 91.71           C
ATOM   2994  HD2 TYR A 202      -7.068   4.887  19.272  1.00 91.71           H
ATOM   2995  CE1 TYR A 202      -8.731   5.835  15.897  1.00 91.71           C
ATOM   2996  HE1 TYR A 202      -9.198   6.101  14.949  1.00 91.71           H
ATOM   2997  CE2 TYR A 202      -7.107   4.558  17.099  1.00 91.71           C
ATOM   2998  HE2 TYR A 202      -6.302   3.823  17.094  1.00 91.71           H
ATOM   2999  CZ  TYR A 202      -7.722   4.924  15.943  1.00 91.71           C
ATOM   3000  OH  TYR A 202      -7.310   4.353  14.780  1.00 91.71           O
ATOM   3001  HH  TYR A 202      -7.816   4.741  14.010  1.00 91.71           H
ATOM   3002  HN  TYR A 202      -6.744   6.906  20.518  1.00 91.71           H
ATOM   3003  N   PRO A 203      -9.919   9.593  21.091  1.00 85.97           N
ATOM   3004  CA  PRO A 203     -10.494  10.241  22.273  1.00 85.97           C
ATOM   3005  C   PRO A 203     -11.342   9.288  23.099  1.00 85.97           C
ATOM   3006  O   PRO A 203     -11.903   8.331  22.568  1.00 85.97           O
ATOM   3007  HA  PRO A 203      -9.701  10.571  22.944  1.00 85.97           H
ATOM   3008  CB  PRO A 203     -11.328  11.383  21.689  1.00 85.97           C
ATOM   3009 1HB  PRO A 203     -12.210  11.588  22.297  1.00 85.97           H
ATOM   3010 2HB  PRO A 203     -10.758  12.310  21.635  1.00 85.97           H
ATOM   3011  CG  PRO A 203     -11.705  10.886  20.322  1.00 85.97           C
ATOM   3012 1HG  PRO A 203     -12.596  10.261  20.362  1.00 85.97           H
ATOM   3013 2HG  PRO A 203     -11.926  11.715  19.649  1.00 85.97           H
ATOM   3014  CD  PRO A 203     -10.516  10.104  19.844  1.00 85.97           C
ATOM   3015 1HD  PRO A 203     -10.811   9.293  19.178  1.00 85.97           H
ATOM   3016 2HD  PRO A 203      -9.817  10.733  19.293  1.00 85.97           H
ATOM   3017  N   SER A 204     -11.413   9.578  24.390  1.00 76.84           N
ATOM   3018  CA  SER A 204     -11.819   8.576  25.361  1.00 76.84           C
ATOM   3019  C   SER A 204     -13.264   8.147  25.097  1.00 76.84           C
ATOM   3020  O   SER A 204     -13.607   6.977  25.260  1.00 76.84           O
ATOM   3021  HA  SER A 204     -11.138   7.738  25.212  1.00 76.84           H
ATOM   3022  CB  SER A 204     -11.675   9.103  26.790  1.00 76.84           C
ATOM   3023 1HB  SER A 204     -12.101   8.382  27.487  1.00 76.84           H
ATOM   3024 2HB  SER A 204     -10.617   9.198  27.036  1.00 76.84           H
ATOM   3025  OG  SER A 204     -12.316  10.364  26.961  1.00 76.84           O
ATOM   3026  HG  SER A 204     -13.304  10.236  27.052  1.00 76.84           H
ATOM   3027  HN  SER A 204     -11.200  10.477  24.774  1.00 76.84           H
ATOM   3028  N   ASP A 205     -14.071   9.117  24.693  1.00 71.02           N
ATOM   3029  CA  ASP A 205     -15.514   8.986  24.810  1.00 71.02           C
ATOM   3030  C   ASP A 205     -15.989   7.826  23.933  1.00 71.02           C
ATOM   3031  O   ASP A 205     -16.740   6.965  24.390  1.00 71.02           O
ATOM   3032  HA  ASP A 205     -15.701   8.813  25.869  1.00 71.02           H
ATOM   3033  CB  ASP A 205     -16.222  10.257  24.335  1.00 71.02           C
ATOM   3034 1HB  ASP A 205     -15.894  10.505  23.326  1.00 71.02           H
ATOM   3035 2HB  ASP A 205     -17.296  10.083  24.288  1.00 71.02           H
ATOM   3036  CG  ASP A 205     -15.930  11.430  25.274  1.00 71.02           C
ATOM   3037  OD1 ASP A 205     -15.336  11.167  26.342  1.00 71.02           O
ATOM   3038  OD2 ASP A 205     -16.308  12.562  24.902  1.00 71.02           O
ATOM   3039  HN  ASP A 205     -13.755   9.977  24.293  1.00 71.02           H
ATOM   3040  N   GLU A 206     -15.532   7.839  22.690  1.00 74.64           N
ATOM   3041  CA  GLU A 206     -15.942   6.828  21.731  1.00 74.64           C
ATOM   3042  C   GLU A 206     -14.716   6.181  21.084  1.00 74.64           C
ATOM   3043  O   GLU A 206     -14.762   5.779  19.922  1.00 74.64           O
ATOM   3044  HA  GLU A 206     -16.491   6.085  22.310  1.00 74.64           H
ATOM   3045  CB  GLU A 206     -16.872   7.422  20.671  1.00 74.64           C
ATOM   3046 1HB  GLU A 206     -16.407   8.303  20.227  1.00 74.64           H
ATOM   3047 2HB  GLU A 206     -17.131   6.657  19.939  1.00 74.64           H
ATOM   3048  CG  GLU A 206     -18.190   7.886  21.295  1.00 74.64           C
ATOM   3049 1HG  GLU A 206     -18.383   7.321  22.206  1.00 74.64           H
ATOM   3050 2HG  GLU A 206     -18.111   8.935  21.581  1.00 74.64           H
ATOM   3051  CD  GLU A 206     -19.353   7.704  20.318  1.00 74.64           C
ATOM   3052  OE1 GLU A 206     -20.375   7.132  20.754  1.00 74.64           O
ATOM   3053  OE2 GLU A 206     -19.193   8.140  19.157  1.00 74.64           O
ATOM   3054  HN  GLU A 206     -14.894   8.523  22.336  1.00 74.64           H
ATOM   3055  N   SER A 207     -13.648   6.100  21.865  1.00 87.29           N
ATOM   3056  CA  SER A 207     -12.365   5.671  21.335  1.00 87.29           C
ATOM   3057  C   SER A 207     -12.524   4.345  20.589  1.00 87.29           C
ATOM   3058  O   SER A 207     -12.001   4.182  19.488  1.00 87.29           O
ATOM   3059  HA  SER A 207     -12.057   6.461  20.650  1.00 87.29           H
ATOM   3060  CB  SER A 207     -11.328   5.531  22.451  1.00 87.29           C
ATOM   3061 1HB  SER A 207     -10.409   5.112  22.042  1.00 87.29           H
ATOM   3062 2HB  SER A 207     -11.081   6.518  22.843  1.00 87.29           H
ATOM   3063  OG  SER A 207     -11.795   4.703  23.513  1.00 87.29           O
ATOM   3064  HG  SER A 207     -11.217   4.824  24.321  1.00 87.29           H
ATOM   3065  HN  SER A 207     -13.651   6.321  22.840  1.00 87.29           H
ATOM   3066  N   THR A 208     -13.248   3.431  21.219  1.00 87.01           N
ATOM   3067  CA  THR A 208     -13.388   2.088  20.683  1.00 87.01           C
ATOM   3068  C   THR A 208     -14.101   2.125  19.330  1.00 87.01           C
ATOM   3069  O   THR A 208     -13.649   1.506  18.368  1.00 87.01           O
ATOM   3070  HA  THR A 208     -12.392   1.681  20.508  1.00 87.01           H
ATOM   3071  CB  THR A 208     -14.111   1.235  21.727  1.00 87.01           C
ATOM   3072  HB  THR A 208     -15.163   1.512  21.796  1.00 87.01           H
ATOM   3073  OG1 THR A 208     -13.348   1.421  22.916  1.00 87.01           O
ATOM   3074  HG1 THR A 208     -12.404   1.128  22.765  1.00 87.01           H
ATOM   3075  CG2 THR A 208     -13.997  -0.264  21.441  1.00 87.01           C
ATOM   3076 1HG2 THR A 208     -12.946  -0.554  21.440  1.00 87.01           H
ATOM   3077 2HG2 THR A 208     -14.435  -0.482  20.468  1.00 87.01           H
ATOM   3078 3HG2 THR A 208     -14.527  -0.822  22.212  1.00 87.01           H
ATOM   3079  HN  THR A 208     -13.732   3.596  22.078  1.00 87.01           H
ATOM   3080  N   LYS A 209     -15.205   2.858  19.299  1.00 82.83           N
ATOM   3081  CA  LYS A 209     -16.016   2.939  18.096  1.00 82.83           C
ATOM   3082  C   LYS A 209     -15.175   3.518  16.957  1.00 82.83           C
ATOM   3083  O   LYS A 209     -15.219   3.020  15.833  1.00 82.83           O
ATOM   3084  HA  LYS A 209     -16.306   1.922  17.829  1.00 82.83           H
ATOM   3085  CB  LYS A 209     -17.303   3.720  18.369  1.00 82.83           C
ATOM   3086 1HB  LYS A 209     -17.060   4.689  18.804  1.00 82.83           H
ATOM   3087 2HB  LYS A 209     -17.821   3.913  17.430  1.00 82.83           H
ATOM   3088  CG  LYS A 209     -18.224   2.947  19.316  1.00 82.83           C
ATOM   3089 1HG  LYS A 209     -18.383   1.939  18.931  1.00 82.83           H
ATOM   3090 2HG  LYS A 209     -17.746   2.844  20.290  1.00 82.83           H
ATOM   3091  CD  LYS A 209     -19.569   3.657  19.474  1.00 82.83           C
ATOM   3092 1HD  LYS A 209     -19.406   4.723  19.633  1.00 82.83           H
ATOM   3093 2HD  LYS A 209     -20.148   3.557  18.555  1.00 82.83           H
ATOM   3094  CE  LYS A 209     -20.361   3.077  20.647  1.00 82.83           C
ATOM   3095 1HE  LYS A 209     -20.766   2.102  20.374  1.00 82.83           H
ATOM   3096 2HE  LYS A 209     -19.699   2.920  21.498  1.00 82.83           H
ATOM   3097  NZ  LYS A 209     -21.463   3.988  21.030  1.00 82.83           N
ATOM   3098 1HZ  LYS A 209     -21.941   3.617  21.844  1.00 82.83           H
ATOM   3099 2HZ  LYS A 209     -21.085   4.903  21.248  1.00 82.83           H
ATOM   3100 3HZ  LYS A 209     -22.118   4.067  20.260  1.00 82.83           H
ATOM   3101  HN  LYS A 209     -15.546   3.389  20.075  1.00 82.83           H
ATOM   3102  N   LEU A 210     -14.430   4.562  17.286  1.00 89.22           N
ATOM   3103  CA  LEU A 210     -13.695   5.306  16.277  1.00 89.22           C
ATOM   3104  C   LEU A 210     -12.626   4.401  15.660  1.00 89.22           C
ATOM   3105  O   LEU A 210     -12.504   4.323  14.439  1.00 89.22           O
ATOM   3106  HA  LEU A 210     -14.403   5.585  15.497  1.00 89.22           H
ATOM   3107  CB  LEU A 210     -13.137   6.603  16.867  1.00 89.22           C
ATOM   3108 1HB  LEU A 210     -13.890   7.030  17.529  1.00 89.22           H
ATOM   3109 2HB  LEU A 210     -12.273   6.356  17.484  1.00 89.22           H
ATOM   3110  CG  LEU A 210     -12.719   7.673  15.857  1.00 89.22           C
ATOM   3111  HG  LEU A 210     -12.120   7.196  15.082  1.00 89.22           H
ATOM   3112  CD1 LEU A 210     -13.941   8.287  15.170  1.00 89.22           C
ATOM   3113 1HD1 LEU A 210     -14.492   7.507  14.645  1.00 89.22           H
ATOM   3114 2HD1 LEU A 210     -14.586   8.746  15.919  1.00 89.22           H
ATOM   3115 3HD1 LEU A 210     -13.615   9.045  14.458  1.00 89.22           H
ATOM   3116  CD2 LEU A 210     -11.839   8.736  16.518  1.00 89.22           C
ATOM   3117 1HD2 LEU A 210     -12.392   9.215  17.326  1.00 89.22           H
ATOM   3118 2HD2 LEU A 210     -10.942   8.266  16.920  1.00 89.22           H
ATOM   3119 3HD2 LEU A 210     -11.555   9.485  15.778  1.00 89.22           H
ATOM   3120  HN  LEU A 210     -14.323   4.901  18.221  1.00 89.22           H
ATOM   3121  N   LYS A 211     -11.880   3.740  16.533  1.00 93.89           N
ATOM   3122  CA  LYS A 211     -10.829   2.841  16.090  1.00 93.89           C
ATOM   3123  C   LYS A 211     -11.429   1.775  15.171  1.00 93.89           C
ATOM   3124  O   LYS A 211     -10.922   1.536  14.076  1.00 93.89           O
ATOM   3125  HA  LYS A 211     -10.116   3.431  15.514  1.00 93.89           H
ATOM   3126  CB  LYS A 211     -10.075   2.265  17.290  1.00 93.89           C
ATOM   3127 1HB  LYS A 211      -9.623   3.074  17.863  1.00 93.89           H
ATOM   3128 2HB  LYS A 211     -10.774   1.757  17.954  1.00 93.89           H
ATOM   3129  CG  LYS A 211      -8.990   1.286  16.837  1.00 93.89           C
ATOM   3130 1HG  LYS A 211      -9.453   0.393  16.417  1.00 93.89           H
ATOM   3131 2HG  LYS A 211      -8.394   1.739  16.045  1.00 93.89           H
ATOM   3132  CD  LYS A 211      -8.083   0.894  18.005  1.00 93.89           C
ATOM   3133 1HD  LYS A 211      -7.631   1.788  18.436  1.00 93.89           H
ATOM   3134 2HD  LYS A 211      -8.676   0.427  18.791  1.00 93.89           H
ATOM   3135  CE  LYS A 211      -6.985  -0.068  17.548  1.00 93.89           C
ATOM   3136 1HE  LYS A 211      -7.429  -1.012  17.232  1.00 93.89           H
ATOM   3137 2HE  LYS A 211      -6.467   0.346  16.683  1.00 93.89           H
ATOM   3138  NZ  LYS A 211      -6.018  -0.310  18.643  1.00 93.89           N
ATOM   3139 1HZ  LYS A 211      -5.407  -1.078  18.391  1.00 93.89           H
ATOM   3140 2HZ  LYS A 211      -5.465   0.526  18.796  1.00 93.89           H
ATOM   3141 3HZ  LYS A 211      -6.521  -0.543  19.492  1.00 93.89           H
ATOM   3142  HN  LYS A 211     -11.985   3.812  17.525  1.00 93.89           H
ATOM   3143  N   SER A 212     -12.501   1.162  15.651  1.00 91.34           N
ATOM   3144  CA  SER A 212     -13.132   0.076  14.920  1.00 91.34           C
ATOM   3145  C   SER A 212     -13.594   0.568  13.547  1.00 91.34           C
ATOM   3146  O   SER A 212     -13.452  -0.140  12.551  1.00 91.34           O
ATOM   3147  HA  SER A 212     -12.361  -0.687  14.814  1.00 91.34           H
ATOM   3148  CB  SER A 212     -14.314  -0.501  15.702  1.00 91.34           C
ATOM   3149 1HB  SER A 212     -15.024   0.296  15.925  1.00 91.34           H
ATOM   3150 2HB  SER A 212     -14.837  -1.230  15.084  1.00 91.34           H
ATOM   3151  OG  SER A 212     -13.900  -1.119  16.917  1.00 91.34           O
ATOM   3152  HG  SER A 212     -13.839  -0.437  17.645  1.00 91.34           H
ATOM   3153  HN  SER A 212     -12.937   1.396  16.520  1.00 91.34           H
ATOM   3154  N   ALA A 213     -14.136   1.777  13.538  1.00 94.44           N
ATOM   3155  CA  ALA A 213     -14.650   2.357  12.310  1.00 94.44           C
ATOM   3156  C   ALA A 213     -13.496   2.571  11.329  1.00 94.44           C
ATOM   3157  O   ALA A 213     -13.593   2.202  10.159  1.00 94.44           O
ATOM   3158  HA  ALA A 213     -15.356   1.648  11.878  1.00 94.44           H
ATOM   3159  CB  ALA A 213     -15.391   3.657  12.630  1.00 94.44           C
ATOM   3160 1HB  ALA A 213     -16.219   3.446  13.307  1.00 94.44           H
ATOM   3161 2HB  ALA A 213     -14.705   4.359  13.104  1.00 94.44           H
ATOM   3162 3HB  ALA A 213     -15.777   4.092  11.708  1.00 94.44           H
ATOM   3163  HN  ALA A 213     -14.226   2.355  14.349  1.00 94.44           H
ATOM   3164  N   VAL A 214     -12.428   3.165  11.842  1.00 92.82           N
ATOM   3165  CA  VAL A 214     -11.289   3.508  11.007  1.00 92.82           C
ATOM   3166  C   VAL A 214     -10.713   2.233  10.389  1.00 92.82           C
ATOM   3167  O   VAL A 214     -10.392   2.204   9.202  1.00 92.82           O
ATOM   3168  HA  VAL A 214     -11.651   4.154  10.206  1.00 92.82           H
ATOM   3169  CB  VAL A 214     -10.261   4.295  11.822  1.00 92.82           C
ATOM   3170  HB  VAL A 214     -10.045   3.726  12.727  1.00 92.82           H
ATOM   3171  CG1 VAL A 214      -8.953   4.456  11.045  1.00 92.82           C
ATOM   3172 1HG1 VAL A 214      -8.541   3.473  10.818  1.00 92.82           H
ATOM   3173 2HG1 VAL A 214      -9.146   4.992  10.116  1.00 92.82           H
ATOM   3174 3HG1 VAL A 214      -8.240   5.019  11.648  1.00 92.82           H
ATOM   3175  CG2 VAL A 214     -10.820   5.655  12.244  1.00 92.82           C
ATOM   3176 1HG2 VAL A 214     -11.078   6.233  11.357  1.00 92.82           H
ATOM   3177 2HG2 VAL A 214     -11.711   5.508  12.854  1.00 92.82           H
ATOM   3178 3HG2 VAL A 214     -10.068   6.193  12.822  1.00 92.82           H
ATOM   3179  HN  VAL A 214     -12.335   3.412  12.806  1.00 92.82           H
ATOM   3180  N   LEU A 215     -10.601   1.208  11.221  1.00 92.53           N
ATOM   3181  CA  LEU A 215      -9.990  -0.039  10.795  1.00 92.53           C
ATOM   3182  C   LEU A 215     -10.891  -0.715   9.759  1.00 92.53           C
ATOM   3183  O   LEU A 215     -10.410  -1.208   8.740  1.00 92.53           O
ATOM   3184  HA  LEU A 215      -9.041   0.208  10.319  1.00 92.53           H
ATOM   3185  CB  LEU A 215      -9.673  -0.922  12.004  1.00 92.53           C
ATOM   3186 1HB  LEU A 215     -10.567  -0.989  12.624  1.00 92.53           H
ATOM   3187 2HB  LEU A 215      -9.457  -1.929  11.647  1.00 92.53           H
ATOM   3188  CG  LEU A 215      -8.509  -0.461  12.884  1.00 92.53           C
ATOM   3189  HG  LEU A 215      -8.749   0.526  13.279  1.00 92.53           H
ATOM   3190  CD1 LEU A 215      -8.325  -1.394  14.082  1.00 92.53           C
ATOM   3191 1HD1 LEU A 215      -9.236  -1.400  14.682  1.00 92.53           H
ATOM   3192 2HD1 LEU A 215      -8.117  -2.404  13.728  1.00 92.53           H
ATOM   3193 3HD1 LEU A 215      -7.492  -1.044  14.691  1.00 92.53           H
ATOM   3194  CD2 LEU A 215      -7.225  -0.320  12.065  1.00 92.53           C
ATOM   3195 1HD2 LEU A 215      -6.969  -1.283  11.622  1.00 92.53           H
ATOM   3196 2HD2 LEU A 215      -7.377   0.414  11.274  1.00 92.53           H
ATOM   3197 3HD2 LEU A 215      -6.414   0.008  12.715  1.00 92.53           H
ATOM   3198  HN  LEU A 215     -10.917   1.221  12.170  1.00 92.53           H
ATOM   3199  N   THR A 216     -12.182  -0.717  10.057  1.00 91.75           N
ATOM   3200  CA  THR A 216     -13.149  -1.362   9.185  1.00 91.75           C
ATOM   3201  C   THR A 216     -13.119  -0.728   7.793  1.00 91.75           C
ATOM   3202  O   THR A 216     -13.149  -1.433   6.785  1.00 91.75           O
ATOM   3203  HA  THR A 216     -12.862  -2.407   9.067  1.00 91.75           H
ATOM   3204  CB  THR A 216     -14.520  -1.283   9.860  1.00 91.75           C
ATOM   3205  HB  THR A 216     -14.844  -0.247   9.962  1.00 91.75           H
ATOM   3206  OG1 THR A 216     -14.348  -1.997  11.081  1.00 91.75           O
ATOM   3207  HG1 THR A 216     -14.317  -1.357  11.850  1.00 91.75           H
ATOM   3208  CG2 THR A 216     -15.589  -2.080   9.110  1.00 91.75           C
ATOM   3209 1HG2 THR A 216     -15.297  -3.129   9.067  1.00 91.75           H
ATOM   3210 2HG2 THR A 216     -15.690  -1.689   8.097  1.00 91.75           H
ATOM   3211 3HG2 THR A 216     -16.542  -1.990   9.631  1.00 91.75           H
ATOM   3212  HN  THR A 216     -12.568  -0.290  10.874  1.00 91.75           H
ATOM   3213  N   LEU A 217     -13.061   0.595   7.782  1.00 88.72           N
ATOM   3214  CA  LEU A 217     -13.039   1.333   6.531  1.00 88.72           C
ATOM   3215  C   LEU A 217     -11.796   0.935   5.731  1.00 88.72           C
ATOM   3216  O   LEU A 217     -11.856   0.800   4.510  1.00 88.72           O
ATOM   3217  HA  LEU A 217     -13.922   1.041   5.963  1.00 88.72           H
ATOM   3218  CB  LEU A 217     -13.146   2.837   6.793  1.00 88.72           C
ATOM   3219 1HB  LEU A 217     -13.789   2.989   7.660  1.00 88.72           H
ATOM   3220 2HB  LEU A 217     -12.158   3.210   7.059  1.00 88.72           H
ATOM   3221  CG  LEU A 217     -13.686   3.682   5.637  1.00 88.72           C
ATOM   3222  HG  LEU A 217     -13.338   3.244   4.702  1.00 88.72           H
ATOM   3223  CD1 LEU A 217     -15.216   3.656   5.607  1.00 88.72           C
ATOM   3224 1HD1 LEU A 217     -15.559   2.630   5.480  1.00 88.72           H
ATOM   3225 2HD1 LEU A 217     -15.604   4.056   6.544  1.00 88.72           H
ATOM   3226 3HD1 LEU A 217     -15.573   4.265   4.777  1.00 88.72           H
ATOM   3227  CD2 LEU A 217     -13.138   5.109   5.699  1.00 88.72           C
ATOM   3228 1HD2 LEU A 217     -13.436   5.572   6.640  1.00 88.72           H
ATOM   3229 2HD2 LEU A 217     -12.050   5.083   5.635  1.00 88.72           H
ATOM   3230 3HD2 LEU A 217     -13.538   5.688   4.867  1.00 88.72           H
ATOM   3231  HN  LEU A 217     -13.029   1.161   8.606  1.00 88.72           H
ATOM   3232  N   LYS A 218     -10.699   0.760   6.453  1.00 86.09           N
ATOM   3233  CA  LYS A 218      -9.433   0.430   5.821  1.00 86.09           C
ATOM   3234  C   LYS A 218      -9.551  -0.931   5.132  1.00 86.09           C
ATOM   3235  O   LYS A 218      -9.094  -1.101   4.003  1.00 86.09           O
ATOM   3236  HA  LYS A 218      -9.240   1.186   5.060  1.00 86.09           H
ATOM   3237  CB  LYS A 218      -8.291   0.508   6.836  1.00 86.09           C
ATOM   3238 1HB  LYS A 218      -8.348   1.450   7.382  1.00 86.09           H
ATOM   3239 2HB  LYS A 218      -8.396  -0.291   7.570  1.00 86.09           H
ATOM   3240  CG  LYS A 218      -6.932   0.395   6.143  1.00 86.09           C
ATOM   3241 1HG  LYS A 218      -6.897  -0.519   5.551  1.00 86.09           H
ATOM   3242 2HG  LYS A 218      -6.802   1.228   5.452  1.00 86.09           H
ATOM   3243  CD  LYS A 218      -5.793   0.391   7.165  1.00 86.09           C
ATOM   3244 1HD  LYS A 218      -5.804   1.324   7.730  1.00 86.09           H
ATOM   3245 2HD  LYS A 218      -5.945  -0.416   7.881  1.00 86.09           H
ATOM   3246  CE  LYS A 218      -4.438   0.221   6.476  1.00 86.09           C
ATOM   3247 1HE  LYS A 218      -4.476  -0.625   5.790  1.00 86.09           H
ATOM   3248 2HE  LYS A 218      -4.214   1.105   5.879  1.00 86.09           H
ATOM   3249  NZ  LYS A 218      -3.370   0.008   7.478  1.00 86.09           N
ATOM   3250 1HZ  LYS A 218      -2.665  -0.611   7.094  1.00 86.09           H
ATOM   3251 2HZ  LYS A 218      -2.945   0.898   7.713  1.00 86.09           H
ATOM   3252 3HZ  LYS A 218      -3.768  -0.408   8.312  1.00 86.09           H
ATOM   3253  HN  LYS A 218     -10.666   0.839   7.449  1.00 86.09           H
ATOM   3254  N   VAL A 219     -10.166  -1.866   5.841  1.00 90.55           N
ATOM   3255  CA  VAL A 219     -10.256  -3.234   5.358  1.00 90.55           C
ATOM   3256  C   VAL A 219     -11.171  -3.278   4.132  1.00 90.55           C
ATOM   3257  O   VAL A 219     -10.839  -3.906   3.128  1.00 90.55           O
ATOM   3258  HA  VAL A 219      -9.255  -3.544   5.059  1.00 90.55           H
ATOM   3259  CB  VAL A 219     -10.722  -4.157   6.485  1.00 90.55           C
ATOM   3260  HB  VAL A 219     -11.647  -3.749   6.892  1.00 90.55           H
ATOM   3261  CG1 VAL A 219     -11.023  -5.561   5.955  1.00 90.55           C
ATOM   3262 1HG1 VAL A 219     -11.809  -5.504   5.202  1.00 90.55           H
ATOM   3263 2HG1 VAL A 219     -10.121  -5.981   5.509  1.00 90.55           H
ATOM   3264 3HG1 VAL A 219     -11.352  -6.197   6.776  1.00 90.55           H
ATOM   3265  CG2 VAL A 219      -9.692  -4.207   7.615  1.00 90.55           C
ATOM   3266 1HG2 VAL A 219      -8.744  -4.580   7.226  1.00 90.55           H
ATOM   3267 2HG2 VAL A 219      -9.549  -3.205   8.020  1.00 90.55           H
ATOM   3268 3HG2 VAL A 219     -10.048  -4.870   8.403  1.00 90.55           H
ATOM   3269  HN  VAL A 219     -10.597  -1.702   6.728  1.00 90.55           H
ATOM   3270  N   ILE A 220     -12.304  -2.602   4.254  1.00 90.84           N
ATOM   3271  CA  ILE A 220     -13.325  -2.660   3.222  1.00 90.84           C
ATOM   3272  C   ILE A 220     -12.780  -2.032   1.937  1.00 90.84           C
ATOM   3273  O   ILE A 220     -12.744  -2.680   0.892  1.00 90.84           O
ATOM   3274  HA  ILE A 220     -13.536  -3.711   3.029  1.00 90.84           H
ATOM   3275  CB  ILE A 220     -14.624  -2.020   3.716  1.00 90.84           C
ATOM   3276  HB  ILE A 220     -14.383  -1.048   4.148  1.00 90.84           H
ATOM   3277  CG1 ILE A 220     -15.263  -2.861   4.823  1.00 90.84           C
ATOM   3278 1HG1 ILE A 220     -15.546  -3.836   4.426  1.00 90.84           H
ATOM   3279 2HG1 ILE A 220     -14.536  -3.038   5.616  1.00 90.84           H
ATOM   3280  CG2 ILE A 220     -15.589  -1.771   2.555  1.00 90.84           C
ATOM   3281 1HG2 ILE A 220     -15.123  -1.102   1.832  1.00 90.84           H
ATOM   3282 2HG2 ILE A 220     -15.828  -2.718   2.072  1.00 90.84           H
ATOM   3283 3HG2 ILE A 220     -16.504  -1.316   2.935  1.00 90.84           H
ATOM   3284  CD1 ILE A 220     -16.495  -2.162   5.400  1.00 90.84           C
ATOM   3285 1HD1 ILE A 220     -16.204  -1.198   5.818  1.00 90.84           H
ATOM   3286 2HD1 ILE A 220     -17.230  -2.008   4.610  1.00 90.84           H
ATOM   3287 3HD1 ILE A 220     -16.930  -2.782   6.185  1.00 90.84           H
ATOM   3288  HN  ILE A 220     -12.529  -2.025   5.040  1.00 90.84           H
ATOM   3289  N   LEU A 221     -12.371  -0.778   2.057  1.00 89.86           N
ATOM   3290  CA  LEU A 221     -11.997   0.002   0.889  1.00 89.86           C
ATOM   3291  C   LEU A 221     -10.589  -0.397   0.443  1.00 89.86           C
ATOM   3292  O   LEU A 221     -10.235  -0.237  -0.724  1.00 89.86           O
ATOM   3293  HA  LEU A 221     -12.697  -0.249   0.091  1.00 89.86           H
ATOM   3294  CB  LEU A 221     -12.152   1.498   1.172  1.00 89.86           C
ATOM   3295 1HB  LEU A 221     -11.537   1.749   2.036  1.00 89.86           H
ATOM   3296 2HB  LEU A 221     -11.750   2.052   0.323  1.00 89.86           H
ATOM   3297  CG  LEU A 221     -13.577   1.987   1.436  1.00 89.86           C
ATOM   3298  HG  LEU A 221     -13.961   1.466   2.313  1.00 89.86           H
ATOM   3299  CD1 LEU A 221     -13.593   3.483   1.757  1.00 89.86           C
ATOM   3300 1HD1 LEU A 221     -12.989   3.670   2.645  1.00 89.86           H
ATOM   3301 2HD1 LEU A 221     -13.182   4.040   0.915  1.00 89.86           H
ATOM   3302 3HD1 LEU A 221     -14.618   3.805   1.940  1.00 89.86           H
ATOM   3303  CD2 LEU A 221     -14.500   1.643   0.265  1.00 89.86           C
ATOM   3304 1HD2 LEU A 221     -14.129   2.119  -0.642  1.00 89.86           H
ATOM   3305 2HD2 LEU A 221     -14.522   0.562   0.126  1.00 89.86           H
ATOM   3306 3HD2 LEU A 221     -15.507   2.002   0.479  1.00 89.86           H
ATOM   3307  HN  LEU A 221     -12.292  -0.296   2.930  1.00 89.86           H
ATOM   3308  N   GLY A 222      -9.824  -0.909   1.396  1.00 88.61           N
ATOM   3309  CA  GLY A 222      -8.410  -1.152   1.170  1.00 88.61           C
ATOM   3310  C   GLY A 222      -8.189  -2.500   0.480  1.00 88.61           C
ATOM   3311  O   GLY A 222      -7.162  -2.711  -0.164  1.00 88.61           O
ATOM   3312 1HA  GLY A 222      -7.993  -0.353   0.557  1.00 88.61           H
ATOM   3313 2HA  GLY A 222      -7.877  -1.135   2.121  1.00 88.61           H
ATOM   3314  HN  GLY A 222     -10.155  -1.156   2.307  1.00 88.61           H
ATOM   3315  N   PHE A 223      -9.168  -3.378   0.639  1.00 81.33           N
ATOM   3316  CA  PHE A 223      -9.026  -4.749   0.180  1.00 81.33           C
ATOM   3317  C   PHE A 223     -10.293  -5.222  -0.535  1.00 81.33           C
ATOM   3318  O   PHE A 223     -10.281  -5.445  -1.745  1.00 81.33           O
ATOM   3319  HA  PHE A 223      -8.188  -4.772  -0.516  1.00 81.33           H
ATOM   3320  CB  PHE A 223      -8.803  -5.615   1.421  1.00 81.33           C
ATOM   3321 1HB  PHE A 223      -7.979  -5.198   2.000  1.00 81.33           H
ATOM   3322 2HB  PHE A 223      -9.691  -5.566   2.051  1.00 81.33           H
ATOM   3323  CG  PHE A 223      -8.496  -7.082   1.110  1.00 81.33           C
ATOM   3324  CD1 PHE A 223      -9.380  -8.052   1.466  1.00 81.33           C
ATOM   3325  HD1 PHE A 223     -10.308  -7.784   1.972  1.00 81.33           H
ATOM   3326  CD2 PHE A 223      -7.339  -7.415   0.477  1.00 81.33           C
ATOM   3327  HD2 PHE A 223      -6.630  -6.638   0.192  1.00 81.33           H
ATOM   3328  CE1 PHE A 223      -9.096  -9.412   1.177  1.00 81.33           C
ATOM   3329  HE1 PHE A 223      -9.805 -10.190   1.462  1.00 81.33           H
ATOM   3330  CE2 PHE A 223      -7.055  -8.776   0.188  1.00 81.33           C
ATOM   3331  HE2 PHE A 223      -6.127  -9.043  -0.319  1.00 81.33           H
ATOM   3332  CZ  PHE A 223      -7.939  -9.746   0.544  1.00 81.33           C
ATOM   3333  HZ  PHE A 223      -7.721 -10.790   0.322  1.00 81.33           H
ATOM   3334  HN  PHE A 223     -10.045  -3.166   1.071  1.00 81.33           H
ATOM   3335  N   PHE A 224     -11.357  -5.360   0.242  1.00 84.57           N
ATOM   3336  CA  PHE A 224     -12.519  -6.110  -0.205  1.00 84.57           C
ATOM   3337  C   PHE A 224     -13.090  -5.517  -1.495  1.00 84.57           C
ATOM   3338  O   PHE A 224     -13.243  -6.222  -2.491  1.00 84.57           O
ATOM   3339  HA  PHE A 224     -12.192  -7.133  -0.391  1.00 84.57           H
ATOM   3340  CB  PHE A 224     -13.572  -6.005   0.900  1.00 84.57           C
ATOM   3341 1HB  PHE A 224     -13.527  -5.007   1.337  1.00 84.57           H
ATOM   3342 2HB  PHE A 224     -14.561  -6.114   0.457  1.00 84.57           H
ATOM   3343  CG  PHE A 224     -13.410  -7.041   2.014  1.00 84.57           C
ATOM   3344  CD1 PHE A 224     -13.845  -8.316   1.825  1.00 84.57           C
ATOM   3345  HD1 PHE A 224     -14.309  -8.599   0.880  1.00 84.57           H
ATOM   3346  CD2 PHE A 224     -12.831  -6.688   3.193  1.00 84.57           C
ATOM   3347  HD2 PHE A 224     -12.482  -5.667   3.344  1.00 84.57           H
ATOM   3348  CE1 PHE A 224     -13.696  -9.278   2.859  1.00 84.57           C
ATOM   3349  HE1 PHE A 224     -14.045 -10.299   2.707  1.00 84.57           H
ATOM   3350  CE2 PHE A 224     -12.681  -7.650   4.226  1.00 84.57           C
ATOM   3351  HE2 PHE A 224     -12.217  -7.367   5.171  1.00 84.57           H
ATOM   3352  CZ  PHE A 224     -13.117  -8.925   4.037  1.00 84.57           C
ATOM   3353  HZ  PHE A 224     -13.001  -9.663   4.831  1.00 84.57           H
ATOM   3354  HN  PHE A 224     -11.433  -4.972   1.161  1.00 84.57           H
ATOM   3355  N   LEU A 225     -13.389  -4.228  -1.435  1.00 89.57           N
ATOM   3356  CA  LEU A 225     -14.027  -3.554  -2.553  1.00 89.57           C
ATOM   3357  C   LEU A 225     -13.141  -3.686  -3.794  1.00 89.57           C
ATOM   3358  O   LEU A 225     -13.584  -4.188  -4.826  1.00 89.57           O
ATOM   3359  HA  LEU A 225     -14.970  -4.064  -2.747  1.00 89.57           H
ATOM   3360  CB  LEU A 225     -14.361  -2.107  -2.187  1.00 89.57           C
ATOM   3361 1HB  LEU A 225     -15.047  -2.116  -1.340  1.00 89.57           H
ATOM   3362 2HB  LEU A 225     -13.446  -1.618  -1.852  1.00 89.57           H
ATOM   3363  CG  LEU A 225     -14.980  -1.260  -3.300  1.00 89.57           C
ATOM   3364  HG  LEU A 225     -14.418  -1.436  -4.217  1.00 89.57           H
ATOM   3365  CD1 LEU A 225     -16.427  -1.680  -3.569  1.00 89.57           C
ATOM   3366 1HD1 LEU A 225     -16.450  -2.727  -3.872  1.00 89.57           H
ATOM   3367 2HD1 LEU A 225     -17.017  -1.551  -2.662  1.00 89.57           H
ATOM   3368 3HD1 LEU A 225     -16.843  -1.062  -4.364  1.00 89.57           H
ATOM   3369  CD2 LEU A 225     -14.867   0.232  -2.981  1.00 89.57           C
ATOM   3370 1HD2 LEU A 225     -15.389   0.445  -2.048  1.00 89.57           H
ATOM   3371 2HD2 LEU A 225     -13.816   0.504  -2.879  1.00 89.57           H
ATOM   3372 3HD2 LEU A 225     -15.315   0.812  -3.789  1.00 89.57           H
ATOM   3373  HN  LEU A 225     -13.204  -3.647  -0.642  1.00 89.57           H
ATOM   3374  N   PRO A 226     -11.880  -3.240  -3.717  1.00 90.16           N
ATOM   3375  CA  PRO A 226     -10.974  -3.337  -4.864  1.00 90.16           C
ATOM   3376  C   PRO A 226     -10.896  -4.750  -5.420  1.00 90.16           C
ATOM   3377  O   PRO A 226     -10.931  -4.947  -6.633  1.00 90.16           O
ATOM   3378  HA  PRO A 226     -11.346  -2.728  -5.688  1.00 90.16           H
ATOM   3379  CB  PRO A 226      -9.628  -2.873  -4.304  1.00 90.16           C
ATOM   3380 1HB  PRO A 226      -9.037  -3.710  -3.934  1.00 90.16           H
ATOM   3381 2HB  PRO A 226      -9.029  -2.372  -5.064  1.00 90.16           H
ATOM   3382  CG  PRO A 226     -10.023  -1.921  -3.181  1.00 90.16           C
ATOM   3383 1HG  PRO A 226      -9.213  -1.781  -2.465  1.00 90.16           H
ATOM   3384 2HG  PRO A 226     -10.274  -0.930  -3.559  1.00 90.16           H
ATOM   3385  CD  PRO A 226     -11.223  -2.614  -2.555  1.00 90.16           C
ATOM   3386 1HD  PRO A 226     -10.922  -3.357  -1.817  1.00 90.16           H
ATOM   3387 2HD  PRO A 226     -11.877  -1.908  -2.044  1.00 90.16           H
ATOM   3388  N   PHE A 227     -10.791  -5.705  -4.507  1.00 84.42           N
ATOM   3389  CA  PHE A 227     -10.566  -7.088  -4.894  1.00 84.42           C
ATOM   3390  C   PHE A 227     -11.754  -7.635  -5.688  1.00 84.42           C
ATOM   3391  O   PHE A 227     -11.572  -8.274  -6.724  1.00 84.42           O
ATOM   3392  HA  PHE A 227      -9.674  -7.108  -5.519  1.00 84.42           H
ATOM   3393  CB  PHE A 227     -10.417  -7.895  -3.603  1.00 84.42           C
ATOM   3394 1HB  PHE A 227      -9.618  -7.458  -3.004  1.00 84.42           H
ATOM   3395 2HB  PHE A 227     -11.335  -7.806  -3.022  1.00 84.42           H
ATOM   3396  CG  PHE A 227     -10.114  -9.378  -3.827  1.00 84.42           C
ATOM   3397  CD1 PHE A 227     -11.112 -10.297  -3.737  1.00 84.42           C
ATOM   3398  HD1 PHE A 227     -12.128  -9.977  -3.506  1.00 84.42           H
ATOM   3399  CD2 PHE A 227      -8.846  -9.776  -4.116  1.00 84.42           C
ATOM   3400  HD2 PHE A 227      -8.046  -9.040  -4.188  1.00 84.42           H
ATOM   3401  CE1 PHE A 227     -10.831 -11.673  -3.946  1.00 84.42           C
ATOM   3402  HE1 PHE A 227     -11.631 -12.410  -3.874  1.00 84.42           H
ATOM   3403  CE2 PHE A 227      -8.565 -11.153  -4.324  1.00 84.42           C
ATOM   3404  HE2 PHE A 227      -7.549 -11.472  -4.556  1.00 84.42           H
ATOM   3405  CZ  PHE A 227      -9.563 -12.072  -4.235  1.00 84.42           C
ATOM   3406  HZ  PHE A 227      -9.347 -13.128  -4.395  1.00 84.42           H
ATOM   3407  HN  PHE A 227     -10.856  -5.547  -3.522  1.00 84.42           H
ATOM   3408  N   VAL A 228     -12.945  -7.364  -5.173  1.00 92.10           N
ATOM   3409  CA  VAL A 228     -14.160  -7.862  -5.795  1.00 92.10           C
ATOM   3410  C   VAL A 228     -14.257  -7.320  -7.222  1.00 92.10           C
ATOM   3411  O   VAL A 228     -14.569  -8.062  -8.152  1.00 92.10           O
ATOM   3412  HA  VAL A 228     -14.086  -8.949  -5.837  1.00 92.10           H
ATOM   3413  CB  VAL A 228     -15.373  -7.502  -4.935  1.00 92.10           C
ATOM   3414  HB  VAL A 228     -15.329  -6.434  -4.724  1.00 92.10           H
ATOM   3415  CG1 VAL A 228     -16.678  -7.781  -5.683  1.00 92.10           C
ATOM   3416 1HG1 VAL A 228     -16.708  -7.186  -6.596  1.00 92.10           H
ATOM   3417 2HG1 VAL A 228     -16.732  -8.839  -5.938  1.00 92.10           H
ATOM   3418 3HG1 VAL A 228     -17.524  -7.516  -5.049  1.00 92.10           H
ATOM   3419  CG2 VAL A 228     -15.338  -8.246  -3.598  1.00 92.10           C
ATOM   3420 1HG2 VAL A 228     -15.345  -9.321  -3.780  1.00 92.10           H
ATOM   3421 2HG2 VAL A 228     -14.432  -7.976  -3.056  1.00 92.10           H
ATOM   3422 3HG2 VAL A 228     -16.211  -7.972  -3.007  1.00 92.10           H
ATOM   3423  HN  VAL A 228     -13.086  -6.816  -4.349  1.00 92.10           H
ATOM   3424  N   VAL A 229     -13.984  -6.029  -7.351  1.00 92.16           N
ATOM   3425  CA  VAL A 229     -14.105  -5.363  -8.636  1.00 92.16           C
ATOM   3426  C   VAL A 229     -13.104  -5.974  -9.619  1.00 92.16           C
ATOM   3427  O   VAL A 229     -13.453  -6.274 -10.759  1.00 92.16           O
ATOM   3428  HA  VAL A 229     -15.114  -5.544  -9.006  1.00 92.16           H
ATOM   3429  CB  VAL A 229     -13.927  -3.854  -8.462  1.00 92.16           C
ATOM   3430  HB  VAL A 229     -12.985  -3.685  -7.941  1.00 92.16           H
ATOM   3431  CG1 VAL A 229     -13.846  -3.151  -9.819  1.00 92.16           C
ATOM   3432 1HG1 VAL A 229     -12.997  -3.541 -10.379  1.00 92.16           H
ATOM   3433 2HG1 VAL A 229     -14.764  -3.332 -10.377  1.00 92.16           H
ATOM   3434 3HG1 VAL A 229     -13.720  -2.079  -9.666  1.00 92.16           H
ATOM   3435  CG2 VAL A 229     -15.050  -3.264  -7.605  1.00 92.16           C
ATOM   3436 1HG2 VAL A 229     -16.010  -3.450  -8.087  1.00 92.16           H
ATOM   3437 2HG2 VAL A 229     -15.040  -3.733  -6.621  1.00 92.16           H
ATOM   3438 3HG2 VAL A 229     -14.898  -2.190  -7.497  1.00 92.16           H
ATOM   3439  HN  VAL A 229     -13.685  -5.443  -6.597  1.00 92.16           H
ATOM   3440  N   MET A 230     -11.880  -6.140  -9.140  1.00 84.36           N
ATOM   3441  CA  MET A 230     -10.814  -6.664  -9.977  1.00 84.36           C
ATOM   3442  C   MET A 230     -11.131  -8.086 -10.443  1.00 84.36           C
ATOM   3443  O   MET A 230     -10.979  -8.406 -11.620  1.00 84.36           O
ATOM   3444  HA  MET A 230     -10.760  -5.996 -10.837  1.00 84.36           H
ATOM   3445  CB  MET A 230      -9.501  -6.665  -9.191  1.00 84.36           C
ATOM   3446 1HB  MET A 230      -9.666  -7.090  -8.201  1.00 84.36           H
ATOM   3447 2HB  MET A 230      -8.773  -7.302  -9.693  1.00 84.36           H
ATOM   3448  CG  MET A 230      -8.941  -5.248  -9.056  1.00 84.36           C
ATOM   3449 1HG  MET A 230      -8.892  -4.773 -10.036  1.00 84.36           H
ATOM   3450 2HG  MET A 230      -9.607  -4.641  -8.442  1.00 84.36           H
ATOM   3451  SD  MET A 230      -7.315  -5.301  -8.323  1.00 84.36           S
ATOM   3452  CE  MET A 230      -7.748  -5.691  -6.636  1.00 84.36           C
ATOM   3453 1HE  MET A 230      -8.389  -4.906  -6.235  1.00 84.36           H
ATOM   3454 2HE  MET A 230      -8.277  -6.643  -6.608  1.00 84.36           H
ATOM   3455 3HE  MET A 230      -6.841  -5.762  -6.035  1.00 84.36           H
ATOM   3456  HN  MET A 230     -11.612  -5.923  -8.201  1.00 84.36           H
ATOM   3457  N   ALA A 231     -11.567  -8.902  -9.494  1.00 90.31           N
ATOM   3458  CA  ALA A 231     -11.834 -10.302  -9.775  1.00 90.31           C
ATOM   3459  C   ALA A 231     -12.903 -10.405 -10.865  1.00 90.31           C
ATOM   3460  O   ALA A 231     -12.773 -11.201 -11.793  1.00 90.31           O
ATOM   3461  HA  ALA A 231     -10.909 -10.749 -10.141  1.00 90.31           H
ATOM   3462  CB  ALA A 231     -12.247 -11.013  -8.484  1.00 90.31           C
ATOM   3463 1HB  ALA A 231     -11.442 -10.936  -7.754  1.00 90.31           H
ATOM   3464 2HB  ALA A 231     -13.146 -10.545  -8.084  1.00 90.31           H
ATOM   3465 3HB  ALA A 231     -12.447 -12.063  -8.696  1.00 90.31           H
ATOM   3466  HN  ALA A 231     -11.737  -8.621  -8.549  1.00 90.31           H
ATOM   3467  N   CYS A 232     -13.935  -9.587 -10.715  1.00 89.80           N
ATOM   3468  CA  CYS A 232     -15.041  -9.598 -11.657  1.00 89.80           C
ATOM   3469  C   CYS A 232     -14.509  -9.171 -13.027  1.00 89.80           C
ATOM   3470  O   CYS A 232     -14.795  -9.813 -14.036  1.00 89.80           O
ATOM   3471  HA  CYS A 232     -15.414 -10.622 -11.690  1.00 89.80           H
ATOM   3472  CB  CYS A 232     -16.193  -8.707 -11.188  1.00 89.80           C
ATOM   3473 1HB  CYS A 232     -15.814  -7.721 -10.919  1.00 89.80           H
ATOM   3474 2HB  CYS A 232     -16.906  -8.564 -12.000  1.00 89.80           H
ATOM   3475  SG  CYS A 232     -17.028  -9.470  -9.750  1.00 89.80           S
ATOM   3476  HG  CYS A 232     -16.146  -9.061  -8.843  1.00 89.80           H
ATOM   3477  HN  CYS A 232     -14.022  -8.928  -9.969  1.00 89.80           H
ATOM   3478  N   CYS A 233     -13.746  -8.088 -13.018  1.00 88.36           N
ATOM   3479  CA  CYS A 233     -13.283  -7.488 -14.258  1.00 88.36           C
ATOM   3480  C   CYS A 233     -12.516  -8.550 -15.048  1.00 88.36           C
ATOM   3481  O   CYS A 233     -12.800  -8.780 -16.223  1.00 88.36           O
ATOM   3482  HA  CYS A 233     -14.172  -7.167 -14.802  1.00 88.36           H
ATOM   3483  CB  CYS A 233     -12.432  -6.243 -14.001  1.00 88.36           C
ATOM   3484 1HB  CYS A 233     -11.694  -6.450 -13.226  1.00 88.36           H
ATOM   3485 2HB  CYS A 233     -11.880  -5.977 -14.903  1.00 88.36           H
ATOM   3486  SG  CYS A 233     -13.501  -4.849 -13.489  1.00 88.36           S
ATOM   3487  HG  CYS A 233     -13.654  -5.246 -12.229  1.00 88.36           H
ATOM   3488  HN  CYS A 233     -13.445  -7.622 -12.185  1.00 88.36           H
ATOM   3489  N   TYR A 234     -11.560  -9.170 -14.372  1.00 75.21           N
ATOM   3490  CA  TYR A 234     -10.638 -10.074 -15.038  1.00 75.21           C
ATOM   3491  C   TYR A 234     -11.328 -11.390 -15.403  1.00 75.21           C
ATOM   3492  O   TYR A 234     -10.952 -12.043 -16.375  1.00 75.21           O
ATOM   3493  HA  TYR A 234     -10.291  -9.589 -15.950  1.00 75.21           H
ATOM   3494  CB  TYR A 234      -9.524 -10.359 -14.028  1.00 75.21           C
ATOM   3495 1HB  TYR A 234      -9.943 -10.328 -13.023  1.00 75.21           H
ATOM   3496 2HB  TYR A 234      -9.153 -11.372 -14.188  1.00 75.21           H
ATOM   3497  CG  TYR A 234      -8.349  -9.383 -14.107  1.00 75.21           C
ATOM   3498  CD1 TYR A 234      -7.269  -9.666 -14.919  1.00 75.21           C
ATOM   3499  HD1 TYR A 234      -7.254 -10.585 -15.504  1.00 75.21           H
ATOM   3500  CD2 TYR A 234      -8.368  -8.219 -13.365  1.00 75.21           C
ATOM   3501  HD2 TYR A 234      -9.220  -7.995 -12.724  1.00 75.21           H
ATOM   3502  CE1 TYR A 234      -6.163  -8.747 -14.992  1.00 75.21           C
ATOM   3503  HE1 TYR A 234      -5.304  -8.959 -15.630  1.00 75.21           H
ATOM   3504  CE2 TYR A 234      -7.261  -7.300 -13.439  1.00 75.21           C
ATOM   3505  HE2 TYR A 234      -7.264  -6.377 -12.859  1.00 75.21           H
ATOM   3506  CZ  TYR A 234      -6.214  -7.610 -14.249  1.00 75.21           C
ATOM   3507  OH  TYR A 234      -5.169  -6.742 -14.319  1.00 75.21           O
ATOM   3508  HH  TYR A 234      -5.310  -5.985 -13.681  1.00 75.21           H
ATOM   3509  HN  TYR A 234     -11.411  -9.062 -13.389  1.00 75.21           H
ATOM   3510  N   THR A 235     -12.325 -11.740 -14.604  1.00 85.37           N
ATOM   3511  CA  THR A 235     -13.138 -12.910 -14.890  1.00 85.37           C
ATOM   3512  C   THR A 235     -13.785 -12.785 -16.271  1.00 85.37           C
ATOM   3513  O   THR A 235     -13.765 -13.730 -17.058  1.00 85.37           O
ATOM   3514  HA  THR A 235     -12.485 -13.782 -14.921  1.00 85.37           H
ATOM   3515  CB  THR A 235     -14.152 -13.070 -13.756  1.00 85.37           C
ATOM   3516  HB  THR A 235     -14.838 -12.223 -13.725  1.00 85.37           H
ATOM   3517  OG1 THR A 235     -13.348 -13.253 -12.594  1.00 85.37           O
ATOM   3518  HG1 THR A 235     -13.392 -12.438 -12.016  1.00 85.37           H
ATOM   3519  CG2 THR A 235     -14.952 -14.370 -13.864  1.00 85.37           C
ATOM   3520 1HG2 THR A 235     -14.270 -15.220 -13.827  1.00 85.37           H
ATOM   3521 2HG2 THR A 235     -15.498 -14.383 -14.807  1.00 85.37           H
ATOM   3522 3HG2 THR A 235     -15.657 -14.433 -13.035  1.00 85.37           H
ATOM   3523  HN  THR A 235     -12.580 -11.240 -13.776  1.00 85.37           H
ATOM   3524  N   ILE A 236     -14.344 -11.611 -16.523  1.00 84.37           N
ATOM   3525  CA  ILE A 236     -15.012 -11.356 -17.789  1.00 84.37           C
ATOM   3526  C   ILE A 236     -13.967 -11.264 -18.902  1.00 84.37           C
ATOM   3527  O   ILE A 236     -14.194 -11.742 -20.012  1.00 84.37           O
ATOM   3528  HA  ILE A 236     -15.660 -12.208 -17.993  1.00 84.37           H
ATOM   3529  CB  ILE A 236     -15.908 -10.121 -17.682  1.00 84.37           C
ATOM   3530  HB  ILE A 236     -15.288  -9.272 -17.393  1.00 84.37           H
ATOM   3531  CG1 ILE A 236     -16.964 -10.302 -16.589  1.00 84.37           C
ATOM   3532 1HG1 ILE A 236     -17.734 -10.993 -16.933  1.00 84.37           H
ATOM   3533 2HG1 ILE A 236     -16.506 -10.748 -15.707  1.00 84.37           H
ATOM   3534  CG2 ILE A 236     -16.536  -9.781 -19.035  1.00 84.37           C
ATOM   3535 1HG2 ILE A 236     -15.749  -9.580 -19.761  1.00 84.37           H
ATOM   3536 2HG2 ILE A 236     -17.139 -10.622 -19.377  1.00 84.37           H
ATOM   3537 3HG2 ILE A 236     -17.169  -8.899 -18.931  1.00 84.37           H
ATOM   3538  CD1 ILE A 236     -17.603  -8.962 -16.217  1.00 84.37           C
ATOM   3539 1HD1 ILE A 236     -16.833  -8.282 -15.851  1.00 84.37           H
ATOM   3540 2HD1 ILE A 236     -18.080  -8.530 -17.097  1.00 84.37           H
ATOM   3541 3HD1 ILE A 236     -18.349  -9.120 -15.438  1.00 84.37           H
ATOM   3542  HN  ILE A 236     -14.346 -10.843 -15.883  1.00 84.37           H
ATOM   3543  N   ILE A 237     -12.844 -10.645 -18.567  1.00 80.63           N
ATOM   3544  CA  ILE A 237     -11.766 -10.480 -19.526  1.00 80.63           C
ATOM   3545  C   ILE A 237     -11.357 -11.850 -20.069  1.00 80.63           C
ATOM   3546  O   ILE A 237     -11.309 -12.053 -21.281  1.00 80.63           O
ATOM   3547  HA  ILE A 237     -12.152  -9.883 -20.352  1.00 80.63           H
ATOM   3548  CB  ILE A 237     -10.610  -9.695 -18.903  1.00 80.63           C
ATOM   3549  HB  ILE A 237     -10.465 -10.053 -17.883  1.00 80.63           H
ATOM   3550  CG1 ILE A 237     -10.943  -8.204 -18.815  1.00 80.63           C
ATOM   3551 1HG1 ILE A 237     -10.921  -7.764 -19.812  1.00 80.63           H
ATOM   3552 2HG1 ILE A 237     -11.955  -8.076 -18.432  1.00 80.63           H
ATOM   3553  CG2 ILE A 237      -9.304  -9.947 -19.660  1.00 80.63           C
ATOM   3554 1HG2 ILE A 237      -9.064 -11.010 -19.626  1.00 80.63           H
ATOM   3555 2HG2 ILE A 237      -9.420  -9.634 -20.698  1.00 80.63           H
ATOM   3556 3HG2 ILE A 237      -8.499  -9.378 -19.196  1.00 80.63           H
ATOM   3557  CD1 ILE A 237      -9.952  -7.474 -17.907  1.00 80.63           C
ATOM   3558 1HD1 ILE A 237      -9.994  -7.901 -16.905  1.00 80.63           H
ATOM   3559 2HD1 ILE A 237      -8.944  -7.584 -18.306  1.00 80.63           H
ATOM   3560 3HD1 ILE A 237     -10.212  -6.416 -17.862  1.00 80.63           H
ATOM   3561  HN  ILE A 237     -12.666 -10.262 -17.661  1.00 80.63           H
ATOM   3562  N   ILE A 238     -11.072 -12.756 -19.145  1.00 78.16           N
ATOM   3563  CA  ILE A 238     -10.573 -14.070 -19.513  1.00 78.16           C
ATOM   3564  C   ILE A 238     -11.593 -14.762 -20.420  1.00 78.16           C
ATOM   3565  O   ILE A 238     -11.225 -15.364 -21.427  1.00 78.16           O
ATOM   3566  HA  ILE A 238      -9.652 -13.924 -20.078  1.00 78.16           H
ATOM   3567  CB  ILE A 238     -10.215 -14.877 -18.264  1.00 78.16           C
ATOM   3568  HB  ILE A 238     -11.039 -14.795 -17.556  1.00 78.16           H
ATOM   3569  CG1 ILE A 238      -8.973 -14.304 -17.579  1.00 78.16           C
ATOM   3570 1HG1 ILE A 238      -8.084 -14.556 -18.158  1.00 78.16           H
ATOM   3571 2HG1 ILE A 238      -9.037 -13.216 -17.552  1.00 78.16           H
ATOM   3572  CG2 ILE A 238     -10.051 -16.361 -18.598  1.00 78.16           C
ATOM   3573 1HG2 ILE A 238     -10.985 -16.747 -19.006  1.00 78.16           H
ATOM   3574 2HG2 ILE A 238      -9.255 -16.483 -19.333  1.00 78.16           H
ATOM   3575 3HG2 ILE A 238      -9.797 -16.912 -17.692  1.00 78.16           H
ATOM   3576  CD1 ILE A 238      -8.832 -14.847 -16.155  1.00 78.16           C
ATOM   3577 1HD1 ILE A 238      -9.711 -14.572 -15.573  1.00 78.16           H
ATOM   3578 2HD1 ILE A 238      -8.743 -15.933 -16.188  1.00 78.16           H
ATOM   3579 3HD1 ILE A 238      -7.941 -14.423 -15.691  1.00 78.16           H
ATOM   3580  HN  ILE A 238     -11.176 -12.604 -18.162  1.00 78.16           H
ATOM   3581  N   HIS A 239     -12.855 -14.652 -20.030  1.00 77.16           N
ATOM   3582  CA  HIS A 239     -13.926 -15.293 -20.773  1.00 77.16           C
ATOM   3583  C   HIS A 239     -13.937 -14.772 -22.211  1.00 77.16           C
ATOM   3584  O   HIS A 239     -14.076 -15.548 -23.155  1.00 77.16           O
ATOM   3585  HA  HIS A 239     -13.704 -16.360 -20.784  1.00 77.16           H
ATOM   3586  CB  HIS A 239     -15.268 -15.103 -20.063  1.00 77.16           C
ATOM   3587 1HB  HIS A 239     -15.154 -15.370 -19.013  1.00 77.16           H
ATOM   3588 2HB  HIS A 239     -15.539 -14.047 -20.096  1.00 77.16           H
ATOM   3589  CG  HIS A 239     -16.396 -15.915 -20.654  1.00 77.16           C
ATOM   3590  ND1 HIS A 239     -16.497 -17.286 -20.494  1.00 77.16           N
ATOM   3591  HD1 HIS A 239     -15.857 -17.864 -19.988  1.00 77.16           H
ATOM   3592  CD2 HIS A 239     -17.470 -15.535 -21.405  1.00 77.16           C
ATOM   3593  HD2 HIS A 239     -17.699 -14.517 -21.719  1.00 77.16           H
ATOM   3594  CE1 HIS A 239     -17.585 -17.702 -21.125  1.00 77.16           C
ATOM   3595  HE1 HIS A 239     -17.938 -18.731 -21.182  1.00 77.16           H
ATOM   3596  NE2 HIS A 239     -18.186 -16.615 -21.689  1.00 77.16           N
ATOM   3597  HN  HIS A 239     -13.148 -14.137 -19.224  1.00 77.16           H
ATOM   3598  N   THR A 240     -13.787 -13.461 -22.333  1.00 79.11           N
ATOM   3599  CA  THR A 240     -13.846 -12.819 -23.635  1.00 79.11           C
ATOM   3600  C   THR A 240     -12.676 -13.277 -24.509  1.00 79.11           C
ATOM   3601  O   THR A 240     -12.829 -13.451 -25.716  1.00 79.11           O
ATOM   3602  HA  THR A 240     -14.761 -13.137 -24.135  1.00 79.11           H
ATOM   3603  CB  THR A 240     -13.884 -11.306 -23.415  1.00 79.11           C
ATOM   3604  HB  THR A 240     -12.923 -10.941 -23.052  1.00 79.11           H
ATOM   3605  OG1 THR A 240     -14.987 -11.110 -22.535  1.00 79.11           O
ATOM   3606  HG1 THR A 240     -14.664 -11.033 -21.592  1.00 79.11           H
ATOM   3607  CG2 THR A 240     -14.275 -10.539 -24.680  1.00 79.11           C
ATOM   3608 1HG2 THR A 240     -15.266 -10.856 -25.005  1.00 79.11           H
ATOM   3609 2HG2 THR A 240     -13.552 -10.746 -25.469  1.00 79.11           H
ATOM   3610 3HG2 THR A 240     -14.287  -9.470 -24.469  1.00 79.11           H
ATOM   3611  HN  THR A 240     -13.629 -12.842 -21.564  1.00 79.11           H
ATOM   3612  N   LEU A 241     -11.533 -13.459 -23.863  1.00 75.18           N
ATOM   3613  CA  LEU A 241     -10.315 -13.801 -24.578  1.00 75.18           C
ATOM   3614  C   LEU A 241     -10.439 -15.221 -25.135  1.00 75.18           C
ATOM   3615  O   LEU A 241     -10.057 -15.480 -26.276  1.00 75.18           O
ATOM   3616  HA  LEU A 241     -10.223 -13.109 -25.415  1.00 75.18           H
ATOM   3617  CB  LEU A 241      -9.092 -13.596 -23.683  1.00 75.18           C
ATOM   3618 1HB  LEU A 241      -9.299 -14.043 -22.711  1.00 75.18           H
ATOM   3619 2HB  LEU A 241      -8.255 -14.145 -24.115  1.00 75.18           H
ATOM   3620  CG  LEU A 241      -8.657 -12.146 -23.464  1.00 75.18           C
ATOM   3621  HG  LEU A 241      -9.529 -11.571 -23.153  1.00 75.18           H
ATOM   3622  CD1 LEU A 241      -7.625 -12.047 -22.339  1.00 75.18           C
ATOM   3623 1HD1 LEU A 241      -8.060 -12.424 -21.413  1.00 75.18           H
ATOM   3624 2HD1 LEU A 241      -6.748 -12.640 -22.597  1.00 75.18           H
ATOM   3625 3HD1 LEU A 241      -7.333 -11.005 -22.204  1.00 75.18           H
ATOM   3626  CD2 LEU A 241      -8.146 -11.524 -24.766  1.00 75.18           C
ATOM   3627 1HD2 LEU A 241      -7.292 -12.094 -25.130  1.00 75.18           H
ATOM   3628 2HD2 LEU A 241      -8.940 -11.542 -25.513  1.00 75.18           H
ATOM   3629 3HD2 LEU A 241      -7.844 -10.493 -24.582  1.00 75.18           H
ATOM   3630  HN  LEU A 241     -11.431 -13.376 -22.872  1.00 75.18           H
ATOM   3631  N   ILE A 242     -10.973 -16.104 -24.304  1.00 75.35           N
ATOM   3632  CA  ILE A 242     -11.138 -17.494 -24.694  1.00 75.35           C
ATOM   3633  C   ILE A 242     -11.983 -17.565 -25.967  1.00 75.35           C
ATOM   3634  O   ILE A 242     -11.695 -18.356 -26.864  1.00 75.35           O
ATOM   3635  HA  ILE A 242     -10.147 -17.891 -24.915  1.00 75.35           H
ATOM   3636  CB  ILE A 242     -11.705 -18.312 -23.532  1.00 75.35           C
ATOM   3637  HB  ILE A 242     -12.566 -17.780 -23.128  1.00 75.35           H
ATOM   3638  CG1 ILE A 242     -10.682 -18.442 -22.402  1.00 75.35           C
ATOM   3639 1HG1 ILE A 242      -9.888 -19.126 -22.701  1.00 75.35           H
ATOM   3640 2HG1 ILE A 242     -10.216 -17.474 -22.216  1.00 75.35           H
ATOM   3641  CG2 ILE A 242     -12.202 -19.677 -24.014  1.00 75.35           C
ATOM   3642 1HG2 ILE A 242     -12.986 -19.536 -24.758  1.00 75.35           H
ATOM   3643 2HG2 ILE A 242     -11.374 -20.229 -24.459  1.00 75.35           H
ATOM   3644 3HG2 ILE A 242     -12.600 -20.238 -23.169  1.00 75.35           H
ATOM   3645  CD1 ILE A 242     -11.344 -18.950 -21.119  1.00 75.35           C
ATOM   3646 1HD1 ILE A 242     -12.121 -18.251 -20.810  1.00 75.35           H
ATOM   3647 2HD1 ILE A 242     -11.788 -19.929 -21.303  1.00 75.35           H
ATOM   3648 3HD1 ILE A 242     -10.595 -19.033 -20.332  1.00 75.35           H
ATOM   3649  HN  ILE A 242     -11.289 -15.883 -23.382  1.00 75.35           H
ATOM   3650  N   GLN A 243     -13.010 -16.729 -26.005  1.00 70.59           N
ATOM   3651  CA  GLN A 243     -13.912 -16.703 -27.144  1.00 70.59           C
ATOM   3652  C   GLN A 243     -13.202 -16.131 -28.372  1.00 70.59           C
ATOM   3653  O   GLN A 243     -13.475 -16.541 -29.499  1.00 70.59           O
ATOM   3654  HA  GLN A 243     -14.181 -17.744 -27.323  1.00 70.59           H
ATOM   3655  CB  GLN A 243     -15.178 -15.906 -26.822  1.00 70.59           C
ATOM   3656 1HB  GLN A 243     -14.906 -14.933 -26.415  1.00 70.59           H
ATOM   3657 2HB  GLN A 243     -15.740 -15.723 -27.738  1.00 70.59           H
ATOM   3658  CG  GLN A 243     -16.058 -16.656 -25.819  1.00 70.59           C
ATOM   3659 1HG  GLN A 243     -16.276 -17.655 -26.197  1.00 70.59           H
ATOM   3660 2HG  GLN A 243     -15.519 -16.781 -24.880  1.00 70.59           H
ATOM   3661  CD  GLN A 243     -17.366 -15.903 -25.567  1.00 70.59           C
ATOM   3662  OE1 GLN A 243     -17.560 -14.781 -26.004  1.00 70.59           O
ATOM   3663  NE2 GLN A 243     -18.248 -16.581 -24.838  1.00 70.59           N
ATOM   3664 1HE2 GLN A 243     -18.025 -17.499 -24.510  1.00 70.59           H
ATOM   3665 2HE2 GLN A 243     -19.134 -16.173 -24.619  1.00 70.59           H
ATOM   3666  HN  GLN A 243     -13.228 -16.078 -25.278  1.00 70.59           H
ATOM   3667  N   ALA A 244     -12.303 -15.192 -28.112  1.00 71.51           N
ATOM   3668  CA  ALA A 244     -11.706 -14.411 -29.182  1.00 71.51           C
ATOM   3669  C   ALA A 244     -10.695 -15.276 -29.936  1.00 71.51           C
ATOM   3670  O   ALA A 244     -10.297 -14.943 -31.051  1.00 71.51           O
ATOM   3671  HA  ALA A 244     -12.504 -14.121 -29.866  1.00 71.51           H
ATOM   3672  CB  ALA A 244     -11.072 -13.147 -28.599  1.00 71.51           C
ATOM   3673 1HB  ALA A 244     -11.838 -12.553 -28.099  1.00 71.51           H
ATOM   3674 2HB  ALA A 244     -10.302 -13.425 -27.879  1.00 71.51           H
ATOM   3675 3HB  ALA A 244     -10.624 -12.561 -29.402  1.00 71.51           H
ATOM   3676  HN  ALA A 244     -11.983 -14.963 -27.193  1.00 71.51           H
ATOM   3677  N   LYS A 245     -10.307 -16.371 -29.297  1.00 59.84           N
ATOM   3678  CA  LYS A 245      -9.376 -17.304 -29.908  1.00 59.84           C
ATOM   3679  C   LYS A 245      -8.147 -16.539 -30.404  1.00 59.84           C
ATOM   3680  O   LYS A 245      -7.183 -17.143 -30.871  1.00 59.84           O
ATOM   3681  HA  LYS A 245      -9.058 -18.002 -29.133  1.00 59.84           H
ATOM   3682  CB  LYS A 245     -10.073 -18.121 -30.997  1.00 59.84           C
ATOM   3683 1HB  LYS A 245     -10.655 -17.459 -31.638  1.00 59.84           H
ATOM   3684 2HB  LYS A 245      -9.327 -18.601 -31.630  1.00 59.84           H
ATOM   3685  CG  LYS A 245     -10.989 -19.183 -30.384  1.00 59.84           C
ATOM   3686 1HG  LYS A 245     -10.464 -19.702 -29.582  1.00 59.84           H
ATOM   3687 2HG  LYS A 245     -11.859 -18.703 -29.936  1.00 59.84           H
ATOM   3688  CD  LYS A 245     -11.443 -20.192 -31.441  1.00 59.84           C
ATOM   3689 1HD  LYS A 245     -12.065 -19.691 -32.183  1.00 59.84           H
ATOM   3690 2HD  LYS A 245     -10.575 -20.588 -31.968  1.00 59.84           H
ATOM   3691  CE  LYS A 245     -12.226 -21.340 -30.802  1.00 59.84           C
ATOM   3692 1HE  LYS A 245     -11.650 -21.769 -29.982  1.00 59.84           H
ATOM   3693 2HE  LYS A 245     -13.155 -20.961 -30.375  1.00 59.84           H
ATOM   3694  NZ  LYS A 245     -12.525 -22.385 -31.806  1.00 59.84           N
ATOM   3695 1HZ  LYS A 245     -13.061 -23.128 -31.371  1.00 59.84           H
ATOM   3696 2HZ  LYS A 245     -13.062 -21.981 -32.565  1.00 59.84           H
ATOM   3697 3HZ  LYS A 245     -11.657 -22.763 -32.170  1.00 59.84           H
ATOM   3698  HN  LYS A 245     -10.619 -16.623 -28.381  1.00 59.84           H
ATOM   3699  N   LYS A 246      -8.222 -15.222 -30.286  1.00 51.99           N
ATOM   3700  CA  LYS A 246      -7.211 -14.359 -30.874  1.00 51.99           C
ATOM   3701  C   LYS A 246      -6.037 -14.221 -29.902  1.00 51.99           C
ATOM   3702  O   LYS A 246      -6.155 -13.560 -28.871  1.00 51.99           O
ATOM   3703  HA  LYS A 246      -6.852 -14.846 -31.780  1.00 51.99           H
ATOM   3704  CB  LYS A 246      -7.825 -13.021 -31.291  1.00 51.99           C
ATOM   3705 1HB  LYS A 246      -8.523 -12.683 -30.526  1.00 51.99           H
ATOM   3706 2HB  LYS A 246      -7.043 -12.265 -31.364  1.00 51.99           H
ATOM   3707  CG  LYS A 246      -8.549 -13.145 -32.633  1.00 51.99           C
ATOM   3708 1HG  LYS A 246      -7.912 -13.665 -33.348  1.00 51.99           H
ATOM   3709 2HG  LYS A 246      -9.448 -13.749 -32.510  1.00 51.99           H
ATOM   3710  CD  LYS A 246      -8.925 -11.768 -33.183  1.00 51.99           C
ATOM   3711 1HD  LYS A 246      -9.644 -11.290 -32.517  1.00 51.99           H
ATOM   3712 2HD  LYS A 246      -8.042 -11.129 -33.208  1.00 51.99           H
ATOM   3713  CE  LYS A 246      -9.519 -11.882 -34.588  1.00 51.99           C
ATOM   3714 1HE  LYS A 246      -8.846 -12.452 -35.228  1.00 51.99           H
ATOM   3715 2HE  LYS A 246     -10.461 -12.429 -34.548  1.00 51.99           H
ATOM   3716  NZ  LYS A 246      -9.743 -10.538 -35.166  1.00 51.99           N
ATOM   3717 1HZ  LYS A 246     -10.155 -10.631 -36.088  1.00 51.99           H
ATOM   3718 2HZ  LYS A 246     -10.371 -10.013 -34.567  1.00 51.99           H
ATOM   3719 3HZ  LYS A 246      -8.858 -10.049 -35.239  1.00 51.99           H
ATOM   3720  HN  LYS A 246      -8.954 -14.744 -29.801  1.00 51.99           H
ATOM   3721  N   SER A 247      -4.932 -14.855 -30.265  1.00 54.99           N
ATOM   3722  CA  SER A 247      -3.763 -14.874 -29.402  1.00 54.99           C
ATOM   3723  C   SER A 247      -3.272 -13.447 -29.153  1.00 54.99           C
ATOM   3724  O   SER A 247      -2.818 -13.125 -28.056  1.00 54.99           O
ATOM   3725  HA  SER A 247      -4.099 -15.331 -28.471  1.00 54.99           H
ATOM   3726  CB  SER A 247      -2.644 -15.722 -30.010  1.00 54.99           C
ATOM   3727 1HB  SER A 247      -2.939 -16.771 -30.003  1.00 54.99           H
ATOM   3728 2HB  SER A 247      -2.500 -15.438 -31.053  1.00 54.99           H
ATOM   3729  OG  SER A 247      -1.415 -15.571 -29.303  1.00 54.99           O
ATOM   3730  HG  SER A 247      -1.500 -15.957 -28.385  1.00 54.99           H
ATOM   3731  HN  SER A 247      -4.828 -15.347 -31.129  1.00 54.99           H
ATOM   3732  N   SER A 248      -3.380 -12.629 -30.189  1.00 55.04           N
ATOM   3733  CA  SER A 248      -2.628 -11.387 -30.244  1.00 55.04           C
ATOM   3734  C   SER A 248      -2.918 -10.544 -29.001  1.00 55.04           C
ATOM   3735  O   SER A 248      -2.038  -9.843 -28.503  1.00 55.04           O
ATOM   3736  HA  SER A 248      -1.580 -11.685 -30.268  1.00 55.04           H
ATOM   3737  CB  SER A 248      -2.961 -10.597 -31.512  1.00 55.04           C
ATOM   3738 1HB  SER A 248      -2.094 -10.589 -32.172  1.00 55.04           H
ATOM   3739 2HB  SER A 248      -3.766 -11.097 -32.050  1.00 55.04           H
ATOM   3740  OG  SER A 248      -3.346  -9.256 -31.219  1.00 55.04           O
ATOM   3741  HG  SER A 248      -3.523  -8.758 -32.068  1.00 55.04           H
ATOM   3742  HN  SER A 248      -3.967 -12.802 -30.980  1.00 55.04           H
ATOM   3743  N   LYS A 249      -4.155 -10.639 -28.537  1.00 51.40           N
ATOM   3744  CA  LYS A 249      -4.608  -9.802 -27.438  1.00 51.40           C
ATOM   3745  C   LYS A 249      -3.906 -10.236 -26.150  1.00 51.40           C
ATOM   3746  O   LYS A 249      -3.969  -9.537 -25.139  1.00 51.40           O
ATOM   3747  HA  LYS A 249      -4.313  -8.778 -27.664  1.00 51.40           H
ATOM   3748  CB  LYS A 249      -6.135  -9.823 -27.344  1.00 51.40           C
ATOM   3749 1HB  LYS A 249      -6.495 -10.848 -27.433  1.00 51.40           H
ATOM   3750 2HB  LYS A 249      -6.447  -9.460 -26.364  1.00 51.40           H
ATOM   3751  CG  LYS A 249      -6.764  -8.959 -28.438  1.00 51.40           C
ATOM   3752 1HG  LYS A 249      -6.281  -7.982 -28.458  1.00 51.40           H
ATOM   3753 2HG  LYS A 249      -6.593  -9.418 -29.412  1.00 51.40           H
ATOM   3754  CD  LYS A 249      -8.266  -8.786 -28.205  1.00 51.40           C
ATOM   3755 1HD  LYS A 249      -8.760  -9.757 -28.256  1.00 51.40           H
ATOM   3756 2HD  LYS A 249      -8.440  -8.393 -27.204  1.00 51.40           H
ATOM   3757  CE  LYS A 249      -8.877  -7.843 -29.243  1.00 51.40           C
ATOM   3758 1HE  LYS A 249      -8.345  -6.892 -29.237  1.00 51.40           H
ATOM   3759 2HE  LYS A 249      -8.762  -8.266 -30.241  1.00 51.40           H
ATOM   3760  NZ  LYS A 249     -10.312  -7.617 -28.958  1.00 51.40           N
ATOM   3761 1HZ  LYS A 249     -10.701  -6.991 -29.655  1.00 51.40           H
ATOM   3762 2HZ  LYS A 249     -10.805  -8.502 -28.985  1.00 51.40           H
ATOM   3763 3HZ  LYS A 249     -10.412  -7.202 -28.038  1.00 51.40           H
ATOM   3764  HN  LYS A 249      -4.841 -11.271 -28.897  1.00 51.40           H
ATOM   3765  N   HIS A 250      -3.254 -11.387 -26.227  1.00 53.39           N
ATOM   3766  CA  HIS A 250      -2.739 -12.037 -25.034  1.00 53.39           C
ATOM   3767  C   HIS A 250      -1.603 -11.200 -24.444  1.00 53.39           C
ATOM   3768  O   HIS A 250      -1.477 -11.089 -23.225  1.00 53.39           O
ATOM   3769  HA  HIS A 250      -3.561 -12.074 -24.319  1.00 53.39           H
ATOM   3770  CB  HIS A 250      -2.320 -13.476 -25.338  1.00 53.39           C
ATOM   3771 1HB  HIS A 250      -2.646 -13.734 -26.345  1.00 53.39           H
ATOM   3772 2HB  HIS A 250      -1.232 -13.536 -25.330  1.00 53.39           H
ATOM   3773  CG  HIS A 250      -2.873 -14.494 -24.369  1.00 53.39           C
ATOM   3774  ND1 HIS A 250      -2.398 -14.634 -23.077  1.00 53.39           N
ATOM   3775  HD1 HIS A 250      -1.665 -14.096 -22.661  1.00 53.39           H
ATOM   3776  CD2 HIS A 250      -3.864 -15.419 -24.517  1.00 53.39           C
ATOM   3777  HD2 HIS A 250      -4.455 -15.581 -25.419  1.00 53.39           H
ATOM   3778  CE1 HIS A 250      -3.080 -15.603 -22.483  1.00 53.39           C
ATOM   3779  HE1 HIS A 250      -2.939 -15.951 -21.460  1.00 53.39           H
ATOM   3780  NE2 HIS A 250      -3.988 -16.089 -23.378  1.00 53.39           N
ATOM   3781  HN  HIS A 250      -3.077 -11.872 -27.083  1.00 53.39           H
ATOM   3782  N   LYS A 251      -0.803 -10.633 -25.335  1.00 56.57           N
ATOM   3783  CA  LYS A 251       0.428  -9.978 -24.927  1.00 56.57           C
ATOM   3784  C   LYS A 251       0.098  -8.831 -23.971  1.00 56.57           C
ATOM   3785  O   LYS A 251       0.751  -8.668 -22.941  1.00 56.57           O
ATOM   3786  HA  LYS A 251       1.027 -10.714 -24.390  1.00 56.57           H
ATOM   3787  CB  LYS A 251       1.236  -9.545 -26.152  1.00 56.57           C
ATOM   3788 1HB  LYS A 251       0.578  -9.065 -26.876  1.00 56.57           H
ATOM   3789 2HB  LYS A 251       1.980  -8.804 -25.858  1.00 56.57           H
ATOM   3790  CG  LYS A 251       1.931 -10.743 -26.802  1.00 56.57           C
ATOM   3791 1HG  LYS A 251       2.394 -11.361 -26.033  1.00 56.57           H
ATOM   3792 2HG  LYS A 251       1.193 -11.365 -27.309  1.00 56.57           H
ATOM   3793  CD  LYS A 251       2.993 -10.284 -27.804  1.00 56.57           C
ATOM   3794 1HD  LYS A 251       2.515  -9.762 -28.632  1.00 56.57           H
ATOM   3795 2HD  LYS A 251       3.666  -9.573 -27.325  1.00 56.57           H
ATOM   3796  CE  LYS A 251       3.794 -11.474 -28.337  1.00 56.57           C
ATOM   3797 1HE  LYS A 251       4.048 -12.146 -27.518  1.00 56.57           H
ATOM   3798 2HE  LYS A 251       3.185 -12.043 -29.040  1.00 56.57           H
ATOM   3799  NZ  LYS A 251       5.029 -11.008 -29.006  1.00 56.57           N
ATOM   3800 1HZ  LYS A 251       5.532 -11.806 -29.380  1.00 56.57           H
ATOM   3801 2HZ  LYS A 251       4.787 -10.376 -29.761  1.00 56.57           H
ATOM   3802 3HZ  LYS A 251       5.615 -10.524 -28.335  1.00 56.57           H
ATOM   3803  HN  LYS A 251      -0.985 -10.616 -26.318  1.00 56.57           H
ATOM   3804  N   ALA A 252      -0.915  -8.063 -24.346  1.00 64.40           N
ATOM   3805  CA  ALA A 252      -1.253  -6.857 -23.610  1.00 64.40           C
ATOM   3806  C   ALA A 252      -1.779  -7.240 -22.225  1.00 64.40           C
ATOM   3807  O   ALA A 252      -1.680  -6.458 -21.281  1.00 64.40           O
ATOM   3808  HA  ALA A 252      -0.340  -6.273 -23.493  1.00 64.40           H
ATOM   3809  CB  ALA A 252      -2.265  -6.036 -24.411  1.00 64.40           C
ATOM   3810 1HB  ALA A 252      -1.831  -5.764 -25.374  1.00 64.40           H
ATOM   3811 2HB  ALA A 252      -3.166  -6.627 -24.572  1.00 64.40           H
ATOM   3812 3HB  ALA A 252      -2.518  -5.131 -23.859  1.00 64.40           H
ATOM   3813  HN  ALA A 252      -1.499  -8.254 -25.135  1.00 64.40           H
ATOM   3814  N   LEU A 253      -2.327  -8.444 -22.148  1.00 67.29           N
ATOM   3815  CA  LEU A 253      -2.917  -8.920 -20.908  1.00 67.29           C
ATOM   3816  C   LEU A 253      -1.804  -9.347 -19.949  1.00 67.29           C
ATOM   3817  O   LEU A 253      -1.938  -9.207 -18.735  1.00 67.29           O
ATOM   3818  HA  LEU A 253      -3.456  -8.084 -20.461  1.00 67.29           H
ATOM   3819  CB  LEU A 253      -3.942 -10.020 -21.190  1.00 67.29           C
ATOM   3820 1HB  LEU A 253      -3.752 -10.420 -22.186  1.00 67.29           H
ATOM   3821 2HB  LEU A 253      -3.776 -10.833 -20.483  1.00 67.29           H
ATOM   3822  CG  LEU A 253      -5.412  -9.604 -21.111  1.00 67.29           C
ATOM   3823  HG  LEU A 253      -5.456  -8.569 -20.770  1.00 67.29           H
ATOM   3824  CD1 LEU A 253      -6.072  -9.655 -22.490  1.00 67.29           C
ATOM   3825 1HD1 LEU A 253      -5.552  -8.976 -23.166  1.00 67.29           H
ATOM   3826 2HD1 LEU A 253      -6.017 -10.670 -22.882  1.00 67.29           H
ATOM   3827 3HD1 LEU A 253      -7.116  -9.354 -22.405  1.00 67.29           H
ATOM   3828  CD2 LEU A 253      -6.167 -10.450 -20.083  1.00 67.29           C
ATOM   3829 1HD2 LEU A 253      -6.116 -11.500 -20.369  1.00 67.29           H
ATOM   3830 2HD2 LEU A 253      -5.713 -10.319 -19.101  1.00 67.29           H
ATOM   3831 3HD2 LEU A 253      -7.209 -10.133 -20.047  1.00 67.29           H
ATOM   3832  HN  LEU A 253      -2.371  -9.089 -22.911  1.00 67.29           H
ATOM   3833  N   LYS A 254      -0.730  -9.860 -20.532  1.00 69.92           N
ATOM   3834  CA  LYS A 254       0.304 -10.516 -19.749  1.00 69.92           C
ATOM   3835  C   LYS A 254       0.780  -9.570 -18.645  1.00 69.92           C
ATOM   3836  O   LYS A 254       0.927  -9.978 -17.494  1.00 69.92           O
ATOM   3837  HA  LYS A 254      -0.146 -11.392 -19.283  1.00 69.92           H
ATOM   3838  CB  LYS A 254       1.429 -11.015 -20.659  1.00 69.92           C
ATOM   3839 1HB  LYS A 254       1.004 -11.527 -21.522  1.00 69.92           H
ATOM   3840 2HB  LYS A 254       1.996 -10.166 -21.040  1.00 69.92           H
ATOM   3841  CG  LYS A 254       2.363 -11.964 -19.906  1.00 69.92           C
ATOM   3842 1HG  LYS A 254       2.846 -11.430 -19.087  1.00 69.92           H
ATOM   3843 2HG  LYS A 254       1.784 -12.773 -19.461  1.00 69.92           H
ATOM   3844  CD  LYS A 254       3.425 -12.545 -20.841  1.00 69.92           C
ATOM   3845 1HD  LYS A 254       2.942 -13.041 -21.683  1.00 69.92           H
ATOM   3846 2HD  LYS A 254       4.032 -11.739 -21.253  1.00 69.92           H
ATOM   3847  CE  LYS A 254       4.322 -13.539 -20.102  1.00 69.92           C
ATOM   3848 1HE  LYS A 254       4.812 -13.043 -19.264  1.00 69.92           H
ATOM   3849 2HE  LYS A 254       3.717 -14.344 -19.685  1.00 69.92           H
ATOM   3850  NZ  LYS A 254       5.340 -14.100 -21.018  1.00 69.92           N
ATOM   3851 1HZ  LYS A 254       5.922 -14.759 -20.514  1.00 69.92           H
ATOM   3852 2HZ  LYS A 254       4.878 -14.575 -21.786  1.00 69.92           H
ATOM   3853 3HZ  LYS A 254       5.917 -13.350 -21.383  1.00 69.92           H
ATOM   3854  HN  LYS A 254      -0.561  -9.832 -21.517  1.00 69.92           H
ATOM   3855  N   VAL A 255       1.008  -8.324 -19.035  1.00 72.73           N
ATOM   3856  CA  VAL A 255       1.532  -7.335 -18.110  1.00 72.73           C
ATOM   3857  C   VAL A 255       0.553  -7.162 -16.946  1.00 72.73           C
ATOM   3858  O   VAL A 255       0.939  -7.275 -15.784  1.00 72.73           O
ATOM   3859  HA  VAL A 255       2.476  -7.716 -17.720  1.00 72.73           H
ATOM   3860  CB  VAL A 255       1.818  -6.026 -18.849  1.00 72.73           C
ATOM   3861  HB  VAL A 255       0.875  -5.653 -19.248  1.00 72.73           H
ATOM   3862  CG1 VAL A 255       2.377  -4.968 -17.895  1.00 72.73           C
ATOM   3863 1HG1 VAL A 255       1.651  -4.772 -17.106  1.00 72.73           H
ATOM   3864 2HG1 VAL A 255       3.305  -5.330 -17.454  1.00 72.73           H
ATOM   3865 3HG1 VAL A 255       2.571  -4.048 -18.447  1.00 72.73           H
ATOM   3866  CG2 VAL A 255       2.767  -6.258 -20.027  1.00 72.73           C
ATOM   3867 1HG2 VAL A 255       3.709  -6.665 -19.659  1.00 72.73           H
ATOM   3868 2HG2 VAL A 255       2.315  -6.963 -20.725  1.00 72.73           H
ATOM   3869 3HG2 VAL A 255       2.954  -5.312 -20.535  1.00 72.73           H
ATOM   3870  HN  VAL A 255       0.842  -7.989 -19.963  1.00 72.73           H
ATOM   3871  N   THR A 256      -0.694  -6.890 -17.300  1.00 71.11           N
ATOM   3872  CA  THR A 256      -1.685  -6.503 -16.310  1.00 71.11           C
ATOM   3873  C   THR A 256      -1.972  -7.667 -15.359  1.00 71.11           C
ATOM   3874  O   THR A 256      -2.178  -7.461 -14.165  1.00 71.11           O
ATOM   3875  HA  THR A 256      -1.272  -5.694 -15.709  1.00 71.11           H
ATOM   3876  CB  THR A 256      -2.927  -6.006 -17.054  1.00 71.11           C
ATOM   3877  HB  THR A 256      -3.790  -5.973 -16.390  1.00 71.11           H
ATOM   3878  OG1 THR A 256      -3.041  -6.888 -18.167  1.00 71.11           O
ATOM   3879  HG1 THR A 256      -3.338  -7.791 -17.859  1.00 71.11           H
ATOM   3880  CG2 THR A 256      -2.717  -4.630 -17.688  1.00 71.11           C
ATOM   3881 1HG2 THR A 256      -1.896  -4.680 -18.403  1.00 71.11           H
ATOM   3882 2HG2 THR A 256      -2.478  -3.904 -16.910  1.00 71.11           H
ATOM   3883 3HG2 THR A 256      -3.628  -4.324 -18.202  1.00 71.11           H
ATOM   3884  HN  THR A 256      -1.030  -6.931 -18.241  1.00 71.11           H
ATOM   3885  N   ILE A 257      -1.976  -8.865 -15.926  1.00 76.17           N
ATOM   3886  CA  ILE A 257      -2.206 -10.064 -15.138  1.00 76.17           C
ATOM   3887  C   ILE A 257      -1.100 -10.200 -14.089  1.00 76.17           C
ATOM   3888  O   ILE A 257      -1.381 -10.418 -12.911  1.00 76.17           O
ATOM   3889  HA  ILE A 257      -3.158  -9.939 -14.622  1.00 76.17           H
ATOM   3890  CB  ILE A 257      -2.342 -11.286 -16.049  1.00 76.17           C
ATOM   3891  HB  ILE A 257      -1.512 -11.279 -16.756  1.00 76.17           H
ATOM   3892  CG1 ILE A 257      -3.633 -11.219 -16.867  1.00 76.17           C
ATOM   3893 1HG1 ILE A 257      -4.493 -11.245 -16.199  1.00 76.17           H
ATOM   3894 2HG1 ILE A 257      -3.677 -10.272 -17.406  1.00 76.17           H
ATOM   3895  CG2 ILE A 257      -2.239 -12.584 -15.246  1.00 76.17           C
ATOM   3896 1HG2 ILE A 257      -1.271 -12.626 -14.746  1.00 76.17           H
ATOM   3897 2HG2 ILE A 257      -3.034 -12.613 -14.501  1.00 76.17           H
ATOM   3898 3HG2 ILE A 257      -2.339 -13.436 -15.918  1.00 76.17           H
ATOM   3899  CD1 ILE A 257      -3.715 -12.381 -17.859  1.00 76.17           C
ATOM   3900 1HD1 ILE A 257      -2.866 -12.337 -18.542  1.00 76.17           H
ATOM   3901 2HD1 ILE A 257      -3.695 -13.325 -17.315  1.00 76.17           H
ATOM   3902 3HD1 ILE A 257      -4.642 -12.309 -18.427  1.00 76.17           H
ATOM   3903  HN  ILE A 257      -1.826  -9.023 -16.902  1.00 76.17           H
ATOM   3904  N   THR A 258       0.133 -10.065 -14.554  1.00 80.47           N
ATOM   3905  CA  THR A 258       1.284 -10.260 -13.690  1.00 80.47           C
ATOM   3906  C   THR A 258       1.247  -9.273 -12.521  1.00 80.47           C
ATOM   3907  O   THR A 258       1.423  -9.664 -11.368  1.00 80.47           O
ATOM   3908  HA  THR A 258       1.229 -11.262 -13.264  1.00 80.47           H
ATOM   3909  CB  THR A 258       2.546 -10.139 -14.547  1.00 80.47           C
ATOM   3910  HB  THR A 258       2.665  -9.122 -14.922  1.00 80.47           H
ATOM   3911  OG1 THR A 258       2.387 -11.146 -15.543  1.00 80.47           O
ATOM   3912  HG1 THR A 258       1.994 -10.748 -16.372  1.00 80.47           H
ATOM   3913  CG2 THR A 258       3.809 -10.556 -13.793  1.00 80.47           C
ATOM   3914 1HG2 THR A 258       3.717 -11.595 -13.477  1.00 80.47           H
ATOM   3915 2HG2 THR A 258       3.936  -9.920 -12.917  1.00 80.47           H
ATOM   3916 3HG2 THR A 258       4.675 -10.451 -14.447  1.00 80.47           H
ATOM   3917  HN  THR A 258       0.351  -9.828 -15.501  1.00 80.47           H
ATOM   3918  N   VAL A 259       1.016  -8.013 -12.860  1.00 77.91           N
ATOM   3919  CA  VAL A 259       1.002  -6.960 -11.859  1.00 77.91           C
ATOM   3920  C   VAL A 259      -0.075  -7.267 -10.817  1.00 77.91           C
ATOM   3921  O   VAL A 259       0.157  -7.121  -9.618  1.00 77.91           O
ATOM   3922  HA  VAL A 259       1.975  -6.960 -11.368  1.00 77.91           H
ATOM   3923  CB  VAL A 259       0.812  -5.600 -12.533  1.00 77.91           C
ATOM   3924  HB  VAL A 259      -0.060  -5.667 -13.184  1.00 77.91           H
ATOM   3925  CG1 VAL A 259       0.540  -4.507 -11.497  1.00 77.91           C
ATOM   3926 1HG1 VAL A 259      -0.364  -4.751 -10.940  1.00 77.91           H
ATOM   3927 2HG1 VAL A 259       1.384  -4.441 -10.809  1.00 77.91           H
ATOM   3928 3HG1 VAL A 259       0.409  -3.551 -12.003  1.00 77.91           H
ATOM   3929  CG2 VAL A 259       2.020  -5.244 -13.402  1.00 77.91           C
ATOM   3930 1HG2 VAL A 259       2.915  -5.203 -12.780  1.00 77.91           H
ATOM   3931 2HG2 VAL A 259       2.148  -6.002 -14.174  1.00 77.91           H
ATOM   3932 3HG2 VAL A 259       1.858  -4.273 -13.869  1.00 77.91           H
ATOM   3933  HN  VAL A 259       0.842  -7.708 -13.796  1.00 77.91           H
ATOM   3934  N   LEU A 260      -1.230  -7.686 -11.312  1.00 75.64           N
ATOM   3935  CA  LEU A 260      -2.364  -7.954 -10.444  1.00 75.64           C
ATOM   3936  C   LEU A 260      -2.010  -9.095  -9.488  1.00 75.64           C
ATOM   3937  O   LEU A 260      -2.231  -8.991  -8.283  1.00 75.64           O
ATOM   3938  HA  LEU A 260      -2.545  -7.055  -9.856  1.00 75.64           H
ATOM   3939  CB  LEU A 260      -3.623  -8.215 -11.273  1.00 75.64           C
ATOM   3940 1HB  LEU A 260      -3.765  -7.378 -11.956  1.00 75.64           H
ATOM   3941 2HB  LEU A 260      -3.454  -9.101 -11.885  1.00 75.64           H
ATOM   3942  CG  LEU A 260      -4.917  -8.416 -10.481  1.00 75.64           C
ATOM   3943  HG  LEU A 260      -4.693  -9.032  -9.610  1.00 75.64           H
ATOM   3944  CD1 LEU A 260      -5.456  -7.081  -9.963  1.00 75.64           C
ATOM   3945 1HD1 LEU A 260      -4.715  -6.619  -9.311  1.00 75.64           H
ATOM   3946 2HD1 LEU A 260      -5.661  -6.420 -10.806  1.00 75.64           H
ATOM   3947 3HD1 LEU A 260      -6.376  -7.253  -9.404  1.00 75.64           H
ATOM   3948  CD2 LEU A 260      -5.957  -9.170 -11.312  1.00 75.64           C
ATOM   3949 1HD2 LEU A 260      -6.184  -8.601 -12.214  1.00 75.64           H
ATOM   3950 2HD2 LEU A 260      -5.562 -10.147 -11.589  1.00 75.64           H
ATOM   3951 3HD2 LEU A 260      -6.867  -9.299 -10.726  1.00 75.64           H
ATOM   3952  HN  LEU A 260      -1.398  -7.842 -12.286  1.00 75.64           H
ATOM   3953  N   THR A 261      -1.464 -10.158 -10.062  1.00 83.86           N
ATOM   3954  CA  THR A 261      -1.181 -11.359  -9.295  1.00 83.86           C
ATOM   3955  C   THR A 261      -0.182 -11.055  -8.177  1.00 83.86           C
ATOM   3956  O   THR A 261      -0.368 -11.485  -7.040  1.00 83.86           O
ATOM   3957  HA  THR A 261      -2.104 -11.689  -8.819  1.00 83.86           H
ATOM   3958  CB  THR A 261      -0.695 -12.436 -10.267  1.00 83.86           C
ATOM   3959  HB  THR A 261       0.255 -12.152 -10.720  1.00 83.86           H
ATOM   3960  OG1 THR A 261      -1.782 -12.602 -11.173  1.00 83.86           O
ATOM   3961  HG1 THR A 261      -1.698 -11.955 -11.931  1.00 83.86           H
ATOM   3962  CG2 THR A 261      -0.553 -13.806  -9.600  1.00 83.86           C
ATOM   3963 1HG2 THR A 261      -1.519 -14.120  -9.207  1.00 83.86           H
ATOM   3964 2HG2 THR A 261       0.168 -13.740  -8.785  1.00 83.86           H
ATOM   3965 3HG2 THR A 261      -0.205 -14.533 -10.334  1.00 83.86           H
ATOM   3966  HN  THR A 261      -1.218 -10.206 -11.030  1.00 83.86           H
ATOM   3967  N   VAL A 262       0.856 -10.315  -8.539  1.00 86.26           N
ATOM   3968  CA  VAL A 262       1.904  -9.981  -7.590  1.00 86.26           C
ATOM   3969  C   VAL A 262       1.314  -9.134  -6.461  1.00 86.26           C
ATOM   3970  O   VAL A 262       1.641  -9.336  -5.292  1.00 86.26           O
ATOM   3971  HA  VAL A 262       2.277 -10.916  -7.169  1.00 86.26           H
ATOM   3972  CB  VAL A 262       3.064  -9.292  -8.312  1.00 86.26           C
ATOM   3973  HB  VAL A 262       2.658  -8.441  -8.860  1.00 86.26           H
ATOM   3974  CG1 VAL A 262       4.093  -8.760  -7.313  1.00 86.26           C
ATOM   3975 1HG1 VAL A 262       3.617  -8.039  -6.649  1.00 86.26           H
ATOM   3976 2HG1 VAL A 262       4.491  -9.588  -6.726  1.00 86.26           H
ATOM   3977 3HG1 VAL A 262       4.906  -8.275  -7.853  1.00 86.26           H
ATOM   3978  CG2 VAL A 262       3.717 -10.234  -9.325  1.00 86.26           C
ATOM   3979 1HG2 VAL A 262       4.102 -11.113  -8.807  1.00 86.26           H
ATOM   3980 2HG2 VAL A 262       2.978 -10.542 -10.064  1.00 86.26           H
ATOM   3981 3HG2 VAL A 262       4.538  -9.719  -9.824  1.00 86.26           H
ATOM   3982  HN  VAL A 262       0.986  -9.946  -9.459  1.00 86.26           H
ATOM   3983  N   PHE A 263       0.456  -8.202  -6.850  1.00 80.56           N
ATOM   3984  CA  PHE A 263      -0.178  -7.319  -5.886  1.00 80.56           C
ATOM   3985  C   PHE A 263      -0.991  -8.116  -4.864  1.00 80.56           C
ATOM   3986  O   PHE A 263      -0.803  -7.962  -3.659  1.00 80.56           O
ATOM   3987  HA  PHE A 263       0.617  -6.778  -5.372  1.00 80.56           H
ATOM   3988  CB  PHE A 263      -1.121  -6.404  -6.669  1.00 80.56           C
ATOM   3989 1HB  PHE A 263      -0.542  -5.849  -7.407  1.00 80.56           H
ATOM   3990 2HB  PHE A 263      -1.832  -7.019  -7.220  1.00 80.56           H
ATOM   3991  CG  PHE A 263      -1.894  -5.413  -5.797  1.00 80.56           C
ATOM   3992  CD1 PHE A 263      -3.202  -5.641  -5.505  1.00 80.56           C
ATOM   3993  HD1 PHE A 263      -3.700  -6.530  -5.892  1.00 80.56           H
ATOM   3994  CD2 PHE A 263      -1.272  -4.304  -5.314  1.00 80.56           C
ATOM   3995  HD2 PHE A 263      -0.224  -4.121  -5.549  1.00 80.56           H
ATOM   3996  CE1 PHE A 263      -3.920  -4.721  -4.695  1.00 80.56           C
ATOM   3997  HE1 PHE A 263      -4.968  -4.904  -4.461  1.00 80.56           H
ATOM   3998  CE2 PHE A 263      -1.990  -3.384  -4.504  1.00 80.56           C
ATOM   3999  HE2 PHE A 263      -1.492  -2.495  -4.117  1.00 80.56           H
ATOM   4000  CZ  PHE A 263      -3.298  -3.612  -4.212  1.00 80.56           C
ATOM   4001  HZ  PHE A 263      -3.849  -2.906  -3.591  1.00 80.56           H
ATOM   4002  HN  PHE A 263       0.193  -8.047  -7.802  1.00 80.56           H
ATOM   4003  N   VAL A 264      -1.879  -8.951  -5.384  1.00 85.92           N
ATOM   4004  CA  VAL A 264      -2.797  -9.692  -4.535  1.00 85.92           C
ATOM   4005  C   VAL A 264      -1.997 -10.565  -3.567  1.00 85.92           C
ATOM   4006  O   VAL A 264      -2.307 -10.626  -2.379  1.00 85.92           O
ATOM   4007  HA  VAL A 264      -3.371  -8.966  -3.960  1.00 85.92           H
ATOM   4008  CB  VAL A 264      -3.775 -10.494  -5.396  1.00 85.92           C
ATOM   4009  HB  VAL A 264      -3.192 -11.093  -6.095  1.00 85.92           H
ATOM   4010  CG1 VAL A 264      -4.605 -11.449  -4.537  1.00 85.92           C
ATOM   4011 1HG1 VAL A 264      -3.942 -12.144  -4.021  1.00 85.92           H
ATOM   4012 2HG1 VAL A 264      -5.174 -10.877  -3.804  1.00 85.92           H
ATOM   4013 3HG1 VAL A 264      -5.292 -12.007  -5.174  1.00 85.92           H
ATOM   4014  CG2 VAL A 264      -4.676  -9.565  -6.212  1.00 85.92           C
ATOM   4015 1HG2 VAL A 264      -5.247  -8.928  -5.537  1.00 85.92           H
ATOM   4016 2HG2 VAL A 264      -4.063  -8.945  -6.866  1.00 85.92           H
ATOM   4017 3HG2 VAL A 264      -5.361 -10.161  -6.815  1.00 85.92           H
ATOM   4018  HN  VAL A 264      -1.977  -9.124  -6.364  1.00 85.92           H
ATOM   4019  N   LEU A 265      -0.982 -11.221  -4.112  1.00 88.14           N
ATOM   4020  CA  LEU A 265      -0.205 -12.174  -3.339  1.00 88.14           C
ATOM   4021  C   LEU A 265       0.512 -11.440  -2.204  1.00 88.14           C
ATOM   4022  O   LEU A 265       0.654 -11.975  -1.106  1.00 88.14           O
ATOM   4023  HA  LEU A 265      -0.904 -12.887  -2.902  1.00 88.14           H
ATOM   4024  CB  LEU A 265       0.736 -12.963  -4.251  1.00 88.14           C
ATOM   4025 1HB  LEU A 265       1.258 -12.259  -4.898  1.00 88.14           H
ATOM   4026 2HB  LEU A 265       1.491 -13.446  -3.630  1.00 88.14           H
ATOM   4027  CG  LEU A 265       0.080 -14.031  -5.129  1.00 88.14           C
ATOM   4028  HG  LEU A 265      -0.714 -13.557  -5.706  1.00 88.14           H
ATOM   4029  CD1 LEU A 265       1.082 -14.609  -6.130  1.00 88.14           C
ATOM   4030 1HD1 LEU A 265       1.458 -13.812  -6.771  1.00 88.14           H
ATOM   4031 2HD1 LEU A 265       1.914 -15.063  -5.590  1.00 88.14           H
ATOM   4032 3HD1 LEU A 265       0.590 -15.365  -6.741  1.00 88.14           H
ATOM   4033  CD2 LEU A 265      -0.571 -15.120  -4.274  1.00 88.14           C
ATOM   4034 1HD2 LEU A 265       0.188 -15.596  -3.654  1.00 88.14           H
ATOM   4035 2HD2 LEU A 265      -1.334 -14.674  -3.637  1.00 88.14           H
ATOM   4036 3HD2 LEU A 265      -1.029 -15.866  -4.924  1.00 88.14           H
ATOM   4037  HN  LEU A 265      -0.690 -11.109  -5.062  1.00 88.14           H
ATOM   4038  N   SER A 266       0.943 -10.224  -2.508  1.00 89.64           N
ATOM   4039  CA  SER A 266       1.733  -9.453  -1.563  1.00 89.64           C
ATOM   4040  C   SER A 266       0.820  -8.822  -0.510  1.00 89.64           C
ATOM   4041  O   SER A 266       1.203  -8.695   0.652  1.00 89.64           O
ATOM   4042  HA  SER A 266       2.412 -10.170  -1.101  1.00 89.64           H
ATOM   4043  CB  SER A 266       2.545  -8.371  -2.279  1.00 89.64           C
ATOM   4044 1HB  SER A 266       3.141  -7.823  -1.549  1.00 89.64           H
ATOM   4045 2HB  SER A 266       3.243  -8.841  -2.972  1.00 89.64           H
ATOM   4046  OG  SER A 266       1.711  -7.460  -2.990  1.00 89.64           O
ATOM   4047  HG  SER A 266       1.620  -7.752  -3.942  1.00 89.64           H
ATOM   4048  HN  SER A 266       0.762  -9.768  -3.379  1.00 89.64           H
ATOM   4049  N   GLN A 267      -0.369  -8.443  -0.954  1.00 84.52           N
ATOM   4050  CA  GLN A 267      -1.262  -7.654  -0.123  1.00 84.52           C
ATOM   4051  C   GLN A 267      -2.107  -8.569   0.765  1.00 84.52           C
ATOM   4052  O   GLN A 267      -2.509  -8.179   1.860  1.00 84.52           O
ATOM   4053  HA  GLN A 267      -0.611  -7.036   0.496  1.00 84.52           H
ATOM   4054  CB  GLN A 267      -2.149  -6.747  -0.978  1.00 84.52           C
ATOM   4055 1HB  GLN A 267      -2.669  -7.344  -1.728  1.00 84.52           H
ATOM   4056 2HB  GLN A 267      -2.914  -6.286  -0.353  1.00 84.52           H
ATOM   4057  CG  GLN A 267      -1.321  -5.661  -1.667  1.00 84.52           C
ATOM   4058 1HG  GLN A 267      -0.519  -6.121  -2.243  1.00 84.52           H
ATOM   4059 2HG  GLN A 267      -1.947  -5.113  -2.372  1.00 84.52           H
ATOM   4060  CD  GLN A 267      -0.729  -4.691  -0.642  1.00 84.52           C
ATOM   4061  OE1 GLN A 267      -1.254  -4.496   0.442  1.00 84.52           O
ATOM   4062  NE2 GLN A 267       0.390  -4.095  -1.045  1.00 84.52           N
ATOM   4063 1HE2 GLN A 267       0.768  -4.300  -1.947  1.00 84.52           H
ATOM   4064 2HE2 GLN A 267       0.853  -3.443  -0.444  1.00 84.52           H
ATOM   4065  HN  GLN A 267      -0.724  -8.665  -1.863  1.00 84.52           H
ATOM   4066  N   PHE A 268      -2.352  -9.769   0.260  1.00 90.81           N
ATOM   4067  CA  PHE A 268      -3.312 -10.663   0.885  1.00 90.81           C
ATOM   4068  C   PHE A 268      -2.908 -10.980   2.326  1.00 90.81           C
ATOM   4069  O   PHE A 268      -3.697 -10.792   3.251  1.00 90.81           O
ATOM   4070  HA  PHE A 268      -4.276 -10.154   0.883  1.00 90.81           H
ATOM   4071  CB  PHE A 268      -3.313 -11.959   0.071  1.00 90.81           C
ATOM   4072 1HB  PHE A 268      -3.524 -11.721  -0.972  1.00 90.81           H
ATOM   4073 2HB  PHE A 268      -2.315 -12.396   0.103  1.00 90.81           H
ATOM   4074  CG  PHE A 268      -4.326 -12.998   0.557  1.00 90.81           C
ATOM   4075  CD1 PHE A 268      -3.915 -14.040   1.328  1.00 90.81           C
ATOM   4076  HD1 PHE A 268      -2.863 -14.134   1.600  1.00 90.81           H
ATOM   4077  CD2 PHE A 268      -5.638 -12.879   0.217  1.00 90.81           C
ATOM   4078  HD2 PHE A 268      -5.967 -12.044  -0.401  1.00 90.81           H
ATOM   4079  CE1 PHE A 268      -4.855 -15.004   1.778  1.00 90.81           C
ATOM   4080  HE1 PHE A 268      -4.525 -15.839   2.396  1.00 90.81           H
ATOM   4081  CE2 PHE A 268      -6.578 -13.843   0.668  1.00 90.81           C
ATOM   4082  HE2 PHE A 268      -7.629 -13.749   0.395  1.00 90.81           H
ATOM   4083  CZ  PHE A 268      -6.166 -14.885   1.439  1.00 90.81           C
ATOM   4084  HZ  PHE A 268      -6.888 -15.626   1.785  1.00 90.81           H
ATOM   4085  HN  PHE A 268      -1.909 -10.132  -0.560  1.00 90.81           H
ATOM   4086  N   PRO A 269      -1.678 -11.465   2.542  1.00 94.55           N
ATOM   4087  CA  PRO A 269      -1.239 -11.836   3.890  1.00 94.55           C
ATOM   4088  C   PRO A 269      -1.439 -10.711   4.892  1.00 94.55           C
ATOM   4089  O   PRO A 269      -1.899 -10.944   6.009  1.00 94.55           O
ATOM   4090  HA  PRO A 269      -1.842 -12.663   4.265  1.00 94.55           H
ATOM   4091  CB  PRO A 269       0.241 -12.178   3.708  1.00 94.55           C
ATOM   4092 1HB  PRO A 269       0.878 -11.311   3.882  1.00 94.55           H
ATOM   4093 2HB  PRO A 269       0.562 -12.953   4.403  1.00 94.55           H
ATOM   4094  CG  PRO A 269       0.319 -12.652   2.261  1.00 94.55           C
ATOM   4095 1HG  PRO A 269       1.335 -12.598   1.871  1.00 94.55           H
ATOM   4096 2HG  PRO A 269       0.006 -13.692   2.158  1.00 94.55           H
ATOM   4097  CD  PRO A 269      -0.621 -11.699   1.541  1.00 94.55           C
ATOM   4098 1HD  PRO A 269      -0.122 -10.772   1.262  1.00 94.55           H
ATOM   4099 2HD  PRO A 269      -1.014 -12.135   0.622  1.00 94.55           H
ATOM   4100  N   TYR A 270      -1.084  -9.509   4.463  1.00 91.76           N
ATOM   4101  CA  TYR A 270      -1.163  -8.349   5.334  1.00 91.76           C
ATOM   4102  C   TYR A 270      -2.611  -8.066   5.739  1.00 91.76           C
ATOM   4103  O   TYR A 270      -2.898  -7.839   6.914  1.00 91.76           O
ATOM   4104  HA  TYR A 270      -0.578  -8.560   6.229  1.00 91.76           H
ATOM   4105  CB  TYR A 270      -0.635  -7.169   4.515  1.00 91.76           C
ATOM   4106 1HB  TYR A 270       0.420  -7.334   4.298  1.00 91.76           H
ATOM   4107 2HB  TYR A 270      -1.157  -7.142   3.559  1.00 91.76           H
ATOM   4108  CG  TYR A 270      -0.793  -5.813   5.206  1.00 91.76           C
ATOM   4109  CD1 TYR A 270      -1.614  -4.850   4.655  1.00 91.76           C
ATOM   4110  HD1 TYR A 270      -2.150  -5.056   3.729  1.00 91.76           H
ATOM   4111  CD2 TYR A 270      -0.114  -5.553   6.379  1.00 91.76           C
ATOM   4112  HD2 TYR A 270       0.535  -6.313   6.813  1.00 91.76           H
ATOM   4113  CE1 TYR A 270      -1.763  -3.573   5.304  1.00 91.76           C
ATOM   4114  HE1 TYR A 270      -2.408  -2.804   4.880  1.00 91.76           H
ATOM   4115  CE2 TYR A 270      -0.262  -4.276   7.028  1.00 91.76           C
ATOM   4116  HE2 TYR A 270       0.268  -4.057   7.955  1.00 91.76           H
ATOM   4117  CZ  TYR A 270      -1.079  -3.349   6.459  1.00 91.76           C
ATOM   4118  OH  TYR A 270      -1.220  -2.144   7.072  1.00 91.76           O
ATOM   4119  HH  TYR A 270      -0.783  -2.165   7.972  1.00 91.76           H
ATOM   4120  HN  TYR A 270      -0.747  -9.322   3.540  1.00 91.76           H
ATOM   4121  N   ASN A 271      -3.486  -8.089   4.744  1.00 89.50           N
ATOM   4122  CA  ASN A 271      -4.879  -7.741   4.964  1.00 89.50           C
ATOM   4123  C   ASN A 271      -5.534  -8.807   5.845  1.00 89.50           C
ATOM   4124  O   ASN A 271      -6.502  -8.527   6.549  1.00 89.50           O
ATOM   4125  HA  ASN A 271      -4.857  -6.762   5.443  1.00 89.50           H
ATOM   4126  CB  ASN A 271      -5.648  -7.682   3.643  1.00 89.50           C
ATOM   4127 1HB  ASN A 271      -5.373  -8.533   3.020  1.00 89.50           H
ATOM   4128 2HB  ASN A 271      -6.717  -7.760   3.836  1.00 89.50           H
ATOM   4129  CG  ASN A 271      -5.353  -6.379   2.896  1.00 89.50           C
ATOM   4130  OD1 ASN A 271      -5.780  -5.303   3.280  1.00 89.50           O
ATOM   4131  ND2 ASN A 271      -4.603  -6.537   1.809  1.00 89.50           N
ATOM   4132 1HD2 ASN A 271      -4.285  -7.448   1.549  1.00 89.50           H
ATOM   4133 2HD2 ASN A 271      -4.356  -5.743   1.253  1.00 89.50           H
ATOM   4134  HN  ASN A 271      -3.256  -8.340   3.804  1.00 89.50           H
ATOM   4135  N   CYS A 272      -4.979 -10.009   5.775  1.00 94.67           N
ATOM   4136  CA  CYS A 272      -5.436 -11.094   6.626  1.00 94.67           C
ATOM   4137  C   CYS A 272      -5.215 -10.687   8.084  1.00 94.67           C
ATOM   4138  O   CYS A 272      -6.119 -10.804   8.909  1.00 94.67           O
ATOM   4139  HA  CYS A 272      -6.497 -11.229   6.419  1.00 94.67           H
ATOM   4140  CB  CYS A 272      -4.734 -12.411   6.289  1.00 94.67           C
ATOM   4141 1HB  CYS A 272      -3.657 -12.256   6.238  1.00 94.67           H
ATOM   4142 2HB  CYS A 272      -4.914 -13.141   7.078  1.00 94.67           H
ATOM   4143  SG  CYS A 272      -5.348 -13.056   4.690  1.00 94.67           S
ATOM   4144  HG  CYS A 272      -4.686 -12.190   3.928  1.00 94.67           H
ATOM   4145  HN  CYS A 272      -4.232 -10.245   5.153  1.00 94.67           H
ATOM   4146  N   ILE A 273      -4.006 -10.217   8.357  1.00 93.93           N
ATOM   4147  CA  ILE A 273      -3.646  -9.818   9.707  1.00 93.93           C
ATOM   4148  C   ILE A 273      -4.448  -8.576  10.099  1.00 93.93           C
ATOM   4149  O   ILE A 273      -4.897  -8.455  11.238  1.00 93.93           O
ATOM   4150  HA  ILE A 273      -3.925 -10.634  10.375  1.00 93.93           H
ATOM   4151  CB  ILE A 273      -2.132  -9.635   9.826  1.00 93.93           C
ATOM   4152  HB  ILE A 273      -1.819  -8.893   9.090  1.00 93.93           H
ATOM   4153  CG1 ILE A 273      -1.395 -10.935   9.498  1.00 93.93           C
ATOM   4154 1HG1 ILE A 273      -1.620 -11.237   8.476  1.00 93.93           H
ATOM   4155 2HG1 ILE A 273      -0.318 -10.770   9.552  1.00 93.93           H
ATOM   4156  CG2 ILE A 273      -1.751  -9.091  11.204  1.00 93.93           C
ATOM   4157 1HG2 ILE A 273      -2.233  -8.126  11.360  1.00 93.93           H
ATOM   4158 2HG2 ILE A 273      -2.079  -9.790  11.973  1.00 93.93           H
ATOM   4159 3HG2 ILE A 273      -0.669  -8.970  11.261  1.00 93.93           H
ATOM   4160  CD1 ILE A 273      -1.795 -12.050  10.466  1.00 93.93           C
ATOM   4161 1HD1 ILE A 273      -1.545 -11.754  11.485  1.00 93.93           H
ATOM   4162 2HD1 ILE A 273      -2.867 -12.229  10.391  1.00 93.93           H
ATOM   4163 3HD1 ILE A 273      -1.256 -12.963  10.211  1.00 93.93           H
ATOM   4164  HN  ILE A 273      -3.282 -10.107   7.677  1.00 93.93           H
ATOM   4165  N   LEU A 274      -4.605  -7.683   9.132  1.00 90.37           N
ATOM   4166  CA  LEU A 274      -5.325  -6.443   9.368  1.00 90.37           C
ATOM   4167  C   LEU A 274      -6.758  -6.765   9.799  1.00 90.37           C
ATOM   4168  O   LEU A 274      -7.326  -6.074  10.644  1.00 90.37           O
ATOM   4169  HA  LEU A 274      -4.826  -5.926  10.188  1.00 90.37           H
ATOM   4170  CB  LEU A 274      -5.242  -5.533   8.141  1.00 90.37           C
ATOM   4171 1HB  LEU A 274      -4.264  -5.667   7.680  1.00 90.37           H
ATOM   4172 2HB  LEU A 274      -5.985  -5.865   7.416  1.00 90.37           H
ATOM   4173  CG  LEU A 274      -5.453  -4.040   8.398  1.00 90.37           C
ATOM   4174  HG  LEU A 274      -6.140  -3.931   9.237  1.00 90.37           H
ATOM   4175  CD1 LEU A 274      -4.141  -3.361   8.799  1.00 90.37           C
ATOM   4176 1HD1 LEU A 274      -3.757  -3.822   9.709  1.00 90.37           H
ATOM   4177 2HD1 LEU A 274      -3.412  -3.479   7.997  1.00 90.37           H
ATOM   4178 3HD1 LEU A 274      -4.320  -2.301   8.975  1.00 90.37           H
ATOM   4179  CD2 LEU A 274      -6.103  -3.362   7.191  1.00 90.37           C
ATOM   4180 1HD2 LEU A 274      -5.460  -3.479   6.318  1.00 90.37           H
ATOM   4181 2HD2 LEU A 274      -7.071  -3.823   6.993  1.00 90.37           H
ATOM   4182 3HD2 LEU A 274      -6.242  -2.301   7.400  1.00 90.37           H
ATOM   4183  HN  LEU A 274      -4.251  -7.796   8.204  1.00 90.37           H
ATOM   4184  N   LEU A 275      -7.301  -7.814   9.199  1.00 92.89           N
ATOM   4185  CA  LEU A 275      -8.656  -8.235   9.510  1.00 92.89           C
ATOM   4186  C   LEU A 275      -8.726  -8.674  10.974  1.00 92.89           C
ATOM   4187  O   LEU A 275      -9.639  -8.284  11.701  1.00 92.89           O
ATOM   4188  HA  LEU A 275      -9.306  -7.370   9.378  1.00 92.89           H
ATOM   4189  CB  LEU A 275      -9.124  -9.307   8.524  1.00 92.89           C
ATOM   4190 1HB  LEU A 275      -9.037  -8.906   7.514  1.00 92.89           H
ATOM   4191 2HB  LEU A 275      -8.442 -10.155   8.590  1.00 92.89           H
ATOM   4192  CG  LEU A 275     -10.552  -9.820   8.718  1.00 92.89           C
ATOM   4193  HG  LEU A 275     -10.660 -10.147   9.752  1.00 92.89           H
ATOM   4194  CD1 LEU A 275     -11.572  -8.703   8.488  1.00 92.89           C
ATOM   4195 1HD1 LEU A 275     -11.392  -7.895   9.197  1.00 92.89           H
ATOM   4196 2HD1 LEU A 275     -11.472  -8.323   7.471  1.00 92.89           H
ATOM   4197 3HD1 LEU A 275     -12.579  -9.095   8.633  1.00 92.89           H
ATOM   4198  CD2 LEU A 275     -10.824 -11.036   7.830  1.00 92.89           C
ATOM   4199 1HD2 LEU A 275     -10.691 -10.758   6.784  1.00 92.89           H
ATOM   4200 2HD2 LEU A 275     -10.128 -11.835   8.085  1.00 92.89           H
ATOM   4201 3HD2 LEU A 275     -11.846 -11.380   7.987  1.00 92.89           H
ATOM   4202  HN  LEU A 275      -6.832  -8.370   8.513  1.00 92.89           H
ATOM   4203  N   VAL A 276      -7.749  -9.480  11.364  1.00 94.88           N
ATOM   4204  CA  VAL A 276      -7.695  -9.987  12.725  1.00 94.88           C
ATOM   4205  C   VAL A 276      -7.648  -8.810  13.701  1.00 94.88           C
ATOM   4206  O   VAL A 276      -8.370  -8.796  14.697  1.00 94.88           O
ATOM   4207  HA  VAL A 276      -8.609 -10.553  12.902  1.00 94.88           H
ATOM   4208  CB  VAL A 276      -6.509 -10.941  12.881  1.00 94.88           C
ATOM   4209  HB  VAL A 276      -5.609 -10.410  12.570  1.00 94.88           H
ATOM   4210  CG1 VAL A 276      -6.328 -11.355  14.343  1.00 94.88           C
ATOM   4211 1HG1 VAL A 276      -6.147 -10.470  14.952  1.00 94.88           H
ATOM   4212 2HG1 VAL A 276      -7.230 -11.859  14.692  1.00 94.88           H
ATOM   4213 3HG1 VAL A 276      -5.479 -12.033  14.426  1.00 94.88           H
ATOM   4214  CG2 VAL A 276      -6.668 -12.166  11.979  1.00 94.88           C
ATOM   4215 1HG2 VAL A 276      -7.582 -12.697  12.246  1.00 94.88           H
ATOM   4216 2HG2 VAL A 276      -6.725 -11.846  10.939  1.00 94.88           H
ATOM   4217 3HG2 VAL A 276      -5.812 -12.827  12.110  1.00 94.88           H
ATOM   4218  HN  VAL A 276      -7.006  -9.786  10.769  1.00 94.88           H
ATOM   4219  N   GLN A 277      -6.792  -7.850  13.381  1.00 91.38           N
ATOM   4220  CA  GLN A 277      -6.627  -6.681  14.228  1.00 91.38           C
ATOM   4221  C   GLN A 277      -7.943  -5.906  14.324  1.00 91.38           C
ATOM   4222  O   GLN A 277      -8.264  -5.349  15.372  1.00 91.38           O
ATOM   4223  HA  GLN A 277      -6.355  -7.070  15.209  1.00 91.38           H
ATOM   4224  CB  GLN A 277      -5.499  -5.785  13.712  1.00 91.38           C
ATOM   4225 1HB  GLN A 277      -5.611  -5.636  12.638  1.00 91.38           H
ATOM   4226 2HB  GLN A 277      -5.568  -4.803  14.179  1.00 91.38           H
ATOM   4227  CG  GLN A 277      -4.131  -6.402  14.008  1.00 91.38           C
ATOM   4228 1HG  GLN A 277      -4.062  -6.653  15.066  1.00 91.38           H
ATOM   4229 2HG  GLN A 277      -4.019  -7.332  13.451  1.00 91.38           H
ATOM   4230  CD  GLN A 277      -3.003  -5.439  13.633  1.00 91.38           C
ATOM   4231  OE1 GLN A 277      -3.151  -4.565  12.794  1.00 91.38           O
ATOM   4232  NE2 GLN A 277      -1.870  -5.646  14.299  1.00 91.38           N
ATOM   4233 1HE2 GLN A 277      -1.815  -6.381  14.975  1.00 91.38           H
ATOM   4234 2HE2 GLN A 277      -1.074  -5.067  14.124  1.00 91.38           H
ATOM   4235  HN  GLN A 277      -6.218  -7.863  12.562  1.00 91.38           H
ATOM   4236  N   THR A 278      -8.669  -5.895  13.215  1.00 92.27           N
ATOM   4237  CA  THR A 278      -9.918  -5.156  13.146  1.00 92.27           C
ATOM   4238  C   THR A 278     -10.960  -5.782  14.076  1.00 92.27           C
ATOM   4239  O   THR A 278     -11.664  -5.072  14.792  1.00 92.27           O
ATOM   4240  HA  THR A 278      -9.738  -4.143  13.503  1.00 92.27           H
ATOM   4241  CB  THR A 278     -10.360  -5.111  11.682  1.00 92.27           C
ATOM   4242  HB  THR A 278     -10.606  -6.109  11.318  1.00 92.27           H
ATOM   4243  OG1 THR A 278      -9.281  -4.463  11.013  1.00 92.27           O
ATOM   4244  HG1 THR A 278      -8.416  -4.904  11.252  1.00 92.27           H
ATOM   4245  CG2 THR A 278     -11.551  -4.178  11.458  1.00 92.27           C
ATOM   4246 1HG2 THR A 278     -11.282  -3.166  11.759  1.00 92.27           H
ATOM   4247 2HG2 THR A 278     -12.398  -4.520  12.054  1.00 92.27           H
ATOM   4248 3HG2 THR A 278     -11.824  -4.183  10.403  1.00 92.27           H
ATOM   4249  HN  THR A 278      -8.416  -6.378  12.377  1.00 92.27           H
ATOM   4250  N   ILE A 279     -11.024  -7.105  14.034  1.00 92.69           N
ATOM   4251  CA  ILE A 279     -11.975  -7.833  14.857  1.00 92.69           C
ATOM   4252  C   ILE A 279     -11.597  -7.672  16.330  1.00 92.69           C
ATOM   4253  O   ILE A 279     -12.461  -7.445  17.175  1.00 92.69           O
ATOM   4254  HA  ILE A 279     -12.955  -7.383  14.700  1.00 92.69           H
ATOM   4255  CB  ILE A 279     -12.070  -9.291  14.402  1.00 92.69           C
ATOM   4256  HB  ILE A 279     -11.065  -9.714  14.400  1.00 92.69           H
ATOM   4257  CG1 ILE A 279     -12.603  -9.386  12.971  1.00 92.69           C
ATOM   4258 1HG1 ILE A 279     -13.667  -9.149  12.960  1.00 92.69           H
ATOM   4259 2HG1 ILE A 279     -12.105  -8.646  12.344  1.00 92.69           H
ATOM   4260  CG2 ILE A 279     -12.906 -10.118  15.381  1.00 92.69           C
ATOM   4261 1HG2 ILE A 279     -12.444 -10.089  16.368  1.00 92.69           H
ATOM   4262 2HG2 ILE A 279     -13.913  -9.704  15.439  1.00 92.69           H
ATOM   4263 3HG2 ILE A 279     -12.957 -11.150  15.034  1.00 92.69           H
ATOM   4264  CD1 ILE A 279     -12.380 -10.785  12.394  1.00 92.69           C
ATOM   4265 1HD1 ILE A 279     -11.314 -11.009  12.385  1.00 92.69           H
ATOM   4266 2HD1 ILE A 279     -12.900 -11.519  13.010  1.00 92.69           H
ATOM   4267 3HD1 ILE A 279     -12.769 -10.825  11.376  1.00 92.69           H
ATOM   4268  HN  ILE A 279     -10.443  -7.675  13.454  1.00 92.69           H
ATOM   4269  N   ASP A 280     -10.305  -7.797  16.594  1.00 92.01           N
ATOM   4270  CA  ASP A 280      -9.808  -7.721  17.957  1.00 92.01           C
ATOM   4271  C   ASP A 280     -10.064  -6.318  18.512  1.00 92.01           C
ATOM   4272  O   ASP A 280     -10.321  -6.155  19.703  1.00 92.01           O
ATOM   4273  HA  ASP A 280     -10.352  -8.491  18.504  1.00 92.01           H
ATOM   4274  CB  ASP A 280      -8.301  -7.982  18.010  1.00 92.01           C
ATOM   4275 1HB  ASP A 280      -8.076  -8.932  17.524  1.00 92.01           H
ATOM   4276 2HB  ASP A 280      -7.774  -7.207  17.454  1.00 92.01           H
ATOM   4277  CG  ASP A 280      -7.800  -8.012  19.455  1.00 92.01           C
ATOM   4278  OD1 ASP A 280      -8.427  -8.736  20.258  1.00 92.01           O
ATOM   4279  OD2 ASP A 280      -6.802  -7.310  19.724  1.00 92.01           O
ATOM   4280  HN  ASP A 280      -9.604  -7.947  15.896  1.00 92.01           H
ATOM   4281  N   ALA A 281      -9.985  -5.341  17.621  1.00 91.36           N
ATOM   4282  CA  ALA A 281     -10.213  -3.958  18.004  1.00 91.36           C
ATOM   4283  C   ALA A 281     -11.631  -3.815  18.561  1.00 91.36           C
ATOM   4284  O   ALA A 281     -11.885  -2.962  19.410  1.00 91.36           O
ATOM   4285  HA  ALA A 281      -9.498  -3.709  18.788  1.00 91.36           H
ATOM   4286  CB  ALA A 281      -9.964  -3.047  16.801  1.00 91.36           C
ATOM   4287 1HB  ALA A 281      -8.935  -3.165  16.462  1.00 91.36           H
ATOM   4288 2HB  ALA A 281     -10.645  -3.317  15.994  1.00 91.36           H
ATOM   4289 3HB  ALA A 281     -10.136  -2.010  17.089  1.00 91.36           H
ATOM   4290  HN  ALA A 281      -9.770  -5.481  16.654  1.00 91.36           H
ATOM   4291  N   TYR A 282     -12.517  -4.663  18.060  1.00 78.74           N
ATOM   4292  CA  TYR A 282     -13.913  -4.612  18.463  1.00 78.74           C
ATOM   4293  C   TYR A 282     -14.190  -5.594  19.603  1.00 78.74           C
ATOM   4294  O   TYR A 282     -14.808  -5.232  20.602  1.00 78.74           O
ATOM   4295  HA  TYR A 282     -14.127  -3.600  18.805  1.00 78.74           H
ATOM   4296  CB  TYR A 282     -14.722  -5.033  17.234  1.00 78.74           C
ATOM   4297 1HB  TYR A 282     -14.435  -4.406  16.390  1.00 78.74           H
ATOM   4298 2HB  TYR A 282     -14.460  -6.059  16.973  1.00 78.74           H
ATOM   4299  CG  TYR A 282     -16.237  -4.943  17.427  1.00 78.74           C
ATOM   4300  CD1 TYR A 282     -16.971  -6.086  17.671  1.00 78.74           C
ATOM   4301  HD1 TYR A 282     -16.471  -7.053  17.726  1.00 78.74           H
ATOM   4302  CD2 TYR A 282     -16.870  -3.719  17.356  1.00 78.74           C
ATOM   4303  HD2 TYR A 282     -16.290  -2.816  17.163  1.00 78.74           H
ATOM   4304  CE1 TYR A 282     -18.397  -6.001  17.852  1.00 78.74           C
ATOM   4305  HE1 TYR A 282     -18.989  -6.896  18.045  1.00 78.74           H
ATOM   4306  CE2 TYR A 282     -18.296  -3.633  17.537  1.00 78.74           C
ATOM   4307  HE2 TYR A 282     -18.808  -2.673  17.484  1.00 78.74           H
ATOM   4308  CZ  TYR A 282     -18.989  -4.779  17.776  1.00 78.74           C
ATOM   4309  OH  TYR A 282     -20.336  -4.698  17.947  1.00 78.74           O
ATOM   4310  HH  TYR A 282     -20.632  -3.745  17.887  1.00 78.74           H
ATOM   4311  HN  TYR A 282     -12.296  -5.374  17.392  1.00 78.74           H
ATOM   4312  N   ALA A 283     -13.719  -6.819  19.414  1.00 89.13           N
ATOM   4313  CA  ALA A 283     -14.129  -7.918  20.272  1.00 89.13           C
ATOM   4314  C   ALA A 283     -13.146  -8.043  21.437  1.00 89.13           C
ATOM   4315  O   ALA A 283     -13.477  -8.615  22.475  1.00 89.13           O
ATOM   4316  HA  ALA A 283     -15.118  -7.682  20.665  1.00 89.13           H
ATOM   4317  CB  ALA A 283     -14.221  -9.203  19.446  1.00 89.13           C
ATOM   4318 1HB  ALA A 283     -14.953  -9.071  18.650  1.00 89.13           H
ATOM   4319 2HB  ALA A 283     -13.247  -9.425  19.010  1.00 89.13           H
ATOM   4320 3HB  ALA A 283     -14.528 -10.027  20.090  1.00 89.13           H
ATOM   4321  HN  ALA A 283     -13.071  -7.064  18.693  1.00 89.13           H
ATOM   4322  N   MET A 284     -11.956  -7.499  21.228  1.00 82.78           N
ATOM   4323  CA  MET A 284     -10.916  -7.560  22.240  1.00 82.78           C
ATOM   4324  C   MET A 284     -10.782  -8.977  22.803  1.00 82.78           C
ATOM   4325  O   MET A 284     -10.686  -9.160  24.016  1.00 82.78           O
ATOM   4326  HA  MET A 284      -9.995  -7.275  21.733  1.00 82.78           H
ATOM   4327  CB  MET A 284     -11.250  -6.589  23.375  1.00 82.78           C
ATOM   4328 1HB  MET A 284     -12.173  -6.900  23.864  1.00 82.78           H
ATOM   4329 2HB  MET A 284     -10.464  -6.622  24.129  1.00 82.78           H
ATOM   4330  CG  MET A 284     -11.400  -5.161  22.847  1.00 82.78           C
ATOM   4331 1HG  MET A 284     -10.470  -4.837  22.382  1.00 82.78           H
ATOM   4332 2HG  MET A 284     -12.170  -5.128  22.076  1.00 82.78           H
ATOM   4333  SD  MET A 284     -11.830  -4.059  24.184  1.00 82.78           S
ATOM   4334  CE  MET A 284     -12.058  -2.541  23.273  1.00 82.78           C
ATOM   4335 1HE  MET A 284     -11.130  -2.280  22.764  1.00 82.78           H
ATOM   4336 2HE  MET A 284     -12.851  -2.675  22.537  1.00 82.78           H
ATOM   4337 3HE  MET A 284     -12.333  -1.742  23.961  1.00 82.78           H
ATOM   4338  HN  MET A 284     -11.699  -7.024  20.386  1.00 82.78           H
ATOM   4339  N   PHE A 285     -10.779  -9.942  21.896  1.00 85.81           N
ATOM   4340  CA  PHE A 285     -10.844 -11.339  22.290  1.00 85.81           C
ATOM   4341  C   PHE A 285      -9.450 -11.885  22.606  1.00 85.81           C
ATOM   4342  O   PHE A 285      -9.318 -12.962  23.185  1.00 85.81           O
ATOM   4343  HA  PHE A 285     -11.466 -11.395  23.183  1.00 85.81           H
ATOM   4344  CB  PHE A 285     -11.424 -12.112  21.103  1.00 85.81           C
ATOM   4345 1HB  PHE A 285     -11.656 -13.128  21.422  1.00 85.81           H
ATOM   4346 2HB  PHE A 285     -12.365 -11.649  20.806  1.00 85.81           H
ATOM   4347  CG  PHE A 285     -10.497 -12.173  19.887  1.00 85.81           C
ATOM   4348  CD1 PHE A 285     -10.560 -11.205  18.935  1.00 85.81           C
ATOM   4349  HD1 PHE A 285     -11.270 -10.385  19.037  1.00 85.81           H
ATOM   4350  CD2 PHE A 285      -9.611 -13.197  19.759  1.00 85.81           C
ATOM   4351  HD2 PHE A 285      -9.561 -13.973  20.523  1.00 85.81           H
ATOM   4352  CE1 PHE A 285      -9.699 -11.262  17.807  1.00 85.81           C
ATOM   4353  HE1 PHE A 285      -9.750 -10.486  17.043  1.00 85.81           H
ATOM   4354  CE2 PHE A 285      -8.750 -13.254  18.631  1.00 85.81           C
ATOM   4355  HE2 PHE A 285      -8.040 -14.074  18.529  1.00 85.81           H
ATOM   4356  CZ  PHE A 285      -8.813 -12.285  17.679  1.00 85.81           C
ATOM   4357  HZ  PHE A 285      -8.152 -12.329  16.813  1.00 85.81           H
ATOM   4358  HN  PHE A 285     -10.734  -9.783  20.910  1.00 85.81           H
ATOM   4359  N   ILE A 286      -8.445 -11.117  22.212  1.00 86.64           N
ATOM   4360  CA  ILE A 286      -7.066 -11.502  22.461  1.00 86.64           C
ATOM   4361  C   ILE A 286      -6.648 -11.013  23.850  1.00 86.64           C
ATOM   4362  O   ILE A 286      -6.361  -9.832  24.035  1.00 86.64           O
ATOM   4363  HA  ILE A 286      -7.024 -12.591  22.452  1.00 86.64           H
ATOM   4364  CB  ILE A 286      -6.159 -11.003  21.335  1.00 86.64           C
ATOM   4365  HB  ILE A 286      -6.236  -9.917  21.290  1.00 86.64           H
ATOM   4366  CG1 ILE A 286      -6.618 -11.546  19.980  1.00 86.64           C
ATOM   4367 1HG1 ILE A 286      -6.518 -12.631  19.966  1.00 86.64           H
ATOM   4368 2HG1 ILE A 286      -7.675 -11.322  19.834  1.00 86.64           H
ATOM   4369  CG2 ILE A 286      -4.694 -11.341  21.621  1.00 86.64           C
ATOM   4370 1HG2 ILE A 286      -4.387 -10.866  22.553  1.00 86.64           H
ATOM   4371 2HG2 ILE A 286      -4.581 -12.422  21.709  1.00 86.64           H
ATOM   4372 3HG2 ILE A 286      -4.071 -10.976  20.805  1.00 86.64           H
ATOM   4373  CD1 ILE A 286      -5.800 -10.937  18.840  1.00 86.64           C
ATOM   4374 1HD1 ILE A 286      -5.923  -9.854  18.842  1.00 86.64           H
ATOM   4375 2HD1 ILE A 286      -4.747 -11.183  18.976  1.00 86.64           H
ATOM   4376 3HD1 ILE A 286      -6.147 -11.339  17.888  1.00 86.64           H
ATOM   4377  HN  ILE A 286      -8.561 -10.247  21.731  1.00 86.64           H
ATOM   4378  N   SER A 287      -6.628 -11.947  24.789  1.00 85.08           N
ATOM   4379  CA  SER A 287      -6.244 -11.627  26.154  1.00 85.08           C
ATOM   4380  C   SER A 287      -4.852 -12.188  26.451  1.00 85.08           C
ATOM   4381  O   SER A 287      -4.220 -11.803  27.434  1.00 85.08           O
ATOM   4382  HA  SER A 287      -6.237 -10.539  26.204  1.00 85.08           H
ATOM   4383  CB  SER A 287      -7.262 -12.176  27.155  1.00 85.08           C
ATOM   4384 1HB  SER A 287      -6.930 -11.952  28.169  1.00 85.08           H
ATOM   4385 2HB  SER A 287      -8.218 -11.672  27.014  1.00 85.08           H
ATOM   4386  OG  SER A 287      -7.443 -13.583  27.016  1.00 85.08           O
ATOM   4387  HG  SER A 287      -8.141 -13.903  27.656  1.00 85.08           H
ATOM   4388  HN  SER A 287      -6.867 -12.905  24.631  1.00 85.08           H
ATOM   4389  N   ASN A 288      -4.414 -13.089  25.583  1.00 86.43           N
ATOM   4390  CA  ASN A 288      -3.145 -13.768  25.785  1.00 86.43           C
ATOM   4391  C   ASN A 288      -2.018 -12.919  25.193  1.00 86.43           C
ATOM   4392  O   ASN A 288      -2.028 -12.612  24.002  1.00 86.43           O
ATOM   4393  HA  ASN A 288      -3.053 -13.888  26.864  1.00 86.43           H
ATOM   4394  CB  ASN A 288      -3.131 -15.128  25.085  1.00 86.43           C
ATOM   4395 1HB  ASN A 288      -4.025 -15.689  25.354  1.00 86.43           H
ATOM   4396 2HB  ASN A 288      -3.157 -14.985  24.004  1.00 86.43           H
ATOM   4397  CG  ASN A 288      -1.885 -15.929  25.469  1.00 86.43           C
ATOM   4398  OD1 ASN A 288      -0.818 -15.388  25.710  1.00 86.43           O
ATOM   4399  ND2 ASN A 288      -2.079 -17.244  25.511  1.00 86.43           N
ATOM   4400 1HD2 ASN A 288      -2.980 -17.623  25.302  1.00 86.43           H
ATOM   4401 2HD2 ASN A 288      -1.324 -17.853  25.753  1.00 86.43           H
ATOM   4402  HN  ASN A 288      -4.910 -13.356  24.757  1.00 86.43           H
ATOM   4403  N   CYS A 289      -1.074 -12.564  26.052  1.00 91.41           N
ATOM   4404  CA  CYS A 289       0.005 -11.676  25.653  1.00 91.41           C
ATOM   4405  C   CYS A 289       0.821 -12.371  24.562  1.00 91.41           C
ATOM   4406  O   CYS A 289       1.252 -11.733  23.602  1.00 91.41           O
ATOM   4407  HA  CYS A 289      -0.462 -10.769  25.268  1.00 91.41           H
ATOM   4408  CB  CYS A 289       0.874 -11.270  26.845  1.00 91.41           C
ATOM   4409 1HB  CYS A 289       0.256 -10.812  27.617  1.00 91.41           H
ATOM   4410 2HB  CYS A 289       1.333 -12.154  27.288  1.00 91.41           H
ATOM   4411  SG  CYS A 289       2.170 -10.097  26.305  1.00 91.41           S
ATOM   4412  HN  CYS A 289      -1.039 -12.871  27.002  1.00 91.41           H
ATOM   4413  N   ALA A 290       1.009 -13.670  24.745  1.00 93.45           N
ATOM   4414  CA  ALA A 290       1.841 -14.441  23.837  1.00 93.45           C
ATOM   4415  C   ALA A 290       1.247 -14.375  22.429  1.00 93.45           C
ATOM   4416  O   ALA A 290       1.975 -14.215  21.451  1.00 93.45           O
ATOM   4417  HA  ALA A 290       2.831 -13.986  23.826  1.00 93.45           H
ATOM   4418  CB  ALA A 290       1.964 -15.877  24.352  1.00 93.45           C
ATOM   4419 1HB  ALA A 290       2.418 -15.870  25.342  1.00 93.45           H
ATOM   4420 2HB  ALA A 290       0.973 -16.328  24.409  1.00 93.45           H
ATOM   4421 3HB  ALA A 290       2.588 -16.455  23.670  1.00 93.45           H
ATOM   4422  HN  ALA A 290       0.606 -14.193  25.496  1.00 93.45           H
ATOM   4423  N   VAL A 291      -0.071 -14.503  22.370  1.00 93.63           N
ATOM   4424  CA  VAL A 291      -0.770 -14.468  21.097  1.00 93.63           C
ATOM   4425  C   VAL A 291      -0.644 -13.071  20.488  1.00 93.63           C
ATOM   4426  O   VAL A 291      -0.400 -12.931  19.290  1.00 93.63           O
ATOM   4427  HA  VAL A 291      -0.284 -15.185  20.435  1.00 93.63           H
ATOM   4428  CB  VAL A 291      -2.223 -14.909  21.286  1.00 93.63           C
ATOM   4429  HB  VAL A 291      -2.685 -14.239  22.011  1.00 93.63           H
ATOM   4430  CG1 VAL A 291      -3.006 -14.794  19.976  1.00 93.63           C
ATOM   4431 1HG1 VAL A 291      -2.996 -13.758  19.637  1.00 93.63           H
ATOM   4432 2HG1 VAL A 291      -2.544 -15.429  19.220  1.00 93.63           H
ATOM   4433 3HG1 VAL A 291      -4.035 -15.113  20.139  1.00 93.63           H
ATOM   4434  CG2 VAL A 291      -2.297 -16.331  21.846  1.00 93.63           C
ATOM   4435 1HG2 VAL A 291      -1.810 -17.019  21.155  1.00 93.63           H
ATOM   4436 2HG2 VAL A 291      -1.792 -16.368  22.811  1.00 93.63           H
ATOM   4437 3HG2 VAL A 291      -3.340 -16.619  21.970  1.00 93.63           H
ATOM   4438  HN  VAL A 291      -0.657 -14.627  23.171  1.00 93.63           H
ATOM   4439  N   SER A 292      -0.815 -12.071  21.340  1.00 93.91           N
ATOM   4440  CA  SER A 292      -0.764 -10.689  20.893  1.00 93.91           C
ATOM   4441  C   SER A 292       0.617 -10.378  20.313  1.00 93.91           C
ATOM   4442  O   SER A 292       0.727  -9.704  19.290  1.00 93.91           O
ATOM   4443  HA  SER A 292      -1.530 -10.607  20.122  1.00 93.91           H
ATOM   4444  CB  SER A 292      -1.088  -9.727  22.038  1.00 93.91           C
ATOM   4445 1HB  SER A 292      -2.021 -10.030  22.512  1.00 93.91           H
ATOM   4446 2HB  SER A 292      -0.309  -9.793  22.798  1.00 93.91           H
ATOM   4447  OG  SER A 292      -1.199  -8.380  21.588  1.00 93.91           O
ATOM   4448  HG  SER A 292      -2.042  -8.263  21.063  1.00 93.91           H
ATOM   4449  HN  SER A 292      -0.986 -12.193  22.318  1.00 93.91           H
ATOM   4450  N   THR A 293       1.637 -10.884  20.991  1.00 90.80           N
ATOM   4451  CA  THR A 293       3.007 -10.639  20.575  1.00 90.80           C
ATOM   4452  C   THR A 293       3.251 -11.212  19.178  1.00 90.80           C
ATOM   4453  O   THR A 293       3.827 -10.543  18.321  1.00 90.80           O
ATOM   4454  HA  THR A 293       3.160  -9.562  20.510  1.00 90.80           H
ATOM   4455  CB  THR A 293       3.936 -11.223  21.642  1.00 90.80           C
ATOM   4456  HB  THR A 293       3.785 -12.298  21.743  1.00 90.80           H
ATOM   4457  OG1 THR A 293       3.658 -10.450  22.806  1.00 90.80           O
ATOM   4458  HG1 THR A 293       2.948 -10.896  23.351  1.00 90.80           H
ATOM   4459  CG2 THR A 293       5.412 -10.941  21.351  1.00 90.80           C
ATOM   4460 1HG2 THR A 293       5.576  -9.864  21.316  1.00 90.80           H
ATOM   4461 2HG2 THR A 293       5.683 -11.381  20.392  1.00 90.80           H
ATOM   4462 3HG2 THR A 293       6.027 -11.377  22.138  1.00 90.80           H
ATOM   4463  HN  THR A 293       1.538 -11.450  21.809  1.00 90.80           H
ATOM   4464  N   ASN A 294       2.800 -12.444  18.991  1.00 92.29           N
ATOM   4465  CA  ASN A 294       3.028 -13.142  17.737  1.00 92.29           C
ATOM   4466  C   ASN A 294       2.286 -12.416  16.613  1.00 92.29           C
ATOM   4467  O   ASN A 294       2.789 -12.318  15.494  1.00 92.29           O
ATOM   4468  HA  ASN A 294       4.109 -13.133  17.596  1.00 92.29           H
ATOM   4469  CB  ASN A 294       2.501 -14.577  17.802  1.00 92.29           C
ATOM   4470 1HB  ASN A 294       1.498 -14.581  18.228  1.00 92.29           H
ATOM   4471 2HB  ASN A 294       2.422 -14.985  16.794  1.00 92.29           H
ATOM   4472  CG  ASN A 294       3.422 -15.461  18.645  1.00 92.29           C
ATOM   4473  OD1 ASN A 294       4.581 -15.154  18.875  1.00 92.29           O
ATOM   4474  ND2 ASN A 294       2.845 -16.573  19.091  1.00 92.29           N
ATOM   4475 1HD2 ASN A 294       1.890 -16.765  18.866  1.00 92.29           H
ATOM   4476 2HD2 ASN A 294       3.366 -17.217  19.652  1.00 92.29           H
ATOM   4477  HN  ASN A 294       2.289 -12.962  19.676  1.00 92.29           H
ATOM   4478  N   ILE A 295       1.101 -11.927  16.948  1.00 92.14           N
ATOM   4479  CA  ILE A 295       0.274 -11.236  15.974  1.00 92.14           C
ATOM   4480  C   ILE A 295       0.990  -9.964  15.514  1.00 92.14           C
ATOM   4481  O   ILE A 295       0.997  -9.647  14.326  1.00 92.14           O
ATOM   4482  HA  ILE A 295       0.159 -11.897  15.115  1.00 92.14           H
ATOM   4483  CB  ILE A 295      -1.124 -10.983  16.541  1.00 92.14           C
ATOM   4484  HB  ILE A 295      -1.018 -10.622  17.564  1.00 92.14           H
ATOM   4485  CG1 ILE A 295      -1.934 -12.281  16.602  1.00 92.14           C
ATOM   4486 1HG1 ILE A 295      -2.158 -12.621  15.591  1.00 92.14           H
ATOM   4487 2HG1 ILE A 295      -1.340 -13.062  17.077  1.00 92.14           H
ATOM   4488  CG2 ILE A 295      -1.849  -9.892  15.750  1.00 92.14           C
ATOM   4489 1HG2 ILE A 295      -1.278  -8.965  15.803  1.00 92.14           H
ATOM   4490 2HG2 ILE A 295      -1.944 -10.201  14.709  1.00 92.14           H
ATOM   4491 3HG2 ILE A 295      -2.840  -9.733  16.174  1.00 92.14           H
ATOM   4492  CD1 ILE A 295      -3.236 -12.078  17.378  1.00 92.14           C
ATOM   4493 1HD1 ILE A 295      -3.008 -11.761  18.396  1.00 92.14           H
ATOM   4494 2HD1 ILE A 295      -3.838 -11.314  16.886  1.00 92.14           H
ATOM   4495 3HD1 ILE A 295      -3.792 -13.016  17.406  1.00 92.14           H
ATOM   4496  HN  ILE A 295       0.707 -11.996  17.864  1.00 92.14           H
ATOM   4497  N   ASP A 296       1.574  -9.270  16.480  1.00 93.62           N
ATOM   4498  CA  ASP A 296       2.237  -8.008  16.199  1.00 93.62           C
ATOM   4499  C   ASP A 296       3.430  -8.259  15.273  1.00 93.62           C
ATOM   4500  O   ASP A 296       3.677  -7.485  14.350  1.00 93.62           O
ATOM   4501  HA  ASP A 296       1.475  -7.381  15.736  1.00 93.62           H
ATOM   4502  CB  ASP A 296       2.763  -7.364  17.483  1.00 93.62           C
ATOM   4503 1HB  ASP A 296       3.199  -8.129  18.126  1.00 93.62           H
ATOM   4504 2HB  ASP A 296       3.560  -6.660  17.241  1.00 93.62           H
ATOM   4505  CG  ASP A 296       1.643  -6.638  18.231  1.00 93.62           C
ATOM   4506  OD1 ASP A 296       0.470  -6.890  17.879  1.00 93.62           O
ATOM   4507  OD2 ASP A 296       1.985  -5.848  19.137  1.00 93.62           O
ATOM   4508  HN  ASP A 296       1.599  -9.556  17.438  1.00 93.62           H
ATOM   4509  N   ILE A 297       4.137  -9.344  15.552  1.00 93.60           N
ATOM   4510  CA  ILE A 297       5.280  -9.722  14.739  1.00 93.60           C
ATOM   4511  C   ILE A 297       4.803 -10.065  13.326  1.00 93.60           C
ATOM   4512  O   ILE A 297       5.398  -9.627  12.343  1.00 93.60           O
ATOM   4513  HA  ILE A 297       5.940  -8.857  14.680  1.00 93.60           H
ATOM   4514  CB  ILE A 297       6.067 -10.848  15.412  1.00 93.60           C
ATOM   4515  HB  ILE A 297       5.365 -11.630  15.702  1.00 93.60           H
ATOM   4516  CG1 ILE A 297       6.747 -10.354  16.690  1.00 93.60           C
ATOM   4517 1HG1 ILE A 297       7.529  -9.639  16.437  1.00 93.60           H
ATOM   4518 2HG1 ILE A 297       6.022  -9.827  17.311  1.00 93.60           H
ATOM   4519  CG2 ILE A 297       7.066 -11.477  14.438  1.00 93.60           C
ATOM   4520 1HG2 ILE A 297       6.530 -11.888  13.583  1.00 93.60           H
ATOM   4521 2HG2 ILE A 297       7.768 -10.716  14.095  1.00 93.60           H
ATOM   4522 3HG2 ILE A 297       7.613 -12.274  14.942  1.00 93.60           H
ATOM   4523  CD1 ILE A 297       7.348 -11.520  17.477  1.00 93.60           C
ATOM   4524 1HD1 ILE A 297       6.559 -12.220  17.750  1.00 93.60           H
ATOM   4525 2HD1 ILE A 297       8.090 -12.029  16.862  1.00 93.60           H
ATOM   4526 3HD1 ILE A 297       7.825 -11.140  18.381  1.00 93.60           H
ATOM   4527  HN  ILE A 297       3.941  -9.958  16.317  1.00 93.60           H
ATOM   4528  N   CYS A 298       3.733 -10.845  13.269  1.00 95.04           N
ATOM   4529  CA  CYS A 298       3.178 -11.262  11.993  1.00 95.04           C
ATOM   4530  C   CYS A 298       2.823 -10.008  11.191  1.00 95.04           C
ATOM   4531  O   CYS A 298       3.054  -9.954   9.984  1.00 95.04           O
ATOM   4532  HA  CYS A 298       3.953 -11.839  11.488  1.00 95.04           H
ATOM   4533  CB  CYS A 298       1.970 -12.183  12.176  1.00 95.04           C
ATOM   4534 1HB  CYS A 298       1.306 -11.779  12.940  1.00 95.04           H
ATOM   4535 2HB  CYS A 298       1.397 -12.233  11.250  1.00 95.04           H
ATOM   4536  SG  CYS A 298       2.528 -13.859  12.656  1.00 95.04           S
ATOM   4537  HG  CYS A 298       2.798 -13.558  13.923  1.00 95.04           H
ATOM   4538  HN  CYS A 298       3.250 -11.190  14.074  1.00 95.04           H
ATOM   4539  N   PHE A 299       2.268  -9.032  11.894  1.00 94.10           N
ATOM   4540  CA  PHE A 299       1.876  -7.784  11.261  1.00 94.10           C
ATOM   4541  C   PHE A 299       3.080  -7.094  10.617  1.00 94.10           C
ATOM   4542  O   PHE A 299       3.015  -6.672   9.464  1.00 94.10           O
ATOM   4543  HA  PHE A 299       1.144  -8.027  10.491  1.00 94.10           H
ATOM   4544  CB  PHE A 299       1.315  -6.882  12.362  1.00 94.10           C
ATOM   4545 1HB  PHE A 299       0.460  -7.377  12.823  1.00 94.10           H
ATOM   4546 2HB  PHE A 299       2.070  -6.761  13.139  1.00 94.10           H
ATOM   4547  CG  PHE A 299       0.882  -5.498  11.873  1.00 94.10           C
ATOM   4548  CD1 PHE A 299       1.713  -4.432  12.026  1.00 94.10           C
ATOM   4549  HD1 PHE A 299       2.687  -4.564  12.497  1.00 94.10           H
ATOM   4550  CD2 PHE A 299      -0.333  -5.334  11.285  1.00 94.10           C
ATOM   4551  HD2 PHE A 299      -0.999  -6.189  11.162  1.00 94.10           H
ATOM   4552  CE1 PHE A 299       1.312  -3.148  11.572  1.00 94.10           C
ATOM   4553  HE1 PHE A 299       1.977  -2.294  11.694  1.00 94.10           H
ATOM   4554  CE2 PHE A 299      -0.734  -4.050  10.830  1.00 94.10           C
ATOM   4555  HE2 PHE A 299      -1.708  -3.919  10.359  1.00 94.10           H
ATOM   4556  CZ  PHE A 299       0.096  -2.984  10.983  1.00 94.10           C
ATOM   4557  HZ  PHE A 299      -0.212  -1.999  10.634  1.00 94.10           H
ATOM   4558  HN  PHE A 299       2.085  -9.084  12.876  1.00 94.10           H
ATOM   4559  N   GLN A 300       4.152  -7.001  11.391  1.00 90.42           N
ATOM   4560  CA  GLN A 300       5.336  -6.286  10.946  1.00 90.42           C
ATOM   4561  C   GLN A 300       5.911  -6.943   9.689  1.00 90.42           C
ATOM   4562  O   GLN A 300       6.317  -6.253   8.755  1.00 90.42           O
ATOM   4563  HA  GLN A 300       4.996  -5.277  10.714  1.00 90.42           H
ATOM   4564  CB  GLN A 300       6.386  -6.218  12.057  1.00 90.42           C
ATOM   4565 1HB  GLN A 300       6.530  -7.209  12.487  1.00 90.42           H
ATOM   4566 2HB  GLN A 300       7.344  -5.909  11.639  1.00 90.42           H
ATOM   4567  CG  GLN A 300       5.961  -5.238  13.153  1.00 90.42           C
ATOM   4568 1HG  GLN A 300       5.845  -4.241  12.729  1.00 90.42           H
ATOM   4569 2HG  GLN A 300       4.989  -5.531  13.550  1.00 90.42           H
ATOM   4570  CD  GLN A 300       6.991  -5.201  14.284  1.00 90.42           C
ATOM   4571  OE1 GLN A 300       8.065  -5.773  14.199  1.00 90.42           O
ATOM   4572  NE2 GLN A 300       6.604  -4.498  15.345  1.00 90.42           N
ATOM   4573 1HE2 GLN A 300       5.708  -4.053  15.350  1.00 90.42           H
ATOM   4574 2HE2 GLN A 300       7.209  -4.415  16.137  1.00 90.42           H
ATOM   4575  HN  GLN A 300       4.219  -7.401  12.305  1.00 90.42           H
ATOM   4576  N   VAL A 301       5.925  -8.267   9.706  1.00 95.47           N
ATOM   4577  CA  VAL A 301       6.515  -9.023   8.613  1.00 95.47           C
ATOM   4578  C   VAL A 301       5.679  -8.819   7.348  1.00 95.47           C
ATOM   4579  O   VAL A 301       6.211  -8.454   6.301  1.00 95.47           O
ATOM   4580  HA  VAL A 301       7.515  -8.626   8.441  1.00 95.47           H
ATOM   4581  CB  VAL A 301       6.650 -10.495   9.009  1.00 95.47           C
ATOM   4582  HB  VAL A 301       5.667 -10.851   9.318  1.00 95.47           H
ATOM   4583  CG1 VAL A 301       7.104 -11.343   7.819  1.00 95.47           C
ATOM   4584 1HG1 VAL A 301       6.372 -11.263   7.016  1.00 95.47           H
ATOM   4585 2HG1 VAL A 301       8.071 -10.985   7.466  1.00 95.47           H
ATOM   4586 3HG1 VAL A 301       7.192 -12.384   8.128  1.00 95.47           H
ATOM   4587  CG2 VAL A 301       7.604 -10.658  10.194  1.00 95.47           C
ATOM   4588 1HG2 VAL A 301       8.588 -10.277   9.924  1.00 95.47           H
ATOM   4589 2HG2 VAL A 301       7.220 -10.101  11.049  1.00 95.47           H
ATOM   4590 3HG2 VAL A 301       7.682 -11.714  10.455  1.00 95.47           H
ATOM   4591  HN  VAL A 301       5.545  -8.821  10.446  1.00 95.47           H
ATOM   4592  N   THR A 302       4.384  -9.063   7.487  1.00 94.55           N
ATOM   4593  CA  THR A 302       3.494  -9.055   6.339  1.00 94.55           C
ATOM   4594  C   THR A 302       3.396  -7.646   5.749  1.00 94.55           C
ATOM   4595  O   THR A 302       3.245  -7.485   4.539  1.00 94.55           O
ATOM   4596  HA  THR A 302       3.922  -9.695   5.567  1.00 94.55           H
ATOM   4597  CB  THR A 302       2.144  -9.622   6.783  1.00 94.55           C
ATOM   4598  HB  THR A 302       1.428  -9.611   5.961  1.00 94.55           H
ATOM   4599  OG1 THR A 302       1.792  -8.835   7.917  1.00 94.55           O
ATOM   4600  HG1 THR A 302       0.839  -9.002   8.167  1.00 94.55           H
ATOM   4601  CG2 THR A 302       2.260 -11.043   7.338  1.00 94.55           C
ATOM   4602 1HG2 THR A 302       2.925 -11.043   8.202  1.00 94.55           H
ATOM   4603 2HG2 THR A 302       2.665 -11.702   6.569  1.00 94.55           H
ATOM   4604 3HG2 THR A 302       1.274 -11.398   7.638  1.00 94.55           H
ATOM   4605  HN  THR A 302       3.943  -9.263   8.362  1.00 94.55           H
ATOM   4606  N   GLN A 303       3.487  -6.662   6.632  1.00 91.75           N
ATOM   4607  CA  GLN A 303       3.471  -5.273   6.208  1.00 91.75           C
ATOM   4608  C   GLN A 303       4.681  -4.975   5.321  1.00 91.75           C
ATOM   4609  O   GLN A 303       4.561  -4.279   4.313  1.00 91.75           O
ATOM   4610  HA  GLN A 303       2.553  -5.156   5.633  1.00 91.75           H
ATOM   4611  CB  GLN A 303       3.431  -4.332   7.414  1.00 91.75           C
ATOM   4612 1HB  GLN A 303       2.561  -4.561   8.030  1.00 91.75           H
ATOM   4613 2HB  GLN A 303       4.312  -4.493   8.035  1.00 91.75           H
ATOM   4614  CG  GLN A 303       3.375  -2.870   6.967  1.00 91.75           C
ATOM   4615 1HG  GLN A 303       4.302  -2.606   6.458  1.00 91.75           H
ATOM   4616 2HG  GLN A 303       2.567  -2.736   6.248  1.00 91.75           H
ATOM   4617  CD  GLN A 303       3.160  -1.939   8.162  1.00 91.75           C
ATOM   4618  OE1 GLN A 303       3.993  -1.818   9.045  1.00 91.75           O
ATOM   4619  NE2 GLN A 303       1.999  -1.290   8.141  1.00 91.75           N
ATOM   4620 1HE2 GLN A 303       1.360  -1.434   7.386  1.00 91.75           H
ATOM   4621 2HE2 GLN A 303       1.767  -0.657   8.879  1.00 91.75           H
ATOM   4622  HN  GLN A 303       3.570  -6.802   7.619  1.00 91.75           H
ATOM   4623  N   THR A 304       5.820  -5.516   5.727  1.00 93.06           N
ATOM   4624  CA  THR A 304       7.061  -5.278   5.008  1.00 93.06           C
ATOM   4625  C   THR A 304       6.980  -5.864   3.597  1.00 93.06           C
ATOM   4626  O   THR A 304       7.403  -5.229   2.632  1.00 93.06           O
ATOM   4627  HA  THR A 304       7.194  -4.201   4.900  1.00 93.06           H
ATOM   4628  CB  THR A 304       8.208  -5.853   5.841  1.00 93.06           C
ATOM   4629  HB  THR A 304       8.141  -6.940   5.897  1.00 93.06           H
ATOM   4630  OG1 THR A 304       8.112  -5.166   7.085  1.00 93.06           O
ATOM   4631  HG1 THR A 304       7.641  -5.738   7.757  1.00 93.06           H
ATOM   4632  CG2 THR A 304       9.582  -5.454   5.299  1.00 93.06           C
ATOM   4633 1HG2 THR A 304       9.674  -4.368   5.307  1.00 93.06           H
ATOM   4634 2HG2 THR A 304       9.691  -5.821   4.279  1.00 93.06           H
ATOM   4635 3HG2 THR A 304      10.360  -5.889   5.927  1.00 93.06           H
ATOM   4636  HN  THR A 304       5.904  -6.106   6.530  1.00 93.06           H
ATOM   4637  N   ILE A 305       6.434  -7.069   3.522  1.00 92.78           N
ATOM   4638  CA  ILE A 305       6.267  -7.736   2.242  1.00 92.78           C
ATOM   4639  C   ILE A 305       5.414  -6.859   1.322  1.00 92.78           C
ATOM   4640  O   ILE A 305       5.681  -6.766   0.125  1.00 92.78           O
ATOM   4641  HA  ILE A 305       7.257  -7.842   1.797  1.00 92.78           H
ATOM   4642  CB  ILE A 305       5.706  -9.145   2.441  1.00 92.78           C
ATOM   4643  HB  ILE A 305       4.815  -9.073   3.065  1.00 92.78           H
ATOM   4644  CG1 ILE A 305       6.707 -10.033   3.183  1.00 92.78           C
ATOM   4645 1HG1 ILE A 305       7.529 -10.296   2.518  1.00 92.78           H
ATOM   4646 2HG1 ILE A 305       7.137  -9.482   4.020  1.00 92.78           H
ATOM   4647  CG2 ILE A 305       5.276  -9.758   1.107  1.00 92.78           C
ATOM   4648 1HG2 ILE A 305       4.504  -9.136   0.654  1.00 92.78           H
ATOM   4649 2HG2 ILE A 305       6.135  -9.815   0.439  1.00 92.78           H
ATOM   4650 3HG2 ILE A 305       4.881 -10.759   1.278  1.00 92.78           H
ATOM   4651  CD1 ILE A 305       6.033 -11.307   3.697  1.00 92.78           C
ATOM   4652 1HD1 ILE A 305       5.227 -11.042   4.381  1.00 92.78           H
ATOM   4653 2HD1 ILE A 305       5.626 -11.868   2.856  1.00 92.78           H
ATOM   4654 3HD1 ILE A 305       6.767 -11.920   4.221  1.00 92.78           H
ATOM   4655  HN  ILE A 305       6.110  -7.586   4.313  1.00 92.78           H
ATOM   4656  N   ALA A 306       4.406  -6.238   1.917  1.00 92.48           N
ATOM   4657  CA  ALA A 306       3.487  -5.407   1.159  1.00 92.48           C
ATOM   4658  C   ALA A 306       4.248  -4.214   0.576  1.00 92.48           C
ATOM   4659  O   ALA A 306       3.962  -3.775  -0.537  1.00 92.48           O
ATOM   4660  HA  ALA A 306       3.092  -6.009   0.341  1.00 92.48           H
ATOM   4661  CB  ALA A 306       2.328  -4.975   2.059  1.00 92.48           C
ATOM   4662 1HB  ALA A 306       1.803  -5.858   2.424  1.00 92.48           H
ATOM   4663 2HB  ALA A 306       2.717  -4.408   2.905  1.00 92.48           H
ATOM   4664 3HB  ALA A 306       1.639  -4.351   1.490  1.00 92.48           H
ATOM   4665  HN  ALA A 306       4.214  -6.296   2.897  1.00 92.48           H
ATOM   4666  N   PHE A 307       5.202  -3.724   1.353  1.00 90.67           N
ATOM   4667  CA  PHE A 307       5.969  -2.557   0.952  1.00 90.67           C
ATOM   4668  C   PHE A 307       6.893  -2.886  -0.223  1.00 90.67           C
ATOM   4669  O   PHE A 307       7.160  -2.030  -1.065  1.00 90.67           O
ATOM   4670  HA  PHE A 307       5.256  -1.791   0.648  1.00 90.67           H
ATOM   4671  CB  PHE A 307       6.820  -2.145   2.155  1.00 90.67           C
ATOM   4672 1HB  PHE A 307       7.380  -3.012   2.505  1.00 90.67           H
ATOM   4673 2HB  PHE A 307       7.550  -1.403   1.833  1.00 90.67           H
ATOM   4674  CG  PHE A 307       6.012  -1.573   3.321  1.00 90.67           C
ATOM   4675  CD1 PHE A 307       4.687  -1.311   3.167  1.00 90.67           C
ATOM   4676  HD1 PHE A 307       4.199  -1.509   2.212  1.00 90.67           H
ATOM   4677  CD2 PHE A 307       6.620  -1.326   4.513  1.00 90.67           C
ATOM   4678  HD2 PHE A 307       7.682  -1.535   4.636  1.00 90.67           H
ATOM   4679  CE1 PHE A 307       3.937  -0.780   4.250  1.00 90.67           C
ATOM   4680  HE1 PHE A 307       2.875  -0.570   4.126  1.00 90.67           H
ATOM   4681  CE2 PHE A 307       5.870  -0.795   5.596  1.00 90.67           C
ATOM   4682  HE2 PHE A 307       6.358  -0.596   6.550  1.00 90.67           H
ATOM   4683  CZ  PHE A 307       4.545  -0.533   5.441  1.00 90.67           C
ATOM   4684  HZ  PHE A 307       3.969  -0.125   6.273  1.00 90.67           H
ATOM   4685  HN  PHE A 307       5.453  -4.109   2.241  1.00 90.67           H
ATOM   4686  N   PHE A 308       7.355  -4.127  -0.241  1.00 87.95           N
ATOM   4687  CA  PHE A 308       8.232  -4.584  -1.306  1.00 87.95           C
ATOM   4688  C   PHE A 308       7.536  -4.492  -2.666  1.00 87.95           C
ATOM   4689  O   PHE A 308       8.195  -4.403  -3.700  1.00 87.95           O
ATOM   4690  HA  PHE A 308       9.108  -3.935  -1.304  1.00 87.95           H
ATOM   4691  CB  PHE A 308       8.565  -6.048  -1.015  1.00 87.95           C
ATOM   4692 1HB  PHE A 308       7.741  -6.494  -0.458  1.00 87.95           H
ATOM   4693 2HB  PHE A 308       8.641  -6.588  -1.959  1.00 87.95           H
ATOM   4694  CG  PHE A 308       9.861  -6.246  -0.225  1.00 87.95           C
ATOM   4695  CD1 PHE A 308      11.063  -6.129  -0.851  1.00 87.95           C
ATOM   4696  HD1 PHE A 308      11.103  -5.895  -1.914  1.00 87.95           H
ATOM   4697  CD2 PHE A 308       9.810  -6.539   1.102  1.00 87.95           C
ATOM   4698  HD2 PHE A 308       8.847  -6.632   1.603  1.00 87.95           H
ATOM   4699  CE1 PHE A 308      12.265  -6.313  -0.118  1.00 87.95           C
ATOM   4700  HE1 PHE A 308      13.228  -6.220  -0.619  1.00 87.95           H
ATOM   4701  CE2 PHE A 308      11.013  -6.722   1.835  1.00 87.95           C
ATOM   4702  HE2 PHE A 308      10.973  -6.957   2.898  1.00 87.95           H
ATOM   4703  CZ  PHE A 308      12.215  -6.606   1.209  1.00 87.95           C
ATOM   4704  HZ  PHE A 308      13.138  -6.747   1.772  1.00 87.95           H
ATOM   4705  HN  PHE A 308       7.141  -4.814   0.454  1.00 87.95           H
ATOM   4706  N   HIS A 309       6.212  -4.518  -2.620  1.00 79.31           N
ATOM   4707  CA  HIS A 309       5.420  -4.459  -3.837  1.00 79.31           C
ATOM   4708  C   HIS A 309       5.699  -3.145  -4.568  1.00 79.31           C
ATOM   4709  O   HIS A 309       5.761  -3.114  -5.796  1.00 79.31           O
ATOM   4710  HA  HIS A 309       5.746  -5.290  -4.463  1.00 79.31           H
ATOM   4711  CB  HIS A 309       3.935  -4.663  -3.528  1.00 79.31           C
ATOM   4712 1HB  HIS A 309       3.810  -5.607  -2.998  1.00 79.31           H
ATOM   4713 2HB  HIS A 309       3.603  -3.873  -2.855  1.00 79.31           H
ATOM   4714  CG  HIS A 309       3.049  -4.668  -4.751  1.00 79.31           C
ATOM   4715  ND1 HIS A 309       3.136  -5.636  -5.736  1.00 79.31           N
ATOM   4716  HD1 HIS A 309       3.772  -6.408  -5.743  1.00 79.31           H
ATOM   4717  CD2 HIS A 309       2.058  -3.814  -5.138  1.00 79.31           C
ATOM   4718  HD2 HIS A 309       1.726  -2.933  -4.588  1.00 79.31           H
ATOM   4719  CE1 HIS A 309       2.234  -5.367  -6.668  1.00 79.31           C
ATOM   4720  HE1 HIS A 309       2.056  -5.947  -7.574  1.00 79.31           H
ATOM   4721  NE2 HIS A 309       1.567  -4.237  -6.296  1.00 79.31           N
ATOM   4722  HN  HIS A 309       5.683  -4.577  -1.774  1.00 79.31           H
ATOM   4723  N   SER A 310       5.860  -2.090  -3.782  1.00 84.28           N
ATOM   4724  CA  SER A 310       5.999  -0.756  -4.340  1.00 84.28           C
ATOM   4725  C   SER A 310       7.319  -0.643  -5.105  1.00 84.28           C
ATOM   4726  O   SER A 310       7.454   0.194  -5.997  1.00 84.28           O
ATOM   4727  HA  SER A 310       5.153  -0.636  -5.016  1.00 84.28           H
ATOM   4728  CB  SER A 310       5.929   0.310  -3.244  1.00 84.28           C
ATOM   4729 1HB  SER A 310       6.688   0.104  -2.489  1.00 84.28           H
ATOM   4730 2HB  SER A 310       6.160   1.285  -3.671  1.00 84.28           H
ATOM   4731  OG  SER A 310       4.646   0.355  -2.625  1.00 84.28           O
ATOM   4732  HG  SER A 310       4.003   0.855  -3.206  1.00 84.28           H
ATOM   4733  HN  SER A 310       5.896  -2.137  -2.784  1.00 84.28           H
ATOM   4734  N   CYS A 311       8.258  -1.498  -4.730  1.00 86.80           N
ATOM   4735  CA  CYS A 311       9.562  -1.506  -5.371  1.00 86.80           C
ATOM   4736  C   CYS A 311       9.531  -2.528  -6.510  1.00 86.80           C
ATOM   4737  O   CYS A 311      10.387  -2.504  -7.393  1.00 86.80           O
ATOM   4738  HA  CYS A 311       9.727  -0.501  -5.758  1.00 86.80           H
ATOM   4739  CB  CYS A 311      10.683  -1.800  -4.372  1.00 86.80           C
ATOM   4740 1HB  CYS A 311      11.646  -1.522  -4.800  1.00 86.80           H
ATOM   4741 2HB  CYS A 311      10.547  -1.198  -3.473  1.00 86.80           H
ATOM   4742  SG  CYS A 311      10.683  -3.578  -3.937  1.00 86.80           S
ATOM   4743  HG  CYS A 311      11.725  -3.519  -3.112  1.00 86.80           H
ATOM   4744  HN  CYS A 311       8.141  -2.175  -4.003  1.00 86.80           H
ATOM   4745  N   LEU A 312       8.535  -3.400  -6.453  1.00 84.37           N
ATOM   4746  CA  LEU A 312       8.457  -4.509  -7.389  1.00 84.37           C
ATOM   4747  C   LEU A 312       7.814  -4.027  -8.691  1.00 84.37           C
ATOM   4748  O   LEU A 312       8.160  -4.502  -9.771  1.00 84.37           O
ATOM   4749  HA  LEU A 312       9.477  -4.827  -7.604  1.00 84.37           H
ATOM   4750  CB  LEU A 312       7.737  -5.698  -6.751  1.00 84.37           C
ATOM   4751 1HB  LEU A 312       6.869  -5.324  -6.208  1.00 84.37           H
ATOM   4752 2HB  LEU A 312       7.362  -6.340  -7.548  1.00 84.37           H
ATOM   4753  CG  LEU A 312       8.571  -6.553  -5.795  1.00 84.37           C
ATOM   4754  HG  LEU A 312       8.994  -5.899  -5.032  1.00 84.37           H
ATOM   4755  CD1 LEU A 312       7.697  -7.582  -5.074  1.00 84.37           C
ATOM   4756 1HD1 LEU A 312       6.928  -7.066  -4.500  1.00 84.37           H
ATOM   4757 2HD1 LEU A 312       7.226  -8.236  -5.808  1.00 84.37           H
ATOM   4758 3HD1 LEU A 312       8.316  -8.176  -4.401  1.00 84.37           H
ATOM   4759  CD2 LEU A 312       9.743  -7.210  -6.528  1.00 84.37           C
ATOM   4760 1HD2 LEU A 312       9.362  -7.848  -7.325  1.00 84.37           H
ATOM   4761 2HD2 LEU A 312      10.383  -6.438  -6.955  1.00 84.37           H
ATOM   4762 3HD2 LEU A 312      10.320  -7.812  -5.825  1.00 84.37           H
ATOM   4763  HN  LEU A 312       7.793  -3.358  -5.784  1.00 84.37           H
ATOM   4764  N   ASN A 313       6.889  -3.089  -8.545  1.00 78.58           N
ATOM   4765  CA  ASN A 313       6.090  -2.645  -9.674  1.00 78.58           C
ATOM   4766  C   ASN A 313       7.016  -2.267 -10.832  1.00 78.58           C
ATOM   4767  O   ASN A 313       6.887  -2.799 -11.934  1.00 78.58           O
ATOM   4768  HA  ASN A 313       5.442  -3.487  -9.917  1.00 78.58           H
ATOM   4769  CB  ASN A 313       5.261  -1.411  -9.311  1.00 78.58           C
ATOM   4770 1HB  ASN A 313       5.860  -0.731  -8.705  1.00 78.58           H
ATOM   4771 2HB  ASN A 313       4.987  -0.873 -10.218  1.00 78.58           H
ATOM   4772  CG  ASN A 313       3.997  -1.806  -8.544  1.00 78.58           C
ATOM   4773  OD1 ASN A 313       3.490  -2.910  -8.659  1.00 78.58           O
ATOM   4774  ND2 ASN A 313       3.518  -0.846  -7.759  1.00 78.58           N
ATOM   4775 1HD2 ASN A 313       3.982   0.039  -7.711  1.00 78.58           H
ATOM   4776 2HD2 ASN A 313       2.694  -1.008  -7.217  1.00 78.58           H
ATOM   4777  HN  ASN A 313       6.683  -2.637  -7.677  1.00 78.58           H
ATOM   4778  N   PRO A 314       7.964  -1.347 -10.605  1.00 78.96           N
ATOM   4779  CA  PRO A 314       8.841  -0.886 -11.684  1.00 78.96           C
ATOM   4780  C   PRO A 314       9.525  -2.037 -12.403  1.00 78.96           C
ATOM   4781  O   PRO A 314       9.633  -2.032 -13.629  1.00 78.96           O
ATOM   4782  HA  PRO A 314       8.256  -0.378 -12.451  1.00 78.96           H
ATOM   4783  CB  PRO A 314       9.849   0.017 -10.971  1.00 78.96           C
ATOM   4784 1HB  PRO A 314      10.737  -0.536 -10.663  1.00 78.96           H
ATOM   4785 2HB  PRO A 314      10.188   0.828 -11.615  1.00 78.96           H
ATOM   4786  CG  PRO A 314       9.068   0.539  -9.771  1.00 78.96           C
ATOM   4787 1HG  PRO A 314       9.729   0.904  -8.985  1.00 78.96           H
ATOM   4788 2HG  PRO A 314       8.423   1.375 -10.041  1.00 78.96           H
ATOM   4789  CD  PRO A 314       8.271  -0.677  -9.329  1.00 78.96           C
ATOM   4790 1HD  PRO A 314       8.851  -1.322  -8.668  1.00 78.96           H
ATOM   4791 2HD  PRO A 314       7.370  -0.395  -8.784  1.00 78.96           H
ATOM   4792  N   VAL A 315       9.974  -3.002 -11.614  1.00 80.57           N
ATOM   4793  CA  VAL A 315      10.730  -4.120 -12.154  1.00 80.57           C
ATOM   4794  C   VAL A 315       9.836  -4.925 -13.099  1.00 80.57           C
ATOM   4795  O   VAL A 315      10.282  -5.361 -14.160  1.00 80.57           O
ATOM   4796  HA  VAL A 315      11.563  -3.708 -12.725  1.00 80.57           H
ATOM   4797  CB  VAL A 315      11.307  -4.961 -11.014  1.00 80.57           C
ATOM   4798  HB  VAL A 315      10.473  -5.349 -10.429  1.00 80.57           H
ATOM   4799  CG1 VAL A 315      12.094  -6.155 -11.558  1.00 80.57           C
ATOM   4800 1HG1 VAL A 315      11.435  -6.783 -12.157  1.00 80.57           H
ATOM   4801 2HG1 VAL A 315      12.916  -5.796 -12.178  1.00 80.57           H
ATOM   4802 3HG1 VAL A 315      12.493  -6.736 -10.727  1.00 80.57           H
ATOM   4803  CG2 VAL A 315      12.175  -4.107 -10.088  1.00 80.57           C
ATOM   4804 1HG2 VAL A 315      13.000  -3.678 -10.657  1.00 80.57           H
ATOM   4805 2HG2 VAL A 315      11.572  -3.306  -9.661  1.00 80.57           H
ATOM   4806 3HG2 VAL A 315      12.573  -4.730  -9.286  1.00 80.57           H
ATOM   4807  HN  VAL A 315       9.829  -3.029 -10.625  1.00 80.57           H
ATOM   4808  N   LEU A 316       8.592  -5.100 -12.680  1.00 78.36           N
ATOM   4809  CA  LEU A 316       7.642  -5.876 -13.459  1.00 78.36           C
ATOM   4810  C   LEU A 316       7.506  -5.258 -14.852  1.00 78.36           C
ATOM   4811  O   LEU A 316       7.460  -5.975 -15.851  1.00 78.36           O
ATOM   4812  HA  LEU A 316       8.050  -6.881 -13.565  1.00 78.36           H
ATOM   4813  CB  LEU A 316       6.313  -6.003 -12.710  1.00 78.36           C
ATOM   4814 1HB  LEU A 316       5.964  -5.002 -12.457  1.00 78.36           H
ATOM   4815 2HB  LEU A 316       5.577  -6.435 -13.388  1.00 78.36           H
ATOM   4816  CG  LEU A 316       6.341  -6.842 -11.431  1.00 78.36           C
ATOM   4817  HG  LEU A 316       7.103  -6.429 -10.769  1.00 78.36           H
ATOM   4818  CD1 LEU A 316       5.005  -6.758 -10.691  1.00 78.36           C
ATOM   4819 1HD1 LEU A 316       4.802  -5.721 -10.424  1.00 78.36           H
ATOM   4820 2HD1 LEU A 316       4.209  -7.131 -11.336  1.00 78.36           H
ATOM   4821 3HD1 LEU A 316       5.053  -7.364  -9.786  1.00 78.36           H
ATOM   4822  CD2 LEU A 316       6.740  -8.288 -11.732  1.00 78.36           C
ATOM   4823 1HD2 LEU A 316       6.020  -8.727 -12.423  1.00 78.36           H
ATOM   4824 2HD2 LEU A 316       7.733  -8.305 -12.183  1.00 78.36           H
ATOM   4825 3HD2 LEU A 316       6.753  -8.862 -10.806  1.00 78.36           H
ATOM   4826  HN  LEU A 316       8.231  -4.723 -11.827  1.00 78.36           H
ATOM   4827  N   TYR A 317       7.446  -3.935 -14.875  1.00 67.75           N
ATOM   4828  CA  TYR A 317       7.253  -3.216 -16.122  1.00 67.75           C
ATOM   4829  C   TYR A 317       8.444  -3.417 -17.061  1.00 67.75           C
ATOM   4830  O   TYR A 317       8.274  -3.497 -18.277  1.00 67.75           O
ATOM   4831  HA  TYR A 317       6.354  -3.606 -16.600  1.00 67.75           H
ATOM   4832  CB  TYR A 317       7.160  -1.736 -15.746  1.00 67.75           C
ATOM   4833 1HB  TYR A 317       8.100  -1.428 -15.289  1.00 67.75           H
ATOM   4834 2HB  TYR A 317       7.039  -1.147 -16.655  1.00 67.75           H
ATOM   4835  CG  TYR A 317       6.012  -1.408 -14.788  1.00 67.75           C
ATOM   4836  CD1 TYR A 317       4.875  -2.190 -14.781  1.00 67.75           C
ATOM   4837  HD1 TYR A 317       4.794  -3.040 -15.459  1.00 67.75           H
ATOM   4838  CD2 TYR A 317       6.115  -0.332 -13.931  1.00 67.75           C
ATOM   4839  HD2 TYR A 317       7.014   0.285 -13.936  1.00 67.75           H
ATOM   4840  CE1 TYR A 317       3.795  -1.881 -13.880  1.00 67.75           C
ATOM   4841  HE1 TYR A 317       2.891  -2.490 -13.864  1.00 67.75           H
ATOM   4842  CE2 TYR A 317       5.036  -0.024 -13.029  1.00 67.75           C
ATOM   4843  HE2 TYR A 317       5.104   0.824 -12.347  1.00 67.75           H
ATOM   4844  CZ  TYR A 317       3.929  -0.814 -13.048  1.00 67.75           C
ATOM   4845  OH  TYR A 317       2.909  -0.523 -12.197  1.00 67.75           O
ATOM   4846  HH  TYR A 317       2.222  -1.249 -12.224  1.00 67.75           H
ATOM   4847  HN  TYR A 317       7.526  -3.358 -14.062  1.00 67.75           H
ATOM   4848  N   VAL A 318       9.623  -3.493 -16.461  1.00 70.09           N
ATOM   4849  CA  VAL A 318      10.849  -3.612 -17.232  1.00 70.09           C
ATOM   4850  C   VAL A 318      10.862  -4.960 -17.957  1.00 70.09           C
ATOM   4851  O   VAL A 318      11.099  -5.019 -19.162  1.00 70.09           O
ATOM   4852  HA  VAL A 318      10.849  -2.815 -17.975  1.00 70.09           H
ATOM   4853  CB  VAL A 318      12.062  -3.411 -16.322  1.00 70.09           C
ATOM   4854  HB  VAL A 318      11.970  -4.102 -15.484  1.00 70.09           H
ATOM   4855  CG1 VAL A 318      13.361  -3.738 -17.060  1.00 70.09           C
ATOM   4856 1HG1 VAL A 318      13.341  -4.777 -17.390  1.00 70.09           H
ATOM   4857 2HG1 VAL A 318      13.462  -3.083 -17.925  1.00 70.09           H
ATOM   4858 3HG1 VAL A 318      14.208  -3.587 -16.389  1.00 70.09           H
ATOM   4859  CG2 VAL A 318      12.094  -1.990 -15.757  1.00 70.09           C
ATOM   4860 1HG2 VAL A 318      12.151  -1.274 -16.577  1.00 70.09           H
ATOM   4861 2HG2 VAL A 318      11.188  -1.808 -15.178  1.00 70.09           H
ATOM   4862 3HG2 VAL A 318      12.966  -1.874 -15.113  1.00 70.09           H
ATOM   4863  HN  VAL A 318       9.748  -3.474 -15.469  1.00 70.09           H
ATOM   4864  N   PHE A 319      10.603  -6.010 -17.191  1.00 69.43           N
ATOM   4865  CA  PHE A 319      10.802  -7.362 -17.683  1.00 69.43           C
ATOM   4866  C   PHE A 319       9.612  -7.818 -18.530  1.00 69.43           C
ATOM   4867  O   PHE A 319       9.782  -8.558 -19.498  1.00 69.43           O
ATOM   4868  HA  PHE A 319      11.702  -7.354 -18.298  1.00 69.43           H
ATOM   4869  CB  PHE A 319      10.918  -8.271 -16.458  1.00 69.43           C
ATOM   4870 1HB  PHE A 319      10.175  -7.967 -15.720  1.00 69.43           H
ATOM   4871 2HB  PHE A 319      10.675  -9.293 -16.751  1.00 69.43           H
ATOM   4872  CG  PHE A 319      12.301  -8.260 -15.803  1.00 69.43           C
ATOM   4873  CD1 PHE A 319      13.347  -8.878 -16.413  1.00 69.43           C
ATOM   4874  HD1 PHE A 319      13.201  -9.382 -17.368  1.00 69.43           H
ATOM   4875  CD2 PHE A 319      12.483  -7.631 -14.611  1.00 69.43           C
ATOM   4876  HD2 PHE A 319      11.645  -7.135 -14.122  1.00 69.43           H
ATOM   4877  CE1 PHE A 319      14.630  -8.867 -15.805  1.00 69.43           C
ATOM   4878  HE1 PHE A 319      15.469  -9.363 -16.293  1.00 69.43           H
ATOM   4879  CE2 PHE A 319      13.767  -7.620 -14.003  1.00 69.43           C
ATOM   4880  HE2 PHE A 319      13.913  -7.115 -13.048  1.00 69.43           H
ATOM   4881  CZ  PHE A 319      14.813  -8.238 -14.613  1.00 69.43           C
ATOM   4882  HZ  PHE A 319      15.798  -8.230 -14.147  1.00 69.43           H
ATOM   4883  HN  PHE A 319      10.264  -5.947 -16.252  1.00 69.43           H
ATOM   4884  N   VAL A 320       8.434  -7.357 -18.136  1.00 73.72           N
ATOM   4885  CA  VAL A 320       7.201  -7.861 -18.716  1.00 73.72           C
ATOM   4886  C   VAL A 320       6.736  -6.909 -19.820  1.00 73.72           C
ATOM   4887  O   VAL A 320       6.047  -7.323 -20.751  1.00 73.72           O
ATOM   4888  HA  VAL A 320       7.419  -8.832 -19.159  1.00 73.72           H
ATOM   4889  CB  VAL A 320       6.152  -8.064 -17.620  1.00 73.72           C
ATOM   4890  HB  VAL A 320       5.828  -7.080 -17.281  1.00 73.72           H
ATOM   4891  CG1 VAL A 320       4.927  -8.801 -18.165  1.00 73.72           C
ATOM   4892 1HG1 VAL A 320       4.481  -8.219 -18.971  1.00 73.72           H
ATOM   4893 2HG1 VAL A 320       5.229  -9.777 -18.544  1.00 73.72           H
ATOM   4894 3HG1 VAL A 320       4.197  -8.932 -17.365  1.00 73.72           H
ATOM   4895  CG2 VAL A 320       6.748  -8.802 -16.420  1.00 73.72           C
ATOM   4896 1HG2 VAL A 320       7.113  -9.778 -16.739  1.00 73.72           H
ATOM   4897 2HG2 VAL A 320       7.574  -8.221 -16.010  1.00 73.72           H
ATOM   4898 3HG2 VAL A 320       5.981  -8.933 -15.657  1.00 73.72           H
ATOM   4899  HN  VAL A 320       8.315  -6.654 -17.435  1.00 73.72           H
ATOM   4900  N   GLY A 321       7.131  -5.652 -19.679  1.00 75.29           N
ATOM   4901  CA  GLY A 321       6.646  -4.611 -20.569  1.00 75.29           C
ATOM   4902  C   GLY A 321       7.584  -4.431 -21.765  1.00 75.29           C
ATOM   4903  O   GLY A 321       8.573  -3.704 -21.679  1.00 75.29           O
ATOM   4904 1HA  GLY A 321       5.647  -4.866 -20.922  1.00 75.29           H
ATOM   4905 2HA  GLY A 321       6.562  -3.671 -20.024  1.00 75.29           H
ATOM   4906  HN  GLY A 321       7.769  -5.342 -18.975  1.00 75.29           H
ATOM   4907  N   GLU A 322       7.241  -5.106 -22.852  1.00 66.15           N
ATOM   4908  CA  GLU A 322       7.967  -4.935 -24.099  1.00 66.15           C
ATOM   4909  C   GLU A 322       8.003  -3.457 -24.493  1.00 66.15           C
ATOM   4910  O   GLU A 322       9.051  -2.939 -24.879  1.00 66.15           O
ATOM   4911  HA  GLU A 322       8.977  -5.289 -23.897  1.00 66.15           H
ATOM   4912  CB  GLU A 322       7.351  -5.784 -25.213  1.00 66.15           C
ATOM   4913 1HB  GLU A 322       6.266  -5.679 -25.198  1.00 66.15           H
ATOM   4914 2HB  GLU A 322       7.796  -5.513 -26.171  1.00 66.15           H
ATOM   4915  CG  GLU A 322       7.654  -7.269 -25.002  1.00 66.15           C
ATOM   4916 1HG  GLU A 322       8.727  -7.409 -24.870  1.00 66.15           H
ATOM   4917 2HG  GLU A 322       7.172  -7.615 -24.088  1.00 66.15           H
ATOM   4918  CD  GLU A 322       7.167  -8.102 -26.189  1.00 66.15           C
ATOM   4919  OE1 GLU A 322       7.466  -9.316 -26.191  1.00 66.15           O
ATOM   4920  OE2 GLU A 322       6.506  -7.506 -27.067  1.00 66.15           O
ATOM   4921  HN  GLU A 322       6.484  -5.758 -22.890  1.00 66.15           H
ATOM   4922  N   ARG A 323       6.847  -2.819 -24.383  1.00 63.08           N
ATOM   4923  CA  ARG A 323       6.718  -1.429 -24.788  1.00 63.08           C
ATOM   4924  C   ARG A 323       7.584  -0.535 -23.899  1.00 63.08           C
ATOM   4925  O   ARG A 323       8.319   0.316 -24.397  1.00 63.08           O
ATOM   4926  HA  ARG A 323       7.063  -1.407 -25.822  1.00 63.08           H
ATOM   4927  CB  ARG A 323       5.262  -0.965 -24.704  1.00 63.08           C
ATOM   4928 1HB  ARG A 323       4.635  -1.611 -25.317  1.00 63.08           H
ATOM   4929 2HB  ARG A 323       4.906  -1.056 -23.677  1.00 63.08           H
ATOM   4930  CG  ARG A 323       5.122   0.486 -25.171  1.00 63.08           C
ATOM   4931 1HG  ARG A 323       5.714   1.137 -24.528  1.00 63.08           H
ATOM   4932 2HG  ARG A 323       5.520   0.586 -26.180  1.00 63.08           H
ATOM   4933  CD  ARG A 323       3.658   0.930 -25.146  1.00 63.08           C
ATOM   4934 1HD  ARG A 323       3.089   0.375 -25.892  1.00 63.08           H
ATOM   4935 2HD  ARG A 323       3.217   0.705 -24.175  1.00 63.08           H
ATOM   4936  NE  ARG A 323       3.566   2.382 -25.418  1.00 63.08           N
ATOM   4937  HE  ARG A 323       4.306   2.810 -25.936  1.00 63.08           H
ATOM   4938  CZ  ARG A 323       2.552   3.159 -25.014  1.00 63.08           C
ATOM   4939  NH1 ARG A 323       1.532   2.639 -24.317  1.00 63.08           N
ATOM   4940 1HH1 ARG A 323       1.525   1.664 -24.094  1.00 63.08           H
ATOM   4941 2HH1 ARG A 323       0.779   3.225 -24.019  1.00 63.08           H
ATOM   4942  NH2 ARG A 323       2.572   4.464 -25.317  1.00 63.08           N
ATOM   4943 1HH2 ARG A 323       1.823   5.057 -25.023  1.00 63.08           H
ATOM   4944 2HH2 ARG A 323       3.336   4.844 -25.838  1.00 63.08           H
ATOM   4945  HN  ARG A 323       6.011  -3.235 -24.026  1.00 63.08           H
ATOM   4946  N   PHE A 324       7.468  -0.757 -22.598  1.00 74.66           N
ATOM   4947  CA  PHE A 324       8.195   0.050 -21.633  1.00 74.66           C
ATOM   4948  C   PHE A 324       9.704  -0.156 -21.773  1.00 74.66           C
ATOM   4949  O   PHE A 324      10.477   0.793 -21.651  1.00 74.66           O
ATOM   4950  HA  PHE A 324       7.951   1.093 -21.835  1.00 74.66           H
ATOM   4951  CB  PHE A 324       7.756  -0.413 -20.242  1.00 74.66           C
ATOM   4952 1HB  PHE A 324       6.668  -0.373 -20.183  1.00 74.66           H
ATOM   4953 2HB  PHE A 324       8.043  -1.456 -20.110  1.00 74.66           H
ATOM   4954  CG  PHE A 324       8.345   0.412 -19.097  1.00 74.66           C
ATOM   4955  CD1 PHE A 324       9.467  -0.015 -18.457  1.00 74.66           C
ATOM   4956  HD1 PHE A 324       9.946  -0.946 -18.761  1.00 74.66           H
ATOM   4957  CD2 PHE A 324       7.748   1.574 -18.718  1.00 74.66           C
ATOM   4958  HD2 PHE A 324       6.849   1.917 -19.230  1.00 74.66           H
ATOM   4959  CE1 PHE A 324      10.014   0.751 -17.394  1.00 74.66           C
ATOM   4960  HE1 PHE A 324      10.913   0.408 -16.882  1.00 74.66           H
ATOM   4961  CE2 PHE A 324       8.295   2.340 -17.655  1.00 74.66           C
ATOM   4962  HE2 PHE A 324       7.816   3.271 -17.351  1.00 74.66           H
ATOM   4963  CZ  PHE A 324       9.416   1.912 -17.015  1.00 74.66           C
ATOM   4964  HZ  PHE A 324       9.836   2.501 -16.200  1.00 74.66           H
ATOM   4965  HN  PHE A 324       6.891  -1.472 -22.202  1.00 74.66           H
ATOM   4966  N   ARG A 325      10.079  -1.401 -22.027  1.00 73.27           N
ATOM   4967  CA  ARG A 325      11.483  -1.747 -22.163  1.00 73.27           C
ATOM   4968  C   ARG A 325      12.104  -0.990 -23.339  1.00 73.27           C
ATOM   4969  O   ARG A 325      13.239  -0.522 -23.251  1.00 73.27           O
ATOM   4970  HA  ARG A 325      11.938  -1.447 -21.219  1.00 73.27           H
ATOM   4971  CB  ARG A 325      11.661  -3.251 -22.384  1.00 73.27           C
ATOM   4972 1HB  ARG A 325      11.070  -3.801 -21.652  1.00 73.27           H
ATOM   4973 2HB  ARG A 325      11.285  -3.525 -23.369  1.00 73.27           H
ATOM   4974  CG  ARG A 325      13.133  -3.652 -22.264  1.00 73.27           C
ATOM   4975 1HG  ARG A 325      13.696  -3.236 -23.099  1.00 73.27           H
ATOM   4976 2HG  ARG A 325      13.556  -3.229 -21.352  1.00 73.27           H
ATOM   4977  CD  ARG A 325      13.286  -5.174 -22.245  1.00 73.27           C
ATOM   4978 1HD  ARG A 325      14.332  -5.441 -22.091  1.00 73.27           H
ATOM   4979 2HD  ARG A 325      12.724  -5.594 -21.411  1.00 73.27           H
ATOM   4980  NE  ARG A 325      12.802  -5.748 -23.520  1.00 73.27           N
ATOM   4981  HE  ARG A 325      12.950  -5.221 -24.357  1.00 73.27           H
ATOM   4982  CZ  ARG A 325      12.177  -6.928 -23.623  1.00 73.27           C
ATOM   4983  NH1 ARG A 325      11.951  -7.676 -22.535  1.00 73.27           N
ATOM   4984 1HH1 ARG A 325      12.250  -7.354 -21.636  1.00 73.27           H
ATOM   4985 2HH1 ARG A 325      11.484  -8.556 -22.620  1.00 73.27           H
ATOM   4986  NH2 ARG A 325      11.780  -7.350 -24.832  1.00 73.27           N
ATOM   4987 1HH2 ARG A 325      11.312  -8.229 -24.926  1.00 73.27           H
ATOM   4988 2HH2 ARG A 325      11.952  -6.786 -25.640  1.00 73.27           H
ATOM   4989  HN  ARG A 325       9.443  -2.165 -22.138  1.00 73.27           H
ATOM   4990  N   ARG A 326      11.334  -0.892 -24.412  1.00 67.24           N
ATOM   4991  CA  ARG A 326      11.774  -0.156 -25.585  1.00 67.24           C
ATOM   4992  C   ARG A 326      11.927   1.329 -25.253  1.00 67.24           C
ATOM   4993  O   ARG A 326      12.947   1.938 -25.573  1.00 67.24           O
ATOM   4994  HA  ARG A 326      12.734  -0.600 -25.849  1.00 67.24           H
ATOM   4995  CB  ARG A 326      10.781  -0.314 -26.739  1.00 67.24           C
ATOM   4996 1HB  ARG A 326       9.762  -0.257 -26.357  1.00 67.24           H
ATOM   4997 2HB  ARG A 326      10.904   0.508 -27.444  1.00 67.24           H
ATOM   4998  CG  ARG A 326      10.988  -1.647 -27.461  1.00 67.24           C
ATOM   4999 1HG  ARG A 326      11.977  -1.667 -27.919  1.00 67.24           H
ATOM   5000 2HG  ARG A 326      10.953  -2.464 -26.741  1.00 67.24           H
ATOM   5001  CD  ARG A 326       9.918  -1.861 -28.534  1.00 67.24           C
ATOM   5002 1HD  ARG A 326       8.942  -1.984 -28.066  1.00 67.24           H
ATOM   5003 2HD  ARG A 326       9.855  -0.982 -29.176  1.00 67.24           H
ATOM   5004  NE  ARG A 326      10.245  -3.056 -29.344  1.00 67.24           N
ATOM   5005  HE  ARG A 326      10.926  -3.694 -28.984  1.00 67.24           H
ATOM   5006  CZ  ARG A 326       9.686  -3.336 -30.529  1.00 67.24           C
ATOM   5007  NH1 ARG A 326       8.769  -2.516 -31.059  1.00 67.24           N
ATOM   5008 1HH1 ARG A 326       8.496  -1.687 -30.570  1.00 67.24           H
ATOM   5009 2HH1 ARG A 326       8.357  -2.732 -31.944  1.00 67.24           H
ATOM   5010  NH2 ARG A 326      10.059  -4.448 -31.176  1.00 67.24           N
ATOM   5011 1HH2 ARG A 326       9.652  -4.672 -32.062  1.00 67.24           H
ATOM   5012 2HH2 ARG A 326      10.744  -5.055 -30.774  1.00 67.24           H
ATOM   5013  HN  ARG A 326      10.426  -1.304 -24.488  1.00 67.24           H
ATOM   5014  N   ASP A 327      10.899   1.870 -24.616  1.00 77.50           N
ATOM   5015  CA  ASP A 327      10.852   3.297 -24.345  1.00 77.50           C
ATOM   5016  C   ASP A 327      11.955   3.659 -23.348  1.00 77.50           C
ATOM   5017  O   ASP A 327      12.512   4.754 -23.404  1.00 77.50           O
ATOM   5018  HA  ASP A 327      10.992   3.777 -25.314  1.00 77.50           H
ATOM   5019  CB  ASP A 327       9.509   3.697 -23.731  1.00 77.50           C
ATOM   5020 1HB  ASP A 327       9.278   3.039 -22.893  1.00 77.50           H
ATOM   5021 2HB  ASP A 327       9.575   4.709 -23.332  1.00 77.50           H
ATOM   5022  CG  ASP A 327       8.388   3.624 -24.769  1.00 77.50           C
ATOM   5023  OD1 ASP A 327       8.730   3.565 -25.970  1.00 77.50           O
ATOM   5024  OD2 ASP A 327       7.215   3.629 -24.338  1.00 77.50           O
ATOM   5025  HN  ASP A 327      10.109   1.351 -24.288  1.00 77.50           H
ATOM   5026  N   LEU A 328      12.237   2.717 -22.459  1.00 78.63           N
ATOM   5027  CA  LEU A 328      13.303   2.900 -21.489  1.00 78.63           C
ATOM   5028  C   LEU A 328      14.630   3.092 -22.227  1.00 78.63           C
ATOM   5029  O   LEU A 328      15.329   4.080 -22.007  1.00 78.63           O
ATOM   5030  HA  LEU A 328      13.084   3.809 -20.930  1.00 78.63           H
ATOM   5031  CB  LEU A 328      13.319   1.744 -20.486  1.00 78.63           C
ATOM   5032 1HB  LEU A 328      12.389   1.770 -19.918  1.00 78.63           H
ATOM   5033 2HB  LEU A 328      13.326   0.807 -21.043  1.00 78.63           H
ATOM   5034  CG  LEU A 328      14.488   1.728 -19.499  1.00 78.63           C
ATOM   5035  HG  LEU A 328      15.416   1.723 -20.070  1.00 78.63           H
ATOM   5036  CD1 LEU A 328      14.494   2.992 -18.637  1.00 78.63           C
ATOM   5037 1HD1 LEU A 328      14.589   3.868 -19.277  1.00 78.63           H
ATOM   5038 2HD1 LEU A 328      13.562   3.052 -18.074  1.00 78.63           H
ATOM   5039 3HD1 LEU A 328      15.335   2.954 -17.944  1.00 78.63           H
ATOM   5040  CD2 LEU A 328      14.472   0.455 -18.651  1.00 78.63           C
ATOM   5041 1HD2 LEU A 328      13.539   0.404 -18.089  1.00 78.63           H
ATOM   5042 2HD2 LEU A 328      14.552  -0.416 -19.302  1.00 78.63           H
ATOM   5043 3HD2 LEU A 328      15.313   0.469 -17.958  1.00 78.63           H
ATOM   5044  HN  LEU A 328      11.751   1.845 -22.395  1.00 78.63           H
ATOM   5045  N   VAL A 329      14.937   2.131 -23.086  1.00 79.52           N
ATOM   5046  CA  VAL A 329      16.202   2.143 -23.801  1.00 79.52           C
ATOM   5047  C   VAL A 329      16.286   3.408 -24.658  1.00 79.52           C
ATOM   5048  O   VAL A 329      17.360   3.987 -24.813  1.00 79.52           O
ATOM   5049  HA  VAL A 329      16.999   2.168 -23.059  1.00 79.52           H
ATOM   5050  CB  VAL A 329      16.354   0.858 -24.617  1.00 79.52           C
ATOM   5051  HB  VAL A 329      15.490   0.775 -25.276  1.00 79.52           H
ATOM   5052  CG1 VAL A 329      17.608   0.909 -25.491  1.00 79.52           C
ATOM   5053 1HG1 VAL A 329      17.539   1.752 -26.178  1.00 79.52           H
ATOM   5054 2HG1 VAL A 329      18.488   1.027 -24.858  1.00 79.52           H
ATOM   5055 3HG1 VAL A 329      17.692  -0.017 -26.061  1.00 79.52           H
ATOM   5056  CG2 VAL A 329      16.370  -0.371 -23.706  1.00 79.52           C
ATOM   5057 1HG2 VAL A 329      17.206  -0.297 -23.011  1.00 79.52           H
ATOM   5058 2HG2 VAL A 329      15.435  -0.421 -23.146  1.00 79.52           H
ATOM   5059 3HG2 VAL A 329      16.479  -1.271 -24.312  1.00 79.52           H
ATOM   5060  HN  VAL A 329      14.340   1.356 -23.295  1.00 79.52           H
ATOM   5061  N   LYS A 330      15.139   3.801 -25.192  1.00 73.50           N
ATOM   5062  CA  LYS A 330      15.066   4.995 -26.016  1.00 73.50           C
ATOM   5063  C   LYS A 330      15.452   6.214 -25.175  1.00 73.50           C
[truncated: 117,478 more chars]
