# Supplementary material for: Noncanonical roles of chemokine regions in CCR9 activation revealed by structural modeling and mutational mapping
Source: Nat Commun. 2025 Aug 18;16:7695. doi: 10.1038/s41467-025-62321-9 (PMC12361432; doi:10.1038/s41467-025-62321-9)
Supplement: Supplementary file 7 — Supplementary Data 5 [file 41467_2025_62321_MOESM7_ESM.zip › CCR9_CCL25x1P6_06_rnk3.pdb]

ATOM      1  N   GLU A  20      -5.543  -2.937  59.230  1.00 50.59           N
ATOM      2  CA  GLU A  20      -5.791  -3.834  58.114  1.00 50.59           C
ATOM      3  C   GLU A  20      -6.455  -5.122  58.606  1.00 50.59           C
ATOM      4  O   GLU A  20      -5.784  -6.010  59.128  1.00 50.59           O
ATOM      5  HA  GLU A  20      -6.472  -3.295  57.455  1.00 50.59           H
ATOM      6  CB  GLU A  20      -4.497  -4.140  57.357  1.00 50.59           C
ATOM      7 1HB  GLU A  20      -3.662  -4.175  58.057  1.00 50.59           H
ATOM      8 2HB  GLU A  20      -4.616  -5.057  56.781  1.00 50.59           H
ATOM      9  CG  GLU A  20      -4.179  -3.035  56.347  1.00 50.59           C
ATOM     10 1HG  GLU A  20      -5.097  -2.710  55.858  1.00 50.59           H
ATOM     11 2HG  GLU A  20      -3.770  -2.169  56.867  1.00 50.59           H
ATOM     12  CD  GLU A  20      -3.180  -3.525  55.296  1.00 50.59           C
ATOM     13  OE1 GLU A  20      -3.180  -2.933  54.195  1.00 50.59           O
ATOM     14  OE2 GLU A  20      -2.441  -4.480  55.617  1.00 50.59           O
ATOM     15  HN  GLU A  20      -5.846  -3.276  60.120  1.00 50.59           H
ATOM     16  N   SER A  21      -7.766  -5.181  58.422  1.00 59.11           N
ATOM     17  CA  SER A  21      -8.519  -6.370  58.783  1.00 59.11           C
ATOM     18  C   SER A  21      -7.937  -7.594  58.073  1.00 59.11           C
ATOM     19  O   SER A  21      -7.583  -7.524  56.897  1.00 59.11           O
ATOM     20  HA  SER A  21      -8.408  -6.465  59.863  1.00 59.11           H
ATOM     21  CB  SER A  21     -10.001  -6.210  58.436  1.00 59.11           C
ATOM     22 1HB  SER A  21     -10.557  -7.067  58.815  1.00 59.11           H
ATOM     23 2HB  SER A  21     -10.397  -5.326  58.936  1.00 59.11           H
ATOM     24  OG  SER A  21     -10.211  -6.094  57.031  1.00 59.11           O
ATOM     25  HG  SER A  21     -10.721  -6.885  56.695  1.00 59.11           H
ATOM     26  HN  SER A  21      -8.311  -4.437  58.034  1.00 59.11           H
ATOM     27  N   THR A  22      -7.857  -8.687  58.817  1.00 60.22           N
ATOM     28  CA  THR A  22      -7.285  -9.913  58.286  1.00 60.22           C
ATOM     29  C   THR A  22      -7.949 -10.279  56.957  1.00 60.22           C
ATOM     30  O   THR A  22      -7.304 -10.836  56.070  1.00 60.22           O
ATOM     31  HA  THR A  22      -6.230  -9.739  58.079  1.00 60.22           H
ATOM     32  CB  THR A  22      -7.424 -11.000  59.354  1.00 60.22           C
ATOM     33  HB  THR A  22      -7.329 -11.993  58.914  1.00 60.22           H
ATOM     34  OG1 THR A  22      -8.676 -10.720  59.975  1.00 60.22           O
ATOM     35  HG1 THR A  22      -8.986 -11.517  60.494  1.00 60.22           H
ATOM     36  CG2 THR A  22      -6.404 -10.844  60.485  1.00 60.22           C
ATOM     37 1HG2 THR A  22      -6.545  -9.878  60.969  1.00 60.22           H
ATOM     38 2HG2 THR A  22      -5.396 -10.902  60.075  1.00 60.22           H
ATOM     39 3HG2 THR A  22      -6.547 -11.641  61.215  1.00 60.22           H
ATOM     40  HN  THR A  22      -8.173  -8.744  59.764  1.00 60.22           H
ATOM     41  N   SER A  23      -9.229  -9.952  56.862  1.00 62.83           N
ATOM     42  CA  SER A  23      -9.980 -10.214  55.646  1.00 62.83           C
ATOM     43  C   SER A  23      -9.369  -9.440  54.476  1.00 62.83           C
ATOM     44  O   SER A  23      -9.237  -9.974  53.375  1.00 62.83           O
ATOM     45  HA  SER A  23      -9.895 -11.288  55.480  1.00 62.83           H
ATOM     46  CB  SER A  23     -11.454  -9.841  55.817  1.00 62.83           C
ATOM     47 1HB  SER A  23     -12.005 -10.120  54.919  1.00 62.83           H
ATOM     48 2HB  SER A  23     -11.879 -10.413  56.642  1.00 62.83           H
ATOM     49  OG  SER A  23     -11.627  -8.449  56.066  1.00 62.83           O
ATOM     50  HG  SER A  23     -12.601  -8.230  56.122  1.00 62.83           H
ATOM     51  HN  SER A  23      -9.751  -9.515  57.595  1.00 62.83           H
ATOM     52  N   SER A  24      -9.013  -8.195  54.754  1.00 68.79           N
ATOM     53  CA  SER A  24      -8.496  -7.316  53.719  1.00 68.79           C
ATOM     54  C   SER A  24      -7.153  -7.842  53.208  1.00 68.79           C
ATOM     55  O   SER A  24      -6.814  -7.657  52.040  1.00 68.79           O
ATOM     56  HA  SER A  24      -9.242  -7.336  52.924  1.00 68.79           H
ATOM     57  CB  SER A  24      -8.342  -5.885  54.238  1.00 68.79           C
ATOM     58 1HB  SER A  24      -8.327  -5.193  53.395  1.00 68.79           H
ATOM     59 2HB  SER A  24      -9.208  -5.625  54.847  1.00 68.79           H
ATOM     60  OG  SER A  24      -7.154  -5.720  55.007  1.00 68.79           O
ATOM     61  HG  SER A  24      -7.216  -6.254  55.850  1.00 68.79           H
ATOM     62  HN  SER A  24      -9.073  -7.786  55.664  1.00 68.79           H
ATOM     63  N   MET A  25      -6.425  -8.487  54.108  1.00 65.23           N
ATOM     64  CA  MET A  25      -5.113  -9.013  53.772  1.00 65.23           C
ATOM     65  C   MET A  25      -5.230 -10.326  52.997  1.00 65.23           C
ATOM     66  O   MET A  25      -4.451 -10.582  52.081  1.00 65.23           O
ATOM     67  HA  MET A  25      -4.645  -8.254  53.145  1.00 65.23           H
ATOM     68  CB  MET A  25      -4.313  -9.246  55.055  1.00 65.23           C
ATOM     69 1HB  MET A  25      -4.465  -8.412  55.740  1.00 65.23           H
ATOM     70 2HB  MET A  25      -4.678 -10.142  55.558  1.00 65.23           H
ATOM     71  CG  MET A  25      -2.821  -9.398  54.751  1.00 65.23           C
ATOM     72 1HG  MET A  25      -2.623 -10.391  54.348  1.00 65.23           H
ATOM     73 2HG  MET A  25      -2.522  -8.679  53.988  1.00 65.23           H
ATOM     74  SD  MET A  25      -1.866  -9.142  56.237  1.00 65.23           S
ATOM     75  CE  MET A  25      -0.235  -9.536  55.629  1.00 65.23           C
ATOM     76 1HE  MET A  25      -0.221 -10.564  55.265  1.00 65.23           H
ATOM     77 2HE  MET A  25       0.023  -8.859  54.814  1.00 65.23           H
ATOM     78 3HE  MET A  25       0.490  -9.427  56.435  1.00 65.23           H
ATOM     79  HN  MET A  25      -6.718  -8.652  55.050  1.00 65.23           H
ATOM     80  N   GLU A  26      -6.211 -11.125  53.393  1.00 61.32           N
ATOM     81  CA  GLU A  26      -6.490 -12.369  52.697  1.00 61.32           C
ATOM     82  C   GLU A  26      -6.946 -12.085  51.265  1.00 61.32           C
ATOM     83  O   GLU A  26      -6.530 -12.769  50.330  1.00 61.32           O
ATOM     84  HA  GLU A  26      -5.545 -12.912  52.684  1.00 61.32           H
ATOM     85  CB  GLU A  26      -7.533 -13.197  53.451  1.00 61.32           C
ATOM     86 1HB  GLU A  26      -8.310 -12.540  53.843  1.00 61.32           H
ATOM     87 2HB  GLU A  26      -7.920 -13.981  52.800  1.00 61.32           H
ATOM     88  CG  GLU A  26      -6.907 -13.905  54.653  1.00 61.32           C
ATOM     89 1HG  GLU A  26      -6.081 -14.533  54.320  1.00 61.32           H
ATOM     90 2HG  GLU A  26      -6.490 -13.167  55.338  1.00 61.32           H
ATOM     91  CD  GLU A  26      -7.942 -14.761  55.386  1.00 61.32           C
ATOM     92  OE1 GLU A  26      -7.507 -15.675  56.119  1.00 61.32           O
ATOM     93  OE2 GLU A  26      -9.146 -14.482  55.196  1.00 61.32           O
ATOM     94  HN  GLU A  26      -6.807 -10.933  54.173  1.00 61.32           H
ATOM     95  N   ASP A  27      -7.794 -11.076  51.137  1.00 67.83           N
ATOM     96  CA  ASP A  27      -8.358 -10.731  49.842  1.00 67.83           C
ATOM     97  C   ASP A  27      -7.224 -10.397  48.870  1.00 67.83           C
ATOM     98  O   ASP A  27      -7.284 -10.756  47.695  1.00 67.83           O
ATOM     99  HA  ASP A  27      -8.926 -11.609  49.534  1.00 67.83           H
ATOM    100  CB  ASP A  27      -9.268  -9.506  49.946  1.00 67.83           C
ATOM    101 1HB  ASP A  27      -8.781  -8.737  50.546  1.00 67.83           H
ATOM    102 2HB  ASP A  27      -9.429  -9.083  48.955  1.00 67.83           H
ATOM    103  CG  ASP A  27     -10.614  -9.874  50.575  1.00 67.83           C
ATOM    104  OD1 ASP A  27     -10.951 -11.077  50.529  1.00 67.83           O
ATOM    105  OD2 ASP A  27     -11.274  -8.944  51.086  1.00 67.83           O
ATOM    106  HN  ASP A  27      -8.097 -10.500  51.896  1.00 67.83           H
ATOM    107  N   TYR A  28      -6.218  -9.714  49.397  1.00 66.85           N
ATOM    108  CA  TYR A  28      -5.089  -9.298  48.582  1.00 66.85           C
ATOM    109  C   TYR A  28      -4.196 -10.490  48.233  1.00 66.85           C
ATOM    110  O   TYR A  28      -3.671 -10.573  47.124  1.00 66.85           O
ATOM    111  HA  TYR A  28      -5.480  -8.864  47.662  1.00 66.85           H
ATOM    112  CB  TYR A  28      -4.292  -8.312  49.439  1.00 66.85           C
ATOM    113 1HB  TYR A  28      -4.944  -7.488  49.727  1.00 66.85           H
ATOM    114 2HB  TYR A  28      -3.984  -8.811  50.357  1.00 66.85           H
ATOM    115  CG  TYR A  28      -3.053  -7.744  48.744  1.00 66.85           C
ATOM    116  CD1 TYR A  28      -1.819  -8.328  48.948  1.00 66.85           C
ATOM    117  HD1 TYR A  28      -1.728  -9.193  49.604  1.00 66.85           H
ATOM    118  CD2 TYR A  28      -3.170  -6.648  47.913  1.00 66.85           C
ATOM    119  HD2 TYR A  28      -4.144  -6.188  47.752  1.00 66.85           H
ATOM    120  CE1 TYR A  28      -0.653  -7.793  48.293  1.00 66.85           C
ATOM    121  HE1 TYR A  28       0.327  -8.244  48.446  1.00 66.85           H
ATOM    122  CE2 TYR A  28      -2.003  -6.114  47.259  1.00 66.85           C
ATOM    123  HE2 TYR A  28      -2.081  -5.249  46.600  1.00 66.85           H
ATOM    124  CZ  TYR A  28      -0.803  -6.713  47.481  1.00 66.85           C
ATOM    125  OH  TYR A  28       0.299  -6.208  46.863  1.00 66.85           O
ATOM    126  HH  TYR A  28       0.024  -5.582  46.133  1.00 66.85           H
ATOM    127  HN  TYR A  28      -6.167  -9.447  50.359  1.00 66.85           H
ATOM    128  N   VAL A  29      -4.051 -11.383  49.200  1.00 67.40           N
ATOM    129  CA  VAL A  29      -3.159 -12.520  49.042  1.00 67.40           C
ATOM    130  C   VAL A  29      -3.778 -13.515  48.058  1.00 67.40           C
ATOM    131  O   VAL A  29      -3.069 -14.128  47.261  1.00 67.40           O
ATOM    132  HA  VAL A  29      -2.224 -12.148  48.624  1.00 67.40           H
ATOM    133  CB  VAL A  29      -2.855 -13.140  50.407  1.00 67.40           C
ATOM    134  HB  VAL A  29      -3.804 -13.330  50.909  1.00 67.40           H
ATOM    135  CG1 VAL A  29      -2.129 -14.478  50.252  1.00 67.40           C
ATOM    136 1HG1 VAL A  29      -2.756 -15.168  49.687  1.00 67.40           H
ATOM    137 2HG1 VAL A  29      -1.190 -14.323  49.721  1.00 67.40           H
ATOM    138 3HG1 VAL A  29      -1.925 -14.897  51.237  1.00 67.40           H
ATOM    139  CG2 VAL A  29      -2.047 -12.176  51.279  1.00 67.40           C
ATOM    140 1HG2 VAL A  29      -1.105 -11.941  50.784  1.00 67.40           H
ATOM    141 2HG2 VAL A  29      -2.616 -11.259  51.431  1.00 67.40           H
ATOM    142 3HG2 VAL A  29      -1.844 -12.642  52.243  1.00 67.40           H
ATOM    143  HN  VAL A  29      -4.529 -11.340  50.078  1.00 67.40           H
ATOM    144  N   ASN A  30      -5.094 -13.645  48.146  1.00 62.53           N
ATOM    145  CA  ASN A  30      -5.802 -14.636  47.355  1.00 62.53           C
ATOM    146  C   ASN A  30      -6.101 -14.058  45.970  1.00 62.53           C
ATOM    147  O   ASN A  30      -6.590 -14.765  45.090  1.00 62.53           O
ATOM    148  HA  ASN A  30      -5.137 -15.498  47.312  1.00 62.53           H
ATOM    149  CB  ASN A  30      -7.134 -15.012  48.007  1.00 62.53           C
ATOM    150 1HB  ASN A  30      -7.698 -14.108  48.239  1.00 62.53           H
ATOM    151 2HB  ASN A  30      -7.736 -15.591  47.306  1.00 62.53           H
ATOM    152  CG  ASN A  30      -6.910 -15.821  49.285  1.00 62.53           C
ATOM    153  OD1 ASN A  30      -5.894 -16.473  49.468  1.00 62.53           O
ATOM    154  ND2 ASN A  30      -7.911 -15.745  50.157  1.00 62.53           N
ATOM    155 1HD2 ASN A  30      -8.717 -15.192  49.946  1.00 62.53           H
ATOM    156 2HD2 ASN A  30      -7.858 -16.240  51.025  1.00 62.53           H
ATOM    157  HN  ASN A  30      -5.672 -13.089  48.743  1.00 62.53           H
ATOM    158  N   PHE A  31      -5.793 -12.778  45.819  1.00 68.81           N
ATOM    159  CA  PHE A  31      -5.996 -12.105  44.547  1.00 68.81           C
ATOM    160  C   PHE A  31      -5.093 -12.695  43.463  1.00 68.81           C
ATOM    161  O   PHE A  31      -3.877 -12.764  43.632  1.00 68.81           O
ATOM    162  HA  PHE A  31      -7.040 -12.250  44.268  1.00 68.81           H
ATOM    163  CB  PHE A  31      -5.628 -10.634  44.756  1.00 68.81           C
ATOM    164 1HB  PHE A  31      -6.150 -10.261  45.637  1.00 68.81           H
ATOM    165 2HB  PHE A  31      -4.560 -10.564  44.965  1.00 68.81           H
ATOM    166  CG  PHE A  31      -5.960  -9.734  43.565  1.00 68.81           C
ATOM    167  CD1 PHE A  31      -4.988  -9.397  42.676  1.00 68.81           C
ATOM    168  HD1 PHE A  31      -3.972  -9.767  42.812  1.00 68.81           H
ATOM    169  CD2 PHE A  31      -7.227  -9.272  43.395  1.00 68.81           C
ATOM    170  HD2 PHE A  31      -8.007  -9.542  44.107  1.00 68.81           H
ATOM    171  CE1 PHE A  31      -5.296  -8.561  41.570  1.00 68.81           C
ATOM    172  HE1 PHE A  31      -4.517  -8.290  40.857  1.00 68.81           H
ATOM    173  CE2 PHE A  31      -7.536  -8.436  42.289  1.00 68.81           C
ATOM    174  HE2 PHE A  31      -8.552  -8.065  42.152  1.00 68.81           H
ATOM    175  CZ  PHE A  31      -6.564  -8.098  41.399  1.00 68.81           C
ATOM    176  HZ  PHE A  31      -6.801  -7.457  40.550  1.00 68.81           H
ATOM    177  HN  PHE A  31      -5.411 -12.206  46.544  1.00 68.81           H
ATOM    178  N   ASN A  32      -5.723 -13.108  42.373  1.00 61.61           N
ATOM    179  CA  ASN A  32      -4.991 -13.684  41.258  1.00 61.61           C
ATOM    180  C   ASN A  32      -4.415 -12.559  40.395  1.00 61.61           C
ATOM    181  O   ASN A  32      -5.117 -11.993  39.558  1.00 61.61           O
ATOM    182  HA  ASN A  32      -4.215 -14.299  41.712  1.00 61.61           H
ATOM    183  CB  ASN A  32      -5.909 -14.533  40.376  1.00 61.61           C
ATOM    184 1HB  ASN A  32      -6.512 -15.192  41.001  1.00 61.61           H
ATOM    185 2HB  ASN A  32      -6.600 -13.886  39.835  1.00 61.61           H
ATOM    186  CG  ASN A  32      -5.098 -15.366  39.382  1.00 61.61           C
ATOM    187  OD1 ASN A  32      -3.880 -15.305  39.330  1.00 61.61           O
ATOM    188  ND2 ASN A  32      -5.838 -16.145  38.598  1.00 61.61           N
ATOM    189 1HD2 ASN A  32      -6.833 -16.148  38.692  1.00 61.61           H
ATOM    190 2HD2 ASN A  32      -5.398 -16.728  37.915  1.00 61.61           H
ATOM    191  HN  ASN A  32      -6.714 -13.053  42.245  1.00 61.61           H
ATOM    192  N   PHE A  33      -3.144 -12.268  40.630  1.00 64.44           N
ATOM    193  CA  PHE A  33      -2.436 -11.295  39.815  1.00 64.44           C
ATOM    194  C   PHE A  33      -1.967 -11.919  38.499  1.00 64.44           C
ATOM    195  O   PHE A  33      -0.775 -11.917  38.197  1.00 64.44           O
ATOM    196  HA  PHE A  33      -3.133 -10.484  39.602  1.00 64.44           H
ATOM    197  CB  PHE A  33      -1.214 -10.845  40.617  1.00 64.44           C
ATOM    198 1HB  PHE A  33      -0.645 -11.725  40.918  1.00 64.44           H
ATOM    199 2HB  PHE A  33      -0.566 -10.253  39.971  1.00 64.44           H
ATOM    200  CG  PHE A  33      -1.554 -10.025  41.863  1.00 64.44           C
ATOM    201  CD1 PHE A  33      -1.766  -8.686  41.759  1.00 64.44           C
ATOM    202  HD1 PHE A  33      -1.693  -8.197  40.788  1.00 64.44           H
ATOM    203  CD2 PHE A  33      -1.645 -10.636  43.075  1.00 64.44           C
ATOM    204  HD2 PHE A  33      -1.475 -11.709  43.158  1.00 64.44           H
ATOM    205  CE1 PHE A  33      -2.082  -7.925  42.915  1.00 64.44           C
ATOM    206  HE1 PHE A  33      -2.251  -6.851  42.832  1.00 64.44           H
ATOM    207  CE2 PHE A  33      -1.961  -9.875  44.231  1.00 64.44           C
ATOM    208  HE2 PHE A  33      -2.034 -10.364  45.203  1.00 64.44           H
ATOM    209  CZ  PHE A  33      -2.173  -8.536  44.127  1.00 64.44           C
ATOM    210  HZ  PHE A  33      -2.415  -7.952  45.015  1.00 64.44           H
ATOM    211  HN  PHE A  33      -2.601 -12.684  41.359  1.00 64.44           H
ATOM    212  N   THR A  34      -2.930 -12.439  37.751  1.00 63.10           N
ATOM    213  CA  THR A  34      -2.701 -12.756  36.352  1.00 63.10           C
ATOM    214  C   THR A  34      -2.187 -11.525  35.603  1.00 63.10           C
ATOM    215  O   THR A  34      -2.771 -10.447  35.699  1.00 63.10           O
ATOM    216  HA  THR A  34      -1.920 -13.514  36.294  1.00 63.10           H
ATOM    217  CB  THR A  34      -4.002 -13.318  35.776  1.00 63.10           C
ATOM    218  HB  THR A  34      -4.033 -13.196  34.693  1.00 63.10           H
ATOM    219  OG1 THR A  34      -5.024 -12.640  36.501  1.00 63.10           O
ATOM    220  HG1 THR A  34      -5.006 -11.664  36.286  1.00 63.10           H
ATOM    221  CG2 THR A  34      -4.210 -14.792  36.129  1.00 63.10           C
ATOM    222 1HG2 THR A  34      -4.246 -14.905  37.212  1.00 63.10           H
ATOM    223 2HG2 THR A  34      -3.384 -15.381  35.729  1.00 63.10           H
ATOM    224 3HG2 THR A  34      -5.148 -15.141  35.695  1.00 63.10           H
ATOM    225  HN  THR A  34      -3.850 -12.643  38.086  1.00 63.10           H
ATOM    226  N   ASP A  35      -1.099 -11.726  34.874  1.00 67.87           N
ATOM    227  CA  ASP A  35      -0.410 -10.618  34.236  1.00 67.87           C
ATOM    228  C   ASP A  35      -1.064 -10.326  32.884  1.00 67.87           C
ATOM    229  O   ASP A  35      -0.621 -10.831  31.854  1.00 67.87           O
ATOM    230  HA  ASP A  35      -0.502  -9.784  34.932  1.00 67.87           H
ATOM    231  CB  ASP A  35       1.061 -10.954  33.986  1.00 67.87           C
ATOM    232 1HB  ASP A  35       1.424 -11.619  34.770  1.00 67.87           H
ATOM    233 2HB  ASP A  35       1.160 -11.491  33.042  1.00 67.87           H
ATOM    234  CG  ASP A  35       1.916  -9.686  33.950  1.00 67.87           C
ATOM    235  OD1 ASP A  35       1.325  -8.599  34.130  1.00 67.87           O
ATOM    236  OD2 ASP A  35       3.140  -9.832  33.743  1.00 67.87           O
ATOM    237  HN  ASP A  35      -0.690 -12.625  34.717  1.00 67.87           H
ATOM    238  N   PHE A  36      -2.108  -9.511  32.932  1.00 81.86           N
ATOM    239  CA  PHE A  36      -2.792  -9.099  31.717  1.00 81.86           C
ATOM    240  C   PHE A  36      -2.048  -7.950  31.033  1.00 81.86           C
ATOM    241  O   PHE A  36      -2.397  -7.555  29.922  1.00 81.86           O
ATOM    242  HA  PHE A  36      -2.816  -9.961  31.051  1.00 81.86           H
ATOM    243  CB  PHE A  36      -4.184  -8.616  32.129  1.00 81.86           C
ATOM    244 1HB  PHE A  36      -4.081  -7.886  32.932  1.00 81.86           H
ATOM    245 2HB  PHE A  36      -4.642  -8.100  31.286  1.00 81.86           H
ATOM    246  CG  PHE A  36      -5.118  -9.735  32.593  1.00 81.86           C
ATOM    247  CD1 PHE A  36      -5.180 -10.902  31.897  1.00 81.86           C
ATOM    248  HD1 PHE A  36      -4.563 -11.040  31.009  1.00 81.86           H
ATOM    249  CD2 PHE A  36      -5.888  -9.564  33.701  1.00 81.86           C
ATOM    250  HD2 PHE A  36      -5.838  -8.628  34.259  1.00 81.86           H
ATOM    251  CE1 PHE A  36      -6.047 -11.941  32.327  1.00 81.86           C
ATOM    252  HE1 PHE A  36      -6.097 -12.876  31.769  1.00 81.86           H
ATOM    253  CE2 PHE A  36      -6.755 -10.602  34.132  1.00 81.86           C
ATOM    254  HE2 PHE A  36      -7.372 -10.464  35.020  1.00 81.86           H
ATOM    255  CZ  PHE A  36      -6.817 -11.769  33.435  1.00 81.86           C
ATOM    256  HZ  PHE A  36      -7.482 -12.566  33.766  1.00 81.86           H
ATOM    257  HN  PHE A  36      -2.487  -9.136  33.778  1.00 81.86           H
ATOM    258  N   TYR A  37      -1.037  -7.446  31.726  1.00 86.79           N
ATOM    259  CA  TYR A  37      -0.194  -6.402  31.168  1.00 86.79           C
ATOM    260  C   TYR A  37       0.956  -7.002  30.357  1.00 86.79           C
ATOM    261  O   TYR A  37       1.878  -7.589  30.922  1.00 86.79           O
ATOM    262  HA  TYR A  37      -0.810  -5.788  30.511  1.00 86.79           H
ATOM    263  CB  TYR A  37       0.382  -5.641  32.363  1.00 86.79           C
ATOM    264 1HB  TYR A  37      -0.431  -5.375  33.038  1.00 86.79           H
ATOM    265 2HB  TYR A  37       1.050  -6.303  32.915  1.00 86.79           H
ATOM    266  CG  TYR A  37       1.146  -4.371  31.983  1.00 86.79           C
ATOM    267  CD1 TYR A  37       2.520  -4.404  31.857  1.00 86.79           C
ATOM    268  HD1 TYR A  37       3.061  -5.334  32.029  1.00 86.79           H
ATOM    269  CD2 TYR A  37       0.460  -3.193  31.766  1.00 86.79           C
ATOM    270  HD2 TYR A  37      -0.625  -3.167  31.866  1.00 86.79           H
ATOM    271  CE1 TYR A  37       3.238  -3.208  31.499  1.00 86.79           C
ATOM    272  HE1 TYR A  37       4.323  -3.220  31.396  1.00 86.79           H
ATOM    273  CE2 TYR A  37       1.179  -1.998  31.408  1.00 86.79           C
ATOM    274  HE2 TYR A  37       0.650  -1.061  31.234  1.00 86.79           H
ATOM    275  CZ  TYR A  37       2.533  -2.064  31.292  1.00 86.79           C
ATOM    276  OH  TYR A  37       3.211  -0.935  30.954  1.00 86.79           O
ATOM    277  HH  TYR A  37       2.572  -0.233  30.640  1.00 86.79           H
ATOM    278  HN  TYR A  37      -0.792  -7.738  32.650  1.00 86.79           H
ATOM    279  N   CYS A  38       0.865  -6.835  29.046  1.00 90.37           N
ATOM    280  CA  CYS A  38       1.819  -7.456  28.144  1.00 90.37           C
ATOM    281  C   CYS A  38       2.910  -6.433  27.820  1.00 90.37           C
ATOM    282  O   CYS A  38       2.640  -5.410  27.193  1.00 90.37           O
ATOM    283  HA  CYS A  38       2.237  -8.313  28.672  1.00 90.37           H
ATOM    284  CB  CYS A  38       1.140  -7.986  26.880  1.00 90.37           C
ATOM    285 1HB  CYS A  38       0.320  -8.652  27.149  1.00 90.37           H
ATOM    286 2HB  CYS A  38       0.707  -7.160  26.316  1.00 90.37           H
ATOM    287  SG  CYS A  38       2.356  -8.880  25.844  1.00 90.37           S
ATOM    288  HN  CYS A  38       0.157  -6.287  28.601  1.00 90.37           H
ATOM    289  N   GLU A  39       4.120  -6.746  28.261  1.00 82.50           N
ATOM    290  CA  GLU A  39       5.285  -5.976  27.860  1.00 82.50           C
ATOM    291  C   GLU A  39       5.835  -6.499  26.531  1.00 82.50           C
ATOM    292  O   GLU A  39       6.178  -7.675  26.417  1.00 82.50           O
ATOM    293  HA  GLU A  39       4.928  -4.954  27.736  1.00 82.50           H
ATOM    294  CB  GLU A  39       6.361  -6.004  28.947  1.00 82.50           C
ATOM    295 1HB  GLU A  39       6.630  -7.036  29.172  1.00 82.50           H
ATOM    296 2HB  GLU A  39       7.211  -5.395  28.638  1.00 82.50           H
ATOM    297  CG  GLU A  39       5.842  -5.389  30.248  1.00 82.50           C
ATOM    298 1HG  GLU A  39       5.433  -4.399  30.049  1.00 82.50           H
ATOM    299 2HG  GLU A  39       5.027  -5.997  30.642  1.00 82.50           H
ATOM    300  CD  GLU A  39       6.958  -5.286  31.290  1.00 82.50           C
ATOM    301  OE1 GLU A  39       6.695  -4.668  32.344  1.00 82.50           O
ATOM    302  OE2 GLU A  39       8.049  -5.828  31.008  1.00 82.50           O
ATOM    303  HN  GLU A  39       4.310  -7.508  28.881  1.00 82.50           H
ATOM    304  N   LYS A  40       5.901  -5.600  25.560  1.00 89.30           N
ATOM    305  CA  LYS A  40       6.213  -5.993  24.196  1.00 89.30           C
ATOM    306  C   LYS A  40       7.634  -5.542  23.853  1.00 89.30           C
ATOM    307  O   LYS A  40       7.917  -5.185  22.710  1.00 89.30           O
ATOM    308  HA  LYS A  40       6.177  -7.082  24.154  1.00 89.30           H
ATOM    309  CB  LYS A  40       5.150  -5.467  23.230  1.00 89.30           C
ATOM    310 1HB  LYS A  40       5.038  -4.390  23.358  1.00 89.30           H
ATOM    311 2HB  LYS A  40       5.474  -5.632  22.202  1.00 89.30           H
ATOM    312  CG  LYS A  40       3.805  -6.157  23.465  1.00 89.30           C
ATOM    313 1HG  LYS A  40       3.930  -7.237  23.395  1.00 89.30           H
ATOM    314 2HG  LYS A  40       3.453  -5.941  24.474  1.00 89.30           H
ATOM    315  CD  LYS A  40       2.764  -5.691  22.445  1.00 89.30           C
ATOM    316 1HD  LYS A  40       2.592  -4.621  22.558  1.00 89.30           H
ATOM    317 2HD  LYS A  40       3.145  -5.847  21.435  1.00 89.30           H
ATOM    318  CE  LYS A  40       1.446  -6.448  22.622  1.00 89.30           C
ATOM    319 1HE  LYS A  40       1.616  -7.518  22.503  1.00 89.30           H
ATOM    320 2HE  LYS A  40       1.066  -6.296  23.632  1.00 89.30           H
ATOM    321  NZ  LYS A  40       0.447  -5.985  21.633  1.00 89.30           N
ATOM    322 1HZ  LYS A  40      -0.344  -6.620  21.630  1.00 89.30           H
ATOM    323 2HZ  LYS A  40       0.131  -5.054  21.882  1.00 89.30           H
ATOM    324 3HZ  LYS A  40       0.867  -5.965  20.711  1.00 89.30           H
ATOM    325  HN  LYS A  40       5.745  -4.621  25.692  1.00 89.30           H
ATOM    326  N   ASN A  41       8.491  -5.573  24.863  1.00 83.18           N
ATOM    327  CA  ASN A  41       9.872  -5.159  24.686  1.00 83.18           C
ATOM    328  C   ASN A  41      10.513  -5.996  23.578  1.00 83.18           C
ATOM    329  O   ASN A  41      11.285  -5.479  22.771  1.00 83.18           O
ATOM    330  HA  ASN A  41       9.823  -4.100  24.433  1.00 83.18           H
ATOM    331  CB  ASN A  41      10.680  -5.373  25.968  1.00 83.18           C
ATOM    332 1HB  ASN A  41      10.453  -6.354  26.385  1.00 83.18           H
ATOM    333 2HB  ASN A  41      11.745  -5.364  25.736  1.00 83.18           H
ATOM    334  CG  ASN A  41      10.368  -4.288  27.000  1.00 83.18           C
ATOM    335  OD1 ASN A  41      10.016  -3.166  26.673  1.00 83.18           O
ATOM    336  ND2 ASN A  41      10.516  -4.683  28.261  1.00 83.18           N
ATOM    337 1HD2 ASN A  41      10.808  -5.618  28.462  1.00 83.18           H
ATOM    338 2HD2 ASN A  41      10.336  -4.045  29.010  1.00 83.18           H
ATOM    339  HN  ASN A  41       8.255  -5.873  25.788  1.00 83.18           H
ATOM    340  N   ASN A  42      10.170  -7.276  23.573  1.00 84.59           N
ATOM    341  CA  ASN A  42      10.755  -8.205  22.622  1.00 84.59           C
ATOM    342  C   ASN A  42      10.363  -7.789  21.202  1.00 84.59           C
ATOM    343  O   ASN A  42      11.165  -7.897  20.276  1.00 84.59           O
ATOM    344  HA  ASN A  42      11.831  -8.148  22.790  1.00 84.59           H
ATOM    345  CB  ASN A  42      10.245  -9.628  22.855  1.00 84.59           C
ATOM    346 1HB  ASN A  42       9.155  -9.635  22.837  1.00 84.59           H
ATOM    347 2HB  ASN A  42      10.582 -10.277  22.047  1.00 84.59           H
ATOM    348  CG  ASN A  42      10.742 -10.175  24.195  1.00 84.59           C
ATOM    349  OD1 ASN A  42      11.584  -9.594  24.859  1.00 84.59           O
ATOM    350  ND2 ASN A  42      10.174 -11.323  24.554  1.00 84.59           N
ATOM    351 1HD2 ASN A  42       9.488 -11.749  23.964  1.00 84.59           H
ATOM    352 2HD2 ASN A  42      10.433 -11.761  25.415  1.00 84.59           H
ATOM    353  HN  ASN A  42       9.506  -7.679  24.203  1.00 84.59           H
ATOM    354  N   VAL A  43       9.129  -7.322  21.077  1.00 91.97           N
ATOM    355  CA  VAL A  43       8.603  -6.941  19.777  1.00 91.97           C
ATOM    356  C   VAL A  43       9.358  -5.712  19.266  1.00 91.97           C
ATOM    357  O   VAL A  43       9.681  -5.626  18.083  1.00 91.97           O
ATOM    358  HA  VAL A  43       8.780  -7.771  19.094  1.00 91.97           H
ATOM    359  CB  VAL A  43       7.092  -6.718  19.870  1.00 91.97           C
ATOM    360  HB  VAL A  43       6.920  -5.843  20.497  1.00 91.97           H
ATOM    361  CG1 VAL A  43       6.494  -6.433  18.491  1.00 91.97           C
ATOM    362 1HG1 VAL A  43       6.954  -5.537  18.074  1.00 91.97           H
ATOM    363 2HG1 VAL A  43       6.682  -7.279  17.831  1.00 91.97           H
ATOM    364 3HG1 VAL A  43       5.419  -6.278  18.586  1.00 91.97           H
ATOM    365  CG2 VAL A  43       6.401  -7.913  20.531  1.00 91.97           C
ATOM    366 1HG2 VAL A  43       6.586  -8.811  19.942  1.00 91.97           H
ATOM    367 2HG2 VAL A  43       6.797  -8.051  21.537  1.00 91.97           H
ATOM    368 3HG2 VAL A  43       5.328  -7.728  20.584  1.00 91.97           H
ATOM    369  HN  VAL A  43       8.496  -7.203  21.841  1.00 91.97           H
ATOM    370  N   ARG A  44       9.616  -4.792  20.184  1.00 87.44           N
ATOM    371  CA  ARG A  44      10.297  -3.557  19.834  1.00 87.44           C
ATOM    372  C   ARG A  44      11.742  -3.845  19.422  1.00 87.44           C
ATOM    373  O   ARG A  44      12.271  -3.206  18.514  1.00 87.44           O
ATOM    374  HA  ARG A  44       9.724  -3.150  19.001  1.00 87.44           H
ATOM    375  CB  ARG A  44      10.295  -2.575  21.008  1.00 87.44           C
ATOM    376 1HB  ARG A  44      10.690  -3.066  21.898  1.00 87.44           H
ATOM    377 2HB  ARG A  44      10.955  -1.737  20.787  1.00 87.44           H
ATOM    378  CG  ARG A  44       8.882  -2.059  21.289  1.00 87.44           C
ATOM    379 1HG  ARG A  44       8.409  -1.757  20.355  1.00 87.44           H
ATOM    380 2HG  ARG A  44       8.274  -2.862  21.708  1.00 87.44           H
ATOM    381  CD  ARG A  44       8.913  -0.876  22.258  1.00 87.44           C
ATOM    382 1HD  ARG A  44       9.666  -0.155  21.941  1.00 87.44           H
ATOM    383 2HD  ARG A  44       7.953  -0.360  22.246  1.00 87.44           H
ATOM    384  NE  ARG A  44       9.213  -1.351  23.627  1.00 87.44           N
ATOM    385  HE  ARG A  44      10.172  -1.484  23.877  1.00 87.44           H
ATOM    386  CZ  ARG A  44       8.281  -1.613  24.553  1.00 87.44           C
ATOM    387  NH1 ARG A  44       6.980  -1.452  24.273  1.00 87.44           N
ATOM    388 1HH1 ARG A  44       6.699  -1.134  23.367  1.00 87.44           H
ATOM    389 2HH1 ARG A  44       6.290  -1.650  24.969  1.00 87.44           H
ATOM    390  NH2 ARG A  44       8.668  -2.039  25.763  1.00 87.44           N
ATOM    391 1HH2 ARG A  44       7.985  -2.239  26.465  1.00 87.44           H
ATOM    392 2HH2 ARG A  44       9.641  -2.157  25.964  1.00 87.44           H
ATOM    393  HN  ARG A  44       9.370  -4.880  21.149  1.00 87.44           H
ATOM    394  N   GLN A  45      12.339  -4.807  20.109  1.00 83.83           N
ATOM    395  CA  GLN A  45      13.703  -5.207  19.807  1.00 83.83           C
ATOM    396  C   GLN A  45      13.783  -5.798  18.398  1.00 83.83           C
ATOM    397  O   GLN A  45      14.695  -5.478  17.638  1.00 83.83           O
ATOM    398  HA  GLN A  45      14.291  -4.291  19.858  1.00 83.83           H
ATOM    399  CB  GLN A  45      14.227  -6.199  20.848  1.00 83.83           C
ATOM    400 1HB  GLN A  45      13.456  -6.935  21.075  1.00 83.83           H
ATOM    401 2HB  GLN A  45      15.078  -6.744  20.440  1.00 83.83           H
ATOM    402  CG  GLN A  45      14.644  -5.477  22.131  1.00 83.83           C
ATOM    403 1HG  GLN A  45      15.373  -4.701  21.896  1.00 83.83           H
ATOM    404 2HG  GLN A  45      13.780  -4.980  22.570  1.00 83.83           H
ATOM    405  CD  GLN A  45      15.243  -6.458  23.141  1.00 83.83           C
ATOM    406  OE1 GLN A  45      15.225  -7.664  22.960  1.00 83.83           O
ATOM    407  NE2 GLN A  45      15.773  -5.874  24.212  1.00 83.83           N
ATOM    408 1HE2 GLN A  45      15.755  -4.878  24.300  1.00 83.83           H
ATOM    409 2HE2 GLN A  45      16.190  -6.432  24.931  1.00 83.83           H
ATOM    410  HN  GLN A  45      11.908  -5.309  20.859  1.00 83.83           H
ATOM    411  N   PHE A  46      12.815  -6.649  18.092  1.00 93.04           N
ATOM    412  CA  PHE A  46      12.752  -7.271  16.780  1.00 93.04           C
ATOM    413  C   PHE A  46      12.663  -6.215  15.676  1.00 93.04           C
ATOM    414  O   PHE A  46      13.396  -6.279  14.691  1.00 93.04           O
ATOM    415  HA  PHE A  46      13.666  -7.851  16.653  1.00 93.04           H
ATOM    416  CB  PHE A  46      11.486  -8.129  16.752  1.00 93.04           C
ATOM    417 1HB  PHE A  46      11.589  -8.935  17.479  1.00 93.04           H
ATOM    418 2HB  PHE A  46      10.639  -7.520  17.069  1.00 93.04           H
ATOM    419  CG  PHE A  46      11.174  -8.734  15.381  1.00 93.04           C
ATOM    420  CD1 PHE A  46      10.256  -8.144  14.570  1.00 93.04           C
ATOM    421  HD1 PHE A  46       9.742  -7.240  14.896  1.00 93.04           H
ATOM    422  CD2 PHE A  46      11.816  -9.862  14.975  1.00 93.04           C
ATOM    423  HD2 PHE A  46      12.552 -10.335  15.625  1.00 93.04           H
ATOM    424  CE1 PHE A  46       9.967  -8.706  13.298  1.00 93.04           C
ATOM    425  HE1 PHE A  46       9.231  -8.233  12.648  1.00 93.04           H
ATOM    426  CE2 PHE A  46      11.527 -10.424  13.703  1.00 93.04           C
ATOM    427  HE2 PHE A  46      12.041 -11.328  13.377  1.00 93.04           H
ATOM    428  CZ  PHE A  46      10.609  -9.834  12.892  1.00 93.04           C
ATOM    429  HZ  PHE A  46      10.387 -10.265  11.915  1.00 93.04           H
ATOM    430  HN  PHE A  46      12.084  -6.915  18.721  1.00 93.04           H
ATOM    431  N   ALA A  47      11.760  -5.268  15.880  1.00 93.83           N
ATOM    432  CA  ALA A  47      11.519  -4.237  14.884  1.00 93.83           C
ATOM    433  C   ALA A  47      12.806  -3.441  14.658  1.00 93.83           C
ATOM    434  O   ALA A  47      13.132  -3.089  13.526  1.00 93.83           O
ATOM    435  HA  ALA A  47      11.241  -4.733  13.954  1.00 93.83           H
ATOM    436  CB  ALA A  47      10.357  -3.351  15.336  1.00 93.83           C
ATOM    437 1HB  ALA A  47       9.460  -3.960  15.453  1.00 93.83           H
ATOM    438 2HB  ALA A  47      10.606  -2.884  16.289  1.00 93.83           H
ATOM    439 3HB  ALA A  47      10.176  -2.578  14.589  1.00 93.83           H
ATOM    440  HN  ALA A  47      11.199  -5.197  16.704  1.00 93.83           H
ATOM    441  N   SER A  48      13.502  -3.181  15.755  1.00 92.10           N
ATOM    442  CA  SER A  48      14.647  -2.287  15.720  1.00 92.10           C
ATOM    443  C   SER A  48      15.766  -2.902  14.876  1.00 92.10           C
ATOM    444  O   SER A  48      16.606  -2.185  14.336  1.00 92.10           O
ATOM    445  HA  SER A  48      14.282  -1.368  15.260  1.00 92.10           H
ATOM    446  CB  SER A  48      15.153  -1.984  17.132  1.00 92.10           C
ATOM    447 1HB  SER A  48      15.877  -1.170  17.090  1.00 92.10           H
ATOM    448 2HB  SER A  48      14.322  -1.641  17.749  1.00 92.10           H
ATOM    449  OG  SER A  48      15.756  -3.123  17.739  1.00 92.10           O
ATOM    450  HG  SER A  48      16.123  -2.879  18.636  1.00 92.10           H
ATOM    451  HN  SER A  48      13.296  -3.568  16.654  1.00 92.10           H
ATOM    452  N   HIS A  49      15.739  -4.224  14.789  1.00 87.91           N
ATOM    453  CA  HIS A  49      16.794  -4.950  14.102  1.00 87.91           C
ATOM    454  C   HIS A  49      16.354  -5.258  12.669  1.00 87.91           C
ATOM    455  O   HIS A  49      17.145  -5.141  11.734  1.00 87.91           O
ATOM    456  HA  HIS A  49      17.661  -4.289  14.073  1.00 87.91           H
ATOM    457  CB  HIS A  49      17.189  -6.204  14.883  1.00 87.91           C
ATOM    458 1HB  HIS A  49      16.288  -6.769  15.123  1.00 87.91           H
ATOM    459 2HB  HIS A  49      17.804  -6.839  14.245  1.00 87.91           H
ATOM    460  CG  HIS A  49      17.941  -5.920  16.161  1.00 87.91           C
ATOM    461  ND1 HIS A  49      17.307  -5.620  17.354  1.00 87.91           N
ATOM    462  HD1 HIS A  49      16.318  -5.561  17.492  1.00 87.91           H
ATOM    463  CD2 HIS A  49      19.280  -5.894  16.420  1.00 87.91           C
ATOM    464  HD2 HIS A  49      20.073  -6.087  15.697  1.00 87.91           H
ATOM    465  CE1 HIS A  49      18.232  -5.423  18.282  1.00 87.91           C
ATOM    466  HE1 HIS A  49      18.049  -5.170  19.326  1.00 87.91           H
ATOM    467  NE2 HIS A  49      19.454  -5.593  17.701  1.00 87.91           N
ATOM    468  HN  HIS A  49      15.017  -4.796  15.178  1.00 87.91           H
ATOM    469  N   PHE A  50      15.094  -5.646  12.541  1.00 83.34           N
ATOM    470  CA  PHE A  50      14.624  -6.271  11.316  1.00 83.34           C
ATOM    471  C   PHE A  50      14.144  -5.219  10.314  1.00 83.34           C
ATOM    472  O   PHE A  50      14.441  -5.311   9.123  1.00 83.34           O
ATOM    473  HA  PHE A  50      15.464  -6.820  10.890  1.00 83.34           H
ATOM    474  CB  PHE A  50      13.446  -7.171  11.697  1.00 83.34           C
ATOM    475 1HB  PHE A  50      13.759  -7.841  12.497  1.00 83.34           H
ATOM    476 2HB  PHE A  50      12.643  -6.551  12.095  1.00 83.34           H
ATOM    477  CG  PHE A  50      12.900  -8.004  10.536  1.00 83.34           C
ATOM    478  CD1 PHE A  50      11.715  -7.670   9.957  1.00 83.34           C
ATOM    479  HD1 PHE A  50      11.155  -6.809  10.321  1.00 83.34           H
ATOM    480  CD2 PHE A  50      13.599  -9.079  10.083  1.00 83.34           C
ATOM    481  HD2 PHE A  50      14.548  -9.347  10.546  1.00 83.34           H
ATOM    482  CE1 PHE A  50      11.208  -8.444   8.880  1.00 83.34           C
ATOM    483  HE1 PHE A  50      10.259  -8.177   8.417  1.00 83.34           H
ATOM    484  CE2 PHE A  50      13.092  -9.853   9.005  1.00 83.34           C
ATOM    485  HE2 PHE A  50      13.652 -10.715   8.642  1.00 83.34           H
ATOM    486  CZ  PHE A  50      11.907  -9.519   8.427  1.00 83.34           C
ATOM    487  HZ  PHE A  50      11.518 -10.113   7.600  1.00 83.34           H
ATOM    488  HN  PHE A  50      14.401  -5.540  13.254  1.00 83.34           H
ATOM    489  N   LEU A  51      13.410  -4.245  10.832  1.00 94.18           N
ATOM    490  CA  LEU A  51      12.642  -3.353   9.980  1.00 94.18           C
ATOM    491  C   LEU A  51      13.589  -2.360   9.303  1.00 94.18           C
ATOM    492  O   LEU A  51      13.493  -2.127   8.100  1.00 94.18           O
ATOM    493  HA  LEU A  51      12.172  -3.963   9.208  1.00 94.18           H
ATOM    494  CB  LEU A  51      11.519  -2.687  10.777  1.00 94.18           C
ATOM    495 1HB  LEU A  51      11.967  -2.108  11.584  1.00 94.18           H
ATOM    496 2HB  LEU A  51      11.007  -1.980  10.124  1.00 94.18           H
ATOM    497  CG  LEU A  51      10.475  -3.628  11.381  1.00 94.18           C
ATOM    498  HG  LEU A  51      10.968  -4.248  12.130  1.00 94.18           H
ATOM    499  CD1 LEU A  51       9.376  -2.841  12.097  1.00 94.18           C
ATOM    500 1HD1 LEU A  51       9.816  -2.248  12.898  1.00 94.18           H
ATOM    501 2HD1 LEU A  51       8.880  -2.180  11.386  1.00 94.18           H
ATOM    502 3HD1 LEU A  51       8.647  -3.535  12.517  1.00 94.18           H
ATOM    503  CD2 LEU A  51       9.906  -4.571  10.318  1.00 94.18           C
ATOM    504 1HD2 LEU A  51       9.434  -3.985   9.529  1.00 94.18           H
ATOM    505 2HD2 LEU A  51      10.713  -5.169   9.894  1.00 94.18           H
ATOM    506 3HD2 LEU A  51       9.167  -5.229  10.774  1.00 94.18           H
ATOM    507  HN  LEU A  51      13.336  -4.062  11.812  1.00 94.18           H
ATOM    508  N   PRO A  52      14.517  -1.759  10.061  1.00 95.88           N
ATOM    509  CA  PRO A  52      15.300  -0.634   9.545  1.00 95.88           C
ATOM    510  C   PRO A  52      15.972  -0.959   8.221  1.00 95.88           C
ATOM    511  O   PRO A  52      15.878  -0.188   7.267  1.00 95.88           O
ATOM    512  HA  PRO A  52      14.645   0.211   9.332  1.00 95.88           H
ATOM    513  CB  PRO A  52      16.323  -0.366  10.651  1.00 95.88           C
ATOM    514 1HB  PRO A  52      17.248  -0.917  10.483  1.00 95.88           H
ATOM    515 2HB  PRO A  52      16.587   0.690  10.706  1.00 95.88           H
ATOM    516  CG  PRO A  52      15.609  -0.836  11.913  1.00 95.88           C
ATOM    517 1HG  PRO A  52      16.310  -1.041  12.722  1.00 95.88           H
ATOM    518 2HG  PRO A  52      14.917  -0.083  12.291  1.00 95.88           H
ATOM    519  CD  PRO A  52      14.889  -2.091  11.448  1.00 95.88           C
ATOM    520 1HD  PRO A  52      15.535  -2.968  11.491  1.00 95.88           H
ATOM    521 2HD  PRO A  52      14.019  -2.311  12.067  1.00 95.88           H
ATOM    522  N   PRO A  53      16.664  -2.103   8.131  1.00 95.97           N
ATOM    523  CA  PRO A  53      17.419  -2.435   6.920  1.00 95.97           C
ATOM    524  C   PRO A  53      16.511  -2.728   5.737  1.00 95.97           C
ATOM    525  O   PRO A  53      16.848  -2.411   4.597  1.00 95.97           O
ATOM    526  HA  PRO A  53      18.025  -1.583   6.609  1.00 95.97           H
ATOM    527  CB  PRO A  53      18.236  -3.663   7.327  1.00 95.97           C
ATOM    528 1HB  PRO A  53      18.388  -4.340   6.486  1.00 95.97           H
ATOM    529 2HB  PRO A  53      19.224  -3.384   7.693  1.00 95.97           H
ATOM    530  CG  PRO A  53      17.407  -4.299   8.406  1.00 95.97           C
ATOM    531 1HG  PRO A  53      16.644  -4.953   7.983  1.00 95.97           H
ATOM    532 2HG  PRO A  53      18.022  -4.913   9.065  1.00 95.97           H
ATOM    533  CD  PRO A  53      16.786  -3.156   9.154  1.00 95.97           C
ATOM    534 1HD  PRO A  53      15.815  -3.428   9.568  1.00 95.97           H
ATOM    535 2HD  PRO A  53      17.410  -2.836   9.988  1.00 95.97           H
ATOM    536  N   LEU A  54      15.372  -3.332   6.041  1.00 94.01           N
ATOM    537  CA  LEU A  54      14.428  -3.716   5.005  1.00 94.01           C
ATOM    538  C   LEU A  54      13.839  -2.458   4.365  1.00 94.01           C
ATOM    539  O   LEU A  54      13.694  -2.388   3.146  1.00 94.01           O
ATOM    540  HA  LEU A  54      14.984  -4.264   4.244  1.00 94.01           H
ATOM    541  CB  LEU A  54      13.373  -4.671   5.569  1.00 94.01           C
ATOM    542 1HB  LEU A  54      12.932  -4.212   6.454  1.00 94.01           H
ATOM    543 2HB  LEU A  54      12.576  -4.775   4.833  1.00 94.01           H
ATOM    544  CG  LEU A  54      13.867  -6.069   5.947  1.00 94.01           C
ATOM    545  HG  LEU A  54      14.630  -5.964   6.719  1.00 94.01           H
ATOM    546  CD1 LEU A  54      12.735  -6.908   6.542  1.00 94.01           C
ATOM    547 1HD1 LEU A  54      12.352  -6.419   7.437  1.00 94.01           H
ATOM    548 2HD1 LEU A  54      11.933  -7.007   5.810  1.00 94.01           H
ATOM    549 3HD1 LEU A  54      13.113  -7.897   6.802  1.00 94.01           H
ATOM    550  CD2 LEU A  54      14.525  -6.760   4.751  1.00 94.01           C
ATOM    551 1HD2 LEU A  54      13.802  -6.852   3.941  1.00 94.01           H
ATOM    552 2HD2 LEU A  54      15.376  -6.168   4.413  1.00 94.01           H
ATOM    553 3HD2 LEU A  54      14.867  -7.751   5.047  1.00 94.01           H
ATOM    554  HN  LEU A  54      15.090  -3.557   6.974  1.00 94.01           H
ATOM    555  N   TYR A  55      13.516  -1.495   5.216  1.00 94.30           N
ATOM    556  CA  TYR A  55      12.898  -0.264   4.754  1.00 94.30           C
ATOM    557  C   TYR A  55      13.870   0.548   3.895  1.00 94.30           C
ATOM    558  O   TYR A  55      13.468   1.163   2.909  1.00 94.30           O
ATOM    559  HA  TYR A  55      12.028  -0.529   4.152  1.00 94.30           H
ATOM    560  CB  TYR A  55      12.558   0.536   6.013  1.00 94.30           C
ATOM    561 1HB  TYR A  55      13.413   0.512   6.688  1.00 94.30           H
ATOM    562 2HB  TYR A  55      12.399   1.578   5.737  1.00 94.30           H
ATOM    563  CG  TYR A  55      11.322   0.026   6.758  1.00 94.30           C
ATOM    564  CD1 TYR A  55      10.644  -1.082   6.294  1.00 94.30           C
ATOM    565  HD1 TYR A  55      10.989  -1.595   5.396  1.00 94.30           H
ATOM    566  CD2 TYR A  55      10.887   0.675   7.896  1.00 94.30           C
ATOM    567  HD2 TYR A  55      11.422   1.551   8.263  1.00 94.30           H
ATOM    568  CE1 TYR A  55       9.482  -1.562   6.995  1.00 94.30           C
ATOM    569  HE1 TYR A  55       8.937  -2.436   6.639  1.00 94.30           H
ATOM    570  CE2 TYR A  55       9.724   0.196   8.597  1.00 94.30           C
ATOM    571  HE2 TYR A  55       9.369   0.699   9.496  1.00 94.30           H
ATOM    572  CZ  TYR A  55       9.079  -0.899   8.113  1.00 94.30           C
ATOM    573  OH  TYR A  55       7.981  -1.352   8.775  1.00 94.30           O
ATOM    574  HH  TYR A  55       7.596  -2.142   8.299  1.00 94.30           H
ATOM    575  HN  TYR A  55      13.668  -1.547   6.203  1.00 94.30           H
ATOM    576  N   TRP A  56      15.131   0.524   4.302  1.00 92.70           N
ATOM    577  CA  TRP A  56      16.173   1.200   3.549  1.00 92.70           C
ATOM    578  C   TRP A  56      16.280   0.527   2.180  1.00 92.70           C
ATOM    579  O   TRP A  56      16.400   1.203   1.159  1.00 92.70           O
ATOM    580  HA  TRP A  56      15.876   2.242   3.430  1.00 92.70           H
ATOM    581  CB  TRP A  56      17.495   1.200   4.320  1.00 92.70           C
ATOM    582 1HB  TRP A  56      17.612   0.238   4.819  1.00 92.70           H
ATOM    583 2HB  TRP A  56      18.318   1.293   3.611  1.00 92.70           H
ATOM    584  CG  TRP A  56      17.609   2.315   5.361  1.00 92.70           C
ATOM    585  CD1 TRP A  56      17.724   2.194   6.691  1.00 92.70           C
ATOM    586  HD1 TRP A  56      17.752   1.241   7.220  1.00 92.70           H
ATOM    587  CD2 TRP A  56      17.614   3.735   5.103  1.00 92.70           C
ATOM    588  NE1 TRP A  56      17.802   3.427   7.306  1.00 92.70           N
ATOM    589  HE1 TRP A  56      17.892   3.594   8.288  1.00 92.70           H
ATOM    590  CE2 TRP A  56      17.733   4.393   6.310  1.00 92.70           C
ATOM    591  CE3 TRP A  56      17.521   4.439   3.890  1.00 92.70           C
ATOM    592  HE3 TRP A  56      17.426   3.942   2.924  1.00 92.70           H
ATOM    593  CZ2 TRP A  56      17.770   5.788   6.421  1.00 92.70           C
ATOM    594  HZ2 TRP A  56      17.865   6.285   7.387  1.00 92.70           H
ATOM    595  CZ3 TRP A  56      17.559   5.833   4.018  1.00 92.70           C
ATOM    596  HZ3 TRP A  56      17.491   6.428   3.107  1.00 92.70           H
ATOM    597  CH2 TRP A  56      17.679   6.511   5.226  1.00 92.70           C
ATOM    598  HH2 TRP A  56      17.702   7.601   5.241  1.00 92.70           H
ATOM    599  HN  TRP A  56      15.443   0.054   5.128  1.00 92.70           H
ATOM    600  N   LEU A  57      16.232  -0.797   2.201  1.00 91.89           N
ATOM    601  CA  LEU A  57      16.325  -1.570   0.974  1.00 91.89           C
ATOM    602  C   LEU A  57      15.151  -1.213   0.061  1.00 91.89           C
ATOM    603  O   LEU A  57      15.342  -0.933  -1.121  1.00 91.89           O
ATOM    604  HA  LEU A  57      17.251  -1.281   0.476  1.00 91.89           H
ATOM    605  CB  LEU A  57      16.429  -3.064   1.288  1.00 91.89           C
ATOM    606 1HB  LEU A  57      17.295  -3.221   1.931  1.00 91.89           H
ATOM    607 2HB  LEU A  57      15.549  -3.356   1.862  1.00 91.89           H
ATOM    608  CG  LEU A  57      16.549  -3.996   0.081  1.00 91.89           C
ATOM    609  HG  LEU A  57      15.736  -3.769  -0.608  1.00 91.89           H
ATOM    610  CD1 LEU A  57      17.859  -3.755  -0.670  1.00 91.89           C
ATOM    611 1HD1 LEU A  57      17.892  -2.723  -1.021  1.00 91.89           H
ATOM    612 2HD1 LEU A  57      18.700  -3.938  -0.002  1.00 91.89           H
ATOM    613 3HD1 LEU A  57      17.919  -4.430  -1.523  1.00 91.89           H
ATOM    614  CD2 LEU A  57      16.389  -5.459   0.500  1.00 91.89           C
ATOM    615 1HD2 LEU A  57      17.166  -5.717   1.220  1.00 91.89           H
ATOM    616 2HD2 LEU A  57      15.410  -5.602   0.956  1.00 91.89           H
ATOM    617 3HD2 LEU A  57      16.479  -6.100  -0.377  1.00 91.89           H
ATOM    618  HN  LEU A  57      16.131  -1.340   3.036  1.00 91.89           H
ATOM    619  N   VAL A  58      13.961  -1.235   0.645  1.00 93.90           N
ATOM    620  CA  VAL A  58      12.751  -0.961  -0.112  1.00 93.90           C
ATOM    621  C   VAL A  58      12.836   0.444  -0.711  1.00 93.90           C
ATOM    622  O   VAL A  58      12.499   0.648  -1.876  1.00 93.90           O
ATOM    623  HA  VAL A  58      12.701  -1.686  -0.925  1.00 93.90           H
ATOM    624  CB  VAL A  58      11.522  -1.160   0.777  1.00 93.90           C
ATOM    625  HB  VAL A  58      11.666  -0.572   1.683  1.00 93.90           H
ATOM    626  CG1 VAL A  58      10.256  -0.652   0.083  1.00 93.90           C
ATOM    627 1HG1 VAL A  58      10.363   0.411  -0.134  1.00 93.90           H
ATOM    628 2HG1 VAL A  58      10.107  -1.200  -0.847  1.00 93.90           H
ATOM    629 3HG1 VAL A  58       9.398  -0.805   0.737  1.00 93.90           H
ATOM    630  CG2 VAL A  58      11.372  -2.626   1.187  1.00 93.90           C
ATOM    631 1HG2 VAL A  58      11.262  -3.243   0.295  1.00 93.90           H
ATOM    632 2HG2 VAL A  58      12.258  -2.941   1.739  1.00 93.90           H
ATOM    633 3HG2 VAL A  58      10.491  -2.739   1.818  1.00 93.90           H
ATOM    634  HN  VAL A  58      13.817  -1.434   1.614  1.00 93.90           H
ATOM    635  N   PHE A  59      13.288   1.378   0.114  1.00 94.95           N
ATOM    636  CA  PHE A  59      13.376   2.766  -0.304  1.00 94.95           C
ATOM    637  C   PHE A  59      14.279   2.914  -1.530  1.00 94.95           C
ATOM    638  O   PHE A  59      13.890   3.531  -2.521  1.00 94.95           O
ATOM    639  HA  PHE A  59      12.367   3.093  -0.556  1.00 94.95           H
ATOM    640  CB  PHE A  59      13.988   3.546   0.862  1.00 94.95           C
ATOM    641 1HB  PHE A  59      13.305   3.507   1.710  1.00 94.95           H
ATOM    642 2HB  PHE A  59      14.909   3.054   1.171  1.00 94.95           H
ATOM    643  CG  PHE A  59      14.293   5.010   0.539  1.00 94.95           C
ATOM    644  CD1 PHE A  59      15.581   5.421   0.395  1.00 94.95           C
ATOM    645  HD1 PHE A  59      16.397   4.707   0.509  1.00 94.95           H
ATOM    646  CD2 PHE A  59      13.275   5.901   0.396  1.00 94.95           C
ATOM    647  HD2 PHE A  59      12.242   5.573   0.511  1.00 94.95           H
ATOM    648  CE1 PHE A  59      15.864   6.780   0.095  1.00 94.95           C
ATOM    649  HE1 PHE A  59      16.897   7.109  -0.020  1.00 94.95           H
ATOM    650  CE2 PHE A  59      13.558   7.260   0.096  1.00 94.95           C
ATOM    651  HE2 PHE A  59      12.743   7.974  -0.019  1.00 94.95           H
ATOM    652  CZ  PHE A  59      14.847   7.671  -0.048  1.00 94.95           C
ATOM    653  HZ  PHE A  59      15.064   8.714  -0.278  1.00 94.95           H
ATOM    654  HN  PHE A  59      13.590   1.198   1.050  1.00 94.95           H
ATOM    655  N   ILE A  60      15.466   2.337  -1.424  1.00 92.04           N
ATOM    656  CA  ILE A  60      16.477   2.508  -2.454  1.00 92.04           C
ATOM    657  C   ILE A  60      15.957   1.933  -3.773  1.00 92.04           C
ATOM    658  O   ILE A  60      15.969   2.613  -4.798  1.00 92.04           O
ATOM    659  HA  ILE A  60      16.634   3.579  -2.582  1.00 92.04           H
ATOM    660  CB  ILE A  60      17.809   1.906  -2.003  1.00 92.04           C
ATOM    661  HB  ILE A  60      17.622   0.897  -1.637  1.00 92.04           H
ATOM    662  CG1 ILE A  60      18.406   2.704  -0.842  1.00 92.04           C
ATOM    663 1HG1 ILE A  60      18.779   3.661  -1.207  1.00 92.04           H
ATOM    664 2HG1 ILE A  60      17.630   2.923  -0.109  1.00 92.04           H
ATOM    665  CG2 ILE A  60      18.783   1.787  -3.177  1.00 92.04           C
ATOM    666 1HG2 ILE A  60      18.350   1.145  -3.944  1.00 92.04           H
ATOM    667 2HG2 ILE A  60      18.970   2.777  -3.596  1.00 92.04           H
ATOM    668 3HG2 ILE A  60      19.721   1.357  -2.829  1.00 92.04           H
ATOM    669  CD1 ILE A  60      19.543   1.929  -0.172  1.00 92.04           C
ATOM    670 1HD1 ILE A  60      19.161   0.984   0.214  1.00 92.04           H
ATOM    671 2HD1 ILE A  60      20.329   1.733  -0.902  1.00 92.04           H
ATOM    672 3HD1 ILE A  60      19.950   2.519   0.650  1.00 92.04           H
ATOM    673  HN  ILE A  60      15.742   1.761  -0.654  1.00 92.04           H
ATOM    674  N   VAL A  61      15.514   0.687  -3.704  1.00 91.10           N
ATOM    675  CA  VAL A  61      15.118  -0.034  -4.903  1.00 91.10           C
ATOM    676  C   VAL A  61      13.893   0.645  -5.519  1.00 91.10           C
ATOM    677  O   VAL A  61      13.828   0.832  -6.733  1.00 91.10           O
ATOM    678  HA  VAL A  61      15.945   0.025  -5.610  1.00 91.10           H
ATOM    679  CB  VAL A  61      14.882  -1.509  -4.572  1.00 91.10           C
ATOM    680  HB  VAL A  61      14.141  -1.559  -3.774  1.00 91.10           H
ATOM    681  CG1 VAL A  61      14.320  -2.258  -5.782  1.00 91.10           C
ATOM    682 1HG1 VAL A  61      13.371  -1.810  -6.078  1.00 91.10           H
ATOM    683 2HG1 VAL A  61      15.026  -2.195  -6.609  1.00 91.10           H
ATOM    684 3HG1 VAL A  61      14.161  -3.304  -5.519  1.00 91.10           H
ATOM    685  CG2 VAL A  61      16.165  -2.170  -4.065  1.00 91.10           C
ATOM    686 1HG2 VAL A  61      16.936  -2.103  -4.833  1.00 91.10           H
ATOM    687 2HG2 VAL A  61      16.505  -1.660  -3.164  1.00 91.10           H
ATOM    688 3HG2 VAL A  61      15.969  -3.218  -3.838  1.00 91.10           H
ATOM    689  HN  VAL A  61      15.424   0.171  -2.852  1.00 91.10           H
ATOM    690  N   GLY A  62      12.952   0.995  -4.654  1.00 92.44           N
ATOM    691  CA  GLY A  62      11.686   1.544  -5.107  1.00 92.44           C
ATOM    692  C   GLY A  62      11.879   2.933  -5.720  1.00 92.44           C
ATOM    693  O   GLY A  62      11.283   3.250  -6.749  1.00 92.44           O
ATOM    694 1HA  GLY A  62      11.239   0.877  -5.844  1.00 92.44           H
ATOM    695 2HA  GLY A  62      10.992   1.606  -4.270  1.00 92.44           H
ATOM    696  HN  GLY A  62      13.045   0.908  -3.662  1.00 92.44           H
ATOM    697  N   ALA A  63      12.714   3.724  -5.063  1.00 93.20           N
ATOM    698  CA  ALA A  63      12.959   5.086  -5.505  1.00 93.20           C
ATOM    699  C   ALA A  63      13.574   5.061  -6.906  1.00 93.20           C
ATOM    700  O   ALA A  63      13.156   5.813  -7.785  1.00 93.20           O
ATOM    701  HA  ALA A  63      11.998   5.599  -5.549  1.00 93.20           H
ATOM    702  CB  ALA A  63      13.852   5.800  -4.489  1.00 93.20           C
ATOM    703 1HB  ALA A  63      13.357   5.817  -3.518  1.00 93.20           H
ATOM    704 2HB  ALA A  63      14.801   5.270  -4.404  1.00 93.20           H
ATOM    705 3HB  ALA A  63      14.035   6.822  -4.820  1.00 93.20           H
ATOM    706  HN  ALA A  63      13.218   3.448  -4.244  1.00 93.20           H
ATOM    707  N   LEU A  64      14.557   4.188  -7.070  1.00 86.93           N
ATOM    708  CA  LEU A  64      15.234   4.056  -8.349  1.00 86.93           C
ATOM    709  C   LEU A  64      14.231   3.592  -9.407  1.00 86.93           C
ATOM    710  O   LEU A  64      14.161   4.165 -10.493  1.00 86.93           O
ATOM    711  HA  LEU A  64      15.600   5.044  -8.628  1.00 86.93           H
ATOM    712  CB  LEU A  64      16.455   3.142  -8.216  1.00 86.93           C
ATOM    713 1HB  LEU A  64      16.141   2.218  -7.731  1.00 86.93           H
ATOM    714 2HB  LEU A  64      16.795   2.877  -9.217  1.00 86.93           H
ATOM    715  CG  LEU A  64      17.641   3.716  -7.439  1.00 86.93           C
ATOM    716  HG  LEU A  64      17.281   4.059  -6.469  1.00 86.93           H
ATOM    717  CD1 LEU A  64      18.696   2.640  -7.176  1.00 86.93           C
ATOM    718 1HD1 LEU A  64      18.254   1.833  -6.592  1.00 86.93           H
ATOM    719 2HD1 LEU A  64      19.058   2.246  -8.125  1.00 86.93           H
ATOM    720 3HD1 LEU A  64      19.528   3.075  -6.622  1.00 86.93           H
ATOM    721  CD2 LEU A  64      18.230   4.932  -8.157  1.00 86.93           C
ATOM    722 1HD2 LEU A  64      18.571   4.638  -9.150  1.00 86.93           H
ATOM    723 2HD2 LEU A  64      17.466   5.705  -8.250  1.00 86.93           H
ATOM    724 3HD2 LEU A  64      19.071   5.321  -7.584  1.00 86.93           H
ATOM    725  HN  LEU A  64      14.890   3.579  -6.350  1.00 86.93           H
ATOM    726  N   GLY A  65      13.480   2.560  -9.052  1.00 88.51           N
ATOM    727  CA  GLY A  65      12.586   1.923 -10.005  1.00 88.51           C
ATOM    728  C   GLY A  65      11.517   2.903 -10.493  1.00 88.51           C
ATOM    729  O   GLY A  65      11.329   3.073 -11.697  1.00 88.51           O
ATOM    730 1HA  GLY A  65      13.159   1.551 -10.854  1.00 88.51           H
ATOM    731 2HA  GLY A  65      12.109   1.060  -9.540  1.00 88.51           H
ATOM    732  HN  GLY A  65      13.475   2.161  -8.136  1.00 88.51           H
ATOM    733  N   ASN A  66      10.844   3.521  -9.534  1.00 86.73           N
ATOM    734  CA  ASN A  66       9.710   4.375  -9.846  1.00 86.73           C
ATOM    735  C   ASN A  66      10.206   5.627 -10.572  1.00 86.73           C
ATOM    736  O   ASN A  66       9.540   6.129 -11.476  1.00 86.73           O
ATOM    737  HA  ASN A  66       9.054   3.765 -10.467  1.00 86.73           H
ATOM    738  CB  ASN A  66       8.989   4.821  -8.572  1.00 86.73           C
ATOM    739 1HB  ASN A  66       9.721   5.101  -7.814  1.00 86.73           H
ATOM    740 2HB  ASN A  66       8.391   5.708  -8.780  1.00 86.73           H
ATOM    741  CG  ASN A  66       8.089   3.707  -8.033  1.00 86.73           C
ATOM    742  OD1 ASN A  66       7.080   3.352  -8.618  1.00 86.73           O
ATOM    743  ND2 ASN A  66       8.511   3.178  -6.888  1.00 86.73           N
ATOM    744 1HD2 ASN A  66       9.349   3.516  -6.459  1.00 86.73           H
ATOM    745 2HD2 ASN A  66       7.990   2.442  -6.455  1.00 86.73           H
ATOM    746  HN  ASN A  66      11.061   3.445  -8.560  1.00 86.73           H
ATOM    747  N   SER A  67      11.370   6.096 -10.148  1.00 88.45           N
ATOM    748  CA  SER A  67      11.984   7.254 -10.775  1.00 88.45           C
ATOM    749  C   SER A  67      12.237   6.974 -12.258  1.00 88.45           C
ATOM    750  O   SER A  67      12.048   7.850 -13.100  1.00 88.45           O
ATOM    751  HA  SER A  67      11.262   8.063 -10.657  1.00 88.45           H
ATOM    752  CB  SER A  67      13.291   7.632 -10.076  1.00 88.45           C
ATOM    753 1HB  SER A  67      13.975   6.784 -10.104  1.00 88.45           H
ATOM    754 2HB  SER A  67      13.771   8.446 -10.619  1.00 88.45           H
ATOM    755  OG  SER A  67      13.078   8.025  -8.723  1.00 88.45           O
ATOM    756  HG  SER A  67      13.499   7.362  -8.104  1.00 88.45           H
ATOM    757  HN  SER A  67      11.891   5.699  -9.392  1.00 88.45           H
ATOM    758  N   LEU A  68      12.659   5.748 -12.532  1.00 82.74           N
ATOM    759  CA  LEU A  68      12.945   5.342 -13.898  1.00 82.74           C
ATOM    760  C   LEU A  68      11.647   5.345 -14.708  1.00 82.74           C
ATOM    761  O   LEU A  68      11.633   5.765 -15.863  1.00 82.74           O
ATOM    762  HA  LEU A  68      13.619   6.085 -14.324  1.00 82.74           H
ATOM    763  CB  LEU A  68      13.679   4.000 -13.915  1.00 82.74           C
ATOM    764 1HB  LEU A  68      14.292   3.932 -13.017  1.00 82.74           H
ATOM    765 2HB  LEU A  68      12.938   3.203 -13.856  1.00 82.74           H
ATOM    766  CG  LEU A  68      14.571   3.740 -15.131  1.00 82.74           C
ATOM    767  HG  LEU A  68      14.164   4.291 -15.978  1.00 82.74           H
ATOM    768  CD1 LEU A  68      15.989   4.262 -14.891  1.00 82.74           C
ATOM    769 1HD1 LEU A  68      15.955   5.336 -14.707  1.00 82.74           H
ATOM    770 2HD1 LEU A  68      16.421   3.758 -14.026  1.00 82.74           H
ATOM    771 3HD1 LEU A  68      16.602   4.064 -15.770  1.00 82.74           H
ATOM    772  CD2 LEU A  68      14.563   2.258 -15.510  1.00 82.74           C
ATOM    773 1HD2 LEU A  68      14.932   1.666 -14.672  1.00 82.74           H
ATOM    774 2HD2 LEU A  68      13.545   1.950 -15.751  1.00 82.74           H
ATOM    775 3HD2 LEU A  68      15.205   2.100 -16.376  1.00 82.74           H
ATOM    776  HN  LEU A  68      12.806   5.040 -11.841  1.00 82.74           H
ATOM    777  N   VAL A  69      10.587   4.870 -14.069  1.00 84.26           N
ATOM    778  CA  VAL A  69       9.296   4.775 -14.729  1.00 84.26           C
ATOM    779  C   VAL A  69       8.859   6.167 -15.187  1.00 84.26           C
ATOM    780  O   VAL A  69       8.494   6.357 -16.347  1.00 84.26           O
ATOM    781  HA  VAL A  69       9.421   4.140 -15.606  1.00 84.26           H
ATOM    782  CB  VAL A  69       8.282   4.105 -13.799  1.00 84.26           C
ATOM    783  HB  VAL A  69       8.272   4.658 -12.860  1.00 84.26           H
ATOM    784  CG1 VAL A  69       6.873   4.164 -14.393  1.00 84.26           C
ATOM    785 1HG1 VAL A  69       6.582   5.204 -14.537  1.00 84.26           H
ATOM    786 2HG1 VAL A  69       6.861   3.647 -15.353  1.00 84.26           H
ATOM    787 3HG1 VAL A  69       6.172   3.681 -13.712  1.00 84.26           H
ATOM    788  CG2 VAL A  69       8.688   2.663 -13.492  1.00 84.26           C
ATOM    789 1HG2 VAL A  69       8.740   2.094 -14.421  1.00 84.26           H
ATOM    790 2HG2 VAL A  69       9.664   2.656 -13.007  1.00 84.26           H
ATOM    791 3HG2 VAL A  69       7.950   2.210 -12.830  1.00 84.26           H
ATOM    792  HN  VAL A  69      10.601   4.555 -13.120  1.00 84.26           H
ATOM    793  N   ILE A  70       8.910   7.106 -14.254  1.00 86.58           N
ATOM    794  CA  ILE A  70       8.441   8.455 -14.523  1.00 86.58           C
ATOM    795  C   ILE A  70       9.272   9.063 -15.655  1.00 86.58           C
ATOM    796  O   ILE A  70       8.733   9.736 -16.533  1.00 86.58           O
ATOM    797  HA  ILE A  70       7.406   8.381 -14.855  1.00 86.58           H
ATOM    798  CB  ILE A  70       8.447   9.290 -13.240  1.00 86.58           C
ATOM    799  HB  ILE A  70       9.417   9.169 -12.759  1.00 86.58           H
ATOM    800  CG1 ILE A  70       7.388   8.789 -12.256  1.00 86.58           C
ATOM    801 1HG1 ILE A  70       6.394   8.951 -12.672  1.00 86.58           H
ATOM    802 2HG1 ILE A  70       7.502   7.715 -12.109  1.00 86.58           H
ATOM    803  CG2 ILE A  70       8.280  10.778 -13.554  1.00 86.58           C
ATOM    804 1HG2 ILE A  70       9.101  11.109 -14.190  1.00 86.58           H
ATOM    805 2HG2 ILE A  70       7.333  10.937 -14.070  1.00 86.58           H
ATOM    806 3HG2 ILE A  70       8.288  11.348 -12.625  1.00 86.58           H
ATOM    807  CD1 ILE A  70       7.507   9.509 -10.911  1.00 86.58           C
ATOM    808 1HD1 ILE A  70       8.494   9.324 -10.486  1.00 86.58           H
ATOM    809 2HD1 ILE A  70       7.369  10.580 -11.058  1.00 86.58           H
ATOM    810 3HD1 ILE A  70       6.743   9.134 -10.230  1.00 86.58           H
ATOM    811  HN  ILE A  70       9.263   6.958 -13.330  1.00 86.58           H
ATOM    812  N   LEU A  71      10.570   8.803 -15.600  1.00 82.67           N
ATOM    813  CA  LEU A  71      11.486   9.355 -16.582  1.00 82.67           C
ATOM    814  C   LEU A  71      11.086   8.869 -17.977  1.00 82.67           C
ATOM    815  O   LEU A  71      11.064   9.649 -18.927  1.00 82.67           O
ATOM    816  HA  LEU A  71      11.383  10.440 -16.552  1.00 82.67           H
ATOM    817  CB  LEU A  71      12.933   9.028 -16.209  1.00 82.67           C
ATOM    818 1HB  LEU A  71      13.072   9.243 -15.149  1.00 82.67           H
ATOM    819 2HB  LEU A  71      13.088   7.957 -16.339  1.00 82.67           H
ATOM    820  CG  LEU A  71      14.014   9.770 -16.997  1.00 82.67           C
ATOM    821  HG  LEU A  71      13.629   9.974 -17.996  1.00 82.67           H
ATOM    822  CD1 LEU A  71      14.333  11.120 -16.352  1.00 82.67           C
ATOM    823 1HD1 LEU A  71      13.433  11.734 -16.329  1.00 82.67           H
ATOM    824 2HD1 LEU A  71      14.690  10.961 -15.334  1.00 82.67           H
ATOM    825 3HD1 LEU A  71      15.104  11.627 -16.932  1.00 82.67           H
ATOM    826  CD2 LEU A  71      15.265   8.904 -17.163  1.00 82.67           C
ATOM    827 1HD2 LEU A  71      15.662   8.648 -16.181  1.00 82.67           H
ATOM    828 2HD2 LEU A  71      15.006   7.992 -17.700  1.00 82.67           H
ATOM    829 3HD2 LEU A  71      16.017   9.456 -17.727  1.00 82.67           H
ATOM    830  HN  LEU A  71      10.995   8.228 -14.901  1.00 82.67           H
ATOM    831  N   VAL A  72      10.779   7.583 -18.055  1.00 81.08           N
ATOM    832  CA  VAL A  72      10.479   6.961 -19.333  1.00 81.08           C
ATOM    833  C   VAL A  72       9.218   7.598 -19.921  1.00 81.08           C
ATOM    834  O   VAL A  72       9.178   7.924 -21.107  1.00 81.08           O
ATOM    835  HA  VAL A  72      11.317   7.160 -20.001  1.00 81.08           H
ATOM    836  CB  VAL A  72      10.359   5.445 -19.163  1.00 81.08           C
ATOM    837  HB  VAL A  72       9.638   5.253 -18.368  1.00 81.08           H
ATOM    838  CG1 VAL A  72       9.834   4.790 -20.441  1.00 81.08           C
ATOM    839 1HG1 VAL A  72       8.849   5.194 -20.679  1.00 81.08           H
ATOM    840 2HG1 VAL A  72      10.519   4.996 -21.263  1.00 81.08           H
ATOM    841 3HG1 VAL A  72       9.758   3.712 -20.293  1.00 81.08           H
ATOM    842  CG2 VAL A  72      11.696   4.833 -18.742  1.00 81.08           C
ATOM    843 1HG2 VAL A  72      12.447   5.041 -19.505  1.00 81.08           H
ATOM    844 2HG2 VAL A  72      12.013   5.268 -17.794  1.00 81.08           H
ATOM    845 3HG2 VAL A  72      11.583   3.755 -18.628  1.00 81.08           H
ATOM    846  HN  VAL A  72      10.734   6.970 -17.266  1.00 81.08           H
ATOM    847  N   TYR A  73       8.219   7.756 -19.065  1.00 78.66           N
ATOM    848  CA  TYR A  73       6.944   8.303 -19.497  1.00 78.66           C
ATOM    849  C   TYR A  73       7.084   9.775 -19.891  1.00 78.66           C
ATOM    850  O   TYR A  73       6.393  10.248 -20.792  1.00 78.66           O
ATOM    851  HA  TYR A  73       6.609   7.733 -20.363  1.00 78.66           H
ATOM    852  CB  TYR A  73       6.010   8.198 -18.289  1.00 78.66           C
ATOM    853 1HB  TYR A  73       6.605   8.249 -17.377  1.00 78.66           H
ATOM    854 2HB  TYR A  73       5.342   9.059 -18.283  1.00 78.66           H
ATOM    855  CG  TYR A  73       5.170   6.919 -18.262  1.00 78.66           C
ATOM    856  CD1 TYR A  73       4.199   6.711 -19.220  1.00 78.66           C
ATOM    857  HD1 TYR A  73       4.030   7.457 -19.996  1.00 78.66           H
ATOM    858  CD2 TYR A  73       5.384   5.974 -17.279  1.00 78.66           C
ATOM    859  HD2 TYR A  73       6.151   6.139 -16.522  1.00 78.66           H
ATOM    860  CE1 TYR A  73       3.409   5.507 -19.194  1.00 78.66           C
ATOM    861  HE1 TYR A  73       2.638   5.330 -19.944  1.00 78.66           H
ATOM    862  CE2 TYR A  73       4.594   4.771 -17.253  1.00 78.66           C
ATOM    863  HE2 TYR A  73       4.752   4.017 -16.482  1.00 78.66           H
ATOM    864  CZ  TYR A  73       3.645   4.597 -18.212  1.00 78.66           C
ATOM    865  OH  TYR A  73       2.899   3.460 -18.187  1.00 78.66           O
ATOM    866  HH  TYR A  73       2.387   3.369 -19.041  1.00 78.66           H
ATOM    867  HN  TYR A  73       8.270   7.518 -18.096  1.00 78.66           H
ATOM    868  N   TRP A  74       7.983  10.457 -19.198  1.00 71.32           N
ATOM    869  CA  TRP A  74       8.169  11.882 -19.412  1.00 71.32           C
ATOM    870  C   TRP A  74       8.745  12.078 -20.815  1.00 71.32           C
ATOM    871  O   TRP A  74       8.204  12.844 -21.612  1.00 71.32           O
ATOM    872  HA  TRP A  74       7.192  12.360 -19.340  1.00 71.32           H
ATOM    873  CB  TRP A  74       9.045  12.492 -18.315  1.00 71.32           C
ATOM    874 1HB  TRP A  74       8.665  12.176 -17.344  1.00 71.32           H
ATOM    875 2HB  TRP A  74      10.055  12.093 -18.407  1.00 71.32           H
ATOM    876  CG  TRP A  74       9.111  14.020 -18.349  1.00 71.32           C
ATOM    877  CD1 TRP A  74       9.356  14.812 -19.402  1.00 71.32           C
ATOM    878  HD1 TRP A  74       9.548  14.449 -20.412  1.00 71.32           H
ATOM    879  CD2 TRP A  74       8.918  14.914 -17.233  1.00 71.32           C
ATOM    880  NE1 TRP A  74       9.336  16.146 -19.047  1.00 71.32           N
ATOM    881  HE1 TRP A  74       9.490  16.923 -19.657  1.00 71.32           H
ATOM    882  CE2 TRP A  74       9.061  16.209 -17.686  1.00 71.32           C
ATOM    883  CE3 TRP A  74       8.632  14.637 -15.884  1.00 71.32           C
ATOM    884  HE3 TRP A  74       8.515  13.623 -15.502  1.00 71.32           H
ATOM    885  CZ2 TRP A  74       8.935  17.330 -16.857  1.00 71.32           C
ATOM    886  HZ2 TRP A  74       9.052  18.344 -17.239  1.00 71.32           H
ATOM    887  CZ3 TRP A  74       8.510  15.768 -15.068  1.00 71.32           C
ATOM    888  HZ3 TRP A  74       8.288  15.609 -14.013  1.00 71.32           H
ATOM    889  CH2 TRP A  74       8.651  17.079 -15.509  1.00 71.32           C
ATOM    890  HH2 TRP A  74       8.540  17.907 -14.809  1.00 71.32           H
ATOM    891  HN  TRP A  74       8.577  10.054 -18.502  1.00 71.32           H
ATOM    892  N   TYR A  75       9.837  11.373 -21.076  1.00 69.17           N
ATOM    893  CA  TYR A  75      10.674  11.686 -22.222  1.00 69.17           C
ATOM    894  C   TYR A  75      10.203  10.932 -23.467  1.00 69.17           C
ATOM    895  O   TYR A  75      10.364  11.414 -24.587  1.00 69.17           O
ATOM    896  HA  TYR A  75      10.604  12.758 -22.407  1.00 69.17           H
ATOM    897  CB  TYR A  75      12.083  11.214 -21.856  1.00 69.17           C
ATOM    898 1HB  TYR A  75      12.006  10.314 -21.246  1.00 69.17           H
ATOM    899 2HB  TYR A  75      12.610  10.936 -22.769  1.00 69.17           H
ATOM    900  CG  TYR A  75      12.912  12.255 -21.102  1.00 69.17           C
ATOM    901  CD1 TYR A  75      13.655  13.184 -21.801  1.00 69.17           C
ATOM    902  HD1 TYR A  75      13.651  13.176 -22.891  1.00 69.17           H
ATOM    903  CD2 TYR A  75      12.916  12.265 -19.721  1.00 69.17           C
ATOM    904  HD2 TYR A  75      12.329  11.531 -19.169  1.00 69.17           H
ATOM    905  CE1 TYR A  75      14.435  14.164 -21.091  1.00 69.17           C
ATOM    906  HE1 TYR A  75      15.026  14.903 -21.631  1.00 69.17           H
ATOM    907  CE2 TYR A  75      13.696  13.245 -19.011  1.00 69.17           C
ATOM    908  HE2 TYR A  75      13.709  13.264 -17.922  1.00 69.17           H
ATOM    909  CZ  TYR A  75      14.417  14.146 -19.731  1.00 69.17           C
ATOM    910  OH  TYR A  75      15.154  15.072 -19.060  1.00 69.17           O
ATOM    911  HH  TYR A  75      15.043  14.948 -18.074  1.00 69.17           H
ATOM    912  HN  TYR A  75      10.150  10.602 -20.521  1.00 69.17           H
ATOM    913  N   CYS A  76       9.631   9.761 -23.229  1.00 67.79           N
ATOM    914  CA  CYS A  76       9.489   8.769 -24.282  1.00 67.79           C
ATOM    915  C   CYS A  76       7.999   8.472 -24.465  1.00 67.79           C
ATOM    916  O   CYS A  76       7.419   8.802 -25.498  1.00 67.79           O
ATOM    917  HA  CYS A  76       9.909   9.210 -25.186  1.00 67.79           H
ATOM    918  CB  CYS A  76      10.291   7.502 -23.978  1.00 67.79           C
ATOM    919 1HB  CYS A  76      11.253   7.767 -23.539  1.00 67.79           H
ATOM    920 2HB  CYS A  76       9.762   6.895 -23.243  1.00 67.79           H
ATOM    921  SG  CYS A  76      10.549   6.541 -25.513  1.00 67.79           S
ATOM    922  HG  CYS A  76       9.283   6.155 -25.650  1.00 67.79           H
ATOM    923  HN  CYS A  76       9.268   9.486 -22.339  1.00 67.79           H
ATOM    924  N   THR A  77       7.423   7.852 -23.446  1.00 60.70           N
ATOM    925  CA  THR A  77       6.140   7.188 -23.602  1.00 60.70           C
ATOM    926  C   THR A  77       5.033   8.217 -23.840  1.00 60.70           C
ATOM    927  O   THR A  77       4.170   8.020 -24.695  1.00 60.70           O
ATOM    928  HA  THR A  77       6.185   6.556 -24.489  1.00 60.70           H
ATOM    929  CB  THR A  77       5.904   6.317 -22.366  1.00 60.70           C
ATOM    930  HB  THR A  77       5.701   6.932 -21.490  1.00 60.70           H
ATOM    931  OG1 THR A  77       7.070   5.502 -22.288  1.00 60.70           O
ATOM    932  HG1 THR A  77       7.043   4.798 -22.998  1.00 60.70           H
ATOM    933  CG2 THR A  77       4.763   5.318 -22.564  1.00 60.70           C
ATOM    934 1HG2 THR A  77       4.998   4.658 -23.399  1.00 60.70           H
ATOM    935 2HG2 THR A  77       3.840   5.857 -22.775  1.00 60.70           H
ATOM    936 3HG2 THR A  77       4.638   4.725 -21.657  1.00 60.70           H
ATOM    937  HN  THR A  77       7.817   7.798 -22.528  1.00 60.70           H
ATOM    938  N   ARG A  78       5.094   9.293 -23.070  1.00 56.23           N
ATOM    939  CA  ARG A  78       3.940  10.161 -22.904  1.00 56.23           C
ATOM    940  C   ARG A  78       2.700   9.334 -22.557  1.00 56.23           C
ATOM    941  O   ARG A  78       2.614   8.159 -22.910  1.00 56.23           O
ATOM    942  HA  ARG A  78       4.208  10.828 -22.084  1.00 56.23           H
ATOM    943  CB  ARG A  78       3.668  10.966 -24.176  1.00 56.23           C
ATOM    944 1HB  ARG A  78       3.476  10.286 -25.006  1.00 56.23           H
ATOM    945 2HB  ARG A  78       2.770  11.569 -24.044  1.00 56.23           H
ATOM    946  CG  ARG A  78       4.853  11.872 -24.515  1.00 56.23           C
ATOM    947 1HG  ARG A  78       5.110  12.480 -23.648  1.00 56.23           H
ATOM    948 2HG  ARG A  78       5.726  11.263 -24.748  1.00 56.23           H
ATOM    949  CD  ARG A  78       4.527  12.780 -25.703  1.00 56.23           C
ATOM    950 1HD  ARG A  78       4.301  12.176 -26.582  1.00 56.23           H
ATOM    951 2HD  ARG A  78       3.637  13.371 -25.486  1.00 56.23           H
ATOM    952  NE  ARG A  78       5.671  13.675 -25.985  1.00 56.23           N
ATOM    953  HE  ARG A  78       6.513  13.537 -25.464  1.00 56.23           H
ATOM    954  CZ  ARG A  78       5.649  14.658 -26.895  1.00 56.23           C
ATOM    955  NH1 ARG A  78       4.546  14.888 -27.622  1.00 56.23           N
ATOM    956 1HH1 ARG A  78       3.732  14.323 -27.487  1.00 56.23           H
ATOM    957 2HH1 ARG A  78       4.538  15.624 -28.299  1.00 56.23           H
ATOM    958  NH2 ARG A  78       6.745  15.409 -27.067  1.00 56.23           N
ATOM    959 1HH2 ARG A  78       6.745  16.147 -27.742  1.00 56.23           H
ATOM    960 2HH2 ARG A  78       7.564  15.231 -26.521  1.00 56.23           H
ATOM    961  HN  ARG A  78       5.910   9.575 -22.566  1.00 56.23           H
ATOM    962  N   VAL A  79       1.770   9.980 -21.869  1.00 71.74           N
ATOM    963  CA  VAL A  79       0.525   9.330 -21.498  1.00 71.74           C
ATOM    964  C   VAL A  79      -0.414   9.310 -22.706  1.00 71.74           C
ATOM    965  O   VAL A  79      -0.992  10.335 -23.064  1.00 71.74           O
ATOM    966  HA  VAL A  79       0.761   8.302 -21.221  1.00 71.74           H
ATOM    967  CB  VAL A  79      -0.085  10.022 -20.278  1.00 71.74           C
ATOM    968  HB  VAL A  79      -0.336  11.044 -20.563  1.00 71.74           H
ATOM    969  CG1 VAL A  79      -1.375   9.326 -19.840  1.00 71.74           C
ATOM    970 1HG1 VAL A  79      -2.098   9.354 -20.655  1.00 71.74           H
ATOM    971 2HG1 VAL A  79      -1.158   8.289 -19.582  1.00 71.74           H
ATOM    972 3HG1 VAL A  79      -1.787   9.838 -18.971  1.00 71.74           H
ATOM    973  CG2 VAL A  79       0.920  10.090 -19.127  1.00 71.74           C
ATOM    974 1HG2 VAL A  79       1.217   9.080 -18.843  1.00 71.74           H
ATOM    975 2HG2 VAL A  79       1.800  10.650 -19.444  1.00 71.74           H
ATOM    976 3HG2 VAL A  79       0.461  10.586 -18.272  1.00 71.74           H
ATOM    977  HN  VAL A  79       1.857  10.930 -21.566  1.00 71.74           H
ATOM    978  N   LYS A  80      -0.537   8.133 -23.301  1.00 64.36           N
ATOM    979  CA  LYS A  80      -1.329   7.984 -24.510  1.00 64.36           C
ATOM    980  C   LYS A  80      -2.607   7.209 -24.184  1.00 64.36           C
ATOM    981  O   LYS A  80      -3.634   7.394 -24.836  1.00 64.36           O
ATOM    982  HA  LYS A  80      -1.608   8.984 -24.843  1.00 64.36           H
ATOM    983  CB  LYS A  80      -0.494   7.352 -25.625  1.00 64.36           C
ATOM    984 1HB  LYS A  80      -0.047   6.424 -25.268  1.00 64.36           H
ATOM    985 2HB  LYS A  80      -1.138   7.093 -26.465  1.00 64.36           H
ATOM    986  CG  LYS A  80       0.606   8.307 -26.094  1.00 64.36           C
ATOM    987 1HG  LYS A  80       0.162   9.247 -26.420  1.00 64.36           H
ATOM    988 2HG  LYS A  80       1.270   8.539 -25.261  1.00 64.36           H
ATOM    989  CD  LYS A  80       1.413   7.693 -27.240  1.00 64.36           C
ATOM    990 1HD  LYS A  80       1.842   6.743 -26.920  1.00 64.36           H
ATOM    991 2HD  LYS A  80       0.752   7.477 -28.080  1.00 64.36           H
ATOM    992  CE  LYS A  80       2.529   8.637 -27.692  1.00 64.36           C
ATOM    993 1HE  LYS A  80       2.103   9.588 -28.009  1.00 64.36           H
ATOM    994 2HE  LYS A  80       3.195   8.849 -26.855  1.00 64.36           H
ATOM    995  NZ  LYS A  80       3.298   8.035 -28.804  1.00 64.36           N
ATOM    996 1HZ  LYS A  80       4.029   8.675 -29.095  1.00 64.36           H
ATOM    997 2HZ  LYS A  80       3.715   7.164 -28.495  1.00 64.36           H
ATOM    998 3HZ  LYS A  80       2.677   7.854 -29.585  1.00 64.36           H
ATOM    999  HN  LYS A  80      -0.107   7.292 -22.972  1.00 64.36           H
ATOM   1000  N   THR A  81      -2.503   6.356 -23.176  1.00 74.19           N
ATOM   1001  CA  THR A  81      -3.594   5.456 -22.840  1.00 74.19           C
ATOM   1002  C   THR A  81      -4.033   5.668 -21.390  1.00 74.19           C
ATOM   1003  O   THR A  81      -3.318   6.290 -20.606  1.00 74.19           O
ATOM   1004  HA  THR A  81      -4.448   5.701 -23.472  1.00 74.19           H
ATOM   1005  CB  THR A  81      -3.135   4.027 -23.134  1.00 74.19           C
ATOM   1006  HB  THR A  81      -3.982   3.341 -23.146  1.00 74.19           H
ATOM   1007  OG1 THR A  81      -2.148   3.768 -22.139  1.00 74.19           O
ATOM   1008  HG1 THR A  81      -1.959   2.787 -22.092  1.00 74.19           H
ATOM   1009  CG2 THR A  81      -2.371   3.916 -24.454  1.00 74.19           C
ATOM   1010 1HG2 THR A  81      -1.486   4.551 -24.416  1.00 74.19           H
ATOM   1011 2HG2 THR A  81      -3.014   4.237 -25.274  1.00 74.19           H
ATOM   1012 3HG2 THR A  81      -2.068   2.881 -24.614  1.00 74.19           H
ATOM   1013  HN  THR A  81      -1.694   6.274 -22.594  1.00 74.19           H
ATOM   1014  N   MET A  82      -5.207   5.139 -21.077  1.00 75.62           N
ATOM   1015  CA  MET A  82      -5.724   5.214 -19.722  1.00 75.62           C
ATOM   1016  C   MET A  82      -4.816   4.463 -18.746  1.00 75.62           C
ATOM   1017  O   MET A  82      -4.615   4.903 -17.615  1.00 75.62           O
ATOM   1018  HA  MET A  82      -5.739   6.275 -19.472  1.00 75.62           H
ATOM   1019  CB  MET A  82      -7.130   4.611 -19.677  1.00 75.62           C
ATOM   1020 1HB  MET A  82      -7.712   4.975 -20.524  1.00 75.62           H
ATOM   1021 2HB  MET A  82      -7.068   3.528 -19.775  1.00 75.62           H
ATOM   1022  CG  MET A  82      -7.840   4.972 -18.371  1.00 75.62           C
ATOM   1023 1HG  MET A  82      -7.344   4.485 -17.531  1.00 75.62           H
ATOM   1024 2HG  MET A  82      -7.778   6.046 -18.198  1.00 75.62           H
ATOM   1025  SD  MET A  82      -9.550   4.464 -18.445  1.00 75.62           S
ATOM   1026  CE  MET A  82     -10.116   5.049 -16.856  1.00 75.62           C
ATOM   1027 1HE  MET A  82      -9.544   4.563 -16.066  1.00 75.62           H
ATOM   1028 2HE  MET A  82      -9.976   6.128 -16.796  1.00 75.62           H
ATOM   1029 3HE  MET A  82     -11.173   4.811 -16.738  1.00 75.62           H
ATOM   1030  HN  MET A  82      -5.799   4.667 -21.730  1.00 75.62           H
ATOM   1031  N   THR A  83      -4.291   3.342 -19.219  1.00 75.29           N
ATOM   1032  CA  THR A  83      -3.360   2.558 -18.425  1.00 75.29           C
ATOM   1033  C   THR A  83      -2.117   3.385 -18.089  1.00 75.29           C
ATOM   1034  O   THR A  83      -1.629   3.348 -16.961  1.00 75.29           O
ATOM   1035  HA  THR A  83      -3.842   2.307 -17.480  1.00 75.29           H
ATOM   1036  CB  THR A  83      -3.047   1.274 -19.195  1.00 75.29           C
ATOM   1037  HB  THR A  83      -2.316   1.461 -19.982  1.00 75.29           H
ATOM   1038  OG1 THR A  83      -4.321   0.813 -19.636  1.00 75.29           O
ATOM   1039  HG1 THR A  83      -4.922   0.666 -18.850  1.00 75.29           H
ATOM   1040  CG2 THR A  83      -2.540   0.154 -18.284  1.00 75.29           C
ATOM   1041 1HG2 THR A  83      -3.300  -0.079 -17.538  1.00 75.29           H
ATOM   1042 2HG2 THR A  83      -1.627   0.477 -17.784  1.00 75.29           H
ATOM   1043 3HG2 THR A  83      -2.333  -0.734 -18.881  1.00 75.29           H
ATOM   1044  HN  THR A  83      -4.491   2.970 -20.125  1.00 75.29           H
ATOM   1045  N   ASP A  84      -1.641   4.111 -19.090  1.00 78.43           N
ATOM   1046  CA  ASP A  84      -0.442   4.915 -18.927  1.00 78.43           C
ATOM   1047  C   ASP A  84      -0.673   5.948 -17.822  1.00 78.43           C
ATOM   1048  O   ASP A  84       0.226   6.226 -17.029  1.00 78.43           O
ATOM   1049  HA  ASP A  84       0.347   4.206 -18.676  1.00 78.43           H
ATOM   1050  CB  ASP A  84      -0.104   5.668 -20.215  1.00 78.43           C
ATOM   1051 1HB  ASP A  84      -0.926   6.335 -20.477  1.00 78.43           H
ATOM   1052 2HB  ASP A  84       0.774   6.294 -20.055  1.00 78.43           H
ATOM   1053  CG  ASP A  84       0.158   4.696 -21.366  1.00 78.43           C
ATOM   1054  OD1 ASP A  84       0.650   3.585 -21.070  1.00 78.43           O
ATOM   1055  OD2 ASP A  84      -0.138   5.085 -22.516  1.00 78.43           O
ATOM   1056  HN  ASP A  84      -2.059   4.154 -19.998  1.00 78.43           H
ATOM   1057  N   MET A  85      -1.883   6.488 -17.804  1.00 83.92           N
ATOM   1058  CA  MET A  85      -2.235   7.504 -16.827  1.00 83.92           C
ATOM   1059  C   MET A  85      -2.164   6.944 -15.405  1.00 83.92           C
ATOM   1060  O   MET A  85      -1.608   7.579 -14.510  1.00 83.92           O
ATOM   1061  HA  MET A  85      -1.497   8.297 -16.949  1.00 83.92           H
ATOM   1062  CB  MET A  85      -3.651   8.012 -17.105  1.00 83.92           C
ATOM   1063 1HB  MET A  85      -3.744   8.280 -18.158  1.00 83.92           H
ATOM   1064 2HB  MET A  85      -4.371   7.216 -16.913  1.00 83.92           H
ATOM   1065  CG  MET A  85      -3.979   9.226 -16.233  1.00 83.92           C
ATOM   1066 1HG  MET A  85      -5.039   9.466 -16.314  1.00 83.92           H
ATOM   1067 2HG  MET A  85      -3.784   8.995 -15.186  1.00 83.92           H
ATOM   1068  SD  MET A  85      -2.997  10.626 -16.742  1.00 83.92           S
ATOM   1069  CE  MET A  85      -3.374  11.766 -15.421  1.00 83.92           C
ATOM   1070 1HE  MET A  85      -4.447  11.960 -15.404  1.00 83.92           H
ATOM   1071 2HE  MET A  85      -3.068  11.333 -14.469  1.00 83.92           H
ATOM   1072 3HE  MET A  85      -2.839  12.701 -15.584  1.00 83.92           H
ATOM   1073  HN  MET A  85      -2.614   6.244 -18.441  1.00 83.92           H
ATOM   1074  N   PHE A  86      -2.735   5.759 -15.240  1.00 86.66           N
ATOM   1075  CA  PHE A  86      -2.781   5.126 -13.933  1.00 86.66           C
ATOM   1076  C   PHE A  86      -1.384   4.695 -13.483  1.00 86.66           C
ATOM   1077  O   PHE A  86      -1.042   4.816 -12.308  1.00 86.66           O
ATOM   1078  HA  PHE A  86      -3.176   5.861 -13.232  1.00 86.66           H
ATOM   1079  CB  PHE A  86      -3.666   3.885 -14.069  1.00 86.66           C
ATOM   1080 1HB  PHE A  86      -3.290   3.271 -14.886  1.00 86.66           H
ATOM   1081 2HB  PHE A  86      -3.583   3.291 -13.159  1.00 86.66           H
ATOM   1082  CG  PHE A  86      -5.142   4.199 -14.322  1.00 86.66           C
ATOM   1083  CD1 PHE A  86      -5.738   5.235 -13.674  1.00 86.66           C
ATOM   1084  HD1 PHE A  86      -5.164   5.843 -12.975  1.00 86.66           H
ATOM   1085  CD2 PHE A  86      -5.858   3.440 -15.195  1.00 86.66           C
ATOM   1086  HD2 PHE A  86      -5.381   2.609 -15.714  1.00 86.66           H
ATOM   1087  CE1 PHE A  86      -7.108   5.526 -13.909  1.00 86.66           C
ATOM   1088  HE1 PHE A  86      -7.586   6.357 -13.390  1.00 86.66           H
ATOM   1089  CE2 PHE A  86      -7.228   3.731 -15.430  1.00 86.66           C
ATOM   1090  HE2 PHE A  86      -7.802   3.123 -16.129  1.00 86.66           H
ATOM   1091  CZ  PHE A  86      -7.824   4.768 -14.782  1.00 86.66           C
ATOM   1092  HZ  PHE A  86      -8.876   4.991 -14.963  1.00 86.66           H
ATOM   1093  HN  PHE A  86      -3.159   5.236 -15.979  1.00 86.66           H
ATOM   1094  N   LEU A  87      -0.615   4.200 -14.441  1.00 80.07           N
ATOM   1095  CA  LEU A  87       0.723   3.713 -14.151  1.00 80.07           C
ATOM   1096  C   LEU A  87       1.596   4.879 -13.684  1.00 80.07           C
ATOM   1097  O   LEU A  87       2.441   4.714 -12.806  1.00 80.07           O
ATOM   1098  HA  LEU A  87       0.639   2.996 -13.334  1.00 80.07           H
ATOM   1099  CB  LEU A  87       1.293   2.961 -15.355  1.00 80.07           C
ATOM   1100 1HB  LEU A  87       1.130   3.567 -16.247  1.00 80.07           H
ATOM   1101 2HB  LEU A  87       2.371   2.870 -15.225  1.00 80.07           H
ATOM   1102  CG  LEU A  87       0.718   1.566 -15.609  1.00 80.07           C
ATOM   1103  HG  LEU A  87      -0.364   1.655 -15.704  1.00 80.07           H
ATOM   1104  CD1 LEU A  87       1.242   0.989 -16.926  1.00 80.07           C
ATOM   1105 1HD1 LEU A  87       0.952   1.642 -17.750  1.00 80.07           H
ATOM   1106 2HD1 LEU A  87       2.329   0.917 -16.885  1.00 80.07           H
ATOM   1107 3HD1 LEU A  87       0.818  -0.003 -17.082  1.00 80.07           H
ATOM   1108  CD2 LEU A  87       0.994   0.636 -14.426  1.00 80.07           C
ATOM   1109 1HD2 LEU A  87       2.069   0.549 -14.275  1.00 80.07           H
ATOM   1110 2HD2 LEU A  87       0.533   1.046 -13.527  1.00 80.07           H
ATOM   1111 3HD2 LEU A  87       0.574  -0.349 -14.633  1.00 80.07           H
ATOM   1112  HN  LEU A  87      -0.891   4.130 -15.400  1.00 80.07           H
ATOM   1113  N   LEU A  88       1.361   6.033 -14.292  1.00 86.76           N
ATOM   1114  CA  LEU A  88       2.113   7.227 -13.947  1.00 86.76           C
ATOM   1115  C   LEU A  88       1.776   7.640 -12.513  1.00 86.76           C
ATOM   1116  O   LEU A  88       2.672   7.899 -11.711  1.00 86.76           O
ATOM   1117  HA  LEU A  88       3.172   6.971 -13.992  1.00 86.76           H
ATOM   1118  CB  LEU A  88       1.870   8.330 -14.979  1.00 86.76           C
ATOM   1119 1HB  LEU A  88       2.173   7.958 -15.957  1.00 86.76           H
ATOM   1120 2HB  LEU A  88       0.798   8.523 -15.029  1.00 86.76           H
ATOM   1121  CG  LEU A  88       2.587   9.657 -14.723  1.00 86.76           C
ATOM   1122  HG  LEU A  88       2.321  10.003 -13.725  1.00 86.76           H
ATOM   1123  CD1 LEU A  88       4.106   9.473 -14.749  1.00 86.76           C
ATOM   1124 1HD1 LEU A  88       4.399   8.763 -13.975  1.00 86.76           H
ATOM   1125 2HD1 LEU A  88       4.410   9.094 -15.724  1.00 86.76           H
ATOM   1126 3HD1 LEU A  88       4.591  10.432 -14.565  1.00 86.76           H
ATOM   1127  CD2 LEU A  88       2.123  10.730 -15.711  1.00 86.76           C
ATOM   1128 1HD2 LEU A  88       2.340  10.405 -16.729  1.00 86.76           H
ATOM   1129 2HD2 LEU A  88       1.050  10.886 -15.600  1.00 86.76           H
ATOM   1130 3HD2 LEU A  88       2.649  11.663 -15.507  1.00 86.76           H
ATOM   1131  HN  LEU A  88       0.674   6.158 -15.007  1.00 86.76           H
ATOM   1132  N   ASN A  89       0.482   7.690 -12.234  1.00 89.42           N
ATOM   1133  CA  ASN A  89       0.013   8.123 -10.929  1.00 89.42           C
ATOM   1134  C   ASN A  89       0.439   7.100  -9.874  1.00 89.42           C
ATOM   1135  O   ASN A  89       0.710   7.460  -8.729  1.00 89.42           O
ATOM   1136  HA  ASN A  89       0.470   9.100 -10.771  1.00 89.42           H
ATOM   1137  CB  ASN A  89      -1.513   8.227 -10.898  1.00 89.42           C
ATOM   1138 1HB  ASN A  89      -1.949   7.385 -11.435  1.00 89.42           H
ATOM   1139 2HB  ASN A  89      -1.864   8.165  -9.868  1.00 89.42           H
ATOM   1140  CG  ASN A  89      -1.986   9.539 -11.526  1.00 89.42           C
ATOM   1141  OD1 ASN A  89      -2.128  10.557 -10.868  1.00 89.42           O
ATOM   1142  ND2 ASN A  89      -2.222   9.460 -12.833  1.00 89.42           N
ATOM   1143 1HD2 ASN A  89      -2.086   8.593 -13.313  1.00 89.42           H
ATOM   1144 2HD2 ASN A  89      -2.536  10.266 -13.334  1.00 89.42           H
ATOM   1145  HN  ASN A  89      -0.240   7.441 -12.881  1.00 89.42           H
ATOM   1146  N   LEU A  90       0.485   5.846 -10.297  1.00 84.79           N
ATOM   1147  CA  LEU A  90       0.904   4.772  -9.412  1.00 84.79           C
ATOM   1148  C   LEU A  90       2.353   5.009  -8.981  1.00 84.79           C
ATOM   1149  O   LEU A  90       2.682   4.887  -7.802  1.00 84.79           O
ATOM   1150  HA  LEU A  90       0.270   4.812  -8.527  1.00 84.79           H
ATOM   1151  CB  LEU A  90       0.674   3.412 -10.073  1.00 84.79           C
ATOM   1152 1HB  LEU A  90      -0.376   3.341 -10.357  1.00 84.79           H
ATOM   1153 2HB  LEU A  90       1.257   3.374 -10.993  1.00 84.79           H
ATOM   1154  CG  LEU A  90       1.029   2.187  -9.228  1.00 84.79           C
ATOM   1155  HG  LEU A  90       2.056   2.297  -8.881  1.00 84.79           H
ATOM   1156  CD1 LEU A  90       0.139   2.102  -7.985  1.00 84.79           C
ATOM   1157 1HD1 LEU A  90       0.277   2.997  -7.379  1.00 84.79           H
ATOM   1158 2HD1 LEU A  90      -0.904   2.027  -8.290  1.00 84.79           H
ATOM   1159 3HD1 LEU A  90       0.413   1.223  -7.402  1.00 84.79           H
ATOM   1160  CD2 LEU A  90       0.968   0.907 -10.064  1.00 84.79           C
ATOM   1161 1HD2 LEU A  90      -0.039   0.779 -10.460  1.00 84.79           H
ATOM   1162 2HD2 LEU A  90       1.676   0.979 -10.890  1.00 84.79           H
ATOM   1163 3HD2 LEU A  90       1.224   0.052  -9.439  1.00 84.79           H
ATOM   1164  HN  LEU A  90       0.243   5.559 -11.224  1.00 84.79           H
ATOM   1165  N   ALA A  91       3.181   5.345  -9.959  1.00 89.30           N
ATOM   1166  CA  ALA A  91       4.598   5.543  -9.706  1.00 89.30           C
ATOM   1167  C   ALA A  91       4.782   6.742  -8.773  1.00 89.30           C
ATOM   1168  O   ALA A  91       5.652   6.728  -7.903  1.00 89.30           O
ATOM   1169  HA  ALA A  91       4.976   4.648  -9.212  1.00 89.30           H
ATOM   1170  CB  ALA A  91       5.334   5.721 -11.035  1.00 89.30           C
ATOM   1171 1HB  ALA A  91       5.196   4.831 -11.649  1.00 89.30           H
ATOM   1172 2HB  ALA A  91       4.934   6.589 -11.559  1.00 89.30           H
ATOM   1173 3HB  ALA A  91       6.397   5.870 -10.845  1.00 89.30           H
ATOM   1174  HN  ALA A  91       2.898   5.480 -10.909  1.00 89.30           H
ATOM   1175  N   ILE A  92       3.948   7.749  -8.985  1.00 90.34           N
ATOM   1176  CA  ILE A  92       3.995   8.946  -8.161  1.00 90.34           C
ATOM   1177  C   ILE A  92       3.626   8.583  -6.721  1.00 90.34           C
ATOM   1178  O   ILE A  92       4.291   9.013  -5.780  1.00 90.34           O
ATOM   1179  HA  ILE A  92       5.022   9.310  -8.173  1.00 90.34           H
ATOM   1180  CB  ILE A  92       3.118  10.045  -8.763  1.00 90.34           C
ATOM   1181  HB  ILE A  92       2.137   9.620  -8.978  1.00 90.34           H
ATOM   1182  CG1 ILE A  92       3.695  10.543 -10.090  1.00 90.34           C
ATOM   1183 1HG1 ILE A  92       4.592  11.133  -9.901  1.00 90.34           H
ATOM   1184 2HG1 ILE A  92       3.995   9.693 -10.702  1.00 90.34           H
ATOM   1185  CG2 ILE A  92       2.907  11.186  -7.765  1.00 90.34           C
ATOM   1186 1HG2 ILE A  92       2.419  10.800  -6.870  1.00 90.34           H
ATOM   1187 2HG2 ILE A  92       3.872  11.616  -7.497  1.00 90.34           H
ATOM   1188 3HG2 ILE A  92       2.280  11.954  -8.218  1.00 90.34           H
ATOM   1189  CD1 ILE A  92       2.672  11.390 -10.849  1.00 90.34           C
ATOM   1190 1HD1 ILE A  92       1.786  10.789 -11.057  1.00 90.34           H
ATOM   1191 2HD1 ILE A  92       2.392  12.252 -10.244  1.00 90.34           H
ATOM   1192 3HD1 ILE A  92       3.108  11.731 -11.788  1.00 90.34           H
ATOM   1193  HN  ILE A  92       3.251   7.757  -9.702  1.00 90.34           H
ATOM   1194  N   ALA A  93       2.568   7.797  -6.596  1.00 90.89           N
ATOM   1195  CA  ALA A  93       2.056   7.434  -5.285  1.00 90.89           C
ATOM   1196  C   ALA A  93       3.124   6.643  -4.527  1.00 90.89           C
ATOM   1197  O   ALA A  93       3.346   6.873  -3.339  1.00 90.89           O
ATOM   1198  HA  ALA A  93       1.847   8.356  -4.743  1.00 90.89           H
ATOM   1199  CB  ALA A  93       0.753   6.648  -5.444  1.00 90.89           C
ATOM   1200 1HB  ALA A  93       0.019   7.265  -5.963  1.00 90.89           H
ATOM   1201 2HB  ALA A  93       0.942   5.745  -6.024  1.00 90.89           H
ATOM   1202 3HB  ALA A  93       0.370   6.376  -4.461  1.00 90.89           H
ATOM   1203  HN  ALA A  93       2.063   7.410  -7.368  1.00 90.89           H
ATOM   1204  N   ASP A  94       3.758   5.727  -5.245  1.00 87.19           N
ATOM   1205  CA  ASP A  94       4.757   4.862  -4.641  1.00 87.19           C
ATOM   1206  C   ASP A  94       5.922   5.714  -4.132  1.00 87.19           C
ATOM   1207  O   ASP A  94       6.451   5.466  -3.050  1.00 87.19           O
ATOM   1208  HA  ASP A  94       4.238   4.343  -3.835  1.00 87.19           H
ATOM   1209  CB  ASP A  94       5.311   3.864  -5.660  1.00 87.19           C
ATOM   1210 1HB  ASP A  94       5.519   4.376  -6.599  1.00 87.19           H
ATOM   1211 2HB  ASP A  94       6.257   3.459  -5.301  1.00 87.19           H
ATOM   1212  CG  ASP A  94       4.321   2.723  -5.903  1.00 87.19           C
ATOM   1213  OD1 ASP A  94       3.535   2.446  -4.972  1.00 87.19           O
ATOM   1214  OD2 ASP A  94       4.373   2.154  -7.015  1.00 87.19           O
ATOM   1215  HN  ASP A  94       3.598   5.572  -6.220  1.00 87.19           H
ATOM   1216  N   LEU A  95       6.288   6.701  -4.938  1.00 89.53           N
ATOM   1217  CA  LEU A  95       7.383   7.588  -4.584  1.00 89.53           C
ATOM   1218  C   LEU A  95       7.046   8.313  -3.280  1.00 89.53           C
ATOM   1219  O   LEU A  95       7.887   8.418  -2.389  1.00 89.53           O
ATOM   1220  HA  LEU A  95       8.264   6.969  -4.418  1.00 89.53           H
ATOM   1221  CB  LEU A  95       7.705   8.530  -5.746  1.00 89.53           C
ATOM   1222 1HB  LEU A  95       6.769   8.808  -6.232  1.00 89.53           H
ATOM   1223 2HB  LEU A  95       8.135   9.445  -5.338  1.00 89.53           H
ATOM   1224  CG  LEU A  95       8.657   7.982  -6.810  1.00 89.53           C
ATOM   1225  HG  LEU A  95       8.203   7.094  -7.250  1.00 89.53           H
ATOM   1226  CD1 LEU A  95       8.857   8.994  -7.940  1.00 89.53           C
ATOM   1227 1HD1 LEU A  95       7.897   9.211  -8.409  1.00 89.53           H
ATOM   1228 2HD1 LEU A  95       9.279   9.914  -7.534  1.00 89.53           H
ATOM   1229 3HD1 LEU A  95       9.539   8.579  -8.683  1.00 89.53           H
ATOM   1230  CD2 LEU A  95       9.985   7.549  -6.187  1.00 89.53           C
ATOM   1231 1HD2 LEU A  95      10.456   8.405  -5.704  1.00 89.53           H
ATOM   1232 2HD2 LEU A  95       9.802   6.770  -5.447  1.00 89.53           H
ATOM   1233 3HD2 LEU A  95      10.644   7.163  -6.965  1.00 89.53           H
ATOM   1234  HN  LEU A  95       5.851   6.897  -5.815  1.00 89.53           H
ATOM   1235  N   LEU A  96       5.813   8.794  -3.209  1.00 87.02           N
ATOM   1236  CA  LEU A  96       5.371   9.553  -2.051  1.00 87.02           C
ATOM   1237  C   LEU A  96       5.461   8.670  -0.804  1.00 87.02           C
ATOM   1238  O   LEU A  96       5.859   9.136   0.262  1.00 87.02           O
ATOM   1239  HA  LEU A  96       6.056  10.392  -1.930  1.00 87.02           H
ATOM   1240  CB  LEU A  96       3.978  10.136  -2.293  1.00 87.02           C
ATOM   1241 1HB  LEU A  96       3.328   9.337  -2.650  1.00 87.02           H
ATOM   1242 2HB  LEU A  96       3.575  10.470  -1.337  1.00 87.02           H
ATOM   1243  CG  LEU A  96       3.900  11.300  -3.282  1.00 87.02           C
ATOM   1244  HG  LEU A  96       4.370  10.987  -4.215  1.00 87.02           H
ATOM   1245  CD1 LEU A  96       2.446  11.649  -3.605  1.00 87.02           C
ATOM   1246 1HD1 LEU A  96       1.953  10.783  -4.045  1.00 87.02           H
ATOM   1247 2HD1 LEU A  96       1.929  11.935  -2.688  1.00 87.02           H
ATOM   1248 3HD1 LEU A  96       2.419  12.480  -4.310  1.00 87.02           H
ATOM   1249  CD2 LEU A  96       4.680  12.511  -2.766  1.00 87.02           C
ATOM   1250 1HD2 LEU A  96       4.261  12.834  -1.813  1.00 87.02           H
ATOM   1251 2HD2 LEU A  96       5.726  12.238  -2.630  1.00 87.02           H
ATOM   1252 3HD2 LEU A  96       4.608  13.324  -3.489  1.00 87.02           H
ATOM   1253  HN  LEU A  96       5.124   8.673  -3.923  1.00 87.02           H
ATOM   1254  N   PHE A  97       5.084   7.412  -0.980  1.00 88.87           N
ATOM   1255  CA  PHE A  97       5.144   6.454   0.110  1.00 88.87           C
ATOM   1256  C   PHE A  97       6.587   6.228   0.564  1.00 88.87           C
ATOM   1257  O   PHE A  97       6.871   6.216   1.761  1.00 88.87           O
ATOM   1258  HA  PHE A  97       4.566   6.868   0.936  1.00 88.87           H
ATOM   1259  CB  PHE A  97       4.577   5.136  -0.421  1.00 88.87           C
ATOM   1260 1HB  PHE A  97       3.496   5.233  -0.526  1.00 88.87           H
ATOM   1261 2HB  PHE A  97       4.978   4.955  -1.418  1.00 88.87           H
ATOM   1262  CG  PHE A  97       4.883   3.925   0.463  1.00 88.87           C
ATOM   1263  CD1 PHE A  97       5.717   2.949   0.015  1.00 88.87           C
ATOM   1264  HD1 PHE A  97       6.168   3.030  -0.974  1.00 88.87           H
ATOM   1265  CD2 PHE A  97       4.320   3.825   1.697  1.00 88.87           C
ATOM   1266  HD2 PHE A  97       3.651   4.607   2.056  1.00 88.87           H
ATOM   1267  CE1 PHE A  97       6.001   1.826   0.836  1.00 88.87           C
ATOM   1268  HE1 PHE A  97       6.670   1.044   0.476  1.00 88.87           H
ATOM   1269  CE2 PHE A  97       4.604   2.702   2.518  1.00 88.87           C
ATOM   1270  HE2 PHE A  97       4.153   2.621   3.507  1.00 88.87           H
ATOM   1271  CZ  PHE A  97       5.439   1.726   2.070  1.00 88.87           C
ATOM   1272  HZ  PHE A  97       5.657   0.863   2.700  1.00 88.87           H
ATOM   1273  HN  PHE A  97       4.744   7.046  -1.846  1.00 88.87           H
ATOM   1274  N   LEU A  98       7.462   6.056  -0.417  1.00 91.59           N
ATOM   1275  CA  LEU A  98       8.833   5.664  -0.136  1.00 91.59           C
ATOM   1276  C   LEU A  98       9.504   6.745   0.714  1.00 91.59           C
ATOM   1277  O   LEU A  98      10.339   6.441   1.564  1.00 91.59           O
ATOM   1278  HA  LEU A  98       8.797   4.741   0.443  1.00 91.59           H
ATOM   1279  CB  LEU A  98       9.578   5.354  -1.436  1.00 91.59           C
ATOM   1280 1HB  LEU A  98       9.429   6.185  -2.125  1.00 91.59           H
ATOM   1281 2HB  LEU A  98      10.645   5.308  -1.218  1.00 91.59           H
ATOM   1282  CG  LEU A  98       9.176   4.060  -2.147  1.00 91.59           C
ATOM   1283  HG  LEU A  98       8.087   4.004  -2.163  1.00 91.59           H
ATOM   1284  CD1 LEU A  98       9.649   4.065  -3.602  1.00 91.59           C
ATOM   1285 1HD1 LEU A  98       9.200   4.907  -4.128  1.00 91.59           H
ATOM   1286 2HD1 LEU A  98      10.735   4.156  -3.630  1.00 91.59           H
ATOM   1287 3HD1 LEU A  98       9.350   3.134  -4.084  1.00 91.59           H
ATOM   1288  CD2 LEU A  98       9.680   2.835  -1.384  1.00 91.59           C
ATOM   1289 1HD2 LEU A  98      10.768   2.872  -1.315  1.00 91.59           H
ATOM   1290 2HD2 LEU A  98       9.253   2.830  -0.381  1.00 91.59           H
ATOM   1291 3HD2 LEU A  98       9.381   1.929  -1.911  1.00 91.59           H
ATOM   1292  HN  LEU A  98       7.247   6.178  -1.385  1.00 91.59           H
ATOM   1293  N   VAL A  99       9.113   7.984   0.455  1.00 89.82           N
ATOM   1294  CA  VAL A  99       9.702   9.115   1.150  1.00 89.82           C
ATOM   1295  C   VAL A  99       9.424   8.989   2.650  1.00 89.82           C
ATOM   1296  O   VAL A  99      10.130   9.577   3.467  1.00 89.82           O
ATOM   1297  HA  VAL A  99      10.780   9.076   0.989  1.00 89.82           H
ATOM   1298  CB  VAL A  99       9.182  10.425   0.554  1.00 89.82           C
ATOM   1299  HB  VAL A  99       8.093  10.382   0.551  1.00 89.82           H
ATOM   1300  CG1 VAL A  99       9.602  11.622   1.410  1.00 89.82           C
ATOM   1301 1HG1 VAL A  99       9.197  11.510   2.415  1.00 89.82           H
ATOM   1302 2HG1 VAL A  99      10.690  11.669   1.459  1.00 89.82           H
ATOM   1303 3HG1 VAL A  99       9.219  12.539   0.964  1.00 89.82           H
ATOM   1304  CG2 VAL A  99       9.650  10.593  -0.892  1.00 89.82           C
ATOM   1305 1HG2 VAL A  99      10.739  10.604  -0.923  1.00 89.82           H
ATOM   1306 2HG2 VAL A  99       9.278   9.763  -1.494  1.00 89.82           H
ATOM   1307 3HG2 VAL A  99       9.266  11.532  -1.292  1.00 89.82           H
ATOM   1308  HN  VAL A  99       8.408   8.220  -0.214  1.00 89.82           H
ATOM   1309  N   THR A 100       8.394   8.217   2.965  1.00 89.79           N
ATOM   1310  CA  THR A 100       7.984   8.045   4.348  1.00 89.79           C
ATOM   1311  C   THR A 100       8.845   6.980   5.031  1.00 89.79           C
ATOM   1312  O   THR A 100       8.978   6.974   6.253  1.00 89.79           O
ATOM   1313  HA  THR A 100       8.156   8.982   4.877  1.00 89.79           H
ATOM   1314  CB  THR A 100       6.489   7.718   4.361  1.00 89.79           C
ATOM   1315  HB  THR A 100       6.066   7.872   5.353  1.00 89.79           H
ATOM   1316  OG1 THR A 100       6.421   6.384   3.864  1.00 89.79           O
ATOM   1317  HG1 THR A 100       5.532   5.983   4.082  1.00 89.79           H
ATOM   1318  CG2 THR A 100       5.702   8.537   3.337  1.00 89.79           C
ATOM   1319 1HG2 THR A 100       6.082   8.331   2.336  1.00 89.79           H
ATOM   1320 2HG2 THR A 100       5.815   9.599   3.557  1.00 89.79           H
ATOM   1321 3HG2 THR A 100       4.647   8.266   3.388  1.00 89.79           H
ATOM   1322  HN  THR A 100       7.845   7.717   2.296  1.00 89.79           H
ATOM   1323  N   LEU A 101       9.407   6.104   4.210  1.00 92.64           N
ATOM   1324  CA  LEU A 101      10.057   4.910   4.722  1.00 92.64           C
ATOM   1325  C   LEU A 101      11.253   5.317   5.587  1.00 92.64           C
ATOM   1326  O   LEU A 101      11.484   4.735   6.646  1.00 92.64           O
ATOM   1327  HA  LEU A 101       9.336   4.390   5.353  1.00 92.64           H
ATOM   1328  CB  LEU A 101      10.421   3.964   3.576  1.00 92.64           C
ATOM   1329 1HB  LEU A 101      10.934   4.540   2.805  1.00 92.64           H
ATOM   1330 2HB  LEU A 101      11.132   3.228   3.950  1.00 92.64           H
ATOM   1331  CG  LEU A 101       9.254   3.220   2.925  1.00 92.64           C
ATOM   1332  HG  LEU A 101       8.591   3.956   2.469  1.00 92.64           H
ATOM   1333  CD1 LEU A 101       9.746   2.299   1.806  1.00 92.64           C
ATOM   1334 1HD1 LEU A 101      10.251   2.892   1.044  1.00 92.64           H
ATOM   1335 2HD1 LEU A 101      10.441   1.568   2.217  1.00 92.64           H
ATOM   1336 3HD1 LEU A 101       8.896   1.782   1.361  1.00 92.64           H
ATOM   1337  CD2 LEU A 101       8.434   2.462   3.972  1.00 92.64           C
ATOM   1338 1HD2 LEU A 101       9.072   1.738   4.478  1.00 92.64           H
ATOM   1339 2HD2 LEU A 101       8.036   3.168   4.701  1.00 92.64           H
ATOM   1340 3HD2 LEU A 101       7.611   1.942   3.482  1.00 92.64           H
ATOM   1341  HN  LEU A 101       9.422   6.200   3.215  1.00 92.64           H
ATOM   1342  N   PRO A 102      12.031   6.318   5.153  1.00 94.63           N
ATOM   1343  CA  PRO A 102      13.205   6.746   5.918  1.00 94.63           C
ATOM   1344  C   PRO A 102      12.867   7.062   7.366  1.00 94.63           C
ATOM   1345  O   PRO A 102      13.596   6.673   8.276  1.00 94.63           O
ATOM   1346  HA  PRO A 102      13.936   5.939   5.966  1.00 94.63           H
ATOM   1347  CB  PRO A 102      13.695   7.985   5.166  1.00 94.63           C
ATOM   1348 1HB  PRO A 102      13.261   8.899   5.572  1.00 94.63           H
ATOM   1349 2HB  PRO A 102      14.778   8.092   5.230  1.00 94.63           H
ATOM   1350  CG  PRO A 102      13.238   7.733   3.734  1.00 94.63           C
ATOM   1351 1HG  PRO A 102      13.194   8.655   3.155  1.00 94.63           H
ATOM   1352 2HG  PRO A 102      13.920   7.069   3.202  1.00 94.63           H
ATOM   1353  CD  PRO A 102      11.865   7.109   3.921  1.00 94.63           C
ATOM   1354 1HD  PRO A 102      11.088   7.866   4.033  1.00 94.63           H
ATOM   1355 2HD  PRO A 102      11.582   6.490   3.069  1.00 94.63           H
ATOM   1356  N   PHE A 103      11.758   7.766   7.541  1.00 93.44           N
ATOM   1357  CA  PHE A 103      11.336   8.180   8.868  1.00 93.44           C
ATOM   1358  C   PHE A 103      10.960   6.970   9.726  1.00 93.44           C
ATOM   1359  O   PHE A 103      11.297   6.914  10.908  1.00 93.44           O
ATOM   1360  HA  PHE A 103      12.177   8.701   9.327  1.00 93.44           H
ATOM   1361  CB  PHE A 103      10.103   9.067   8.690  1.00 93.44           C
ATOM   1362 1HB  PHE A 103       9.349   8.515   8.128  1.00 93.44           H
ATOM   1363 2HB  PHE A 103       9.677   9.281   9.670  1.00 93.44           H
ATOM   1364  CG  PHE A 103      10.385  10.389   7.972  1.00 93.44           C
ATOM   1365  CD1 PHE A 103      10.767  11.481   8.686  1.00 93.44           C
ATOM   1366  HD1 PHE A 103      10.872  11.416   9.769  1.00 93.44           H
ATOM   1367  CD2 PHE A 103      10.254  10.471   6.621  1.00 93.44           C
ATOM   1368  HD2 PHE A 103       9.948   9.595   6.049  1.00 93.44           H
ATOM   1369  CE1 PHE A 103      11.029  12.708   8.021  1.00 93.44           C
ATOM   1370  HE1 PHE A 103      11.335  13.584   8.593  1.00 93.44           H
ATOM   1371  CE2 PHE A 103      10.516  11.697   5.956  1.00 93.44           C
ATOM   1372  HE2 PHE A 103      10.411  11.763   4.873  1.00 93.44           H
ATOM   1373  CZ  PHE A 103      10.898  12.790   6.669  1.00 93.44           C
ATOM   1374  HZ  PHE A 103      11.100  13.732   6.158  1.00 93.44           H
ATOM   1375  HN  PHE A 103      11.154   8.052   6.797  1.00 93.44           H
ATOM   1376  N   TRP A 104      10.266   6.032   9.098  1.00 86.73           N
ATOM   1377  CA  TRP A 104       9.817   4.840   9.796  1.00 86.73           C
ATOM   1378  C   TRP A 104      11.052   4.023  10.180  1.00 86.73           C
ATOM   1379  O   TRP A 104      11.071   3.375  11.225  1.00 86.73           O
ATOM   1380  HA  TRP A 104       9.287   5.159  10.694  1.00 86.73           H
ATOM   1381  CB  TRP A 104       8.818   4.051   8.947  1.00 86.73           C
ATOM   1382 1HB  TRP A 104       9.230   3.923   7.946  1.00 86.73           H
ATOM   1383 2HB  TRP A 104       8.702   3.054   9.373  1.00 86.73           H
ATOM   1384  CG  TRP A 104       7.440   4.707   8.836  1.00 86.73           C
ATOM   1385  CD1 TRP A 104       6.788   5.072   7.724  1.00 86.73           C
ATOM   1386  HD1 TRP A 104       7.176   4.942   6.714  1.00 86.73           H
ATOM   1387  CD2 TRP A 104       6.567   5.062   9.928  1.00 86.73           C
ATOM   1388  NE1 TRP A 104       5.563   5.635   8.019  1.00 86.73           N
ATOM   1389  HE1 TRP A 104       4.897   5.984   7.359  1.00 86.73           H
ATOM   1390  CE2 TRP A 104       5.424   5.629   9.402  1.00 86.73           C
ATOM   1391  CE3 TRP A 104       6.737   4.909  11.316  1.00 86.73           C
ATOM   1392  HE3 TRP A 104       7.630   4.465  11.756  1.00 86.73           H
ATOM   1393  CZ2 TRP A 104       4.363   6.088  10.191  1.00 86.73           C
ATOM   1394  HZ2 TRP A 104       3.470   6.532   9.751  1.00 86.73           H
ATOM   1395  CZ3 TRP A 104       5.668   5.374  12.091  1.00 86.73           C
ATOM   1396  HZ3 TRP A 104       5.748   5.280  13.174  1.00 86.73           H
ATOM   1397  CH2 TRP A 104       4.510   5.947  11.576  1.00 86.73           C
ATOM   1398  HH2 TRP A 104       3.721   6.284  12.248  1.00 86.73           H
ATOM   1399  HN  TRP A 104      10.012   6.077   8.132  1.00 86.73           H
ATOM   1400  N   ALA A 105      12.053   4.080   9.314  1.00 95.43           N
ATOM   1401  CA  ALA A 105      13.284   3.342   9.542  1.00 95.43           C
ATOM   1402  C   ALA A 105      13.946   3.848  10.825  1.00 95.43           C
ATOM   1403  O   ALA A 105      14.363   3.055  11.668  1.00 95.43           O
ATOM   1404  HA  ALA A 105      13.022   2.292   9.669  1.00 95.43           H
ATOM   1405  CB  ALA A 105      14.196   3.480   8.322  1.00 95.43           C
ATOM   1406 1HB  ALA A 105      13.690   3.080   7.443  1.00 95.43           H
ATOM   1407 2HB  ALA A 105      14.428   4.533   8.159  1.00 95.43           H
ATOM   1408 3HB  ALA A 105      15.119   2.927   8.494  1.00 95.43           H
ATOM   1409  HN  ALA A 105      12.033   4.617   8.471  1.00 95.43           H
ATOM   1410  N   ILE A 106      14.022   5.167  10.934  1.00 92.44           N
ATOM   1411  CA  ILE A 106      14.642   5.788  12.092  1.00 92.44           C
ATOM   1412  C   ILE A 106      13.813   5.474  13.339  1.00 92.44           C
ATOM   1413  O   ILE A 106      14.363   5.120  14.381  1.00 92.44           O
ATOM   1414  HA  ILE A 106      15.630   5.342  12.212  1.00 92.44           H
ATOM   1415  CB  ILE A 106      14.848   7.285  11.851  1.00 92.44           C
ATOM   1416  HB  ILE A 106      13.906   7.707  11.502  1.00 92.44           H
ATOM   1417  CG1 ILE A 106      15.886   7.526  10.753  1.00 92.44           C
ATOM   1418 1HG1 ILE A 106      16.884   7.321  11.140  1.00 92.44           H
ATOM   1419 2HG1 ILE A 106      15.715   6.834   9.928  1.00 92.44           H
ATOM   1420  CG2 ILE A 106      15.212   8.004  13.151  1.00 92.44           C
ATOM   1421 1HG2 ILE A 106      14.408   7.874  13.876  1.00 92.44           H
ATOM   1422 2HG2 ILE A 106      16.134   7.585  13.553  1.00 92.44           H
ATOM   1423 3HG2 ILE A 106      15.353   9.067  12.952  1.00 92.44           H
ATOM   1424  CD1 ILE A 106      15.817   8.966  10.241  1.00 92.44           C
ATOM   1425 1HD1 ILE A 106      14.825   9.160   9.833  1.00 92.44           H
ATOM   1426 2HD1 ILE A 106      16.013   9.654  11.063  1.00 92.44           H
ATOM   1427 3HD1 ILE A 106      16.565   9.110   9.461  1.00 92.44           H
ATOM   1428  HN  ILE A 106      13.670   5.805  10.250  1.00 92.44           H
ATOM   1429  N   ALA A 107      12.504   5.615  13.191  1.00 93.79           N
ATOM   1430  CA  ALA A 107      11.601   5.444  14.317  1.00 93.79           C
ATOM   1431  C   ALA A 107      11.702   4.007  14.832  1.00 93.79           C
ATOM   1432  O   ALA A 107      11.605   3.767  16.035  1.00 93.79           O
ATOM   1433  HA  ALA A 107      11.920   6.127  15.104  1.00 93.79           H
ATOM   1434  CB  ALA A 107      10.179   5.812  13.890  1.00 93.79           C
ATOM   1435 1HB  ALA A 107      10.155   6.851  13.561  1.00 93.79           H
ATOM   1436 2HB  ALA A 107       9.865   5.164  13.072  1.00 93.79           H
ATOM   1437 3HB  ALA A 107       9.502   5.684  14.735  1.00 93.79           H
ATOM   1438  HN  ALA A 107      12.060   5.841  12.324  1.00 93.79           H
ATOM   1439  N   ALA A 108      11.895   3.089  13.897  1.00 93.26           N
ATOM   1440  CA  ALA A 108      11.963   1.677  14.236  1.00 93.26           C
ATOM   1441  C   ALA A 108      13.315   1.378  14.887  1.00 93.26           C
ATOM   1442  O   ALA A 108      13.412   0.508  15.752  1.00 93.26           O
ATOM   1443  HA  ALA A 108      11.169   1.471  14.955  1.00 93.26           H
ATOM   1444  CB  ALA A 108      11.722   0.838  12.980  1.00 93.26           C
ATOM   1445 1HB  ALA A 108      10.736   1.067  12.574  1.00 93.26           H
ATOM   1446 2HB  ALA A 108      12.484   1.069  12.237  1.00 93.26           H
ATOM   1447 3HB  ALA A 108      11.772  -0.221  13.235  1.00 93.26           H
ATOM   1448  HN  ALA A 108      12.004   3.295  12.925  1.00 93.26           H
ATOM   1449  N   ALA A 109      14.324   2.115  14.447  1.00 92.02           N
ATOM   1450  CA  ALA A 109      15.685   1.858  14.885  1.00 92.02           C
ATOM   1451  C   ALA A 109      15.826   2.256  16.356  1.00 92.02           C
ATOM   1452  O   ALA A 109      16.535   1.597  17.115  1.00 92.02           O
ATOM   1453  HA  ALA A 109      15.869   0.789  14.787  1.00 92.02           H
ATOM   1454  CB  ALA A 109      16.663   2.612  13.981  1.00 92.02           C
ATOM   1455 1HB  ALA A 109      16.543   2.272  12.953  1.00 92.02           H
ATOM   1456 2HB  ALA A 109      16.459   3.681  14.037  1.00 92.02           H
ATOM   1457 3HB  ALA A 109      17.684   2.419  14.311  1.00 92.02           H
ATOM   1458  HN  ALA A 109      14.223   2.874  13.803  1.00 92.02           H
ATOM   1459  N   ASP A 110      15.139   3.331  16.714  1.00 83.69           N
ATOM   1460  CA  ASP A 110      15.327   3.938  18.020  1.00 83.69           C
ATOM   1461  C   ASP A 110      13.988   4.480  18.524  1.00 83.69           C
ATOM   1462  O   ASP A 110      13.218   3.754  19.151  1.00 83.69           O
ATOM   1463  HA  ASP A 110      15.720   3.142  18.653  1.00 83.69           H
ATOM   1464  CB  ASP A 110      16.312   5.107  17.947  1.00 83.69           C
ATOM   1465 1HB  ASP A 110      17.216   4.794  17.424  1.00 83.69           H
ATOM   1466 2HB  ASP A 110      15.874   5.921  17.369  1.00 83.69           H
ATOM   1467  CG  ASP A 110      16.674   5.607  19.347  1.00 83.69           C
ATOM   1468  OD1 ASP A 110      16.267   4.928  20.315  1.00 83.69           O
ATOM   1469  OD2 ASP A 110      17.350   6.656  19.418  1.00 83.69           O
ATOM   1470  HN  ASP A 110      14.466   3.784  16.130  1.00 83.69           H
ATOM   1471  N   GLN A 111      13.751   5.750  18.230  1.00 86.93           N
ATOM   1472  CA  GLN A 111      12.518   6.396  18.646  1.00 86.93           C
ATOM   1473  C   GLN A 111      12.134   7.495  17.652  1.00 86.93           C
ATOM   1474  O   GLN A 111      12.921   7.845  16.774  1.00 86.93           O
ATOM   1475  HA  GLN A 111      11.762   5.611  18.639  1.00 86.93           H
ATOM   1476  CB  GLN A 111      12.644   6.959  20.063  1.00 86.93           C
ATOM   1477 1HB  GLN A 111      11.717   7.458  20.344  1.00 86.93           H
ATOM   1478 2HB  GLN A 111      12.793   6.143  20.770  1.00 86.93           H
ATOM   1479  CG  GLN A 111      13.810   7.944  20.160  1.00 86.93           C
ATOM   1480 1HG  GLN A 111      14.742   7.437  19.909  1.00 86.93           H
ATOM   1481 2HG  GLN A 111      13.677   8.744  19.431  1.00 86.93           H
ATOM   1482  CD  GLN A 111      13.909   8.540  21.566  1.00 86.93           C
ATOM   1483  OE1 GLN A 111      12.980   8.492  22.355  1.00 86.93           O
ATOM   1484  NE2 GLN A 111      15.085   9.101  21.834  1.00 86.93           N
ATOM   1485 1HE2 GLN A 111      15.806   9.106  21.141  1.00 86.93           H
ATOM   1486 2HE2 GLN A 111      15.247   9.518  22.728  1.00 86.93           H
ATOM   1487  HN  GLN A 111      14.383   6.333  17.720  1.00 86.93           H
ATOM   1488  N   TRP A 112      10.924   8.007  17.824  1.00 91.54           N
ATOM   1489  CA  TRP A 112      10.452   9.104  16.996  1.00 91.54           C
ATOM   1490  C   TRP A 112      11.181  10.376  17.436  1.00 91.54           C
ATOM   1491  O   TRP A 112      10.958  10.874  18.538  1.00 91.54           O
ATOM   1492  HA  TRP A 112      10.700   8.871  15.961  1.00 91.54           H
ATOM   1493  CB  TRP A 112       8.929   9.232  17.072  1.00 91.54           C
ATOM   1494 1HB  TRP A 112       8.482   8.259  16.867  1.00 91.54           H
ATOM   1495 2HB  TRP A 112       8.647   9.503  18.090  1.00 91.54           H
ATOM   1496  CG  TRP A 112       8.342  10.261  16.104  1.00 91.54           C
ATOM   1497  CD1 TRP A 112       8.011  11.535  16.355  1.00 91.54           C
ATOM   1498  HD1 TRP A 112       8.125  12.019  17.326  1.00 91.54           H
ATOM   1499  CD2 TRP A 112       8.028  10.050  14.712  1.00 91.54           C
ATOM   1500  NE1 TRP A 112       7.509  12.159  15.231  1.00 91.54           N
ATOM   1501  HE1 TRP A 112       7.195  13.106  15.170  1.00 91.54           H
ATOM   1502  CE2 TRP A 112       7.519  11.227  14.200  1.00 91.54           C
ATOM   1503  CE3 TRP A 112       8.168   8.903  13.911  1.00 91.54           C
ATOM   1504  HE3 TRP A 112       8.567   7.963  14.291  1.00 91.54           H
ATOM   1505  CZ2 TRP A 112       7.110  11.370  12.869  1.00 91.54           C
ATOM   1506  HZ2 TRP A 112       6.711  12.311  12.489  1.00 91.54           H
ATOM   1507  CZ3 TRP A 112       7.755   9.063  12.583  1.00 91.54           C
ATOM   1508  HZ3 TRP A 112       7.843   8.204  11.918  1.00 91.54           H
ATOM   1509  CH2 TRP A 112       7.241  10.241  12.052  1.00 91.54           C
ATOM   1510  HH2 TRP A 112       6.941  10.284  11.005  1.00 91.54           H
ATOM   1511  HN  TRP A 112      10.273   7.686  18.511  1.00 91.54           H
ATOM   1512  N   LYS A 113      12.038  10.864  16.551  1.00 84.22           N
ATOM   1513  CA  LYS A 113      12.922  11.965  16.894  1.00 84.22           C
ATOM   1514  C   LYS A 113      12.369  13.261  16.297  1.00 84.22           C
ATOM   1515  O   LYS A 113      13.020  14.304  16.358  1.00 84.22           O
ATOM   1516  HA  LYS A 113      12.922  12.058  17.980  1.00 84.22           H
ATOM   1517  CB  LYS A 113      14.357  11.654  16.465  1.00 84.22           C
ATOM   1518 1HB  LYS A 113      14.396  11.513  15.385  1.00 84.22           H
ATOM   1519 2HB  LYS A 113      15.002  12.501  16.700  1.00 84.22           H
ATOM   1520  CG  LYS A 113      14.879  10.399  17.168  1.00 84.22           C
ATOM   1521 1HG  LYS A 113      14.741  10.496  18.245  1.00 84.22           H
ATOM   1522 2HG  LYS A 113      14.299   9.532  16.850  1.00 84.22           H
ATOM   1523  CD  LYS A 113      16.359  10.171  16.856  1.00 84.22           C
ATOM   1524 1HD  LYS A 113      16.492  10.040  15.782  1.00 84.22           H
ATOM   1525 2HD  LYS A 113      16.934  11.051  17.143  1.00 84.22           H
ATOM   1526  CE  LYS A 113      16.893   8.943  17.596  1.00 84.22           C
ATOM   1527 1HE  LYS A 113      16.751   9.067  18.669  1.00 84.22           H
ATOM   1528 2HE  LYS A 113      16.327   8.059  17.300  1.00 84.22           H
ATOM   1529  NZ  LYS A 113      18.329   8.742  17.299  1.00 84.22           N
ATOM   1530 1HZ  LYS A 113      18.663   7.920  17.788  1.00 84.22           H
ATOM   1531 2HZ  LYS A 113      18.453   8.615  16.300  1.00 84.22           H
ATOM   1532 3HZ  LYS A 113      18.854   9.554  17.604  1.00 84.22           H
ATOM   1533  HN  LYS A 113      12.134  10.520  15.617  1.00 84.22           H
ATOM   1534  N   PHE A 114      11.175  13.154  15.734  1.00 89.73           N
ATOM   1535  CA  PHE A 114      10.608  14.250  14.967  1.00 89.73           C
ATOM   1536  C   PHE A 114       9.436  14.892  15.712  1.00 89.73           C
ATOM   1537  O   PHE A 114       8.956  14.349  16.706  1.00 89.73           O
ATOM   1538  HA  PHE A 114      11.397  14.990  14.828  1.00 89.73           H
ATOM   1539  CB  PHE A 114      10.098  13.659  13.651  1.00 89.73           C
ATOM   1540 1HB  PHE A 114       9.245  13.013  13.861  1.00 89.73           H
ATOM   1541 2HB  PHE A 114       9.736  14.469  13.017  1.00 89.73           H
ATOM   1542  CG  PHE A 114      11.148  12.858  12.880  1.00 89.73           C
ATOM   1543  CD1 PHE A 114      12.112  13.505  12.171  1.00 89.73           C
ATOM   1544  HD1 PHE A 114      12.135  14.594  12.152  1.00 89.73           H
ATOM   1545  CD2 PHE A 114      11.119  11.498  12.904  1.00 89.73           C
ATOM   1546  HD2 PHE A 114      10.347  10.980  13.472  1.00 89.73           H
ATOM   1547  CE1 PHE A 114      13.087  12.761  11.455  1.00 89.73           C
ATOM   1548  HE1 PHE A 114      13.859  13.279  10.887  1.00 89.73           H
ATOM   1549  CE2 PHE A 114      12.094  10.754  12.188  1.00 89.73           C
ATOM   1550  HE2 PHE A 114      12.070   9.665  12.207  1.00 89.73           H
ATOM   1551  CZ  PHE A 114      13.057  11.401  11.479  1.00 89.73           C
ATOM   1552  HZ  PHE A 114      13.806  10.830  10.930  1.00 89.73           H
ATOM   1553  HN  PHE A 114      10.599  12.339  15.794  1.00 89.73           H
ATOM   1554  N   GLN A 115       9.010  16.039  15.204  1.00 82.37           N
ATOM   1555  CA  GLN A 115       7.924  16.777  15.827  1.00 82.37           C
ATOM   1556  C   GLN A 115       6.588  16.079  15.563  1.00 82.37           C
ATOM   1557  O   GLN A 115       6.490  15.233  14.676  1.00 82.37           O
ATOM   1558  HA  GLN A 115       8.142  16.766  16.895  1.00 82.37           H
ATOM   1559  CB  GLN A 115       7.893  18.225  15.337  1.00 82.37           C
ATOM   1560 1HB  GLN A 115       7.832  18.244  14.249  1.00 82.37           H
ATOM   1561 2HB  GLN A 115       6.999  18.722  15.714  1.00 82.37           H
ATOM   1562  CG  GLN A 115       9.138  18.987  15.797  1.00 82.37           C
ATOM   1563 1HG  GLN A 115       9.244  18.899  16.878  1.00 82.37           H
ATOM   1564 2HG  GLN A 115      10.027  18.540  15.352  1.00 82.37           H
ATOM   1565  CD  GLN A 115       9.052  20.464  15.406  1.00 82.37           C
ATOM   1566  OE1 GLN A 115       8.143  20.900  14.720  1.00 82.37           O
ATOM   1567  NE2 GLN A 115      10.048  21.207  15.880  1.00 82.37           N
ATOM   1568 1HE2 GLN A 115      10.764  20.787  16.438  1.00 82.37           H
ATOM   1569 2HE2 GLN A 115      10.081  22.186  15.679  1.00 82.37           H
ATOM   1570  HN  GLN A 115       9.392  16.463  14.383  1.00 82.37           H
ATOM   1571  N   THR A 116       5.592  16.461  16.350  1.00 88.96           N
ATOM   1572  CA  THR A 116       4.268  15.878  16.216  1.00 88.96           C
ATOM   1573  C   THR A 116       3.731  16.093  14.800  1.00 88.96           C
ATOM   1574  O   THR A 116       3.092  15.208  14.233  1.00 88.96           O
ATOM   1575  HA  THR A 116       4.350  14.801  16.367  1.00 88.96           H
ATOM   1576  CB  THR A 116       3.375  16.479  17.303  1.00 88.96           C
ATOM   1577  HB  THR A 116       3.091  17.501  17.052  1.00 88.96           H
ATOM   1578  OG1 THR A 116       4.135  16.329  18.499  1.00 88.96           O
ATOM   1579  HG1 THR A 116       3.769  16.926  19.214  1.00 88.96           H
ATOM   1580  CG2 THR A 116       2.116  15.647  17.554  1.00 88.96           C
ATOM   1581 1HG2 THR A 116       2.401  14.644  17.871  1.00 88.96           H
ATOM   1582 2HG2 THR A 116       1.532  15.585  16.636  1.00 88.96           H
ATOM   1583 3HG2 THR A 116       1.518  16.118  18.334  1.00 88.96           H
ATOM   1584  HN  THR A 116       5.679  17.153  17.066  1.00 88.96           H
ATOM   1585  N   PHE A 117       4.009  17.275  14.269  1.00 91.87           N
ATOM   1586  CA  PHE A 117       3.550  17.623  12.935  1.00 91.87           C
ATOM   1587  C   PHE A 117       4.000  16.579  11.911  1.00 91.87           C
ATOM   1588  O   PHE A 117       3.204  16.129  11.088  1.00 91.87           O
ATOM   1589  HA  PHE A 117       2.461  17.654  12.965  1.00 91.87           H
ATOM   1590  CB  PHE A 117       4.182  18.971  12.582  1.00 91.87           C
ATOM   1591 1HB  PHE A 117       3.864  19.712  13.315  1.00 91.87           H
ATOM   1592 2HB  PHE A 117       5.265  18.885  12.664  1.00 91.87           H
ATOM   1593  CG  PHE A 117       3.830  19.476  11.182  1.00 91.87           C
ATOM   1594  CD1 PHE A 117       4.755  19.423  10.187  1.00 91.87           C
ATOM   1595  HD1 PHE A 117       5.749  19.021  10.388  1.00 91.87           H
ATOM   1596  CD2 PHE A 117       2.590  19.977  10.931  1.00 91.87           C
ATOM   1597  HD2 PHE A 117       1.848  20.019  11.729  1.00 91.87           H
ATOM   1598  CE1 PHE A 117       4.428  19.891   8.887  1.00 91.87           C
ATOM   1599  HE1 PHE A 117       5.171  19.849   8.090  1.00 91.87           H
ATOM   1600  CE2 PHE A 117       2.263  20.445   9.631  1.00 91.87           C
ATOM   1601  HE2 PHE A 117       1.270  20.847   9.431  1.00 91.87           H
ATOM   1602  CZ  PHE A 117       3.189  20.393   8.637  1.00 91.87           C
ATOM   1603  HZ  PHE A 117       2.938  20.752   7.639  1.00 91.87           H
ATOM   1604  HN  PHE A 117       4.536  17.987  14.734  1.00 91.87           H
ATOM   1605  N   MET A 118       5.273  16.223  11.997  1.00 88.85           N
ATOM   1606  CA  MET A 118       5.844  15.257  11.073  1.00 88.85           C
ATOM   1607  C   MET A 118       5.195  13.883  11.246  1.00 88.85           C
ATOM   1608  O   MET A 118       5.064  13.129  10.283  1.00 88.85           O
ATOM   1609  HA  MET A 118       5.631  15.644  10.076  1.00 88.85           H
ATOM   1610  CB  MET A 118       7.350  15.146  11.317  1.00 88.85           C
ATOM   1611 1HB  MET A 118       7.541  15.018  12.382  1.00 88.85           H
ATOM   1612 2HB  MET A 118       7.739  14.259  10.815  1.00 88.85           H
ATOM   1613  CG  MET A 118       8.082  16.389  10.807  1.00 88.85           C
ATOM   1614 1HG  MET A 118       7.790  17.259  11.395  1.00 88.85           H
ATOM   1615 2HG  MET A 118       9.158  16.265  10.933  1.00 88.85           H
ATOM   1616  SD  MET A 118       7.697  16.661   9.085  1.00 88.85           S
ATOM   1617  CE  MET A 118       8.413  15.189   8.372  1.00 88.85           C
ATOM   1618 1HE  MET A 118       9.480  15.163   8.588  1.00 88.85           H
ATOM   1619 2HE  MET A 118       7.933  14.308   8.799  1.00 88.85           H
ATOM   1620 3HE  MET A 118       8.261  15.198   7.293  1.00 88.85           H
ATOM   1621  HN  MET A 118       5.909  16.581  12.680  1.00 88.85           H
ATOM   1622  N   CYS A 119       4.807  13.598  12.481  1.00 94.10           N
ATOM   1623  CA  CYS A 119       4.113  12.357  12.780  1.00 94.10           C
ATOM   1624  C   CYS A 119       2.805  12.334  11.986  1.00 94.10           C
ATOM   1625  O   CYS A 119       2.488  11.341  11.334  1.00 94.10           O
ATOM   1626  HA  CYS A 119       4.771  11.547  12.465  1.00 94.10           H
ATOM   1627  CB  CYS A 119       3.873  12.191  14.282  1.00 94.10           C
ATOM   1628 1HB  CYS A 119       4.825  12.097  14.803  1.00 94.10           H
ATOM   1629 2HB  CYS A 119       3.378  13.078  14.679  1.00 94.10           H
ATOM   1630  SG  CYS A 119       2.843  10.711  14.591  1.00 94.10           S
ATOM   1631  HN  CYS A 119       4.959  14.197  13.267  1.00 94.10           H
ATOM   1632  N   LYS A 120       2.081  13.441  12.068  1.00 92.22           N
ATOM   1633  CA  LYS A 120       0.801  13.550  11.389  1.00 92.22           C
ATOM   1634  C   LYS A 120       1.014  13.397   9.882  1.00 92.22           C
ATOM   1635  O   LYS A 120       0.290  12.655   9.221  1.00 92.22           O
ATOM   1636  HA  LYS A 120       0.177  12.726  11.735  1.00 92.22           H
ATOM   1637  CB  LYS A 120       0.095  14.849  11.782  1.00 92.22           C
ATOM   1638 1HB  LYS A 120       0.752  15.698  11.589  1.00 92.22           H
ATOM   1639 2HB  LYS A 120      -0.792  14.987  11.164  1.00 92.22           H
ATOM   1640  CG  LYS A 120      -0.303  14.831  13.259  1.00 92.22           C
ATOM   1641 1HG  LYS A 120      -0.793  13.887  13.496  1.00 92.22           H
ATOM   1642 2HG  LYS A 120       0.589  14.892  13.881  1.00 92.22           H
ATOM   1643  CD  LYS A 120      -1.241  15.995  13.588  1.00 92.22           C
ATOM   1644 1HD  LYS A 120      -0.741  16.940  13.380  1.00 92.22           H
ATOM   1645 2HD  LYS A 120      -2.120  15.951  12.945  1.00 92.22           H
ATOM   1646  CE  LYS A 120      -1.674  15.952  15.055  1.00 92.22           C
ATOM   1647 1HE  LYS A 120      -1.633  14.927  15.423  1.00 92.22           H
ATOM   1648 2HE  LYS A 120      -0.982  16.537  15.661  1.00 92.22           H
ATOM   1649  NZ  LYS A 120      -3.046  16.485  15.206  1.00 92.22           N
ATOM   1650 1HZ  LYS A 120      -3.332  16.413  16.177  1.00 92.22           H
ATOM   1651 2HZ  LYS A 120      -3.065  17.458  14.920  1.00 92.22           H
ATOM   1652 3HZ  LYS A 120      -3.683  15.950  14.626  1.00 92.22           H
ATOM   1653  HN  LYS A 120       2.355  14.251  12.586  1.00 92.22           H
ATOM   1654  N   VAL A 121       2.011  14.112   9.382  1.00 93.17           N
ATOM   1655  CA  VAL A 121       2.265  14.145   7.952  1.00 93.17           C
ATOM   1656  C   VAL A 121       2.606  12.735   7.466  1.00 93.17           C
ATOM   1657  O   VAL A 121       2.032  12.255   6.489  1.00 93.17           O
ATOM   1658  HA  VAL A 121       1.348  14.472   7.462  1.00 93.17           H
ATOM   1659  CB  VAL A 121       3.360  15.166   7.638  1.00 93.17           C
ATOM   1660  HB  VAL A 121       4.218  14.944   8.273  1.00 93.17           H
ATOM   1661  CG1 VAL A 121       3.814  15.053   6.181  1.00 93.17           C
ATOM   1662 1HG1 VAL A 121       4.207  14.052   5.999  1.00 93.17           H
ATOM   1663 2HG1 VAL A 121       2.966  15.236   5.521  1.00 93.17           H
ATOM   1664 3HG1 VAL A 121       4.593  15.790   5.985  1.00 93.17           H
ATOM   1665  CG2 VAL A 121       2.893  16.587   7.958  1.00 93.17           C
ATOM   1666 1HG2 VAL A 121       2.013  16.824   7.359  1.00 93.17           H
ATOM   1667 2HG2 VAL A 121       2.642  16.658   9.016  1.00 93.17           H
ATOM   1668 3HG2 VAL A 121       3.691  17.293   7.725  1.00 93.17           H
ATOM   1669  HN  VAL A 121       2.638  14.661   9.935  1.00 93.17           H
ATOM   1670  N   VAL A 122       3.538  12.110   8.171  1.00 92.18           N
ATOM   1671  CA  VAL A 122       4.091  10.843   7.722  1.00 92.18           C
ATOM   1672  C   VAL A 122       2.988   9.783   7.716  1.00 92.18           C
ATOM   1673  O   VAL A 122       2.853   9.028   6.754  1.00 92.18           O
ATOM   1674  HA  VAL A 122       4.449  10.983   6.702  1.00 92.18           H
ATOM   1675  CB  VAL A 122       5.287  10.457   8.595  1.00 92.18           C
ATOM   1676  HB  VAL A 122       4.977  10.524   9.638  1.00 92.18           H
ATOM   1677  CG1 VAL A 122       5.719   9.014   8.326  1.00 92.18           C
ATOM   1678 1HG1 VAL A 122       4.891   8.340   8.548  1.00 92.18           H
ATOM   1679 2HG1 VAL A 122       6.002   8.909   7.278  1.00 92.18           H
ATOM   1680 3HG1 VAL A 122       6.570   8.765   8.959  1.00 92.18           H
ATOM   1681  CG2 VAL A 122       6.453  11.425   8.388  1.00 92.18           C
ATOM   1682 1HG2 VAL A 122       6.762  11.404   7.343  1.00 92.18           H
ATOM   1683 2HG2 VAL A 122       6.139  12.435   8.653  1.00 92.18           H
ATOM   1684 3HG2 VAL A 122       7.290  11.127   9.020  1.00 92.18           H
ATOM   1685  HN  VAL A 122       3.913  12.454   9.031  1.00 92.18           H
ATOM   1686  N   ASN A 123       2.228   9.760   8.801  1.00 91.61           N
ATOM   1687  CA  ASN A 123       1.138   8.808   8.930  1.00 91.61           C
ATOM   1688  C   ASN A 123       0.113   9.058   7.822  1.00 91.61           C
ATOM   1689  O   ASN A 123      -0.389   8.116   7.211  1.00 91.61           O
ATOM   1690  HA  ASN A 123       1.605   7.826   8.852  1.00 91.61           H
ATOM   1691  CB  ASN A 123       0.427   8.964  10.276  1.00 91.61           C
ATOM   1692 1HB  ASN A 123       0.484  10.002  10.603  1.00 91.61           H
ATOM   1693 2HB  ASN A 123      -0.630   8.723  10.163  1.00 91.61           H
ATOM   1694  CG  ASN A 123       1.053   8.055  11.336  1.00 91.61           C
ATOM   1695  OD1 ASN A 123       1.808   7.143  11.041  1.00 91.61           O
ATOM   1696  ND2 ASN A 123       0.698   8.353  12.582  1.00 91.61           N
ATOM   1697 1HD2 ASN A 123       0.074   9.115  12.756  1.00 91.61           H
ATOM   1698 2HD2 ASN A 123       1.055   7.815  13.346  1.00 91.61           H
ATOM   1699  HN  ASN A 123       2.346  10.375   9.580  1.00 91.61           H
ATOM   1700  N   SER A 124      -0.168  10.334   7.597  1.00 92.13           N
ATOM   1701  CA  SER A 124      -1.173  10.717   6.621  1.00 92.13           C
ATOM   1702  C   SER A 124      -0.718  10.317   5.216  1.00 92.13           C
ATOM   1703  O   SER A 124      -1.495   9.759   4.443  1.00 92.13           O
ATOM   1704  HA  SER A 124      -2.073  10.170   6.902  1.00 92.13           H
ATOM   1705  CB  SER A 124      -1.453  12.220   6.680  1.00 92.13           C
ATOM   1706 1HB  SER A 124      -0.551  12.768   6.407  1.00 92.13           H
ATOM   1707 2HB  SER A 124      -2.216  12.477   5.945  1.00 92.13           H
ATOM   1708  OG  SER A 124      -1.884  12.633   7.974  1.00 92.13           O
ATOM   1709  HG  SER A 124      -1.193  13.220   8.395  1.00 92.13           H
ATOM   1710  HN  SER A 124       0.277  11.096   8.067  1.00 92.13           H
ATOM   1711  N   MET A 125       0.540  10.619   4.928  1.00 85.09           N
ATOM   1712  CA  MET A 125       1.101  10.319   3.622  1.00 85.09           C
ATOM   1713  C   MET A 125       1.029   8.820   3.325  1.00 85.09           C
ATOM   1714  O   MET A 125       0.627   8.418   2.234  1.00 85.09           O
ATOM   1715  HA  MET A 125       0.488  10.867   2.906  1.00 85.09           H
ATOM   1716  CB  MET A 125       2.559  10.779   3.574  1.00 85.09           C
ATOM   1717 1HB  MET A 125       3.068  10.482   4.491  1.00 85.09           H
ATOM   1718 2HB  MET A 125       3.073  10.286   2.749  1.00 85.09           H
ATOM   1719  CG  MET A 125       2.649  12.297   3.403  1.00 85.09           C
ATOM   1720 1HG  MET A 125       2.090  12.606   2.520  1.00 85.09           H
ATOM   1721 2HG  MET A 125       2.194  12.795   4.259  1.00 85.09           H
ATOM   1722  SD  MET A 125       4.356  12.794   3.247  1.00 85.09           S
ATOM   1723  CE  MET A 125       4.694  12.226   1.589  1.00 85.09           C
ATOM   1724 1HE  MET A 125       4.539  11.148   1.535  1.00 85.09           H
ATOM   1725 2HE  MET A 125       4.022  12.724   0.890  1.00 85.09           H
ATOM   1726 3HE  MET A 125       5.726  12.458   1.328  1.00 85.09           H
ATOM   1727  HN  MET A 125       1.170  11.058   5.568  1.00 85.09           H
ATOM   1728  N   TYR A 126       1.424   8.033   4.315  1.00 84.09           N
ATOM   1729  CA  TYR A 126       1.396   6.587   4.179  1.00 84.09           C
ATOM   1730  C   TYR A 126      -0.011   6.096   3.834  1.00 84.09           C
ATOM   1731  O   TYR A 126      -0.187   5.302   2.911  1.00 84.09           O
ATOM   1732  HA  TYR A 126       2.076   6.311   3.373  1.00 84.09           H
ATOM   1733  CB  TYR A 126       1.798   6.027   5.545  1.00 84.09           C
ATOM   1734 1HB  TYR A 126       2.861   6.212   5.704  1.00 84.09           H
ATOM   1735 2HB  TYR A 126       1.260   6.570   6.322  1.00 84.09           H
ATOM   1736  CG  TYR A 126       1.527   4.530   5.708  1.00 84.09           C
ATOM   1737  CD1 TYR A 126       0.440   4.102   6.443  1.00 84.09           C
ATOM   1738  HD1 TYR A 126      -0.224   4.830   6.908  1.00 84.09           H
ATOM   1739  CD2 TYR A 126       2.369   3.608   5.120  1.00 84.09           C
ATOM   1740  HD2 TYR A 126       3.227   3.946   4.539  1.00 84.09           H
ATOM   1741  CE1 TYR A 126       0.185   2.693   6.597  1.00 84.09           C
ATOM   1742  HE1 TYR A 126      -0.670   2.342   7.175  1.00 84.09           H
ATOM   1743  CE2 TYR A 126       2.113   2.199   5.274  1.00 84.09           C
ATOM   1744  HE2 TYR A 126       2.770   1.460   4.815  1.00 84.09           H
ATOM   1745  CZ  TYR A 126       1.034   1.811   6.005  1.00 84.09           C
ATOM   1746  OH  TYR A 126       0.793   0.481   6.150  1.00 84.09           O
ATOM   1747  HH  TYR A 126      -0.111   0.339   6.553  1.00 84.09           H
ATOM   1748  HN  TYR A 126       1.759   8.368   5.196  1.00 84.09           H
ATOM   1749  N   LYS A 127      -0.978   6.589   4.595  1.00 84.77           N
ATOM   1750  CA  LYS A 127      -2.345   6.113   4.470  1.00 84.77           C
ATOM   1751  C   LYS A 127      -2.890   6.495   3.092  1.00 84.77           C
ATOM   1752  O   LYS A 127      -3.516   5.677   2.419  1.00 84.77           O
ATOM   1753  HA  LYS A 127      -2.320   5.025   4.541  1.00 84.77           H
ATOM   1754  CB  LYS A 127      -3.199   6.623   5.632  1.00 84.77           C
ATOM   1755 1HB  LYS A 127      -2.663   6.483   6.571  1.00 84.77           H
ATOM   1756 2HB  LYS A 127      -3.369   7.694   5.520  1.00 84.77           H
ATOM   1757  CG  LYS A 127      -4.541   5.891   5.690  1.00 84.77           C
ATOM   1758 1HG  LYS A 127      -5.282   6.520   6.183  1.00 84.77           H
ATOM   1759 2HG  LYS A 127      -4.902   5.706   4.678  1.00 84.77           H
ATOM   1760  CD  LYS A 127      -4.410   4.564   6.441  1.00 84.77           C
ATOM   1761 1HD  LYS A 127      -3.870   3.845   5.825  1.00 84.77           H
ATOM   1762 2HD  LYS A 127      -3.822   4.712   7.347  1.00 84.77           H
ATOM   1763  CE  LYS A 127      -5.786   4.002   6.804  1.00 84.77           C
ATOM   1764 1HE  LYS A 127      -6.565   4.684   6.465  1.00 84.77           H
ATOM   1765 2HE  LYS A 127      -5.945   3.054   6.289  1.00 84.77           H
ATOM   1766  NZ  LYS A 127      -5.894   3.802   8.267  1.00 84.77           N
ATOM   1767 1HZ  LYS A 127      -6.694   3.213   8.469  1.00 84.77           H
ATOM   1768 2HZ  LYS A 127      -5.051   3.357   8.611  1.00 84.77           H
ATOM   1769 3HZ  LYS A 127      -6.012   4.700   8.723  1.00 84.77           H
ATOM   1770  HN  LYS A 127      -0.840   7.300   5.285  1.00 84.77           H
ATOM   1771  N   MET A 128      -2.632   7.738   2.714  1.00 85.61           N
ATOM   1772  CA  MET A 128      -3.131   8.254   1.450  1.00 85.61           C
ATOM   1773  C   MET A 128      -2.583   7.445   0.273  1.00 85.61           C
ATOM   1774  O   MET A 128      -3.324   7.097  -0.644  1.00 85.61           O
ATOM   1775  HA  MET A 128      -4.215   8.150   1.498  1.00 85.61           H
ATOM   1776  CB  MET A 128      -2.719   9.720   1.299  1.00 85.61           C
ATOM   1777 1HB  MET A 128      -3.045  10.285   2.172  1.00 85.61           H
ATOM   1778 2HB  MET A 128      -1.632   9.793   1.259  1.00 85.61           H
ATOM   1779  CG  MET A 128      -3.323  10.332   0.033  1.00 85.61           C
ATOM   1780 1HG  MET A 128      -2.954   9.805  -0.847  1.00 85.61           H
ATOM   1781 2HG  MET A 128      -4.406  10.214   0.044  1.00 85.61           H
ATOM   1782  SD  MET A 128      -2.900  12.063  -0.070  1.00 85.61           S
ATOM   1783  CE  MET A 128      -1.144  11.936  -0.367  1.00 85.61           C
ATOM   1784 1HE  MET A 128      -0.672  11.413   0.465  1.00 85.61           H
ATOM   1785 2HE  MET A 128      -0.971  11.381  -1.290  1.00 85.61           H
ATOM   1786 3HE  MET A 128      -0.718  12.935  -0.458  1.00 85.61           H
ATOM   1787  HN  MET A 128      -2.095   8.387   3.253  1.00 85.61           H
ATOM   1788  N   ASN A 129      -1.288   7.170   0.337  1.00 80.55           N
ATOM   1789  CA  ASN A 129      -0.614   6.485  -0.752  1.00 80.55           C
ATOM   1790  C   ASN A 129      -1.069   5.025  -0.790  1.00 80.55           C
ATOM   1791  O   ASN A 129      -1.222   4.446  -1.865  1.00 80.55           O
ATOM   1792  HA  ASN A 129      -0.894   7.032  -1.652  1.00 80.55           H
ATOM   1793  CB  ASN A 129       0.904   6.502  -0.558  1.00 80.55           C
ATOM   1794 1HB  ASN A 129       1.150   6.143   0.441  1.00 80.55           H
ATOM   1795 2HB  ASN A 129       1.372   5.819  -1.267  1.00 80.55           H
ATOM   1796  CG  ASN A 129       1.466   7.911  -0.753  1.00 80.55           C
ATOM   1797  OD1 ASN A 129       1.015   8.677  -1.589  1.00 80.55           O
ATOM   1798  ND2 ASN A 129       2.472   8.210   0.064  1.00 80.55           N
ATOM   1799 1HD2 ASN A 129       2.794   7.536   0.728  1.00 80.55           H
ATOM   1800 2HD2 ASN A 129       2.907   9.109   0.013  1.00 80.55           H
ATOM   1801  HN  ASN A 129      -0.704   7.407   1.114  1.00 80.55           H
ATOM   1802  N   PHE A 130      -1.274   4.471   0.396  1.00 83.91           N
ATOM   1803  CA  PHE A 130      -1.727   3.095   0.512  1.00 83.91           C
ATOM   1804  C   PHE A 130      -3.003   2.868  -0.301  1.00 83.91           C
ATOM   1805  O   PHE A 130      -3.058   1.969  -1.138  1.00 83.91           O
ATOM   1806  HA  PHE A 130      -0.932   2.459   0.123  1.00 83.91           H
ATOM   1807  CB  PHE A 130      -2.028   2.846   1.991  1.00 83.91           C
ATOM   1808 1HB  PHE A 130      -1.102   2.937   2.560  1.00 83.91           H
ATOM   1809 2HB  PHE A 130      -2.700   3.625   2.351  1.00 83.91           H
ATOM   1810  CG  PHE A 130      -2.654   1.480   2.278  1.00 83.91           C
ATOM   1811  CD1 PHE A 130      -3.997   1.374   2.468  1.00 83.91           C
ATOM   1812  HD1 PHE A 130      -4.626   2.262   2.416  1.00 83.91           H
ATOM   1813  CD2 PHE A 130      -1.868   0.372   2.342  1.00 83.91           C
ATOM   1814  HD2 PHE A 130      -0.792   0.457   2.190  1.00 83.91           H
ATOM   1815  CE1 PHE A 130      -4.578   0.106   2.733  1.00 83.91           C
ATOM   1816  HE1 PHE A 130      -5.654   0.020   2.886  1.00 83.91           H
ATOM   1817  CE2 PHE A 130      -2.450  -0.896   2.608  1.00 83.91           C
ATOM   1818  HE2 PHE A 130      -1.820  -1.784   2.659  1.00 83.91           H
ATOM   1819  CZ  PHE A 130      -3.792  -1.003   2.798  1.00 83.91           C
ATOM   1820  HZ  PHE A 130      -4.238  -1.976   3.002  1.00 83.91           H
ATOM   1821  HN  PHE A 130      -1.135   4.945   1.266  1.00 83.91           H
ATOM   1822  N   TYR A 131      -3.998   3.699  -0.026  1.00 90.76           N
ATOM   1823  CA  TYR A 131      -5.280   3.579  -0.698  1.00 90.76           C
ATOM   1824  C   TYR A 131      -5.156   3.928  -2.183  1.00 90.76           C
ATOM   1825  O   TYR A 131      -5.766   3.278  -3.030  1.00 90.76           O
ATOM   1826  HA  TYR A 131      -5.615   2.547  -0.602  1.00 90.76           H
ATOM   1827  CB  TYR A 131      -6.206   4.594  -0.024  1.00 90.76           C
ATOM   1828 1HB  TYR A 131      -5.670   5.535   0.096  1.00 90.76           H
ATOM   1829 2HB  TYR A 131      -7.052   4.791  -0.682  1.00 90.76           H
ATOM   1830  CG  TYR A 131      -6.732   4.145   1.341  1.00 90.76           C
ATOM   1831  CD1 TYR A 131      -7.390   2.939   1.464  1.00 90.76           C
ATOM   1832  HD1 TYR A 131      -7.535   2.305   0.589  1.00 90.76           H
ATOM   1833  CD2 TYR A 131      -6.549   4.947   2.449  1.00 90.76           C
ATOM   1834  HD2 TYR A 131      -6.029   5.901   2.352  1.00 90.76           H
ATOM   1835  CE1 TYR A 131      -7.885   2.516   2.748  1.00 90.76           C
ATOM   1836  HE1 TYR A 131      -8.407   1.565   2.859  1.00 90.76           H
ATOM   1837  CE2 TYR A 131      -7.044   4.525   3.733  1.00 90.76           C
ATOM   1838  HE2 TYR A 131      -6.906   5.149   4.616  1.00 90.76           H
ATOM   1839  CZ  TYR A 131      -7.688   3.330   3.819  1.00 90.76           C
ATOM   1840  OH  TYR A 131      -8.156   2.931   5.033  1.00 90.76           O
ATOM   1841  HH  TYR A 131      -8.324   3.728   5.613  1.00 90.76           H
ATOM   1842  HN  TYR A 131      -3.938   4.441   0.641  1.00 90.76           H
ATOM   1843  N   SER A 132      -4.361   4.954  -2.452  1.00 90.35           N
ATOM   1844  CA  SER A 132      -4.201   5.440  -3.812  1.00 90.35           C
ATOM   1845  C   SER A 132      -3.657   4.324  -4.706  1.00 90.35           C
ATOM   1846  O   SER A 132      -4.161   4.103  -5.806  1.00 90.35           O
ATOM   1847  HA  SER A 132      -5.201   5.734  -4.133  1.00 90.35           H
ATOM   1848  CB  SER A 132      -3.274   6.656  -3.857  1.00 90.35           C
ATOM   1849 1HB  SER A 132      -2.296   6.380  -3.464  1.00 90.35           H
ATOM   1850 2HB  SER A 132      -3.127   6.961  -4.893  1.00 90.35           H
ATOM   1851  OG  SER A 132      -3.794   7.752  -3.109  1.00 90.35           O
ATOM   1852  HG  SER A 132      -3.324   7.819  -2.230  1.00 90.35           H
ATOM   1853  HN  SER A 132      -3.833   5.449  -1.762  1.00 90.35           H
ATOM   1854  N   CYS A 133      -2.635   3.649  -4.200  1.00 87.16           N
ATOM   1855  CA  CYS A 133      -1.978   2.602  -4.964  1.00 87.16           C
ATOM   1856  C   CYS A 133      -3.004   1.506  -5.258  1.00 87.16           C
ATOM   1857  O   CYS A 133      -3.154   1.083  -6.403  1.00 87.16           O
ATOM   1858  HA  CYS A 133      -1.627   3.062  -5.887  1.00 87.16           H
ATOM   1859  CB  CYS A 133      -0.751   2.054  -4.232  1.00 87.16           C
ATOM   1860 1HB  CYS A 133      -1.016   1.788  -3.209  1.00 87.16           H
ATOM   1861 2HB  CYS A 133      -0.405   1.141  -4.718  1.00 87.16           H
ATOM   1862  SG  CYS A 133       0.585   3.304  -4.227  1.00 87.16           S
ATOM   1863  HG  CYS A 133       0.115   4.006  -3.200  1.00 87.16           H
ATOM   1864  HN  CYS A 133      -2.257   3.808  -3.288  1.00 87.16           H
ATOM   1865  N   VAL A 134      -3.684   1.078  -4.205  1.00 86.75           N
ATOM   1866  CA  VAL A 134      -4.591  -0.052  -4.309  1.00 86.75           C
ATOM   1867  C   VAL A 134      -5.704   0.282  -5.305  1.00 86.75           C
ATOM   1868  O   VAL A 134      -6.065  -0.547  -6.138  1.00 86.75           O
ATOM   1869  HA  VAL A 134      -4.021  -0.898  -4.691  1.00 86.75           H
ATOM   1870  CB  VAL A 134      -5.122  -0.426  -2.923  1.00 86.75           C
ATOM   1871  HB  VAL A 134      -5.525   0.477  -2.464  1.00 86.75           H
ATOM   1872  CG1 VAL A 134      -6.258  -1.446  -3.028  1.00 86.75           C
ATOM   1873 1HG1 VAL A 134      -7.074  -1.022  -3.612  1.00 86.75           H
ATOM   1874 2HG1 VAL A 134      -5.891  -2.349  -3.517  1.00 86.75           H
ATOM   1875 3HG1 VAL A 134      -6.616  -1.694  -2.029  1.00 86.75           H
ATOM   1876  CG2 VAL A 134      -3.997  -0.948  -2.027  1.00 86.75           C
ATOM   1877 1HG2 VAL A 134      -3.552  -1.833  -2.481  1.00 86.75           H
ATOM   1878 2HG2 VAL A 134      -3.236  -0.176  -1.913  1.00 86.75           H
ATOM   1879 3HG2 VAL A 134      -4.402  -1.206  -1.049  1.00 86.75           H
ATOM   1880  HN  VAL A 134      -3.623   1.489  -3.295  1.00 86.75           H
ATOM   1881  N   LEU A 135      -6.215   1.499  -5.185  1.00 92.03           N
ATOM   1882  CA  LEU A 135      -7.328   1.927  -6.015  1.00 92.03           C
ATOM   1883  C   LEU A 135      -6.861   2.041  -7.468  1.00 92.03           C
ATOM   1884  O   LEU A 135      -7.621   1.755  -8.392  1.00 92.03           O
ATOM   1885  HA  LEU A 135      -8.095   1.154  -5.959  1.00 92.03           H
ATOM   1886  CB  LEU A 135      -7.943   3.215  -5.464  1.00 92.03           C
ATOM   1887 1HB  LEU A 135      -7.144   3.944  -5.324  1.00 92.03           H
ATOM   1888 2HB  LEU A 135      -8.618   3.623  -6.217  1.00 92.03           H
ATOM   1889  CG  LEU A 135      -8.712   3.082  -4.148  1.00 92.03           C
ATOM   1890  HG  LEU A 135      -8.048   2.635  -3.409  1.00 92.03           H
ATOM   1891  CD1 LEU A 135      -9.125   4.455  -3.614  1.00 92.03           C
ATOM   1892 1HD1 LEU A 135      -8.235   5.060  -3.439  1.00 92.03           H
ATOM   1893 2HD1 LEU A 135      -9.764   4.952  -4.343  1.00 92.03           H
ATOM   1894 3HD1 LEU A 135      -9.670   4.332  -2.678  1.00 92.03           H
ATOM   1895  CD2 LEU A 135      -9.910   2.144  -4.306  1.00 92.03           C
ATOM   1896 1HD2 LEU A 135     -10.584   2.540  -5.066  1.00 92.03           H
ATOM   1897 2HD2 LEU A 135      -9.561   1.157  -4.608  1.00 92.03           H
ATOM   1898 3HD2 LEU A 135     -10.439   2.068  -3.356  1.00 92.03           H
ATOM   1899  HN  LEU A 135      -5.883   2.184  -4.537  1.00 92.03           H
ATOM   1900  N   LEU A 136      -5.614   2.459  -7.624  1.00 90.03           N
ATOM   1901  CA  LEU A 136      -5.035   2.612  -8.948  1.00 90.03           C
ATOM   1902  C   LEU A 136      -4.907   1.236  -9.606  1.00 90.03           C
ATOM   1903  O   LEU A 136      -5.242   1.071 -10.777  1.00 90.03           O
ATOM   1904  HA  LEU A 136      -5.726   3.213  -9.539  1.00 90.03           H
ATOM   1905  CB  LEU A 136      -3.716   3.382  -8.871  1.00 90.03           C
ATOM   1906 1HB  LEU A 136      -3.132   2.981  -8.043  1.00 90.03           H
ATOM   1907 2HB  LEU A 136      -3.151   3.189  -9.783  1.00 90.03           H
ATOM   1908  CG  LEU A 136      -3.834   4.897  -8.689  1.00 90.03           C
ATOM   1909  HG  LEU A 136      -4.528   5.090  -7.871  1.00 90.03           H
ATOM   1910  CD1 LEU A 136      -2.488   5.507  -8.293  1.00 90.03           C
ATOM   1911 1HD1 LEU A 136      -2.152   5.068  -7.354  1.00 90.03           H
ATOM   1912 2HD1 LEU A 136      -1.753   5.305  -9.072  1.00 90.03           H
ATOM   1913 3HD1 LEU A 136      -2.600   6.585  -8.170  1.00 90.03           H
ATOM   1914  CD2 LEU A 136      -4.416   5.556  -9.941  1.00 90.03           C
ATOM   1915 1HD2 LEU A 136      -3.766   5.356 -10.792  1.00 90.03           H
ATOM   1916 2HD2 LEU A 136      -5.408   5.150 -10.137  1.00 90.03           H
ATOM   1917 3HD2 LEU A 136      -4.488   6.632  -9.784  1.00 90.03           H
ATOM   1918  HN  LEU A 136      -5.003   2.691  -6.867  1.00 90.03           H
ATOM   1919  N   ILE A 137      -4.421   0.284  -8.822  1.00 83.86           N
ATOM   1920  CA  ILE A 137      -4.236  -1.070  -9.316  1.00 83.86           C
ATOM   1921  C   ILE A 137      -5.584  -1.630  -9.772  1.00 83.86           C
ATOM   1922  O   ILE A 137      -5.672  -2.275 -10.815  1.00 83.86           O
ATOM   1923  HA  ILE A 137      -3.575  -1.014 -10.181  1.00 83.86           H
ATOM   1924  CB  ILE A 137      -3.535  -1.932  -8.265  1.00 83.86           C
ATOM   1925  HB  ILE A 137      -4.048  -1.795  -7.313  1.00 83.86           H
ATOM   1926  CG1 ILE A 137      -2.085  -1.484  -8.066  1.00 83.86           C
ATOM   1927 1HG1 ILE A 137      -1.483  -1.802  -8.916  1.00 83.86           H
ATOM   1928 2HG1 ILE A 137      -2.039  -0.396  -8.031  1.00 83.86           H
ATOM   1929  CG2 ILE A 137      -3.632  -3.417  -8.621  1.00 83.86           C
ATOM   1930 1HG2 ILE A 137      -4.680  -3.711  -8.671  1.00 83.86           H
ATOM   1931 2HG2 ILE A 137      -3.159  -3.591  -9.588  1.00 83.86           H
ATOM   1932 3HG2 ILE A 137      -3.125  -4.008  -7.857  1.00 83.86           H
ATOM   1933  CD1 ILE A 137      -1.504  -2.066  -6.776  1.00 83.86           C
ATOM   1934 1HD1 ILE A 137      -2.095  -1.726  -5.925  1.00 83.86           H
ATOM   1935 2HD1 ILE A 137      -1.530  -3.155  -6.824  1.00 83.86           H
ATOM   1936 3HD1 ILE A 137      -0.473  -1.732  -6.658  1.00 83.86           H
ATOM   1937  HN  ILE A 137      -4.156   0.426  -7.868  1.00 83.86           H
ATOM   1938  N   MET A 138      -6.603  -1.364  -8.967  1.00 88.12           N
ATOM   1939  CA  MET A 138      -7.949  -1.803  -9.292  1.00 88.12           C
ATOM   1940  C   MET A 138      -8.420  -1.194 -10.614  1.00 88.12           C
ATOM   1941  O   MET A 138      -8.998  -1.888 -11.450  1.00 88.12           O
ATOM   1942  HA  MET A 138      -7.889  -2.888  -9.384  1.00 88.12           H
ATOM   1943  CB  MET A 138      -8.905  -1.392  -8.171  1.00 88.12           C
ATOM   1944 1HB  MET A 138      -8.542  -1.779  -7.218  1.00 88.12           H
ATOM   1945 2HB  MET A 138      -8.926  -0.305  -8.086  1.00 88.12           H
ATOM   1946  CG  MET A 138     -10.318  -1.916  -8.435  1.00 88.12           C
ATOM   1947 1HG  MET A 138     -10.664  -1.575  -9.411  1.00 88.12           H
ATOM   1948 2HG  MET A 138     -10.311  -3.006  -8.462  1.00 88.12           H
ATOM   1949  SD  MET A 138     -11.430  -1.345  -7.161  1.00 88.12           S
ATOM   1950  CE  MET A 138     -11.502   0.391  -7.567  1.00 88.12           C
ATOM   1951 1HE  MET A 138     -10.502   0.820  -7.507  1.00 88.12           H
ATOM   1952 2HE  MET A 138     -11.889   0.512  -8.579  1.00 88.12           H
ATOM   1953 3HE  MET A 138     -12.159   0.902  -6.864  1.00 88.12           H
ATOM   1954  HN  MET A 138      -6.519  -0.858  -8.108  1.00 88.12           H
ATOM   1955  N   CYS A 139      -8.156   0.096 -10.762  1.00 90.43           N
ATOM   1956  CA  CYS A 139      -8.612   0.823 -11.934  1.00 90.43           C
ATOM   1957  C   CYS A 139      -7.888   0.263 -13.160  1.00 90.43           C
ATOM   1958  O   CYS A 139      -8.470   0.167 -14.239  1.00 90.43           O
ATOM   1959  HA  CYS A 139      -9.687   0.654 -12.009  1.00 90.43           H
ATOM   1960  CB  CYS A 139      -8.397   2.330 -11.784  1.00 90.43           C
ATOM   1961 1HB  CYS A 139      -7.389   2.528 -11.419  1.00 90.43           H
ATOM   1962 2HB  CYS A 139      -8.486   2.818 -12.755  1.00 90.43           H
ATOM   1963  SG  CYS A 139      -9.629   3.026 -10.622  1.00 90.43           S
ATOM   1964  HG  CYS A 139      -9.046   2.574  -9.515  1.00 90.43           H
ATOM   1965  HN  CYS A 139      -7.641   0.641 -10.100  1.00 90.43           H
ATOM   1966  N   ILE A 140      -6.629  -0.093 -12.952  1.00 82.79           N
ATOM   1967  CA  ILE A 140      -5.834  -0.687 -14.014  1.00 82.79           C
ATOM   1968  C   ILE A 140      -6.517  -1.967 -14.500  1.00 82.79           C
ATOM   1969  O   ILE A 140      -6.606  -2.208 -15.703  1.00 82.79           O
ATOM   1970  HA  ILE A 140      -5.806   0.025 -14.839  1.00 82.79           H
ATOM   1971  CB  ILE A 140      -4.392  -0.898 -13.549  1.00 82.79           C
ATOM   1972  HB  ILE A 140      -4.415  -1.349 -12.557  1.00 82.79           H
ATOM   1973  CG1 ILE A 140      -3.656   0.438 -13.421  1.00 82.79           C
ATOM   1974 1HG1 ILE A 140      -3.426   0.827 -14.413  1.00 82.79           H
ATOM   1975 2HG1 ILE A 140      -4.302   1.168 -12.934  1.00 82.79           H
ATOM   1976  CG2 ILE A 140      -3.655  -1.872 -14.471  1.00 82.79           C
ATOM   1977 1HG2 ILE A 140      -4.168  -2.834 -14.467  1.00 82.79           H
ATOM   1978 2HG2 ILE A 140      -3.641  -1.472 -15.485  1.00 82.79           H
ATOM   1979 3HG2 ILE A 140      -2.633  -2.004 -14.118  1.00 82.79           H
ATOM   1980  CD1 ILE A 140      -2.364   0.277 -12.618  1.00 82.79           C
ATOM   1981 1HD1 ILE A 140      -2.600  -0.089 -11.619  1.00 82.79           H
ATOM   1982 2HD1 ILE A 140      -1.710  -0.436 -13.121  1.00 82.79           H
ATOM   1983 3HD1 ILE A 140      -1.861   1.241 -12.542  1.00 82.79           H
ATOM   1984  HN  ILE A 140      -6.153   0.019 -12.080  1.00 82.79           H
ATOM   1985  N   SER A 141      -6.981  -2.754 -13.541  1.00 84.74           N
ATOM   1986  CA  SER A 141      -7.586  -4.037 -13.853  1.00 84.74           C
ATOM   1987  C   SER A 141      -8.876  -3.828 -14.647  1.00 84.74           C
ATOM   1988  O   SER A 141      -9.153  -4.564 -15.594  1.00 84.74           O
ATOM   1989  HA  SER A 141      -6.847  -4.566 -14.455  1.00 84.74           H
ATOM   1990  CB  SER A 141      -7.870  -4.836 -12.579  1.00 84.74           C
ATOM   1991 1HB  SER A 141      -8.604  -4.304 -11.974  1.00 84.74           H
ATOM   1992 2HB  SER A 141      -8.312  -5.797 -12.845  1.00 84.74           H
ATOM   1993  OG  SER A 141      -6.690  -5.054 -11.811  1.00 84.74           O
ATOM   1994  HG  SER A 141      -6.566  -4.307 -11.157  1.00 84.74           H
ATOM   1995  HN  SER A 141      -6.948  -2.527 -12.567  1.00 84.74           H
ATOM   1996  N   VAL A 142      -9.632  -2.821 -14.234  1.00 87.73           N
ATOM   1997  CA  VAL A 142     -10.874  -2.491 -14.910  1.00 87.73           C
ATOM   1998  C   VAL A 142     -10.567  -2.044 -16.341  1.00 87.73           C
ATOM   1999  O   VAL A 142     -11.271  -2.421 -17.277  1.00 87.73           O
ATOM   2000  HA  VAL A 142     -11.480  -3.396 -14.948  1.00 87.73           H
ATOM   2001  CB  VAL A 142     -11.644  -1.439 -14.108  1.00 87.73           C
ATOM   2002  HB  VAL A 142     -10.995  -0.572 -13.984  1.00 87.73           H
ATOM   2003  CG1 VAL A 142     -12.897  -0.986 -14.858  1.00 87.73           C
ATOM   2004 1HG1 VAL A 142     -12.610  -0.553 -15.817  1.00 87.73           H
ATOM   2005 2HG1 VAL A 142     -13.549  -1.843 -15.027  1.00 87.73           H
ATOM   2006 3HG1 VAL A 142     -13.425  -0.239 -14.266  1.00 87.73           H
ATOM   2007  CG2 VAL A 142     -11.998  -1.964 -12.715  1.00 87.73           C
ATOM   2008 1HG2 VAL A 142     -12.619  -2.855 -12.810  1.00 87.73           H
ATOM   2009 2HG2 VAL A 142     -11.084  -2.214 -12.177  1.00 87.73           H
ATOM   2010 3HG2 VAL A 142     -12.544  -1.197 -12.166  1.00 87.73           H
ATOM   2011  HN  VAL A 142      -9.408  -2.238 -13.453  1.00 87.73           H
ATOM   2012  N   ASP A 143      -9.516  -1.247 -16.466  1.00 82.27           N
ATOM   2013  CA  ASP A 143      -9.136  -0.707 -17.760  1.00 82.27           C
ATOM   2014  C   ASP A 143      -8.786  -1.858 -18.705  1.00 82.27           C
ATOM   2015  O   ASP A 143      -9.176  -1.848 -19.871  1.00 82.27           O
ATOM   2016  HA  ASP A 143     -10.001  -0.138 -18.098  1.00 82.27           H
ATOM   2017  CB  ASP A 143      -7.907   0.197 -17.640  1.00 82.27           C
ATOM   2018 1HB  ASP A 143      -8.118   1.014 -16.950  1.00 82.27           H
ATOM   2019 2HB  ASP A 143      -7.075  -0.369 -17.219  1.00 82.27           H
ATOM   2020  CG  ASP A 143      -7.507   0.763 -19.004  1.00 82.27           C
ATOM   2021  OD1 ASP A 143      -8.358   1.457 -19.601  1.00 82.27           O
ATOM   2022  OD2 ASP A 143      -6.360   0.490 -19.418  1.00 82.27           O
ATOM   2023  HN  ASP A 143      -8.931  -0.970 -15.703  1.00 82.27           H
ATOM   2024  N   ARG A 144      -8.054  -2.822 -18.166  1.00 72.12           N
ATOM   2025  CA  ARG A 144      -7.638  -3.973 -18.950  1.00 72.12           C
ATOM   2026  C   ARG A 144      -8.860  -4.761 -19.424  1.00 72.12           C
ATOM   2027  O   ARG A 144      -8.912  -5.204 -20.571  1.00 72.12           O
ATOM   2028  HA  ARG A 144      -7.091  -3.552 -19.794  1.00 72.12           H
ATOM   2029  CB  ARG A 144      -6.729  -4.895 -18.135  1.00 72.12           C
ATOM   2030 1HB  ARG A 144      -7.181  -5.090 -17.163  1.00 72.12           H
ATOM   2031 2HB  ARG A 144      -6.633  -5.856 -18.641  1.00 72.12           H
ATOM   2032  CG  ARG A 144      -5.345  -4.272 -17.945  1.00 72.12           C
ATOM   2033 1HG  ARG A 144      -5.444  -3.289 -17.484  1.00 72.12           H
ATOM   2034 2HG  ARG A 144      -4.756  -4.886 -17.263  1.00 72.12           H
ATOM   2035  CD  ARG A 144      -4.613  -4.142 -19.283  1.00 72.12           C
ATOM   2036 1HD  ARG A 144      -4.497  -5.125 -19.740  1.00 72.12           H
ATOM   2037 2HD  ARG A 144      -5.203  -3.538 -19.972  1.00 72.12           H
ATOM   2038  NE  ARG A 144      -3.286  -3.521 -19.076  1.00 72.12           N
ATOM   2039  HE  ARG A 144      -3.039  -3.240 -18.148  1.00 72.12           H
ATOM   2040  CZ  ARG A 144      -2.394  -3.311 -20.053  1.00 72.12           C
ATOM   2041  NH1 ARG A 144      -2.671  -3.668 -21.315  1.00 72.12           N
ATOM   2042 1HH1 ARG A 144      -3.550  -4.093 -21.533  1.00 72.12           H
ATOM   2043 2HH1 ARG A 144      -2.000  -3.508 -22.039  1.00 72.12           H
ATOM   2044  NH2 ARG A 144      -1.220  -2.740 -19.750  1.00 72.12           N
ATOM   2045 1HH2 ARG A 144      -0.544  -2.577 -20.468  1.00 72.12           H
ATOM   2046 2HH2 ARG A 144      -1.021  -2.477 -18.806  1.00 72.12           H
ATOM   2047  HN  ARG A 144      -7.746  -2.825 -17.215  1.00 72.12           H
ATOM   2048  N   TYR A 145      -9.815  -4.914 -18.518  1.00 84.11           N
ATOM   2049  CA  TYR A 145     -11.061  -5.584 -18.848  1.00 84.11           C
ATOM   2050  C   TYR A 145     -11.737  -4.922 -20.051  1.00 84.11           C
ATOM   2051  O   TYR A 145     -12.091  -5.596 -21.016  1.00 84.11           O
ATOM   2052  HA  TYR A 145     -10.830  -6.620 -19.095  1.00 84.11           H
ATOM   2053  CB  TYR A 145     -11.962  -5.427 -17.622  1.00 84.11           C
ATOM   2054 1HB  TYR A 145     -11.618  -6.107 -16.842  1.00 84.11           H
ATOM   2055 2HB  TYR A 145     -11.855  -4.415 -17.231  1.00 84.11           H
ATOM   2056  CG  TYR A 145     -13.442  -5.698 -17.898  1.00 84.11           C
ATOM   2057  CD1 TYR A 145     -14.342  -4.653 -17.921  1.00 84.11           C
ATOM   2058  HD1 TYR A 145     -13.999  -3.634 -17.743  1.00 84.11           H
ATOM   2059  CD2 TYR A 145     -13.877  -6.989 -18.124  1.00 84.11           C
ATOM   2060  HD2 TYR A 145     -13.166  -7.814 -18.106  1.00 84.11           H
ATOM   2061  CE1 TYR A 145     -15.735  -4.908 -18.182  1.00 84.11           C
ATOM   2062  HE1 TYR A 145     -16.457  -4.091 -18.203  1.00 84.11           H
ATOM   2063  CE2 TYR A 145     -15.270  -7.243 -18.385  1.00 84.11           C
ATOM   2064  HE2 TYR A 145     -15.627  -8.258 -18.565  1.00 84.11           H
ATOM   2065  CZ  TYR A 145     -16.130  -6.191 -18.401  1.00 84.11           C
ATOM   2066  OH  TYR A 145     -17.446  -6.431 -18.647  1.00 84.11           O
ATOM   2067  HH  TYR A 145     -17.591  -7.408 -18.807  1.00 84.11           H
ATOM   2068  HN  TYR A 145      -9.747  -4.589 -17.574  1.00 84.11           H
ATOM   2069  N   ILE A 146     -11.895  -3.610 -19.952  1.00 81.19           N
ATOM   2070  CA  ILE A 146     -12.597  -2.862 -20.981  1.00 81.19           C
ATOM   2071  C   ILE A 146     -11.841  -2.992 -22.305  1.00 81.19           C
ATOM   2072  O   ILE A 146     -12.454  -3.137 -23.362  1.00 81.19           O
ATOM   2073  HA  ILE A 146     -13.582  -3.314 -21.100  1.00 81.19           H
ATOM   2074  CB  ILE A 146     -12.815  -1.414 -20.536  1.00 81.19           C
ATOM   2075  HB  ILE A 146     -11.852  -1.001 -20.235  1.00 81.19           H
ATOM   2076  CG1 ILE A 146     -13.736  -1.348 -19.317  1.00 81.19           C
ATOM   2077 1HG1 ILE A 146     -14.757  -1.584 -19.615  1.00 81.19           H
ATOM   2078 2HG1 ILE A 146     -13.435  -2.100 -18.587  1.00 81.19           H
ATOM   2079  CG2 ILE A 146     -13.332  -0.557 -21.693  1.00 81.19           C
ATOM   2080 1HG2 ILE A 146     -12.607  -0.568 -22.506  1.00 81.19           H
ATOM   2081 2HG2 ILE A 146     -14.281  -0.960 -22.048  1.00 81.19           H
ATOM   2082 3HG2 ILE A 146     -13.478   0.467 -21.350  1.00 81.19           H
ATOM   2083  CD1 ILE A 146     -13.694   0.040 -18.673  1.00 81.19           C
ATOM   2084 1HD1 ILE A 146     -12.676   0.262 -18.354  1.00 81.19           H
ATOM   2085 2HD1 ILE A 146     -14.019   0.786 -19.398  1.00 81.19           H
ATOM   2086 3HD1 ILE A 146     -14.358   0.059 -17.809  1.00 81.19           H
ATOM   2087  HN  ILE A 146     -11.555  -3.062 -19.188  1.00 81.19           H
ATOM   2088  N   ALA A 147     -10.522  -2.934 -22.204  1.00 79.51           N
ATOM   2089  CA  ALA A 147      -9.680  -2.920 -23.389  1.00 79.51           C
ATOM   2090  C   ALA A 147      -9.830  -4.250 -24.131  1.00 79.51           C
ATOM   2091  O   ALA A 147      -9.688  -4.303 -25.352  1.00 79.51           O
ATOM   2092  HA  ALA A 147     -10.028  -2.113 -24.033  1.00 79.51           H
ATOM   2093  CB  ALA A 147      -8.232  -2.639 -22.984  1.00 79.51           C
ATOM   2094 1HB  ALA A 147      -8.176  -1.670 -22.487  1.00 79.51           H
ATOM   2095 2HB  ALA A 147      -7.888  -3.417 -22.303  1.00 79.51           H
ATOM   2096 3HB  ALA A 147      -7.602  -2.629 -23.873  1.00 79.51           H
ATOM   2097  HN  ALA A 147     -10.028  -2.897 -21.335  1.00 79.51           H
ATOM   2098  N   ILE A 148     -10.116  -5.291 -23.363  1.00 76.16           N
ATOM   2099  CA  ILE A 148     -10.113  -6.641 -23.901  1.00 76.16           C
ATOM   2100  C   ILE A 148     -11.541  -7.036 -24.281  1.00 76.16           C
ATOM   2101  O   ILE A 148     -11.782  -7.520 -25.386  1.00 76.16           O
ATOM   2102  HA  ILE A 148      -9.505  -6.631 -24.805  1.00 76.16           H
ATOM   2103  CB  ILE A 148      -9.448  -7.607 -22.918  1.00 76.16           C
ATOM   2104  HB  ILE A 148      -9.883  -7.445 -21.932  1.00 76.16           H
ATOM   2105  CG1 ILE A 148      -7.949  -7.327 -22.803  1.00 76.16           C
ATOM   2106 1HG1 ILE A 148      -7.459  -7.553 -23.750  1.00 76.16           H
ATOM   2107 2HG1 ILE A 148      -7.788  -6.267 -22.607  1.00 76.16           H
ATOM   2108  CG2 ILE A 148      -9.732  -9.061 -23.303  1.00 76.16           C
ATOM   2109 1HG2 ILE A 148     -10.807  -9.237 -23.292  1.00 76.16           H
ATOM   2110 2HG2 ILE A 148      -9.342  -9.255 -24.302  1.00 76.16           H
ATOM   2111 3HG2 ILE A 148      -9.247  -9.727 -22.589  1.00 76.16           H
ATOM   2112  CD1 ILE A 148      -7.319  -8.160 -21.685  1.00 76.16           C
ATOM   2113 1HD1 ILE A 148      -7.795  -7.913 -20.736  1.00 76.16           H
ATOM   2114 2HD1 ILE A 148      -7.461  -9.219 -21.897  1.00 76.16           H
ATOM   2115 3HD1 ILE A 148      -6.253  -7.941 -21.625  1.00 76.16           H
ATOM   2116  HN  ILE A 148     -10.345  -5.223 -22.392  1.00 76.16           H
ATOM   2117  N   ALA A 149     -12.452  -6.815 -23.344  1.00 76.43           N
ATOM   2118  CA  ALA A 149     -13.817  -7.289 -23.501  1.00 76.43           C
ATOM   2119  C   ALA A 149     -14.566  -6.364 -24.462  1.00 76.43           C
ATOM   2120  O   ALA A 149     -15.380  -6.823 -25.262  1.00 76.43           O
ATOM   2121  HA  ALA A 149     -13.773  -8.289 -23.932  1.00 76.43           H
ATOM   2122  CB  ALA A 149     -14.489  -7.373 -22.129  1.00 76.43           C
ATOM   2123 1HB  ALA A 149     -13.934  -8.065 -21.494  1.00 76.43           H
ATOM   2124 2HB  ALA A 149     -14.498  -6.385 -21.668  1.00 76.43           H
ATOM   2125 3HB  ALA A 149     -15.512  -7.729 -22.246  1.00 76.43           H
ATOM   2126  HN  ALA A 149     -12.270  -6.324 -22.493  1.00 76.43           H
ATOM   2127  N   GLN A 150     -14.265  -5.079 -24.351  1.00 68.46           N
ATOM   2128  CA  GLN A 150     -14.969  -4.075 -25.131  1.00 68.46           C
ATOM   2129  C   GLN A 150     -14.000  -3.364 -26.078  1.00 68.46           C
ATOM   2130  O   GLN A 150     -14.036  -2.141 -26.205  1.00 68.46           O
ATOM   2131  HA  GLN A 150     -15.712  -4.626 -25.708  1.00 68.46           H
ATOM   2132  CB  GLN A 150     -15.681  -3.073 -24.221  1.00 68.46           C
ATOM   2133 1HB  GLN A 150     -14.947  -2.532 -23.624  1.00 68.46           H
ATOM   2134 2HB  GLN A 150     -16.205  -2.334 -24.828  1.00 68.46           H
ATOM   2135  CG  GLN A 150     -16.676  -3.780 -23.299  1.00 68.46           C
ATOM   2136 1HG  GLN A 150     -17.311  -4.445 -23.884  1.00 68.46           H
ATOM   2137 2HG  GLN A 150     -16.136  -4.402 -22.585  1.00 68.46           H
ATOM   2138  CD  GLN A 150     -17.543  -2.768 -22.548  1.00 68.46           C
ATOM   2139  OE1 GLN A 150     -17.382  -1.565 -22.667  1.00 68.46           O
ATOM   2140  NE2 GLN A 150     -18.469  -3.321 -21.770  1.00 68.46           N
ATOM   2141 1HE2 GLN A 150     -18.549  -4.316 -21.717  1.00 68.46           H
ATOM   2142 2HE2 GLN A 150     -19.086  -2.741 -21.238  1.00 68.46           H
ATOM   2143  HN  GLN A 150     -13.557  -4.721 -23.742  1.00 68.46           H
ATOM   2144  N   ALA A 151     -13.156  -4.161 -26.718  1.00 68.92           N
ATOM   2145  CA  ALA A 151     -12.024  -3.619 -27.449  1.00 68.92           C
ATOM   2146  C   ALA A 151     -12.524  -2.593 -28.469  1.00 68.92           C
ATOM   2147  O   ALA A 151     -11.904  -1.548 -28.658  1.00 68.92           O
ATOM   2148  HA  ALA A 151     -11.374  -3.118 -26.731  1.00 68.92           H
ATOM   2149  CB  ALA A 151     -11.245  -4.761 -28.105  1.00 68.92           C
ATOM   2150 1HB  ALA A 151     -10.887  -5.445 -27.336  1.00 68.92           H
ATOM   2151 2HB  ALA A 151     -11.899  -5.297 -28.794  1.00 68.92           H
ATOM   2152 3HB  ALA A 151     -10.396  -4.354 -28.654  1.00 68.92           H
ATOM   2153  HN  ALA A 151     -13.237  -5.157 -26.742  1.00 68.92           H
ATOM   2154  N   MET A 152     -13.640  -2.928 -29.099  1.00 59.01           N
ATOM   2155  CA  MET A 152     -14.185  -2.090 -30.153  1.00 59.01           C
ATOM   2156  C   MET A 152     -14.545  -0.702 -29.620  1.00 59.01           C
ATOM   2157  O   MET A 152     -14.117   0.310 -30.173  1.00 59.01           O
ATOM   2158  HA  MET A 152     -13.394  -2.006 -30.899  1.00 59.01           H
ATOM   2159  CB  MET A 152     -15.433  -2.753 -30.739  1.00 59.01           C
ATOM   2160 1HB  MET A 152     -16.066  -3.122 -29.931  1.00 59.01           H
ATOM   2161 2HB  MET A 152     -16.017  -2.015 -31.289  1.00 59.01           H
ATOM   2162  CG  MET A 152     -15.057  -3.908 -31.668  1.00 59.01           C
ATOM   2163 1HG  MET A 152     -14.064  -3.741 -32.085  1.00 59.01           H
ATOM   2164 2HG  MET A 152     -15.013  -4.840 -31.104  1.00 59.01           H
ATOM   2165  SD  MET A 152     -16.255  -4.049 -32.984  1.00 59.01           S
ATOM   2166  CE  MET A 152     -16.662  -5.782 -32.847  1.00 59.01           C
ATOM   2167 1HE  MET A 152     -15.764  -6.380 -33.000  1.00 59.01           H
ATOM   2168 2HE  MET A 152     -17.068  -5.983 -31.856  1.00 59.01           H
ATOM   2169 3HE  MET A 152     -17.404  -6.041 -33.603  1.00 59.01           H
ATOM   2170  HN  MET A 152     -14.169  -3.753 -28.899  1.00 59.01           H
ATOM   2171  N   ARG A 153     -15.329  -0.699 -28.552  1.00 56.16           N
ATOM   2172  CA  ARG A 153     -15.781   0.548 -27.959  1.00 56.16           C
ATOM   2173  C   ARG A 153     -14.593   1.327 -27.390  1.00 56.16           C
ATOM   2174  O   ARG A 153     -14.602   2.557 -27.377  1.00 56.16           O
ATOM   2175  HA  ARG A 153     -16.251   1.092 -28.778  1.00 56.16           H
ATOM   2176  CB  ARG A 153     -16.795   0.291 -26.842  1.00 56.16           C
ATOM   2177 1HB  ARG A 153     -16.479  -0.566 -26.249  1.00 56.16           H
ATOM   2178 2HB  ARG A 153     -16.827   1.149 -26.171  1.00 56.16           H
ATOM   2179  CG  ARG A 153     -18.190   0.034 -27.417  1.00 56.16           C
ATOM   2180 1HG  ARG A 153     -18.457   0.835 -28.106  1.00 56.16           H
ATOM   2181 2HG  ARG A 153     -18.185  -0.892 -27.992  1.00 56.16           H
ATOM   2182  CD  ARG A 153     -19.234  -0.057 -26.302  1.00 56.16           C
ATOM   2183 1HD  ARG A 153     -19.033  -0.925 -25.674  1.00 56.16           H
ATOM   2184 2HD  ARG A 153     -19.170   0.822 -25.660  1.00 56.16           H
ATOM   2185  NE  ARG A 153     -20.590  -0.159 -26.886  1.00 56.16           N
ATOM   2186  HE  ARG A 153     -20.676  -0.119 -27.881  1.00 56.16           H
ATOM   2187  CZ  ARG A 153     -21.710  -0.301 -26.164  1.00 56.16           C
ATOM   2188  NH1 ARG A 153     -21.654  -0.361 -24.826  1.00 56.16           N
ATOM   2189 1HH1 ARG A 153     -20.772  -0.299 -24.360  1.00 56.16           H
ATOM   2190 2HH1 ARG A 153     -22.494  -0.467 -24.295  1.00 56.16           H
ATOM   2191  NH2 ARG A 153     -22.887  -0.383 -26.799  1.00 56.16           N
ATOM   2192 1HH2 ARG A 153     -23.732  -0.490 -26.275  1.00 56.16           H
ATOM   2193 2HH2 ARG A 153     -22.920  -0.338 -27.798  1.00 56.16           H
ATOM   2194  HN  ARG A 153     -15.653  -1.527 -28.094  1.00 56.16           H
ATOM   2195  N   ALA A 154     -13.599   0.579 -26.935  1.00 61.49           N
ATOM   2196  CA  ALA A 154     -12.454   1.178 -26.271  1.00 61.49           C
ATOM   2197  C   ALA A 154     -11.656   2.000 -27.285  1.00 61.49           C
ATOM   2198  O   ALA A 154     -11.012   2.984 -26.923  1.00 61.49           O
ATOM   2199  HA  ALA A 154     -12.831   1.843 -25.494  1.00 61.49           H
ATOM   2200  CB  ALA A 154     -11.612   0.082 -25.616  1.00 61.49           C
ATOM   2201 1HB  ALA A 154     -12.217  -0.452 -24.884  1.00 61.49           H
ATOM   2202 2HB  ALA A 154     -11.265  -0.615 -26.380  1.00 61.49           H
ATOM   2203 3HB  ALA A 154     -10.753   0.533 -25.119  1.00 61.49           H
ATOM   2204  HN  ALA A 154     -13.569  -0.418 -27.013  1.00 61.49           H
ATOM   2205  N   HIS A 155     -11.724   1.566 -28.536  1.00 56.67           N
ATOM   2206  CA  HIS A 155     -10.878   2.134 -29.572  1.00 56.67           C
ATOM   2207  C   HIS A 155     -11.427   3.498 -29.993  1.00 56.67           C
ATOM   2208  O   HIS A 155     -10.662   4.429 -30.240  1.00 56.67           O
ATOM   2209  HA  HIS A 155      -9.890   2.269 -29.130  1.00 56.67           H
ATOM   2210  CB  HIS A 155     -10.733   1.164 -30.746  1.00 56.67           C
ATOM   2211 1HB  HIS A 155     -11.070   0.176 -30.432  1.00 56.67           H
ATOM   2212 2HB  HIS A 155     -11.393   1.485 -31.552  1.00 56.67           H
ATOM   2213  CG  HIS A 155      -9.326   1.053 -31.282  1.00 56.67           C
ATOM   2214  ND1 HIS A 155      -8.743   2.033 -32.066  1.00 56.67           N
ATOM   2215  HD1 HIS A 155      -9.175   2.889 -32.351  1.00 56.67           H
ATOM   2216  CD2 HIS A 155      -8.392   0.070 -31.137  1.00 56.67           C
ATOM   2217  HD2 HIS A 155      -8.522  -0.855 -30.575  1.00 56.67           H
ATOM   2218  CE1 HIS A 155      -7.514   1.646 -32.374  1.00 56.67           C
ATOM   2219  HE1 HIS A 155      -6.800   2.203 -32.982  1.00 56.67           H
ATOM   2220  NE2 HIS A 155      -7.298   0.429 -31.798  1.00 56.67           N
ATOM   2221  HN  HIS A 155     -12.342   0.843 -28.844  1.00 56.67           H
ATOM   2222  N   THR A 156     -12.748   3.573 -30.062  1.00 63.52           N
ATOM   2223  CA  THR A 156     -13.404   4.764 -30.575  1.00 63.52           C
ATOM   2224  C   THR A 156     -13.348   5.890 -29.541  1.00 63.52           C
ATOM   2225  O   THR A 156     -13.303   7.066 -29.901  1.00 63.52           O
ATOM   2226  HA  THR A 156     -12.856   5.107 -31.452  1.00 63.52           H
ATOM   2227  CB  THR A 156     -14.829   4.381 -30.980  1.00 63.52           C
ATOM   2228  HB  THR A 156     -15.485   5.251 -30.961  1.00 63.52           H
ATOM   2229  OG1 THR A 156     -15.174   3.330 -30.083  1.00 63.52           O
ATOM   2230  HG1 THR A 156     -16.155   3.142 -30.137  1.00 63.52           H
ATOM   2231  CG2 THR A 156     -14.888   3.726 -32.362  1.00 63.52           C
ATOM   2232 1HG2 THR A 156     -14.285   2.819 -32.360  1.00 63.52           H
ATOM   2233 2HG2 THR A 156     -14.501   4.419 -33.109  1.00 63.52           H
ATOM   2234 3HG2 THR A 156     -15.922   3.475 -32.600  1.00 63.52           H
ATOM   2235  HN  THR A 156     -13.365   2.840 -29.776  1.00 63.52           H
ATOM   2236  N   TRP A 157     -13.353   5.492 -28.277  1.00 57.33           N
ATOM   2237  CA  TRP A 157     -13.559   6.439 -27.195  1.00 57.33           C
ATOM   2238  C   TRP A 157     -12.210   6.682 -26.516  1.00 57.33           C
ATOM   2239  O   TRP A 157     -12.155   6.966 -25.320  1.00 57.33           O
ATOM   2240  HA  TRP A 157     -13.930   7.367 -27.630  1.00 57.33           H
ATOM   2241  CB  TRP A 157     -14.634   5.940 -26.227  1.00 57.33           C
ATOM   2242 1HB  TRP A 157     -14.408   4.911 -25.948  1.00 57.33           H
ATOM   2243 2HB  TRP A 157     -14.591   6.534 -25.315  1.00 57.33           H
ATOM   2244  CG  TRP A 157     -16.055   5.999 -26.791  1.00 57.33           C
ATOM   2245  CD1 TRP A 157     -16.519   5.443 -27.919  1.00 57.33           C
ATOM   2246  HD1 TRP A 157     -15.913   4.853 -28.606  1.00 57.33           H
ATOM   2247  CD2 TRP A 157     -17.185   6.678 -26.204  1.00 57.33           C
ATOM   2248  NE1 TRP A 157     -17.860   5.713 -28.101  1.00 57.33           N
ATOM   2249  HE1 TRP A 157     -18.427   5.407 -28.866  1.00 57.33           H
ATOM   2250  CE2 TRP A 157     -18.278   6.487 -27.025  1.00 57.33           C
ATOM   2251  CE3 TRP A 157     -17.281   7.427 -25.019  1.00 57.33           C
ATOM   2252  HE3 TRP A 157     -16.433   7.592 -24.354  1.00 57.33           H
ATOM   2253  CZ2 TRP A 157     -19.545   7.015 -26.749  1.00 57.33           C
ATOM   2254  HZ2 TRP A 157     -20.393   6.851 -27.414  1.00 57.33           H
ATOM   2255  CZ3 TRP A 157     -18.554   7.948 -24.757  1.00 57.33           C
ATOM   2256  HZ3 TRP A 157     -18.684   8.538 -23.850  1.00 57.33           H
ATOM   2257  CH2 TRP A 157     -19.664   7.766 -25.573  1.00 57.33           C
ATOM   2258  HH2 TRP A 157     -20.624   8.205 -25.299  1.00 57.33           H
ATOM   2259  HN  TRP A 157     -13.219   4.544 -27.990  1.00 57.33           H
ATOM   2260  N   ARG A 158     -11.154   6.560 -27.308  1.00 58.49           N
ATOM   2261  CA  ARG A 158      -9.805   6.651 -26.776  1.00 58.49           C
ATOM   2262  C   ARG A 158      -9.618   7.972 -26.027  1.00 58.49           C
ATOM   2263  O   ARG A 158      -9.144   7.985 -24.892  1.00 58.49           O
ATOM   2264  HA  ARG A 158      -9.714   5.801 -26.100  1.00 58.49           H
ATOM   2265  CB  ARG A 158      -8.765   6.555 -27.893  1.00 58.49           C
ATOM   2266 1HB  ARG A 158      -9.187   6.940 -28.822  1.00 58.49           H
ATOM   2267 2HB  ARG A 158      -7.906   7.180 -27.650  1.00 58.49           H
ATOM   2268  CG  ARG A 158      -8.309   5.108 -28.095  1.00 58.49           C
ATOM   2269 1HG  ARG A 158      -8.017   4.679 -27.137  1.00 58.49           H
ATOM   2270 2HG  ARG A 158      -9.140   4.511 -28.472  1.00 58.49           H
ATOM   2271  CD  ARG A 158      -7.135   5.034 -29.073  1.00 58.49           C
ATOM   2272 1HD  ARG A 158      -7.463   5.328 -30.070  1.00 58.49           H
ATOM   2273 2HD  ARG A 158      -6.357   5.737 -28.774  1.00 58.49           H
ATOM   2274  NE  ARG A 158      -6.589   3.659 -29.105  1.00 58.49           N
ATOM   2275  HE  ARG A 158      -7.033   2.965 -28.539  1.00 58.49           H
ATOM   2276  CZ  ARG A 158      -5.536   3.286 -29.846  1.00 58.49           C
ATOM   2277  NH1 ARG A 158      -4.902   4.175 -30.623  1.00 58.49           N
ATOM   2278 1HH1 ARG A 158      -5.214   5.125 -30.654  1.00 58.49           H
ATOM   2279 2HH1 ARG A 158      -4.118   3.888 -31.173  1.00 58.49           H
ATOM   2280  NH2 ARG A 158      -5.127   2.011 -29.797  1.00 58.49           N
ATOM   2281 1HH2 ARG A 158      -4.343   1.717 -30.343  1.00 58.49           H
ATOM   2282 2HH2 ARG A 158      -5.605   1.355 -29.214  1.00 58.49           H
ATOM   2283  HN  ARG A 158     -11.210   6.403 -28.293  1.00 58.49           H
ATOM   2284  N   GLU A 159     -10.000   9.052 -26.693  1.00 64.18           N
ATOM   2285  CA  GLU A 159      -9.778  10.383 -26.151  1.00 64.18           C
ATOM   2286  C   GLU A 159     -10.601  10.582 -24.877  1.00 64.18           C
ATOM   2287  O   GLU A 159     -10.082  11.049 -23.865  1.00 64.18           O
ATOM   2288  HA  GLU A 159      -8.715  10.425 -25.916  1.00 64.18           H
ATOM   2289  CB  GLU A 159     -10.105  11.458 -27.189  1.00 64.18           C
ATOM   2290 1HB  GLU A 159     -11.053  11.224 -27.675  1.00 64.18           H
ATOM   2291 2HB  GLU A 159     -10.094  12.440 -26.716  1.00 64.18           H
ATOM   2292  CG  GLU A 159      -9.044  11.499 -28.290  1.00 64.18           C
ATOM   2293 1HG  GLU A 159      -8.050  11.513 -27.843  1.00 64.18           H
ATOM   2294 2HG  GLU A 159      -9.108  10.594 -28.895  1.00 64.18           H
ATOM   2295  CD  GLU A 159      -9.225  12.729 -29.182  1.00 64.18           C
ATOM   2296  OE1 GLU A 159      -8.230  13.107 -29.837  1.00 64.18           O
ATOM   2297  OE2 GLU A 159     -10.355  13.263 -29.188  1.00 64.18           O
ATOM   2298  HN  GLU A 159     -10.453   9.029 -27.584  1.00 64.18           H
ATOM   2299  N   LYS A 160     -11.872  10.216 -24.969  1.00 69.39           N
ATOM   2300  CA  LYS A 160     -12.773  10.355 -23.838  1.00 69.39           C
ATOM   2301  C   LYS A 160     -12.231   9.547 -22.657  1.00 69.39           C
ATOM   2302  O   LYS A 160     -12.312   9.985 -21.510  1.00 69.39           O
ATOM   2303  HA  LYS A 160     -12.787  11.408 -23.558  1.00 69.39           H
ATOM   2304  CB  LYS A 160     -14.199   9.975 -24.240  1.00 69.39           C
ATOM   2305 1HB  LYS A 160     -14.193   9.012 -24.751  1.00 69.39           H
ATOM   2306 2HB  LYS A 160     -14.814   9.857 -23.347  1.00 69.39           H
ATOM   2307  CG  LYS A 160     -14.814  11.038 -25.152  1.00 69.39           C
ATOM   2308 1HG  LYS A 160     -14.625  12.029 -24.739  1.00 69.39           H
ATOM   2309 2HG  LYS A 160     -14.336  11.004 -26.130  1.00 69.39           H
ATOM   2310  CD  LYS A 160     -16.321  10.824 -25.306  1.00 69.39           C
ATOM   2311 1HD  LYS A 160     -16.511   9.829 -25.710  1.00 69.39           H
ATOM   2312 2HD  LYS A 160     -16.801  10.868 -24.329  1.00 69.39           H
ATOM   2313  CE  LYS A 160     -16.933  11.879 -26.229  1.00 69.39           C
ATOM   2314 1HE  LYS A 160     -16.744  12.875 -25.829  1.00 69.39           H
ATOM   2315 2HE  LYS A 160     -16.458  11.834 -27.209  1.00 69.39           H
ATOM   2316  NZ  LYS A 160     -18.391  11.663 -26.369  1.00 69.39           N
ATOM   2317 1HZ  LYS A 160     -18.781  12.374 -26.978  1.00 69.39           H
ATOM   2318 2HZ  LYS A 160     -18.560  10.746 -26.767  1.00 69.39           H
ATOM   2319 3HZ  LYS A 160     -18.830  11.722 -25.456  1.00 69.39           H
ATOM   2320  HN  LYS A 160     -12.285   9.833 -25.794  1.00 69.39           H
ATOM   2321  N   ARG A 161     -11.690   8.381 -22.978  1.00 67.21           N
ATOM   2322  CA  ARG A 161     -11.164   7.493 -21.955  1.00 67.21           C
ATOM   2323  C   ARG A 161      -9.996   8.158 -21.224  1.00 67.21           C
ATOM   2324  O   ARG A 161      -9.810   7.952 -20.026  1.00 67.21           O
ATOM   2325  HA  ARG A 161     -12.001   7.320 -21.279  1.00 67.21           H
ATOM   2326  CB  ARG A 161     -10.690   6.172 -22.563  1.00 67.21           C
ATOM   2327 1HB  ARG A 161     -10.066   6.371 -23.434  1.00 67.21           H
ATOM   2328 2HB  ARG A 161     -10.071   5.637 -21.842  1.00 67.21           H
ATOM   2329  CG  ARG A 161     -11.879   5.298 -22.969  1.00 67.21           C
ATOM   2330 1HG  ARG A 161     -12.519   5.124 -22.105  1.00 67.21           H
ATOM   2331 2HG  ARG A 161     -12.481   5.820 -23.713  1.00 67.21           H
ATOM   2332  CD  ARG A 161     -11.406   3.959 -23.538  1.00 67.21           C
ATOM   2333 1HD  ARG A 161     -12.226   3.465 -24.058  1.00 67.21           H
ATOM   2334 2HD  ARG A 161     -10.616   4.124 -24.271  1.00 67.21           H
ATOM   2335  NE  ARG A 161     -10.907   3.093 -22.446  1.00 67.21           N
ATOM   2336  HE  ARG A 161     -11.032   3.407 -21.504  1.00 67.21           H
ATOM   2337  CZ  ARG A 161     -10.298   1.915 -22.639  1.00 67.21           C
ATOM   2338  NH1 ARG A 161     -10.104   1.446 -23.879  1.00 67.21           N
ATOM   2339 1HH1 ARG A 161     -10.414   1.975 -24.669  1.00 67.21           H
ATOM   2340 2HH1 ARG A 161      -9.648   0.566 -24.015  1.00 67.21           H
ATOM   2341  NH2 ARG A 161      -9.886   1.214 -21.574  1.00 67.21           N
ATOM   2342 1HH2 ARG A 161      -9.430   0.333 -21.701  1.00 67.21           H
ATOM   2343 2HH2 ARG A 161     -10.035   1.572 -20.652  1.00 67.21           H
ATOM   2344  HN  ARG A 161     -11.608   8.041 -23.915  1.00 67.21           H
ATOM   2345  N   LEU A 162      -9.238   8.942 -21.977  1.00 78.96           N
ATOM   2346  CA  LEU A 162      -8.092   9.638 -21.416  1.00 78.96           C
ATOM   2347  C   LEU A 162      -8.580  10.727 -20.458  1.00 78.96           C
ATOM   2348  O   LEU A 162      -7.978  10.952 -19.410  1.00 78.96           O
ATOM   2349  HA  LEU A 162      -7.515   8.910 -20.846  1.00 78.96           H
ATOM   2350  CB  LEU A 162      -7.185  10.162 -22.531  1.00 78.96           C
ATOM   2351 1HB  LEU A 162      -6.978   9.342 -23.219  1.00 78.96           H
ATOM   2352 2HB  LEU A 162      -7.733  10.919 -23.093  1.00 78.96           H
ATOM   2353  CG  LEU A 162      -5.852  10.764 -22.084  1.00 78.96           C
ATOM   2354  HG  LEU A 162      -6.051  11.486 -21.291  1.00 78.96           H
ATOM   2355  CD1 LEU A 162      -4.934   9.690 -21.497  1.00 78.96           C
ATOM   2356 1HD1 LEU A 162      -5.417   9.231 -20.634  1.00 78.96           H
ATOM   2357 2HD1 LEU A 162      -4.738   8.928 -22.251  1.00 78.96           H
ATOM   2358 3HD1 LEU A 162      -3.994  10.145 -21.187  1.00 78.96           H
ATOM   2359  CD2 LEU A 162      -5.182  11.526 -23.230  1.00 78.96           C
ATOM   2360 1HD2 LEU A 162      -4.997  10.844 -24.060  1.00 78.96           H
ATOM   2361 2HD2 LEU A 162      -5.837  12.333 -23.561  1.00 78.96           H
ATOM   2362 3HD2 LEU A 162      -4.237  11.944 -22.885  1.00 78.96           H
ATOM   2363  HN  LEU A 162      -9.396   9.105 -22.951  1.00 78.96           H
ATOM   2364  N   LEU A 163      -9.668  11.373 -20.853  1.00 81.44           N
ATOM   2365  CA  LEU A 163     -10.261  12.412 -20.028  1.00 81.44           C
ATOM   2366  C   LEU A 163     -10.774  11.792 -18.726  1.00 81.44           C
ATOM   2367  O   LEU A 163     -10.484  12.292 -17.640  1.00 81.44           O
ATOM   2368  HA  LEU A 163      -9.474  13.125 -19.784  1.00 81.44           H
ATOM   2369  CB  LEU A 163     -11.334  13.171 -20.812  1.00 81.44           C
ATOM   2370 1HB  LEU A 163     -10.900  13.501 -21.756  1.00 81.44           H
ATOM   2371 2HB  LEU A 163     -12.137  12.476 -21.056  1.00 81.44           H
ATOM   2372  CG  LEU A 163     -11.943  14.386 -20.110  1.00 81.44           C
ATOM   2373  HG  LEU A 163     -12.249  14.084 -19.109  1.00 81.44           H
ATOM   2374  CD1 LEU A 163     -10.909  15.502 -19.949  1.00 81.44           C
ATOM   2375 1HD1 LEU A 163     -10.071  15.138 -19.354  1.00 81.44           H
ATOM   2376 2HD1 LEU A 163     -10.550  15.809 -20.932  1.00 81.44           H
ATOM   2377 3HD1 LEU A 163     -11.368  16.354 -19.448  1.00 81.44           H
ATOM   2378  CD2 LEU A 163     -13.198  14.869 -20.840  1.00 81.44           C
ATOM   2379 1HD2 LEU A 163     -12.939  15.148 -21.862  1.00 81.44           H
ATOM   2380 2HD2 LEU A 163     -13.938  14.068 -20.859  1.00 81.44           H
ATOM   2381 3HD2 LEU A 163     -13.611  15.733 -20.321  1.00 81.44           H
ATOM   2382  HN  LEU A 163     -10.140  11.198 -21.716  1.00 81.44           H
ATOM   2383  N   TYR A 164     -11.527  10.713 -18.878  1.00 75.10           N
ATOM   2384  CA  TYR A 164     -12.083  10.020 -17.728  1.00 75.10           C
ATOM   2385  C   TYR A 164     -10.974   9.523 -16.799  1.00 75.10           C
ATOM   2386  O   TYR A 164     -11.135   9.522 -15.579  1.00 75.10           O
ATOM   2387  HA  TYR A 164     -12.714  10.723 -17.185  1.00 75.10           H
ATOM   2388  CB  TYR A 164     -12.841   8.814 -18.288  1.00 75.10           C
ATOM   2389 1HB  TYR A 164     -12.254   8.370 -19.092  1.00 75.10           H
ATOM   2390 2HB  TYR A 164     -12.932   8.060 -17.506  1.00 75.10           H
ATOM   2391  CG  TYR A 164     -14.236   9.149 -18.819  1.00 75.10           C
ATOM   2392  CD1 TYR A 164     -15.172   9.724 -17.985  1.00 75.10           C
ATOM   2393  HD1 TYR A 164     -14.918   9.940 -16.947  1.00 75.10           H
ATOM   2394  CD2 TYR A 164     -14.558   8.875 -20.133  1.00 75.10           C
ATOM   2395  HD2 TYR A 164     -13.818   8.421 -20.792  1.00 75.10           H
ATOM   2396  CE1 TYR A 164     -16.486  10.038 -18.484  1.00 75.10           C
ATOM   2397  HE1 TYR A 164     -17.235  10.493 -17.836  1.00 75.10           H
ATOM   2398  CE2 TYR A 164     -15.871   9.190 -20.633  1.00 75.10           C
ATOM   2399  HE2 TYR A 164     -16.139   8.979 -21.668  1.00 75.10           H
ATOM   2400  CZ  TYR A 164     -16.770   9.756 -19.784  1.00 75.10           C
ATOM   2401  OH  TYR A 164     -18.011  10.053 -20.256  1.00 75.10           O
ATOM   2402  HH  TYR A 164     -18.558  10.478 -19.535  1.00 75.10           H
ATOM   2403  HN  TYR A 164     -11.758  10.312 -19.765  1.00 75.10           H
ATOM   2404  N   SER A 165      -9.872   9.112 -17.411  1.00 86.14           N
ATOM   2405  CA  SER A 165      -8.749   8.585 -16.655  1.00 86.14           C
ATOM   2406  C   SER A 165      -8.188   9.665 -15.728  1.00 86.14           C
ATOM   2407  O   SER A 165      -7.754   9.370 -14.616  1.00 86.14           O
ATOM   2408  HA  SER A 165      -9.155   7.756 -16.075  1.00 86.14           H
ATOM   2409  CB  SER A 165      -7.653   8.065 -17.588  1.00 86.14           C
ATOM   2410 1HB  SER A 165      -6.936   7.478 -17.013  1.00 86.14           H
ATOM   2411 2HB  SER A 165      -8.094   7.396 -18.327  1.00 86.14           H
ATOM   2412  OG  SER A 165      -6.972   9.125 -18.254  1.00 86.14           O
ATOM   2413  HG  SER A 165      -7.616   9.856 -18.480  1.00 86.14           H
ATOM   2414  HN  SER A 165      -9.741   9.135 -18.402  1.00 86.14           H
ATOM   2415  N   LYS A 166      -8.215  10.895 -16.221  1.00 83.51           N
ATOM   2416  CA  LYS A 166      -7.760  12.027 -15.433  1.00 83.51           C
ATOM   2417  C   LYS A 166      -8.701  12.228 -14.244  1.00 83.51           C
ATOM   2418  O   LYS A 166      -8.251  12.375 -13.109  1.00 83.51           O
ATOM   2419  HA  LYS A 166      -6.769  11.782 -15.051  1.00 83.51           H
ATOM   2420  CB  LYS A 166      -7.610  13.269 -16.315  1.00 83.51           C
ATOM   2421 1HB  LYS A 166      -8.520  13.418 -16.896  1.00 83.51           H
ATOM   2422 2HB  LYS A 166      -7.485  14.152 -15.688  1.00 83.51           H
ATOM   2423  CG  LYS A 166      -6.413  13.131 -17.257  1.00 83.51           C
ATOM   2424 1HG  LYS A 166      -5.506  12.962 -16.676  1.00 83.51           H
ATOM   2425 2HG  LYS A 166      -6.548  12.260 -17.898  1.00 83.51           H
ATOM   2426  CD  LYS A 166      -6.246  14.384 -18.119  1.00 83.51           C
ATOM   2427 1HD  LYS A 166      -7.141  14.535 -18.723  1.00 83.51           H
ATOM   2428 2HD  LYS A 166      -6.143  15.260 -17.478  1.00 83.51           H
ATOM   2429  CE  LYS A 166      -5.023  14.265 -19.029  1.00 83.51           C
ATOM   2430 1HE  LYS A 166      -4.139  14.035 -18.433  1.00 83.51           H
ATOM   2431 2HE  LYS A 166      -5.160  13.439 -19.727  1.00 83.51           H
ATOM   2432  NZ  LYS A 166      -4.809  15.523 -19.778  1.00 83.51           N
ATOM   2433 1HZ  LYS A 166      -4.001  15.424 -20.382  1.00 83.51           H
ATOM   2434 2HZ  LYS A 166      -5.628  15.726 -20.340  1.00 83.51           H
ATOM   2435 3HZ  LYS A 166      -4.651  16.283 -19.125  1.00 83.51           H
ATOM   2436  HN  LYS A 166      -8.541  11.123 -17.139  1.00 83.51           H
ATOM   2437  N   MET A 167      -9.992  12.227 -14.545  1.00 84.48           N
ATOM   2438  CA  MET A 167     -10.999  12.440 -13.520  1.00 84.48           C
ATOM   2439  C   MET A 167     -10.924  11.355 -12.443  1.00 84.48           C
ATOM   2440  O   MET A 167     -10.972  11.655 -11.251  1.00 84.48           O
ATOM   2441  HA  MET A 167     -10.772  13.412 -13.083  1.00 84.48           H
ATOM   2442  CB  MET A 167     -12.389  12.428 -14.160  1.00 84.48           C
ATOM   2443 1HB  MET A 167     -12.493  11.549 -14.796  1.00 84.48           H
ATOM   2444 2HB  MET A 167     -13.150  12.351 -13.383  1.00 84.48           H
ATOM   2445  CG  MET A 167     -12.622  13.694 -14.987  1.00 84.48           C
ATOM   2446 1HG  MET A 167     -12.482  14.577 -14.364  1.00 84.48           H
ATOM   2447 2HG  MET A 167     -11.889  13.752 -15.792  1.00 84.48           H
ATOM   2448  SD  MET A 167     -14.273  13.683 -15.667  1.00 84.48           S
ATOM   2449  CE  MET A 167     -14.370  15.361 -16.269  1.00 84.48           C
ATOM   2450 1HE  MET A 167     -14.238  16.054 -15.438  1.00 84.48           H
ATOM   2451 2HE  MET A 167     -13.588  15.527 -17.009  1.00 84.48           H
ATOM   2452 3HE  MET A 167     -15.345  15.526 -16.728  1.00 84.48           H
ATOM   2453  HN  MET A 167     -10.350  12.084 -15.467  1.00 84.48           H
ATOM   2454  N   VAL A 168     -10.806  10.118 -12.902  1.00 92.60           N
ATOM   2455  CA  VAL A 168     -10.770   8.983 -11.994  1.00 92.60           C
ATOM   2456  C   VAL A 168      -9.569   9.123 -11.057  1.00 92.60           C
ATOM   2457  O   VAL A 168      -9.680   8.873  -9.858  1.00 92.60           O
ATOM   2458  HA  VAL A 168     -11.684   9.009 -11.400  1.00 92.60           H
ATOM   2459  CB  VAL A 168     -10.758   7.677 -12.790  1.00 92.60           C
ATOM   2460  HB  VAL A 168      -9.951   7.736 -13.520  1.00 92.60           H
ATOM   2461  CG1 VAL A 168     -10.479   6.481 -11.877  1.00 92.60           C
ATOM   2462 1HG1 VAL A 168      -9.507   6.608 -11.400  1.00 92.60           H
ATOM   2463 2HG1 VAL A 168     -11.254   6.418 -11.113  1.00 92.60           H
ATOM   2464 3HG1 VAL A 168     -10.476   5.566 -12.468  1.00 92.60           H
ATOM   2465  CG2 VAL A 168     -12.071   7.488 -13.554  1.00 92.60           C
ATOM   2466 1HG2 VAL A 168     -12.901   7.460 -12.849  1.00 92.60           H
ATOM   2467 2HG2 VAL A 168     -12.210   8.318 -14.247  1.00 92.60           H
ATOM   2468 3HG2 VAL A 168     -12.035   6.552 -14.111  1.00 92.60           H
ATOM   2469  HN  VAL A 168     -10.736   9.885 -13.872  1.00 92.60           H
ATOM   2470  N   CYS A 169      -8.448   9.524 -11.639  1.00 93.88           N
ATOM   2471  CA  CYS A 169      -7.226   9.696 -10.872  1.00 93.88           C
ATOM   2472  C   CYS A 169      -7.484  10.744  -9.788  1.00 93.88           C
ATOM   2473  O   CYS A 169      -7.138  10.539  -8.626  1.00 93.88           O
ATOM   2474  HA  CYS A 169      -6.997   8.728 -10.428  1.00 93.88           H
ATOM   2475  CB  CYS A 169      -6.046  10.079 -11.767  1.00 93.88           C
ATOM   2476 1HB  CYS A 169      -6.331  10.895 -12.430  1.00 93.88           H
ATOM   2477 2HB  CYS A 169      -5.218  10.440 -11.156  1.00 93.88           H
ATOM   2478  SG  CYS A 169      -5.511   8.632 -12.751  1.00 93.88           S
ATOM   2479  HG  CYS A 169      -6.485   8.711 -13.654  1.00 93.88           H
ATOM   2480  HN  CYS A 169      -8.367   9.728 -12.615  1.00 93.88           H
ATOM   2481  N   PHE A 170      -8.091  11.846 -10.206  1.00 93.68           N
ATOM   2482  CA  PHE A 170      -8.372  12.939  -9.291  1.00 93.68           C
ATOM   2483  C   PHE A 170      -9.275  12.477  -8.146  1.00 93.68           C
ATOM   2484  O   PHE A 170      -9.013  12.779  -6.983  1.00 93.68           O
ATOM   2485  HA  PHE A 170      -7.418  13.275  -8.886  1.00 93.68           H
ATOM   2486  CB  PHE A 170      -9.099  14.019 -10.095  1.00 93.68           C
ATOM   2487 1HB  PHE A 170      -8.479  14.305 -10.945  1.00 93.68           H
ATOM   2488 2HB  PHE A 170     -10.020  13.598 -10.500  1.00 93.68           H
ATOM   2489  CG  PHE A 170      -9.441  15.272  -9.287  1.00 93.68           C
ATOM   2490  CD1 PHE A 170     -10.709  15.467  -8.837  1.00 93.68           C
ATOM   2491  HD1 PHE A 170     -11.483  14.729  -9.052  1.00 93.68           H
ATOM   2492  CD2 PHE A 170      -8.475  16.192  -9.018  1.00 93.68           C
ATOM   2493  HD2 PHE A 170      -7.459  16.036  -9.379  1.00 93.68           H
ATOM   2494  CE1 PHE A 170     -11.026  16.630  -8.087  1.00 93.68           C
ATOM   2495  HE1 PHE A 170     -12.043  16.786  -7.726  1.00 93.68           H
ATOM   2496  CE2 PHE A 170      -8.792  17.355  -8.268  1.00 93.68           C
ATOM   2497  HE2 PHE A 170      -8.019  18.092  -8.053  1.00 93.68           H
ATOM   2498  CZ  PHE A 170     -10.061  17.550  -7.818  1.00 93.68           C
ATOM   2499  HZ  PHE A 170     -10.304  18.442  -7.242  1.00 93.68           H
ATOM   2500  HN  PHE A 170      -8.388  11.997 -11.149  1.00 93.68           H
ATOM   2501  N   THR A 171     -10.321  11.752  -8.515  1.00 92.95           N
ATOM   2502  CA  THR A 171     -11.274  11.260  -7.535  1.00 92.95           C
ATOM   2503  C   THR A 171     -10.572  10.369  -6.509  1.00 92.95           C
ATOM   2504  O   THR A 171     -10.890  10.415  -5.321  1.00 92.95           O
ATOM   2505  HA  THR A 171     -11.681  12.114  -6.993  1.00 92.95           H
ATOM   2506  CB  THR A 171     -12.401  10.549  -8.287  1.00 92.95           C
ATOM   2507  HB  THR A 171     -12.047   9.619  -8.730  1.00 92.95           H
ATOM   2508  OG1 THR A 171     -12.876  11.528  -9.208  1.00 92.95           O
ATOM   2509  HG1 THR A 171     -12.398  11.435 -10.082  1.00 92.95           H
ATOM   2510  CG2 THR A 171     -13.610  10.261  -7.394  1.00 92.95           C
ATOM   2511 1HG2 THR A 171     -14.006  11.199  -7.005  1.00 92.95           H
ATOM   2512 2HG2 THR A 171     -13.305   9.623  -6.565  1.00 92.95           H
ATOM   2513 3HG2 THR A 171     -14.380   9.756  -7.977  1.00 92.95           H
ATOM   2514  HN  THR A 171     -10.521  11.501  -9.462  1.00 92.95           H
ATOM   2515  N   ILE A 172      -9.630   9.579  -7.004  1.00 93.87           N
ATOM   2516  CA  ILE A 172      -8.899   8.660  -6.149  1.00 93.87           C
ATOM   2517  C   ILE A 172      -8.103   9.458  -5.113  1.00 93.87           C
ATOM   2518  O   ILE A 172      -8.118   9.131  -3.928  1.00 93.87           O
ATOM   2519  HA  ILE A 172      -9.632   8.048  -5.624  1.00 93.87           H
ATOM   2520  CB  ILE A 172      -8.038   7.715  -6.990  1.00 93.87           C
ATOM   2521  HB  ILE A 172      -7.540   8.303  -7.761  1.00 93.87           H
ATOM   2522  CG1 ILE A 172      -8.904   6.675  -7.704  1.00 93.87           C
ATOM   2523 1HG1 ILE A 172      -9.301   5.967  -6.977  1.00 93.87           H
ATOM   2524 2HG1 ILE A 172      -9.758   7.166  -8.170  1.00 93.87           H
ATOM   2525  CG2 ILE A 172      -6.945   7.066  -6.140  1.00 93.87           C
ATOM   2526 1HG2 ILE A 172      -6.304   7.840  -5.718  1.00 93.87           H
ATOM   2527 2HG2 ILE A 172      -7.404   6.495  -5.332  1.00 93.87           H
ATOM   2528 3HG2 ILE A 172      -6.349   6.399  -6.762  1.00 93.87           H
ATOM   2529  CD1 ILE A 172      -8.097   5.925  -8.765  1.00 93.87           C
ATOM   2530 1HD1 ILE A 172      -7.722   6.634  -9.504  1.00 93.87           H
ATOM   2531 2HD1 ILE A 172      -7.258   5.416  -8.291  1.00 93.87           H
ATOM   2532 3HD1 ILE A 172      -8.736   5.192  -9.257  1.00 93.87           H
ATOM   2533  HN  ILE A 172      -9.366   9.561  -7.968  1.00 93.87           H
ATOM   2534  N   TRP A 173      -7.428  10.489  -5.599  1.00 91.90           N
ATOM   2535  CA  TRP A 173      -6.558  11.282  -4.747  1.00 91.90           C
ATOM   2536  C   TRP A 173      -7.422  11.941  -3.670  1.00 91.90           C
ATOM   2537  O   TRP A 173      -7.060  11.946  -2.495  1.00 91.90           O
ATOM   2538  HA  TRP A 173      -5.838  10.606  -4.285  1.00 91.90           H
ATOM   2539  CB  TRP A 173      -5.755  12.291  -5.570  1.00 91.90           C
ATOM   2540 1HB  TRP A 173      -6.416  12.754  -6.303  1.00 91.90           H
ATOM   2541 2HB  TRP A 173      -5.405  13.085  -4.911  1.00 91.90           H
ATOM   2542  CG  TRP A 173      -4.554  11.685  -6.299  1.00 91.90           C
ATOM   2543  CD1 TRP A 173      -4.390  11.514  -7.618  1.00 91.90           C
ATOM   2544  HD1 TRP A 173      -5.126  11.798  -8.370  1.00 91.90           H
ATOM   2545  CD2 TRP A 173      -3.349  11.175  -5.692  1.00 91.90           C
ATOM   2546  NE1 TRP A 173      -3.172  10.932  -7.904  1.00 91.90           N
ATOM   2547  HE1 TRP A 173      -2.823  10.706  -8.814  1.00 91.90           H
ATOM   2548  CE2 TRP A 173      -2.518  10.719  -6.696  1.00 91.90           C
ATOM   2549  CE3 TRP A 173      -2.972  11.100  -4.339  1.00 91.90           C
ATOM   2550  HE3 TRP A 173      -3.609  11.453  -3.529  1.00 91.90           H
ATOM   2551  CZ2 TRP A 173      -1.259  10.157  -6.454  1.00 91.90           C
ATOM   2552  HZ2 TRP A 173      -0.622   9.805  -7.264  1.00 91.90           H
ATOM   2553  CZ3 TRP A 173      -1.711  10.536  -4.114  1.00 91.90           C
ATOM   2554  HZ3 TRP A 173      -1.369  10.454  -3.082  1.00 91.90           H
ATOM   2555  CH2 TRP A 173      -0.863  10.073  -5.113  1.00 91.90           C
ATOM   2556  HH2 TRP A 173       0.106   9.645  -4.855  1.00 91.90           H
ATOM   2557  HN  TRP A 173      -7.468  10.785  -6.553  1.00 91.90           H
ATOM   2558  N   VAL A 174      -8.549  12.482  -4.111  1.00 95.38           N
ATOM   2559  CA  VAL A 174      -9.451  13.173  -3.205  1.00 95.38           C
ATOM   2560  C   VAL A 174      -9.949  12.192  -2.142  1.00 95.38           C
ATOM   2561  O   VAL A 174      -9.974  12.517  -0.956  1.00 95.38           O
ATOM   2562  HA  VAL A 174      -8.884  13.963  -2.715  1.00 95.38           H
ATOM   2563  CB  VAL A 174     -10.588  13.825  -3.995  1.00 95.38           C
ATOM   2564  HB  VAL A 174     -11.051  13.055  -4.613  1.00 95.38           H
ATOM   2565  CG1 VAL A 174     -11.659  14.383  -3.056  1.00 95.38           C
ATOM   2566 1HG1 VAL A 174     -12.072  13.573  -2.454  1.00 95.38           H
ATOM   2567 2HG1 VAL A 174     -11.214  15.132  -2.402  1.00 95.38           H
ATOM   2568 3HG1 VAL A 174     -12.454  14.841  -3.644  1.00 95.38           H
ATOM   2569  CG2 VAL A 174     -10.053  14.915  -4.926  1.00 95.38           C
ATOM   2570 1HG2 VAL A 174      -9.552  15.683  -4.336  1.00 95.38           H
ATOM   2571 2HG2 VAL A 174      -9.344  14.477  -5.629  1.00 95.38           H
ATOM   2572 3HG2 VAL A 174     -10.881  15.362  -5.476  1.00 95.38           H
ATOM   2573  HN  VAL A 174      -8.847  12.453  -5.065  1.00 95.38           H
ATOM   2574  N   LEU A 175     -10.334  11.011  -2.604  1.00 90.07           N
ATOM   2575  CA  LEU A 175     -10.888  10.004  -1.716  1.00 90.07           C
ATOM   2576  C   LEU A 175      -9.834   9.606  -0.682  1.00 90.07           C
ATOM   2577  O   LEU A 175     -10.125   9.535   0.511  1.00 90.07           O
ATOM   2578  HA  LEU A 175     -11.731  10.457  -1.194  1.00 90.07           H
ATOM   2579  CB  LEU A 175     -11.436   8.823  -2.521  1.00 90.07           C
ATOM   2580 1HB  LEU A 175     -12.170   9.203  -3.232  1.00 90.07           H
ATOM   2581 2HB  LEU A 175     -10.620   8.397  -3.104  1.00 90.07           H
ATOM   2582  CG  LEU A 175     -12.086   7.702  -1.709  1.00 90.07           C
ATOM   2583  HG  LEU A 175     -11.380   7.382  -0.942  1.00 90.07           H
ATOM   2584  CD1 LEU A 175     -13.340   8.203  -0.988  1.00 90.07           C
ATOM   2585 1HD1 LEU A 175     -13.070   9.014  -0.311  1.00 90.07           H
ATOM   2586 2HD1 LEU A 175     -14.060   8.566  -1.721  1.00 90.07           H
ATOM   2587 3HD1 LEU A 175     -13.782   7.386  -0.418  1.00 90.07           H
ATOM   2588  CD2 LEU A 175     -12.379   6.486  -2.589  1.00 90.07           C
ATOM   2589 1HD2 LEU A 175     -13.057   6.774  -3.393  1.00 90.07           H
ATOM   2590 2HD2 LEU A 175     -11.448   6.113  -3.016  1.00 90.07           H
ATOM   2591 3HD2 LEU A 175     -12.841   5.704  -1.987  1.00 90.07           H
ATOM   2592  HN  LEU A 175     -10.271  10.740  -3.565  1.00 90.07           H
ATOM   2593  N   ALA A 176      -8.630   9.357  -1.176  1.00 95.05           N
ATOM   2594  CA  ALA A 176      -7.553   8.884  -0.322  1.00 95.05           C
ATOM   2595  C   ALA A 176      -7.241   9.947   0.733  1.00 95.05           C
ATOM   2596  O   ALA A 176      -6.971   9.619   1.888  1.00 95.05           O
ATOM   2597  HA  ALA A 176      -7.899   7.979   0.177  1.00 95.05           H
ATOM   2598  CB  ALA A 176      -6.335   8.540  -1.181  1.00 95.05           C
ATOM   2599 1HB  ALA A 176      -6.601   7.760  -1.894  1.00 95.05           H
ATOM   2600 2HB  ALA A 176      -6.007   9.429  -1.720  1.00 95.05           H
ATOM   2601 3HB  ALA A 176      -5.527   8.185  -0.540  1.00 95.05           H
ATOM   2602  HN  ALA A 176      -8.386   9.473  -2.139  1.00 95.05           H
ATOM   2603  N   ALA A 177      -7.290  11.198   0.300  1.00 94.86           N
ATOM   2604  CA  ALA A 177      -7.000  12.310   1.189  1.00 94.86           C
ATOM   2605  C   ALA A 177      -8.004  12.309   2.344  1.00 94.86           C
ATOM   2606  O   ALA A 177      -7.623  12.466   3.503  1.00 94.86           O
ATOM   2607  HA  ALA A 177      -5.997  12.161   1.591  1.00 94.86           H
ATOM   2608  CB  ALA A 177      -7.024  13.618   0.396  1.00 94.86           C
ATOM   2609 1HB  ALA A 177      -6.272  13.578  -0.392  1.00 94.86           H
ATOM   2610 2HB  ALA A 177      -8.010  13.755  -0.048  1.00 94.86           H
ATOM   2611 3HB  ALA A 177      -6.806  14.451   1.064  1.00 94.86           H
ATOM   2612  HN  ALA A 177      -7.521  11.456  -0.638  1.00 94.86           H
ATOM   2613  N   ALA A 178      -9.267  12.130   1.987  1.00 95.12           N
ATOM   2614  CA  ALA A 178     -10.335  12.162   2.971  1.00 95.12           C
ATOM   2615  C   ALA A 178     -10.138  11.018   3.968  1.00 95.12           C
ATOM   2616  O   ALA A 178     -10.428  11.167   5.154  1.00 95.12           O
ATOM   2617  HA  ALA A 178     -10.268  13.111   3.503  1.00 95.12           H
ATOM   2618  CB  ALA A 178     -11.688  12.089   2.261  1.00 95.12           C
ATOM   2619 1HB  ALA A 178     -11.791  12.939   1.586  1.00 95.12           H
ATOM   2620 2HB  ALA A 178     -11.749  11.163   1.689  1.00 95.12           H
ATOM   2621 3HB  ALA A 178     -12.489  12.113   3.000  1.00 95.12           H
ATOM   2622  HN  ALA A 178      -9.565  11.966   1.046  1.00 95.12           H
ATOM   2623  N   LEU A 179      -9.646   9.902   3.450  1.00 92.26           N
ATOM   2624  CA  LEU A 179      -9.473   8.712   4.265  1.00 92.26           C
ATOM   2625  C   LEU A 179      -8.278   8.909   5.200  1.00 92.26           C
ATOM   2626  O   LEU A 179      -8.007   8.065   6.053  1.00 92.26           O
ATOM   2627  HA  LEU A 179     -10.371   8.598   4.872  1.00 92.26           H
ATOM   2628  CB  LEU A 179      -9.363   7.468   3.380  1.00 92.26           C
ATOM   2629 1HB  LEU A 179      -8.562   7.630   2.658  1.00 92.26           H
ATOM   2630 2HB  LEU A 179      -9.064   6.627   4.005  1.00 92.26           H
ATOM   2631  CG  LEU A 179     -10.629   7.075   2.616  1.00 92.26           C
ATOM   2632  HG  LEU A 179     -10.989   7.952   2.078  1.00 92.26           H
ATOM   2633  CD1 LEU A 179     -10.327   5.997   1.573  1.00 92.26           C
ATOM   2634 1HD1 LEU A 179      -9.593   6.375   0.862  1.00 92.26           H
ATOM   2635 2HD1 LEU A 179      -9.930   5.112   2.070  1.00 92.26           H
ATOM   2636 3HD1 LEU A 179     -11.244   5.736   1.045  1.00 92.26           H
ATOM   2637  CD2 LEU A 179     -11.739   6.647   3.578  1.00 92.26           C
ATOM   2638 1HD2 LEU A 179     -11.404   5.791   4.163  1.00 92.26           H
ATOM   2639 2HD2 LEU A 179     -11.978   7.473   4.248  1.00 92.26           H
ATOM   2640 3HD2 LEU A 179     -12.627   6.373   3.009  1.00 92.26           H
ATOM   2641  HN  LEU A 179      -9.369   9.804   2.494  1.00 92.26           H
ATOM   2642  N   CYS A 180      -7.595  10.028   5.008  1.00 91.78           N
ATOM   2643  CA  CYS A 180      -6.410  10.326   5.794  1.00 91.78           C
ATOM   2644  C   CYS A 180      -6.823  11.219   6.965  1.00 91.78           C
ATOM   2645  O   CYS A 180      -6.004  11.539   7.826  1.00 91.78           O
ATOM   2646  HA  CYS A 180      -6.024   9.371   6.153  1.00 91.78           H
ATOM   2647  CB  CYS A 180      -5.314  10.970   4.943  1.00 91.78           C
ATOM   2648 1HB  CYS A 180      -5.676  11.905   4.516  1.00 91.78           H
ATOM   2649 2HB  CYS A 180      -4.455  11.217   5.568  1.00 91.78           H
ATOM   2650  SG  CYS A 180      -4.806   9.828   3.607  1.00 91.78           S
ATOM   2651  HG  CYS A 180      -6.001   9.754   3.027  1.00 91.78           H
ATOM   2652  HN  CYS A 180      -7.839  10.722   4.331  1.00 91.78           H
ATOM   2653  N   ILE A 181      -8.093  11.598   6.960  1.00 91.31           N
ATOM   2654  CA  ILE A 181      -8.602  12.522   7.959  1.00 91.31           C
ATOM   2655  C   ILE A 181      -8.332  11.958   9.355  1.00 91.31           C
ATOM   2656  O   ILE A 181      -7.820  12.662  10.224  1.00 91.31           O
ATOM   2657  HA  ILE A 181      -8.050  13.456   7.851  1.00 91.31           H
ATOM   2658  CB  ILE A 181     -10.077  12.835   7.696  1.00 91.31           C
ATOM   2659  HB  ILE A 181     -10.603  11.894   7.542  1.00 91.31           H
ATOM   2660  CG1 ILE A 181     -10.243  13.661   6.419  1.00 91.31           C
ATOM   2661 1HG1 ILE A 181      -9.797  14.646   6.558  1.00 91.31           H
ATOM   2662 2HG1 ILE A 181      -9.708  13.182   5.600  1.00 91.31           H
ATOM   2663  CG2 ILE A 181     -10.716  13.518   8.907  1.00 91.31           C
ATOM   2664 1HG2 ILE A 181     -10.647  12.860   9.774  1.00 91.31           H
ATOM   2665 2HG2 ILE A 181     -10.193  14.450   9.117  1.00 91.31           H
ATOM   2666 3HG2 ILE A 181     -11.764  13.729   8.694  1.00 91.31           H
ATOM   2667  CD1 ILE A 181     -11.721  13.811   6.052  1.00 91.31           C
ATOM   2668 1HD1 ILE A 181     -12.157  12.825   5.890  1.00 91.31           H
ATOM   2669 2HD1 ILE A 181     -12.248  14.313   6.864  1.00 91.31           H
ATOM   2670 3HD1 ILE A 181     -11.810  14.402   5.140  1.00 91.31           H
ATOM   2671  HN  ILE A 181      -8.767  11.284   6.292  1.00 91.31           H
ATOM   2672  N   PRO A 182      -8.670  10.684   9.595  1.00 93.09           N
ATOM   2673  CA  PRO A 182      -8.467  10.085  10.916  1.00 93.09           C
ATOM   2674  C   PRO A 182      -7.039  10.250  11.411  1.00 93.09           C
ATOM   2675  O   PRO A 182      -6.816  10.616  12.563  1.00 93.09           O
ATOM   2676  HA  PRO A 182      -9.085  10.592  11.657  1.00 93.09           H
ATOM   2677  CB  PRO A 182      -8.828   8.613  10.707  1.00 93.09           C
ATOM   2678 1HB  PRO A 182      -7.953   8.018  10.447  1.00 93.09           H
ATOM   2679 2HB  PRO A 182      -9.257   8.173  11.607  1.00 93.09           H
ATOM   2680  CG  PRO A 182      -9.838   8.657   9.566  1.00 93.09           C
ATOM   2681 1HG  PRO A 182      -9.927   7.692   9.067  1.00 93.09           H
ATOM   2682 2HG  PRO A 182     -10.837   8.912   9.919  1.00 93.09           H
ATOM   2683  CD  PRO A 182      -9.267   9.725   8.648  1.00 93.09           C
ATOM   2684 1HD  PRO A 182      -8.519   9.316   7.968  1.00 93.09           H
ATOM   2685 2HD  PRO A 182     -10.039  10.182   8.030  1.00 93.09           H
ATOM   2686  N   GLU A 183      -6.101   9.973  10.516  1.00 90.12           N
ATOM   2687  CA  GLU A 183      -4.693  10.010  10.873  1.00 90.12           C
ATOM   2688  C   GLU A 183      -4.285  11.427  11.280  1.00 90.12           C
ATOM   2689  O   GLU A 183      -3.498  11.608  12.207  1.00 90.12           O
ATOM   2690  HA  GLU A 183      -4.592   9.337  11.724  1.00 90.12           H
ATOM   2691  CB  GLU A 183      -3.823   9.498   9.723  1.00 90.12           C
ATOM   2692 1HB  GLU A 183      -4.230   9.843   8.772  1.00 90.12           H
ATOM   2693 2HB  GLU A 183      -2.788   9.799   9.883  1.00 90.12           H
ATOM   2694  CG  GLU A 183      -3.824   7.969   9.673  1.00 90.12           C
ATOM   2695 1HG  GLU A 183      -3.013   7.621   9.033  1.00 90.12           H
ATOM   2696 2HG  GLU A 183      -3.638   7.569  10.670  1.00 90.12           H
ATOM   2697  CD  GLU A 183      -5.159   7.438   9.146  1.00 90.12           C
ATOM   2698  OE1 GLU A 183      -5.368   6.211   9.262  1.00 90.12           O
ATOM   2699  OE2 GLU A 183      -5.941   8.272   8.640  1.00 90.12           O
ATOM   2700  HN  GLU A 183      -6.290   9.727   9.565  1.00 90.12           H
ATOM   2701  N   ILE A 184      -4.840  12.396  10.566  1.00 91.38           N
ATOM   2702  CA  ILE A 184      -4.497  13.788  10.800  1.00 91.38           C
ATOM   2703  C   ILE A 184      -4.904  14.177  12.223  1.00 91.38           C
ATOM   2704  O   ILE A 184      -4.182  14.905  12.902  1.00 91.38           O
ATOM   2705  HA  ILE A 184      -3.414  13.877  10.715  1.00 91.38           H
ATOM   2706  CB  ILE A 184      -5.111  14.681   9.720  1.00 91.38           C
ATOM   2707  HB  ILE A 184      -6.173  14.447   9.646  1.00 91.38           H
ATOM   2708  CG1 ILE A 184      -4.489  14.392   8.352  1.00 91.38           C
ATOM   2709 1HG1 ILE A 184      -3.464  14.761   8.329  1.00 91.38           H
ATOM   2710 2HG1 ILE A 184      -4.444  13.315   8.189  1.00 91.38           H
ATOM   2711  CG2 ILE A 184      -4.999  16.159  10.100  1.00 91.38           C
ATOM   2712 1HG2 ILE A 184      -5.525  16.333  11.038  1.00 91.38           H
ATOM   2713 2HG2 ILE A 184      -3.948  16.425  10.218  1.00 91.38           H
ATOM   2714 3HG2 ILE A 184      -5.443  16.770   9.314  1.00 91.38           H
ATOM   2715  CD1 ILE A 184      -5.298  15.049   7.232  1.00 91.38           C
ATOM   2716 1HD1 ILE A 184      -6.316  14.660   7.242  1.00 91.38           H
ATOM   2717 2HD1 ILE A 184      -5.321  16.128   7.385  1.00 91.38           H
ATOM   2718 3HD1 ILE A 184      -4.835  14.828   6.271  1.00 91.38           H
ATOM   2719  HN  ILE A 184      -5.510  12.242   9.840  1.00 91.38           H
ATOM   2720  N   LEU A 185      -6.060  13.673  12.632  1.00 91.54           N
ATOM   2721  CA  LEU A 185      -6.676  14.122  13.868  1.00 91.54           C
ATOM   2722  C   LEU A 185      -5.966  13.467  15.054  1.00 91.54           C
ATOM   2723  O   LEU A 185      -5.591  14.144  16.010  1.00 91.54           O
ATOM   2724  HA  LEU A 185      -6.532  15.201  13.933  1.00 91.54           H
ATOM   2725  CB  LEU A 185      -8.185  13.869  13.838  1.00 91.54           C
ATOM   2726 1HB  LEU A 185      -8.352  12.819  13.597  1.00 91.54           H
ATOM   2727 2HB  LEU A 185      -8.581  14.032  14.841  1.00 91.54           H
ATOM   2728  CG  LEU A 185      -8.989  14.723  12.856  1.00 91.54           C
ATOM   2729  HG  LEU A 185      -8.600  14.548  11.853  1.00 91.54           H
ATOM   2730  CD1 LEU A 185     -10.462  14.309  12.849  1.00 91.54           C
ATOM   2731 1HD1 LEU A 185     -10.544  13.264  12.551  1.00 91.54           H
ATOM   2732 2HD1 LEU A 185     -10.881  14.436  13.847  1.00 91.54           H
ATOM   2733 3HD1 LEU A 185     -11.011  14.932  12.142  1.00 91.54           H
ATOM   2734  CD2 LEU A 185      -8.814  16.213  13.155  1.00 91.54           C
ATOM   2735 1HD2 LEU A 185      -9.160  16.424  14.167  1.00 91.54           H
ATOM   2736 2HD2 LEU A 185      -7.761  16.480  13.069  1.00 91.54           H
ATOM   2737 3HD2 LEU A 185      -9.396  16.797  12.443  1.00 91.54           H
ATOM   2738  HN  LEU A 185      -6.572  12.973  12.134  1.00 91.54           H
ATOM   2739  N   TYR A 186      -5.803  12.156  14.954  1.00 91.82           N
ATOM   2740  CA  TYR A 186      -5.541  11.342  16.129  1.00 91.82           C
ATOM   2741  C   TYR A 186      -4.079  10.894  16.171  1.00 91.82           C
ATOM   2742  O   TYR A 186      -3.659  10.221  17.112  1.00 91.82           O
ATOM   2743  HA  TYR A 186      -5.754  11.946  17.011  1.00 91.82           H
ATOM   2744  CB  TYR A 186      -6.436  10.109  15.996  1.00 91.82           C
ATOM   2745 1HB  TYR A 186      -6.119   9.534  15.125  1.00 91.82           H
ATOM   2746 2HB  TYR A 186      -6.292   9.471  16.868  1.00 91.82           H
ATOM   2747  CG  TYR A 186      -7.926  10.432  15.860  1.00 91.82           C
ATOM   2748  CD1 TYR A 186      -8.529  11.291  16.756  1.00 91.82           C
ATOM   2749  HD1 TYR A 186      -7.945  11.739  17.560  1.00 91.82           H
ATOM   2750  CD2 TYR A 186      -8.665   9.866  14.842  1.00 91.82           C
ATOM   2751  HD2 TYR A 186      -8.188   9.187  14.135  1.00 91.82           H
ATOM   2752  CE1 TYR A 186      -9.931  11.596  16.628  1.00 91.82           C
ATOM   2753  HE1 TYR A 186     -10.420  12.273  17.329  1.00 91.82           H
ATOM   2754  CE2 TYR A 186     -10.067  10.170  14.715  1.00 91.82           C
ATOM   2755  HE2 TYR A 186     -10.662   9.730  13.915  1.00 91.82           H
ATOM   2756  CZ  TYR A 186     -10.630  11.021  15.614  1.00 91.82           C
ATOM   2757  OH  TYR A 186     -11.954  11.308  15.493  1.00 91.82           O
ATOM   2758  HH  TYR A 186     -12.319  10.896  14.659  1.00 91.82           H
ATOM   2759  HN  TYR A 186      -5.846  11.651  14.092  1.00 91.82           H
ATOM   2760  N   SER A 187      -3.343  11.285  15.141  1.00 92.86           N
ATOM   2761  CA  SER A 187      -1.907  11.063  15.120  1.00 92.86           C
ATOM   2762  C   SER A 187      -1.227  11.935  16.178  1.00 92.86           C
ATOM   2763  O   SER A 187      -1.343  13.159  16.146  1.00 92.86           O
ATOM   2764  HA  SER A 187      -1.775  10.007  15.352  1.00 92.86           H
ATOM   2765  CB  SER A 187      -1.325  11.357  13.736  1.00 92.86           C
ATOM   2766 1HB  SER A 187      -1.582  12.376  13.443  1.00 92.86           H
ATOM   2767 2HB  SER A 187      -0.237  11.303  13.781  1.00 92.86           H
ATOM   2768  OG  SER A 187      -1.805  10.447  12.750  1.00 92.86           O
ATOM   2769  HG  SER A 187      -2.259  10.947  12.014  1.00 92.86           H
ATOM   2770  HN  SER A 187      -3.712  11.745  14.333  1.00 92.86           H
ATOM   2771  N   GLN A 188      -0.533  11.269  17.089  1.00 85.64           N
ATOM   2772  CA  GLN A 188       0.127  11.964  18.181  1.00 85.64           C
ATOM   2773  C   GLN A 188       1.483  11.321  18.477  1.00 85.64           C
ATOM   2774  O   GLN A 188       1.750  10.200  18.047  1.00 85.64           O
ATOM   2775  HA  GLN A 188       0.270  12.986  17.830  1.00 85.64           H
ATOM   2776  CB  GLN A 188      -0.755  11.983  19.432  1.00 85.64           C
ATOM   2777 1HB  GLN A 188      -0.920  10.963  19.780  1.00 85.64           H
ATOM   2778 2HB  GLN A 188      -0.243  12.515  20.234  1.00 85.64           H
ATOM   2779  CG  GLN A 188      -2.099  12.654  19.145  1.00 85.64           C
ATOM   2780 1HG  GLN A 188      -1.934  13.616  18.659  1.00 85.64           H
ATOM   2781 2HG  GLN A 188      -2.675  12.041  18.450  1.00 85.64           H
ATOM   2782  CD  GLN A 188      -2.897  12.858  20.434  1.00 85.64           C
ATOM   2783  OE1 GLN A 188      -2.388  12.733  21.536  1.00 85.64           O
ATOM   2784  NE2 GLN A 188      -4.173  13.178  20.237  1.00 85.64           N
ATOM   2785 1HE2 GLN A 188      -4.528  13.264  19.306  1.00 85.64           H
ATOM   2786 2HE2 GLN A 188      -4.777  13.332  21.019  1.00 85.64           H
ATOM   2787  HN  GLN A 188      -0.419  10.276  17.090  1.00 85.64           H
ATOM   2788  N   ILE A 189       2.306  12.059  19.208  1.00 90.62           N
ATOM   2789  CA  ILE A 189       3.485  11.477  19.825  1.00 90.62           C
ATOM   2790  C   ILE A 189       3.134  10.999  21.235  1.00 90.62           C
ATOM   2791  O   ILE A 189       2.639  11.773  22.052  1.00 90.62           O
ATOM   2792  HA  ILE A 189       3.773  10.612  19.228  1.00 90.62           H
ATOM   2793  CB  ILE A 189       4.654  12.464  19.784  1.00 90.62           C
ATOM   2794  HB  ILE A 189       4.346  13.380  20.289  1.00 90.62           H
ATOM   2795  CG1 ILE A 189       5.004  12.840  18.342  1.00 90.62           C
ATOM   2796 1HG1 ILE A 189       5.376  11.962  17.814  1.00 90.62           H
ATOM   2797 2HG1 ILE A 189       4.105  13.169  17.820  1.00 90.62           H
ATOM   2798  CG2 ILE A 189       5.863  11.914  20.542  1.00 90.62           C
ATOM   2799 1HG2 ILE A 189       5.590  11.739  21.583  1.00 90.62           H
ATOM   2800 2HG2 ILE A 189       6.182  10.976  20.087  1.00 90.62           H
ATOM   2801 3HG2 ILE A 189       6.679  12.636  20.497  1.00 90.62           H
ATOM   2802  CD1 ILE A 189       6.056  13.950  18.305  1.00 90.62           C
ATOM   2803 1HD1 ILE A 189       5.671  14.834  18.813  1.00 90.62           H
ATOM   2804 2HD1 ILE A 189       6.962  13.608  18.807  1.00 90.62           H
ATOM   2805 3HD1 ILE A 189       6.286  14.197  17.269  1.00 90.62           H
ATOM   2806  HN  ILE A 189       2.176  13.036  19.381  1.00 90.62           H
ATOM   2807  N   LYS A 190       3.405   9.724  21.477  1.00 85.83           N
ATOM   2808  CA  LYS A 190       3.173   9.146  22.790  1.00 85.83           C
ATOM   2809  C   LYS A 190       4.498   8.636  23.360  1.00 85.83           C
ATOM   2810  O   LYS A 190       5.286   8.015  22.648  1.00 85.83           O
ATOM   2811  HA  LYS A 190       2.802   9.942  23.436  1.00 85.83           H
ATOM   2812  CB  LYS A 190       2.081   8.076  22.718  1.00 85.83           C
ATOM   2813 1HB  LYS A 190       1.189   8.492  22.250  1.00 85.83           H
ATOM   2814 2HB  LYS A 190       2.416   7.251  22.089  1.00 85.83           H
ATOM   2815  CG  LYS A 190       1.734   7.553  24.114  1.00 85.83           C
ATOM   2816 1HG  LYS A 190       2.633   7.168  24.595  1.00 85.83           H
ATOM   2817 2HG  LYS A 190       1.367   8.372  24.732  1.00 85.83           H
ATOM   2818  CD  LYS A 190       0.677   6.449  24.038  1.00 85.83           C
ATOM   2819 1HD  LYS A 190      -0.261   6.864  23.669  1.00 85.83           H
ATOM   2820 2HD  LYS A 190       0.991   5.688  23.324  1.00 85.83           H
ATOM   2821  CE  LYS A 190       0.454   5.809  25.409  1.00 85.83           C
ATOM   2822 1HE  LYS A 190       1.411   5.672  25.913  1.00 85.83           H
ATOM   2823 2HE  LYS A 190      -0.143   6.473  26.035  1.00 85.83           H
ATOM   2824  NZ  LYS A 190      -0.231   4.504  25.267  1.00 85.83           N
ATOM   2825 1HZ  LYS A 190      -0.223   4.020  26.158  1.00 85.83           H
ATOM   2826 2HZ  LYS A 190      -1.189   4.656  24.972  1.00 85.83           H
ATOM   2827 3HZ  LYS A 190       0.252   3.944  24.574  1.00 85.83           H
ATOM   2828  HN  LYS A 190       3.776   9.092  20.797  1.00 85.83           H
ATOM   2829  N   GLU A 191       4.702   8.916  24.638  1.00 76.76           N
ATOM   2830  CA  GLU A 191       5.807   8.318  25.368  1.00 76.76           C
ATOM   2831  C   GLU A 191       5.389   6.968  25.952  1.00 76.76           C
ATOM   2832  O   GLU A 191       4.398   6.881  26.676  1.00 76.76           O
ATOM   2833  HA  GLU A 191       6.597   8.174  24.630  1.00 76.76           H
ATOM   2834  CB  GLU A 191       6.312   9.258  26.465  1.00 76.76           C
ATOM   2835 1HB  GLU A 191       5.475   9.818  26.882  1.00 76.76           H
ATOM   2836 2HB  GLU A 191       6.863   8.687  27.212  1.00 76.76           H
ATOM   2837  CG  GLU A 191       7.293  10.286  25.898  1.00 76.76           C
ATOM   2838 1HG  GLU A 191       8.050   9.780  25.299  1.00 76.76           H
ATOM   2839 2HG  GLU A 191       6.765  10.970  25.234  1.00 76.76           H
ATOM   2840  CD  GLU A 191       7.969  11.076  27.021  1.00 76.76           C
ATOM   2841  OE1 GLU A 191       9.047  11.646  26.745  1.00 76.76           O
ATOM   2842  OE2 GLU A 191       7.392  11.093  28.130  1.00 76.76           O
ATOM   2843  HN  GLU A 191       4.130   9.538  25.173  1.00 76.76           H
ATOM   2844  N   GLU A 192       6.165   5.948  25.616  1.00 77.01           N
ATOM   2845  CA  GLU A 192       5.939   4.622  26.168  1.00 77.01           C
ATOM   2846  C   GLU A 192       7.252   4.033  26.688  1.00 77.01           C
ATOM   2847  O   GLU A 192       8.197   3.843  25.924  1.00 77.01           O
ATOM   2848  HA  GLU A 192       5.246   4.768  26.996  1.00 77.01           H
ATOM   2849  CB  GLU A 192       5.297   3.699  25.131  1.00 77.01           C
ATOM   2850 1HB  GLU A 192       4.470   4.215  24.642  1.00 77.01           H
ATOM   2851 2HB  GLU A 192       6.056   3.345  24.434  1.00 77.01           H
ATOM   2852  CG  GLU A 192       4.708   2.453  25.796  1.00 77.01           C
ATOM   2853 1HG  GLU A 192       4.417   1.732  25.032  1.00 77.01           H
ATOM   2854 2HG  GLU A 192       5.467   1.974  26.415  1.00 77.01           H
ATOM   2855  CD  GLU A 192       3.494   2.812  26.655  1.00 77.01           C
ATOM   2856  OE1 GLU A 192       3.135   1.973  27.509  1.00 77.01           O
ATOM   2857  OE2 GLU A 192       2.952   3.918  26.437  1.00 77.01           O
ATOM   2858  HN  GLU A 192       6.934   6.016  24.981  1.00 77.01           H
ATOM   2859  N   SER A 193       7.269   3.762  27.985  1.00 76.49           N
ATOM   2860  CA  SER A 193       8.435   3.157  28.607  1.00 76.49           C
ATOM   2861  C   SER A 193       9.677   4.004  28.326  1.00 76.49           C
ATOM   2862  O   SER A 193      10.770   3.469  28.146  1.00 76.49           O
ATOM   2863  HA  SER A 193       8.216   3.141  29.675  1.00 76.49           H
ATOM   2864  CB  SER A 193       8.644   1.725  28.109  1.00 76.49           C
ATOM   2865 1HB  SER A 193       8.838   1.739  27.037  1.00 76.49           H
ATOM   2866 2HB  SER A 193       9.527   1.301  28.587  1.00 76.49           H
ATOM   2867  OG  SER A 193       7.516   0.896  28.376  1.00 76.49           O
ATOM   2868  HG  SER A 193       7.605   0.030  27.886  1.00 76.49           H
ATOM   2869  HN  SER A 193       6.507   3.947  28.605  1.00 76.49           H
ATOM   2870  N   GLY A 194       9.468   5.312  28.296  1.00 83.90           N
ATOM   2871  CA  GLY A 194      10.570   6.242  28.116  1.00 83.90           C
ATOM   2872  C   GLY A 194      10.965   6.346  26.641  1.00 83.90           C
ATOM   2873  O   GLY A 194      11.968   6.973  26.306  1.00 83.90           O
ATOM   2874 1HA  GLY A 194      10.285   7.225  28.490  1.00 83.90           H
ATOM   2875 2HA  GLY A 194      11.428   5.914  28.703  1.00 83.90           H
ATOM   2876  HN  GLY A 194       8.568   5.737  28.393  1.00 83.90           H
ATOM   2877  N   ILE A 195      10.154   5.720  25.800  1.00 81.35           N
ATOM   2878  CA  ILE A 195      10.376   5.779  24.365  1.00 81.35           C
ATOM   2879  C   ILE A 195       9.254   6.590  23.713  1.00 81.35           C
ATOM   2880  O   ILE A 195       8.076   6.311  23.928  1.00 81.35           O
ATOM   2881  HA  ILE A 195      11.319   6.300  24.201  1.00 81.35           H
ATOM   2882  CB  ILE A 195      10.531   4.370  23.788  1.00 81.35           C
ATOM   2883  HB  ILE A 195       9.616   3.815  23.995  1.00 81.35           H
ATOM   2884  CG1 ILE A 195      11.678   3.622  24.470  1.00 81.35           C
ATOM   2885 1HG1 ILE A 195      12.614   4.156  24.305  1.00 81.35           H
ATOM   2886 2HG1 ILE A 195      11.511   3.597  25.547  1.00 81.35           H
ATOM   2887  CG2 ILE A 195      10.699   4.416  22.268  1.00 81.35           C
ATOM   2888 1HG2 ILE A 195       9.823   4.882  21.819  1.00 81.35           H
ATOM   2889 2HG2 ILE A 195      11.588   4.995  22.018  1.00 81.35           H
ATOM   2890 3HG2 ILE A 195      10.807   3.401  21.885  1.00 81.35           H
ATOM   2891  CD1 ILE A 195      11.797   2.194  23.934  1.00 81.35           C
ATOM   2892 1HD1 ILE A 195      10.868   1.657  24.122  1.00 81.35           H
ATOM   2893 2HD1 ILE A 195      11.988   2.224  22.861  1.00 81.35           H
ATOM   2894 3HD1 ILE A 195      12.620   1.685  24.435  1.00 81.35           H
ATOM   2895  HN  ILE A 195       9.361   5.182  26.083  1.00 81.35           H
ATOM   2896  N   ALA A 196       9.660   7.579  22.930  1.00 91.92           N
ATOM   2897  CA  ALA A 196       8.711   8.352  22.147  1.00 91.92           C
ATOM   2898  C   ALA A 196       8.299   7.547  20.913  1.00 91.92           C
ATOM   2899  O   ALA A 196       9.151   7.085  20.156  1.00 91.92           O
ATOM   2900  HA  ALA A 196       7.832   8.525  22.768  1.00 91.92           H
ATOM   2901  CB  ALA A 196       9.330   9.703  21.783  1.00 91.92           C
ATOM   2902 1HB  ALA A 196       9.578  10.247  22.694  1.00 91.92           H
ATOM   2903 2HB  ALA A 196      10.236   9.541  21.198  1.00 91.92           H
ATOM   2904 3HB  ALA A 196       8.618  10.283  21.196  1.00 91.92           H
ATOM   2905  HN  ALA A 196      10.616   7.853  22.826  1.00 91.92           H
ATOM   2906  N   ILE A 197       6.992   7.405  20.748  1.00 87.75           N
ATOM   2907  CA  ILE A 197       6.456   6.691  19.602  1.00 87.75           C
ATOM   2908  C   ILE A 197       5.424   7.572  18.895  1.00 87.75           C
ATOM   2909  O   ILE A 197       4.655   8.278  19.545  1.00 87.75           O
ATOM   2910  HA  ILE A 197       7.282   6.507  18.916  1.00 87.75           H
ATOM   2911  CB  ILE A 197       5.910   5.327  20.028  1.00 87.75           C
ATOM   2912  HB  ILE A 197       5.466   4.848  19.155  1.00 87.75           H
ATOM   2913  CG1 ILE A 197       4.801   5.481  21.071  1.00 87.75           C
ATOM   2914 1HG1 ILE A 197       5.223   5.857  22.003  1.00 87.75           H
ATOM   2915 2HG1 ILE A 197       4.076   6.220  20.730  1.00 87.75           H
ATOM   2916  CG2 ILE A 197       7.036   4.415  20.520  1.00 87.75           C
ATOM   2917 1HG2 ILE A 197       7.759   4.267  19.718  1.00 87.75           H
ATOM   2918 2HG2 ILE A 197       7.530   4.876  21.375  1.00 87.75           H
ATOM   2919 3HG2 ILE A 197       6.620   3.452  20.817  1.00 87.75           H
ATOM   2920  CD1 ILE A 197       4.097   4.147  21.325  1.00 87.75           C
ATOM   2921 1HD1 ILE A 197       3.655   3.787  20.396  1.00 87.75           H
ATOM   2922 2HD1 ILE A 197       4.820   3.418  21.690  1.00 87.75           H
ATOM   2923 3HD1 ILE A 197       3.313   4.285  22.070  1.00 87.75           H
ATOM   2924  HN  ILE A 197       6.306   7.767  21.380  1.00 87.75           H
ATOM   2925  N   CYS A 198       5.442   7.503  17.571  1.00 92.78           N
ATOM   2926  CA  CYS A 198       4.390   8.113  16.776  1.00 92.78           C
ATOM   2927  C   CYS A 198       3.278   7.081  16.578  1.00 92.78           C
ATOM   2928  O   CYS A 198       3.473   6.076  15.895  1.00 92.78           O
ATOM   2929  HA  CYS A 198       4.027   8.970  17.342  1.00 92.78           H
ATOM   2930  CB  CYS A 198       4.923   8.640  15.442  1.00 92.78           C
ATOM   2931 1HB  CYS A 198       5.584   9.490  15.616  1.00 92.78           H
ATOM   2932 2HB  CYS A 198       5.517   7.871  14.949  1.00 92.78           H
ATOM   2933  SG  CYS A 198       3.531   9.141  14.366  1.00 92.78           S
ATOM   2934  HN  CYS A 198       6.157   7.042  17.045  1.00 92.78           H
ATOM   2935  N   THR A 199       2.136   7.364  17.187  1.00 90.89           N
ATOM   2936  CA  THR A 199       0.994   6.471  17.090  1.00 90.89           C
ATOM   2937  C   THR A 199      -0.304   7.274  16.990  1.00 90.89           C
ATOM   2938  O   THR A 199      -0.315   8.478  17.244  1.00 90.89           O
ATOM   2939  HA  THR A 199       1.086   5.895  16.169  1.00 90.89           H
ATOM   2940  CB  THR A 199       1.032   5.524  18.291  1.00 90.89           C
ATOM   2941  HB  THR A 199       2.034   5.121  18.438  1.00 90.89           H
ATOM   2942  OG1 THR A 199       0.018   4.563  18.007  1.00 90.89           O
ATOM   2943  HG1 THR A 199       0.134   3.761  18.592  1.00 90.89           H
ATOM   2944  CG2 THR A 199       0.558   6.195  19.581  1.00 90.89           C
ATOM   2945 1HG2 THR A 199      -0.469   6.539  19.457  1.00 90.89           H
ATOM   2946 2HG2 THR A 199       1.201   7.046  19.805  1.00 90.89           H
ATOM   2947 3HG2 THR A 199       0.604   5.479  20.402  1.00 90.89           H
ATOM   2948  HN  THR A 199       1.985   8.185  17.738  1.00 90.89           H
ATOM   2949  N   MET A 200      -1.367   6.576  16.618  1.00 89.43           N
ATOM   2950  CA  MET A 200      -2.703   7.141  16.710  1.00 89.43           C
ATOM   2951  C   MET A 200      -3.291   6.932  18.107  1.00 89.43           C
ATOM   2952  O   MET A 200      -3.268   5.821  18.634  1.00 89.43           O
ATOM   2953  HA  MET A 200      -2.585   8.206  16.514  1.00 89.43           H
ATOM   2954  CB  MET A 200      -3.609   6.480  15.669  1.00 89.43           C
ATOM   2955 1HB  MET A 200      -3.594   5.398  15.804  1.00 89.43           H
ATOM   2956 2HB  MET A 200      -4.638   6.806  15.819  1.00 89.43           H
ATOM   2957  CG  MET A 200      -3.159   6.829  14.249  1.00 89.43           C
ATOM   2958 1HG  MET A 200      -2.579   7.752  14.260  1.00 89.43           H
ATOM   2959 2HG  MET A 200      -2.507   6.047  13.863  1.00 89.43           H
ATOM   2960  SD  MET A 200      -4.581   7.017  13.187  1.00 89.43           S
ATOM   2961  CE  MET A 200      -5.220   5.351  13.228  1.00 89.43           C
ATOM   2962 1HE  MET A 200      -4.467   4.663  12.843  1.00 89.43           H
ATOM   2963 2HE  MET A 200      -5.467   5.081  14.255  1.00 89.43           H
ATOM   2964 3HE  MET A 200      -6.117   5.290  12.611  1.00 89.43           H
ATOM   2965  HN  MET A 200      -1.326   5.643  16.260  1.00 89.43           H
ATOM   2966  N   VAL A 201      -3.805   8.017  18.666  1.00 91.98           N
ATOM   2967  CA  VAL A 201      -4.499   7.946  19.941  1.00 91.98           C
ATOM   2968  C   VAL A 201      -5.963   8.341  19.743  1.00 91.98           C
ATOM   2969  O   VAL A 201      -6.258   9.472  19.359  1.00 91.98           O
ATOM   2970  HA  VAL A 201      -4.458   6.911  20.280  1.00 91.98           H
ATOM   2971  CB  VAL A 201      -3.780   8.812  20.977  1.00 91.98           C
ATOM   2972  HB  VAL A 201      -3.839   9.849  20.646  1.00 91.98           H
ATOM   2973  CG1 VAL A 201      -4.463   8.715  22.342  1.00 91.98           C
ATOM   2974 1HG1 VAL A 201      -5.495   9.056  22.257  1.00 91.98           H
ATOM   2975 2HG1 VAL A 201      -4.449   7.680  22.682  1.00 91.98           H
ATOM   2976 3HG1 VAL A 201      -3.932   9.341  23.060  1.00 91.98           H
ATOM   2977  CG2 VAL A 201      -2.300   8.435  21.076  1.00 91.98           C
ATOM   2978 1HG2 VAL A 201      -2.211   7.390  21.372  1.00 91.98           H
ATOM   2979 2HG2 VAL A 201      -1.823   8.580  20.107  1.00 91.98           H
ATOM   2980 3HG2 VAL A 201      -1.813   9.066  21.819  1.00 91.98           H
ATOM   2981  HN  VAL A 201      -3.754   8.931  18.264  1.00 91.98           H
ATOM   2982  N   TYR A 202      -6.842   7.388  20.014  1.00 91.70           N
ATOM   2983  CA  TYR A 202      -8.269   7.620  19.863  1.00 91.70           C
ATOM   2984  C   TYR A 202      -8.870   8.194  21.148  1.00 91.70           C
ATOM   2985  O   TYR A 202      -8.459   7.827  22.247  1.00 91.70           O
ATOM   2986  HA  TYR A 202      -8.409   8.337  19.054  1.00 91.70           H
ATOM   2987  CB  TYR A 202      -8.892   6.250  19.590  1.00 91.70           C
ATOM   2988 1HB  TYR A 202      -8.657   5.583  20.419  1.00 91.70           H
ATOM   2989 2HB  TYR A 202      -9.977   6.355  19.563  1.00 91.70           H
ATOM   2990  CG  TYR A 202      -8.425   5.602  18.285  1.00 91.70           C
ATOM   2991  CD1 TYR A 202      -9.049   5.918  17.095  1.00 91.70           C
ATOM   2992  HD1 TYR A 202      -9.875   6.629  17.085  1.00 91.70           H
ATOM   2993  CD2 TYR A 202      -7.378   4.703  18.298  1.00 91.70           C
ATOM   2994  HD2 TYR A 202      -6.885   4.453  19.238  1.00 91.70           H
ATOM   2995  CE1 TYR A 202      -8.608   5.309  15.867  1.00 91.70           C
ATOM   2996  HE1 TYR A 202      -9.093   5.549  14.921  1.00 91.70           H
ATOM   2997  CE2 TYR A 202      -6.938   4.093  17.070  1.00 91.70           C
ATOM   2998  HE2 TYR A 202      -6.113   3.381  17.066  1.00 91.70           H
ATOM   2999  CZ  TYR A 202      -7.575   4.426  15.915  1.00 91.70           C
ATOM   3000  OH  TYR A 202      -7.159   3.851  14.755  1.00 91.70           O
ATOM   3001  HH  TYR A 202      -6.526   3.101  14.953  1.00 91.70           H
ATOM   3002  HN  TYR A 202      -6.595   6.473  20.331  1.00 91.70           H
ATOM   3003  N   PRO A 203      -9.850   9.101  21.033  1.00 86.60           N
ATOM   3004  CA  PRO A 203     -10.456   9.710  22.220  1.00 86.60           C
ATOM   3005  C   PRO A 203     -11.280   8.716  23.022  1.00 86.60           C
ATOM   3006  O   PRO A 203     -11.824   7.763  22.465  1.00 86.60           O
ATOM   3007  HA  PRO A 203      -9.681  10.054  22.904  1.00 86.60           H
ATOM   3008  CB  PRO A 203     -11.323  10.834  21.647  1.00 86.60           C
ATOM   3009 1HB  PRO A 203     -12.216  10.999  22.250  1.00 86.60           H
ATOM   3010 2HB  PRO A 203     -10.782  11.780  21.614  1.00 86.60           H
ATOM   3011  CG  PRO A 203     -11.670  10.348  20.269  1.00 86.60           C
ATOM   3012 1HG  PRO A 203     -12.541   9.693  20.289  1.00 86.60           H
ATOM   3013 2HG  PRO A 203     -11.912  11.180  19.607  1.00 86.60           H
ATOM   3014  CD  PRO A 203     -10.452   9.613  19.789  1.00 86.60           C
ATOM   3015 1HD  PRO A 203     -10.714   8.805  19.107  1.00 86.60           H
ATOM   3016 2HD  PRO A 203      -9.769  10.274  19.255  1.00 86.60           H
ATOM   3017  N   SER A 204     -11.350   8.966  24.321  1.00 77.69           N
ATOM   3018  CA  SER A 204     -11.919   7.995  25.240  1.00 77.69           C
ATOM   3019  C   SER A 204     -13.344   7.640  24.811  1.00 77.69           C
ATOM   3020  O   SER A 204     -13.768   6.493  24.939  1.00 77.69           O
ATOM   3021  HA  SER A 204     -11.271   7.122  25.175  1.00 77.69           H
ATOM   3022  CB  SER A 204     -11.915   8.527  26.675  1.00 77.69           C
ATOM   3023 1HB  SER A 204     -12.466   7.841  27.318  1.00 77.69           H
ATOM   3024 2HB  SER A 204     -10.891   8.558  27.047  1.00 77.69           H
ATOM   3025  OG  SER A 204     -12.491   9.827  26.764  1.00 77.69           O
ATOM   3026  HG  SER A 204     -13.484   9.755  26.866  1.00 77.69           H
ATOM   3027  HN  SER A 204     -11.028   9.812  24.746  1.00 77.69           H
ATOM   3028  N   ASP A 205     -14.045   8.647  24.308  1.00 72.44           N
ATOM   3029  CA  ASP A 205     -15.437   8.474  23.931  1.00 72.44           C
ATOM   3030  C   ASP A 205     -15.513   7.673  22.630  1.00 72.44           C
ATOM   3031  O   ASP A 205     -15.053   8.133  21.586  1.00 72.44           O
ATOM   3032  HA  ASP A 205     -15.899   7.952  24.769  1.00 72.44           H
ATOM   3033  CB  ASP A 205     -16.116   9.825  23.695  1.00 72.44           C
ATOM   3034 1HB  ASP A 205     -15.546  10.400  22.964  1.00 72.44           H
ATOM   3035 2HB  ASP A 205     -17.108   9.669  23.273  1.00 72.44           H
ATOM   3036  CG  ASP A 205     -16.228  10.618  24.999  1.00 72.44           C
ATOM   3037  OD1 ASP A 205     -16.160   9.968  26.065  1.00 72.44           O
ATOM   3038  OD2 ASP A 205     -16.380  11.854  24.900  1.00 72.44           O
ATOM   3039  HN  ASP A 205     -13.677   9.565  24.159  1.00 72.44           H
ATOM   3040  N   GLU A 206     -16.097   6.489  22.734  1.00 75.16           N
ATOM   3041  CA  GLU A 206     -16.292   5.644  21.568  1.00 75.16           C
ATOM   3042  C   GLU A 206     -14.945   5.321  20.916  1.00 75.16           C
ATOM   3043  O   GLU A 206     -14.884   5.026  19.724  1.00 75.16           O
ATOM   3044  HA  GLU A 206     -16.749   4.730  21.946  1.00 75.16           H
ATOM   3045  CB  GLU A 206     -17.242   6.304  20.566  1.00 75.16           C
ATOM   3046 1HB  GLU A 206     -16.790   7.217  20.178  1.00 75.16           H
ATOM   3047 2HB  GLU A 206     -17.507   5.589  19.787  1.00 75.16           H
ATOM   3048  CG  GLU A 206     -18.553   6.712  21.241  1.00 75.16           C
ATOM   3049 1HG  GLU A 206     -18.775   6.025  22.057  1.00 75.16           H
ATOM   3050 2HG  GLU A 206     -18.447   7.704  21.679  1.00 75.16           H
ATOM   3051  CD  GLU A 206     -19.708   6.712  20.238  1.00 75.16           C
ATOM   3052  OE1 GLU A 206     -20.745   6.095  20.566  1.00 75.16           O
ATOM   3053  OE2 GLU A 206     -19.529   7.329  19.166  1.00 75.16           O
ATOM   3054  HN  GLU A 206     -16.434   6.105  23.595  1.00 75.16           H
ATOM   3055  N   SER A 207     -13.900   5.388  21.728  1.00 87.03           N
ATOM   3056  CA  SER A 207     -12.561   5.089  21.249  1.00 87.03           C
ATOM   3057  C   SER A 207     -12.556   3.749  20.512  1.00 87.03           C
ATOM   3058  O   SER A 207     -11.929   3.617  19.462  1.00 87.03           O
ATOM   3059  HA  SER A 207     -12.310   5.902  20.568  1.00 87.03           H
ATOM   3060  CB  SER A 207     -11.557   5.064  22.403  1.00 87.03           C
ATOM   3061 1HB  SER A 207     -10.587   4.734  22.032  1.00 87.03           H
ATOM   3062 2HB  SER A 207     -11.423   6.075  22.790  1.00 87.03           H
ATOM   3063  OG  SER A 207     -11.978   4.205  23.459  1.00 87.03           O
ATOM   3064  HG  SER A 207     -11.438   4.384  24.282  1.00 87.03           H
ATOM   3065  HN  SER A 207     -13.957   5.640  22.694  1.00 87.03           H
ATOM   3066  N   THR A 208     -13.261   2.788  21.091  1.00 86.45           N
ATOM   3067  CA  THR A 208     -13.298   1.447  20.533  1.00 86.45           C
ATOM   3068  C   THR A 208     -13.961   1.461  19.154  1.00 86.45           C
ATOM   3069  O   THR A 208     -13.446   0.868  18.208  1.00 86.45           O
ATOM   3070  HA  THR A 208     -12.272   1.105  20.391  1.00 86.45           H
ATOM   3071  CB  THR A 208     -14.005   0.536  21.538  1.00 86.45           C
ATOM   3072  HB  THR A 208     -15.075   0.744  21.566  1.00 86.45           H
ATOM   3073  OG1 THR A 208     -13.304   0.756  22.759  1.00 86.45           O
ATOM   3074  HG1 THR A 208     -12.332   0.555  22.637  1.00 86.45           H
ATOM   3075  CG2 THR A 208     -13.781  -0.948  21.242  1.00 86.45           C
ATOM   3076 1HG2 THR A 208     -12.715  -1.170  21.281  1.00 86.45           H
ATOM   3077 2HG2 THR A 208     -14.165  -1.182  20.249  1.00 86.45           H
ATOM   3078 3HG2 THR A 208     -14.305  -1.550  21.985  1.00 86.45           H
ATOM   3079  HN  THR A 208     -13.799   2.914  21.924  1.00 86.45           H
ATOM   3080  N   LYS A 209     -15.093   2.145  19.084  1.00 82.34           N
ATOM   3081  CA  LYS A 209     -15.864   2.193  17.853  1.00 82.34           C
ATOM   3082  C   LYS A 209     -15.004   2.800  16.743  1.00 82.34           C
ATOM   3083  O   LYS A 209     -14.996   2.303  15.617  1.00 82.34           O
ATOM   3084  HA  LYS A 209     -16.107   1.167  17.580  1.00 82.34           H
ATOM   3085  CB  LYS A 209     -17.186   2.929  18.078  1.00 82.34           C
ATOM   3086 1HB  LYS A 209     -16.993   3.911  18.508  1.00 82.34           H
ATOM   3087 2HB  LYS A 209     -17.683   3.092  17.121  1.00 82.34           H
ATOM   3088  CG  LYS A 209     -18.106   2.132  19.006  1.00 82.34           C
ATOM   3089 1HG  LYS A 209     -18.208   1.112  18.634  1.00 82.34           H
ATOM   3090 2HG  LYS A 209     -17.659   2.067  19.998  1.00 82.34           H
ATOM   3091  CD  LYS A 209     -19.486   2.786  19.103  1.00 82.34           C
ATOM   3092 1HD  LYS A 209     -19.374   3.857  19.270  1.00 82.34           H
ATOM   3093 2HD  LYS A 209     -20.018   2.664  18.160  1.00 82.34           H
ATOM   3094  CE  LYS A 209     -20.305   2.170  20.240  1.00 82.34           C
ATOM   3095 1HE  LYS A 209     -20.615   1.162  19.967  1.00 82.34           H
ATOM   3096 2HE  LYS A 209     -19.688   2.083  21.134  1.00 82.34           H
ATOM   3097  NZ  LYS A 209     -21.495   3.001  20.530  1.00 82.34           N
ATOM   3098 1HZ  LYS A 209     -22.016   2.589  21.296  1.00 82.34           H
ATOM   3099 2HZ  LYS A 209     -21.200   3.937  20.786  1.00 82.34           H
ATOM   3100 3HZ  LYS A 209     -22.084   3.046  19.706  1.00 82.34           H
ATOM   3101  HN  LYS A 209     -15.485   2.658  19.848  1.00 82.34           H
ATOM   3102  N   LEU A 210     -14.300   3.865  17.097  1.00 88.75           N
ATOM   3103  CA  LEU A 210     -13.555   4.632  16.113  1.00 88.75           C
ATOM   3104  C   LEU A 210     -12.445   3.757  15.526  1.00 88.75           C
ATOM   3105  O   LEU A 210     -12.310   3.655  14.308  1.00 88.75           O
ATOM   3106  HA  LEU A 210     -14.247   4.896  15.313  1.00 88.75           H
ATOM   3107  CB  LEU A 210     -13.049   5.940  16.724  1.00 88.75           C
ATOM   3108 1HB  LEU A 210     -13.759   6.260  17.487  1.00 88.75           H
ATOM   3109 2HB  LEU A 210     -12.105   5.740  17.231  1.00 88.75           H
ATOM   3110  CG  LEU A 210     -12.836   7.098  15.747  1.00 88.75           C
ATOM   3111  HG  LEU A 210     -12.610   6.681  14.766  1.00 88.75           H
ATOM   3112  CD1 LEU A 210     -14.111   7.932  15.600  1.00 88.75           C
ATOM   3113 1HD1 LEU A 210     -14.916   7.302  15.225  1.00 88.75           H
ATOM   3114 2HD1 LEU A 210     -14.392   8.341  16.571  1.00 88.75           H
ATOM   3115 3HD1 LEU A 210     -13.932   8.749  14.901  1.00 88.75           H
ATOM   3116  CD2 LEU A 210     -11.637   7.952  16.163  1.00 88.75           C
ATOM   3117 1HD2 LEU A 210     -11.809   8.362  17.158  1.00 88.75           H
ATOM   3118 2HD2 LEU A 210     -10.738   7.335  16.174  1.00 88.75           H
ATOM   3119 3HD2 LEU A 210     -11.508   8.768  15.451  1.00 88.75           H
ATOM   3120  HN  LEU A 210     -14.235   4.205  18.035  1.00 88.75           H
ATOM   3121  N   LYS A 211     -11.679   3.149  16.420  1.00 93.32           N
ATOM   3122  CA  LYS A 211     -10.574   2.302  16.006  1.00 93.32           C
ATOM   3123  C   LYS A 211     -11.093   1.225  15.050  1.00 93.32           C
ATOM   3124  O   LYS A 211     -10.544   1.035  13.966  1.00 93.32           O
ATOM   3125  HA  LYS A 211      -9.865   2.930  15.466  1.00 93.32           H
ATOM   3126  CB  LYS A 211      -9.843   1.740  17.226  1.00 93.32           C
ATOM   3127 1HB  LYS A 211      -9.424   2.558  17.813  1.00 93.32           H
ATOM   3128 2HB  LYS A 211     -10.551   1.217  17.870  1.00 93.32           H
ATOM   3129  CG  LYS A 211      -8.726   0.784  16.804  1.00 93.32           C
ATOM   3130 1HG  LYS A 211      -9.159  -0.121  16.378  1.00 93.32           H
ATOM   3131 2HG  LYS A 211      -8.122   1.246  16.024  1.00 93.32           H
ATOM   3132  CD  LYS A 211      -7.838   0.418  17.995  1.00 93.32           C
ATOM   3133 1HD  LYS A 211      -7.436   1.326  18.446  1.00 93.32           H
ATOM   3134 2HD  LYS A 211      -8.435  -0.079  18.760  1.00 93.32           H
ATOM   3135  CE  LYS A 211      -6.689  -0.495  17.563  1.00 93.32           C
ATOM   3136 1HE  LYS A 211      -7.086  -1.452  17.222  1.00 93.32           H
ATOM   3137 2HE  LYS A 211      -6.161  -0.051  16.719  1.00 93.32           H
ATOM   3138  NZ  LYS A 211      -5.749  -0.713  18.685  1.00 93.32           N
ATOM   3139 1HZ  LYS A 211      -5.122  -1.476  18.457  1.00 93.32           H
ATOM   3140 2HZ  LYS A 211      -5.211   0.132  18.844  1.00 93.32           H
ATOM   3141 3HZ  LYS A 211      -6.271  -0.943  19.524  1.00 93.32           H
ATOM   3142  HN  LYS A 211     -11.804   3.228  17.409  1.00 93.32           H
ATOM   3143  N   SER A 212     -12.145   0.549  15.487  1.00 90.51           N
ATOM   3144  CA  SER A 212     -12.667  -0.585  14.744  1.00 90.51           C
ATOM   3145  C   SER A 212     -13.195  -0.122  13.384  1.00 90.51           C
ATOM   3146  O   SER A 212     -13.066  -0.834  12.389  1.00 90.51           O
ATOM   3147  HA  SER A 212     -11.821  -1.261  14.616  1.00 90.51           H
ATOM   3148  CB  SER A 212     -13.772  -1.297  15.528  1.00 90.51           C
ATOM   3149 1HB  SER A 212     -14.565  -0.586  15.762  1.00 90.51           H
ATOM   3150 2HB  SER A 212     -14.215  -2.074  14.905  1.00 90.51           H
ATOM   3151  OG  SER A 212     -13.282  -1.876  16.734  1.00 90.51           O
ATOM   3152  HG  SER A 212     -13.343  -1.214  17.481  1.00 90.51           H
ATOM   3153  HN  SER A 212     -12.637   0.764  16.330  1.00 90.51           H
ATOM   3154  N   ALA A 213     -13.778   1.068  13.386  1.00 93.81           N
ATOM   3155  CA  ALA A 213     -14.307   1.644  12.161  1.00 93.81           C
ATOM   3156  C   ALA A 213     -13.160   1.879  11.176  1.00 93.81           C
ATOM   3157  O   ALA A 213     -13.262   1.526  10.003  1.00 93.81           O
ATOM   3158  HA  ALA A 213     -15.003   0.924  11.730  1.00 93.81           H
ATOM   3159  CB  ALA A 213     -15.067   2.930  12.489  1.00 93.81           C
ATOM   3160 1HB  ALA A 213     -15.889   2.703  13.168  1.00 93.81           H
ATOM   3161 2HB  ALA A 213     -14.391   3.642  12.962  1.00 93.81           H
ATOM   3162 3HB  ALA A 213     -15.464   3.362  11.570  1.00 93.81           H
ATOM   3163  HN  ALA A 213     -13.890   1.634  14.202  1.00 93.81           H
ATOM   3164  N   VAL A 214     -12.093   2.475  11.691  1.00 92.54           N
ATOM   3165  CA  VAL A 214     -10.951   2.812  10.859  1.00 92.54           C
ATOM   3166  C   VAL A 214     -10.354   1.531  10.275  1.00 92.54           C
ATOM   3167  O   VAL A 214     -10.001   1.486   9.097  1.00 92.54           O
ATOM   3168  HA  VAL A 214     -11.312   3.435  10.041  1.00 92.54           H
ATOM   3169  CB  VAL A 214      -9.940   3.629  11.666  1.00 92.54           C
ATOM   3170  HB  VAL A 214      -9.718   3.079  12.580  1.00 92.54           H
ATOM   3171  CG1 VAL A 214      -8.631   3.801  10.891  1.00 92.54           C
ATOM   3172 1HG1 VAL A 214      -8.202   2.822  10.682  1.00 92.54           H
ATOM   3173 2HG1 VAL A 214      -8.830   4.319   9.953  1.00 92.54           H
ATOM   3174 3HG1 VAL A 214      -7.931   4.386  11.487  1.00 92.54           H
ATOM   3175  CG2 VAL A 214     -10.524   4.986  12.063  1.00 92.54           C
ATOM   3176 1HG2 VAL A 214     -10.788   5.545  11.166  1.00 92.54           H
ATOM   3177 2HG2 VAL A 214     -11.415   4.834  12.672  1.00 92.54           H
ATOM   3178 3HG2 VAL A 214      -9.785   5.547  12.636  1.00 92.54           H
ATOM   3179  HN  VAL A 214     -12.003   2.725  12.655  1.00 92.54           H
ATOM   3180  N   LEU A 215     -10.259   0.519  11.125  1.00 91.67           N
ATOM   3181  CA  LEU A 215      -9.640  -0.735  10.731  1.00 91.67           C
ATOM   3182  C   LEU A 215     -10.505  -1.414   9.667  1.00 91.67           C
ATOM   3183  O   LEU A 215      -9.991  -1.900   8.661  1.00 91.67           O
ATOM   3184  HA  LEU A 215      -8.673  -0.497  10.289  1.00 91.67           H
ATOM   3185  CB  LEU A 215      -9.374  -1.610  11.957  1.00 91.67           C
ATOM   3186 1HB  LEU A 215     -10.293  -1.674  12.540  1.00 91.67           H
ATOM   3187 2HB  LEU A 215      -9.142  -2.619  11.616  1.00 91.67           H
ATOM   3188  CG  LEU A 215      -8.248  -1.144  12.882  1.00 91.67           C
ATOM   3189  HG  LEU A 215      -8.499  -0.150  13.252  1.00 91.67           H
ATOM   3190  CD1 LEU A 215      -8.124  -2.062  14.100  1.00 91.67           C
ATOM   3191 1HD1 LEU A 215      -9.060  -2.053  14.658  1.00 91.67           H
ATOM   3192 2HD1 LEU A 215      -7.907  -3.077  13.770  1.00 91.67           H
ATOM   3193 3HD1 LEU A 215      -7.316  -1.708  14.741  1.00 91.67           H
ATOM   3194  CD2 LEU A 215      -6.927  -1.022  12.120  1.00 91.67           C
ATOM   3195 1HD2 LEU A 215      -6.657  -1.993  11.702  1.00 91.67           H
ATOM   3196 2HD2 LEU A 215      -7.039  -0.298  11.313  1.00 91.67           H
ATOM   3197 3HD2 LEU A 215      -6.143  -0.690  12.801  1.00 91.67           H
ATOM   3198  HN  LEU A 215     -10.596   0.546  12.067  1.00 91.67           H
ATOM   3199  N   THR A 216     -11.805  -1.424   9.926  1.00 90.98           N
ATOM   3200  CA  THR A 216     -12.742  -2.067   9.021  1.00 90.98           C
ATOM   3201  C   THR A 216     -12.658  -1.438   7.629  1.00 90.98           C
ATOM   3202  O   THR A 216     -12.619  -2.147   6.625  1.00 90.98           O
ATOM   3203  HA  THR A 216     -12.456  -3.114   8.917  1.00 90.98           H
ATOM   3204  CB  THR A 216     -14.137  -1.979   9.644  1.00 90.98           C
ATOM   3205  HB  THR A 216     -14.462  -0.942   9.726  1.00 90.98           H
ATOM   3206  OG1 THR A 216     -14.012  -2.683  10.877  1.00 90.98           O
ATOM   3207  HG1 THR A 216     -13.907  -2.035  11.632  1.00 90.98           H
ATOM   3208  CG2 THR A 216     -15.180  -2.780   8.862  1.00 90.98           C
ATOM   3209 1HG2 THR A 216     -14.889  -3.830   8.839  1.00 90.98           H
ATOM   3210 2HG2 THR A 216     -15.243  -2.398   7.844  1.00 90.98           H
ATOM   3211 3HG2 THR A 216     -16.151  -2.683   9.347  1.00 90.98           H
ATOM   3212  HN  THR A 216     -12.218  -1.005  10.734  1.00 90.98           H
ATOM   3213  N   LEU A 217     -12.632  -0.113   7.615  1.00 88.49           N
ATOM   3214  CA  LEU A 217     -12.577   0.620   6.361  1.00 88.49           C
ATOM   3215  C   LEU A 217     -11.301   0.239   5.608  1.00 88.49           C
ATOM   3216  O   LEU A 217     -11.311   0.118   4.384  1.00 88.49           O
ATOM   3217  HA  LEU A 217     -13.435   0.312   5.764  1.00 88.49           H
ATOM   3218  CB  LEU A 217     -12.716   2.123   6.614  1.00 88.49           C
ATOM   3219 1HB  LEU A 217     -13.490   2.275   7.366  1.00 88.49           H
ATOM   3220 2HB  LEU A 217     -11.782   2.488   7.040  1.00 88.49           H
ATOM   3221  CG  LEU A 217     -13.056   2.979   5.392  1.00 88.49           C
ATOM   3222  HG  LEU A 217     -12.422   2.661   4.565  1.00 88.49           H
ATOM   3223  CD1 LEU A 217     -14.507   2.764   4.958  1.00 88.49           C
ATOM   3224 1HD1 LEU A 217     -14.659   1.715   4.703  1.00 88.49           H
ATOM   3225 2HD1 LEU A 217     -15.175   3.039   5.775  1.00 88.49           H
ATOM   3226 3HD1 LEU A 217     -14.722   3.384   4.088  1.00 88.49           H
ATOM   3227  CD2 LEU A 217     -12.749   4.455   5.654  1.00 88.49           C
ATOM   3228 1HD2 LEU A 217     -13.340   4.804   6.501  1.00 88.49           H
ATOM   3229 2HD2 LEU A 217     -11.689   4.571   5.879  1.00 88.49           H
ATOM   3230 3HD2 LEU A 217     -13.000   5.041   4.770  1.00 88.49           H
ATOM   3231  HN  LEU A 217     -12.648   0.456   8.437  1.00 88.49           H
ATOM   3232  N   LYS A 218     -10.232   0.061   6.371  1.00 85.53           N
ATOM   3233  CA  LYS A 218      -8.943  -0.269   5.788  1.00 85.53           C
ATOM   3234  C   LYS A 218      -9.032  -1.632   5.099  1.00 85.53           C
ATOM   3235  O   LYS A 218      -8.522  -1.807   3.993  1.00 85.53           O
ATOM   3236  HA  LYS A 218      -8.723   0.486   5.033  1.00 85.53           H
ATOM   3237  CB  LYS A 218      -7.840  -0.186   6.845  1.00 85.53           C
ATOM   3238 1HB  LYS A 218      -7.939   0.742   7.409  1.00 85.53           H
ATOM   3239 2HB  LYS A 218      -7.951  -1.004   7.557  1.00 85.53           H
ATOM   3240  CG  LYS A 218      -6.455  -0.249   6.199  1.00 85.53           C
ATOM   3241 1HG  LYS A 218      -6.364  -1.166   5.615  1.00 85.53           H
ATOM   3242 2HG  LYS A 218      -6.334   0.583   5.506  1.00 85.53           H
ATOM   3243  CD  LYS A 218      -5.352  -0.201   7.259  1.00 85.53           C
ATOM   3244 1HD  LYS A 218      -5.411   0.738   7.808  1.00 85.53           H
ATOM   3245 2HD  LYS A 218      -5.503  -1.003   7.982  1.00 85.53           H
ATOM   3246  CE  LYS A 218      -3.969  -0.338   6.618  1.00 85.53           C
ATOM   3247 1HE  LYS A 218      -3.954  -1.202   5.953  1.00 85.53           H
ATOM   3248 2HE  LYS A 218      -3.757   0.539   6.006  1.00 85.53           H
ATOM   3249  NZ  LYS A 218      -2.928  -0.488   7.659  1.00 85.53           N
ATOM   3250 1HZ  LYS A 218      -2.106  -0.922   7.255  1.00 85.53           H
ATOM   3251 2HZ  LYS A 218      -2.682   0.426   8.025  1.00 85.53           H
ATOM   3252 3HZ  LYS A 218      -3.283  -1.069   8.411  1.00 85.53           H
ATOM   3253  HN  LYS A 218     -10.238   0.137   7.368  1.00 85.53           H
ATOM   3254  N   VAL A 219      -9.685  -2.562   5.780  1.00 89.96           N
ATOM   3255  CA  VAL A 219      -9.793  -3.921   5.277  1.00 89.96           C
ATOM   3256  C   VAL A 219     -10.640  -3.922   4.003  1.00 89.96           C
ATOM   3257  O   VAL A 219     -10.251  -4.511   2.995  1.00 89.96           O
ATOM   3258  HA  VAL A 219      -8.787  -4.261   5.030  1.00 89.96           H
ATOM   3259  CB  VAL A 219     -10.350  -4.839   6.366  1.00 89.96           C
ATOM   3260  HB  VAL A 219     -11.283  -4.405   6.725  1.00 89.96           H
ATOM   3261  CG1 VAL A 219     -10.663  -6.228   5.805  1.00 89.96           C
ATOM   3262 1HG1 VAL A 219     -11.403  -6.140   5.009  1.00 89.96           H
ATOM   3263 2HG1 VAL A 219      -9.752  -6.672   5.405  1.00 89.96           H
ATOM   3264 3HG1 VAL A 219     -11.058  -6.860   6.600  1.00 89.96           H
ATOM   3265  CG2 VAL A 219      -9.387  -4.931   7.552  1.00 89.96           C
ATOM   3266 1HG2 VAL A 219      -8.432  -5.331   7.213  1.00 89.96           H
ATOM   3267 2HG2 VAL A 219      -9.237  -3.938   7.975  1.00 89.96           H
ATOM   3268 3HG2 VAL A 219      -9.808  -5.590   8.311  1.00 89.96           H
ATOM   3269  HN  VAL A 219     -10.133  -2.400   6.659  1.00 89.96           H
ATOM   3270  N   ILE A 220     -11.782  -3.255   4.089  1.00 90.50           N
ATOM   3271  CA  ILE A 220     -12.754  -3.294   3.009  1.00 90.50           C
ATOM   3272  C   ILE A 220     -12.140  -2.670   1.754  1.00 90.50           C
ATOM   3273  O   ILE A 220     -12.089  -3.305   0.702  1.00 90.50           O
ATOM   3274  HA  ILE A 220     -12.971  -4.342   2.803  1.00 90.50           H
ATOM   3275  CB  ILE A 220     -14.065  -2.637   3.445  1.00 90.50           C
ATOM   3276  HB  ILE A 220     -13.831  -1.670   3.890  1.00 90.50           H
ATOM   3277  CG1 ILE A 220     -14.765  -3.471   4.519  1.00 90.50           C
ATOM   3278 1HG1 ILE A 220     -15.054  -4.437   4.104  1.00 90.50           H
ATOM   3279 2HG1 ILE A 220     -14.075  -3.670   5.339  1.00 90.50           H
ATOM   3280  CG2 ILE A 220     -14.972  -2.372   2.242  1.00 90.50           C
ATOM   3281 1HG2 ILE A 220     -14.464  -1.708   1.543  1.00 90.50           H
ATOM   3282 2HG2 ILE A 220     -15.202  -3.315   1.746  1.00 90.50           H
ATOM   3283 3HG2 ILE A 220     -15.897  -1.905   2.580  1.00 90.50           H
ATOM   3284  CD1 ILE A 220     -16.004  -2.749   5.053  1.00 90.50           C
ATOM   3285 1HD1 ILE A 220     -15.709  -1.795   5.489  1.00 90.50           H
ATOM   3286 2HD1 ILE A 220     -16.703  -2.574   4.235  1.00 90.50           H
ATOM   3287 3HD1 ILE A 220     -16.483  -3.364   5.815  1.00 90.50           H
ATOM   3288  HN  ILE A 220     -12.046  -2.698   4.876  1.00 90.50           H
ATOM   3289  N   LEU A 221     -11.691  -1.432   1.906  1.00 89.96           N
ATOM   3290  CA  LEU A 221     -11.232  -0.658   0.766  1.00 89.96           C
ATOM   3291  C   LEU A 221      -9.807  -1.082   0.407  1.00 89.96           C
ATOM   3292  O   LEU A 221      -9.374  -0.915  -0.732  1.00 89.96           O
ATOM   3293  HA  LEU A 221     -11.885  -0.894  -0.074  1.00 89.96           H
ATOM   3294  CB  LEU A 221     -11.376   0.840   1.043  1.00 89.96           C
ATOM   3295 1HB  LEU A 221     -10.801   1.081   1.937  1.00 89.96           H
ATOM   3296 2HB  LEU A 221     -10.924   1.388   0.216  1.00 89.96           H
ATOM   3297  CG  LEU A 221     -12.805   1.352   1.237  1.00 89.96           C
ATOM   3298  HG  LEU A 221     -13.236   0.844   2.099  1.00 89.96           H
ATOM   3299  CD1 LEU A 221     -12.813   2.851   1.545  1.00 89.96           C
ATOM   3300 1HD1 LEU A 221     -12.248   3.037   2.458  1.00 89.96           H
ATOM   3301 2HD1 LEU A 221     -12.356   3.394   0.718  1.00 89.96           H
ATOM   3302 3HD1 LEU A 221     -13.841   3.189   1.678  1.00 89.96           H
ATOM   3303  CD2 LEU A 221     -13.678   1.011   0.027  1.00 89.96           C
ATOM   3304 1HD2 LEU A 221     -13.259   1.474  -0.866  1.00 89.96           H
ATOM   3305 2HD2 LEU A 221     -13.709  -0.071  -0.104  1.00 89.96           H
ATOM   3306 3HD2 LEU A 221     -14.688   1.386   0.191  1.00 89.96           H
ATOM   3307  HN  LEU A 221     -11.639  -0.961   2.786  1.00 89.96           H
ATOM   3308  N   GLY A 222      -9.117  -1.624   1.400  1.00 88.19           N
ATOM   3309  CA  GLY A 222      -7.694  -1.889   1.266  1.00 88.19           C
ATOM   3310  C   GLY A 222      -7.449  -3.195   0.509  1.00 88.19           C
ATOM   3311  O   GLY A 222      -6.413  -3.359  -0.133  1.00 88.19           O
ATOM   3312 1HA  GLY A 222      -7.215  -1.063   0.740  1.00 88.19           H
ATOM   3313 2HA  GLY A 222      -7.237  -1.945   2.254  1.00 88.19           H
ATOM   3314  HN  GLY A 222      -9.513  -1.879   2.282  1.00 88.19           H
ATOM   3315  N   PHE A 223      -8.420  -4.091   0.609  1.00 83.15           N
ATOM   3316  CA  PHE A 223      -8.261  -5.431   0.069  1.00 83.15           C
ATOM   3317  C   PHE A 223      -9.552  -5.909  -0.599  1.00 83.15           C
ATOM   3318  O   PHE A 223      -9.571  -6.178  -1.799  1.00 83.15           O
ATOM   3319  HA  PHE A 223      -7.464  -5.387  -0.674  1.00 83.15           H
ATOM   3320  CB  PHE A 223      -7.937  -6.353   1.246  1.00 83.15           C
ATOM   3321 1HB  PHE A 223      -7.097  -5.935   1.801  1.00 83.15           H
ATOM   3322 2HB  PHE A 223      -8.790  -6.371   1.925  1.00 83.15           H
ATOM   3323  CG  PHE A 223      -7.597  -7.787   0.837  1.00 83.15           C
ATOM   3324  CD1 PHE A 223      -8.464  -8.798   1.118  1.00 83.15           C
ATOM   3325  HD1 PHE A 223      -9.400  -8.585   1.634  1.00 83.15           H
ATOM   3326  CD2 PHE A 223      -6.429  -8.053   0.193  1.00 83.15           C
ATOM   3327  HD2 PHE A 223      -5.735  -7.243  -0.032  1.00 83.15           H
ATOM   3328  CE1 PHE A 223      -8.148 -10.129   0.739  1.00 83.15           C
ATOM   3329  HE1 PHE A 223      -8.842 -10.939   0.964  1.00 83.15           H
ATOM   3330  CE2 PHE A 223      -6.114  -9.384  -0.186  1.00 83.15           C
ATOM   3331  HE2 PHE A 223      -5.178  -9.597  -0.702  1.00 83.15           H
ATOM   3332  CZ  PHE A 223      -6.980 -10.394   0.095  1.00 83.15           C
ATOM   3333  HZ  PHE A 223      -6.738 -11.417  -0.196  1.00 83.15           H
ATOM   3334  HN  PHE A 223      -9.300  -3.915   1.049  1.00 83.15           H
ATOM   3335  N   PHE A 224     -10.599  -6.001   0.208  1.00 85.06           N
ATOM   3336  CA  PHE A 224     -11.765  -6.783  -0.165  1.00 85.06           C
ATOM   3337  C   PHE A 224     -12.379  -6.264  -1.467  1.00 85.06           C
ATOM   3338  O   PHE A 224     -12.602  -7.032  -2.402  1.00 85.06           O
ATOM   3339  HA  PHE A 224     -11.433  -7.812  -0.307  1.00 85.06           H
ATOM   3340  CB  PHE A 224     -12.786  -6.630   0.963  1.00 85.06           C
ATOM   3341 1HB  PHE A 224     -12.283  -6.780   1.918  1.00 85.06           H
ATOM   3342 2HB  PHE A 224     -13.165  -5.608   0.960  1.00 85.06           H
ATOM   3343  CG  PHE A 224     -13.968  -7.597   0.868  1.00 85.06           C
ATOM   3344  CD1 PHE A 224     -15.156  -7.171   0.360  1.00 85.06           C
ATOM   3345  HD1 PHE A 224     -15.266  -6.141   0.020  1.00 85.06           H
ATOM   3346  CD2 PHE A 224     -13.832  -8.882   1.292  1.00 85.06           C
ATOM   3347  HD2 PHE A 224     -12.880  -9.223   1.700  1.00 85.06           H
ATOM   3348  CE1 PHE A 224     -16.253  -8.068   0.272  1.00 85.06           C
ATOM   3349  HE1 PHE A 224     -17.205  -7.727  -0.135  1.00 85.06           H
ATOM   3350  CE2 PHE A 224     -14.929  -9.779   1.204  1.00 85.06           C
ATOM   3351  HE2 PHE A 224     -14.819 -10.809   1.544  1.00 85.06           H
ATOM   3352  CZ  PHE A 224     -16.116  -9.353   0.696  1.00 85.06           C
ATOM   3353  HZ  PHE A 224     -16.958 -10.042   0.628  1.00 85.06           H
ATOM   3354  HN  PHE A 224     -10.657  -5.555   1.101  1.00 85.06           H
ATOM   3355  N   LEU A 225     -12.635  -4.964  -1.486  1.00 90.20           N
ATOM   3356  CA  LEU A 225     -13.253  -4.340  -2.644  1.00 90.20           C
ATOM   3357  C   LEU A 225     -12.355  -4.540  -3.866  1.00 90.20           C
ATOM   3358  O   LEU A 225     -12.803  -5.050  -4.893  1.00 90.20           O
ATOM   3359  HA  LEU A 225     -14.200  -4.850  -2.823  1.00 90.20           H
ATOM   3360  CB  LEU A 225     -13.577  -2.873  -2.352  1.00 90.20           C
ATOM   3361 1HB  LEU A 225     -14.277  -2.835  -1.517  1.00 90.20           H
ATOM   3362 2HB  LEU A 225     -12.663  -2.378  -2.025  1.00 90.20           H
ATOM   3363  CG  LEU A 225     -14.170  -2.074  -3.514  1.00 90.20           C
ATOM   3364  HG  LEU A 225     -13.577  -2.277  -4.406  1.00 90.20           H
ATOM   3365  CD1 LEU A 225     -15.603  -2.520  -3.812  1.00 90.20           C
ATOM   3366 1HD1 LEU A 225     -15.606  -3.577  -4.078  1.00 90.20           H
ATOM   3367 2HD1 LEU A 225     -16.223  -2.365  -2.929  1.00 90.20           H
ATOM   3368 3HD1 LEU A 225     -16.000  -1.935  -4.642  1.00 90.20           H
ATOM   3369  CD2 LEU A 225     -14.082  -0.570  -3.246  1.00 90.20           C
ATOM   3370 1HD2 LEU A 225     -14.635  -0.330  -2.338  1.00 90.20           H
ATOM   3371 2HD2 LEU A 225     -13.037  -0.284  -3.121  1.00 90.20           H
ATOM   3372 3HD2 LEU A 225     -14.510  -0.025  -4.088  1.00 90.20           H
ATOM   3373  HN  LEU A 225     -12.427  -4.342  -0.731  1.00 90.20           H
ATOM   3374  N   PRO A 226     -11.078  -4.145  -3.780  1.00 90.22           N
ATOM   3375  CA  PRO A 226     -10.157  -4.318  -4.906  1.00 90.22           C
ATOM   3376  C   PRO A 226     -10.129  -5.751  -5.414  1.00 90.22           C
ATOM   3377  O   PRO A 226     -10.158  -5.987  -6.620  1.00 90.22           O
ATOM   3378  HA  PRO A 226     -10.488  -3.722  -5.756  1.00 90.22           H
ATOM   3379  CB  PRO A 226      -8.803  -3.891  -4.336  1.00 90.22           C
ATOM   3380 1HB  PRO A 226      -8.254  -4.740  -3.928  1.00 90.22           H
ATOM   3381 2HB  PRO A 226      -8.169  -3.442  -5.101  1.00 90.22           H
ATOM   3382  CG  PRO A 226      -9.177  -2.887  -3.253  1.00 90.22           C
ATOM   3383 1HG  PRO A 226      -8.374  -2.757  -2.527  1.00 90.22           H
ATOM   3384 2HG  PRO A 226      -9.379  -1.900  -3.668  1.00 90.22           H
ATOM   3385  CD  PRO A 226     -10.416  -3.508  -2.628  1.00 90.22           C
ATOM   3386 1HD  PRO A 226     -10.159  -4.238  -1.860  1.00 90.22           H
ATOM   3387 2HD  PRO A 226     -11.048  -2.758  -2.152  1.00 90.22           H
ATOM   3388  N   PHE A 227     -10.073  -6.678  -4.469  1.00 85.56           N
ATOM   3389  CA  PHE A 227      -9.919  -8.083  -4.807  1.00 85.56           C
ATOM   3390  C   PHE A 227     -11.118  -8.587  -5.614  1.00 85.56           C
ATOM   3391  O   PHE A 227     -10.949  -9.230  -6.648  1.00 85.56           O
ATOM   3392  HA  PHE A 227      -9.015  -8.174  -5.409  1.00 85.56           H
ATOM   3393  CB  PHE A 227      -9.846  -8.855  -3.489  1.00 85.56           C
ATOM   3394 1HB  PHE A 227      -8.980  -8.509  -2.924  1.00 85.56           H
ATOM   3395 2HB  PHE A 227     -10.729  -8.622  -2.893  1.00 85.56           H
ATOM   3396  CG  PHE A 227      -9.751 -10.373  -3.661  1.00 85.56           C
ATOM   3397  CD1 PHE A 227     -10.845 -11.151  -3.441  1.00 85.56           C
ATOM   3398  HD1 PHE A 227     -11.788 -10.694  -3.143  1.00 85.56           H
ATOM   3399  CD2 PHE A 227      -8.574 -10.943  -4.032  1.00 85.56           C
ATOM   3400  HD2 PHE A 227      -7.698 -10.319  -4.208  1.00 85.56           H
ATOM   3401  CE1 PHE A 227     -10.757 -12.560  -3.601  1.00 85.56           C
ATOM   3402  HE1 PHE A 227     -11.633 -13.184  -3.425  1.00 85.56           H
ATOM   3403  CE2 PHE A 227      -8.486 -12.351  -4.192  1.00 85.56           C
ATOM   3404  HE2 PHE A 227      -7.542 -12.808  -4.490  1.00 85.56           H
ATOM   3405  CZ  PHE A 227      -9.579 -13.130  -3.973  1.00 85.56           C
ATOM   3406  HZ  PHE A 227      -9.512 -14.211  -4.096  1.00 85.56           H
ATOM   3407  HN  PHE A 227     -10.130  -6.483  -3.490  1.00 85.56           H
ATOM   3408  N   VAL A 228     -12.303  -8.275  -5.109  1.00 91.97           N
ATOM   3409  CA  VAL A 228     -13.529  -8.735  -5.739  1.00 91.97           C
ATOM   3410  C   VAL A 228     -13.594  -8.200  -7.171  1.00 91.97           C
ATOM   3411  O   VAL A 228     -13.916  -8.939  -8.100  1.00 91.97           O
ATOM   3412  HA  VAL A 228     -13.493  -9.824  -5.773  1.00 91.97           H
ATOM   3413  CB  VAL A 228     -14.737  -8.327  -4.893  1.00 91.97           C
ATOM   3414  HB  VAL A 228     -14.667  -7.256  -4.703  1.00 91.97           H
ATOM   3415  CG1 VAL A 228     -16.045  -8.586  -5.644  1.00 91.97           C
ATOM   3416 1HG1 VAL A 228     -16.054  -8.008  -6.568  1.00 91.97           H
ATOM   3417 2HG1 VAL A 228     -16.125  -9.647  -5.879  1.00 91.97           H
ATOM   3418 3HG1 VAL A 228     -16.887  -8.287  -5.020  1.00 91.97           H
ATOM   3419  CG2 VAL A 228     -14.728  -9.047  -3.543  1.00 91.97           C
ATOM   3420 1HG2 VAL A 228     -14.763 -10.124  -3.705  1.00 91.97           H
ATOM   3421 2HG2 VAL A 228     -13.819  -8.790  -3.000  1.00 91.97           H
ATOM   3422 3HG2 VAL A 228     -15.598  -8.739  -2.962  1.00 91.97           H
ATOM   3423  HN  VAL A 228     -12.433  -7.720  -4.288  1.00 91.97           H
ATOM   3424  N   VAL A 229     -13.283  -6.919  -7.304  1.00 92.12           N
ATOM   3425  CA  VAL A 229     -13.381  -6.255  -8.593  1.00 92.12           C
ATOM   3426  C   VAL A 229     -12.404  -6.907  -9.574  1.00 92.12           C
ATOM   3427  O   VAL A 229     -12.768  -7.209 -10.709  1.00 92.12           O
ATOM   3428  HA  VAL A 229     -14.397  -6.399  -8.961  1.00 92.12           H
ATOM   3429  CB  VAL A 229     -13.147  -4.752  -8.427  1.00 92.12           C
ATOM   3430  HB  VAL A 229     -12.204  -4.616  -7.897  1.00 92.12           H
ATOM   3431  CG1 VAL A 229     -13.024  -4.063  -9.787  1.00 92.12           C
ATOM   3432 1HG1 VAL A 229     -12.184  -4.489 -10.336  1.00 92.12           H
ATOM   3433 2HG1 VAL A 229     -13.943  -4.212 -10.354  1.00 92.12           H
ATOM   3434 3HG1 VAL A 229     -12.858  -2.995  -9.640  1.00 92.12           H
ATOM   3435  CG2 VAL A 229     -14.254  -4.114  -7.586  1.00 92.12           C
ATOM   3436 1HG2 VAL A 229     -15.216  -4.265  -8.077  1.00 92.12           H
ATOM   3437 2HG2 VAL A 229     -14.273  -4.576  -6.599  1.00 92.12           H
ATOM   3438 3HG2 VAL A 229     -14.063  -3.046  -7.484  1.00 92.12           H
ATOM   3439  HN  VAL A 229     -12.969  -6.338  -6.553  1.00 92.12           H
ATOM   3440  N   MET A 230     -11.183  -7.106  -9.099  1.00 84.01           N
ATOM   3441  CA  MET A 230     -10.141  -7.679  -9.933  1.00 84.01           C
ATOM   3442  C   MET A 230     -10.502  -9.103 -10.361  1.00 84.01           C
ATOM   3443  O   MET A 230     -10.362  -9.458 -11.530  1.00 84.01           O
ATOM   3444  HA  MET A 230     -10.078  -7.034 -10.810  1.00 84.01           H
ATOM   3445  CB  MET A 230      -8.821  -7.697  -9.160  1.00 84.01           C
ATOM   3446 1HB  MET A 230      -8.993  -8.063  -8.148  1.00 84.01           H
ATOM   3447 2HB  MET A 230      -8.126  -8.390  -9.635  1.00 84.01           H
ATOM   3448  CG  MET A 230      -8.199  -6.301  -9.105  1.00 84.01           C
ATOM   3449 1HG  MET A 230      -8.143  -5.878 -10.108  1.00 84.01           H
ATOM   3450 2HG  MET A 230      -8.829  -5.636  -8.514  1.00 84.01           H
ATOM   3451  SD  MET A 230      -6.566  -6.387  -8.388  1.00 84.01           S
ATOM   3452  CE  MET A 230      -6.991  -6.725  -6.688  1.00 84.01           C
ATOM   3453 1HE  MET A 230      -7.603  -5.912  -6.298  1.00 84.01           H
ATOM   3454 2HE  MET A 230      -7.549  -7.659  -6.632  1.00 84.01           H
ATOM   3455 3HE  MET A 230      -6.080  -6.810  -6.096  1.00 84.01           H
ATOM   3456  HN  MET A 230     -10.903  -6.883  -8.166  1.00 84.01           H
ATOM   3457  N   ALA A 231     -10.958  -9.881  -9.390  1.00 89.58           N
ATOM   3458  CA  ALA A 231     -11.278 -11.277  -9.636  1.00 89.58           C
ATOM   3459  C   ALA A 231     -12.337 -11.367 -10.737  1.00 89.58           C
ATOM   3460  O   ALA A 231     -12.226 -12.189 -11.644  1.00 89.58           O
ATOM   3461  HA  ALA A 231     -10.368 -11.770  -9.979  1.00 89.58           H
ATOM   3462  CB  ALA A 231     -11.734 -11.934  -8.333  1.00 89.58           C
ATOM   3463 1HB  ALA A 231     -10.935 -11.870  -7.594  1.00 89.58           H
ATOM   3464 2HB  ALA A 231     -12.619 -11.420  -7.957  1.00 89.58           H
ATOM   3465 3HB  ALA A 231     -11.973 -12.981  -8.518  1.00 89.58           H
ATOM   3466  HN  ALA A 231     -11.110  -9.572  -8.451  1.00 89.58           H
ATOM   3467  N   CYS A 232     -13.340 -10.509 -10.619  1.00 89.51           N
ATOM   3468  CA  CYS A 232     -14.424 -10.488 -11.587  1.00 89.51           C
ATOM   3469  C   CYS A 232     -13.846 -10.091 -12.947  1.00 89.51           C
ATOM   3470  O   CYS A 232     -14.130 -10.731 -13.958  1.00 89.51           O
ATOM   3471  HA  CYS A 232     -14.833 -11.497 -11.621  1.00 89.51           H
ATOM   3472  CB  CYS A 232     -15.553  -9.552 -11.152  1.00 89.51           C
ATOM   3473 1HB  CYS A 232     -15.151  -8.565 -10.924  1.00 89.51           H
ATOM   3474 2HB  CYS A 232     -16.266  -9.425 -11.966  1.00 89.51           H
ATOM   3475  SG  CYS A 232     -16.400 -10.235  -9.681  1.00 89.51           S
ATOM   3476  HG  CYS A 232     -17.225  -9.207  -9.505  1.00 89.51           H
ATOM   3477  HN  CYS A 232     -13.419  -9.838  -9.882  1.00 89.51           H
ATOM   3478  N   CYS A 233     -13.044  -9.036 -12.928  1.00 87.77           N
ATOM   3479  CA  CYS A 233     -12.524  -8.469 -14.161  1.00 87.77           C
ATOM   3480  C   CYS A 233     -11.765  -9.566 -14.911  1.00 87.77           C
ATOM   3481  O   CYS A 233     -12.018  -9.805 -16.090  1.00 87.77           O
ATOM   3482  HA  CYS A 233     -13.385  -8.131 -14.738  1.00 87.77           H
ATOM   3483  CB  CYS A 233     -11.644  -7.246 -13.894  1.00 87.77           C
ATOM   3484 1HB  CYS A 233     -10.942  -7.461 -13.089  1.00 87.77           H
ATOM   3485 2HB  CYS A 233     -11.053  -7.013 -14.780  1.00 87.77           H
ATOM   3486  SG  CYS A 233     -12.687  -5.811 -13.445  1.00 87.77           S
ATOM   3487  HG  CYS A 233     -12.921  -6.195 -12.194  1.00 87.77           H
ATOM   3488  HN  CYS A 233     -12.751  -8.571 -12.093  1.00 87.77           H
ATOM   3489  N   TYR A 234     -10.849 -10.202 -14.195  1.00 74.95           N
ATOM   3490  CA  TYR A 234      -9.946 -11.157 -14.815  1.00 74.95           C
ATOM   3491  C   TYR A 234     -10.685 -12.441 -15.199  1.00 74.95           C
ATOM   3492  O   TYR A 234     -10.328 -13.099 -16.174  1.00 74.95           O
ATOM   3493  HA  TYR A 234      -9.538 -10.699 -15.715  1.00 74.95           H
ATOM   3494  CB  TYR A 234      -8.891 -11.487 -13.757  1.00 74.95           C
ATOM   3495 1HB  TYR A 234      -9.387 -11.640 -12.799  1.00 74.95           H
ATOM   3496 2HB  TYR A 234      -8.409 -12.429 -14.020  1.00 74.95           H
ATOM   3497  CG  TYR A 234      -7.817 -10.411 -13.592  1.00 74.95           C
ATOM   3498  CD1 TYR A 234      -7.020 -10.061 -14.664  1.00 74.95           C
ATOM   3499  HD1 TYR A 234      -7.157 -10.552 -15.627  1.00 74.95           H
ATOM   3500  CD2 TYR A 234      -7.644  -9.789 -12.372  1.00 74.95           C
ATOM   3501  HD2 TYR A 234      -8.273 -10.065 -11.526  1.00 74.95           H
ATOM   3502  CE1 TYR A 234      -6.009  -9.047 -14.509  1.00 74.95           C
ATOM   3503  HE1 TYR A 234      -5.374  -8.762 -15.347  1.00 74.95           H
ATOM   3504  CE2 TYR A 234      -6.633  -8.775 -12.217  1.00 74.95           C
ATOM   3505  HE2 TYR A 234      -6.486  -8.277 -11.259  1.00 74.95           H
ATOM   3506  CZ  TYR A 234      -5.866  -8.455 -13.293  1.00 74.95           C
ATOM   3507  OH  TYR A 234      -4.911  -7.497 -13.147  1.00 74.95           O
ATOM   3508  HH  TYR A 234      -5.042  -7.013 -12.282  1.00 74.95           H
ATOM   3509  HN  TYR A 234     -10.719 -10.074 -13.212  1.00 74.95           H
ATOM   3510  N   THR A 235     -11.702 -12.758 -14.411  1.00 85.08           N
ATOM   3511  CA  THR A 235     -12.554 -13.897 -14.710  1.00 85.08           C
ATOM   3512  C   THR A 235     -13.170 -13.750 -16.103  1.00 85.08           C
ATOM   3513  O   THR A 235     -13.169 -14.696 -16.889  1.00 85.08           O
ATOM   3514  HA  THR A 235     -11.935 -14.794 -14.728  1.00 85.08           H
ATOM   3515  CB  THR A 235     -13.594 -14.016 -13.595  1.00 85.08           C
ATOM   3516  HB  THR A 235     -14.248 -13.144 -13.578  1.00 85.08           H
ATOM   3517  OG1 THR A 235     -12.819 -14.225 -12.418  1.00 85.08           O
ATOM   3518  HG1 THR A 235     -12.843 -13.408 -11.842  1.00 85.08           H
ATOM   3519  CG2 THR A 235     -14.439 -15.285 -13.715  1.00 85.08           C
ATOM   3520 1HG2 THR A 235     -13.791 -16.160 -13.664  1.00 85.08           H
ATOM   3521 2HG2 THR A 235     -14.968 -15.281 -14.668  1.00 85.08           H
ATOM   3522 3HG2 THR A 235     -15.161 -15.320 -12.899  1.00 85.08           H
ATOM   3523  HN  THR A 235     -11.947 -12.253 -13.583  1.00 85.08           H
ATOM   3524  N   ILE A 236     -13.683 -12.557 -16.366  1.00 84.30           N
ATOM   3525  CA  ILE A 236     -14.327 -12.283 -17.639  1.00 84.30           C
ATOM   3526  C   ILE A 236     -13.266 -12.227 -18.740  1.00 84.30           C
ATOM   3527  O   ILE A 236     -13.494 -12.702 -19.852  1.00 84.30           O
ATOM   3528  HA  ILE A 236     -15.000 -13.114 -17.851  1.00 84.30           H
ATOM   3529  CB  ILE A 236     -15.183 -11.019 -17.545  1.00 84.30           C
ATOM   3530  HB  ILE A 236     -14.540 -10.192 -17.244  1.00 84.30           H
ATOM   3531  CG1 ILE A 236     -16.263 -11.166 -16.471  1.00 84.30           C
ATOM   3532 1HG1 ILE A 236     -17.051 -11.827 -16.832  1.00 84.30           H
ATOM   3533 2HG1 ILE A 236     -15.836 -11.634 -15.584  1.00 84.30           H
ATOM   3534  CG2 ILE A 236     -15.777 -10.656 -18.908  1.00 84.30           C
ATOM   3535 1HG2 ILE A 236     -14.970 -10.480 -19.620  1.00 84.30           H
ATOM   3536 2HG2 ILE A 236     -16.401 -11.476 -19.262  1.00 84.30           H
ATOM   3537 3HG2 ILE A 236     -16.381  -9.754 -18.813  1.00 84.30           H
ATOM   3538  CD1 ILE A 236     -16.858  -9.806 -16.102  1.00 84.30           C
ATOM   3539 1HD1 ILE A 236     -16.071  -9.157 -15.719  1.00 84.30           H
ATOM   3540 2HD1 ILE A 236     -17.305  -9.353 -16.986  1.00 84.30           H
ATOM   3541 3HD1 ILE A 236     -17.623  -9.940 -15.336  1.00 84.30           H
ATOM   3542  HN  ILE A 236     -13.663 -11.787 -15.728  1.00 84.30           H
ATOM   3543  N   ILE A 237     -12.129 -11.642 -18.393  1.00 79.71           N
ATOM   3544  CA  ILE A 237     -11.034 -11.514 -19.339  1.00 79.71           C
ATOM   3545  C   ILE A 237     -10.654 -12.901 -19.864  1.00 79.71           C
ATOM   3546  O   ILE A 237     -10.590 -13.114 -21.073  1.00 79.71           O
ATOM   3547  HA  ILE A 237     -11.393 -10.915 -20.176  1.00 79.71           H
ATOM   3548  CB  ILE A 237      -9.865 -10.755 -18.707  1.00 79.71           C
ATOM   3549  HB  ILE A 237      -9.732 -11.119 -17.689  1.00 79.71           H
ATOM   3550  CG1 ILE A 237     -10.169  -9.258 -18.616  1.00 79.71           C
ATOM   3551 1HG1 ILE A 237     -10.116  -8.812 -19.609  1.00 79.71           H
ATOM   3552 2HG1 ILE A 237     -11.187  -9.112 -18.255  1.00 79.71           H
ATOM   3553  CG2 ILE A 237      -8.561 -11.030 -19.459  1.00 79.71           C
ATOM   3554 1HG2 ILE A 237      -8.342 -12.098 -19.428  1.00 79.71           H
ATOM   3555 2HG2 ILE A 237      -8.666 -10.711 -20.496  1.00 79.71           H
ATOM   3556 3HG2 ILE A 237      -7.747 -10.479 -18.989  1.00 79.71           H
ATOM   3557  CD1 ILE A 237      -9.184  -8.555 -17.681  1.00 79.71           C
ATOM   3558 1HD1 ILE A 237      -9.257  -8.988 -16.683  1.00 79.71           H
ATOM   3559 2HD1 ILE A 237      -8.169  -8.683 -18.059  1.00 79.71           H
ATOM   3560 3HD1 ILE A 237      -9.422  -7.492 -17.634  1.00 79.71           H
ATOM   3561  HN  ILE A 237     -11.950 -11.260 -17.486  1.00 79.71           H
ATOM   3562  N   ILE A 238     -10.413 -13.807 -18.928  1.00 77.72           N
ATOM   3563  CA  ILE A 238      -9.961 -15.143 -19.278  1.00 77.72           C
ATOM   3564  C   ILE A 238     -10.994 -15.801 -20.195  1.00 77.72           C
ATOM   3565  O   ILE A 238     -10.637 -16.401 -21.208  1.00 77.72           O
ATOM   3566  HA  ILE A 238      -9.027 -15.038 -19.830  1.00 77.72           H
ATOM   3567  CB  ILE A 238      -9.654 -15.952 -18.017  1.00 77.72           C
ATOM   3568  HB  ILE A 238     -10.489 -15.839 -17.326  1.00 77.72           H
ATOM   3569  CG1 ILE A 238      -8.408 -15.414 -17.310  1.00 77.72           C
ATOM   3570 1HG1 ILE A 238      -7.515 -15.722 -17.856  1.00 77.72           H
ATOM   3571 2HG1 ILE A 238      -8.425 -14.324 -17.315  1.00 77.72           H
ATOM   3572  CG2 ILE A 238      -9.532 -17.443 -18.338  1.00 77.72           C
ATOM   3573 1HG2 ILE A 238     -10.469 -17.801 -18.763  1.00 77.72           H
ATOM   3574 2HG2 ILE A 238      -8.726 -17.595 -19.057  1.00 77.72           H
ATOM   3575 3HG2 ILE A 238      -9.313 -17.995 -17.424  1.00 77.72           H
ATOM   3576  CD1 ILE A 238      -8.332 -15.923 -15.869  1.00 77.72           C
ATOM   3577 1HD1 ILE A 238      -9.214 -15.593 -15.321  1.00 77.72           H
ATOM   3578 2HD1 ILE A 238      -8.291 -17.012 -15.870  1.00 77.72           H
ATOM   3579 3HD1 ILE A 238      -7.437 -15.525 -15.390  1.00 77.72           H
ATOM   3580  HN  ILE A 238     -10.521 -13.641 -17.948  1.00 77.72           H
ATOM   3581  N   HIS A 239     -12.254 -15.667 -19.807  1.00 77.32           N
ATOM   3582  CA  HIS A 239     -13.336 -16.289 -20.551  1.00 77.32           C
ATOM   3583  C   HIS A 239     -13.335 -15.768 -21.989  1.00 77.32           C
ATOM   3584  O   HIS A 239     -13.481 -16.543 -22.934  1.00 77.32           O
ATOM   3585  HA  HIS A 239     -13.134 -17.360 -20.561  1.00 77.32           H
ATOM   3586  CB  HIS A 239     -14.676 -16.073 -19.843  1.00 77.32           C
ATOM   3587 1HB  HIS A 239     -14.564 -16.330 -18.790  1.00 77.32           H
ATOM   3588 2HB  HIS A 239     -14.932 -15.014 -19.888  1.00 77.32           H
ATOM   3589  CG  HIS A 239     -15.814 -16.877 -20.424  1.00 77.32           C
ATOM   3590  ND1 HIS A 239     -15.909 -18.251 -20.286  1.00 77.32           N
ATOM   3591  HD1 HIS A 239     -15.257 -18.836 -19.804  1.00 77.32           H
ATOM   3592  CD2 HIS A 239     -16.904 -16.487 -21.146  1.00 77.32           C
ATOM   3593  HD2 HIS A 239     -17.142 -15.464 -21.437  1.00 77.32           H
ATOM   3594  CE1 HIS A 239     -17.009 -18.658 -20.901  1.00 77.32           C
ATOM   3595  HE1 HIS A 239     -17.361 -19.688 -20.969  1.00 77.32           H
ATOM   3596  NE2 HIS A 239     -17.624 -17.563 -21.434  1.00 77.32           N
ATOM   3597  HN  HIS A 239     -12.539 -15.146 -19.002  1.00 77.32           H
ATOM   3598  N   THR A 240     -13.169 -14.459 -22.112  1.00 79.01           N
ATOM   3599  CA  THR A 240     -13.206 -13.819 -23.415  1.00 79.01           C
ATOM   3600  C   THR A 240     -12.039 -14.299 -24.279  1.00 79.01           C
ATOM   3601  O   THR A 240     -12.195 -14.505 -25.482  1.00 79.01           O
ATOM   3602  HA  THR A 240     -14.123 -14.121 -23.921  1.00 79.01           H
ATOM   3603  CB  THR A 240     -13.218 -12.304 -23.197  1.00 79.01           C
ATOM   3604  HB  THR A 240     -12.257 -11.958 -22.817  1.00 79.01           H
ATOM   3605  OG1 THR A 240     -14.334 -12.086 -22.339  1.00 79.01           O
ATOM   3606  HG1 THR A 240     -14.026 -12.003 -21.392  1.00 79.01           H
ATOM   3607  CG2 THR A 240     -13.570 -11.532 -24.471  1.00 79.01           C
ATOM   3608 1HG2 THR A 240     -14.561 -11.830 -24.814  1.00 79.01           H
ATOM   3609 2HG2 THR A 240     -12.836 -11.755 -25.245  1.00 79.01           H
ATOM   3610 3HG2 THR A 240     -13.564 -10.463 -24.261  1.00 79.01           H
ATOM   3611  HN  THR A 240     -13.012 -13.841 -21.341  1.00 79.01           H
ATOM   3612  N   LEU A 241     -10.894 -14.465 -23.632  1.00 74.42           N
ATOM   3613  CA  LEU A 241      -9.674 -14.803 -24.344  1.00 74.42           C
ATOM   3614  C   LEU A 241      -9.769 -16.242 -24.855  1.00 74.42           C
ATOM   3615  O   LEU A 241      -9.333 -16.541 -25.966  1.00 74.42           O
ATOM   3616  HA  LEU A 241      -9.601 -14.136 -25.203  1.00 74.42           H
ATOM   3617  CB  LEU A 241      -8.450 -14.543 -23.464  1.00 74.42           C
ATOM   3618 1HB  LEU A 241      -8.644 -14.957 -22.475  1.00 74.42           H
ATOM   3619 2HB  LEU A 241      -7.605 -15.092 -23.879  1.00 74.42           H
ATOM   3620  CG  LEU A 241      -8.039 -13.078 -23.302  1.00 74.42           C
ATOM   3621  HG  LEU A 241      -8.904 -12.519 -22.944  1.00 74.42           H
ATOM   3622  CD1 LEU A 241      -6.938 -12.930 -22.250  1.00 74.42           C
ATOM   3623 1HD1 LEU A 241      -7.299 -13.300 -21.291  1.00 74.42           H
ATOM   3624 2HD1 LEU A 241      -6.064 -13.506 -22.556  1.00 74.42           H
ATOM   3625 3HD1 LEU A 241      -6.665 -11.879 -22.155  1.00 74.42           H
ATOM   3626  CD2 LEU A 241      -7.634 -12.470 -24.646  1.00 74.42           C
ATOM   3627 1HD2 LEU A 241      -6.791 -13.026 -25.057  1.00 74.42           H
ATOM   3628 2HD2 LEU A 241      -8.475 -12.523 -25.338  1.00 74.42           H
ATOM   3629 3HD2 LEU A 241      -7.347 -11.429 -24.502  1.00 74.42           H
ATOM   3630  HN  LEU A 241     -10.793 -14.371 -22.642  1.00 74.42           H
ATOM   3631  N   ILE A 242     -10.343 -17.096 -24.020  1.00 75.19           N
ATOM   3632  CA  ILE A 242     -10.523 -18.491 -24.383  1.00 75.19           C
ATOM   3633  C   ILE A 242     -11.381 -18.578 -25.647  1.00 75.19           C
ATOM   3634  O   ILE A 242     -11.084 -19.358 -26.551  1.00 75.19           O
ATOM   3635  HA  ILE A 242      -9.538 -18.901 -24.606  1.00 75.19           H
ATOM   3636  CB  ILE A 242     -11.086 -19.284 -23.202  1.00 75.19           C
ATOM   3637  HB  ILE A 242     -11.932 -18.732 -22.792  1.00 75.19           H
ATOM   3638  CG1 ILE A 242     -10.048 -19.415 -22.085  1.00 75.19           C
ATOM   3639 1HG1 ILE A 242      -9.256 -20.095 -22.399  1.00 75.19           H
ATOM   3640 2HG1 ILE A 242      -9.583 -18.447 -21.901  1.00 75.19           H
ATOM   3641  CG2 ILE A 242     -11.614 -20.646 -23.657  1.00 75.19           C
ATOM   3642 1HG2 ILE A 242     -12.407 -20.502 -24.391  1.00 75.19           H
ATOM   3643 2HG2 ILE A 242     -10.802 -21.218 -24.107  1.00 75.19           H
ATOM   3644 3HG2 ILE A 242     -12.008 -21.189 -22.798  1.00 75.19           H
ATOM   3645  CD1 ILE A 242     -10.692 -19.932 -20.797  1.00 75.19           C
ATOM   3646 1HD1 ILE A 242     -11.467 -19.237 -20.474  1.00 75.19           H
ATOM   3647 2HD1 ILE A 242     -11.135 -20.911 -20.979  1.00 75.19           H
ATOM   3648 3HD1 ILE A 242      -9.932 -20.016 -20.020  1.00 75.19           H
ATOM   3649  HN  ILE A 242     -10.681 -16.849 -23.112  1.00 75.19           H
ATOM   3650  N   GLN A 243     -12.429 -17.767 -25.670  1.00 70.82           N
ATOM   3651  CA  GLN A 243     -13.359 -17.777 -26.786  1.00 70.82           C
ATOM   3652  C   GLN A 243     -12.690 -17.210 -28.039  1.00 70.82           C
ATOM   3653  O   GLN A 243     -13.001 -17.624 -29.155  1.00 70.82           O
ATOM   3654  HA  GLN A 243     -13.611 -18.826 -26.943  1.00 70.82           H
ATOM   3655  CB  GLN A 243     -14.633 -17.001 -26.445  1.00 70.82           C
ATOM   3656 1HB  GLN A 243     -14.370 -16.021 -26.046  1.00 70.82           H
ATOM   3657 2HB  GLN A 243     -15.213 -16.832 -27.351  1.00 70.82           H
ATOM   3658  CG  GLN A 243     -15.481 -17.762 -25.424  1.00 70.82           C
ATOM   3659 1HG  GLN A 243     -15.685 -18.768 -25.792  1.00 70.82           H
ATOM   3660 2HG  GLN A 243     -14.926 -17.870 -24.492  1.00 70.82           H
ATOM   3661  CD  GLN A 243     -16.801 -17.035 -25.157  1.00 70.82           C
ATOM   3662  OE1 GLN A 243     -17.020 -15.914 -25.587  1.00 70.82           O
ATOM   3663  NE2 GLN A 243     -17.664 -17.732 -24.424  1.00 70.82           N
ATOM   3664 1HE2 GLN A 243     -17.422 -18.647 -24.102  1.00 70.82           H
ATOM   3665 2HE2 GLN A 243     -18.556 -17.341 -24.196  1.00 70.82           H
ATOM   3666  HN  GLN A 243     -12.645 -17.113 -24.945  1.00 70.82           H
ATOM   3667  N   ALA A 244     -11.784 -16.269 -27.813  1.00 71.69           N
ATOM   3668  CA  ALA A 244     -11.240 -15.477 -28.903  1.00 71.69           C
ATOM   3669  C   ALA A 244     -10.285 -16.341 -29.729  1.00 71.69           C
ATOM   3670  O   ALA A 244      -9.929 -15.982 -30.850  1.00 71.69           O
ATOM   3671  HA  ALA A 244     -12.073 -15.166 -29.535  1.00 71.69           H
ATOM   3672  CB  ALA A 244     -10.557 -14.230 -28.337  1.00 71.69           C
ATOM   3673 1HB  ALA A 244     -11.286 -13.637 -27.785  1.00 71.69           H
ATOM   3674 2HB  ALA A 244      -9.751 -14.530 -27.669  1.00 71.69           H
ATOM   3675 3HB  ALA A 244     -10.150 -13.636 -29.155  1.00 71.69           H
ATOM   3676  HN  ALA A 244     -11.423 -16.047 -26.908  1.00 71.69           H
ATOM   3677  N   LYS A 245      -9.897 -17.464 -29.143  1.00 60.02           N
ATOM   3678  CA  LYS A 245      -8.977 -18.374 -29.803  1.00 60.02           C
ATOM   3679  C   LYS A 245      -7.784 -17.584 -30.344  1.00 60.02           C
ATOM   3680  O   LYS A 245      -6.939 -18.133 -31.048  1.00 60.02           O
ATOM   3681  HA  LYS A 245      -8.615 -19.075 -29.052  1.00 60.02           H
ATOM   3682  CB  LYS A 245      -9.707 -19.192 -30.871  1.00 60.02           C
ATOM   3683 1HB  LYS A 245     -10.311 -18.531 -31.492  1.00 60.02           H
ATOM   3684 2HB  LYS A 245      -8.981 -19.670 -31.528  1.00 60.02           H
ATOM   3685  CG  LYS A 245     -10.601 -20.256 -30.230  1.00 60.02           C
ATOM   3686 1HG  LYS A 245     -10.047 -20.782 -29.452  1.00 60.02           H
ATOM   3687 2HG  LYS A 245     -11.453 -19.778 -29.746  1.00 60.02           H
ATOM   3688  CD  LYS A 245     -11.097 -21.257 -31.275  1.00 60.02           C
ATOM   3689 1HD  LYS A 245     -11.754 -20.753 -31.984  1.00 60.02           H
ATOM   3690 2HD  LYS A 245     -10.252 -21.645 -31.843  1.00 60.02           H
ATOM   3691  CE  LYS A 245     -11.847 -22.415 -30.612  1.00 60.02           C
ATOM   3692 1HE  LYS A 245     -11.237 -22.843 -29.817  1.00 60.02           H
ATOM   3693 2HE  LYS A 245     -12.762 -22.046 -30.149  1.00 60.02           H
ATOM   3694  NZ  LYS A 245     -12.175 -23.458 -31.610  1.00 60.02           N
ATOM   3695 1HZ  LYS A 245     -12.692 -24.205 -31.160  1.00 60.02           H
ATOM   3696 2HZ  LYS A 245     -12.739 -23.054 -32.349  1.00 60.02           H
ATOM   3697 3HZ  LYS A 245     -11.318 -23.831 -32.003  1.00 60.02           H
ATOM   3698  HN  LYS A 245     -10.199 -17.754 -28.235  1.00 60.02           H
ATOM   3699  N   LYS A 246      -7.754 -16.306 -29.994  1.00 52.33           N
ATOM   3700  CA  LYS A 246      -6.757 -15.403 -30.543  1.00 52.33           C
ATOM   3701  C   LYS A 246      -5.508 -15.432 -29.659  1.00 52.33           C
ATOM   3702  O   LYS A 246      -5.540 -14.974 -28.518  1.00 52.33           O
ATOM   3703  HA  LYS A 246      -6.489 -15.775 -31.532  1.00 52.33           H
ATOM   3704  CB  LYS A 246      -7.346 -14.004 -30.729  1.00 52.33           C
ATOM   3705 1HB  LYS A 246      -7.985 -13.757 -29.881  1.00 52.33           H
ATOM   3706 2HB  LYS A 246      -6.543 -13.266 -30.747  1.00 52.33           H
ATOM   3707  CG  LYS A 246      -8.154 -13.917 -32.025  1.00 52.33           C
ATOM   3708 1HG  LYS A 246      -7.588 -14.365 -32.842  1.00 52.33           H
ATOM   3709 2HG  LYS A 246      -9.075 -14.492 -31.923  1.00 52.33           H
ATOM   3710  CD  LYS A 246      -8.489 -12.464 -32.366  1.00 52.33           C
ATOM   3711 1HD  LYS A 246      -9.130 -12.043 -31.591  1.00 52.33           H
ATOM   3712 2HD  LYS A 246      -7.575 -11.870 -32.382  1.00 52.33           H
ATOM   3713  CE  LYS A 246      -9.190 -12.367 -33.723  1.00 52.33           C
ATOM   3714 1HE  LYS A 246      -8.612 -12.901 -34.477  1.00 52.33           H
ATOM   3715 2HE  LYS A 246     -10.167 -12.848 -33.670  1.00 52.33           H
ATOM   3716  NZ  LYS A 246      -9.350 -10.951 -34.124  1.00 52.33           N
ATOM   3717 1HZ  LYS A 246      -9.834 -10.904 -35.014  1.00 52.33           H
ATOM   3718 2HZ  LYS A 246      -9.888 -10.459 -33.420  1.00 52.33           H
ATOM   3719 3HZ  LYS A 246      -8.436 -10.520 -34.213  1.00 52.33           H
ATOM   3720  HN  LYS A 246      -8.394 -15.888 -29.349  1.00 52.33           H
ATOM   3721  N   SER A 247      -4.437 -15.974 -30.221  1.00 55.74           N
ATOM   3722  CA  SER A 247      -3.228 -16.213 -29.451  1.00 55.74           C
ATOM   3723  C   SER A 247      -2.678 -14.890 -28.916  1.00 55.74           C
ATOM   3724  O   SER A 247      -2.245 -14.812 -27.767  1.00 55.74           O
ATOM   3725  HA  SER A 247      -3.533 -16.861 -28.629  1.00 55.74           H
ATOM   3726  CB  SER A 247      -2.169 -16.925 -30.295  1.00 55.74           C
ATOM   3727 1HB  SER A 247      -2.158 -17.986 -30.043  1.00 55.74           H
ATOM   3728 2HB  SER A 247      -2.436 -16.851 -31.349  1.00 55.74           H
ATOM   3729  OG  SER A 247      -0.869 -16.377 -30.094  1.00 55.74           O
ATOM   3730  HG  SER A 247      -0.208 -16.841 -30.684  1.00 55.74           H
ATOM   3731  HN  SER A 247      -4.388 -16.248 -31.181  1.00 55.74           H
ATOM   3732  N   SER A 248      -2.715 -13.881 -29.774  1.00 56.85           N
ATOM   3733  CA  SER A 248      -1.940 -12.674 -29.543  1.00 56.85           C
ATOM   3734  C   SER A 248      -2.306 -12.068 -28.186  1.00 56.85           C
ATOM   3735  O   SER A 248      -1.510 -11.346 -27.589  1.00 56.85           O
ATOM   3736  HA  SER A 248      -0.898 -12.994 -29.549  1.00 56.85           H
ATOM   3737  CB  SER A 248      -2.165 -11.652 -30.659  1.00 56.85           C
ATOM   3738 1HB  SER A 248      -1.408 -10.870 -30.593  1.00 56.85           H
ATOM   3739 2HB  SER A 248      -2.038 -12.138 -31.626  1.00 56.85           H
ATOM   3740  OG  SER A 248      -3.461 -11.063 -30.590  1.00 56.85           O
ATOM   3741  HG  SER A 248      -3.565 -10.379 -31.312  1.00 56.85           H
ATOM   3742  HN  SER A 248      -3.260 -13.879 -30.612  1.00 56.85           H
ATOM   3743  N   LYS A 249      -3.513 -12.384 -27.740  1.00 52.54           N
ATOM   3744  CA  LYS A 249      -4.042 -11.786 -26.526  1.00 52.54           C
ATOM   3745  C   LYS A 249      -3.395 -12.452 -25.310  1.00 52.54           C
ATOM   3746  O   LYS A 249      -3.520 -11.961 -24.189  1.00 52.54           O
ATOM   3747  HA  LYS A 249      -3.763 -10.732 -26.532  1.00 52.54           H
ATOM   3748  CB  LYS A 249      -5.571 -11.848 -26.520  1.00 52.54           C
ATOM   3749 1HB  LYS A 249      -5.899 -12.856 -26.778  1.00 52.54           H
ATOM   3750 2HB  LYS A 249      -5.943 -11.640 -25.517  1.00 52.54           H
ATOM   3751  CG  LYS A 249      -6.165 -10.844 -27.509  1.00 52.54           C
ATOM   3752 1HG  LYS A 249      -5.746  -9.855 -27.324  1.00 52.54           H
ATOM   3753 2HG  LYS A 249      -5.888 -11.122 -28.526  1.00 52.54           H
ATOM   3754  CD  LYS A 249      -7.689 -10.789 -27.387  1.00 52.54           C
ATOM   3755 1HD  LYS A 249      -8.118 -11.737 -27.711  1.00 52.54           H
ATOM   3756 2HD  LYS A 249      -7.969 -10.654 -26.342  1.00 52.54           H
ATOM   3757  CE  LYS A 249      -8.266  -9.648 -28.227  1.00 52.54           C
ATOM   3758 1HE  LYS A 249      -7.749  -8.718 -27.992  1.00 52.54           H
ATOM   3759 2HE  LYS A 249      -8.098  -9.848 -29.286  1.00 52.54           H
ATOM   3760  NZ  LYS A 249      -9.715  -9.496 -27.969  1.00 52.54           N
ATOM   3761 1HZ  LYS A 249     -10.087  -8.754 -28.552  1.00 52.54           H
ATOM   3762 2HZ  LYS A 249     -10.190 -10.366 -28.185  1.00 52.54           H
ATOM   3763 3HZ  LYS A 249      -9.862  -9.264 -26.993  1.00 52.54           H
ATOM   3764  HN  LYS A 249      -4.124 -13.034 -28.192  1.00 52.54           H
ATOM   3765  N   HIS A 250      -2.717 -13.559 -25.574  1.00 52.49           N
ATOM   3766  CA  HIS A 250      -2.170 -14.375 -24.503  1.00 52.49           C
ATOM   3767  C   HIS A 250      -1.116 -13.574 -23.735  1.00 52.49           C
ATOM   3768  O   HIS A 250      -0.999 -13.703 -22.517  1.00 52.49           O
ATOM   3769  HA  HIS A 250      -2.998 -14.606 -23.832  1.00 52.49           H
ATOM   3770  CB  HIS A 250      -1.628 -15.697 -25.049  1.00 52.49           C
ATOM   3771 1HB  HIS A 250      -1.127 -15.508 -25.998  1.00 52.49           H
ATOM   3772 2HB  HIS A 250      -0.874 -16.081 -24.361  1.00 52.49           H
ATOM   3773  CG  HIS A 250      -2.685 -16.755 -25.256  1.00 52.49           C
ATOM   3774  ND1 HIS A 250      -3.308 -17.408 -24.206  1.00 52.49           N
ATOM   3775  HD1 HIS A 250      -3.131 -17.254 -23.234  1.00 52.49           H
ATOM   3776  CD2 HIS A 250      -3.223 -17.267 -26.400  1.00 52.49           C
ATOM   3777  HD2 HIS A 250      -2.957 -16.974 -27.415  1.00 52.49           H
ATOM   3778  CE1 HIS A 250      -4.179 -18.271 -24.708  1.00 52.49           C
ATOM   3779  HE1 HIS A 250      -4.826 -18.936 -24.135  1.00 52.49           H
ATOM   3780  NE2 HIS A 250      -4.124 -18.183 -26.068  1.00 52.49           N
ATOM   3781  HN  HIS A 250      -2.539 -13.900 -26.497  1.00 52.49           H
ATOM   3782  N   LYS A 251      -0.376 -12.765 -24.478  1.00 56.90           N
ATOM   3783  CA  LYS A 251       0.695 -11.979 -23.890  1.00 56.90           C
ATOM   3784  C   LYS A 251       0.109 -11.033 -22.840  1.00 56.90           C
ATOM   3785  O   LYS A 251       0.604 -10.965 -21.716  1.00 56.90           O
ATOM   3786  HA  LYS A 251       1.373 -12.671 -23.391  1.00 56.90           H
ATOM   3787  CB  LYS A 251       1.497 -11.265 -24.980  1.00 56.90           C
ATOM   3788 1HB  LYS A 251       0.816 -10.825 -25.709  1.00 56.90           H
ATOM   3789 2HB  LYS A 251       2.066 -10.446 -24.541  1.00 56.90           H
ATOM   3790  CG  LYS A 251       2.448 -12.235 -25.684  1.00 56.90           C
ATOM   3791 1HG  LYS A 251       2.999 -12.813 -24.942  1.00 56.90           H
ATOM   3792 2HG  LYS A 251       1.874 -12.946 -26.279  1.00 56.90           H
ATOM   3793  CD  LYS A 251       3.430 -11.483 -26.585  1.00 56.90           C
ATOM   3794 1HD  LYS A 251       2.886 -10.989 -27.390  1.00 56.90           H
ATOM   3795 2HD  LYS A 251       3.930 -10.702 -26.012  1.00 56.90           H
ATOM   3796  CE  LYS A 251       4.472 -12.436 -27.176  1.00 56.90           C
ATOM   3797 1HE  LYS A 251       4.942 -13.010 -26.378  1.00 56.90           H
ATOM   3798 2HE  LYS A 251       3.985 -13.151 -27.838  1.00 56.90           H
ATOM   3799  NZ  LYS A 251       5.501 -11.679 -27.923  1.00 56.90           N
ATOM   3800 1HZ  LYS A 251       6.217 -12.317 -28.253  1.00 56.90           H
ATOM   3801 2HZ  LYS A 251       5.070 -11.216 -28.716  1.00 56.90           H
ATOM   3802 3HZ  LYS A 251       5.920 -10.986 -27.314  1.00 56.90           H
ATOM   3803  HN  LYS A 251      -0.498 -12.643 -25.463  1.00 56.90           H
ATOM   3804  N   ALA A 252      -0.937 -10.326 -23.243  1.00 63.70           N
ATOM   3805  CA  ALA A 252      -1.555  -9.341 -22.373  1.00 63.70           C
ATOM   3806  C   ALA A 252      -2.124 -10.043 -21.138  1.00 63.70           C
ATOM   3807  O   ALA A 252      -2.118  -9.483 -20.043  1.00 63.70           O
ATOM   3808  HA  ALA A 252      -0.779  -8.643 -22.058  1.00 63.70           H
ATOM   3809  CB  ALA A 252      -2.624  -8.571 -23.151  1.00 63.70           C
ATOM   3810 1HB  ALA A 252      -2.163  -8.067 -24.000  1.00 63.70           H
ATOM   3811 2HB  ALA A 252      -3.384  -9.266 -23.509  1.00 63.70           H
ATOM   3812 3HB  ALA A 252      -3.088  -7.832 -22.497  1.00 63.70           H
ATOM   3813  HN  ALA A 252      -1.360 -10.419 -24.144  1.00 63.70           H
ATOM   3814  N   LEU A 253      -2.604 -11.259 -21.356  1.00 64.04           N
ATOM   3815  CA  LEU A 253      -3.179 -12.042 -20.276  1.00 64.04           C
ATOM   3816  C   LEU A 253      -2.092 -12.355 -19.245  1.00 64.04           C
ATOM   3817  O   LEU A 253      -2.311 -12.209 -18.043  1.00 64.04           O
ATOM   3818  HA  LEU A 253      -3.941 -11.427 -19.797  1.00 64.04           H
ATOM   3819  CB  LEU A 253      -3.879 -13.285 -20.829  1.00 64.04           C
ATOM   3820 1HB  LEU A 253      -4.564 -12.971 -21.617  1.00 64.04           H
ATOM   3821 2HB  LEU A 253      -3.128 -13.923 -21.294  1.00 64.04           H
ATOM   3822  CG  LEU A 253      -4.662 -14.120 -19.814  1.00 64.04           C
ATOM   3823  HG  LEU A 253      -3.993 -14.371 -18.990  1.00 64.04           H
ATOM   3824  CD1 LEU A 253      -5.824 -13.319 -19.225  1.00 64.04           C
ATOM   3825 1HD1 LEU A 253      -5.437 -12.433 -18.723  1.00 64.04           H
ATOM   3826 2HD1 LEU A 253      -6.500 -13.018 -20.025  1.00 64.04           H
ATOM   3827 3HD1 LEU A 253      -6.364 -13.937 -18.507  1.00 64.04           H
ATOM   3828  CD2 LEU A 253      -5.130 -15.438 -20.434  1.00 64.04           C
ATOM   3829 1HD2 LEU A 253      -5.775 -15.230 -21.287  1.00 64.04           H
ATOM   3830 2HD2 LEU A 253      -4.264 -16.012 -20.765  1.00 64.04           H
ATOM   3831 3HD2 LEU A 253      -5.683 -16.013 -19.691  1.00 64.04           H
ATOM   3832  HN  LEU A 253      -2.603 -11.708 -22.250  1.00 64.04           H
ATOM   3833  N   LYS A 254      -0.945 -12.781 -19.752  1.00 65.12           N
ATOM   3834  CA  LYS A 254       0.142 -13.209 -18.889  1.00 65.12           C
ATOM   3835  C   LYS A 254       0.511 -12.070 -17.937  1.00 65.12           C
ATOM   3836  O   LYS A 254       0.699 -12.291 -16.742  1.00 65.12           O
ATOM   3837  HA  LYS A 254      -0.222 -14.049 -18.297  1.00 65.12           H
ATOM   3838  CB  LYS A 254       1.319 -13.720 -19.722  1.00 65.12           C
ATOM   3839 1HB  LYS A 254       0.955 -14.386 -20.504  1.00 65.12           H
ATOM   3840 2HB  LYS A 254       1.807 -12.882 -20.221  1.00 65.12           H
ATOM   3841  CG  LYS A 254       2.332 -14.459 -18.846  1.00 65.12           C
ATOM   3842 1HG  LYS A 254       2.771 -13.767 -18.128  1.00 65.12           H
ATOM   3843 2HG  LYS A 254       1.824 -15.234 -18.272  1.00 65.12           H
ATOM   3844  CD  LYS A 254       3.437 -15.089 -19.696  1.00 65.12           C
ATOM   3845 1HD  LYS A 254       2.996 -15.755 -20.437  1.00 65.12           H
ATOM   3846 2HD  LYS A 254       3.967 -14.310 -20.245  1.00 65.12           H
ATOM   3847  CE  LYS A 254       4.424 -15.868 -18.824  1.00 65.12           C
ATOM   3848 1HE  LYS A 254       4.913 -15.191 -18.124  1.00 65.12           H
ATOM   3849 2HE  LYS A 254       3.887 -16.608 -18.230  1.00 65.12           H
ATOM   3850  NZ  LYS A 254       5.440 -16.540 -19.665  1.00 65.12           N
ATOM   3851 1HZ  LYS A 254       6.093 -17.040 -19.071  1.00 65.12           H
ATOM   3852 2HZ  LYS A 254       4.982 -17.194 -20.290  1.00 65.12           H
ATOM   3853 3HZ  LYS A 254       5.941 -15.846 -20.209  1.00 65.12           H
ATOM   3854  HN  LYS A 254      -0.752 -12.835 -20.732  1.00 65.12           H
ATOM   3855  N   VAL A 255       0.605 -10.875 -18.503  1.00 65.92           N
ATOM   3856  CA  VAL A 255       0.959  -9.703 -17.722  1.00 65.92           C
ATOM   3857  C   VAL A 255      -0.024  -9.553 -16.559  1.00 65.92           C
ATOM   3858  O   VAL A 255       0.385  -9.472 -15.402  1.00 65.92           O
ATOM   3859  HA  VAL A 255       1.958  -9.867 -17.317  1.00 65.92           H
ATOM   3860  CB  VAL A 255       1.010  -8.468 -18.624  1.00 65.92           C
ATOM   3861  HB  VAL A 255       0.010  -8.305 -19.025  1.00 65.92           H
ATOM   3862  CG1 VAL A 255       1.408  -7.223 -17.829  1.00 65.92           C
ATOM   3863 1HG1 VAL A 255       0.677  -7.049 -17.039  1.00 65.92           H
ATOM   3864 2HG1 VAL A 255       2.392  -7.374 -17.386  1.00 65.92           H
ATOM   3865 3HG1 VAL A 255       1.436  -6.361 -18.494  1.00 65.92           H
ATOM   3866  CG2 VAL A 255       1.959  -8.691 -19.804  1.00 65.92           C
ATOM   3867 1HG2 VAL A 255       2.963  -8.892 -19.430  1.00 65.92           H
ATOM   3868 2HG2 VAL A 255       1.613  -9.540 -20.393  1.00 65.92           H
ATOM   3869 3HG2 VAL A 255       1.976  -7.798 -20.430  1.00 65.92           H
ATOM   3870  HN  VAL A 255       0.443 -10.703 -19.475  1.00 65.92           H
ATOM   3871  N   THR A 256      -1.302  -9.520 -16.908  1.00 64.48           N
ATOM   3872  CA  THR A 256      -2.330  -9.152 -15.949  1.00 64.48           C
ATOM   3873  C   THR A 256      -2.452 -10.222 -14.861  1.00 64.48           C
ATOM   3874  O   THR A 256      -2.657  -9.902 -13.691  1.00 64.48           O
ATOM   3875  HA  THR A 256      -2.026  -8.229 -15.456  1.00 64.48           H
ATOM   3876  CB  THR A 256      -3.631  -8.917 -16.718  1.00 64.48           C
ATOM   3877  HB  THR A 256      -4.471  -8.794 -16.034  1.00 64.48           H
ATOM   3878  OG1 THR A 256      -3.717 -10.029 -17.604  1.00 64.48           O
ATOM   3879  HG1 THR A 256      -3.990 -10.849 -17.099  1.00 64.48           H
ATOM   3880  CG2 THR A 256      -3.550  -7.705 -17.648  1.00 64.48           C
ATOM   3881 1HG2 THR A 256      -2.754  -7.858 -18.376  1.00 64.48           H
ATOM   3882 2HG2 THR A 256      -3.340  -6.810 -17.062  1.00 64.48           H
ATOM   3883 3HG2 THR A 256      -4.500  -7.583 -18.170  1.00 64.48           H
ATOM   3884  HN  THR A 256      -1.638  -9.739 -17.824  1.00 64.48           H
ATOM   3885  N   ILE A 257      -2.321 -11.470 -15.286  1.00 72.80           N
ATOM   3886  CA  ILE A 257      -2.363 -12.585 -14.355  1.00 72.80           C
ATOM   3887  C   ILE A 257      -1.230 -12.437 -13.337  1.00 72.80           C
ATOM   3888  O   ILE A 257      -1.447 -12.589 -12.136  1.00 72.80           O
ATOM   3889  HA  ILE A 257      -3.313 -12.532 -13.824  1.00 72.80           H
ATOM   3890  CB  ILE A 257      -2.340 -13.915 -15.112  1.00 72.80           C
ATOM   3891  HB  ILE A 257      -1.556 -13.865 -15.867  1.00 72.80           H
ATOM   3892  CG1 ILE A 257      -3.661 -14.150 -15.847  1.00 72.80           C
ATOM   3893 1HG1 ILE A 257      -4.475 -14.224 -15.126  1.00 72.80           H
ATOM   3894 2HG1 ILE A 257      -3.881 -13.296 -16.489  1.00 72.80           H
ATOM   3895  CG2 ILE A 257      -1.993 -15.073 -14.174  1.00 72.80           C
ATOM   3896 1HG2 ILE A 257      -1.009 -14.903 -13.736  1.00 72.80           H
ATOM   3897 2HG2 ILE A 257      -2.738 -15.135 -13.381  1.00 72.80           H
ATOM   3898 3HG2 ILE A 257      -1.984 -16.006 -14.737  1.00 72.80           H
ATOM   3899  CD1 ILE A 257      -3.600 -15.425 -16.690  1.00 72.80           C
ATOM   3900 1HD1 ILE A 257      -2.801 -15.337 -17.426  1.00 72.80           H
ATOM   3901 2HD1 ILE A 257      -3.404 -16.280 -16.042  1.00 72.80           H
ATOM   3902 3HD1 ILE A 257      -4.552 -15.568 -17.202  1.00 72.80           H
ATOM   3903  HN  ILE A 257      -2.188 -11.724 -16.244  1.00 72.80           H
ATOM   3904  N   THR A 258      -0.046 -12.143 -13.855  1.00 75.31           N
ATOM   3905  CA  THR A 258       1.135 -12.048 -13.015  1.00 75.31           C
ATOM   3906  C   THR A 258       0.935 -10.988 -11.931  1.00 75.31           C
ATOM   3907  O   THR A 258       1.210 -11.235 -10.758  1.00 75.31           O
ATOM   3908  HA  THR A 258       1.274 -13.003 -12.508  1.00 75.31           H
ATOM   3909  CB  THR A 258       2.338 -11.772 -13.920  1.00 75.31           C
ATOM   3910  HB  THR A 258       2.255 -10.792 -14.389  1.00 75.31           H
ATOM   3911  OG1 THR A 258       2.362 -12.881 -14.814  1.00 75.31           O
ATOM   3912  HG1 THR A 258       1.942 -12.628 -15.686  1.00 75.31           H
ATOM   3913  CG2 THR A 258       3.669 -11.868 -13.171  1.00 75.31           C
ATOM   3914 1HG2 THR A 258       3.782 -12.871 -12.759  1.00 75.31           H
ATOM   3915 2HG2 THR A 258       3.683 -11.138 -12.362  1.00 75.31           H
ATOM   3916 3HG2 THR A 258       4.488 -11.663 -13.860  1.00 75.31           H
ATOM   3917  HN  THR A 258       0.112 -11.972 -14.828  1.00 75.31           H
ATOM   3918  N   VAL A 259       0.457  -9.830 -12.362  1.00 71.12           N
ATOM   3919  CA  VAL A 259       0.263  -8.715 -11.450  1.00 71.12           C
ATOM   3920  C   VAL A 259      -0.757  -9.108 -10.379  1.00 71.12           C
ATOM   3921  O   VAL A 259      -0.554  -8.841  -9.196  1.00 71.12           O
ATOM   3922  HA  VAL A 259       1.219  -8.514 -10.967  1.00 71.12           H
ATOM   3923  CB  VAL A 259      -0.145  -7.464 -12.233  1.00 71.12           C
ATOM   3924  HB  VAL A 259      -1.001  -7.723 -12.855  1.00 71.12           H
ATOM   3925  CG1 VAL A 259      -0.573  -6.341 -11.286  1.00 71.12           C
ATOM   3926 1HG1 VAL A 259      -1.423  -6.673 -10.690  1.00 71.12           H
ATOM   3927 2HG1 VAL A 259       0.256  -6.086 -10.626  1.00 71.12           H
ATOM   3928 3HG1 VAL A 259      -0.857  -5.464 -11.868  1.00 71.12           H
ATOM   3929  CG2 VAL A 259       0.985  -7.003 -13.156  1.00 71.12           C
ATOM   3930 1HG2 VAL A 259       1.868  -6.771 -12.561  1.00 71.12           H
ATOM   3931 2HG2 VAL A 259       1.222  -7.797 -13.864  1.00 71.12           H
ATOM   3932 3HG2 VAL A 259       0.669  -6.113 -13.700  1.00 71.12           H
ATOM   3933  HN  VAL A 259       0.204  -9.648 -13.312  1.00 71.12           H
ATOM   3934  N   LEU A 260      -1.831  -9.737 -10.833  1.00 72.16           N
ATOM   3935  CA  LEU A 260      -2.892 -10.152  -9.931  1.00 72.16           C
ATOM   3936  C   LEU A 260      -2.314 -11.088  -8.868  1.00 72.16           C
ATOM   3937  O   LEU A 260      -2.527 -10.884  -7.674  1.00 72.16           O
ATOM   3938  HA  LEU A 260      -3.269  -9.258  -9.435  1.00 72.16           H
ATOM   3939  CB  LEU A 260      -4.056 -10.759 -10.717  1.00 72.16           C
ATOM   3940 1HB  LEU A 260      -4.470  -9.989 -11.368  1.00 72.16           H
ATOM   3941 2HB  LEU A 260      -3.663 -11.545 -11.362  1.00 72.16           H
ATOM   3942  CG  LEU A 260      -5.196 -11.346  -9.881  1.00 72.16           C
ATOM   3943  HG  LEU A 260      -4.767 -12.045  -9.162  1.00 72.16           H
ATOM   3944  CD1 LEU A 260      -5.908 -10.254  -9.080  1.00 72.16           C
ATOM   3945 1HD1 LEU A 260      -5.196  -9.772  -8.411  1.00 72.16           H
ATOM   3946 2HD1 LEU A 260      -6.322  -9.513  -9.765  1.00 72.16           H
ATOM   3947 3HD1 LEU A 260      -6.713 -10.698  -8.496  1.00 72.16           H
ATOM   3948  CD2 LEU A 260      -6.167 -12.139 -10.758  1.00 72.16           C
ATOM   3949 1HD2 LEU A 260      -6.592 -11.481 -11.516  1.00 72.16           H
ATOM   3950 2HD2 LEU A 260      -5.633 -12.956 -11.244  1.00 72.16           H
ATOM   3951 3HD2 LEU A 260      -6.966 -12.545 -10.139  1.00 72.16           H
ATOM   3952  HN  LEU A 260      -1.983  -9.961 -11.796  1.00 72.16           H
ATOM   3953  N   THR A 261      -1.593 -12.095  -9.340  1.00 81.93           N
ATOM   3954  CA  THR A 261      -1.096 -13.138  -8.459  1.00 81.93           C
ATOM   3955  C   THR A 261      -0.152 -12.546  -7.411  1.00 81.93           C
ATOM   3956  O   THR A 261      -0.237 -12.884  -6.231  1.00 81.93           O
ATOM   3957  HA  THR A 261      -1.943 -13.565  -7.922  1.00 81.93           H
ATOM   3958  CB  THR A 261      -0.443 -14.217  -9.325  1.00 81.93           C
ATOM   3959  HB  THR A 261       0.444 -13.830  -9.826  1.00 81.93           H
ATOM   3960  OG1 THR A 261      -1.492 -14.655 -10.184  1.00 81.93           O
ATOM   3961  HG1 THR A 261      -1.499 -14.109 -11.022  1.00 81.93           H
ATOM   3962  CG2 THR A 261      -0.072 -15.466  -8.523  1.00 81.93           C
ATOM   3963 1HG2 THR A 261      -0.971 -15.892  -8.077  1.00 81.93           H
ATOM   3964 2HG2 THR A 261       0.631 -15.197  -7.735  1.00 81.93           H
ATOM   3965 3HG2 THR A 261       0.388 -16.200  -9.185  1.00 81.93           H
ATOM   3966  HN  THR A 261      -1.348 -12.203 -10.304  1.00 81.93           H
ATOM   3967  N   VAL A 262       0.727 -11.672  -7.879  1.00 82.93           N
ATOM   3968  CA  VAL A 262       1.733 -11.084  -7.011  1.00 82.93           C
ATOM   3969  C   VAL A 262       1.044 -10.234  -5.942  1.00 82.93           C
ATOM   3970  O   VAL A 262       1.425 -10.272  -4.773  1.00 82.93           O
ATOM   3971  HA  VAL A 262       2.263 -11.901  -6.521  1.00 82.93           H
ATOM   3972  CB  VAL A 262       2.745 -10.294  -7.843  1.00 82.93           C
ATOM   3973  HB  VAL A 262       2.197  -9.548  -8.418  1.00 82.93           H
ATOM   3974  CG1 VAL A 262       3.739  -9.557  -6.942  1.00 82.93           C
ATOM   3975 1HG1 VAL A 262       3.199  -8.863  -6.297  1.00 82.93           H
ATOM   3976 2HG1 VAL A 262       4.278 -10.278  -6.329  1.00 82.93           H
ATOM   3977 3HG1 VAL A 262       4.446  -9.003  -7.559  1.00 82.93           H
ATOM   3978  CG2 VAL A 262       3.474 -11.206  -8.831  1.00 82.93           C
ATOM   3979 1HG2 VAL A 262       4.004 -11.985  -8.284  1.00 82.93           H
ATOM   3980 2HG2 VAL A 262       2.750 -11.664  -9.505  1.00 82.93           H
ATOM   3981 3HG2 VAL A 262       4.187 -10.619  -9.410  1.00 82.93           H
ATOM   3982  HN  VAL A 262       0.759 -11.366  -8.830  1.00 82.93           H
ATOM   3983  N   PHE A 263       0.042  -9.486  -6.381  1.00 77.51           N
ATOM   3984  CA  PHE A 263      -0.705  -8.629  -5.476  1.00 77.51           C
ATOM   3985  C   PHE A 263      -1.370  -9.449  -4.368  1.00 77.51           C
ATOM   3986  O   PHE A 263      -1.209  -9.148  -3.187  1.00 77.51           O
ATOM   3987  HA  PHE A 263       0.005  -7.931  -5.032  1.00 77.51           H
ATOM   3988  CB  PHE A 263      -1.789  -7.940  -6.306  1.00 77.51           C
ATOM   3989 1HB  PHE A 263      -1.315  -7.377  -7.110  1.00 77.51           H
ATOM   3990 2HB  PHE A 263      -2.413  -8.701  -6.774  1.00 77.51           H
ATOM   3991  CG  PHE A 263      -2.683  -6.994  -5.500  1.00 77.51           C
ATOM   3992  CD1 PHE A 263      -3.870  -7.437  -5.006  1.00 77.51           C
ATOM   3993  HD1 PHE A 263      -4.186  -8.465  -5.185  1.00 77.51           H
ATOM   3994  CD2 PHE A 263      -2.289  -5.712  -5.277  1.00 77.51           C
ATOM   3995  HD2 PHE A 263      -1.337  -5.357  -5.673  1.00 77.51           H
ATOM   3996  CE1 PHE A 263      -4.699  -6.559  -4.258  1.00 77.51           C
ATOM   3997  HE1 PHE A 263      -5.651  -6.914  -3.863  1.00 77.51           H
ATOM   3998  CE2 PHE A 263      -3.118  -4.834  -4.529  1.00 77.51           C
ATOM   3999  HE2 PHE A 263      -2.803  -3.806  -4.351  1.00 77.51           H
ATOM   4000  CZ  PHE A 263      -4.306  -5.277  -4.036  1.00 77.51           C
ATOM   4001  HZ  PHE A 263      -4.942  -4.603  -3.461  1.00 77.51           H
ATOM   4002  HN  PHE A 263      -0.261  -9.460  -7.333  1.00 77.51           H
ATOM   4003  N   VAL A 264      -2.104 -10.468  -4.790  1.00 84.33           N
ATOM   4004  CA  VAL A 264      -2.884 -11.265  -3.858  1.00 84.33           C
ATOM   4005  C   VAL A 264      -1.944 -11.927  -2.849  1.00 84.33           C
ATOM   4006  O   VAL A 264      -2.206 -11.911  -1.647  1.00 84.33           O
ATOM   4007  HA  VAL A 264      -3.551 -10.588  -3.325  1.00 84.33           H
ATOM   4008  CB  VAL A 264      -3.744 -12.272  -4.624  1.00 84.33           C
ATOM   4009  HB  VAL A 264      -3.089 -12.837  -5.287  1.00 84.33           H
ATOM   4010  CG1 VAL A 264      -4.411 -13.262  -3.667  1.00 84.33           C
ATOM   4011 1HG1 VAL A 264      -3.645 -13.806  -3.114  1.00 84.33           H
ATOM   4012 2HG1 VAL A 264      -5.047 -12.720  -2.968  1.00 84.33           H
ATOM   4013 3HG1 VAL A 264      -5.016 -13.967  -4.237  1.00 84.33           H
ATOM   4014  CG2 VAL A 264      -4.786 -11.559  -5.488  1.00 84.33           C
ATOM   4015 1HG2 VAL A 264      -5.435 -10.957  -4.852  1.00 84.33           H
ATOM   4016 2HG2 VAL A 264      -4.281 -10.913  -6.207  1.00 84.33           H
ATOM   4017 3HG2 VAL A 264      -5.383 -12.298  -6.021  1.00 84.33           H
ATOM   4018  HN  VAL A 264      -2.170 -10.751  -5.747  1.00 84.33           H
ATOM   4019  N   LEU A 265      -0.867 -12.493  -3.374  1.00 87.37           N
ATOM   4020  CA  LEU A 265       0.038 -13.282  -2.556  1.00 87.37           C
ATOM   4021  C   LEU A 265       0.682 -12.381  -1.501  1.00 87.37           C
ATOM   4022  O   LEU A 265       0.977 -12.828  -0.394  1.00 87.37           O
ATOM   4023  HA  LEU A 265      -0.558 -14.039  -2.046  1.00 87.37           H
ATOM   4024  CB  LEU A 265       1.050 -14.019  -3.435  1.00 87.37           C
ATOM   4025 1HB  LEU A 265       1.476 -13.306  -4.141  1.00 87.37           H
ATOM   4026 2HB  LEU A 265       1.867 -14.367  -2.802  1.00 87.37           H
ATOM   4027  CG  LEU A 265       0.510 -15.213  -4.224  1.00 87.37           C
ATOM   4028  HG  LEU A 265      -0.329 -14.870  -4.831  1.00 87.37           H
ATOM   4029  CD1 LEU A 265       1.568 -15.761  -5.184  1.00 87.37           C
ATOM   4030 1HD1 LEU A 265       1.859 -14.981  -5.887  1.00 87.37           H
ATOM   4031 2HD1 LEU A 265       2.441 -16.084  -4.617  1.00 87.37           H
ATOM   4032 3HD1 LEU A 265       1.157 -16.609  -5.732  1.00 87.37           H
ATOM   4033  CD2 LEU A 265      -0.026 -16.295  -3.284  1.00 87.37           C
ATOM   4034 1HD2 LEU A 265       0.777 -16.641  -2.633  1.00 87.37           H
ATOM   4035 2HD2 LEU A 265      -0.832 -15.882  -2.678  1.00 87.37           H
ATOM   4036 3HD2 LEU A 265      -0.404 -17.132  -3.871  1.00 87.37           H
ATOM   4037  HN  LEU A 265      -0.611 -12.420  -4.338  1.00 87.37           H
ATOM   4038  N   SER A 266       0.881 -11.127  -1.881  1.00 87.67           N
ATOM   4039  CA  SER A 266       1.593 -10.190  -1.029  1.00 87.67           C
ATOM   4040  C   SER A 266       0.623  -9.541  -0.039  1.00 87.67           C
ATOM   4041  O   SER A 266       0.967  -9.325   1.122  1.00 87.67           O
ATOM   4042  HA  SER A 266       2.335 -10.788  -0.500  1.00 87.67           H
ATOM   4043  CB  SER A 266       2.300  -9.117  -1.860  1.00 87.67           C
ATOM   4044 1HB  SER A 266       2.783  -8.403  -1.193  1.00 87.67           H
ATOM   4045 2HB  SER A 266       3.087  -9.580  -2.455  1.00 87.67           H
ATOM   4046  OG  SER A 266       1.397  -8.428  -2.720  1.00 87.67           O
ATOM   4047  HG  SER A 266       1.476  -8.781  -3.652  1.00 87.67           H
ATOM   4048  HN  SER A 266       0.565 -10.750  -2.752  1.00 87.67           H
ATOM   4049  N   GLN A 267      -0.571  -9.249  -0.535  1.00 82.64           N
ATOM   4050  CA  GLN A 267      -1.519  -8.448   0.220  1.00 82.64           C
ATOM   4051  C   GLN A 267      -2.335  -9.338   1.160  1.00 82.64           C
ATOM   4052  O   GLN A 267      -2.759  -8.896   2.227  1.00 82.64           O
ATOM   4053  HA  GLN A 267      -0.913  -7.753   0.801  1.00 82.64           H
ATOM   4054  CB  GLN A 267      -2.434  -7.655  -0.715  1.00 82.64           C
ATOM   4055 1HB  GLN A 267      -2.923  -8.334  -1.414  1.00 82.64           H
ATOM   4056 2HB  GLN A 267      -3.221  -7.171  -0.137  1.00 82.64           H
ATOM   4057  CG  GLN A 267      -1.642  -6.599  -1.491  1.00 82.64           C
ATOM   4058 1HG  GLN A 267      -0.806  -7.072  -2.005  1.00 82.64           H
ATOM   4059 2HG  GLN A 267      -2.277  -6.154  -2.257  1.00 82.64           H
ATOM   4060  CD  GLN A 267      -1.121  -5.507  -0.554  1.00 82.64           C
ATOM   4061  OE1 GLN A 267      -1.638  -5.282   0.527  1.00 82.64           O
ATOM   4062  NE2 GLN A 267      -0.071  -4.844  -1.029  1.00 82.64           N
ATOM   4063 1HE2 GLN A 267       0.305  -5.079  -1.926  1.00 82.64           H
ATOM   4064 2HE2 GLN A 267       0.343  -4.110  -0.490  1.00 82.64           H
ATOM   4065  HN  GLN A 267      -0.892  -9.549  -1.433  1.00 82.64           H
ATOM   4066  N   PHE A 268      -2.532 -10.575   0.730  1.00 90.01           N
ATOM   4067  CA  PHE A 268      -3.433 -11.476   1.428  1.00 90.01           C
ATOM   4068  C   PHE A 268      -2.970 -11.709   2.867  1.00 90.01           C
ATOM   4069  O   PHE A 268      -3.732 -11.502   3.810  1.00 90.01           O
ATOM   4070  HA  PHE A 268      -4.417 -11.006   1.436  1.00 90.01           H
ATOM   4071  CB  PHE A 268      -3.408 -12.807   0.674  1.00 90.01           C
ATOM   4072 1HB  PHE A 268      -3.665 -12.627  -0.370  1.00 90.01           H
ATOM   4073 2HB  PHE A 268      -2.392 -13.202   0.689  1.00 90.01           H
ATOM   4074  CG  PHE A 268      -4.357 -13.863   1.244  1.00 90.01           C
ATOM   4075  CD1 PHE A 268      -3.876 -14.845   2.052  1.00 90.01           C
ATOM   4076  HD1 PHE A 268      -2.814 -14.880   2.294  1.00 90.01           H
ATOM   4077  CD2 PHE A 268      -5.683 -13.819   0.941  1.00 90.01           C
ATOM   4078  HD2 PHE A 268      -6.068 -13.032   0.293  1.00 90.01           H
ATOM   4079  CE1 PHE A 268      -4.758 -15.825   2.580  1.00 90.01           C
ATOM   4080  HE1 PHE A 268      -4.372 -16.612   3.228  1.00 90.01           H
ATOM   4081  CE2 PHE A 268      -6.564 -14.799   1.470  1.00 90.01           C
ATOM   4082  HE2 PHE A 268      -7.626 -14.764   1.227  1.00 90.01           H
ATOM   4083  CZ  PHE A 268      -6.083 -15.781   2.278  1.00 90.01           C
ATOM   4084  HZ  PHE A 268      -6.760 -16.533   2.684  1.00 90.01           H
ATOM   4085  HN  PHE A 268      -2.088 -10.964  -0.078  1.00 90.01           H
ATOM   4086  N   PRO A 269      -1.717 -12.143   3.062  1.00 93.71           N
ATOM   4087  CA  PRO A 269      -1.215 -12.419   4.411  1.00 93.71           C
ATOM   4088  C   PRO A 269      -1.413 -11.241   5.352  1.00 93.71           C
ATOM   4089  O   PRO A 269      -1.838 -11.418   6.492  1.00 93.71           O
ATOM   4090  HA  PRO A 269      -1.777 -13.239   4.859  1.00 93.71           H
ATOM   4091  CB  PRO A 269       0.267 -12.726   4.190  1.00 93.71           C
ATOM   4092 1HB  PRO A 269       0.882 -11.831   4.287  1.00 93.71           H
ATOM   4093 2HB  PRO A 269       0.640 -13.448   4.917  1.00 93.71           H
ATOM   4094  CG  PRO A 269       0.305 -13.285   2.772  1.00 93.71           C
ATOM   4095 1HG  PRO A 269       1.303 -13.223   2.339  1.00 93.71           H
ATOM   4096 2HG  PRO A 269       0.022 -14.337   2.744  1.00 93.71           H
ATOM   4097  CD  PRO A 269      -0.693 -12.406   2.035  1.00 93.71           C
ATOM   4098 1HD  PRO A 269      -0.234 -11.482   1.681  1.00 93.71           H
ATOM   4099 2HD  PRO A 269      -1.106 -12.908   1.161  1.00 93.71           H
ATOM   4100  N   TYR A 270      -1.096 -10.059   4.844  1.00 91.08           N
ATOM   4101  CA  TYR A 270      -1.169  -8.854   5.652  1.00 91.08           C
ATOM   4102  C   TYR A 270      -2.606  -8.582   6.102  1.00 91.08           C
ATOM   4103  O   TYR A 270      -2.851  -8.302   7.274  1.00 91.08           O
ATOM   4104  HA  TYR A 270      -0.542  -9.000   6.531  1.00 91.08           H
ATOM   4105  CB  TYR A 270      -0.706  -7.711   4.746  1.00 91.08           C
ATOM   4106 1HB  TYR A 270       0.337  -7.875   4.475  1.00 91.08           H
ATOM   4107 2HB  TYR A 270      -1.284  -7.736   3.822  1.00 91.08           H
ATOM   4108  CG  TYR A 270      -0.841  -6.323   5.377  1.00 91.08           C
ATOM   4109  CD1 TYR A 270      -1.680  -5.386   4.810  1.00 91.08           C
ATOM   4110  HD1 TYR A 270      -2.247  -5.634   3.913  1.00 91.08           H
ATOM   4111  CD2 TYR A 270      -0.123  -6.010   6.514  1.00 91.08           C
ATOM   4112  HD2 TYR A 270       0.540  -6.750   6.961  1.00 91.08           H
ATOM   4113  CE1 TYR A 270      -1.807  -4.080   5.404  1.00 91.08           C
ATOM   4114  HE1 TYR A 270      -2.466  -3.331   4.967  1.00 91.08           H
ATOM   4115  CE2 TYR A 270      -0.250  -4.704   7.107  1.00 91.08           C
ATOM   4116  HE2 TYR A 270       0.311  -4.443   8.005  1.00 91.08           H
ATOM   4117  CZ  TYR A 270      -1.086  -3.804   6.524  1.00 91.08           C
ATOM   4118  OH  TYR A 270      -1.205  -2.571   7.085  1.00 91.08           O
ATOM   4119  HH  TYR A 270      -0.762  -2.558   7.981  1.00 91.08           H
ATOM   4120  HN  TYR A 270      -0.795  -9.918   3.901  1.00 91.08           H
ATOM   4121  N   ASN A 271      -3.519  -8.674   5.146  1.00 88.74           N
ATOM   4122  CA  ASN A 271      -4.908  -8.333   5.403  1.00 88.74           C
ATOM   4123  C   ASN A 271      -5.532  -9.399   6.306  1.00 88.74           C
ATOM   4124  O   ASN A 271      -6.491  -9.125   7.025  1.00 88.74           O
ATOM   4125  HA  ASN A 271      -4.880  -7.351   5.875  1.00 88.74           H
ATOM   4126  CB  ASN A 271      -5.713  -8.286   4.102  1.00 88.74           C
ATOM   4127 1HB  ASN A 271      -5.435  -9.127   3.467  1.00 88.74           H
ATOM   4128 2HB  ASN A 271      -6.775  -8.391   4.324  1.00 88.74           H
ATOM   4129  CG  ASN A 271      -5.471  -6.973   3.355  1.00 88.74           C
ATOM   4130  OD1 ASN A 271      -6.052  -5.942   3.653  1.00 88.74           O
ATOM   4131  ND2 ASN A 271      -4.582  -7.068   2.369  1.00 88.74           N
ATOM   4132 1HD2 ASN A 271      -4.141  -7.944   2.177  1.00 88.74           H
ATOM   4133 2HD2 ASN A 271      -4.356  -6.263   1.821  1.00 88.74           H
ATOM   4134  HN  ASN A 271      -3.323  -8.973   4.212  1.00 88.74           H
ATOM   4135  N   CYS A 272      -4.960 -10.593   6.240  1.00 94.30           N
ATOM   4136  CA  CYS A 272      -5.362 -11.665   7.134  1.00 94.30           C
ATOM   4137  C   CYS A 272      -5.117 -11.208   8.574  1.00 94.30           C
ATOM   4138  O   CYS A 272      -5.998 -11.323   9.424  1.00 94.30           O
ATOM   4139  HA  CYS A 272      -6.424 -11.838   6.959  1.00 94.30           H
ATOM   4140  CB  CYS A 272      -4.629 -12.970   6.818  1.00 94.30           C
ATOM   4141 1HB  CYS A 272      -3.561 -12.780   6.710  1.00 94.30           H
ATOM   4142 2HB  CYS A 272      -4.746 -13.672   7.643  1.00 94.30           H
ATOM   4143  SG  CYS A 272      -5.292 -13.702   5.277  1.00 94.30           S
ATOM   4144  HG  CYS A 272      -4.708 -12.838   4.451  1.00 94.30           H
ATOM   4145  HN  CYS A 272      -4.237 -10.832   5.592  1.00 94.30           H
ATOM   4146  N   ILE A 273      -3.915 -10.697   8.802  1.00 93.69           N
ATOM   4147  CA  ILE A 273      -3.538 -10.235  10.127  1.00 93.69           C
ATOM   4148  C   ILE A 273      -4.373  -9.005  10.490  1.00 93.69           C
ATOM   4149  O   ILE A 273      -4.818  -8.867  11.628  1.00 93.69           O
ATOM   4150  HA  ILE A 273      -3.775 -11.033  10.831  1.00 93.69           H
ATOM   4151  CB  ILE A 273      -2.028  -9.998  10.202  1.00 93.69           C
ATOM   4152  HB  ILE A 273      -1.757  -9.278   9.429  1.00 93.69           H
ATOM   4153  CG1 ILE A 273      -1.256 -11.286   9.911  1.00 93.69           C
ATOM   4154 1HG1 ILE A 273      -1.489 -11.634   8.905  1.00 93.69           H
ATOM   4155 2HG1 ILE A 273      -0.185 -11.086   9.939  1.00 93.69           H
ATOM   4156  CG2 ILE A 273      -1.636  -9.385  11.548  1.00 93.69           C
ATOM   4157 1HG2 ILE A 273      -2.146  -8.430  11.675  1.00 93.69           H
ATOM   4158 2HG2 ILE A 273      -1.924 -10.061  12.352  1.00 93.69           H
ATOM   4159 3HG2 ILE A 273      -0.558  -9.227  11.574  1.00 93.69           H
ATOM   4160  CD1 ILE A 273      -1.604 -12.375  10.927  1.00 93.69           C
ATOM   4161 1HD1 ILE A 273      -1.348 -12.032  11.930  1.00 93.69           H
ATOM   4162 2HD1 ILE A 273      -2.672 -12.589  10.879  1.00 93.69           H
ATOM   4163 3HD1 ILE A 273      -1.041 -13.280  10.697  1.00 93.69           H
ATOM   4164  HN  ILE A 273      -3.208 -10.598   8.102  1.00 93.69           H
ATOM   4165  N   LEU A 274      -4.559  -8.143   9.501  1.00 89.94           N
ATOM   4166  CA  LEU A 274      -5.308  -6.916   9.709  1.00 89.94           C
ATOM   4167  C   LEU A 274      -6.731  -7.261  10.155  1.00 89.94           C
ATOM   4168  O   LEU A 274      -7.306  -6.571  10.995  1.00 89.94           O
ATOM   4169  HA  LEU A 274      -4.818  -6.366  10.513  1.00 89.94           H
ATOM   4170  CB  LEU A 274      -5.252  -6.035   8.459  1.00 89.94           C
ATOM   4171 1HB  LEU A 274      -4.291  -6.193   7.970  1.00 89.94           H
ATOM   4172 2HB  LEU A 274      -6.022  -6.373   7.766  1.00 89.94           H
ATOM   4173  CG  LEU A 274      -5.436  -4.533   8.688  1.00 89.94           C
ATOM   4174  HG  LEU A 274      -6.113  -4.397   9.530  1.00 89.94           H
ATOM   4175  CD1 LEU A 274      -4.109  -3.870   9.063  1.00 89.94           C
ATOM   4176 1HD1 LEU A 274      -3.724  -4.319   9.978  1.00 89.94           H
ATOM   4177 2HD1 LEU A 274      -3.389  -4.015   8.257  1.00 89.94           H
ATOM   4178 3HD1 LEU A 274      -4.268  -2.803   9.219  1.00 89.94           H
ATOM   4179  CD2 LEU A 274      -6.086  -3.869   7.473  1.00 89.94           C
ATOM   4180 1HD2 LEU A 274      -5.453  -4.014   6.597  1.00 89.94           H
ATOM   4181 2HD2 LEU A 274      -7.063  -4.317   7.293  1.00 89.94           H
ATOM   4182 3HD2 LEU A 274      -6.204  -2.802   7.662  1.00 89.94           H
ATOM   4183  HN  LEU A 274      -4.209  -8.272   8.573  1.00 89.94           H
ATOM   4184  N   LEU A 275      -7.257  -8.328   9.572  1.00 92.21           N
ATOM   4185  CA  LEU A 275      -8.601  -8.773   9.899  1.00 92.21           C
ATOM   4186  C   LEU A 275      -8.650  -9.197  11.368  1.00 92.21           C
ATOM   4187  O   LEU A 275      -9.569  -8.823  12.095  1.00 92.21           O
ATOM   4188  HA  LEU A 275      -9.269  -7.923   9.762  1.00 92.21           H
ATOM   4189  CB  LEU A 275      -9.054  -9.866   8.928  1.00 92.21           C
ATOM   4190 1HB  LEU A 275      -8.985  -9.474   7.914  1.00 92.21           H
ATOM   4191 2HB  LEU A 275      -8.354 -10.699   8.997  1.00 92.21           H
ATOM   4192  CG  LEU A 275     -10.469 -10.407   9.141  1.00 92.21           C
ATOM   4193  HG  LEU A 275     -10.555 -10.739  10.176  1.00 92.21           H
ATOM   4194  CD1 LEU A 275     -11.514  -9.309   8.930  1.00 92.21           C
ATOM   4195 1HD1 LEU A 275     -11.338  -8.500   9.639  1.00 92.21           H
ATOM   4196 2HD1 LEU A 275     -11.436  -8.924   7.914  1.00 92.21           H
ATOM   4197 3HD1 LEU A 275     -12.510  -9.721   9.088  1.00 92.21           H
ATOM   4198  CD2 LEU A 275     -10.730 -11.625   8.253  1.00 92.21           C
ATOM   4199 1HD2 LEU A 275     -10.618 -11.342   7.206  1.00 92.21           H
ATOM   4200 2HD2 LEU A 275     -10.015 -12.411   8.495  1.00 92.21           H
ATOM   4201 3HD2 LEU A 275     -11.743 -11.990   8.424  1.00 92.21           H
ATOM   4202  HN  LEU A 275      -6.782  -8.883   8.889  1.00 92.21           H
ATOM   4203  N   VAL A 276      -7.649  -9.971  11.761  1.00 94.55           N
ATOM   4204  CA  VAL A 276      -7.561 -10.442  13.133  1.00 94.55           C
ATOM   4205  C   VAL A 276      -7.532  -9.240  14.080  1.00 94.55           C
ATOM   4206  O   VAL A 276      -8.242  -9.218  15.083  1.00 94.55           O
ATOM   4207  HA  VAL A 276      -8.458 -11.027  13.338  1.00 94.55           H
ATOM   4208  CB  VAL A 276      -6.348 -11.360  13.295  1.00 94.55           C
ATOM   4209  HB  VAL A 276      -5.469 -10.820  12.944  1.00 94.55           H
ATOM   4210  CG1 VAL A 276      -6.124 -11.718  14.765  1.00 94.55           C
ATOM   4211 1HG1 VAL A 276      -5.951 -10.807  15.339  1.00 94.55           H
ATOM   4212 2HG1 VAL A 276      -7.004 -12.230  15.153  1.00 94.55           H
ATOM   4213 3HG1 VAL A 276      -5.256 -12.371  14.852  1.00 94.55           H
ATOM   4214  CG2 VAL A 276      -6.497 -12.621  12.441  1.00 94.55           C
ATOM   4215 1HG2 VAL A 276      -7.391 -13.165  12.748  1.00 94.55           H
ATOM   4216 2HG2 VAL A 276      -6.586 -12.340  11.391  1.00 94.55           H
ATOM   4217 3HG2 VAL A 276      -5.622 -13.256  12.574  1.00 94.55           H
ATOM   4218  HN  VAL A 276      -6.908 -10.275  11.162  1.00 94.55           H
ATOM   4219  N   GLN A 277      -6.701  -8.270  13.727  1.00 90.98           N
ATOM   4220  CA  GLN A 277      -6.558  -7.074  14.540  1.00 90.98           C
ATOM   4221  C   GLN A 277      -7.891  -6.328  14.626  1.00 90.98           C
ATOM   4222  O   GLN A 277      -8.219  -5.752  15.662  1.00 90.98           O
ATOM   4223  HA  GLN A 277      -6.269  -7.430  15.529  1.00 90.98           H
ATOM   4224  CB  GLN A 277      -5.456  -6.167  13.992  1.00 90.98           C
ATOM   4225 1HB  GLN A 277      -5.579  -6.049  12.915  1.00 90.98           H
ATOM   4226 2HB  GLN A 277      -5.544  -5.174  14.433  1.00 90.98           H
ATOM   4227  CG  GLN A 277      -4.071  -6.743  14.292  1.00 90.98           C
ATOM   4228 1HG  GLN A 277      -3.982  -6.949  15.359  1.00 90.98           H
ATOM   4229 2HG  GLN A 277      -3.948  -7.694  13.773  1.00 90.98           H
ATOM   4230  CD  GLN A 277      -2.968  -5.775  13.860  1.00 90.98           C
ATOM   4231  OE1 GLN A 277      -3.146  -4.940  12.988  1.00 90.98           O
ATOM   4232  NE2 GLN A 277      -1.822  -5.932  14.517  1.00 90.98           N
ATOM   4233 1HE2 GLN A 277      -1.742  -6.637  15.221  1.00 90.98           H
ATOM   4234 2HE2 GLN A 277      -1.040  -5.345  14.305  1.00 90.98           H
ATOM   4235  HN  GLN A 277      -6.134  -8.291  12.903  1.00 90.98           H
ATOM   4236  N   THR A 278      -8.624  -6.362  13.522  1.00 91.39           N
ATOM   4237  CA  THR A 278      -9.896  -5.664  13.447  1.00 91.39           C
ATOM   4238  C   THR A 278     -10.910  -6.299  14.400  1.00 91.39           C
ATOM   4239  O   THR A 278     -11.620  -5.595  15.117  1.00 91.39           O
ATOM   4240  HA  THR A 278      -9.745  -4.637  13.779  1.00 91.39           H
ATOM   4241  CB  THR A 278     -10.351  -5.666  11.986  1.00 91.39           C
ATOM   4242  HB  THR A 278     -10.580  -6.678  11.652  1.00 91.39           H
ATOM   4243  OG1 THR A 278      -9.291  -5.014  11.292  1.00 91.39           O
ATOM   4244  HG1 THR A 278      -8.410  -5.388  11.583  1.00 91.39           H
ATOM   4245  CG2 THR A 278     -11.563  -4.763  11.749  1.00 91.39           C
ATOM   4246 1HG2 THR A 278     -11.311  -3.738  12.020  1.00 91.39           H
ATOM   4247 2HG2 THR A 278     -12.397  -5.106  12.361  1.00 91.39           H
ATOM   4248 3HG2 THR A 278     -11.844  -4.802  10.696  1.00 91.39           H
ATOM   4249  HN  THR A 278      -8.362  -6.854  12.692  1.00 91.39           H
ATOM   4250  N   ILE A 279     -10.947  -7.624  14.378  1.00 91.65           N
ATOM   4251  CA  ILE A 279     -11.866  -8.362  15.226  1.00 91.65           C
ATOM   4252  C   ILE A 279     -11.476  -8.159  16.692  1.00 91.65           C
ATOM   4253  O   ILE A 279     -12.337  -7.940  17.542  1.00 91.65           O
ATOM   4254  HA  ILE A 279     -12.861  -7.942  15.073  1.00 91.65           H
ATOM   4255  CB  ILE A 279     -11.924  -9.831  14.803  1.00 91.65           C
ATOM   4256  HB  ILE A 279     -10.908 -10.224  14.793  1.00 91.65           H
ATOM   4257  CG1 ILE A 279     -12.477  -9.971  13.383  1.00 91.65           C
ATOM   4258 1HG1 ILE A 279     -13.548  -9.773  13.385  1.00 91.65           H
ATOM   4259 2HG1 ILE A 279     -12.015  -9.226  12.735  1.00 91.65           H
ATOM   4260  CG2 ILE A 279     -12.720 -10.661  15.812  1.00 91.65           C
ATOM   4261 1HG2 ILE A 279     -12.244 -10.598  16.791  1.00 91.65           H
ATOM   4262 2HG2 ILE A 279     -13.737 -10.276  15.878  1.00 91.65           H
ATOM   4263 3HG2 ILE A 279     -12.745 -11.701  15.487  1.00 91.65           H
ATOM   4264  CD1 ILE A 279     -12.213 -11.372  12.828  1.00 91.65           C
ATOM   4265 1HD1 ILE A 279     -11.139 -11.558  12.805  1.00 91.65           H
ATOM   4266 2HD1 ILE A 279     -12.696 -12.113  13.466  1.00 91.65           H
ATOM   4267 3HD1 ILE A 279     -12.616 -11.445  11.818  1.00 91.65           H
ATOM   4268  HN  ILE A 279     -10.363  -8.189  13.794  1.00 91.65           H
ATOM   4269  N   ASP A 280     -10.177  -8.239  16.941  1.00 91.61           N
ATOM   4270  CA  ASP A 280      -9.667  -8.117  18.296  1.00 91.61           C
ATOM   4271  C   ASP A 280      -9.963  -6.711  18.823  1.00 91.61           C
ATOM   4272  O   ASP A 280     -10.210  -6.531  20.015  1.00 91.61           O
ATOM   4273  HA  ASP A 280     -10.178  -8.892  18.866  1.00 91.61           H
ATOM   4274  CB  ASP A 280      -8.151  -8.326  18.335  1.00 91.61           C
ATOM   4275 1HB  ASP A 280      -7.899  -9.271  17.853  1.00 91.61           H
ATOM   4276 2HB  ASP A 280      -7.657  -7.537  17.768  1.00 91.61           H
ATOM   4277  CG  ASP A 280      -7.635  -8.328  19.775  1.00 91.61           C
ATOM   4278  OD1 ASP A 280      -8.242  -9.050  20.595  1.00 91.61           O
ATOM   4279  OD2 ASP A 280      -6.645  -7.606  20.023  1.00 91.61           O
ATOM   4280  HN  ASP A 280      -9.481  -8.385  16.239  1.00 91.61           H
ATOM   4281  N   ALA A 281      -9.930  -5.752  17.910  1.00 90.50           N
ATOM   4282  CA  ALA A 281     -10.193  -4.369  18.268  1.00 90.50           C
ATOM   4283  C   ALA A 281     -11.600  -4.259  18.860  1.00 90.50           C
ATOM   4284  O   ALA A 281     -11.849  -3.422  19.726  1.00 90.50           O
ATOM   4285  HA  ALA A 281      -9.465  -4.077  19.025  1.00 90.50           H
ATOM   4286  CB  ALA A 281     -10.008  -3.479  17.037  1.00 90.50           C
ATOM   4287 1HB  ALA A 281      -8.985  -3.571  16.673  1.00 90.50           H
ATOM   4288 2HB  ALA A 281     -10.701  -3.790  16.256  1.00 90.50           H
ATOM   4289 3HB  ALA A 281     -10.206  -2.441  17.306  1.00 90.50           H
ATOM   4290  HN  ALA A 281      -9.727  -5.907  16.943  1.00 90.50           H
ATOM   4291  N   TYR A 282     -12.483  -5.116  18.370  1.00 77.11           N
ATOM   4292  CA  TYR A 282     -13.854  -5.134  18.848  1.00 77.11           C
ATOM   4293  C   TYR A 282     -14.023  -6.137  19.992  1.00 77.11           C
ATOM   4294  O   TYR A 282     -14.586  -5.806  21.034  1.00 77.11           O
ATOM   4295  HA  TYR A 282     -14.097  -4.136  19.212  1.00 77.11           H
ATOM   4296  CB  TYR A 282     -14.709  -5.584  17.662  1.00 77.11           C
ATOM   4297 1HB  TYR A 282     -14.096  -6.190  16.994  1.00 77.11           H
ATOM   4298 2HB  TYR A 282     -15.512  -6.225  18.027  1.00 77.11           H
ATOM   4299  CG  TYR A 282     -15.321  -4.431  16.863  1.00 77.11           C
ATOM   4300  CD1 TYR A 282     -16.177  -3.542  17.480  1.00 77.11           C
ATOM   4301  HD1 TYR A 282     -16.418  -3.661  18.536  1.00 77.11           H
ATOM   4302  CD2 TYR A 282     -15.015  -4.280  15.525  1.00 77.11           C
ATOM   4303  HD2 TYR A 282     -14.339  -4.982  15.038  1.00 77.11           H
ATOM   4304  CE1 TYR A 282     -16.753  -2.457  16.728  1.00 77.11           C
ATOM   4305  HE1 TYR A 282     -17.431  -1.748  17.203  1.00 77.11           H
ATOM   4306  CE2 TYR A 282     -15.591  -3.195  14.774  1.00 77.11           C
ATOM   4307  HE2 TYR A 282     -15.358  -3.064  13.717  1.00 77.11           H
ATOM   4308  CZ  TYR A 282     -16.431  -2.337  15.412  1.00 77.11           C
ATOM   4309  OH  TYR A 282     -16.974  -1.312  14.702  1.00 77.11           O
ATOM   4310  HH  TYR A 282     -16.558  -1.267  13.794  1.00 77.11           H
ATOM   4311  HN  TYR A 282     -12.274  -5.789  17.659  1.00 77.11           H
ATOM   4312  N   ALA A 283     -13.524  -7.342  19.758  1.00 87.99           N
ATOM   4313  CA  ALA A 283     -13.876  -8.473  20.599  1.00 87.99           C
ATOM   4314  C   ALA A 283     -12.887  -8.565  21.763  1.00 87.99           C
ATOM   4315  O   ALA A 283     -13.194  -9.155  22.798  1.00 87.99           O
ATOM   4316  HA  ALA A 283     -14.876  -8.293  20.996  1.00 87.99           H
ATOM   4317  CB  ALA A 283     -13.904  -9.748  19.755  1.00 87.99           C
ATOM   4318 1HB  ALA A 283     -14.643  -9.643  18.961  1.00 87.99           H
ATOM   4319 2HB  ALA A 283     -12.920  -9.915  19.316  1.00 87.99           H
ATOM   4320 3HB  ALA A 283     -14.168 -10.597  20.386  1.00 87.99           H
ATOM   4321  HN  ALA A 283     -12.892  -7.550  19.012  1.00 87.99           H
ATOM   4322  N   MET A 284     -11.720  -7.974  21.554  1.00 81.76           N
ATOM   4323  CA  MET A 284     -10.675  -8.003  22.563  1.00 81.76           C
ATOM   4324  C   MET A 284     -10.486  -9.417  23.116  1.00 81.76           C
ATOM   4325  O   MET A 284     -10.355  -9.602  24.325  1.00 81.76           O
ATOM   4326  HA  MET A 284      -9.767  -7.681  22.054  1.00 81.76           H
ATOM   4327  CB  MET A 284     -11.040  -7.053  23.705  1.00 81.76           C
ATOM   4328 1HB  MET A 284     -11.965  -7.384  24.177  1.00 81.76           H
ATOM   4329 2HB  MET A 284     -10.264  -7.081  24.469  1.00 81.76           H
ATOM   4330  CG  MET A 284     -11.207  -5.620  23.193  1.00 81.76           C
ATOM   4331 1HG  MET A 284     -10.268  -5.264  22.770  1.00 81.76           H
ATOM   4332 2HG  MET A 284     -11.947  -5.595  22.393  1.00 81.76           H
ATOM   4333  SD  MET A 284     -11.718  -4.551  24.528  1.00 81.76           S
ATOM   4334  CE  MET A 284     -11.902  -3.013  23.641  1.00 81.76           C
ATOM   4335 1HE  MET A 284     -10.948  -2.737  23.192  1.00 81.76           H
ATOM   4336 2HE  MET A 284     -12.651  -3.133  22.858  1.00 81.76           H
ATOM   4337 3HE  MET A 284     -12.219  -2.231  24.331  1.00 81.76           H
ATOM   4338  HN  MET A 284     -11.485  -7.482  20.715  1.00 81.76           H
ATOM   4339  N   PHE A 285     -10.479 -10.379  22.204  1.00 84.10           N
ATOM   4340  CA  PHE A 285     -10.480 -11.779  22.593  1.00 84.10           C
ATOM   4341  C   PHE A 285      -9.061 -12.264  22.898  1.00 84.10           C
ATOM   4342  O   PHE A 285      -8.878 -13.335  23.475  1.00 84.10           O
ATOM   4343  HA  PHE A 285     -11.092 -11.865  23.491  1.00 84.10           H
ATOM   4344  CB  PHE A 285     -11.034 -12.572  21.408  1.00 84.10           C
ATOM   4345 1HB  PHE A 285     -11.228 -13.596  21.728  1.00 84.10           H
ATOM   4346 2HB  PHE A 285     -11.991 -12.143  21.113  1.00 84.10           H
ATOM   4347  CG  PHE A 285     -10.107 -12.600  20.191  1.00 84.10           C
ATOM   4348  CD1 PHE A 285     -10.210 -11.637  19.236  1.00 84.10           C
ATOM   4349  HD1 PHE A 285     -10.951 -10.845  19.338  1.00 84.10           H
ATOM   4350  CD2 PHE A 285      -9.182 -13.588  20.063  1.00 84.10           C
ATOM   4351  HD2 PHE A 285      -9.100 -14.360  20.829  1.00 84.10           H
ATOM   4352  CE1 PHE A 285      -9.350 -11.664  18.106  1.00 84.10           C
ATOM   4353  HE1 PHE A 285      -9.432 -10.892  17.340  1.00 84.10           H
ATOM   4354  CE2 PHE A 285      -8.322 -13.615  18.934  1.00 84.10           C
ATOM   4355  HE2 PHE A 285      -7.580 -14.407  18.832  1.00 84.10           H
ATOM   4356  CZ  PHE A 285      -8.424 -12.652  17.979  1.00 84.10           C
ATOM   4357  HZ  PHE A 285      -7.764 -12.672  17.112  1.00 84.10           H
ATOM   4358  HN  PHE A 285     -10.472 -10.214  21.218  1.00 84.10           H
ATOM   4359  N   ILE A 286      -8.093 -11.453  22.497  1.00 86.08           N
ATOM   4360  CA  ILE A 286      -6.698 -11.773  22.743  1.00 86.08           C
ATOM   4361  C   ILE A 286      -6.301 -11.272  24.133  1.00 86.08           C
ATOM   4362  O   ILE A 286      -6.056 -10.081  24.320  1.00 86.08           O
ATOM   4363  HA  ILE A 286      -6.605 -12.859  22.728  1.00 86.08           H
ATOM   4364  CB  ILE A 286      -5.816 -11.228  21.617  1.00 86.08           C
ATOM   4365  HB  ILE A 286      -5.947 -10.147  21.574  1.00 86.08           H
ATOM   4366  CG1 ILE A 286      -6.248 -11.790  20.261  1.00 86.08           C
ATOM   4367 1HG1 ILE A 286      -6.066 -12.864  20.234  1.00 86.08           H
ATOM   4368 2HG1 ILE A 286      -7.320 -11.645  20.129  1.00 86.08           H
ATOM   4369  CG2 ILE A 286      -4.337 -11.493  21.902  1.00 86.08           C
ATOM   4370 1HG2 ILE A 286      -4.053 -11.006  22.835  1.00 86.08           H
ATOM   4371 2HG2 ILE A 286      -4.170 -12.567  21.988  1.00 86.08           H
ATOM   4372 3HG2 ILE A 286      -3.733 -11.095  21.087  1.00 86.08           H
ATOM   4373  CD1 ILE A 286      -5.490 -11.110  19.119  1.00 86.08           C
ATOM   4374 1HD1 ILE A 286      -5.694 -10.039  19.135  1.00 86.08           H
ATOM   4375 2HD1 ILE A 286      -4.421 -11.278  19.243  1.00 86.08           H
ATOM   4376 3HD1 ILE A 286      -5.817 -11.528  18.167  1.00 86.08           H
ATOM   4377  HN  ILE A 286      -8.250 -10.591  22.013  1.00 86.08           H
ATOM   4378  N   SER A 287      -6.249 -12.206  25.071  1.00 84.67           N
ATOM   4379  CA  SER A 287      -5.878 -11.875  26.437  1.00 84.67           C
ATOM   4380  C   SER A 287      -4.461 -12.373  26.729  1.00 84.67           C
ATOM   4381  O   SER A 287      -3.841 -11.953  27.704  1.00 84.67           O
ATOM   4382  HA  SER A 287      -5.919 -10.787  26.491  1.00 84.67           H
ATOM   4383  CB  SER A 287      -6.869 -12.473  27.437  1.00 84.67           C
ATOM   4384 1HB  SER A 287      -6.548 -12.235  28.451  1.00 84.67           H
ATOM   4385 2HB  SER A 287      -7.847 -12.014  27.297  1.00 84.67           H
ATOM   4386  OG  SER A 287      -6.983 -13.886  27.295  1.00 84.67           O
ATOM   4387  HG  SER A 287      -7.661 -14.241  27.939  1.00 84.67           H
ATOM   4388  HN  SER A 287      -6.455 -13.171  24.912  1.00 84.67           H
ATOM   4389  N   ASN A 288      -3.992 -13.263  25.867  1.00 86.15           N
ATOM   4390  CA  ASN A 288      -2.696 -13.890  26.070  1.00 86.15           C
ATOM   4391  C   ASN A 288      -1.607 -13.011  25.452  1.00 86.15           C
ATOM   4392  O   ASN A 288      -1.643 -12.719  24.258  1.00 86.15           O
ATOM   4393  HA  ASN A 288      -2.591 -13.987  27.150  1.00 86.15           H
ATOM   4394  CB  ASN A 288      -2.637 -15.262  25.395  1.00 86.15           C
ATOM   4395 1HB  ASN A 288      -3.506 -15.852  25.686  1.00 86.15           H
ATOM   4396 2HB  ASN A 288      -2.682 -15.141  24.312  1.00 86.15           H
ATOM   4397  CG  ASN A 288      -1.356 -16.006  25.777  1.00 86.15           C
ATOM   4398  OD1 ASN A 288      -0.319 -15.418  26.035  1.00 86.15           O
ATOM   4399  ND2 ASN A 288      -1.485 -17.329  25.800  1.00 86.15           N
ATOM   4400 1HD2 ASN A 288      -2.365 -17.750  25.578  1.00 86.15           H
ATOM   4401 2HD2 ASN A 288      -0.703 -17.904  26.039  1.00 86.15           H
ATOM   4402  HN  ASN A 288      -4.479 -13.556  25.045  1.00 86.15           H
ATOM   4403  N   CYS A 289      -0.663 -12.615  26.293  1.00 91.32           N
ATOM   4404  CA  CYS A 289       0.387 -11.706  25.866  1.00 91.32           C
ATOM   4405  C   CYS A 289       1.200 -12.394  24.767  1.00 91.32           C
ATOM   4406  O   CYS A 289       1.604 -11.756  23.797  1.00 91.32           O
ATOM   4407  HA  CYS A 289      -0.108 -10.815  25.480  1.00 91.32           H
ATOM   4408  CB  CYS A 289       1.267 -11.268  27.038  1.00 91.32           C
ATOM   4409 1HB  CYS A 289       0.654 -10.807  27.812  1.00 91.32           H
ATOM   4410 2HB  CYS A 289       1.748 -12.137  27.487  1.00 91.32           H
ATOM   4411  SG  CYS A 289       2.535 -10.082  26.459  1.00 91.32           S
ATOM   4412  HN  CYS A 289      -0.609 -12.903  27.249  1.00 91.32           H
ATOM   4413  N   ALA A 290       1.415 -13.688  24.957  1.00 93.36           N
ATOM   4414  CA  ALA A 290       2.244 -14.451  24.040  1.00 93.36           C
ATOM   4415  C   ALA A 290       1.625 -14.407  22.642  1.00 93.36           C
ATOM   4416  O   ALA A 290       2.332 -14.230  21.651  1.00 93.36           O
ATOM   4417  HA  ALA A 290       3.226 -13.979  24.009  1.00 93.36           H
ATOM   4418  CB  ALA A 290       2.401 -15.881  24.563  1.00 93.36           C
ATOM   4419 1HB  ALA A 290       2.872 -15.858  25.545  1.00 93.36           H
ATOM   4420 2HB  ALA A 290       1.420 -16.349  24.641  1.00 93.36           H
ATOM   4421 3HB  ALA A 290       3.024 -16.453  23.874  1.00 93.36           H
ATOM   4422  HN  ALA A 290       1.034 -14.212  25.719  1.00 93.36           H
ATOM   4423  N   VAL A 291       0.310 -14.570  22.606  1.00 93.61           N
ATOM   4424  CA  VAL A 291      -0.411 -14.559  21.345  1.00 93.61           C
ATOM   4425  C   VAL A 291      -0.324 -13.163  20.725  1.00 93.61           C
ATOM   4426  O   VAL A 291      -0.105 -13.026  19.522  1.00 93.61           O
ATOM   4427  HA  VAL A 291       0.079 -15.269  20.679  1.00 93.61           H
ATOM   4428  CB  VAL A 291      -1.851 -15.028  21.561  1.00 93.61           C
ATOM   4429  HB  VAL A 291      -2.317 -14.359  22.285  1.00 93.61           H
ATOM   4430  CG1 VAL A 291      -2.655 -14.949  20.262  1.00 93.61           C
ATOM   4431 1HG1 VAL A 291      -2.673 -13.918  19.909  1.00 93.61           H
ATOM   4432 2HG1 VAL A 291      -2.190 -15.584  19.508  1.00 93.61           H
ATOM   4433 3HG1 VAL A 291      -3.675 -15.288  20.444  1.00 93.61           H
ATOM   4434  CG2 VAL A 291      -1.885 -16.444  22.141  1.00 93.61           C
ATOM   4435 1HG2 VAL A 291      -1.393 -17.131  21.452  1.00 93.61           H
ATOM   4436 2HG2 VAL A 291      -1.365 -16.457  23.099  1.00 93.61           H
ATOM   4437 3HG2 VAL A 291      -2.920 -16.753  22.285  1.00 93.61           H
ATOM   4438  HN  VAL A 291      -0.258 -14.708  23.417  1.00 93.61           H
ATOM   4439  N   SER A 292      -0.500 -12.161  21.574  1.00 93.98           N
ATOM   4440  CA  SER A 292      -0.485 -10.782  21.118  1.00 93.98           C
ATOM   4441  C   SER A 292       0.880 -10.446  20.514  1.00 93.98           C
ATOM   4442  O   SER A 292       0.960  -9.781  19.482  1.00 93.98           O
ATOM   4443  HA  SER A 292      -1.265 -10.720  20.359  1.00 93.98           H
ATOM   4444  CB  SER A 292      -0.810  -9.819  22.262  1.00 93.98           C
ATOM   4445 1HB  SER A 292      -1.735 -10.132  22.746  1.00 93.98           H
ATOM   4446 2HB  SER A 292      -0.023  -9.872  23.014  1.00 93.98           H
ATOM   4447  OG  SER A 292      -0.943  -8.475  21.808  1.00 93.98           O
ATOM   4448  HG  SER A 292      -1.789  -8.374  21.284  1.00 93.98           H
ATOM   4449  HN  SER A 292      -0.652 -12.280  22.555  1.00 93.98           H
ATOM   4450  N   THR A 293       1.921 -10.922  21.182  1.00 90.97           N
ATOM   4451  CA  THR A 293       3.279 -10.648  20.745  1.00 90.97           C
ATOM   4452  C   THR A 293       3.519 -11.231  19.351  1.00 90.97           C
ATOM   4453  O   THR A 293       4.066 -10.558  18.479  1.00 90.97           O
ATOM   4454  HA  THR A 293       3.404  -9.568  20.666  1.00 90.97           H
ATOM   4455  CB  THR A 293       4.236 -11.197  21.806  1.00 90.97           C
ATOM   4456  HB  THR A 293       4.119 -12.275  21.915  1.00 90.97           H
ATOM   4457  OG1 THR A 293       3.946 -10.425  22.968  1.00 90.97           O
ATOM   4458  HG1 THR A 293       3.259 -10.892  23.525  1.00 90.97           H
ATOM   4459  CG2 THR A 293       5.700 -10.871  21.499  1.00 90.97           C
ATOM   4460 1HG2 THR A 293       5.830  -9.790  21.456  1.00 90.97           H
ATOM   4461 2HG2 THR A 293       5.975 -11.308  20.539  1.00 90.97           H
ATOM   4462 3HG2 THR A 293       6.336 -11.283  22.282  1.00 90.97           H
ATOM   4463  HN  THR A 293       1.847 -11.483  22.006  1.00 90.97           H
ATOM   4464  N   ASN A 294       3.097 -12.476  19.184  1.00 92.43           N
ATOM   4465  CA  ASN A 294       3.321 -13.181  17.934  1.00 92.43           C
ATOM   4466  C   ASN A 294       2.548 -12.482  16.814  1.00 92.43           C
ATOM   4467  O   ASN A 294       3.034 -12.380  15.688  1.00 92.43           O
ATOM   4468  HA  ASN A 294       4.399 -13.151  17.777  1.00 92.43           H
ATOM   4469  CB  ASN A 294       2.825 -14.626  18.020  1.00 92.43           C
ATOM   4470 1HB  ASN A 294       1.828 -14.646  18.459  1.00 92.43           H
ATOM   4471 2HB  ASN A 294       2.741 -15.045  17.017  1.00 92.43           H
ATOM   4472  CG  ASN A 294       3.776 -15.482  18.858  1.00 92.43           C
ATOM   4473  OD1 ASN A 294       4.928 -15.145  19.076  1.00 92.43           O
ATOM   4474  ND2 ASN A 294       3.230 -16.606  19.316  1.00 92.43           N
ATOM   4475 1HD2 ASN A 294       2.278 -16.823  19.101  1.00 92.43           H
ATOM   4476 2HD2 ASN A 294       3.772 -17.233  19.875  1.00 92.43           H
ATOM   4477  HN  ASN A 294       2.611 -13.000  19.884  1.00 92.43           H
ATOM   4478  N   ILE A 295       1.356 -12.018  17.161  1.00 92.28           N
ATOM   4479  CA  ILE A 295       0.500 -11.355  16.192  1.00 92.28           C
ATOM   4480  C   ILE A 295       1.182 -10.074  15.707  1.00 92.28           C
ATOM   4481  O   ILE A 295       1.175  -9.777  14.514  1.00 92.28           O
ATOM   4482  HA  ILE A 295       0.385 -12.028  15.342  1.00 92.28           H
ATOM   4483  CB  ILE A 295      -0.895 -11.125  16.778  1.00 92.28           C
ATOM   4484  HB  ILE A 295      -0.780 -10.756  17.797  1.00 92.28           H
ATOM   4485  CG1 ILE A 295      -1.679 -12.436  16.858  1.00 92.28           C
ATOM   4486 1HG1 ILE A 295      -1.911 -12.787  15.852  1.00 92.28           H
ATOM   4487 2HG1 ILE A 295      -1.065 -13.203  17.329  1.00 92.28           H
ATOM   4488  CG2 ILE A 295      -1.650 -10.052  15.991  1.00 92.28           C
ATOM   4489 1HG2 ILE A 295      -1.096  -9.114  16.030  1.00 92.28           H
ATOM   4490 2HG2 ILE A 295      -1.755 -10.369  14.953  1.00 92.28           H
ATOM   4491 3HG2 ILE A 295      -2.638  -9.908  16.429  1.00 92.28           H
ATOM   4492  CD1 ILE A 295      -2.974 -12.253  17.652  1.00 92.28           C
ATOM   4493 1HD1 ILE A 295      -2.737 -11.926  18.664  1.00 92.28           H
ATOM   4494 2HD1 ILE A 295      -3.596 -11.503  17.164  1.00 92.28           H
ATOM   4495 3HD1 ILE A 295      -3.512 -13.200  17.693  1.00 92.28           H
ATOM   4496  HN  ILE A 295       0.975 -12.089  18.083  1.00 92.28           H
ATOM   4497  N   ASP A 296       1.754  -9.350  16.658  1.00 93.78           N
ATOM   4498  CA  ASP A 296       2.392  -8.081  16.350  1.00 93.78           C
ATOM   4499  C   ASP A 296       3.578  -8.325  15.415  1.00 93.78           C
ATOM   4500  O   ASP A 296       3.798  -7.564  14.474  1.00 93.78           O
ATOM   4501  HA  ASP A 296       1.614  -7.474  15.888  1.00 93.78           H
ATOM   4502  CB  ASP A 296       2.921  -7.409  17.619  1.00 93.78           C
ATOM   4503 1HB  ASP A 296       3.380  -8.156  18.266  1.00 93.78           H
ATOM   4504 2HB  ASP A 296       3.699  -6.692  17.358  1.00 93.78           H
ATOM   4505  CG  ASP A 296       1.795  -6.697  18.372  1.00 93.78           C
ATOM   4506  OD1 ASP A 296       0.627  -6.909  17.980  1.00 93.78           O
ATOM   4507  OD2 ASP A 296       2.128  -5.956  19.323  1.00 93.78           O
ATOM   4508  HN  ASP A 296       1.786  -9.617  17.621  1.00 93.78           H
ATOM   4509  N   ILE A 297       4.312  -9.389  15.706  1.00 93.76           N
ATOM   4510  CA  ILE A 297       5.453  -9.759  14.887  1.00 93.76           C
ATOM   4511  C   ILE A 297       4.969 -10.126  13.482  1.00 93.76           C
ATOM   4512  O   ILE A 297       5.544  -9.684  12.489  1.00 93.76           O
ATOM   4513  HA  ILE A 297       6.098  -8.884  14.812  1.00 93.76           H
ATOM   4514  CB  ILE A 297       6.265 -10.864  15.566  1.00 93.76           C
ATOM   4515  HB  ILE A 297       5.578 -11.651  15.875  1.00 93.76           H
ATOM   4516  CG1 ILE A 297       6.952 -10.341  16.829  1.00 93.76           C
ATOM   4517 1HG1 ILE A 297       7.720  -9.617  16.556  1.00 93.76           H
ATOM   4518 2HG1 ILE A 297       6.227  -9.818  17.452  1.00 93.76           H
ATOM   4519  CG2 ILE A 297       7.261 -11.491  14.589  1.00 93.76           C
ATOM   4520 1HG2 ILE A 297       6.721 -11.922  13.746  1.00 93.76           H
ATOM   4521 2HG2 ILE A 297       7.947 -10.725  14.227  1.00 93.76           H
ATOM   4522 3HG2 ILE A 297       7.825 -12.273  15.097  1.00 93.76           H
ATOM   4523  CD1 ILE A 297       7.583 -11.487  17.623  1.00 93.76           C
ATOM   4524 1HD1 ILE A 297       6.809 -12.197  17.914  1.00 93.76           H
ATOM   4525 2HD1 ILE A 297       8.325 -11.992  17.005  1.00 93.76           H
ATOM   4526 3HD1 ILE A 297       8.065 -11.088  18.516  1.00 93.76           H
ATOM   4527  HN  ILE A 297       4.137  -9.993  16.485  1.00 93.76           H
ATOM   4528  N   CYS A 298       3.917 -10.931  13.445  1.00 94.91           N
ATOM   4529  CA  CYS A 298       3.362 -11.379  12.179  1.00 94.91           C
ATOM   4530  C   CYS A 298       2.966 -10.146  11.365  1.00 94.91           C
ATOM   4531  O   CYS A 298       3.180 -10.102  10.154  1.00 94.91           O
ATOM   4532  HA  CYS A 298       4.148 -11.940  11.674  1.00 94.91           H
ATOM   4533  CB  CYS A 298       2.182 -12.331  12.384  1.00 94.91           C
ATOM   4534 1HB  CYS A 298       1.510 -11.933  13.144  1.00 94.91           H
ATOM   4535 2HB  CYS A 298       1.607 -12.414  11.462  1.00 94.91           H
ATOM   4536  SG  CYS A 298       2.790 -13.981  12.892  1.00 94.91           S
ATOM   4537  HG  CYS A 298       3.047 -13.652  14.154  1.00 94.91           H
ATOM   4538  HN  CYS A 298       3.447 -11.274  14.258  1.00 94.91           H
ATOM   4539  N   PHE A 299       2.395  -9.175  12.062  1.00 93.98           N
ATOM   4540  CA  PHE A 299       1.966  -7.944  11.418  1.00 93.98           C
ATOM   4541  C   PHE A 299       3.146  -7.236  10.749  1.00 93.98           C
ATOM   4542  O   PHE A 299       3.054  -6.828   9.592  1.00 93.98           O
ATOM   4543  HA  PHE A 299       1.230  -8.214  10.661  1.00 93.98           H
ATOM   4544  CB  PHE A 299       1.400  -7.040  12.515  1.00 93.98           C
ATOM   4545 1HB  PHE A 299       0.561  -7.547  12.992  1.00 93.98           H
ATOM   4546 2HB  PHE A 299       2.162  -6.893  13.280  1.00 93.98           H
ATOM   4547  CG  PHE A 299       0.931  -5.673  12.013  1.00 93.98           C
ATOM   4548  CD1 PHE A 299       1.754  -4.594  12.111  1.00 93.98           C
ATOM   4549  HD1 PHE A 299       2.747  -4.704  12.546  1.00 93.98           H
ATOM   4550  CD2 PHE A 299      -0.308  -5.536  11.469  1.00 93.98           C
ATOM   4551  HD2 PHE A 299      -0.967  -6.400  11.391  1.00 93.98           H
ATOM   4552  CE1 PHE A 299       1.319  -3.325  11.645  1.00 93.98           C
ATOM   4553  HE1 PHE A 299       1.978  -2.461  11.724  1.00 93.98           H
ATOM   4554  CE2 PHE A 299      -0.743  -4.267  11.004  1.00 93.98           C
ATOM   4555  HE2 PHE A 299      -1.736  -4.157  10.568  1.00 93.98           H
ATOM   4556  CZ  PHE A 299       0.080  -3.188  11.102  1.00 93.98           C
ATOM   4557  HZ  PHE A 299      -0.254  -2.214  10.744  1.00 93.98           H
ATOM   4558  HN  PHE A 299       2.224  -9.218  13.046  1.00 93.98           H
ATOM   4559  N   GLN A 300       4.227  -7.113  11.505  1.00 90.56           N
ATOM   4560  CA  GLN A 300       5.391  -6.382  11.032  1.00 90.56           C
ATOM   4561  C   GLN A 300       5.960  -7.046   9.777  1.00 90.56           C
ATOM   4562  O   GLN A 300       6.334  -6.362   8.824  1.00 90.56           O
ATOM   4563  HA  GLN A 300       5.028  -5.383  10.791  1.00 90.56           H
ATOM   4564  CB  GLN A 300       6.454  -6.278  12.127  1.00 90.56           C
ATOM   4565 1HB  GLN A 300       6.626  -7.260  12.568  1.00 90.56           H
ATOM   4566 2HB  GLN A 300       7.400  -5.955  11.692  1.00 90.56           H
ATOM   4567  CG  GLN A 300       6.025  -5.293  13.216  1.00 90.56           C
ATOM   4568 1HG  GLN A 300       5.872  -4.306  12.779  1.00 90.56           H
ATOM   4569 2HG  GLN A 300       5.071  -5.606  13.639  1.00 90.56           H
ATOM   4570  CD  GLN A 300       7.077  -5.208  14.324  1.00 90.56           C
ATOM   4571  OE1 GLN A 300       8.154  -5.775  14.239  1.00 90.56           O
ATOM   4572  NE2 GLN A 300       6.706  -4.470  15.367  1.00 90.56           N
ATOM   4573 1HE2 GLN A 300       5.808  -4.031  15.374  1.00 90.56           H
ATOM   4574 2HE2 GLN A 300       7.326  -4.354  16.143  1.00 90.56           H
ATOM   4575  HN  GLN A 300       4.315  -7.501  12.422  1.00 90.56           H
ATOM   4576  N   VAL A 301       6.009  -8.369   9.815  1.00 95.31           N
ATOM   4577  CA  VAL A 301       6.591  -9.129   8.722  1.00 95.31           C
ATOM   4578  C   VAL A 301       5.727  -8.957   7.471  1.00 95.31           C
ATOM   4579  O   VAL A 301       6.232  -8.602   6.407  1.00 95.31           O
ATOM   4580  HA  VAL A 301       7.580  -8.716   8.524  1.00 95.31           H
ATOM   4581  CB  VAL A 301       6.761 -10.592   9.134  1.00 95.31           C
ATOM   4582  HB  VAL A 301       5.791 -10.963   9.465  1.00 95.31           H
ATOM   4583  CG1 VAL A 301       7.211 -11.447   7.948  1.00 95.31           C
ATOM   4584 1HG1 VAL A 301       6.464 -11.392   7.156  1.00 95.31           H
ATOM   4585 2HG1 VAL A 301       8.165 -11.076   7.573  1.00 95.31           H
ATOM   4586 3HG1 VAL A 301       7.324 -12.483   8.268  1.00 95.31           H
ATOM   4587  CG2 VAL A 301       7.737 -10.722  10.305  1.00 95.31           C
ATOM   4588 1HG2 VAL A 301       8.710 -10.326  10.012  1.00 95.31           H
ATOM   4589 2HG2 VAL A 301       7.358 -10.160  11.158  1.00 95.31           H
ATOM   4590 3HG2 VAL A 301       7.840 -11.772  10.578  1.00 95.31           H
ATOM   4591  HN  VAL A 301       5.660  -8.920  10.574  1.00 95.31           H
ATOM   4592  N   THR A 302       4.438  -9.216   7.640  1.00 94.00           N
ATOM   4593  CA  THR A 302       3.524  -9.235   6.510  1.00 94.00           C
ATOM   4594  C   THR A 302       3.393  -7.835   5.907  1.00 94.00           C
ATOM   4595  O   THR A 302       3.234  -7.690   4.696  1.00 94.00           O
ATOM   4596  HA  THR A 302       3.946  -9.878   5.738  1.00 94.00           H
ATOM   4597  CB  THR A 302       2.193  -9.819   6.989  1.00 94.00           C
ATOM   4598  HB  THR A 302       1.459  -9.823   6.184  1.00 94.00           H
ATOM   4599  OG1 THR A 302       1.856  -9.027   8.125  1.00 94.00           O
ATOM   4600  HG1 THR A 302       2.046  -9.536   8.965  1.00 94.00           H
ATOM   4601  CG2 THR A 302       2.343 -11.233   7.552  1.00 94.00           C
ATOM   4602 1HG2 THR A 302       3.026 -11.217   8.400  1.00 94.00           H
ATOM   4603 2HG2 THR A 302       2.739 -11.892   6.779  1.00 94.00           H
ATOM   4604 3HG2 THR A 302       1.369 -11.600   7.877  1.00 94.00           H
ATOM   4605  HN  THR A 302       4.019  -9.410   8.526  1.00 94.00           H
ATOM   4606  N   GLN A 303       3.463  -6.841   6.780  1.00 91.30           N
ATOM   4607  CA  GLN A 303       3.411  -5.456   6.342  1.00 91.30           C
ATOM   4608  C   GLN A 303       4.601  -5.142   5.433  1.00 91.30           C
ATOM   4609  O   GLN A 303       4.449  -4.468   4.416  1.00 91.30           O
ATOM   4610  HA  GLN A 303       2.482  -5.365   5.780  1.00 91.30           H
ATOM   4611  CB  GLN A 303       3.369  -4.504   7.539  1.00 91.30           C
ATOM   4612 1HB  GLN A 303       2.508  -4.739   8.165  1.00 91.30           H
ATOM   4613 2HB  GLN A 303       4.258  -4.647   8.154  1.00 91.30           H
ATOM   4614  CG  GLN A 303       3.290  -3.047   7.078  1.00 91.30           C
ATOM   4615 1HG  GLN A 303       4.217  -2.770   6.577  1.00 91.30           H
ATOM   4616 2HG  GLN A 303       2.487  -2.936   6.350  1.00 91.30           H
ATOM   4617  CD  GLN A 303       3.044  -2.110   8.263  1.00 91.30           C
ATOM   4618  OE1 GLN A 303       3.870  -1.957   9.148  1.00 91.30           O
ATOM   4619  NE2 GLN A 303       1.866  -1.494   8.230  1.00 91.30           N
ATOM   4620 1HE2 GLN A 303       1.234  -1.664   7.474  1.00 91.30           H
ATOM   4621 2HE2 GLN A 303       1.613  -0.860   8.961  1.00 91.30           H
ATOM   4622  HN  GLN A 303       3.553  -6.969   7.768  1.00 91.30           H
ATOM   4623  N   THR A 304       5.759  -5.646   5.833  1.00 92.61           N
ATOM   4624  CA  THR A 304       6.983  -5.387   5.094  1.00 92.61           C
ATOM   4625  C   THR A 304       6.894  -5.987   3.689  1.00 92.61           C
ATOM   4626  O   THR A 304       7.305  -5.357   2.714  1.00 92.61           O
ATOM   4627  HA  THR A 304       7.092  -4.309   4.975  1.00 92.61           H
ATOM   4628  CB  THR A 304       8.155  -5.932   5.913  1.00 92.61           C
ATOM   4629  HB  THR A 304       8.113  -7.019   5.977  1.00 92.61           H
ATOM   4630  OG1 THR A 304       8.061  -5.239   7.155  1.00 92.61           O
ATOM   4631  HG1 THR A 304       7.641  -5.828   7.845  1.00 92.61           H
ATOM   4632  CG2 THR A 304       9.512  -5.505   5.350  1.00 92.61           C
ATOM   4633 1HG2 THR A 304       9.579  -4.417   5.349  1.00 92.61           H
ATOM   4634 2HG2 THR A 304       9.615  -5.876   4.330  1.00 92.61           H
ATOM   4635 3HG2 THR A 304      10.308  -5.918   5.969  1.00 92.61           H
ATOM   4636  HN  THR A 304       5.869  -6.221   6.644  1.00 92.61           H
ATOM   4637  N   ILE A 305       6.356  -7.196   3.628  1.00 92.06           N
ATOM   4638  CA  ILE A 305       6.166  -7.868   2.354  1.00 92.06           C
ATOM   4639  C   ILE A 305       5.247  -7.024   1.469  1.00 92.06           C
ATOM   4640  O   ILE A 305       5.468  -6.915   0.264  1.00 92.06           O
ATOM   4641  HA  ILE A 305       7.141  -7.936   1.873  1.00 92.06           H
ATOM   4642  CB  ILE A 305       5.667  -9.298   2.572  1.00 92.06           C
ATOM   4643  HB  ILE A 305       4.788  -9.259   3.215  1.00 92.06           H
ATOM   4644  CG1 ILE A 305       6.719 -10.141   3.295  1.00 92.06           C
ATOM   4645 1HG1 ILE A 305       7.538 -10.371   2.613  1.00 92.06           H
ATOM   4646 2HG1 ILE A 305       7.143  -9.570   4.121  1.00 92.06           H
ATOM   4647  CG2 ILE A 305       5.232  -9.934   1.250  1.00 92.06           C
ATOM   4648 1HG2 ILE A 305       4.426  -9.346   0.812  1.00 92.06           H
ATOM   4649 2HG2 ILE A 305       6.078  -9.959   0.563  1.00 92.06           H
ATOM   4650 3HG2 ILE A 305       4.882 -10.950   1.434  1.00 92.06           H
ATOM   4651  CD1 ILE A 305       6.110 -11.441   3.825  1.00 92.06           C
ATOM   4652 1HD1 ILE A 305       5.308 -11.207   4.525  1.00 92.06           H
ATOM   4653 2HD1 ILE A 305       5.709 -12.020   2.993  1.00 92.06           H
ATOM   4654 3HD1 ILE A 305       6.879 -12.021   4.335  1.00 92.06           H
ATOM   4655  HN  ILE A 305       6.052  -7.713   4.429  1.00 92.06           H
ATOM   4656  N   ALA A 306       4.234  -6.448   2.102  1.00 90.82           N
ATOM   4657  CA  ALA A 306       3.262  -5.644   1.381  1.00 90.82           C
ATOM   4658  C   ALA A 306       3.961  -4.423   0.781  1.00 90.82           C
ATOM   4659  O   ALA A 306       3.652  -4.013  -0.337  1.00 90.82           O
ATOM   4660  HA  ALA A 306       2.859  -6.255   0.573  1.00 90.82           H
ATOM   4661  CB  ALA A 306       2.120  -5.258   2.324  1.00 90.82           C
ATOM   4662 1HB  ALA A 306       1.638  -6.160   2.699  1.00 90.82           H
ATOM   4663 2HB  ALA A 306       2.518  -4.683   3.160  1.00 90.82           H
ATOM   4664 3HB  ALA A 306       1.391  -4.655   1.783  1.00 90.82           H
ATOM   4665  HN  ALA A 306       4.074  -6.524   3.086  1.00 90.82           H
ATOM   4666  N   PHE A 307       4.890  -3.875   1.551  1.00 89.27           N
ATOM   4667  CA  PHE A 307       5.626  -2.700   1.114  1.00 89.27           C
ATOM   4668  C   PHE A 307       6.487  -3.017  -0.110  1.00 89.27           C
ATOM   4669  O   PHE A 307       6.536  -2.234  -1.058  1.00 89.27           O
ATOM   4670  HA  PHE A 307       4.893  -1.937   0.853  1.00 89.27           H
ATOM   4671  CB  PHE A 307       6.538  -2.289   2.272  1.00 89.27           C
ATOM   4672 1HB  PHE A 307       7.104  -3.160   2.603  1.00 89.27           H
ATOM   4673 2HB  PHE A 307       7.261  -1.558   1.909  1.00 89.27           H
ATOM   4674  CG  PHE A 307       5.794  -1.697   3.470  1.00 89.27           C
ATOM   4675  CD1 PHE A 307       4.454  -1.476   3.397  1.00 89.27           C
ATOM   4676  HD1 PHE A 307       3.910  -1.721   2.485  1.00 89.27           H
ATOM   4677  CD2 PHE A 307       6.472  -1.391   4.609  1.00 89.27           C
ATOM   4678  HD2 PHE A 307       7.546  -1.568   4.667  1.00 89.27           H
ATOM   4679  CE1 PHE A 307       3.763  -0.927   4.510  1.00 89.27           C
ATOM   4680  HE1 PHE A 307       2.689  -0.750   4.451  1.00 89.27           H
ATOM   4681  CE2 PHE A 307       5.782  -0.842   5.721  1.00 89.27           C
ATOM   4682  HE2 PHE A 307       6.325  -0.597   6.634  1.00 89.27           H
ATOM   4683  CZ  PHE A 307       4.442  -0.622   5.648  1.00 89.27           C
ATOM   4684  HZ  PHE A 307       3.911  -0.200   6.502  1.00 89.27           H
ATOM   4685  HN  PHE A 307       5.141  -4.219   2.455  1.00 89.27           H
ATOM   4686  N   PHE A 308       7.146  -4.165  -0.050  1.00 86.11           N
ATOM   4687  CA  PHE A 308       7.971  -4.613  -1.159  1.00 86.11           C
ATOM   4688  C   PHE A 308       7.153  -4.709  -2.448  1.00 86.11           C
ATOM   4689  O   PHE A 308       7.626  -4.327  -3.517  1.00 86.11           O
ATOM   4690  HA  PHE A 308       8.765  -3.878  -1.288  1.00 86.11           H
ATOM   4691  CB  PHE A 308       8.492  -6.005  -0.795  1.00 86.11           C
ATOM   4692 1HB  PHE A 308       7.779  -6.484  -0.124  1.00 86.11           H
ATOM   4693 2HB  PHE A 308       8.538  -6.613  -1.699  1.00 86.11           H
ATOM   4694  CG  PHE A 308       9.871  -5.999  -0.131  1.00 86.11           C
ATOM   4695  CD1 PHE A 308      10.983  -5.763  -0.877  1.00 86.11           C
ATOM   4696  HD1 PHE A 308      10.893  -5.576  -1.947  1.00 86.11           H
ATOM   4697  CD2 PHE A 308       9.984  -6.232   1.204  1.00 86.11           C
ATOM   4698  HD2 PHE A 308       9.092  -6.422   1.801  1.00 86.11           H
ATOM   4699  CE1 PHE A 308      12.263  -5.758  -0.261  1.00 86.11           C
ATOM   4700  HE1 PHE A 308      13.154  -5.568  -0.859  1.00 86.11           H
ATOM   4701  CE2 PHE A 308      11.263  -6.227   1.820  1.00 86.11           C
ATOM   4702  HE2 PHE A 308      11.354  -6.413   2.890  1.00 86.11           H
ATOM   4703  CZ  PHE A 308      12.376  -5.990   1.074  1.00 86.11           C
ATOM   4704  HZ  PHE A 308      13.358  -5.986   1.547  1.00 86.11           H
ATOM   4705  HN  PHE A 308       7.121  -4.783   0.735  1.00 86.11           H
ATOM   4706  N   HIS A 309       5.939  -5.221  -2.304  1.00 74.37           N
ATOM   4707  CA  HIS A 309       5.075  -5.430  -3.453  1.00 74.37           C
ATOM   4708  C   HIS A 309       4.781  -4.088  -4.126  1.00 74.37           C
ATOM   4709  O   HIS A 309       4.882  -3.966  -5.346  1.00 74.37           O
ATOM   4710  HA  HIS A 309       5.626  -6.063  -4.149  1.00 74.37           H
ATOM   4711  CB  HIS A 309       3.805  -6.181  -3.047  1.00 74.37           C
ATOM   4712 1HB  HIS A 309       4.083  -7.156  -2.647  1.00 74.37           H
ATOM   4713 2HB  HIS A 309       3.313  -5.634  -2.242  1.00 74.37           H
ATOM   4714  CG  HIS A 309       2.821  -6.378  -4.176  1.00 74.37           C
ATOM   4715  ND1 HIS A 309       3.177  -6.935  -5.392  1.00 74.37           N
ATOM   4716  HD1 HIS A 309       4.091  -7.254  -5.644  1.00 74.37           H
ATOM   4717  CD2 HIS A 309       1.490  -6.089  -4.260  1.00 74.37           C
ATOM   4718  HD2 HIS A 309       0.886  -5.638  -3.473  1.00 74.37           H
ATOM   4719  CE1 HIS A 309       2.102  -6.973  -6.165  1.00 74.37           C
ATOM   4720  HE1 HIS A 309       2.059  -7.357  -7.185  1.00 74.37           H
ATOM   4721  NE2 HIS A 309       1.058  -6.448  -5.462  1.00 74.37           N
ATOM   4722  HN  HIS A 309       5.546  -5.490  -1.425  1.00 74.37           H
ATOM   4723  N   SER A 310       4.423  -3.115  -3.302  1.00 79.29           N
ATOM   4724  CA  SER A 310       4.003  -1.820  -3.810  1.00 79.29           C
ATOM   4725  C   SER A 310       5.145  -1.171  -4.594  1.00 79.29           C
ATOM   4726  O   SER A 310       4.908  -0.472  -5.578  1.00 79.29           O
ATOM   4727  HA  SER A 310       3.158  -2.028  -4.466  1.00 79.29           H
ATOM   4728  CB  SER A 310       3.551  -0.902  -2.673  1.00 79.29           C
ATOM   4729 1HB  SER A 310       3.150   0.022  -3.090  1.00 79.29           H
ATOM   4730 2HB  SER A 310       2.742  -1.380  -2.121  1.00 79.29           H
ATOM   4731  OG  SER A 310       4.618  -0.594  -1.779  1.00 79.29           O
ATOM   4732  HG  SER A 310       5.192  -1.401  -1.641  1.00 79.29           H
ATOM   4733  HN  SER A 310       4.416  -3.200  -2.305  1.00 79.29           H
ATOM   4734  N   CYS A 311       6.359  -1.424  -4.129  1.00 81.33           N
ATOM   4735  CA  CYS A 311       7.537  -0.846  -4.754  1.00 81.33           C
ATOM   4736  C   CYS A 311       7.829  -1.624  -6.039  1.00 81.33           C
ATOM   4737  O   CYS A 311       8.389  -1.075  -6.987  1.00 81.33           O
ATOM   4738  HA  CYS A 311       7.294   0.193  -4.977  1.00 81.33           H
ATOM   4739  CB  CYS A 311       8.737  -0.841  -3.805  1.00 81.33           C
ATOM   4740 1HB  CYS A 311       8.984  -1.861  -3.513  1.00 81.33           H
ATOM   4741 2HB  CYS A 311       9.611  -0.434  -4.313  1.00 81.33           H
ATOM   4742  SG  CYS A 311       8.355   0.159  -2.320  1.00 81.33           S
ATOM   4743  HG  CYS A 311       7.722  -0.807  -1.661  1.00 81.33           H
ATOM   4744  HN  CYS A 311       6.545  -2.012  -3.341  1.00 81.33           H
ATOM   4745  N   LEU A 312       7.436  -2.889  -6.029  1.00 80.19           N
ATOM   4746  CA  LEU A 312       7.766  -3.783  -7.126  1.00 80.19           C
ATOM   4747  C   LEU A 312       6.721  -3.633  -8.233  1.00 80.19           C
ATOM   4748  O   LEU A 312       6.988  -3.952  -9.391  1.00 80.19           O
ATOM   4749  HA  LEU A 312       8.734  -3.474  -7.520  1.00 80.19           H
ATOM   4750  CB  LEU A 312       7.923  -5.218  -6.618  1.00 80.19           C
ATOM   4751 1HB  LEU A 312       7.066  -5.455  -5.988  1.00 80.19           H
ATOM   4752 2HB  LEU A 312       7.884  -5.892  -7.475  1.00 80.19           H
ATOM   4753  CG  LEU A 312       9.199  -5.515  -5.828  1.00 80.19           C
ATOM   4754  HG  LEU A 312       9.255  -4.815  -4.995  1.00 80.19           H
ATOM   4755  CD1 LEU A 312       9.160  -6.924  -5.233  1.00 80.19           C
ATOM   4756 1HD1 LEU A 312       8.306  -7.012  -4.563  1.00 80.19           H
ATOM   4757 2HD1 LEU A 312       9.069  -7.655  -6.037  1.00 80.19           H
ATOM   4758 3HD1 LEU A 312      10.079  -7.109  -4.677  1.00 80.19           H
ATOM   4759  CD2 LEU A 312      10.442  -5.291  -6.691  1.00 80.19           C
ATOM   4760 1HD2 LEU A 312      10.407  -5.950  -7.558  1.00 80.19           H
ATOM   4761 2HD2 LEU A 312      10.471  -4.253  -7.024  1.00 80.19           H
ATOM   4762 3HD2 LEU A 312      11.335  -5.509  -6.105  1.00 80.19           H
ATOM   4763  HN  LEU A 312       6.903  -3.304  -5.292  1.00 80.19           H
ATOM   4764  N   ASN A 313       5.553  -3.148  -7.839  1.00 71.86           N
ATOM   4765  CA  ASN A 313       4.420  -3.092  -8.747  1.00 71.86           C
ATOM   4766  C   ASN A 313       4.857  -2.439 -10.060  1.00 71.86           C
ATOM   4767  O   ASN A 313       4.778  -3.056 -11.121  1.00 71.86           O
ATOM   4768  HA  ASN A 313       4.109  -4.128  -8.880  1.00 71.86           H
ATOM   4769  CB  ASN A 313       3.282  -2.256  -8.158  1.00 71.86           C
ATOM   4770 1HB  ASN A 313       3.694  -1.467  -7.529  1.00 71.86           H
ATOM   4771 2HB  ASN A 313       2.731  -1.769  -8.962  1.00 71.86           H
ATOM   4772  CG  ASN A 313       2.331  -3.128  -7.334  1.00 71.86           C
ATOM   4773  OD1 ASN A 313       2.085  -4.283  -7.640  1.00 71.86           O
ATOM   4774  ND2 ASN A 313       1.813  -2.511  -6.276  1.00 71.86           N
ATOM   4775 1HD2 ASN A 313       2.057  -1.561  -6.081  1.00 71.86           H
ATOM   4776 2HD2 ASN A 313       1.179  -2.998  -5.675  1.00 71.86           H
ATOM   4777  HN  ASN A 313       5.375  -2.798  -6.919  1.00 71.86           H
ATOM   4778  N   PRO A 314       5.322  -1.183 -10.013  1.00 70.60           N
ATOM   4779  CA  PRO A 314       5.722  -0.481 -11.235  1.00 70.60           C
ATOM   4780  C   PRO A 314       6.722  -1.278 -12.057  1.00 70.60           C
ATOM   4781  O   PRO A 314       6.609  -1.349 -13.280  1.00 70.60           O
ATOM   4782  HA  PRO A 314       4.861  -0.345 -11.888  1.00 70.60           H
ATOM   4783  CB  PRO A 314       6.326   0.827 -10.720  1.00 70.60           C
ATOM   4784 1HB  PRO A 314       7.403   0.742 -10.573  1.00 70.60           H
ATOM   4785 2HB  PRO A 314       6.165   1.647 -11.420  1.00 70.60           H
ATOM   4786  CG  PRO A 314       5.595   1.059  -9.403  1.00 70.60           C
ATOM   4787 1HG  PRO A 314       6.141   1.740  -8.751  1.00 70.60           H
ATOM   4788 2HG  PRO A 314       4.613   1.506  -9.559  1.00 70.60           H
ATOM   4789  CD  PRO A 314       5.499  -0.340  -8.817  1.00 70.60           C
ATOM   4790 1HD  PRO A 314       6.400  -0.611  -8.266  1.00 70.60           H
ATOM   4791 2HD  PRO A 314       4.665  -0.431  -8.121  1.00 70.60           H
ATOM   4792  N   VAL A 315       7.684  -1.862 -11.357  1.00 72.19           N
ATOM   4793  CA  VAL A 315       8.767  -2.568 -12.018  1.00 72.19           C
ATOM   4794  C   VAL A 315       8.200  -3.773 -12.772  1.00 72.19           C
ATOM   4795  O   VAL A 315       8.651  -4.090 -13.872  1.00 72.19           O
ATOM   4796  HA  VAL A 315       9.216  -1.884 -12.738  1.00 72.19           H
ATOM   4797  CB  VAL A 315       9.841  -2.953 -10.998  1.00 72.19           C
ATOM   4798  HB  VAL A 315       9.399  -3.664 -10.299  1.00 72.19           H
ATOM   4799  CG1 VAL A 315      11.025  -3.640 -11.681  1.00 72.19           C
ATOM   4800 1HG1 VAL A 315      10.680  -4.544 -12.183  1.00 72.19           H
ATOM   4801 2HG1 VAL A 315      11.465  -2.963 -12.413  1.00 72.19           H
ATOM   4802 3HG1 VAL A 315      11.773  -3.903 -10.933  1.00 72.19           H
ATOM   4803  CG2 VAL A 315      10.301  -1.732 -10.200  1.00 72.19           C
ATOM   4804 1HG2 VAL A 315      10.716  -0.989 -10.880  1.00 72.19           H
ATOM   4805 2HG2 VAL A 315       9.451  -1.304  -9.668  1.00 72.19           H
ATOM   4806 3HG2 VAL A 315      11.064  -2.034  -9.482  1.00 72.19           H
ATOM   4807  HN  VAL A 315       7.729  -1.858 -10.358  1.00 72.19           H
ATOM   4808  N   LEU A 316       7.220  -4.412 -12.151  1.00 73.40           N
ATOM   4809  CA  LEU A 316       6.596  -5.583 -12.742  1.00 73.40           C
ATOM   4810  C   LEU A 316       6.023  -5.214 -14.112  1.00 73.40           C
ATOM   4811  O   LEU A 316       6.240  -5.924 -15.092  1.00 73.40           O
ATOM   4812  HA  LEU A 316       7.376  -6.331 -12.885  1.00 73.40           H
ATOM   4813  CB  LEU A 316       5.564  -6.182 -11.785  1.00 73.40           C
ATOM   4814 1HB  LEU A 316       4.940  -5.374 -11.404  1.00 73.40           H
ATOM   4815 2HB  LEU A 316       4.914  -6.847 -12.353  1.00 73.40           H
ATOM   4816  CG  LEU A 316       6.127  -6.960 -10.593  1.00 73.40           C
ATOM   4817  HG  LEU A 316       6.852  -6.326 -10.083  1.00 73.40           H
ATOM   4818  CD1 LEU A 316       5.025  -7.290  -9.584  1.00 73.40           C
ATOM   4819 1HD1 LEU A 316       4.578  -6.365  -9.219  1.00 73.40           H
ATOM   4820 2HD1 LEU A 316       4.260  -7.897 -10.068  1.00 73.40           H
ATOM   4821 3HD1 LEU A 316       5.452  -7.843  -8.748  1.00 73.40           H
ATOM   4822  CD2 LEU A 316       6.872  -8.213 -11.059  1.00 73.40           C
ATOM   4823 1HD2 LEU A 316       6.187  -8.860 -11.607  1.00 73.40           H
ATOM   4824 2HD2 LEU A 316       7.698  -7.924 -11.709  1.00 73.40           H
ATOM   4825 3HD2 LEU A 316       7.262  -8.747 -10.192  1.00 73.40           H
ATOM   4826  HN  LEU A 316       6.852  -4.141 -11.261  1.00 73.40           H
ATOM   4827  N   TYR A 317       5.301  -4.103 -14.136  1.00 59.92           N
ATOM   4828  CA  TYR A 317       4.698  -3.628 -15.369  1.00 59.92           C
ATOM   4829  C   TYR A 317       5.770  -3.245 -16.392  1.00 59.92           C
ATOM   4830  O   TYR A 317       5.574  -3.413 -17.594  1.00 59.92           O
ATOM   4831  HA  TYR A 317       4.089  -4.435 -15.778  1.00 59.92           H
ATOM   4832  CB  TYR A 317       3.898  -2.379 -14.995  1.00 59.92           C
ATOM   4833 1HB  TYR A 317       4.453  -1.817 -14.244  1.00 59.92           H
ATOM   4834 2HB  TYR A 317       3.810  -1.739 -15.872  1.00 59.92           H
ATOM   4835  CG  TYR A 317       2.497  -2.676 -14.456  1.00 59.92           C
ATOM   4836  CD1 TYR A 317       1.516  -3.146 -15.306  1.00 59.92           C
ATOM   4837  HD1 TYR A 317       1.740  -3.305 -16.361  1.00 59.92           H
ATOM   4838  CD2 TYR A 317       2.214  -2.475 -13.120  1.00 59.92           C
ATOM   4839  HD2 TYR A 317       2.989  -2.104 -12.449  1.00 59.92           H
ATOM   4840  CE1 TYR A 317       0.198  -3.425 -14.800  1.00 59.92           C
ATOM   4841  HE1 TYR A 317      -0.586  -3.796 -15.460  1.00 59.92           H
ATOM   4842  CE2 TYR A 317       0.895  -2.754 -12.614  1.00 59.92           C
ATOM   4843  HE2 TYR A 317       0.658  -2.599 -11.561  1.00 59.92           H
ATOM   4844  CZ  TYR A 317      -0.048  -3.216 -13.478  1.00 59.92           C
ATOM   4845  OH  TYR A 317      -1.293  -3.480 -13.000  1.00 59.92           O
ATOM   4846  HH  TYR A 317      -1.419  -3.038 -12.112  1.00 59.92           H
ATOM   4847  HN  TYR A 317       5.127  -3.532 -13.333  1.00 59.92           H
ATOM   4848  N   VAL A 318       6.880  -2.737 -15.876  1.00 67.71           N
ATOM   4849  CA  VAL A 318       7.975  -2.310 -16.730  1.00 67.71           C
ATOM   4850  C   VAL A 318       8.524  -3.519 -17.491  1.00 67.71           C
ATOM   4851  O   VAL A 318       8.598  -3.503 -18.719  1.00 67.71           O
ATOM   4852  HA  VAL A 318       7.572  -1.597 -17.449  1.00 67.71           H
ATOM   4853  CB  VAL A 318       9.040  -1.594 -15.897  1.00 67.71           C
ATOM   4854  HB  VAL A 318       9.240  -2.202 -15.015  1.00 67.71           H
ATOM   4855  CG1 VAL A 318      10.347  -1.457 -16.680  1.00 67.71           C
ATOM   4856 1HG1 VAL A 318      10.718  -2.447 -16.944  1.00 67.71           H
ATOM   4857 2HG1 VAL A 318      10.169  -0.881 -17.588  1.00 67.71           H
ATOM   4858 3HG1 VAL A 318      11.087  -0.944 -16.064  1.00 67.71           H
ATOM   4859  CG2 VAL A 318       8.538  -0.228 -15.423  1.00 67.71           C
ATOM   4860 1HG2 VAL A 318       8.297   0.390 -16.288  1.00 67.71           H
ATOM   4861 2HG2 VAL A 318       7.646  -0.361 -14.811  1.00 67.71           H
ATOM   4862 3HG2 VAL A 318       9.315   0.259 -14.834  1.00 67.71           H
ATOM   4863  HN  VAL A 318       7.037  -2.617 -14.896  1.00 67.71           H
ATOM   4864  N   PHE A 319       8.895  -4.538 -16.730  1.00 62.99           N
ATOM   4865  CA  PHE A 319       9.622  -5.664 -17.290  1.00 62.99           C
ATOM   4866  C   PHE A 319       8.713  -6.519 -18.175  1.00 62.99           C
ATOM   4867  O   PHE A 319       9.160  -7.078 -19.175  1.00 62.99           O
ATOM   4868  HA  PHE A 319      10.434  -5.257 -17.893  1.00 62.99           H
ATOM   4869  CB  PHE A 319      10.111  -6.511 -16.113  1.00 62.99           C
ATOM   4870 1HB  PHE A 319       9.358  -6.490 -15.326  1.00 62.99           H
ATOM   4871 2HB  PHE A 319      10.204  -7.547 -16.438  1.00 62.99           H
ATOM   4872  CG  PHE A 319      11.450  -6.052 -15.531  1.00 62.99           C
ATOM   4873  CD1 PHE A 319      12.597  -6.233 -16.239  1.00 62.99           C
ATOM   4874  HD1 PHE A 319      12.563  -6.705 -17.221  1.00 62.99           H
ATOM   4875  CD2 PHE A 319      11.493  -5.463 -14.306  1.00 62.99           C
ATOM   4876  HD2 PHE A 319      10.573  -5.318 -13.738  1.00 62.99           H
ATOM   4877  CE1 PHE A 319      13.839  -5.808 -15.698  1.00 62.99           C
ATOM   4878  HE1 PHE A 319      14.759  -5.953 -16.265  1.00 62.99           H
ATOM   4879  CE2 PHE A 319      12.735  -5.038 -13.765  1.00 62.99           C
ATOM   4880  HE2 PHE A 319      12.769  -4.566 -12.783  1.00 62.99           H
ATOM   4881  CZ  PHE A 319      13.882  -5.219 -14.473  1.00 62.99           C
ATOM   4882  HZ  PHE A 319      14.836  -4.892 -14.058  1.00 62.99           H
ATOM   4883  HN  PHE A 319       8.706  -4.602 -15.750  1.00 62.99           H
ATOM   4884  N   VAL A 320       7.452  -6.595 -17.774  1.00 67.14           N
ATOM   4885  CA  VAL A 320       6.501  -7.459 -18.453  1.00 67.14           C
ATOM   4886  C   VAL A 320       5.946  -6.733 -19.681  1.00 67.14           C
ATOM   4887  O   VAL A 320       5.430  -7.367 -20.600  1.00 67.14           O
ATOM   4888  HA  VAL A 320       7.041  -8.346 -18.784  1.00 67.14           H
ATOM   4889  CB  VAL A 320       5.410  -7.905 -17.478  1.00 67.14           C
ATOM   4890  HB  VAL A 320       4.734  -7.064 -17.324  1.00 67.14           H
ATOM   4891  CG1 VAL A 320       4.595  -9.061 -18.060  1.00 67.14           C
ATOM   4892 1HG1 VAL A 320       4.123  -8.742 -18.989  1.00 67.14           H
ATOM   4893 2HG1 VAL A 320       5.253  -9.907 -18.257  1.00 67.14           H
ATOM   4894 3HG1 VAL A 320       3.826  -9.359 -17.346  1.00 67.14           H
ATOM   4895  CG2 VAL A 320       6.008  -8.283 -16.122  1.00 67.14           C
ATOM   4896 1HG2 VAL A 320       6.716  -9.102 -16.252  1.00 67.14           H
ATOM   4897 2HG2 VAL A 320       6.523  -7.421 -15.698  1.00 67.14           H
ATOM   4898 3HG2 VAL A 320       5.210  -8.596 -15.448  1.00 67.14           H
ATOM   4899  HN  VAL A 320       7.079  -6.081 -17.002  1.00 67.14           H
ATOM   4900  N   GLY A 321       6.072  -5.415 -19.656  1.00 69.28           N
ATOM   4901  CA  GLY A 321       5.583  -4.596 -20.752  1.00 69.28           C
ATOM   4902  C   GLY A 321       6.628  -4.489 -21.865  1.00 69.28           C
ATOM   4903  O   GLY A 321       7.629  -3.790 -21.716  1.00 69.28           O
ATOM   4904 1HA  GLY A 321       4.665  -5.026 -21.151  1.00 69.28           H
ATOM   4905 2HA  GLY A 321       5.335  -3.600 -20.384  1.00 69.28           H
ATOM   4906  HN  GLY A 321       6.498  -4.907 -18.907  1.00 69.28           H
ATOM   4907  N   GLU A 322       6.358  -5.192 -22.955  1.00 62.02           N
ATOM   4908  CA  GLU A 322       7.203  -5.099 -24.134  1.00 62.02           C
ATOM   4909  C   GLU A 322       7.335  -3.640 -24.578  1.00 62.02           C
ATOM   4910  O   GLU A 322       8.431  -3.183 -24.899  1.00 62.02           O
ATOM   4911  HA  GLU A 322       8.175  -5.481 -23.824  1.00 62.02           H
ATOM   4912  CB  GLU A 322       6.660  -5.970 -25.268  1.00 62.02           C
ATOM   4913 1HB  GLU A 322       5.577  -5.862 -25.328  1.00 62.02           H
ATOM   4914 2HB  GLU A 322       7.170  -5.722 -26.199  1.00 62.02           H
ATOM   4915  CG  GLU A 322       6.941  -7.451 -25.005  1.00 62.02           C
ATOM   4916 1HG  GLU A 322       7.996  -7.587 -24.767  1.00 62.02           H
ATOM   4917 2HG  GLU A 322       6.373  -7.784 -24.136  1.00 62.02           H
ATOM   4918  CD  GLU A 322       6.572  -8.304 -26.220  1.00 62.02           C
ATOM   4919  OE1 GLU A 322       7.003  -9.477 -26.242  1.00 62.02           O
ATOM   4920  OE2 GLU A 322       5.866  -7.763 -27.099  1.00 62.02           O
ATOM   4921  HN  GLU A 322       5.581  -5.815 -23.041  1.00 62.02           H
ATOM   4922  N   ARG A 323       6.203  -2.951 -24.582  1.00 59.59           N
ATOM   4923  CA  ARG A 323       6.167  -1.574 -25.044  1.00 59.59           C
ATOM   4924  C   ARG A 323       7.087  -0.703 -24.187  1.00 59.59           C
ATOM   4925  O   ARG A 323       7.903   0.052 -24.715  1.00 59.59           O
ATOM   4926  HA  ARG A 323       6.517  -1.617 -26.076  1.00 59.59           H
ATOM   4927  CB  ARG A 323       4.746  -1.012 -24.989  1.00 59.59           C
ATOM   4928 1HB  ARG A 323       4.080  -1.637 -25.585  1.00 59.59           H
ATOM   4929 2HB  ARG A 323       4.378  -1.042 -23.963  1.00 59.59           H
ATOM   4930  CG  ARG A 323       4.705   0.427 -25.509  1.00 59.59           C
ATOM   4931 1HG  ARG A 323       5.347   1.058 -24.895  1.00 59.59           H
ATOM   4932 2HG  ARG A 323       5.100   0.462 -26.524  1.00 59.59           H
ATOM   4933  CD  ARG A 323       3.276   0.974 -25.494  1.00 59.59           C
ATOM   4934 1HD  ARG A 323       2.658   0.421 -26.200  1.00 59.59           H
ATOM   4935 2HD  ARG A 323       2.835   0.835 -24.507  1.00 59.59           H
ATOM   4936  NE  ARG A 323       3.282   2.412 -25.846  1.00 59.59           N
ATOM   4937  HE  ARG A 323       4.061   2.765 -26.364  1.00 59.59           H
ATOM   4938  CZ  ARG A 323       2.308   3.270 -25.514  1.00 59.59           C
ATOM   4939  NH1 ARG A 323       1.240   2.853 -24.820  1.00 59.59           N
ATOM   4940 1HH1 ARG A 323       1.166   1.894 -24.546  1.00 59.59           H
ATOM   4941 2HH1 ARG A 323       0.518   3.500 -24.577  1.00 59.59           H
ATOM   4942  NH2 ARG A 323       2.417   4.553 -25.887  1.00 59.59           N
ATOM   4943 1HH2 ARG A 323       1.700   5.206 -25.647  1.00 59.59           H
ATOM   4944 2HH2 ARG A 323       3.217   4.856 -26.405  1.00 59.59           H
ATOM   4945  HN  ARG A 323       5.324  -3.318 -24.278  1.00 59.59           H
ATOM   4946  N   PHE A 324       6.925  -0.835 -22.878  1.00 67.29           N
ATOM   4947  CA  PHE A 324       7.675  -0.014 -21.944  1.00 67.29           C
ATOM   4948  C   PHE A 324       9.166  -0.355 -21.988  1.00 67.29           C
ATOM   4949  O   PHE A 324      10.012   0.536 -21.929  1.00 67.29           O
ATOM   4950  HA  PHE A 324       7.533   1.025 -22.241  1.00 67.29           H
ATOM   4951  CB  PHE A 324       7.135  -0.320 -20.546  1.00 67.29           C
ATOM   4952 1HB  PHE A 324       6.045  -0.311 -20.578  1.00 67.29           H
ATOM   4953 2HB  PHE A 324       7.437  -1.328 -20.263  1.00 67.29           H
ATOM   4954  CG  PHE A 324       7.606   0.659 -19.468  1.00 67.29           C
ATOM   4955  CD1 PHE A 324       8.872   0.573 -18.979  1.00 67.29           C
ATOM   4956  HD1 PHE A 324       9.551  -0.193 -19.354  1.00 67.29           H
ATOM   4957  CD2 PHE A 324       6.760   1.615 -19.000  1.00 67.29           C
ATOM   4958  HD2 PHE A 324       5.745   1.684 -19.393  1.00 67.29           H
ATOM   4959  CE1 PHE A 324       9.310   1.481 -17.979  1.00 67.29           C
ATOM   4960  HE1 PHE A 324      10.324   1.412 -17.586  1.00 67.29           H
ATOM   4961  CE2 PHE A 324       7.198   2.523 -18.001  1.00 67.29           C
ATOM   4962  HE2 PHE A 324       6.519   3.290 -17.626  1.00 67.29           H
ATOM   4963  CZ  PHE A 324       8.463   2.437 -17.511  1.00 67.29           C
ATOM   4964  HZ  PHE A 324       8.799   3.135 -16.744  1.00 67.29           H
ATOM   4965  HN  PHE A 324       6.296  -1.489 -22.456  1.00 67.29           H
ATOM   4966  N   ARG A 325       9.442  -1.647 -22.091  1.00 68.75           N
ATOM   4967  CA  ARG A 325      10.815  -2.115 -22.170  1.00 68.75           C
ATOM   4968  C   ARG A 325      11.530  -1.466 -23.357  1.00 68.75           C
ATOM   4969  O   ARG A 325      12.691  -1.075 -23.248  1.00 68.75           O
ATOM   4970  HA  ARG A 325      11.267  -1.811 -21.226  1.00 68.75           H
ATOM   4971  CB  ARG A 325      10.871  -3.636 -22.320  1.00 68.75           C
ATOM   4972 1HB  ARG A 325      10.259  -4.104 -21.548  1.00 68.75           H
ATOM   4973 2HB  ARG A 325      10.448  -3.926 -23.281  1.00 68.75           H
ATOM   4974  CG  ARG A 325      12.310  -4.145 -22.215  1.00 68.75           C
ATOM   4975 1HG  ARG A 325      12.896  -3.764 -23.051  1.00 68.75           H
ATOM   4976 2HG  ARG A 325      12.769  -3.764 -21.303  1.00 68.75           H
ATOM   4977  CD  ARG A 325      12.351  -5.675 -22.212  1.00 68.75           C
ATOM   4978 1HD  ARG A 325      13.376  -6.019 -22.072  1.00 68.75           H
ATOM   4979 2HD  ARG A 325      11.769  -6.061 -21.375  1.00 68.75           H
ATOM   4980  NE  ARG A 325      11.813  -6.199 -23.487  1.00 68.75           N
ATOM   4981  HE  ARG A 325      11.874  -5.615 -24.297  1.00 68.75           H
ATOM   4982  CZ  ARG A 325      11.248  -7.406 -23.624  1.00 68.75           C
ATOM   4983  NH1 ARG A 325      11.139  -8.230 -22.573  1.00 68.75           N
ATOM   4984 1HH1 ARG A 325      11.481  -7.945 -21.677  1.00 68.75           H
ATOM   4985 2HH1 ARG A 325      10.717  -9.129 -22.684  1.00 68.75           H
ATOM   4986  NH2 ARG A 325      10.794  -7.777 -24.829  1.00 68.75           N
ATOM   4987 1HH2 ARG A 325      10.370  -8.675 -24.949  1.00 68.75           H
ATOM   4988 2HH2 ARG A 325      10.879  -7.156 -25.609  1.00 68.75           H
ATOM   4989  HN  ARG A 325       8.748  -2.366 -22.122  1.00 68.75           H
ATOM   4990  N   ARG A 326      10.807  -1.371 -24.462  1.00 66.49           N
ATOM   4991  CA  ARG A 326      11.352  -0.763 -25.664  1.00 66.49           C
ATOM   4992  C   ARG A 326      11.572   0.736 -25.448  1.00 66.49           C
ATOM   4993  O   ARG A 326      12.597   1.282 -25.853  1.00 66.49           O
ATOM   4994  HA  ARG A 326      12.298  -1.278 -25.832  1.00 66.49           H
ATOM   4995  CB  ARG A 326      10.418  -0.967 -26.858  1.00 66.49           C
ATOM   4996 1HB  ARG A 326      10.118  -2.014 -26.915  1.00 66.49           H
ATOM   4997 2HB  ARG A 326       9.509  -0.383 -26.717  1.00 66.49           H
ATOM   4998  CG  ARG A 326      11.099  -0.554 -28.164  1.00 66.49           C
ATOM   4999 1HG  ARG A 326      11.395   0.494 -28.109  1.00 66.49           H
ATOM   5000 2HG  ARG A 326      12.010  -1.136 -28.303  1.00 66.49           H
ATOM   5001  CD  ARG A 326      10.166  -0.763 -29.359  1.00 66.49           C
ATOM   5002 1HD  ARG A 326      10.708  -0.588 -30.289  1.00 66.49           H
ATOM   5003 2HD  ARG A 326       9.818  -1.795 -29.382  1.00 66.49           H
ATOM   5004  NE  ARG A 326       9.011   0.158 -29.267  1.00 66.49           N
ATOM   5005  HE  ARG A 326       8.976   0.790 -28.492  1.00 66.49           H
ATOM   5006  CZ  ARG A 326       8.009   0.198 -30.155  1.00 66.49           C
ATOM   5007  NH1 ARG A 326       8.005  -0.626 -31.212  1.00 66.49           N
ATOM   5008 1HH1 ARG A 326       8.752  -1.277 -31.342  1.00 66.49           H
ATOM   5009 2HH1 ARG A 326       7.253  -0.590 -31.871  1.00 66.49           H
ATOM   5010  NH2 ARG A 326       7.012   1.074 -29.972  1.00 66.49           N
ATOM   5011 1HH2 ARG A 326       6.257   1.116 -30.626  1.00 66.49           H
ATOM   5012 2HH2 ARG A 326       7.024   1.685 -29.181  1.00 66.49           H
ATOM   5013  HN  ARG A 326       9.866  -1.700 -24.545  1.00 66.49           H
ATOM   5014  N   ASP A 327      10.593   1.359 -24.809  1.00 74.84           N
ATOM   5015  CA  ASP A 327      10.628   2.797 -24.605  1.00 74.84           C
ATOM   5016  C   ASP A 327      11.718   3.137 -23.587  1.00 74.84           C
ATOM   5017  O   ASP A 327      12.341   4.194 -23.668  1.00 74.84           O
ATOM   5018  HA  ASP A 327      10.829   3.221 -25.588  1.00 74.84           H
ATOM   5019  CB  ASP A 327       9.294   3.309 -24.057  1.00 74.84           C
ATOM   5020 1HB  ASP A 327       8.993   2.706 -23.201  1.00 74.84           H
ATOM   5021 2HB  ASP A 327       9.412   4.332 -23.701  1.00 74.84           H
ATOM   5022  CG  ASP A 327       8.205   3.259 -25.131  1.00 74.84           C
ATOM   5023  OD1 ASP A 327       8.573   3.016 -26.301  1.00 74.84           O
ATOM   5024  OD2 ASP A 327       7.030   3.464 -24.758  1.00 74.84           O
ATOM   5025  HN  ASP A 327       9.787   0.899 -24.435  1.00 74.84           H
ATOM   5026  N   LEU A 328      11.916   2.220 -22.651  1.00 75.35           N
ATOM   5027  CA  LEU A 328      12.971   2.373 -21.663  1.00 75.35           C
ATOM   5028  C   LEU A 328      14.322   2.460 -22.376  1.00 75.35           C
ATOM   5029  O   LEU A 328      15.079   3.407 -22.166  1.00 75.35           O
ATOM   5030  HA  LEU A 328      12.795   3.314 -21.141  1.00 75.35           H
ATOM   5031  CB  LEU A 328      12.896   1.256 -20.621  1.00 75.35           C
ATOM   5032 1HB  LEU A 328      11.967   1.368 -20.063  1.00 75.35           H
ATOM   5033 2HB  LEU A 328      12.840   0.301 -21.145  1.00 75.35           H
ATOM   5034  CG  LEU A 328      14.054   1.191 -19.623  1.00 75.35           C
ATOM   5035  HG  LEU A 328      14.982   1.079 -20.184  1.00 75.35           H
ATOM   5036  CD1 LEU A 328      14.163   2.491 -18.824  1.00 75.35           C
ATOM   5037 1HD1 LEU A 328      14.336   3.323 -19.507  1.00 75.35           H
ATOM   5038 2HD1 LEU A 328      13.236   2.658 -18.275  1.00 75.35           H
ATOM   5039 3HD1 LEU A 328      14.994   2.418 -18.123  1.00 75.35           H
ATOM   5040  CD2 LEU A 328      13.926  -0.032 -18.713  1.00 75.35           C
ATOM   5041 1HD2 LEU A 328      12.989   0.024 -18.159  1.00 75.35           H
ATOM   5042 2HD2 LEU A 328      13.935  -0.938 -19.319  1.00 75.35           H
ATOM   5043 3HD2 LEU A 328      14.761  -0.054 -18.014  1.00 75.35           H
ATOM   5044  HN  LEU A 328      11.371   1.386 -22.561  1.00 75.35           H
ATOM   5045  N   VAL A 329      14.583   1.460 -23.206  1.00 77.81           N
ATOM   5046  CA  VAL A 329      15.856   1.378 -23.901  1.00 77.81           C
ATOM   5047  C   VAL A 329      16.034   2.619 -24.778  1.00 77.81           C
ATOM   5048  O   VAL A 329      17.144   3.128 -24.921  1.00 77.81           O
ATOM   5049  HA  VAL A 329      16.643   1.365 -23.147  1.00 77.81           H
ATOM   5050  CB  VAL A 329      15.936   0.071 -24.692  1.00 77.81           C
ATOM   5051  HB  VAL A 329      15.076   0.030 -25.361  1.00 77.81           H
ATOM   5052  CG1 VAL A 329      17.202   0.026 -25.551  1.00 77.81           C
ATOM   5053 1HG1 VAL A 329      17.193   0.860 -26.253  1.00 77.81           H
ATOM   5054 2HG1 VAL A 329      18.079   0.101 -24.909  1.00 77.81           H
ATOM   5055 3HG1 VAL A 329      17.234  -0.913 -26.102  1.00 77.81           H
ATOM   5056  CG2 VAL A 329      15.864  -1.140 -23.759  1.00 77.81           C
ATOM   5057 1HG2 VAL A 329      16.695  -1.106 -23.055  1.00 77.81           H
ATOM   5058 2HG2 VAL A 329      14.922  -1.120 -23.211  1.00 77.81           H
ATOM   5059 3HG2 VAL A 329      15.923  -2.056 -24.347  1.00 77.81           H
ATOM   5060  HN  VAL A 329      13.944   0.717 -23.404  1.00 77.81           H
ATOM   5061  N   LYS A 330      14.923   3.070 -25.343  1.00 73.44           N
ATOM   5062  CA  LYS A 330      14.940   4.252 -26.187  1.00 73.44           C
ATOM   5063  C   LYS A 330      15.375   5.461 -25.357  1.00 73.44           C
[truncated: 117,478 more chars]
