# Supplementary material for: Noncanonical roles of chemokine regions in CCR9 activation revealed by structural modeling and mutational mapping
Source: Nat Commun. 2025 Aug 18;16:7695. doi: 10.1038/s41467-025-62321-9 (PMC12361432; doi:10.1038/s41467-025-62321-9)
Supplement: Supplementary file 7 — Supplementary Data 5 [file 41467_2025_62321_MOESM7_ESM.zip › CCR9_CCL25x1P6_06_rnk4.pdb]

ATOM      1  N   GLU A  20      -6.663  -2.476  58.827  1.00 50.78           N
ATOM      2  CA  GLU A  20      -6.469  -3.564  57.884  1.00 50.78           C
ATOM      3  C   GLU A  20      -7.051  -4.863  58.445  1.00 50.78           C
ATOM      4  O   GLU A  20      -6.330  -5.667  59.034  1.00 50.78           O
ATOM      5  HA  GLU A  20      -7.016  -3.271  56.988  1.00 50.78           H
ATOM      6  CB  GLU A  20      -4.989  -3.731  57.537  1.00 50.78           C
ATOM      7 1HB  GLU A  20      -4.378  -3.486  58.405  1.00 50.78           H
ATOM      8 2HB  GLU A  20      -4.812  -4.737  57.156  1.00 50.78           H
ATOM      9  CG  GLU A  20      -4.575  -2.770  56.421  1.00 50.78           C
ATOM     10 1HG  GLU A  20      -5.382  -2.682  55.694  1.00 50.78           H
ATOM     11 2HG  GLU A  20      -4.410  -1.775  56.836  1.00 50.78           H
ATOM     12  CD  GLU A  20      -3.303  -3.254  55.723  1.00 50.78           C
ATOM     13  OE1 GLU A  20      -3.217  -3.049  54.493  1.00 50.78           O
ATOM     14  OE2 GLU A  20      -2.445  -3.819  56.435  1.00 50.78           O
ATOM     15  HN  GLU A  20      -7.151  -2.724  59.664  1.00 50.78           H
ATOM     16  N   SER A  21      -8.350  -5.028  58.243  1.00 59.05           N
ATOM     17  CA  SER A  21      -9.010  -6.273  58.597  1.00 59.05           C
ATOM     18  C   SER A  21      -8.327  -7.447  57.892  1.00 59.05           C
ATOM     19  O   SER A  21      -7.939  -7.336  56.730  1.00 59.05           O
ATOM     20  HA  SER A  21      -8.901  -6.360  59.678  1.00 59.05           H
ATOM     21  CB  SER A  21     -10.497  -6.230  58.237  1.00 59.05           C
ATOM     22 1HB  SER A  21     -10.974  -7.157  58.555  1.00 59.05           H
ATOM     23 2HB  SER A  21     -10.979  -5.420  58.784  1.00 59.05           H
ATOM     24  OG  SER A  21     -10.703  -6.047  56.839  1.00 59.05           O
ATOM     25  HG  SER A  21     -11.069  -6.884  56.434  1.00 59.05           H
ATOM     26  HN  SER A  21      -8.947  -4.331  57.846  1.00 59.05           H
ATOM     27  N   THR A  22      -8.202  -8.544  58.624  1.00 59.80           N
ATOM     28  CA  THR A  22      -7.600  -9.746  58.074  1.00 59.80           C
ATOM     29  C   THR A  22      -8.240 -10.095  56.728  1.00 59.80           C
ATOM     30  O   THR A  22      -7.579 -10.640  55.845  1.00 59.80           O
ATOM     31  HA  THR A  22      -6.546  -9.547  57.884  1.00 59.80           H
ATOM     32  CB  THR A  22      -7.730 -10.860  59.115  1.00 59.80           C
ATOM     33  HB  THR A  22      -7.693 -11.841  58.642  1.00 59.80           H
ATOM     34  OG1 THR A  22      -8.941 -10.554  59.801  1.00 59.80           O
ATOM     35  HG1 THR A  22      -9.726 -10.868  59.267  1.00 59.80           H
ATOM     36  CG2 THR A  22      -6.656 -10.774  60.201  1.00 59.80           C
ATOM     37 1HG2 THR A  22      -6.737  -9.819  60.719  1.00 59.80           H
ATOM     38 2HG2 THR A  22      -5.670 -10.856  59.743  1.00 59.80           H
ATOM     39 3HG2 THR A  22      -6.794 -11.587  60.914  1.00 59.80           H
ATOM     40  HN  THR A  22      -8.503  -8.619  59.575  1.00 59.80           H
ATOM     41  N   SER A  23      -9.519  -9.767  56.614  1.00 62.88           N
ATOM     42  CA  SER A  23     -10.247 -10.011  55.381  1.00 62.88           C
ATOM     43  C   SER A  23      -9.608  -9.228  54.232  1.00 62.88           C
ATOM     44  O   SER A  23      -9.523  -9.724  53.110  1.00 62.88           O
ATOM     45  HA  SER A  23     -10.165 -11.083  55.205  1.00 62.88           H
ATOM     46  CB  SER A  23     -11.722  -9.630  55.527  1.00 62.88           C
ATOM     47 1HB  SER A  23     -12.273  -9.974  54.653  1.00 62.88           H
ATOM     48 2HB  SER A  23     -12.144 -10.141  56.392  1.00 62.88           H
ATOM     49  OG  SER A  23     -11.897  -8.223  55.675  1.00 62.88           O
ATOM     50  HG  SER A  23     -12.867  -7.991  55.605  1.00 62.88           H
ATOM     51  HN  SER A  23     -10.054  -9.343  57.345  1.00 62.88           H
ATOM     52  N   SER A  24      -9.175  -8.017  54.553  1.00 69.06           N
ATOM     53  CA  SER A  24      -8.617  -7.131  53.545  1.00 69.06           C
ATOM     54  C   SER A  24      -7.306  -7.709  53.008  1.00 69.06           C
ATOM     55  O   SER A  24      -6.985  -7.541  51.833  1.00 69.06           O
ATOM     56  HA  SER A  24      -9.367  -7.084  52.755  1.00 69.06           H
ATOM     57  CB  SER A  24      -8.387  -5.729  54.112  1.00 69.06           C
ATOM     58 1HB  SER A  24      -8.402  -5.002  53.300  1.00 69.06           H
ATOM     59 2HB  SER A  24      -9.204  -5.471  54.786  1.00 69.06           H
ATOM     60  OG  SER A  24      -7.148  -5.632  54.810  1.00 69.06           O
ATOM     61  HG  SER A  24      -7.178  -6.192  55.639  1.00 69.06           H
ATOM     62  HN  SER A  24      -9.201  -7.641  55.479  1.00 69.06           H
ATOM     63  N   MET A  25      -6.584  -8.377  53.896  1.00 65.45           N
ATOM     64  CA  MET A  25      -5.338  -9.021  53.514  1.00 65.45           C
ATOM     65  C   MET A  25      -5.604 -10.294  52.709  1.00 65.45           C
ATOM     66  O   MET A  25      -4.925 -10.559  51.718  1.00 65.45           O
ATOM     67  HA  MET A  25      -4.810  -8.295  52.896  1.00 65.45           H
ATOM     68  CB  MET A  25      -4.537  -9.369  54.771  1.00 65.45           C
ATOM     69 1HB  MET A  25      -5.166  -9.244  55.653  1.00 65.45           H
ATOM     70 2HB  MET A  25      -4.239 -10.417  54.738  1.00 65.45           H
ATOM     71  CG  MET A  25      -3.296  -8.483  54.892  1.00 65.45           C
ATOM     72 1HG  MET A  25      -2.920  -8.232  53.901  1.00 65.45           H
ATOM     73 2HG  MET A  25      -3.555  -7.544  55.382  1.00 65.45           H
ATOM     74  SD  MET A  25      -2.032  -9.329  55.827  1.00 65.45           S
ATOM     75  CE  MET A  25      -0.818  -8.026  55.956  1.00 65.45           C
ATOM     76 1HE  MET A  25      -0.503  -7.723  54.958  1.00 65.45           H
ATOM     77 2HE  MET A  25      -1.255  -7.172  56.474  1.00 65.45           H
ATOM     78 3HE  MET A  25       0.045  -8.387  56.516  1.00 65.45           H
ATOM     79  HN  MET A  25      -6.836  -8.482  54.858  1.00 65.45           H
ATOM     80  N   GLU A  26      -6.592 -11.050  53.165  1.00 60.93           N
ATOM     81  CA  GLU A  26      -6.961 -12.284  52.494  1.00 60.93           C
ATOM     82  C   GLU A  26      -7.437 -11.993  51.069  1.00 60.93           C
ATOM     83  O   GLU A  26      -7.086 -12.712  50.135  1.00 60.93           O
ATOM     84  HA  GLU A  26      -6.050 -12.882  52.465  1.00 60.93           H
ATOM     85  CB  GLU A  26      -8.031 -13.039  53.285  1.00 60.93           C
ATOM     86 1HB  GLU A  26      -8.758 -12.333  53.688  1.00 60.93           H
ATOM     87 2HB  GLU A  26      -8.480 -13.807  52.656  1.00 60.93           H
ATOM     88  CG  GLU A  26      -7.416 -13.769  54.482  1.00 60.93           C
ATOM     89 1HG  GLU A  26      -6.644 -14.456  54.135  1.00 60.93           H
ATOM     90 2HG  GLU A  26      -6.930 -13.049  55.140  1.00 60.93           H
ATOM     91  CD  GLU A  26      -8.483 -14.541  55.260  1.00 60.93           C
ATOM     92  OE1 GLU A  26      -8.089 -15.488  55.976  1.00 60.93           O
ATOM     93  OE2 GLU A  26      -9.668 -14.168  55.123  1.00 60.93           O
ATOM     94  HN  GLU A  26      -7.135 -10.830  53.975  1.00 60.93           H
ATOM     95  N   ASP A  27      -8.227 -10.937  50.948  1.00 67.73           N
ATOM     96  CA  ASP A  27      -8.788 -10.566  49.660  1.00 67.73           C
ATOM     97  C   ASP A  27      -7.650 -10.296  48.672  1.00 67.73           C
ATOM     98  O   ASP A  27      -7.742 -10.657  47.500  1.00 67.73           O
ATOM     99  HA  ASP A  27      -9.406 -11.412  49.362  1.00 67.73           H
ATOM    100  CB  ASP A  27      -9.629  -9.292  49.771  1.00 67.73           C
ATOM    101 1HB  ASP A  27      -9.093  -8.549  50.362  1.00 67.73           H
ATOM    102 2HB  ASP A  27      -9.778  -8.863  48.780  1.00 67.73           H
ATOM    103  CG  ASP A  27     -10.984  -9.585  50.416  1.00 67.73           C
ATOM    104  OD1 ASP A  27     -11.386 -10.769  50.381  1.00 67.73           O
ATOM    105  OD2 ASP A  27     -11.589  -8.620  50.930  1.00 67.73           O
ATOM    106  HN  ASP A  27      -8.486 -10.341  51.708  1.00 67.73           H
ATOM    107  N   TYR A  28      -6.603  -9.664  49.183  1.00 66.98           N
ATOM    108  CA  TYR A  28      -5.466  -9.308  48.352  1.00 66.98           C
ATOM    109  C   TYR A  28      -4.654 -10.548  47.973  1.00 66.98           C
ATOM    110  O   TYR A  28      -4.158 -10.651  46.852  1.00 66.98           O
ATOM    111  HA  TYR A  28      -5.846  -8.840  47.444  1.00 66.98           H
ATOM    112  CB  TYR A  28      -4.594  -8.383  49.204  1.00 66.98           C
ATOM    113 1HB  TYR A  28      -5.195  -7.534  49.531  1.00 66.98           H
ATOM    114 2HB  TYR A  28      -4.284  -8.918  50.102  1.00 66.98           H
ATOM    115  CG  TYR A  28      -3.350  -7.862  48.483  1.00 66.98           C
ATOM    116  CD1 TYR A  28      -2.138  -8.502  48.647  1.00 66.98           C
ATOM    117  HD1 TYR A  28      -2.068  -9.379  49.291  1.00 66.98           H
ATOM    118  CD2 TYR A  28      -3.439  -6.751  47.668  1.00 66.98           C
ATOM    119  HD2 TYR A  28      -4.396  -6.246  47.538  1.00 66.98           H
ATOM    120  CE1 TYR A  28      -0.967  -8.011  47.968  1.00 66.98           C
ATOM    121  HE1 TYR A  28      -0.004  -8.507  48.089  1.00 66.98           H
ATOM    122  CE2 TYR A  28      -2.268  -6.261  46.989  1.00 66.98           C
ATOM    123  HE2 TYR A  28      -2.324  -5.385  46.343  1.00 66.98           H
ATOM    124  CZ  TYR A  28      -1.090  -6.915  47.173  1.00 66.98           C
ATOM    125  OH  TYR A  28       0.017  -6.452  46.531  1.00 66.98           O
ATOM    126  HH  TYR A  28      -0.187  -5.581  46.084  1.00 66.98           H
ATOM    127  HN  TYR A  28      -6.525  -9.397  50.143  1.00 66.98           H
ATOM    128  N   VAL A  29      -4.543 -11.458  48.929  1.00 67.79           N
ATOM    129  CA  VAL A  29      -3.734 -12.650  48.737  1.00 67.79           C
ATOM    130  C   VAL A  29      -4.446 -13.594  47.766  1.00 67.79           C
ATOM    131  O   VAL A  29      -3.803 -14.247  46.945  1.00 67.79           O
ATOM    132  HA  VAL A  29      -2.789 -12.338  48.293  1.00 67.79           H
ATOM    133  CB  VAL A  29      -3.430 -13.299  50.089  1.00 67.79           C
ATOM    134  HB  VAL A  29      -4.376 -13.437  50.614  1.00 67.79           H
ATOM    135  CG1 VAL A  29      -2.790 -14.677  49.904  1.00 67.79           C
ATOM    136 1HG1 VAL A  29      -3.472 -15.323  49.351  1.00 67.79           H
ATOM    137 2HG1 VAL A  29      -1.858 -14.572  49.349  1.00 67.79           H
ATOM    138 3HG1 VAL A  29      -2.585 -15.116  50.880  1.00 67.79           H
ATOM    139  CG2 VAL A  29      -2.544 -12.393  50.946  1.00 67.79           C
ATOM    140 1HG2 VAL A  29      -1.603 -12.210  50.427  1.00 67.79           H
ATOM    141 2HG2 VAL A  29      -3.054 -11.446  51.120  1.00 67.79           H
ATOM    142 3HG2 VAL A  29      -2.344 -12.879  51.901  1.00 67.79           H
ATOM    143  HN  VAL A  29      -4.993 -11.392  49.819  1.00 67.79           H
ATOM    144  N   ASN A  30      -5.764 -13.637  47.893  1.00 63.00           N
ATOM    145  CA  ASN A  30      -6.560 -14.580  47.125  1.00 63.00           C
ATOM    146  C   ASN A  30      -6.855 -13.987  45.746  1.00 63.00           C
ATOM    147  O   ASN A  30      -7.393 -14.669  44.875  1.00 63.00           O
ATOM    148  HA  ASN A  30      -5.955 -15.485  47.069  1.00 63.00           H
ATOM    149  CB  ASN A  30      -7.896 -14.863  47.814  1.00 63.00           C
ATOM    150 1HB  ASN A  30      -8.382 -13.923  48.073  1.00 63.00           H
ATOM    151 2HB  ASN A  30      -8.560 -15.387  47.126  1.00 63.00           H
ATOM    152  CG  ASN A  30      -7.695 -15.704  49.076  1.00 63.00           C
ATOM    153  OD1 ASN A  30      -6.734 -16.444  49.214  1.00 63.00           O
ATOM    154  ND2 ASN A  30      -8.651 -15.551  49.987  1.00 63.00           N
ATOM    155 1HD2 ASN A  30      -9.413 -14.927  49.812  1.00 63.00           H
ATOM    156 2HD2 ASN A  30      -8.609 -16.059  50.847  1.00 63.00           H
ATOM    157  HN  ASN A  30      -6.287 -13.044  48.505  1.00 63.00           H
ATOM    158  N   PHE A  31      -6.491 -12.723  45.590  1.00 69.49           N
ATOM    159  CA  PHE A  31      -6.689 -12.037  44.324  1.00 69.49           C
ATOM    160  C   PHE A  31      -5.851 -12.680  43.216  1.00 69.49           C
ATOM    161  O   PHE A  31      -4.635 -12.806  43.347  1.00 69.49           O
ATOM    162  HA  PHE A  31      -7.746 -12.121  44.073  1.00 69.49           H
ATOM    163  CB  PHE A  31      -6.229 -10.592  44.522  1.00 69.49           C
ATOM    164 1HB  PHE A  31      -6.707 -10.188  45.414  1.00 69.49           H
ATOM    165 2HB  PHE A  31      -5.154 -10.585  44.705  1.00 69.49           H
ATOM    166  CG  PHE A  31      -6.535  -9.674  43.337  1.00 69.49           C
ATOM    167  CD1 PHE A  31      -5.565  -9.395  42.424  1.00 69.49           C
ATOM    168  HD1 PHE A  31      -4.571  -9.826  42.538  1.00 69.49           H
ATOM    169  CD2 PHE A  31      -7.776  -9.137  43.195  1.00 69.49           C
ATOM    170  HD2 PHE A  31      -8.553  -9.360  43.927  1.00 69.49           H
ATOM    171  CE1 PHE A  31      -5.850  -8.543  41.324  1.00 69.49           C
ATOM    172  HE1 PHE A  31      -5.073  -8.320  40.593  1.00 69.49           H
ATOM    173  CE2 PHE A  31      -8.060  -8.285  42.095  1.00 69.49           C
ATOM    174  HE2 PHE A  31      -9.055  -7.854  41.982  1.00 69.49           H
ATOM    175  CZ  PHE A  31      -7.091  -8.006  41.183  1.00 69.49           C
ATOM    176  HZ  PHE A  31      -7.309  -7.352  40.339  1.00 69.49           H
ATOM    177  HN  PHE A  31      -6.068 -12.170  46.309  1.00 69.49           H
ATOM    178  N   ASN A  32      -6.536 -13.068  42.151  1.00 61.54           N
ATOM    179  CA  ASN A  32      -5.872 -13.703  41.025  1.00 61.54           C
ATOM    180  C   ASN A  32      -5.245 -12.629  40.135  1.00 61.54           C
ATOM    181  O   ASN A  32      -5.929 -12.023  39.312  1.00 61.54           O
ATOM    182  HA  ASN A  32      -5.127 -14.365  41.468  1.00 61.54           H
ATOM    183  CB  ASN A  32      -6.866 -14.499  40.177  1.00 61.54           C
ATOM    184 1HB  ASN A  32      -7.499 -15.105  40.825  1.00 61.54           H
ATOM    185 2HB  ASN A  32      -7.523 -13.813  39.641  1.00 61.54           H
ATOM    186  CG  ASN A  32      -6.137 -15.400  39.178  1.00 61.54           C
ATOM    187  OD1 ASN A  32      -4.920 -15.419  39.093  1.00 61.54           O
ATOM    188  ND2 ASN A  32      -6.946 -16.144  38.430  1.00 61.54           N
ATOM    189 1HD2 ASN A  32      -7.937 -16.081  38.550  1.00 61.54           H
ATOM    190 2HD2 ASN A  32      -6.564 -16.767  37.747  1.00 61.54           H
ATOM    191  HN  ASN A  32      -7.524 -12.955  42.049  1.00 61.54           H
ATOM    192  N   PHE A  33      -3.951 -12.424  40.331  1.00 65.23           N
ATOM    193  CA  PHE A  33      -3.200 -11.514  39.483  1.00 65.23           C
ATOM    194  C   PHE A  33      -2.820 -12.184  38.161  1.00 65.23           C
ATOM    195  O   PHE A  33      -1.639 -12.377  37.875  1.00 65.23           O
ATOM    196  HA  PHE A  33      -3.841 -10.656  39.282  1.00 65.23           H
ATOM    197  CB  PHE A  33      -1.922 -11.148  40.241  1.00 65.23           C
ATOM    198 1HB  PHE A  33      -1.417 -12.064  40.546  1.00 65.23           H
ATOM    199 2HB  PHE A  33      -1.249 -10.622  39.564  1.00 65.23           H
ATOM    200  CG  PHE A  33      -2.160 -10.278  41.477  1.00 65.23           C
ATOM    201  CD1 PHE A  33      -2.260  -8.928  41.350  1.00 65.23           C
ATOM    202  HD1 PHE A  33      -2.171  -8.465  40.367  1.00 65.23           H
ATOM    203  CD2 PHE A  33      -2.271 -10.856  42.704  1.00 65.23           C
ATOM    204  HD2 PHE A  33      -2.191 -11.938  42.806  1.00 65.23           H
ATOM    205  CE1 PHE A  33      -2.481  -8.121  42.497  1.00 65.23           C
ATOM    206  HE1 PHE A  33      -2.561  -7.039  42.395  1.00 65.23           H
ATOM    207  CE2 PHE A  33      -2.492 -10.049  43.851  1.00 65.23           C
ATOM    208  HE2 PHE A  33      -2.580 -10.512  44.834  1.00 65.23           H
ATOM    209  CZ  PHE A  33      -2.592  -8.698  43.724  1.00 65.23           C
ATOM    210  HZ  PHE A  33      -2.761  -8.079  44.605  1.00 65.23           H
ATOM    211  HN  PHE A  33      -3.418 -12.867  41.052  1.00 65.23           H
ATOM    212  N   THR A  34      -3.843 -12.520  37.389  1.00 63.51           N
ATOM    213  CA  THR A  34      -3.658 -12.781  35.972  1.00 63.51           C
ATOM    214  C   THR A  34      -3.017 -11.573  35.287  1.00 63.51           C
ATOM    215  O   THR A  34      -3.503 -10.451  35.416  1.00 63.51           O
ATOM    216  HA  THR A  34      -2.965 -13.615  35.864  1.00 63.51           H
ATOM    217  CB  THR A  34      -5.016 -13.166  35.380  1.00 63.51           C
ATOM    218  HB  THR A  34      -5.220 -12.597  34.474  1.00 63.51           H
ATOM    219  OG1 THR A  34      -5.932 -12.964  36.453  1.00 63.51           O
ATOM    220  HG1 THR A  34      -6.214 -12.005  36.485  1.00 63.51           H
ATOM    221  CG2 THR A  34      -5.120 -14.662  35.078  1.00 63.51           C
ATOM    222 1HG2 THR A  34      -4.982 -15.229  35.999  1.00 63.51           H
ATOM    223 2HG2 THR A  34      -4.349 -14.942  34.360  1.00 63.51           H
ATOM    224 3HG2 THR A  34      -6.103 -14.881  34.660  1.00 63.51           H
ATOM    225  HN  THR A  34      -4.784 -12.615  37.717  1.00 63.51           H
ATOM    226  N   ASP A  35      -1.934 -11.844  34.572  1.00 68.33           N
ATOM    227  CA  ASP A  35      -1.157 -10.780  33.959  1.00 68.33           C
ATOM    228  C   ASP A  35      -1.773 -10.418  32.607  1.00 68.33           C
ATOM    229  O   ASP A  35      -1.372 -10.952  31.574  1.00 68.33           O
ATOM    230  HA  ASP A  35      -1.193  -9.954  34.669  1.00 68.33           H
ATOM    231  CB  ASP A  35       0.288 -11.223  33.717  1.00 68.33           C
ATOM    232 1HB  ASP A  35       0.604 -11.897  34.513  1.00 68.33           H
ATOM    233 2HB  ASP A  35       0.349 -11.782  32.783  1.00 68.33           H
ATOM    234  CG  ASP A  35       1.228 -10.018  33.659  1.00 68.33           C
ATOM    235  OD1 ASP A  35       0.715  -8.890  33.818  1.00 68.33           O
ATOM    236  OD2 ASP A  35       2.439 -10.253  33.456  1.00 68.33           O
ATOM    237  HN  ASP A  35      -1.588 -12.768  34.409  1.00 68.33           H
ATOM    238  N   PHE A  36      -2.738  -9.511  32.656  1.00 82.32           N
ATOM    239  CA  PHE A  36      -3.379  -9.033  31.443  1.00 82.32           C
ATOM    240  C   PHE A  36      -2.555  -7.921  30.790  1.00 82.32           C
ATOM    241  O   PHE A  36      -2.856  -7.493  29.677  1.00 82.32           O
ATOM    242  HA  PHE A  36      -3.450  -9.879  30.759  1.00 82.32           H
ATOM    243  CB  PHE A  36      -4.742  -8.471  31.849  1.00 82.32           C
ATOM    244 1HB  PHE A  36      -4.603  -7.758  32.662  1.00 82.32           H
ATOM    245 2HB  PHE A  36      -5.160  -7.917  31.008  1.00 82.32           H
ATOM    246  CG  PHE A  36      -5.749  -9.535  32.290  1.00 82.32           C
ATOM    247  CD1 PHE A  36      -5.900 -10.672  31.558  1.00 82.32           C
ATOM    248  HD1 PHE A  36      -5.305 -10.824  30.658  1.00 82.32           H
ATOM    249  CD2 PHE A  36      -6.491  -9.345  33.413  1.00 82.32           C
ATOM    250  HD2 PHE A  36      -6.370  -8.434  33.999  1.00 82.32           H
ATOM    251  CE1 PHE A  36      -6.834 -11.660  31.968  1.00 82.32           C
ATOM    252  HE1 PHE A  36      -6.956 -12.571  31.382  1.00 82.32           H
ATOM    253  CE2 PHE A  36      -7.425 -10.334  33.822  1.00 82.32           C
ATOM    254  HE2 PHE A  36      -8.021 -10.181  34.723  1.00 82.32           H
ATOM    255  CZ  PHE A  36      -7.577 -11.470  33.091  1.00 82.32           C
ATOM    256  HZ  PHE A  36      -8.294 -12.229  33.406  1.00 82.32           H
ATOM    257  HN  PHE A  36      -3.082  -9.107  33.503  1.00 82.32           H
ATOM    258  N   TYR A  37      -1.533  -7.485  31.511  1.00 87.03           N
ATOM    259  CA  TYR A  37      -0.626  -6.477  30.989  1.00 87.03           C
ATOM    260  C   TYR A  37       0.507  -7.121  30.186  1.00 87.03           C
ATOM    261  O   TYR A  37       1.362  -7.801  30.749  1.00 87.03           O
ATOM    262  HA  TYR A  37      -1.196  -5.817  30.335  1.00 87.03           H
ATOM    263  CB  TYR A  37      -0.032  -5.772  32.210  1.00 87.03           C
ATOM    264 1HB  TYR A  37      -0.843  -5.462  32.869  1.00 87.03           H
ATOM    265 2HB  TYR A  37       0.577  -6.484  32.768  1.00 87.03           H
ATOM    266  CG  TYR A  37       0.823  -4.550  31.868  1.00 87.03           C
ATOM    267  CD1 TYR A  37       2.195  -4.670  31.778  1.00 87.03           C
ATOM    268  HD1 TYR A  37       2.669  -5.636  31.951  1.00 87.03           H
ATOM    269  CD2 TYR A  37       0.222  -3.327  31.650  1.00 87.03           C
ATOM    270  HD2 TYR A  37      -0.862  -3.231  31.721  1.00 87.03           H
ATOM    271  CE1 TYR A  37       2.999  -3.520  31.457  1.00 87.03           C
ATOM    272  HE1 TYR A  37       4.084  -3.601  31.382  1.00 87.03           H
ATOM    273  CE2 TYR A  37       1.026  -2.176  31.329  1.00 87.03           C
ATOM    274  HE2 TYR A  37       0.564  -1.204  31.154  1.00 87.03           H
ATOM    275  CZ  TYR A  37       2.375  -2.330  31.248  1.00 87.03           C
ATOM    276  OH  TYR A  37       3.135  -1.243  30.944  1.00 87.03           O
ATOM    277  HH  TYR A  37       4.086  -1.519  30.804  1.00 87.03           H
ATOM    278  HN  TYR A  37      -1.320  -7.808  32.433  1.00 87.03           H
ATOM    279  N   CYS A  38       0.474  -6.883  28.883  1.00 90.50           N
ATOM    280  CA  CYS A  38       1.417  -7.523  27.982  1.00 90.50           C
ATOM    281  C   CYS A  38       2.552  -6.538  27.695  1.00 90.50           C
ATOM    282  O   CYS A  38       2.333  -5.493  27.085  1.00 90.50           O
ATOM    283  HA  CYS A  38       1.793  -8.407  28.498  1.00 90.50           H
ATOM    284  CB  CYS A  38       0.737  -8.000  26.697  1.00 90.50           C
ATOM    285 1HB  CYS A  38      -0.127  -8.618  26.941  1.00 90.50           H
ATOM    286 2HB  CYS A  38       0.368  -7.144  26.132  1.00 90.50           H
ATOM    287  SG  CYS A  38       1.921  -8.955  25.679  1.00 90.50           S
ATOM    288  HN  CYS A  38      -0.179  -6.267  28.443  1.00 90.50           H
ATOM    289  N   GLU A  39       3.741  -6.906  28.149  1.00 82.43           N
ATOM    290  CA  GLU A  39       4.942  -6.176  27.780  1.00 82.43           C
ATOM    291  C   GLU A  39       5.493  -6.696  26.451  1.00 82.43           C
ATOM    292  O   GLU A  39       5.777  -7.885  26.315  1.00 82.43           O
ATOM    293  HA  GLU A  39       4.628  -5.138  27.670  1.00 82.43           H
ATOM    294  CB  GLU A  39       5.999  -6.265  28.883  1.00 82.43           C
ATOM    295 1HB  GLU A  39       6.222  -7.311  29.094  1.00 82.43           H
ATOM    296 2HB  GLU A  39       6.877  -5.686  28.598  1.00 82.43           H
ATOM    297  CG  GLU A  39       5.483  -5.653  30.187  1.00 82.43           C
ATOM    298 1HG  GLU A  39       5.106  -4.648  29.997  1.00 82.43           H
ATOM    299 2HG  GLU A  39       4.646  -6.241  30.563  1.00 82.43           H
ATOM    300  CD  GLU A  39       6.590  -5.597  31.242  1.00 82.43           C
ATOM    301  OE1 GLU A  39       6.361  -4.924  32.270  1.00 82.43           O
ATOM    302  OE2 GLU A  39       7.640  -6.230  30.997  1.00 82.43           O
ATOM    303  HN  GLU A  39       3.891  -7.687  28.756  1.00 82.43           H
ATOM    304  N   LYS A  40       5.626  -5.780  25.503  1.00 89.12           N
ATOM    305  CA  LYS A  40       5.963  -6.156  24.141  1.00 89.12           C
ATOM    306  C   LYS A  40       7.388  -5.697  23.827  1.00 89.12           C
ATOM    307  O   LYS A  40       7.697  -5.353  22.686  1.00 89.12           O
ATOM    308  HA  LYS A  40       5.931  -7.244  24.084  1.00 89.12           H
ATOM    309  CB  LYS A  40       4.915  -5.621  23.163  1.00 89.12           C
ATOM    310 1HB  LYS A  40       4.801  -4.545  23.298  1.00 89.12           H
ATOM    311 2HB  LYS A  40       5.254  -5.778  22.139  1.00 89.12           H
ATOM    312  CG  LYS A  40       3.567  -6.313  23.371  1.00 89.12           C
ATOM    313 1HG  LYS A  40       3.691  -7.392  23.283  1.00 89.12           H
ATOM    314 2HG  LYS A  40       3.204  -6.115  24.380  1.00 89.12           H
ATOM    315  CD  LYS A  40       2.537  -5.827  22.349  1.00 89.12           C
ATOM    316 1HD  LYS A  40       2.358  -4.761  22.486  1.00 89.12           H
ATOM    317 2HD  LYS A  40       2.931  -5.957  21.341  1.00 89.12           H
ATOM    318  CE  LYS A  40       1.220  -6.593  22.490  1.00 89.12           C
ATOM    319 1HE  LYS A  40       1.392  -7.657  22.326  1.00 89.12           H
ATOM    320 2HE  LYS A  40       0.837  -6.485  23.505  1.00 89.12           H
ATOM    321  NZ  LYS A  40       0.221  -6.090  21.521  1.00 89.12           N
ATOM    322 1HZ  LYS A  40      -0.561  -6.733  21.477  1.00 89.12           H
ATOM    323 2HZ  LYS A  40      -0.108  -5.177  21.818  1.00 89.12           H
ATOM    324 3HZ  LYS A  40       0.648  -6.013  20.605  1.00 89.12           H
ATOM    325  HN  LYS A  40       5.509  -4.798  25.654  1.00 89.12           H
ATOM    326  N   ASN A  41       8.219  -5.705  24.858  1.00 82.79           N
ATOM    327  CA  ASN A  41       9.599  -5.275  24.711  1.00 82.79           C
ATOM    328  C   ASN A  41      10.269  -6.092  23.605  1.00 82.79           C
ATOM    329  O   ASN A  41      11.023  -5.551  22.798  1.00 82.79           O
ATOM    330  HA  ASN A  41       9.544  -4.213  24.470  1.00 82.79           H
ATOM    331  CB  ASN A  41      10.386  -5.496  26.005  1.00 82.79           C
ATOM    332 1HB  ASN A  41      10.261  -6.526  26.339  1.00 82.79           H
ATOM    333 2HB  ASN A  41      11.450  -5.348  25.818  1.00 82.79           H
ATOM    334  CG  ASN A  41       9.918  -4.538  27.102  1.00 82.79           C
ATOM    335  OD1 ASN A  41       9.426  -3.451  26.845  1.00 82.79           O
ATOM    336  ND2 ASN A  41      10.098  -4.999  28.336  1.00 82.79           N
ATOM    337 1HD2 ASN A  41      10.508  -5.900  28.478  1.00 82.79           H
ATOM    338 2HD2 ASN A  41       9.823  -4.445  29.122  1.00 82.79           H
ATOM    339  HN  ASN A  41       7.964  -5.999  25.780  1.00 82.79           H
ATOM    340  N   ASN A  42       9.970  -7.383  23.604  1.00 84.38           N
ATOM    341  CA  ASN A  42      10.592  -8.295  22.659  1.00 84.38           C
ATOM    342  C   ASN A  42      10.198  -7.894  21.236  1.00 84.38           C
ATOM    343  O   ASN A  42      11.001  -8.007  20.310  1.00 84.38           O
ATOM    344  HA  ASN A  42      11.664  -8.203  22.836  1.00 84.38           H
ATOM    345  CB  ASN A  42      10.126  -9.733  22.892  1.00 84.38           C
ATOM    346 1HB  ASN A  42       9.038  -9.778  22.845  1.00 84.38           H
ATOM    347 2HB  ASN A  42      10.506 -10.375  22.097  1.00 84.38           H
ATOM    348  CG  ASN A  42      10.606 -10.252  24.248  1.00 84.38           C
ATOM    349  OD1 ASN A  42      11.410  -9.637  24.928  1.00 84.38           O
ATOM    350  ND2 ASN A  42      10.068 -11.416  24.603  1.00 84.38           N
ATOM    351 1HD2 ASN A  42       9.413 -11.869  23.998  1.00 84.38           H
ATOM    352 2HD2 ASN A  42      10.319 -11.838  25.474  1.00 84.38           H
ATOM    353  HN  ASN A  42       9.317  -7.807  24.232  1.00 84.38           H
ATOM    354  N   VAL A  43       8.962  -7.435  21.105  1.00 91.68           N
ATOM    355  CA  VAL A  43       8.431  -7.075  19.801  1.00 91.68           C
ATOM    356  C   VAL A  43       9.172  -5.843  19.277  1.00 91.68           C
ATOM    357  O   VAL A  43       9.541  -5.789  18.104  1.00 91.68           O
ATOM    358  HA  VAL A  43       8.619  -7.911  19.127  1.00 91.68           H
ATOM    359  CB  VAL A  43       6.918  -6.869  19.891  1.00 91.68           C
ATOM    360  HB  VAL A  43       6.735  -5.997  20.519  1.00 91.68           H
ATOM    361  CG1 VAL A  43       6.320  -6.588  18.511  1.00 91.68           C
ATOM    362 1HG1 VAL A  43       6.772  -5.687  18.096  1.00 91.68           H
ATOM    363 2HG1 VAL A  43       6.520  -7.432  17.850  1.00 91.68           H
ATOM    364 3HG1 VAL A  43       5.244  -6.446  18.603  1.00 91.68           H
ATOM    365  CG2 VAL A  43       6.239  -8.073  20.548  1.00 91.68           C
ATOM    366 1HG2 VAL A  43       6.436  -8.968  19.957  1.00 91.68           H
ATOM    367 2HG2 VAL A  43       6.634  -8.208  21.555  1.00 91.68           H
ATOM    368 3HG2 VAL A  43       5.164  -7.900  20.599  1.00 91.68           H
ATOM    369  HN  VAL A  43       8.329  -7.309  21.869  1.00 91.68           H
ATOM    370  N   ARG A  44       9.368  -4.885  20.170  1.00 87.00           N
ATOM    371  CA  ARG A  44      10.048  -3.653  19.809  1.00 87.00           C
ATOM    372  C   ARG A  44      11.501  -3.941  19.428  1.00 87.00           C
ATOM    373  O   ARG A  44      12.049  -3.304  18.529  1.00 87.00           O
ATOM    374  HA  ARG A  44       9.488  -3.265  18.958  1.00 87.00           H
ATOM    375  CB  ARG A  44      10.020  -2.649  20.964  1.00 87.00           C
ATOM    376 1HB  ARG A  44      10.445  -3.106  21.858  1.00 87.00           H
ATOM    377 2HB  ARG A  44      10.643  -1.789  20.718  1.00 87.00           H
ATOM    378  CG  ARG A  44       8.591  -2.185  21.253  1.00 87.00           C
ATOM    379 1HG  ARG A  44       8.099  -1.910  20.320  1.00 87.00           H
ATOM    380 2HG  ARG A  44       8.018  -3.006  21.685  1.00 87.00           H
ATOM    381  CD  ARG A  44       8.585  -0.992  22.210  1.00 87.00           C
ATOM    382 1HD  ARG A  44       9.291  -0.236  21.867  1.00 87.00           H
ATOM    383 2HD  ARG A  44       7.599  -0.527  22.219  1.00 87.00           H
ATOM    384  NE  ARG A  44       8.945  -1.437  23.575  1.00 87.00           N
ATOM    385  HE  ARG A  44       9.916  -1.519  23.801  1.00 87.00           H
ATOM    386  CZ  ARG A  44       8.052  -1.737  24.528  1.00 87.00           C
ATOM    387  NH1 ARG A  44       6.738  -1.646  24.281  1.00 87.00           N
ATOM    388 1HH1 ARG A  44       6.417  -1.352  23.381  1.00 87.00           H
ATOM    389 2HH1 ARG A  44       6.078  -1.872  24.997  1.00 87.00           H
ATOM    390  NH2 ARG A  44       8.492  -2.131  25.731  1.00 87.00           N
ATOM    391 1HH2 ARG A  44       7.838  -2.358  26.452  1.00 87.00           H
ATOM    392 2HH2 ARG A  44       9.474  -2.196  25.907  1.00 87.00           H
ATOM    393  HN  ARG A  44       9.071  -4.940  21.124  1.00 87.00           H
ATOM    394  N   GLN A  45      12.085  -4.900  20.131  1.00 83.46           N
ATOM    395  CA  GLN A  45      13.480  -5.243  19.914  1.00 83.46           C
ATOM    396  C   GLN A  45      13.659  -5.900  18.544  1.00 83.46           C
ATOM    397  O   GLN A  45      14.626  -5.618  17.838  1.00 83.46           O
ATOM    398  HA  GLN A  45      14.020  -4.296  19.944  1.00 83.46           H
ATOM    399  CB  GLN A  45      14.001  -6.152  21.030  1.00 83.46           C
ATOM    400 1HB  GLN A  45      13.536  -5.875  21.976  1.00 83.46           H
ATOM    401 2HB  GLN A  45      13.716  -7.184  20.826  1.00 83.46           H
ATOM    402  CG  GLN A  45      15.522  -6.052  21.153  1.00 83.46           C
ATOM    403 1HG  GLN A  45      15.991  -6.456  20.256  1.00 83.46           H
ATOM    404 2HG  GLN A  45      15.817  -5.005  21.224  1.00 83.46           H
ATOM    405  CD  GLN A  45      16.024  -6.813  22.383  1.00 83.46           C
ATOM    406  OE1 GLN A  45      15.331  -7.633  22.962  1.00 83.46           O
ATOM    407  NE2 GLN A  45      17.263  -6.495  22.746  1.00 83.46           N
ATOM    408 1HE2 GLN A  45      17.778  -5.813  22.227  1.00 83.46           H
ATOM    409 2HE2 GLN A  45      17.680  -6.939  23.540  1.00 83.46           H
ATOM    410  HN  GLN A  45      11.622  -5.437  20.836  1.00 83.46           H
ATOM    411  N   PHE A  46      12.711  -6.763  18.209  1.00 92.52           N
ATOM    412  CA  PHE A  46      12.704  -7.396  16.901  1.00 92.52           C
ATOM    413  C   PHE A  46      12.625  -6.352  15.786  1.00 92.52           C
ATOM    414  O   PHE A  46      13.401  -6.395  14.833  1.00 92.52           O
ATOM    415  HA  PHE A  46      13.636  -7.955  16.807  1.00 92.52           H
ATOM    416  CB  PHE A  46      11.460  -8.285  16.841  1.00 92.52           C
ATOM    417 1HB  PHE A  46      11.576  -9.104  17.551  1.00 92.52           H
ATOM    418 2HB  PHE A  46      10.596  -7.704  17.162  1.00 92.52           H
ATOM    419  CG  PHE A  46      11.178  -8.868  15.455  1.00 92.52           C
ATOM    420  CD1 PHE A  46      10.251  -8.285  14.648  1.00 92.52           C
ATOM    421  HD1 PHE A  46       9.709  -7.403  14.989  1.00 92.52           H
ATOM    422  CD2 PHE A  46      11.855  -9.968  15.029  1.00 92.52           C
ATOM    423  HD2 PHE A  46      12.598 -10.435  15.676  1.00 92.52           H
ATOM    424  CE1 PHE A  46       9.990  -8.826  13.361  1.00 92.52           C
ATOM    425  HE1 PHE A  46       9.247  -8.360  12.715  1.00 92.52           H
ATOM    426  CE2 PHE A  46      11.593 -10.509  13.743  1.00 92.52           C
ATOM    427  HE2 PHE A  46      12.135 -11.392  13.402  1.00 92.52           H
ATOM    428  CZ  PHE A  46      10.666  -9.927  12.936  1.00 92.52           C
ATOM    429  HZ  PHE A  46      10.465 -10.342  11.948  1.00 92.52           H
ATOM    430  HN  PHE A  46      11.960  -7.030  18.812  1.00 92.52           H
ATOM    431  N   ALA A  47      11.679  -5.436  15.943  1.00 93.36           N
ATOM    432  CA  ALA A  47      11.436  -4.430  14.924  1.00 93.36           C
ATOM    433  C   ALA A  47      12.709  -3.608  14.711  1.00 93.36           C
ATOM    434  O   ALA A  47      13.042  -3.254  13.581  1.00 93.36           O
ATOM    435  HA  ALA A  47      11.189  -4.948  13.998  1.00 93.36           H
ATOM    436  CB  ALA A  47      10.245  -3.563  15.337  1.00 93.36           C
ATOM    437 1HB  ALA A  47       9.360  -4.190  15.446  1.00 93.36           H
ATOM    438 2HB  ALA A  47      10.463  -3.073  16.286  1.00 93.36           H
ATOM    439 3HB  ALA A  47      10.063  -2.808  14.572  1.00 93.36           H
ATOM    440  HN  ALA A  47      11.087  -5.376  16.747  1.00 93.36           H
ATOM    441  N   SER A  48      13.386  -3.328  15.815  1.00 91.68           N
ATOM    442  CA  SER A  48      14.515  -2.413  15.789  1.00 91.68           C
ATOM    443  C   SER A  48      15.653  -3.010  14.959  1.00 91.68           C
ATOM    444  O   SER A  48      16.486  -2.279  14.426  1.00 91.68           O
ATOM    445  HA  SER A  48      14.138  -1.503  15.323  1.00 91.68           H
ATOM    446  CB  SER A  48      15.000  -2.097  17.205  1.00 91.68           C
ATOM    447 1HB  SER A  48      15.687  -1.251  17.173  1.00 91.68           H
ATOM    448 2HB  SER A  48      14.152  -1.795  17.820  1.00 91.68           H
ATOM    449  OG  SER A  48      15.650  -3.212  17.808  1.00 91.68           O
ATOM    450  HG  SER A  48      15.190  -4.060  17.545  1.00 91.68           H
ATOM    451  HN  SER A  48      13.175  -3.713  16.714  1.00 91.68           H
ATOM    452  N   HIS A  49      15.651  -4.332  14.876  1.00 87.55           N
ATOM    453  CA  HIS A  49      16.724  -5.041  14.198  1.00 87.55           C
ATOM    454  C   HIS A  49      16.300  -5.363  12.764  1.00 87.55           C
ATOM    455  O   HIS A  49      17.097  -5.245  11.835  1.00 87.55           O
ATOM    456  HA  HIS A  49      17.578  -4.364  14.172  1.00 87.55           H
ATOM    457  CB  HIS A  49      17.138  -6.284  14.988  1.00 87.55           C
ATOM    458 1HB  HIS A  49      16.244  -6.847  15.255  1.00 87.55           H
ATOM    459 2HB  HIS A  49      17.739  -6.927  14.345  1.00 87.55           H
ATOM    460  CG  HIS A  49      17.919  -5.981  16.245  1.00 87.55           C
ATOM    461  ND1 HIS A  49      19.115  -5.285  16.235  1.00 87.55           N
ATOM    462  HD1 HIS A  49      19.574  -4.922  15.424  1.00 87.55           H
ATOM    463  CD2 HIS A  49      17.661  -6.286  17.549  1.00 87.55           C
ATOM    464  HD2 HIS A  49      16.793  -6.833  17.916  1.00 87.55           H
ATOM    465  CE1 HIS A  49      19.549  -5.183  17.482  1.00 87.55           C
ATOM    466  HE1 HIS A  49      20.467  -4.689  17.803  1.00 87.55           H
ATOM    467  NE2 HIS A  49      18.647  -5.804  18.295  1.00 87.55           N
ATOM    468  HN  HIS A  49      14.936  -4.916  15.261  1.00 87.55           H
ATOM    469  N   PHE A  50      15.044  -5.765  12.628  1.00 82.46           N
ATOM    470  CA  PHE A  50      14.594  -6.413  11.408  1.00 82.46           C
ATOM    471  C   PHE A  50      14.124  -5.381  10.381  1.00 82.46           C
ATOM    472  O   PHE A  50      14.434  -5.494   9.196  1.00 82.46           O
ATOM    473  HA  PHE A  50      15.441  -6.966  11.004  1.00 82.46           H
ATOM    474  CB  PHE A  50      13.414  -7.310  11.788  1.00 82.46           C
ATOM    475 1HB  PHE A  50      13.727  -7.987  12.582  1.00 82.46           H
ATOM    476 2HB  PHE A  50      12.615  -6.690  12.194  1.00 82.46           H
ATOM    477  CG  PHE A  50      12.859  -8.134  10.624  1.00 82.46           C
ATOM    478  CD1 PHE A  50      11.672  -7.792  10.054  1.00 82.46           C
ATOM    479  HD1 PHE A  50      11.117  -6.932  10.426  1.00 82.46           H
ATOM    480  CD2 PHE A  50      13.552  -9.207  10.159  1.00 82.46           C
ATOM    481  HD2 PHE A  50      14.504  -9.481  10.616  1.00 82.46           H
ATOM    482  CE1 PHE A  50      11.157  -8.557   8.974  1.00 82.46           C
ATOM    483  HE1 PHE A  50      10.206  -8.283   8.517  1.00 82.46           H
ATOM    484  CE2 PHE A  50      13.037  -9.972   9.079  1.00 82.46           C
ATOM    485  HE2 PHE A  50      13.593 -10.832   8.707  1.00 82.46           H
ATOM    486  CZ  PHE A  50      11.851  -9.630   8.509  1.00 82.46           C
ATOM    487  HZ  PHE A  50      11.456 -10.217   7.680  1.00 82.46           H
ATOM    488  HN  PHE A  50      14.343  -5.654  13.332  1.00 82.46           H
ATOM    489  N   LEU A  51      13.385  -4.397  10.872  1.00 93.99           N
ATOM    490  CA  LEU A  51      12.605  -3.539   9.998  1.00 93.99           C
ATOM    491  C   LEU A  51      13.540  -2.565   9.278  1.00 93.99           C
ATOM    492  O   LEU A  51      13.463  -2.409   8.061  1.00 93.99           O
ATOM    493  HA  LEU A  51      12.130  -4.176   9.252  1.00 93.99           H
ATOM    494  CB  LEU A  51      11.486  -2.850  10.782  1.00 93.99           C
ATOM    495 1HB  LEU A  51      11.939  -2.251  11.572  1.00 93.99           H
ATOM    496 2HB  LEU A  51      10.972  -2.159  10.113  1.00 93.99           H
ATOM    497  CG  LEU A  51      10.443  -3.774  11.415  1.00 93.99           C
ATOM    498  HG  LEU A  51      10.941  -4.387  12.166  1.00 93.99           H
ATOM    499  CD1 LEU A  51       9.360  -2.967  12.134  1.00 93.99           C
ATOM    500 1HD1 LEU A  51       9.817  -2.366  12.920  1.00 93.99           H
ATOM    501 2HD1 LEU A  51       8.860  -2.313  11.421  1.00 93.99           H
ATOM    502 3HD1 LEU A  51       8.632  -3.649  12.575  1.00 93.99           H
ATOM    503  CD2 LEU A  51       9.852  -4.727  10.374  1.00 93.99           C
ATOM    504 1HD2 LEU A  51       9.373  -4.149   9.583  1.00 93.99           H
ATOM    505 2HD2 LEU A  51      10.647  -5.338   9.947  1.00 93.99           H
ATOM    506 3HD2 LEU A  51       9.114  -5.372  10.850  1.00 93.99           H
ATOM    507  HN  LEU A  51      13.315  -4.184  11.847  1.00 93.99           H
ATOM    508  N   PRO A  52      14.438  -1.895  10.014  1.00 95.74           N
ATOM    509  CA  PRO A  52      15.202  -0.783   9.444  1.00 95.74           C
ATOM    510  C   PRO A  52      15.908  -1.170   8.154  1.00 95.74           C
ATOM    511  O   PRO A  52      15.775  -0.487   7.140  1.00 95.74           O
ATOM    512  HA  PRO A  52      14.531   0.030   9.168  1.00 95.74           H
ATOM    513  CB  PRO A  52      16.197  -0.422  10.549  1.00 95.74           C
ATOM    514 1HB  PRO A  52      17.139  -0.958  10.432  1.00 95.74           H
ATOM    515 2HB  PRO A  52      16.433   0.642  10.544  1.00 95.74           H
ATOM    516  CG  PRO A  52      15.471  -0.833  11.825  1.00 95.74           C
ATOM    517 1HG  PRO A  52      16.162  -0.970  12.657  1.00 95.74           H
ATOM    518 2HG  PRO A  52      14.754  -0.077  12.143  1.00 95.74           H
ATOM    519  CD  PRO A  52      14.792  -2.133  11.425  1.00 95.74           C
ATOM    520 1HD  PRO A  52      15.459  -2.988  11.533  1.00 95.74           H
ATOM    521 2HD  PRO A  52      13.915  -2.337  12.041  1.00 95.74           H
ATOM    522  N   PRO A  53      16.673  -2.270   8.161  1.00 95.90           N
ATOM    523  CA  PRO A  53      17.400  -2.692   6.961  1.00 95.90           C
ATOM    524  C   PRO A  53      16.492  -2.809   5.748  1.00 95.90           C
ATOM    525  O   PRO A  53      16.853  -2.381   4.654  1.00 95.90           O
ATOM    526  HA  PRO A  53      18.142  -1.941   6.690  1.00 95.90           H
ATOM    527  CB  PRO A  53      17.998  -4.044   7.356  1.00 95.90           C
ATOM    528 1HB  PRO A  53      17.338  -4.868   7.086  1.00 95.90           H
ATOM    529 2HB  PRO A  53      18.950  -4.222   6.857  1.00 95.90           H
ATOM    530  CG  PRO A  53      18.166  -3.928   8.866  1.00 95.90           C
ATOM    531 1HG  PRO A  53      18.245  -4.906   9.341  1.00 95.90           H
ATOM    532 2HG  PRO A  53      19.073  -3.384   9.132  1.00 95.90           H
ATOM    533  CD  PRO A  53      16.910  -3.187   9.292  1.00 95.90           C
ATOM    534 1HD  PRO A  53      16.069  -3.865   9.439  1.00 95.90           H
ATOM    535 2HD  PRO A  53      17.053  -2.653  10.231  1.00 95.90           H
ATOM    536  N   LEU A  54      15.324  -3.393   5.977  1.00 94.01           N
ATOM    537  CA  LEU A  54      14.410  -3.691   4.888  1.00 94.01           C
ATOM    538  C   LEU A  54      13.860  -2.383   4.316  1.00 94.01           C
ATOM    539  O   LEU A  54      13.766  -2.224   3.100  1.00 94.01           O
ATOM    540  HA  LEU A  54      14.984  -4.194   4.109  1.00 94.01           H
ATOM    541  CB  LEU A  54      13.324  -4.664   5.351  1.00 94.01           C
ATOM    542 1HB  LEU A  54      12.815  -4.228   6.210  1.00 94.01           H
ATOM    543 2HB  LEU A  54      12.585  -4.757   4.556  1.00 94.01           H
ATOM    544  CG  LEU A  54      13.800  -6.067   5.734  1.00 94.01           C
ATOM    545  HG  LEU A  54      14.540  -5.972   6.528  1.00 94.01           H
ATOM    546  CD1 LEU A  54      12.646  -6.905   6.289  1.00 94.01           C
ATOM    547 1HD1 LEU A  54      12.239  -6.419   7.176  1.00 94.01           H
ATOM    548 2HD1 LEU A  54      11.866  -6.994   5.534  1.00 94.01           H
ATOM    549 3HD1 LEU A  54      13.012  -7.897   6.553  1.00 94.01           H
ATOM    550  CD2 LEU A  54      14.490  -6.754   4.553  1.00 94.01           C
ATOM    551 1HD2 LEU A  54      13.790  -6.837   3.721  1.00 94.01           H
ATOM    552 2HD2 LEU A  54      15.353  -6.164   4.244  1.00 94.01           H
ATOM    553 3HD2 LEU A  54      14.818  -7.749   4.852  1.00 94.01           H
ATOM    554  HN  LEU A  54      15.001  -3.660   6.885  1.00 94.01           H
ATOM    555  N   TYR A  55      13.511  -1.480   5.220  1.00 94.37           N
ATOM    556  CA  TYR A  55      12.919  -0.214   4.824  1.00 94.37           C
ATOM    557  C   TYR A  55      13.901   0.615   3.993  1.00 94.37           C
ATOM    558  O   TYR A  55      13.502   1.288   3.044  1.00 94.37           O
ATOM    559  HA  TYR A  55      12.037  -0.429   4.221  1.00 94.37           H
ATOM    560  CB  TYR A  55      12.611   0.533   6.123  1.00 94.37           C
ATOM    561 1HB  TYR A  55      13.469   0.451   6.790  1.00 94.37           H
ATOM    562 2HB  TYR A  55      12.481   1.592   5.900  1.00 94.37           H
ATOM    563  CG  TYR A  55      11.366   0.025   6.853  1.00 94.37           C
ATOM    564  CD1 TYR A  55      10.684  -1.074   6.371  1.00 94.37           C
ATOM    565  HD1 TYR A  55      11.032  -1.579   5.470  1.00 94.37           H
ATOM    566  CD2 TYR A  55      10.925   0.665   7.993  1.00 94.37           C
ATOM    567  HD2 TYR A  55      11.463   1.533   8.374  1.00 94.37           H
ATOM    568  CE1 TYR A  55       9.512  -1.552   7.058  1.00 94.37           C
ATOM    569  HE1 TYR A  55       8.964  -2.419   6.688  1.00 94.37           H
ATOM    570  CE2 TYR A  55       9.753   0.187   8.680  1.00 94.37           C
ATOM    571  HE2 TYR A  55       9.394   0.683   9.582  1.00 94.37           H
ATOM    572  CZ  TYR A  55       9.105  -0.898   8.179  1.00 94.37           C
ATOM    573  OH  TYR A  55       7.998  -1.350   8.827  1.00 94.37           O
ATOM    574  HH  TYR A  55       7.610  -2.131   8.338  1.00 94.37           H
ATOM    575  HN  TYR A  55      13.628  -1.601   6.206  1.00 94.37           H
ATOM    576  N   TRP A  56      15.165   0.540   4.382  1.00 92.82           N
ATOM    577  CA  TRP A  56      16.214   1.234   3.655  1.00 92.82           C
ATOM    578  C   TRP A  56      16.332   0.595   2.270  1.00 92.82           C
ATOM    579  O   TRP A  56      16.454   1.296   1.267  1.00 92.82           O
ATOM    580  HA  TRP A  56      15.918   2.279   3.559  1.00 92.82           H
ATOM    581  CB  TRP A  56      17.529   1.215   4.437  1.00 92.82           C
ATOM    582 1HB  TRP A  56      17.631   0.249   4.932  1.00 92.82           H
ATOM    583 2HB  TRP A  56      18.358   1.302   3.735  1.00 92.82           H
ATOM    584  CG  TRP A  56      17.647   2.324   5.484  1.00 92.82           C
ATOM    585  CD1 TRP A  56      17.750   2.195   6.814  1.00 92.82           C
ATOM    586  HD1 TRP A  56      17.764   1.240   7.339  1.00 92.82           H
ATOM    587  CD2 TRP A  56      17.670   3.744   5.233  1.00 92.82           C
ATOM    588  NE1 TRP A  56      17.838   3.424   7.436  1.00 92.82           N
ATOM    589  HE1 TRP A  56      17.922   3.585   8.419  1.00 92.82           H
ATOM    590  CE2 TRP A  56      17.787   4.396   6.444  1.00 92.82           C
ATOM    591  CE3 TRP A  56      17.594   4.456   4.022  1.00 92.82           C
ATOM    592  HE3 TRP A  56      17.501   3.965   3.054  1.00 92.82           H
ATOM    593  CZ2 TRP A  56      17.839   5.790   6.562  1.00 92.82           C
ATOM    594  HZ2 TRP A  56      17.932   6.281   7.531  1.00 92.82           H
ATOM    595  CZ3 TRP A  56      17.647   5.848   4.158  1.00 92.82           C
ATOM    596  HZ3 TRP A  56      17.592   6.448   3.250  1.00 92.82           H
ATOM    597  CH2 TRP A  56      17.765   6.519   5.369  1.00 92.82           C
ATOM    598  HH2 TRP A  56      17.799   7.609   5.391  1.00 92.82           H
ATOM    599  HN  TRP A  56      15.476   0.018   5.176  1.00 92.82           H
ATOM    600  N   LEU A  57      16.293  -0.729   2.259  1.00 92.67           N
ATOM    601  CA  LEU A  57      16.405  -1.472   1.015  1.00 92.67           C
ATOM    602  C   LEU A  57      15.240  -1.097   0.097  1.00 92.67           C
ATOM    603  O   LEU A  57      15.447  -0.769  -1.071  1.00 92.67           O
ATOM    604  HA  LEU A  57      17.335  -1.167   0.536  1.00 92.67           H
ATOM    605  CB  LEU A  57      16.510  -2.972   1.294  1.00 92.67           C
ATOM    606 1HB  LEU A  57      17.370  -3.142   1.942  1.00 92.67           H
ATOM    607 2HB  LEU A  57      15.625  -3.281   1.852  1.00 92.67           H
ATOM    608  CG  LEU A  57      16.644  -3.875   0.066  1.00 92.67           C
ATOM    609  HG  LEU A  57      15.851  -3.617  -0.635  1.00 92.67           H
ATOM    610  CD1 LEU A  57      17.976  -3.635  -0.648  1.00 92.67           C
ATOM    611 1HD1 LEU A  57      18.032  -2.595  -0.970  1.00 92.67           H
ATOM    612 2HD1 LEU A  57      18.798  -3.848   0.035  1.00 92.67           H
ATOM    613 3HD1 LEU A  57      18.045  -4.289  -1.517  1.00 92.67           H
ATOM    614  CD2 LEU A  57      16.453  -5.346   0.444  1.00 92.67           C
ATOM    615 1HD2 LEU A  57      17.209  -5.634   1.174  1.00 92.67           H
ATOM    616 2HD2 LEU A  57      15.461  -5.485   0.873  1.00 92.67           H
ATOM    617 3HD2 LEU A  57      16.554  -5.965  -0.448  1.00 92.67           H
ATOM    618  HN  LEU A  57      16.187  -1.292   3.079  1.00 92.67           H
ATOM    619  N   VAL A  58      14.042  -1.158   0.658  1.00 94.94           N
ATOM    620  CA  VAL A  58      12.840  -0.882  -0.110  1.00 94.94           C
ATOM    621  C   VAL A  58      12.918   0.536  -0.679  1.00 94.94           C
ATOM    622  O   VAL A  58      12.611   0.758  -1.849  1.00 94.94           O
ATOM    623  HA  VAL A  58      12.809  -1.590  -0.938  1.00 94.94           H
ATOM    624  CB  VAL A  58      11.600  -1.110   0.756  1.00 94.94           C
ATOM    625  HB  VAL A  58      11.725  -0.540   1.677  1.00 94.94           H
ATOM    626  CG1 VAL A  58      10.339  -0.602   0.055  1.00 94.94           C
ATOM    627 1HG1 VAL A  58      10.438   0.466  -0.140  1.00 94.94           H
ATOM    628 2HG1 VAL A  58      10.209  -1.132  -0.888  1.00 94.94           H
ATOM    629 3HG1 VAL A  58       9.473  -0.777   0.693  1.00 94.94           H
ATOM    630  CG2 VAL A  58      11.460  -2.586   1.134  1.00 94.94           C
ATOM    631 1HG2 VAL A  58      11.369  -3.186   0.229  1.00 94.94           H
ATOM    632 2HG2 VAL A  58      12.340  -2.904   1.693  1.00 94.94           H
ATOM    633 3HG2 VAL A  58      10.571  -2.721   1.750  1.00 94.94           H
ATOM    634  HN  VAL A  58      13.885  -1.390   1.618  1.00 94.94           H
ATOM    635  N   PHE A  59      13.332   1.461   0.175  1.00 95.79           N
ATOM    636  CA  PHE A  59      13.402   2.860  -0.211  1.00 95.79           C
ATOM    637  C   PHE A  59      14.317   3.048  -1.423  1.00 95.79           C
ATOM    638  O   PHE A  59      13.921   3.658  -2.415  1.00 95.79           O
ATOM    639  HA  PHE A  59      12.391   3.175  -0.469  1.00 95.79           H
ATOM    640  CB  PHE A  59      13.987   3.623   0.979  1.00 95.79           C
ATOM    641 1HB  PHE A  59      13.283   3.576   1.810  1.00 95.79           H
ATOM    642 2HB  PHE A  59      14.899   3.124   1.305  1.00 95.79           H
ATOM    643  CG  PHE A  59      14.305   5.090   0.681  1.00 95.79           C
ATOM    644  CD1 PHE A  59      15.598   5.507   0.617  1.00 95.79           C
ATOM    645  HD1 PHE A  59      16.408   4.795   0.778  1.00 95.79           H
ATOM    646  CD2 PHE A  59      13.294   5.978   0.481  1.00 95.79           C
ATOM    647  HD2 PHE A  59      12.257   5.644   0.532  1.00 95.79           H
ATOM    648  CE1 PHE A  59      15.892   6.868   0.341  1.00 95.79           C
ATOM    649  HE1 PHE A  59      16.929   7.202   0.290  1.00 95.79           H
ATOM    650  CE2 PHE A  59      13.588   7.339   0.205  1.00 95.79           C
ATOM    651  HE2 PHE A  59      12.778   8.050   0.044  1.00 95.79           H
ATOM    652  CZ  PHE A  59      14.882   7.755   0.141  1.00 95.79           C
ATOM    653  HZ  PHE A  59      15.108   8.800  -0.071  1.00 95.79           H
ATOM    654  HN  PHE A  59      13.615   1.267   1.115  1.00 95.79           H
ATOM    655  N   ILE A  60      15.524   2.514  -1.302  1.00 93.61           N
ATOM    656  CA  ILE A  60      16.555   2.764  -2.294  1.00 93.61           C
ATOM    657  C   ILE A  60      16.095   2.223  -3.649  1.00 93.61           C
ATOM    658  O   ILE A  60      16.109   2.944  -4.646  1.00 93.61           O
ATOM    659  HA  ILE A  60      16.676   3.844  -2.376  1.00 93.61           H
ATOM    660  CB  ILE A  60      17.896   2.193  -1.828  1.00 93.61           C
ATOM    661  HB  ILE A  60      17.736   1.165  -1.502  1.00 93.61           H
ATOM    662  CG1 ILE A  60      18.434   2.970  -0.625  1.00 93.61           C
ATOM    663 1HG1 ILE A  60      18.772   3.955  -0.945  1.00 93.61           H
ATOM    664 2HG1 ILE A  60      17.634   3.126   0.099  1.00 93.61           H
ATOM    665  CG2 ILE A  60      18.904   2.150  -2.979  1.00 93.61           C
ATOM    666 1HG2 ILE A  60      18.515   1.519  -3.779  1.00 93.61           H
ATOM    667 2HG2 ILE A  60      19.066   3.159  -3.358  1.00 93.61           H
ATOM    668 3HG2 ILE A  60      19.848   1.740  -2.620  1.00 93.61           H
ATOM    669  CD1 ILE A  60      19.590   2.219   0.040  1.00 93.61           C
ATOM    670 1HD1 ILE A  60      19.242   1.244   0.381  1.00 93.61           H
ATOM    671 2HD1 ILE A  60      20.398   2.086  -0.679  1.00 93.61           H
ATOM    672 3HD1 ILE A  60      19.953   2.793   0.892  1.00 93.61           H
ATOM    673  HN  ILE A  60      15.800   1.922  -0.545  1.00 93.61           H
ATOM    674  N   VAL A  61      15.697   0.959  -3.643  1.00 93.34           N
ATOM    675  CA  VAL A  61      15.363   0.273  -4.879  1.00 93.34           C
ATOM    676  C   VAL A  61      14.109   0.905  -5.486  1.00 93.34           C
ATOM    677  O   VAL A  61      14.045   1.130  -6.693  1.00 93.34           O
ATOM    678  HA  VAL A  61      16.196   0.414  -5.568  1.00 93.34           H
ATOM    679  CB  VAL A  61      15.211  -1.227  -4.620  1.00 93.34           C
ATOM    680  HB  VAL A  61      14.438  -1.360  -3.863  1.00 93.34           H
ATOM    681  CG1 VAL A  61      14.760  -1.959  -5.886  1.00 93.34           C
ATOM    682 1HG1 VAL A  61      13.799  -1.561  -6.212  1.00 93.34           H
ATOM    683 2HG1 VAL A  61      15.499  -1.813  -6.673  1.00 93.34           H
ATOM    684 3HG1 VAL A  61      14.659  -3.023  -5.674  1.00 93.34           H
ATOM    685  CG2 VAL A  61      16.510  -1.824  -4.075  1.00 93.34           C
ATOM    686 1HG2 VAL A  61      17.311  -1.674  -4.800  1.00 93.34           H
ATOM    687 2HG2 VAL A  61      16.771  -1.333  -3.138  1.00 93.34           H
ATOM    688 3HG2 VAL A  61      16.374  -2.891  -3.900  1.00 93.34           H
ATOM    689  HN  VAL A  61      15.602   0.408  -2.814  1.00 93.34           H
ATOM    690  N   GLY A  62      13.143   1.175  -4.620  1.00 95.03           N
ATOM    691  CA  GLY A  62      11.849   1.658  -5.069  1.00 95.03           C
ATOM    692  C   GLY A  62      11.957   3.078  -5.627  1.00 95.03           C
ATOM    693  O   GLY A  62      11.348   3.396  -6.648  1.00 95.03           O
ATOM    694 1HA  GLY A  62      11.454   0.991  -5.836  1.00 95.03           H
ATOM    695 2HA  GLY A  62      11.142   1.642  -4.239  1.00 95.03           H
ATOM    696  HN  GLY A  62      13.234   1.068  -3.630  1.00 95.03           H
ATOM    697  N   ALA A  63      12.736   3.895  -4.933  1.00 95.07           N
ATOM    698  CA  ALA A  63      12.895   5.286  -5.320  1.00 95.07           C
ATOM    699  C   ALA A  63      13.524   5.355  -6.712  1.00 95.07           C
ATOM    700  O   ALA A  63      13.069   6.115  -7.566  1.00 95.07           O
ATOM    701  HA  ALA A  63      11.902   5.736  -5.356  1.00 95.07           H
ATOM    702  CB  ALA A  63      13.728   6.017  -4.266  1.00 95.07           C
ATOM    703 1HB  ALA A  63      13.223   5.964  -3.301  1.00 95.07           H
ATOM    704 2HB  ALA A  63      14.709   5.547  -4.189  1.00 95.07           H
ATOM    705 3HB  ALA A  63      13.847   7.061  -4.556  1.00 95.07           H
ATOM    706  HN  ALA A  63      13.251   3.620  -4.122  1.00 95.07           H
ATOM    707  N   LEU A  64      14.562   4.552  -6.898  1.00 89.06           N
ATOM    708  CA  LEU A  64      15.259   4.513  -8.172  1.00 89.06           C
ATOM    709  C   LEU A  64      14.297   4.030  -9.260  1.00 89.06           C
ATOM    710  O   LEU A  64      14.212   4.631 -10.330  1.00 89.06           O
ATOM    711  HA  LEU A  64      15.564   5.532  -8.409  1.00 89.06           H
ATOM    712  CB  LEU A  64      16.533   3.673  -8.061  1.00 89.06           C
ATOM    713 1HB  LEU A  64      16.278   2.723  -7.590  1.00 89.06           H
ATOM    714 2HB  LEU A  64      16.884   3.445  -9.067  1.00 89.06           H
ATOM    715  CG  LEU A  64      17.686   4.304  -7.278  1.00 89.06           C
ATOM    716  HG  LEU A  64      17.305   4.627  -6.310  1.00 89.06           H
ATOM    717  CD1 LEU A  64      18.792   3.281  -7.011  1.00 89.06           C
ATOM    718 1HD1 LEU A  64      18.387   2.453  -6.429  1.00 89.06           H
ATOM    719 2HD1 LEU A  64      19.177   2.905  -7.959  1.00 89.06           H
ATOM    720 3HD1 LEU A  64      19.599   3.756  -6.453  1.00 89.06           H
ATOM    721  CD2 LEU A  64      18.217   5.548  -7.993  1.00 89.06           C
ATOM    722 1HD2 LEU A  64      18.577   5.272  -8.984  1.00 89.06           H
ATOM    723 2HD2 LEU A  64      17.417   6.282  -8.089  1.00 89.06           H
ATOM    724 3HD2 LEU A  64      19.036   5.977  -7.416  1.00 89.06           H
ATOM    725  HN  LEU A  64      14.926   3.937  -6.198  1.00 89.06           H
ATOM    726  N   GLY A  65      13.597   2.949  -8.949  1.00 91.90           N
ATOM    727  CA  GLY A  65      12.758   2.291  -9.936  1.00 91.90           C
ATOM    728  C   GLY A  65      11.632   3.216 -10.403  1.00 91.90           C
ATOM    729  O   GLY A  65      11.451   3.423 -11.602  1.00 91.90           O
ATOM    730 1HA  GLY A  65      13.364   1.990 -10.791  1.00 91.90           H
ATOM    731 2HA  GLY A  65      12.334   1.382  -9.510  1.00 91.90           H
ATOM    732  HN  GLY A  65      13.597   2.524  -8.044  1.00 91.90           H
ATOM    733  N   ASN A  66      10.905   3.748  -9.432  1.00 89.50           N
ATOM    734  CA  ASN A  66       9.718   4.531  -9.728  1.00 89.50           C
ATOM    735  C   ASN A  66      10.133   5.849 -10.386  1.00 89.50           C
ATOM    736  O   ASN A  66       9.441   6.350 -11.271  1.00 89.50           O
ATOM    737  HA  ASN A  66       9.120   3.905 -10.390  1.00 89.50           H
ATOM    738  CB  ASN A  66       8.944   4.863  -8.451  1.00 89.50           C
ATOM    739 1HB  ASN A  66       9.639   5.164  -7.668  1.00 89.50           H
ATOM    740 2HB  ASN A  66       8.282   5.710  -8.632  1.00 89.50           H
ATOM    741  CG  ASN A  66       8.124   3.661  -7.979  1.00 89.50           C
ATOM    742  OD1 ASN A  66       7.196   3.214  -8.633  1.00 89.50           O
ATOM    743  ND2 ASN A  66       8.517   3.164  -6.809  1.00 89.50           N
ATOM    744 1HD2 ASN A  66       9.286   3.579  -6.323  1.00 89.50           H
ATOM    745 2HD2 ASN A  66       8.042   2.377  -6.416  1.00 89.50           H
ATOM    746  HN  ASN A  66      11.115   3.651  -8.459  1.00 89.50           H
ATOM    747  N   SER A  67      11.261   6.372  -9.928  1.00 90.72           N
ATOM    748  CA  SER A  67      11.811   7.587 -10.506  1.00 90.72           C
ATOM    749  C   SER A  67      12.090   7.378 -11.996  1.00 90.72           C
ATOM    750  O   SER A  67      11.849   8.270 -12.807  1.00 90.72           O
ATOM    751  HA  SER A  67      11.043   8.347 -10.364  1.00 90.72           H
ATOM    752  CB  SER A  67      13.089   8.012  -9.781  1.00 90.72           C
ATOM    753 1HB  SER A  67      13.822   7.208  -9.837  1.00 90.72           H
ATOM    754 2HB  SER A  67      13.523   8.875 -10.286  1.00 90.72           H
ATOM    755  OG  SER A  67      12.845   8.336  -8.415  1.00 90.72           O
ATOM    756  HG  SER A  67      13.289   7.666  -7.820  1.00 90.72           H
ATOM    757  HN  SER A  67      11.795   5.982  -9.178  1.00 90.72           H
ATOM    758  N   LEU A  68      12.595   6.194 -12.310  1.00 84.66           N
ATOM    759  CA  LEU A  68      12.917   5.859 -13.687  1.00 84.66           C
ATOM    760  C   LEU A  68      11.628   5.806 -14.509  1.00 84.66           C
ATOM    761  O   LEU A  68      11.590   6.287 -15.640  1.00 84.66           O
ATOM    762  HA  LEU A  68      13.544   6.659 -14.079  1.00 84.66           H
ATOM    763  CB  LEU A  68      13.739   4.570 -13.746  1.00 84.66           C
ATOM    764 1HB  LEU A  68      14.400   4.543 -12.881  1.00 84.66           H
ATOM    765 2HB  LEU A  68      13.057   3.724 -13.652  1.00 84.66           H
ATOM    766  CG  LEU A  68      14.584   4.370 -15.006  1.00 84.66           C
ATOM    767  HG  LEU A  68      14.040   4.790 -15.852  1.00 84.66           H
ATOM    768  CD1 LEU A  68      15.910   5.126 -14.901  1.00 84.66           C
ATOM    769 1HD1 LEU A  68      15.713   6.191 -14.777  1.00 84.66           H
ATOM    770 2HD1 LEU A  68      16.471   4.758 -14.042  1.00 84.66           H
ATOM    771 3HD1 LEU A  68      16.492   4.967 -15.809  1.00 84.66           H
ATOM    772  CD2 LEU A  68      14.793   2.883 -15.296  1.00 84.66           C
ATOM    773 1HD2 LEU A  68      15.305   2.417 -14.455  1.00 84.66           H
ATOM    774 2HD2 LEU A  68      13.826   2.402 -15.445  1.00 84.66           H
ATOM    775 3HD2 LEU A  68      15.397   2.770 -16.197  1.00 84.66           H
ATOM    776  HN  LEU A  68      12.783   5.471 -11.644  1.00 84.66           H
ATOM    777  N   VAL A  69      10.605   5.216 -13.909  1.00 86.84           N
ATOM    778  CA  VAL A  69       9.325   5.073 -14.581  1.00 86.84           C
ATOM    779  C   VAL A  69       8.804   6.456 -14.978  1.00 86.84           C
ATOM    780  O   VAL A  69       8.424   6.674 -16.127  1.00 86.84           O
ATOM    781  HA  VAL A  69       9.491   4.488 -15.486  1.00 86.84           H
ATOM    782  CB  VAL A  69       8.350   4.300 -13.690  1.00 86.84           C
ATOM    783  HB  VAL A  69       8.332   4.785 -12.714  1.00 86.84           H
ATOM    784  CG1 VAL A  69       6.931   4.345 -14.263  1.00 86.84           C
ATOM    785 1HG1 VAL A  69       6.598   5.381 -14.329  1.00 86.84           H
ATOM    786 2HG1 VAL A  69       6.926   3.897 -15.257  1.00 86.84           H
ATOM    787 3HG1 VAL A  69       6.259   3.788 -13.610  1.00 86.84           H
ATOM    788  CG2 VAL A  69       8.815   2.857 -13.491  1.00 86.84           C
ATOM    789 1HG2 VAL A  69       8.876   2.357 -14.458  1.00 86.84           H
ATOM    790 2HG2 VAL A  69       9.798   2.854 -13.018  1.00 86.84           H
ATOM    791 3HG2 VAL A  69       8.104   2.330 -12.854  1.00 86.84           H
ATOM    792  HN  VAL A  69      10.640   4.841 -12.983  1.00 86.84           H
ATOM    793  N   ILE A  70       8.804   7.355 -14.004  1.00 88.41           N
ATOM    794  CA  ILE A  70       8.263   8.686 -14.215  1.00 88.41           C
ATOM    795  C   ILE A  70       9.031   9.371 -15.348  1.00 88.41           C
ATOM    796  O   ILE A  70       8.433  10.020 -16.204  1.00 88.41           O
ATOM    797  HA  ILE A  70       7.224   8.572 -14.523  1.00 88.41           H
ATOM    798  CB  ILE A  70       8.263   9.478 -12.906  1.00 88.41           C
ATOM    799  HB  ILE A  70       9.260   9.419 -12.471  1.00 88.41           H
ATOM    800  CG1 ILE A  70       7.291   8.866 -11.895  1.00 88.41           C
ATOM    801 1HG1 ILE A  70       6.266   9.083 -12.193  1.00 88.41           H
ATOM    802 2HG1 ILE A  70       7.400   7.781 -11.893  1.00 88.41           H
ATOM    803  CG2 ILE A  70       7.968  10.958 -13.160  1.00 88.41           C
ATOM    804 1HG2 ILE A  70       8.731  11.373 -13.819  1.00 88.41           H
ATOM    805 2HG2 ILE A  70       6.989  11.058 -13.630  1.00 88.41           H
ATOM    806 3HG2 ILE A  70       7.974  11.497 -12.213  1.00 88.41           H
ATOM    807  CD1 ILE A  70       7.547   9.412 -10.489  1.00 88.41           C
ATOM    808 1HD1 ILE A  70       8.565   9.172 -10.185  1.00 88.41           H
ATOM    809 2HD1 ILE A  70       7.414  10.494 -10.490  1.00 88.41           H
ATOM    810 3HD1 ILE A  70       6.843   8.960  -9.790  1.00 88.41           H
ATOM    811  HN  ILE A  70       9.165   7.186 -13.087  1.00 88.41           H
ATOM    812  N   LEU A  71      10.345   9.202 -15.316  1.00 84.00           N
ATOM    813  CA  LEU A  71      11.208   9.866 -16.277  1.00 84.00           C
ATOM    814  C   LEU A  71      10.865   9.378 -17.686  1.00 84.00           C
ATOM    815  O   LEU A  71      10.783  10.174 -18.620  1.00 84.00           O
ATOM    816  HA  LEU A  71      10.999  10.934 -16.222  1.00 84.00           H
ATOM    817  CB  LEU A  71      12.678   9.672 -15.901  1.00 84.00           C
ATOM    818 1HB  LEU A  71      12.777   9.802 -14.823  1.00 84.00           H
ATOM    819 2HB  LEU A  71      12.958   8.642 -16.124  1.00 84.00           H
ATOM    820  CG  LEU A  71      13.676  10.603 -16.592  1.00 84.00           C
ATOM    821  HG  LEU A  71      13.208  10.997 -17.494  1.00 84.00           H
ATOM    822  CD1 LEU A  71      14.018  11.799 -15.701  1.00 84.00           C
ATOM    823 1HD1 LEU A  71      13.110  12.361 -15.482  1.00 84.00           H
ATOM    824 2HD1 LEU A  71      14.459  11.444 -14.769  1.00 84.00           H
ATOM    825 3HD1 LEU A  71      14.729  12.445 -16.216  1.00 84.00           H
ATOM    826  CD2 LEU A  71      14.927   9.839 -17.030  1.00 84.00           C
ATOM    827 1HD2 LEU A  71      15.408   9.398 -16.156  1.00 84.00           H
ATOM    828 2HD2 LEU A  71      14.645   9.050 -17.727  1.00 84.00           H
ATOM    829 3HD2 LEU A  71      15.620  10.525 -17.518  1.00 84.00           H
ATOM    830  HN  LEU A  71      10.818   8.626 -14.650  1.00 84.00           H
ATOM    831  N   VAL A  72      10.674   8.071 -17.795  1.00 82.97           N
ATOM    832  CA  VAL A  72      10.426   7.456 -19.088  1.00 82.97           C
ATOM    833  C   VAL A  72       9.132   8.020 -19.677  1.00 82.97           C
ATOM    834  O   VAL A  72       9.087   8.386 -20.850  1.00 82.97           O
ATOM    835  HA  VAL A  72      11.255   7.723 -19.744  1.00 82.97           H
ATOM    836  CB  VAL A  72      10.405   5.933 -18.947  1.00 82.97           C
ATOM    837  HB  VAL A  72       9.706   5.679 -18.150  1.00 82.97           H
ATOM    838  CG1 VAL A  72       9.910   5.270 -20.235  1.00 82.97           C
ATOM    839 1HG1 VAL A  72       8.900   5.615 -20.455  1.00 82.97           H
ATOM    840 2HG1 VAL A  72      10.573   5.536 -21.058  1.00 82.97           H
ATOM    841 3HG1 VAL A  72       9.905   4.188 -20.107  1.00 82.97           H
ATOM    842  CG2 VAL A  72      11.783   5.399 -18.551  1.00 82.97           C
ATOM    843 1HG2 VAL A  72      12.511   5.670 -19.316  1.00 82.97           H
ATOM    844 2HG2 VAL A  72      12.081   5.834 -17.597  1.00 82.97           H
ATOM    845 3HG2 VAL A  72      11.740   4.314 -18.458  1.00 82.97           H
ATOM    846  HN  VAL A  72      10.686   7.438 -17.021  1.00 82.97           H
ATOM    847  N   TYR A  73       8.110   8.073 -18.835  1.00 79.46           N
ATOM    848  CA  TYR A  73       6.803   8.533 -19.272  1.00 79.46           C
ATOM    849  C   TYR A  73       6.837  10.019 -19.632  1.00 79.46           C
ATOM    850  O   TYR A  73       6.133  10.458 -20.540  1.00 79.46           O
ATOM    851  HA  TYR A  73       6.522   7.959 -20.155  1.00 79.46           H
ATOM    852  CB  TYR A  73       5.864   8.330 -18.081  1.00 79.46           C
ATOM    853 1HB  TYR A  73       6.444   8.396 -17.160  1.00 79.46           H
ATOM    854 2HB  TYR A  73       5.140   9.144 -18.060  1.00 79.46           H
ATOM    855  CG  TYR A  73       5.113   6.998 -18.100  1.00 79.46           C
ATOM    856  CD1 TYR A  73       4.168   6.753 -19.076  1.00 79.46           C
ATOM    857  HD1 TYR A  73       3.957   7.509 -19.832  1.00 79.46           H
ATOM    858  CD2 TYR A  73       5.380   6.041 -17.142  1.00 79.46           C
ATOM    859  HD2 TYR A  73       6.126   6.235 -16.372  1.00 79.46           H
ATOM    860  CE1 TYR A  73       3.461   5.499 -19.094  1.00 79.46           C
ATOM    861  HE1 TYR A  73       2.712   5.292 -19.859  1.00 79.46           H
ATOM    862  CE2 TYR A  73       4.672   4.787 -17.160  1.00 79.46           C
ATOM    863  HE2 TYR A  73       4.873   4.023 -16.410  1.00 79.46           H
ATOM    864  CZ  TYR A  73       3.748   4.578 -18.135  1.00 79.46           C
ATOM    865  OH  TYR A  73       3.080   3.393 -18.153  1.00 79.46           O
ATOM    866  HH  TYR A  73       2.482   3.349 -18.953  1.00 79.46           H
ATOM    867  HN  TYR A  73       8.165   7.808 -17.872  1.00 79.46           H
ATOM    868  N   TRP A  74       7.663  10.754 -18.901  1.00 70.53           N
ATOM    869  CA  TRP A  74       7.720  12.197 -19.059  1.00 70.53           C
ATOM    870  C   TRP A  74       8.306  12.499 -20.440  1.00 70.53           C
ATOM    871  O   TRP A  74       7.744  13.288 -21.198  1.00 70.53           O
ATOM    872  HA  TRP A  74       6.702  12.580 -18.995  1.00 70.53           H
ATOM    873  CB  TRP A  74       8.512  12.842 -17.920  1.00 70.53           C
ATOM    874 1HB  TRP A  74       8.153  12.444 -16.971  1.00 70.53           H
ATOM    875 2HB  TRP A  74       9.559  12.555 -18.010  1.00 70.53           H
ATOM    876  CG  TRP A  74       8.418  14.369 -17.884  1.00 70.53           C
ATOM    877  CD1 TRP A  74       9.063  15.254 -18.656  1.00 70.53           C
ATOM    878  HD1 TRP A  74       9.767  14.982 -19.443  1.00 70.53           H
ATOM    879  CD2 TRP A  74       7.602  15.160 -16.994  1.00 70.53           C
ATOM    880  NE1 TRP A  74       8.724  16.551 -18.331  1.00 70.53           N
ATOM    881  HE1 TRP A  74       9.074  17.381 -18.766  1.00 70.53           H
ATOM    882  CE2 TRP A  74       7.807  16.492 -17.288  1.00 70.53           C
ATOM    883  CE3 TRP A  74       6.719  14.762 -15.974  1.00 70.53           C
ATOM    884  HE3 TRP A  74       6.540  13.716 -15.723  1.00 70.53           H
ATOM    885  CZ2 TRP A  74       7.166  17.535 -16.608  1.00 70.53           C
ATOM    886  HZ2 TRP A  74       7.345  18.580 -16.860  1.00 70.53           H
ATOM    887  CZ3 TRP A  74       6.086  15.816 -15.305  1.00 70.53           C
ATOM    888  HZ3 TRP A  74       5.391  15.563 -14.504  1.00 70.53           H
ATOM    889  CH2 TRP A  74       6.282  17.162 -15.589  1.00 70.53           C
ATOM    890  HH2 TRP A  74       5.750  17.925 -15.020  1.00 70.53           H
ATOM    891  HN  TRP A  74       8.284  10.379 -18.213  1.00 70.53           H
ATOM    892  N   TYR A  75       9.429  11.855 -20.724  1.00 68.72           N
ATOM    893  CA  TYR A  75      10.258  12.258 -21.847  1.00 68.72           C
ATOM    894  C   TYR A  75       9.879  11.488 -23.114  1.00 68.72           C
ATOM    895  O   TYR A  75       9.895  12.043 -24.211  1.00 68.72           O
ATOM    896  HA  TYR A  75      10.100  13.323 -22.018  1.00 68.72           H
ATOM    897  CB  TYR A  75      11.695  11.901 -21.460  1.00 68.72           C
ATOM    898 1HB  TYR A  75      11.672  11.202 -20.624  1.00 68.72           H
ATOM    899 2HB  TYR A  75      12.168  11.385 -22.295  1.00 68.72           H
ATOM    900  CG  TYR A  75      12.553  13.108 -21.073  1.00 68.72           C
ATOM    901  CD1 TYR A  75      13.268  13.784 -22.040  1.00 68.72           C
ATOM    902  HD1 TYR A  75      13.222  13.459 -23.079  1.00 68.72           H
ATOM    903  CD2 TYR A  75      12.611  13.519 -19.757  1.00 68.72           C
ATOM    904  HD2 TYR A  75      12.046  12.985 -18.993  1.00 68.72           H
ATOM    905  CE1 TYR A  75      14.075  14.920 -21.675  1.00 68.72           C
ATOM    906  HE1 TYR A  75      14.645  15.463 -22.429  1.00 68.72           H
ATOM    907  CE2 TYR A  75      13.418  14.655 -19.392  1.00 68.72           C
ATOM    908  HE2 TYR A  75      13.473  14.990 -18.357  1.00 68.72           H
ATOM    909  CZ  TYR A  75      14.110  15.299 -20.370  1.00 68.72           C
ATOM    910  OH  TYR A  75      14.872  16.372 -20.026  1.00 68.72           O
ATOM    911  HH  TYR A  75      14.799  16.542 -19.043  1.00 68.72           H
ATOM    912  HN  TYR A  75       9.772  11.073 -20.204  1.00 68.72           H
ATOM    913  N   CYS A  76       9.545  10.220 -22.919  1.00 67.51           N
ATOM    914  CA  CYS A  76       9.553   9.267 -24.016  1.00 67.51           C
ATOM    915  C   CYS A  76       8.108   8.862 -24.312  1.00 67.51           C
ATOM    916  O   CYS A  76       7.585   9.151 -25.387  1.00 67.51           O
ATOM    917  HA  CYS A  76       9.994   9.779 -24.872  1.00 67.51           H
ATOM    918  CB  CYS A  76      10.434   8.055 -23.707  1.00 67.51           C
ATOM    919 1HB  CYS A  76      11.335   8.374 -23.182  1.00 67.51           H
ATOM    920 2HB  CYS A  76       9.905   7.371 -23.043  1.00 67.51           H
ATOM    921  SG  CYS A  76      10.885   7.197 -25.258  1.00 67.51           S
ATOM    922  HG  CYS A  76       9.668   6.729 -25.518  1.00 67.51           H
ATOM    923  HN  CYS A  76       9.273   9.843 -22.034  1.00 67.51           H
ATOM    924  N   THR A  77       7.502   8.199 -23.337  1.00 60.26           N
ATOM    925  CA  THR A  77       6.225   7.543 -23.560  1.00 60.26           C
ATOM    926  C   THR A  77       5.130   8.581 -23.814  1.00 60.26           C
ATOM    927  O   THR A  77       4.279   8.392 -24.682  1.00 60.26           O
ATOM    928  HA  THR A  77       6.303   6.934 -24.461  1.00 60.26           H
ATOM    929  CB  THR A  77       5.940   6.642 -22.357  1.00 60.26           C
ATOM    930  HB  THR A  77       5.638   7.231 -21.492  1.00 60.26           H
ATOM    931  OG1 THR A  77       7.138   5.886 -22.198  1.00 60.26           O
ATOM    932  HG1 THR A  77       7.255   5.265 -22.973  1.00 60.26           H
ATOM    933  CG2 THR A  77       4.871   5.588 -22.655  1.00 60.26           C
ATOM    934 1HG2 THR A  77       5.204   4.955 -23.478  1.00 60.26           H
ATOM    935 2HG2 THR A  77       3.940   6.083 -22.932  1.00 60.26           H
ATOM    936 3HG2 THR A  77       4.708   4.975 -21.768  1.00 60.26           H
ATOM    937  HN  THR A  77       7.869   8.106 -22.412  1.00 60.26           H
ATOM    938  N   ARG A  78       5.187   9.656 -23.041  1.00 55.09           N
ATOM    939  CA  ARG A  78       4.050  10.553 -22.921  1.00 55.09           C
ATOM    940  C   ARG A  78       2.776   9.759 -22.622  1.00 55.09           C
ATOM    941  O   ARG A  78       2.612   8.638 -23.102  1.00 55.09           O
ATOM    942  HA  ARG A  78       4.303  11.214 -22.093  1.00 55.09           H
ATOM    943  CB  ARG A  78       3.849  11.361 -24.204  1.00 55.09           C
ATOM    944 1HB  ARG A  78       3.710  10.684 -25.047  1.00 55.09           H
ATOM    945 2HB  ARG A  78       2.941  11.960 -24.123  1.00 55.09           H
ATOM    946  CG  ARG A  78       5.047  12.275 -24.470  1.00 55.09           C
ATOM    947 1HG  ARG A  78       5.255  12.874 -23.583  1.00 55.09           H
ATOM    948 2HG  ARG A  78       5.934  11.672 -24.662  1.00 55.09           H
ATOM    949  CD  ARG A  78       4.781  13.195 -25.663  1.00 55.09           C
ATOM    950 1HD  ARG A  78       4.635  12.601 -26.565  1.00 55.09           H
ATOM    951 2HD  ARG A  78       3.862  13.759 -25.501  1.00 55.09           H
ATOM    952  NE  ARG A  78       5.917  14.125 -25.848  1.00 55.09           N
ATOM    953  HE  ARG A  78       6.729  13.993 -25.278  1.00 55.09           H
ATOM    954  CZ  ARG A  78       5.927  15.133 -26.731  1.00 55.09           C
ATOM    955  NH1 ARG A  78       4.867  15.356 -27.520  1.00 55.09           N
ATOM    956 1HH1 ARG A  78       4.061  14.769 -27.453  1.00 55.09           H
ATOM    957 2HH1 ARG A  78       4.883  16.110 -28.177  1.00 55.09           H
ATOM    958  NH2 ARG A  78       7.013  15.914 -26.814  1.00 55.09           N
ATOM    959 1HH2 ARG A  78       7.036  16.670 -27.467  1.00 55.09           H
ATOM    960 2HH2 ARG A  78       7.800  15.741 -26.221  1.00 55.09           H
ATOM    961  HN  ARG A  78       5.989   9.916 -22.503  1.00 55.09           H
ATOM    962  N   VAL A  79       1.907  10.371 -21.831  1.00 70.49           N
ATOM    963  CA  VAL A  79       0.647   9.741 -21.475  1.00 70.49           C
ATOM    964  C   VAL A  79      -0.308   9.811 -22.669  1.00 70.49           C
ATOM    965  O   VAL A  79      -0.895  10.858 -22.939  1.00 70.49           O
ATOM    966  HA  VAL A  79       0.854   8.695 -21.252  1.00 70.49           H
ATOM    967  CB  VAL A  79       0.075  10.392 -20.214  1.00 70.49           C
ATOM    968  HB  VAL A  79      -0.161  11.429 -20.449  1.00 70.49           H
ATOM    969  CG1 VAL A  79      -1.219   9.702 -19.780  1.00 70.49           C
ATOM    970 1HG1 VAL A  79      -1.957   9.779 -20.578  1.00 70.49           H
ATOM    971 2HG1 VAL A  79      -1.019   8.651 -19.571  1.00 70.49           H
ATOM    972 3HG1 VAL A  79      -1.604  10.184 -18.881  1.00 70.49           H
ATOM    973  CG2 VAL A  79       1.104  10.389 -19.081  1.00 70.49           C
ATOM    974 1HG2 VAL A  79       1.386   9.362 -18.848  1.00 70.49           H
ATOM    975 2HG2 VAL A  79       1.988  10.947 -19.392  1.00 70.49           H
ATOM    976 3HG2 VAL A  79       0.672  10.857 -18.197  1.00 70.49           H
ATOM    977  HN  VAL A  79       2.053  11.278 -21.437  1.00 70.49           H
ATOM    978  N   LYS A  80      -0.434   8.682 -23.352  1.00 63.43           N
ATOM    979  CA  LYS A  80      -1.244   8.623 -24.556  1.00 63.43           C
ATOM    980  C   LYS A  80      -2.531   7.848 -24.262  1.00 63.43           C
ATOM    981  O   LYS A  80      -3.564   8.097 -24.881  1.00 63.43           O
ATOM    982  HA  LYS A  80      -1.510   9.646 -24.822  1.00 63.43           H
ATOM    983  CB  LYS A  80      -0.433   8.049 -25.720  1.00 63.43           C
ATOM    984 1HB  LYS A  80       0.037   7.114 -25.414  1.00 63.43           H
ATOM    985 2HB  LYS A  80      -1.099   7.814 -26.550  1.00 63.43           H
ATOM    986  CG  LYS A  80       0.638   9.039 -26.182  1.00 63.43           C
ATOM    987 1HG  LYS A  80       0.174   9.993 -26.430  1.00 63.43           H
ATOM    988 2HG  LYS A  80       1.339   9.228 -25.369  1.00 63.43           H
ATOM    989  CD  LYS A  80       1.393   8.501 -27.399  1.00 63.43           C
ATOM    990 1HD  LYS A  80       1.858   7.546 -27.150  1.00 63.43           H
ATOM    991 2HD  LYS A  80       0.693   8.311 -28.212  1.00 63.43           H
ATOM    992  CE  LYS A  80       2.465   9.490 -27.861  1.00 63.43           C
ATOM    993 1HE  LYS A  80       2.006  10.454 -28.083  1.00 63.43           H
ATOM    994 2HE  LYS A  80       3.184   9.657 -27.059  1.00 63.43           H
ATOM    995  NZ  LYS A  80       3.161   8.977 -29.061  1.00 63.43           N
ATOM    996 1HZ  LYS A  80       3.868   9.643 -29.353  1.00 63.43           H
ATOM    997 2HZ  LYS A  80       3.602   8.090 -28.843  1.00 63.43           H
ATOM    998 3HZ  LYS A  80       2.491   8.846 -29.811  1.00 63.43           H
ATOM    999  HN  LYS A  80       0.005   7.821 -23.095  1.00 63.43           H
ATOM   1000  N   THR A  81      -2.425   6.925 -23.318  1.00 73.90           N
ATOM   1001  CA  THR A  81      -3.532   6.034 -23.015  1.00 73.90           C
ATOM   1002  C   THR A  81      -3.984   6.218 -21.565  1.00 73.90           C
ATOM   1003  O   THR A  81      -3.257   6.787 -20.752  1.00 73.90           O
ATOM   1004  HA  THR A  81      -4.376   6.306 -23.650  1.00 73.90           H
ATOM   1005  CB  THR A  81      -3.091   4.605 -23.337  1.00 73.90           C
ATOM   1006  HB  THR A  81      -3.951   3.939 -23.410  1.00 73.90           H
ATOM   1007  OG1 THR A  81      -2.155   4.290 -22.309  1.00 73.90           O
ATOM   1008  HG1 THR A  81      -1.957   3.310 -22.315  1.00 73.90           H
ATOM   1009  CG2 THR A  81      -2.270   4.522 -24.626  1.00 73.90           C
ATOM   1010 1HG2 THR A  81      -1.375   5.135 -24.527  1.00 73.90           H
ATOM   1011 2HG2 THR A  81      -2.869   4.885 -25.462  1.00 73.90           H
ATOM   1012 3HG2 THR A  81      -1.983   3.486 -24.807  1.00 73.90           H
ATOM   1013  HN  THR A  81      -1.604   6.781 -22.766  1.00 73.90           H
ATOM   1014  N   MET A  82      -5.181   5.726 -21.284  1.00 75.03           N
ATOM   1015  CA  MET A  82      -5.720   5.789 -19.936  1.00 75.03           C
ATOM   1016  C   MET A  82      -4.855   4.985 -18.963  1.00 75.03           C
ATOM   1017  O   MET A  82      -4.665   5.390 -17.817  1.00 75.03           O
ATOM   1018  HA  MET A  82      -5.702   6.844 -19.663  1.00 75.03           H
ATOM   1019  CB  MET A  82      -7.146   5.236 -19.929  1.00 75.03           C
ATOM   1020 1HB  MET A  82      -7.665   5.547 -20.836  1.00 75.03           H
ATOM   1021 2HB  MET A  82      -7.117   4.146 -19.936  1.00 75.03           H
ATOM   1022  CG  MET A  82      -7.917   5.723 -18.701  1.00 75.03           C
ATOM   1023 1HG  MET A  82      -7.487   5.293 -17.797  1.00 75.03           H
ATOM   1024 2HG  MET A  82      -7.829   6.806 -18.612  1.00 75.03           H
ATOM   1025  SD  MET A  82      -9.636   5.262 -18.837  1.00 75.03           S
ATOM   1026  CE  MET A  82     -10.294   6.089 -17.398  1.00 75.03           C
ATOM   1027 1HE  MET A  82      -9.802   5.708 -16.504  1.00 75.03           H
ATOM   1028 2HE  MET A  82     -10.115   7.161 -17.482  1.00 75.03           H
ATOM   1029 3HE  MET A  82     -11.366   5.904 -17.331  1.00 75.03           H
ATOM   1030  HN  MET A  82      -5.779   5.291 -21.958  1.00 75.03           H
ATOM   1031  N   THR A  83      -4.356   3.861 -19.454  1.00 75.55           N
ATOM   1032  CA  THR A  83      -3.484   3.017 -18.655  1.00 75.55           C
ATOM   1033  C   THR A  83      -2.217   3.779 -18.263  1.00 75.55           C
ATOM   1034  O   THR A  83      -1.773   3.705 -17.118  1.00 75.55           O
ATOM   1035  HA  THR A  83      -4.004   2.764 -17.731  1.00 75.55           H
ATOM   1036  CB  THR A  83      -3.204   1.740 -19.450  1.00 75.55           C
ATOM   1037  HB  THR A  83      -2.441   1.914 -20.208  1.00 75.55           H
ATOM   1038  OG1 THR A  83      -4.483   1.349 -19.942  1.00 75.55           O
ATOM   1039  HG1 THR A  83      -5.178   1.490 -19.237  1.00 75.55           H
ATOM   1040  CG2 THR A  83      -2.777   0.575 -18.554  1.00 75.55           C
ATOM   1041 1HG2 THR A  83      -3.570   0.357 -17.839  1.00 75.55           H
ATOM   1042 2HG2 THR A  83      -1.867   0.843 -18.018  1.00 75.55           H
ATOM   1043 3HG2 THR A  83      -2.591  -0.306 -19.169  1.00 75.55           H
ATOM   1044  HN  THR A  83      -4.538   3.525 -20.379  1.00 75.55           H
ATOM   1045  N   ASP A  84      -1.671   4.495 -19.235  1.00 78.35           N
ATOM   1046  CA  ASP A  84      -0.443   5.241 -19.016  1.00 78.35           C
ATOM   1047  C   ASP A  84      -0.657   6.245 -17.882  1.00 78.35           C
ATOM   1048  O   ASP A  84       0.234   6.462 -17.063  1.00 78.35           O
ATOM   1049  HA  ASP A  84       0.309   4.490 -18.771  1.00 78.35           H
ATOM   1050  CB  ASP A  84      -0.041   6.021 -20.269  1.00 78.35           C
ATOM   1051 1HB  ASP A  84      -0.823   6.738 -20.522  1.00 78.35           H
ATOM   1052 2HB  ASP A  84       0.864   6.594 -20.070  1.00 78.35           H
ATOM   1053  CG  ASP A  84       0.195   5.078 -21.450  1.00 78.35           C
ATOM   1054  OD1 ASP A  84       0.640   3.940 -21.187  1.00 78.35           O
ATOM   1055  OD2 ASP A  84      -0.075   5.516 -22.589  1.00 78.35           O
ATOM   1056  HN  ASP A  84      -2.052   4.569 -20.156  1.00 78.35           H
ATOM   1057  N   MET A  85      -1.845   6.833 -17.871  1.00 83.84           N
ATOM   1058  CA  MET A  85      -2.175   7.835 -16.872  1.00 83.84           C
ATOM   1059  C   MET A  85      -2.154   7.234 -15.465  1.00 83.84           C
ATOM   1060  O   MET A  85      -1.590   7.822 -14.544  1.00 83.84           O
ATOM   1061  HA  MET A  85      -1.405   8.601 -16.959  1.00 83.84           H
ATOM   1062  CB  MET A  85      -3.564   8.407 -17.162  1.00 83.84           C
ATOM   1063 1HB  MET A  85      -3.637   8.677 -18.216  1.00 83.84           H
ATOM   1064 2HB  MET A  85      -4.322   7.646 -16.975  1.00 83.84           H
ATOM   1065  CG  MET A  85      -3.843   9.636 -16.295  1.00 83.84           C
ATOM   1066 1HG  MET A  85      -4.892   9.921 -16.380  1.00 83.84           H
ATOM   1067 2HG  MET A  85      -3.661   9.400 -15.246  1.00 83.84           H
ATOM   1068  SD  MET A  85      -2.800  10.992 -16.804  1.00 83.84           S
ATOM   1069  CE  MET A  85      -3.139  12.153 -15.492  1.00 83.84           C
ATOM   1070 1HE  MET A  85      -4.202  12.392 -15.483  1.00 83.84           H
ATOM   1071 2HE  MET A  85      -2.857  11.713 -14.535  1.00 83.84           H
ATOM   1072 3HE  MET A  85      -2.563  13.065 -15.655  1.00 83.84           H
ATOM   1073  HN  MET A  85      -2.573   6.634 -18.527  1.00 83.84           H
ATOM   1074  N   PHE A  86      -2.777   6.070 -15.343  1.00 86.81           N
ATOM   1075  CA  PHE A  86      -2.875   5.406 -14.055  1.00 86.81           C
ATOM   1076  C   PHE A  86      -1.507   4.905 -13.590  1.00 86.81           C
ATOM   1077  O   PHE A  86      -1.184   4.981 -12.405  1.00 86.81           O
ATOM   1078  HA  PHE A  86      -3.255   6.137 -13.342  1.00 86.81           H
ATOM   1079  CB  PHE A  86      -3.807   4.207 -14.241  1.00 86.81           C
ATOM   1080 1HB  PHE A  86      -3.445   3.604 -15.074  1.00 86.81           H
ATOM   1081 2HB  PHE A  86      -3.760   3.581 -13.350  1.00 86.81           H
ATOM   1082  CG  PHE A  86      -5.266   4.587 -14.502  1.00 86.81           C
ATOM   1083  CD1 PHE A  86      -5.839   5.603 -13.803  1.00 86.81           C
ATOM   1084  HD1 PHE A  86      -5.259   6.147 -13.057  1.00 86.81           H
ATOM   1085  CD2 PHE A  86      -5.990   3.908 -15.432  1.00 86.81           C
ATOM   1086  HD2 PHE A  86      -5.531   3.094 -15.992  1.00 86.81           H
ATOM   1087  CE1 PHE A  86      -7.193   5.956 -14.045  1.00 86.81           C
ATOM   1088  HE1 PHE A  86      -7.653   6.771 -13.485  1.00 86.81           H
ATOM   1089  CE2 PHE A  86      -7.344   4.261 -15.674  1.00 86.81           C
ATOM   1090  HE2 PHE A  86      -7.924   3.717 -16.419  1.00 86.81           H
ATOM   1091  CZ  PHE A  86      -7.917   5.278 -14.975  1.00 86.81           C
ATOM   1092  HZ  PHE A  86      -8.956   5.549 -15.161  1.00 86.81           H
ATOM   1093  HN  PHE A  86      -3.207   5.585 -16.104  1.00 86.81           H
ATOM   1094  N   LEU A  87      -0.738   4.405 -14.547  1.00 81.26           N
ATOM   1095  CA  LEU A  87       0.569   3.849 -14.243  1.00 81.26           C
ATOM   1096  C   LEU A  87       1.491   4.966 -13.749  1.00 81.26           C
ATOM   1097  O   LEU A  87       2.318   4.748 -12.865  1.00 81.26           O
ATOM   1098  HA  LEU A  87       0.438   3.128 -13.436  1.00 81.26           H
ATOM   1099  CB  LEU A  87       1.120   3.084 -15.448  1.00 81.26           C
ATOM   1100 1HB  LEU A  87       1.064   3.734 -16.322  1.00 81.26           H
ATOM   1101 2HB  LEU A  87       2.175   2.878 -15.271  1.00 81.26           H
ATOM   1102  CG  LEU A  87       0.420   1.766 -15.783  1.00 81.26           C
ATOM   1103  HG  LEU A  87      -0.636   1.974 -15.955  1.00 81.26           H
ATOM   1104  CD1 LEU A  87       0.978   1.161 -17.073  1.00 81.26           C
ATOM   1105 1HD1 LEU A  87       0.823   1.857 -17.897  1.00 81.26           H
ATOM   1106 2HD1 LEU A  87       2.044   0.970 -16.953  1.00 81.26           H
ATOM   1107 3HD1 LEU A  87       0.463   0.224 -17.287  1.00 81.26           H
ATOM   1108  CD2 LEU A  87       0.502   0.788 -14.609  1.00 81.26           C
ATOM   1109 1HD2 LEU A  87       1.548   0.581 -14.381  1.00 81.26           H
ATOM   1110 2HD2 LEU A  87       0.021   1.227 -13.735  1.00 81.26           H
ATOM   1111 3HD2 LEU A  87      -0.003  -0.141 -14.873  1.00 81.26           H
ATOM   1112  HN  LEU A  87      -0.996   4.376 -15.513  1.00 81.26           H
ATOM   1113  N   LEU A  88       1.318   6.138 -14.342  1.00 87.39           N
ATOM   1114  CA  LEU A  88       2.106   7.296 -13.955  1.00 87.39           C
ATOM   1115  C   LEU A  88       1.757   7.688 -12.518  1.00 87.39           C
ATOM   1116  O   LEU A  88       2.646   7.889 -11.693  1.00 87.39           O
ATOM   1117  HA  LEU A  88       3.156   7.003 -13.988  1.00 87.39           H
ATOM   1118  CB  LEU A  88       1.922   8.431 -14.965  1.00 87.39           C
ATOM   1119 1HB  LEU A  88       2.266   8.083 -15.939  1.00 87.39           H
ATOM   1120 2HB  LEU A  88       0.856   8.637 -15.058  1.00 87.39           H
ATOM   1121  CG  LEU A  88       2.640   9.742 -14.639  1.00 87.39           C
ATOM   1122  HG  LEU A  88       2.329  10.064 -13.645  1.00 87.39           H
ATOM   1123  CD1 LEU A  88       4.156   9.540 -14.594  1.00 87.39           C
ATOM   1124 1HD1 LEU A  88       4.402   8.806 -13.827  1.00 87.39           H
ATOM   1125 2HD1 LEU A  88       4.504   9.182 -15.563  1.00 87.39           H
ATOM   1126 3HD1 LEU A  88       4.642  10.487 -14.360  1.00 87.39           H
ATOM   1127  CD2 LEU A  88       2.238  10.846 -15.618  1.00 87.39           C
ATOM   1128 1HD2 LEU A  88       2.501  10.546 -16.632  1.00 87.39           H
ATOM   1129 2HD2 LEU A  88       1.162  11.012 -15.557  1.00 87.39           H
ATOM   1130 3HD2 LEU A  88       2.763  11.766 -15.364  1.00 87.39           H
ATOM   1131  HN  LEU A  88       0.656   6.302 -15.073  1.00 87.39           H
ATOM   1132  N   ASN A  89       0.460   7.785 -12.264  1.00 89.58           N
ATOM   1133  CA  ASN A  89      -0.016   8.210 -10.959  1.00 89.58           C
ATOM   1134  C   ASN A  89       0.368   7.161  -9.914  1.00 89.58           C
ATOM   1135  O   ASN A  89       0.624   7.496  -8.758  1.00 89.58           O
ATOM   1136  HA  ASN A  89       0.462   9.173 -10.779  1.00 89.58           H
ATOM   1137  CB  ASN A  89      -1.540   8.352 -10.948  1.00 89.58           C
ATOM   1138 1HB  ASN A  89      -1.988   7.538 -11.519  1.00 89.58           H
ATOM   1139 2HB  ASN A  89      -1.909   8.266  -9.926  1.00 89.58           H
ATOM   1140  CG  ASN A  89      -1.970   9.695 -11.540  1.00 89.58           C
ATOM   1141  OD1 ASN A  89      -2.085  10.697 -10.854  1.00 89.58           O
ATOM   1142  ND2 ASN A  89      -2.200   9.661 -12.850  1.00 89.58           N
ATOM   1143 1HD2 ASN A  89      -2.087   8.805 -13.355  1.00 89.58           H
ATOM   1144 2HD2 ASN A  89      -2.486  10.490 -13.329  1.00 89.58           H
ATOM   1145  HN  ASN A  89      -0.257   7.580 -12.930  1.00 89.58           H
ATOM   1146  N   LEU A  90       0.397   5.913 -10.357  1.00 86.59           N
ATOM   1147  CA  LEU A  90       0.772   4.816  -9.481  1.00 86.59           C
ATOM   1148  C   LEU A  90       2.226   4.995  -9.041  1.00 86.59           C
ATOM   1149  O   LEU A  90       2.552   4.806  -7.870  1.00 86.59           O
ATOM   1150  HA  LEU A  90       0.135   4.870  -8.599  1.00 86.59           H
ATOM   1151  CB  LEU A  90       0.495   3.472 -10.158  1.00 86.59           C
ATOM   1152 1HB  LEU A  90      -0.546   3.457 -10.480  1.00 86.59           H
ATOM   1153 2HB  LEU A  90       1.108   3.407 -11.057  1.00 86.59           H
ATOM   1154  CG  LEU A  90       0.755   2.227  -9.307  1.00 86.59           C
ATOM   1155  HG  LEU A  90       1.773   2.282  -8.923  1.00 86.59           H
ATOM   1156  CD1 LEU A  90      -0.182   2.183  -8.099  1.00 86.59           C
ATOM   1157 1HD1 LEU A  90      -0.021   3.068  -7.482  1.00 86.59           H
ATOM   1158 2HD1 LEU A  90      -1.217   2.163  -8.441  1.00 86.59           H
ATOM   1159 3HD1 LEU A  90       0.023   1.289  -7.511  1.00 86.59           H
ATOM   1160  CD2 LEU A  90       0.659   0.955 -10.153  1.00 86.59           C
ATOM   1161 1HD2 LEU A  90      -0.339   0.881 -10.586  1.00 86.59           H
ATOM   1162 2HD2 LEU A  90       1.400   0.993 -10.951  1.00 86.59           H
ATOM   1163 3HD2 LEU A  90       0.848   0.085  -9.523  1.00 86.59           H
ATOM   1164  HN  LEU A  90       0.170   5.647 -11.294  1.00 86.59           H
ATOM   1165  N   ALA A  91       3.062   5.357 -10.003  1.00 90.75           N
ATOM   1166  CA  ALA A  91       4.480   5.530  -9.737  1.00 90.75           C
ATOM   1167  C   ALA A  91       4.676   6.720  -8.795  1.00 90.75           C
ATOM   1168  O   ALA A  91       5.531   6.683  -7.912  1.00 90.75           O
ATOM   1169  HA  ALA A  91       4.838   4.626  -9.245  1.00 90.75           H
ATOM   1170  CB  ALA A  91       5.231   5.702 -11.059  1.00 90.75           C
ATOM   1171 1HB  ALA A  91       5.084   4.818 -11.678  1.00 90.75           H
ATOM   1172 2HB  ALA A  91       4.850   6.580 -11.581  1.00 90.75           H
ATOM   1173 3HB  ALA A  91       6.295   5.832 -10.858  1.00 90.75           H
ATOM   1174  HN  ALA A  91       2.786   5.530 -10.948  1.00 90.75           H
ATOM   1175  N   ILE A  92       3.870   7.748  -9.017  1.00 91.00           N
ATOM   1176  CA  ILE A  92       3.928   8.938  -8.185  1.00 91.00           C
ATOM   1177  C   ILE A  92       3.553   8.570  -6.748  1.00 91.00           C
ATOM   1178  O   ILE A  92       4.222   8.984  -5.803  1.00 91.00           O
ATOM   1179  HA  ILE A  92       4.959   9.291  -8.193  1.00 91.00           H
ATOM   1180  CB  ILE A  92       3.063  10.051  -8.781  1.00 91.00           C
ATOM   1181  HB  ILE A  92       2.083   9.634  -9.012  1.00 91.00           H
ATOM   1182  CG1 ILE A  92       3.658  10.564 -10.094  1.00 91.00           C
ATOM   1183 1HG1 ILE A  92       4.558  11.143  -9.888  1.00 91.00           H
ATOM   1184 2HG1 ILE A  92       3.957   9.720 -10.716  1.00 91.00           H
ATOM   1185  CG2 ILE A  92       2.849  11.179  -7.770  1.00 91.00           C
ATOM   1186 1HG2 ILE A  92       2.349  10.783  -6.885  1.00 91.00           H
ATOM   1187 2HG2 ILE A  92       3.813  11.600  -7.485  1.00 91.00           H
ATOM   1188 3HG2 ILE A  92       2.231  11.956  -8.219  1.00 91.00           H
ATOM   1189  CD1 ILE A  92       2.649  11.430 -10.851  1.00 91.00           C
ATOM   1190 1HD1 ILE A  92       1.760  10.840 -11.076  1.00 91.00           H
ATOM   1191 2HD1 ILE A  92       2.370  12.285 -10.236  1.00 91.00           H
ATOM   1192 3HD1 ILE A  92       3.097  11.781 -11.781  1.00 91.00           H
ATOM   1193  HN  ILE A  92       3.187   7.775  -9.747  1.00 91.00           H
ATOM   1194  N   ALA A  93       2.485   7.795  -6.629  1.00 92.00           N
ATOM   1195  CA  ALA A  93       1.998   7.388  -5.322  1.00 92.00           C
ATOM   1196  C   ALA A  93       3.112   6.652  -4.574  1.00 92.00           C
ATOM   1197  O   ALA A  93       3.479   7.038  -3.466  1.00 92.00           O
ATOM   1198  HA  ALA A  93       1.735   8.290  -4.770  1.00 92.00           H
ATOM   1199  CB  ALA A  93       0.743   6.529  -5.490  1.00 92.00           C
ATOM   1200 1HB  ALA A  93      -0.028   7.107  -6.001  1.00 92.00           H
ATOM   1201 2HB  ALA A  93       0.984   5.645  -6.080  1.00 92.00           H
ATOM   1202 3HB  ALA A  93       0.377   6.224  -4.510  1.00 92.00           H
ATOM   1203  HN  ALA A  93       1.957   7.448  -7.404  1.00 92.00           H
ATOM   1204  N   ASP A  94       3.617   5.606  -5.211  1.00 89.15           N
ATOM   1205  CA  ASP A  94       4.610   4.754  -4.579  1.00 89.15           C
ATOM   1206  C   ASP A  94       5.776   5.614  -4.087  1.00 89.15           C
ATOM   1207  O   ASP A  94       6.302   5.390  -2.998  1.00 89.15           O
ATOM   1208  HA  ASP A  94       4.085   4.259  -3.762  1.00 89.15           H
ATOM   1209  CB  ASP A  94       5.164   3.727  -5.568  1.00 89.15           C
ATOM   1210 1HB  ASP A  94       5.349   4.205  -6.530  1.00 89.15           H
ATOM   1211 2HB  ASP A  94       6.123   3.352  -5.209  1.00 89.15           H
ATOM   1212  CG  ASP A  94       4.191   2.561  -5.750  1.00 89.15           C
ATOM   1213  OD1 ASP A  94       3.469   2.266  -4.773  1.00 89.15           O
ATOM   1214  OD2 ASP A  94       4.190   1.991  -6.863  1.00 89.15           O
ATOM   1215  HN  ASP A  94       3.360   5.338  -6.139  1.00 89.15           H
ATOM   1216  N   LEU A  95       6.146   6.581  -4.915  1.00 90.49           N
ATOM   1217  CA  LEU A  95       7.285   7.430  -4.611  1.00 90.49           C
ATOM   1218  C   LEU A  95       7.003   8.216  -3.329  1.00 90.49           C
ATOM   1219  O   LEU A  95       7.880   8.361  -2.479  1.00 90.49           O
ATOM   1220  HA  LEU A  95       8.141   6.779  -4.435  1.00 90.49           H
ATOM   1221  CB  LEU A  95       7.629   8.315  -5.811  1.00 90.49           C
ATOM   1222 1HB  LEU A  95       7.618   7.696  -6.708  1.00 90.49           H
ATOM   1223 2HB  LEU A  95       6.840   9.058  -5.927  1.00 90.49           H
ATOM   1224  CG  LEU A  95       8.972   9.044  -5.744  1.00 90.49           C
ATOM   1225  HG  LEU A  95       9.052   9.524  -4.769  1.00 90.49           H
ATOM   1226  CD1 LEU A  95      10.137   8.058  -5.859  1.00 90.49           C
ATOM   1227 1HD1 LEU A  95      10.088   7.340  -5.040  1.00 90.49           H
ATOM   1228 2HD1 LEU A  95      10.073   7.529  -6.810  1.00 90.49           H
ATOM   1229 3HD1 LEU A  95      11.080   8.603  -5.809  1.00 90.49           H
ATOM   1230  CD2 LEU A  95       9.050  10.148  -6.800  1.00 90.49           C
ATOM   1231 1HD2 LEU A  95       8.939   9.711  -7.792  1.00 90.49           H
ATOM   1232 2HD2 LEU A  95       8.252  10.871  -6.630  1.00 90.49           H
ATOM   1233 3HD2 LEU A  95      10.015  10.650  -6.731  1.00 90.49           H
ATOM   1234  HN  LEU A  95       5.684   6.786  -5.777  1.00 90.49           H
ATOM   1235  N   LEU A  96       5.774   8.702  -3.230  1.00 87.60           N
ATOM   1236  CA  LEU A  96       5.376   9.502  -2.084  1.00 87.60           C
ATOM   1237  C   LEU A  96       5.510   8.664  -0.811  1.00 87.60           C
ATOM   1238  O   LEU A  96       5.931   9.171   0.228  1.00 87.60           O
ATOM   1239  HA  LEU A  96       6.067  10.343  -2.018  1.00 87.60           H
ATOM   1240  CB  LEU A  96       3.976  10.081  -2.295  1.00 87.60           C
ATOM   1241 1HB  LEU A  96       3.322   9.281  -2.641  1.00 87.60           H
ATOM   1242 2HB  LEU A  96       3.592  10.412  -1.330  1.00 87.60           H
ATOM   1243  CG  LEU A  96       3.874  11.247  -3.280  1.00 87.60           C
ATOM   1244  HG  LEU A  96       4.336  10.942  -4.219  1.00 87.60           H
ATOM   1245  CD1 LEU A  96       2.412  11.583  -3.583  1.00 87.60           C
ATOM   1246 1HD1 LEU A  96       1.923  10.712  -4.020  1.00 87.60           H
ATOM   1247 2HD1 LEU A  96       1.904  11.860  -2.660  1.00 87.60           H
ATOM   1248 3HD1 LEU A  96       2.368  12.415  -4.286  1.00 87.60           H
ATOM   1249  CD2 LEU A  96       4.647  12.465  -2.771  1.00 87.60           C
ATOM   1250 1HD2 LEU A  96       4.237  12.781  -1.812  1.00 87.60           H
ATOM   1251 2HD2 LEU A  96       5.698  12.202  -2.648  1.00 87.60           H
ATOM   1252 3HD2 LEU A  96       4.558  13.279  -3.490  1.00 87.60           H
ATOM   1253  HN  LEU A  96       5.058   8.557  -3.913  1.00 87.60           H
ATOM   1254  N   PHE A  97       5.144   7.397  -0.934  1.00 90.11           N
ATOM   1255  CA  PHE A  97       5.220   6.483   0.194  1.00 90.11           C
ATOM   1256  C   PHE A  97       6.673   6.253   0.615  1.00 90.11           C
ATOM   1257  O   PHE A  97       6.997   6.315   1.800  1.00 90.11           O
ATOM   1258  HA  PHE A  97       4.673   6.940   1.018  1.00 90.11           H
ATOM   1259  CB  PHE A  97       4.618   5.154  -0.266  1.00 90.11           C
ATOM   1260 1HB  PHE A  97       3.538   5.268  -0.358  1.00 90.11           H
ATOM   1261 2HB  PHE A  97       4.999   4.919  -1.260  1.00 90.11           H
ATOM   1262  CG  PHE A  97       4.915   3.980   0.669  1.00 90.11           C
ATOM   1263  CD1 PHE A  97       5.635   2.917   0.218  1.00 90.11           C
ATOM   1264  HD1 PHE A  97       6.000   2.902  -0.808  1.00 90.11           H
ATOM   1265  CD2 PHE A  97       4.459   3.999   1.950  1.00 90.11           C
ATOM   1266  HD2 PHE A  97       3.882   4.850   2.311  1.00 90.11           H
ATOM   1267  CE1 PHE A  97       5.910   1.828   1.086  1.00 90.11           C
ATOM   1268  HE1 PHE A  97       6.487   0.976   0.725  1.00 90.11           H
ATOM   1269  CE2 PHE A  97       4.735   2.909   2.818  1.00 90.11           C
ATOM   1270  HE2 PHE A  97       4.369   2.924   3.844  1.00 90.11           H
ATOM   1271  CZ  PHE A  97       5.454   1.846   2.367  1.00 90.11           C
ATOM   1272  HZ  PHE A  97       5.666   1.010   3.034  1.00 90.11           H
ATOM   1273  HN  PHE A  97       4.800   6.994  -1.782  1.00 90.11           H
ATOM   1274  N   LEU A  98       7.510   5.992  -0.379  1.00 93.14           N
ATOM   1275  CA  LEU A  98       8.874   5.567  -0.117  1.00 93.14           C
ATOM   1276  C   LEU A  98       9.594   6.647   0.693  1.00 93.14           C
ATOM   1277  O   LEU A  98      10.455   6.340   1.516  1.00 93.14           O
ATOM   1278  HA  LEU A  98       8.823   4.660   0.486  1.00 93.14           H
ATOM   1279  CB  LEU A  98       9.583   5.204  -1.423  1.00 93.14           C
ATOM   1280 1HB  LEU A  98       9.465   6.034  -2.120  1.00 93.14           H
ATOM   1281 2HB  LEU A  98      10.649   5.107  -1.220  1.00 93.14           H
ATOM   1282  CG  LEU A  98       9.104   3.924  -2.112  1.00 93.14           C
ATOM   1283  HG  LEU A  98       8.014   3.920  -2.106  1.00 93.14           H
ATOM   1284  CD1 LEU A  98       9.548   3.891  -3.576  1.00 93.14           C
ATOM   1285 1HD1 LEU A  98       9.129   4.749  -4.102  1.00 93.14           H
ATOM   1286 2HD1 LEU A  98      10.636   3.930  -3.628  1.00 93.14           H
ATOM   1287 3HD1 LEU A  98       9.195   2.971  -4.042  1.00 93.14           H
ATOM   1288  CD2 LEU A  98       9.566   2.683  -1.346  1.00 93.14           C
ATOM   1289 1HD2 LEU A  98      10.655   2.669  -1.299  1.00 93.14           H
ATOM   1290 2HD2 LEU A  98       9.159   2.709  -0.335  1.00 93.14           H
ATOM   1291 3HD2 LEU A  98       9.213   1.788  -1.857  1.00 93.14           H
ATOM   1292  HN  LEU A  98       7.269   6.067  -1.347  1.00 93.14           H
ATOM   1293  N   VAL A  99       9.214   7.889   0.432  1.00 90.21           N
ATOM   1294  CA  VAL A  99       9.836   9.018   1.102  1.00 90.21           C
ATOM   1295  C   VAL A  99       9.578   8.919   2.607  1.00 90.21           C
ATOM   1296  O   VAL A  99      10.304   9.510   3.405  1.00 90.21           O
ATOM   1297  HA  VAL A  99      10.910   8.955   0.925  1.00 90.21           H
ATOM   1298  CB  VAL A  99       9.333  10.329   0.495  1.00 90.21           C
ATOM   1299  HB  VAL A  99       8.244  10.325   0.543  1.00 90.21           H
ATOM   1300  CG1 VAL A  99       9.833  11.533   1.296  1.00 90.21           C
ATOM   1301 1HG1 VAL A  99       9.473  11.462   2.322  1.00 90.21           H
ATOM   1302 2HG1 VAL A  99      10.923  11.542   1.294  1.00 90.21           H
ATOM   1303 3HG1 VAL A  99       9.461  12.451   0.843  1.00 90.21           H
ATOM   1304  CG2 VAL A  99       9.738  10.443  -0.976  1.00 90.21           C
ATOM   1305 1HG2 VAL A  99      10.824  10.415  -1.057  1.00 90.21           H
ATOM   1306 2HG2 VAL A  99       9.310   9.611  -1.536  1.00 90.21           H
ATOM   1307 3HG2 VAL A  99       9.367  11.384  -1.383  1.00 90.21           H
ATOM   1308  HN  VAL A  99       8.496   8.129  -0.222  1.00 90.21           H
ATOM   1309  N   THR A 100       8.542   8.167   2.949  1.00 90.27           N
ATOM   1310  CA  THR A 100       8.145   8.028   4.340  1.00 90.27           C
ATOM   1311  C   THR A 100       8.985   6.949   5.028  1.00 90.27           C
ATOM   1312  O   THR A 100       9.121   6.950   6.251  1.00 90.27           O
ATOM   1313  HA  THR A 100       8.351   8.968   4.852  1.00 90.27           H
ATOM   1314  CB  THR A 100       6.642   7.744   4.377  1.00 90.27           C
ATOM   1315  HB  THR A 100       6.237   7.923   5.372  1.00 90.27           H
ATOM   1316  OG1 THR A 100       6.530   6.406   3.898  1.00 90.27           O
ATOM   1317  HG1 THR A 100       5.630   6.035   4.128  1.00 90.27           H
ATOM   1318  CG2 THR A 100       5.865   8.572   3.352  1.00 90.27           C
ATOM   1319 1HG2 THR A 100       6.225   8.343   2.350  1.00 90.27           H
ATOM   1320 2HG2 THR A 100       6.011   9.633   3.557  1.00 90.27           H
ATOM   1321 3HG2 THR A 100       4.804   8.332   3.421  1.00 90.27           H
ATOM   1322  HN  THR A 100       7.980   7.660   2.296  1.00 90.27           H
ATOM   1323  N   LEU A 101       9.526   6.056   4.213  1.00 92.95           N
ATOM   1324  CA  LEU A 101      10.157   4.855   4.733  1.00 92.95           C
ATOM   1325  C   LEU A 101      11.362   5.248   5.591  1.00 92.95           C
ATOM   1326  O   LEU A 101      11.591   4.666   6.650  1.00 92.95           O
ATOM   1327  HA  LEU A 101       9.429   4.352   5.370  1.00 92.95           H
ATOM   1328  CB  LEU A 101      10.501   3.894   3.593  1.00 92.95           C
ATOM   1329 1HB  LEU A 101      11.016   4.456   2.814  1.00 92.95           H
ATOM   1330 2HB  LEU A 101      11.206   3.152   3.970  1.00 92.95           H
ATOM   1331  CG  LEU A 101       9.320   3.158   2.957  1.00 92.95           C
ATOM   1332  HG  LEU A 101       8.663   3.898   2.500  1.00 92.95           H
ATOM   1333  CD1 LEU A 101       9.793   2.224   1.841  1.00 92.95           C
ATOM   1334 1HD1 LEU A 101      10.299   2.806   1.070  1.00 92.95           H
ATOM   1335 2HD1 LEU A 101      10.484   1.488   2.252  1.00 92.95           H
ATOM   1336 3HD1 LEU A 101       8.934   1.714   1.406  1.00 92.95           H
ATOM   1337  CD2 LEU A 101       8.501   2.417   4.015  1.00 92.95           C
ATOM   1338 1HD2 LEU A 101       9.135   1.689   4.522  1.00 92.95           H
ATOM   1339 2HD2 LEU A 101       8.116   3.132   4.743  1.00 92.95           H
ATOM   1340 3HD2 LEU A 101       7.668   1.903   3.536  1.00 92.95           H
ATOM   1341  HN  LEU A 101       9.537   6.142   3.217  1.00 92.95           H
ATOM   1342  N   PRO A 102      12.150   6.238   5.152  1.00 94.76           N
ATOM   1343  CA  PRO A 102      13.334   6.652   5.909  1.00 94.76           C
ATOM   1344  C   PRO A 102      13.008   6.975   7.358  1.00 94.76           C
ATOM   1345  O   PRO A 102      13.740   6.583   8.265  1.00 94.76           O
ATOM   1346  HA  PRO A 102      14.055   5.836   5.954  1.00 94.76           H
ATOM   1347  CB  PRO A 102      13.836   7.884   5.152  1.00 94.76           C
ATOM   1348 1HB  PRO A 102      13.416   8.804   5.559  1.00 94.76           H
ATOM   1349 2HB  PRO A 102      14.920   7.977   5.211  1.00 94.76           H
ATOM   1350  CG  PRO A 102      13.368   7.635   3.723  1.00 94.76           C
ATOM   1351 1HG  PRO A 102      13.333   8.557   3.143  1.00 94.76           H
ATOM   1352 2HG  PRO A 102      14.039   6.962   3.189  1.00 94.76           H
ATOM   1353  CD  PRO A 102      11.988   7.029   3.918  1.00 94.76           C
ATOM   1354 1HD  PRO A 102      11.222   7.796   4.033  1.00 94.76           H
ATOM   1355 2HD  PRO A 102      11.693   6.413   3.069  1.00 94.76           H
ATOM   1356  N   PHE A 103      11.906   7.689   7.538  1.00 93.32           N
ATOM   1357  CA  PHE A 103      11.503   8.121   8.866  1.00 93.32           C
ATOM   1358  C   PHE A 103      11.095   6.928   9.731  1.00 93.32           C
ATOM   1359  O   PHE A 103      11.423   6.874  10.916  1.00 93.32           O
ATOM   1360  HA  PHE A 103      12.361   8.619   9.318  1.00 93.32           H
ATOM   1361  CB  PHE A 103      10.296   9.044   8.688  1.00 93.32           C
ATOM   1362 1HB  PHE A 103       9.516   8.506   8.150  1.00 93.32           H
ATOM   1363 2HB  PHE A 103       9.893   9.291   9.671  1.00 93.32           H
ATOM   1364  CG  PHE A 103      10.609  10.342   7.941  1.00 93.32           C
ATOM   1365  CD1 PHE A 103      11.089  11.419   8.619  1.00 93.32           C
ATOM   1366  HD1 PHE A 103      11.251  11.357   9.695  1.00 93.32           H
ATOM   1367  CD2 PHE A 103      10.408  10.419   6.598  1.00 93.32           C
ATOM   1368  HD2 PHE A 103      10.023   9.556   6.054  1.00 93.32           H
ATOM   1369  CE1 PHE A 103      11.380  12.623   7.925  1.00 93.32           C
ATOM   1370  HE1 PHE A 103      11.764  13.486   8.469  1.00 93.32           H
ATOM   1371  CE2 PHE A 103      10.698  11.623   5.904  1.00 93.32           C
ATOM   1372  HE2 PHE A 103      10.537  11.685   4.828  1.00 93.32           H
ATOM   1373  CZ  PHE A 103      11.178  12.700   6.583  1.00 93.32           C
ATOM   1374  HZ  PHE A 103      11.401  13.624   6.050  1.00 93.32           H
ATOM   1375  HN  PHE A 103      11.294   7.970   6.799  1.00 93.32           H
ATOM   1376  N   TRP A 104      10.385   6.000   9.107  1.00 86.49           N
ATOM   1377  CA  TRP A 104       9.915   4.818   9.809  1.00 86.49           C
ATOM   1378  C   TRP A 104      11.136   3.988  10.210  1.00 86.49           C
ATOM   1379  O   TRP A 104      11.141   3.353  11.263  1.00 86.49           O
ATOM   1380  HA  TRP A 104       9.381   5.150  10.700  1.00 86.49           H
ATOM   1381  CB  TRP A 104       8.914   4.035   8.957  1.00 86.49           C
ATOM   1382 1HB  TRP A 104       9.328   3.904   7.957  1.00 86.49           H
ATOM   1383 2HB  TRP A 104       8.789   3.040   9.383  1.00 86.49           H
ATOM   1384  CG  TRP A 104       7.541   4.701   8.841  1.00 86.49           C
ATOM   1385  CD1 TRP A 104       6.870   5.019   7.726  1.00 86.49           C
ATOM   1386  HD1 TRP A 104       7.237   4.836   6.716  1.00 86.49           H
ATOM   1387  CD2 TRP A 104       6.693   5.118   9.932  1.00 86.49           C
ATOM   1388  NE1 TRP A 104       5.657   5.609   8.016  1.00 86.49           N
ATOM   1389  HE1 TRP A 104       4.982   5.933   7.353  1.00 86.49           H
ATOM   1390  CE2 TRP A 104       5.546   5.671   9.400  1.00 86.49           C
ATOM   1391  CE3 TRP A 104       6.889   5.030  11.321  1.00 86.49           C
ATOM   1392  HE3 TRP A 104       7.785   4.598  11.765  1.00 86.49           H
ATOM   1393  CZ2 TRP A 104       4.505   6.180  10.186  1.00 86.49           C
ATOM   1394  HZ2 TRP A 104       3.609   6.612   9.742  1.00 86.49           H
ATOM   1395  CZ3 TRP A 104       5.840   5.543  12.093  1.00 86.49           C
ATOM   1396  HZ3 TRP A 104       5.940   5.501  13.177  1.00 86.49           H
ATOM   1397  CH2 TRP A 104       4.678   6.104  11.574  1.00 86.49           C
ATOM   1398  HH2 TRP A 104       3.906   6.482  12.243  1.00 86.49           H
ATOM   1399  HN  TRP A 104      10.132   6.045   8.140  1.00 86.49           H
ATOM   1400  N   ALA A 105      12.143   4.021   9.349  1.00 95.28           N
ATOM   1401  CA  ALA A 105      13.356   3.259   9.586  1.00 95.28           C
ATOM   1402  C   ALA A 105      14.029   3.763  10.864  1.00 95.28           C
ATOM   1403  O   ALA A 105      14.433   2.969  11.712  1.00 95.28           O
ATOM   1404  HA  ALA A 105      13.071   2.215   9.723  1.00 95.28           H
ATOM   1405  CB  ALA A 105      14.272   3.363   8.365  1.00 95.28           C
ATOM   1406 1HB  ALA A 105      13.759   2.965   7.490  1.00 95.28           H
ATOM   1407 2HB  ALA A 105      14.528   4.408   8.192  1.00 95.28           H
ATOM   1408 3HB  ALA A 105      15.183   2.791   8.544  1.00 95.28           H
ATOM   1409  HN  ALA A 105      12.138   4.555   8.503  1.00 95.28           H
ATOM   1410  N   ILE A 106      14.127   5.081  10.963  1.00 92.08           N
ATOM   1411  CA  ILE A 106      14.759   5.700  12.115  1.00 92.08           C
ATOM   1412  C   ILE A 106      13.924   5.414  13.365  1.00 92.08           C
ATOM   1413  O   ILE A 106      14.467   5.069  14.413  1.00 92.08           O
ATOM   1414  HA  ILE A 106      15.737   5.236  12.240  1.00 92.08           H
ATOM   1415  CB  ILE A 106      14.994   7.190  11.861  1.00 92.08           C
ATOM   1416  HB  ILE A 106      14.059   7.629  11.514  1.00 92.08           H
ATOM   1417  CG1 ILE A 106      16.031   7.401  10.755  1.00 92.08           C
ATOM   1418 1HG1 ILE A 106      17.025   7.167  11.135  1.00 92.08           H
ATOM   1419 2HG1 ILE A 106      15.834   6.714   9.932  1.00 92.08           H
ATOM   1420  CG2 ILE A 106      15.380   7.913  13.153  1.00 92.08           C
ATOM   1421 1HG2 ILE A 106      14.578   7.805  13.883  1.00 92.08           H
ATOM   1422 2HG2 ILE A 106      16.296   7.477  13.553  1.00 92.08           H
ATOM   1423 3HG2 ILE A 106      15.542   8.970  12.944  1.00 92.08           H
ATOM   1424  CD1 ILE A 106      16.000   8.842  10.243  1.00 92.08           C
ATOM   1425 1HD1 ILE A 106      15.011   9.064   9.842  1.00 92.08           H
ATOM   1426 2HD1 ILE A 106      16.221   9.524  11.063  1.00 92.08           H
ATOM   1427 3HD1 ILE A 106      16.746   8.964   9.457  1.00 92.08           H
ATOM   1428  HN  ILE A 106      13.784   5.720  10.274  1.00 92.08           H
ATOM   1429  N   ALA A 107      12.617   5.568  13.212  1.00 93.28           N
ATOM   1430  CA  ALA A 107      11.708   5.413  14.336  1.00 93.28           C
ATOM   1431  C   ALA A 107      11.785   3.975  14.854  1.00 93.28           C
ATOM   1432  O   ALA A 107      11.690   3.740  16.057  1.00 93.28           O
ATOM   1433  HA  ALA A 107      12.036   6.092  15.123  1.00 93.28           H
ATOM   1434  CB  ALA A 107      10.293   5.802  13.905  1.00 93.28           C
ATOM   1435 1HB  ALA A 107      10.287   6.841  13.574  1.00 93.28           H
ATOM   1436 2HB  ALA A 107       9.971   5.158  13.087  1.00 93.28           H
ATOM   1437 3HB  ALA A 107       9.612   5.686  14.749  1.00 93.28           H
ATOM   1438  HN  ALA A 107      12.178   5.793  12.342  1.00 93.28           H
ATOM   1439  N   ALA A 108      11.958   3.052  13.920  1.00 92.71           N
ATOM   1440  CA  ALA A 108      12.001   1.640  14.262  1.00 92.71           C
ATOM   1441  C   ALA A 108      13.342   1.323  14.928  1.00 92.71           C
ATOM   1442  O   ALA A 108      13.421   0.442  15.783  1.00 92.71           O
ATOM   1443  HA  ALA A 108      11.197   1.446  14.972  1.00 92.71           H
ATOM   1444  CB  ALA A 108      11.762   0.802  13.004  1.00 92.71           C
ATOM   1445 1HB  ALA A 108      10.785   1.044  12.587  1.00 92.71           H
ATOM   1446 2HB  ALA A 108      12.536   1.022  12.269  1.00 92.71           H
ATOM   1447 3HB  ALA A 108      11.795  -0.256  13.262  1.00 92.71           H
ATOM   1448  HN  ALA A 108      12.066   3.254  12.946  1.00 92.71           H
ATOM   1449  N   ALA A 109      14.362   2.058  14.511  1.00 91.43           N
ATOM   1450  CA  ALA A 109      15.716   1.782  14.961  1.00 91.43           C
ATOM   1451  C   ALA A 109      15.843   2.156  16.440  1.00 91.43           C
ATOM   1452  O   ALA A 109      16.553   1.491  17.193  1.00 91.43           O
ATOM   1453  HA  ALA A 109      15.892   0.712  14.849  1.00 91.43           H
ATOM   1454  CB  ALA A 109      16.711   2.541  14.081  1.00 91.43           C
ATOM   1455 1HB  ALA A 109      16.600   2.218  13.046  1.00 91.43           H
ATOM   1456 2HB  ALA A 109      16.516   3.611  14.150  1.00 91.43           H
ATOM   1457 3HB  ALA A 109      17.727   2.334  14.419  1.00 91.43           H
ATOM   1458  HN  ALA A 109      14.276   2.827  13.879  1.00 91.43           H
ATOM   1459  N   ASP A 110      15.144   3.218  16.811  1.00 83.19           N
ATOM   1460  CA  ASP A 110      15.309   3.798  18.133  1.00 83.19           C
ATOM   1461  C   ASP A 110      13.967   4.355  18.612  1.00 83.19           C
ATOM   1462  O   ASP A 110      13.170   3.634  19.211  1.00 83.19           O
ATOM   1463  HA  ASP A 110      15.669   2.982  18.760  1.00 83.19           H
ATOM   1464  CB  ASP A 110      16.317   4.948  18.109  1.00 83.19           C
ATOM   1465 1HB  ASP A 110      17.226   4.630  17.598  1.00 83.19           H
ATOM   1466 2HB  ASP A 110      15.907   5.783  17.540  1.00 83.19           H
ATOM   1467  CG  ASP A 110      16.657   5.409  19.527  1.00 83.19           C
ATOM   1468  OD1 ASP A 110      16.219   4.715  20.470  1.00 83.19           O
ATOM   1469  OD2 ASP A 110      17.347   6.446  19.637  1.00 83.19           O
ATOM   1470  HN  ASP A 110      14.477   3.681  16.227  1.00 83.19           H
ATOM   1471  N   GLN A 111      13.758   5.632  18.329  1.00 86.42           N
ATOM   1472  CA  GLN A 111      12.528   6.295  18.728  1.00 86.42           C
ATOM   1473  C   GLN A 111      12.163   7.387  17.720  1.00 86.42           C
ATOM   1474  O   GLN A 111      12.959   7.717  16.842  1.00 86.42           O
ATOM   1475  HA  GLN A 111      11.765   5.517  18.723  1.00 86.42           H
ATOM   1476  CB  GLN A 111      12.648   6.871  20.140  1.00 86.42           C
ATOM   1477 1HB  GLN A 111      11.724   7.382  20.409  1.00 86.42           H
ATOM   1478 2HB  GLN A 111      12.784   6.061  20.857  1.00 86.42           H
ATOM   1479  CG  GLN A 111      13.823   7.847  20.237  1.00 86.42           C
ATOM   1480 1HG  GLN A 111      14.750   7.331  19.987  1.00 86.42           H
ATOM   1481 2HG  GLN A 111      13.697   8.647  19.507  1.00 86.42           H
ATOM   1482  CD  GLN A 111      13.928   8.442  21.642  1.00 86.42           C
ATOM   1483  OE1 GLN A 111      13.002   8.394  22.435  1.00 86.42           O
ATOM   1484  NE2 GLN A 111      15.104   9.005  21.905  1.00 86.42           N
ATOM   1485 1HE2 GLN A 111      15.822   9.010  21.209  1.00 86.42           H
ATOM   1486 2HE2 GLN A 111      15.270   9.422  22.798  1.00 86.42           H
ATOM   1487  HN  GLN A 111      14.410   6.210  17.839  1.00 86.42           H
ATOM   1488  N   TRP A 112      10.959   7.917  17.880  1.00 91.30           N
ATOM   1489  CA  TRP A 112      10.502   9.005  17.033  1.00 91.30           C
ATOM   1490  C   TRP A 112      11.237  10.277  17.459  1.00 91.30           C
ATOM   1491  O   TRP A 112      10.971  10.823  18.529  1.00 91.30           O
ATOM   1492  HA  TRP A 112      10.756   8.755  16.003  1.00 91.30           H
ATOM   1493  CB  TRP A 112       8.980   9.146  17.094  1.00 91.30           C
ATOM   1494 1HB  TRP A 112       8.527   8.176  16.888  1.00 91.30           H
ATOM   1495 2HB  TRP A 112       8.691   9.423  18.108  1.00 91.30           H
ATOM   1496  CG  TRP A 112       8.410  10.176  16.117  1.00 91.30           C
ATOM   1497  CD1 TRP A 112       8.061  11.446  16.368  1.00 91.30           C
ATOM   1498  HD1 TRP A 112       8.144  11.923  17.344  1.00 91.30           H
ATOM   1499  CD2 TRP A 112       8.136   9.972  14.715  1.00 91.30           C
ATOM   1500  NE1 TRP A 112       7.583  12.072  15.234  1.00 91.30           N
ATOM   1501  HE1 TRP A 112       7.263  13.017  15.171  1.00 91.30           H
ATOM   1502  CE2 TRP A 112       7.630  11.147  14.198  1.00 91.30           C
ATOM   1503  CE3 TRP A 112       8.309   8.832  13.911  1.00 91.30           C
ATOM   1504  HE3 TRP A 112       8.706   7.892  14.296  1.00 91.30           H
ATOM   1505  CZ2 TRP A 112       7.257  11.296  12.857  1.00 91.30           C
ATOM   1506  HZ2 TRP A 112       6.860  12.235  12.472  1.00 91.30           H
ATOM   1507  CZ3 TRP A 112       7.930   8.997  12.573  1.00 91.30           C
ATOM   1508  HZ3 TRP A 112       8.044   8.143  11.906  1.00 91.30           H
ATOM   1509  CH2 TRP A 112       7.420  10.173  12.037  1.00 91.30           C
ATOM   1510  HH2 TRP A 112       7.149  10.221  10.982  1.00 91.30           H
ATOM   1511  HN  TRP A 112      10.303   7.615  18.572  1.00 91.30           H
ATOM   1512  N   LYS A 113      12.148  10.712  16.600  1.00 83.92           N
ATOM   1513  CA  LYS A 113      13.029  11.816  16.940  1.00 83.92           C
ATOM   1514  C   LYS A 113      12.504  13.100  16.293  1.00 83.92           C
ATOM   1515  O   LYS A 113      13.169  14.134  16.329  1.00 83.92           O
ATOM   1516  HA  LYS A 113      12.999  11.938  18.023  1.00 83.92           H
ATOM   1517  CB  LYS A 113      14.474  11.484  16.562  1.00 83.92           C
ATOM   1518 1HB  LYS A 113      14.539  11.292  15.491  1.00 83.92           H
ATOM   1519 2HB  LYS A 113      15.115  12.341  16.771  1.00 83.92           H
ATOM   1520  CG  LYS A 113      14.976  10.263  17.336  1.00 83.92           C
ATOM   1521 1HG  LYS A 113      14.835  10.423  18.405  1.00 83.92           H
ATOM   1522 2HG  LYS A 113      14.387   9.388  17.063  1.00 83.92           H
ATOM   1523  CD  LYS A 113      16.455  10.000  17.045  1.00 83.92           C
ATOM   1524 1HD  LYS A 113      16.590   9.799  15.982  1.00 83.92           H
ATOM   1525 2HD  LYS A 113      17.039  10.890  17.277  1.00 83.92           H
ATOM   1526  CE  LYS A 113      16.973   8.816  17.863  1.00 83.92           C
ATOM   1527 1HE  LYS A 113      16.874   9.031  18.927  1.00 83.92           H
ATOM   1528 2HE  LYS A 113      16.367   7.933  17.659  1.00 83.92           H
ATOM   1529  NZ  LYS A 113      18.389   8.539  17.536  1.00 83.92           N
ATOM   1530 1HZ  LYS A 113      18.701   7.722  18.050  1.00 83.92           H
ATOM   1531 2HZ  LYS A 113      18.479   8.367  16.541  1.00 83.92           H
ATOM   1532 3HZ  LYS A 113      18.958   9.338  17.794  1.00 83.92           H
ATOM   1533  HN  LYS A 113      12.287  10.325  15.689  1.00 83.92           H
ATOM   1534  N   PHE A 114      11.316  12.991  15.716  1.00 89.65           N
ATOM   1535  CA  PHE A 114      10.773  14.072  14.911  1.00 89.65           C
ATOM   1536  C   PHE A 114       9.613  14.762  15.631  1.00 89.65           C
ATOM   1537  O   PHE A 114       9.131  14.271  16.651  1.00 89.65           O
ATOM   1538  HA  PHE A 114      11.577  14.790  14.750  1.00 89.65           H
ATOM   1539  CB  PHE A 114      10.255  13.447  13.615  1.00 89.65           C
ATOM   1540 1HB  PHE A 114       9.392  12.822  13.845  1.00 89.65           H
ATOM   1541 2HB  PHE A 114       9.906  14.241  12.955  1.00 89.65           H
ATOM   1542  CG  PHE A 114      11.293  12.605  12.871  1.00 89.65           C
ATOM   1543  CD1 PHE A 114      12.259  13.214  12.132  1.00 89.65           C
ATOM   1544  HD1 PHE A 114      12.294  14.301  12.070  1.00 89.65           H
ATOM   1545  CD2 PHE A 114      11.250  11.248  12.949  1.00 89.65           C
ATOM   1546  HD2 PHE A 114      10.476  10.760  13.541  1.00 89.65           H
ATOM   1547  CE1 PHE A 114      13.223  12.432  11.442  1.00 89.65           C
ATOM   1548  HE1 PHE A 114      13.997  12.920  10.849  1.00 89.65           H
ATOM   1549  CE2 PHE A 114      12.214  10.466  12.258  1.00 89.65           C
ATOM   1550  HE2 PHE A 114      12.180   9.379  12.320  1.00 89.65           H
ATOM   1551  CZ  PHE A 114      13.180  11.075  11.519  1.00 89.65           C
ATOM   1552  HZ  PHE A 114      13.920  10.475  10.989  1.00 89.65           H
ATOM   1553  HN  PHE A 114      10.730  12.185  15.792  1.00 89.65           H
ATOM   1554  N   GLN A 115       9.198  15.889  15.072  1.00 81.97           N
ATOM   1555  CA  GLN A 115       8.134  16.676  15.673  1.00 81.97           C
ATOM   1556  C   GLN A 115       6.779  16.007  15.434  1.00 81.97           C
ATOM   1557  O   GLN A 115       6.658  15.128  14.581  1.00 81.97           O
ATOM   1558  HA  GLN A 115       8.355  16.694  16.740  1.00 81.97           H
ATOM   1559  CB  GLN A 115       8.141  18.108  15.136  1.00 81.97           C
ATOM   1560 1HB  GLN A 115       8.083  18.092  14.047  1.00 81.97           H
ATOM   1561 2HB  GLN A 115       7.259  18.639  15.494  1.00 81.97           H
ATOM   1562  CG  GLN A 115       9.404  18.853  15.574  1.00 81.97           C
ATOM   1563 1HG  GLN A 115       9.507  18.793  16.658  1.00 81.97           H
ATOM   1564 2HG  GLN A 115      10.282  18.372  15.144  1.00 81.97           H
ATOM   1565  CD  GLN A 115       9.354  20.319  15.140  1.00 81.97           C
ATOM   1566  OE1 GLN A 115       8.465  20.752  14.427  1.00 81.97           O
ATOM   1567  NE2 GLN A 115      10.357  21.056  15.610  1.00 81.97           N
ATOM   1568 1HE2 GLN A 115      11.055  20.638  16.191  1.00 81.97           H
ATOM   1569 2HE2 GLN A 115      10.412  22.028  15.382  1.00 81.97           H
ATOM   1570  HN  GLN A 115       9.575  16.265  14.225  1.00 81.97           H
ATOM   1571  N   THR A 116       5.794  16.447  16.202  1.00 88.55           N
ATOM   1572  CA  THR A 116       4.452  15.903  16.084  1.00 88.55           C
ATOM   1573  C   THR A 116       3.915  16.111  14.667  1.00 88.55           C
ATOM   1574  O   THR A 116       3.258  15.231  14.113  1.00 88.55           O
ATOM   1575  HA  THR A 116       4.502  14.827  16.253  1.00 88.55           H
ATOM   1576  CB  THR A 116       3.583  16.550  17.165  1.00 88.55           C
ATOM   1577  HB  THR A 116       3.341  17.580  16.904  1.00 88.55           H
ATOM   1578  OG1 THR A 116       4.334  16.378  18.363  1.00 88.55           O
ATOM   1579  HG1 THR A 116       3.987  16.990  19.075  1.00 88.55           H
ATOM   1580  CG2 THR A 116       2.291  15.771  17.420  1.00 88.55           C
ATOM   1581 1HG2 THR A 116       2.534  14.760  17.746  1.00 88.55           H
ATOM   1582 2HG2 THR A 116       1.706  15.726  16.501  1.00 88.55           H
ATOM   1583 3HG2 THR A 116       1.711  16.273  18.195  1.00 88.55           H
ATOM   1584  HN  THR A 116       5.901  17.162  16.894  1.00 88.55           H
ATOM   1585  N   PHE A 117       4.215  17.280  14.120  1.00 91.46           N
ATOM   1586  CA  PHE A 117       3.764  17.618  12.781  1.00 91.46           C
ATOM   1587  C   PHE A 117       4.183  16.545  11.774  1.00 91.46           C
ATOM   1588  O   PHE A 117       3.381  16.119  10.945  1.00 91.46           O
ATOM   1589  HA  PHE A 117       2.676  17.679  12.812  1.00 91.46           H
ATOM   1590  CB  PHE A 117       4.431  18.942  12.405  1.00 91.46           C
ATOM   1591 1HB  PHE A 117       4.123  19.708  13.117  1.00 91.46           H
ATOM   1592 2HB  PHE A 117       5.512  18.834  12.503  1.00 91.46           H
ATOM   1593  CG  PHE A 117       4.108  19.422  10.989  1.00 91.46           C
ATOM   1594  CD1 PHE A 117       5.043  19.321  10.006  1.00 91.46           C
ATOM   1595  HD1 PHE A 117       6.022  18.898  10.228  1.00 91.46           H
ATOM   1596  CD2 PHE A 117       2.885  19.950  10.713  1.00 91.46           C
ATOM   1597  HD2 PHE A 117       2.136  20.032  11.500  1.00 91.46           H
ATOM   1598  CE1 PHE A 117       4.742  19.767   8.692  1.00 91.46           C
ATOM   1599  HE1 PHE A 117       5.491  19.686   7.904  1.00 91.46           H
ATOM   1600  CE2 PHE A 117       2.585  20.396   9.398  1.00 91.46           C
ATOM   1601  HE2 PHE A 117       1.605  20.819   9.177  1.00 91.46           H
ATOM   1602  CZ  PHE A 117       3.520  20.295   8.416  1.00 91.46           C
ATOM   1603  HZ  PHE A 117       3.289  20.636   7.407  1.00 91.46           H
ATOM   1604  HN  PHE A 117       4.754  17.988  14.576  1.00 91.46           H
ATOM   1605  N   MET A 118       5.440  16.139  11.880  1.00 88.72           N
ATOM   1606  CA  MET A 118       5.993  15.168  10.951  1.00 88.72           C
ATOM   1607  C   MET A 118       5.323  13.803  11.121  1.00 88.72           C
ATOM   1608  O   MET A 118       5.185  13.051  10.158  1.00 88.72           O
ATOM   1609  HA  MET A 118       5.785  15.561   9.957  1.00 88.72           H
ATOM   1610  CB  MET A 118       7.498  15.031  11.192  1.00 88.72           C
ATOM   1611 1HB  MET A 118       7.925  16.009  11.415  1.00 88.72           H
ATOM   1612 2HB  MET A 118       7.675  14.400  12.063  1.00 88.72           H
ATOM   1613  CG  MET A 118       8.196  14.431   9.970  1.00 88.72           C
ATOM   1614 1HG  MET A 118       9.256  14.286  10.180  1.00 88.72           H
ATOM   1615 2HG  MET A 118       7.778  13.449   9.748  1.00 88.72           H
ATOM   1616  SD  MET A 118       7.997  15.509   8.562  1.00 88.72           S
ATOM   1617  CE  MET A 118       8.385  14.372   7.242  1.00 88.72           C
ATOM   1618 1HE  MET A 118       9.400  13.996   7.373  1.00 88.72           H
ATOM   1619 2HE  MET A 118       7.684  13.538   7.264  1.00 88.72           H
ATOM   1620 3HE  MET A 118       8.308  14.886   6.284  1.00 88.72           H
ATOM   1621  HN  MET A 118       6.075  16.462  12.582  1.00 88.72           H
ATOM   1622  N   CYS A 119       4.923  13.525  12.354  1.00 93.87           N
ATOM   1623  CA  CYS A 119       4.200  12.300  12.648  1.00 93.87           C
ATOM   1624  C   CYS A 119       2.890  12.313  11.858  1.00 93.87           C
ATOM   1625  O   CYS A 119       2.538  11.325  11.215  1.00 93.87           O
ATOM   1626  HA  CYS A 119       4.837  11.476  12.326  1.00 93.87           H
ATOM   1627  CB  CYS A 119       3.959  12.131  14.149  1.00 93.87           C
ATOM   1628 1HB  CYS A 119       4.912  12.022  14.668  1.00 93.87           H
ATOM   1629 2HB  CYS A 119       3.477  13.022  14.551  1.00 93.87           H
ATOM   1630  SG  CYS A 119       2.911  10.662  14.454  1.00 93.87           S
ATOM   1631  HN  CYS A 119       5.085  14.120  13.142  1.00 93.87           H
ATOM   1632  N   LYS A 120       2.203  13.444  11.932  1.00 92.07           N
ATOM   1633  CA  LYS A 120       0.931  13.593  11.246  1.00 92.07           C
ATOM   1634  C   LYS A 120       1.137  13.377   9.745  1.00 92.07           C
ATOM   1635  O   LYS A 120       0.382  12.642   9.110  1.00 92.07           O
ATOM   1636  HA  LYS A 120       0.266  12.814  11.618  1.00 92.07           H
ATOM   1637  CB  LYS A 120       0.290  14.938  11.592  1.00 92.07           C
ATOM   1638 1HB  LYS A 120       1.013  15.740  11.439  1.00 92.07           H
ATOM   1639 2HB  LYS A 120      -0.545  15.131  10.918  1.00 92.07           H
ATOM   1640  CG  LYS A 120      -0.201  14.956  13.041  1.00 92.07           C
ATOM   1641 1HG  LYS A 120      -0.977  14.201  13.174  1.00 92.07           H
ATOM   1642 2HG  LYS A 120       0.618  14.692  13.709  1.00 92.07           H
ATOM   1643  CD  LYS A 120      -0.751  16.333  13.417  1.00 92.07           C
ATOM   1644 1HD  LYS A 120       0.035  17.081  13.319  1.00 92.07           H
ATOM   1645 2HD  LYS A 120      -1.545  16.613  12.725  1.00 92.07           H
ATOM   1646  CE  LYS A 120      -1.290  16.336  14.849  1.00 92.07           C
ATOM   1647 1HE  LYS A 120      -0.627  15.760  15.494  1.00 92.07           H
ATOM   1648 2HE  LYS A 120      -1.307  17.355  15.235  1.00 92.07           H
ATOM   1649  NZ  LYS A 120      -2.654  15.761  14.890  1.00 92.07           N
ATOM   1650 1HZ  LYS A 120      -3.085  15.977  15.782  1.00 92.07           H
ATOM   1651 2HZ  LYS A 120      -3.210  16.157  14.141  1.00 92.07           H
ATOM   1652 3HZ  LYS A 120      -2.600  14.755  14.776  1.00 92.07           H
ATOM   1653  HN  LYS A 120       2.502  14.247  12.447  1.00 92.07           H
ATOM   1654  N   VAL A 121       2.163  14.031   9.221  1.00 93.05           N
ATOM   1655  CA  VAL A 121       2.412  14.010   7.790  1.00 93.05           C
ATOM   1656  C   VAL A 121       2.706  12.575   7.349  1.00 93.05           C
ATOM   1657  O   VAL A 121       2.108  12.080   6.395  1.00 93.05           O
ATOM   1658  HA  VAL A 121       1.504  14.351   7.293  1.00 93.05           H
ATOM   1659  CB  VAL A 121       3.538  14.985   7.440  1.00 93.05           C
ATOM   1660  HB  VAL A 121       4.391  14.755   8.079  1.00 93.05           H
ATOM   1661  CG1 VAL A 121       3.981  14.813   5.986  1.00 93.05           C
ATOM   1662 1HG1 VAL A 121       4.340  13.795   5.834  1.00 93.05           H
ATOM   1663 2HG1 VAL A 121       3.136  15.003   5.324  1.00 93.05           H
ATOM   1664 3HG1 VAL A 121       4.782  15.518   5.764  1.00 93.05           H
ATOM   1665  CG2 VAL A 121       3.119  16.430   7.718  1.00 93.05           C
ATOM   1666 1HG2 VAL A 121       2.244  16.676   7.117  1.00 93.05           H
ATOM   1667 2HG2 VAL A 121       2.876  16.541   8.775  1.00 93.05           H
ATOM   1668 3HG2 VAL A 121       3.937  17.102   7.461  1.00 93.05           H
ATOM   1669  HN  VAL A 121       2.816  14.568   9.756  1.00 93.05           H
ATOM   1670  N   VAL A 122       3.627  11.946   8.066  1.00 92.16           N
ATOM   1671  CA  VAL A 122       4.139  10.650   7.655  1.00 92.16           C
ATOM   1672  C   VAL A 122       2.998   9.630   7.661  1.00 92.16           C
ATOM   1673  O   VAL A 122       2.838   8.866   6.710  1.00 92.16           O
ATOM   1674  HA  VAL A 122       4.512  10.752   6.636  1.00 92.16           H
ATOM   1675  CB  VAL A 122       5.310  10.242   8.550  1.00 92.16           C
ATOM   1676  HB  VAL A 122       4.990  10.341   9.587  1.00 92.16           H
ATOM   1677  CG1 VAL A 122       5.697   8.781   8.315  1.00 92.16           C
ATOM   1678 1HG1 VAL A 122       4.845   8.139   8.540  1.00 92.16           H
ATOM   1679 2HG1 VAL A 122       5.989   8.645   7.274  1.00 92.16           H
ATOM   1680 3HG1 VAL A 122       6.532   8.517   8.964  1.00 92.16           H
ATOM   1681  CG2 VAL A 122       6.510  11.168   8.339  1.00 92.16           C
ATOM   1682 1HG2 VAL A 122       6.831  11.115   7.298  1.00 92.16           H
ATOM   1683 2HG2 VAL A 122       6.226  12.192   8.580  1.00 92.16           H
ATOM   1684 3HG2 VAL A 122       7.329  10.855   8.987  1.00 92.16           H
ATOM   1685  HN  VAL A 122       4.020  12.307   8.911  1.00 92.16           H
ATOM   1686  N   ASN A 123       2.234   9.651   8.744  1.00 91.42           N
ATOM   1687  CA  ASN A 123       1.114   8.737   8.887  1.00 91.42           C
ATOM   1688  C   ASN A 123       0.104   8.995   7.767  1.00 91.42           C
ATOM   1689  O   ASN A 123      -0.427   8.056   7.176  1.00 91.42           O
ATOM   1690  HA  ASN A 123       1.550   7.740   8.834  1.00 91.42           H
ATOM   1691  CB  ASN A 123       0.400   8.946  10.224  1.00 91.42           C
ATOM   1692 1HB  ASN A 123       0.468   9.994  10.517  1.00 91.42           H
ATOM   1693 2HB  ASN A 123      -0.659   8.713  10.115  1.00 91.42           H
ATOM   1694  CG  ASN A 123       1.012   8.066  11.316  1.00 91.42           C
ATOM   1695  OD1 ASN A 123       1.766   7.143  11.055  1.00 91.42           O
ATOM   1696  ND2 ASN A 123       0.647   8.402  12.550  1.00 91.42           N
ATOM   1697 1HD2 ASN A 123       0.025   9.171  12.695  1.00 91.42           H
ATOM   1698 2HD2 ASN A 123       0.995   7.886  13.332  1.00 91.42           H
ATOM   1699  HN  ASN A 123       2.370  10.277   9.512  1.00 91.42           H
ATOM   1700  N   SER A 124      -0.130  10.273   7.508  1.00 91.90           N
ATOM   1701  CA  SER A 124      -1.124  10.667   6.523  1.00 91.90           C
ATOM   1702  C   SER A 124      -0.681  10.225   5.127  1.00 91.90           C
ATOM   1703  O   SER A 124      -1.482   9.701   4.355  1.00 91.90           O
ATOM   1704  HA  SER A 124      -2.039  10.153   6.815  1.00 91.90           H
ATOM   1705  CB  SER A 124      -1.358  12.179   6.551  1.00 91.90           C
ATOM   1706 1HB  SER A 124      -0.439  12.693   6.270  1.00 91.90           H
ATOM   1707 2HB  SER A 124      -2.112  12.443   5.809  1.00 91.90           H
ATOM   1708  OG  SER A 124      -1.779  12.630   7.836  1.00 91.90           O
ATOM   1709  HG  SER A 124      -1.059  13.182   8.257  1.00 91.90           H
ATOM   1710  HN  SER A 124       0.344  11.031   7.956  1.00 91.90           H
ATOM   1711  N   MET A 125       0.594  10.452   4.846  1.00 84.92           N
ATOM   1712  CA  MET A 125       1.143  10.121   3.542  1.00 84.92           C
ATOM   1713  C   MET A 125       1.012   8.623   3.256  1.00 84.92           C
ATOM   1714  O   MET A 125       0.627   8.229   2.156  1.00 84.92           O
ATOM   1715  HA  MET A 125       0.553  10.688   2.822  1.00 84.92           H
ATOM   1716  CB  MET A 125       2.618  10.523   3.492  1.00 84.92           C
ATOM   1717 1HB  MET A 125       3.118  10.199   4.405  1.00 84.92           H
ATOM   1718 2HB  MET A 125       3.110  10.015   2.662  1.00 84.92           H
ATOM   1719  CG  MET A 125       2.769  12.037   3.332  1.00 84.92           C
ATOM   1720 1HG  MET A 125       2.230  12.372   2.445  1.00 84.92           H
ATOM   1721 2HG  MET A 125       2.325  12.547   4.186  1.00 84.92           H
ATOM   1722  SD  MET A 125       4.496  12.467   3.194  1.00 84.92           S
ATOM   1723  CE  MET A 125       4.810  11.956   1.513  1.00 84.92           C
ATOM   1724 1HE  MET A 125       4.610  10.889   1.414  1.00 84.92           H
ATOM   1725 2HE  MET A 125       4.160  12.511   0.837  1.00 84.92           H
ATOM   1726 3HE  MET A 125       5.851  12.156   1.261  1.00 84.92           H
ATOM   1727  HN  MET A 125       1.245  10.854   5.489  1.00 84.92           H
ATOM   1728  N   TYR A 126       1.339   7.830   4.266  1.00 84.51           N
ATOM   1729  CA  TYR A 126       1.240   6.385   4.145  1.00 84.51           C
ATOM   1730  C   TYR A 126      -0.193   5.959   3.821  1.00 84.51           C
ATOM   1731  O   TYR A 126      -0.417   5.155   2.918  1.00 84.51           O
ATOM   1732  HA  TYR A 126       1.897   6.070   3.334  1.00 84.51           H
ATOM   1733  CB  TYR A 126       1.632   5.820   5.511  1.00 84.51           C
ATOM   1734 1HB  TYR A 126       2.708   5.934   5.645  1.00 84.51           H
ATOM   1735 2HB  TYR A 126       1.149   6.411   6.290  1.00 84.51           H
ATOM   1736  CG  TYR A 126       1.261   4.348   5.705  1.00 84.51           C
ATOM   1737  CD1 TYR A 126       0.212   4.004   6.533  1.00 84.51           C
ATOM   1738  HD1 TYR A 126      -0.353   4.781   7.048  1.00 84.51           H
ATOM   1739  CD2 TYR A 126       1.977   3.365   5.052  1.00 84.51           C
ATOM   1740  HD2 TYR A 126       2.805   3.637   4.398  1.00 84.51           H
ATOM   1741  CE1 TYR A 126      -0.137   2.619   6.715  1.00 84.51           C
ATOM   1742  HE1 TYR A 126      -0.963   2.333   7.366  1.00 84.51           H
ATOM   1743  CE2 TYR A 126       1.628   1.980   5.235  1.00 84.51           C
ATOM   1744  HE2 TYR A 126       2.184   1.193   4.725  1.00 84.51           H
ATOM   1745  CZ  TYR A 126       0.588   1.675   6.057  1.00 84.51           C
ATOM   1746  OH  TYR A 126       0.259   0.367   6.229  1.00 84.51           O
ATOM   1747  HH  TYR A 126       0.718  -0.195   5.541  1.00 84.51           H
ATOM   1748  HN  TYR A 126       1.665   8.158   5.152  1.00 84.51           H
ATOM   1749  N   LYS A 127      -1.128   6.517   4.577  1.00 84.95           N
ATOM   1750  CA  LYS A 127      -2.519   6.114   4.467  1.00 84.95           C
ATOM   1751  C   LYS A 127      -3.046   6.487   3.081  1.00 84.95           C
ATOM   1752  O   LYS A 127      -3.723   5.689   2.434  1.00 84.95           O
ATOM   1753  HA  LYS A 127      -2.554   5.029   4.569  1.00 84.95           H
ATOM   1754  CB  LYS A 127      -3.340   6.702   5.616  1.00 84.95           C
ATOM   1755 1HB  LYS A 127      -2.813   6.553   6.559  1.00 84.95           H
ATOM   1756 2HB  LYS A 127      -3.446   7.779   5.479  1.00 84.95           H
ATOM   1757  CG  LYS A 127      -4.724   6.054   5.690  1.00 84.95           C
ATOM   1758 1HG  LYS A 127      -5.459   6.793   6.008  1.00 84.95           H
ATOM   1759 2HG  LYS A 127      -5.023   5.713   4.699  1.00 84.95           H
ATOM   1760  CD  LYS A 127      -4.725   4.874   6.664  1.00 84.95           C
ATOM   1761 1HD  LYS A 127      -4.187   4.034   6.224  1.00 84.95           H
ATOM   1762 2HD  LYS A 127      -4.195   5.149   7.576  1.00 84.95           H
ATOM   1763  CE  LYS A 127      -6.153   4.447   7.007  1.00 84.95           C
ATOM   1764 1HE  LYS A 127      -6.857   5.213   6.679  1.00 84.95           H
ATOM   1765 2HE  LYS A 127      -6.405   3.533   6.471  1.00 84.95           H
ATOM   1766  NZ  LYS A 127      -6.293   4.229   8.464  1.00 84.95           N
ATOM   1767 1HZ  LYS A 127      -7.164   3.744   8.652  1.00 84.95           H
ATOM   1768 2HZ  LYS A 127      -5.516   3.669   8.798  1.00 84.95           H
ATOM   1769 3HZ  LYS A 127      -6.295   5.124   8.942  1.00 84.95           H
ATOM   1770  HN  LYS A 127      -0.947   7.231   5.253  1.00 84.95           H
ATOM   1771  N   MET A 128      -2.716   7.701   2.664  1.00 85.70           N
ATOM   1772  CA  MET A 128      -3.188   8.208   1.387  1.00 85.70           C
ATOM   1773  C   MET A 128      -2.681   7.342   0.232  1.00 85.70           C
ATOM   1774  O   MET A 128      -3.416   7.074  -0.716  1.00 85.70           O
ATOM   1775  HA  MET A 128      -4.276   8.160   1.436  1.00 85.70           H
ATOM   1776  CB  MET A 128      -2.702   9.647   1.198  1.00 85.70           C
ATOM   1777 1HB  MET A 128      -2.943  10.235   2.084  1.00 85.70           H
ATOM   1778 2HB  MET A 128      -1.617   9.658   1.094  1.00 85.70           H
ATOM   1779  CG  MET A 128      -3.345  10.285  -0.035  1.00 85.70           C
ATOM   1780 1HG  MET A 128      -3.000   9.780  -0.937  1.00 85.70           H
ATOM   1781 2HG  MET A 128      -4.427  10.163   0.005  1.00 85.70           H
ATOM   1782  SD  MET A 128      -2.930  12.020  -0.111  1.00 85.70           S
ATOM   1783  CE  MET A 128      -1.181  11.905  -0.448  1.00 85.70           C
ATOM   1784 1HE  MET A 128      -0.689  11.368   0.363  1.00 85.70           H
ATOM   1785 2HE  MET A 128      -1.025  11.371  -1.385  1.00 85.70           H
ATOM   1786 3HE  MET A 128      -0.760  12.908  -0.526  1.00 85.70           H
ATOM   1787  HN  MET A 128      -2.139   8.332   3.183  1.00 85.70           H
ATOM   1788  N   ASN A 129      -1.427   6.929   0.351  1.00 80.92           N
ATOM   1789  CA  ASN A 129      -0.798   6.141  -0.695  1.00 80.92           C
ATOM   1790  C   ASN A 129      -1.420   4.743  -0.719  1.00 80.92           C
ATOM   1791  O   ASN A 129      -1.664   4.187  -1.789  1.00 80.92           O
ATOM   1792  HA  ASN A 129      -0.977   6.693  -1.617  1.00 80.92           H
ATOM   1793  CB  ASN A 129       0.703   5.985  -0.439  1.00 80.92           C
ATOM   1794 1HB  ASN A 129       1.141   6.959  -0.222  1.00 80.92           H
ATOM   1795 2HB  ASN A 129       0.863   5.360   0.440  1.00 80.92           H
ATOM   1796  CG  ASN A 129       1.404   5.362  -1.648  1.00 80.92           C
ATOM   1797  OD1 ASN A 129       0.863   5.284  -2.739  1.00 80.92           O
ATOM   1798  ND2 ASN A 129       2.633   4.924  -1.394  1.00 80.92           N
ATOM   1799 1HD2 ASN A 129       3.018   5.018  -0.476  1.00 80.92           H
ATOM   1800 2HD2 ASN A 129       3.173   4.500  -2.121  1.00 80.92           H
ATOM   1801  HN  ASN A 129      -0.847   7.124   1.141  1.00 80.92           H
ATOM   1802  N   PHE A 130      -1.660   4.216   0.473  1.00 85.70           N
ATOM   1803  CA  PHE A 130      -2.250   2.895   0.602  1.00 85.70           C
ATOM   1804  C   PHE A 130      -3.526   2.779  -0.235  1.00 85.70           C
ATOM   1805  O   PHE A 130      -3.684   1.833  -1.004  1.00 85.70           O
ATOM   1806  HA  PHE A 130      -1.514   2.176   0.240  1.00 85.70           H
ATOM   1807  CB  PHE A 130      -2.603   2.704   2.078  1.00 85.70           C
ATOM   1808 1HB  PHE A 130      -1.685   2.724   2.666  1.00 85.70           H
ATOM   1809 2HB  PHE A 130      -3.211   3.547   2.407  1.00 85.70           H
ATOM   1810  CG  PHE A 130      -3.355   1.405   2.376  1.00 85.70           C
ATOM   1811  CD1 PHE A 130      -4.702   1.426   2.556  1.00 85.70           C
ATOM   1812  HD1 PHE A 130      -5.247   2.367   2.488  1.00 85.70           H
ATOM   1813  CD2 PHE A 130      -2.675   0.230   2.460  1.00 85.70           C
ATOM   1814  HD2 PHE A 130      -1.595   0.214   2.316  1.00 85.70           H
ATOM   1815  CE1 PHE A 130      -5.400   0.220   2.832  1.00 85.70           C
ATOM   1816  HE1 PHE A 130      -6.480   0.236   2.977  1.00 85.70           H
ATOM   1817  CE2 PHE A 130      -3.373  -0.975   2.737  1.00 85.70           C
ATOM   1818  HE2 PHE A 130      -2.828  -1.917   2.804  1.00 85.70           H
ATOM   1819  CZ  PHE A 130      -4.720  -0.955   2.917  1.00 85.70           C
ATOM   1820  HZ  PHE A 130      -5.256  -1.880   3.129  1.00 85.70           H
ATOM   1821  HN  PHE A 130      -1.460   4.676   1.338  1.00 85.70           H
ATOM   1822  N   TYR A 131      -4.403   3.756  -0.055  1.00 91.12           N
ATOM   1823  CA  TYR A 131      -5.682   3.748  -0.744  1.00 91.12           C
ATOM   1824  C   TYR A 131      -5.506   4.065  -2.231  1.00 91.12           C
ATOM   1825  O   TYR A 131      -6.126   3.429  -3.082  1.00 91.12           O
ATOM   1826  HA  TYR A 131      -6.114   2.753  -0.641  1.00 91.12           H
ATOM   1827  CB  TYR A 131      -6.517   4.854  -0.095  1.00 91.12           C
ATOM   1828 1HB  TYR A 131      -5.903   5.750   0.001  1.00 91.12           H
ATOM   1829 2HB  TYR A 131      -7.346   5.106  -0.757  1.00 91.12           H
ATOM   1830  CG  TYR A 131      -7.076   4.485   1.280  1.00 91.12           C
ATOM   1831  CD1 TYR A 131      -7.838   3.345   1.432  1.00 91.12           C
ATOM   1832  HD1 TYR A 131      -8.042   2.707   0.572  1.00 91.12           H
ATOM   1833  CD2 TYR A 131      -6.818   5.293   2.369  1.00 91.12           C
ATOM   1834  HD2 TYR A 131      -6.216   6.194   2.249  1.00 91.12           H
ATOM   1835  CE1 TYR A 131      -8.365   2.998   2.727  1.00 91.12           C
ATOM   1836  HE1 TYR A 131      -8.968   2.101   2.861  1.00 91.12           H
ATOM   1837  CE2 TYR A 131      -7.344   4.947   3.664  1.00 91.12           C
ATOM   1838  HE2 TYR A 131      -7.148   5.576   4.532  1.00 91.12           H
ATOM   1839  CZ  TYR A 131      -8.091   3.816   3.779  1.00 91.12           C
ATOM   1840  OH  TYR A 131      -8.588   3.488   5.002  1.00 91.12           O
ATOM   1841  HH  TYR A 131      -8.639   4.303   5.580  1.00 91.12           H
ATOM   1842  HN  TYR A 131      -4.252   4.540   0.547  1.00 91.12           H
ATOM   1843  N   SER A 132      -4.657   5.047  -2.498  1.00 90.72           N
ATOM   1844  CA  SER A 132      -4.500   5.553  -3.850  1.00 90.72           C
ATOM   1845  C   SER A 132      -3.956   4.451  -4.762  1.00 90.72           C
ATOM   1846  O   SER A 132      -4.416   4.292  -5.891  1.00 90.72           O
ATOM   1847  HA  SER A 132      -5.500   5.851  -4.165  1.00 90.72           H
ATOM   1848  CB  SER A 132      -3.573   6.770  -3.878  1.00 90.72           C
ATOM   1849 1HB  SER A 132      -3.495   7.143  -4.900  1.00 90.72           H
ATOM   1850 2HB  SER A 132      -4.008   7.571  -3.280  1.00 90.72           H
ATOM   1851  OG  SER A 132      -2.272   6.463  -3.385  1.00 90.72           O
ATOM   1852  HG  SER A 132      -1.680   7.265  -3.458  1.00 90.72           H
ATOM   1853  HN  SER A 132      -4.084   5.493  -1.810  1.00 90.72           H
ATOM   1854  N   CYS A 133      -2.984   3.719  -4.237  1.00 87.48           N
ATOM   1855  CA  CYS A 133      -2.358   2.652  -4.998  1.00 87.48           C
ATOM   1856  C   CYS A 133      -3.429   1.616  -5.344  1.00 87.48           C
ATOM   1857  O   CYS A 133      -3.572   1.229  -6.503  1.00 87.48           O
ATOM   1858  HA  CYS A 133      -1.953   3.107  -5.902  1.00 87.48           H
ATOM   1859  CB  CYS A 133      -1.185   2.028  -4.238  1.00 87.48           C
ATOM   1860 1HB  CYS A 133      -1.463   1.862  -3.197  1.00 87.48           H
ATOM   1861 2HB  CYS A 133      -0.943   1.054  -4.662  1.00 87.48           H
ATOM   1862  SG  CYS A 133       0.274   3.128  -4.326  1.00 87.48           S
ATOM   1863  HG  CYS A 133      -0.250   4.113  -3.603  1.00 87.48           H
ATOM   1864  HN  CYS A 133      -2.626   3.846  -3.312  1.00 87.48           H
ATOM   1865  N   VAL A 134      -4.155   1.196  -4.318  1.00 86.90           N
ATOM   1866  CA  VAL A 134      -5.108   0.111  -4.470  1.00 86.90           C
ATOM   1867  C   VAL A 134      -6.193   0.526  -5.465  1.00 86.90           C
ATOM   1868  O   VAL A 134      -6.599  -0.266  -6.314  1.00 86.90           O
ATOM   1869  HA  VAL A 134      -4.570  -0.746  -4.876  1.00 86.90           H
ATOM   1870  CB  VAL A 134      -5.671  -0.287  -3.104  1.00 86.90           C
ATOM   1871  HB  VAL A 134      -6.066   0.611  -2.630  1.00 86.90           H
ATOM   1872  CG1 VAL A 134      -6.821  -1.284  -3.254  1.00 86.90           C
ATOM   1873 1HG1 VAL A 134      -7.620  -0.832  -3.842  1.00 86.90           H
ATOM   1874 2HG1 VAL A 134      -6.462  -2.181  -3.758  1.00 86.90           H
ATOM   1875 3HG1 VAL A 134      -7.203  -1.550  -2.268  1.00 86.90           H
ATOM   1876  CG2 VAL A 134      -4.571  -0.850  -2.201  1.00 86.90           C
ATOM   1877 1HG2 VAL A 134      -4.133  -1.732  -2.669  1.00 86.90           H
ATOM   1878 2HG2 VAL A 134      -3.799  -0.095  -2.055  1.00 86.90           H
ATOM   1879 3HG2 VAL A 134      -4.998  -1.125  -1.237  1.00 86.90           H
ATOM   1880  HN  VAL A 134      -4.099   1.584  -3.398  1.00 86.90           H
ATOM   1881  N   LEU A 135      -6.633   1.769  -5.328  1.00 91.83           N
ATOM   1882  CA  LEU A 135      -7.711   2.277  -6.158  1.00 91.83           C
ATOM   1883  C   LEU A 135      -7.225   2.391  -7.604  1.00 91.83           C
ATOM   1884  O   LEU A 135      -7.988   2.157  -8.540  1.00 91.83           O
ATOM   1885  HA  LEU A 135      -8.522   1.550  -6.123  1.00 91.83           H
ATOM   1886  CB  LEU A 135      -8.254   3.589  -5.587  1.00 91.83           C
ATOM   1887 1HB  LEU A 135      -7.416   4.266  -5.424  1.00 91.83           H
ATOM   1888 2HB  LEU A 135      -8.895   4.051  -6.338  1.00 91.83           H
ATOM   1889  CG  LEU A 135      -9.045   3.476  -4.282  1.00 91.83           C
ATOM   1890  HG  LEU A 135      -8.425   2.957  -3.551  1.00 91.83           H
ATOM   1891  CD1 LEU A 135      -9.358   4.859  -3.709  1.00 91.83           C
ATOM   1892 1HD1 LEU A 135      -8.426   5.389  -3.509  1.00 91.83           H
ATOM   1893 2HD1 LEU A 135      -9.949   5.426  -4.428  1.00 91.83           H
ATOM   1894 3HD1 LEU A 135      -9.920   4.750  -2.782  1.00 91.83           H
ATOM   1895  CD2 LEU A 135     -10.310   2.637  -4.478  1.00 91.83           C
ATOM   1896 1HD2 LEU A 135     -10.943   3.106  -5.231  1.00 91.83           H
ATOM   1897 2HD2 LEU A 135     -10.034   1.636  -4.808  1.00 91.83           H
ATOM   1898 3HD2 LEU A 135     -10.853   2.573  -3.536  1.00 91.83           H
ATOM   1899  HN  LEU A 135      -6.266   2.422  -4.665  1.00 91.83           H
ATOM   1900  N   LEU A 136      -5.957   2.751  -7.742  1.00 90.59           N
ATOM   1901  CA  LEU A 136      -5.363   2.912  -9.059  1.00 90.59           C
ATOM   1902  C   LEU A 136      -5.304   1.552  -9.757  1.00 90.59           C
ATOM   1903  O   LEU A 136      -5.651   1.437 -10.931  1.00 90.59           O
ATOM   1904  HA  LEU A 136      -6.018   3.567  -9.634  1.00 90.59           H
ATOM   1905  CB  LEU A 136      -4.005   3.608  -8.953  1.00 90.59           C
ATOM   1906 1HB  LEU A 136      -3.456   3.165  -8.122  1.00 90.59           H
ATOM   1907 2HB  LEU A 136      -3.439   3.397  -9.859  1.00 90.59           H
ATOM   1908  CG  LEU A 136      -4.043   5.124  -8.750  1.00 90.59           C
ATOM   1909  HG  LEU A 136      -4.741   5.344  -7.943  1.00 90.59           H
ATOM   1910  CD1 LEU A 136      -2.673   5.654  -8.321  1.00 90.59           C
ATOM   1911 1HD1 LEU A 136      -2.380   5.184  -7.383  1.00 90.59           H
ATOM   1912 2HD1 LEU A 136      -1.936   5.422  -9.090  1.00 90.59           H
ATOM   1913 3HD1 LEU A 136      -2.728   6.734  -8.184  1.00 90.59           H
ATOM   1914  CD2 LEU A 136      -4.564   5.832 -10.003  1.00 90.59           C
ATOM   1915 1HD2 LEU A 136      -3.910   5.608 -10.846  1.00 90.59           H
ATOM   1916 2HD2 LEU A 136      -5.573   5.483 -10.223  1.00 90.59           H
ATOM   1917 3HD2 LEU A 136      -4.581   6.908  -9.832  1.00 90.59           H
ATOM   1918  HN  LEU A 136      -5.340   2.930  -6.976  1.00 90.59           H
ATOM   1919  N   ILE A 137      -4.862   0.555  -9.004  1.00 84.79           N
ATOM   1920  CA  ILE A 137      -4.713  -0.784  -9.548  1.00 84.79           C
ATOM   1921  C   ILE A 137      -6.085  -1.313  -9.971  1.00 84.79           C
ATOM   1922  O   ILE A 137      -6.208  -1.980 -10.997  1.00 84.79           O
ATOM   1923  HA  ILE A 137      -4.084  -0.709 -10.435  1.00 84.79           H
ATOM   1924  CB  ILE A 137      -3.985  -1.689  -8.552  1.00 84.79           C
ATOM   1925  HB  ILE A 137      -4.438  -1.550  -7.570  1.00 84.79           H
ATOM   1926  CG1 ILE A 137      -2.512  -1.297  -8.431  1.00 84.79           C
ATOM   1927 1HG1 ILE A 137      -1.985  -1.558  -9.349  1.00 84.79           H
ATOM   1928 2HG1 ILE A 137      -2.428  -0.217  -8.311  1.00 84.79           H
ATOM   1929  CG2 ILE A 137      -4.158  -3.163  -8.923  1.00 84.79           C
ATOM   1930 1HG2 ILE A 137      -5.217  -3.418  -8.917  1.00 84.79           H
ATOM   1931 2HG2 ILE A 137      -3.748  -3.338  -9.918  1.00 84.79           H
ATOM   1932 3HG2 ILE A 137      -3.630  -3.785  -8.199  1.00 84.79           H
ATOM   1933  CD1 ILE A 137      -1.853  -2.000  -7.242  1.00 84.79           C
ATOM   1934 1HD1 ILE A 137      -2.367  -1.717  -6.323  1.00 84.79           H
ATOM   1935 2HD1 ILE A 137      -1.918  -3.079  -7.377  1.00 84.79           H
ATOM   1936 3HD1 ILE A 137      -0.806  -1.703  -7.179  1.00 84.79           H
ATOM   1937  HN  ILE A 137      -4.608   0.651  -8.042  1.00 84.79           H
ATOM   1938  N   MET A 138      -7.082  -0.997  -9.158  1.00 88.14           N
ATOM   1939  CA  MET A 138      -8.452  -1.365  -9.474  1.00 88.14           C
ATOM   1940  C   MET A 138      -8.901  -0.726 -10.790  1.00 88.14           C
ATOM   1941  O   MET A 138      -9.518  -1.385 -11.626  1.00 88.14           O
ATOM   1942  HA  MET A 138      -8.449  -2.451  -9.572  1.00 88.14           H
ATOM   1943  CB  MET A 138      -9.377  -0.911  -8.344  1.00 88.14           C
ATOM   1944 1HB  MET A 138      -9.023  -1.313  -7.395  1.00 88.14           H
ATOM   1945 2HB  MET A 138      -9.349   0.176  -8.260  1.00 88.14           H
ATOM   1946  CG  MET A 138     -10.815  -1.371  -8.594  1.00 88.14           C
ATOM   1947 1HG  MET A 138     -11.159  -1.005  -9.561  1.00 88.14           H
ATOM   1948 2HG  MET A 138     -10.856  -2.459  -8.631  1.00 88.14           H
ATOM   1949  SD  MET A 138     -11.884  -0.765  -7.299  1.00 88.14           S
ATOM   1950  CE  MET A 138     -11.887   0.977  -7.689  1.00 88.14           C
ATOM   1951 1HE  MET A 138     -10.869   1.362  -7.639  1.00 88.14           H
ATOM   1952 2HE  MET A 138     -12.283   1.123  -8.694  1.00 88.14           H
ATOM   1953 3HE  MET A 138     -12.512   1.509  -6.972  1.00 88.14           H
ATOM   1954  HN  MET A 138      -6.967  -0.499  -8.298  1.00 88.14           H
ATOM   1955  N   CYS A 139      -8.575   0.550 -10.933  1.00 90.43           N
ATOM   1956  CA  CYS A 139      -8.993   1.303 -12.103  1.00 90.43           C
ATOM   1957  C   CYS A 139      -8.282   0.723 -13.327  1.00 90.43           C
ATOM   1958  O   CYS A 139      -8.858   0.659 -14.412  1.00 90.43           O
ATOM   1959  HA  CYS A 139     -10.072   1.177 -12.187  1.00 90.43           H
ATOM   1960  CB  CYS A 139      -8.720   2.800 -11.940  1.00 90.43           C
ATOM   1961 1HB  CYS A 139      -7.710   2.954 -11.559  1.00 90.43           H
ATOM   1962 2HB  CYS A 139      -8.773   3.295 -12.910  1.00 90.43           H
ATOM   1963  SG  CYS A 139      -9.940   3.538 -10.793  1.00 90.43           S
ATOM   1964  HG  CYS A 139      -9.393   3.057  -9.680  1.00 90.43           H
ATOM   1965  HN  CYS A 139      -8.036   1.067 -10.268  1.00 90.43           H
ATOM   1966  N   ILE A 140      -7.040   0.315 -13.112  1.00 83.39           N
ATOM   1967  CA  ILE A 140      -6.260  -0.302 -14.172  1.00 83.39           C
ATOM   1968  C   ILE A 140      -6.993  -1.545 -14.680  1.00 83.39           C
ATOM   1969  O   ILE A 140      -7.081  -1.768 -15.887  1.00 83.39           O
ATOM   1970  HA  ILE A 140      -6.193   0.417 -14.989  1.00 83.39           H
ATOM   1971  CB  ILE A 140      -4.834  -0.581 -13.695  1.00 83.39           C
ATOM   1972  HB  ILE A 140      -4.887  -1.032 -12.705  1.00 83.39           H
ATOM   1973  CG1 ILE A 140      -4.038   0.719 -13.558  1.00 83.39           C
ATOM   1974 1HG1 ILE A 140      -3.795   1.107 -14.547  1.00 83.39           H
ATOM   1975 2HG1 ILE A 140      -4.648   1.472 -13.060  1.00 83.39           H
ATOM   1976  CG2 ILE A 140      -4.136  -1.586 -14.613  1.00 83.39           C
ATOM   1977 1HG2 ILE A 140      -4.692  -2.523 -14.616  1.00 83.39           H
ATOM   1978 2HG2 ILE A 140      -4.094  -1.186 -15.626  1.00 83.39           H
ATOM   1979 3HG2 ILE A 140      -3.123  -1.767 -14.251  1.00 83.39           H
ATOM   1980  CD1 ILE A 140      -2.750   0.491 -12.764  1.00 83.39           C
ATOM   1981 1HD1 ILE A 140      -2.997   0.126 -11.767  1.00 83.39           H
ATOM   1982 2HD1 ILE A 140      -2.131  -0.245 -13.278  1.00 83.39           H
ATOM   1983 3HD1 ILE A 140      -2.203   1.431 -12.681  1.00 83.39           H
ATOM   1984  HN  ILE A 140      -6.567   0.400 -12.235  1.00 83.39           H
ATOM   1985  N   SER A 141      -7.500  -2.322 -13.734  1.00 85.25           N
ATOM   1986  CA  SER A 141      -8.165  -3.570 -14.068  1.00 85.25           C
ATOM   1987  C   SER A 141      -9.428  -3.289 -14.884  1.00 85.25           C
ATOM   1988  O   SER A 141      -9.715  -3.991 -15.852  1.00 85.25           O
ATOM   1989  HA  SER A 141      -7.444  -4.132 -14.661  1.00 85.25           H
ATOM   1990  CB  SER A 141      -8.514  -4.362 -12.806  1.00 85.25           C
ATOM   1991 1HB  SER A 141      -9.216  -3.789 -12.201  1.00 85.25           H
ATOM   1992 2HB  SER A 141      -9.018  -5.288 -13.087  1.00 85.25           H
ATOM   1993  OG  SER A 141      -7.359  -4.668 -12.031  1.00 85.25           O
ATOM   1994  HG  SER A 141      -7.169  -3.923 -11.391  1.00 85.25           H
ATOM   1995  HN  SER A 141      -7.462  -2.111 -12.758  1.00 85.25           H
ATOM   1996  N   VAL A 142     -10.149  -2.259 -14.464  1.00 87.84           N
ATOM   1997  CA  VAL A 142     -11.373  -1.875 -15.145  1.00 87.84           C
ATOM   1998  C   VAL A 142     -11.039  -1.414 -16.565  1.00 87.84           C
ATOM   1999  O   VAL A 142     -11.748  -1.748 -17.513  1.00 87.84           O
ATOM   2000  HA  VAL A 142     -12.008  -2.759 -15.204  1.00 87.84           H
ATOM   2001  CB  VAL A 142     -12.114  -0.813 -14.330  1.00 87.84           C
ATOM   2002  HB  VAL A 142     -11.438   0.029 -14.184  1.00 87.84           H
ATOM   2003  CG1 VAL A 142     -13.343  -0.302 -15.084  1.00 87.84           C
ATOM   2004 1HG1 VAL A 142     -13.032   0.138 -16.032  1.00 87.84           H
ATOM   2005 2HG1 VAL A 142     -14.023  -1.133 -15.276  1.00 87.84           H
ATOM   2006 3HG1 VAL A 142     -13.851   0.452 -14.483  1.00 87.84           H
ATOM   2007  CG2 VAL A 142     -12.500  -1.350 -12.951  1.00 87.84           C
ATOM   2008 1HG2 VAL A 142     -13.151  -2.217 -13.068  1.00 87.84           H
ATOM   2009 2HG2 VAL A 142     -11.601  -1.642 -12.409  1.00 87.84           H
ATOM   2010 3HG2 VAL A 142     -13.026  -0.575 -12.393  1.00 87.84           H
ATOM   2011  HN  VAL A 142      -9.908  -1.693 -13.675  1.00 87.84           H
ATOM   2012  N   ASP A 143      -9.958  -0.653 -16.667  1.00 82.12           N
ATOM   2013  CA  ASP A 143      -9.559  -0.087 -17.944  1.00 82.12           C
ATOM   2014  C   ASP A 143      -9.238  -1.220 -18.921  1.00 82.12           C
ATOM   2015  O   ASP A 143      -9.615  -1.163 -20.090  1.00 82.12           O
ATOM   2016  HA  ASP A 143     -10.408   0.514 -18.269  1.00 82.12           H
ATOM   2017  CB  ASP A 143      -8.307   0.779 -17.796  1.00 82.12           C
ATOM   2018 1HB  ASP A 143      -8.482   1.552 -17.048  1.00 82.12           H
ATOM   2019 2HB  ASP A 143      -7.479   0.168 -17.436  1.00 82.12           H
ATOM   2020  CG  ASP A 143      -7.928   1.428 -19.129  1.00 82.12           C
ATOM   2021  OD1 ASP A 143      -8.735   2.253 -19.608  1.00 82.12           O
ATOM   2022  OD2 ASP A 143      -6.840   1.083 -19.639  1.00 82.12           O
ATOM   2023  HN  ASP A 143      -9.362  -0.423 -15.898  1.00 82.12           H
ATOM   2024  N   ARG A 144      -8.544  -2.224 -18.405  1.00 72.11           N
ATOM   2025  CA  ARG A 144      -8.159  -3.365 -19.219  1.00 72.11           C
ATOM   2026  C   ARG A 144      -9.402  -4.115 -19.703  1.00 72.11           C
ATOM   2027  O   ARG A 144      -9.462  -4.546 -20.854  1.00 72.11           O
ATOM   2028  HA  ARG A 144      -7.609  -2.936 -20.057  1.00 72.11           H
ATOM   2029  CB  ARG A 144      -7.266  -4.326 -18.433  1.00 72.11           C
ATOM   2030 1HB  ARG A 144      -7.711  -4.528 -17.459  1.00 72.11           H
ATOM   2031 2HB  ARG A 144      -7.202  -5.280 -18.957  1.00 72.11           H
ATOM   2032  CG  ARG A 144      -5.863  -3.744 -18.249  1.00 72.11           C
ATOM   2033 1HG  ARG A 144      -5.930  -2.771 -17.764  1.00 72.11           H
ATOM   2034 2HG  ARG A 144      -5.281  -4.389 -17.590  1.00 72.11           H
ATOM   2035  CD  ARG A 144      -5.147  -3.602 -19.594  1.00 72.11           C
ATOM   2036 1HD  ARG A 144      -5.032  -4.581 -20.059  1.00 72.11           H
ATOM   2037 2HD  ARG A 144      -5.748  -2.996 -20.272  1.00 72.11           H
ATOM   2038  NE  ARG A 144      -3.820  -2.977 -19.398  1.00 72.11           N
ATOM   2039  HE  ARG A 144      -3.541  -2.754 -18.464  1.00 72.11           H
ATOM   2040  CZ  ARG A 144      -2.970  -2.690 -20.393  1.00 72.11           C
ATOM   2041  NH1 ARG A 144      -3.293  -2.967 -21.664  1.00 72.11           N
ATOM   2042 1HH1 ARG A 144      -4.174  -3.390 -21.875  1.00 72.11           H
ATOM   2043 2HH1 ARG A 144      -2.653  -2.750 -22.401  1.00 72.11           H
ATOM   2044  NH2 ARG A 144      -1.793  -2.123 -20.099  1.00 72.11           N
ATOM   2045 1HH2 ARG A 144      -1.147  -1.903 -20.830  1.00 72.11           H
ATOM   2046 2HH2 ARG A 144      -1.559  -1.920 -19.148  1.00 72.11           H
ATOM   2047  HN  ARG A 144      -8.246  -2.267 -17.451  1.00 72.11           H
ATOM   2048  N   TYR A 145     -10.363  -4.248 -18.800  1.00 84.02           N
ATOM   2049  CA  TYR A 145     -11.628  -4.875 -19.141  1.00 84.02           C
ATOM   2050  C   TYR A 145     -12.283  -4.175 -20.334  1.00 84.02           C
ATOM   2051  O   TYR A 145     -12.667  -4.824 -21.305  1.00 84.02           O
ATOM   2052  HA  TYR A 145     -11.429  -5.914 -19.404  1.00 84.02           H
ATOM   2053  CB  TYR A 145     -12.525  -4.710 -17.913  1.00 84.02           C
ATOM   2054 1HB  TYR A 145     -12.196  -5.404 -17.140  1.00 84.02           H
ATOM   2055 2HB  TYR A 145     -12.396  -3.704 -17.513  1.00 84.02           H
ATOM   2056  CG  TYR A 145     -14.011  -4.945 -18.191  1.00 84.02           C
ATOM   2057  CD1 TYR A 145     -14.881  -3.875 -18.248  1.00 84.02           C
ATOM   2058  HD1 TYR A 145     -14.509  -2.862 -18.094  1.00 84.02           H
ATOM   2059  CD2 TYR A 145     -14.482  -6.228 -18.385  1.00 84.02           C
ATOM   2060  HD2 TYR A 145     -13.795  -7.073 -18.340  1.00 84.02           H
ATOM   2061  CE1 TYR A 145     -16.279  -4.097 -18.509  1.00 84.02           C
ATOM   2062  HE1 TYR A 145     -16.977  -3.260 -18.557  1.00 84.02           H
ATOM   2063  CE2 TYR A 145     -15.880  -6.450 -18.647  1.00 84.02           C
ATOM   2064  HE2 TYR A 145     -16.266  -7.457 -18.802  1.00 84.02           H
ATOM   2065  CZ  TYR A 145     -16.710  -5.373 -18.696  1.00 84.02           C
ATOM   2066  OH  TYR A 145     -18.031  -5.582 -18.944  1.00 84.02           O
ATOM   2067  HH  TYR A 145     -18.204  -6.559 -19.071  1.00 84.02           H
ATOM   2068  HN  TYR A 145     -10.287  -3.936 -17.853  1.00 84.02           H
ATOM   2069  N   ILE A 146     -12.391  -2.859 -20.221  1.00 80.99           N
ATOM   2070  CA  ILE A 146     -13.057  -2.072 -21.244  1.00 80.99           C
ATOM   2071  C   ILE A 146     -12.303  -2.220 -22.567  1.00 80.99           C
ATOM   2072  O   ILE A 146     -12.917  -2.364 -23.623  1.00 80.99           O
ATOM   2073  HA  ILE A 146     -14.060  -2.481 -21.371  1.00 80.99           H
ATOM   2074  CB  ILE A 146     -13.215  -0.620 -20.786  1.00 80.99           C
ATOM   2075  HB  ILE A 146     -12.240  -0.255 -20.465  1.00 80.99           H
ATOM   2076  CG1 ILE A 146     -14.153  -0.525 -19.581  1.00 80.99           C
ATOM   2077 1HG1 ILE A 146     -15.179  -0.707 -19.898  1.00 80.99           H
ATOM   2078 2HG1 ILE A 146     -13.900  -1.300 -18.857  1.00 80.99           H
ATOM   2079  CG2 ILE A 146     -13.674   0.272 -21.941  1.00 80.99           C
ATOM   2080 1HG2 ILE A 146     -12.936   0.237 -22.742  1.00 80.99           H
ATOM   2081 2HG2 ILE A 146     -14.634  -0.083 -22.315  1.00 80.99           H
ATOM   2082 3HG2 ILE A 146     -13.778   1.298 -21.588  1.00 80.99           H
ATOM   2083  CD1 ILE A 146     -14.055   0.850 -18.918  1.00 80.99           C
ATOM   2084 1HD1 ILE A 146     -13.032   1.019 -18.580  1.00 80.99           H
ATOM   2085 2HD1 ILE A 146     -14.331   1.621 -19.637  1.00 80.99           H
ATOM   2086 3HD1 ILE A 146     -14.731   0.891 -18.064  1.00 80.99           H
ATOM   2087  HN  ILE A 146     -12.034  -2.333 -19.449  1.00 80.99           H
ATOM   2088  N   ALA A 147     -10.983  -2.180 -22.466  1.00 79.53           N
ATOM   2089  CA  ALA A 147     -10.142  -2.175 -23.651  1.00 79.53           C
ATOM   2090  C   ALA A 147     -10.330  -3.489 -24.411  1.00 79.53           C
ATOM   2091  O   ALA A 147     -10.193  -3.530 -25.633  1.00 79.53           O
ATOM   2092  HA  ALA A 147     -10.466  -1.349 -24.285  1.00 79.53           H
ATOM   2093  CB  ALA A 147      -8.686  -1.940 -23.243  1.00 79.53           C
ATOM   2094 1HB  ALA A 147      -8.601  -0.981 -22.733  1.00 79.53           H
ATOM   2095 2HB  ALA A 147      -8.364  -2.737 -22.573  1.00 79.53           H
ATOM   2096 3HB  ALA A 147      -8.055  -1.936 -24.132  1.00 79.53           H
ATOM   2097  HN  ALA A 147     -10.489  -2.152 -21.597  1.00 79.53           H
ATOM   2098  N   ILE A 148     -10.640  -4.533 -23.656  1.00 75.94           N
ATOM   2099  CA  ILE A 148     -10.668  -5.876 -24.210  1.00 75.94           C
ATOM   2100  C   ILE A 148     -12.102  -6.228 -24.612  1.00 75.94           C
ATOM   2101  O   ILE A 148     -12.343  -6.687 -25.727  1.00 75.94           O
ATOM   2102  HA  ILE A 148     -10.049  -5.872 -25.108  1.00 75.94           H
ATOM   2103  CB  ILE A 148     -10.041  -6.872 -23.233  1.00 75.94           C
ATOM   2104  HB  ILE A 148     -10.485  -6.712 -22.250  1.00 75.94           H
ATOM   2105  CG1 ILE A 148      -8.537  -6.632 -23.094  1.00 75.94           C
ATOM   2106 1HG1 ILE A 148      -8.039  -6.865 -24.035  1.00 75.94           H
ATOM   2107 2HG1 ILE A 148      -8.351  -5.578 -22.888  1.00 75.94           H
ATOM   2108  CG2 ILE A 148     -10.356  -8.313 -23.641  1.00 75.94           C
ATOM   2109 1HG2 ILE A 148     -11.436  -8.461 -23.646  1.00 75.94           H
ATOM   2110 2HG2 ILE A 148      -9.958  -8.503 -24.637  1.00 75.94           H
ATOM   2111 3HG2 ILE A 148      -9.899  -9.000 -22.929  1.00 75.94           H
ATOM   2112  CD1 ILE A 148      -7.946  -7.489 -21.973  1.00 75.94           C
ATOM   2113 1HD1 ILE A 148      -8.429  -7.236 -21.029  1.00 75.94           H
ATOM   2114 2HD1 ILE A 148      -8.112  -8.543 -22.195  1.00 75.94           H
ATOM   2115 3HD1 ILE A 148      -6.875  -7.298 -21.896  1.00 75.94           H
ATOM   2116  HN  ILE A 148     -10.869  -4.472 -22.684  1.00 75.94           H
ATOM   2117  N   ALA A 149     -13.016  -5.998 -23.681  1.00 76.08           N
ATOM   2118  CA  ALA A 149     -14.389  -6.441 -23.855  1.00 76.08           C
ATOM   2119  C   ALA A 149     -15.112  -5.486 -24.808  1.00 76.08           C
ATOM   2120  O   ALA A 149     -15.909  -5.918 -25.639  1.00 76.08           O
ATOM   2121  HA  ALA A 149     -14.363  -7.435 -24.301  1.00 76.08           H
ATOM   2122  CB  ALA A 149     -15.074  -6.530 -22.490  1.00 76.08           C
ATOM   2123 1HB  ALA A 149     -14.540  -7.243 -21.861  1.00 76.08           H
ATOM   2124 2HB  ALA A 149     -15.067  -5.550 -22.014  1.00 76.08           H
ATOM   2125 3HB  ALA A 149     -16.104  -6.863 -22.621  1.00 76.08           H
ATOM   2126  HN  ALA A 149     -12.832  -5.519 -22.822  1.00 76.08           H
ATOM   2127  N   GLN A 150     -14.806  -4.206 -24.656  1.00 68.04           N
ATOM   2128  CA  GLN A 150     -15.509  -3.175 -25.402  1.00 68.04           C
ATOM   2129  C   GLN A 150     -14.548  -2.460 -26.353  1.00 68.04           C
ATOM   2130  O   GLN A 150     -14.582  -1.236 -26.472  1.00 68.04           O
ATOM   2131  HA  GLN A 150     -16.273  -3.702 -25.974  1.00 68.04           H
ATOM   2132  CB  GLN A 150     -16.186  -2.181 -24.457  1.00 68.04           C
ATOM   2133 1HB  GLN A 150     -15.432  -1.671 -23.857  1.00 68.04           H
ATOM   2134 2HB  GLN A 150     -16.702  -1.416 -25.037  1.00 68.04           H
ATOM   2135  CG  GLN A 150     -17.183  -2.889 -23.537  1.00 68.04           C
ATOM   2136 1HG  GLN A 150     -17.846  -3.519 -24.131  1.00 68.04           H
ATOM   2137 2HG  GLN A 150     -16.648  -3.546 -22.852  1.00 68.04           H
ATOM   2138  CD  GLN A 150     -18.010  -1.878 -22.741  1.00 68.04           C
ATOM   2139  OE1 GLN A 150     -17.802  -0.677 -22.808  1.00 68.04           O
ATOM   2140  NE2 GLN A 150     -18.957  -2.427 -21.986  1.00 68.04           N
ATOM   2141 1HE2 GLN A 150     -19.075  -3.420 -21.976  1.00 68.04           H
ATOM   2142 2HE2 GLN A 150     -19.550  -1.848 -21.428  1.00 68.04           H
ATOM   2143  HN  GLN A 150     -14.095  -3.870 -24.039  1.00 68.04           H
ATOM   2144  N   ALA A 151     -13.713  -3.255 -27.007  1.00 68.28           N
ATOM   2145  CA  ALA A 151     -12.587  -2.710 -27.746  1.00 68.28           C
ATOM   2146  C   ALA A 151     -13.095  -1.679 -28.756  1.00 68.28           C
ATOM   2147  O   ALA A 151     -12.479  -0.631 -28.941  1.00 68.28           O
ATOM   2148  HA  ALA A 151     -11.930  -2.214 -27.032  1.00 68.28           H
ATOM   2149  CB  ALA A 151     -11.816  -3.850 -28.416  1.00 68.28           C
ATOM   2150 1HB  ALA A 151     -11.452  -4.539 -27.653  1.00 68.28           H
ATOM   2151 2HB  ALA A 151     -12.477  -4.383 -29.100  1.00 68.28           H
ATOM   2152 3HB  ALA A 151     -10.971  -3.442 -28.970  1.00 68.28           H
ATOM   2153  HN  ALA A 151     -13.797  -4.251 -27.037  1.00 68.28           H
ATOM   2154  N   MET A 152     -14.214  -2.013 -29.382  1.00 58.69           N
ATOM   2155  CA  MET A 152     -14.762  -1.173 -30.434  1.00 58.69           C
ATOM   2156  C   MET A 152     -15.144   0.206 -29.893  1.00 58.69           C
ATOM   2157  O   MET A 152     -14.766   1.227 -30.463  1.00 58.69           O
ATOM   2158  HA  MET A 152     -13.967  -1.073 -31.173  1.00 58.69           H
ATOM   2159  CB  MET A 152     -15.997  -1.847 -31.034  1.00 58.69           C
ATOM   2160 1HB  MET A 152     -16.645  -2.205 -30.234  1.00 58.69           H
ATOM   2161 2HB  MET A 152     -16.571  -1.119 -31.607  1.00 58.69           H
ATOM   2162  CG  MET A 152     -15.600  -3.016 -31.937  1.00 58.69           C
ATOM   2163 1HG  MET A 152     -14.541  -2.950 -32.187  1.00 58.69           H
ATOM   2164 2HG  MET A 152     -15.745  -3.959 -31.410  1.00 58.69           H
ATOM   2165  SD  MET A 152     -16.580  -2.995 -33.429  1.00 58.69           S
ATOM   2166  CE  MET A 152     -18.159  -3.505 -32.770  1.00 58.69           C
ATOM   2167 1HE  MET A 152     -18.062  -4.492 -32.317  1.00 58.69           H
ATOM   2168 2HE  MET A 152     -18.486  -2.790 -32.015  1.00 58.69           H
ATOM   2169 3HE  MET A 152     -18.893  -3.545 -33.575  1.00 58.69           H
ATOM   2170  HN  MET A 152     -14.743  -2.837 -29.181  1.00 58.69           H
ATOM   2171  N   ARG A 153     -15.889   0.190 -28.797  1.00 56.10           N
ATOM   2172  CA  ARG A 153     -16.349   1.426 -28.187  1.00 56.10           C
ATOM   2173  C   ARG A 153     -15.165   2.209 -27.618  1.00 56.10           C
ATOM   2174  O   ARG A 153     -15.201   3.437 -27.553  1.00 56.10           O
ATOM   2175  HA  ARG A 153     -16.829   1.975 -28.998  1.00 56.10           H
ATOM   2176  CB  ARG A 153     -17.354   1.147 -27.067  1.00 56.10           C
ATOM   2177 1HB  ARG A 153     -17.001   0.316 -26.457  1.00 56.10           H
ATOM   2178 2HB  ARG A 153     -17.424   2.016 -26.413  1.00 56.10           H
ATOM   2179  CG  ARG A 153     -18.734   0.818 -27.638  1.00 56.10           C
ATOM   2180 1HG  ARG A 153     -19.038   1.597 -28.338  1.00 56.10           H
ATOM   2181 2HG  ARG A 153     -18.686  -0.114 -28.201  1.00 56.10           H
ATOM   2182  CD  ARG A 153     -19.774   0.694 -26.523  1.00 56.10           C
ATOM   2183 1HD  ARG A 153     -19.532  -0.154 -25.882  1.00 56.10           H
ATOM   2184 2HD  ARG A 153     -19.753   1.585 -25.895  1.00 56.10           H
ATOM   2185  NE  ARG A 153     -21.123   0.518 -27.105  1.00 56.10           N
ATOM   2186  HE  ARG A 153     -21.213   0.558 -28.100  1.00 56.10           H
ATOM   2187  CZ  ARG A 153     -22.232   0.307 -26.382  1.00 56.10           C
ATOM   2188  NH1 ARG A 153     -22.170   0.244 -25.045  1.00 56.10           N
ATOM   2189 1HH1 ARG A 153     -21.292   0.354 -24.579  1.00 56.10           H
ATOM   2190 2HH1 ARG A 153     -23.002   0.087 -24.513  1.00 56.10           H
ATOM   2191  NH2 ARG A 153     -23.403   0.161 -27.017  1.00 56.10           N
ATOM   2192 1HH2 ARG A 153     -24.239   0.004 -26.492  1.00 56.10           H
ATOM   2193 2HH2 ARG A 153     -23.440   0.210 -28.015  1.00 56.10           H
ATOM   2194  HN  ARG A 153     -16.178  -0.645 -28.329  1.00 56.10           H
ATOM   2195  N   ALA A 154     -14.142   1.467 -27.219  1.00 61.26           N
ATOM   2196  CA  ALA A 154     -12.994   2.067 -26.561  1.00 61.26           C
ATOM   2197  C   ALA A 154     -12.235   2.938 -27.565  1.00 61.26           C
ATOM   2198  O   ALA A 154     -11.608   3.925 -27.185  1.00 61.26           O
ATOM   2199  HA  ALA A 154     -13.365   2.698 -25.754  1.00 61.26           H
ATOM   2200  CB  ALA A 154     -12.116   0.966 -25.963  1.00 61.26           C
ATOM   2201 1HB  ALA A 154     -12.693   0.396 -25.235  1.00 61.26           H
ATOM   2202 2HB  ALA A 154     -11.774   0.302 -26.757  1.00 61.26           H
ATOM   2203 3HB  ALA A 154     -11.254   1.417 -25.470  1.00 61.26           H
ATOM   2204  HN  ALA A 154     -14.091   0.476 -27.337  1.00 61.26           H
ATOM   2205  N   HIS A 155     -12.316   2.539 -28.826  1.00 56.87           N
ATOM   2206  CA  HIS A 155     -11.510   3.163 -29.861  1.00 56.87           C
ATOM   2207  C   HIS A 155     -12.072   4.550 -30.183  1.00 56.87           C
ATOM   2208  O   HIS A 155     -11.317   5.505 -30.353  1.00 56.87           O
ATOM   2209  HA  HIS A 155     -10.506   3.274 -29.452  1.00 56.87           H
ATOM   2210  CB  HIS A 155     -11.415   2.261 -31.094  1.00 56.87           C
ATOM   2211 1HB  HIS A 155     -11.490   1.221 -30.776  1.00 56.87           H
ATOM   2212 2HB  HIS A 155     -12.269   2.459 -31.742  1.00 56.87           H
ATOM   2213  CG  HIS A 155     -10.145   2.441 -31.889  1.00 56.87           C
ATOM   2214  ND1 HIS A 155      -9.854   3.600 -32.587  1.00 56.87           N
ATOM   2215  HD1 HIS A 155     -10.433   4.414 -32.636  1.00 56.87           H
ATOM   2216  CD2 HIS A 155      -9.092   1.597 -32.090  1.00 56.87           C
ATOM   2217  HD2 HIS A 155      -8.995   0.591 -31.681  1.00 56.87           H
ATOM   2218  CE1 HIS A 155      -8.677   3.449 -33.177  1.00 56.87           C
ATOM   2219  HE1 HIS A 155      -8.174   4.188 -33.800  1.00 56.87           H
ATOM   2220  NE2 HIS A 155      -8.207   2.207 -32.869  1.00 56.87           N
ATOM   2221  HN  HIS A 155     -12.917   1.806 -29.143  1.00 56.87           H
ATOM   2222  N   THR A 156     -13.393   4.615 -30.257  1.00 63.47           N
ATOM   2223  CA  THR A 156     -14.061   5.847 -30.641  1.00 63.47           C
ATOM   2224  C   THR A 156     -13.932   6.892 -29.531  1.00 63.47           C
ATOM   2225  O   THR A 156     -13.926   8.092 -29.802  1.00 63.47           O
ATOM   2226  HA  THR A 156     -13.559   6.250 -31.520  1.00 63.47           H
ATOM   2227  CB  THR A 156     -15.512   5.508 -30.991  1.00 63.47           C
ATOM   2228  HB  THR A 156     -16.152   6.384 -30.885  1.00 63.47           H
ATOM   2229  OG1 THR A 156     -15.827   4.409 -30.142  1.00 63.47           O
ATOM   2230  HG1 THR A 156     -16.815   4.257 -30.131  1.00 63.47           H
ATOM   2231  CG2 THR A 156     -15.656   4.940 -32.405  1.00 63.47           C
ATOM   2232 1HG2 THR A 156     -15.068   4.027 -32.491  1.00 63.47           H
ATOM   2233 2HG2 THR A 156     -15.298   5.672 -33.129  1.00 63.47           H
ATOM   2234 3HG2 THR A 156     -16.704   4.718 -32.602  1.00 63.47           H
ATOM   2235  HN  THR A 156     -14.003   3.847 -30.060  1.00 63.47           H
ATOM   2236  N   TRP A 157     -13.833   6.398 -28.306  1.00 57.49           N
ATOM   2237  CA  TRP A 157     -13.891   7.266 -27.142  1.00 57.49           C
ATOM   2238  C   TRP A 157     -12.460   7.499 -26.653  1.00 57.49           C
ATOM   2239  O   TRP A 157     -12.245   7.827 -25.488  1.00 57.49           O
ATOM   2240  HA  TRP A 157     -14.337   8.211 -27.453  1.00 57.49           H
ATOM   2241  CB  TRP A 157     -14.803   6.677 -26.064  1.00 57.49           C
ATOM   2242 1HB  TRP A 157     -14.527   5.635 -25.899  1.00 57.49           H
ATOM   2243 2HB  TRP A 157     -14.628   7.205 -25.127  1.00 57.49           H
ATOM   2244  CG  TRP A 157     -16.293   6.747 -26.402  1.00 57.49           C
ATOM   2245  CD1 TRP A 157     -16.933   6.180 -27.434  1.00 57.49           C
ATOM   2246  HD1 TRP A 157     -16.448   5.569 -28.196  1.00 57.49           H
ATOM   2247  CD2 TRP A 157     -17.311   7.451 -25.660  1.00 57.49           C
ATOM   2248  NE1 TRP A 157     -18.283   6.465 -27.412  1.00 57.49           N
ATOM   2249  HE1 TRP A 157     -18.965   6.156 -28.074  1.00 57.49           H
ATOM   2250  CE2 TRP A 157     -18.520   7.263 -26.298  1.00 57.49           C
ATOM   2251  CE3 TRP A 157     -17.213   8.222 -24.488  1.00 57.49           C
ATOM   2252  HE3 TRP A 157     -16.271   8.385 -23.965  1.00 57.49           H
ATOM   2253  CZ2 TRP A 157     -19.723   7.814 -25.840  1.00 57.49           C
ATOM   2254  HZ2 TRP A 157     -20.665   7.650 -26.362  1.00 57.49           H
ATOM   2255  CZ3 TRP A 157     -18.425   8.765 -24.043  1.00 57.49           C
ATOM   2256  HZ3 TRP A 157     -18.405   9.372 -23.137  1.00 57.49           H
ATOM   2257  CH2 TRP A 157     -19.650   8.585 -24.674  1.00 57.49           C
ATOM   2258  HH2 TRP A 157     -20.550   9.043 -24.263  1.00 57.49           H
ATOM   2259  HN  TRP A 157     -13.714   5.426 -28.103  1.00 57.49           H
ATOM   2260  N   ARG A 158     -11.520   7.320 -27.569  1.00 58.08           N
ATOM   2261  CA  ARG A 158     -10.116   7.257 -27.198  1.00 58.08           C
ATOM   2262  C   ARG A 158      -9.692   8.553 -26.504  1.00 58.08           C
ATOM   2263  O   ARG A 158      -9.019   8.518 -25.474  1.00 58.08           O
ATOM   2264  HA  ARG A 158     -10.046   6.407 -26.520  1.00 58.08           H
ATOM   2265  CB  ARG A 158      -9.232   7.031 -28.426  1.00 58.08           C
ATOM   2266 1HB  ARG A 158      -9.699   6.301 -29.086  1.00 58.08           H
ATOM   2267 2HB  ARG A 158      -9.142   7.959 -28.990  1.00 58.08           H
ATOM   2268  CG  ARG A 158      -7.841   6.540 -28.017  1.00 58.08           C
ATOM   2269 1HG  ARG A 158      -7.338   7.309 -27.431  1.00 58.08           H
ATOM   2270 2HG  ARG A 158      -7.935   5.662 -27.377  1.00 58.08           H
ATOM   2271  CD  ARG A 158      -6.998   6.194 -29.246  1.00 58.08           C
ATOM   2272 1HD  ARG A 158      -7.524   5.466 -29.864  1.00 58.08           H
ATOM   2273 2HD  ARG A 158      -6.850   7.084 -29.858  1.00 58.08           H
ATOM   2274  NE  ARG A 158      -5.689   5.648 -28.824  1.00 58.08           N
ATOM   2275  HE  ARG A 158      -5.471   5.654 -27.848  1.00 58.08           H
ATOM   2276  CZ  ARG A 158      -4.778   5.146 -29.669  1.00 58.08           C
ATOM   2277  NH1 ARG A 158      -5.017   5.113 -30.987  1.00 58.08           N
ATOM   2278 1HH1 ARG A 158      -5.881   5.465 -31.347  1.00 58.08           H
ATOM   2279 2HH1 ARG A 158      -4.331   4.737 -31.610  1.00 58.08           H
ATOM   2280  NH2 ARG A 158      -3.623   4.678 -29.175  1.00 58.08           N
ATOM   2281 1HH2 ARG A 158      -2.933   4.300 -29.791  1.00 58.08           H
ATOM   2282 2HH2 ARG A 158      -3.453   4.706 -28.190  1.00 58.08           H
ATOM   2283  HN  ARG A 158     -11.703   7.220 -28.547  1.00 58.08           H
ATOM   2284  N   GLU A 159     -10.103   9.665 -27.095  1.00 64.37           N
ATOM   2285  CA  GLU A 159      -9.739  10.970 -26.569  1.00 64.37           C
ATOM   2286  C   GLU A 159     -10.455  11.225 -25.241  1.00 64.37           C
ATOM   2287  O   GLU A 159      -9.838  11.667 -24.273  1.00 64.37           O
ATOM   2288  HA  GLU A 159      -8.662  10.927 -26.406  1.00 64.37           H
ATOM   2289  CB  GLU A 159     -10.049  12.075 -27.580  1.00 64.37           C
ATOM   2290 1HB  GLU A 159     -11.044  11.921 -27.999  1.00 64.37           H
ATOM   2291 2HB  GLU A 159      -9.926  13.050 -27.109  1.00 64.37           H
ATOM   2292  CG  GLU A 159      -9.067  12.036 -28.753  1.00 64.37           C
ATOM   2293 1HG  GLU A 159      -8.048  11.950 -28.376  1.00 64.37           H
ATOM   2294 2HG  GLU A 159      -9.258  11.153 -29.362  1.00 64.37           H
ATOM   2295  CD  GLU A 159      -9.193  13.294 -29.615  1.00 64.37           C
ATOM   2296  OE1 GLU A 159      -8.204  13.603 -30.315  1.00 64.37           O
ATOM   2297  OE2 GLU A 159     -10.274  13.918 -29.554  1.00 64.37           O
ATOM   2298  HN  GLU A 159     -10.672   9.684 -27.916  1.00 64.37           H
ATOM   2299  N   LYS A 160     -11.749  10.937 -25.238  1.00 69.42           N
ATOM   2300  CA  LYS A 160     -12.562  11.158 -24.054  1.00 69.42           C
ATOM   2301  C   LYS A 160     -12.010  10.321 -22.898  1.00 69.42           C
ATOM   2302  O   LYS A 160     -12.060  10.741 -21.743  1.00 69.42           O
ATOM   2303  HA  LYS A 160     -12.474  12.211 -23.790  1.00 69.42           H
ATOM   2304  CB  LYS A 160     -14.037  10.888 -24.359  1.00 69.42           C
ATOM   2305 1HB  LYS A 160     -14.142   9.912 -24.832  1.00 69.42           H
ATOM   2306 2HB  LYS A 160     -14.604  10.855 -23.429  1.00 69.42           H
ATOM   2307  CG  LYS A 160     -14.613  11.969 -25.276  1.00 69.42           C
ATOM   2308 1HG  LYS A 160     -14.377  12.955 -24.875  1.00 69.42           H
ATOM   2309 2HG  LYS A 160     -14.146  11.904 -26.259  1.00 69.42           H
ATOM   2310  CD  LYS A 160     -16.129  11.819 -25.415  1.00 69.42           C
ATOM   2311 1HD  LYS A 160     -16.365  10.842 -25.837  1.00 69.42           H
ATOM   2312 2HD  LYS A 160     -16.594  11.861 -24.430  1.00 69.42           H
ATOM   2313  CE  LYS A 160     -16.710  12.919 -26.306  1.00 69.42           C
ATOM   2314 1HE  LYS A 160     -16.489  13.897 -25.877  1.00 69.42           H
ATOM   2315 2HE  LYS A 160     -16.238  12.887 -27.288  1.00 69.42           H
ATOM   2316  NZ  LYS A 160     -18.174  12.752 -26.448  1.00 69.42           N
ATOM   2317 1HZ  LYS A 160     -18.543  13.494 -27.031  1.00 69.42           H
ATOM   2318 2HZ  LYS A 160     -18.372  11.855 -26.876  1.00 69.42           H
ATOM   2319 3HZ  LYS A 160     -18.609  12.793 -25.533  1.00 69.42           H
ATOM   2320  HN  LYS A 160     -12.239  10.559 -26.023  1.00 69.42           H
ATOM   2321  N   ARG A 161     -11.497   9.151 -23.249  1.00 67.03           N
ATOM   2322  CA  ARG A 161     -10.963   8.239 -22.252  1.00 67.03           C
ATOM   2323  C   ARG A 161      -9.806   8.896 -21.497  1.00 67.03           C
ATOM   2324  O   ARG A 161      -9.634   8.672 -20.300  1.00 67.03           O
ATOM   2325  HA  ARG A 161     -11.800   8.033 -21.585  1.00 67.03           H
ATOM   2326  CB  ARG A 161     -10.469   6.943 -22.899  1.00 67.03           C
ATOM   2327 1HB  ARG A 161      -9.927   7.174 -23.816  1.00 67.03           H
ATOM   2328 2HB  ARG A 161      -9.768   6.443 -22.231  1.00 67.03           H
ATOM   2329  CG  ARG A 161     -11.639   6.007 -23.213  1.00 67.03           C
ATOM   2330 1HG  ARG A 161     -12.167   5.758 -22.293  1.00 67.03           H
ATOM   2331 2HG  ARG A 161     -12.352   6.515 -23.862  1.00 67.03           H
ATOM   2332  CD  ARG A 161     -11.149   4.725 -23.889  1.00 67.03           C
ATOM   2333 1HD  ARG A 161     -11.978   4.232 -24.396  1.00 67.03           H
ATOM   2334 2HD  ARG A 161     -10.408   4.967 -24.652  1.00 67.03           H
ATOM   2335  NE  ARG A 161     -10.558   3.815 -22.882  1.00 67.03           N
ATOM   2336  HE  ARG A 161     -10.571   4.104 -21.925  1.00 67.03           H
ATOM   2337  CZ  ARG A 161     -10.007   2.629 -23.173  1.00 67.03           C
ATOM   2338  NH1 ARG A 161      -9.962   2.192 -24.439  1.00 67.03           N
ATOM   2339 1HH1 ARG A 161     -10.342   2.752 -25.175  1.00 67.03           H
ATOM   2340 2HH1 ARG A 161      -9.550   1.305 -24.648  1.00 67.03           H
ATOM   2341  NH2 ARG A 161      -9.502   1.886 -22.179  1.00 67.03           N
ATOM   2342 1HH2 ARG A 161      -9.087   0.998 -22.379  1.00 67.03           H
ATOM   2343 2HH2 ARG A 161      -9.540   2.220 -21.237  1.00 67.03           H
ATOM   2344  HN  ARG A 161     -11.443   8.824 -24.193  1.00 67.03           H
ATOM   2345  N   LEU A 162      -9.041   9.694 -22.228  1.00 78.45           N
ATOM   2346  CA  LEU A 162      -7.886  10.360 -21.651  1.00 78.45           C
ATOM   2347  C   LEU A 162      -8.360  11.424 -20.659  1.00 78.45           C
ATOM   2348  O   LEU A 162      -7.758  11.604 -19.601  1.00 78.45           O
ATOM   2349  HA  LEU A 162      -7.316   9.609 -21.104  1.00 78.45           H
ATOM   2350  CB  LEU A 162      -6.976  10.907 -22.752  1.00 78.45           C
ATOM   2351 1HB  LEU A 162      -6.815  10.118 -23.487  1.00 78.45           H
ATOM   2352 2HB  LEU A 162      -7.502  11.715 -23.262  1.00 78.45           H
ATOM   2353  CG  LEU A 162      -5.612  11.430 -22.298  1.00 78.45           C
ATOM   2354  HG  LEU A 162      -5.765  12.072 -21.431  1.00 78.45           H
ATOM   2355  CD1 LEU A 162      -4.705  10.280 -21.855  1.00 78.45           C
ATOM   2356 1HD1 LEU A 162      -5.170   9.749 -21.024  1.00 78.45           H
ATOM   2357 2HD1 LEU A 162      -4.556   9.593 -22.688  1.00 78.45           H
ATOM   2358 3HD1 LEU A 162      -3.742  10.680 -21.537  1.00 78.45           H
ATOM   2359  CD2 LEU A 162      -4.963  12.286 -23.387  1.00 78.45           C
ATOM   2360 1HD2 LEU A 162      -4.825  11.687 -24.287  1.00 78.45           H
ATOM   2361 2HD2 LEU A 162      -5.606  13.137 -23.612  1.00 78.45           H
ATOM   2362 3HD2 LEU A 162      -3.995  12.645 -23.038  1.00 78.45           H
ATOM   2363  HN  LEU A 162      -9.201   9.888 -23.196  1.00 78.45           H
ATOM   2364  N   LEU A 163      -9.433  12.103 -21.036  1.00 81.49           N
ATOM   2365  CA  LEU A 163     -10.004  13.133 -20.185  1.00 81.49           C
ATOM   2366  C   LEU A 163     -10.534  12.492 -18.901  1.00 81.49           C
ATOM   2367  O   LEU A 163     -10.236  12.957 -17.802  1.00 81.49           O
ATOM   2368  HA  LEU A 163      -9.201  13.822 -19.922  1.00 81.49           H
ATOM   2369  CB  LEU A 163     -11.057  13.938 -20.951  1.00 81.49           C
ATOM   2370 1HB  LEU A 163     -10.628  14.245 -21.904  1.00 81.49           H
ATOM   2371 2HB  LEU A 163     -11.896  13.279 -21.176  1.00 81.49           H
ATOM   2372  CG  LEU A 163     -11.597  15.181 -20.242  1.00 81.49           C
ATOM   2373  HG  LEU A 163     -11.870  14.902 -19.224  1.00 81.49           H
ATOM   2374  CD1 LEU A 163     -10.522  16.265 -20.141  1.00 81.49           C
ATOM   2375 1HD1 LEU A 163      -9.672  15.883 -19.576  1.00 81.49           H
ATOM   2376 2HD1 LEU A 163     -10.196  16.548 -21.142  1.00 81.49           H
ATOM   2377 3HD1 LEU A 163     -10.933  17.138 -19.633  1.00 81.49           H
ATOM   2378  CD2 LEU A 163     -12.866  15.694 -20.925  1.00 81.49           C
ATOM   2379 1HD2 LEU A 163     -12.643  15.951 -21.961  1.00 81.49           H
ATOM   2380 2HD2 LEU A 163     -13.631  14.918 -20.901  1.00 81.49           H
ATOM   2381 3HD2 LEU A 163     -13.229  16.578 -20.401  1.00 81.49           H
ATOM   2382  HN  LEU A 163      -9.910  11.959 -21.903  1.00 81.49           H
ATOM   2383  N   TYR A 164     -11.311  11.434 -19.083  1.00 74.84           N
ATOM   2384  CA  TYR A 164     -11.891  10.729 -17.952  1.00 74.84           C
ATOM   2385  C   TYR A 164     -10.800  10.179 -17.031  1.00 74.84           C
ATOM   2386  O   TYR A 164     -10.970  10.146 -15.813  1.00 74.84           O
ATOM   2387  HA  TYR A 164     -12.506  11.435 -17.394  1.00 74.84           H
ATOM   2388  CB  TYR A 164     -12.679   9.559 -18.545  1.00 74.84           C
ATOM   2389 1HB  TYR A 164     -12.058   9.054 -19.285  1.00 74.84           H
ATOM   2390 2HB  TYR A 164     -12.885   8.836 -17.755  1.00 74.84           H
ATOM   2391  CG  TYR A 164     -14.000   9.967 -19.200  1.00 74.84           C
ATOM   2392  CD1 TYR A 164     -14.902  10.747 -18.507  1.00 74.84           C
ATOM   2393  HD1 TYR A 164     -14.674  11.073 -17.492  1.00 74.84           H
ATOM   2394  CD2 TYR A 164     -14.289   9.554 -20.485  1.00 74.84           C
ATOM   2395  HD2 TYR A 164     -13.576   8.937 -21.033  1.00 74.84           H
ATOM   2396  CE1 TYR A 164     -16.146  11.131 -19.124  1.00 74.84           C
ATOM   2397  HE1 TYR A 164     -16.867  11.747 -18.587  1.00 74.84           H
ATOM   2398  CE2 TYR A 164     -15.532   9.938 -21.102  1.00 74.84           C
ATOM   2399  HE2 TYR A 164     -15.773   9.619 -22.116  1.00 74.84           H
ATOM   2400  CZ  TYR A 164     -16.399  10.707 -20.391  1.00 74.84           C
ATOM   2401  OH  TYR A 164     -17.573  11.070 -20.974  1.00 74.84           O
ATOM   2402  HH  TYR A 164     -18.112  11.626 -20.341  1.00 74.84           H
ATOM   2403  HN  TYR A 164     -11.545  11.060 -19.980  1.00 74.84           H
ATOM   2404  N   SER A 165      -9.704   9.762 -17.647  1.00 86.01           N
ATOM   2405  CA  SER A 165      -8.593   9.198 -16.899  1.00 86.01           C
ATOM   2406  C   SER A 165      -8.027  10.244 -15.937  1.00 86.01           C
ATOM   2407  O   SER A 165      -7.621   9.913 -14.824  1.00 86.01           O
ATOM   2408  HA  SER A 165      -9.014   8.358 -16.347  1.00 86.01           H
ATOM   2409  CB  SER A 165      -7.497   8.693 -17.839  1.00 86.01           C
ATOM   2410 1HB  SER A 165      -6.791   8.081 -17.276  1.00 86.01           H
ATOM   2411 2HB  SER A 165      -7.939   8.050 -18.600  1.00 86.01           H
ATOM   2412  OG  SER A 165      -6.799   9.763 -18.470  1.00 86.01           O
ATOM   2413  HG  SER A 165      -7.440  10.488 -18.721  1.00 86.01           H
ATOM   2414  HN  SER A 165      -9.569   9.804 -18.637  1.00 86.01           H
ATOM   2415  N   LYS A 166      -8.018  11.485 -16.400  1.00 83.22           N
ATOM   2416  CA  LYS A 166      -7.542  12.587 -15.580  1.00 83.22           C
ATOM   2417  C   LYS A 166      -8.497  12.788 -14.401  1.00 83.22           C
ATOM   2418  O   LYS A 166      -8.060  12.903 -13.257  1.00 83.22           O
ATOM   2419  HA  LYS A 166      -6.565  12.305 -15.189  1.00 83.22           H
ATOM   2420  CB  LYS A 166      -7.344  13.842 -16.432  1.00 83.22           C
ATOM   2421 1HB  LYS A 166      -8.240  14.030 -17.024  1.00 83.22           H
ATOM   2422 2HB  LYS A 166      -7.204  14.707 -15.784  1.00 83.22           H
ATOM   2423  CG  LYS A 166      -6.136  13.691 -17.358  1.00 83.22           C
ATOM   2424 1HG  LYS A 166      -5.245  13.478 -16.768  1.00 83.22           H
ATOM   2425 2HG  LYS A 166      -6.288  12.841 -18.024  1.00 83.22           H
ATOM   2426  CD  LYS A 166      -5.916  14.960 -18.184  1.00 83.22           C
ATOM   2427 1HD  LYS A 166      -6.795  15.156 -18.798  1.00 83.22           H
ATOM   2428 2HD  LYS A 166      -5.795  15.815 -17.518  1.00 83.22           H
ATOM   2429  CE  LYS A 166      -4.682  14.825 -19.078  1.00 83.22           C
ATOM   2430 1HE  LYS A 166      -3.816  14.553 -18.475  1.00 83.22           H
ATOM   2431 2HE  LYS A 166      -4.833  14.022 -19.799  1.00 83.22           H
ATOM   2432  NZ  LYS A 166      -4.417  16.095 -19.791  1.00 83.22           N
ATOM   2433 1HZ  LYS A 166      -3.603  15.985 -20.386  1.00 83.22           H
ATOM   2434 2HZ  LYS A 166      -5.221  16.338 -20.359  1.00 83.22           H
ATOM   2435 3HZ  LYS A 166      -4.245  16.832 -19.116  1.00 83.22           H
ATOM   2436  HN  LYS A 166      -8.326  11.743 -17.316  1.00 83.22           H
ATOM   2437  N   MET A 167      -9.782  12.824 -14.721  1.00 84.36           N
ATOM   2438  CA  MET A 167     -10.799  13.052 -13.709  1.00 84.36           C
ATOM   2439  C   MET A 167     -10.770  11.952 -12.645  1.00 84.36           C
ATOM   2440  O   MET A 167     -10.825  12.237 -11.450  1.00 84.36           O
ATOM   2441  HA  MET A 167     -10.552  14.012 -13.255  1.00 84.36           H
ATOM   2442  CB  MET A 167     -12.178  13.087 -14.369  1.00 84.36           C
ATOM   2443 1HB  MET A 167     -12.319  12.192 -14.975  1.00 84.36           H
ATOM   2444 2HB  MET A 167     -12.953  13.078 -13.603  1.00 84.36           H
ATOM   2445  CG  MET A 167     -12.335  14.332 -15.245  1.00 84.36           C
ATOM   2446 1HG  MET A 167     -12.151  15.229 -14.654  1.00 84.36           H
ATOM   2447 2HG  MET A 167     -11.594  14.320 -16.044  1.00 84.36           H
ATOM   2448  SD  MET A 167     -13.978  14.386 -15.940  1.00 84.36           S
ATOM   2449  CE  MET A 167     -14.912  14.850 -14.492  1.00 84.36           C
ATOM   2450 1HE  MET A 167     -14.783  14.093 -13.718  1.00 84.36           H
ATOM   2451 2HE  MET A 167     -14.556  15.811 -14.122  1.00 84.36           H
ATOM   2452 3HE  MET A 167     -15.968  14.929 -14.750  1.00 84.36           H
ATOM   2453  HN  MET A 167     -10.131  12.702 -15.650  1.00 84.36           H
ATOM   2454  N   VAL A 168     -10.684  10.717 -13.119  1.00 92.26           N
ATOM   2455  CA  VAL A 168     -10.704   9.571 -12.227  1.00 92.26           C
ATOM   2456  C   VAL A 168      -9.512   9.652 -11.271  1.00 92.26           C
ATOM   2457  O   VAL A 168      -9.652   9.400 -10.076  1.00 92.26           O
ATOM   2458  HA  VAL A 168     -11.624   9.622 -11.646  1.00 92.26           H
ATOM   2459  CB  VAL A 168     -10.730   8.275 -13.041  1.00 92.26           C
ATOM   2460  HB  VAL A 168      -9.912   8.315 -13.760  1.00 92.26           H
ATOM   2461  CG1 VAL A 168     -10.505   7.058 -12.141  1.00 92.26           C
ATOM   2462 1HG1 VAL A 168      -9.536   7.143 -11.650  1.00 92.26           H
ATOM   2463 2HG1 VAL A 168     -11.292   7.013 -11.388  1.00 92.26           H
ATOM   2464 3HG1 VAL A 168     -10.529   6.151 -12.745  1.00 92.26           H
ATOM   2465  CG2 VAL A 168     -12.038   8.145 -13.824  1.00 92.26           C
ATOM   2466 1HG2 VAL A 168     -12.878   8.138 -13.129  1.00 92.26           H
ATOM   2467 2HG2 VAL A 168     -12.138   8.989 -14.506  1.00 92.26           H
ATOM   2468 3HG2 VAL A 168     -12.030   7.216 -14.393  1.00 92.26           H
ATOM   2469  HN  VAL A 168     -10.601  10.496 -14.091  1.00 92.26           H
ATOM   2470  N   CYS A 169      -8.366  10.006 -11.834  1.00 93.62           N
ATOM   2471  CA  CYS A 169      -7.149  10.116 -11.048  1.00 93.62           C
ATOM   2472  C   CYS A 169      -7.376  11.160  -9.953  1.00 93.62           C
ATOM   2473  O   CYS A 169      -7.053  10.924  -8.789  1.00 93.62           O
ATOM   2474  HA  CYS A 169      -6.967   9.132 -10.614  1.00 93.62           H
ATOM   2475  CB  CYS A 169      -5.940  10.459 -11.921  1.00 93.62           C
ATOM   2476 1HB  CYS A 169      -6.185  11.289 -12.585  1.00 93.62           H
ATOM   2477 2HB  CYS A 169      -5.110  10.785 -11.295  1.00 93.62           H
ATOM   2478  SG  CYS A 169      -5.445   8.998 -12.906  1.00 93.62           S
ATOM   2479  HG  CYS A 169      -6.398   9.119 -13.825  1.00 93.62           H
ATOM   2480  HN  CYS A 169      -8.262  10.216 -12.806  1.00 93.62           H
ATOM   2481  N   PHE A 170      -7.930  12.291 -10.364  1.00 93.36           N
ATOM   2482  CA  PHE A 170      -8.172  13.385  -9.439  1.00 93.36           C
ATOM   2483  C   PHE A 170      -9.110  12.952  -8.311  1.00 93.36           C
ATOM   2484  O   PHE A 170      -8.857  13.241  -7.142  1.00 93.36           O
ATOM   2485  HA  PHE A 170      -7.208  13.671  -9.018  1.00 93.36           H
ATOM   2486  CB  PHE A 170      -8.838  14.507 -10.238  1.00 93.36           C
ATOM   2487 1HB  PHE A 170      -8.195  14.773 -11.077  1.00 93.36           H
ATOM   2488 2HB  PHE A 170      -9.772  14.135 -10.658  1.00 93.36           H
ATOM   2489  CG  PHE A 170      -9.128  15.766  -9.419  1.00 93.36           C
ATOM   2490  CD1 PHE A 170     -10.390  16.012  -8.974  1.00 93.36           C
ATOM   2491  HD1 PHE A 170     -11.194  15.312  -9.201  1.00 93.36           H
ATOM   2492  CD2 PHE A 170      -8.125  16.640  -9.135  1.00 93.36           C
ATOM   2493  HD2 PHE A 170      -7.114  16.443  -9.491  1.00 93.36           H
ATOM   2494  CE1 PHE A 170     -10.660  17.181  -8.214  1.00 93.36           C
ATOM   2495  HE1 PHE A 170     -11.671  17.377  -7.858  1.00 93.36           H
ATOM   2496  CE2 PHE A 170      -8.395  17.808  -8.374  1.00 93.36           C
ATOM   2497  HE2 PHE A 170      -7.591  18.508  -8.147  1.00 93.36           H
ATOM   2498  CZ  PHE A 170      -9.657  18.054  -7.930  1.00 93.36           C
ATOM   2499  HZ  PHE A 170      -9.864  18.951  -7.346  1.00 93.36           H
ATOM   2500  HN  PHE A 170      -8.212  12.465 -11.307  1.00 93.36           H
ATOM   2501  N   THR A 171     -10.175  12.267  -8.700  1.00 92.74           N
ATOM   2502  CA  THR A 171     -11.162  11.806  -7.738  1.00 92.74           C
ATOM   2503  C   THR A 171     -10.511  10.878  -6.710  1.00 92.74           C
ATOM   2504  O   THR A 171     -10.834  10.933  -5.525  1.00 92.74           O
ATOM   2505  HA  THR A 171     -11.540  12.670  -7.193  1.00 92.74           H
ATOM   2506  CB  THR A 171     -12.306  11.148  -8.511  1.00 92.74           C
ATOM   2507  HB  THR A 171     -11.980  10.214  -8.968  1.00 92.74           H
ATOM   2508  OG1 THR A 171     -12.737  12.159  -9.419  1.00 92.74           O
ATOM   2509  HG1 THR A 171     -12.249  12.070 -10.287  1.00 92.74           H
ATOM   2510  CG2 THR A 171     -13.532  10.887  -7.634  1.00 92.74           C
ATOM   2511 1HG2 THR A 171     -13.898  11.832  -7.232  1.00 92.74           H
ATOM   2512 2HG2 THR A 171     -13.257  10.225  -6.814  1.00 92.74           H
ATOM   2513 3HG2 THR A 171     -14.314  10.420  -8.233  1.00 92.74           H
ATOM   2514  HN  THR A 171     -10.369  12.027  -9.651  1.00 92.74           H
ATOM   2515  N   ILE A 172      -9.605  10.045  -7.202  1.00 93.68           N
ATOM   2516  CA  ILE A 172      -8.930   9.083  -6.348  1.00 93.68           C
ATOM   2517  C   ILE A 172      -8.105   9.830  -5.297  1.00 93.68           C
ATOM   2518  O   ILE A 172      -8.134   9.482  -4.118  1.00 93.68           O
ATOM   2519  HA  ILE A 172      -9.700   8.505  -5.835  1.00 93.68           H
ATOM   2520  CB  ILE A 172      -8.112   8.101  -7.188  1.00 93.68           C
ATOM   2521  HB  ILE A 172      -7.571   8.668  -7.946  1.00 93.68           H
ATOM   2522  CG1 ILE A 172      -9.023   7.117  -7.925  1.00 93.68           C
ATOM   2523 1HG1 ILE A 172      -9.471   6.426  -7.210  1.00 93.68           H
ATOM   2524 2HG1 ILE A 172      -9.841   7.659  -8.399  1.00 93.68           H
ATOM   2525  CG2 ILE A 172      -7.067   7.383  -6.331  1.00 93.68           C
ATOM   2526 1HG2 ILE A 172      -6.391   8.117  -5.893  1.00 93.68           H
ATOM   2527 2HG2 ILE A 172      -7.568   6.830  -5.536  1.00 93.68           H
ATOM   2528 3HG2 ILE A 172      -6.500   6.691  -6.953  1.00 93.68           H
ATOM   2529  CD1 ILE A 172      -8.243   6.333  -8.981  1.00 93.68           C
ATOM   2530 1HD1 ILE A 172      -7.817   7.025  -9.707  1.00 93.68           H
ATOM   2531 2HD1 ILE A 172      -7.441   5.773  -8.500  1.00 93.68           H
ATOM   2532 3HD1 ILE A 172      -8.915   5.641  -9.490  1.00 93.68           H
ATOM   2533  HN  ILE A 172      -9.331  10.022  -8.163  1.00 93.68           H
ATOM   2534  N   TRP A 173      -7.390  10.843  -5.764  1.00 91.95           N
ATOM   2535  CA  TRP A 173      -6.486  11.581  -4.899  1.00 91.95           C
ATOM   2536  C   TRP A 173      -7.321  12.267  -3.817  1.00 91.95           C
ATOM   2537  O   TRP A 173      -6.961  12.243  -2.641  1.00 91.95           O
ATOM   2538  HA  TRP A 173      -5.801  10.865  -4.444  1.00 91.95           H
ATOM   2539  CB  TRP A 173      -5.632  12.561  -5.707  1.00 91.95           C
ATOM   2540 1HB  TRP A 173      -6.265  13.054  -6.446  1.00 91.95           H
ATOM   2541 2HB  TRP A 173      -5.258  13.337  -5.039  1.00 91.95           H
ATOM   2542  CG  TRP A 173      -4.448  11.910  -6.424  1.00 91.95           C
ATOM   2543  CD1 TRP A 173      -4.269  11.749  -7.743  1.00 91.95           C
ATOM   2544  HD1 TRP A 173      -4.979  12.076  -8.502  1.00 91.95           H
ATOM   2545  CD2 TRP A 173      -3.277  11.337  -5.805  1.00 91.95           C
ATOM   2546  NE1 TRP A 173      -3.074  11.116  -8.017  1.00 91.95           N
ATOM   2547  HE1 TRP A 173      -2.721  10.885  -8.924  1.00 91.95           H
ATOM   2548  CE2 TRP A 173      -2.452  10.858  -6.801  1.00 91.95           C
ATOM   2549  CE3 TRP A 173      -2.927  11.228  -4.448  1.00 91.95           C
ATOM   2550  HE3 TRP A 173      -3.562  11.599  -3.642  1.00 91.95           H
ATOM   2551  CZ2 TRP A 173      -1.224  10.236  -6.546  1.00 91.95           C
ATOM   2552  HZ2 TRP A 173      -0.589   9.865  -7.351  1.00 91.95           H
ATOM   2553  CZ3 TRP A 173      -1.697  10.604  -4.209  1.00 91.95           C
ATOM   2554  HZ3 TRP A 173      -1.378  10.493  -3.173  1.00 91.95           H
ATOM   2555  CH2 TRP A 173      -0.855  10.115  -5.201  1.00 91.95           C
ATOM   2556  HH2 TRP A 173       0.089   9.641  -4.933  1.00 91.95           H
ATOM   2557  HN  TRP A 173      -7.421  11.160  -6.712  1.00 91.95           H
ATOM   2558  N   VAL A 174      -8.421  12.863  -4.253  1.00 95.28           N
ATOM   2559  CA  VAL A 174      -9.295  13.582  -3.340  1.00 95.28           C
ATOM   2560  C   VAL A 174      -9.844  12.609  -2.295  1.00 95.28           C
ATOM   2561  O   VAL A 174      -9.863  12.918  -1.104  1.00 95.28           O
ATOM   2562  HA  VAL A 174      -8.693  14.337  -2.835  1.00 95.28           H
ATOM   2563  CB  VAL A 174     -10.395  14.299  -4.125  1.00 95.28           C
ATOM   2564  HB  VAL A 174     -10.891  13.562  -4.757  1.00 95.28           H
ATOM   2565  CG1 VAL A 174     -11.444  14.891  -3.182  1.00 95.28           C
ATOM   2566 1HG1 VAL A 174     -11.898  14.092  -2.595  1.00 95.28           H
ATOM   2567 2HG1 VAL A 174     -10.968  15.608  -2.513  1.00 95.28           H
ATOM   2568 3HG1 VAL A 174     -12.215  15.395  -3.766  1.00 95.28           H
ATOM   2569  CG2 VAL A 174      -9.805  15.378  -5.036  1.00 95.28           C
ATOM   2570 1HG2 VAL A 174      -9.272  16.112  -4.431  1.00 95.28           H
ATOM   2571 2HG2 VAL A 174      -9.114  14.919  -5.742  1.00 95.28           H
ATOM   2572 3HG2 VAL A 174     -10.609  15.872  -5.582  1.00 95.28           H
ATOM   2573  HN  VAL A 174      -8.718  12.861  -5.208  1.00 95.28           H
ATOM   2574  N   LEU A 175     -10.276  11.453  -2.777  1.00 89.89           N
ATOM   2575  CA  LEU A 175     -10.890  10.463  -1.910  1.00 89.89           C
ATOM   2576  C   LEU A 175      -9.868   9.997  -0.871  1.00 89.89           C
ATOM   2577  O   LEU A 175     -10.174   9.927   0.319  1.00 89.89           O
ATOM   2578  HA  LEU A 175     -11.714  10.950  -1.389  1.00 89.89           H
ATOM   2579  CB  LEU A 175     -11.489   9.323  -2.737  1.00 89.89           C
ATOM   2580 1HB  LEU A 175     -12.077   9.758  -3.545  1.00 89.89           H
ATOM   2581 2HB  LEU A 175     -10.672   8.768  -3.199  1.00 89.89           H
ATOM   2582  CG  LEU A 175     -12.373   8.334  -1.975  1.00 89.89           C
ATOM   2583  HG  LEU A 175     -11.906   8.130  -1.011  1.00 89.89           H
ATOM   2584  CD1 LEU A 175     -13.751   8.937  -1.691  1.00 89.89           C
ATOM   2585 1HD1 LEU A 175     -13.636   9.838  -1.089  1.00 89.89           H
ATOM   2586 2HD1 LEU A 175     -14.238   9.188  -2.633  1.00 89.89           H
ATOM   2587 3HD1 LEU A 175     -14.359   8.213  -1.148  1.00 89.89           H
ATOM   2588  CD2 LEU A 175     -12.473   7.001  -2.720  1.00 89.89           C
ATOM   2589 1HD2 LEU A 175     -12.905   7.168  -3.707  1.00 89.89           H
ATOM   2590 2HD2 LEU A 175     -11.478   6.570  -2.827  1.00 89.89           H
ATOM   2591 3HD2 LEU A 175     -13.107   6.317  -2.156  1.00 89.89           H
ATOM   2592  HN  LEU A 175     -10.212  11.190  -3.740  1.00 89.89           H
ATOM   2593  N   ALA A 176      -8.674   9.691  -1.358  1.00 94.87           N
ATOM   2594  CA  ALA A 176      -7.629   9.159  -0.499  1.00 94.87           C
ATOM   2595  C   ALA A 176      -7.279  10.194   0.572  1.00 94.87           C
ATOM   2596  O   ALA A 176      -7.045   9.843   1.727  1.00 94.87           O
ATOM   2597  HA  ALA A 176      -8.022   8.265  -0.014  1.00 94.87           H
ATOM   2598  CB  ALA A 176      -6.419   8.767  -1.350  1.00 94.87           C
ATOM   2599 1HB  ALA A 176      -6.715   8.009  -2.075  1.00 94.87           H
ATOM   2600 2HB  ALA A 176      -6.045   9.646  -1.875  1.00 94.87           H
ATOM   2601 3HB  ALA A 176      -5.636   8.368  -0.705  1.00 94.87           H
ATOM   2602  HN  ALA A 176      -8.417   9.800  -2.318  1.00 94.87           H
ATOM   2603  N   ALA A 177      -7.253  11.450   0.149  1.00 94.80           N
ATOM   2604  CA  ALA A 177      -6.908  12.535   1.051  1.00 94.80           C
ATOM   2605  C   ALA A 177      -7.928  12.589   2.191  1.00 94.80           C
ATOM   2606  O   ALA A 177      -7.555  12.717   3.356  1.00 94.80           O
ATOM   2607  HA  ALA A 177      -5.923  12.322   1.466  1.00 94.80           H
ATOM   2608  CB  ALA A 177      -6.840  13.848   0.268  1.00 94.80           C
ATOM   2609 1HB  ALA A 177      -6.081  13.767  -0.511  1.00 94.80           H
ATOM   2610 2HB  ALA A 177      -7.809  14.049  -0.189  1.00 94.80           H
ATOM   2611 3HB  ALA A 177      -6.581  14.662   0.945  1.00 94.80           H
ATOM   2612  HN  ALA A 177      -7.462  11.729  -0.788  1.00 94.80           H
ATOM   2613  N   ALA A 178      -9.194  12.489   1.815  1.00 94.95           N
ATOM   2614  CA  ALA A 178     -10.272  12.585   2.784  1.00 94.95           C
ATOM   2615  C   ALA A 178     -10.165  11.425   3.776  1.00 94.95           C
ATOM   2616  O   ALA A 178     -10.471  11.584   4.957  1.00 94.95           O
ATOM   2617  HA  ALA A 178     -10.152  13.525   3.322  1.00 94.95           H
ATOM   2618  CB  ALA A 178     -11.616  12.604   2.053  1.00 94.95           C
ATOM   2619 1HB  ALA A 178     -11.653  13.463   1.382  1.00 94.95           H
ATOM   2620 2HB  ALA A 178     -11.728  11.687   1.474  1.00 94.95           H
ATOM   2621 3HB  ALA A 178     -12.425  12.676   2.780  1.00 94.95           H
ATOM   2622  HN  ALA A 178      -9.487  12.345   0.870  1.00 94.95           H
ATOM   2623  N   LEU A 179      -9.729  10.285   3.260  1.00 92.09           N
ATOM   2624  CA  LEU A 179      -9.644   9.082   4.070  1.00 92.09           C
ATOM   2625  C   LEU A 179      -8.449   9.195   5.019  1.00 92.09           C
ATOM   2626  O   LEU A 179      -8.243   8.330   5.869  1.00 92.09           O
ATOM   2627  HA  LEU A 179     -10.554   9.024   4.667  1.00 92.09           H
ATOM   2628  CB  LEU A 179      -9.607   7.838   3.180  1.00 92.09           C
ATOM   2629 1HB  LEU A 179      -8.790   7.951   2.466  1.00 92.09           H
ATOM   2630 2HB  LEU A 179      -9.369   6.977   3.803  1.00 92.09           H
ATOM   2631  CG  LEU A 179     -10.888   7.532   2.402  1.00 92.09           C
ATOM   2632  HG  LEU A 179     -11.186   8.433   1.865  1.00 92.09           H
ATOM   2633  CD1 LEU A 179     -10.647   6.442   1.356  1.00 92.09           C
ATOM   2634 1HD1 LEU A 179      -9.883   6.775   0.653  1.00 92.09           H
ATOM   2635 2HD1 LEU A 179     -10.312   5.530   1.851  1.00 92.09           H
ATOM   2636 3HD1 LEU A 179     -11.574   6.243   0.817  1.00 92.09           H
ATOM   2637  CD2 LEU A 179     -12.033   7.172   3.351  1.00 92.09           C
ATOM   2638 1HD2 LEU A 179     -11.759   6.293   3.934  1.00 92.09           H
ATOM   2639 2HD2 LEU A 179     -12.224   8.009   4.023  1.00 92.09           H
ATOM   2640 3HD2 LEU A 179     -12.931   6.959   2.772  1.00 92.09           H
ATOM   2641  HN  LEU A 179      -9.439  10.177   2.310  1.00 92.09           H
ATOM   2642  N   CYS A 180      -7.693  10.268   4.842  1.00 91.40           N
ATOM   2643  CA  CYS A 180      -6.493  10.477   5.634  1.00 91.40           C
ATOM   2644  C   CYS A 180      -6.829  11.446   6.769  1.00 91.40           C
ATOM   2645  O   CYS A 180      -5.975  11.756   7.599  1.00 91.40           O
ATOM   2646  HA  CYS A 180      -6.205   9.503   6.029  1.00 91.40           H
ATOM   2647  CB  CYS A 180      -5.330  10.983   4.777  1.00 91.40           C
ATOM   2648 1HB  CYS A 180      -5.605  11.921   4.294  1.00 91.40           H
ATOM   2649 2HB  CYS A 180      -4.466  11.190   5.408  1.00 91.40           H
ATOM   2650  SG  CYS A 180      -4.895   9.733   3.513  1.00 91.40           S
ATOM   2651  HG  CYS A 180      -5.682  10.222   2.558  1.00 91.40           H
ATOM   2652  HN  CYS A 180      -7.888  10.986   4.174  1.00 91.40           H
ATOM   2653  N   ILE A 181      -8.074  11.898   6.770  1.00 91.10           N
ATOM   2654  CA  ILE A 181      -8.515  12.875   7.750  1.00 91.10           C
ATOM   2655  C   ILE A 181      -8.253  12.335   9.157  1.00 91.10           C
ATOM   2656  O   ILE A 181      -7.707  13.040  10.005  1.00 91.10           O
ATOM   2657  HA  ILE A 181      -7.915  13.774   7.608  1.00 91.10           H
ATOM   2658  CB  ILE A 181      -9.975  13.261   7.502  1.00 91.10           C
ATOM   2659  HB  ILE A 181     -10.553  12.346   7.374  1.00 91.10           H
ATOM   2660  CG1 ILE A 181     -10.117  14.070   6.211  1.00 91.10           C
ATOM   2661 1HG1 ILE A 181      -9.621  15.034   6.325  1.00 91.10           H
ATOM   2662 2HG1 ILE A 181      -9.617  13.549   5.395  1.00 91.10           H
ATOM   2663  CG2 ILE A 181     -10.559  14.000   8.708  1.00 91.10           C
ATOM   2664 1HG2 ILE A 181     -10.512  13.356   9.586  1.00 91.10           H
ATOM   2665 2HG2 ILE A 181      -9.984  14.907   8.892  1.00 91.10           H
ATOM   2666 3HG2 ILE A 181     -11.597  14.263   8.505  1.00 91.10           H
ATOM   2667  CD1 ILE A 181     -11.590  14.287   5.859  1.00 91.10           C
ATOM   2668 1HD1 ILE A 181     -12.076  13.321   5.722  1.00 91.10           H
ATOM   2669 2HD1 ILE A 181     -12.080  14.829   6.667  1.00 91.10           H
ATOM   2670 3HD1 ILE A 181     -11.662  14.864   4.937  1.00 91.10           H
ATOM   2671  HN  ILE A 181      -8.775  11.607   6.118  1.00 91.10           H
ATOM   2672  N   PRO A 182      -8.634  11.080   9.430  1.00 92.83           N
ATOM   2673  CA  PRO A 182      -8.442  10.507  10.765  1.00 92.83           C
ATOM   2674  C   PRO A 182      -7.006  10.632  11.246  1.00 92.83           C
ATOM   2675  O   PRO A 182      -6.761  11.022  12.386  1.00 92.83           O
ATOM   2676  HA  PRO A 182      -9.036  11.054  11.496  1.00 92.83           H
ATOM   2677  CB  PRO A 182      -8.858   9.044  10.594  1.00 92.83           C
ATOM   2678 1HB  PRO A 182      -8.006   8.412  10.344  1.00 92.83           H
ATOM   2679 2HB  PRO A 182      -9.295   8.642  11.508  1.00 92.83           H
ATOM   2680  CG  PRO A 182      -9.874   9.096   9.459  1.00 92.83           C
ATOM   2681 1HG  PRO A 182     -10.000   8.123   8.984  1.00 92.83           H
ATOM   2682 2HG  PRO A 182     -10.860   9.395   9.812  1.00 92.83           H
ATOM   2683  CD  PRO A 182      -9.271  10.120   8.511  1.00 92.83           C
ATOM   2684 1HD  PRO A 182      -8.544   9.668   7.836  1.00 92.83           H
ATOM   2685 2HD  PRO A 182     -10.031  10.590   7.887  1.00 92.83           H
ATOM   2686  N   GLU A 183      -6.085  10.296  10.354  1.00 89.83           N
ATOM   2687  CA  GLU A 183      -4.674  10.297  10.699  1.00 89.83           C
ATOM   2688  C   GLU A 183      -4.223  11.708  11.083  1.00 89.83           C
ATOM   2689  O   GLU A 183      -3.439  11.880  12.015  1.00 89.83           O
ATOM   2690  HA  GLU A 183      -4.585   9.633  11.559  1.00 89.83           H
ATOM   2691  CB  GLU A 183      -3.828   9.745   9.549  1.00 89.83           C
ATOM   2692 1HB  GLU A 183      -4.237  10.083   8.597  1.00 89.83           H
ATOM   2693 2HB  GLU A 183      -2.784  10.025   9.694  1.00 89.83           H
ATOM   2694  CG  GLU A 183      -3.865   8.216   9.527  1.00 89.83           C
ATOM   2695 1HG  GLU A 183      -3.117   7.841   8.828  1.00 89.83           H
ATOM   2696 2HG  GLU A 183      -3.604   7.828  10.511  1.00 89.83           H
ATOM   2697  CD  GLU A 183      -5.250   7.707   9.123  1.00 89.83           C
ATOM   2698  OE1 GLU A 183      -5.541   6.536   9.448  1.00 89.83           O
ATOM   2699  OE2 GLU A 183      -5.986   8.500   8.497  1.00 89.83           O
ATOM   2700  HN  GLU A 183      -6.290  10.026   9.413  1.00 89.83           H
ATOM   2701  N   ILE A 184      -4.737  12.681  10.345  1.00 90.97           N
ATOM   2702  CA  ILE A 184      -4.345  14.064  10.552  1.00 90.97           C
ATOM   2703  C   ILE A 184      -4.735  14.495  11.968  1.00 90.97           C
ATOM   2704  O   ILE A 184      -3.990  15.218  12.628  1.00 90.97           O
ATOM   2705  HA  ILE A 184      -3.260  14.113  10.463  1.00 90.97           H
ATOM   2706  CB  ILE A 184      -4.929  14.957   9.455  1.00 90.97           C
ATOM   2707  HB  ILE A 184      -6.001  14.770   9.398  1.00 90.97           H
ATOM   2708  CG1 ILE A 184      -4.336  14.606   8.089  1.00 90.97           C
ATOM   2709 1HG1 ILE A 184      -3.289  14.909   8.055  1.00 90.97           H
ATOM   2710 2HG1 ILE A 184      -4.360  13.526   7.944  1.00 90.97           H
ATOM   2711  CG2 ILE A 184      -4.746  16.437   9.797  1.00 90.97           C
ATOM   2712 1HG2 ILE A 184      -5.254  16.658  10.735  1.00 90.97           H
ATOM   2713 2HG2 ILE A 184      -3.684  16.658   9.898  1.00 90.97           H
ATOM   2714 3HG2 ILE A 184      -5.170  17.049   9.001  1.00 90.97           H
ATOM   2715  CD1 ILE A 184      -5.108  15.295   6.963  1.00 90.97           C
ATOM   2716 1HD1 ILE A 184      -6.149  14.972   6.985  1.00 90.97           H
ATOM   2717 2HD1 ILE A 184      -5.061  16.376   7.098  1.00 90.97           H
ATOM   2718 3HD1 ILE A 184      -4.666  15.029   6.003  1.00 90.97           H
ATOM   2719  HN  ILE A 184      -5.409  12.536   9.619  1.00 90.97           H
ATOM   2720  N   LEU A 185      -5.902  14.032  12.392  1.00 91.34           N
ATOM   2721  CA  LEU A 185      -6.496  14.518  13.626  1.00 91.34           C
ATOM   2722  C   LEU A 185      -5.793  13.864  14.817  1.00 91.34           C
ATOM   2723  O   LEU A 185      -5.359  14.552  15.740  1.00 91.34           O
ATOM   2724  HA  LEU A 185      -6.322  15.593  13.670  1.00 91.34           H
ATOM   2725  CB  LEU A 185      -8.010  14.303  13.612  1.00 91.34           C
ATOM   2726 1HB  LEU A 185      -8.207  13.254  13.393  1.00 91.34           H
ATOM   2727 2HB  LEU A 185      -8.394  14.497  14.614  1.00 91.34           H
ATOM   2728  CG  LEU A 185      -8.800  15.159  12.619  1.00 91.34           C
ATOM   2729  HG  LEU A 185      -8.425  14.953  11.617  1.00 91.34           H
ATOM   2730  CD1 LEU A 185     -10.284  14.785  12.632  1.00 91.34           C
ATOM   2731 1HD1 LEU A 185     -10.396  13.736  12.357  1.00 91.34           H
ATOM   2732 2HD1 LEU A 185     -10.690  14.944  13.631  1.00 91.34           H
ATOM   2733 3HD1 LEU A 185     -10.821  15.408  11.918  1.00 91.34           H
ATOM   2734  CD2 LEU A 185      -8.582  16.649  12.886  1.00 91.34           C
ATOM   2735 1HD2 LEU A 185      -8.914  16.890  13.896  1.00 91.34           H
ATOM   2736 2HD2 LEU A 185      -7.523  16.886  12.786  1.00 91.34           H
ATOM   2737 3HD2 LEU A 185      -9.155  17.235  12.166  1.00 91.34           H
ATOM   2738  HN  LEU A 185      -6.437  13.338  11.910  1.00 91.34           H
ATOM   2739  N   TYR A 186      -5.702  12.544  14.758  1.00 91.60           N
ATOM   2740  CA  TYR A 186      -5.476  11.755  15.958  1.00 91.60           C
ATOM   2741  C   TYR A 186      -4.042  11.224  16.003  1.00 91.60           C
ATOM   2742  O   TYR A 186      -3.657  10.547  16.955  1.00 91.60           O
ATOM   2743  HA  TYR A 186      -5.645  12.399  16.821  1.00 91.60           H
ATOM   2744  CB  TYR A 186      -6.443  10.572  15.872  1.00 91.60           C
ATOM   2745 1HB  TYR A 186      -6.176   9.959  15.012  1.00 91.60           H
ATOM   2746 2HB  TYR A 186      -6.319   9.949  16.758  1.00 91.60           H
ATOM   2747  CG  TYR A 186      -7.914  10.978  15.754  1.00 91.60           C
ATOM   2748  CD1 TYR A 186      -8.471  11.832  16.684  1.00 91.60           C
ATOM   2749  HD1 TYR A 186      -7.863  12.217  17.503  1.00 91.60           H
ATOM   2750  CD2 TYR A 186      -8.683  10.489  14.717  1.00 91.60           C
ATOM   2751  HD2 TYR A 186      -8.243   9.815  13.983  1.00 91.60           H
ATOM   2752  CE1 TYR A 186      -9.855  12.213  16.573  1.00 91.60           C
ATOM   2753  HE1 TYR A 186     -10.307  12.887  17.301  1.00 91.60           H
ATOM   2754  CE2 TYR A 186     -10.067  10.871  14.606  1.00 91.60           C
ATOM   2755  HE2 TYR A 186     -10.686  10.493  13.793  1.00 91.60           H
ATOM   2756  CZ  TYR A 186     -10.584  11.714  15.539  1.00 91.60           C
ATOM   2757  OH  TYR A 186     -11.892  12.075  15.434  1.00 91.60           O
ATOM   2758  HH  TYR A 186     -12.317  11.600  14.664  1.00 91.60           H
ATOM   2759  HN  TYR A 186      -5.779  12.015  13.913  1.00 91.60           H
ATOM   2760  N   SER A 187      -3.291  11.551  14.962  1.00 92.61           N
ATOM   2761  CA  SER A 187      -1.861  11.293  14.961  1.00 92.61           C
ATOM   2762  C   SER A 187      -1.159  12.232  15.944  1.00 92.61           C
ATOM   2763  O   SER A 187      -1.269  13.452  15.829  1.00 92.61           O
ATOM   2764  HA  SER A 187      -1.754  10.256  15.280  1.00 92.61           H
ATOM   2765  CB  SER A 187      -1.272  11.458  13.559  1.00 92.61           C
ATOM   2766 1HB  SER A 187      -1.459  12.471  13.204  1.00 92.61           H
ATOM   2767 2HB  SER A 187      -0.191  11.329  13.602  1.00 92.61           H
ATOM   2768  OG  SER A 187      -1.824  10.523  12.635  1.00 92.61           O
ATOM   2769  HG  SER A 187      -2.258  11.008  11.876  1.00 92.61           H
ATOM   2770  HN  SER A 187      -3.643  11.983  14.132  1.00 92.61           H
ATOM   2771  N   GLN A 188      -0.454  11.628  16.890  1.00 85.33           N
ATOM   2772  CA  GLN A 188       0.345  12.394  17.832  1.00 85.33           C
ATOM   2773  C   GLN A 188       1.500  11.543  18.363  1.00 85.33           C
ATOM   2774  O   GLN A 188       1.541  10.334  18.136  1.00 85.33           O
ATOM   2775  HA  GLN A 188       0.737  13.236  17.262  1.00 85.33           H
ATOM   2776  CB  GLN A 188      -0.519  12.923  18.979  1.00 85.33           C
ATOM   2777 1HB  GLN A 188       0.120  13.340  19.757  1.00 85.33           H
ATOM   2778 2HB  GLN A 188      -1.152  13.733  18.618  1.00 85.33           H
ATOM   2779  CG  GLN A 188      -1.390  11.811  19.568  1.00 85.33           C
ATOM   2780 1HG  GLN A 188      -1.964  11.335  18.773  1.00 85.33           H
ATOM   2781 2HG  GLN A 188      -0.755  11.042  20.007  1.00 85.33           H
ATOM   2782  CD  GLN A 188      -2.340  12.365  20.631  1.00 85.33           C
ATOM   2783  OE1 GLN A 188      -2.078  13.368  21.274  1.00 85.33           O
ATOM   2784  NE2 GLN A 188      -3.457  11.657  20.779  1.00 85.33           N
ATOM   2785 1HE2 GLN A 188      -3.611  10.843  20.219  1.00 85.33           H
ATOM   2786 2HE2 GLN A 188      -4.142  11.939  21.451  1.00 85.33           H
ATOM   2787  HN  GLN A 188      -0.422  10.637  17.016  1.00 85.33           H
ATOM   2788  N   ILE A 189       2.411  12.207  19.059  1.00 90.31           N
ATOM   2789  CA  ILE A 189       3.517  11.513  19.697  1.00 90.31           C
ATOM   2790  C   ILE A 189       3.085  11.045  21.088  1.00 90.31           C
ATOM   2791  O   ILE A 189       2.631  11.846  21.904  1.00 90.31           O
ATOM   2792  HA  ILE A 189       3.745  10.636  19.092  1.00 90.31           H
ATOM   2793  CB  ILE A 189       4.768  12.394  19.706  1.00 90.31           C
ATOM   2794  HB  ILE A 189       4.534  13.315  20.241  1.00 90.31           H
ATOM   2795  CG1 ILE A 189       5.171  12.788  18.284  1.00 90.31           C
ATOM   2796 1HG1 ILE A 189       5.484  11.902  17.732  1.00 90.31           H
ATOM   2797 2HG1 ILE A 189       4.310  13.203  17.759  1.00 90.31           H
ATOM   2798  CG2 ILE A 189       5.913  11.714  20.459  1.00 90.31           C
ATOM   2799 1HG2 ILE A 189       5.610  11.526  21.489  1.00 90.31           H
ATOM   2800 2HG2 ILE A 189       6.155  10.768  19.973  1.00 90.31           H
ATOM   2801 3HG2 ILE A 189       6.790  12.361  20.450  1.00 90.31           H
ATOM   2802  CD1 ILE A 189       6.307  13.814  18.300  1.00 90.31           C
ATOM   2803 1HD1 ILE A 189       5.982  14.708  18.831  1.00 90.31           H
ATOM   2804 2HD1 ILE A 189       7.174  13.387  18.803  1.00 90.31           H
ATOM   2805 3HD1 ILE A 189       6.574  14.076  17.276  1.00 90.31           H
ATOM   2806  HN  ILE A 189       2.402  13.198  19.190  1.00 90.31           H
ATOM   2807  N   LYS A 190       3.242   9.749  21.316  1.00 85.48           N
ATOM   2808  CA  LYS A 190       2.979   9.183  22.628  1.00 85.48           C
ATOM   2809  C   LYS A 190       4.292   8.692  23.240  1.00 85.48           C
ATOM   2810  O   LYS A 190       5.136   8.132  22.542  1.00 85.48           O
ATOM   2811  HA  LYS A 190       2.582   9.981  23.255  1.00 85.48           H
ATOM   2812  CB  LYS A 190       1.901   8.101  22.538  1.00 85.48           C
ATOM   2813 1HB  LYS A 190       1.011   8.507  22.057  1.00 85.48           H
ATOM   2814 2HB  LYS A 190       2.254   7.282  21.911  1.00 85.48           H
ATOM   2815  CG  LYS A 190       1.540   7.569  23.926  1.00 85.48           C
ATOM   2816 1HG  LYS A 190       2.429   7.159  24.405  1.00 85.48           H
ATOM   2817 2HG  LYS A 190       1.189   8.389  24.554  1.00 85.48           H
ATOM   2818  CD  LYS A 190       0.459   6.490  23.836  1.00 85.48           C
ATOM   2819 1HD  LYS A 190      -0.471   6.931  23.476  1.00 85.48           H
ATOM   2820 2HD  LYS A 190       0.755   5.733  23.110  1.00 85.48           H
ATOM   2821  CE  LYS A 190       0.224   5.834  25.198  1.00 85.48           C
ATOM   2822 1HE  LYS A 190       1.181   5.609  25.670  1.00 85.48           H
ATOM   2823 2HE  LYS A 190      -0.300   6.527  25.857  1.00 85.48           H
ATOM   2824  NZ  LYS A 190      -0.565   4.591  25.046  1.00 85.48           N
ATOM   2825 1HZ  LYS A 190      -0.823   4.240  25.962  1.00 85.48           H
ATOM   2826 2HZ  LYS A 190      -1.404   4.787  24.511  1.00 85.48           H
ATOM   2827 3HZ  LYS A 190      -0.009   3.895  24.561  1.00 85.48           H
ATOM   2828  HN  LYS A 190       3.543   9.092  20.625  1.00 85.48           H
ATOM   2829  N   GLU A 191       4.425   8.921  24.539  1.00 76.13           N
ATOM   2830  CA  GLU A 191       5.556   8.391  25.281  1.00 76.13           C
ATOM   2831  C   GLU A 191       5.195   7.041  25.904  1.00 76.13           C
ATOM   2832  O   GLU A 191       4.220   6.936  26.646  1.00 76.13           O
ATOM   2833  HA  GLU A 191       6.349   8.259  24.545  1.00 76.13           H
ATOM   2834  CB  GLU A 191       6.023   9.381  26.350  1.00 76.13           C
ATOM   2835 1HB  GLU A 191       6.142  10.370  25.907  1.00 76.13           H
ATOM   2836 2HB  GLU A 191       5.331   9.366  27.192  1.00 76.13           H
ATOM   2837  CG  GLU A 191       7.390   8.980  26.908  1.00 76.13           C
ATOM   2838 1HG  GLU A 191       7.318   8.006  27.392  1.00 76.13           H
ATOM   2839 2HG  GLU A 191       8.105   8.878  26.091  1.00 76.13           H
ATOM   2840  CD  GLU A 191       7.898  10.018  27.911  1.00 76.13           C
ATOM   2841  OE1 GLU A 191       8.962   9.753  28.512  1.00 76.13           O
ATOM   2842  OE2 GLU A 191       7.212  11.053  28.053  1.00 76.13           O
ATOM   2843  HN  GLU A 191       3.777   9.457  25.081  1.00 76.13           H
ATOM   2844  N   GLU A 192       6.002   6.041  25.579  1.00 76.43           N
ATOM   2845  CA  GLU A 192       5.782   4.702  26.099  1.00 76.43           C
ATOM   2846  C   GLU A 192       7.085   4.129  26.660  1.00 76.43           C
ATOM   2847  O   GLU A 192       8.042   3.912  25.918  1.00 76.43           O
ATOM   2848  HA  GLU A 192       5.054   4.820  26.902  1.00 76.43           H
ATOM   2849  CB  GLU A 192       5.198   3.785  25.022  1.00 76.43           C
ATOM   2850 1HB  GLU A 192       4.277   4.217  24.632  1.00 76.43           H
ATOM   2851 2HB  GLU A 192       5.947   3.600  24.252  1.00 76.43           H
ATOM   2852  CG  GLU A 192       4.832   2.419  25.606  1.00 76.43           C
ATOM   2853 1HG  GLU A 192       4.532   1.745  24.803  1.00 76.43           H
ATOM   2854 2HG  GLU A 192       5.707   1.977  26.083  1.00 76.43           H
ATOM   2855  CD  GLU A 192       3.697   2.544  26.624  1.00 76.43           C
ATOM   2856  OE1 GLU A 192       3.623   1.658  27.503  1.00 76.43           O
ATOM   2857  OE2 GLU A 192       2.929   3.522  26.501  1.00 76.43           O
ATOM   2858  HN  GLU A 192       6.793   6.134  24.974  1.00 76.43           H
ATOM   2859  N   SER A 193       7.080   3.901  27.965  1.00 75.53           N
ATOM   2860  CA  SER A 193       8.235   3.319  28.627  1.00 75.53           C
ATOM   2861  C   SER A 193       9.479   4.165  28.349  1.00 75.53           C
ATOM   2862  O   SER A 193      10.575   3.630  28.185  1.00 75.53           O
ATOM   2863  HA  SER A 193       7.995   3.329  29.690  1.00 75.53           H
ATOM   2864  CB  SER A 193       8.462   1.876  28.171  1.00 75.53           C
ATOM   2865 1HB  SER A 193       8.700   1.865  27.107  1.00 75.53           H
ATOM   2866 2HB  SER A 193       9.324   1.461  28.694  1.00 75.53           H
ATOM   2867  OG  SER A 193       7.322   1.055  28.409  1.00 75.53           O
ATOM   2868  HG  SER A 193       7.450   0.160  27.983  1.00 75.53           H
ATOM   2869  HN  SER A 193       6.308   4.106  28.566  1.00 75.53           H
ATOM   2870  N   GLY A 194       9.269   5.472  28.305  1.00 82.97           N
ATOM   2871  CA  GLY A 194      10.370   6.401  28.114  1.00 82.97           C
ATOM   2872  C   GLY A 194      10.780   6.469  26.642  1.00 82.97           C
ATOM   2873  O   GLY A 194      11.771   7.112  26.299  1.00 82.97           O
ATOM   2874 1HA  GLY A 194      10.078   7.393  28.460  1.00 82.97           H
ATOM   2875 2HA  GLY A 194      11.222   6.091  28.719  1.00 82.97           H
ATOM   2876  HN  GLY A 194       8.369   5.897  28.398  1.00 82.97           H
ATOM   2877  N   ILE A 195       9.997   5.797  25.810  1.00 80.72           N
ATOM   2878  CA  ILE A 195      10.230   5.824  24.376  1.00 80.72           C
ATOM   2879  C   ILE A 195       9.128   6.643  23.701  1.00 80.72           C
ATOM   2880  O   ILE A 195       7.943   6.409  23.934  1.00 80.72           O
ATOM   2881  HA  ILE A 195      11.184   6.324  24.209  1.00 80.72           H
ATOM   2882  CB  ILE A 195      10.362   4.402  23.828  1.00 80.72           C
ATOM   2883  HB  ILE A 195       9.440   3.864  24.049  1.00 80.72           H
ATOM   2884  CG1 ILE A 195      11.501   3.651  24.521  1.00 80.72           C
ATOM   2885 1HG1 ILE A 195      12.445   4.164  24.336  1.00 80.72           H
ATOM   2886 2HG1 ILE A 195      11.341   3.656  25.599  1.00 80.72           H
ATOM   2887  CG2 ILE A 195      10.525   4.414  22.307  1.00 80.72           C
ATOM   2888 1HG2 ILE A 195       9.654   4.884  21.852  1.00 80.72           H
ATOM   2889 2HG2 ILE A 195      11.421   4.975  22.042  1.00 80.72           H
ATOM   2890 3HG2 ILE A 195      10.617   3.390  21.943  1.00 80.72           H
ATOM   2891  CD1 ILE A 195      11.591   2.208  24.020  1.00 80.72           C
ATOM   2892 1HD1 ILE A 195      10.654   1.692  24.229  1.00 80.72           H
ATOM   2893 2HD1 ILE A 195      11.775   2.207  22.946  1.00 80.72           H
ATOM   2894 3HD1 ILE A 195      12.408   1.697  24.529  1.00 80.72           H
ATOM   2895  HN  ILE A 195       9.218   5.242  26.102  1.00 80.72           H
ATOM   2896  N   ALA A 196       9.558   7.588  22.877  1.00 91.53           N
ATOM   2897  CA  ALA A 196       8.625   8.380  22.095  1.00 91.53           C
ATOM   2898  C   ALA A 196       8.143   7.558  20.897  1.00 91.53           C
ATOM   2899  O   ALA A 196       8.953   7.043  20.128  1.00 91.53           O
ATOM   2900  HA  ALA A 196       7.771   8.613  22.732  1.00 91.53           H
ATOM   2901  CB  ALA A 196       9.295   9.689  21.672  1.00 91.53           C
ATOM   2902 1HB  ALA A 196       9.592  10.248  22.559  1.00 91.53           H
ATOM   2903 2HB  ALA A 196      10.177   9.468  21.070  1.00 91.53           H
ATOM   2904 3HB  ALA A 196       8.594  10.283  21.085  1.00 91.53           H
ATOM   2905  HN  ALA A 196      10.523   7.814  22.741  1.00 91.53           H
ATOM   2906  N   ILE A 197       6.828   7.461  20.777  1.00 87.08           N
ATOM   2907  CA  ILE A 197       6.229   6.695  19.697  1.00 87.08           C
ATOM   2908  C   ILE A 197       5.235   7.579  18.941  1.00 87.08           C
ATOM   2909  O   ILE A 197       4.376   8.215  19.551  1.00 87.08           O
ATOM   2910  HA  ILE A 197       7.030   6.414  19.014  1.00 87.08           H
ATOM   2911  CB  ILE A 197       5.616   5.400  20.234  1.00 87.08           C
ATOM   2912  HB  ILE A 197       4.859   5.662  20.973  1.00 87.08           H
ATOM   2913  CG1 ILE A 197       6.669   4.550  20.948  1.00 87.08           C
ATOM   2914 1HG1 ILE A 197       7.453   4.270  20.245  1.00 87.08           H
ATOM   2915 2HG1 ILE A 197       7.142   5.136  21.736  1.00 87.08           H
ATOM   2916  CG2 ILE A 197       4.911   4.624  19.120  1.00 87.08           C
ATOM   2917 1HG2 ILE A 197       4.116   5.237  18.697  1.00 87.08           H
ATOM   2918 2HG2 ILE A 197       5.631   4.373  18.341  1.00 87.08           H
ATOM   2919 3HG2 ILE A 197       4.485   3.708  19.529  1.00 87.08           H
ATOM   2920  CD1 ILE A 197       6.042   3.290  21.548  1.00 87.08           C
ATOM   2921 1HD1 ILE A 197       5.275   3.574  22.269  1.00 87.08           H
ATOM   2922 2HD1 ILE A 197       5.591   2.695  20.754  1.00 87.08           H
ATOM   2923 3HD1 ILE A 197       6.812   2.704  22.049  1.00 87.08           H
ATOM   2924  HN  ILE A 197       6.176   7.893  21.401  1.00 87.08           H
ATOM   2925  N   CYS A 198       5.384   7.591  17.625  1.00 92.53           N
ATOM   2926  CA  CYS A 198       4.382   8.193  16.763  1.00 92.53           C
ATOM   2927  C   CYS A 198       3.270   7.168  16.531  1.00 92.53           C
ATOM   2928  O   CYS A 198       3.484   6.153  15.871  1.00 92.53           O
ATOM   2929  HA  CYS A 198       3.999   9.066  17.291  1.00 92.53           H
ATOM   2930  CB  CYS A 198       4.988   8.685  15.448  1.00 92.53           C
ATOM   2931 1HB  CYS A 198       5.652   9.529  15.637  1.00 92.53           H
ATOM   2932 2HB  CYS A 198       5.594   7.897  15.000  1.00 92.53           H
ATOM   2933  SG  CYS A 198       3.659   9.183  14.293  1.00 92.53           S
ATOM   2934  HN  CYS A 198       6.171   7.199  17.148  1.00 92.53           H
ATOM   2935  N   THR A 199       2.105   7.470  17.086  1.00 90.78           N
ATOM   2936  CA  THR A 199       0.972   6.566  16.987  1.00 90.78           C
ATOM   2937  C   THR A 199      -0.331   7.356  16.853  1.00 90.78           C
ATOM   2938  O   THR A 199      -0.362   8.558  17.114  1.00 90.78           O
ATOM   2939  HA  THR A 199       1.083   5.974  16.078  1.00 90.78           H
ATOM   2940  CB  THR A 199       0.998   5.640  18.205  1.00 90.78           C
ATOM   2941  HB  THR A 199       2.000   5.243  18.371  1.00 90.78           H
ATOM   2942  OG1 THR A 199      -0.009   4.671  17.926  1.00 90.78           O
ATOM   2943  HG1 THR A 199       0.078   3.897  18.553  1.00 90.78           H
ATOM   2944  CG2 THR A 199       0.507   6.333  19.478  1.00 90.78           C
ATOM   2945 1HG2 THR A 199      -0.520   6.670  19.335  1.00 90.78           H
ATOM   2946 2HG2 THR A 199       1.144   7.190  19.694  1.00 90.78           H
ATOM   2947 3HG2 THR A 199       0.546   5.631  20.311  1.00 90.78           H
ATOM   2948  HN  THR A 199       1.930   8.313  17.596  1.00 90.78           H
ATOM   2949  N   MET A 200      -1.375   6.650  16.445  1.00 89.56           N
ATOM   2950  CA  MET A 200      -2.726   7.171  16.569  1.00 89.56           C
ATOM   2951  C   MET A 200      -3.220   7.076  18.014  1.00 89.56           C
ATOM   2952  O   MET A 200      -3.108   6.025  18.644  1.00 89.56           O
ATOM   2953  HA  MET A 200      -2.666   8.216  16.266  1.00 89.56           H
ATOM   2954  CB  MET A 200      -3.664   6.380  15.655  1.00 89.56           C
ATOM   2955 1HB  MET A 200      -3.603   5.318  15.897  1.00 89.56           H
ATOM   2956 2HB  MET A 200      -4.695   6.688  15.832  1.00 89.56           H
ATOM   2957  CG  MET A 200      -3.307   6.595  14.184  1.00 89.56           C
ATOM   2958 1HG  MET A 200      -2.226   6.689  14.073  1.00 89.56           H
ATOM   2959 2HG  MET A 200      -3.613   5.730  13.596  1.00 89.56           H
ATOM   2960  SD  MET A 200      -4.112   8.065  13.569  1.00 89.56           S
ATOM   2961  CE  MET A 200      -5.774   7.447  13.367  1.00 89.56           C
ATOM   2962 1HE  MET A 200      -5.770   6.616  12.661  1.00 89.56           H
ATOM   2963 2HE  MET A 200      -6.153   7.104  14.330  1.00 89.56           H
ATOM   2964 3HE  MET A 200      -6.414   8.243  12.987  1.00 89.56           H
ATOM   2965  HN  MET A 200      -1.309   5.739  16.037  1.00 89.56           H
ATOM   2966  N   VAL A 201      -3.756   8.187  18.497  1.00 91.90           N
ATOM   2967  CA  VAL A 201      -4.411   8.200  19.794  1.00 91.90           C
ATOM   2968  C   VAL A 201      -5.858   8.667  19.624  1.00 91.90           C
ATOM   2969  O   VAL A 201      -6.105   9.794  19.198  1.00 91.90           O
ATOM   2970  HA  VAL A 201      -4.415   7.177  20.171  1.00 91.90           H
ATOM   2971  CB  VAL A 201      -3.615   9.063  20.774  1.00 91.90           C
ATOM   2972  HB  VAL A 201      -3.633  10.090  20.408  1.00 91.90           H
ATOM   2973  CG1 VAL A 201      -4.256   9.049  22.163  1.00 91.90           C
ATOM   2974 1HG1 VAL A 201      -5.272   9.439  22.099  1.00 91.90           H
ATOM   2975 2HG1 VAL A 201      -4.282   8.026  22.540  1.00 91.90           H
ATOM   2976 3HG1 VAL A 201      -3.670   9.670  22.840  1.00 91.90           H
ATOM   2977  CG2 VAL A 201      -2.154   8.614  20.839  1.00 91.90           C
ATOM   2978 1HG2 VAL A 201      -2.108   7.576  21.170  1.00 91.90           H
ATOM   2979 2HG2 VAL A 201      -1.703   8.700  19.851  1.00 91.90           H
ATOM   2980 3HG2 VAL A 201      -1.611   9.244  21.543  1.00 91.90           H
ATOM   2981  HN  VAL A 201      -3.747   9.065  18.019  1.00 91.90           H
ATOM   2982  N   TYR A 202      -6.778   7.776  19.967  1.00 91.78           N
ATOM   2983  CA  TYR A 202      -8.194   8.075  19.836  1.00 91.78           C
ATOM   2984  C   TYR A 202      -8.752   8.663  21.133  1.00 91.78           C
ATOM   2985  O   TYR A 202      -8.360   8.253  22.224  1.00 91.78           O
ATOM   2986  HA  TYR A 202      -8.311   8.804  19.035  1.00 91.78           H
ATOM   2987  CB  TYR A 202      -8.883   6.737  19.558  1.00 91.78           C
ATOM   2988 1HB  TYR A 202      -8.672   6.054  20.381  1.00 91.78           H
ATOM   2989 2HB  TYR A 202      -9.961   6.892  19.540  1.00 91.78           H
ATOM   2990  CG  TYR A 202      -8.455   6.078  18.245  1.00 91.78           C
ATOM   2991  CD1 TYR A 202      -9.069   6.435  17.062  1.00 91.78           C
ATOM   2992  HD1 TYR A 202      -9.858   7.186  17.063  1.00 91.78           H
ATOM   2993  CD2 TYR A 202      -7.456   5.126  18.245  1.00 91.78           C
ATOM   2994  HD2 TYR A 202      -6.971   4.844  19.180  1.00 91.78           H
ATOM   2995  CE1 TYR A 202      -8.666   5.814  15.827  1.00 91.78           C
ATOM   2996  HE1 TYR A 202      -9.143   6.087  14.885  1.00 91.78           H
ATOM   2997  CE2 TYR A 202      -7.053   4.505  17.009  1.00 91.78           C
ATOM   2998  HE2 TYR A 202      -6.265   3.752  16.995  1.00 91.78           H
ATOM   2999  CZ  TYR A 202      -7.678   4.880  15.861  1.00 91.78           C
ATOM   3000  OH  TYR A 202      -7.298   4.294  14.694  1.00 91.78           O
ATOM   3001  HH  TYR A 202      -7.864   4.632  13.942  1.00 91.78           H
ATOM   3002  HN  TYR A 202      -6.569   6.867  20.327  1.00 91.78           H
ATOM   3003  N   PRO A 203      -9.675   9.630  21.039  1.00 86.22           N
ATOM   3004  CA  PRO A 203     -10.226  10.266  22.238  1.00 86.22           C
ATOM   3005  C   PRO A 203     -11.100   9.319  23.044  1.00 86.22           C
ATOM   3006  O   PRO A 203     -11.704   8.402  22.489  1.00 86.22           O
ATOM   3007  HA  PRO A 203      -9.422  10.555  22.914  1.00 86.22           H
ATOM   3008  CB  PRO A 203     -11.028  11.447  21.686  1.00 86.22           C
ATOM   3009 1HB  PRO A 203     -11.901  11.662  22.303  1.00 86.22           H
ATOM   3010 2HB  PRO A 203     -10.430  12.357  21.653  1.00 86.22           H
ATOM   3011  CG  PRO A 203     -11.423  10.995  20.309  1.00 86.22           C
ATOM   3012 1HG  PRO A 203     -12.333  10.396  20.337  1.00 86.22           H
ATOM   3013 2HG  PRO A 203     -11.622  11.846  19.657  1.00 86.22           H
ATOM   3014  CD  PRO A 203     -10.260  10.190  19.808  1.00 86.22           C
ATOM   3015 1HD  PRO A 203     -10.582   9.405  19.123  1.00 86.22           H
ATOM   3016 2HD  PRO A 203      -9.544  10.811  19.269  1.00 86.22           H
ATOM   3017  N   SER A 204     -11.143   9.567  24.345  1.00 77.06           N
ATOM   3018  CA  SER A 204     -11.727   8.611  25.270  1.00 77.06           C
ATOM   3019  C   SER A 204     -13.165   8.293  24.857  1.00 77.06           C
ATOM   3020  O   SER A 204     -13.608   7.151  24.966  1.00 77.06           O
ATOM   3021  HA  SER A 204     -11.102   7.721  25.197  1.00 77.06           H
ATOM   3022  CB  SER A 204     -11.692   9.141  26.705  1.00 77.06           C
ATOM   3023 1HB  SER A 204     -12.253   8.469  27.354  1.00 77.06           H
ATOM   3024 2HB  SER A 204     -10.663   9.146  27.065  1.00 77.06           H
ATOM   3025  OG  SER A 204     -12.234  10.456  26.802  1.00 77.06           O
ATOM   3026  HG  SER A 204     -13.225  10.408  26.927  1.00 77.06           H
ATOM   3027  HN  SER A 204     -10.790  10.402  24.767  1.00 77.06           H
ATOM   3028  N   ASP A 205     -13.854   9.324  24.390  1.00 71.76           N
ATOM   3029  CA  ASP A 205     -15.256   9.187  24.034  1.00 71.76           C
ATOM   3030  C   ASP A 205     -15.371   8.409  22.721  1.00 71.76           C
ATOM   3031  O   ASP A 205     -14.885   8.859  21.685  1.00 71.76           O
ATOM   3032  HA  ASP A 205     -15.715   8.661  24.871  1.00 71.76           H
ATOM   3033  CB  ASP A 205     -15.909  10.556  23.831  1.00 71.76           C
ATOM   3034 1HB  ASP A 205     -15.321  11.142  23.125  1.00 71.76           H
ATOM   3035 2HB  ASP A 205     -16.899  10.429  23.392  1.00 71.76           H
ATOM   3036  CG  ASP A 205     -16.026  11.310  25.157  1.00 71.76           C
ATOM   3037  OD1 ASP A 205     -15.970  10.629  26.204  1.00 71.76           O
ATOM   3038  OD2 ASP A 205     -16.169  12.550  25.094  1.00 71.76           O
ATOM   3039  HN  ASP A 205     -13.471  10.238  24.256  1.00 71.76           H
ATOM   3040  N   GLU A 206     -16.016   7.255  22.808  1.00 74.89           N
ATOM   3041  CA  GLU A 206     -16.258   6.442  21.629  1.00 74.89           C
ATOM   3042  C   GLU A 206     -14.933   6.056  20.969  1.00 74.89           C
ATOM   3043  O   GLU A 206     -14.894   5.750  19.779  1.00 74.89           O
ATOM   3044  HA  GLU A 206     -16.765   5.549  21.992  1.00 74.89           H
ATOM   3045  CB  GLU A 206     -17.171   7.170  20.640  1.00 74.89           C
ATOM   3046 1HB  GLU A 206     -16.669   8.062  20.265  1.00 74.89           H
ATOM   3047 2HB  GLU A 206     -17.477   6.484  19.850  1.00 74.89           H
ATOM   3048  CG  GLU A 206     -18.456   7.641  21.324  1.00 74.89           C
ATOM   3049 1HG  GLU A 206     -18.719   6.951  22.125  1.00 74.89           H
ATOM   3050 2HG  GLU A 206     -18.291   8.616  21.783  1.00 74.89           H
ATOM   3051  CD  GLU A 206     -19.609   7.732  20.322  1.00 74.89           C
ATOM   3052  OE1 GLU A 206     -20.664   7.130  20.616  1.00 74.89           O
ATOM   3053  OE2 GLU A 206     -19.409   8.401  19.285  1.00 74.89           O
ATOM   3054  HN  GLU A 206     -16.369   6.876  23.663  1.00 74.89           H
ATOM   3055  N   SER A 207     -13.879   6.081  21.773  1.00 87.19           N
ATOM   3056  CA  SER A 207     -12.556   5.734  21.283  1.00 87.19           C
ATOM   3057  C   SER A 207     -12.607   4.396  20.542  1.00 87.19           C
ATOM   3058  O   SER A 207     -12.012   4.250  19.476  1.00 87.19           O
ATOM   3059  HA  SER A 207     -12.281   6.538  20.601  1.00 87.19           H
ATOM   3060  CB  SER A 207     -11.544   5.668  22.428  1.00 87.19           C
ATOM   3061 1HB  SER A 207     -10.589   5.307  22.048  1.00 87.19           H
ATOM   3062 2HB  SER A 207     -11.373   6.671  22.819  1.00 87.19           H
ATOM   3063  OG  SER A 207     -11.987   4.818  23.483  1.00 87.19           O
ATOM   3064  HG  SER A 207     -11.429   4.968  24.300  1.00 87.19           H
ATOM   3065  HN  SER A 207     -13.919   6.333  22.740  1.00 87.19           H
ATOM   3066  N   THR A 208     -13.324   3.453  21.137  1.00 86.89           N
ATOM   3067  CA  THR A 208     -13.403   2.112  20.583  1.00 86.89           C
ATOM   3068  C   THR A 208     -14.107   2.137  19.225  1.00 86.89           C
ATOM   3069  O   THR A 208     -13.650   1.505  18.274  1.00 86.89           O
ATOM   3070  HA  THR A 208     -12.389   1.751  20.412  1.00 86.89           H
ATOM   3071  CB  THR A 208     -14.098   1.217  21.611  1.00 86.89           C
ATOM   3072  HB  THR A 208     -15.155   1.468  21.694  1.00 86.89           H
ATOM   3073  OG1 THR A 208     -13.330   1.391  22.799  1.00 86.89           O
ATOM   3074  HG1 THR A 208     -12.380   1.122  22.634  1.00 86.89           H
ATOM   3075  CG2 THR A 208     -13.950  -0.271  21.286  1.00 86.89           C
ATOM   3076 1HG2 THR A 208     -12.893  -0.536  21.270  1.00 86.89           H
ATOM   3077 2HG2 THR A 208     -14.391  -0.475  20.310  1.00 86.89           H
ATOM   3078 3HG2 THR A 208     -14.462  -0.861  22.047  1.00 86.89           H
ATOM   3079  HN  THR A 208     -13.843   3.594  21.980  1.00 86.89           H
ATOM   3080  N   LYS A 209     -15.207   2.874  19.177  1.00 82.78           N
ATOM   3081  CA  LYS A 209     -16.004   2.951  17.965  1.00 82.78           C
ATOM   3082  C   LYS A 209     -15.150   3.526  16.834  1.00 82.78           C
ATOM   3083  O   LYS A 209     -15.173   3.018  15.714  1.00 82.78           O
ATOM   3084  HA  LYS A 209     -16.292   1.934  17.698  1.00 82.78           H
ATOM   3085  CB  LYS A 209     -17.294   3.733  18.221  1.00 82.78           C
ATOM   3086 1HB  LYS A 209     -17.056   4.701  18.664  1.00 82.78           H
ATOM   3087 2HB  LYS A 209     -17.797   3.932  17.275  1.00 82.78           H
ATOM   3088  CG  LYS A 209     -18.231   2.958  19.150  1.00 82.78           C
ATOM   3089 1HG  LYS A 209     -18.386   1.953  18.758  1.00 82.78           H
ATOM   3090 2HG  LYS A 209     -17.768   2.850  20.131  1.00 82.78           H
ATOM   3091  CD  LYS A 209     -19.577   3.671  19.290  1.00 82.78           C
ATOM   3092 1HD  LYS A 209     -19.413   4.729  19.494  1.00 82.78           H
ATOM   3093 2HD  LYS A 209     -20.126   3.609  18.350  1.00 82.78           H
ATOM   3094  CE  LYS A 209     -20.410   3.053  20.415  1.00 82.78           C
ATOM   3095 1HE  LYS A 209     -20.762   2.066  20.115  1.00 82.78           H
ATOM   3096 2HE  LYS A 209     -19.790   2.915  21.301  1.00 82.78           H
ATOM   3097  NZ  LYS A 209     -21.565   3.919  20.741  1.00 82.78           N
ATOM   3098 1HZ  LYS A 209     -22.071   3.527  21.527  1.00 82.78           H
ATOM   3099 2HZ  LYS A 209     -21.235   4.847  20.980  1.00 82.78           H
ATOM   3100 3HZ  LYS A 209     -22.181   3.977  19.938  1.00 82.78           H
ATOM   3101  HN  LYS A 209     -15.554   3.410  19.947  1.00 82.78           H
ATOM   3102  N   LEU A 210     -14.417   4.579  17.166  1.00 89.18           N
ATOM   3103  CA  LEU A 210     -13.656   5.307  16.164  1.00 89.18           C
ATOM   3104  C   LEU A 210     -12.596   4.382  15.563  1.00 89.18           C
ATOM   3105  O   LEU A 210     -12.471   4.285  14.343  1.00 89.18           O
ATOM   3106  HA  LEU A 210     -14.350   5.597  15.374  1.00 89.18           H
ATOM   3107  CB  LEU A 210     -13.083   6.595  16.758  1.00 89.18           C
ATOM   3108 1HB  LEU A 210     -13.875   7.099  17.313  1.00 89.18           H
ATOM   3109 2HB  LEU A 210     -12.310   6.327  17.478  1.00 89.18           H
ATOM   3110  CG  LEU A 210     -12.487   7.588  15.758  1.00 89.18           C
ATOM   3111  HG  LEU A 210     -11.759   7.058  15.144  1.00 89.18           H
ATOM   3112  CD1 LEU A 210     -13.564   8.130  14.816  1.00 89.18           C
ATOM   3113 1HD1 LEU A 210     -14.012   7.304  14.263  1.00 89.18           H
ATOM   3114 2HD1 LEU A 210     -14.333   8.638  15.397  1.00 89.18           H
ATOM   3115 3HD1 LEU A 210     -13.113   8.833  14.115  1.00 89.18           H
ATOM   3116  CD2 LEU A 210     -11.739   8.711  16.480  1.00 89.18           C
ATOM   3117 1HD2 LEU A 210     -12.429   9.245  17.134  1.00 89.18           H
ATOM   3118 2HD2 LEU A 210     -10.931   8.285  17.074  1.00 89.18           H
ATOM   3119 3HD2 LEU A 210     -11.326   9.402  15.746  1.00 89.18           H
ATOM   3120  HN  LEU A 210     -14.338   4.934  18.097  1.00 89.18           H
ATOM   3121  N   LYS A 211     -11.859   3.726  16.447  1.00 93.97           N
ATOM   3122  CA  LYS A 211     -10.816   2.809  16.020  1.00 93.97           C
ATOM   3123  C   LYS A 211     -11.421   1.750  15.096  1.00 93.97           C
ATOM   3124  O   LYS A 211     -10.899   1.496  14.011  1.00 93.97           O
ATOM   3125  HA  LYS A 211     -10.087   3.387  15.452  1.00 93.97           H
ATOM   3126  CB  LYS A 211     -10.087   2.225  17.231  1.00 93.97           C
ATOM   3127 1HB  LYS A 211      -9.641   3.030  17.815  1.00 93.97           H
ATOM   3128 2HB  LYS A 211     -10.800   1.718  17.880  1.00 93.97           H
ATOM   3129  CG  LYS A 211      -8.999   1.242  16.794  1.00 93.97           C
ATOM   3130 1HG  LYS A 211      -9.459   0.348  16.373  1.00 93.97           H
ATOM   3131 2HG  LYS A 211      -8.394   1.690  16.005  1.00 93.97           H
ATOM   3132  CD  LYS A 211      -8.103   0.855  17.973  1.00 93.97           C
ATOM   3133 1HD  LYS A 211      -7.662   1.751  18.408  1.00 93.97           H
ATOM   3134 2HD  LYS A 211      -8.704   0.386  18.751  1.00 93.97           H
ATOM   3135  CE  LYS A 211      -6.996  -0.102  17.529  1.00 93.97           C
ATOM   3136 1HE  LYS A 211      -7.433  -1.042  17.190  1.00 93.97           H
ATOM   3137 2HE  LYS A 211      -6.458   0.322  16.681  1.00 93.97           H
ATOM   3138  NZ  LYS A 211      -6.055  -0.359  18.642  1.00 93.97           N
ATOM   3139 1HZ  LYS A 211      -5.460  -1.146  18.408  1.00 93.97           H
ATOM   3140 2HZ  LYS A 211      -5.482   0.464  18.797  1.00 93.97           H
ATOM   3141 3HZ  LYS A 211      -6.578  -0.569  19.485  1.00 93.97           H
ATOM   3142  HN  LYS A 211     -11.966   3.812  17.438  1.00 93.97           H
ATOM   3143  N   SER A 212     -12.513   1.161  15.559  1.00 91.42           N
ATOM   3144  CA  SER A 212     -13.145   0.075  14.829  1.00 91.42           C
ATOM   3145  C   SER A 212     -13.575   0.557  13.442  1.00 91.42           C
ATOM   3146  O   SER A 212     -13.409  -0.156  12.454  1.00 91.42           O
ATOM   3147  HA  SER A 212     -12.381  -0.699  14.745  1.00 91.42           H
ATOM   3148  CB  SER A 212     -14.348  -0.478  15.596  1.00 91.42           C
ATOM   3149 1HB  SER A 212     -15.087   0.312  15.728  1.00 91.42           H
ATOM   3150 2HB  SER A 212     -14.822  -1.264  15.008  1.00 91.42           H
ATOM   3151  OG  SER A 212     -13.976  -0.997  16.870  1.00 91.42           O
ATOM   3152  HG  SER A 212     -14.048  -0.282  17.565  1.00 91.42           H
ATOM   3153  HN  SER A 212     -12.965   1.414  16.415  1.00 91.42           H
ATOM   3154  N   ALA A 213     -14.119   1.765  13.413  1.00 94.44           N
ATOM   3155  CA  ALA A 213     -14.608   2.336  12.170  1.00 94.44           C
ATOM   3156  C   ALA A 213     -13.434   2.530  11.207  1.00 94.44           C
ATOM   3157  O   ALA A 213     -13.520   2.162  10.037  1.00 94.44           O
ATOM   3158  HA  ALA A 213     -15.312   1.628  11.733  1.00 94.44           H
ATOM   3159  CB  ALA A 213     -15.344   3.645  12.463  1.00 94.44           C
ATOM   3160 1HB  ALA A 213     -16.185   3.448  13.127  1.00 94.44           H
ATOM   3161 2HB  ALA A 213     -14.660   4.347  12.941  1.00 94.44           H
ATOM   3162 3HB  ALA A 213     -15.710   4.073  11.530  1.00 94.44           H
ATOM   3163  HN  ALA A 213     -14.228   2.349  14.218  1.00 94.44           H
ATOM   3164  N   VAL A 214     -12.366   3.108  11.736  1.00 92.92           N
ATOM   3165  CA  VAL A 214     -11.207   3.428  10.920  1.00 92.92           C
ATOM   3166  C   VAL A 214     -10.650   2.142  10.306  1.00 92.92           C
ATOM   3167  O   VAL A 214     -10.319   2.107   9.122  1.00 92.92           O
ATOM   3168  HA  VAL A 214     -11.542   4.084  10.116  1.00 92.92           H
ATOM   3169  CB  VAL A 214     -10.174   4.189  11.753  1.00 92.92           C
ATOM   3170  HB  VAL A 214      -9.991   3.618  12.663  1.00 92.92           H
ATOM   3171  CG1 VAL A 214      -8.847   4.313  11.002  1.00 92.92           C
ATOM   3172 1HG1 VAL A 214      -8.458   3.318  10.786  1.00 92.92           H
ATOM   3173 2HG1 VAL A 214      -9.008   4.851  10.068  1.00 92.92           H
ATOM   3174 3HG1 VAL A 214      -8.131   4.858  11.617  1.00 92.92           H
ATOM   3175  CG2 VAL A 214     -10.704   5.565  12.161  1.00 92.92           C
ATOM   3176 1HG2 VAL A 214     -10.929   6.147  11.267  1.00 92.92           H
ATOM   3177 2HG2 VAL A 214     -11.611   5.444  12.753  1.00 92.92           H
ATOM   3178 3HG2 VAL A 214      -9.950   6.085  12.752  1.00 92.92           H
ATOM   3179  HN  VAL A 214     -12.285   3.357  12.701  1.00 92.92           H
ATOM   3180  N   LEU A 215     -10.564   1.116  11.140  1.00 92.66           N
ATOM   3181  CA  LEU A 215      -9.973  -0.143  10.718  1.00 92.66           C
ATOM   3182  C   LEU A 215     -10.882  -0.806   9.681  1.00 92.66           C
ATOM   3183  O   LEU A 215     -10.405  -1.315   8.668  1.00 92.66           O
ATOM   3184  HA  LEU A 215      -9.019   0.086  10.245  1.00 92.66           H
ATOM   3185  CB  LEU A 215      -9.677  -1.028  11.931  1.00 92.66           C
ATOM   3186 1HB  LEU A 215     -10.575  -1.082  12.545  1.00 92.66           H
ATOM   3187 2HB  LEU A 215      -9.472  -2.039  11.576  1.00 92.66           H
ATOM   3188  CG  LEU A 215      -8.512  -0.583  12.817  1.00 92.66           C
ATOM   3189  HG  LEU A 215      -8.743   0.405  13.214  1.00 92.66           H
ATOM   3190  CD1 LEU A 215      -8.343  -1.523  14.013  1.00 92.66           C
ATOM   3191 1HD1 LEU A 215      -9.256  -1.521  14.608  1.00 92.66           H
ATOM   3192 2HD1 LEU A 215      -8.144  -2.533  13.656  1.00 92.66           H
ATOM   3193 3HD1 LEU A 215      -7.509  -1.183  14.627  1.00 92.66           H
ATOM   3194  CD2 LEU A 215      -7.223  -0.453  12.004  1.00 92.66           C
ATOM   3195 1HD2 LEU A 215      -6.975  -1.417  11.559  1.00 92.66           H
ATOM   3196 2HD2 LEU A 215      -7.364   0.286  11.215  1.00 92.66           H
ATOM   3197 3HD2 LEU A 215      -6.411  -0.135  12.659  1.00 92.66           H
ATOM   3198  HN  LEU A 215     -10.888   1.135  12.086  1.00 92.66           H
ATOM   3199  N   THR A 216     -12.175  -0.777   9.969  1.00 91.91           N
ATOM   3200  CA  THR A 216     -13.151  -1.401   9.092  1.00 91.91           C
ATOM   3201  C   THR A 216     -13.082  -0.784   7.693  1.00 91.91           C
ATOM   3202  O   THR A 216     -13.095  -1.500   6.694  1.00 91.91           O
ATOM   3203  HA  THR A 216     -12.896  -2.455   8.989  1.00 91.91           H
ATOM   3204  CB  THR A 216     -14.527  -1.269   9.747  1.00 91.91           C
ATOM   3205  HB  THR A 216     -14.814  -0.222   9.842  1.00 91.91           H
ATOM   3206  OG1 THR A 216     -14.399  -1.985  10.972  1.00 91.91           O
ATOM   3207  HG1 THR A 216     -14.310  -1.345  11.735  1.00 91.91           H
ATOM   3208  CG2 THR A 216     -15.614  -2.028   8.983  1.00 91.91           C
ATOM   3209 1HG2 THR A 216     -15.360  -3.088   8.947  1.00 91.91           H
ATOM   3210 2HG2 THR A 216     -15.686  -1.637   7.968  1.00 91.91           H
ATOM   3211 3HG2 THR A 216     -16.571  -1.902   9.490  1.00 91.91           H
ATOM   3212  HN  THR A 216     -12.557  -0.339  10.783  1.00 91.91           H
ATOM   3213  N   LEU A 217     -13.010   0.539   7.667  1.00 88.91           N
ATOM   3214  CA  LEU A 217     -12.950   1.261   6.408  1.00 88.91           C
ATOM   3215  C   LEU A 217     -11.707   0.822   5.632  1.00 88.91           C
ATOM   3216  O   LEU A 217     -11.756   0.658   4.414  1.00 88.91           O
ATOM   3217  HA  LEU A 217     -13.833   0.984   5.831  1.00 88.91           H
ATOM   3218  CB  LEU A 217     -13.023   2.770   6.651  1.00 88.91           C
ATOM   3219 1HB  LEU A 217     -13.540   2.941   7.595  1.00 88.91           H
ATOM   3220 2HB  LEU A 217     -12.007   3.147   6.771  1.00 88.91           H
ATOM   3221  CG  LEU A 217     -13.717   3.592   5.564  1.00 88.91           C
ATOM   3222  HG  LEU A 217     -13.633   3.051   4.621  1.00 88.91           H
ATOM   3223  CD1 LEU A 217     -15.209   3.748   5.864  1.00 88.91           C
ATOM   3224 1HD1 LEU A 217     -15.676   2.764   5.909  1.00 88.91           H
ATOM   3225 2HD1 LEU A 217     -15.337   4.255   6.820  1.00 88.91           H
ATOM   3226 3HD1 LEU A 217     -15.679   4.336   5.075  1.00 88.91           H
ATOM   3227  CD2 LEU A 217     -13.026   4.943   5.373  1.00 88.91           C
ATOM   3228 1HD2 LEU A 217     -13.058   5.503   6.307  1.00 88.91           H
ATOM   3229 2HD2 LEU A 217     -11.989   4.783   5.080  1.00 88.91           H
ATOM   3230 3HD2 LEU A 217     -13.540   5.507   4.594  1.00 88.91           H
ATOM   3231  HN  LEU A 217     -12.992   1.114   8.485  1.00 88.91           H
ATOM   3232  N   LYS A 218     -10.620   0.644   6.369  1.00 86.36           N
ATOM   3233  CA  LYS A 218      -9.351   0.290   5.758  1.00 86.36           C
ATOM   3234  C   LYS A 218      -9.479  -1.076   5.081  1.00 86.36           C
ATOM   3235  O   LYS A 218      -8.998  -1.267   3.965  1.00 86.36           O
ATOM   3236  HA  LYS A 218      -9.137   1.036   4.993  1.00 86.36           H
ATOM   3237  CB  LYS A 218      -8.221   0.362   6.788  1.00 86.36           C
ATOM   3238 1HB  LYS A 218      -8.278   1.306   7.330  1.00 86.36           H
ATOM   3239 2HB  LYS A 218      -8.343  -0.434   7.523  1.00 86.36           H
ATOM   3240  CG  LYS A 218      -6.854   0.236   6.113  1.00 86.36           C
ATOM   3241 1HG  LYS A 218      -6.808  -0.696   5.549  1.00 86.36           H
ATOM   3242 2HG  LYS A 218      -6.722   1.048   5.398  1.00 86.36           H
ATOM   3243  CD  LYS A 218      -5.727   0.270   7.146  1.00 86.36           C
ATOM   3244 1HD  LYS A 218      -5.742   1.223   7.675  1.00 86.36           H
ATOM   3245 2HD  LYS A 218      -5.888  -0.509   7.891  1.00 86.36           H
ATOM   3246  CE  LYS A 218      -4.365   0.072   6.479  1.00 86.36           C
ATOM   3247 1HE  LYS A 218      -4.391  -0.812   5.841  1.00 86.36           H
ATOM   3248 2HE  LYS A 218      -4.141   0.922   5.835  1.00 86.36           H
ATOM   3249  NZ  LYS A 218      -3.304  -0.077   7.500  1.00 86.36           N
ATOM   3250 1HZ  LYS A 218      -2.464  -0.442   7.064  1.00 86.36           H
ATOM   3251 2HZ  LYS A 218      -3.104   0.827   7.914  1.00 86.36           H
ATOM   3252 3HZ  LYS A 218      -3.616  -0.718   8.221  1.00 86.36           H
ATOM   3253  HN  LYS A 218     -10.598   0.739   7.365  1.00 86.36           H
ATOM   3254  N   VAL A 219     -10.130  -1.991   5.784  1.00 90.78           N
ATOM   3255  CA  VAL A 219     -10.240  -3.360   5.311  1.00 90.78           C
ATOM   3256  C   VAL A 219     -11.141  -3.396   4.075  1.00 90.78           C
ATOM   3257  O   VAL A 219     -10.806  -4.033   3.077  1.00 90.78           O
ATOM   3258  HA  VAL A 219      -9.242  -3.691   5.027  1.00 90.78           H
ATOM   3259  CB  VAL A 219     -10.738  -4.265   6.439  1.00 90.78           C
ATOM   3260  HB  VAL A 219     -11.653  -3.830   6.840  1.00 90.78           H
ATOM   3261  CG1 VAL A 219     -11.072  -5.663   5.914  1.00 90.78           C
ATOM   3262 1HG1 VAL A 219     -11.852  -5.589   5.156  1.00 90.78           H
ATOM   3263 2HG1 VAL A 219     -10.180  -6.109   5.475  1.00 90.78           H
ATOM   3264 3HG1 VAL A 219     -11.423  -6.286   6.737  1.00 90.78           H
ATOM   3265  CG2 VAL A 219      -9.715  -4.337   7.576  1.00 90.78           C
ATOM   3266 1HG2 VAL A 219      -8.776  -4.737   7.195  1.00 90.78           H
ATOM   3267 2HG2 VAL A 219      -9.548  -3.337   7.977  1.00 90.78           H
ATOM   3268 3HG2 VAL A 219     -10.094  -4.987   8.365  1.00 90.78           H
ATOM   3269  HN  VAL A 219     -10.575  -1.809   6.661  1.00 90.78           H
ATOM   3270  N   ILE A 220     -12.266  -2.705   4.181  1.00 91.05           N
ATOM   3271  CA  ILE A 220     -13.275  -2.752   3.136  1.00 91.05           C
ATOM   3272  C   ILE A 220     -12.699  -2.157   1.850  1.00 91.05           C
ATOM   3273  O   ILE A 220     -12.685  -2.814   0.810  1.00 91.05           O
ATOM   3274  HA  ILE A 220     -13.511  -3.801   2.957  1.00 91.05           H
ATOM   3275  CB  ILE A 220     -14.563  -2.072   3.605  1.00 91.05           C
ATOM   3276  HB  ILE A 220     -14.303  -1.105   4.034  1.00 91.05           H
ATOM   3277  CG1 ILE A 220     -15.244  -2.887   4.707  1.00 91.05           C
ATOM   3278 1HG1 ILE A 220     -15.543  -3.858   4.313  1.00 91.05           H
ATOM   3279 2HG1 ILE A 220     -14.536  -3.074   5.514  1.00 91.05           H
ATOM   3280  CG2 ILE A 220     -15.502  -1.805   2.427  1.00 91.05           C
ATOM   3281 1HG2 ILE A 220     -15.006  -1.155   1.706  1.00 91.05           H
ATOM   3282 2HG2 ILE A 220     -15.760  -2.749   1.946  1.00 91.05           H
ATOM   3283 3HG2 ILE A 220     -16.410  -1.322   2.788  1.00 91.05           H
ATOM   3284  CD1 ILE A 220     -16.469  -2.152   5.255  1.00 91.05           C
ATOM   3285 1HD1 ILE A 220     -16.161  -1.192   5.669  1.00 91.05           H
ATOM   3286 2HD1 ILE A 220     -17.184  -1.988   4.449  1.00 91.05           H
ATOM   3287 3HD1 ILE A 220     -16.933  -2.753   6.037  1.00 91.05           H
ATOM   3288  HN  ILE A 220     -12.493  -2.121   4.961  1.00 91.05           H
ATOM   3289  N   LEU A 221     -12.237  -0.920   1.962  1.00 90.05           N
ATOM   3290  CA  LEU A 221     -11.818  -0.169   0.791  1.00 90.05           C
ATOM   3291  C   LEU A 221     -10.415  -0.617   0.378  1.00 90.05           C
ATOM   3292  O   LEU A 221     -10.024  -0.459  -0.777  1.00 90.05           O
ATOM   3293  HA  LEU A 221     -12.509  -0.410  -0.016  1.00 90.05           H
ATOM   3294  CB  LEU A 221     -11.931   1.335   1.051  1.00 90.05           C
ATOM   3295 1HB  LEU A 221     -11.332   1.578   1.928  1.00 90.05           H
ATOM   3296 2HB  LEU A 221     -11.489   1.864   0.207  1.00 90.05           H
ATOM   3297  CG  LEU A 221     -13.347   1.873   1.269  1.00 90.05           C
ATOM   3298  HG  LEU A 221     -13.778   1.360   2.129  1.00 90.05           H
ATOM   3299  CD1 LEU A 221     -13.320   3.366   1.601  1.00 90.05           C
ATOM   3300 1HD1 LEU A 221     -12.741   3.526   2.511  1.00 90.05           H
ATOM   3301 2HD1 LEU A 221     -12.862   3.913   0.778  1.00 90.05           H
ATOM   3302 3HD1 LEU A 221     -14.339   3.723   1.752  1.00 90.05           H
ATOM   3303  CD2 LEU A 221     -14.241   1.569   0.066  1.00 90.05           C
ATOM   3304 1HD2 LEU A 221     -13.822   2.037  -0.825  1.00 90.05           H
ATOM   3305 2HD2 LEU A 221     -14.296   0.490  -0.083  1.00 90.05           H
ATOM   3306 3HD2 LEU A 221     -15.241   1.962   0.247  1.00 90.05           H
ATOM   3307  HN  LEU A 221     -12.147  -0.434   2.831  1.00 90.05           H
ATOM   3308  N   GLY A 222      -9.695  -1.168   1.345  1.00 88.58           N
ATOM   3309  CA  GLY A 222      -8.288  -1.471   1.151  1.00 88.58           C
ATOM   3310  C   GLY A 222      -8.108  -2.831   0.473  1.00 88.58           C
ATOM   3311  O   GLY A 222      -7.090  -3.078  -0.171  1.00 88.58           O
ATOM   3312 1HA  GLY A 222      -7.825  -0.694   0.542  1.00 88.58           H
ATOM   3313 2HA  GLY A 222      -7.776  -1.470   2.113  1.00 88.58           H
ATOM   3314  HN  GLY A 222     -10.058  -1.406   2.246  1.00 88.58           H
ATOM   3315  N   PHE A 223      -9.113  -3.677   0.641  1.00 81.37           N
ATOM   3316  CA  PHE A 223      -9.006  -5.061   0.210  1.00 81.37           C
ATOM   3317  C   PHE A 223     -10.273  -5.506  -0.524  1.00 81.37           C
ATOM   3318  O   PHE A 223     -10.242  -5.756  -1.728  1.00 81.37           O
ATOM   3319  HA  PHE A 223      -8.155  -5.124  -0.468  1.00 81.37           H
ATOM   3320  CB  PHE A 223      -8.837  -5.910   1.471  1.00 81.37           C
ATOM   3321 1HB  PHE A 223      -7.997  -5.522   2.048  1.00 81.37           H
ATOM   3322 2HB  PHE A 223      -9.727  -5.803   2.092  1.00 81.37           H
ATOM   3323  CG  PHE A 223      -8.603  -7.397   1.194  1.00 81.37           C
ATOM   3324  CD1 PHE A 223      -9.536  -8.313   1.565  1.00 81.37           C
ATOM   3325  HD1 PHE A 223     -10.452  -7.988   2.060  1.00 81.37           H
ATOM   3326  CD2 PHE A 223      -7.460  -7.801   0.577  1.00 81.37           C
ATOM   3327  HD2 PHE A 223      -6.712  -7.067   0.280  1.00 81.37           H
ATOM   3328  CE1 PHE A 223      -9.319  -9.692   1.308  1.00 81.37           C
ATOM   3329  HE1 PHE A 223     -10.068 -10.427   1.605  1.00 81.37           H
ATOM   3330  CE2 PHE A 223      -7.243  -9.181   0.320  1.00 81.37           C
ATOM   3331  HE2 PHE A 223      -6.327  -9.505  -0.175  1.00 81.37           H
ATOM   3332  CZ  PHE A 223      -8.177 -10.097   0.690  1.00 81.37           C
ATOM   3333  HZ  PHE A 223      -8.010 -11.156   0.493  1.00 81.37           H
ATOM   3334  HN  PHE A 223      -9.987  -3.432   1.061  1.00 81.37           H
ATOM   3335  N   PHE A 224     -11.357  -5.593   0.233  1.00 84.83           N
ATOM   3336  CA  PHE A 224     -12.534  -6.312  -0.225  1.00 84.83           C
ATOM   3337  C   PHE A 224     -13.062  -5.721  -1.534  1.00 84.83           C
ATOM   3338  O   PHE A 224     -13.228  -6.438  -2.520  1.00 84.83           O
ATOM   3339  HA  PHE A 224     -12.237  -7.347  -0.390  1.00 84.83           H
ATOM   3340  CB  PHE A 224     -13.603  -6.156   0.858  1.00 84.83           C
ATOM   3341 1HB  PHE A 224     -13.516  -5.164   1.301  1.00 84.83           H
ATOM   3342 2HB  PHE A 224     -14.588  -6.212   0.394  1.00 84.83           H
ATOM   3343  CG  PHE A 224     -13.520  -7.204   1.970  1.00 84.83           C
ATOM   3344  CD1 PHE A 224     -14.020  -8.452   1.766  1.00 84.83           C
ATOM   3345  HD1 PHE A 224     -14.480  -8.706   0.811  1.00 84.83           H
ATOM   3346  CD2 PHE A 224     -12.946  -6.888   3.161  1.00 84.83           C
ATOM   3347  HD2 PHE A 224     -12.545  -5.887   3.324  1.00 84.83           H
ATOM   3348  CE1 PHE A 224     -13.943  -9.425   2.798  1.00 84.83           C
ATOM   3349  HE1 PHE A 224     -14.344 -10.426   2.635  1.00 84.83           H
ATOM   3350  CE2 PHE A 224     -12.868  -7.861   4.193  1.00 84.83           C
ATOM   3351  HE2 PHE A 224     -12.408  -7.607   5.148  1.00 84.83           H
ATOM   3352  CZ  PHE A 224     -13.368  -9.109   3.989  1.00 84.83           C
ATOM   3353  HZ  PHE A 224     -13.309  -9.856   4.781  1.00 84.83           H
ATOM   3354  HN  PHE A 224     -11.439  -5.184   1.142  1.00 84.83           H
ATOM   3355  N   LEU A 225     -13.311  -4.420  -1.502  1.00 89.68           N
ATOM   3356  CA  LEU A 225     -13.907  -3.744  -2.641  1.00 89.68           C
ATOM   3357  C   LEU A 225     -13.002  -3.916  -3.862  1.00 89.68           C
ATOM   3358  O   LEU A 225     -13.440  -4.412  -4.899  1.00 89.68           O
ATOM   3359  HA  LEU A 225     -14.861  -4.230  -2.847  1.00 89.68           H
ATOM   3360  CB  LEU A 225     -14.208  -2.283  -2.299  1.00 89.68           C
ATOM   3361 1HB  LEU A 225     -14.920  -2.262  -1.474  1.00 89.68           H
ATOM   3362 2HB  LEU A 225     -13.290  -1.818  -1.940  1.00 89.68           H
ATOM   3363  CG  LEU A 225     -14.767  -1.429  -3.439  1.00 89.68           C
ATOM   3364  HG  LEU A 225     -14.169  -1.616  -4.331  1.00 89.68           H
ATOM   3365  CD1 LEU A 225     -16.207  -1.828  -3.767  1.00 89.68           C
ATOM   3366 1HD1 LEU A 225     -16.234  -2.875  -4.069  1.00 89.68           H
ATOM   3367 2HD1 LEU A 225     -16.833  -1.687  -2.886  1.00 89.68           H
ATOM   3368 3HD1 LEU A 225     -16.580  -1.205  -4.581  1.00 89.68           H
ATOM   3369  CD2 LEU A 225     -14.644   0.062  -3.118  1.00 89.68           C
ATOM   3370 1HD2 LEU A 225     -15.201   0.285  -2.208  1.00 89.68           H
ATOM   3371 2HD2 LEU A 225     -13.594   0.317  -2.973  1.00 89.68           H
ATOM   3372 3HD2 LEU A 225     -15.049   0.646  -3.945  1.00 89.68           H
ATOM   3373  HN  LEU A 225     -13.113  -3.833  -0.717  1.00 89.68           H
ATOM   3374  N   PRO A 226     -11.728  -3.512  -3.763  1.00 90.44           N
ATOM   3375  CA  PRO A 226     -10.803  -3.649  -4.890  1.00 90.44           C
ATOM   3376  C   PRO A 226     -10.761  -5.069  -5.432  1.00 90.44           C
ATOM   3377  O   PRO A 226     -10.787  -5.275  -6.644  1.00 90.44           O
ATOM   3378  HA  PRO A 226     -11.137  -3.035  -5.726  1.00 90.44           H
ATOM   3379  CB  PRO A 226      -9.454  -3.224  -4.306  1.00 90.44           C
ATOM   3380 1HB  PRO A 226      -8.899  -4.077  -3.917  1.00 90.44           H
ATOM   3381 2HB  PRO A 226      -8.823  -2.750  -5.058  1.00 90.44           H
ATOM   3382  CG  PRO A 226      -9.840  -2.250  -3.199  1.00 90.44           C
ATOM   3383 1HG  PRO A 226      -9.040  -2.130  -2.469  1.00 90.44           H
ATOM   3384 2HG  PRO A 226     -10.049  -1.255  -3.591  1.00 90.44           H
ATOM   3385  CD  PRO A 226     -11.075  -2.897  -2.593  1.00 90.44           C
ATOM   3386 1HD  PRO A 226     -10.814  -3.643  -1.843  1.00 90.44           H
ATOM   3387 2HD  PRO A 226     -11.715  -2.165  -2.101  1.00 90.44           H
ATOM   3388  N   PHE A 227     -10.697  -6.018  -4.510  1.00 85.07           N
ATOM   3389  CA  PHE A 227     -10.516  -7.411  -4.881  1.00 85.07           C
ATOM   3390  C   PHE A 227     -11.710  -7.923  -5.689  1.00 85.07           C
ATOM   3391  O   PHE A 227     -11.536  -8.576  -6.716  1.00 85.07           O
ATOM   3392  HA  PHE A 227      -9.615  -7.468  -5.493  1.00 85.07           H
ATOM   3393  CB  PHE A 227     -10.413  -8.211  -3.581  1.00 85.07           C
ATOM   3394 1HB  PHE A 227      -9.611  -7.795  -2.973  1.00 85.07           H
ATOM   3395 2HB  PHE A 227     -11.338  -8.088  -3.017  1.00 85.07           H
ATOM   3396  CG  PHE A 227     -10.154  -9.705  -3.789  1.00 85.07           C
ATOM   3397  CD1 PHE A 227     -11.181 -10.592  -3.703  1.00 85.07           C
ATOM   3398  HD1 PHE A 227     -12.189 -10.238  -3.487  1.00 85.07           H
ATOM   3399  CD2 PHE A 227      -8.896 -10.145  -4.058  1.00 85.07           C
ATOM   3400  HD2 PHE A 227      -8.072  -9.435  -4.126  1.00 85.07           H
ATOM   3401  CE1 PHE A 227     -10.940 -11.978  -3.896  1.00 85.07           C
ATOM   3402  HE1 PHE A 227     -11.764 -12.689  -3.827  1.00 85.07           H
ATOM   3403  CE2 PHE A 227      -8.655 -11.532  -4.250  1.00 85.07           C
ATOM   3404  HE2 PHE A 227      -7.646 -11.885  -4.466  1.00 85.07           H
ATOM   3405  CZ  PHE A 227      -9.682 -12.419  -4.165  1.00 85.07           C
ATOM   3406  HZ  PHE A 227      -9.497 -13.482  -4.313  1.00 85.07           H
ATOM   3407  HN  PHE A 227     -10.766  -5.849  -3.527  1.00 85.07           H
ATOM   3408  N   VAL A 228     -12.898  -7.607  -5.193  1.00 92.11           N
ATOM   3409  CA  VAL A 228     -14.121  -8.066  -5.830  1.00 92.11           C
ATOM   3410  C   VAL A 228     -14.178  -7.528  -7.261  1.00 92.11           C
ATOM   3411  O   VAL A 228     -14.489  -8.266  -8.194  1.00 92.11           O
ATOM   3412  HA  VAL A 228     -14.085  -9.154  -5.865  1.00 92.11           H
ATOM   3413  CB  VAL A 228     -15.333  -7.659  -4.989  1.00 92.11           C
ATOM   3414  HB  VAL A 228     -15.259  -6.590  -4.790  1.00 92.11           H
ATOM   3415  CG1 VAL A 228     -16.636  -7.906  -5.751  1.00 92.11           C
ATOM   3416 1HG1 VAL A 228     -16.636  -7.321  -6.671  1.00 92.11           H
ATOM   3417 2HG1 VAL A 228     -16.719  -8.965  -5.994  1.00 92.11           H
ATOM   3418 3HG1 VAL A 228     -17.482  -7.608  -5.131  1.00 92.11           H
ATOM   3419  CG2 VAL A 228     -15.337  -8.388  -3.644  1.00 92.11           C
ATOM   3420 1HG2 VAL A 228     -15.375  -9.464  -3.814  1.00 92.11           H
ATOM   3421 2HG2 VAL A 228     -14.430  -8.139  -3.093  1.00 92.11           H
ATOM   3422 3HG2 VAL A 228     -16.209  -8.080  -3.067  1.00 92.11           H
ATOM   3423  HN  VAL A 228     -13.031  -7.050  -4.373  1.00 92.11           H
ATOM   3424  N   VAL A 229     -13.873  -6.245  -7.389  1.00 92.15           N
ATOM   3425  CA  VAL A 229     -13.959  -5.580  -8.678  1.00 92.15           C
ATOM   3426  C   VAL A 229     -12.964  -6.222  -9.646  1.00 92.15           C
ATOM   3427  O   VAL A 229     -13.309  -6.524 -10.788  1.00 92.15           O
ATOM   3428  HA  VAL A 229     -14.969  -5.734  -9.060  1.00 92.15           H
ATOM   3429  CB  VAL A 229     -13.741  -4.075  -8.507  1.00 92.15           C
ATOM   3430  HB  VAL A 229     -12.799  -3.931  -7.978  1.00 92.15           H
ATOM   3431  CG1 VAL A 229     -13.627  -3.380  -9.866  1.00 92.15           C
ATOM   3432 1HG1 VAL A 229     -12.783  -3.795 -10.417  1.00 92.15           H
ATOM   3433 2HG1 VAL A 229     -14.545  -3.538 -10.432  1.00 92.15           H
ATOM   3434 3HG1 VAL A 229     -13.472  -2.312  -9.715  1.00 92.15           H
ATOM   3435  CG2 VAL A 229     -14.855  -3.452  -7.664  1.00 92.15           C
ATOM   3436 1HG2 VAL A 229     -15.815  -3.612  -8.154  1.00 92.15           H
ATOM   3437 2HG2 VAL A 229     -14.868  -3.918  -6.678  1.00 92.15           H
ATOM   3438 3HG2 VAL A 229     -14.675  -2.382  -7.558  1.00 92.15           H
ATOM   3439  HN  VAL A 229     -13.571  -5.663  -6.633  1.00 92.15           H
ATOM   3440  N   MET A 230     -11.748  -6.413  -9.155  1.00 84.30           N
ATOM   3441  CA  MET A 230     -10.691  -6.982  -9.973  1.00 84.30           C
ATOM   3442  C   MET A 230     -11.054  -8.394 -10.435  1.00 84.30           C
ATOM   3443  O   MET A 230     -10.919  -8.719 -11.614  1.00 84.30           O
ATOM   3444  HA  MET A 230     -10.600  -6.322 -10.836  1.00 84.30           H
ATOM   3445  CB  MET A 230      -9.390  -7.027  -9.168  1.00 84.30           C
ATOM   3446 1HB  MET A 230      -9.586  -7.434  -8.176  1.00 84.30           H
ATOM   3447 2HB  MET A 230      -8.681  -7.697  -9.654  1.00 84.30           H
ATOM   3448  CG  MET A 230      -8.776  -5.631  -9.040  1.00 84.30           C
ATOM   3449 1HG  MET A 230      -8.711  -5.162 -10.021  1.00 84.30           H
ATOM   3450 2HG  MET A 230      -9.417  -4.998  -8.426  1.00 84.30           H
ATOM   3451  SD  MET A 230      -7.152  -5.744  -8.309  1.00 84.30           S
ATOM   3452  CE  MET A 230      -7.593  -6.206  -6.642  1.00 84.30           C
ATOM   3453 1HE  MET A 230      -8.223  -5.432  -6.205  1.00 84.30           H
ATOM   3454 2HE  MET A 230      -8.137  -7.151  -6.659  1.00 84.30           H
ATOM   3455 3HE  MET A 230      -6.688  -6.320  -6.045  1.00 84.30           H
ATOM   3456  HN  MET A 230     -11.482  -6.187  -8.218  1.00 84.30           H
ATOM   3457  N   ALA A 231     -11.509  -9.195  -9.483  1.00 90.21           N
ATOM   3458  CA  ALA A 231     -11.817 -10.588  -9.761  1.00 90.21           C
ATOM   3459  C   ALA A 231     -12.876 -10.662 -10.862  1.00 90.21           C
ATOM   3460  O   ALA A 231     -12.762 -11.466 -11.785  1.00 90.21           O
ATOM   3461  HA  ALA A 231     -10.903 -11.066 -10.115  1.00 90.21           H
ATOM   3462  CB  ALA A 231     -12.266 -11.278  -8.471  1.00 90.21           C
ATOM   3463 1HB  ALA A 231     -11.467 -11.223  -7.732  1.00 90.21           H
ATOM   3464 2HB  ALA A 231     -13.155 -10.780  -8.083  1.00 90.21           H
ATOM   3465 3HB  ALA A 231     -12.497 -12.323  -8.680  1.00 90.21           H
ATOM   3466  HN  ALA A 231     -11.667  -8.908  -8.538  1.00 90.21           H
ATOM   3467  N   CYS A 232     -13.884  -9.812 -10.727  1.00 89.72           N
ATOM   3468  CA  CYS A 232     -14.978  -9.791 -11.683  1.00 89.72           C
ATOM   3469  C   CYS A 232     -14.416  -9.382 -13.047  1.00 89.72           C
ATOM   3470  O   CYS A 232     -14.699 -10.025 -14.056  1.00 89.72           O
ATOM   3471  HA  CYS A 232     -15.382 -10.803 -11.719  1.00 89.72           H
ATOM   3472  CB  CYS A 232     -16.107  -8.864 -11.230  1.00 89.72           C
ATOM   3473 1HB  CYS A 232     -15.702  -7.890 -10.956  1.00 89.72           H
ATOM   3474 2HB  CYS A 232     -16.805  -8.699 -12.051  1.00 89.72           H
ATOM   3475  SG  CYS A 232     -16.985  -9.599  -9.803  1.00 89.72           S
ATOM   3476  HG  CYS A 232     -16.102  -9.218  -8.885  1.00 89.72           H
ATOM   3477  HN  CYS A 232     -13.960  -9.148  -9.984  1.00 89.72           H
ATOM   3478  N   CYS A 233     -13.631  -8.315 -13.032  1.00 87.97           N
ATOM   3479  CA  CYS A 233     -13.133  -7.735 -14.268  1.00 87.97           C
ATOM   3480  C   CYS A 233     -12.377  -8.820 -15.037  1.00 87.97           C
ATOM   3481  O   CYS A 233     -12.635  -9.042 -16.219  1.00 87.97           O
ATOM   3482  HA  CYS A 233     -14.005  -7.398 -14.829  1.00 87.97           H
ATOM   3483  CB  CYS A 233     -12.258  -6.508 -14.004  1.00 87.97           C
ATOM   3484 1HB  CYS A 233     -11.543  -6.724 -13.211  1.00 87.97           H
ATOM   3485 2HB  CYS A 233     -11.681  -6.265 -14.896  1.00 87.97           H
ATOM   3486  SG  CYS A 233     -13.305  -5.083 -13.530  1.00 87.97           S
ATOM   3487  HG  CYS A 233     -13.502  -5.469 -12.272  1.00 87.97           H
ATOM   3488  HN  CYS A 233     -13.337  -7.849 -12.198  1.00 87.97           H
ATOM   3489  N   TYR A 234     -11.459  -9.468 -14.335  1.00 74.68           N
ATOM   3490  CA  TYR A 234     -10.548 -10.402 -14.975  1.00 74.68           C
ATOM   3491  C   TYR A 234     -11.275 -11.685 -15.382  1.00 74.68           C
ATOM   3492  O   TYR A 234     -10.920 -12.315 -16.377  1.00 74.68           O
ATOM   3493  HA  TYR A 234     -10.146  -9.922 -15.867  1.00 74.68           H
ATOM   3494  CB  TYR A 234      -9.487 -10.742 -13.926  1.00 74.68           C
ATOM   3495 1HB  TYR A 234      -9.944 -10.707 -12.937  1.00 74.68           H
ATOM   3496 2HB  TYR A 234      -9.149 -11.766 -14.085  1.00 74.68           H
ATOM   3497  CG  TYR A 234      -8.273  -9.811 -13.945  1.00 74.68           C
ATOM   3498  CD1 TYR A 234      -7.156 -10.149 -14.680  1.00 74.68           C
ATOM   3499  HD1 TYR A 234      -7.138 -11.079 -15.248  1.00 74.68           H
ATOM   3500  CD2 TYR A 234      -8.296  -8.633 -13.226  1.00 74.68           C
ATOM   3501  HD2 TYR A 234      -9.179  -8.366 -12.645  1.00 74.68           H
ATOM   3502  CE1 TYR A 234      -6.013  -9.273 -14.698  1.00 74.68           C
ATOM   3503  HE1 TYR A 234      -5.124  -9.528 -15.274  1.00 74.68           H
ATOM   3504  CE2 TYR A 234      -7.153  -7.757 -13.243  1.00 74.68           C
ATOM   3505  HE2 TYR A 234      -7.158  -6.824 -12.680  1.00 74.68           H
ATOM   3506  CZ  TYR A 234      -6.068  -8.120 -13.978  1.00 74.68           C
ATOM   3507  OH  TYR A 234      -4.989  -7.293 -13.995  1.00 74.68           O
ATOM   3508  HH  TYR A 234      -5.157  -6.500 -13.410  1.00 74.68           H
ATOM   3509  HN  TYR A 234     -11.332  -9.363 -13.348  1.00 74.68           H
ATOM   3510  N   THR A 235     -12.281 -12.033 -14.593  1.00 85.23           N
ATOM   3511  CA  THR A 235     -13.116 -13.180 -14.907  1.00 85.23           C
ATOM   3512  C   THR A 235     -13.732 -13.026 -16.299  1.00 85.23           C
ATOM   3513  O   THR A 235     -13.733 -13.969 -17.089  1.00 85.23           O
ATOM   3514  HA  THR A 235     -12.485 -14.068 -14.933  1.00 85.23           H
ATOM   3515  CB  THR A 235     -14.157 -13.326 -13.795  1.00 85.23           C
ATOM   3516  HB  THR A 235     -14.831 -12.469 -13.778  1.00 85.23           H
ATOM   3517  OG1 THR A 235     -13.380 -13.520 -12.616  1.00 85.23           O
ATOM   3518  HG1 THR A 235     -13.415 -12.700 -12.045  1.00 85.23           H
ATOM   3519  CG2 THR A 235     -14.972 -14.614 -13.921  1.00 85.23           C
ATOM   3520 1HG2 THR A 235     -14.303 -15.474 -13.870  1.00 85.23           H
ATOM   3521 2HG2 THR A 235     -15.498 -14.620 -14.876  1.00 85.23           H
ATOM   3522 3HG2 THR A 235     -15.695 -14.668 -13.107  1.00 85.23           H
ATOM   3523  HN  THR A 235     -12.528 -11.548 -13.754  1.00 85.23           H
ATOM   3524  N   ILE A 236     -14.241 -11.831 -16.557  1.00 84.36           N
ATOM   3525  CA  ILE A 236     -14.882 -11.549 -17.830  1.00 84.36           C
ATOM   3526  C   ILE A 236     -13.819 -11.479 -18.928  1.00 84.36           C
ATOM   3527  O   ILE A 236     -14.040 -11.947 -20.043  1.00 84.36           O
ATOM   3528  HA  ILE A 236     -15.551 -12.382 -18.051  1.00 84.36           H
ATOM   3529  CB  ILE A 236     -15.746 -10.290 -17.729  1.00 84.36           C
ATOM   3530  HB  ILE A 236     -15.103  -9.458 -17.440  1.00 84.36           H
ATOM   3531  CG1 ILE A 236     -16.808 -10.441 -16.639  1.00 84.36           C
ATOM   3532 1HG1 ILE A 236     -17.596 -11.110 -16.983  1.00 84.36           H
ATOM   3533 2HG1 ILE A 236     -16.365 -10.898 -15.754  1.00 84.36           H
ATOM   3534  CG2 ILE A 236     -16.361  -9.937 -19.084  1.00 84.36           C
ATOM   3535 1HG2 ILE A 236     -15.567  -9.758 -19.809  1.00 84.36           H
ATOM   3536 2HG2 ILE A 236     -16.986 -10.762 -19.426  1.00 84.36           H
ATOM   3537 3HG2 ILE A 236     -16.970  -9.038 -18.984  1.00 84.36           H
ATOM   3538  CD1 ILE A 236     -17.411  -9.083 -16.269  1.00 84.36           C
ATOM   3539 1HD1 ILE A 236     -16.624  -8.424 -15.902  1.00 84.36           H
ATOM   3540 2HD1 ILE A 236     -17.874  -8.640 -17.150  1.00 84.36           H
ATOM   3541 3HD1 ILE A 236     -18.163  -9.219 -15.492  1.00 84.36           H
ATOM   3542  HN  ILE A 236     -14.221 -11.064 -15.916  1.00 84.36           H
ATOM   3543  N   ILE A 237     -12.686 -10.890 -18.573  1.00 79.81           N
ATOM   3544  CA  ILE A 237     -11.593 -10.738 -19.518  1.00 79.81           C
ATOM   3545  C   ILE A 237     -11.192 -12.115 -20.052  1.00 79.81           C
ATOM   3546  O   ILE A 237     -11.111 -12.315 -21.263  1.00 79.81           O
ATOM   3547  HA  ILE A 237     -11.962 -10.139 -20.351  1.00 79.81           H
ATOM   3548  CB  ILE A 237     -10.437  -9.965 -18.881  1.00 79.81           C
ATOM   3549  HB  ILE A 237     -10.292 -10.341 -17.868  1.00 79.81           H
ATOM   3550  CG1 ILE A 237     -10.769  -8.476 -18.768  1.00 79.81           C
ATOM   3551 1HG1 ILE A 237     -10.723  -8.014 -19.753  1.00 79.81           H
ATOM   3552 2HG1 ILE A 237     -11.790  -8.354 -18.406  1.00 79.81           H
ATOM   3553  CG2 ILE A 237      -9.131 -10.205 -19.642  1.00 79.81           C
ATOM   3554 1HG2 ILE A 237      -8.892 -11.268 -19.627  1.00 79.81           H
ATOM   3555 2HG2 ILE A 237      -9.247  -9.874 -20.674  1.00 79.81           H
ATOM   3556 3HG2 ILE A 237      -8.326  -9.644 -19.168  1.00 79.81           H
ATOM   3557  CD1 ILE A 237      -9.799  -7.768 -17.820  1.00 79.81           C
ATOM   3558 1HD1 ILE A 237      -9.866  -8.218 -16.829  1.00 79.81           H
ATOM   3559 2HD1 ILE A 237      -8.782  -7.872 -18.198  1.00 79.81           H
ATOM   3560 3HD1 ILE A 237     -10.058  -6.711 -17.758  1.00 79.81           H
ATOM   3561  HN  ILE A 237     -12.510 -10.521 -17.660  1.00 79.81           H
ATOM   3562  N   ILE A 238     -10.951 -13.028 -19.123  1.00 77.57           N
ATOM   3563  CA  ILE A 238     -10.481 -14.355 -19.482  1.00 77.57           C
ATOM   3564  C   ILE A 238     -11.497 -15.016 -20.416  1.00 77.57           C
ATOM   3565  O   ILE A 238     -11.123 -15.598 -21.433  1.00 77.57           O
ATOM   3566  HA  ILE A 238      -9.543 -14.234 -20.022  1.00 77.57           H
ATOM   3567  CB  ILE A 238     -10.178 -15.174 -18.225  1.00 77.57           C
ATOM   3568  HB  ILE A 238     -11.021 -15.074 -17.541  1.00 77.57           H
ATOM   3569  CG1 ILE A 238      -8.943 -14.632 -17.503  1.00 77.57           C
ATOM   3570 1HG1 ILE A 238      -8.044 -14.922 -18.046  1.00 77.57           H
ATOM   3571 2HG1 ILE A 238      -8.972 -13.543 -17.492  1.00 77.57           H
ATOM   3572  CG2 ILE A 238     -10.041 -16.661 -18.559  1.00 77.57           C
ATOM   3573 1HG2 ILE A 238     -10.972 -17.022 -18.996  1.00 77.57           H
ATOM   3574 2HG2 ILE A 238      -9.228 -16.799 -19.272  1.00 77.57           H
ATOM   3575 3HG2 ILE A 238      -9.826 -17.219 -17.649  1.00 77.57           H
ATOM   3576  CD1 ILE A 238      -8.872 -15.160 -16.068  1.00 77.57           C
ATOM   3577 1HD1 ILE A 238      -9.761 -14.848 -15.521  1.00 77.57           H
ATOM   3578 2HD1 ILE A 238      -8.818 -16.249 -16.084  1.00 77.57           H
ATOM   3579 3HD1 ILE A 238      -7.984 -14.760 -15.578  1.00 77.57           H
ATOM   3580  HN  ILE A 238     -11.072 -12.873 -18.142  1.00 77.57           H
ATOM   3581  N   HIS A 239     -12.762 -14.904 -20.037  1.00 77.14           N
ATOM   3582  CA  HIS A 239     -13.828 -15.543 -20.790  1.00 77.14           C
ATOM   3583  C   HIS A 239     -13.828 -15.016 -22.227  1.00 77.14           C
ATOM   3584  O   HIS A 239     -13.956 -15.788 -23.175  1.00 77.14           O
ATOM   3585  HA  HIS A 239     -13.605 -16.610 -20.804  1.00 77.14           H
ATOM   3586  CB  HIS A 239     -15.175 -15.356 -20.090  1.00 77.14           C
ATOM   3587 1HB  HIS A 239     -15.058 -15.588 -19.031  1.00 77.14           H
ATOM   3588 2HB  HIS A 239     -15.465 -14.307 -20.156  1.00 77.14           H
ATOM   3589  CG  HIS A 239     -16.285 -16.208 -20.657  1.00 77.14           C
ATOM   3590  ND1 HIS A 239     -16.305 -17.587 -20.542  1.00 77.14           N
ATOM   3591  HD1 HIS A 239     -15.612 -18.146 -20.087  1.00 77.14           H
ATOM   3592  CD2 HIS A 239     -17.413 -15.862 -21.343  1.00 77.14           C
ATOM   3593  HD2 HIS A 239     -17.710 -14.848 -21.609  1.00 77.14           H
ATOM   3594  CE1 HIS A 239     -17.399 -18.040 -21.136  1.00 77.14           C
ATOM   3595  HE1 HIS A 239     -17.700 -19.085 -21.215  1.00 77.14           H
ATOM   3596  NE2 HIS A 239     -18.084 -16.970 -21.632  1.00 77.14           N
ATOM   3597  HN  HIS A 239     -13.062 -14.389 -19.234  1.00 77.14           H
ATOM   3598  N   THR A 240     -13.683 -13.704 -22.342  1.00 78.80           N
ATOM   3599  CA  THR A 240     -13.735 -13.056 -23.642  1.00 78.80           C
ATOM   3600  C   THR A 240     -12.558 -13.506 -24.509  1.00 78.80           C
ATOM   3601  O   THR A 240     -12.705 -13.687 -25.717  1.00 78.80           O
ATOM   3602  HA  THR A 240     -14.646 -13.376 -24.149  1.00 78.80           H
ATOM   3603  CB  THR A 240     -13.780 -11.544 -23.415  1.00 78.80           C
ATOM   3604  HB  THR A 240     -12.822 -11.177 -23.049  1.00 78.80           H
ATOM   3605  OG1 THR A 240     -14.887 -11.357 -22.537  1.00 78.80           O
ATOM   3606  HG1 THR A 240     -14.563 -11.257 -21.596  1.00 78.80           H
ATOM   3607  CG2 THR A 240     -14.173 -10.774 -24.678  1.00 78.80           C
ATOM   3608 1HG2 THR A 240     -15.162 -11.094 -25.006  1.00 78.80           H
ATOM   3609 2HG2 THR A 240     -13.447 -10.974 -25.466  1.00 78.80           H
ATOM   3610 3HG2 THR A 240     -14.190  -9.706 -24.462  1.00 78.80           H
ATOM   3611  HN  THR A 240     -13.533 -13.088 -21.569  1.00 78.80           H
ATOM   3612  N   LEU A 241     -11.415 -13.674 -23.859  1.00 73.94           N
ATOM   3613  CA  LEU A 241     -10.181 -13.953 -24.574  1.00 73.94           C
ATOM   3614  C   LEU A 241     -10.203 -15.398 -25.074  1.00 73.94           C
ATOM   3615  O   LEU A 241      -9.724 -15.687 -26.170  1.00 73.94           O
ATOM   3616  HA  LEU A 241     -10.147 -13.289 -25.437  1.00 73.94           H
ATOM   3617  CB  LEU A 241      -8.970 -13.622 -23.700  1.00 73.94           C
ATOM   3618 1HB  LEU A 241      -9.170 -13.974 -22.688  1.00 73.94           H
ATOM   3619 2HB  LEU A 241      -8.115 -14.188 -24.070  1.00 73.94           H
ATOM   3620  CG  LEU A 241      -8.577 -12.145 -23.629  1.00 73.94           C
ATOM   3621  HG  LEU A 241      -9.472 -11.564 -23.406  1.00 73.94           H
ATOM   3622  CD1 LEU A 241      -7.583 -11.896 -22.493  1.00 73.94           C
ATOM   3623 1HD1 LEU A 241      -8.036 -12.184 -21.544  1.00 73.94           H
ATOM   3624 2HD1 LEU A 241      -6.684 -12.489 -22.661  1.00 73.94           H
ATOM   3625 3HD1 LEU A 241      -7.320 -10.839 -22.465  1.00 73.94           H
ATOM   3626  CD2 LEU A 241      -8.043 -11.654 -24.976  1.00 73.94           C
ATOM   3627 1HD2 LEU A 241      -7.164 -12.237 -25.252  1.00 73.94           H
ATOM   3628 2HD2 LEU A 241      -8.813 -11.775 -25.738  1.00 73.94           H
ATOM   3629 3HD2 LEU A 241      -7.772 -10.602 -24.897  1.00 73.94           H
ATOM   3630  HN  LEU A 241     -11.325 -13.622 -22.864  1.00 73.94           H
ATOM   3631  N   ILE A 242     -10.762 -16.269 -24.247  1.00 75.16           N
ATOM   3632  CA  ILE A 242     -10.912 -17.666 -24.619  1.00 75.16           C
ATOM   3633  C   ILE A 242     -11.719 -17.760 -25.916  1.00 75.16           C
ATOM   3634  O   ILE A 242     -11.386 -18.544 -26.803  1.00 75.16           O
ATOM   3635  HA  ILE A 242      -9.914 -18.063 -24.804  1.00 75.16           H
ATOM   3636  CB  ILE A 242     -11.511 -18.468 -23.462  1.00 75.16           C
ATOM   3637  HB  ILE A 242     -12.371 -17.920 -23.077  1.00 75.16           H
ATOM   3638  CG1 ILE A 242     -10.510 -18.604 -22.313  1.00 75.16           C
ATOM   3639 1HG1 ILE A 242      -9.704 -19.277 -22.607  1.00 75.16           H
ATOM   3640 2HG1 ILE A 242     -10.057 -17.636 -22.104  1.00 75.16           H
ATOM   3641  CG2 ILE A 242     -12.021 -19.828 -23.944  1.00 75.16           C
ATOM   3642 1HG2 ILE A 242     -12.790 -19.680 -24.702  1.00 75.16           H
ATOM   3643 2HG2 ILE A 242     -11.193 -20.395 -24.371  1.00 75.16           H
ATOM   3644 3HG2 ILE A 242     -12.441 -20.377 -23.102  1.00 75.16           H
ATOM   3645  CD1 ILE A 242     -11.193 -19.137 -21.052  1.00 75.16           C
ATOM   3646 1HD1 ILE A 242     -11.982 -18.449 -20.748  1.00 75.16           H
ATOM   3647 2HD1 ILE A 242     -11.624 -20.117 -21.258  1.00 75.16           H
ATOM   3648 3HD1 ILE A 242     -10.459 -19.225 -20.251  1.00 75.16           H
ATOM   3649  HN  ILE A 242     -11.109 -16.035 -23.339  1.00 75.16           H
ATOM   3650  N   GLN A 243     -12.764 -16.949 -25.985  1.00 71.00           N
ATOM   3651  CA  GLN A 243     -13.646 -16.961 -27.139  1.00 71.00           C
ATOM   3652  C   GLN A 243     -12.930 -16.382 -28.361  1.00 71.00           C
ATOM   3653  O   GLN A 243     -13.181 -16.803 -29.489  1.00 71.00           O
ATOM   3654  HA  GLN A 243     -13.882 -18.012 -27.312  1.00 71.00           H
ATOM   3655  CB  GLN A 243     -14.940 -16.198 -26.849  1.00 71.00           C
ATOM   3656 1HB  GLN A 243     -14.703 -15.204 -26.469  1.00 71.00           H
ATOM   3657 2HB  GLN A 243     -15.500 -16.060 -27.774  1.00 71.00           H
ATOM   3658  CG  GLN A 243     -15.802 -16.947 -25.831  1.00 71.00           C
ATOM   3659 1HG  GLN A 243     -16.020 -17.949 -26.201  1.00 71.00           H
ATOM   3660 2HG  GLN A 243     -15.250 -17.065 -24.898  1.00 71.00           H
ATOM   3661  CD  GLN A 243     -17.110 -16.200 -25.565  1.00 71.00           C
ATOM   3662  OE1 GLN A 243     -17.333 -15.097 -26.038  1.00 71.00           O
ATOM   3663  NE2 GLN A 243     -17.961 -16.859 -24.783  1.00 71.00           N
ATOM   3664 1HE2 GLN A 243     -17.716 -17.761 -24.427  1.00 71.00           H
ATOM   3665 2HE2 GLN A 243     -18.844 -16.452 -24.551  1.00 71.00           H
ATOM   3666  HN  GLN A 243     -13.011 -16.293 -25.271  1.00 71.00           H
ATOM   3667  N   ALA A 244     -12.053 -15.426 -28.094  1.00 71.61           N
ATOM   3668  CA  ALA A 244     -11.489 -14.610 -29.157  1.00 71.61           C
ATOM   3669  C   ALA A 244     -10.435 -15.422 -29.912  1.00 71.61           C
ATOM   3670  O   ALA A 244     -10.079 -15.086 -31.040  1.00 71.61           O
ATOM   3671  HA  ALA A 244     -12.297 -14.353 -29.842  1.00 71.61           H
ATOM   3672  CB  ALA A 244     -10.918 -13.321 -28.562  1.00 71.61           C
ATOM   3673 1HB  ALA A 244     -11.713 -12.768 -28.062  1.00 71.61           H
ATOM   3674 2HB  ALA A 244     -10.138 -13.568 -27.841  1.00 71.61           H
ATOM   3675 3HB  ALA A 244     -10.495 -12.710 -29.359  1.00 71.61           H
ATOM   3676  HN  ALA A 244     -11.728 -15.205 -27.175  1.00 71.61           H
ATOM   3677  N   LYS A 245      -9.965 -16.474 -29.259  1.00 60.28           N
ATOM   3678  CA  LYS A 245      -8.972 -17.348 -29.863  1.00 60.28           C
ATOM   3679  C   LYS A 245      -7.870 -16.498 -30.497  1.00 60.28           C
ATOM   3680  O   LYS A 245      -7.116 -16.982 -31.340  1.00 60.28           O
ATOM   3681  HA  LYS A 245      -8.532 -17.943 -29.063  1.00 60.28           H
ATOM   3682  CB  LYS A 245      -9.638 -18.320 -30.838  1.00 60.28           C
ATOM   3683 1HB  LYS A 245     -10.316 -17.776 -31.495  1.00 60.28           H
ATOM   3684 2HB  LYS A 245      -8.880 -18.779 -31.474  1.00 60.28           H
ATOM   3685  CG  LYS A 245     -10.409 -19.408 -30.088  1.00 60.28           C
ATOM   3686 1HG  LYS A 245      -9.794 -19.801 -29.278  1.00 60.28           H
ATOM   3687 2HG  LYS A 245     -11.300 -18.978 -29.632  1.00 60.28           H
ATOM   3688  CD  LYS A 245     -10.809 -20.545 -31.030  1.00 60.28           C
ATOM   3689 1HD  LYS A 245     -11.520 -20.177 -31.769  1.00 60.28           H
ATOM   3690 2HD  LYS A 245      -9.934 -20.895 -31.577  1.00 60.28           H
ATOM   3691  CE  LYS A 245     -11.430 -21.708 -30.253  1.00 60.28           C
ATOM   3692 1HE  LYS A 245     -10.769 -22.004 -29.439  1.00 60.28           H
ATOM   3693 2HE  LYS A 245     -12.370 -21.390 -29.801  1.00 60.28           H
ATOM   3694  NZ  LYS A 245     -11.670 -22.861 -31.149  1.00 60.28           N
ATOM   3695 1HZ  LYS A 245     -12.106 -23.612 -30.625  1.00 60.28           H
ATOM   3696 2HZ  LYS A 245     -12.281 -22.579 -31.907  1.00 60.28           H
ATOM   3697 3HZ  LYS A 245     -10.786 -23.183 -31.529  1.00 60.28           H
ATOM   3698  HN  LYS A 245     -10.250 -16.733 -28.336  1.00 60.28           H
ATOM   3699  N   LYS A 246      -7.811 -15.245 -30.069  1.00 52.26           N
ATOM   3700  CA  LYS A 246      -6.861 -14.304 -30.636  1.00 52.26           C
ATOM   3701  C   LYS A 246      -5.563 -14.346 -29.826  1.00 52.26           C
ATOM   3702  O   LYS A 246      -5.533 -13.918 -28.673  1.00 52.26           O
ATOM   3703  HA  LYS A 246      -6.644 -14.631 -31.652  1.00 52.26           H
ATOM   3704  CB  LYS A 246      -7.481 -12.909 -30.731  1.00 52.26           C
ATOM   3705 1HB  LYS A 246      -8.049 -12.695 -29.826  1.00 52.26           H
ATOM   3706 2HB  LYS A 246      -6.692 -12.160 -30.796  1.00 52.26           H
ATOM   3707  CG  LYS A 246      -8.397 -12.798 -31.952  1.00 52.26           C
ATOM   3708 1HG  LYS A 246      -7.897 -13.218 -32.825  1.00 52.26           H
ATOM   3709 2HG  LYS A 246      -9.300 -13.387 -31.788  1.00 52.26           H
ATOM   3710  CD  LYS A 246      -8.774 -11.341 -32.224  1.00 52.26           C
ATOM   3711 1HD  LYS A 246      -9.347 -10.947 -31.385  1.00 52.26           H
ATOM   3712 2HD  LYS A 246      -7.871 -10.737 -32.305  1.00 52.26           H
ATOM   3713  CE  LYS A 246      -9.594 -11.218 -33.511  1.00 52.26           C
ATOM   3714 1HE  LYS A 246      -9.082 -11.731 -34.325  1.00 52.26           H
ATOM   3715 2HE  LYS A 246     -10.559 -11.708 -33.382  1.00 52.26           H
ATOM   3716  NZ  LYS A 246      -9.796  -9.795 -33.862  1.00 52.26           N
ATOM   3717 1HZ  LYS A 246     -10.358  -9.731 -34.704  1.00 52.26           H
ATOM   3718 2HZ  LYS A 246     -10.272  -9.323 -33.101  1.00 52.26           H
ATOM   3719 3HZ  LYS A 246      -8.897  -9.355 -34.022  1.00 52.26           H
ATOM   3720  HN  LYS A 246      -8.397 -14.873 -29.349  1.00 52.26           H
ATOM   3721  N   SER A 247      -4.523 -14.866 -30.461  1.00 55.34           N
ATOM   3722  CA  SER A 247      -3.264 -15.094 -29.773  1.00 55.34           C
ATOM   3723  C   SER A 247      -2.754 -13.785 -29.166  1.00 55.34           C
ATOM   3724  O   SER A 247      -2.394 -13.741 -27.991  1.00 55.34           O
ATOM   3725  HA  SER A 247      -3.490 -15.817 -28.989  1.00 55.34           H
ATOM   3726  CB  SER A 247      -2.217 -15.682 -30.722  1.00 55.34           C
ATOM   3727 1HB  SER A 247      -2.439 -16.734 -30.899  1.00 55.34           H
ATOM   3728 2HB  SER A 247      -2.277 -15.177 -31.686  1.00 55.34           H
ATOM   3729  OG  SER A 247      -0.896 -15.557 -30.202  1.00 55.34           O
ATOM   3730  HG  SER A 247      -0.236 -15.932 -30.853  1.00 55.34           H
ATOM   3731  HN  SER A 247      -4.532 -15.129 -31.426  1.00 55.34           H
ATOM   3732  N   SER A 248      -2.741 -12.751 -29.995  1.00 56.57           N
ATOM   3733  CA  SER A 248      -2.069 -11.514 -29.638  1.00 56.57           C
ATOM   3734  C   SER A 248      -2.599 -10.998 -28.298  1.00 56.57           C
ATOM   3735  O   SER A 248      -1.847 -10.432 -27.506  1.00 56.57           O
ATOM   3736  HA  SER A 248      -1.013 -11.773 -29.557  1.00 56.57           H
ATOM   3737  CB  SER A 248      -2.252 -10.454 -30.725  1.00 56.57           C
ATOM   3738 1HB  SER A 248      -1.811 -10.809 -31.656  1.00 56.57           H
ATOM   3739 2HB  SER A 248      -3.315 -10.306 -30.912  1.00 56.57           H
ATOM   3740  OG  SER A 248      -1.657  -9.210 -30.364  1.00 56.57           O
ATOM   3741  HG  SER A 248      -1.777  -8.546 -31.102  1.00 56.57           H
ATOM   3742  HN  SER A 248      -3.179 -12.750 -30.894  1.00 56.57           H
ATOM   3743  N   LYS A 249      -3.889 -11.212 -28.087  1.00 52.63           N
ATOM   3744  CA  LYS A 249      -4.541 -10.727 -26.882  1.00 52.63           C
ATOM   3745  C   LYS A 249      -4.072 -11.555 -25.685  1.00 52.63           C
ATOM   3746  O   LYS A 249      -4.132 -11.096 -24.546  1.00 52.63           O
ATOM   3747  HA  LYS A 249      -4.224  -9.695 -26.733  1.00 52.63           H
ATOM   3748  CB  LYS A 249      -6.060 -10.713 -27.063  1.00 52.63           C
ATOM   3749 1HB  LYS A 249      -6.389 -11.663 -27.485  1.00 52.63           H
ATOM   3750 2HB  LYS A 249      -6.545 -10.612 -26.092  1.00 52.63           H
ATOM   3751  CG  LYS A 249      -6.493  -9.565 -27.978  1.00 52.63           C
ATOM   3752 1HG  LYS A 249      -6.019  -8.639 -27.653  1.00 52.63           H
ATOM   3753 2HG  LYS A 249      -6.152  -9.758 -28.995  1.00 52.63           H
ATOM   3754  CD  LYS A 249      -8.014  -9.399 -27.966  1.00 52.63           C
ATOM   3755 1HD  LYS A 249      -8.483 -10.278 -28.408  1.00 52.63           H
ATOM   3756 2HD  LYS A 249      -8.368  -9.331 -26.938  1.00 52.63           H
ATOM   3757  CE  LYS A 249      -8.434  -8.147 -28.740  1.00 52.63           C
ATOM   3758 1HE  LYS A 249      -7.848  -7.292 -28.405  1.00 52.63           H
ATOM   3759 2HE  LYS A 249      -8.225  -8.281 -29.801  1.00 52.63           H
ATOM   3760  NZ  LYS A 249      -9.875  -7.876 -28.543  1.00 52.63           N
ATOM   3761 1HZ  LYS A 249     -10.145  -7.067 -29.092  1.00 52.63           H
ATOM   3762 2HZ  LYS A 249     -10.415  -8.682 -28.841  1.00 52.63           H
ATOM   3763 3HZ  LYS A 249     -10.054  -7.694 -27.562  1.00 52.63           H
ATOM   3764  HN  LYS A 249      -4.485 -11.706 -28.720  1.00 52.63           H
ATOM   3765  N   HIS A 250      -3.615 -12.763 -25.984  1.00 52.44           N
ATOM   3766  CA  HIS A 250      -3.218 -13.692 -24.940  1.00 52.44           C
ATOM   3767  C   HIS A 250      -1.969 -13.164 -24.230  1.00 52.44           C
ATOM   3768  O   HIS A 250      -1.870 -13.235 -23.006  1.00 52.44           O
ATOM   3769  HA  HIS A 250      -4.041 -13.732 -24.227  1.00 52.44           H
ATOM   3770  CB  HIS A 250      -3.026 -15.099 -25.509  1.00 52.44           C
ATOM   3771 1HB  HIS A 250      -2.800 -15.022 -26.573  1.00 52.44           H
ATOM   3772 2HB  HIS A 250      -2.160 -15.558 -25.032  1.00 52.44           H
ATOM   3773  CG  HIS A 250      -4.221 -16.004 -25.328  1.00 52.44           C
ATOM   3774  ND1 HIS A 250      -4.554 -16.571 -24.110  1.00 52.44           N
ATOM   3775  HD1 HIS A 250      -4.056 -16.446 -23.251  1.00 52.44           H
ATOM   3776  CD2 HIS A 250      -5.158 -16.433 -26.221  1.00 52.44           C
ATOM   3777  HD2 HIS A 250      -5.195 -16.174 -27.279  1.00 52.44           H
ATOM   3778  CE1 HIS A 250      -5.643 -17.306 -24.275  1.00 52.44           C
ATOM   3779  HE1 HIS A 250      -6.152 -17.880 -23.500  1.00 52.44           H
ATOM   3780  NE2 HIS A 250      -6.016 -17.220 -25.584  1.00 52.44           N
ATOM   3781  HN  HIS A 250      -3.515 -13.108 -26.917  1.00 52.44           H
ATOM   3782  N   LYS A 251      -1.048 -12.646 -25.030  1.00 56.05           N
ATOM   3783  CA  LYS A 251       0.209 -12.148 -24.498  1.00 56.05           C
ATOM   3784  C   LYS A 251      -0.068 -10.967 -23.566  1.00 56.05           C
ATOM   3785  O   LYS A 251       0.514 -10.874 -22.487  1.00 56.05           O
ATOM   3786  HA  LYS A 251       0.658 -12.951 -23.914  1.00 56.05           H
ATOM   3787  CB  LYS A 251       1.179 -11.820 -25.635  1.00 56.05           C
ATOM   3788 1HB  LYS A 251       0.652 -11.283 -26.424  1.00 56.05           H
ATOM   3789 2HB  LYS A 251       1.964 -11.158 -25.269  1.00 56.05           H
ATOM   3790  CG  LYS A 251       1.804 -13.093 -26.208  1.00 56.05           C
ATOM   3791 1HG  LYS A 251       2.267 -13.668 -25.405  1.00 56.05           H
ATOM   3792 2HG  LYS A 251       1.027 -13.721 -26.642  1.00 56.05           H
ATOM   3793  CD  LYS A 251       2.852 -12.760 -27.272  1.00 56.05           C
ATOM   3794 1HD  LYS A 251       2.383 -12.212 -28.090  1.00 56.05           H
ATOM   3795 2HD  LYS A 251       3.613 -12.106 -26.846  1.00 56.05           H
ATOM   3796  CE  LYS A 251       3.509 -14.031 -27.812  1.00 56.05           C
ATOM   3797 1HE  LYS A 251       4.127 -14.485 -27.038  1.00 56.05           H
ATOM   3798 2HE  LYS A 251       2.742 -14.760 -28.076  1.00 56.05           H
ATOM   3799  NZ  LYS A 251       4.337 -13.722 -28.999  1.00 56.05           N
ATOM   3800 1HZ  LYS A 251       4.759 -14.575 -29.348  1.00 56.05           H
ATOM   3801 2HZ  LYS A 251       3.754 -13.314 -29.721  1.00 56.05           H
ATOM   3802 3HZ  LYS A 251       5.065 -13.066 -28.742  1.00 56.05           H
ATOM   3803  HN  LYS A 251      -1.150 -12.565 -26.021  1.00 56.05           H
ATOM   3804  N   ALA A 252      -0.958 -10.095 -24.017  1.00 63.26           N
ATOM   3805  CA  ALA A 252      -1.300  -8.910 -23.248  1.00 63.26           C
ATOM   3806  C   ALA A 252      -1.972  -9.333 -21.940  1.00 63.26           C
ATOM   3807  O   ALA A 252      -1.794  -8.685 -20.910  1.00 63.26           O
ATOM   3808  HA  ALA A 252      -0.374  -8.385 -23.018  1.00 63.26           H
ATOM   3809  CB  ALA A 252      -2.190  -7.995 -24.091  1.00 63.26           C
ATOM   3810 1HB  ALA A 252      -1.656  -7.699 -24.994  1.00 63.26           H
ATOM   3811 2HB  ALA A 252      -3.102  -8.526 -24.365  1.00 63.26           H
ATOM   3812 3HB  ALA A 252      -2.447  -7.106 -23.514  1.00 63.26           H
ATOM   3813  HN  ALA A 252      -1.439 -10.187 -24.888  1.00 63.26           H
ATOM   3814  N   LEU A 253      -2.728 -10.418 -22.024  1.00 63.59           N
ATOM   3815  CA  LEU A 253      -3.434 -10.929 -20.861  1.00 63.59           C
ATOM   3816  C   LEU A 253      -2.420 -11.468 -19.851  1.00 63.59           C
ATOM   3817  O   LEU A 253      -2.483 -11.139 -18.667  1.00 63.59           O
ATOM   3818  HA  LEU A 253      -3.964 -10.093 -20.406  1.00 63.59           H
ATOM   3819  CB  LEU A 253      -4.487 -11.957 -21.283  1.00 63.59           C
ATOM   3820 1HB  LEU A 253      -5.129 -11.501 -22.036  1.00 63.59           H
ATOM   3821 2HB  LEU A 253      -3.978 -12.793 -21.762  1.00 63.59           H
ATOM   3822  CG  LEU A 253      -5.372 -12.508 -20.164  1.00 63.59           C
ATOM   3823  HG  LEU A 253      -4.731 -12.786 -19.327  1.00 63.59           H
ATOM   3824  CD1 LEU A 253      -6.341 -11.440 -19.654  1.00 63.59           C
ATOM   3825 1HD1 LEU A 253      -5.776 -10.591 -19.267  1.00 63.59           H
ATOM   3826 2HD1 LEU A 253      -6.979 -11.108 -20.473  1.00 63.59           H
ATOM   3827 3HD1 LEU A 253      -6.958 -11.858 -18.859  1.00 63.59           H
ATOM   3828  CD2 LEU A 253      -6.101 -13.775 -20.615  1.00 63.59           C
ATOM   3829 1HD2 LEU A 253      -6.729 -13.546 -21.476  1.00 63.59           H
ATOM   3830 2HD2 LEU A 253      -5.370 -14.536 -20.890  1.00 63.59           H
ATOM   3831 3HD2 LEU A 253      -6.723 -14.146 -19.800  1.00 63.59           H
ATOM   3832  HN  LEU A 253      -2.863 -10.942 -22.865  1.00 63.59           H
ATOM   3833  N   LYS A 254      -1.508 -12.286 -20.354  1.00 62.36           N
ATOM   3834  CA  LYS A 254      -0.572 -12.986 -19.491  1.00 62.36           C
ATOM   3835  C   LYS A 254       0.176 -11.970 -18.626  1.00 62.36           C
ATOM   3836  O   LYS A 254       0.398 -12.204 -17.439  1.00 62.36           O
ATOM   3837  HA  LYS A 254      -1.154 -13.635 -18.836  1.00 62.36           H
ATOM   3838  CB  LYS A 254       0.349 -13.886 -20.317  1.00 62.36           C
ATOM   3839 1HB  LYS A 254      -0.205 -14.310 -21.154  1.00 62.36           H
ATOM   3840 2HB  LYS A 254       1.160 -13.293 -20.741  1.00 62.36           H
ATOM   3841  CG  LYS A 254       0.929 -15.013 -19.459  1.00 62.36           C
ATOM   3842 1HG  LYS A 254       1.520 -14.589 -18.647  1.00 62.36           H
ATOM   3843 2HG  LYS A 254       0.119 -15.580 -19.002  1.00 62.36           H
ATOM   3844  CD  LYS A 254       1.803 -15.947 -20.299  1.00 62.36           C
ATOM   3845 1HD  LYS A 254       1.250 -16.273 -21.180  1.00 62.36           H
ATOM   3846 2HD  LYS A 254       2.681 -15.408 -20.654  1.00 62.36           H
ATOM   3847  CE  LYS A 254       2.241 -17.167 -19.485  1.00 62.36           C
ATOM   3848 1HE  LYS A 254       2.821 -16.845 -18.620  1.00 62.36           H
ATOM   3849 2HE  LYS A 254       1.364 -17.690 -19.104  1.00 62.36           H
ATOM   3850  NZ  LYS A 254       3.049 -18.083 -20.319  1.00 62.36           N
ATOM   3851 1HZ  LYS A 254       3.343 -18.878 -19.762  1.00 62.36           H
ATOM   3852 2HZ  LYS A 254       2.492 -18.407 -21.103  1.00 62.36           H
ATOM   3853 3HZ  LYS A 254       3.866 -17.593 -20.666  1.00 62.36           H
ATOM   3854  HN  LYS A 254      -1.403 -12.474 -21.331  1.00 62.36           H
ATOM   3855  N   VAL A 255       0.544 -10.863 -19.254  1.00 63.62           N
ATOM   3856  CA  VAL A 255       1.183  -9.773 -18.538  1.00 63.62           C
ATOM   3857  C   VAL A 255       0.291  -9.342 -17.371  1.00 63.62           C
ATOM   3858  O   VAL A 255       0.736  -9.307 -16.225  1.00 63.62           O
ATOM   3859  HA  VAL A 255       2.125 -10.149 -18.139  1.00 63.62           H
ATOM   3860  CB  VAL A 255       1.501  -8.628 -19.502  1.00 63.62           C
ATOM   3861  HB  VAL A 255       0.694  -8.571 -20.232  1.00 63.62           H
ATOM   3862  CG1 VAL A 255       1.561  -7.290 -18.762  1.00 63.62           C
ATOM   3863 1HG1 VAL A 255       0.599  -7.092 -18.290  1.00 63.62           H
ATOM   3864 2HG1 VAL A 255       2.339  -7.331 -18.000  1.00 63.62           H
ATOM   3865 3HG1 VAL A 255       1.789  -6.493 -19.471  1.00 63.62           H
ATOM   3866  CG2 VAL A 255       2.802  -8.895 -20.260  1.00 63.62           C
ATOM   3867 1HG2 VAL A 255       3.624  -8.991 -19.550  1.00 63.62           H
ATOM   3868 2HG2 VAL A 255       2.707  -9.817 -20.833  1.00 63.62           H
ATOM   3869 3HG2 VAL A 255       3.004  -8.066 -20.938  1.00 63.62           H
ATOM   3870  HN  VAL A 255       0.412 -10.705 -20.233  1.00 63.62           H
ATOM   3871  N   THR A 256      -0.951  -9.026 -17.704  1.00 64.10           N
ATOM   3872  CA  THR A 256      -1.831  -8.357 -16.761  1.00 64.10           C
ATOM   3873  C   THR A 256      -2.166  -9.286 -15.592  1.00 64.10           C
ATOM   3874  O   THR A 256      -2.267  -8.841 -14.450  1.00 64.10           O
ATOM   3875  HA  THR A 256      -1.302  -7.499 -16.346  1.00 64.10           H
ATOM   3876  CB  THR A 256      -3.066  -7.875 -17.526  1.00 64.10           C
ATOM   3877  HB  THR A 256      -3.766  -8.693 -17.689  1.00 64.10           H
ATOM   3878  OG1 THR A 256      -2.532  -7.277 -18.704  1.00 64.10           O
ATOM   3879  HG1 THR A 256      -2.525  -7.942 -19.452  1.00 64.10           H
ATOM   3880  CG2 THR A 256      -3.782  -6.724 -16.816  1.00 64.10           C
ATOM   3881 1HG2 THR A 256      -3.100  -5.880 -16.713  1.00 64.10           H
ATOM   3882 2HG2 THR A 256      -4.106  -7.052 -15.828  1.00 64.10           H
ATOM   3883 3HG2 THR A 256      -4.650  -6.420 -17.401  1.00 64.10           H
ATOM   3884  HN  THR A 256      -1.358  -9.218 -18.597  1.00 64.10           H
ATOM   3885  N   ILE A 257      -2.327 -10.560 -15.918  1.00 72.30           N
ATOM   3886  CA  ILE A 257      -2.579 -11.567 -14.901  1.00 72.30           C
ATOM   3887  C   ILE A 257      -1.422 -11.574 -13.900  1.00 72.30           C
ATOM   3888  O   ILE A 257      -1.643 -11.590 -12.691  1.00 72.30           O
ATOM   3889  HA  ILE A 257      -3.489 -11.280 -14.375  1.00 72.30           H
ATOM   3890  CB  ILE A 257      -2.841 -12.929 -15.548  1.00 72.30           C
ATOM   3891  HB  ILE A 257      -2.068 -13.106 -16.296  1.00 72.30           H
ATOM   3892  CG1 ILE A 257      -4.186 -12.939 -16.277  1.00 72.30           C
ATOM   3893 1HG1 ILE A 257      -4.995 -12.823 -15.556  1.00 72.30           H
ATOM   3894 2HG1 ILE A 257      -4.241 -12.090 -16.958  1.00 72.30           H
ATOM   3895  CG2 ILE A 257      -2.738 -14.054 -14.518  1.00 72.30           C
ATOM   3896 1HG2 ILE A 257      -1.738 -14.060 -14.084  1.00 72.30           H
ATOM   3897 2HG2 ILE A 257      -3.474 -13.894 -13.730  1.00 72.30           H
ATOM   3898 3HG2 ILE A 257      -2.928 -15.011 -15.004  1.00 72.30           H
ATOM   3899  CD1 ILE A 257      -4.375 -14.241 -17.059  1.00 72.30           C
ATOM   3900 1HD1 ILE A 257      -3.578 -14.342 -17.795  1.00 72.30           H
ATOM   3901 2HD1 ILE A 257      -4.343 -15.086 -16.371  1.00 72.30           H
ATOM   3902 3HD1 ILE A 257      -5.339 -14.222 -17.567  1.00 72.30           H
ATOM   3903  HN  ILE A 257      -2.290 -10.907 -16.856  1.00 72.30           H
ATOM   3904  N   THR A 258      -0.212 -11.563 -14.442  1.00 74.88           N
ATOM   3905  CA  THR A 258       0.978 -11.674 -13.617  1.00 74.88           C
ATOM   3906  C   THR A 258       1.028 -10.535 -12.596  1.00 74.88           C
ATOM   3907  O   THR A 258       1.248 -10.770 -11.409  1.00 74.88           O
ATOM   3908  HA  THR A 258       0.921 -12.606 -13.054  1.00 74.88           H
ATOM   3909  CB  THR A 258       2.195 -11.712 -14.545  1.00 74.88           C
ATOM   3910  HB  THR A 258       2.327 -10.756 -15.051  1.00 74.88           H
ATOM   3911  OG1 THR A 258       1.949 -12.829 -15.394  1.00 74.88           O
ATOM   3912  HG1 THR A 258       1.513 -12.526 -16.241  1.00 74.88           H
ATOM   3913  CG2 THR A 258       3.483 -12.081 -13.806  1.00 74.88           C
ATOM   3914 1HG2 THR A 258       3.374 -13.067 -13.356  1.00 74.88           H
ATOM   3915 2HG2 THR A 258       3.678 -11.345 -13.026  1.00 74.88           H
ATOM   3916 3HG2 THR A 258       4.315 -12.093 -14.511  1.00 74.88           H
ATOM   3917  HN  THR A 258      -0.040 -11.480 -15.424  1.00 74.88           H
ATOM   3918  N   VAL A 259       0.819  -9.326 -13.096  1.00 71.88           N
ATOM   3919  CA  VAL A 259       0.875  -8.146 -12.249  1.00 71.88           C
ATOM   3920  C   VAL A 259      -0.158  -8.279 -11.129  1.00 71.88           C
ATOM   3921  O   VAL A 259       0.140  -7.998  -9.969  1.00 71.88           O
ATOM   3922  HA  VAL A 259       1.871  -8.107 -11.806  1.00 71.88           H
ATOM   3923  CB  VAL A 259       0.682  -6.886 -13.095  1.00 71.88           C
ATOM   3924  HB  VAL A 259      -0.250  -6.993 -13.648  1.00 71.88           H
ATOM   3925  CG1 VAL A 259       0.562  -5.645 -12.208  1.00 71.88           C
ATOM   3926 1HG1 VAL A 259      -0.295  -5.754 -11.543  1.00 71.88           H
ATOM   3927 2HG1 VAL A 259       1.470  -5.532 -11.616  1.00 71.88           H
ATOM   3928 3HG1 VAL A 259       0.426  -4.763 -12.835  1.00 71.88           H
ATOM   3929  CG2 VAL A 259       1.816  -6.727 -14.110  1.00 71.88           C
ATOM   3930 1HG2 VAL A 259       2.767  -6.652 -13.583  1.00 71.88           H
ATOM   3931 2HG2 VAL A 259       1.834  -7.593 -14.772  1.00 71.88           H
ATOM   3932 3HG2 VAL A 259       1.654  -5.824 -14.697  1.00 71.88           H
ATOM   3933  HN  VAL A 259       0.616  -9.146 -14.058  1.00 71.88           H
ATOM   3934  N   LEU A 260      -1.351  -8.707 -11.514  1.00 72.61           N
ATOM   3935  CA  LEU A 260      -2.446  -8.825 -10.567  1.00 72.61           C
ATOM   3936  C   LEU A 260      -2.075  -9.848  -9.491  1.00 72.61           C
ATOM   3937  O   LEU A 260      -2.239  -9.588  -8.300  1.00 72.61           O
ATOM   3938  HA  LEU A 260      -2.572  -7.853 -10.090  1.00 72.61           H
ATOM   3939  CB  LEU A 260      -3.753  -9.145 -11.295  1.00 72.61           C
ATOM   3940 1HB  LEU A 260      -3.856  -8.457 -12.135  1.00 72.61           H
ATOM   3941 2HB  LEU A 260      -3.676 -10.149 -11.714  1.00 72.61           H
ATOM   3942  CG  LEU A 260      -5.027  -9.071 -10.452  1.00 72.61           C
ATOM   3943  HG  LEU A 260      -4.785  -9.395  -9.439  1.00 72.61           H
ATOM   3944  CD1 LEU A 260      -5.537  -7.632 -10.356  1.00 72.61           C
ATOM   3945 1HD1 LEU A 260      -4.774  -7.005  -9.893  1.00 72.61           H
ATOM   3946 2HD1 LEU A 260      -5.758  -7.257 -11.355  1.00 72.61           H
ATOM   3947 3HD1 LEU A 260      -6.443  -7.607  -9.750  1.00 72.61           H
ATOM   3948  CD2 LEU A 260      -6.096 -10.024 -10.988  1.00 72.61           C
ATOM   3949 1HD2 LEU A 260      -6.341  -9.754 -12.016  1.00 72.61           H
ATOM   3950 2HD2 LEU A 260      -5.719 -11.046 -10.961  1.00 72.61           H
ATOM   3951 3HD2 LEU A 260      -6.991  -9.951 -10.370  1.00 72.61           H
ATOM   3952  HN  LEU A 260      -1.574  -8.970 -12.453  1.00 72.61           H
ATOM   3953  N   THR A 261      -1.583 -10.989  -9.949  1.00 81.90           N
ATOM   3954  CA  THR A 261      -1.291 -12.093  -9.050  1.00 81.90           C
ATOM   3955  C   THR A 261      -0.247 -11.674  -8.012  1.00 81.90           C
ATOM   3956  O   THR A 261      -0.385 -11.982  -6.829  1.00 81.90           O
ATOM   3957  HA  THR A 261      -2.202 -12.342  -8.505  1.00 81.90           H
ATOM   3958  CB  THR A 261      -0.859 -13.291  -9.897  1.00 81.90           C
ATOM   3959  HB  THR A 261       0.078 -13.085 -10.414  1.00 81.90           H
ATOM   3960  OG1 THR A 261      -1.982 -13.545 -10.737  1.00 81.90           O
ATOM   3961  HG1 THR A 261      -1.911 -13.005 -11.575  1.00 81.90           H
ATOM   3962  CG2 THR A 261      -0.715 -14.571  -9.070  1.00 81.90           C
ATOM   3963 1HG2 THR A 261      -1.671 -14.814  -8.608  1.00 81.90           H
ATOM   3964 2HG2 THR A 261       0.036 -14.420  -8.295  1.00 81.90           H
ATOM   3965 3HG2 THR A 261      -0.406 -15.390  -9.720  1.00 81.90           H
ATOM   3966  HN  THR A 261      -1.384 -11.165 -10.913  1.00 81.90           H
ATOM   3967  N   VAL A 262       0.773 -10.979  -8.493  1.00 83.85           N
ATOM   3968  CA  VAL A 262       1.854 -10.540  -7.627  1.00 83.85           C
ATOM   3969  C   VAL A 262       1.292  -9.613  -6.547  1.00 83.85           C
ATOM   3970  O   VAL A 262       1.637  -9.741  -5.374  1.00 83.85           O
ATOM   3971  HA  VAL A 262       2.271 -11.425  -7.148  1.00 83.85           H
ATOM   3972  CB  VAL A 262       2.959  -9.886  -8.460  1.00 83.85           C
ATOM   3973  HB  VAL A 262       2.501  -9.112  -9.076  1.00 83.85           H
ATOM   3974  CG1 VAL A 262       3.999  -9.216  -7.561  1.00 83.85           C
ATOM   3975 1HG1 VAL A 262       3.516  -8.448  -6.956  1.00 83.85           H
ATOM   3976 2HG1 VAL A 262       4.450  -9.963  -6.907  1.00 83.85           H
ATOM   3977 3HG1 VAL A 262       4.773  -8.759  -8.178  1.00 83.85           H
ATOM   3978  CG2 VAL A 262       3.616 -10.904  -9.395  1.00 83.85           C
ATOM   3979 1HG2 VAL A 262       4.053 -11.709  -8.805  1.00 83.85           H
ATOM   3980 2HG2 VAL A 262       2.865 -11.314 -10.070  1.00 83.85           H
ATOM   3981 3HG2 VAL A 262       4.397 -10.413  -9.975  1.00 83.85           H
ATOM   3982  HN  VAL A 262       0.867 -10.716  -9.454  1.00 83.85           H
ATOM   3983  N   PHE A 263       0.435  -8.701  -6.982  1.00 77.26           N
ATOM   3984  CA  PHE A 263      -0.165  -7.742  -6.070  1.00 77.26           C
ATOM   3985  C   PHE A 263      -0.971  -8.453  -4.981  1.00 77.26           C
ATOM   3986  O   PHE A 263      -0.760  -8.215  -3.792  1.00 77.26           O
ATOM   3987  HA  PHE A 263       0.649  -7.181  -5.609  1.00 77.26           H
ATOM   3988  CB  PHE A 263      -1.108  -6.867  -6.897  1.00 77.26           C
ATOM   3989 1HB  PHE A 263      -0.532  -6.362  -7.673  1.00 77.26           H
ATOM   3990 2HB  PHE A 263      -1.831  -7.507  -7.403  1.00 77.26           H
ATOM   3991  CG  PHE A 263      -1.862  -5.818  -6.078  1.00 77.26           C
ATOM   3992  CD1 PHE A 263      -3.186  -5.983  -5.814  1.00 77.26           C
ATOM   3993  HD1 PHE A 263      -3.710  -6.864  -6.187  1.00 77.26           H
ATOM   3994  CD2 PHE A 263      -1.209  -4.719  -5.613  1.00 77.26           C
ATOM   3995  HD2 PHE A 263      -0.148  -4.586  -5.824  1.00 77.26           H
ATOM   3996  CE1 PHE A 263      -3.886  -5.010  -5.054  1.00 77.26           C
ATOM   3997  HE1 PHE A 263      -4.947  -5.143  -4.843  1.00 77.26           H
ATOM   3998  CE2 PHE A 263      -1.909  -3.745  -4.852  1.00 77.26           C
ATOM   3999  HE2 PHE A 263      -1.385  -2.865  -4.480  1.00 77.26           H
ATOM   4000  CZ  PHE A 263      -3.233  -3.911  -4.589  1.00 77.26           C
ATOM   4001  HZ  PHE A 263      -3.770  -3.164  -4.005  1.00 77.26           H
ATOM   4002  HN  PHE A 263       0.151  -8.611  -7.937  1.00 77.26           H
ATOM   4003  N   VAL A 264      -1.878  -9.310  -5.425  1.00 84.89           N
ATOM   4004  CA  VAL A 264      -2.801  -9.963  -4.512  1.00 84.89           C
ATOM   4005  C   VAL A 264      -2.009 -10.779  -3.490  1.00 84.89           C
ATOM   4006  O   VAL A 264      -2.310 -10.748  -2.297  1.00 84.89           O
ATOM   4007  HA  VAL A 264      -3.352  -9.182  -3.987  1.00 84.89           H
ATOM   4008  CB  VAL A 264      -3.807 -10.805  -5.299  1.00 84.89           C
ATOM   4009  HB  VAL A 264      -3.247 -11.465  -5.961  1.00 84.89           H
ATOM   4010  CG1 VAL A 264      -4.643 -11.679  -4.362  1.00 84.89           C
ATOM   4011 1HG1 VAL A 264      -3.985 -12.348  -3.807  1.00 84.89           H
ATOM   4012 2HG1 VAL A 264      -5.189 -11.045  -3.664  1.00 84.89           H
ATOM   4013 3HG1 VAL A 264      -5.349 -12.267  -4.947  1.00 84.89           H
ATOM   4014  CG2 VAL A 264      -4.704  -9.920  -6.167  1.00 84.89           C
ATOM   4015 1HG2 VAL A 264      -5.252  -9.224  -5.532  1.00 84.89           H
ATOM   4016 2HG2 VAL A 264      -4.089  -9.360  -6.872  1.00 84.89           H
ATOM   4017 3HG2 VAL A 264      -5.409 -10.544  -6.716  1.00 84.89           H
ATOM   4018  HN  VAL A 264      -1.988  -9.560  -6.387  1.00 84.89           H
ATOM   4019  N   LEU A 265      -1.011 -11.491  -3.993  1.00 87.78           N
ATOM   4020  CA  LEU A 265      -0.239 -12.394  -3.157  1.00 87.78           C
ATOM   4021  C   LEU A 265       0.514 -11.584  -2.100  1.00 87.78           C
ATOM   4022  O   LEU A 265       0.694 -12.042  -0.972  1.00 87.78           O
ATOM   4023  HA  LEU A 265      -0.944 -13.053  -2.649  1.00 87.78           H
ATOM   4024  CB  LEU A 265       0.668 -13.277  -4.016  1.00 87.78           C
ATOM   4025 1HB  LEU A 265       1.198 -12.639  -4.723  1.00 87.78           H
ATOM   4026 2HB  LEU A 265       1.420 -13.730  -3.369  1.00 87.78           H
ATOM   4027  CG  LEU A 265      -0.028 -14.391  -4.800  1.00 87.78           C
ATOM   4028  HG  LEU A 265      -0.810 -13.942  -5.412  1.00 87.78           H
ATOM   4029  CD1 LEU A 265       0.948 -15.085  -5.752  1.00 87.78           C
ATOM   4030 1HD1 LEU A 265       1.346 -14.357  -6.458  1.00 87.78           H
ATOM   4031 2HD1 LEU A 265       1.767 -15.520  -5.179  1.00 87.78           H
ATOM   4032 3HD1 LEU A 265       0.428 -15.873  -6.296  1.00 87.78           H
ATOM   4033  CD2 LEU A 265      -0.709 -15.383  -3.854  1.00 87.78           C
ATOM   4034 1HD2 LEU A 265       0.037 -15.831  -3.198  1.00 87.78           H
ATOM   4035 2HD2 LEU A 265      -1.454 -14.860  -3.254  1.00 87.78           H
ATOM   4036 3HD2 LEU A 265      -1.196 -16.165  -4.437  1.00 87.78           H
ATOM   4037  HN  LEU A 265      -0.729 -11.459  -4.952  1.00 87.78           H
ATOM   4038  N   SER A 266       0.935 -10.393  -2.501  1.00 88.84           N
ATOM   4039  CA  SER A 266       1.736  -9.550  -1.631  1.00 88.84           C
ATOM   4040  C   SER A 266       0.843  -8.882  -0.583  1.00 88.84           C
ATOM   4041  O   SER A 266       1.263  -8.676   0.555  1.00 88.84           O
ATOM   4042  HA  SER A 266       2.449 -10.222  -1.153  1.00 88.84           H
ATOM   4043  CB  SER A 266       2.494  -8.491  -2.434  1.00 88.84           C
ATOM   4044 1HB  SER A 266       3.131  -7.914  -1.764  1.00 88.84           H
ATOM   4045 2HB  SER A 266       3.151  -8.983  -3.153  1.00 88.84           H
ATOM   4046  OG  SER A 266       1.611  -7.611  -3.124  1.00 88.84           O
ATOM   4047  HG  SER A 266       1.415  -7.969  -4.037  1.00 88.84           H
ATOM   4048  HN  SER A 266       0.737 -10.005  -3.401  1.00 88.84           H
ATOM   4049  N   GLN A 267      -0.371  -8.562  -1.004  1.00 84.27           N
ATOM   4050  CA  GLN A 267      -1.260  -7.756  -0.184  1.00 84.27           C
ATOM   4051  C   GLN A 267      -2.097  -8.653   0.730  1.00 84.27           C
ATOM   4052  O   GLN A 267      -2.504  -8.236   1.813  1.00 84.27           O
ATOM   4053  HA  GLN A 267      -0.606  -7.124   0.417  1.00 84.27           H
ATOM   4054  CB  GLN A 267      -2.155  -6.870  -1.052  1.00 84.27           C
ATOM   4055 1HB  GLN A 267      -2.696  -7.486  -1.770  1.00 84.27           H
ATOM   4056 2HB  GLN A 267      -2.901  -6.378  -0.428  1.00 84.27           H
ATOM   4057  CG  GLN A 267      -1.330  -5.817  -1.795  1.00 84.27           C
ATOM   4058 1HG  GLN A 267      -0.563  -6.308  -2.394  1.00 84.27           H
ATOM   4059 2HG  GLN A 267      -1.970  -5.268  -2.485  1.00 84.27           H
ATOM   4060  CD  GLN A 267      -0.673  -4.843  -0.814  1.00 84.27           C
ATOM   4061  OE1 GLN A 267      -1.182  -4.566   0.259  1.00 84.27           O
ATOM   4062  NE2 GLN A 267       0.482  -4.342  -1.242  1.00 84.27           N
ATOM   4063 1HE2 GLN A 267       0.845  -4.612  -2.134  1.00 84.27           H
ATOM   4064 2HE2 GLN A 267       0.988  -3.696  -0.671  1.00 84.27           H
ATOM   4065  HN  GLN A 267      -0.749  -8.842  -1.887  1.00 84.27           H
ATOM   4066  N   PHE A 268      -2.330  -9.870   0.259  1.00 90.97           N
ATOM   4067  CA  PHE A 268      -3.288 -10.752   0.906  1.00 90.97           C
ATOM   4068  C   PHE A 268      -2.886 -11.028   2.356  1.00 90.97           C
ATOM   4069  O   PHE A 268      -3.679 -10.824   3.273  1.00 90.97           O
ATOM   4070  HA  PHE A 268      -4.254 -10.248   0.888  1.00 90.97           H
ATOM   4071  CB  PHE A 268      -3.280 -12.069   0.127  1.00 90.97           C
ATOM   4072 1HB  PHE A 268      -3.503 -11.861  -0.920  1.00 90.97           H
ATOM   4073 2HB  PHE A 268      -2.276 -12.493   0.161  1.00 90.97           H
ATOM   4074  CG  PHE A 268      -4.274 -13.107   0.649  1.00 90.97           C
ATOM   4075  CD1 PHE A 268      -3.841 -14.129   1.435  1.00 90.97           C
ATOM   4076  HD1 PHE A 268      -2.785 -14.208   1.692  1.00 90.97           H
ATOM   4077  CD2 PHE A 268      -5.592 -13.008   0.328  1.00 90.97           C
ATOM   4078  HD2 PHE A 268      -5.940 -12.189  -0.302  1.00 90.97           H
ATOM   4079  CE1 PHE A 268      -4.764 -15.092   1.920  1.00 90.97           C
ATOM   4080  HE1 PHE A 268      -4.417 -15.912   2.549  1.00 90.97           H
ATOM   4081  CE2 PHE A 268      -6.516 -13.971   0.813  1.00 90.97           C
ATOM   4082  HE2 PHE A 268      -7.572 -13.892   0.556  1.00 90.97           H
ATOM   4083  CZ  PHE A 268      -6.082 -14.993   1.599  1.00 90.97           C
ATOM   4084  HZ  PHE A 268      -6.791 -15.733   1.971  1.00 90.97           H
ATOM   4085  HN  PHE A 268      -1.879 -10.254  -0.546  1.00 90.97           H
ATOM   4086  N   PRO A 269      -1.652 -11.497   2.589  1.00 94.64           N
ATOM   4087  CA  PRO A 269      -1.221 -11.846   3.944  1.00 94.64           C
ATOM   4088  C   PRO A 269      -1.442 -10.711   4.931  1.00 94.64           C
ATOM   4089  O   PRO A 269      -1.925 -10.933   6.040  1.00 94.64           O
ATOM   4090  HA  PRO A 269      -1.819 -12.675   4.325  1.00 94.64           H
ATOM   4091  CB  PRO A 269       0.264 -12.174   3.779  1.00 94.64           C
ATOM   4092 1HB  PRO A 269       0.890 -11.298   3.948  1.00 94.64           H
ATOM   4093 2HB  PRO A 269       0.588 -12.937   4.487  1.00 94.64           H
ATOM   4094  CG  PRO A 269       0.359 -12.666   2.339  1.00 94.64           C
ATOM   4095 1HG  PRO A 269       1.378 -12.605   1.957  1.00 94.64           H
ATOM   4096 2HG  PRO A 269       0.059 -13.709   2.247  1.00 94.64           H
ATOM   4097  CD  PRO A 269      -0.585 -11.732   1.599  1.00 94.64           C
ATOM   4098 1HD  PRO A 269      -0.093 -10.803   1.312  1.00 94.64           H
ATOM   4099 2HD  PRO A 269      -0.965 -12.184   0.683  1.00 94.64           H
ATOM   4100  N   TYR A 270      -1.078  -9.513   4.496  1.00 92.05           N
ATOM   4101  CA  TYR A 270      -1.175  -8.345   5.354  1.00 92.05           C
ATOM   4102  C   TYR A 270      -2.630  -8.068   5.740  1.00 92.05           C
ATOM   4103  O   TYR A 270      -2.930  -7.828   6.909  1.00 92.05           O
ATOM   4104  HA  TYR A 270      -0.598  -8.541   6.258  1.00 92.05           H
ATOM   4105  CB  TYR A 270      -0.647  -7.170   4.528  1.00 92.05           C
ATOM   4106 1HB  TYR A 270       0.417  -7.318   4.343  1.00 92.05           H
ATOM   4107 2HB  TYR A 270      -1.143  -7.170   3.557  1.00 92.05           H
ATOM   4108  CG  TYR A 270      -0.849  -5.805   5.188  1.00 92.05           C
ATOM   4109  CD1 TYR A 270      -1.684  -4.873   4.604  1.00 92.05           C
ATOM   4110  HD1 TYR A 270      -2.198  -5.110   3.673  1.00 92.05           H
ATOM   4111  CD2 TYR A 270      -0.198  -5.505   6.367  1.00 92.05           C
ATOM   4112  HD2 TYR A 270       0.461  -6.241   6.828  1.00 92.05           H
ATOM   4113  CE1 TYR A 270      -1.874  -3.588   5.225  1.00 92.05           C
ATOM   4114  HE1 TYR A 270      -2.530  -2.843   4.775  1.00 92.05           H
ATOM   4115  CE2 TYR A 270      -0.388  -4.220   6.988  1.00 92.05           C
ATOM   4116  HE2 TYR A 270       0.120  -3.970   7.919  1.00 92.05           H
ATOM   4117  CZ  TYR A 270      -1.217  -3.325   6.387  1.00 92.05           C
ATOM   4118  OH  TYR A 270      -1.397  -2.111   6.973  1.00 92.05           O
ATOM   4119  HH  TYR A 270      -0.922  -2.082   7.853  1.00 92.05           H
ATOM   4120  HN  TYR A 270      -0.722  -9.335   3.579  1.00 92.05           H
ATOM   4121  N   ASN A 271      -3.494  -8.111   4.737  1.00 89.70           N
ATOM   4122  CA  ASN A 271      -4.891  -7.765   4.936  1.00 89.70           C
ATOM   4123  C   ASN A 271      -5.556  -8.831   5.809  1.00 89.70           C
ATOM   4124  O   ASN A 271      -6.542  -8.555   6.490  1.00 89.70           O
ATOM   4125  HA  ASN A 271      -4.878  -6.785   5.413  1.00 89.70           H
ATOM   4126  CB  ASN A 271      -5.640  -7.709   3.604  1.00 89.70           C
ATOM   4127 1HB  ASN A 271      -5.343  -8.552   2.980  1.00 89.70           H
ATOM   4128 2HB  ASN A 271      -6.711  -7.806   3.780  1.00 89.70           H
ATOM   4129  CG  ASN A 271      -5.355  -6.398   2.868  1.00 89.70           C
ATOM   4130  OD1 ASN A 271      -5.831  -5.336   3.234  1.00 89.70           O
ATOM   4131  ND2 ASN A 271      -4.554  -6.532   1.815  1.00 89.70           N
ATOM   4132 1HD2 ASN A 271      -4.198  -7.433   1.569  1.00 89.70           H
ATOM   4133 2HD2 ASN A 271      -4.309  -5.731   1.269  1.00 89.70           H
ATOM   4134  HN  ASN A 271      -3.253  -8.376   3.803  1.00 89.70           H
ATOM   4135  N   CYS A 272      -4.990 -10.028   5.760  1.00 94.83           N
ATOM   4136  CA  CYS A 272      -5.451 -11.110   6.613  1.00 94.83           C
ATOM   4137  C   CYS A 272      -5.245 -10.693   8.071  1.00 94.83           C
ATOM   4138  O   CYS A 272      -6.160 -10.799   8.886  1.00 94.83           O
ATOM   4139  HA  CYS A 272      -6.510 -11.250   6.397  1.00 94.83           H
ATOM   4140  CB  CYS A 272      -4.741 -12.427   6.291  1.00 94.83           C
ATOM   4141 1HB  CYS A 272      -3.665 -12.266   6.238  1.00 94.83           H
ATOM   4142 2HB  CYS A 272      -4.917 -13.148   7.089  1.00 94.83           H
ATOM   4143  SG  CYS A 272      -5.352 -13.094   4.700  1.00 94.83           S
ATOM   4144  HG  CYS A 272      -4.705 -12.226   3.928  1.00 94.83           H
ATOM   4145  HN  CYS A 272      -4.231 -10.264   5.152  1.00 94.83           H
ATOM   4146  N   ILE A 273      -4.038 -10.226   8.355  1.00 94.09           N
ATOM   4147  CA  ILE A 273      -3.690  -9.823   9.707  1.00 94.09           C
ATOM   4148  C   ILE A 273      -4.494  -8.578  10.085  1.00 94.09           C
ATOM   4149  O   ILE A 273      -4.947  -8.448  11.222  1.00 94.09           O
ATOM   4150  HA  ILE A 273      -3.977 -10.635  10.374  1.00 94.09           H
ATOM   4151  CB  ILE A 273      -2.177  -9.642   9.839  1.00 94.09           C
ATOM   4152  HB  ILE A 273      -1.854  -8.909   9.099  1.00 94.09           H
ATOM   4153  CG1 ILE A 273      -1.439 -10.947   9.534  1.00 94.09           C
ATOM   4154 1HG1 ILE A 273      -1.656 -11.261   8.513  1.00 94.09           H
ATOM   4155 2HG1 ILE A 273      -0.363 -10.784   9.596  1.00 94.09           H
ATOM   4156  CG2 ILE A 273      -1.810  -9.085  11.216  1.00 94.09           C
ATOM   4157 1HG2 ILE A 273      -2.291  -8.117  11.357  1.00 94.09           H
ATOM   4158 2HG2 ILE A 273      -2.148  -9.774  11.989  1.00 94.09           H
ATOM   4159 3HG2 ILE A 273      -0.729  -8.966  11.284  1.00 94.09           H
ATOM   4160  CD1 ILE A 273      -1.851 -12.051  10.511  1.00 94.09           C
ATOM   4161 1HD1 ILE A 273      -1.610 -11.743  11.529  1.00 94.09           H
ATOM   4162 2HD1 ILE A 273      -2.923 -12.227  10.429  1.00 94.09           H
ATOM   4163 3HD1 ILE A 273      -1.312 -12.967  10.271  1.00 94.09           H
ATOM   4164  HN  ILE A 273      -3.306 -10.123   7.681  1.00 94.09           H
ATOM   4165  N   LEU A 274      -4.648  -7.693   9.111  1.00 90.66           N
ATOM   4166  CA  LEU A 274      -5.369  -6.451   9.335  1.00 90.66           C
ATOM   4167  C   LEU A 274      -6.811  -6.770   9.735  1.00 90.66           C
ATOM   4168  O   LEU A 274      -7.400  -6.071  10.559  1.00 90.66           O
ATOM   4169  HA  LEU A 274      -4.886  -5.938  10.166  1.00 90.66           H
ATOM   4170  CB  LEU A 274      -5.258  -5.539   8.112  1.00 90.66           C
ATOM   4171 1HB  LEU A 274      -4.215  -5.517   7.794  1.00 90.66           H
ATOM   4172 2HB  LEU A 274      -5.830  -5.984   7.298  1.00 90.66           H
ATOM   4173  CG  LEU A 274      -5.734  -4.098   8.304  1.00 90.66           C
ATOM   4174  HG  LEU A 274      -6.708  -4.122   8.792  1.00 90.66           H
ATOM   4175  CD1 LEU A 274      -4.787  -3.326   9.225  1.00 90.66           C
ATOM   4176 1HD1 LEU A 274      -4.749  -3.815  10.199  1.00 90.66           H
ATOM   4177 2HD1 LEU A 274      -3.788  -3.309   8.788  1.00 90.66           H
ATOM   4178 3HD1 LEU A 274      -5.148  -2.305   9.345  1.00 90.66           H
ATOM   4179  CD2 LEU A 274      -5.920  -3.397   6.957  1.00 90.66           C
ATOM   4180 1HD2 LEU A 274      -4.971  -3.383   6.420  1.00 90.66           H
ATOM   4181 2HD2 LEU A 274      -6.663  -3.935   6.368  1.00 90.66           H
ATOM   4182 3HD2 LEU A 274      -6.259  -2.375   7.123  1.00 90.66           H
ATOM   4183  HN  LEU A 274      -4.290  -7.813   8.185  1.00 90.66           H
ATOM   4184  N   LEU A 275      -7.340  -7.825   9.133  1.00 93.13           N
ATOM   4185  CA  LEU A 275      -8.697  -8.253   9.427  1.00 93.13           C
ATOM   4186  C   LEU A 275      -8.783  -8.689  10.891  1.00 93.13           C
ATOM   4187  O   LEU A 275      -9.705  -8.297  11.606  1.00 93.13           O
ATOM   4188  HA  LEU A 275      -9.349  -7.392   9.284  1.00 93.13           H
ATOM   4189  CB  LEU A 275      -9.145  -9.331   8.438  1.00 93.13           C
ATOM   4190 1HB  LEU A 275      -9.067  -8.925   7.429  1.00 93.13           H
ATOM   4191 2HB  LEU A 275      -8.447 -10.166   8.500  1.00 93.13           H
ATOM   4192  CG  LEU A 275     -10.563  -9.871   8.632  1.00 93.13           C
ATOM   4193  HG  LEU A 275     -10.657 -10.223   9.659  1.00 93.13           H
ATOM   4194  CD1 LEU A 275     -11.603  -8.766   8.435  1.00 93.13           C
ATOM   4195 1HD1 LEU A 275     -11.429  -7.971   9.161  1.00 93.13           H
ATOM   4196 2HD1 LEU A 275     -11.517  -8.362   7.427  1.00 93.13           H
ATOM   4197 3HD1 LEU A 275     -12.602  -9.177   8.579  1.00 93.13           H
ATOM   4198  CD2 LEU A 275     -10.823 -11.071   7.718  1.00 93.13           C
ATOM   4199 1HD2 LEU A 275     -10.703 -10.767   6.678  1.00 93.13           H
ATOM   4200 2HD2 LEU A 275     -10.112 -11.864   7.949  1.00 93.13           H
ATOM   4201 3HD2 LEU A 275     -11.838 -11.435   7.876  1.00 93.13           H
ATOM   4202  HN  LEU A 275      -6.858  -8.383   8.457  1.00 93.13           H
ATOM   4203  N   VAL A 276      -7.811  -9.493  11.295  1.00 95.07           N
ATOM   4204  CA  VAL A 276      -7.771  -9.993  12.659  1.00 95.07           C
ATOM   4205  C   VAL A 276      -7.744  -8.812  13.630  1.00 95.07           C
ATOM   4206  O   VAL A 276      -8.484  -8.795  14.613  1.00 95.07           O
ATOM   4207  HA  VAL A 276      -8.683 -10.565  12.826  1.00 95.07           H
ATOM   4208  CB  VAL A 276      -6.580 -10.938  12.834  1.00 95.07           C
ATOM   4209  HB  VAL A 276      -5.680 -10.404  12.532  1.00 95.07           H
ATOM   4210  CG1 VAL A 276      -6.415 -11.345  14.300  1.00 95.07           C
ATOM   4211 1HG1 VAL A 276      -6.247 -10.455  14.907  1.00 95.07           H
ATOM   4212 2HG1 VAL A 276      -7.317 -11.852  14.641  1.00 95.07           H
ATOM   4213 3HG1 VAL A 276      -5.562 -12.017  14.397  1.00 95.07           H
ATOM   4214  CG2 VAL A 276      -6.720 -12.169  11.937  1.00 95.07           C
ATOM   4215 1HG2 VAL A 276      -7.633 -12.706  12.195  1.00 95.07           H
ATOM   4216 2HG2 VAL A 276      -6.766 -11.855  10.894  1.00 95.07           H
ATOM   4217 3HG2 VAL A 276      -5.861 -12.824  12.081  1.00 95.07           H
ATOM   4218  HN  VAL A 276      -7.061  -9.802  10.709  1.00 95.07           H
ATOM   4219  N   GLN A 277      -6.884  -7.852  13.322  1.00 91.58           N
ATOM   4220  CA  GLN A 277      -6.734  -6.681  14.169  1.00 91.58           C
ATOM   4221  C   GLN A 277      -8.052  -5.910  14.248  1.00 91.58           C
ATOM   4222  O   GLN A 277      -8.384  -5.346  15.289  1.00 91.58           O
ATOM   4223  HA  GLN A 277      -6.472  -7.068  15.154  1.00 91.58           H
ATOM   4224  CB  GLN A 277      -5.602  -5.783  13.666  1.00 91.58           C
ATOM   4225 1HB  GLN A 277      -5.699  -5.636  12.590  1.00 91.58           H
ATOM   4226 2HB  GLN A 277      -5.680  -4.799  14.130  1.00 91.58           H
ATOM   4227  CG  GLN A 277      -4.235  -6.394  13.981  1.00 91.58           C
ATOM   4228 1HG  GLN A 277      -4.177  -6.636  15.043  1.00 91.58           H
ATOM   4229 2HG  GLN A 277      -4.116  -7.329  13.434  1.00 91.58           H
ATOM   4230  CD  GLN A 277      -3.105  -5.432  13.609  1.00 91.58           C
ATOM   4231  OE1 GLN A 277      -3.248  -4.563  12.764  1.00 91.58           O
ATOM   4232  NE2 GLN A 277      -1.978  -5.634  14.285  1.00 91.58           N
ATOM   4233 1HE2 GLN A 277      -1.928  -6.364  14.966  1.00 91.58           H
ATOM   4234 2HE2 GLN A 277      -1.181  -5.055  14.113  1.00 91.58           H
ATOM   4235  HN  GLN A 277      -6.298  -7.866  12.511  1.00 91.58           H
ATOM   4236  N   THR A 278      -8.769  -5.910  13.133  1.00 92.56           N
ATOM   4237  CA  THR A 278     -10.023  -5.181  13.049  1.00 92.56           C
ATOM   4238  C   THR A 278     -11.071  -5.816  13.965  1.00 92.56           C
ATOM   4239  O   THR A 278     -11.790  -5.112  14.672  1.00 92.56           O
ATOM   4240  HA  THR A 278      -9.855  -4.166  13.410  1.00 92.56           H
ATOM   4241  CB  THR A 278     -10.446  -5.137  11.579  1.00 92.56           C
ATOM   4242  HB  THR A 278     -10.682  -6.136  11.212  1.00 92.56           H
ATOM   4243  OG1 THR A 278      -9.364  -4.480  10.926  1.00 92.56           O
ATOM   4244  HG1 THR A 278      -8.747  -5.156  10.523  1.00 92.56           H
ATOM   4245  CG2 THR A 278     -11.642  -4.211  11.342  1.00 92.56           C
ATOM   4246 1HG2 THR A 278     -11.382  -3.198  11.648  1.00 92.56           H
ATOM   4247 2HG2 THR A 278     -12.493  -4.560  11.927  1.00 92.56           H
ATOM   4248 3HG2 THR A 278     -11.901  -4.217  10.284  1.00 92.56           H
ATOM   4249  HN  THR A 278      -8.506  -6.396  12.299  1.00 92.56           H
ATOM   4250  N   ILE A 279     -11.125  -7.139  13.921  1.00 92.85           N
ATOM   4251  CA  ILE A 279     -12.076  -7.877  14.735  1.00 92.85           C
ATOM   4252  C   ILE A 279     -11.718  -7.705  16.213  1.00 92.85           C
ATOM   4253  O   ILE A 279     -12.595  -7.484  17.046  1.00 92.85           O
ATOM   4254  HA  ILE A 279     -13.060  -7.439  14.566  1.00 92.85           H
ATOM   4255  CB  ILE A 279     -12.147  -9.337  14.285  1.00 92.85           C
ATOM   4256  HB  ILE A 279     -11.137  -9.747  14.295  1.00 92.85           H
ATOM   4257  CG1 ILE A 279     -12.664  -9.444  12.849  1.00 92.85           C
ATOM   4258 1HG1 ILE A 279     -13.731  -9.223  12.826  1.00 92.85           H
ATOM   4259 2HG1 ILE A 279     -12.171  -8.699  12.225  1.00 92.85           H
ATOM   4260  CG2 ILE A 279     -12.983 -10.171  15.259  1.00 92.85           C
ATOM   4261 1HG2 ILE A 279     -12.532 -10.132  16.250  1.00 92.85           H
ATOM   4262 2HG2 ILE A 279     -13.996  -9.769  15.304  1.00 92.85           H
ATOM   4263 3HG2 ILE A 279     -13.017 -11.205  14.915  1.00 92.85           H
ATOM   4264  CD1 ILE A 279     -12.414 -10.842  12.279  1.00 92.85           C
ATOM   4265 1HD1 ILE A 279     -11.344 -11.049  12.282  1.00 92.85           H
ATOM   4266 2HD1 ILE A 279     -12.929 -11.582  12.892  1.00 92.85           H
ATOM   4267 3HD1 ILE A 279     -12.791 -10.890  11.257  1.00 92.85           H
ATOM   4268  HN  ILE A 279     -10.535  -7.704  13.345  1.00 92.85           H
ATOM   4269  N   ASP A 280     -10.427  -7.813  16.492  1.00 92.23           N
ATOM   4270  CA  ASP A 280      -9.947  -7.722  17.860  1.00 92.23           C
ATOM   4271  C   ASP A 280     -10.235  -6.321  18.405  1.00 92.23           C
ATOM   4272  O   ASP A 280     -10.536  -6.161  19.587  1.00 92.23           O
ATOM   4273  HA  ASP A 280     -10.483  -8.499  18.404  1.00 92.23           H
ATOM   4274  CB  ASP A 280      -8.437  -7.955  17.931  1.00 92.23           C
ATOM   4275 1HB  ASP A 280      -8.189  -8.905  17.458  1.00 92.23           H
ATOM   4276 2HB  ASP A 280      -7.918  -7.176  17.371  1.00 92.23           H
ATOM   4277  CG  ASP A 280      -7.950  -7.959  19.381  1.00 92.23           C
ATOM   4278  OD1 ASP A 280      -8.568  -8.690  20.185  1.00 92.23           O
ATOM   4279  OD2 ASP A 280      -6.970  -7.231  19.653  1.00 92.23           O
ATOM   4280  HN  ASP A 280      -9.716  -7.960  15.804  1.00 92.23           H
ATOM   4281  N   ALA A 281     -10.133  -5.343  17.517  1.00 91.41           N
ATOM   4282  CA  ALA A 281     -10.381  -3.962  17.893  1.00 91.41           C
ATOM   4283  C   ALA A 281     -11.815  -3.829  18.410  1.00 91.41           C
ATOM   4284  O   ALA A 281     -12.094  -2.994  19.270  1.00 91.41           O
ATOM   4285  HA  ALA A 281      -9.690  -3.707  18.696  1.00 91.41           H
ATOM   4286  CB  ALA A 281     -10.106  -3.049  16.697  1.00 91.41           C
ATOM   4287 1HB  ALA A 281      -9.066  -3.160  16.387  1.00 91.41           H
ATOM   4288 2HB  ALA A 281     -10.762  -3.324  15.871  1.00 91.41           H
ATOM   4289 3HB  ALA A 281     -10.292  -2.013  16.979  1.00 91.41           H
ATOM   4290  HN  ALA A 281      -9.885  -5.482  16.558  1.00 91.41           H
ATOM   4291  N   TYR A 282     -12.687  -4.664  17.864  1.00 78.88           N
ATOM   4292  CA  TYR A 282     -14.094  -4.619  18.225  1.00 78.88           C
ATOM   4293  C   TYR A 282     -14.398  -5.592  19.366  1.00 78.88           C
ATOM   4294  O   TYR A 282     -15.046  -5.224  20.345  1.00 78.88           O
ATOM   4295  HA  TYR A 282     -14.325  -3.605  18.551  1.00 78.88           H
ATOM   4296  CB  TYR A 282     -14.864  -5.057  16.978  1.00 78.88           C
ATOM   4297 1HB  TYR A 282     -14.564  -4.429  16.139  1.00 78.88           H
ATOM   4298 2HB  TYR A 282     -14.579  -6.079  16.728  1.00 78.88           H
ATOM   4299  CG  TYR A 282     -16.385  -4.990  17.130  1.00 78.88           C
ATOM   4300  CD1 TYR A 282     -17.108  -6.144  17.352  1.00 78.88           C
ATOM   4301  HD1 TYR A 282     -16.595  -7.103  17.420  1.00 78.88           H
ATOM   4302  CD2 TYR A 282     -17.033  -3.774  17.044  1.00 78.88           C
ATOM   4303  HD2 TYR A 282     -16.462  -2.863  16.868  1.00 78.88           H
ATOM   4304  CE1 TYR A 282     -18.539  -6.080  17.495  1.00 78.88           C
ATOM   4305  HE1 TYR A 282     -19.123  -6.984  17.671  1.00 78.88           H
ATOM   4306  CE2 TYR A 282     -18.465  -3.711  17.187  1.00 78.88           C
ATOM   4307  HE2 TYR A 282     -18.989  -2.758  17.122  1.00 78.88           H
ATOM   4308  CZ  TYR A 282     -19.147  -4.867  17.406  1.00 78.88           C
ATOM   4309  OH  TYR A 282     -20.499  -4.807  17.541  1.00 78.88           O
ATOM   4310  HH  TYR A 282     -20.809  -3.859  17.462  1.00 78.88           H
ATOM   4311  HN  TYR A 282     -12.446  -5.360  17.188  1.00 78.88           H
ATOM   4312  N   ALA A 283     -13.916  -6.816  19.202  1.00 89.23           N
ATOM   4313  CA  ALA A 283     -14.342  -7.909  20.059  1.00 89.23           C
ATOM   4314  C   ALA A 283     -13.387  -8.021  21.249  1.00 89.23           C
ATOM   4315  O   ALA A 283     -13.740  -8.590  22.281  1.00 89.23           O
ATOM   4316  HA  ALA A 283     -15.341  -7.673  20.426  1.00 89.23           H
ATOM   4317  CB  ALA A 283     -14.409  -9.201  19.242  1.00 89.23           C
ATOM   4318 1HB  ALA A 283     -15.123  -9.079  18.427  1.00 89.23           H
ATOM   4319 2HB  ALA A 283     -13.424  -9.424  18.832  1.00 89.23           H
ATOM   4320 3HB  ALA A 283     -14.729 -10.021  19.885  1.00 89.23           H
ATOM   4321  HN  ALA A 283     -13.247  -7.064  18.501  1.00 89.23           H
ATOM   4322  N   MET A 284     -12.197  -7.468  21.066  1.00 82.62           N
ATOM   4323  CA  MET A 284     -11.189  -7.498  22.112  1.00 82.62           C
ATOM   4324  C   MET A 284     -11.033  -8.909  22.683  1.00 82.62           C
ATOM   4325  O   MET A 284     -10.963  -9.086  23.898  1.00 82.62           O
ATOM   4326  HA  MET A 284     -10.260  -7.188  21.634  1.00 82.62           H
ATOM   4327  CB  MET A 284     -11.587  -6.535  23.232  1.00 82.62           C
ATOM   4328 1HB  MET A 284     -12.524  -6.863  23.684  1.00 82.62           H
ATOM   4329 2HB  MET A 284     -10.832  -6.552  24.018  1.00 82.62           H
ATOM   4330  CG  MET A 284     -11.744  -5.109  22.700  1.00 82.62           C
ATOM   4331 1HG  MET A 284     -10.784  -4.738  22.341  1.00 82.62           H
ATOM   4332 2HG  MET A 284     -12.426  -5.103  21.849  1.00 82.62           H
ATOM   4333  SD  MET A 284     -12.367  -4.041  23.987  1.00 82.62           S
ATOM   4334  CE  MET A 284     -12.411  -2.489  23.108  1.00 82.62           C
ATOM   4335 1HE  MET A 284     -11.407  -2.234  22.768  1.00 82.62           H
ATOM   4336 2HE  MET A 284     -13.074  -2.577  22.247  1.00 82.62           H
ATOM   4337 3HE  MET A 284     -12.780  -1.706  23.771  1.00 82.62           H
ATOM   4338  HN  MET A 284     -11.918  -7.007  20.224  1.00 82.62           H
ATOM   4339  N   PHE A 285     -10.984  -9.876  21.780  1.00 85.90           N
ATOM   4340  CA  PHE A 285     -11.037 -11.274  22.175  1.00 85.90           C
ATOM   4341  C   PHE A 285      -9.643 -11.797  22.526  1.00 85.90           C
ATOM   4342  O   PHE A 285      -9.509 -12.862  23.127  1.00 85.90           O
ATOM   4343  HA  PHE A 285     -11.679 -11.337  23.054  1.00 85.90           H
ATOM   4344  CB  PHE A 285     -11.576 -12.058  20.977  1.00 85.90           C
ATOM   4345 1HB  PHE A 285     -11.809 -13.074  21.296  1.00 85.90           H
ATOM   4346 2HB  PHE A 285     -12.512 -11.604  20.651  1.00 85.90           H
ATOM   4347  CG  PHE A 285     -10.614 -12.119  19.789  1.00 85.90           C
ATOM   4348  CD1 PHE A 285     -10.647 -11.148  18.837  1.00 85.90           C
ATOM   4349  HD1 PHE A 285     -11.358 -10.327  18.920  1.00 85.90           H
ATOM   4350  CD2 PHE A 285      -9.726 -13.144  19.685  1.00 85.90           C
ATOM   4351  HD2 PHE A 285      -9.700 -13.922  20.448  1.00 85.90           H
ATOM   4352  CE1 PHE A 285      -9.754 -11.205  17.735  1.00 85.90           C
ATOM   4353  HE1 PHE A 285      -9.780 -10.427  16.971  1.00 85.90           H
ATOM   4354  CE2 PHE A 285      -8.833 -13.201  18.583  1.00 85.90           C
ATOM   4355  HE2 PHE A 285      -8.122 -14.022  18.500  1.00 85.90           H
ATOM   4356  CZ  PHE A 285      -8.866 -12.230  17.631  1.00 85.90           C
ATOM   4357  HZ  PHE A 285      -8.180 -12.274  16.785  1.00 85.90           H
ATOM   4358  HN  PHE A 285     -10.910  -9.719  20.795  1.00 85.90           H
ATOM   4359  N   ILE A 286      -8.640 -11.024  22.137  1.00 86.89           N
ATOM   4360  CA  ILE A 286      -7.261 -11.392  22.411  1.00 86.89           C
ATOM   4361  C   ILE A 286      -6.882 -10.920  23.816  1.00 86.89           C
ATOM   4362  O   ILE A 286      -6.643  -9.732  24.032  1.00 86.89           O
ATOM   4363  HA  ILE A 286      -7.202 -12.480  22.385  1.00 86.89           H
ATOM   4364  CB  ILE A 286      -6.337 -10.862  21.313  1.00 86.89           C
ATOM   4365  HB  ILE A 286      -6.428  -9.776  21.284  1.00 86.89           H
ATOM   4366  CG1 ILE A 286      -6.759 -11.388  19.940  1.00 86.89           C
ATOM   4367 1HG1 ILE A 286      -6.655 -12.472  19.914  1.00 86.89           H
ATOM   4368 2HG1 ILE A 286      -7.812 -11.165  19.769  1.00 86.89           H
ATOM   4369  CG2 ILE A 286      -4.874 -11.184  21.625  1.00 86.89           C
ATOM   4370 1HG2 ILE A 286      -4.594 -10.721  22.572  1.00 86.89           H
ATOM   4371 2HG2 ILE A 286      -4.747 -12.264  21.698  1.00 86.89           H
ATOM   4372 3HG2 ILE A 286      -4.239 -10.796  20.829  1.00 86.89           H
ATOM   4373  CD1 ILE A 286      -5.913 -10.762  18.829  1.00 86.89           C
ATOM   4374 1HD1 ILE A 286      -6.038  -9.679  18.843  1.00 86.89           H
ATOM   4375 2HD1 ILE A 286      -4.863 -11.008  18.990  1.00 86.89           H
ATOM   4376 3HD1 ILE A 286      -6.233 -11.153  17.864  1.00 86.89           H
ATOM   4377  HN  ILE A 286      -8.757 -10.162  21.644  1.00 86.89           H
ATOM   4378  N   SER A 287      -6.837 -11.873  24.734  1.00 85.13           N
ATOM   4379  CA  SER A 287      -6.478 -11.572  26.110  1.00 85.13           C
ATOM   4380  C   SER A 287      -5.092 -12.136  26.425  1.00 85.13           C
ATOM   4381  O   SER A 287      -4.476 -11.760  27.421  1.00 85.13           O
ATOM   4382  HA  SER A 287      -6.472 -10.484  26.174  1.00 85.13           H
ATOM   4383  CB  SER A 287      -7.515 -12.134  27.085  1.00 85.13           C
ATOM   4384 1HB  SER A 287      -7.206 -11.916  28.107  1.00 85.13           H
ATOM   4385 2HB  SER A 287      -8.470 -11.634  26.928  1.00 85.13           H
ATOM   4386  OG  SER A 287      -7.685 -13.540  26.931  1.00 85.13           O
ATOM   4387  HG  SER A 287      -8.396 -13.869  27.552  1.00 85.13           H
ATOM   4388  HN  SER A 287      -7.040 -12.835  24.552  1.00 85.13           H
ATOM   4389  N   ASN A 288      -4.641 -13.031  25.557  1.00 86.40           N
ATOM   4390  CA  ASN A 288      -3.380 -13.719  25.779  1.00 86.40           C
ATOM   4391  C   ASN A 288      -2.239 -12.884  25.193  1.00 86.40           C
ATOM   4392  O   ASN A 288      -2.247 -12.562  24.006  1.00 86.40           O
ATOM   4393  HA  ASN A 288      -3.302 -13.832  26.860  1.00 86.40           H
ATOM   4394  CB  ASN A 288      -3.370 -15.084  25.089  1.00 86.40           C
ATOM   4395 1HB  ASN A 288      -4.272 -15.636  25.352  1.00 86.40           H
ATOM   4396 2HB  ASN A 288      -3.382 -14.950  24.008  1.00 86.40           H
ATOM   4397  CG  ASN A 288      -2.135 -15.893  25.493  1.00 86.40           C
ATOM   4398  OD1 ASN A 288      -1.074 -15.358  25.769  1.00 86.40           O
ATOM   4399  ND2 ASN A 288      -2.332 -17.208  25.512  1.00 86.40           N
ATOM   4400 1HD2 ASN A 288      -3.229 -17.583  25.274  1.00 86.40           H
ATOM   4401 2HD2 ASN A 288      -1.585 -17.822  25.764  1.00 86.40           H
ATOM   4402  HN  ASN A 288      -5.120 -13.286  24.718  1.00 86.40           H
ATOM   4403  N   CYS A 289      -1.285 -12.558  26.053  1.00 91.43           N
ATOM   4404  CA  CYS A 289      -0.188 -11.691  25.660  1.00 91.43           C
ATOM   4405  C   CYS A 289       0.615 -12.397  24.566  1.00 91.43           C
ATOM   4406  O   CYS A 289       1.054 -11.764  23.607  1.00 91.43           O
ATOM   4407  HA  CYS A 289      -0.636 -10.772  25.280  1.00 91.43           H
ATOM   4408  CB  CYS A 289       0.688 -11.310  26.855  1.00 91.43           C
ATOM   4409 1HB  CYS A 289       0.080 -10.834  27.625  1.00 91.43           H
ATOM   4410 2HB  CYS A 289       1.121 -12.206  27.299  1.00 91.43           H
ATOM   4411  SG  CYS A 289       2.019 -10.174  26.319  1.00 91.43           S
ATOM   4412  HN  CYS A 289      -1.255 -12.876  27.001  1.00 91.43           H
ATOM   4413  N   ALA A 290       0.782 -13.699  24.746  1.00 93.46           N
ATOM   4414  CA  ALA A 290       1.603 -14.481  23.837  1.00 93.46           C
ATOM   4415  C   ALA A 290       1.014 -14.399  22.427  1.00 93.46           C
ATOM   4416  O   ALA A 290       1.748 -14.252  21.452  1.00 93.46           O
ATOM   4417  HA  ALA A 290       2.601 -14.043  23.831  1.00 93.46           H
ATOM   4418  CB  ALA A 290       1.699 -15.921  24.346  1.00 93.46           C
ATOM   4419 1HB  ALA A 290       2.150 -15.926  25.338  1.00 93.46           H
ATOM   4420 2HB  ALA A 290       0.700 -16.355  24.399  1.00 93.46           H
ATOM   4421 3HB  ALA A 290       2.314 -16.507  23.664  1.00 93.46           H
ATOM   4422  HN  ALA A 290       0.370 -14.217  25.495  1.00 93.46           H
ATOM   4423  N   VAL A 291      -0.306 -14.499  22.365  1.00 93.69           N
ATOM   4424  CA  VAL A 291      -1.002 -14.440  21.091  1.00 93.69           C
ATOM   4425  C   VAL A 291      -0.846 -13.040  20.493  1.00 93.69           C
ATOM   4426  O   VAL A 291      -0.599 -12.896  19.297  1.00 93.69           O
ATOM   4427  HA  VAL A 291      -0.528 -15.161  20.424  1.00 93.69           H
ATOM   4428  CB  VAL A 291      -2.464 -14.853  21.273  1.00 93.69           C
ATOM   4429  HB  VAL A 291      -2.916 -14.175  21.997  1.00 93.69           H
ATOM   4430  CG1 VAL A 291      -3.238 -14.723  19.960  1.00 93.69           C
ATOM   4431 1HG1 VAL A 291      -3.207 -13.688  19.621  1.00 93.69           H
ATOM   4432 2HG1 VAL A 291      -2.785 -15.367  19.206  1.00 93.69           H
ATOM   4433 3HG1 VAL A 291      -4.274 -15.023  20.118  1.00 93.69           H
ATOM   4434  CG2 VAL A 291      -2.566 -16.274  21.832  1.00 93.69           C
ATOM   4435 1HG2 VAL A 291      -2.090 -16.971  21.143  1.00 93.69           H
ATOM   4436 2HG2 VAL A 291      -2.067 -16.320  22.800  1.00 93.69           H
ATOM   4437 3HG2 VAL A 291      -3.616 -16.542  21.952  1.00 93.69           H
ATOM   4438  HN  VAL A 291      -0.896 -14.617  23.164  1.00 93.69           H
ATOM   4439  N   SER A 292      -0.997 -12.044  21.354  1.00 93.93           N
ATOM   4440  CA  SER A 292      -0.923 -10.660  20.918  1.00 93.93           C
ATOM   4441  C   SER A 292       0.465 -10.366  20.344  1.00 93.93           C
ATOM   4442  O   SER A 292       0.589  -9.684  19.328  1.00 93.93           O
ATOM   4443  HA  SER A 292      -1.685 -10.560  20.145  1.00 93.93           H
ATOM   4444  CB  SER A 292      -1.235  -9.702  22.069  1.00 93.93           C
ATOM   4445 1HB  SER A 292      -2.169 -10.000  22.545  1.00 93.93           H
ATOM   4446 2HB  SER A 292      -0.454  -9.777  22.825  1.00 93.93           H
ATOM   4447  OG  SER A 292      -1.339  -8.352  21.626  1.00 93.93           O
ATOM   4448  HG  SER A 292      -2.191  -8.222  21.119  1.00 93.93           H
ATOM   4449  HN  SER A 292      -1.167 -12.171  22.332  1.00 93.93           H
ATOM   4450  N   THR A 293       1.474 -10.895  21.021  1.00 90.87           N
ATOM   4451  CA  THR A 293       2.850 -10.667  20.613  1.00 90.87           C
ATOM   4452  C   THR A 293       3.092 -11.235  19.213  1.00 90.87           C
ATOM   4453  O   THR A 293       3.680 -10.570  18.362  1.00 90.87           O
ATOM   4454  HA  THR A 293       3.017  -9.592  20.554  1.00 90.87           H
ATOM   4455  CB  THR A 293       3.766 -11.269  21.680  1.00 90.87           C
ATOM   4456  HB  THR A 293       3.603 -12.343  21.771  1.00 90.87           H
ATOM   4457  OG1 THR A 293       3.487 -10.504  22.849  1.00 90.87           O
ATOM   4458  HG1 THR A 293       2.761 -10.941  23.379  1.00 90.87           H
ATOM   4459  CG2 THR A 293       5.246 -11.000  21.402  1.00 90.87           C
ATOM   4460 1HG2 THR A 293       5.421  -9.924  21.377  1.00 90.87           H
ATOM   4461 2HG2 THR A 293       5.520 -11.434  20.440  1.00 90.87           H
ATOM   4462 3HG2 THR A 293       5.851 -11.449  22.189  1.00 90.87           H
ATOM   4463  HN  THR A 293       1.364 -11.469  21.832  1.00 90.87           H
ATOM   4464  N   ASN A 294       2.626 -12.460  19.018  1.00 92.37           N
ATOM   4465  CA  ASN A 294       2.849 -13.154  17.760  1.00 92.37           C
ATOM   4466  C   ASN A 294       2.122 -12.411  16.637  1.00 92.37           C
ATOM   4467  O   ASN A 294       2.631 -12.313  15.522  1.00 92.37           O
ATOM   4468  HA  ASN A 294       3.930 -13.161  17.624  1.00 92.37           H
ATOM   4469  CB  ASN A 294       2.301 -14.582  17.815  1.00 92.37           C
ATOM   4470 1HB  ASN A 294       1.298 -14.575  18.242  1.00 92.37           H
ATOM   4471 2HB  ASN A 294       2.213 -14.980  16.804  1.00 92.37           H
ATOM   4472  CG  ASN A 294       3.210 -15.487  18.648  1.00 92.37           C
ATOM   4473  OD1 ASN A 294       4.371 -15.194  18.886  1.00 92.37           O
ATOM   4474  ND2 ASN A 294       2.621 -16.599  19.077  1.00 92.37           N
ATOM   4475 1HD2 ASN A 294       1.664 -16.779  18.846  1.00 92.37           H
ATOM   4476 2HD2 ASN A 294       3.133 -17.255  19.631  1.00 92.37           H
ATOM   4477  HN  ASN A 294       2.106 -12.976  19.698  1.00 92.37           H
ATOM   4478  N   ILE A 295       0.943 -11.908  16.971  1.00 92.31           N
ATOM   4479  CA  ILE A 295       0.128 -11.201  15.997  1.00 92.31           C
ATOM   4480  C   ILE A 295       0.863  -9.937  15.545  1.00 92.31           C
ATOM   4481  O   ILE A 295       0.885  -9.619  14.357  1.00 92.31           O
ATOM   4482  HA  ILE A 295       0.008 -11.857  15.134  1.00 92.31           H
ATOM   4483  CB  ILE A 295      -1.269 -10.933  16.560  1.00 92.31           C
ATOM   4484  HB  ILE A 295      -1.161 -10.584  17.587  1.00 92.31           H
ATOM   4485  CG1 ILE A 295      -2.099 -12.217  16.603  1.00 92.31           C
ATOM   4486 1HG1 ILE A 295      -2.319 -12.546  15.588  1.00 92.31           H
ATOM   4487 2HG1 ILE A 295      -1.522 -13.011  17.077  1.00 92.31           H
ATOM   4488  CG2 ILE A 295      -1.972  -9.822  15.777  1.00 92.31           C
ATOM   4489 1HG2 ILE A 295      -1.386  -8.905  15.842  1.00 92.31           H
ATOM   4490 2HG2 ILE A 295      -2.067 -10.119  14.732  1.00 92.31           H
ATOM   4491 3HG2 ILE A 295      -2.962  -9.652  16.198  1.00 92.31           H
ATOM   4492  CD1 ILE A 295      -3.405 -12.001  17.370  1.00 92.31           C
ATOM   4493 1HD1 ILE A 295      -3.180 -11.695  18.392  1.00 92.31           H
ATOM   4494 2HD1 ILE A 295      -3.990 -11.223  16.879  1.00 92.31           H
ATOM   4495 3HD1 ILE A 295      -3.975 -12.929  17.386  1.00 92.31           H
ATOM   4496  HN  ILE A 295       0.544 -11.976  17.885  1.00 92.31           H
ATOM   4497  N   ASP A 296       1.446  -9.251  16.517  1.00 93.73           N
ATOM   4498  CA  ASP A 296       2.125  -7.996  16.243  1.00 93.73           C
ATOM   4499  C   ASP A 296       3.320  -8.257  15.324  1.00 93.73           C
ATOM   4500  O   ASP A 296       3.575  -7.488  14.399  1.00 93.73           O
ATOM   4501  HA  ASP A 296       1.372  -7.359  15.778  1.00 93.73           H
ATOM   4502  CB  ASP A 296       2.650  -7.361  17.532  1.00 93.73           C
ATOM   4503 1HB  ASP A 296       3.096  -8.129  18.164  1.00 93.73           H
ATOM   4504 2HB  ASP A 296       3.437  -6.646  17.295  1.00 93.73           H
ATOM   4505  CG  ASP A 296       1.525  -6.656  18.294  1.00 93.73           C
ATOM   4506  OD1 ASP A 296       0.362  -6.818  17.866  1.00 93.73           O
ATOM   4507  OD2 ASP A 296       1.854  -5.972  19.287  1.00 93.73           O
ATOM   4508  HN  ASP A 296       1.459  -9.539  17.474  1.00 93.73           H
ATOM   4509  N   ILE A 297       4.020  -9.345  15.611  1.00 93.68           N
ATOM   4510  CA  ILE A 297       5.163  -9.734  14.803  1.00 93.68           C
ATOM   4511  C   ILE A 297       4.691 -10.063  13.385  1.00 93.68           C
ATOM   4512  O   ILE A 297       5.293  -9.620  12.409  1.00 93.68           O
ATOM   4513  HA  ILE A 297       5.835  -8.877  14.753  1.00 93.68           H
ATOM   4514  CB  ILE A 297       5.931 -10.873  15.476  1.00 93.68           C
ATOM   4515  HB  ILE A 297       5.218 -11.647  15.757  1.00 93.68           H
ATOM   4516  CG1 ILE A 297       6.608 -10.394  16.762  1.00 93.68           C
ATOM   4517 1HG1 ILE A 297       7.401  -9.686  16.518  1.00 93.68           H
ATOM   4518 2HG1 ILE A 297       5.886  -9.862  17.381  1.00 93.68           H
ATOM   4519  CG2 ILE A 297       6.929 -11.509  14.506  1.00 93.68           C
ATOM   4520 1HG2 ILE A 297       6.394 -11.910  13.645  1.00 93.68           H
ATOM   4521 2HG2 ILE A 297       7.642 -10.756  14.172  1.00 93.68           H
ATOM   4522 3HG2 ILE A 297       7.462 -12.316  15.010  1.00 93.68           H
ATOM   4523  CD1 ILE A 297       7.191 -11.571  17.546  1.00 93.68           C
ATOM   4524 1HD1 ILE A 297       6.392 -12.264  17.809  1.00 93.68           H
ATOM   4525 2HD1 ILE A 297       7.931 -12.085  16.932  1.00 93.68           H
ATOM   4526 3HD1 ILE A 297       7.667 -11.202  18.455  1.00 93.68           H
ATOM   4527  HN  ILE A 297       3.818  -9.953  16.378  1.00 93.68           H
ATOM   4528  N   CYS A 298       3.619 -10.839  13.318  1.00 95.12           N
ATOM   4529  CA  CYS A 298       3.072 -11.250  12.036  1.00 95.12           C
ATOM   4530  C   CYS A 298       2.732  -9.992  11.233  1.00 95.12           C
ATOM   4531  O   CYS A 298       2.977  -9.935  10.029  1.00 95.12           O
ATOM   4532  HA  CYS A 298       3.847 -11.830  11.537  1.00 95.12           H
ATOM   4533  CB  CYS A 298       1.857 -12.164  12.207  1.00 95.12           C
ATOM   4534 1HB  CYS A 298       1.192 -11.760  12.970  1.00 95.12           H
ATOM   4535 2HB  CYS A 298       1.288 -12.203  11.277  1.00 95.12           H
ATOM   4536  SG  CYS A 298       2.400 -13.846  12.678  1.00 95.12           S
ATOM   4537  HG  CYS A 298       2.659 -13.557  13.951  1.00 95.12           H
ATOM   4538  HN  CYS A 298       3.127 -11.184  14.118  1.00 95.12           H
ATOM   4539  N   PHE A 299       2.174  -9.015  11.933  1.00 94.14           N
ATOM   4540  CA  PHE A 299       1.788  -7.767  11.298  1.00 94.14           C
ATOM   4541  C   PHE A 299       2.996  -7.079  10.660  1.00 94.14           C
ATOM   4542  O   PHE A 299       2.938  -6.658   9.506  1.00 94.14           O
ATOM   4543  HA  PHE A 299       1.060  -8.009  10.524  1.00 94.14           H
ATOM   4544  CB  PHE A 299       1.222  -6.863  12.396  1.00 94.14           C
ATOM   4545 1HB  PHE A 299       0.368  -7.360  12.857  1.00 94.14           H
ATOM   4546 2HB  PHE A 299       1.976  -6.737  13.173  1.00 94.14           H
ATOM   4547  CG  PHE A 299       0.785  -5.483  11.901  1.00 94.14           C
ATOM   4548  CD1 PHE A 299       1.609  -4.412  12.059  1.00 94.14           C
ATOM   4549  HD1 PHE A 299       2.580  -4.537  12.537  1.00 94.14           H
ATOM   4550  CD2 PHE A 299      -0.427  -5.326  11.305  1.00 94.14           C
ATOM   4551  HD2 PHE A 299      -1.087  -6.184  11.179  1.00 94.14           H
ATOM   4552  CE1 PHE A 299       1.203  -3.131  11.600  1.00 94.14           C
ATOM   4553  HE1 PHE A 299       1.863  -2.273  11.726  1.00 94.14           H
ATOM   4554  CE2 PHE A 299      -0.833  -4.045  10.846  1.00 94.14           C
ATOM   4555  HE2 PHE A 299      -1.804  -3.920  10.368  1.00 94.14           H
ATOM   4556  CZ  PHE A 299      -0.009  -2.974  11.003  1.00 94.14           C
ATOM   4557  HZ  PHE A 299      -0.320  -1.991  10.651  1.00 94.14           H
ATOM   4558  HN  PHE A 299       1.986  -9.067  12.914  1.00 94.14           H
ATOM   4559  N   GLN A 300       4.064  -6.986  11.440  1.00 90.57           N
ATOM   4560  CA  GLN A 300       5.251  -6.273  11.001  1.00 90.57           C
ATOM   4561  C   GLN A 300       5.834  -6.931   9.749  1.00 90.57           C
ATOM   4562  O   GLN A 300       6.248  -6.243   8.817  1.00 90.57           O
ATOM   4563  HA  GLN A 300       4.912  -5.264  10.765  1.00 90.57           H
ATOM   4564  CB  GLN A 300       6.293  -6.203  12.119  1.00 90.57           C
ATOM   4565 1HB  GLN A 300       6.431  -7.192  12.555  1.00 90.57           H
ATOM   4566 2HB  GLN A 300       7.255  -5.899  11.706  1.00 90.57           H
ATOM   4567  CG  GLN A 300       5.865  -5.216  13.207  1.00 90.57           C
ATOM   4568 1HG  GLN A 300       5.741  -4.223  12.775  1.00 90.57           H
ATOM   4569 2HG  GLN A 300       4.896  -5.511  13.610  1.00 90.57           H
ATOM   4570  CD  GLN A 300       6.897  -5.162  14.336  1.00 90.57           C
ATOM   4571  OE1 GLN A 300       7.952  -5.771  14.276  1.00 90.57           O
ATOM   4572  NE2 GLN A 300       6.534  -4.402  15.365  1.00 90.57           N
ATOM   4573 1HE2 GLN A 300       5.653  -3.929  15.351  1.00 90.57           H
ATOM   4574 2HE2 GLN A 300       7.142  -4.303  16.152  1.00 90.57           H
ATOM   4575  HN  GLN A 300       4.125  -7.387  12.354  1.00 90.57           H
ATOM   4576  N   VAL A 301       5.847  -8.255   9.767  1.00 95.48           N
ATOM   4577  CA  VAL A 301       6.442  -9.013   8.679  1.00 95.48           C
ATOM   4578  C   VAL A 301       5.610  -8.812   7.410  1.00 95.48           C
ATOM   4579  O   VAL A 301       6.146  -8.450   6.364  1.00 95.48           O
ATOM   4580  HA  VAL A 301       7.442  -8.615   8.509  1.00 95.48           H
ATOM   4581  CB  VAL A 301       6.577 -10.484   9.078  1.00 95.48           C
ATOM   4582  HB  VAL A 301       5.593 -10.841   9.381  1.00 95.48           H
ATOM   4583  CG1 VAL A 301       7.041 -11.333   7.893  1.00 95.48           C
ATOM   4584 1HG1 VAL A 301       6.314 -11.256   7.084  1.00 95.48           H
ATOM   4585 2HG1 VAL A 301       8.010 -10.974   7.545  1.00 95.48           H
ATOM   4586 3HG1 VAL A 301       7.129 -12.374   8.204  1.00 95.48           H
ATOM   4587  CG2 VAL A 301       7.523 -10.643  10.270  1.00 95.48           C
ATOM   4588 1HG2 VAL A 301       8.509 -10.260  10.005  1.00 95.48           H
ATOM   4589 2HG2 VAL A 301       7.133 -10.085  11.121  1.00 95.48           H
ATOM   4590 3HG2 VAL A 301       7.602 -11.698  10.533  1.00 95.48           H
ATOM   4591  HN  VAL A 301       5.462  -8.808  10.506  1.00 95.48           H
ATOM   4592  N   THR A 302       4.315  -9.056   7.545  1.00 94.60           N
ATOM   4593  CA  THR A 302       3.429  -9.052   6.393  1.00 94.60           C
ATOM   4594  C   THR A 302       3.329  -7.645   5.802  1.00 94.60           C
ATOM   4595  O   THR A 302       3.182  -7.485   4.591  1.00 94.60           O
ATOM   4596  HA  THR A 302       3.862  -9.692   5.624  1.00 94.60           H
ATOM   4597  CB  THR A 302       2.080  -9.624   6.832  1.00 94.60           C
ATOM   4598  HB  THR A 302       1.370  -9.625   6.006  1.00 94.60           H
ATOM   4599  OG1 THR A 302       1.715  -8.828   7.956  1.00 94.60           O
ATOM   4600  HG1 THR A 302       0.765  -9.012   8.212  1.00 94.60           H
ATOM   4601  CG2 THR A 302       2.201 -11.039   7.402  1.00 94.60           C
ATOM   4602 1HG2 THR A 302       2.859 -11.026   8.271  1.00 94.60           H
ATOM   4603 2HG2 THR A 302       2.616 -11.702   6.642  1.00 94.60           H
ATOM   4604 3HG2 THR A 302       1.215 -11.398   7.698  1.00 94.60           H
ATOM   4605  HN  THR A 302       3.871  -9.254   8.419  1.00 94.60           H
ATOM   4606  N   GLN A 303       3.412  -6.660   6.685  1.00 91.68           N
ATOM   4607  CA  GLN A 303       3.397  -5.271   6.259  1.00 91.68           C
ATOM   4608  C   GLN A 303       4.611  -4.972   5.378  1.00 91.68           C
ATOM   4609  O   GLN A 303       4.495  -4.275   4.371  1.00 91.68           O
ATOM   4610  HA  GLN A 303       2.481  -5.155   5.679  1.00 91.68           H
ATOM   4611  CB  GLN A 303       3.349  -4.329   7.464  1.00 91.68           C
ATOM   4612 1HB  GLN A 303       2.472  -4.553   8.071  1.00 91.68           H
ATOM   4613 2HB  GLN A 303       4.223  -4.494   8.094  1.00 91.68           H
ATOM   4614  CG  GLN A 303       3.306  -2.866   7.015  1.00 91.68           C
ATOM   4615 1HG  GLN A 303       4.240  -2.607   6.518  1.00 91.68           H
ATOM   4616 2HG  GLN A 303       2.508  -2.730   6.286  1.00 91.68           H
ATOM   4617  CD  GLN A 303       3.080  -1.934   8.207  1.00 91.68           C
ATOM   4618  OE1 GLN A 303       3.904  -1.813   9.099  1.00 91.68           O
ATOM   4619  NE2 GLN A 303       1.920  -1.283   8.173  1.00 91.68           N
ATOM   4620 1HE2 GLN A 303       1.288  -1.428   7.412  1.00 91.68           H
ATOM   4621 2HE2 GLN A 303       1.681  -0.650   8.908  1.00 91.68           H
ATOM   4622  HN  GLN A 303       3.489  -6.799   7.672  1.00 91.68           H
ATOM   4623  N   THR A 304       5.748  -5.514   5.788  1.00 93.02           N
ATOM   4624  CA  THR A 304       6.990  -5.281   5.071  1.00 93.02           C
ATOM   4625  C   THR A 304       6.912  -5.875   3.663  1.00 93.02           C
ATOM   4626  O   THR A 304       7.338  -5.245   2.696  1.00 93.02           O
ATOM   4627  HA  THR A 304       7.125  -4.206   4.958  1.00 93.02           H
ATOM   4628  CB  THR A 304       8.135  -5.855   5.909  1.00 93.02           C
ATOM   4629  HB  THR A 304       8.067  -6.941   5.969  1.00 93.02           H
ATOM   4630  OG1 THR A 304       8.035  -5.163   7.151  1.00 93.02           O
ATOM   4631  HG1 THR A 304       7.582  -5.742   7.829  1.00 93.02           H
ATOM   4632  CG2 THR A 304       9.511  -5.458   5.371  1.00 93.02           C
ATOM   4633 1HG2 THR A 304       9.603  -4.372   5.375  1.00 93.02           H
ATOM   4634 2HG2 THR A 304       9.623  -5.828   4.352  1.00 93.02           H
ATOM   4635 3HG2 THR A 304      10.287  -5.891   6.002  1.00 93.02           H
ATOM   4636  HN  THR A 304       5.829  -6.102   6.593  1.00 93.02           H
ATOM   4637  N   ILE A 305       6.365  -7.079   3.592  1.00 92.57           N
ATOM   4638  CA  ILE A 305       6.201  -7.753   2.315  1.00 92.57           C
ATOM   4639  C   ILE A 305       5.350  -6.881   1.389  1.00 92.57           C
ATOM   4640  O   ILE A 305       5.620  -6.793   0.192  1.00 92.57           O
ATOM   4641  HA  ILE A 305       7.191  -7.862   1.873  1.00 92.57           H
ATOM   4642  CB  ILE A 305       5.640  -9.161   2.520  1.00 92.57           C
ATOM   4643  HB  ILE A 305       4.749  -9.086   3.144  1.00 92.57           H
ATOM   4644  CG1 ILE A 305       6.640 -10.047   3.267  1.00 92.57           C
ATOM   4645 1HG1 ILE A 305       7.462 -10.312   2.602  1.00 92.57           H
ATOM   4646 2HG1 ILE A 305       7.070  -9.493   4.101  1.00 92.57           H
ATOM   4647  CG2 ILE A 305       5.209  -9.779   1.189  1.00 92.57           C
ATOM   4648 1HG2 ILE A 305       4.437  -9.159   0.733  1.00 92.57           H
ATOM   4649 2HG2 ILE A 305       6.068  -9.840   0.521  1.00 92.57           H
ATOM   4650 3HG2 ILE A 305       4.813 -10.780   1.364  1.00 92.57           H
ATOM   4651  CD1 ILE A 305       5.966 -11.319   3.785  1.00 92.57           C
ATOM   4652 1HD1 ILE A 305       5.159 -11.050   4.468  1.00 92.57           H
ATOM   4653 2HD1 ILE A 305       5.558 -11.882   2.945  1.00 92.57           H
ATOM   4654 3HD1 ILE A 305       6.699 -11.930   4.311  1.00 92.57           H
ATOM   4655  HN  ILE A 305       6.039  -7.593   4.386  1.00 92.57           H
ATOM   4656  N   ALA A 306       4.341  -6.258   1.979  1.00 92.16           N
ATOM   4657  CA  ALA A 306       3.420  -5.434   1.213  1.00 92.16           C
ATOM   4658  C   ALA A 306       4.177  -4.242   0.626  1.00 92.16           C
ATOM   4659  O   ALA A 306       3.892  -3.810  -0.491  1.00 92.16           O
ATOM   4660  HA  ALA A 306       3.030  -6.044   0.398  1.00 92.16           H
ATOM   4661  CB  ALA A 306       2.256  -5.003   2.107  1.00 92.16           C
ATOM   4662 1HB  ALA A 306       1.734  -5.886   2.475  1.00 92.16           H
ATOM   4663 2HB  ALA A 306       2.639  -4.430   2.952  1.00 92.16           H
ATOM   4664 3HB  ALA A 306       1.565  -4.386   1.533  1.00 92.16           H
ATOM   4665  HN  ALA A 306       4.147  -6.308   2.959  1.00 92.16           H
ATOM   4666  N   PHE A 307       5.126  -3.742   1.404  1.00 90.54           N
ATOM   4667  CA  PHE A 307       5.884  -2.570   1.001  1.00 90.54           C
ATOM   4668  C   PHE A 307       6.799  -2.888  -0.183  1.00 90.54           C
ATOM   4669  O   PHE A 307       7.059  -2.026  -1.021  1.00 90.54           O
ATOM   4670  HA  PHE A 307       5.165  -1.805   0.707  1.00 90.54           H
ATOM   4671  CB  PHE A 307       6.744  -2.161   2.199  1.00 90.54           C
ATOM   4672 1HB  PHE A 307       7.298  -3.031   2.550  1.00 90.54           H
ATOM   4673 2HB  PHE A 307       7.479  -1.426   1.870  1.00 90.54           H
ATOM   4674  CG  PHE A 307       5.947  -1.576   3.366  1.00 90.54           C
ATOM   4675  CD1 PHE A 307       4.629  -1.277   3.208  1.00 90.54           C
ATOM   4676  HD1 PHE A 307       4.142  -1.454   2.250  1.00 90.54           H
ATOM   4677  CD2 PHE A 307       6.555  -1.356   4.563  1.00 90.54           C
ATOM   4678  HD2 PHE A 307       7.611  -1.596   4.689  1.00 90.54           H
ATOM   4679  CE1 PHE A 307       3.890  -0.735   4.292  1.00 90.54           C
ATOM   4680  HE1 PHE A 307       2.834  -0.495   4.166  1.00 90.54           H
ATOM   4681  CE2 PHE A 307       5.815  -0.814   5.647  1.00 90.54           C
ATOM   4682  HE2 PHE A 307       6.303  -0.637   6.605  1.00 90.54           H
ATOM   4683  CZ  PHE A 307       4.498  -0.515   5.489  1.00 90.54           C
ATOM   4684  HZ  PHE A 307       3.930  -0.099   6.321  1.00 90.54           H
ATOM   4685  HN  PHE A 307       5.379  -4.124   2.293  1.00 90.54           H
ATOM   4686  N   PHE A 308       7.261  -4.130  -0.216  1.00 87.55           N
ATOM   4687  CA  PHE A 308       8.134  -4.575  -1.288  1.00 87.55           C
ATOM   4688  C   PHE A 308       7.434  -4.472  -2.645  1.00 87.55           C
ATOM   4689  O   PHE A 308       8.090  -4.411  -3.683  1.00 87.55           O
ATOM   4690  HA  PHE A 308       9.010  -3.925  -1.283  1.00 87.55           H
ATOM   4691  CB  PHE A 308       8.471  -6.042  -1.011  1.00 87.55           C
ATOM   4692 1HB  PHE A 308       7.638  -6.500  -0.478  1.00 87.55           H
ATOM   4693 2HB  PHE A 308       8.569  -6.567  -1.961  1.00 87.55           H
ATOM   4694  CG  PHE A 308       9.752  -6.243  -0.199  1.00 87.55           C
ATOM   4695  CD1 PHE A 308      10.965  -6.092  -0.793  1.00 87.55           C
ATOM   4696  HD1 PHE A 308      11.026  -5.826  -1.849  1.00 87.55           H
ATOM   4697  CD2 PHE A 308       9.676  -6.575   1.118  1.00 87.55           C
ATOM   4698  HD2 PHE A 308       8.704  -6.697   1.595  1.00 87.55           H
ATOM   4699  CE1 PHE A 308      12.154  -6.279  -0.039  1.00 87.55           C
ATOM   4700  HE1 PHE A 308      13.126  -6.157  -0.516  1.00 87.55           H
ATOM   4701  CE2 PHE A 308      10.865  -6.762   1.872  1.00 87.55           C
ATOM   4702  HE2 PHE A 308      10.804  -7.028   2.928  1.00 87.55           H
ATOM   4703  CZ  PHE A 308      12.078  -6.610   1.278  1.00 87.55           C
ATOM   4704  HZ  PHE A 308      12.991  -6.754   1.857  1.00 87.55           H
ATOM   4705  HN  PHE A 308       7.048  -4.824   0.472  1.00 87.55           H
ATOM   4706  N   HIS A 309       6.110  -4.456  -2.591  1.00 78.26           N
ATOM   4707  CA  HIS A 309       5.313  -4.385  -3.804  1.00 78.26           C
ATOM   4708  C   HIS A 309       5.635  -3.091  -4.554  1.00 78.26           C
ATOM   4709  O   HIS A 309       5.682  -3.077  -5.783  1.00 78.26           O
ATOM   4710  HA  HIS A 309       5.605  -5.235  -4.421  1.00 78.26           H
ATOM   4711  CB  HIS A 309       3.824  -4.531  -3.485  1.00 78.26           C
ATOM   4712 1HB  HIS A 309       3.672  -5.451  -2.921  1.00 78.26           H
ATOM   4713 2HB  HIS A 309       3.519  -3.707  -2.839  1.00 78.26           H
ATOM   4714  CG  HIS A 309       2.933  -4.551  -4.704  1.00 78.26           C
ATOM   4715  ND1 HIS A 309       2.993  -5.551  -5.659  1.00 78.26           N
ATOM   4716  HD1 HIS A 309       3.610  -6.338  -5.644  1.00 78.26           H
ATOM   4717  CD2 HIS A 309       1.961  -3.686  -5.113  1.00 78.26           C
ATOM   4718  HD2 HIS A 309       1.653  -2.781  -4.590  1.00 78.26           H
ATOM   4719  CE1 HIS A 309       2.094  -5.289  -6.596  1.00 78.26           C
ATOM   4720  HE1 HIS A 309       1.899  -5.891  -7.483  1.00 78.26           H
ATOM   4721  NE2 HIS A 309       1.456  -4.132  -6.257  1.00 78.26           N
ATOM   4722  HN  HIS A 309       5.584  -4.491  -1.741  1.00 78.26           H
ATOM   4723  N   SER A 310       5.847  -2.035  -3.783  1.00 83.75           N
ATOM   4724  CA  SER A 310       6.099  -0.725  -4.360  1.00 83.75           C
ATOM   4725  C   SER A 310       7.430  -0.734  -5.115  1.00 83.75           C
ATOM   4726  O   SER A 310       7.671   0.121  -5.966  1.00 83.75           O
ATOM   4727  HA  SER A 310       5.272  -0.548  -5.047  1.00 83.75           H
ATOM   4728  CB  SER A 310       6.107   0.360  -3.282  1.00 83.75           C
ATOM   4729 1HB  SER A 310       6.850   0.112  -2.524  1.00 83.75           H
ATOM   4730 2HB  SER A 310       6.409   1.309  -3.725  1.00 83.75           H
ATOM   4731  OG  SER A 310       4.832   0.509  -2.664  1.00 83.75           O
ATOM   4732  HG  SER A 310       4.211   0.998  -3.276  1.00 83.75           H
ATOM   4733  HN  SER A 310       5.848  -2.063  -2.783  1.00 83.75           H
ATOM   4734  N   CYS A 311       8.260  -1.710  -4.775  1.00 86.10           N
ATOM   4735  CA  CYS A 311       9.549  -1.857  -5.430  1.00 86.10           C
ATOM   4736  C   CYS A 311       9.362  -2.738  -6.666  1.00 86.10           C
ATOM   4737  O   CYS A 311      10.069  -2.578  -7.660  1.00 86.10           O
ATOM   4738  HA  CYS A 311       9.873  -0.856  -5.713  1.00 86.10           H
ATOM   4739  CB  CYS A 311      10.604  -2.426  -4.479  1.00 86.10           C
ATOM   4740 1HB  CYS A 311      10.293  -3.407  -4.122  1.00 86.10           H
ATOM   4741 2HB  CYS A 311      11.547  -2.563  -5.009  1.00 86.10           H
ATOM   4742  SG  CYS A 311      10.845  -1.293  -3.062  1.00 86.10           S
ATOM   4743  HG  CYS A 311      12.148  -1.106  -3.253  1.00 86.10           H
ATOM   4744  HN  CYS A 311       8.064  -2.390  -4.069  1.00 86.10           H
ATOM   4745  N   LEU A 312       8.405  -3.650  -6.565  1.00 83.19           N
ATOM   4746  CA  LEU A 312       8.263  -4.700  -7.559  1.00 83.19           C
ATOM   4747  C   LEU A 312       7.596  -4.125  -8.810  1.00 83.19           C
ATOM   4748  O   LEU A 312       7.868  -4.570  -9.924  1.00 83.19           O
ATOM   4749  HA  LEU A 312       9.266  -5.035  -7.826  1.00 83.19           H
ATOM   4750  CB  LEU A 312       7.526  -5.903  -6.967  1.00 83.19           C
ATOM   4751 1HB  LEU A 312       6.640  -5.540  -6.446  1.00 83.19           H
ATOM   4752 2HB  LEU A 312       7.179  -6.531  -7.788  1.00 83.19           H
ATOM   4753  CG  LEU A 312       8.332  -6.773  -6.000  1.00 83.19           C
ATOM   4754  HG  LEU A 312       8.727  -6.133  -5.212  1.00 83.19           H
ATOM   4755  CD1 LEU A 312       7.438  -7.818  -5.329  1.00 83.19           C
ATOM   4756 1HD1 LEU A 312       6.648  -7.315  -4.771  1.00 83.19           H
ATOM   4757 2HD1 LEU A 312       6.994  -8.459  -6.090  1.00 83.19           H
ATOM   4758 3HD1 LEU A 312       8.036  -8.423  -4.647  1.00 83.19           H
ATOM   4759  CD2 LEU A 312       9.530  -7.412  -6.706  1.00 83.19           C
ATOM   4760 1HD2 LEU A 312       9.177  -8.036  -7.527  1.00 83.19           H
ATOM   4761 2HD2 LEU A 312      10.180  -6.630  -7.097  1.00 83.19           H
ATOM   4762 3HD2 LEU A 312      10.085  -8.025  -5.996  1.00 83.19           H
ATOM   4763  HN  LEU A 312       7.736  -3.678  -5.822  1.00 83.19           H
ATOM   4764  N   ASN A 313       6.735  -3.143  -8.585  1.00 76.28           N
ATOM   4765  CA  ASN A 313       5.935  -2.587  -9.662  1.00 76.28           C
ATOM   4766  C   ASN A 313       6.852  -2.192 -10.821  1.00 76.28           C
ATOM   4767  O   ASN A 313       6.684  -2.671 -11.942  1.00 76.28           O
ATOM   4768  HA  ASN A 313       5.234  -3.376  -9.936  1.00 76.28           H
ATOM   4769  CB  ASN A 313       5.187  -1.334  -9.203  1.00 76.28           C
ATOM   4770 1HB  ASN A 313       5.848  -0.713  -8.598  1.00 76.28           H
ATOM   4771 2HB  ASN A 313       4.897  -0.740 -10.070  1.00 76.28           H
ATOM   4772  CG  ASN A 313       3.943  -1.704  -8.393  1.00 76.28           C
ATOM   4773  OD1 ASN A 313       3.409  -2.797  -8.490  1.00 76.28           O
ATOM   4774  ND2 ASN A 313       3.512  -0.735  -7.590  1.00 76.28           N
ATOM   4775 1HD2 ASN A 313       3.997   0.140  -7.557  1.00 76.28           H
ATOM   4776 2HD2 ASN A 313       2.705  -0.881  -7.019  1.00 76.28           H
ATOM   4777  HN  ASN A 313       6.581  -2.730  -7.687  1.00 76.28           H
ATOM   4778  N   PRO A 314       7.834  -1.314 -10.575  1.00 76.46           N
ATOM   4779  CA  PRO A 314       8.719  -0.852 -11.648  1.00 76.46           C
ATOM   4780  C   PRO A 314       9.355  -2.004 -12.408  1.00 76.46           C
ATOM   4781  O   PRO A 314       9.414  -1.983 -13.637  1.00 76.46           O
ATOM   4782  HA  PRO A 314       8.147  -0.299 -12.393  1.00 76.46           H
ATOM   4783  CB  PRO A 314       9.765  -0.009 -10.916  1.00 76.46           C
ATOM   4784 1HB  PRO A 314      10.634  -0.604 -10.634  1.00 76.46           H
ATOM   4785 2HB  PRO A 314      10.128   0.809 -11.538  1.00 76.46           H
ATOM   4786  CG  PRO A 314       9.014   0.504  -9.693  1.00 76.46           C
ATOM   4787 1HG  PRO A 314       9.694   0.819  -8.902  1.00 76.46           H
ATOM   4788 2HG  PRO A 314       8.397   1.371  -9.931  1.00 76.46           H
ATOM   4789  CD  PRO A 314       8.177  -0.696  -9.281  1.00 76.46           C
ATOM   4790 1HD  PRO A 314       8.738  -1.382  -8.646  1.00 76.46           H
ATOM   4791 2HD  PRO A 314       7.291  -0.399  -8.720  1.00 76.46           H
ATOM   4792  N   VAL A 315       9.817  -2.988 -11.651  1.00 78.32           N
ATOM   4793  CA  VAL A 315      10.535  -4.108 -12.235  1.00 78.32           C
ATOM   4794  C   VAL A 315       9.593  -4.889 -13.154  1.00 78.32           C
ATOM   4795  O   VAL A 315       9.986  -5.303 -14.243  1.00 78.32           O
ATOM   4796  HA  VAL A 315      11.350  -3.700 -12.832  1.00 78.32           H
ATOM   4797  CB  VAL A 315      11.144  -4.973 -11.129  1.00 78.32           C
ATOM   4798  HB  VAL A 315      10.330  -5.340 -10.504  1.00 78.32           H
ATOM   4799  CG1 VAL A 315      11.868  -6.185 -11.718  1.00 78.32           C
ATOM   4800 1HG1 VAL A 315      11.161  -6.790 -12.285  1.00 78.32           H
ATOM   4801 2HG1 VAL A 315      12.668  -5.846 -12.377  1.00 78.32           H
ATOM   4802 3HG1 VAL A 315      12.292  -6.782 -10.910  1.00 78.32           H
ATOM   4803  CG2 VAL A 315      12.082  -4.150 -10.244  1.00 78.32           C
ATOM   4804 1HG2 VAL A 315      12.889  -3.741 -10.852  1.00 78.32           H
ATOM   4805 2HG2 VAL A 315      11.525  -3.335  -9.783  1.00 78.32           H
ATOM   4806 3HG2 VAL A 315      12.501  -4.789  -9.466  1.00 78.32           H
ATOM   4807  HN  VAL A 315       9.708  -3.028 -10.657  1.00 78.32           H
ATOM   4808  N   LEU A 316       8.368  -5.066 -12.680  1.00 75.04           N
ATOM   4809  CA  LEU A 316       7.374  -5.807 -13.437  1.00 75.04           C
ATOM   4810  C   LEU A 316       7.197  -5.158 -14.811  1.00 75.04           C
ATOM   4811  O   LEU A 316       7.164  -5.849 -15.828  1.00 75.04           O
ATOM   4812  HA  LEU A 316       7.758  -6.817 -13.579  1.00 75.04           H
ATOM   4813  CB  LEU A 316       6.073  -5.925 -12.641  1.00 75.04           C
ATOM   4814 1HB  LEU A 316       5.791  -4.931 -12.293  1.00 75.04           H
ATOM   4815 2HB  LEU A 316       5.286  -6.261 -13.316  1.00 75.04           H
ATOM   4816  CG  LEU A 316       6.108  -6.865 -11.434  1.00 75.04           C
ATOM   4817  HG  LEU A 316       6.947  -6.577 -10.801  1.00 75.04           H
ATOM   4818  CD1 LEU A 316       4.837  -6.725 -10.593  1.00 75.04           C
ATOM   4819 1HD1 LEU A 316       4.750  -5.700 -10.234  1.00 75.04           H
ATOM   4820 2HD1 LEU A 316       3.969  -6.972 -11.203  1.00 75.04           H
ATOM   4821 3HD1 LEU A 316       4.888  -7.405  -9.742  1.00 75.04           H
ATOM   4822  CD2 LEU A 316       6.349  -8.311 -11.873  1.00 75.04           C
ATOM   4823 1HD2 LEU A 316       5.546  -8.627 -12.539  1.00 75.04           H
ATOM   4824 2HD2 LEU A 316       7.303  -8.378 -12.396  1.00 75.04           H
ATOM   4825 3HD2 LEU A 316       6.369  -8.958 -10.996  1.00 75.04           H
ATOM   4826  HN  LEU A 316       8.053  -4.714 -11.799  1.00 75.04           H
ATOM   4827  N   TYR A 317       7.088  -3.838 -14.797  1.00 63.55           N
ATOM   4828  CA  TYR A 317       6.838  -3.094 -16.020  1.00 63.55           C
ATOM   4829  C   TYR A 317       8.002  -3.245 -17.001  1.00 63.55           C
ATOM   4830  O   TYR A 317       7.798  -3.273 -18.214  1.00 63.55           O
ATOM   4831  HA  TYR A 317       5.933  -3.494 -16.478  1.00 63.55           H
ATOM   4832  CB  TYR A 317       6.723  -1.626 -15.606  1.00 63.55           C
ATOM   4833 1HB  TYR A 317       7.658  -1.316 -15.140  1.00 63.55           H
ATOM   4834 2HB  TYR A 317       6.594  -1.016 -16.499  1.00 63.55           H
ATOM   4835  CG  TYR A 317       5.570  -1.341 -14.641  1.00 63.55           C
ATOM   4836  CD1 TYR A 317       4.409  -2.082 -14.715  1.00 63.55           C
ATOM   4837  HD1 TYR A 317       4.312  -2.870 -15.461  1.00 63.55           H
ATOM   4838  CD2 TYR A 317       5.693  -0.342 -13.696  1.00 63.55           C
ATOM   4839  HD2 TYR A 317       6.611   0.243 -13.637  1.00 63.55           H
ATOM   4840  CE1 TYR A 317       3.324  -1.813 -13.806  1.00 63.55           C
ATOM   4841  HE1 TYR A 317       2.401  -2.391 -13.854  1.00 63.55           H
ATOM   4842  CE2 TYR A 317       4.608  -0.073 -12.788  1.00 63.55           C
ATOM   4843  HE2 TYR A 317       4.692   0.713 -12.037  1.00 63.55           H
ATOM   4844  CZ  TYR A 317       3.477  -0.822 -12.888  1.00 63.55           C
ATOM   4845  OH  TYR A 317       2.453  -0.568 -12.030  1.00 63.55           O
ATOM   4846  HH  TYR A 317       1.737  -1.258 -12.138  1.00 63.55           H
ATOM   4847  HN  TYR A 317       7.167  -3.279 -13.972  1.00 63.55           H
ATOM   4848  N   VAL A 318       9.199  -3.339 -16.440  1.00 66.67           N
ATOM   4849  CA  VAL A 318      10.399  -3.454 -17.250  1.00 66.67           C
ATOM   4850  C   VAL A 318      10.375  -4.787 -18.003  1.00 66.67           C
ATOM   4851  O   VAL A 318      10.562  -4.821 -19.218  1.00 66.67           O
ATOM   4852  HA  VAL A 318      10.385  -2.642 -17.976  1.00 66.67           H
ATOM   4853  CB  VAL A 318      11.641  -3.286 -16.373  1.00 66.67           C
ATOM   4854  HB  VAL A 318      11.556  -3.977 -15.535  1.00 66.67           H
ATOM   4855  CG1 VAL A 318      12.912  -3.640 -17.148  1.00 66.67           C
ATOM   4856 1HG1 VAL A 318      12.857  -4.677 -17.481  1.00 66.67           H
ATOM   4857 2HG1 VAL A 318      13.004  -2.985 -18.015  1.00 66.67           H
ATOM   4858 3HG1 VAL A 318      13.780  -3.511 -16.502  1.00 66.67           H
ATOM   4859  CG2 VAL A 318      11.723  -1.867 -15.806  1.00 66.67           C
ATOM   4860 1HG2 VAL A 318      11.774  -1.150 -16.625  1.00 66.67           H
ATOM   4861 2HG2 VAL A 318      10.838  -1.666 -15.202  1.00 66.67           H
ATOM   4862 3HG2 VAL A 318      12.615  -1.774 -15.186  1.00 66.67           H
ATOM   4863  HN  VAL A 318       9.355  -3.337 -15.452  1.00 66.67           H
ATOM   4864  N   PHE A 319      10.143  -5.851 -17.249  1.00 65.73           N
ATOM   4865  CA  PHE A 319      10.226  -7.192 -17.802  1.00 65.73           C
ATOM   4866  C   PHE A 319       9.011  -7.498 -18.681  1.00 65.73           C
ATOM   4867  O   PHE A 319       9.115  -8.250 -19.649  1.00 65.73           O
ATOM   4868  HA  PHE A 319      11.131  -7.237 -18.408  1.00 65.73           H
ATOM   4869  CB  PHE A 319      10.243  -8.164 -16.620  1.00 65.73           C
ATOM   4870 1HB  PHE A 319       9.561  -7.797 -15.852  1.00 65.73           H
ATOM   4871 2HB  PHE A 319       9.860  -9.129 -16.951  1.00 65.73           H
ATOM   4872  CG  PHE A 319      11.627  -8.365 -16.000  1.00 65.73           C
ATOM   4873  CD1 PHE A 319      12.569  -9.091 -16.660  1.00 65.73           C
ATOM   4874  HD1 PHE A 319      12.338  -9.528 -17.631  1.00 65.73           H
ATOM   4875  CD2 PHE A 319      11.915  -7.818 -14.788  1.00 65.73           C
ATOM   4876  HD2 PHE A 319      11.160  -7.237 -14.259  1.00 65.73           H
ATOM   4877  CE1 PHE A 319      13.853  -9.277 -16.084  1.00 65.73           C
ATOM   4878  HE1 PHE A 319      14.608  -9.859 -16.613  1.00 65.73           H
ATOM   4879  CE2 PHE A 319      13.199  -8.005 -14.212  1.00 65.73           C
ATOM   4880  HE2 PHE A 319      13.430  -7.567 -13.241  1.00 65.73           H
ATOM   4881  CZ  PHE A 319      14.141  -8.731 -14.872  1.00 65.73           C
ATOM   4882  HZ  PHE A 319      15.127  -8.874 -14.430  1.00 65.73           H
ATOM   4883  HN  PHE A 319       9.904  -5.808 -16.279  1.00 65.73           H
ATOM   4884  N   VAL A 320       7.888  -6.900 -18.312  1.00 68.98           N
ATOM   4885  CA  VAL A 320       6.606  -7.317 -18.853  1.00 68.98           C
ATOM   4886  C   VAL A 320       6.272  -6.463 -20.078  1.00 68.98           C
ATOM   4887  O   VAL A 320       5.621  -6.934 -21.009  1.00 68.98           O
ATOM   4888  HA  VAL A 320       6.703  -8.356 -19.167  1.00 68.98           H
ATOM   4889  CB  VAL A 320       5.531  -7.248 -17.766  1.00 68.98           C
ATOM   4890  HB  VAL A 320       5.521  -6.232 -17.370  1.00 68.98           H
ATOM   4891  CG1 VAL A 320       4.146  -7.540 -18.345  1.00 68.98           C
ATOM   4892 1HG1 VAL A 320       3.911  -6.806 -19.116  1.00 68.98           H
ATOM   4893 2HG1 VAL A 320       4.138  -8.539 -18.781  1.00 68.98           H
ATOM   4894 3HG1 VAL A 320       3.401  -7.485 -17.551  1.00 68.98           H
ATOM   4895  CG2 VAL A 320       5.856  -8.199 -16.613  1.00 68.98           C
ATOM   4896 1HG2 VAL A 320       5.908  -9.221 -16.989  1.00 68.98           H
ATOM   4897 2HG2 VAL A 320       6.816  -7.925 -16.175  1.00 68.98           H
ATOM   4898 3HG2 VAL A 320       5.077  -8.130 -15.854  1.00 68.98           H
ATOM   4899  HN  VAL A 320       7.845  -6.146 -17.657  1.00 68.98           H
ATOM   4900  N   GLY A 321       6.735  -5.222 -20.039  1.00 70.77           N
ATOM   4901  CA  GLY A 321       6.386  -4.260 -21.070  1.00 70.77           C
ATOM   4902  C   GLY A 321       7.504  -4.138 -22.107  1.00 70.77           C
ATOM   4903  O   GLY A 321       8.496  -3.448 -21.877  1.00 70.77           O
ATOM   4904 1HA  GLY A 321       5.462  -4.566 -21.560  1.00 70.77           H
ATOM   4905 2HA  GLY A 321       6.198  -3.286 -20.616  1.00 70.77           H
ATOM   4906  HN  GLY A 321       7.336  -4.872 -19.320  1.00 70.77           H
ATOM   4907  N   GLU A 322       7.306  -4.818 -23.227  1.00 63.07           N
ATOM   4908  CA  GLU A 322       8.170  -4.630 -24.380  1.00 63.07           C
ATOM   4909  C   GLU A 322       8.250  -3.146 -24.745  1.00 63.07           C
ATOM   4910  O   GLU A 322       9.334  -2.626 -25.007  1.00 63.07           O
ATOM   4911  HA  GLU A 322       9.151  -4.988 -24.068  1.00 63.07           H
ATOM   4912  CB  GLU A 322       7.686  -5.462 -25.569  1.00 63.07           C
ATOM   4913 1HB  GLU A 322       6.600  -5.402 -25.642  1.00 63.07           H
ATOM   4914 2HB  GLU A 322       8.198  -5.139 -26.476  1.00 63.07           H
ATOM   4915  CG  GLU A 322       8.034  -6.940 -25.381  1.00 63.07           C
ATOM   4916 1HG  GLU A 322       9.066  -7.034 -25.044  1.00 63.07           H
ATOM   4917 2HG  GLU A 322       7.403  -7.370 -24.603  1.00 63.07           H
ATOM   4918  CD  GLU A 322       7.844  -7.718 -26.685  1.00 63.07           C
ATOM   4919  OE1 GLU A 322       8.262  -8.895 -26.709  1.00 63.07           O
ATOM   4920  OE2 GLU A 322       7.285  -7.117 -27.628  1.00 63.07           O
ATOM   4921  HN  GLU A 322       6.573  -5.487 -23.352  1.00 63.07           H
ATOM   4922  N   ARG A 323       7.090  -2.507 -24.752  1.00 60.72           N
ATOM   4923  CA  ARG A 323       7.008  -1.108 -25.137  1.00 60.72           C
ATOM   4924  C   ARG A 323       7.815  -0.243 -24.168  1.00 60.72           C
ATOM   4925  O   ARG A 323       8.535   0.662 -24.589  1.00 60.72           O
ATOM   4926  HA  ARG A 323       7.430  -1.071 -26.141  1.00 60.72           H
ATOM   4927  CB  ARG A 323       5.556  -0.626 -25.153  1.00 60.72           C
ATOM   4928 1HB  ARG A 323       4.956  -1.288 -25.777  1.00 60.72           H
ATOM   4929 2HB  ARG A 323       5.142  -0.674 -24.145  1.00 60.72           H
ATOM   4930  CG  ARG A 323       5.460   0.807 -25.680  1.00 60.72           C
ATOM   4931 1HG  ARG A 323       5.995   1.482 -25.011  1.00 60.72           H
ATOM   4932 2HG  ARG A 323       5.946   0.873 -26.654  1.00 60.72           H
ATOM   4933  CD  ARG A 323       4.001   1.251 -25.801  1.00 60.72           C
ATOM   4934 1HD  ARG A 323       3.492   0.654 -26.558  1.00 60.72           H
ATOM   4935 2HD  ARG A 323       3.481   1.081 -24.858  1.00 60.72           H
ATOM   4936  NE  ARG A 323       3.936   2.685 -26.161  1.00 60.72           N
ATOM   4937  HE  ARG A 323       4.766   3.118 -26.512  1.00 60.72           H
ATOM   4938  CZ  ARG A 323       2.834   3.439 -26.047  1.00 60.72           C
ATOM   4939  NH1 ARG A 323       1.694   2.911 -25.583  1.00 60.72           N
ATOM   4940 1HH1 ARG A 323       1.660   1.947 -25.319  1.00 60.72           H
ATOM   4941 2HH1 ARG A 323       0.876   3.480 -25.501  1.00 60.72           H
ATOM   4942  NH2 ARG A 323       2.890   4.730 -26.404  1.00 60.72           N
ATOM   4943 1HH2 ARG A 323       2.077   5.306 -26.325  1.00 60.72           H
ATOM   4944 2HH2 ARG A 323       3.746   5.116 -26.749  1.00 60.72           H
ATOM   4945  HN  ARG A 323       6.218  -2.928 -24.500  1.00 60.72           H
ATOM   4946  N   PHE A 324       7.669  -0.550 -22.887  1.00 71.92           N
ATOM   4947  CA  PHE A 324       8.336   0.221 -21.852  1.00 71.92           C
ATOM   4948  C   PHE A 324       9.854   0.049 -21.931  1.00 71.92           C
ATOM   4949  O   PHE A 324      10.600   1.020 -21.813  1.00 71.92           O
ATOM   4950  HA  PHE A 324       8.082   1.268 -22.014  1.00 71.92           H
ATOM   4951  CB  PHE A 324       7.844  -0.317 -20.507  1.00 71.92           C
ATOM   4952 1HB  PHE A 324       6.754  -0.346 -20.515  1.00 71.92           H
ATOM   4953 2HB  PHE A 324       8.188  -1.344 -20.389  1.00 71.92           H
ATOM   4954  CG  PHE A 324       8.309   0.502 -19.301  1.00 71.92           C
ATOM   4955  CD1 PHE A 324       9.419   0.127 -18.611  1.00 71.92           C
ATOM   4956  HD1 PHE A 324       9.977  -0.758 -18.917  1.00 71.92           H
ATOM   4957  CD2 PHE A 324       7.612   1.606 -18.919  1.00 71.92           C
ATOM   4958  HD2 PHE A 324       6.722   1.907 -19.472  1.00 71.92           H
ATOM   4959  CE1 PHE A 324       9.850   0.887 -17.492  1.00 71.92           C
ATOM   4960  HE1 PHE A 324      10.740   0.586 -16.939  1.00 71.92           H
ATOM   4961  CE2 PHE A 324       8.043   2.366 -17.800  1.00 71.92           C
ATOM   4962  HE2 PHE A 324       7.485   3.251 -17.494  1.00 71.92           H
ATOM   4963  CZ  PHE A 324       9.153   1.991 -17.110  1.00 71.92           C
ATOM   4964  HZ  PHE A 324       9.485   2.574 -16.251  1.00 71.92           H
ATOM   4965  HN  PHE A 324       7.109  -1.309 -22.555  1.00 71.92           H
ATOM   4966  N   ARG A 325      10.267  -1.194 -22.131  1.00 70.71           N
ATOM   4967  CA  ARG A 325      11.679  -1.498 -22.287  1.00 70.71           C
ATOM   4968  C   ARG A 325      12.279  -0.666 -23.422  1.00 70.71           C
ATOM   4969  O   ARG A 325      13.372  -0.119 -23.285  1.00 70.71           O
ATOM   4970  HA  ARG A 325      12.128  -1.235 -21.329  1.00 70.71           H
ATOM   4971  CB  ARG A 325      11.894  -2.983 -22.584  1.00 70.71           C
ATOM   4972 1HB  ARG A 325      11.187  -3.311 -23.347  1.00 70.71           H
ATOM   4973 2HB  ARG A 325      12.894  -3.136 -22.990  1.00 70.71           H
ATOM   4974  CG  ARG A 325      11.717  -3.827 -21.320  1.00 70.71           C
ATOM   4975 1HG  ARG A 325      12.265  -3.372 -20.495  1.00 70.71           H
ATOM   4976 2HG  ARG A 325      10.665  -3.842 -21.033  1.00 70.71           H
ATOM   4977  CD  ARG A 325      12.212  -5.257 -21.542  1.00 70.71           C
ATOM   4978 1HD  ARG A 325      13.267  -5.248 -21.815  1.00 70.71           H
ATOM   4979 2HD  ARG A 325      12.127  -5.827 -20.617  1.00 70.71           H
ATOM   4980  NE  ARG A 325      11.420  -5.907 -22.610  1.00 70.71           N
ATOM   4981  HE  ARG A 325      10.817  -5.332 -23.163  1.00 70.71           H
ATOM   4982  CZ  ARG A 325      11.459  -7.219 -22.882  1.00 70.71           C
ATOM   4983  NH1 ARG A 325      12.248  -8.037 -22.172  1.00 70.71           N
ATOM   4984 1HH1 ARG A 325      12.814  -7.670 -21.434  1.00 70.71           H
ATOM   4985 2HH1 ARG A 325      12.272  -9.015 -22.382  1.00 70.71           H
ATOM   4986  NH2 ARG A 325      10.697  -7.700 -23.874  1.00 70.71           N
ATOM   4987 1HH2 ARG A 325      10.715  -8.676 -24.090  1.00 70.71           H
ATOM   4988 2HH2 ARG A 325      10.111  -7.082 -24.398  1.00 70.71           H
ATOM   4989  HN  ARG A 325       9.656  -1.984 -22.187  1.00 70.71           H
ATOM   4990  N   ARG A 326      11.537  -0.596 -24.518  1.00 67.05           N
ATOM   4991  CA  ARG A 326      12.013   0.100 -25.701  1.00 67.05           C
ATOM   4992  C   ARG A 326      12.147   1.598 -25.417  1.00 67.05           C
ATOM   4993  O   ARG A 326      13.128   2.223 -25.814  1.00 67.05           O
ATOM   4994  HA  ARG A 326      12.984  -0.346 -25.916  1.00 67.05           H
ATOM   4995  CB  ARG A 326      11.062  -0.106 -26.881  1.00 67.05           C
ATOM   4996 1HB  ARG A 326      10.607  -1.094 -26.818  1.00 67.05           H
ATOM   4997 2HB  ARG A 326      10.251   0.622 -26.831  1.00 67.05           H
ATOM   4998  CG  ARG A 326      11.801   0.038 -28.213  1.00 67.05           C
ATOM   4999 1HG  ARG A 326      12.226   1.039 -28.291  1.00 67.05           H
ATOM   5000 2HG  ARG A 326      12.633  -0.665 -28.249  1.00 67.05           H
ATOM   5001  CD  ARG A 326      10.861  -0.217 -29.393  1.00 67.05           C
ATOM   5002 1HD  ARG A 326      10.205  -1.059 -29.171  1.00 67.05           H
ATOM   5003 2HD  ARG A 326      10.221   0.651 -29.552  1.00 67.05           H
ATOM   5004  NE  ARG A 326      11.647  -0.497 -30.615  1.00 67.05           N
ATOM   5005  HE  ARG A 326      12.644  -0.479 -30.546  1.00 67.05           H
ATOM   5006  CZ  ARG A 326      11.105  -0.773 -31.809  1.00 67.05           C
ATOM   5007  NH1 ARG A 326       9.774  -0.810 -31.960  1.00 67.05           N
ATOM   5008 1HH1 ARG A 326       9.177  -0.631 -31.179  1.00 67.05           H
ATOM   5009 2HH1 ARG A 326       9.378  -1.017 -32.855  1.00 67.05           H
ATOM   5010  NH2 ARG A 326      11.915  -1.011 -32.850  1.00 67.05           N
ATOM   5011 1HH2 ARG A 326      11.527  -1.218 -33.748  1.00 67.05           H
ATOM   5012 2HH2 ARG A 326      12.907  -0.981 -32.729  1.00 67.05           H
ATOM   5013  HN  ARG A 326      10.629  -1.005 -24.605  1.00 67.05           H
ATOM   5014  N   ASP A 327      11.144   2.130 -24.733  1.00 76.72           N
ATOM   5015  CA  ASP A 327      11.108   3.553 -24.444  1.00 76.72           C
ATOM   5016  C   ASP A 327      12.169   3.883 -23.392  1.00 76.72           C
ATOM   5017  O   ASP A 327      12.757   4.963 -23.416  1.00 76.72           O
ATOM   5018  HA  ASP A 327      11.299   4.044 -25.398  1.00 76.72           H
ATOM   5019  CB  ASP A 327       9.745   3.967 -23.886  1.00 76.72           C
ATOM   5020 1HB  ASP A 327       9.463   3.300 -23.071  1.00 76.72           H
ATOM   5021 2HB  ASP A 327       9.809   4.971 -23.467  1.00 76.72           H
ATOM   5022  CG  ASP A 327       8.672   3.930 -24.976  1.00 76.72           C
ATOM   5023  OD1 ASP A 327       9.068   3.865 -26.160  1.00 76.72           O
ATOM   5024  OD2 ASP A 327       7.480   3.967 -24.600  1.00 76.72           O
ATOM   5025  HN  ASP A 327      10.369   1.606 -24.379  1.00 76.72           H
ATOM   5026  N   LEU A 328      12.382   2.933 -22.494  1.00 78.11           N
ATOM   5027  CA  LEU A 328      13.387   3.094 -21.457  1.00 78.11           C
ATOM   5028  C   LEU A 328      14.757   3.294 -22.108  1.00 78.11           C
ATOM   5029  O   LEU A 328      15.449   4.269 -21.819  1.00 78.11           O
ATOM   5030  HA  LEU A 328      13.136   3.995 -20.897  1.00 78.11           H
ATOM   5031  CB  LEU A 328      13.338   1.922 -20.476  1.00 78.11           C
ATOM   5032 1HB  LEU A 328      12.374   1.939 -19.968  1.00 78.11           H
ATOM   5033 2HB  LEU A 328      13.381   0.994 -21.047  1.00 78.11           H
ATOM   5034  CG  LEU A 328      14.441   1.887 -19.416  1.00 78.11           C
ATOM   5035  HG  LEU A 328      15.404   1.880 -19.926  1.00 78.11           H
ATOM   5036  CD1 LEU A 328      14.402   3.143 -18.543  1.00 78.11           C
ATOM   5037 1HD1 LEU A 328      14.544   4.024 -19.167  1.00 78.11           H
ATOM   5038 2HD1 LEU A 328      13.436   3.206 -18.040  1.00 78.11           H
ATOM   5039 3HD1 LEU A 328      15.196   3.092 -17.798  1.00 78.11           H
ATOM   5040  CD2 LEU A 328      14.361   0.606 -18.583  1.00 78.11           C
ATOM   5041 1HD2 LEU A 328      13.394   0.558 -18.082  1.00 78.11           H
ATOM   5042 2HD2 LEU A 328      14.476  -0.259 -19.235  1.00 78.11           H
ATOM   5043 3HD2 LEU A 328      15.157   0.608 -17.838  1.00 78.11           H
ATOM   5044  HN  LEU A 328      11.883   2.066 -22.467  1.00 78.11           H
ATOM   5045  N   VAL A 329      15.108   2.355 -22.975  1.00 79.42           N
ATOM   5046  CA  VAL A 329      16.413   2.377 -23.614  1.00 79.42           C
ATOM   5047  C   VAL A 329      16.542   3.646 -24.458  1.00 79.42           C
ATOM   5048  O   VAL A 329      17.625   4.220 -24.560  1.00 79.42           O
ATOM   5049  HA  VAL A 329      17.165   2.402 -22.825  1.00 79.42           H
ATOM   5050  CB  VAL A 329      16.619   1.096 -24.425  1.00 79.42           C
ATOM   5051  HB  VAL A 329      15.818   1.033 -25.162  1.00 79.42           H
ATOM   5052  CG1 VAL A 329      17.950   1.133 -25.180  1.00 79.42           C
ATOM   5053 1HG1 VAL A 329      17.957   1.984 -25.861  1.00 79.42           H
ATOM   5054 2HG1 VAL A 329      18.769   1.231 -24.467  1.00 79.42           H
ATOM   5055 3HG1 VAL A 329      18.071   0.211 -25.748  1.00 79.42           H
ATOM   5056  CG2 VAL A 329      16.531  -0.141 -23.529  1.00 79.42           C
ATOM   5057 1HG2 VAL A 329      17.301  -0.087 -22.759  1.00 79.42           H
ATOM   5058 2HG2 VAL A 329      15.549  -0.180 -23.058  1.00 79.42           H
ATOM   5059 3HG2 VAL A 329      16.682  -1.037 -24.131  1.00 79.42           H
ATOM   5060  HN  VAL A 329      14.520   1.592 -23.241  1.00 79.42           H
ATOM   5061  N   LYS A 330      15.422   4.047 -25.041  1.00 73.82           N
ATOM   5062  CA  LYS A 330      15.385   5.265 -25.833  1.00 73.82           C
ATOM   5063  C   LYS A 330      15.759   6.455 -24.948  1.00 73.82           C
[truncated: 117,478 more chars]
