# Supplementary material for: Noncanonical roles of chemokine regions in CCR9 activation revealed by structural modeling and mutational mapping
Source: Nat Commun. 2025 Aug 18;16:7695. doi: 10.1038/s41467-025-62321-9 (PMC12361432; doi:10.1038/s41467-025-62321-9)
Supplement: Supplementary file 7 — Supplementary Data 5 [file 41467_2025_62321_MOESM7_ESM.zip › CCR9_CCL25x1P6_07_rnk0.pdb]

ATOM      1  N   GLU A  20      -9.341  -9.030  59.117  1.00 49.74           N
ATOM      2  CA  GLU A  20      -9.356  -8.403  57.807  1.00 49.74           C
ATOM      3  C   GLU A  20      -7.957  -8.430  57.188  1.00 49.74           C
ATOM      4  O   GLU A  20      -7.813  -8.577  55.976  1.00 49.74           O
ATOM      5  HA  GLU A  20     -10.038  -9.005  57.206  1.00 49.74           H
ATOM      6  CB  GLU A  20      -9.891  -6.972  57.890  1.00 49.74           C
ATOM      7 1HB  GLU A  20      -9.613  -6.531  58.847  1.00 49.74           H
ATOM      8 2HB  GLU A  20      -9.539  -6.398  57.032  1.00 49.74           H
ATOM      9  CG  GLU A  20     -11.420  -6.953  57.823  1.00 49.74           C
ATOM     10 1HG  GLU A  20     -11.764  -7.668  57.077  1.00 49.74           H
ATOM     11 2HG  GLU A  20     -11.833  -7.268  58.781  1.00 49.74           H
ATOM     12  CD  GLU A  20     -11.936  -5.556  57.475  1.00 49.74           C
ATOM     13  OE1 GLU A  20     -13.032  -5.488  56.877  1.00 49.74           O
ATOM     14  OE2 GLU A  20     -11.223  -4.586  57.814  1.00 49.74           O
ATOM     15  HN  GLU A  20      -8.446  -9.361  59.417  1.00 49.74           H
ATOM     16  N   SER A  21      -6.961  -8.287  58.051  1.00 60.66           N
ATOM     17  CA  SER A  21      -5.584  -8.199  57.596  1.00 60.66           C
ATOM     18  C   SER A  21      -5.118  -9.559  57.074  1.00 60.66           C
ATOM     19  O   SER A  21      -4.393  -9.632  56.083  1.00 60.66           O
ATOM     20  HA  SER A  21      -5.592  -7.463  56.792  1.00 60.66           H
ATOM     21  CB  SER A  21      -4.663  -7.717  58.718  1.00 60.66           C
ATOM     22 1HB  SER A  21      -3.762  -7.280  58.286  1.00 60.66           H
ATOM     23 2HB  SER A  21      -5.160  -6.928  59.282  1.00 60.66           H
ATOM     24  OG  SER A  21      -4.299  -8.774  59.602  1.00 60.66           O
ATOM     25  HG  SER A  21      -3.707  -8.425  60.328  1.00 60.66           H
ATOM     26  HN  SER A  21      -7.083  -8.231  59.042  1.00 60.66           H
ATOM     27  N   THR A  22      -5.553 -10.603  57.764  1.00 62.41           N
ATOM     28  CA  THR A  22      -5.133 -11.952  57.425  1.00 62.41           C
ATOM     29  C   THR A  22      -5.813 -12.414  56.135  1.00 62.41           C
ATOM     30  O   THR A  22      -5.158 -12.945  55.239  1.00 62.41           O
ATOM     31  HA  THR A  22      -4.060 -11.941  57.234  1.00 62.41           H
ATOM     32  CB  THR A  22      -5.428 -12.855  58.624  1.00 62.41           C
ATOM     33  HB  THR A  22      -5.589 -13.885  58.306  1.00 62.41           H
ATOM     34  OG1 THR A  22      -6.537 -12.230  59.265  1.00 62.41           O
ATOM     35  HG1 THR A  22      -6.975 -12.871  59.895  1.00 62.41           H
ATOM     36  CG2 THR A  22      -4.318 -12.813  59.676  1.00 62.41           C
ATOM     37 1HG2 THR A  22      -4.204 -11.793  60.044  1.00 62.41           H
ATOM     38 2HG2 THR A  22      -3.381 -13.145  59.229  1.00 62.41           H
ATOM     39 3HG2 THR A  22      -4.578 -13.471  60.505  1.00 62.41           H
ATOM     40  HN  THR A  22      -6.179 -10.538  58.541  1.00 62.41           H
ATOM     41  N   SER A  23      -7.119 -12.194  56.080  1.00 64.87           N
ATOM     42  CA  SER A  23      -7.893 -12.570  54.909  1.00 64.87           C
ATOM     43  C   SER A  23      -7.423 -11.770  53.693  1.00 64.87           C
ATOM     44  O   SER A  23      -7.330 -12.307  52.590  1.00 64.87           O
ATOM     45  HA  SER A  23      -7.700 -13.633  54.765  1.00 64.87           H
ATOM     46  CB  SER A  23      -9.388 -12.350  55.144  1.00 64.87           C
ATOM     47 1HB  SER A  23      -9.950 -12.738  54.294  1.00 64.87           H
ATOM     48 2HB  SER A  23      -9.705 -12.917  56.020  1.00 64.87           H
ATOM     49  OG  SER A  23      -9.703 -10.973  55.331  1.00 64.87           O
ATOM     50  HG  SER A  23     -10.687 -10.862  55.467  1.00 64.87           H
ATOM     51  HN  SER A  23      -7.645 -11.769  56.816  1.00 64.87           H
ATOM     52  N   SER A  24      -7.140 -10.498  53.934  1.00 68.53           N
ATOM     53  CA  SER A  24      -6.661  -9.624  52.877  1.00 68.53           C
ATOM     54  C   SER A  24      -5.310 -10.121  52.358  1.00 68.53           C
ATOM     55  O   SER A  24      -5.006  -9.981  51.175  1.00 68.53           O
ATOM     56  HA  SER A  24      -7.416  -9.680  52.093  1.00 68.53           H
ATOM     57  CB  SER A  24      -6.543  -8.180  53.367  1.00 68.53           C
ATOM     58 1HB  SER A  24      -7.531  -7.807  53.638  1.00 68.53           H
ATOM     59 2HB  SER A  24      -5.933  -8.152  54.271  1.00 68.53           H
ATOM     60  OG  SER A  24      -5.968  -7.327  52.381  1.00 68.53           O
ATOM     61  HG  SER A  24      -5.940  -6.385  52.718  1.00 68.53           H
ATOM     62  HN  SER A  24      -7.232 -10.065  54.831  1.00 68.53           H
ATOM     63  N   MET A  25      -4.536 -10.691  53.270  1.00 65.30           N
ATOM     64  CA  MET A  25      -3.243 -11.248  52.910  1.00 65.30           C
ATOM     65  C   MET A  25      -3.407 -12.517  52.071  1.00 65.30           C
ATOM     66  O   MET A  25      -2.726 -12.690  51.061  1.00 65.30           O
ATOM     67  HA  MET A  25      -2.745 -10.477  52.322  1.00 65.30           H
ATOM     68  CB  MET A  25      -2.456 -11.575  54.182  1.00 65.30           C
ATOM     69 1HB  MET A  25      -3.145 -11.866  54.975  1.00 65.30           H
ATOM     70 2HB  MET A  25      -1.801 -12.426  53.999  1.00 65.30           H
ATOM     71  CG  MET A  25      -1.625 -10.373  54.636  1.00 65.30           C
ATOM     72 1HG  MET A  25      -2.199  -9.455  54.510  1.00 65.30           H
ATOM     73 2HG  MET A  25      -1.394 -10.461  55.697  1.00 65.30           H
ATOM     74  SD  MET A  25      -0.115 -10.282  53.689  1.00 65.30           S
ATOM     75  CE  MET A  25       0.961 -11.256  54.727  1.00 65.30           C
ATOM     76 1HE  MET A  25       1.028 -10.796  55.713  1.00 65.30           H
ATOM     77 2HE  MET A  25       0.559 -12.264  54.824  1.00 65.30           H
ATOM     78 3HE  MET A  25       1.954 -11.302  54.280  1.00 65.30           H
ATOM     79  HN  MET A  25      -4.779 -10.775  54.236  1.00 65.30           H
ATOM     80  N   GLU A  26      -4.314 -13.372  52.520  1.00 61.30           N
ATOM     81  CA  GLU A  26      -4.544 -14.640  51.849  1.00 61.30           C
ATOM     82  C   GLU A  26      -5.067 -14.403  50.431  1.00 61.30           C
ATOM     83  O   GLU A  26      -4.627 -15.055  49.486  1.00 61.30           O
ATOM     84  HA  GLU A  26      -3.569 -15.127  51.807  1.00 61.30           H
ATOM     85  CB  GLU A  26      -5.508 -15.518  52.650  1.00 61.30           C
ATOM     86 1HB  GLU A  26      -6.325 -14.908  53.035  1.00 61.30           H
ATOM     87 2HB  GLU A  26      -5.845 -16.350  52.033  1.00 61.30           H
ATOM     88  CG  GLU A  26      -4.809 -16.135  53.862  1.00 61.30           C
ATOM     89 1HG  GLU A  26      -3.914 -16.668  53.539  1.00 61.30           H
ATOM     90 2HG  GLU A  26      -4.483 -15.346  54.540  1.00 61.30           H
ATOM     91  CD  GLU A  26      -5.742 -17.096  54.602  1.00 61.30           C
ATOM     92  OE1 GLU A  26      -5.208 -17.929  55.367  1.00 61.30           O
ATOM     93  OE2 GLU A  26      -6.967 -16.977  54.386  1.00 61.30           O
ATOM     94  HN  GLU A  26      -4.884 -13.211  53.325  1.00 61.30           H
ATOM     95  N   ASP A  27      -5.999 -13.467  50.327  1.00 67.46           N
ATOM     96  CA  ASP A  27      -6.612 -13.159  49.046  1.00 67.46           C
ATOM     97  C   ASP A  27      -5.526 -12.741  48.053  1.00 67.46           C
ATOM     98  O   ASP A  27      -5.573 -13.114  46.882  1.00 67.46           O
ATOM     99  HA  ASP A  27      -7.121 -14.075  48.746  1.00 67.46           H
ATOM    100  CB  ASP A  27      -7.606 -12.004  49.175  1.00 67.46           C
ATOM    101 1HB  ASP A  27      -7.175 -11.215  49.791  1.00 67.46           H
ATOM    102 2HB  ASP A  27      -7.797 -11.572  48.192  1.00 67.46           H
ATOM    103  CG  ASP A  27      -8.923 -12.479  49.792  1.00 67.46           C
ATOM    104  OD1 ASP A  27      -9.154 -13.707  49.760  1.00 67.46           O
ATOM    105  OD2 ASP A  27      -9.668 -11.604  50.283  1.00 67.46           O
ATOM    106  HN  ASP A  27      -6.334 -12.924  51.098  1.00 67.46           H
ATOM    107  N   TYR A  28      -4.573 -11.971  48.558  1.00 66.25           N
ATOM    108  CA  TYR A  28      -3.504 -11.457  47.719  1.00 66.25           C
ATOM    109  C   TYR A  28      -2.536 -12.573  47.319  1.00 66.25           C
ATOM    110  O   TYR A  28      -2.012 -12.575  46.206  1.00 66.25           O
ATOM    111  HA  TYR A  28      -3.954 -11.037  46.819  1.00 66.25           H
ATOM    112  CB  TYR A  28      -2.755 -10.430  48.571  1.00 66.25           C
ATOM    113 1HB  TYR A  28      -3.448  -9.639  48.860  1.00 66.25           H
ATOM    114 2HB  TYR A  28      -2.419 -10.911  49.490  1.00 66.25           H
ATOM    115  CG  TYR A  28      -1.549  -9.801  47.871  1.00 66.25           C
ATOM    116  CD1 TYR A  28      -0.278 -10.270  48.133  1.00 66.25           C
ATOM    117  HD1 TYR A  28      -0.133 -11.089  48.838  1.00 66.25           H
ATOM    118  CD2 TYR A  28      -1.732  -8.765  46.979  1.00 66.25           C
ATOM    119  HD2 TYR A  28      -2.736  -8.394  46.772  1.00 66.25           H
ATOM    120  CE1 TYR A  28       0.858  -9.678  47.474  1.00 66.25           C
ATOM    121  HE1 TYR A  28       1.867 -10.039  47.671  1.00 66.25           H
ATOM    122  CE2 TYR A  28      -0.597  -8.173  46.320  1.00 66.25           C
ATOM    123  HE2 TYR A  28      -0.727  -7.353  45.613  1.00 66.25           H
ATOM    124  CZ  TYR A  28       0.642  -8.659  46.600  1.00 66.25           C
ATOM    125  OH  TYR A  28       1.715  -8.100  45.978  1.00 66.25           O
ATOM    126  HH  TYR A  28       1.416  -7.346  45.393  1.00 66.25           H
ATOM    127  HN  TYR A  28      -4.523 -11.699  49.519  1.00 66.25           H
ATOM    128  N   VAL A  29      -2.328 -13.493  48.249  1.00 66.87           N
ATOM    129  CA  VAL A  29      -1.372 -14.567  48.038  1.00 66.87           C
ATOM    130  C   VAL A  29      -1.959 -15.580  47.052  1.00 66.87           C
ATOM    131  O   VAL A  29      -1.244 -16.114  46.206  1.00 66.87           O
ATOM    132  HA  VAL A  29      -0.476 -14.129  47.598  1.00 66.87           H
ATOM    133  CB  VAL A  29      -0.985 -15.194  49.379  1.00 66.87           C
ATOM    134  HB  VAL A  29      -1.903 -15.452  49.906  1.00 66.87           H
ATOM    135  CG1 VAL A  29      -0.184 -16.481  49.172  1.00 66.87           C
ATOM    136 1HG1 VAL A  29      -0.787 -17.197  48.612  1.00 66.87           H
ATOM    137 2HG1 VAL A  29       0.725 -16.258  48.614  1.00 66.87           H
ATOM    138 3HG1 VAL A  29       0.078 -16.906  50.141  1.00 66.87           H
ATOM    139  CG2 VAL A  29      -0.209 -14.199  50.245  1.00 66.87           C
ATOM    140 1HG2 VAL A  29       0.700 -13.897  49.725  1.00 66.87           H
ATOM    141 2HG2 VAL A  29      -0.828 -13.323  50.435  1.00 66.87           H
ATOM    142 3HG2 VAL A  29       0.054 -14.670  51.192  1.00 66.87           H
ATOM    143  HN  VAL A  29      -2.798 -13.513  49.131  1.00 66.87           H
ATOM    144  N   ASN A  30      -3.255 -15.814  47.195  1.00 62.77           N
ATOM    145  CA  ASN A  30      -3.915 -16.862  46.435  1.00 62.77           C
ATOM    146  C   ASN A  30      -4.328 -16.311  45.069  1.00 62.77           C
ATOM    147  O   ASN A  30      -4.795 -17.058  44.210  1.00 62.77           O
ATOM    148  HA  ASN A  30      -3.181 -17.664  46.356  1.00 62.77           H
ATOM    149  CB  ASN A  30      -5.177 -17.350  47.149  1.00 62.77           C
ATOM    150 1HB  ASN A  30      -5.805 -16.498  47.409  1.00 62.77           H
ATOM    151 2HB  ASN A  30      -5.758 -17.982  46.478  1.00 62.77           H
ATOM    152  CG  ASN A  30      -4.822 -18.133  48.415  1.00 62.77           C
ATOM    153  OD1 ASN A  30      -3.747 -18.695  48.548  1.00 62.77           O
ATOM    154  ND2 ASN A  30      -5.783 -18.140  49.334  1.00 62.77           N
ATOM    155 1HD2 ASN A  30      -6.643 -17.659  49.162  1.00 62.77           H
ATOM    156 2HD2 ASN A  30      -5.646 -18.626  50.198  1.00 62.77           H
ATOM    157  HN  ASN A  30      -3.851 -15.304  47.816  1.00 62.77           H
ATOM    158  N   PHE A  31      -4.143 -15.009  44.910  1.00 68.55           N
ATOM    159  CA  PHE A  31      -4.476 -14.353  43.658  1.00 68.55           C
ATOM    160  C   PHE A  31      -3.627 -14.899  42.509  1.00 68.55           C
ATOM    161  O   PHE A  31      -2.401 -14.942  42.604  1.00 68.55           O
ATOM    162  HA  PHE A  31      -5.528 -14.554  43.457  1.00 68.55           H
ATOM    163  CB  PHE A  31      -4.172 -12.864  43.838  1.00 68.55           C
ATOM    164 1HB  PHE A  31      -4.660 -12.511  44.746  1.00 68.55           H
ATOM    165 2HB  PHE A  31      -3.099 -12.738  43.983  1.00 68.55           H
ATOM    166  CG  PHE A  31      -4.618 -11.991  42.664  1.00 68.55           C
ATOM    167  CD1 PHE A  31      -3.714 -11.596  41.728  1.00 68.55           C
ATOM    168  HD1 PHE A  31      -2.672 -11.901  41.814  1.00 68.55           H
ATOM    169  CD2 PHE A  31      -5.919 -11.610  42.556  1.00 68.55           C
ATOM    170  HD2 PHE A  31      -6.644 -11.926  43.307  1.00 68.55           H
ATOM    171  CE1 PHE A  31      -4.129 -10.785  40.638  1.00 68.55           C
ATOM    172  HE1 PHE A  31      -3.405 -10.468  39.888  1.00 68.55           H
ATOM    173  CE2 PHE A  31      -6.334 -10.799  41.466  1.00 68.55           C
ATOM    174  HE2 PHE A  31      -7.377 -10.494  41.380  1.00 68.55           H
ATOM    175  CZ  PHE A  31      -5.430 -10.404  40.530  1.00 68.55           C
ATOM    176  HZ  PHE A  31      -5.749  -9.782  39.694  1.00 68.55           H
ATOM    177  HN  PHE A  31      -3.772 -14.407  45.618  1.00 68.55           H
ATOM    178  N   ASN A  32      -4.312 -15.304  41.449  1.00 61.72           N
ATOM    179  CA  ASN A  32      -3.634 -15.831  40.277  1.00 61.72           C
ATOM    180  C   ASN A  32      -3.114 -14.670  39.427  1.00 61.72           C
ATOM    181  O   ASN A  32      -3.863 -14.082  38.649  1.00 61.72           O
ATOM    182  HA  ASN A  32      -2.830 -16.455  40.667  1.00 61.72           H
ATOM    183  CB  ASN A  32      -4.590 -16.657  39.414  1.00 61.72           C
ATOM    184 1HB  ASN A  32      -5.134 -17.364  40.041  1.00 61.72           H
ATOM    185 2HB  ASN A  32      -5.331 -16.002  38.956  1.00 61.72           H
ATOM    186  CG  ASN A  32      -3.829 -17.415  38.324  1.00 61.72           C
ATOM    187  OD1 ASN A  32      -2.618 -17.331  38.204  1.00 61.72           O
ATOM    188  ND2 ASN A  32      -4.604 -18.158  37.539  1.00 61.72           N
ATOM    189 1HD2 ASN A  32      -5.592 -18.183  37.692  1.00 61.72           H
ATOM    190 2HD2 ASN A  32      -4.199 -18.691  36.797  1.00 61.72           H
ATOM    191  HN  ASN A  32      -5.309 -15.275  41.383  1.00 61.72           H
ATOM    192  N   PHE A  33      -1.835 -14.374  39.607  1.00 64.32           N
ATOM    193  CA  PHE A  33      -1.186 -13.347  38.810  1.00 64.32           C
ATOM    194  C   PHE A  33      -0.767 -13.895  37.444  1.00 64.32           C
ATOM    195  O   PHE A  33       0.419 -13.920  37.119  1.00 64.32           O
ATOM    196  HA  PHE A  33      -1.907 -12.542  38.670  1.00 64.32           H
ATOM    197  CB  PHE A  33       0.064 -12.910  39.576  1.00 64.32           C
ATOM    198 1HB  PHE A  33       0.653 -13.793  39.825  1.00 64.32           H
ATOM    199 2HB  PHE A  33       0.679 -12.290  38.924  1.00 64.32           H
ATOM    200  CG  PHE A  33      -0.233 -12.134  40.861  1.00 64.32           C
ATOM    201  CD1 PHE A  33      -0.475 -10.796  40.807  1.00 64.32           C
ATOM    202  HD1 PHE A  33      -0.457 -10.277  39.849  1.00 64.32           H
ATOM    203  CD2 PHE A  33      -0.255 -12.781  42.057  1.00 64.32           C
ATOM    204  HD2 PHE A  33      -0.062 -13.853  42.100  1.00 64.32           H
ATOM    205  CE1 PHE A  33      -0.751 -10.076  42.000  1.00 64.32           C
ATOM    206  HE1 PHE A  33      -0.944  -9.005  41.957  1.00 64.32           H
ATOM    207  CE2 PHE A  33      -0.531 -12.061  43.249  1.00 64.32           C
ATOM    208  HE2 PHE A  33      -0.549 -12.580  44.207  1.00 64.32           H
ATOM    209  CZ  PHE A  33      -0.773 -10.724  43.195  1.00 64.32           C
ATOM    210  HZ  PHE A  33      -0.985 -10.171  44.111  1.00 64.32           H
ATOM    211  HN  PHE A  33      -1.247 -14.821  40.280  1.00 64.32           H
ATOM    212  N   THR A  34      -1.764 -14.320  36.682  1.00 63.65           N
ATOM    213  CA  THR A  34      -1.571 -14.557  35.261  1.00 63.65           C
ATOM    214  C   THR A  34      -1.019 -13.303  34.582  1.00 63.65           C
ATOM    215  O   THR A  34      -1.575 -12.216  34.730  1.00 63.65           O
ATOM    216  HA  THR A  34      -0.823 -15.341  35.142  1.00 63.65           H
ATOM    217  CB  THR A  34      -2.903 -15.029  34.675  1.00 63.65           C
ATOM    218  HB  THR A  34      -3.473 -14.189  34.278  1.00 63.65           H
ATOM    219  OG1 THR A  34      -3.521 -15.740  35.745  1.00 63.65           O
ATOM    220  HG1 THR A  34      -4.496 -15.858  35.560  1.00 63.65           H
ATOM    221  CG2 THR A  34      -2.722 -16.084  33.583  1.00 63.65           C
ATOM    222 1HG2 THR A  34      -2.211 -16.953  33.998  1.00 63.65           H
ATOM    223 2HG2 THR A  34      -2.127 -15.667  32.770  1.00 63.65           H
ATOM    224 3HG2 THR A  34      -3.698 -16.384  33.201  1.00 63.65           H
ATOM    225  HN  THR A  34      -2.688 -14.502  37.019  1.00 63.65           H
ATOM    226  N   ASP A  35       0.070 -13.495  33.850  1.00 68.36           N
ATOM    227  CA  ASP A  35       0.755 -12.379  33.220  1.00 68.36           C
ATOM    228  C   ASP A  35       0.083 -12.064  31.882  1.00 68.36           C
ATOM    229  O   ASP A  35       0.470 -12.603  30.847  1.00 68.36           O
ATOM    230  HA  ASP A  35       0.676 -11.556  33.931  1.00 68.36           H
ATOM    231  CB  ASP A  35       2.221 -12.718  32.945  1.00 68.36           C
ATOM    232 1HB  ASP A  35       2.623 -13.307  33.769  1.00 68.36           H
ATOM    233 2HB  ASP A  35       2.293 -13.334  32.048  1.00 68.36           H
ATOM    234  CG  ASP A  35       3.053 -11.447  32.766  1.00 68.36           C
ATOM    235  OD1 ASP A  35       2.463 -10.356  32.920  1.00 68.36           O
ATOM    236  OD2 ASP A  35       4.261 -11.595  32.479  1.00 68.36           O
ATOM    237  HN  ASP A  35       0.482 -14.391  33.686  1.00 68.36           H
ATOM    238  N   PHE A  36      -0.913 -11.192  31.948  1.00 81.99           N
ATOM    239  CA  PHE A  36      -1.595 -10.743  30.746  1.00 81.99           C
ATOM    240  C   PHE A  36      -0.893  -9.526  30.139  1.00 81.99           C
ATOM    241  O   PHE A  36      -1.243  -9.084  29.046  1.00 81.99           O
ATOM    242  HA  PHE A  36      -1.570 -11.567  30.033  1.00 81.99           H
ATOM    243  CB  PHE A  36      -3.013 -10.346  31.158  1.00 81.99           C
ATOM    244 1HB  PHE A  36      -2.956  -9.654  31.998  1.00 81.99           H
ATOM    245 2HB  PHE A  36      -3.483  -9.809  30.334  1.00 81.99           H
ATOM    246  CG  PHE A  36      -3.902 -11.528  31.549  1.00 81.99           C
ATOM    247  CD1 PHE A  36      -3.891 -12.664  30.801  1.00 81.99           C
ATOM    248  HD1 PHE A  36      -3.249 -12.732  29.923  1.00 81.99           H
ATOM    249  CD2 PHE A  36      -4.703 -11.444  32.645  1.00 81.99           C
ATOM    250  HD2 PHE A  36      -4.712 -10.533  33.244  1.00 81.99           H
ATOM    251  CE1 PHE A  36      -4.715 -13.762  31.164  1.00 81.99           C
ATOM    252  HE1 PHE A  36      -4.706 -14.672  30.565  1.00 81.99           H
ATOM    253  CE2 PHE A  36      -5.528 -12.541  33.008  1.00 81.99           C
ATOM    254  HE2 PHE A  36      -6.170 -12.473  33.886  1.00 81.99           H
ATOM    255  CZ  PHE A  36      -5.516 -13.677  32.260  1.00 81.99           C
ATOM    256  HZ  PHE A  36      -6.149 -14.520  32.539  1.00 81.99           H
ATOM    257  HN  PHE A  36      -1.254 -10.795  32.800  1.00 81.99           H
ATOM    258  N   TYR A  37       0.085  -9.019  30.876  1.00 86.88           N
ATOM    259  CA  TYR A  37       0.887  -7.908  30.392  1.00 86.88           C
ATOM    260  C   TYR A  37       2.077  -8.407  29.571  1.00 86.88           C
ATOM    261  O   TYR A  37       2.982  -9.046  30.106  1.00 86.88           O
ATOM    262  HA  TYR A  37       0.253  -7.287  29.759  1.00 86.88           H
ATOM    263  CB  TYR A  37       1.408  -7.191  31.639  1.00 86.88           C
ATOM    264 1HB  TYR A  37       0.567  -6.965  32.294  1.00 86.88           H
ATOM    265 2HB  TYR A  37       2.066  -7.866  32.186  1.00 86.88           H
ATOM    266  CG  TYR A  37       2.165  -5.895  31.340  1.00 86.88           C
ATOM    267  CD1 TYR A  37       3.542  -5.904  31.255  1.00 86.88           C
ATOM    268  HD1 TYR A  37       4.091  -6.835  31.400  1.00 86.88           H
ATOM    269  CD2 TYR A  37       1.470  -4.717  31.156  1.00 86.88           C
ATOM    270  HD2 TYR A  37       0.382  -4.709  31.224  1.00 86.88           H
ATOM    271  CE1 TYR A  37       4.254  -4.684  30.974  1.00 86.88           C
ATOM    272  HE1 TYR A  37       5.342  -4.678  30.904  1.00 86.88           H
ATOM    273  CE2 TYR A  37       2.182  -3.497  30.875  1.00 86.88           C
ATOM    274  HE2 TYR A  37       1.646  -2.560  30.728  1.00 86.88           H
ATOM    275  CZ  TYR A  37       3.539  -3.541  30.798  1.00 86.88           C
ATOM    276  OH  TYR A  37       4.212  -2.389  30.532  1.00 86.88           O
ATOM    277  HH  TYR A  37       3.565  -1.655  30.329  1.00 86.88           H
ATOM    278  HN  TYR A  37       0.332  -9.355  31.785  1.00 86.88           H
ATOM    279  N   CYS A  38       2.038  -8.097  28.283  1.00 90.18           N
ATOM    280  CA  CYS A  38       3.038  -8.607  27.360  1.00 90.18           C
ATOM    281  C   CYS A  38       4.065  -7.501  27.105  1.00 90.18           C
ATOM    282  O   CYS A  38       3.736  -6.464  26.530  1.00 90.18           O
ATOM    283  HA  CYS A  38       3.505  -9.463  27.846  1.00 90.18           H
ATOM    284  CB  CYS A  38       2.406  -9.108  26.061  1.00 90.18           C
ATOM    285 1HB  CYS A  38       1.613  -9.822  26.285  1.00 90.18           H
ATOM    286 2HB  CYS A  38       1.945  -8.277  25.526  1.00 90.18           H
ATOM    287  SG  CYS A  38       3.678  -9.898  25.009  1.00 90.18           S
ATOM    288  HN  CYS A  38       1.342  -7.511  27.870  1.00 90.18           H
ATOM    289  N   GLU A  39       5.287  -7.759  27.546  1.00 82.03           N
ATOM    290  CA  GLU A  39       6.405  -6.898  27.199  1.00 82.03           C
ATOM    291  C   GLU A  39       6.994  -7.311  25.848  1.00 82.03           C
ATOM    292  O   GLU A  39       7.374  -8.466  25.660  1.00 82.03           O
ATOM    293  HA  GLU A  39       5.986  -5.894  27.128  1.00 82.03           H
ATOM    294  CB  GLU A  39       7.474  -6.919  28.293  1.00 82.03           C
ATOM    295 1HB  GLU A  39       7.817  -7.942  28.451  1.00 82.03           H
ATOM    296 2HB  GLU A  39       8.278  -6.230  28.035  1.00 82.03           H
ATOM    297  CG  GLU A  39       6.903  -6.435  29.627  1.00 82.03           C
ATOM    298 1HG  GLU A  39       6.404  -5.476  29.487  1.00 82.03           H
ATOM    299 2HG  GLU A  39       6.149  -7.138  29.981  1.00 82.03           H
ATOM    300  CD  GLU A  39       8.008  -6.292  30.677  1.00 82.03           C
ATOM    301  OE1 GLU A  39       7.708  -5.708  31.740  1.00 82.03           O
ATOM    302  OE2 GLU A  39       9.126  -6.772  30.392  1.00 82.03           O
ATOM    303  HN  GLU A  39       5.519  -8.537  28.129  1.00 82.03           H
ATOM    304  N   LYS A  40       7.051  -6.345  24.943  1.00 88.83           N
ATOM    305  CA  LYS A  40       7.408  -6.632  23.564  1.00 88.83           C
ATOM    306  C   LYS A  40       8.787  -6.041  23.266  1.00 88.83           C
ATOM    307  O   LYS A  40       9.057  -5.621  22.142  1.00 88.83           O
ATOM    308  HA  LYS A  40       7.467  -7.716  23.461  1.00 88.83           H
ATOM    309  CB  LYS A  40       6.312  -6.146  22.614  1.00 88.83           C
ATOM    310 1HB  LYS A  40       6.133  -5.082  22.773  1.00 88.83           H
ATOM    311 2HB  LYS A  40       6.643  -6.262  21.582  1.00 88.83           H
ATOM    312  CG  LYS A  40       5.013  -6.925  22.830  1.00 88.83           C
ATOM    313 1HG  LYS A  40       5.208  -7.994  22.743  1.00 88.83           H
ATOM    314 2HG  LYS A  40       4.644  -6.750  23.841  1.00 88.83           H
ATOM    315  CD  LYS A  40       3.949  -6.511  21.812  1.00 88.83           C
ATOM    316 1HD  LYS A  40       3.721  -5.451  21.930  1.00 88.83           H
ATOM    317 2HD  LYS A  40       4.336  -6.643  20.802  1.00 88.83           H
ATOM    318  CE  LYS A  40       2.672  -7.335  21.988  1.00 88.83           C
ATOM    319 1HE  LYS A  40       2.898  -8.395  21.870  1.00 88.83           H
ATOM    320 2HE  LYS A  40       2.282  -7.202  22.997  1.00 88.83           H
ATOM    321  NZ  LYS A  40       1.651  -6.926  20.997  1.00 88.83           N
ATOM    322 1HZ  LYS A  40       0.927  -7.634  20.946  1.00 88.83           H
ATOM    323 2HZ  LYS A  40       1.241  -6.043  21.280  1.00 88.83           H
ATOM    324 3HZ  LYS A  40       2.086  -6.820  20.087  1.00 88.83           H
ATOM    325  HN  LYS A  40       6.858  -5.384  25.138  1.00 88.83           H
ATOM    326  N   ASN A  41       9.625  -6.027  24.293  1.00 82.43           N
ATOM    327  CA  ASN A  41      10.968  -5.491  24.156  1.00 82.43           C
ATOM    328  C   ASN A  41      11.691  -6.220  23.022  1.00 82.43           C
ATOM    329  O   ASN A  41      12.418  -5.603  22.246  1.00 82.43           O
ATOM    330  HA  ASN A  41      10.833  -4.429  23.950  1.00 82.43           H
ATOM    331  CB  ASN A  41      11.776  -5.694  25.440  1.00 82.43           C
ATOM    332 1HB  ASN A  41      11.676  -6.726  25.776  1.00 82.43           H
ATOM    333 2HB  ASN A  41      12.834  -5.526  25.238  1.00 82.43           H
ATOM    334  CG  ASN A  41      11.303  -4.744  26.542  1.00 82.43           C
ATOM    335  OD1 ASN A  41      10.864  -3.633  26.293  1.00 82.43           O
ATOM    336  ND2 ASN A  41      11.418  -5.241  27.770  1.00 82.43           N
ATOM    337 1HD2 ASN A  41      11.786  -6.161  27.905  1.00 82.43           H
ATOM    338 2HD2 ASN A  41      11.135  -4.695  28.559  1.00 82.43           H
ATOM    339  HN  ASN A  41       9.398  -6.372  25.204  1.00 82.43           H
ATOM    340  N   ASN A  42      11.464  -7.525  22.962  1.00 84.18           N
ATOM    341  CA  ASN A  42      12.142  -8.357  21.983  1.00 84.18           C
ATOM    342  C   ASN A  42      11.736  -7.915  20.575  1.00 84.18           C
ATOM    343  O   ASN A  42      12.557  -7.918  19.659  1.00 84.18           O
ATOM    344  HA  ASN A  42      13.206  -8.215  22.174  1.00 84.18           H
ATOM    345  CB  ASN A  42      11.754  -9.828  22.147  1.00 84.18           C
ATOM    346 1HB  ASN A  42      10.671  -9.931  22.079  1.00 84.18           H
ATOM    347 2HB  ASN A  42      12.181 -10.414  21.333  1.00 84.18           H
ATOM    348  CG  ASN A  42      12.241 -10.377  23.489  1.00 84.18           C
ATOM    349  OD1 ASN A  42      12.984  -9.740  24.217  1.00 84.18           O
ATOM    350  ND2 ASN A  42      11.783 -11.593  23.774  1.00 84.18           N
ATOM    351 1HD2 ASN A  42      11.177 -12.062  23.133  1.00 84.18           H
ATOM    352 2HD2 ASN A  42      12.046 -12.038  24.630  1.00 84.18           H
ATOM    353  HN  ASN A  42      10.833  -8.011  23.565  1.00 84.18           H
ATOM    354  N   VAL A  43      10.470  -7.546  20.447  1.00 91.38           N
ATOM    355  CA  VAL A  43       9.931  -7.158  19.155  1.00 91.38           C
ATOM    356  C   VAL A  43      10.582  -5.848  18.708  1.00 91.38           C
ATOM    357  O   VAL A  43      10.906  -5.681  17.534  1.00 91.38           O
ATOM    358  HA  VAL A  43      10.191  -7.940  18.442  1.00 91.38           H
ATOM    359  CB  VAL A  43       8.405  -7.073  19.230  1.00 91.38           C
ATOM    360  HB  VAL A  43       8.147  -6.242  19.887  1.00 91.38           H
ATOM    361  CG1 VAL A  43       7.804  -6.785  17.852  1.00 91.38           C
ATOM    362 1HG1 VAL A  43       8.189  -5.836  17.479  1.00 91.38           H
ATOM    363 2HG1 VAL A  43       8.076  -7.584  17.163  1.00 91.38           H
ATOM    364 3HG1 VAL A  43       6.719  -6.729  17.934  1.00 91.38           H
ATOM    365  CG2 VAL A  43       7.813  -8.349  19.831  1.00 91.38           C
ATOM    366 1HG2 VAL A  43       8.085  -9.203  19.210  1.00 91.38           H
ATOM    367 2HG2 VAL A  43       8.205  -8.492  20.838  1.00 91.38           H
ATOM    368 3HG2 VAL A  43       6.727  -8.262  19.872  1.00 91.38           H
ATOM    369  HN  VAL A  43       9.819  -7.510  21.205  1.00 91.38           H
ATOM    370  N   ARG A  44      10.753  -4.951  19.669  1.00 86.85           N
ATOM    371  CA  ARG A  44      11.330  -3.649  19.383  1.00 86.85           C
ATOM    372  C   ARG A  44      12.797  -3.796  18.976  1.00 86.85           C
ATOM    373  O   ARG A  44      13.278  -3.076  18.102  1.00 86.85           O
ATOM    374  HA  ARG A  44      10.733  -3.254  18.561  1.00 86.85           H
ATOM    375  CB  ARG A  44      11.235  -2.725  20.599  1.00 86.85           C
ATOM    376 1HB  ARG A  44      11.654  -3.224  21.473  1.00 86.85           H
ATOM    377 2HB  ARG A  44      11.832  -1.829  20.427  1.00 86.85           H
ATOM    378  CG  ARG A  44       9.783  -2.332  20.877  1.00 86.85           C
ATOM    379 1HG  ARG A  44       9.298  -2.036  19.946  1.00 86.85           H
ATOM    380 2HG  ARG A  44       9.236  -3.193  21.261  1.00 86.85           H
ATOM    381  CD  ARG A  44       9.709  -1.183  21.884  1.00 86.85           C
ATOM    382 1HD  ARG A  44      10.405  -0.394  21.600  1.00 86.85           H
ATOM    383 2HD  ARG A  44       8.711  -0.744  21.876  1.00 86.85           H
ATOM    384  NE  ARG A  44      10.032  -1.678  23.241  1.00 86.85           N
ATOM    385  HE  ARG A  44      10.995  -1.803  23.477  1.00 86.85           H
ATOM    386  CZ  ARG A  44       9.114  -1.968  24.173  1.00 86.85           C
ATOM    387  NH1 ARG A  44       7.808  -1.819  23.911  1.00 86.85           N
ATOM    388 1HH1 ARG A  44       7.512  -1.489  23.014  1.00 86.85           H
ATOM    389 2HH1 ARG A  44       7.129  -2.039  24.612  1.00 86.85           H
ATOM    390  NH2 ARG A  44       9.521  -2.410  25.370  1.00 86.85           N
ATOM    391 1HH2 ARG A  44       8.849  -2.632  26.077  1.00 86.85           H
ATOM    392 2HH2 ARG A  44      10.497  -2.519  25.558  1.00 86.85           H
ATOM    393  HN  ARG A  44      10.507  -5.103  20.626  1.00 86.85           H
ATOM    394  N   GLN A  45      13.469  -4.733  19.629  1.00 83.46           N
ATOM    395  CA  GLN A  45      14.868  -4.993  19.337  1.00 83.46           C
ATOM    396  C   GLN A  45      15.025  -5.503  17.903  1.00 83.46           C
ATOM    397  O   GLN A  45      15.895  -5.041  17.167  1.00 83.46           O
ATOM    398  HA  GLN A  45      15.370  -4.031  19.444  1.00 83.46           H
ATOM    399  CB  GLN A  45      15.463  -5.983  20.340  1.00 83.46           C
ATOM    400 1HB  GLN A  45      14.769  -6.808  20.497  1.00 83.46           H
ATOM    401 2HB  GLN A  45      16.380  -6.410  19.934  1.00 83.46           H
ATOM    402  CG  GLN A  45      15.760  -5.298  21.676  1.00 83.46           C
ATOM    403 1HG  GLN A  45      16.452  -4.471  21.518  1.00 83.46           H
ATOM    404 2HG  GLN A  45      14.843  -4.874  22.083  1.00 83.46           H
ATOM    405  CD  GLN A  45      16.360  -6.288  22.677  1.00 83.46           C
ATOM    406  OE1 GLN A  45      16.445  -7.480  22.435  1.00 83.46           O
ATOM    407  NE2 GLN A  45      16.769  -5.728  23.812  1.00 83.46           N
ATOM    408 1HE2 GLN A  45      16.670  -4.742  23.947  1.00 83.46           H
ATOM    409 2HE2 GLN A  45      17.175  -6.292  24.530  1.00 83.46           H
ATOM    410  HN  GLN A  45      13.073  -5.308  20.345  1.00 83.46           H
ATOM    411  N   PHE A  46      14.168  -6.450  17.549  1.00 92.58           N
ATOM    412  CA  PHE A  46      14.186  -7.013  16.210  1.00 92.58           C
ATOM    413  C   PHE A  46      14.033  -5.918  15.153  1.00 92.58           C
ATOM    414  O   PHE A  46      14.811  -5.854  14.203  1.00 92.58           O
ATOM    415  HA  PHE A  46      15.148  -7.509  16.080  1.00 92.58           H
ATOM    416  CB  PHE A  46      12.996  -7.971  16.111  1.00 92.58           C
ATOM    417 1HB  PHE A  46      13.153  -8.800  16.801  1.00 92.58           H
ATOM    418 2HB  PHE A  46      12.096  -7.450  16.437  1.00 92.58           H
ATOM    419  CG  PHE A  46      12.764  -8.531  14.707  1.00 92.58           C
ATOM    420  CD1 PHE A  46      11.868  -7.933  13.876  1.00 92.58           C
ATOM    421  HD1 PHE A  46      11.317  -7.055  14.210  1.00 92.58           H
ATOM    422  CD2 PHE A  46      13.452  -9.627  14.289  1.00 92.58           C
ATOM    423  HD2 PHE A  46      14.170 -10.106  14.955  1.00 92.58           H
ATOM    424  CE1 PHE A  46      11.652  -8.453  12.572  1.00 92.58           C
ATOM    425  HE1 PHE A  46      10.935  -7.974  11.906  1.00 92.58           H
ATOM    426  CE2 PHE A  46      13.236 -10.147  12.986  1.00 92.58           C
ATOM    427  HE2 PHE A  46      13.788 -11.026  12.651  1.00 92.58           H
ATOM    428  CZ  PHE A  46      12.341  -9.549  12.155  1.00 92.58           C
ATOM    429  HZ  PHE A  46      12.175  -9.949  11.154  1.00 92.58           H
ATOM    430  HN  PHE A  46      13.472  -6.831  18.158  1.00 92.58           H
ATOM    431  N   ALA A  47      13.024  -5.083  15.353  1.00 93.21           N
ATOM    432  CA  ALA A  47      12.713  -4.040  14.391  1.00 93.21           C
ATOM    433  C   ALA A  47      13.922  -3.115  14.240  1.00 93.21           C
ATOM    434  O   ALA A  47      14.256  -2.700  13.131  1.00 93.21           O
ATOM    435  HA  ALA A  47      12.512  -4.520  13.433  1.00 93.21           H
ATOM    436  CB  ALA A  47      11.457  -3.289  14.839  1.00 93.21           C
ATOM    437 1HB  ALA A  47      10.621  -3.986  14.902  1.00 93.21           H
ATOM    438 2HB  ALA A  47      11.631  -2.841  15.817  1.00 93.21           H
ATOM    439 3HB  ALA A  47      11.224  -2.507  14.117  1.00 93.21           H
ATOM    440  HN  ALA A  47      12.425  -5.111  16.154  1.00 93.21           H
ATOM    441  N   SER A  48      14.545  -2.818  15.371  1.00 91.57           N
ATOM    442  CA  SER A  48      15.580  -1.799  15.410  1.00 91.57           C
ATOM    443  C   SER A  48      16.794  -2.255  14.598  1.00 91.57           C
ATOM    444  O   SER A  48      17.565  -1.430  14.110  1.00 91.57           O
ATOM    445  HA  SER A  48      15.131  -0.913  14.961  1.00 91.57           H
ATOM    446  CB  SER A  48      15.992  -1.487  16.850  1.00 91.57           C
ATOM    447 1HB  SER A  48      16.624  -0.599  16.862  1.00 91.57           H
ATOM    448 2HB  SER A  48      15.104  -1.254  17.438  1.00 91.57           H
ATOM    449  OG  SER A  48      16.689  -2.573  17.454  1.00 91.57           O
ATOM    450  HG  SER A  48      16.356  -3.441  17.084  1.00 91.57           H
ATOM    451  HN  SER A  48      14.353  -3.259  16.247  1.00 91.57           H
ATOM    452  N   HIS A  49      16.927  -3.568  14.480  1.00 87.43           N
ATOM    453  CA  HIS A  49      18.101  -4.148  13.848  1.00 87.43           C
ATOM    454  C   HIS A  49      17.829  -4.359  12.357  1.00 87.43           C
ATOM    455  O   HIS A  49      18.671  -4.041  11.518  1.00 87.43           O
ATOM    456  HA  HIS A  49      18.907  -3.423  13.962  1.00 87.43           H
ATOM    457  CB  HIS A  49      18.523  -5.433  14.562  1.00 87.43           C
ATOM    458 1HB  HIS A  49      17.647  -6.069  14.692  1.00 87.43           H
ATOM    459 2HB  HIS A  49      19.220  -5.978  13.925  1.00 87.43           H
ATOM    460  CG  HIS A  49      19.166  -5.205  15.909  1.00 87.43           C
ATOM    461  ND1 HIS A  49      20.265  -4.383  16.085  1.00 87.43           N
ATOM    462  HD1 HIS A  49      20.733  -3.870  15.366  1.00 87.43           H
ATOM    463  CD2 HIS A  49      18.853  -5.699  17.141  1.00 87.43           C
ATOM    464  HD2 HIS A  49      18.035  -6.384  17.364  1.00 87.43           H
ATOM    465  CE1 HIS A  49      20.591  -4.389  17.369  1.00 87.43           C
ATOM    466  HE1 HIS A  49      21.414  -3.839  17.825  1.00 87.43           H
ATOM    467  NE2 HIS A  49      19.715  -5.206  18.022  1.00 87.43           N
ATOM    468  HN  HIS A  49      16.253  -4.230  14.806  1.00 87.43           H
ATOM    469  N   PHE A  50      16.651  -4.894  12.073  1.00 81.04           N
ATOM    470  CA  PHE A  50      16.383  -5.461  10.762  1.00 81.04           C
ATOM    471  C   PHE A  50      15.671  -4.449   9.862  1.00 81.04           C
ATOM    472  O   PHE A  50      15.909  -4.410   8.656  1.00 81.04           O
ATOM    473  HA  PHE A  50      17.344  -5.724  10.321  1.00 81.04           H
ATOM    474  CB  PHE A  50      15.467  -6.668  10.976  1.00 81.04           C
ATOM    475 1HB  PHE A  50      14.665  -6.386  11.657  1.00 81.04           H
ATOM    476 2HB  PHE A  50      15.001  -6.930  10.026  1.00 81.04           H
ATOM    477  CG  PHE A  50      16.182  -7.900  11.534  1.00 81.04           C
ATOM    478  CD1 PHE A  50      16.905  -8.700  10.705  1.00 81.04           C
ATOM    479  HD1 PHE A  50      16.976  -8.463   9.643  1.00 81.04           H
ATOM    480  CD2 PHE A  50      16.094  -8.196  12.858  1.00 81.04           C
ATOM    481  HD2 PHE A  50      15.514  -7.555  13.522  1.00 81.04           H
ATOM    482  CE1 PHE A  50      17.569  -9.844  11.223  1.00 81.04           C
ATOM    483  HE1 PHE A  50      18.148 -10.485  10.559  1.00 81.04           H
ATOM    484  CE2 PHE A  50      16.757  -9.339  13.376  1.00 81.04           C
ATOM    485  HE2 PHE A  50      16.687  -9.576  14.437  1.00 81.04           H
ATOM    486  CZ  PHE A  50      17.481 -10.139  12.547  1.00 81.04           C
ATOM    487  HZ  PHE A  50      17.990 -11.017  12.945  1.00 81.04           H
ATOM    488  HN  PHE A  50      15.888  -4.943  12.718  1.00 81.04           H
ATOM    489  N   LEU A  51      14.812  -3.654  10.483  1.00 93.97           N
ATOM    490  CA  LEU A  51      13.901  -2.805   9.733  1.00 93.97           C
ATOM    491  C   LEU A  51      14.684  -1.646   9.114  1.00 93.97           C
ATOM    492  O   LEU A  51      14.513  -1.335   7.936  1.00 93.97           O
ATOM    493  HA  LEU A  51      13.482  -3.408   8.928  1.00 93.97           H
ATOM    494  CB  LEU A  51      12.736  -2.357  10.618  1.00 93.97           C
ATOM    495 1HB  LEU A  51      13.140  -1.794  11.459  1.00 93.97           H
ATOM    496 2HB  LEU A  51      12.113  -1.671  10.044  1.00 93.97           H
ATOM    497  CG  LEU A  51      11.844  -3.472  11.168  1.00 93.97           C
ATOM    498  HG  LEU A  51      12.428  -4.057  11.879  1.00 93.97           H
ATOM    499  CD1 LEU A  51      10.651  -2.894  11.931  1.00 93.97           C
ATOM    500 1HD1 LEU A  51      11.011  -2.291  12.765  1.00 93.97           H
ATOM    501 2HD1 LEU A  51      10.058  -2.271  11.261  1.00 93.97           H
ATOM    502 3HD1 LEU A  51      10.034  -3.708  12.312  1.00 93.97           H
ATOM    503  CD2 LEU A  51      11.405  -4.424  10.053  1.00 93.97           C
ATOM    504 1HD2 LEU A  51      10.845  -3.868   9.301  1.00 93.97           H
ATOM    505 2HD2 LEU A  51      12.284  -4.874   9.593  1.00 93.97           H
ATOM    506 3HD2 LEU A  51      10.773  -5.207  10.472  1.00 93.97           H
ATOM    507  HN  LEU A  51      14.733  -3.584  11.477  1.00 93.97           H
ATOM    508  N   PRO A  52      15.554  -0.988   9.892  1.00 95.81           N
ATOM    509  CA  PRO A  52      16.204   0.240   9.426  1.00 95.81           C
ATOM    510  C   PRO A  52      16.886   0.057   8.080  1.00 95.81           C
ATOM    511  O   PRO A  52      16.689   0.856   7.166  1.00 95.81           O
ATOM    512  HA  PRO A  52      15.459   1.020   9.264  1.00 95.81           H
ATOM    513  CB  PRO A  52      17.210   0.560  10.534  1.00 95.81           C
ATOM    514 1HB  PRO A  52      18.186   0.122  10.328  1.00 95.81           H
ATOM    515 2HB  PRO A  52      17.360   1.635  10.641  1.00 95.81           H
ATOM    516  CG  PRO A  52      16.570  -0.046  11.777  1.00 95.81           C
ATOM    517 1HG  PRO A  52      17.302  -0.215  12.567  1.00 95.81           H
ATOM    518 2HG  PRO A  52      15.808   0.608  12.201  1.00 95.81           H
ATOM    519  CD  PRO A  52      15.982  -1.347  11.256  1.00 95.81           C
ATOM    520 1HD  PRO A  52      16.719  -2.150  11.246  1.00 95.81           H
ATOM    521 2HD  PRO A  52      15.150  -1.690  11.872  1.00 95.81           H
ATOM    522  N   PRO A  53      17.701  -0.996   7.927  1.00 95.99           N
ATOM    523  CA  PRO A  53      18.473  -1.179   6.695  1.00 95.99           C
ATOM    524  C   PRO A  53      17.588  -1.513   5.505  1.00 95.99           C
ATOM    525  O   PRO A  53      17.875  -1.107   4.380  1.00 95.99           O
ATOM    526  HA  PRO A  53      18.975  -0.250   6.423  1.00 95.99           H
ATOM    527  CB  PRO A  53      19.428  -2.326   7.032  1.00 95.99           C
ATOM    528 1HB  PRO A  53      19.644  -2.938   6.157  1.00 95.99           H
ATOM    529 2HB  PRO A  53      20.383  -1.956   7.405  1.00 95.99           H
ATOM    530  CG  PRO A  53      18.690  -3.105   8.083  1.00 95.99           C
ATOM    531 1HG  PRO A  53      18.000  -3.819   7.632  1.00 95.99           H
ATOM    532 2HG  PRO A  53      19.378  -3.678   8.705  1.00 95.99           H
ATOM    533  CD  PRO A  53      17.954  -2.079   8.894  1.00 95.99           C
ATOM    534 1HD  PRO A  53      17.025  -2.479   9.300  1.00 95.99           H
ATOM    535 2HD  PRO A  53      18.549  -1.733   9.739  1.00 95.99           H
ATOM    536  N   LEU A  54      16.526  -2.253   5.787  1.00 94.09           N
ATOM    537  CA  LEU A  54      15.619  -2.690   4.739  1.00 94.09           C
ATOM    538  C   LEU A  54      14.907  -1.473   4.146  1.00 94.09           C
ATOM    539  O   LEU A  54      14.737  -1.379   2.931  1.00 94.09           O
ATOM    540  HA  LEU A  54      16.221  -3.153   3.958  1.00 94.09           H
ATOM    541  CB  LEU A  54      14.665  -3.762   5.270  1.00 94.09           C
ATOM    542 1HB  LEU A  54      14.169  -3.372   6.159  1.00 94.09           H
ATOM    543 2HB  LEU A  54      13.890  -3.933   4.522  1.00 94.09           H
ATOM    544  CG  LEU A  54      15.299  -5.109   5.623  1.00 94.09           C
ATOM    545  HG  LEU A  54      16.061  -4.938   6.383  1.00 94.09           H
ATOM    546  CD1 LEU A  54      14.264  -6.061   6.227  1.00 94.09           C
ATOM    547 1HD1 LEU A  54      13.851  -5.620   7.134  1.00 94.09           H
ATOM    548 2HD1 LEU A  54      13.463  -6.230   5.507  1.00 94.09           H
ATOM    549 3HD1 LEU A  54      14.741  -7.010   6.468  1.00 94.09           H
ATOM    550  CD2 LEU A  54      16.000  -5.720   4.408  1.00 94.09           C
ATOM    551 1HD2 LEU A  54      15.275  -5.874   3.609  1.00 94.09           H
ATOM    552 2HD2 LEU A  54      16.783  -5.045   4.063  1.00 94.09           H
ATOM    553 3HD2 LEU A  54      16.442  -6.677   4.687  1.00 94.09           H
ATOM    554  HN  LEU A  54      16.282  -2.552   6.709  1.00 94.09           H
ATOM    555  N   TYR A  55      14.510  -0.570   5.031  1.00 94.61           N
ATOM    556  CA  TYR A  55      13.781   0.616   4.614  1.00 94.61           C
ATOM    557  C   TYR A  55      14.678   1.553   3.801  1.00 94.61           C
ATOM    558  O   TYR A  55      14.230   2.158   2.829  1.00 94.61           O
ATOM    559  HA  TYR A  55      12.945   0.297   3.993  1.00 94.61           H
ATOM    560  CB  TYR A  55      13.358   1.325   5.902  1.00 94.61           C
ATOM    561 1HB  TYR A  55      14.210   1.364   6.581  1.00 94.61           H
ATOM    562 2HB  TYR A  55      13.092   2.356   5.667  1.00 94.61           H
ATOM    563  CG  TYR A  55      12.182   0.661   6.620  1.00 94.61           C
ATOM    564  CD1 TYR A  55      11.640  -0.506   6.122  1.00 94.61           C
ATOM    565  HD1 TYR A  55      12.049  -0.955   5.217  1.00 94.61           H
ATOM    566  CD2 TYR A  55      11.663   1.229   7.766  1.00 94.61           C
ATOM    567  HD2 TYR A  55      12.092   2.151   8.159  1.00 94.61           H
ATOM    568  CE1 TYR A  55      10.533  -1.132   6.798  1.00 94.61           C
ATOM    569  HE1 TYR A  55      10.095  -2.054   6.416  1.00 94.61           H
ATOM    570  CE2 TYR A  55      10.556   0.604   8.442  1.00 94.61           C
ATOM    571  HE2 TYR A  55      10.137   1.042   9.348  1.00 94.61           H
ATOM    572  CZ  TYR A  55      10.046  -0.546   7.925  1.00 94.61           C
ATOM    573  OH  TYR A  55       9.000  -1.137   8.563  1.00 94.61           O
ATOM    574  HH  TYR A  55       8.705  -1.948   8.059  1.00 94.61           H
ATOM    575  HN  TYR A  55      14.677  -0.639   6.014  1.00 94.61           H
ATOM    576  N   TRP A  56      15.928   1.643   4.231  1.00 93.11           N
ATOM    577  CA  TRP A  56      16.901   2.468   3.534  1.00 93.11           C
ATOM    578  C   TRP A  56      17.090   1.891   2.130  1.00 93.11           C
ATOM    579  O   TRP A  56      17.148   2.636   1.152  1.00 93.11           O
ATOM    580  HA  TRP A  56      16.497   3.478   3.471  1.00 93.11           H
ATOM    581  CB  TRP A  56      18.208   2.559   4.324  1.00 93.11           C
ATOM    582 1HB  TRP A  56      18.423   1.586   4.764  1.00 93.11           H
ATOM    583 2HB  TRP A  56      19.022   2.785   3.635  1.00 93.11           H
ATOM    584  CG  TRP A  56      18.192   3.613   5.434  1.00 93.11           C
ATOM    585  CD1 TRP A  56      18.301   3.420   6.755  1.00 93.11           C
ATOM    586  HD1 TRP A  56      18.419   2.444   7.225  1.00 93.11           H
ATOM    587  CD2 TRP A  56      18.056   5.039   5.263  1.00 93.11           C
ATOM    588  NE1 TRP A  56      18.244   4.613   7.446  1.00 93.11           N
ATOM    589  HE1 TRP A  56      18.302   4.726   8.438  1.00 93.11           H
ATOM    590  CE2 TRP A  56      18.090   5.629   6.510  1.00 93.11           C
ATOM    591  CE3 TRP A  56      17.908   5.806   4.094  1.00 93.11           C
ATOM    592  HE3 TRP A  56      17.878   5.364   3.098  1.00 93.11           H
ATOM    593  CZ2 TRP A  56      17.982   7.011   6.707  1.00 93.11           C
ATOM    594  HZ2 TRP A  56      18.012   7.453   7.703  1.00 93.11           H
ATOM    595  CZ3 TRP A  56      17.801   7.185   4.308  1.00 93.11           C
ATOM    596  HZ3 TRP A  56      17.685   7.826   3.434  1.00 93.11           H
ATOM    597  CH2 TRP A  56      17.834   7.794   5.557  1.00 93.11           C
ATOM    598  HH2 TRP A  56      17.745   8.878   5.640  1.00 93.11           H
ATOM    599  HN  TRP A  56      16.279   1.166   5.037  1.00 93.11           H
ATOM    600  N   LEU A  57      17.181   0.571   2.074  1.00 93.10           N
ATOM    601  CA  LEU A  57      17.370  -0.114   0.806  1.00 93.10           C
ATOM    602  C   LEU A  57      16.195   0.205  -0.120  1.00 93.10           C
ATOM    603  O   LEU A  57      16.394   0.612  -1.264  1.00 93.10           O
ATOM    604  HA  LEU A  57      18.281   0.279   0.355  1.00 93.10           H
ATOM    605  CB  LEU A  57      17.586  -1.611   1.032  1.00 93.10           C
ATOM    606 1HB  LEU A  57      18.453  -1.739   1.680  1.00 93.10           H
ATOM    607 2HB  LEU A  57      16.724  -2.005   1.572  1.00 93.10           H
ATOM    608  CG  LEU A  57      17.794  -2.457  -0.226  1.00 93.10           C
ATOM    609  HG  LEU A  57      16.969  -2.260  -0.910  1.00 93.10           H
ATOM    610  CD1 LEU A  57      19.084  -2.059  -0.946  1.00 93.10           C
ATOM    611 1HD1 LEU A  57      19.030  -1.009  -1.235  1.00 93.10           H
ATOM    612 2HD1 LEU A  57      19.934  -2.209  -0.279  1.00 93.10           H
ATOM    613 3HD1 LEU A  57      19.208  -2.675  -1.836  1.00 93.10           H
ATOM    614  CD2 LEU A  57      17.760  -3.950   0.105  1.00 93.10           C
ATOM    615 1HD2 LEU A  57      18.551  -4.183   0.818  1.00 93.10           H
ATOM    616 2HD2 LEU A  57      16.793  -4.203   0.540  1.00 93.10           H
ATOM    617 3HD2 LEU A  57      17.910  -4.528  -0.807  1.00 93.10           H
ATOM    618  HN  LEU A  57      17.128  -0.028   2.873  1.00 93.10           H
ATOM    619  N   VAL A  58      14.996   0.007   0.408  1.00 95.22           N
ATOM    620  CA  VAL A  58      13.790   0.209  -0.377  1.00 95.22           C
ATOM    621  C   VAL A  58      13.741   1.657  -0.868  1.00 95.22           C
ATOM    622  O   VAL A  58      13.407   1.914  -2.023  1.00 95.22           O
ATOM    623  HA  VAL A  58      13.846  -0.453  -1.242  1.00 95.22           H
ATOM    624  CB  VAL A  58      12.560  -0.186   0.442  1.00 95.22           C
ATOM    625  HB  VAL A  58      12.585   0.375   1.376  1.00 95.22           H
ATOM    626  CG1 VAL A  58      11.269   0.182  -0.293  1.00 95.22           C
ATOM    627 1HG1 VAL A  58      11.244   1.258  -0.465  1.00 95.22           H
ATOM    628 2HG1 VAL A  58      11.235  -0.340  -1.249  1.00 95.22           H
ATOM    629 3HG1 VAL A  58      10.411  -0.110   0.312  1.00 95.22           H
ATOM    630  CG2 VAL A  58      12.587  -1.676   0.789  1.00 95.22           C
ATOM    631 1HG2 VAL A  58      12.598  -2.263  -0.130  1.00 95.22           H
ATOM    632 2HG2 VAL A  58      13.481  -1.897   1.372  1.00 95.22           H
ATOM    633 3HG2 VAL A  58      11.702  -1.930   1.372  1.00 95.22           H
ATOM    634  HN  VAL A  58      14.842  -0.284   1.352  1.00 95.22           H
ATOM    635  N   PHE A  59      14.080   2.566   0.035  1.00 96.08           N
ATOM    636  CA  PHE A  59      14.034   3.984  -0.277  1.00 96.08           C
ATOM    637  C   PHE A  59      14.944   4.315  -1.461  1.00 96.08           C
ATOM    638  O   PHE A  59      14.508   4.934  -2.430  1.00 96.08           O
ATOM    639  HA  PHE A  59      13.003   4.225  -0.535  1.00 96.08           H
ATOM    640  CB  PHE A  59      14.536   4.731   0.961  1.00 96.08           C
ATOM    641 1HB  PHE A  59      13.832   4.573   1.778  1.00 96.08           H
ATOM    642 2HB  PHE A  59      15.487   4.299   1.272  1.00 96.08           H
ATOM    643  CG  PHE A  59      14.720   6.235   0.748  1.00 96.08           C
ATOM    644  CD1 PHE A  59      15.970   6.770   0.723  1.00 96.08           C
ATOM    645  HD1 PHE A  59      16.841   6.127   0.855  1.00 96.08           H
ATOM    646  CD2 PHE A  59      13.634   7.036   0.584  1.00 96.08           C
ATOM    647  HD2 PHE A  59      12.632   6.607   0.605  1.00 96.08           H
ATOM    648  CE1 PHE A  59      16.141   8.165   0.526  1.00 96.08           C
ATOM    649  HE1 PHE A  59      17.143   8.594   0.506  1.00 96.08           H
ATOM    650  CE2 PHE A  59      13.805   8.432   0.387  1.00 96.08           C
ATOM    651  HE2 PHE A  59      12.934   9.075   0.256  1.00 96.08           H
ATOM    652  CZ  PHE A  59      15.055   8.967   0.362  1.00 96.08           C
ATOM    653  HZ  PHE A  59      15.186  10.039   0.211  1.00 96.08           H
ATOM    654  HN  PHE A  59      14.381   2.347   0.963  1.00 96.08           H
ATOM    655  N   ILE A  60      16.193   3.887  -1.344  1.00 94.01           N
ATOM    656  CA  ILE A  60      17.207   4.264  -2.314  1.00 94.01           C
ATOM    657  C   ILE A  60      16.804   3.742  -3.695  1.00 94.01           C
ATOM    658  O   ILE A  60      16.758   4.503  -4.661  1.00 94.01           O
ATOM    659  HA  ILE A  60      17.235   5.353  -2.352  1.00 94.01           H
ATOM    660  CB  ILE A  60      18.588   3.791  -1.857  1.00 94.01           C
ATOM    661  HB  ILE A  60      18.515   2.739  -1.582  1.00 94.01           H
ATOM    662  CG1 ILE A  60      19.044   4.553  -0.611  1.00 94.01           C
ATOM    663 1HG1 ILE A  60      19.300   5.578  -0.881  1.00 94.01           H
ATOM    664 2HG1 ILE A  60      18.225   4.608   0.106  1.00 94.01           H
ATOM    665  CG2 ILE A  60      19.606   3.891  -2.995  1.00 94.01           C
ATOM    666 1HG2 ILE A  60      19.282   3.268  -3.829  1.00 94.01           H
ATOM    667 2HG2 ILE A  60      19.683   4.928  -3.324  1.00 94.01           H
ATOM    668 3HG2 ILE A  60      20.579   3.549  -2.643  1.00 94.01           H
ATOM    669  CD1 ILE A  60      20.252   3.873   0.036  1.00 94.01           C
ATOM    670 1HD1 ILE A  60      19.984   2.857   0.326  1.00 94.01           H
ATOM    671 2HD1 ILE A  60      21.076   3.842  -0.676  1.00 94.01           H
ATOM    672 3HD1 ILE A  60      20.555   4.435   0.920  1.00 94.01           H
ATOM    673  HN  ILE A  60      16.515   3.296  -0.605  1.00 94.01           H
ATOM    674  N   VAL A  61      16.522   2.449  -3.745  1.00 94.10           N
ATOM    675  CA  VAL A  61      16.251   1.790  -5.011  1.00 94.10           C
ATOM    676  C   VAL A  61      14.951   2.341  -5.600  1.00 94.10           C
ATOM    677  O   VAL A  61      14.876   2.617  -6.796  1.00 94.10           O
ATOM    678  HA  VAL A  61      17.072   2.028  -5.688  1.00 94.10           H
ATOM    679  CB  VAL A  61      16.223   0.272  -4.816  1.00 94.10           C
ATOM    680  HB  VAL A  61      15.463   0.045  -4.068  1.00 94.10           H
ATOM    681  CG1 VAL A  61      15.833  -0.440  -6.113  1.00 94.10           C
ATOM    682 1HG1 VAL A  61      14.843  -0.109  -6.426  1.00 94.10           H
ATOM    683 2HG1 VAL A  61      16.559  -0.201  -6.890  1.00 94.10           H
ATOM    684 3HG1 VAL A  61      15.821  -1.517  -5.946  1.00 94.10           H
ATOM    685  CG2 VAL A  61      17.566  -0.238  -4.292  1.00 94.10           C
ATOM    686 1HG2 VAL A  61      18.352   0.007  -5.006  1.00 94.10           H
ATOM    687 2HG2 VAL A  61      17.786   0.233  -3.334  1.00 94.10           H
ATOM    688 3HG2 VAL A  61      17.518  -1.319  -4.162  1.00 94.10           H
ATOM    689  HN  VAL A  61      16.478   1.855  -2.941  1.00 94.10           H
ATOM    690  N   GLY A  62      13.961   2.486  -4.732  1.00 95.52           N
ATOM    691  CA  GLY A  62      12.630   2.869  -5.173  1.00 95.52           C
ATOM    692  C   GLY A  62      12.611   4.318  -5.664  1.00 95.52           C
ATOM    693  O   GLY A  62      11.989   4.624  -6.680  1.00 95.52           O
ATOM    694 1HA  GLY A  62      12.303   2.205  -5.974  1.00 95.52           H
ATOM    695 2HA  GLY A  62      11.923   2.750  -4.352  1.00 95.52           H
ATOM    696  HN  GLY A  62      14.056   2.347  -3.747  1.00 95.52           H
ATOM    697  N   ALA A  63      13.300   5.170  -4.921  1.00 95.35           N
ATOM    698  CA  ALA A  63      13.326   6.588  -5.237  1.00 95.35           C
ATOM    699  C   ALA A  63      13.954   6.787  -6.618  1.00 95.35           C
ATOM    700  O   ALA A  63      13.426   7.532  -7.442  1.00 95.35           O
ATOM    701  HA  ALA A  63      12.296   6.942  -5.261  1.00 95.35           H
ATOM    702  CB  ALA A  63      14.081   7.343  -4.140  1.00 95.35           C
ATOM    703 1HB  ALA A  63      13.578   7.193  -3.185  1.00 95.35           H
ATOM    704 2HB  ALA A  63      15.102   6.966  -4.077  1.00 95.35           H
ATOM    705 3HB  ALA A  63      14.100   8.406  -4.378  1.00 95.35           H
ATOM    706  HN  ALA A  63      13.833   4.907  -4.117  1.00 95.35           H
ATOM    707  N   LEU A  64      15.071   6.107  -6.829  1.00 89.73           N
ATOM    708  CA  LEU A  64      15.778   6.202  -8.095  1.00 89.73           C
ATOM    709  C   LEU A  64      14.886   5.659  -9.214  1.00 89.73           C
ATOM    710  O   LEU A  64      14.746   6.288 -10.262  1.00 89.73           O
ATOM    711  HA  LEU A  64      15.966   7.259  -8.286  1.00 89.73           H
ATOM    712  CB  LEU A  64      17.139   5.509  -8.003  1.00 89.73           C
ATOM    713 1HB  LEU A  64      16.986   4.501  -7.617  1.00 89.73           H
ATOM    714 2HB  LEU A  64      17.542   5.408  -9.010  1.00 89.73           H
ATOM    715  CG  LEU A  64      18.187   6.204  -7.132  1.00 89.73           C
ATOM    716  HG  LEU A  64      17.755   6.371  -6.145  1.00 89.73           H
ATOM    717  CD1 LEU A  64      19.419   5.316  -6.942  1.00 89.73           C
ATOM    718 1HD1 LEU A  64      19.124   4.385  -6.459  1.00 89.73           H
ATOM    719 2HD1 LEU A  64      19.861   5.097  -7.914  1.00 89.73           H
ATOM    720 3HD1 LEU A  64      20.148   5.834  -6.319  1.00 89.73           H
ATOM    721  CD2 LEU A  64      18.552   7.576  -7.702  1.00 89.73           C
ATOM    722 1HD2 LEU A  64      18.957   7.456  -8.707  1.00 89.73           H
ATOM    723 2HD2 LEU A  64      17.660   8.202  -7.742  1.00 89.73           H
ATOM    724 3HD2 LEU A  64      19.299   8.048  -7.064  1.00 89.73           H
ATOM    725  HN  LEU A  64      15.493   5.501  -6.154  1.00 89.73           H
ATOM    726  N   GLY A  65      14.306   4.497  -8.953  1.00 93.20           N
ATOM    727  CA  GLY A  65      13.559   3.787  -9.978  1.00 93.20           C
ATOM    728  C   GLY A  65      12.339   4.594 -10.426  1.00 93.20           C
ATOM    729  O   GLY A  65      12.154   4.836 -11.617  1.00 93.20           O
ATOM    730 1HA  GLY A  65      14.205   3.591 -10.834  1.00 93.20           H
ATOM    731 2HA  GLY A  65      13.238   2.819  -9.593  1.00 93.20           H
ATOM    732  HN  GLY A  65      14.340   4.042  -8.063  1.00 93.20           H
ATOM    733  N   ASN A  66      11.539   4.989  -9.446  1.00 91.03           N
ATOM    734  CA  ASN A  66      10.277   5.650  -9.732  1.00 91.03           C
ATOM    735  C   ASN A  66      10.554   7.029 -10.335  1.00 91.03           C
ATOM    736  O   ASN A  66       9.797   7.504 -11.181  1.00 91.03           O
ATOM    737  HA  ASN A  66       9.757   4.989 -10.425  1.00 91.03           H
ATOM    738  CB  ASN A  66       9.457   5.849  -8.455  1.00 91.03           C
ATOM    739 1HB  ASN A  66      10.106   6.205  -7.654  1.00 91.03           H
ATOM    740 2HB  ASN A  66       8.702   6.618  -8.619  1.00 91.03           H
ATOM    741  CG  ASN A  66       8.781   4.544  -8.029  1.00 91.03           C
ATOM    742  OD1 ASN A  66       7.909   4.019  -8.702  1.00 91.03           O
ATOM    743  ND2 ASN A  66       9.229   4.053  -6.878  1.00 91.03           N
ATOM    744 1HD2 ASN A  66       9.947   4.534  -6.375  1.00 91.03           H
ATOM    745 2HD2 ASN A  66       8.849   3.202  -6.515  1.00 91.03           H
ATOM    746  HN  ASN A  66      11.739   4.863  -8.475  1.00 91.03           H
ATOM    747  N   SER A  67      11.640   7.633  -9.876  1.00 91.39           N
ATOM    748  CA  SER A  67      12.061   8.919 -10.405  1.00 91.39           C
ATOM    749  C   SER A  67      12.371   8.796 -11.898  1.00 91.39           C
ATOM    750  O   SER A  67      12.040   9.685 -12.680  1.00 91.39           O
ATOM    751  HA  SER A  67      11.215   9.588 -10.244  1.00 91.39           H
ATOM    752  CB  SER A  67      13.281   9.452  -9.651  1.00 91.39           C
ATOM    753 1HB  SER A  67      14.097   8.733  -9.729  1.00 91.39           H
ATOM    754 2HB  SER A  67      13.623  10.374 -10.120  1.00 91.39           H
ATOM    755  OG  SER A  67      12.995   9.697  -8.277  1.00 91.39           O
ATOM    756  HG  SER A  67      13.528   9.078  -7.700  1.00 91.39           H
ATOM    757  HN  SER A  67      12.227   7.259  -9.158  1.00 91.39           H
ATOM    758  N   LEU A  68      13.004   7.686 -12.248  1.00 86.28           N
ATOM    759  CA  LEU A  68      13.330   7.417 -13.638  1.00 86.28           C
ATOM    760  C   LEU A  68      12.037   7.238 -14.436  1.00 86.28           C
ATOM    761  O   LEU A  68      11.918   7.741 -15.552  1.00 86.28           O
ATOM    762  HA  LEU A  68      13.857   8.290 -14.025  1.00 86.28           H
ATOM    763  CB  LEU A  68      14.287   6.228 -13.744  1.00 86.28           C
ATOM    764 1HB  LEU A  68      13.946   5.450 -13.060  1.00 86.28           H
ATOM    765 2HB  LEU A  68      14.217   5.819 -14.752  1.00 86.28           H
ATOM    766  CG  LEU A  68      15.758   6.521 -13.444  1.00 86.28           C
ATOM    767  HG  LEU A  68      15.810   7.095 -12.519  1.00 86.28           H
ATOM    768  CD1 LEU A  68      16.541   5.226 -13.217  1.00 86.28           C
ATOM    769 1HD1 LEU A  68      16.114   4.686 -12.373  1.00 86.28           H
ATOM    770 2HD1 LEU A  68      16.484   4.606 -14.112  1.00 86.28           H
ATOM    771 3HD1 LEU A  68      17.584   5.464 -13.006  1.00 86.28           H
ATOM    772  CD2 LEU A  68      16.381   7.382 -14.545  1.00 86.28           C
ATOM    773 1HD2 LEU A  68      16.317   6.857 -15.497  1.00 86.28           H
ATOM    774 2HD2 LEU A  68      15.843   8.328 -14.615  1.00 86.28           H
ATOM    775 3HD2 LEU A  68      17.427   7.576 -14.307  1.00 86.28           H
ATOM    776  HN  LEU A  68      13.292   6.979 -11.602  1.00 86.28           H
ATOM    777  N   VAL A  69      11.101   6.521 -13.832  1.00 89.49           N
ATOM    778  CA  VAL A  69       9.835   6.240 -14.486  1.00 89.49           C
ATOM    779  C   VAL A  69       9.159   7.559 -14.867  1.00 89.49           C
ATOM    780  O   VAL A  69       8.747   7.742 -16.011  1.00 89.49           O
ATOM    781  HA  VAL A  69      10.052   5.682 -15.397  1.00 89.49           H
ATOM    782  CB  VAL A  69       8.965   5.360 -13.587  1.00 89.49           C
ATOM    783  HB  VAL A  69       8.900   5.839 -12.610  1.00 89.49           H
ATOM    784  CG1 VAL A  69       7.546   5.238 -14.146  1.00 89.49           C
ATOM    785 1HG1 VAL A  69       7.094   6.228 -14.209  1.00 89.49           H
ATOM    786 2HG1 VAL A  69       7.584   4.792 -15.140  1.00 89.49           H
ATOM    787 3HG1 VAL A  69       6.949   4.607 -13.487  1.00 89.49           H
ATOM    788  CG2 VAL A  69       9.598   3.981 -13.391  1.00 89.49           C
ATOM    789 1HG2 VAL A  69       9.707   3.491 -14.359  1.00 89.49           H
ATOM    790 2HG2 VAL A  69      10.578   4.093 -12.928  1.00 89.49           H
ATOM    791 3HG2 VAL A  69       8.959   3.375 -12.748  1.00 89.49           H
ATOM    792  HN  VAL A  69      11.197   6.136 -12.914  1.00 89.49           H
ATOM    793  N   ILE A  70       9.064   8.443 -13.885  1.00 89.73           N
ATOM    794  CA  ILE A  70       8.371   9.705 -14.079  1.00 89.73           C
ATOM    795  C   ILE A  70       9.065  10.498 -15.189  1.00 89.73           C
ATOM    796  O   ILE A  70       8.403  11.092 -16.039  1.00 89.73           O
ATOM    797  HA  ILE A  70       7.356   9.475 -14.402  1.00 89.73           H
ATOM    798  CB  ILE A  70       8.263  10.466 -12.756  1.00 89.73           C
ATOM    799  HB  ILE A  70       9.256  10.518 -12.309  1.00 89.73           H
ATOM    800  CG1 ILE A  70       7.362   9.723 -11.768  1.00 89.73           C
ATOM    801 1HG1 ILE A  70       6.319   9.838 -12.064  1.00 89.73           H
ATOM    802 2HG1 ILE A  70       7.586   8.656 -11.797  1.00 89.73           H
ATOM    803  CG2 ILE A  70       7.796  11.905 -12.987  1.00 89.73           C
ATOM    804 1HG2 ILE A  70       8.510  12.420 -13.629  1.00 89.73           H
ATOM    805 2HG2 ILE A  70       6.817  11.896 -13.466  1.00 89.73           H
ATOM    806 3HG2 ILE A  70       7.728  12.423 -12.030  1.00 89.73           H
ATOM    807  CD1 ILE A  70       7.555  10.251 -10.345  1.00 89.73           C
ATOM    808 1HD1 ILE A  70       8.593  10.112 -10.044  1.00 89.73           H
ATOM    809 2HD1 ILE A  70       7.306  11.312 -10.315  1.00 89.73           H
ATOM    810 3HD1 ILE A  70       6.903   9.705  -9.663  1.00 89.73           H
ATOM    811  HN  ILE A  70       9.450   8.309 -12.972  1.00 89.73           H
ATOM    812  N   LEU A  71      10.389  10.481 -15.145  1.00 85.60           N
ATOM    813  CA  LEU A  71      11.178  11.280 -16.067  1.00 85.60           C
ATOM    814  C   LEU A  71      10.969  10.763 -17.492  1.00 85.60           C
ATOM    815  O   LEU A  71      10.853  11.549 -18.431  1.00 85.60           O
ATOM    816  HA  LEU A  71      10.806  12.303 -16.013  1.00 85.60           H
ATOM    817  CB  LEU A  71      12.645  11.308 -15.632  1.00 85.60           C
ATOM    818 1HB  LEU A  71      12.685  11.580 -14.577  1.00 85.60           H
ATOM    819 2HB  LEU A  71      13.047  10.298 -15.717  1.00 85.60           H
ATOM    820  CG  LEU A  71      13.557  12.258 -16.410  1.00 85.60           C
ATOM    821  HG  LEU A  71      12.936  13.020 -16.879  1.00 85.60           H
ATOM    822  CD1 LEU A  71      14.526  12.980 -15.471  1.00 85.60           C
ATOM    823 1HD1 LEU A  71      13.960  13.558 -14.740  1.00 85.60           H
ATOM    824 2HD1 LEU A  71      15.144  12.246 -14.953  1.00 85.60           H
ATOM    825 3HD1 LEU A  71      15.163  13.648 -16.049  1.00 85.60           H
ATOM    826  CD2 LEU A  71      14.290  11.519 -17.531  1.00 85.60           C
ATOM    827 1HD2 LEU A  71      14.898  10.722 -17.104  1.00 85.60           H
ATOM    828 2HD2 LEU A  71      13.562  11.091 -18.220  1.00 85.60           H
ATOM    829 3HD2 LEU A  71      14.932  12.218 -18.068  1.00 85.60           H
ATOM    830  HN  LEU A  71      10.920   9.936 -14.497  1.00 85.60           H
ATOM    831  N   VAL A  72      10.927   9.444 -17.608  1.00 85.57           N
ATOM    832  CA  VAL A  72      10.771   8.811 -18.907  1.00 85.57           C
ATOM    833  C   VAL A  72       9.425   9.220 -19.509  1.00 85.57           C
ATOM    834  O   VAL A  72       9.350   9.575 -20.685  1.00 85.57           O
ATOM    835  HA  VAL A  72      11.570   9.180 -19.550  1.00 85.57           H
ATOM    836  CB  VAL A  72      10.930   7.296 -18.774  1.00 85.57           C
ATOM    837  HB  VAL A  72      10.262   6.956 -17.982  1.00 85.57           H
ATOM    838  CG1 VAL A  72      10.525   6.586 -20.067  1.00 85.57           C
ATOM    839 1HG1 VAL A  72       9.482   6.809 -20.293  1.00 85.57           H
ATOM    840 2HG1 VAL A  72      11.156   6.933 -20.885  1.00 85.57           H
ATOM    841 3HG1 VAL A  72      10.648   5.510 -19.945  1.00 85.57           H
ATOM    842  CG2 VAL A  72      12.360   6.928 -18.371  1.00 85.57           C
ATOM    843 1HG2 VAL A  72      13.055   7.287 -19.130  1.00 85.57           H
ATOM    844 2HG2 VAL A  72      12.598   7.390 -17.413  1.00 85.57           H
ATOM    845 3HG2 VAL A  72      12.446   5.845 -18.283  1.00 85.57           H
ATOM    846  HN  VAL A  72      10.998   8.812 -16.836  1.00 85.57           H
ATOM    847  N   TYR A  73       8.396   9.157 -18.677  1.00 82.31           N
ATOM    848  CA  TYR A  73       7.052   9.482 -19.122  1.00 82.31           C
ATOM    849  C   TYR A  73       6.933  10.969 -19.464  1.00 82.31           C
ATOM    850  O   TYR A  73       6.192  11.344 -20.372  1.00 82.31           O
ATOM    851  HA  TYR A  73       6.842   8.894 -20.015  1.00 82.31           H
ATOM    852  CB  TYR A  73       6.129   9.167 -17.944  1.00 82.31           C
ATOM    853 1HB  TYR A  73       6.697   9.255 -17.017  1.00 82.31           H
ATOM    854 2HB  TYR A  73       5.337   9.915 -17.905  1.00 82.31           H
ATOM    855  CG  TYR A  73       5.495   7.776 -18.005  1.00 82.31           C
ATOM    856  CD1 TYR A  73       4.590   7.474 -19.002  1.00 82.31           C
ATOM    857  HD1 TYR A  73       4.327   8.226 -19.746  1.00 82.31           H
ATOM    858  CD2 TYR A  73       5.828   6.824 -17.063  1.00 82.31           C
ATOM    859  HD2 TYR A  73       6.543   7.062 -16.276  1.00 82.31           H
ATOM    860  CE1 TYR A  73       3.992   6.165 -19.060  1.00 82.31           C
ATOM    861  HE1 TYR A  73       3.276   5.913 -19.842  1.00 82.31           H
ATOM    862  CE2 TYR A  73       5.231   5.515 -17.121  1.00 82.31           C
ATOM    863  HE2 TYR A  73       5.484   4.753 -16.384  1.00 82.31           H
ATOM    864  CZ  TYR A  73       4.342   5.250 -18.117  1.00 82.31           C
ATOM    865  OH  TYR A  73       3.779   4.013 -18.171  1.00 82.31           O
ATOM    866  HH  TYR A  73       3.209   3.933 -18.989  1.00 82.31           H
ATOM    867  HN  TYR A  73       8.470   8.889 -17.716  1.00 82.31           H
ATOM    868  N   TRP A  74       7.674  11.776 -18.719  1.00 71.84           N
ATOM    869  CA  TRP A  74       7.576  13.219 -18.854  1.00 71.84           C
ATOM    870  C   TRP A  74       8.117  13.603 -20.233  1.00 71.84           C
ATOM    871  O   TRP A  74       7.452  14.308 -20.990  1.00 71.84           O
ATOM    872  HA  TRP A  74       6.523  13.491 -18.777  1.00 71.84           H
ATOM    873  CB  TRP A  74       8.303  13.928 -17.709  1.00 71.84           C
ATOM    874 1HB  TRP A  74       7.964  13.508 -16.762  1.00 71.84           H
ATOM    875 2HB  TRP A  74       9.370  13.720 -17.786  1.00 71.84           H
ATOM    876  CG  TRP A  74       8.094  15.443 -17.682  1.00 71.84           C
ATOM    877  CD1 TRP A  74       8.573  16.357 -18.538  1.00 71.84           C
ATOM    878  HD1 TRP A  74       9.199  16.123 -19.399  1.00 71.84           H
ATOM    879  CD2 TRP A  74       7.328  16.189 -16.713  1.00 71.84           C
ATOM    880  NE1 TRP A  74       8.173  17.632 -18.192  1.00 71.84           N
ATOM    881  HE1 TRP A  74       8.403  18.476 -18.676  1.00 71.84           H
ATOM    882  CE2 TRP A  74       7.392  17.526 -17.047  1.00 71.84           C
ATOM    883  CE3 TRP A  74       6.605  15.748 -15.591  1.00 71.84           C
ATOM    884  HE3 TRP A  74       6.539  14.698 -15.306  1.00 71.84           H
ATOM    885  CZ2 TRP A  74       6.755  18.532 -16.310  1.00 71.84           C
ATOM    886  HZ2 TRP A  74       6.821  19.582 -16.595  1.00 71.84           H
ATOM    887  CZ3 TRP A  74       5.974  16.765 -14.865  1.00 71.84           C
ATOM    888  HZ3 TRP A  74       5.400  16.477 -13.984  1.00 71.84           H
ATOM    889  CH2 TRP A  74       6.029  18.116 -15.188  1.00 71.84           C
ATOM    890  HH2 TRP A  74       5.509  18.848 -14.570  1.00 71.84           H
ATOM    891  HN  TRP A  74       8.330  11.459 -18.034  1.00 71.84           H
ATOM    892  N   TYR A  75       9.318  13.121 -20.518  1.00 70.46           N
ATOM    893  CA  TYR A  75      10.092  13.649 -21.628  1.00 70.46           C
ATOM    894  C   TYR A  75       9.857  12.831 -22.899  1.00 70.46           C
ATOM    895  O   TYR A  75       9.900  13.369 -24.004  1.00 70.46           O
ATOM    896  HA  TYR A  75       9.773  14.677 -21.802  1.00 70.46           H
ATOM    897  CB  TYR A  75      11.560  13.520 -21.217  1.00 70.46           C
ATOM    898 1HB  TYR A  75      11.700  12.570 -20.701  1.00 70.46           H
ATOM    899 2HB  TYR A  75      12.177  13.489 -22.115  1.00 70.46           H
ATOM    900  CG  TYR A  75      12.056  14.652 -20.314  1.00 70.46           C
ATOM    901  CD1 TYR A  75      12.380  15.878 -20.860  1.00 70.46           C
ATOM    902  HD1 TYR A  75      12.283  16.039 -21.933  1.00 70.46           H
ATOM    903  CD2 TYR A  75      12.179  14.447 -18.955  1.00 70.46           C
ATOM    904  HD2 TYR A  75      11.923  13.479 -18.524  1.00 70.46           H
ATOM    905  CE1 TYR A  75      12.846  16.943 -20.011  1.00 70.46           C
ATOM    906  HE1 TYR A  75      13.106  17.916 -20.428  1.00 70.46           H
ATOM    907  CE2 TYR A  75      12.645  15.513 -18.106  1.00 70.46           C
ATOM    908  HE2 TYR A  75      12.747  15.365 -17.031  1.00 70.46           H
ATOM    909  CZ  TYR A  75      12.956  16.708 -18.676  1.00 70.46           C
ATOM    910  OH  TYR A  75      13.396  17.714 -17.874  1.00 70.46           O
ATOM    911  HH  TYR A  75      13.555  18.539 -18.416  1.00 70.46           H
ATOM    912  HN  TYR A  75       9.761  12.385 -20.006  1.00 70.46           H
ATOM    913  N   CYS A  76       9.613  11.544 -22.699  1.00 70.65           N
ATOM    914  CA  CYS A  76       9.729  10.584 -23.783  1.00 70.65           C
ATOM    915  C   CYS A  76       8.335  10.027 -24.083  1.00 70.65           C
ATOM    916  O   CYS A  76       7.763  10.311 -25.134  1.00 70.65           O
ATOM    917  HA  CYS A  76      10.121  11.127 -24.643  1.00 70.65           H
ATOM    918  CB  CYS A  76      10.727   9.473 -23.451  1.00 70.65           C
ATOM    919 1HB  CYS A  76      11.611   9.899 -22.975  1.00 70.65           H
ATOM    920 2HB  CYS A  76      10.286   8.777 -22.738  1.00 70.65           H
ATOM    921  SG  CYS A  76      11.207   8.585 -24.977  1.00 70.65           S
ATOM    922  HG  CYS A  76      10.036   7.982 -25.161  1.00 70.65           H
ATOM    923  HN  CYS A  76       9.341  11.157 -21.819  1.00 70.65           H
ATOM    924  N   THR A  77       7.830   9.245 -23.140  1.00 63.75           N
ATOM    925  CA  THR A  77       6.653   8.432 -23.394  1.00 63.75           C
ATOM    926  C   THR A  77       5.423   9.321 -23.590  1.00 63.75           C
ATOM    927  O   THR A  77       4.617   9.082 -24.487  1.00 63.75           O
ATOM    928  HA  THR A  77       6.806   7.887 -24.326  1.00 63.75           H
ATOM    929  CB  THR A  77       6.507   7.438 -22.240  1.00 63.75           C
ATOM    930  HB  THR A  77       6.218   7.948 -21.321  1.00 63.75           H
ATOM    931  OG1 THR A  77       7.762   6.764 -22.201  1.00 63.75           O
ATOM    932  HG1 THR A  77       7.846   6.152 -22.987  1.00 63.75           H
ATOM    933  CG2 THR A  77       5.498   6.329 -22.546  1.00 63.75           C
ATOM    934 1HG2 THR A  77       5.823   5.775 -23.427  1.00 63.75           H
ATOM    935 2HG2 THR A  77       4.520   6.770 -22.735  1.00 63.75           H
ATOM    936 3HG2 THR A  77       5.433   5.652 -21.694  1.00 63.75           H
ATOM    937  HN  THR A  77       8.211   9.161 -22.219  1.00 63.75           H
ATOM    938  N   ARG A  78       5.318  10.327 -22.735  1.00 58.33           N
ATOM    939  CA  ARG A  78       4.072  11.060 -22.591  1.00 58.33           C
ATOM    940  C   ARG A  78       2.901  10.089 -22.426  1.00 58.33           C
ATOM    941  O   ARG A  78       2.922   8.987 -22.970  1.00 58.33           O
ATOM    942  HA  ARG A  78       4.207  11.668 -21.697  1.00 58.33           H
ATOM    943  CB  ARG A  78       3.816  11.954 -23.806  1.00 58.33           C
ATOM    944 1HB  ARG A  78       3.837  11.353 -24.715  1.00 58.33           H
ATOM    945 2HB  ARG A  78       2.820  12.392 -23.737  1.00 58.33           H
ATOM    946  CG  ARG A  78       4.863  13.066 -23.899  1.00 58.33           C
ATOM    947 1HG  ARG A  78       5.048  13.480 -22.908  1.00 58.33           H
ATOM    948 2HG  ARG A  78       5.807  12.653 -24.253  1.00 58.33           H
ATOM    949  CD  ARG A  78       4.400  14.178 -24.843  1.00 58.33           C
ATOM    950 1HD  ARG A  78       4.278  13.782 -25.852  1.00 58.33           H
ATOM    951 2HD  ARG A  78       3.426  14.552 -24.528  1.00 58.33           H
ATOM    952  NE  ARG A  78       5.387  15.280 -24.849  1.00 58.33           N
ATOM    953  HE  ARG A  78       6.316  15.080 -24.537  1.00 58.33           H
ATOM    954  CZ  ARG A  78       5.115  16.530 -25.247  1.00 58.33           C
ATOM    955  NH1 ARG A  78       3.888  16.855 -25.676  1.00 58.33           N
ATOM    956 1HH1 ARG A  78       3.167  16.163 -25.701  1.00 58.33           H
ATOM    957 2HH1 ARG A  78       3.692  17.791 -25.971  1.00 58.33           H
ATOM    958  NH2 ARG A  78       6.088  17.451 -25.210  1.00 58.33           N
ATOM    959 1HH2 ARG A  78       5.901  18.388 -25.504  1.00 58.33           H
ATOM    960 2HH2 ARG A  78       7.001  17.200 -24.889  1.00 58.33           H
ATOM    961  HN  ARG A  78       6.064  10.642 -22.148  1.00 58.33           H
ATOM    962  N   VAL A  79       1.907  10.535 -21.671  1.00 73.61           N
ATOM    963  CA  VAL A  79       0.750   9.702 -21.390  1.00 73.61           C
ATOM    964  C   VAL A  79      -0.174   9.692 -22.610  1.00 73.61           C
ATOM    965  O   VAL A  79      -0.799  10.702 -22.929  1.00 73.61           O
ATOM    966  HA  VAL A  79       1.109   8.688 -21.214  1.00 73.61           H
ATOM    967  CB  VAL A  79       0.053  10.187 -20.117  1.00 73.61           C
ATOM    968  HB  VAL A  79      -0.328  11.191 -20.305  1.00 73.61           H
ATOM    969  CG1 VAL A  79      -1.137   9.290 -19.768  1.00 73.61           C
ATOM    970 1HG1 VAL A  79      -1.856   9.306 -20.587  1.00 73.61           H
ATOM    971 2HG1 VAL A  79      -0.789   8.270 -19.609  1.00 73.61           H
ATOM    972 3HG1 VAL A  79      -1.614   9.657 -18.859  1.00 73.61           H
ATOM    973  CG2 VAL A  79       1.039  10.268 -18.950  1.00 73.61           C
ATOM    974 1HG2 VAL A  79       1.463   9.281 -18.763  1.00 73.61           H
ATOM    975 2HG2 VAL A  79       1.839  10.966 -19.198  1.00 73.61           H
ATOM    976 3HG2 VAL A  79       0.518  10.615 -18.058  1.00 73.61           H
ATOM    977  HN  VAL A  79       1.884  11.444 -21.257  1.00 73.61           H
ATOM    978  N   LYS A  80      -0.231   8.538 -23.259  1.00 66.58           N
ATOM    979  CA  LYS A  80      -1.024   8.398 -24.469  1.00 66.58           C
ATOM    980  C   LYS A  80      -2.268   7.562 -24.164  1.00 66.58           C
ATOM    981  O   LYS A  80      -3.288   7.689 -24.841  1.00 66.58           O
ATOM    982  HA  LYS A  80      -1.344   9.397 -24.767  1.00 66.58           H
ATOM    983  CB  LYS A  80      -0.170   7.838 -25.608  1.00 66.58           C
ATOM    984 1HB  LYS A  80       0.304   6.910 -25.289  1.00 66.58           H
ATOM    985 2HB  LYS A  80      -0.806   7.595 -26.459  1.00 66.58           H
ATOM    986  CG  LYS A  80       0.901   8.844 -26.036  1.00 66.58           C
ATOM    987 1HG  LYS A  80       0.432   9.796 -26.282  1.00 66.58           H
ATOM    988 2HG  LYS A  80       1.583   9.029 -25.206  1.00 66.58           H
ATOM    989  CD  LYS A  80       1.686   8.328 -27.243  1.00 66.58           C
ATOM    990 1HD  LYS A  80       2.149   7.371 -26.999  1.00 66.58           H
ATOM    991 2HD  LYS A  80       1.005   8.149 -28.075  1.00 66.58           H
ATOM    992  CE  LYS A  80       2.764   9.329 -27.664  1.00 66.58           C
ATOM    993 1HE  LYS A  80       2.309  10.298 -27.868  1.00 66.58           H
ATOM    994 2HE  LYS A  80       3.473   9.474 -26.849  1.00 66.58           H
ATOM    995  NZ  LYS A  80       3.477   8.846 -28.868  1.00 66.58           N
ATOM    996 1HZ  LYS A  80       4.187   9.520 -29.134  1.00 66.58           H
ATOM    997 2HZ  LYS A  80       3.916   7.955 -28.667  1.00 66.58           H
ATOM    998 3HZ  LYS A  80       2.817   8.733 -29.630  1.00 66.58           H
ATOM    999  HN  LYS A  80       0.251   7.710 -22.972  1.00 66.58           H
ATOM   1000  N   THR A  81      -2.144   6.723 -23.146  1.00 76.95           N
ATOM   1001  CA  THR A  81      -3.204   5.787 -22.813  1.00 76.95           C
ATOM   1002  C   THR A  81      -3.620   5.950 -21.350  1.00 76.95           C
ATOM   1003  O   THR A  81      -2.909   6.576 -20.565  1.00 76.95           O
ATOM   1004  HA  THR A  81      -4.076   6.025 -23.422  1.00 76.95           H
ATOM   1005  CB  THR A  81      -2.714   4.378 -23.153  1.00 76.95           C
ATOM   1006  HB  THR A  81      -3.543   3.671 -23.169  1.00 76.95           H
ATOM   1007  OG1 THR A  81      -1.703   4.119 -22.182  1.00 76.95           O
ATOM   1008  HG1 THR A  81      -1.464   3.148 -22.189  1.00 76.95           H
ATOM   1009  CG2 THR A  81      -1.970   4.323 -24.489  1.00 76.95           C
ATOM   1010 1HG2 THR A  81      -1.101   4.980 -24.448  1.00 76.95           H
ATOM   1011 2HG2 THR A  81      -2.635   4.649 -25.288  1.00 76.95           H
ATOM   1012 3HG2 THR A  81      -1.644   3.300 -24.681  1.00 76.95           H
ATOM   1013  HN  THR A  81      -1.339   6.678 -22.554  1.00 76.95           H
ATOM   1014  N   MET A  82      -4.769   5.375 -21.027  1.00 77.28           N
ATOM   1015  CA  MET A  82      -5.243   5.368 -19.653  1.00 77.28           C
ATOM   1016  C   MET A  82      -4.261   4.634 -18.738  1.00 77.28           C
ATOM   1017  O   MET A  82      -4.006   5.071 -17.617  1.00 77.28           O
ATOM   1018  HA  MET A  82      -5.308   6.416 -19.360  1.00 77.28           H
ATOM   1019  CB  MET A  82      -6.610   4.686 -19.588  1.00 77.28           C
ATOM   1020 1HB  MET A  82      -6.557   3.710 -20.072  1.00 77.28           H
ATOM   1021 2HB  MET A  82      -6.884   4.511 -18.547  1.00 77.28           H
ATOM   1022  CG  MET A  82      -7.683   5.540 -20.266  1.00 77.28           C
ATOM   1023 1HG  MET A  82      -7.678   6.546 -19.846  1.00 77.28           H
ATOM   1024 2HG  MET A  82      -7.463   5.638 -21.329  1.00 77.28           H
ATOM   1025  SD  MET A  82      -9.289   4.795 -20.043  1.00 77.28           S
ATOM   1026  CE  MET A  82      -9.604   5.239 -18.343  1.00 77.28           C
ATOM   1027 1HE  MET A  82      -8.826   4.816 -17.707  1.00 77.28           H
ATOM   1028 2HE  MET A  82      -9.602   6.325 -18.245  1.00 77.28           H
ATOM   1029 3HE  MET A  82     -10.575   4.849 -18.039  1.00 77.28           H
ATOM   1030  HN  MET A  82      -5.371   4.921 -21.683  1.00 77.28           H
ATOM   1031  N   THR A  83      -3.736   3.531 -19.251  1.00 79.31           N
ATOM   1032  CA  THR A  83      -2.795   2.726 -18.490  1.00 79.31           C
ATOM   1033  C   THR A  83      -1.546   3.543 -18.151  1.00 79.31           C
ATOM   1034  O   THR A  83      -1.013   3.440 -17.048  1.00 79.31           O
ATOM   1035  HA  THR A  83      -3.263   2.451 -17.545  1.00 79.31           H
ATOM   1036  CB  THR A  83      -2.493   1.462 -19.297  1.00 79.31           C
ATOM   1037  HB  THR A  83      -1.904   1.698 -20.184  1.00 79.31           H
ATOM   1038  OG1 THR A  83      -3.776   0.893 -19.544  1.00 79.31           O
ATOM   1039  HG1 THR A  83      -4.376   1.049 -18.759  1.00 79.31           H
ATOM   1040  CG2 THR A  83      -1.766   0.399 -18.471  1.00 79.31           C
ATOM   1041 1HG2 THR A  83      -2.385   0.114 -17.620  1.00 79.31           H
ATOM   1042 2HG2 THR A  83      -0.819   0.802 -18.112  1.00 79.31           H
ATOM   1043 3HG2 THR A  83      -1.576  -0.477 -19.092  1.00 79.31           H
ATOM   1044  HN  THR A  83      -3.943   3.186 -20.166  1.00 79.31           H
ATOM   1045  N   ASP A  84      -1.117   4.338 -19.121  1.00 81.51           N
ATOM   1046  CA  ASP A  84       0.049   5.184 -18.933  1.00 81.51           C
ATOM   1047  C   ASP A  84      -0.225   6.180 -17.805  1.00 81.51           C
ATOM   1048  O   ASP A  84       0.661   6.476 -17.005  1.00 81.51           O
ATOM   1049  HA  ASP A  84       0.864   4.500 -18.697  1.00 81.51           H
ATOM   1050  CB  ASP A  84       0.361   5.980 -20.202  1.00 81.51           C
ATOM   1051 1HB  ASP A  84      -0.496   6.599 -20.468  1.00 81.51           H
ATOM   1052 2HB  ASP A  84       1.196   6.656 -20.015  1.00 81.51           H
ATOM   1053  CG  ASP A  84       0.704   5.047 -21.365  1.00 81.51           C
ATOM   1054  OD1 ASP A  84       1.275   3.972 -21.080  1.00 81.51           O
ATOM   1055  OD2 ASP A  84       0.387   5.429 -22.512  1.00 81.51           O
ATOM   1056  HN  ASP A  84      -1.551   4.408 -20.019  1.00 81.51           H
ATOM   1057  N   MET A  85      -1.456   6.671 -17.778  1.00 85.36           N
ATOM   1058  CA  MET A  85      -1.855   7.636 -16.768  1.00 85.36           C
ATOM   1059  C   MET A  85      -1.777   7.026 -15.366  1.00 85.36           C
ATOM   1060  O   MET A  85      -1.235   7.639 -14.448  1.00 85.36           O
ATOM   1061  HA  MET A  85      -1.146   8.459 -16.852  1.00 85.36           H
ATOM   1062  CB  MET A  85      -3.285   8.102 -17.043  1.00 85.36           C
ATOM   1063 1HB  MET A  85      -3.358   8.479 -18.063  1.00 85.36           H
ATOM   1064 2HB  MET A  85      -3.969   7.256 -16.967  1.00 85.36           H
ATOM   1065  CG  MET A  85      -3.705   9.195 -16.058  1.00 85.36           C
ATOM   1066 1HG  MET A  85      -4.747   9.468 -16.228  1.00 85.36           H
ATOM   1067 2HG  MET A  85      -3.636   8.821 -15.037  1.00 85.36           H
ATOM   1068  SD  MET A  85      -2.660  10.628 -16.254  1.00 85.36           S
ATOM   1069  CE  MET A  85      -3.275  11.250 -17.810  1.00 85.36           C
ATOM   1070 1HE  MET A  85      -3.140  10.494 -18.583  1.00 85.36           H
ATOM   1071 2HE  MET A  85      -4.335  11.485 -17.714  1.00 85.36           H
ATOM   1072 3HE  MET A  85      -2.727  12.152 -18.083  1.00 85.36           H
ATOM   1073  HN  MET A  85      -2.172   6.420 -18.429  1.00 85.36           H
ATOM   1074  N   PHE A  86      -2.328   5.827 -15.246  1.00 89.29           N
ATOM   1075  CA  PHE A  86      -2.382   5.154 -13.960  1.00 89.29           C
ATOM   1076  C   PHE A  86      -0.983   4.746 -13.495  1.00 89.29           C
ATOM   1077  O   PHE A  86      -0.670   4.830 -12.308  1.00 89.29           O
ATOM   1078  HA  PHE A  86      -2.810   5.856 -13.245  1.00 89.29           H
ATOM   1079  CB  PHE A  86      -3.231   3.895 -14.149  1.00 89.29           C
ATOM   1080 1HB  PHE A  86      -2.797   3.293 -14.948  1.00 89.29           H
ATOM   1081 2HB  PHE A  86      -3.184   3.297 -13.239  1.00 89.29           H
ATOM   1082  CG  PHE A  86      -4.697   4.177 -14.482  1.00 89.29           C
ATOM   1083  CD1 PHE A  86      -5.357   5.182 -13.846  1.00 89.29           C
ATOM   1084  HD1 PHE A  86      -4.841   5.787 -13.100  1.00 89.29           H
ATOM   1085  CD2 PHE A  86      -5.341   3.423 -15.413  1.00 89.29           C
ATOM   1086  HD2 PHE A  86      -4.812   2.617 -15.922  1.00 89.29           H
ATOM   1087  CE1 PHE A  86      -6.718   5.444 -14.155  1.00 89.29           C
ATOM   1088  HE1 PHE A  86      -7.247   6.250 -13.645  1.00 89.29           H
ATOM   1089  CE2 PHE A  86      -6.702   3.685 -15.721  1.00 89.29           C
ATOM   1090  HE2 PHE A  86      -7.218   3.081 -16.467  1.00 89.29           H
ATOM   1091  CZ  PHE A  86      -7.362   4.690 -15.086  1.00 89.29           C
ATOM   1092  HZ  PHE A  86      -8.407   4.891 -15.323  1.00 89.29           H
ATOM   1093  HN  PHE A  86      -2.731   5.318 -16.007  1.00 89.29           H
ATOM   1094  N   LEU A  87      -0.178   4.312 -14.454  1.00 85.90           N
ATOM   1095  CA  LEU A  87       1.172   3.866 -14.154  1.00 85.90           C
ATOM   1096  C   LEU A  87       2.004   5.057 -13.674  1.00 85.90           C
ATOM   1097  O   LEU A  87       2.862   4.910 -12.806  1.00 85.90           O
ATOM   1098  HA  LEU A  87       1.103   3.143 -13.341  1.00 85.90           H
ATOM   1099  CB  LEU A  87       1.776   3.139 -15.357  1.00 85.90           C
ATOM   1100 1HB  LEU A  87       1.654   3.770 -16.237  1.00 85.90           H
ATOM   1101 2HB  LEU A  87       2.847   3.028 -15.189  1.00 85.90           H
ATOM   1102  CG  LEU A  87       1.192   1.759 -15.669  1.00 85.90           C
ATOM   1103  HG  LEU A  87       0.116   1.867 -15.805  1.00 85.90           H
ATOM   1104  CD1 LEU A  87       1.760   1.206 -16.977  1.00 85.90           C
ATOM   1105 1HD1 LEU A  87       1.514   1.884 -17.795  1.00 85.90           H
ATOM   1106 2HD1 LEU A  87       2.843   1.117 -16.894  1.00 85.90           H
ATOM   1107 3HD1 LEU A  87       1.329   0.225 -17.175  1.00 85.90           H
ATOM   1108  CD2 LEU A  87       1.405   0.796 -14.499  1.00 85.90           C
ATOM   1109 1HD2 LEU A  87       2.473   0.689 -14.307  1.00 85.90           H
ATOM   1110 2HD2 LEU A  87       0.914   1.190 -13.610  1.00 85.90           H
ATOM   1111 3HD2 LEU A  87       0.981  -0.177 -14.748  1.00 85.90           H
ATOM   1112  HN  LEU A  87      -0.434   4.264 -15.420  1.00 85.90           H
ATOM   1113  N   LEU A  88       1.720   6.211 -14.261  1.00 89.53           N
ATOM   1114  CA  LEU A  88       2.406   7.433 -13.880  1.00 89.53           C
ATOM   1115  C   LEU A  88       2.031   7.796 -12.442  1.00 89.53           C
ATOM   1116  O   LEU A  88       2.904   8.074 -11.620  1.00 89.53           O
ATOM   1117  HA  LEU A  88       3.477   7.232 -13.917  1.00 89.53           H
ATOM   1118  CB  LEU A  88       2.119   8.546 -14.890  1.00 89.53           C
ATOM   1119 1HB  LEU A  88       2.501   8.235 -15.862  1.00 89.53           H
ATOM   1120 2HB  LEU A  88       1.039   8.649 -14.990  1.00 89.53           H
ATOM   1121  CG  LEU A  88       2.707   9.920 -14.559  1.00 89.53           C
ATOM   1122  HG  LEU A  88       2.341  10.220 -13.577  1.00 89.53           H
ATOM   1123  CD1 LEU A  88       4.233   9.857 -14.473  1.00 89.53           C
ATOM   1124 1HD1 LEU A  88       4.524   9.155 -13.692  1.00 89.53           H
ATOM   1125 2HD1 LEU A  88       4.637   9.525 -15.429  1.00 89.53           H
ATOM   1126 3HD1 LEU A  88       4.624  10.847 -14.237  1.00 89.53           H
ATOM   1127  CD2 LEU A  88       2.232  10.975 -15.560  1.00 89.53           C
ATOM   1128 1HD2 LEU A  88       2.548  10.692 -16.564  1.00 89.53           H
ATOM   1129 2HD2 LEU A  88       1.144  11.042 -15.528  1.00 89.53           H
ATOM   1130 3HD2 LEU A  88       2.664  11.941 -15.302  1.00 89.53           H
ATOM   1131  HN  LEU A  88       1.036   6.318 -14.983  1.00 89.53           H
ATOM   1132  N   ASN A  89       0.732   7.782 -12.181  1.00 90.76           N
ATOM   1133  CA  ASN A  89       0.228   8.159 -10.872  1.00 90.76           C
ATOM   1134  C   ASN A  89       0.699   7.138  -9.835  1.00 90.76           C
ATOM   1135  O   ASN A  89       0.928   7.484  -8.677  1.00 90.76           O
ATOM   1136  HA  ASN A  89       0.628   9.156 -10.687  1.00 90.76           H
ATOM   1137  CB  ASN A  89      -1.302   8.177 -10.855  1.00 90.76           C
ATOM   1138 1HB  ASN A  89      -1.686   7.331 -11.426  1.00 90.76           H
ATOM   1139 2HB  ASN A  89      -1.660   8.060  -9.832  1.00 90.76           H
ATOM   1140  CG  ASN A  89      -1.841   9.483 -11.444  1.00 90.76           C
ATOM   1141  OD1 ASN A  89      -2.064  10.461 -10.750  1.00 90.76           O
ATOM   1142  ND2 ASN A  89      -2.037   9.443 -12.758  1.00 90.76           N
ATOM   1143 1HD2 ASN A  89      -1.834   8.608 -13.269  1.00 90.76           H
ATOM   1144 2HD2 ASN A  89      -2.388  10.248 -13.236  1.00 90.76           H
ATOM   1145  HN  ASN A  89       0.032   7.519 -12.844  1.00 90.76           H
ATOM   1146  N   LEU A  90       0.832   5.899 -10.288  1.00 89.51           N
ATOM   1147  CA  LEU A  90       1.319   4.835  -9.427  1.00 89.51           C
ATOM   1148  C   LEU A  90       2.746   5.160  -8.980  1.00 89.51           C
ATOM   1149  O   LEU A  90       3.083   5.008  -7.807  1.00 89.51           O
ATOM   1150  HA  LEU A  90       0.679   4.810  -8.545  1.00 89.51           H
ATOM   1151  CB  LEU A  90       1.186   3.480 -10.123  1.00 89.51           C
ATOM   1152 1HB  LEU A  90       0.151   3.357 -10.442  1.00 89.51           H
ATOM   1153 2HB  LEU A  90       1.798   3.495 -11.025  1.00 89.51           H
ATOM   1154  CG  LEU A  90       1.583   2.257  -9.292  1.00 89.51           C
ATOM   1155  HG  LEU A  90       2.593   2.415  -8.914  1.00 89.51           H
ATOM   1156  CD1 LEU A  90       0.666   2.098  -8.078  1.00 89.51           C
ATOM   1157 1HD1 LEU A  90       0.737   2.986  -7.450  1.00 89.51           H
ATOM   1158 2HD1 LEU A  90      -0.364   1.973  -8.414  1.00 89.51           H
ATOM   1159 3HD1 LEU A  90       0.970   1.222  -7.505  1.00 89.51           H
ATOM   1160  CD2 LEU A  90       1.615   0.995 -10.156  1.00 89.51           C
ATOM   1161 1HD2 LEU A  90       0.627   0.821 -10.583  1.00 89.51           H
ATOM   1162 2HD2 LEU A  90       2.341   1.122 -10.959  1.00 89.51           H
ATOM   1163 3HD2 LEU A  90       1.900   0.141  -9.541  1.00 89.51           H
ATOM   1164  HN  LEU A  90       0.613   5.620 -11.223  1.00 89.51           H
ATOM   1165  N   ALA A  91       3.546   5.602  -9.940  1.00 93.11           N
ATOM   1166  CA  ALA A  91       4.938   5.919  -9.667  1.00 93.11           C
ATOM   1167  C   ALA A  91       5.006   7.105  -8.702  1.00 93.11           C
ATOM   1168  O   ALA A  91       5.866   7.146  -7.824  1.00 93.11           O
ATOM   1169  HA  ALA A  91       5.389   5.048  -9.191  1.00 93.11           H
ATOM   1170  CB  ALA A  91       5.666   6.195 -10.983  1.00 93.11           C
ATOM   1171 1HB  ALA A  91       5.613   5.312 -11.620  1.00 93.11           H
ATOM   1172 2HB  ALA A  91       5.195   7.037 -11.490  1.00 93.11           H
ATOM   1173 3HB  ALA A  91       6.710   6.432 -10.778  1.00 93.11           H
ATOM   1174  HN  ALA A  91       3.259   5.743 -10.887  1.00 93.11           H
ATOM   1175  N   ILE A  92       4.089   8.040  -8.900  1.00 91.87           N
ATOM   1176  CA  ILE A  92       4.026   9.217  -8.049  1.00 91.87           C
ATOM   1177  C   ILE A  92       3.682   8.790  -6.621  1.00 91.87           C
ATOM   1178  O   ILE A  92       4.304   9.251  -5.665  1.00 91.87           O
ATOM   1179  HA  ILE A  92       5.017   9.671  -8.045  1.00 91.87           H
ATOM   1180  CB  ILE A  92       3.058  10.248  -8.633  1.00 91.87           C
ATOM   1181  HB  ILE A  92       2.119   9.744  -8.862  1.00 91.87           H
ATOM   1182  CG1 ILE A  92       3.595  10.823  -9.945  1.00 91.87           C
ATOM   1183 1HG1 ILE A  92       4.438  11.482  -9.739  1.00 91.87           H
ATOM   1184 2HG1 ILE A  92       3.968  10.015 -10.574  1.00 91.87           H
ATOM   1185  CG2 ILE A  92       2.744  11.344  -7.613  1.00 91.87           C
ATOM   1186 1HG2 ILE A  92       2.288  10.899  -6.729  1.00 91.87           H
ATOM   1187 2HG2 ILE A  92       3.666  11.852  -7.329  1.00 91.87           H
ATOM   1188 3HG2 ILE A  92       2.054  12.064  -8.053  1.00 91.87           H
ATOM   1189  CD1 ILE A  92       2.506  11.597 -10.691  1.00 91.87           C
ATOM   1190 1HD1 ILE A  92       1.675  10.928 -10.916  1.00 91.87           H
ATOM   1191 2HD1 ILE A  92       2.153  12.418 -10.068  1.00 91.87           H
ATOM   1192 3HD1 ILE A  92       2.914  11.994 -11.620  1.00 91.87           H
ATOM   1193  HN  ILE A  92       3.400   8.004  -9.623  1.00 91.87           H
ATOM   1194  N   ALA A  93       2.693   7.914  -6.521  1.00 93.50           N
ATOM   1195  CA  ALA A  93       2.208   7.478  -5.222  1.00 93.50           C
ATOM   1196  C   ALA A  93       3.342   6.780  -4.468  1.00 93.50           C
ATOM   1197  O   ALA A  93       3.568   7.051  -3.290  1.00 93.50           O
ATOM   1198  HA  ALA A  93       1.905   8.364  -4.665  1.00 93.50           H
ATOM   1199  CB  ALA A  93       0.989   6.572  -5.410  1.00 93.50           C
ATOM   1200 1HB  ALA A  93       0.203   7.124  -5.924  1.00 93.50           H
ATOM   1201 2HB  ALA A  93       1.271   5.703  -6.004  1.00 93.50           H
ATOM   1202 3HB  ALA A  93       0.627   6.245  -4.436  1.00 93.50           H
ATOM   1203  HN  ALA A  93       2.226   7.506  -7.305  1.00 93.50           H
ATOM   1204  N   ASP A  94       4.026   5.894  -5.179  1.00 91.20           N
ATOM   1205  CA  ASP A  94       5.102   5.124  -4.579  1.00 91.20           C
ATOM   1206  C   ASP A  94       6.185   6.078  -4.071  1.00 91.20           C
ATOM   1207  O   ASP A  94       6.728   5.885  -2.985  1.00 91.20           O
ATOM   1208  HA  ASP A  94       4.635   4.558  -3.774  1.00 91.20           H
ATOM   1209  CB  ASP A  94       5.742   4.184  -5.602  1.00 91.20           C
ATOM   1210 1HB  ASP A  94       5.871   4.706  -6.550  1.00 91.20           H
ATOM   1211 2HB  ASP A  94       6.736   3.892  -5.261  1.00 91.20           H
ATOM   1212  CG  ASP A  94       4.883   2.936  -5.813  1.00 91.20           C
ATOM   1213  OD1 ASP A  94       4.165   2.573  -4.857  1.00 91.20           O
ATOM   1214  OD2 ASP A  94       4.963   2.373  -6.927  1.00 91.20           O
ATOM   1215  HN  ASP A  94       3.854   5.700  -6.144  1.00 91.20           H
ATOM   1216  N   LEU A  95       6.466   7.088  -4.882  1.00 91.18           N
ATOM   1217  CA  LEU A  95       7.517   8.037  -4.558  1.00 91.18           C
ATOM   1218  C   LEU A  95       7.160   8.765  -3.260  1.00 91.18           C
ATOM   1219  O   LEU A  95       8.018   8.972  -2.404  1.00 91.18           O
ATOM   1220  HA  LEU A  95       8.432   7.468  -4.394  1.00 91.18           H
ATOM   1221  CB  LEU A  95       7.774   8.976  -5.739  1.00 91.18           C
ATOM   1222 1HB  LEU A  95       7.898   8.372  -6.637  1.00 91.18           H
ATOM   1223 2HB  LEU A  95       6.887   9.591  -5.888  1.00 91.18           H
ATOM   1224  CG  LEU A  95       8.986   9.901  -5.609  1.00 91.18           C
ATOM   1225  HG  LEU A  95       8.906  10.438  -4.664  1.00 91.18           H
ATOM   1226  CD1 LEU A  95      10.287   9.097  -5.562  1.00 91.18           C
ATOM   1227 1HD1 LEU A  95      10.268   8.424  -4.705  1.00 91.18           H
ATOM   1228 2HD1 LEU A  95      10.388   8.515  -6.479  1.00 91.18           H
ATOM   1229 3HD1 LEU A  95      11.133   9.779  -5.470  1.00 91.18           H
ATOM   1230  CD2 LEU A  95       8.999  10.948  -6.724  1.00 91.18           C
ATOM   1231 1HD2 LEU A  95       9.043  10.447  -7.692  1.00 91.18           H
ATOM   1232 2HD2 LEU A  95       8.092  11.550  -6.668  1.00 91.18           H
ATOM   1233 3HD2 LEU A  95       9.871  11.592  -6.608  1.00 91.18           H
ATOM   1234  HN  LEU A  95       5.991   7.262  -5.744  1.00 91.18           H
ATOM   1235  N   LEU A  96       5.891   9.133  -3.156  1.00 87.81           N
ATOM   1236  CA  LEU A  96       5.415   9.855  -1.989  1.00 87.81           C
ATOM   1237  C   LEU A  96       5.624   8.995  -0.741  1.00 87.81           C
ATOM   1238  O   LEU A  96       6.040   9.498   0.302  1.00 87.81           O
ATOM   1239  HA  LEU A  96       6.021  10.756  -1.893  1.00 87.81           H
ATOM   1240  CB  LEU A  96       3.966  10.304  -2.191  1.00 87.81           C
ATOM   1241 1HB  LEU A  96       3.389   9.451  -2.547  1.00 87.81           H
ATOM   1242 2HB  LEU A  96       3.555  10.585  -1.221  1.00 87.81           H
ATOM   1243  CG  LEU A  96       3.754  11.469  -3.160  1.00 87.81           C
ATOM   1244  HG  LEU A  96       4.215  11.209  -4.113  1.00 87.81           H
ATOM   1245  CD1 LEU A  96       2.264  11.696  -3.426  1.00 87.81           C
ATOM   1246 1HD1 LEU A  96       1.831  10.796  -3.861  1.00 87.81           H
ATOM   1247 2HD1 LEU A  96       1.759  11.925  -2.488  1.00 87.81           H
ATOM   1248 3HD1 LEU A  96       2.142  12.530  -4.117  1.00 87.81           H
ATOM   1249  CD2 LEU A  96       4.446  12.736  -2.654  1.00 87.81           C
ATOM   1250 1HD2 LEU A  96       4.036  13.011  -1.682  1.00 87.81           H
ATOM   1251 2HD2 LEU A  96       5.516  12.552  -2.558  1.00 87.81           H
ATOM   1252 3HD2 LEU A  96       4.279  13.548  -3.362  1.00 87.81           H
ATOM   1253  HN  LEU A  96       5.196   8.945  -3.850  1.00 87.81           H
ATOM   1254  N   PHE A  97       5.326   7.712  -0.889  1.00 90.86           N
ATOM   1255  CA  PHE A  97       5.477   6.777   0.212  1.00 90.86           C
ATOM   1256  C   PHE A  97       6.942   6.664   0.639  1.00 90.86           C
ATOM   1257  O   PHE A  97       7.249   6.686   1.830  1.00 90.86           O
ATOM   1258  HA  PHE A  97       4.887   7.160   1.045  1.00 90.86           H
ATOM   1259  CB  PHE A  97       4.998   5.413  -0.290  1.00 90.86           C
ATOM   1260 1HB  PHE A  97       3.909   5.418  -0.340  1.00 90.86           H
ATOM   1261 2HB  PHE A  97       5.363   5.263  -1.305  1.00 90.86           H
ATOM   1262  CG  PHE A  97       5.449   4.237   0.579  1.00 90.86           C
ATOM   1263  CD1 PHE A  97       6.323   3.321   0.082  1.00 90.86           C
ATOM   1264  HD1 PHE A  97       6.703   3.426  -0.934  1.00 90.86           H
ATOM   1265  CD2 PHE A  97       4.975   4.107   1.847  1.00 90.86           C
ATOM   1266  HD2 PHE A  97       4.274   4.841   2.245  1.00 90.86           H
ATOM   1267  CE1 PHE A  97       6.742   2.230   0.888  1.00 90.86           C
ATOM   1268  HE1 PHE A  97       7.442   1.496   0.490  1.00 90.86           H
ATOM   1269  CE2 PHE A  97       5.394   3.015   2.653  1.00 90.86           C
ATOM   1270  HE2 PHE A  97       5.014   2.911   3.669  1.00 90.86           H
ATOM   1271  CZ  PHE A  97       6.268   2.100   2.156  1.00 90.86           C
ATOM   1272  HZ  PHE A  97       6.589   1.262   2.775  1.00 90.86           H
ATOM   1273  HN  PHE A  97       4.988   7.311  -1.741  1.00 90.86           H
ATOM   1274  N   LEU A  98       7.808   6.546  -0.357  1.00 93.57           N
ATOM   1275  CA  LEU A  98       9.205   6.238  -0.102  1.00 93.57           C
ATOM   1276  C   LEU A  98       9.818   7.347   0.755  1.00 93.57           C
ATOM   1277  O   LEU A  98      10.701   7.089   1.572  1.00 93.57           O
ATOM   1278  HA  LEU A  98       9.237   5.307   0.463  1.00 93.57           H
ATOM   1279  CB  LEU A  98       9.949   5.995  -1.417  1.00 93.57           C
ATOM   1280 1HB  LEU A  98       9.747   6.832  -2.085  1.00 93.57           H
ATOM   1281 2HB  LEU A  98      11.019   6.002  -1.212  1.00 93.57           H
ATOM   1282  CG  LEU A  98       9.606   4.698  -2.152  1.00 93.57           C
ATOM   1283  HG  LEU A  98       8.523   4.573  -2.137  1.00 93.57           H
ATOM   1284  CD1 LEU A  98      10.033   4.770  -3.619  1.00 93.57           C
ATOM   1285 1HD1 LEU A  98       9.516   5.596  -4.108  1.00 93.57           H
ATOM   1286 2HD1 LEU A  98      11.110   4.930  -3.677  1.00 93.57           H
ATOM   1287 3HD1 LEU A  98       9.777   3.835  -4.118  1.00 93.57           H
ATOM   1288  CD2 LEU A  98      10.210   3.487  -1.438  1.00 93.57           C
ATOM   1289 1HD2 LEU A  98      11.294   3.591  -1.400  1.00 93.57           H
ATOM   1290 2HD2 LEU A  98       9.815   3.429  -0.423  1.00 93.57           H
ATOM   1291 3HD2 LEU A  98       9.951   2.579  -1.981  1.00 93.57           H
ATOM   1292  HN  LEU A  98       7.569   6.656  -1.322  1.00 93.57           H
ATOM   1293  N   VAL A  99       9.326   8.558   0.541  1.00 90.61           N
ATOM   1294  CA  VAL A  99       9.838   9.713   1.259  1.00 90.61           C
ATOM   1295  C   VAL A  99       9.568   9.538   2.755  1.00 90.61           C
ATOM   1296  O   VAL A  99      10.210  10.180   3.585  1.00 90.61           O
ATOM   1297  HA  VAL A  99      10.915   9.748   1.099  1.00 90.61           H
ATOM   1298  CB  VAL A  99       9.231  10.996   0.688  1.00 90.61           C
ATOM   1299  HB  VAL A  99       8.146  10.896   0.718  1.00 90.61           H
ATOM   1300  CG1 VAL A  99       9.615  12.209   1.538  1.00 90.61           C
ATOM   1301 1HG1 VAL A  99       9.248  12.071   2.555  1.00 90.61           H
ATOM   1302 2HG1 VAL A  99      10.700  12.313   1.554  1.00 90.61           H
ATOM   1303 3HG1 VAL A  99       9.171  13.108   1.110  1.00 90.61           H
ATOM   1304  CG2 VAL A  99       9.645  11.196  -0.771  1.00 90.61           C
ATOM   1305 1HG2 VAL A  99      10.731  11.264  -0.835  1.00 90.61           H
ATOM   1306 2HG2 VAL A  99       9.298  10.351  -1.366  1.00 90.61           H
ATOM   1307 3HG2 VAL A  99       9.200  12.115  -1.152  1.00 90.61           H
ATOM   1308  HN  VAL A  99       8.592   8.757  -0.109  1.00 90.61           H
ATOM   1309  N   THR A 100       8.616   8.666   3.054  1.00 90.44           N
ATOM   1310  CA  THR A 100       8.225   8.428   4.433  1.00 90.44           C
ATOM   1311  C   THR A 100       9.174   7.424   5.091  1.00 90.44           C
ATOM   1312  O   THR A 100       9.301   7.395   6.314  1.00 90.44           O
ATOM   1313  HA  THR A 100       8.319   9.364   4.983  1.00 90.44           H
ATOM   1314  CB  THR A 100       6.764   7.976   4.439  1.00 90.44           C
ATOM   1315  HB  THR A 100       6.328   8.082   5.432  1.00 90.44           H
ATOM   1316  OG1 THR A 100       6.809   6.648   3.925  1.00 90.44           O
ATOM   1317  HG1 THR A 100       5.951   6.174   4.125  1.00 90.44           H
ATOM   1318  CG2 THR A 100       5.911   8.740   3.424  1.00 90.44           C
ATOM   1319 1HG2 THR A 100       6.308   8.579   2.422  1.00 90.44           H
ATOM   1320 2HG2 THR A 100       5.934   9.804   3.657  1.00 90.44           H
ATOM   1321 3HG2 THR A 100       4.883   8.380   3.470  1.00 90.44           H
ATOM   1322  HN  THR A 100       8.117   8.127   2.375  1.00 90.44           H
ATOM   1323  N   LEU A 101       9.816   6.626   4.250  1.00 93.01           N
ATOM   1324  CA  LEU A 101      10.570   5.482   4.733  1.00 93.01           C
ATOM   1325  C   LEU A 101      11.717   5.969   5.621  1.00 93.01           C
ATOM   1326  O   LEU A 101      12.000   5.372   6.658  1.00 93.01           O
ATOM   1327  HA  LEU A 101       9.895   4.879   5.341  1.00 93.01           H
ATOM   1328  CB  LEU A 101      11.026   4.609   3.562  1.00 93.01           C
ATOM   1329 1HB  LEU A 101      11.477   5.254   2.808  1.00 93.01           H
ATOM   1330 2HB  LEU A 101      11.809   3.939   3.918  1.00 93.01           H
ATOM   1331  CG  LEU A 101       9.940   3.767   2.890  1.00 93.01           C
ATOM   1332  HG  LEU A 101       9.203   4.443   2.456  1.00 93.01           H
ATOM   1333  CD1 LEU A 101      10.521   2.935   1.745  1.00 93.01           C
ATOM   1334 1HD1 LEU A 101      10.959   3.599   1.000  1.00 93.01           H
ATOM   1335 2HD1 LEU A 101      11.290   2.268   2.134  1.00 93.01           H
ATOM   1336 3HD1 LEU A 101       9.727   2.347   1.284  1.00 93.01           H
ATOM   1337  CD2 LEU A 101       9.207   2.898   3.914  1.00 93.01           C
ATOM   1338 1HD2 LEU A 101       9.918   2.229   4.398  1.00 93.01           H
ATOM   1339 2HD2 LEU A 101       8.740   3.536   4.665  1.00 93.01           H
ATOM   1340 3HD2 LEU A 101       8.440   2.310   3.410  1.00 93.01           H
ATOM   1341  HN  LEU A 101       9.827   6.752   3.258  1.00 93.01           H
ATOM   1342  N   PRO A 102      12.395   7.057   5.231  1.00 94.88           N
ATOM   1343  CA  PRO A 102      13.516   7.571   6.022  1.00 94.88           C
ATOM   1344  C   PRO A 102      13.139   7.799   7.477  1.00 94.88           C
ATOM   1345  O   PRO A 102      13.898   7.452   8.381  1.00 94.88           O
ATOM   1346  HA  PRO A 102      14.323   6.838   6.049  1.00 94.88           H
ATOM   1347  CB  PRO A 102      13.886   8.879   5.320  1.00 94.88           C
ATOM   1348 1HB  PRO A 102      13.361   9.730   5.754  1.00 94.88           H
ATOM   1349 2HB  PRO A 102      14.952   9.089   5.400  1.00 94.88           H
ATOM   1350  CG  PRO A 102      13.466   8.635   3.876  1.00 94.88           C
ATOM   1351 1HG  PRO A 102      13.334   9.569   3.329  1.00 94.88           H
ATOM   1352 2HG  PRO A 102      14.214   8.062   3.328  1.00 94.88           H
ATOM   1353  CD  PRO A 102      12.160   7.873   4.026  1.00 94.88           C
ATOM   1354 1HD  PRO A 102      11.311   8.545   4.157  1.00 94.88           H
ATOM   1355 2HD  PRO A 102      11.945   7.260   3.150  1.00 94.88           H
ATOM   1356  N   PHE A 103      11.964   8.382   7.666  1.00 93.60           N
ATOM   1357  CA  PHE A 103      11.498   8.709   9.003  1.00 93.60           C
ATOM   1358  C   PHE A 103      11.226   7.442   9.815  1.00 93.60           C
ATOM   1359  O   PHE A 103      11.562   7.373  10.996  1.00 93.60           O
ATOM   1360  HA  PHE A 103      12.285   9.288   9.487  1.00 93.60           H
ATOM   1361  CB  PHE A 103      10.190   9.488   8.842  1.00 93.60           C
ATOM   1362 1HB  PHE A 103       9.489   8.886   8.264  1.00 93.60           H
ATOM   1363 2HB  PHE A 103       9.745   9.638   9.826  1.00 93.60           H
ATOM   1364  CG  PHE A 103      10.355  10.847   8.160  1.00 93.60           C
ATOM   1365  CD1 PHE A 103      10.646  11.949   8.902  1.00 93.60           C
ATOM   1366  HD1 PHE A 103      10.761  11.864   9.983  1.00 93.60           H
ATOM   1367  CD2 PHE A 103      10.211  10.954   6.812  1.00 93.60           C
ATOM   1368  HD2 PHE A 103       9.978  10.071   6.217  1.00 93.60           H
ATOM   1369  CE1 PHE A 103      10.799  13.211   8.269  1.00 93.60           C
ATOM   1370  HE1 PHE A 103      11.032  14.095   8.864  1.00 93.60           H
ATOM   1371  CE2 PHE A 103      10.364  12.216   6.179  1.00 93.60           C
ATOM   1372  HE2 PHE A 103      10.249  12.301   5.098  1.00 93.60           H
ATOM   1373  CZ  PHE A 103      10.655  13.318   6.921  1.00 93.60           C
ATOM   1374  HZ  PHE A 103      10.773  14.286   6.435  1.00 93.60           H
ATOM   1375  HN  PHE A 103      11.337   8.629   6.927  1.00 93.60           H
ATOM   1376  N   TRP A 104      10.621   6.469   9.149  1.00 86.55           N
ATOM   1377  CA  TRP A 104      10.274   5.218   9.802  1.00 86.55           C
ATOM   1378  C   TRP A 104      11.574   4.496  10.161  1.00 86.55           C
ATOM   1379  O   TRP A 104      11.647   3.809  11.178  1.00 86.55           O
ATOM   1380  HA  TRP A 104       9.719   5.459  10.709  1.00 86.55           H
ATOM   1381  CB  TRP A 104       9.347   4.378   8.922  1.00 86.55           C
ATOM   1382 1HB  TRP A 104       9.778   4.306   7.923  1.00 86.55           H
ATOM   1383 2HB  TRP A 104       9.300   3.366   9.323  1.00 86.55           H
ATOM   1384  CG  TRP A 104       7.925   4.933   8.808  1.00 86.55           C
ATOM   1385  CD1 TRP A 104       7.239   5.221   7.694  1.00 86.55           C
ATOM   1386  HD1 TRP A 104       7.626   5.090   6.684  1.00 86.55           H
ATOM   1387  CD2 TRP A 104       7.039   5.256   9.900  1.00 86.55           C
ATOM   1388  NE1 TRP A 104       5.980   5.704   7.987  1.00 86.55           N
ATOM   1389  HE1 TRP A 104       5.285   5.987   7.325  1.00 86.55           H
ATOM   1390  CE2 TRP A 104       5.854   5.726   9.371  1.00 86.55           C
ATOM   1391  CE3 TRP A 104       7.232   5.153  11.289  1.00 86.55           C
ATOM   1392  HE3 TRP A 104       8.157   4.785  11.732  1.00 86.55           H
ATOM   1393  CZ2 TRP A 104       4.770   6.132  10.159  1.00 86.55           C
ATOM   1394  HZ2 TRP A 104       3.845   6.500   9.717  1.00 86.55           H
ATOM   1395  CZ3 TRP A 104       6.139   5.563  12.063  1.00 86.55           C
ATOM   1396  HZ3 TRP A 104       6.235   5.504  13.147  1.00 86.55           H
ATOM   1397  CH2 TRP A 104       4.940   6.039  11.546  1.00 86.55           C
ATOM   1398  HH2 TRP A 104       4.135   6.339  12.217  1.00 86.55           H
ATOM   1399  HN  TRP A 104      10.368   6.526   8.183  1.00 86.55           H
ATOM   1400  N   ALA A 105      12.570   4.677   9.305  1.00 95.27           N
ATOM   1401  CA  ALA A 105      13.856   4.031   9.506  1.00 95.27           C
ATOM   1402  C   ALA A 105      14.475   4.533  10.811  1.00 95.27           C
ATOM   1403  O   ALA A 105      14.960   3.741  11.618  1.00 95.27           O
ATOM   1404  HA  ALA A 105      13.680   2.958   9.586  1.00 95.27           H
ATOM   1405  CB  ALA A 105      14.754   4.294   8.295  1.00 95.27           C
ATOM   1406 1HB  ALA A 105      14.282   3.892   7.399  1.00 95.27           H
ATOM   1407 2HB  ALA A 105      14.901   5.368   8.178  1.00 95.27           H
ATOM   1408 3HB  ALA A 105      15.718   3.810   8.446  1.00 95.27           H
ATOM   1409  HN  ALA A 105      12.508   5.251   8.488  1.00 95.27           H
ATOM   1410  N   ILE A 106      14.439   5.847  10.979  1.00 91.97           N
ATOM   1411  CA  ILE A 106      15.003   6.465  12.167  1.00 91.97           C
ATOM   1412  C   ILE A 106      14.196   6.033  13.393  1.00 91.97           C
ATOM   1413  O   ILE A 106      14.768   5.686  14.426  1.00 91.97           O
ATOM   1414  HA  ILE A 106      16.022   6.095  12.276  1.00 91.97           H
ATOM   1415  CB  ILE A 106      15.089   7.983  11.992  1.00 91.97           C
ATOM   1416  HB  ILE A 106      14.119   8.343  11.651  1.00 91.97           H
ATOM   1417  CG1 ILE A 106      16.112   8.353  10.915  1.00 91.97           C
ATOM   1418 1HG1 ILE A 106      17.121   8.206  11.301  1.00 91.97           H
ATOM   1419 2HG1 ILE A 106      15.999   7.690  10.058  1.00 91.97           H
ATOM   1420  CG2 ILE A 106      15.385   8.673  13.325  1.00 91.97           C
ATOM   1421 1HG2 ILE A 106      14.589   8.448  14.035  1.00 91.97           H
ATOM   1422 2HG2 ILE A 106      16.335   8.312  13.718  1.00 91.97           H
ATOM   1423 3HG2 ILE A 106      15.441   9.751  13.171  1.00 91.97           H
ATOM   1424  CD1 ILE A 106      15.938   9.806  10.470  1.00 91.97           C
ATOM   1425 1HD1 ILE A 106      14.936   9.944  10.063  1.00 91.97           H
ATOM   1426 2HD1 ILE A 106      16.076  10.468  11.326  1.00 91.97           H
ATOM   1427 3HD1 ILE A 106      16.677  10.043   9.705  1.00 91.97           H
ATOM   1428  HN  ILE A 106      14.036   6.484  10.322  1.00 91.97           H
ATOM   1429  N   ALA A 107      12.881   6.068  13.239  1.00 93.20           N
ATOM   1430  CA  ALA A 107      11.989   5.776  14.348  1.00 93.20           C
ATOM   1431  C   ALA A 107      12.202   4.330  14.802  1.00 93.20           C
ATOM   1432  O   ALA A 107      12.122   4.031  15.992  1.00 93.20           O
ATOM   1433  HA  ALA A 107      12.249   6.447  15.168  1.00 93.20           H
ATOM   1434  CB  ALA A 107      10.544   6.048  13.927  1.00 93.20           C
ATOM   1435 1HB  ALA A 107      10.439   7.095  13.643  1.00 93.20           H
ATOM   1436 2HB  ALA A 107      10.287   5.414  13.079  1.00 93.20           H
ATOM   1437 3HB  ALA A 107       9.875   5.829  14.760  1.00 93.20           H
ATOM   1438  HN  ALA A 107      12.425   6.290  12.377  1.00 93.20           H
ATOM   1439  N   ALA A 108      12.469   3.472  13.828  1.00 92.61           N
ATOM   1440  CA  ALA A 108      12.654   2.058  14.107  1.00 92.61           C
ATOM   1441  C   ALA A 108      14.020   1.846  14.762  1.00 92.61           C
ATOM   1442  O   ALA A 108      14.186   0.945  15.583  1.00 92.61           O
ATOM   1443  HA  ALA A 108      11.875   1.753  14.806  1.00 92.61           H
ATOM   1444  CB  ALA A 108      12.497   1.257  12.813  1.00 92.61           C
ATOM   1445 1HB  ALA A 108      11.500   1.420  12.404  1.00 92.61           H
ATOM   1446 2HB  ALA A 108      13.244   1.585  12.090  1.00 92.61           H
ATOM   1447 3HB  ALA A 108      12.636   0.197  13.023  1.00 92.61           H
ATOM   1448  HN  ALA A 108      12.560   3.728  12.866  1.00 92.61           H
ATOM   1449  N   ALA A 109      14.964   2.691  14.374  1.00 91.27           N
ATOM   1450  CA  ALA A 109      16.337   2.537  14.824  1.00 91.27           C
ATOM   1451  C   ALA A 109      16.421   2.868  16.316  1.00 91.27           C
ATOM   1452  O   ALA A 109      17.169   2.231  17.056  1.00 91.27           O
ATOM   1453  HA  ALA A 109      16.620   1.495  14.676  1.00 91.27           H
ATOM   1454  CB  ALA A 109      17.255   3.422  13.978  1.00 91.27           C
ATOM   1455 1HB  ALA A 109      17.180   3.127  12.931  1.00 91.27           H
ATOM   1456 2HB  ALA A 109      16.953   4.464  14.084  1.00 91.27           H
ATOM   1457 3HB  ALA A 109      18.284   3.306  14.316  1.00 91.27           H
ATOM   1458  HN  ALA A 109      14.804   3.468  13.765  1.00 91.27           H
ATOM   1459  N   ASP A 110      15.643   3.865  16.712  1.00 82.82           N
ATOM   1460  CA  ASP A 110      15.755   4.413  18.053  1.00 82.82           C
ATOM   1461  C   ASP A 110      14.371   4.852  18.537  1.00 82.82           C
ATOM   1462  O   ASP A 110      13.631   4.058  19.115  1.00 82.82           O
ATOM   1463  HA  ASP A 110      16.171   3.607  18.658  1.00 82.82           H
ATOM   1464  CB  ASP A 110      16.673   5.636  18.074  1.00 82.82           C
ATOM   1465 1HB  ASP A 110      17.621   5.392  17.594  1.00 82.82           H
ATOM   1466 2HB  ASP A 110      16.222   6.444  17.497  1.00 82.82           H
ATOM   1467  CG  ASP A 110      16.927   6.107  19.507  1.00 82.82           C
ATOM   1468  OD1 ASP A 110      16.574   5.339  20.428  1.00 82.82           O
ATOM   1469  OD2 ASP A 110      17.469   7.224  19.650  1.00 82.82           O
ATOM   1470  HN  ASP A 110      14.948   4.295  16.136  1.00 82.82           H
ATOM   1471  N   GLN A 111      14.064   6.115  18.282  1.00 85.71           N
ATOM   1472  CA  GLN A 111      12.793   6.678  18.708  1.00 85.71           C
ATOM   1473  C   GLN A 111      12.337   7.760  17.729  1.00 85.71           C
ATOM   1474  O   GLN A 111      13.105   8.189  16.869  1.00 85.71           O
ATOM   1475  HA  GLN A 111      12.089   5.846  18.695  1.00 85.71           H
ATOM   1476  CB  GLN A 111      12.889   7.231  20.131  1.00 85.71           C
ATOM   1477 1HB  GLN A 111      11.925   7.643  20.431  1.00 85.71           H
ATOM   1478 2HB  GLN A 111      13.119   6.422  20.825  1.00 85.71           H
ATOM   1479  CG  GLN A 111      13.965   8.314  20.228  1.00 85.71           C
ATOM   1480 1HG  GLN A 111      14.935   7.893  19.963  1.00 85.71           H
ATOM   1481 2HG  GLN A 111      13.755   9.106  19.508  1.00 85.71           H
ATOM   1482  CD  GLN A 111      14.026   8.902  21.639  1.00 85.71           C
ATOM   1483  OE1 GLN A 111      13.138   8.719  22.455  1.00 85.71           O
ATOM   1484  NE2 GLN A 111      15.122   9.618  21.879  1.00 85.71           N
ATOM   1485 1HE2 GLN A 111      15.813   9.729  21.165  1.00 85.71           H
ATOM   1486 2HE2 GLN A 111      15.254  10.044  22.774  1.00 85.71           H
ATOM   1487  HN  GLN A 111      14.664   6.749  17.794  1.00 85.71           H
ATOM   1488  N   TRP A 112      11.087   8.171  17.891  1.00 91.36           N
ATOM   1489  CA  TRP A 112      10.542   9.246  17.079  1.00 91.36           C
ATOM   1490  C   TRP A 112      11.155  10.562  17.562  1.00 91.36           C
ATOM   1491  O   TRP A 112      10.901  10.993  18.686  1.00 91.36           O
ATOM   1492  HA  TRP A 112      10.827   9.059  16.044  1.00 91.36           H
ATOM   1493  CB  TRP A 112       9.012   9.246  17.126  1.00 91.36           C
ATOM   1494 1HB  TRP A 112       8.651   8.253  16.860  1.00 91.36           H
ATOM   1495 2HB  TRP A 112       8.690   9.438  18.149  1.00 91.36           H
ATOM   1496  CG  TRP A 112       8.361  10.275  16.200  1.00 91.36           C
ATOM   1497  CD1 TRP A 112       7.928  11.505  16.508  1.00 91.36           C
ATOM   1498  HD1 TRP A 112       7.988  11.945  17.503  1.00 91.36           H
ATOM   1499  CD2 TRP A 112       8.086  10.112  14.792  1.00 91.36           C
ATOM   1500  NE1 TRP A 112       7.395  12.144  15.407  1.00 91.36           N
ATOM   1501  HE1 TRP A 112       7.009  13.066  15.387  1.00 91.36           H
ATOM   1502  CE2 TRP A 112       7.495  11.270  14.331  1.00 91.36           C
ATOM   1503  CE3 TRP A 112       8.329   9.022  13.938  1.00 91.36           C
ATOM   1504  HE3 TRP A 112       8.795   8.097  14.278  1.00 91.36           H
ATOM   1505  CZ2 TRP A 112       7.097  11.450  13.000  1.00 91.36           C
ATOM   1506  HZ2 TRP A 112       6.631  12.375  12.660  1.00 91.36           H
ATOM   1507  CZ3 TRP A 112       7.925   9.218  12.612  1.00 91.36           C
ATOM   1508  HZ3 TRP A 112       8.090   8.403  11.906  1.00 91.36           H
ATOM   1509  CH2 TRP A 112       7.329  10.378  12.131  1.00 91.36           C
ATOM   1510  HH2 TRP A 112       7.042  10.452  11.082  1.00 91.36           H
ATOM   1511  HN  TRP A 112      10.454   7.784  18.561  1.00 91.36           H
ATOM   1512  N   LYS A 113      11.950  11.163  16.690  1.00 83.71           N
ATOM   1513  CA  LYS A 113      12.746  12.316  17.073  1.00 83.71           C
ATOM   1514  C   LYS A 113      12.125  13.580  16.476  1.00 83.71           C
ATOM   1515  O   LYS A 113      12.714  14.658  16.545  1.00 83.71           O
ATOM   1516  HA  LYS A 113      12.708  12.392  18.160  1.00 83.71           H
ATOM   1517  CB  LYS A 113      14.211  12.109  16.685  1.00 83.71           C
ATOM   1518 1HB  LYS A 113      14.290  11.965  15.608  1.00 83.71           H
ATOM   1519 2HB  LYS A 113      14.786  13.002  16.930  1.00 83.71           H
ATOM   1520  CG  LYS A 113      14.805  10.899  17.410  1.00 83.71           C
ATOM   1521 1HG  LYS A 113      14.658  11.007  18.485  1.00 83.71           H
ATOM   1522 2HG  LYS A 113      14.279   9.994  17.106  1.00 83.71           H
ATOM   1523  CD  LYS A 113      16.297  10.755  17.106  1.00 83.71           C
ATOM   1524 1HD  LYS A 113      16.443  10.638  16.032  1.00 83.71           H
ATOM   1525 2HD  LYS A 113      16.822  11.663  17.402  1.00 83.71           H
ATOM   1526  CE  LYS A 113      16.893   9.553  17.841  1.00 83.71           C
ATOM   1527 1HE  LYS A 113      16.746   9.666  18.915  1.00 83.71           H
ATOM   1528 2HE  LYS A 113      16.374   8.642  17.543  1.00 83.71           H
ATOM   1529  NZ  LYS A 113      18.337   9.427  17.543  1.00 83.71           N
ATOM   1530 1HZ  LYS A 113      18.714   8.621  18.030  1.00 83.71           H
ATOM   1531 2HZ  LYS A 113      18.467   9.310  16.545  1.00 83.71           H
ATOM   1532 3HZ  LYS A 113      18.820  10.264  17.851  1.00 83.71           H
ATOM   1533  HN  LYS A 113      12.055  10.875  15.738  1.00 83.71           H
ATOM   1534  N   PHE A 114      10.943  13.407  15.904  1.00 89.81           N
ATOM   1535  CA  PHE A 114      10.319  14.472  15.136  1.00 89.81           C
ATOM   1536  C   PHE A 114       9.096  15.030  15.866  1.00 89.81           C
ATOM   1537  O   PHE A 114       8.650  14.462  16.862  1.00 89.81           O
ATOM   1538  HA  PHE A 114      11.061  15.262  15.018  1.00 89.81           H
ATOM   1539  CB  PHE A 114       9.871  13.861  13.807  1.00 89.81           C
ATOM   1540 1HB  PHE A 114       9.060  13.158  13.996  1.00 89.81           H
ATOM   1541 2HB  PHE A 114       9.467  14.651  13.174  1.00 89.81           H
ATOM   1542  CG  PHE A 114      10.986  13.140  13.047  1.00 89.81           C
ATOM   1543  CD1 PHE A 114      11.918  13.857  12.364  1.00 89.81           C
ATOM   1544  HD1 PHE A 114      11.872  14.946  12.359  1.00 89.81           H
ATOM   1545  CD2 PHE A 114      11.044  11.781  13.053  1.00 89.81           C
ATOM   1546  HD2 PHE A 114      10.296  11.206  13.600  1.00 89.81           H
ATOM   1547  CE1 PHE A 114      12.952  13.187  11.658  1.00 89.81           C
ATOM   1548  HE1 PHE A 114      13.700  13.761  11.111  1.00 89.81           H
ATOM   1549  CE2 PHE A 114      12.078  11.111  12.348  1.00 89.81           C
ATOM   1550  HE2 PHE A 114      12.125  10.022  12.353  1.00 89.81           H
ATOM   1551  CZ  PHE A 114      13.011  11.828  11.665  1.00 89.81           C
ATOM   1552  HZ  PHE A 114      13.804  11.314  11.124  1.00 89.81           H
ATOM   1553  HN  PHE A 114      10.414  12.560  15.958  1.00 89.81           H
ATOM   1554  N   GLN A 115       8.587  16.135  15.341  1.00 82.22           N
ATOM   1555  CA  GLN A 115       7.445  16.795  15.950  1.00 82.22           C
ATOM   1556  C   GLN A 115       6.169  15.989  15.697  1.00 82.22           C
ATOM   1557  O   GLN A 115       6.133  15.140  14.808  1.00 82.22           O
ATOM   1558  HA  GLN A 115       7.660  16.821  17.018  1.00 82.22           H
ATOM   1559  CB  GLN A 115       7.300  18.228  15.434  1.00 82.22           C
ATOM   1560 1HB  GLN A 115       7.237  18.221  14.345  1.00 82.22           H
ATOM   1561 2HB  GLN A 115       6.370  18.660  15.804  1.00 82.22           H
ATOM   1562  CG  GLN A 115       8.482  19.092  15.876  1.00 82.22           C
ATOM   1563 1HG  GLN A 115       8.589  19.041  16.960  1.00 82.22           H
ATOM   1564 2HG  GLN A 115       9.404  18.702  15.446  1.00 82.22           H
ATOM   1565  CD  GLN A 115       8.288  20.548  15.446  1.00 82.22           C
ATOM   1566  OE1 GLN A 115       7.343  20.899  14.760  1.00 82.22           O
ATOM   1567  NE2 GLN A 115       9.234  21.373  15.887  1.00 82.22           N
ATOM   1568 1HE2 GLN A 115       9.984  21.020  16.446  1.00 82.22           H
ATOM   1569 2HE2 GLN A 115       9.195  22.345  15.658  1.00 82.22           H
ATOM   1570  HN  GLN A 115       8.941  16.577  14.518  1.00 82.22           H
ATOM   1571  N   THR A 116       5.153  16.284  16.495  1.00 88.49           N
ATOM   1572  CA  THR A 116       3.878  15.598  16.368  1.00 88.49           C
ATOM   1573  C   THR A 116       3.302  15.799  14.965  1.00 88.49           C
ATOM   1574  O   THR A 116       2.730  14.876  14.386  1.00 88.49           O
ATOM   1575  HA  THR A 116       4.049  14.529  16.493  1.00 88.49           H
ATOM   1576  CB  THR A 116       2.957  16.102  17.481  1.00 88.49           C
ATOM   1577  HB  THR A 116       2.615  17.116  17.273  1.00 88.49           H
ATOM   1578  OG1 THR A 116       3.729  15.944  18.668  1.00 88.49           O
ATOM   1579  HG1 THR A 116       3.334  16.489  19.408  1.00 88.49           H
ATOM   1580  CG2 THR A 116       1.748  15.190  17.698  1.00 88.49           C
ATOM   1581 1HG2 THR A 116       2.091  14.192  17.972  1.00 88.49           H
ATOM   1582 2HG2 THR A 116       1.165  15.134  16.779  1.00 88.49           H
ATOM   1583 3HG2 THR A 116       1.128  15.593  18.499  1.00 88.49           H
ATOM   1584  HN  THR A 116       5.190  16.976  17.216  1.00 88.49           H
ATOM   1585  N   PHE A 117       3.472  17.011  14.458  1.00 91.82           N
ATOM   1586  CA  PHE A 117       2.970  17.347  13.136  1.00 91.82           C
ATOM   1587  C   PHE A 117       3.490  16.364  12.086  1.00 91.82           C
ATOM   1588  O   PHE A 117       2.727  15.883  11.249  1.00 91.82           O
ATOM   1589  HA  PHE A 117       1.882  17.289  13.179  1.00 91.82           H
ATOM   1590  CB  PHE A 117       3.485  18.749  12.805  1.00 91.82           C
ATOM   1591 1HB  PHE A 117       3.092  19.453  13.539  1.00 91.82           H
ATOM   1592 2HB  PHE A 117       4.571  18.759  12.903  1.00 91.82           H
ATOM   1593  CG  PHE A 117       3.111  19.234  11.403  1.00 91.82           C
ATOM   1594  CD1 PHE A 117       4.052  19.269  10.421  1.00 91.82           C
ATOM   1595  HD1 PHE A 117       5.072  18.951  10.634  1.00 91.82           H
ATOM   1596  CD2 PHE A 117       1.837  19.631  11.138  1.00 91.82           C
ATOM   1597  HD2 PHE A 117       1.083  19.604  11.925  1.00 91.82           H
ATOM   1598  CE1 PHE A 117       3.704  19.719   9.120  1.00 91.82           C
ATOM   1599  HE1 PHE A 117       4.458  19.747   8.334  1.00 91.82           H
ATOM   1600  CE2 PHE A 117       1.490  20.082   9.837  1.00 91.82           C
ATOM   1601  HE2 PHE A 117       0.469  20.400   9.625  1.00 91.82           H
ATOM   1602  CZ  PHE A 117       2.431  20.116   8.856  1.00 91.82           C
ATOM   1603  HZ  PHE A 117       2.164  20.462   7.857  1.00 91.82           H
ATOM   1604  HN  PHE A 117       3.943  17.755  14.932  1.00 91.82           H
ATOM   1605  N   MET A 118       4.785  16.095  12.163  1.00 88.98           N
ATOM   1606  CA  MET A 118       5.423  15.207  11.206  1.00 88.98           C
ATOM   1607  C   MET A 118       4.880  13.782  11.334  1.00 88.98           C
ATOM   1608  O   MET A 118       4.797  13.054  10.345  1.00 88.98           O
ATOM   1609  HA  MET A 118       5.178  15.609  10.223  1.00 88.98           H
ATOM   1610  CB  MET A 118       6.934  15.201  11.444  1.00 88.98           C
ATOM   1611 1HB  MET A 118       7.293  16.224  11.550  1.00 88.98           H
ATOM   1612 2HB  MET A 118       7.157  14.686  12.379  1.00 88.98           H
ATOM   1613  CG  MET A 118       7.668  14.514  10.290  1.00 88.98           C
ATOM   1614 1HG  MET A 118       8.741  14.509  10.482  1.00 88.98           H
ATOM   1615 2HG  MET A 118       7.353  13.473  10.217  1.00 88.98           H
ATOM   1616  SD  MET A 118       7.327  15.363   8.758  1.00 88.98           S
ATOM   1617  CE  MET A 118       8.360  16.804   8.966  1.00 88.98           C
ATOM   1618 1HE  MET A 118       8.046  17.351   9.855  1.00 88.98           H
ATOM   1619 2HE  MET A 118       9.398  16.494   9.078  1.00 88.98           H
ATOM   1620 3HE  MET A 118       8.266  17.448   8.091  1.00 88.98           H
ATOM   1621  HN  MET A 118       5.393  16.471  12.861  1.00 88.98           H
ATOM   1622  N   CYS A 119       4.524  13.426  12.559  1.00 93.97           N
ATOM   1623  CA  CYS A 119       3.931  12.125  12.818  1.00 93.97           C
ATOM   1624  C   CYS A 119       2.621  12.029  12.034  1.00 93.97           C
ATOM   1625  O   CYS A 119       2.364  11.028  11.368  1.00 93.97           O
ATOM   1626  HA  CYS A 119       4.647  11.380  12.470  1.00 93.97           H
ATOM   1627  CB  CYS A 119       3.719  11.888  14.315  1.00 93.97           C
ATOM   1628 1HB  CYS A 119       4.681  11.845  14.825  1.00 93.97           H
ATOM   1629 2HB  CYS A 119       3.166  12.721  14.749  1.00 93.97           H
ATOM   1630  SG  CYS A 119       2.802  10.326  14.577  1.00 93.97           S
ATOM   1631  HN  CYS A 119       4.635  14.008  13.365  1.00 93.97           H
ATOM   1632  N   LYS A 120       1.827  13.085  12.139  1.00 92.17           N
ATOM   1633  CA  LYS A 120       0.539  13.122  11.467  1.00 92.17           C
ATOM   1634  C   LYS A 120       0.752  12.987   9.958  1.00 92.17           C
ATOM   1635  O   LYS A 120       0.069  12.205   9.299  1.00 92.17           O
ATOM   1636  HA  LYS A 120      -0.035  12.262  11.813  1.00 92.17           H
ATOM   1637  CB  LYS A 120      -0.239  14.377  11.869  1.00 92.17           C
ATOM   1638 1HB  LYS A 120       0.388  15.258  11.731  1.00 92.17           H
ATOM   1639 2HB  LYS A 120      -1.104  14.497  11.218  1.00 92.17           H
ATOM   1640  CG  LYS A 120      -0.697  14.294  13.327  1.00 92.17           C
ATOM   1641 1HG  LYS A 120      -1.382  13.455  13.449  1.00 92.17           H
ATOM   1642 2HG  LYS A 120       0.161  14.103  13.971  1.00 92.17           H
ATOM   1643  CD  LYS A 120      -1.387  15.590  13.758  1.00 92.17           C
ATOM   1644 1HD  LYS A 120      -0.690  16.423  13.674  1.00 92.17           H
ATOM   1645 2HD  LYS A 120      -2.221  15.803  13.089  1.00 92.17           H
ATOM   1646  CE  LYS A 120      -1.896  15.486  15.198  1.00 92.17           C
ATOM   1647 1HE  LYS A 120      -1.133  15.029  15.827  1.00 92.17           H
ATOM   1648 2HE  LYS A 120      -2.082  16.484  15.596  1.00 92.17           H
ATOM   1649  NZ  LYS A 120      -3.138  14.684  15.252  1.00 92.17           N
ATOM   1650 1HZ  LYS A 120      -3.597  14.832  16.144  1.00 92.17           H
ATOM   1651 2HZ  LYS A 120      -3.758  14.969  14.502  1.00 92.17           H
ATOM   1652 3HZ  LYS A 120      -2.911  13.701  15.148  1.00 92.17           H
ATOM   1653  HN  LYS A 120       2.051  13.902  12.670  1.00 92.17           H
ATOM   1654  N   VAL A 121       1.701  13.763   9.455  1.00 93.38           N
ATOM   1655  CA  VAL A 121       1.943  13.817   8.023  1.00 93.38           C
ATOM   1656  C   VAL A 121       2.382  12.436   7.532  1.00 93.38           C
ATOM   1657  O   VAL A 121       1.836  11.917   6.559  1.00 93.38           O
ATOM   1658  HA  VAL A 121       1.001  14.078   7.540  1.00 93.38           H
ATOM   1659  CB  VAL A 121       2.959  14.915   7.705  1.00 93.38           C
ATOM   1660  HB  VAL A 121       3.836  14.752   8.331  1.00 93.38           H
ATOM   1661  CG1 VAL A 121       3.405  14.843   6.243  1.00 93.38           C
ATOM   1662 1HG1 VAL A 121       3.866  13.874   6.052  1.00 93.38           H
ATOM   1663 2HG1 VAL A 121       2.540  14.968   5.593  1.00 93.38           H
ATOM   1664 3HG1 VAL A 121       4.128  15.634   6.044  1.00 93.38           H
ATOM   1665  CG2 VAL A 121       2.395  16.298   8.038  1.00 93.38           C
ATOM   1666 1HG2 VAL A 121       1.494  16.474   7.450  1.00 93.38           H
ATOM   1667 2HG2 VAL A 121       2.150  16.345   9.099  1.00 93.38           H
ATOM   1668 3HG2 VAL A 121       3.138  17.060   7.802  1.00 93.38           H
ATOM   1669  HN  VAL A 121       2.298  14.346  10.006  1.00 93.38           H
ATOM   1670  N   VAL A 122       3.363  11.880   8.228  1.00 92.34           N
ATOM   1671  CA  VAL A 122       4.013  10.665   7.765  1.00 92.34           C
ATOM   1672  C   VAL A 122       2.993   9.525   7.739  1.00 92.34           C
ATOM   1673  O   VAL A 122       2.925   8.771   6.770  1.00 92.34           O
ATOM   1674  HA  VAL A 122       4.363  10.846   6.749  1.00 92.34           H
ATOM   1675  CB  VAL A 122       5.230  10.358   8.639  1.00 92.34           C
ATOM   1676  HB  VAL A 122       4.909  10.380   9.681  1.00 92.34           H
ATOM   1677  CG1 VAL A 122       5.777   8.960   8.346  1.00 92.34           C
ATOM   1678 1HG1 VAL A 122       5.005   8.218   8.548  1.00 92.34           H
ATOM   1679 2HG1 VAL A 122       6.074   8.899   7.299  1.00 92.34           H
ATOM   1680 3HG1 VAL A 122       6.642   8.767   8.980  1.00 92.34           H
ATOM   1681  CG2 VAL A 122       6.316  11.421   8.460  1.00 92.34           C
ATOM   1682 1HG2 VAL A 122       6.632  11.445   7.417  1.00 92.34           H
ATOM   1683 2HG2 VAL A 122       5.920  12.396   8.742  1.00 92.34           H
ATOM   1684 3HG2 VAL A 122       7.170  11.178   9.092  1.00 92.34           H
ATOM   1685  HN  VAL A 122       3.713  12.245   9.090  1.00 92.34           H
ATOM   1686  N   ASN A 123       2.225   9.435   8.815  1.00 91.67           N
ATOM   1687  CA  ASN A 123       1.203   8.408   8.922  1.00 91.67           C
ATOM   1688  C   ASN A 123       0.179   8.596   7.801  1.00 91.67           C
ATOM   1689  O   ASN A 123      -0.249   7.626   7.176  1.00 91.67           O
ATOM   1690  HA  ASN A 123       1.738   7.461   8.843  1.00 91.67           H
ATOM   1691  CB  ASN A 123       0.464   8.503  10.258  1.00 91.67           C
ATOM   1692 1HB  ASN A 123       0.436   9.541  10.590  1.00 91.67           H
ATOM   1693 2HB  ASN A 123      -0.570   8.182  10.129  1.00 91.67           H
ATOM   1694  CG  ASN A 123       1.143   7.639  11.323  1.00 91.67           C
ATOM   1695  OD1 ASN A 123       1.967   6.787  11.035  1.00 91.67           O
ATOM   1696  ND2 ASN A 123       0.752   7.906  12.566  1.00 91.67           N
ATOM   1697 1HD2 ASN A 123       0.072   8.620  12.734  1.00 91.67           H
ATOM   1698 2HD2 ASN A 123       1.140   7.394  13.332  1.00 91.67           H
ATOM   1699  HN  ASN A 123       2.294  10.046   9.604  1.00 91.67           H
ATOM   1700  N   SER A 124      -0.185   9.851   7.579  1.00 92.07           N
ATOM   1701  CA  SER A 124      -1.212  10.171   6.603  1.00 92.07           C
ATOM   1702  C   SER A 124      -0.724   9.821   5.196  1.00 92.07           C
ATOM   1703  O   SER A 124      -1.467   9.246   4.402  1.00 92.07           O
ATOM   1704  HA  SER A 124      -2.070   9.556   6.874  1.00 92.07           H
ATOM   1705  CB  SER A 124      -1.601  11.649   6.677  1.00 92.07           C
ATOM   1706 1HB  SER A 124      -0.737  12.264   6.426  1.00 92.07           H
ATOM   1707 2HB  SER A 124      -2.369  11.860   5.933  1.00 92.07           H
ATOM   1708  OG  SER A 124      -2.080  12.011   7.969  1.00 92.07           O
ATOM   1709  HG  SER A 124      -1.420  12.609   8.424  1.00 92.07           H
ATOM   1710  HN  SER A 124       0.209  10.639   8.053  1.00 92.07           H
ATOM   1711  N   MET A 125       0.523  10.182   4.930  1.00 85.72           N
ATOM   1712  CA  MET A 125       1.108   9.944   3.621  1.00 85.72           C
ATOM   1713  C   MET A 125       1.133   8.449   3.295  1.00 85.72           C
ATOM   1714  O   MET A 125       0.832   8.050   2.171  1.00 85.72           O
ATOM   1715  HA  MET A 125       0.465  10.467   2.913  1.00 85.72           H
ATOM   1716  CB  MET A 125       2.534  10.497   3.591  1.00 85.72           C
ATOM   1717 1HB  MET A 125       3.063  10.198   4.496  1.00 85.72           H
ATOM   1718 2HB  MET A 125       3.077  10.067   2.749  1.00 85.72           H
ATOM   1719  CG  MET A 125       2.529  12.022   3.476  1.00 85.72           C
ATOM   1720 1HG  MET A 125       1.961  12.327   2.596  1.00 85.72           H
ATOM   1721 2HG  MET A 125       2.032  12.459   4.342  1.00 85.72           H
ATOM   1722  SD  MET A 125       4.202  12.632   3.363  1.00 85.72           S
ATOM   1723  CE  MET A 125       4.593  12.157   1.687  1.00 85.72           C
ATOM   1724 1HE  MET A 125       4.508  11.075   1.587  1.00 85.72           H
ATOM   1725 2HE  MET A 125       3.898  12.641   1.001  1.00 85.72           H
ATOM   1726 3HE  MET A 125       5.611  12.465   1.450  1.00 85.72           H
ATOM   1727  HN  MET A 125       1.129  10.628   5.588  1.00 85.72           H
ATOM   1728  N   TYR A 126       1.494   7.663   4.298  1.00 85.38           N
ATOM   1729  CA  TYR A 126       1.553   6.220   4.134  1.00 85.38           C
ATOM   1730  C   TYR A 126       0.181   5.653   3.767  1.00 85.38           C
ATOM   1731  O   TYR A 126       0.064   4.851   2.842  1.00 85.38           O
ATOM   1732  HA  TYR A 126       2.256   6.002   3.330  1.00 85.38           H
ATOM   1733  CB  TYR A 126       1.977   5.659   5.493  1.00 85.38           C
ATOM   1734 1HB  TYR A 126       3.033   5.878   5.652  1.00 85.38           H
ATOM   1735 2HB  TYR A 126       1.423   6.175   6.277  1.00 85.38           H
ATOM   1736  CG  TYR A 126       1.756   4.152   5.640  1.00 85.38           C
ATOM   1737  CD1 TYR A 126       0.740   3.679   6.445  1.00 85.38           C
ATOM   1738  HD1 TYR A 126       0.095   4.379   6.976  1.00 85.38           H
ATOM   1739  CD2 TYR A 126       2.573   3.266   4.968  1.00 85.38           C
ATOM   1740  HD2 TYR A 126       3.376   3.640   4.332  1.00 85.38           H
ATOM   1741  CE1 TYR A 126       0.532   2.261   6.583  1.00 85.38           C
ATOM   1742  HE1 TYR A 126      -0.266   1.874   7.216  1.00 85.38           H
ATOM   1743  CE2 TYR A 126       2.365   1.848   5.106  1.00 85.38           C
ATOM   1744  HE2 TYR A 126       3.003   1.137   4.580  1.00 85.38           H
ATOM   1745  CZ  TYR A 126       1.355   1.415   5.907  1.00 85.38           C
ATOM   1746  OH  TYR A 126       1.159   0.076   6.037  1.00 85.38           O
ATOM   1747  HH  TYR A 126       1.627  -0.412   5.301  1.00 85.38           H
ATOM   1748  HN  TYR A 126       1.743   7.996   5.208  1.00 85.38           H
ATOM   1749  N   LYS A 127      -0.824   6.092   4.511  1.00 85.72           N
ATOM   1750  CA  LYS A 127      -2.171   5.578   4.329  1.00 85.72           C
ATOM   1751  C   LYS A 127      -2.676   5.964   2.938  1.00 85.72           C
ATOM   1752  O   LYS A 127      -3.303   5.156   2.255  1.00 85.72           O
ATOM   1753  HA  LYS A 127      -2.116   4.491   4.387  1.00 85.72           H
ATOM   1754  CB  LYS A 127      -3.081   6.046   5.466  1.00 85.72           C
ATOM   1755 1HB  LYS A 127      -2.796   7.052   5.775  1.00 85.72           H
ATOM   1756 2HB  LYS A 127      -4.111   6.102   5.113  1.00 85.72           H
ATOM   1757  CG  LYS A 127      -2.997   5.096   6.663  1.00 85.72           C
ATOM   1758 1HG  LYS A 127      -1.953   4.875   6.883  1.00 85.72           H
ATOM   1759 2HG  LYS A 127      -3.414   5.580   7.546  1.00 85.72           H
ATOM   1760  CD  LYS A 127      -3.753   3.795   6.384  1.00 85.72           C
ATOM   1761 1HD  LYS A 127      -4.719   4.021   5.933  1.00 85.72           H
ATOM   1762 2HD  LYS A 127      -3.197   3.195   5.663  1.00 85.72           H
ATOM   1763  CE  LYS A 127      -3.959   2.994   7.671  1.00 85.72           C
ATOM   1764 1HE  LYS A 127      -3.881   1.928   7.459  1.00 85.72           H
ATOM   1765 2HE  LYS A 127      -3.172   3.235   8.386  1.00 85.72           H
ATOM   1766  NZ  LYS A 127      -5.282   3.293   8.261  1.00 85.72           N
ATOM   1767 1HZ  LYS A 127      -5.287   3.017   9.237  1.00 85.72           H
ATOM   1768 2HZ  LYS A 127      -5.468   4.287   8.190  1.00 85.72           H
ATOM   1769 3HZ  LYS A 127      -5.999   2.779   7.761  1.00 85.72           H
ATOM   1770  HN  LYS A 127      -0.729   6.785   5.226  1.00 85.72           H
ATOM   1771  N   MET A 128      -2.384   7.200   2.559  1.00 86.14           N
ATOM   1772  CA  MET A 128      -2.818   7.710   1.270  1.00 86.14           C
ATOM   1773  C   MET A 128      -2.194   6.908   0.125  1.00 86.14           C
ATOM   1774  O   MET A 128      -2.863   6.606  -0.862  1.00 86.14           O
ATOM   1775  HA  MET A 128      -3.901   7.592   1.257  1.00 86.14           H
ATOM   1776  CB  MET A 128      -2.416   9.180   1.141  1.00 86.14           C
ATOM   1777 1HB  MET A 128      -2.705   9.720   2.042  1.00 86.14           H
ATOM   1778 2HB  MET A 128      -1.332   9.259   1.055  1.00 86.14           H
ATOM   1779  CG  MET A 128      -3.077   9.824  -0.080  1.00 86.14           C
ATOM   1780 1HG  MET A 128      -2.694   9.370  -0.993  1.00 86.14           H
ATOM   1781 2HG  MET A 128      -4.152   9.642  -0.060  1.00 86.14           H
ATOM   1782  SD  MET A 128      -2.758  11.580  -0.092  1.00 86.14           S
ATOM   1783  CE  MET A 128      -1.001  11.573  -0.409  1.00 86.14           C
ATOM   1784 1HE  MET A 128      -0.490  11.035   0.389  1.00 86.14           H
ATOM   1785 2HE  MET A 128      -0.806  11.081  -1.362  1.00 86.14           H
ATOM   1786 3HE  MET A 128      -0.635  12.599  -0.449  1.00 86.14           H
ATOM   1787  HN  MET A 128      -1.862   7.846   3.115  1.00 86.14           H
ATOM   1788  N   ASN A 129      -0.920   6.586   0.296  1.00 82.19           N
ATOM   1789  CA  ASN A 129      -0.214   5.780  -0.685  1.00 82.19           C
ATOM   1790  C   ASN A 129      -0.867   4.398  -0.768  1.00 82.19           C
ATOM   1791  O   ASN A 129      -1.137   3.900  -1.860  1.00 82.19           O
ATOM   1792  HA  ASN A 129      -0.292   6.334  -1.621  1.00 82.19           H
ATOM   1793  CB  ASN A 129       1.251   5.588  -0.289  1.00 82.19           C
ATOM   1794 1HB  ASN A 129       1.784   6.533  -0.386  1.00 82.19           H
ATOM   1795 2HB  ASN A 129       1.312   5.293   0.758  1.00 82.19           H
ATOM   1796  CG  ASN A 129       1.921   4.526  -1.163  1.00 82.19           C
ATOM   1797  OD1 ASN A 129       2.017   3.363  -0.808  1.00 82.19           O
ATOM   1798  ND2 ASN A 129       2.377   4.989  -2.323  1.00 82.19           N
ATOM   1799 1HD2 ASN A 129       2.266   5.956  -2.554  1.00 82.19           H
ATOM   1800 2HD2 ASN A 129       2.832   4.371  -2.965  1.00 82.19           H
ATOM   1801  HN  ASN A 129      -0.374   6.866   1.085  1.00 82.19           H
ATOM   1802  N   PHE A 130      -1.100   3.819   0.400  1.00 87.47           N
ATOM   1803  CA  PHE A 130      -1.605   2.458   0.473  1.00 87.47           C
ATOM   1804  C   PHE A 130      -2.868   2.296  -0.375  1.00 87.47           C
ATOM   1805  O   PHE A 130      -2.945   1.401  -1.216  1.00 87.47           O
ATOM   1806  HA  PHE A 130      -0.825   1.802   0.088  1.00 87.47           H
ATOM   1807  CB  PHE A 130      -1.951   2.187   1.938  1.00 87.47           C
ATOM   1808 1HB  PHE A 130      -1.043   2.261   2.535  1.00 87.47           H
ATOM   1809 2HB  PHE A 130      -2.629   2.965   2.291  1.00 87.47           H
ATOM   1810  CG  PHE A 130      -2.595   0.821   2.183  1.00 87.47           C
ATOM   1811  CD1 PHE A 130      -3.939   0.726   2.369  1.00 87.47           C
ATOM   1812  HD1 PHE A 130      -4.558   1.623   2.342  1.00 87.47           H
ATOM   1813  CD2 PHE A 130      -1.824  -0.298   2.216  1.00 87.47           C
ATOM   1814  HD2 PHE A 130      -0.746  -0.222   2.068  1.00 87.47           H
ATOM   1815  CE1 PHE A 130      -4.537  -0.542   2.596  1.00 87.47           C
ATOM   1816  HE1 PHE A 130      -5.614  -0.618   2.744  1.00 87.47           H
ATOM   1817  CE2 PHE A 130      -2.421  -1.566   2.444  1.00 87.47           C
ATOM   1818  HE2 PHE A 130      -1.802  -2.464   2.470  1.00 87.47           H
ATOM   1819  CZ  PHE A 130      -3.765  -1.661   2.629  1.00 87.47           C
ATOM   1820  HZ  PHE A 130      -4.224  -2.635   2.803  1.00 87.47           H
ATOM   1821  HN  PHE A 130      -0.951   4.261   1.284  1.00 87.47           H
ATOM   1822  N   TYR A 131      -3.827   3.176  -0.126  1.00 91.89           N
ATOM   1823  CA  TYR A 131      -5.111   3.095  -0.801  1.00 91.89           C
ATOM   1824  C   TYR A 131      -4.978   3.469  -2.279  1.00 91.89           C
ATOM   1825  O   TYR A 131      -5.571   2.823  -3.142  1.00 91.89           O
ATOM   1826  HA  TYR A 131      -5.468   2.068  -0.724  1.00 91.89           H
ATOM   1827  CB  TYR A 131      -6.017   4.116  -0.109  1.00 91.89           C
ATOM   1828 1HB  TYR A 131      -5.469   5.051   0.009  1.00 91.89           H
ATOM   1829 2HB  TYR A 131      -6.870   4.326  -0.754  1.00 91.89           H
ATOM   1830  CG  TYR A 131      -6.529   3.666   1.261  1.00 91.89           C
ATOM   1831  CD1 TYR A 131      -7.256   2.498   1.376  1.00 91.89           C
ATOM   1832  HD1 TYR A 131      -7.465   1.897   0.491  1.00 91.89           H
ATOM   1833  CD2 TYR A 131      -6.264   4.427   2.381  1.00 91.89           C
ATOM   1834  HD2 TYR A 131      -5.690   5.349   2.290  1.00 91.89           H
ATOM   1835  CE1 TYR A 131      -7.738   2.074   2.665  1.00 91.89           C
ATOM   1836  HE1 TYR A 131      -8.313   1.155   2.770  1.00 91.89           H
ATOM   1837  CE2 TYR A 131      -6.746   4.003   3.670  1.00 91.89           C
ATOM   1838  HE2 TYR A 131      -6.544   4.595   4.563  1.00 91.89           H
ATOM   1839  CZ  TYR A 131      -7.459   2.848   3.748  1.00 91.89           C
ATOM   1840  OH  TYR A 131      -7.915   2.447   4.965  1.00 91.89           O
ATOM   1841  HH  TYR A 131      -7.762   3.168   5.642  1.00 91.89           H
ATOM   1842  HN  TYR A 131      -3.738   3.931   0.523  1.00 91.89           H
ATOM   1843  N   SER A 132      -4.196   4.510  -2.525  1.00 91.97           N
ATOM   1844  CA  SER A 132      -4.079   5.058  -3.866  1.00 91.97           C
ATOM   1845  C   SER A 132      -3.472   4.015  -4.806  1.00 91.97           C
ATOM   1846  O   SER A 132      -3.940   3.839  -5.930  1.00 91.97           O
ATOM   1847  HA  SER A 132      -5.098   5.299  -4.169  1.00 91.97           H
ATOM   1848  CB  SER A 132      -3.232   6.332  -3.868  1.00 91.97           C
ATOM   1849 1HB  SER A 132      -3.154   6.713  -4.886  1.00 91.97           H
ATOM   1850 2HB  SER A 132      -3.731   7.100  -3.277  1.00 91.97           H
ATOM   1851  OG  SER A 132      -1.926   6.106  -3.345  1.00 91.97           O
ATOM   1852  HG  SER A 132      -1.426   6.970  -3.288  1.00 91.97           H
ATOM   1853  HN  SER A 132      -3.650   4.976  -1.829  1.00 91.97           H
ATOM   1854  N   CYS A 133      -2.438   3.350  -4.312  1.00 90.20           N
ATOM   1855  CA  CYS A 133      -1.743   2.350  -5.105  1.00 90.20           C
ATOM   1856  C   CYS A 133      -2.734   1.236  -5.448  1.00 90.20           C
ATOM   1857  O   CYS A 133      -2.851   0.839  -6.606  1.00 90.20           O
ATOM   1858  HA  CYS A 133      -1.397   2.852  -6.008  1.00 90.20           H
ATOM   1859  CB  CYS A 133      -0.507   1.812  -4.380  1.00 90.20           C
ATOM   1860 1HB  CYS A 133      -0.757   1.575  -3.346  1.00 90.20           H
ATOM   1861 2HB  CYS A 133      -0.176   0.885  -4.848  1.00 90.20           H
ATOM   1862  SG  CYS A 133       0.837   3.052  -4.430  1.00 90.20           S
ATOM   1863  HG  CYS A 133       1.758   2.282  -3.857  1.00 90.20           H
ATOM   1864  HN  CYS A 133      -2.075   3.485  -3.390  1.00 90.20           H
ATOM   1865  N   VAL A 134      -3.422   0.762  -4.419  1.00 88.88           N
ATOM   1866  CA  VAL A 134      -4.320  -0.369  -4.577  1.00 88.88           C
ATOM   1867  C   VAL A 134      -5.403  -0.016  -5.599  1.00 88.88           C
ATOM   1868  O   VAL A 134      -5.714  -0.815  -6.481  1.00 88.88           O
ATOM   1869  HA  VAL A 134      -3.734  -1.204  -4.962  1.00 88.88           H
ATOM   1870  CB  VAL A 134      -4.891  -0.778  -3.218  1.00 88.88           C
ATOM   1871  HB  VAL A 134      -5.227   0.126  -2.710  1.00 88.88           H
ATOM   1872  CG1 VAL A 134      -6.100  -1.700  -3.386  1.00 88.88           C
ATOM   1873 1HG1 VAL A 134      -6.876  -1.183  -3.949  1.00 88.88           H
ATOM   1874 2HG1 VAL A 134      -5.799  -2.600  -3.924  1.00 88.88           H
ATOM   1875 3HG1 VAL A 134      -6.486  -1.976  -2.405  1.00 88.88           H
ATOM   1876  CG2 VAL A 134      -3.817  -1.434  -2.348  1.00 88.88           C
ATOM   1877 1HG2 VAL A 134      -3.437  -2.325  -2.849  1.00 88.88           H
ATOM   1878 2HG2 VAL A 134      -3.000  -0.731  -2.187  1.00 88.88           H
ATOM   1879 3HG2 VAL A 134      -4.250  -1.715  -1.387  1.00 88.88           H
ATOM   1880  HN  VAL A 134      -3.373   1.137  -3.494  1.00 88.88           H
ATOM   1881  N   LEU A 135      -5.949   1.182  -5.445  1.00 92.65           N
ATOM   1882  CA  LEU A 135      -7.061   1.610  -6.276  1.00 92.65           C
ATOM   1883  C   LEU A 135      -6.576   1.789  -7.716  1.00 92.65           C
ATOM   1884  O   LEU A 135      -7.312   1.512  -8.662  1.00 92.65           O
ATOM   1885  HA  LEU A 135      -7.806   0.815  -6.259  1.00 92.65           H
ATOM   1886  CB  LEU A 135      -7.719   2.860  -5.688  1.00 92.65           C
ATOM   1887 1HB  LEU A 135      -6.944   3.609  -5.519  1.00 92.65           H
ATOM   1888 2HB  LEU A 135      -8.401   3.271  -6.432  1.00 92.65           H
ATOM   1889  CG  LEU A 135      -8.491   2.661  -4.383  1.00 92.65           C
ATOM   1890  HG  LEU A 135      -7.823   2.192  -3.660  1.00 92.65           H
ATOM   1891  CD1 LEU A 135      -8.924   4.004  -3.792  1.00 92.65           C
ATOM   1892 1HD1 LEU A 135      -8.043   4.613  -3.588  1.00 92.65           H
ATOM   1893 2HD1 LEU A 135      -9.567   4.523  -4.502  1.00 92.65           H
ATOM   1894 3HD1 LEU A 135      -9.471   3.834  -2.864  1.00 92.65           H
ATOM   1895  CD2 LEU A 135      -9.676   1.715  -4.585  1.00 92.65           C
ATOM   1896 1HD2 LEU A 135     -10.352   2.133  -5.331  1.00 92.65           H
ATOM   1897 2HD2 LEU A 135      -9.312   0.746  -4.928  1.00 92.65           H
ATOM   1898 3HD2 LEU A 135     -10.207   1.591  -3.641  1.00 92.65           H
ATOM   1899  HN  LEU A 135      -5.644   1.852  -4.769  1.00 92.65           H
ATOM   1900  N   LEU A 136      -5.340   2.253  -7.837  1.00 92.47           N
ATOM   1901  CA  LEU A 136      -4.753   2.484  -9.146  1.00 92.47           C
ATOM   1902  C   LEU A 136      -4.607   1.148  -9.878  1.00 92.47           C
ATOM   1903  O   LEU A 136      -4.954   1.039 -11.053  1.00 92.47           O
ATOM   1904  HA  LEU A 136      -5.444   3.111  -9.708  1.00 92.47           H
ATOM   1905  CB  LEU A 136      -3.441   3.259  -9.015  1.00 92.47           C
ATOM   1906 1HB  LEU A 136      -2.868   2.829  -8.194  1.00 92.47           H
ATOM   1907 2HB  LEU A 136      -2.859   3.107  -9.924  1.00 92.47           H
ATOM   1908  CG  LEU A 136      -3.573   4.765  -8.774  1.00 92.47           C
ATOM   1909  HG  LEU A 136      -4.285   4.920  -7.963  1.00 92.47           H
ATOM   1910  CD1 LEU A 136      -2.240   5.367  -8.327  1.00 92.47           C
ATOM   1911 1HD1 LEU A 136      -1.919   4.892  -7.400  1.00 92.47           H
ATOM   1912 2HD1 LEU A 136      -1.488   5.201  -9.099  1.00 92.47           H
ATOM   1913 3HD1 LEU A 136      -2.362   6.438  -8.162  1.00 92.47           H
ATOM   1914  CD2 LEU A 136      -4.135   5.470 -10.010  1.00 92.47           C
ATOM   1915 1HD2 LEU A 136      -3.467   5.309 -10.856  1.00 92.47           H
ATOM   1916 2HD2 LEU A 136      -5.120   5.066 -10.243  1.00 92.47           H
ATOM   1917 3HD2 LEU A 136      -4.218   6.539  -9.811  1.00 92.47           H
ATOM   1918  HN  LEU A 136      -4.746   2.469  -7.063  1.00 92.47           H
ATOM   1919  N   ILE A 137      -4.094   0.165  -9.152  1.00 87.98           N
ATOM   1920  CA  ILE A 137      -3.839  -1.141  -9.735  1.00 87.98           C
ATOM   1921  C   ILE A 137      -5.168  -1.777 -10.151  1.00 87.98           C
ATOM   1922  O   ILE A 137      -5.247  -2.436 -11.186  1.00 87.98           O
ATOM   1923  HA  ILE A 137      -3.235  -0.988 -10.629  1.00 87.98           H
ATOM   1924  CB  ILE A 137      -3.018  -2.005  -8.776  1.00 87.98           C
ATOM   1925  HB  ILE A 137      -3.461  -1.929  -7.783  1.00 87.98           H
ATOM   1926  CG1 ILE A 137      -1.581  -1.492  -8.670  1.00 87.98           C
ATOM   1927 1HG1 ILE A 137      -1.067  -1.639  -9.620  1.00 87.98           H
ATOM   1928 2HG1 ILE A 137      -1.587  -0.419  -8.475  1.00 87.98           H
ATOM   1929  CG2 ILE A 137      -3.071  -3.479  -9.183  1.00 87.98           C
ATOM   1930 1HG2 ILE A 137      -4.105  -3.824  -9.165  1.00 87.98           H
ATOM   1931 2HG2 ILE A 137      -2.668  -3.593 -10.189  1.00 87.98           H
ATOM   1932 3HG2 ILE A 137      -2.479  -4.071  -8.485  1.00 87.98           H
ATOM   1933  CD1 ILE A 137      -0.821  -2.214  -7.556  1.00 87.98           C
ATOM   1934 1HD1 ILE A 137      -1.324  -2.044  -6.604  1.00 87.98           H
ATOM   1935 2HD1 ILE A 137      -0.796  -3.283  -7.767  1.00 87.98           H
ATOM   1936 3HD1 ILE A 137       0.198  -1.830  -7.502  1.00 87.98           H
ATOM   1937  HN  ILE A 137      -3.853   0.251  -8.186  1.00 87.98           H
ATOM   1938  N   MET A 138      -6.178  -1.556  -9.322  1.00 89.20           N
ATOM   1939  CA  MET A 138      -7.518  -2.023  -9.634  1.00 89.20           C
ATOM   1940  C   MET A 138      -8.027  -1.399 -10.935  1.00 89.20           C
ATOM   1941  O   MET A 138      -8.599  -2.090 -11.777  1.00 89.20           O
ATOM   1942  HA  MET A 138      -7.432  -3.104  -9.751  1.00 89.20           H
ATOM   1943  CB  MET A 138      -8.465  -1.660  -8.489  1.00 89.20           C
ATOM   1944 1HB  MET A 138      -8.064  -2.036  -7.548  1.00 89.20           H
ATOM   1945 2HB  MET A 138      -8.531  -0.576  -8.396  1.00 89.20           H
ATOM   1946  CG  MET A 138      -9.859  -2.244  -8.725  1.00 89.20           C
ATOM   1947 1HG  MET A 138     -10.255  -1.889  -9.676  1.00 89.20           H
ATOM   1948 2HG  MET A 138      -9.802  -3.331  -8.789  1.00 89.20           H
ATOM   1949  SD  MET A 138     -10.952  -1.770  -7.395  1.00 89.20           S
ATOM   1950  CE  MET A 138     -11.122  -0.027  -7.740  1.00 89.20           C
ATOM   1951 1HE  MET A 138     -10.142   0.449  -7.699  1.00 89.20           H
ATOM   1952 2HE  MET A 138     -11.550   0.107  -8.734  1.00 89.20           H
ATOM   1953 3HE  MET A 138     -11.779   0.428  -6.999  1.00 89.20           H
ATOM   1954  HN  MET A 138      -6.092  -1.068  -8.453  1.00 89.20           H
ATOM   1955  N   CYS A 139      -7.801  -0.099 -11.059  1.00 91.97           N
ATOM   1956  CA  CYS A 139      -8.292   0.639 -12.209  1.00 91.97           C
ATOM   1957  C   CYS A 139      -7.559   0.134 -13.454  1.00 91.97           C
ATOM   1958  O   CYS A 139      -8.144   0.052 -14.532  1.00 91.97           O
ATOM   1959  HA  CYS A 139      -9.360   0.435 -12.280  1.00 91.97           H
ATOM   1960  CB  CYS A 139      -8.128   2.149 -12.024  1.00 91.97           C
ATOM   1961 1HB  CYS A 139      -7.123   2.373 -11.666  1.00 91.97           H
ATOM   1962 2HB  CYS A 139      -8.244   2.656 -12.982  1.00 91.97           H
ATOM   1963  SG  CYS A 139      -9.369   2.773 -10.833  1.00 91.97           S
ATOM   1964  HG  CYS A 139      -8.756   2.318  -9.743  1.00 91.97           H
ATOM   1965  HN  CYS A 139      -7.293   0.446 -10.392  1.00 91.97           H
ATOM   1966  N   ILE A 140      -6.289  -0.191 -13.262  1.00 87.67           N
ATOM   1967  CA  ILE A 140      -5.484  -0.732 -14.344  1.00 87.67           C
ATOM   1968  C   ILE A 140      -6.141  -2.006 -14.876  1.00 87.67           C
ATOM   1969  O   ILE A 140      -6.224  -2.207 -16.087  1.00 87.67           O
ATOM   1970  HA  ILE A 140      -5.471   0.010 -15.143  1.00 87.67           H
ATOM   1971  CB  ILE A 140      -4.037  -0.930 -13.887  1.00 87.67           C
ATOM   1972  HB  ILE A 140      -4.051  -1.403 -12.905  1.00 87.67           H
ATOM   1973  CG1 ILE A 140      -3.321   0.413 -13.733  1.00 87.67           C
ATOM   1974 1HG1 ILE A 140      -3.129   0.842 -14.716  1.00 87.67           H
ATOM   1975 2HG1 ILE A 140      -3.965   1.113 -13.200  1.00 87.67           H
ATOM   1976  CG2 ILE A 140      -3.289  -1.873 -14.831  1.00 87.67           C
ATOM   1977 1HG2 ILE A 140      -3.787  -2.843 -14.847  1.00 87.67           H
ATOM   1978 2HG2 ILE A 140      -3.283  -1.452 -15.837  1.00 87.67           H
ATOM   1979 3HG2 ILE A 140      -2.263  -1.997 -14.484  1.00 87.67           H
ATOM   1980  CD1 ILE A 140      -2.002   0.248 -12.976  1.00 87.67           C
ATOM   1981 1HD1 ILE A 140      -2.201  -0.158 -11.984  1.00 87.67           H
ATOM   1982 2HD1 ILE A 140      -1.352  -0.434 -13.524  1.00 87.67           H
ATOM   1983 3HD1 ILE A 140      -1.514   1.218 -12.880  1.00 87.67           H
ATOM   1984  HN  ILE A 140      -5.812  -0.092 -12.389  1.00 87.67           H
ATOM   1985  N   SER A 141      -6.592  -2.835 -13.945  1.00 87.29           N
ATOM   1986  CA  SER A 141      -7.161  -4.123 -14.302  1.00 87.29           C
ATOM   1987  C   SER A 141      -8.452  -3.922 -15.099  1.00 87.29           C
ATOM   1988  O   SER A 141      -8.690  -4.615 -16.086  1.00 87.29           O
ATOM   1989  HA  SER A 141      -6.405  -4.613 -14.916  1.00 87.29           H
ATOM   1990  CB  SER A 141      -7.433  -4.969 -13.057  1.00 87.29           C
ATOM   1991 1HB  SER A 141      -8.212  -4.496 -12.460  1.00 87.29           H
ATOM   1992 2HB  SER A 141      -7.810  -5.947 -13.358  1.00 87.29           H
ATOM   1993  OG  SER A 141      -6.263  -5.137 -12.260  1.00 87.29           O
ATOM   1994  HG  SER A 141      -6.177  -4.380 -11.614  1.00 87.29           H
ATOM   1995  HN  SER A 141      -6.572  -2.638 -12.965  1.00 87.29           H
ATOM   1996  N   VAL A 142      -9.251  -2.970 -14.640  1.00 88.74           N
ATOM   1997  CA  VAL A 142     -10.522  -2.685 -15.283  1.00 88.74           C
ATOM   1998  C   VAL A 142     -10.266  -2.153 -16.695  1.00 88.74           C
ATOM   1999  O   VAL A 142     -10.956  -2.534 -17.640  1.00 88.74           O
ATOM   2000  HA  VAL A 142     -11.072  -3.623 -15.356  1.00 88.74           H
ATOM   2001  CB  VAL A 142     -11.340  -1.721 -14.421  1.00 88.74           C
ATOM   2002  HB  VAL A 142     -10.744  -0.822 -14.265  1.00 88.74           H
ATOM   2003  CG1 VAL A 142     -12.632  -1.311 -15.132  1.00 88.74           C
ATOM   2004 1HG1 VAL A 142     -12.387  -0.817 -16.072  1.00 88.74           H
ATOM   2005 2HG1 VAL A 142     -13.233  -2.198 -15.333  1.00 88.74           H
ATOM   2006 3HG1 VAL A 142     -13.194  -0.627 -14.497  1.00 88.74           H
ATOM   2007  CG2 VAL A 142     -11.639  -2.332 -13.050  1.00 88.74           C
ATOM   2008 1HG2 VAL A 142     -12.207  -3.253 -13.179  1.00 88.74           H
ATOM   2009 2HG2 VAL A 142     -10.703  -2.550 -12.537  1.00 88.74           H
ATOM   2010 3HG2 VAL A 142     -12.222  -1.626 -12.458  1.00 88.74           H
ATOM   2011  HN  VAL A 142      -9.042  -2.400 -13.845  1.00 88.74           H
ATOM   2012  N   ASP A 143      -9.273  -1.282 -16.794  1.00 83.81           N
ATOM   2013  CA  ASP A 143      -8.949  -0.658 -18.065  1.00 83.81           C
ATOM   2014  C   ASP A 143      -8.598  -1.742 -19.086  1.00 83.81           C
ATOM   2015  O   ASP A 143      -9.051  -1.693 -20.229  1.00 83.81           O
ATOM   2016  HA  ASP A 143      -9.840  -0.096 -18.344  1.00 83.81           H
ATOM   2017  CB  ASP A 143      -7.742   0.273 -17.930  1.00 83.81           C
ATOM   2018 1HB  ASP A 143      -7.978   1.082 -17.239  1.00 83.81           H
ATOM   2019 2HB  ASP A 143      -6.902  -0.275 -17.504  1.00 83.81           H
ATOM   2020  CG  ASP A 143      -7.343   0.854 -19.288  1.00 83.81           C
ATOM   2021  OD1 ASP A 143      -8.188   1.567 -19.871  1.00 83.81           O
ATOM   2022  OD2 ASP A 143      -6.202   0.572 -19.713  1.00 83.81           O
ATOM   2023  HN  ASP A 143      -8.696  -1.003 -16.027  1.00 83.81           H
ATOM   2024  N   ARG A 144      -7.795  -2.695 -18.637  1.00 74.51           N
ATOM   2025  CA  ARG A 144      -7.334  -3.759 -19.513  1.00 74.51           C
ATOM   2026  C   ARG A 144      -8.510  -4.640 -19.941  1.00 74.51           C
ATOM   2027  O   ARG A 144      -8.586  -5.062 -21.094  1.00 74.51           O
ATOM   2028  HA  ARG A 144      -6.897  -3.246 -20.369  1.00 74.51           H
ATOM   2029  CB  ARG A 144      -6.282  -4.627 -18.819  1.00 74.51           C
ATOM   2030 1HB  ARG A 144      -6.629  -4.898 -17.822  1.00 74.51           H
ATOM   2031 2HB  ARG A 144      -6.148  -5.555 -19.373  1.00 74.51           H
ATOM   2032  CG  ARG A 144      -4.945  -3.889 -18.716  1.00 74.51           C
ATOM   2033 1HG  ARG A 144      -5.084  -2.948 -18.184  1.00 74.51           H
ATOM   2034 2HG  ARG A 144      -4.242  -4.484 -18.133  1.00 74.51           H
ATOM   2035  CD  ARG A 144      -4.362  -3.616 -20.104  1.00 74.51           C
ATOM   2036 1HD  ARG A 144      -4.097  -4.556 -20.588  1.00 74.51           H
ATOM   2037 2HD  ARG A 144      -5.110  -3.133 -20.733  1.00 74.51           H
ATOM   2038  NE  ARG A 144      -3.166  -2.752 -19.989  1.00 74.51           N
ATOM   2039  HE  ARG A 144      -2.815  -2.556 -19.073  1.00 74.51           H
ATOM   2040  CZ  ARG A 144      -2.522  -2.216 -21.036  1.00 74.51           C
ATOM   2041  NH1 ARG A 144      -2.948  -2.446 -22.285  1.00 74.51           N
ATOM   2042 1HH1 ARG A 144      -3.751  -3.020 -22.443  1.00 74.51           H
ATOM   2043 2HH1 ARG A 144      -2.462  -2.042 -23.061  1.00 74.51           H
ATOM   2044  NH2 ARG A 144      -1.447  -1.448 -20.813  1.00 74.51           N
ATOM   2045 1HH2 ARG A 144      -0.956  -1.041 -21.583  1.00 74.51           H
ATOM   2046 2HH2 ARG A 144      -1.136  -1.282 -19.878  1.00 74.51           H
ATOM   2047  HN  ARG A 144      -7.460  -2.747 -17.696  1.00 74.51           H
ATOM   2048  N   TYR A 145      -9.396  -4.893 -18.989  1.00 84.72           N
ATOM   2049  CA  TYR A 145     -10.607  -5.644 -19.274  1.00 84.72           C
ATOM   2050  C   TYR A 145     -11.385  -5.010 -20.429  1.00 84.72           C
ATOM   2051  O   TYR A 145     -11.743  -5.692 -21.389  1.00 84.72           O
ATOM   2052  HA  TYR A 145     -10.317  -6.657 -19.553  1.00 84.72           H
ATOM   2053  CB  TYR A 145     -11.456  -5.573 -18.003  1.00 84.72           C
ATOM   2054 1HB  TYR A 145     -11.002  -6.204 -17.239  1.00 84.72           H
ATOM   2055 2HB  TYR A 145     -11.439  -4.551 -17.624  1.00 84.72           H
ATOM   2056  CG  TYR A 145     -12.910  -6.004 -18.202  1.00 84.72           C
ATOM   2057  CD1 TYR A 145     -13.916  -5.059 -18.204  1.00 84.72           C
ATOM   2058  HD1 TYR A 145     -13.674  -4.005 -18.064  1.00 84.72           H
ATOM   2059  CD2 TYR A 145     -13.217  -7.338 -18.378  1.00 84.72           C
ATOM   2060  HD2 TYR A 145     -12.422  -8.085 -18.376  1.00 84.72           H
ATOM   2061  CE1 TYR A 145     -15.285  -5.465 -18.391  1.00 84.72           C
ATOM   2062  HE1 TYR A 145     -16.089  -4.729 -18.395  1.00 84.72           H
ATOM   2063  CE2 TYR A 145     -14.585  -7.744 -18.565  1.00 84.72           C
ATOM   2064  HE2 TYR A 145     -14.841  -8.794 -18.706  1.00 84.72           H
ATOM   2065  CZ  TYR A 145     -15.552  -6.787 -18.562  1.00 84.72           C
ATOM   2066  OH  TYR A 145     -16.845  -7.171 -18.739  1.00 84.72           O
ATOM   2067  HH  TYR A 145     -16.893  -8.160 -18.874  1.00 84.72           H
ATOM   2068  HN  TYR A 145      -9.297  -4.595 -18.039  1.00 84.72           H
ATOM   2069  N   ILE A 146     -11.626  -3.714 -20.298  1.00 81.88           N
ATOM   2070  CA  ILE A 146     -12.418  -2.997 -21.282  1.00 81.88           C
ATOM   2071  C   ILE A 146     -11.681  -2.999 -22.623  1.00 81.88           C
ATOM   2072  O   ILE A 146     -12.301  -3.143 -23.676  1.00 81.88           O
ATOM   2073  HA  ILE A 146     -13.357  -3.538 -21.403  1.00 81.88           H
ATOM   2074  CB  ILE A 146     -12.765  -1.596 -20.773  1.00 81.88           C
ATOM   2075  HB  ILE A 146     -11.836  -1.085 -20.521  1.00 81.88           H
ATOM   2076  CG1 ILE A 146     -13.602  -1.669 -19.495  1.00 81.88           C
ATOM   2077 1HG1 ILE A 146     -14.612  -2.001 -19.736  1.00 81.88           H
ATOM   2078 2HG1 ILE A 146     -13.176  -2.411 -18.819  1.00 81.88           H
ATOM   2079  CG2 ILE A 146     -13.454  -0.772 -21.863  1.00 81.88           C
ATOM   2080 1HG2 ILE A 146     -12.789  -0.677 -22.721  1.00 81.88           H
ATOM   2081 2HG2 ILE A 146     -14.373  -1.270 -22.169  1.00 81.88           H
ATOM   2082 3HG2 ILE A 146     -13.689   0.219 -21.474  1.00 81.88           H
ATOM   2083  CD1 ILE A 146     -13.659  -0.308 -18.798  1.00 81.88           C
ATOM   2084 1HD1 ILE A 146     -12.649   0.008 -18.537  1.00 81.88           H
ATOM   2085 2HD1 ILE A 146     -14.107   0.425 -19.468  1.00 81.88           H
ATOM   2086 3HD1 ILE A 146     -14.260  -0.389 -17.892  1.00 81.88           H
ATOM   2087  HN  ILE A 146     -11.290  -3.157 -19.539  1.00 81.88           H
ATOM   2088  N   ALA A 147     -10.369  -2.836 -22.542  1.00 80.86           N
ATOM   2089  CA  ALA A 147      -9.557  -2.694 -23.738  1.00 80.86           C
ATOM   2090  C   ALA A 147      -9.628  -3.985 -24.555  1.00 80.86           C
ATOM   2091  O   ALA A 147      -9.466  -3.963 -25.774  1.00 80.86           O
ATOM   2092  HA  ALA A 147      -9.974  -1.877 -24.327  1.00 80.86           H
ATOM   2093  CB  ALA A 147      -8.123  -2.333 -23.342  1.00 80.86           C
ATOM   2094 1HB  ALA A 147      -8.125  -1.393 -22.789  1.00 80.86           H
ATOM   2095 2HB  ALA A 147      -7.710  -3.122 -22.714  1.00 80.86           H
ATOM   2096 3HB  ALA A 147      -7.514  -2.226 -24.239  1.00 80.86           H
ATOM   2097  HN  ALA A 147      -9.862  -2.801 -21.680  1.00 80.86           H
ATOM   2098  N   ILE A 148      -9.871  -5.081 -23.850  1.00 77.27           N
ATOM   2099  CA  ILE A 148      -9.789  -6.397 -24.460  1.00 77.27           C
ATOM   2100  C   ILE A 148     -11.198  -6.891 -24.790  1.00 77.27           C
ATOM   2101  O   ILE A 148     -11.478  -7.264 -25.928  1.00 77.27           O
ATOM   2102  HA  ILE A 148      -9.233  -6.291 -25.392  1.00 77.27           H
ATOM   2103  CB  ILE A 148      -8.996  -7.353 -23.566  1.00 77.27           C
ATOM   2104  HB  ILE A 148      -9.418  -7.311 -22.562  1.00 77.27           H
ATOM   2105  CG1 ILE A 148      -7.533  -6.917 -23.459  1.00 77.27           C
ATOM   2106 1HG1 ILE A 148      -7.009  -7.160 -24.384  1.00 77.27           H
ATOM   2107 2HG1 ILE A 148      -7.480  -5.835 -23.337  1.00 77.27           H
ATOM   2108  CG2 ILE A 148      -9.130  -8.797 -24.053  1.00 77.27           C
ATOM   2109 1HG2 ILE A 148     -10.179  -9.091 -24.035  1.00 77.27           H
ATOM   2110 2HG2 ILE A 148      -8.749  -8.874 -25.072  1.00 77.27           H
ATOM   2111 3HG2 ILE A 148      -8.557  -9.455 -23.400  1.00 77.27           H
ATOM   2112  CD1 ILE A 148      -6.842  -7.603 -22.279  1.00 77.27           C
ATOM   2113 1HD1 ILE A 148      -7.354  -7.339 -21.354  1.00 77.27           H
ATOM   2114 2HD1 ILE A 148      -6.875  -8.684 -22.417  1.00 77.27           H
ATOM   2115 3HD1 ILE A 148      -5.803  -7.276 -22.226  1.00 77.27           H
ATOM   2116  HN  ILE A 148     -10.121  -5.079 -22.881  1.00 77.27           H
ATOM   2117  N   ALA A 149     -12.049  -6.877 -23.775  1.00 77.19           N
ATOM   2118  CA  ALA A 149     -13.374  -7.461 -23.900  1.00 77.19           C
ATOM   2119  C   ALA A 149     -14.246  -6.554 -24.769  1.00 77.19           C
ATOM   2120  O   ALA A 149     -15.063  -7.037 -25.552  1.00 77.19           O
ATOM   2121  HA  ALA A 149     -13.265  -8.427 -24.392  1.00 77.19           H
ATOM   2122  CB  ALA A 149     -13.968  -7.681 -22.507  1.00 77.19           C
ATOM   2123 1HB  ALA A 149     -13.326  -8.355 -21.941  1.00 77.19           H
ATOM   2124 2HB  ALA A 149     -14.040  -6.726 -21.988  1.00 77.19           H
ATOM   2125 3HB  ALA A 149     -14.962  -8.119 -22.602  1.00 77.19           H
ATOM   2126  HN  ALA A 149     -11.846  -6.476 -22.881  1.00 77.19           H
ATOM   2127  N   GLN A 150     -14.044  -5.255 -24.603  1.00 68.74           N
ATOM   2128  CA  GLN A 150     -14.859  -4.275 -25.300  1.00 68.74           C
ATOM   2129  C   GLN A 150     -14.000  -3.464 -26.272  1.00 68.74           C
ATOM   2130  O   GLN A 150     -14.147  -2.247 -26.370  1.00 68.74           O
ATOM   2131  HA  GLN A 150     -15.598  -4.854 -25.854  1.00 68.74           H
ATOM   2132  CB  GLN A 150     -15.581  -3.358 -24.310  1.00 68.74           C
ATOM   2133 1HB  GLN A 150     -14.850  -2.772 -23.753  1.00 68.74           H
ATOM   2134 2HB  GLN A 150     -16.207  -2.651 -24.854  1.00 68.74           H
ATOM   2135  CG  GLN A 150     -16.441  -4.169 -23.339  1.00 68.74           C
ATOM   2136 1HG  GLN A 150     -17.068  -4.865 -23.897  1.00 68.74           H
ATOM   2137 2HG  GLN A 150     -15.800  -4.766 -22.691  1.00 68.74           H
ATOM   2138  CD  GLN A 150     -17.321  -3.250 -22.489  1.00 68.74           C
ATOM   2139  OE1 GLN A 150     -17.319  -2.039 -22.631  1.00 68.74           O
ATOM   2140  NE2 GLN A 150     -18.072  -3.893 -21.598  1.00 68.74           N
ATOM   2141 1HE2 GLN A 150     -18.026  -4.890 -21.532  1.00 68.74           H
ATOM   2142 2HE2 GLN A 150     -18.681  -3.379 -20.995  1.00 68.74           H
ATOM   2143  HN  GLN A 150     -13.339  -4.871 -24.007  1.00 68.74           H
ATOM   2144  N   ALA A 151     -13.121  -4.172 -26.967  1.00 68.81           N
ATOM   2145  CA  ALA A 151     -12.088  -3.519 -27.752  1.00 68.81           C
ATOM   2146  C   ALA A 151     -12.739  -2.540 -28.731  1.00 68.81           C
ATOM   2147  O   ALA A 151     -12.216  -1.452 -28.967  1.00 68.81           O
ATOM   2148  HA  ALA A 151     -11.450  -2.962 -27.065  1.00 68.81           H
ATOM   2149  CB  ALA A 151     -11.241  -4.577 -28.463  1.00 68.81           C
ATOM   2150 1HB  ALA A 151     -10.777  -5.228 -27.722  1.00 68.81           H
ATOM   2151 2HB  ALA A 151     -11.877  -5.169 -29.121  1.00 68.81           H
ATOM   2152 3HB  ALA A 151     -10.466  -4.086 -29.052  1.00 68.81           H
ATOM   2153  HN  ALA A 151     -13.107  -5.171 -26.998  1.00 68.81           H
ATOM   2154  N   MET A 152     -13.872  -2.961 -29.274  1.00 59.02           N
ATOM   2155  CA  MET A 152     -14.562  -2.167 -30.277  1.00 59.02           C
ATOM   2156  C   MET A 152     -14.998  -0.818 -29.703  1.00 59.02           C
ATOM   2157  O   MET A 152     -14.725   0.228 -30.290  1.00 59.02           O
ATOM   2158  HA  MET A 152     -13.838  -2.012 -31.077  1.00 59.02           H
ATOM   2159  CB  MET A 152     -15.790  -2.931 -30.776  1.00 59.02           C
ATOM   2160 1HB  MET A 152     -16.342  -3.334 -29.927  1.00 59.02           H
ATOM   2161 2HB  MET A 152     -16.460  -2.248 -31.298  1.00 59.02           H
ATOM   2162  CG  MET A 152     -15.383  -4.070 -31.714  1.00 59.02           C
ATOM   2163 1HG  MET A 152     -14.578  -4.651 -31.265  1.00 59.02           H
ATOM   2164 2HG  MET A 152     -16.223  -4.749 -31.860  1.00 59.02           H
ATOM   2165  SD  MET A 152     -14.856  -3.408 -33.285  1.00 59.02           S
ATOM   2166  CE  MET A 152     -16.442  -3.167 -34.068  1.00 59.02           C
ATOM   2167 1HE  MET A 152     -16.959  -4.123 -34.142  1.00 59.02           H
ATOM   2168 2HE  MET A 152     -17.039  -2.475 -33.475  1.00 59.02           H
ATOM   2169 3HE  MET A 152     -16.295  -2.756 -35.067  1.00 59.02           H
ATOM   2170  HN  MET A 152     -14.316  -3.826 -29.041  1.00 59.02           H
ATOM   2171  N   ARG A 153     -15.668  -0.885 -28.562  1.00 56.36           N
ATOM   2172  CA  ARG A 153     -16.146   0.318 -27.902  1.00 56.36           C
ATOM   2173  C   ARG A 153     -14.965   1.151 -27.398  1.00 56.36           C
ATOM   2174  O   ARG A 153     -15.070   2.369 -27.270  1.00 56.36           O
ATOM   2175  HA  ARG A 153     -16.704   0.854 -28.669  1.00 56.36           H
ATOM   2176  CB  ARG A 153     -17.059  -0.025 -26.723  1.00 56.36           C
ATOM   2177 1HB  ARG A 153     -16.624  -0.841 -26.147  1.00 56.36           H
ATOM   2178 2HB  ARG A 153     -17.135   0.833 -26.055  1.00 56.36           H
ATOM   2179  CG  ARG A 153     -18.454  -0.425 -27.209  1.00 56.36           C
ATOM   2180 1HG  ARG A 153     -18.861   0.362 -27.845  1.00 56.36           H
ATOM   2181 2HG  ARG A 153     -18.386  -1.325 -27.820  1.00 56.36           H
ATOM   2182  CD  ARG A 153     -19.396  -0.672 -26.029  1.00 56.36           C
ATOM   2183 1HD  ARG A 153     -19.043  -1.521 -25.444  1.00 56.36           H
ATOM   2184 2HD  ARG A 153     -19.397   0.193 -25.366  1.00 56.36           H
ATOM   2185  NE  ARG A 153     -20.767  -0.933 -26.521  1.00 56.36           N
ATOM   2186  HE  ARG A 153     -20.929  -0.879 -27.507  1.00 56.36           H
ATOM   2187  CZ  ARG A 153     -21.804  -1.236 -25.730  1.00 56.36           C
ATOM   2188  NH1 ARG A 153     -21.644  -1.322 -24.402  1.00 56.36           N
ATOM   2189 1HH1 ARG A 153     -20.745  -1.159 -23.995  1.00 56.36           H
ATOM   2190 2HH1 ARG A 153     -22.424  -1.549 -23.818  1.00 56.36           H
ATOM   2191  NH2 ARG A 153     -23.004  -1.453 -26.285  1.00 56.36           N
ATOM   2192 1HH2 ARG A 153     -23.789  -1.681 -25.709  1.00 56.36           H
ATOM   2193 2HH2 ARG A 153     -23.115  -1.387 -27.277  1.00 56.36           H
ATOM   2194  HN  ARG A 153     -15.886  -1.740 -28.090  1.00 56.36           H
ATOM   2195  N   ALA A 154     -13.869   0.459 -27.124  1.00 61.28           N
ATOM   2196  CA  ALA A 154     -12.706   1.102 -26.536  1.00 61.28           C
ATOM   2197  C   ALA A 154     -12.069   2.036 -27.567  1.00 61.28           C
ATOM   2198  O   ALA A 154     -11.511   3.073 -27.209  1.00 61.28           O
ATOM   2199  HA  ALA A 154     -13.047   1.692 -25.685  1.00 61.28           H
ATOM   2200  CB  ALA A 154     -11.730   0.034 -26.036  1.00 61.28           C
ATOM   2201 1HB  ALA A 154     -12.222  -0.584 -25.285  1.00 61.28           H
ATOM   2202 2HB  ALA A 154     -11.416  -0.591 -26.872  1.00 61.28           H
ATOM   2203 3HB  ALA A 154     -10.858   0.517 -25.595  1.00 61.28           H
ATOM   2204  HN  ALA A 154     -13.768  -0.521 -27.297  1.00 61.28           H
ATOM   2205  N   HIS A 155     -12.174   1.636 -28.826  1.00 56.49           N
ATOM   2206  CA  HIS A 155     -11.435   2.300 -29.886  1.00 56.49           C
ATOM   2207  C   HIS A 155     -12.048   3.676 -30.155  1.00 56.49           C
ATOM   2208  O   HIS A 155     -11.327   4.649 -30.368  1.00 56.49           O
ATOM   2209  HA  HIS A 155     -10.416   2.430 -29.522  1.00 56.49           H
ATOM   2210  CB  HIS A 155     -11.375   1.422 -31.138  1.00 56.49           C
ATOM   2211 1HB  HIS A 155     -11.393   0.375 -30.836  1.00 56.49           H
ATOM   2212 2HB  HIS A 155     -12.270   1.597 -31.735  1.00 56.49           H
ATOM   2213  CG  HIS A 155     -10.158   1.663 -31.999  1.00 56.49           C
ATOM   2214  ND1 HIS A 155      -9.920   2.865 -32.641  1.00 56.49           N
ATOM   2215  HD1 HIS A 155     -10.507   3.674 -32.606  1.00 56.49           H
ATOM   2216  CD2 HIS A 155      -9.114   0.844 -32.315  1.00 56.49           C
ATOM   2217  HD2 HIS A 155      -8.984  -0.183 -31.974  1.00 56.49           H
ATOM   2218  CE1 HIS A 155      -8.782   2.763 -33.312  1.00 56.49           C
ATOM   2219  HE1 HIS A 155      -8.324   3.544 -33.919  1.00 56.49           H
ATOM   2220  NE2 HIS A 155      -8.284   1.509 -33.109  1.00 56.49           N
ATOM   2221  HN  HIS A 155     -12.750   0.875 -29.124  1.00 56.49           H
ATOM   2222  N   THR A 156     -13.372   3.712 -30.136  1.00 62.60           N
ATOM   2223  CA  THR A 156     -14.092   4.924 -30.489  1.00 62.60           C
ATOM   2224  C   THR A 156     -13.946   5.973 -29.385  1.00 62.60           C
ATOM   2225  O   THR A 156     -14.021   7.172 -29.648  1.00 62.60           O
ATOM   2226  HA  THR A 156     -13.641   5.342 -31.389  1.00 62.60           H
ATOM   2227  CB  THR A 156     -15.546   4.543 -30.777  1.00 62.60           C
ATOM   2228  HB  THR A 156     -16.177   5.430 -30.833  1.00 62.60           H
ATOM   2229  OG1 THR A 156     -15.874   3.619 -29.743  1.00 62.60           O
ATOM   2230  HG1 THR A 156     -16.856   3.429 -29.752  1.00 62.60           H
ATOM   2231  CG2 THR A 156     -15.694   3.729 -32.064  1.00 62.60           C
ATOM   2232 1HG2 THR A 156     -15.116   2.809 -31.981  1.00 62.60           H
ATOM   2233 2HG2 THR A 156     -15.327   4.314 -32.908  1.00 62.60           H
ATOM   2234 3HG2 THR A 156     -16.745   3.486 -32.221  1.00 62.60           H
ATOM   2235  HN  THR A 156     -13.949   2.935 -29.886  1.00 62.60           H
ATOM   2236  N   TRP A 157     -13.740   5.483 -28.171  1.00 56.62           N
ATOM   2237  CA  TRP A 157     -13.784   6.341 -27.000  1.00 56.62           C
ATOM   2238  C   TRP A 157     -12.344   6.622 -26.565  1.00 56.62           C
ATOM   2239  O   TRP A 157     -12.098   6.982 -25.415  1.00 56.62           O
ATOM   2240  HA  TRP A 157     -14.275   7.271 -27.287  1.00 56.62           H
ATOM   2241  CB  TRP A 157     -14.632   5.714 -25.892  1.00 56.62           C
ATOM   2242 1HB  TRP A 157     -14.382   4.656 -25.812  1.00 56.62           H
ATOM   2243 2HB  TRP A 157     -14.367   6.176 -24.940  1.00 56.62           H
ATOM   2244  CG  TRP A 157     -16.140   5.853 -26.107  1.00 56.62           C
ATOM   2245  CD1 TRP A 157     -16.869   5.413 -27.142  1.00 56.62           C
ATOM   2246  HD1 TRP A 157     -16.459   4.877 -27.998  1.00 56.62           H
ATOM   2247  CD2 TRP A 157     -17.080   6.495 -25.221  1.00 56.62           C
ATOM   2248  NE1 TRP A 157     -18.205   5.724 -26.988  1.00 56.62           N
ATOM   2249  HE1 TRP A 157     -18.942   5.502 -27.626  1.00 56.62           H
ATOM   2250  CE2 TRP A 157     -18.337   6.403 -25.782  1.00 56.62           C
ATOM   2251  CE3 TRP A 157     -16.875   7.133 -23.984  1.00 56.62           C
ATOM   2252  HE3 TRP A 157     -15.892   7.218 -23.520  1.00 56.62           H
ATOM   2253  CZ2 TRP A 157     -19.486   6.927 -25.179  1.00 56.62           C
ATOM   2254  HZ2 TRP A 157     -20.469   6.841 -25.643  1.00 56.62           H
ATOM   2255  CZ3 TRP A 157     -18.034   7.651 -23.394  1.00 56.62           C
ATOM   2256  HZ3 TRP A 157     -17.931   8.156 -22.434  1.00 56.62           H
ATOM   2257  CH2 TRP A 157     -19.306   7.567 -23.947  1.00 56.62           C
ATOM   2258  HH2 TRP A 157     -20.160   7.997 -23.423  1.00 56.62           H
ATOM   2259  HN  TRP A 157     -13.546   4.520 -27.982  1.00 56.62           H
ATOM   2260  N   ARG A 158     -11.430   6.447 -27.508  1.00 57.07           N
ATOM   2261  CA  ARG A 158     -10.012   6.468 -27.189  1.00 57.07           C
ATOM   2262  C   ARG A 158      -9.638   7.792 -26.521  1.00 57.07           C
ATOM   2263  O   ARG A 158      -8.947   7.805 -25.504  1.00 57.07           O
ATOM   2264  HA  ARG A 158      -9.867   5.630 -26.508  1.00 57.07           H
ATOM   2265  CB  ARG A 158      -9.162   6.281 -28.448  1.00 57.07           C
ATOM   2266 1HB  ARG A 158      -9.810   6.211 -29.321  1.00 57.07           H
ATOM   2267 2HB  ARG A 158      -8.525   7.154 -28.593  1.00 57.07           H
ATOM   2268  CG  ARG A 158      -8.298   5.023 -28.344  1.00 57.07           C
ATOM   2269 1HG  ARG A 158      -7.705   5.059 -27.430  1.00 57.07           H
ATOM   2270 2HG  ARG A 158      -8.938   4.143 -28.275  1.00 57.07           H
ATOM   2271  CD  ARG A 158      -7.371   4.893 -29.554  1.00 57.07           C
ATOM   2272 1HD  ARG A 158      -7.961   4.805 -30.467  1.00 57.07           H
ATOM   2273 2HD  ARG A 158      -6.762   5.792 -29.655  1.00 57.07           H
ATOM   2274  NE  ARG A 158      -6.500   3.707 -29.400  1.00 57.07           N
ATOM   2275  HE  ARG A 158      -6.618   3.142 -28.583  1.00 57.07           H
ATOM   2276  CZ  ARG A 158      -5.563   3.343 -30.285  1.00 57.07           C
ATOM   2277  NH1 ARG A 158      -5.361   4.063 -31.397  1.00 57.07           N
ATOM   2278 1HH1 ARG A 158      -5.912   4.879 -31.571  1.00 57.07           H
ATOM   2279 2HH1 ARG A 158      -4.660   3.784 -32.053  1.00 57.07           H
ATOM   2280  NH2 ARG A 158      -4.830   2.248 -30.042  1.00 57.07           N
ATOM   2281 1HH2 ARG A 158      -4.126   1.962 -30.693  1.00 57.07           H
ATOM   2282 2HH2 ARG A 158      -4.986   1.716 -29.210  1.00 57.07           H
ATOM   2283  HN  ARG A 158     -11.644   6.293 -28.473  1.00 57.07           H
ATOM   2284  N   GLU A 159     -10.112   8.875 -27.120  1.00 62.20           N
ATOM   2285  CA  GLU A 159      -9.753  10.205 -26.656  1.00 62.20           C
ATOM   2286  C   GLU A 159     -10.422  10.496 -25.311  1.00 62.20           C
ATOM   2287  O   GLU A 159      -9.771  10.966 -24.379  1.00 62.20           O
ATOM   2288  HA  GLU A 159      -8.670  10.186 -26.535  1.00 62.20           H
ATOM   2289  CB  GLU A 159     -10.124  11.266 -27.694  1.00 62.20           C
ATOM   2290 1HB  GLU A 159     -11.129  11.076 -28.071  1.00 62.20           H
ATOM   2291 2HB  GLU A 159     -10.008  12.260 -27.261  1.00 62.20           H
ATOM   2292  CG  GLU A 159      -9.182  11.208 -28.898  1.00 62.20           C
ATOM   2293 1HG  GLU A 159      -8.150  11.141 -28.554  1.00 62.20           H
ATOM   2294 2HG  GLU A 159      -9.384  10.308 -29.479  1.00 62.20           H
ATOM   2295  CD  GLU A 159      -9.351  12.442 -29.786  1.00 62.20           C
ATOM   2296  OE1 GLU A 159      -8.386  12.750 -30.519  1.00 62.20           O
ATOM   2297  OE2 GLU A 159     -10.441  13.050 -29.712  1.00 62.20           O
ATOM   2298  HN  GLU A 159     -10.729   8.854 -27.907  1.00 62.20           H
ATOM   2299  N   LYS A 160     -11.713  10.204 -25.253  1.00 68.99           N
ATOM   2300  CA  LYS A 160     -12.486  10.465 -24.050  1.00 68.99           C
ATOM   2301  C   LYS A 160     -11.889   9.673 -22.884  1.00 68.99           C
ATOM   2302  O   LYS A 160     -11.951  10.111 -21.736  1.00 68.99           O
ATOM   2303  HA  LYS A 160     -12.395  11.528 -23.827  1.00 68.99           H
ATOM   2304  CB  LYS A 160     -13.969  10.179 -24.293  1.00 68.99           C
ATOM   2305 1HB  LYS A 160     -14.086   9.179 -24.712  1.00 68.99           H
ATOM   2306 2HB  LYS A 160     -14.506  10.192 -23.345  1.00 68.99           H
ATOM   2307  CG  LYS A 160     -14.578  11.211 -25.244  1.00 68.99           C
ATOM   2308 1HG  LYS A 160     -14.375  12.216 -24.874  1.00 68.99           H
ATOM   2309 2HG  LYS A 160     -14.106  11.131 -26.224  1.00 68.99           H
ATOM   2310  CD  LYS A 160     -16.088  11.006 -25.381  1.00 68.99           C
ATOM   2311 1HD  LYS A 160     -16.289  10.010 -25.775  1.00 68.99           H
ATOM   2312 2HD  LYS A 160     -16.557  11.062 -24.399  1.00 68.99           H
ATOM   2313  CE  LYS A 160     -16.702  12.059 -26.305  1.00 68.99           C
ATOM   2314 1HE  LYS A 160     -16.514  13.056 -25.907  1.00 68.99           H
ATOM   2315 2HE  LYS A 160     -16.227  12.013 -27.285  1.00 68.99           H
ATOM   2316  NZ  LYS A 160     -18.159  11.841 -26.444  1.00 68.99           N
ATOM   2317 1HZ  LYS A 160     -18.552  12.553 -27.049  1.00 68.99           H
ATOM   2318 2HZ  LYS A 160     -18.328  10.926 -26.845  1.00 68.99           H
ATOM   2319 3HZ  LYS A 160     -18.597  11.895 -25.530  1.00 68.99           H
ATOM   2320  HN  LYS A 160     -12.229   9.798 -26.007  1.00 68.99           H
ATOM   2321  N   ARG A 161     -11.326   8.522 -23.220  1.00 67.29           N
ATOM   2322  CA  ARG A 161     -10.758   7.645 -22.210  1.00 67.29           C
ATOM   2323  C   ARG A 161      -9.653   8.369 -21.438  1.00 67.29           C
ATOM   2324  O   ARG A 161      -9.494   8.163 -20.236  1.00 67.29           O
ATOM   2325  HA  ARG A 161     -11.593   7.394 -21.557  1.00 67.29           H
ATOM   2326  CB  ARG A 161     -10.180   6.377 -22.844  1.00 67.29           C
ATOM   2327 1HB  ARG A 161      -9.760   6.614 -23.821  1.00 67.29           H
ATOM   2328 2HB  ARG A 161      -9.364   5.999 -22.229  1.00 67.29           H
ATOM   2329  CG  ARG A 161     -11.256   5.300 -22.992  1.00 67.29           C
ATOM   2330 1HG  ARG A 161     -11.588   4.974 -22.007  1.00 67.29           H
ATOM   2331 2HG  ARG A 161     -12.126   5.717 -23.499  1.00 67.29           H
ATOM   2332  CD  ARG A 161     -10.726   4.100 -23.781  1.00 67.29           C
ATOM   2333 1HD  ARG A 161     -10.772   4.308 -24.850  1.00 67.29           H
ATOM   2334 2HD  ARG A 161      -9.678   3.928 -23.535  1.00 67.29           H
ATOM   2335  NE  ARG A 161     -11.524   2.895 -23.466  1.00 67.29           N
ATOM   2336  HE  ARG A 161     -12.505   3.009 -23.311  1.00 67.29           H
ATOM   2337  CZ  ARG A 161     -11.014   1.659 -23.375  1.00 67.29           C
ATOM   2338  NH1 ARG A 161      -9.706   1.447 -23.573  1.00 67.29           N
ATOM   2339 1HH1 ARG A 161      -9.102   2.214 -23.790  1.00 67.29           H
ATOM   2340 2HH1 ARG A 161      -9.333   0.521 -23.503  1.00 67.29           H
ATOM   2341  NH2 ARG A 161     -11.832   0.638 -23.083  1.00 67.29           N
ATOM   2342 1HH2 ARG A 161     -11.468  -0.290 -23.012  1.00 67.29           H
ATOM   2343 2HH2 ARG A 161     -12.807   0.805 -22.937  1.00 67.29           H
ATOM   2344  HN  ARG A 161     -11.254   8.187 -24.159  1.00 67.29           H
ATOM   2345  N   LEU A 162      -8.919   9.203 -22.161  1.00 78.81           N
ATOM   2346  CA  LEU A 162      -7.795   9.912 -21.573  1.00 78.81           C
ATOM   2347  C   LEU A 162      -8.316  10.941 -20.568  1.00 78.81           C
ATOM   2348  O   LEU A 162      -7.709  11.152 -19.520  1.00 78.81           O
ATOM   2349  HA  LEU A 162      -7.192   9.180 -21.036  1.00 78.81           H
ATOM   2350  CB  LEU A 162      -6.910  10.513 -22.667  1.00 78.81           C
ATOM   2351 1HB  LEU A 162      -6.677   9.730 -23.389  1.00 78.81           H
ATOM   2352 2HB  LEU A 162      -7.486  11.273 -23.195  1.00 78.81           H
ATOM   2353  CG  LEU A 162      -5.597  11.142 -22.197  1.00 78.81           C
ATOM   2354  HG  LEU A 162      -5.824  11.848 -21.397  1.00 78.81           H
ATOM   2355  CD1 LEU A 162      -4.660  10.083 -21.613  1.00 78.81           C
ATOM   2356 1HD1 LEU A 162      -5.141   9.602 -20.761  1.00 78.81           H
ATOM   2357 2HD1 LEU A 162      -4.437   9.336 -22.374  1.00 78.81           H
ATOM   2358 3HD1 LEU A 162      -3.734  10.557 -21.286  1.00 78.81           H
ATOM   2359  CD2 LEU A 162      -4.934  11.935 -23.325  1.00 78.81           C
ATOM   2360 1HD2 LEU A 162      -4.723  11.269 -24.161  1.00 78.81           H
ATOM   2361 2HD2 LEU A 162      -5.604  12.729 -23.653  1.00 78.81           H
ATOM   2362 3HD2 LEU A 162      -4.003  12.371 -22.964  1.00 78.81           H
ATOM   2363  HN  LEU A 162      -9.082   9.396 -23.128  1.00 78.81           H
ATOM   2364  N   LEU A 163      -9.435  11.555 -20.925  1.00 81.41           N
ATOM   2365  CA  LEU A 163     -10.060  12.537 -20.054  1.00 81.41           C
ATOM   2366  C   LEU A 163     -10.555  11.844 -18.784  1.00 81.41           C
ATOM   2367  O   LEU A 163     -10.283  12.303 -17.675  1.00 81.41           O
ATOM   2368  HA  LEU A 163      -9.294  13.261 -19.776  1.00 81.41           H
ATOM   2369  CB  LEU A 163     -11.153  13.300 -20.805  1.00 81.41           C
ATOM   2370 1HB  LEU A 163     -10.719  13.717 -21.713  1.00 81.41           H
ATOM   2371 2HB  LEU A 163     -11.917  12.587 -21.116  1.00 81.41           H
ATOM   2372  CG  LEU A 163     -11.834  14.431 -20.032  1.00 81.41           C
ATOM   2373  HG  LEU A 163     -12.211  14.024 -19.093  1.00 81.41           H
ATOM   2374  CD1 LEU A 163     -10.833  15.532 -19.677  1.00 81.41           C
ATOM   2375 1HD1 LEU A 163     -10.037  15.116 -19.059  1.00 81.41           H
ATOM   2376 2HD1 LEU A 163     -10.405  15.943 -20.592  1.00 81.41           H
ATOM   2377 3HD1 LEU A 163     -11.343  16.324 -19.128  1.00 81.41           H
ATOM   2378  CD2 LEU A 163     -13.037  14.976 -20.803  1.00 81.41           C
ATOM   2379 1HD2 LEU A 163     -12.705  15.362 -21.768  1.00 81.41           H
ATOM   2380 2HD2 LEU A 163     -13.760  14.176 -20.961  1.00 81.41           H
ATOM   2381 3HD2 LEU A 163     -13.502  15.779 -20.231  1.00 81.41           H
ATOM   2382  HN  LEU A 163      -9.912  11.391 -21.788  1.00 81.41           H
ATOM   2383  N   TYR A 164     -11.274  10.750 -18.987  1.00 74.85           N
ATOM   2384  CA  TYR A 164     -11.827  10.000 -17.872  1.00 74.85           C
ATOM   2385  C   TYR A 164     -10.717   9.480 -16.956  1.00 74.85           C
ATOM   2386  O   TYR A 164     -10.897   9.396 -15.742  1.00 74.85           O
ATOM   2387  HA  TYR A 164     -12.473  10.669 -17.304  1.00 74.85           H
ATOM   2388  CB  TYR A 164     -12.563   8.808 -18.489  1.00 74.85           C
ATOM   2389 1HB  TYR A 164     -11.919   8.344 -19.236  1.00 74.85           H
ATOM   2390 2HB  TYR A 164     -12.739   8.062 -17.713  1.00 74.85           H
ATOM   2391  CG  TYR A 164     -13.898   9.171 -19.141  1.00 74.85           C
ATOM   2392  CD1 TYR A 164     -14.841   9.886 -18.431  1.00 74.85           C
ATOM   2393  HD1 TYR A 164     -14.634  10.193 -17.406  1.00 74.85           H
ATOM   2394  CD2 TYR A 164     -14.160   8.782 -20.439  1.00 74.85           C
ATOM   2395  HD2 TYR A 164     -13.415   8.217 -21.000  1.00 74.85           H
ATOM   2396  CE1 TYR A 164     -16.098  10.228 -19.045  1.00 74.85           C
ATOM   2397  HE1 TYR A 164     -16.851  10.792 -18.496  1.00 74.85           H
ATOM   2398  CE2 TYR A 164     -15.417   9.124 -21.053  1.00 74.85           C
ATOM   2399  HE2 TYR A 164     -15.637   8.823 -22.077  1.00 74.85           H
ATOM   2400  CZ  TYR A 164     -16.324   9.830 -20.326  1.00 74.85           C
ATOM   2401  OH  TYR A 164     -17.511  10.152 -20.906  1.00 74.85           O
ATOM   2402  HH  TYR A 164     -18.079  10.664 -20.261  1.00 74.85           H
ATOM   2403  HN  TYR A 164     -11.480  10.376 -19.891  1.00 74.85           H
ATOM   2404  N   SER A 165      -9.593   9.146 -17.573  1.00 86.43           N
ATOM   2405  CA  SER A 165      -8.459   8.623 -16.830  1.00 86.43           C
ATOM   2406  C   SER A 165      -7.952   9.674 -15.841  1.00 86.43           C
ATOM   2407  O   SER A 165      -7.527   9.337 -14.736  1.00 86.43           O
ATOM   2408  HA  SER A 165      -8.839   7.750 -16.300  1.00 86.43           H
ATOM   2409  CB  SER A 165      -7.333   8.195 -17.774  1.00 86.43           C
ATOM   2410 1HB  SER A 165      -6.604   7.601 -17.222  1.00 86.43           H
ATOM   2411 2HB  SER A 165      -7.739   7.555 -18.557  1.00 86.43           H
ATOM   2412  OG  SER A 165      -6.680   9.314 -18.367  1.00 86.43           O
ATOM   2413  HG  SER A 165      -7.353  10.010 -18.616  1.00 86.43           H
ATOM   2414  HN  SER A 165      -9.451   9.227 -18.560  1.00 86.43           H
ATOM   2415  N   LYS A 166      -8.014  10.925 -16.272  1.00 83.54           N
ATOM   2416  CA  LYS A 166      -7.607  12.031 -15.422  1.00 83.54           C
ATOM   2417  C   LYS A 166      -8.574  12.145 -14.242  1.00 83.54           C
ATOM   2418  O   LYS A 166      -8.148  12.264 -13.094  1.00 83.54           O
ATOM   2419  HA  LYS A 166      -6.615  11.796 -15.034  1.00 83.54           H
ATOM   2420  CB  LYS A 166      -7.480  13.317 -16.240  1.00 83.54           C
ATOM   2421 1HB  LYS A 166      -8.388  13.473 -16.822  1.00 83.54           H
ATOM   2422 2HB  LYS A 166      -7.382  14.171 -15.569  1.00 83.54           H
ATOM   2423  CG  LYS A 166      -6.272  13.255 -17.176  1.00 83.54           C
ATOM   2424 1HG  LYS A 166      -5.366  13.083 -16.596  1.00 83.54           H
ATOM   2425 2HG  LYS A 166      -6.379  12.411 -17.858  1.00 83.54           H
ATOM   2426  CD  LYS A 166      -6.132  14.551 -17.978  1.00 83.54           C
ATOM   2427 1HD  LYS A 166      -7.030  14.712 -18.575  1.00 83.54           H
ATOM   2428 2HD  LYS A 166      -6.047  15.397 -17.297  1.00 83.54           H
ATOM   2429  CE  LYS A 166      -4.907  14.500 -18.893  1.00 83.54           C
ATOM   2430 1HE  LYS A 166      -4.018  14.266 -18.307  1.00 83.54           H
ATOM   2431 2HE  LYS A 166      -5.025  13.701 -19.625  1.00 83.54           H
ATOM   2432  NZ  LYS A 166      -4.724  15.794 -19.587  1.00 83.54           N
ATOM   2433 1HZ  LYS A 166      -3.916  15.740 -20.197  1.00 83.54           H
ATOM   2434 2HZ  LYS A 166      -5.550  16.002 -20.137  1.00 83.54           H
ATOM   2435 3HZ  LYS A 166      -4.581  16.528 -18.902  1.00 83.54           H
ATOM   2436  HN  LYS A 166      -8.335  11.187 -17.182  1.00 83.54           H
ATOM   2437  N   MET A 167      -9.858  12.104 -14.565  1.00 85.11           N
ATOM   2438  CA  MET A 167     -10.890  12.242 -13.551  1.00 85.11           C
ATOM   2439  C   MET A 167     -10.797  11.117 -12.518  1.00 85.11           C
ATOM   2440  O   MET A 167     -10.883  11.364 -11.316  1.00 85.11           O
ATOM   2441  HA  MET A 167     -10.702  13.202 -13.070  1.00 85.11           H
ATOM   2442  CB  MET A 167     -12.267  12.212 -14.216  1.00 85.11           C
ATOM   2443 1HB  MET A 167     -12.349  11.331 -14.853  1.00 85.11           H
ATOM   2444 2HB  MET A 167     -13.042  12.127 -13.454  1.00 85.11           H
ATOM   2445  CG  MET A 167     -12.501  13.473 -15.050  1.00 85.11           C
ATOM   2446 1HG  MET A 167     -12.444  14.356 -14.413  1.00 85.11           H
ATOM   2447 2HG  MET A 167     -11.719  13.572 -15.802  1.00 85.11           H
ATOM   2448  SD  MET A 167     -14.100  13.395 -15.840  1.00 85.11           S
ATOM   2449  CE  MET A 167     -14.187  15.041 -16.525  1.00 85.11           C
ATOM   2450 1HE  MET A 167     -14.126  15.773 -15.721  1.00 85.11           H
ATOM   2451 2HE  MET A 167     -13.358  15.191 -17.217  1.00 85.11           H
ATOM   2452 3HE  MET A 167     -15.131  15.163 -17.057  1.00 85.11           H
ATOM   2453  HN  MET A 167     -10.197  11.980 -15.498  1.00 85.11           H
ATOM   2454  N   VAL A 168     -10.622   9.905 -13.025  1.00 92.50           N
ATOM   2455  CA  VAL A 168     -10.554   8.737 -12.163  1.00 92.50           C
ATOM   2456  C   VAL A 168      -9.376   8.887 -11.199  1.00 92.50           C
ATOM   2457  O   VAL A 168      -9.500   8.590 -10.011  1.00 92.50           O
ATOM   2458  HA  VAL A 168     -11.478   8.700 -11.586  1.00 92.50           H
ATOM   2459  CB  VAL A 168     -10.474   7.465 -13.011  1.00 92.50           C
ATOM   2460  HB  VAL A 168      -9.657   7.588 -13.722  1.00 92.50           H
ATOM   2461  CG1 VAL A 168     -10.161   6.246 -12.142  1.00 92.50           C
ATOM   2462 1HG1 VAL A 168      -9.205   6.392 -11.641  1.00 92.50           H
ATOM   2463 2HG1 VAL A 168     -10.947   6.120 -11.397  1.00 92.50           H
ATOM   2464 3HG1 VAL A 168     -10.110   5.356 -12.770  1.00 92.50           H
ATOM   2465  CG2 VAL A 168     -11.763   7.255 -13.808  1.00 92.50           C
ATOM   2466 1HG2 VAL A 168     -12.604   7.164 -13.120  1.00 92.50           H
ATOM   2467 2HG2 VAL A 168     -11.925   8.107 -14.469  1.00 92.50           H
ATOM   2468 3HG2 VAL A 168     -11.679   6.345 -14.401  1.00 92.50           H
ATOM   2469  HN  VAL A 168     -10.527   9.715 -14.002  1.00 92.50           H
ATOM   2470  N   CYS A 169      -8.260   9.348 -11.745  1.00 94.08           N
ATOM   2471  CA  CYS A 169      -7.059   9.536 -10.949  1.00 94.08           C
ATOM   2472  C   CYS A 169      -7.376  10.530  -9.830  1.00 94.08           C
ATOM   2473  O   CYS A 169      -7.045  10.290  -8.669  1.00 94.08           O
ATOM   2474  HA  CYS A 169      -6.801   8.560 -10.538  1.00 94.08           H
ATOM   2475  CB  CYS A 169      -5.879   9.997 -11.806  1.00 94.08           C
ATOM   2476 1HB  CYS A 169      -6.182  10.832 -12.438  1.00 94.08           H
ATOM   2477 2HB  CYS A 169      -5.074  10.359 -11.166  1.00 94.08           H
ATOM   2478  SG  CYS A 169      -5.280   8.614 -12.843  1.00 94.08           S
ATOM   2479  HG  CYS A 169      -6.251   8.688 -13.748  1.00 94.08           H
ATOM   2480  HN  CYS A 169      -8.169   9.590 -12.711  1.00 94.08           H
ATOM   2481  N   PHE A 170      -8.012  11.625 -10.217  1.00 93.57           N
ATOM   2482  CA  PHE A 170      -8.347  12.672  -9.267  1.00 93.57           C
ATOM   2483  C   PHE A 170      -9.244  12.134  -8.151  1.00 93.57           C
ATOM   2484  O   PHE A 170      -9.010  12.406  -6.975  1.00 93.57           O
ATOM   2485  HA  PHE A 170      -7.411  13.030  -8.837  1.00 93.57           H
ATOM   2486  CB  PHE A 170      -9.107  13.752 -10.040  1.00 93.57           C
ATOM   2487 1HB  PHE A 170      -8.489  14.092 -10.871  1.00 93.57           H
ATOM   2488 2HB  PHE A 170     -10.006  13.311 -10.471  1.00 93.57           H
ATOM   2489  CG  PHE A 170      -9.505  14.961  -9.191  1.00 93.57           C
ATOM   2490  CD1 PHE A 170     -10.786  15.092  -8.754  1.00 93.57           C
ATOM   2491  HD1 PHE A 170     -11.529  14.335  -9.008  1.00 93.57           H
ATOM   2492  CD2 PHE A 170      -8.579  15.905  -8.874  1.00 93.57           C
ATOM   2493  HD2 PHE A 170      -7.552  15.800  -9.225  1.00 93.57           H
ATOM   2494  CE1 PHE A 170     -11.156  16.214  -7.966  1.00 93.57           C
ATOM   2495  HE1 PHE A 170     -12.183  16.319  -7.615  1.00 93.57           H
ATOM   2496  CE2 PHE A 170      -8.949  17.027  -8.087  1.00 93.57           C
ATOM   2497  HE2 PHE A 170      -8.206  17.783  -7.833  1.00 93.57           H
ATOM   2498  CZ  PHE A 170     -10.230  17.158  -7.649  1.00 93.57           C
ATOM   2499  HZ  PHE A 170     -10.514  18.019  -7.044  1.00 93.57           H
ATOM   2500  HN  PHE A 170      -8.297  11.803 -11.159  1.00 93.57           H
ATOM   2501  N   THR A 171     -10.254  11.378  -8.560  1.00 93.05           N
ATOM   2502  CA  THR A 171     -11.196  10.811  -7.610  1.00 93.05           C
ATOM   2503  C   THR A 171     -10.468   9.911  -6.610  1.00 93.05           C
ATOM   2504  O   THR A 171     -10.794   9.905  -5.424  1.00 93.05           O
ATOM   2505  HA  THR A 171     -11.643  11.626  -7.041  1.00 93.05           H
ATOM   2506  CB  THR A 171     -12.284  10.083  -8.402  1.00 93.05           C
ATOM   2507  HB  THR A 171     -11.885   9.188  -8.880  1.00 93.05           H
ATOM   2508  OG1 THR A 171     -12.794  11.077  -9.287  1.00 93.05           O
ATOM   2509  HG1 THR A 171     -12.312  11.036 -10.162  1.00 93.05           H
ATOM   2510  CG2 THR A 171     -13.486   9.705  -7.534  1.00 93.05           C
ATOM   2511 1HG2 THR A 171     -13.926  10.608  -7.110  1.00 93.05           H
ATOM   2512 2HG2 THR A 171     -13.160   9.047  -6.729  1.00 93.05           H
ATOM   2513 3HG2 THR A 171     -14.228   9.191  -8.145  1.00 93.05           H
ATOM   2514  HN  THR A 171     -10.432  11.154  -9.518  1.00 93.05           H
ATOM   2515  N   ILE A 172      -9.495   9.173  -7.124  1.00 93.99           N
ATOM   2516  CA  ILE A 172      -8.740   8.248  -6.297  1.00 93.99           C
ATOM   2517  C   ILE A 172      -7.989   9.031  -5.219  1.00 93.99           C
ATOM   2518  O   ILE A 172      -8.004   8.653  -4.048  1.00 93.99           O
ATOM   2519  HA  ILE A 172      -9.457   7.587  -5.808  1.00 93.99           H
ATOM   2520  CB  ILE A 172      -7.835   7.370  -7.164  1.00 93.99           C
ATOM   2521  HB  ILE A 172      -7.350   8.007  -7.904  1.00 93.99           H
ATOM   2522  CG1 ILE A 172      -8.651   6.327  -7.929  1.00 93.99           C
ATOM   2523 1HG1 ILE A 172      -9.032   5.578  -7.235  1.00 93.99           H
ATOM   2524 2HG1 ILE A 172      -9.516   6.804  -8.390  1.00 93.99           H
ATOM   2525  CG2 ILE A 172      -6.727   6.729  -6.325  1.00 93.99           C
ATOM   2526 1HG2 ILE A 172      -6.121   7.510  -5.866  1.00 93.99           H
ATOM   2527 2HG2 ILE A 172      -7.173   6.110  -5.547  1.00 93.99           H
ATOM   2528 3HG2 ILE A 172      -6.098   6.111  -6.966  1.00 93.99           H
ATOM   2529  CD1 ILE A 172      -7.802   5.648  -9.006  1.00 93.99           C
ATOM   2530 1HD1 ILE A 172      -7.443   6.397  -9.711  1.00 93.99           H
ATOM   2531 2HD1 ILE A 172      -6.952   5.152  -8.538  1.00 93.99           H
ATOM   2532 3HD1 ILE A 172      -8.407   4.911  -9.534  1.00 93.99           H
ATOM   2533  HN  ILE A 172      -9.221   9.201  -8.086  1.00 93.99           H
ATOM   2534  N   TRP A 173      -7.349  10.107  -5.652  1.00 92.12           N
ATOM   2535  CA  TRP A 173      -6.522  10.897  -4.755  1.00 92.12           C
ATOM   2536  C   TRP A 173      -7.425  11.474  -3.664  1.00 92.12           C
ATOM   2537  O   TRP A 173      -7.078  11.442  -2.484  1.00 92.12           O
ATOM   2538  HA  TRP A 173      -5.781  10.231  -4.313  1.00 92.12           H
ATOM   2539  CB  TRP A 173      -5.752  11.972  -5.525  1.00 92.12           C
ATOM   2540 1HB  TRP A 173      -6.424  12.443  -6.242  1.00 92.12           H
ATOM   2541 2HB  TRP A 173      -5.436  12.748  -4.827  1.00 92.12           H
ATOM   2542  CG  TRP A 173      -4.523  11.445  -6.269  1.00 92.12           C
ATOM   2543  CD1 TRP A 173      -4.342  11.342  -7.593  1.00 92.12           C
ATOM   2544  HD1 TRP A 173      -5.083  11.634  -8.338  1.00 92.12           H
ATOM   2545  CD2 TRP A 173      -3.305  10.951  -5.675  1.00 92.12           C
ATOM   2546  NE1 TRP A 173      -3.101  10.819  -7.895  1.00 92.12           N
ATOM   2547  HE1 TRP A 173      -2.737  10.649  -8.810  1.00 92.12           H
ATOM   2548  CE2 TRP A 173      -2.450  10.574  -6.691  1.00 92.12           C
ATOM   2549  CE3 TRP A 173      -2.936  10.827  -4.324  1.00 92.12           C
ATOM   2550  HE3 TRP A 173      -3.593  11.117  -3.504  1.00 92.12           H
ATOM   2551  CZ2 TRP A 173      -1.173  10.048  -6.463  1.00 92.12           C
ATOM   2552  HZ2 TRP A 173      -0.517   9.757  -7.284  1.00 92.12           H
ATOM   2553  CZ3 TRP A 173      -1.657  10.299  -4.113  1.00 92.12           C
ATOM   2554  HZ3 TRP A 173      -1.321  10.181  -3.083  1.00 92.12           H
ATOM   2555  CH2 TRP A 173      -0.785   9.915  -5.125  1.00 92.12           C
ATOM   2556  HH2 TRP A 173       0.197   9.511  -4.877  1.00 92.12           H
ATOM   2557  HN  TRP A 173      -7.389  10.440  -6.594  1.00 92.12           H
ATOM   2558  N   VAL A 174      -8.567  11.989  -4.096  1.00 95.47           N
ATOM   2559  CA  VAL A 174      -9.504  12.609  -3.175  1.00 95.47           C
ATOM   2560  C   VAL A 174      -9.974  11.570  -2.155  1.00 95.47           C
ATOM   2561  O   VAL A 174     -10.028  11.850  -0.959  1.00 95.47           O
ATOM   2562  HA  VAL A 174      -8.973  13.402  -2.649  1.00 95.47           H
ATOM   2563  CB  VAL A 174     -10.657  13.247  -3.953  1.00 95.47           C
ATOM   2564  HB  VAL A 174     -11.080  12.487  -4.609  1.00 95.47           H
ATOM   2565  CG1 VAL A 174     -11.763  13.717  -3.006  1.00 95.47           C
ATOM   2566 1HG1 VAL A 174     -12.149  12.865  -2.446  1.00 95.47           H
ATOM   2567 2HG1 VAL A 174     -11.359  14.455  -2.313  1.00 95.47           H
ATOM   2568 3HG1 VAL A 174     -12.570  14.167  -3.585  1.00 95.47           H
ATOM   2569  CG2 VAL A 174     -10.158  14.398  -4.828  1.00 95.47           C
ATOM   2570 1HG2 VAL A 174      -9.698  15.160  -4.198  1.00 95.47           H
ATOM   2571 2HG2 VAL A 174      -9.422  14.022  -5.539  1.00 95.47           H
ATOM   2572 3HG2 VAL A 174     -10.997  14.834  -5.369  1.00 95.47           H
ATOM   2573  HN  VAL A 174      -8.854  11.987  -5.054  1.00 95.47           H
ATOM   2574  N   LEU A 175     -10.301  10.392  -2.666  1.00 89.92           N
ATOM   2575  CA  LEU A 175     -10.837   9.335  -1.826  1.00 89.92           C
ATOM   2576  C   LEU A 175      -9.783   8.923  -0.797  1.00 89.92           C
ATOM   2577  O   LEU A 175     -10.087   8.784   0.387  1.00 89.92           O
ATOM   2578  HA  LEU A 175     -11.697   9.744  -1.295  1.00 89.92           H
ATOM   2579  CB  LEU A 175     -11.346   8.174  -2.684  1.00 89.92           C
ATOM   2580 1HB  LEU A 175     -12.091   8.562  -3.379  1.00 89.92           H
ATOM   2581 2HB  LEU A 175     -10.515   7.800  -3.282  1.00 89.92           H
ATOM   2582  CG  LEU A 175     -11.961   6.997  -1.924  1.00 89.92           C
ATOM   2583  HG  LEU A 175     -11.237   6.652  -1.185  1.00 89.92           H
ATOM   2584  CD1 LEU A 175     -13.213   7.432  -1.160  1.00 89.92           C
ATOM   2585 1HD1 LEU A 175     -12.950   8.211  -0.444  1.00 89.92           H
ATOM   2586 2HD1 LEU A 175     -13.951   7.819  -1.862  1.00 89.92           H
ATOM   2587 3HD1 LEU A 175     -13.630   6.577  -0.628  1.00 89.92           H
ATOM   2588  CD2 LEU A 175     -12.242   5.824  -2.864  1.00 89.92           C
ATOM   2589 1HD2 LEU A 175     -12.938   6.140  -3.641  1.00 89.92           H
ATOM   2590 2HD2 LEU A 175     -11.310   5.495  -3.323  1.00 89.92           H
ATOM   2591 3HD2 LEU A 175     -12.679   5.001  -2.298  1.00 89.92           H
ATOM   2592  HN  LEU A 175     -10.205  10.156  -3.633  1.00 89.92           H
ATOM   2593  N   ALA A 176      -8.565   8.739  -1.285  1.00 95.06           N
ATOM   2594  CA  ALA A 176      -7.481   8.272  -0.438  1.00 95.06           C
ATOM   2595  C   ALA A 176      -7.225   9.299   0.667  1.00 95.06           C
ATOM   2596  O   ALA A 176      -6.954   8.932   1.809  1.00 95.06           O
ATOM   2597  HA  ALA A 176      -7.797   7.333   0.017  1.00 95.06           H
ATOM   2598  CB  ALA A 176      -6.239   8.013  -1.293  1.00 95.06           C
ATOM   2599 1HB  ALA A 176      -6.466   7.256  -2.043  1.00 95.06           H
ATOM   2600 2HB  ALA A 176      -5.941   8.937  -1.789  1.00 95.06           H
ATOM   2601 3HB  ALA A 176      -5.427   7.663  -0.657  1.00 95.06           H
ATOM   2602  HN  ALA A 176      -8.315   8.904  -2.239  1.00 95.06           H
ATOM   2603  N   ALA A 177      -7.319  10.565   0.288  1.00 94.95           N
ATOM   2604  CA  ALA A 177      -7.080  11.647   1.228  1.00 94.95           C
ATOM   2605  C   ALA A 177      -8.104  11.568   2.361  1.00 94.95           C
ATOM   2606  O   ALA A 177      -7.750  11.694   3.533  1.00 94.95           O
ATOM   2607  HA  ALA A 177      -6.081  11.512   1.642  1.00 94.95           H
ATOM   2608  CB  ALA A 177      -7.130  12.986   0.488  1.00 94.95           C
ATOM   2609 1HB  ALA A 177      -6.364  13.001  -0.287  1.00 94.95           H
ATOM   2610 2HB  ALA A 177      -8.112  13.112   0.031  1.00 94.95           H
ATOM   2611 3HB  ALA A 177      -6.950  13.797   1.193  1.00 94.95           H
ATOM   2612  HN  ALA A 177      -7.554  10.855  -0.640  1.00 94.95           H
ATOM   2613  N   ALA A 178      -9.354  11.361   1.974  1.00 95.12           N
ATOM   2614  CA  ALA A 178     -10.440  11.325   2.938  1.00 95.12           C
ATOM   2615  C   ALA A 178     -10.226  10.153   3.898  1.00 95.12           C
ATOM   2616  O   ALA A 178     -10.533  10.255   5.085  1.00 95.12           O
ATOM   2617  HA  ALA A 178     -10.414  12.257   3.503  1.00 95.12           H
ATOM   2618  CB  ALA A 178     -11.777  11.235   2.198  1.00 95.12           C
ATOM   2619 1HB  ALA A 178     -11.893  12.105   1.552  1.00 95.12           H
ATOM   2620 2HB  ALA A 178     -11.797  10.328   1.594  1.00 95.12           H
ATOM   2621 3HB  ALA A 178     -12.591  11.208   2.922  1.00 95.12           H
ATOM   2622  HN  ALA A 178      -9.628  11.219   1.022  1.00 95.12           H
ATOM   2623  N   LEU A 179      -9.699   9.068   3.349  1.00 92.38           N
ATOM   2624  CA  LEU A 179      -9.504   7.856   4.126  1.00 92.38           C
ATOM   2625  C   LEU A 179      -8.323   8.050   5.079  1.00 92.38           C
ATOM   2626  O   LEU A 179      -8.035   7.183   5.902  1.00 92.38           O
ATOM   2627  HA  LEU A 179     -10.405   7.700   4.720  1.00 92.38           H
ATOM   2628  CB  LEU A 179      -9.356   6.646   3.202  1.00 92.38           C
ATOM   2629 1HB  LEU A 179      -8.557   6.852   2.491  1.00 92.38           H
ATOM   2630 2HB  LEU A 179      -9.038   5.793   3.801  1.00 92.38           H
ATOM   2631  CG  LEU A 179     -10.607   6.243   2.418  1.00 92.38           C
ATOM   2632  HG  LEU A 179     -10.986   7.126   1.903  1.00 92.38           H
ATOM   2633  CD1 LEU A 179     -10.272   5.204   1.347  1.00 92.38           C
ATOM   2634 1HD1 LEU A 179      -9.543   5.620   0.652  1.00 92.38           H
ATOM   2635 2HD1 LEU A 179      -9.856   4.315   1.821  1.00 92.38           H
ATOM   2636 3HD1 LEU A 179     -11.179   4.936   0.804  1.00 92.38           H
ATOM   2637  CD2 LEU A 179     -11.713   5.761   3.359  1.00 92.38           C
ATOM   2638 1HD2 LEU A 179     -11.359   4.896   3.921  1.00 92.38           H
ATOM   2639 2HD2 LEU A 179     -11.976   6.561   4.051  1.00 92.38           H
ATOM   2640 3HD2 LEU A 179     -12.590   5.481   2.776  1.00 92.38           H
ATOM   2641  HN  LEU A 179      -9.409   9.010   2.394  1.00 92.38           H
ATOM   2642  N   CYS A 180      -7.671   9.195   4.936  1.00 91.45           N
ATOM   2643  CA  CYS A 180      -6.500   9.495   5.743  1.00 91.45           C
ATOM   2644  C   CYS A 180      -6.939  10.375   6.916  1.00 91.45           C
ATOM   2645  O   CYS A 180      -6.123  10.742   7.760  1.00 91.45           O
ATOM   2646  HA  CYS A 180      -6.112   8.541   6.099  1.00 91.45           H
ATOM   2647  CB  CYS A 180      -5.397  10.156   4.915  1.00 91.45           C
ATOM   2648 1HB  CYS A 180      -5.769  11.077   4.467  1.00 91.45           H
ATOM   2649 2HB  CYS A 180      -4.561  10.430   5.560  1.00 91.45           H
ATOM   2650  SG  CYS A 180      -4.826   9.012   3.606  1.00 91.45           S
ATOM   2651  HG  CYS A 180      -6.009   8.876   3.014  1.00 91.45           H
ATOM   2652  HN  CYS A 180      -7.929   9.908   4.284  1.00 91.45           H
ATOM   2653  N   ILE A 181      -8.226  10.688   6.930  1.00 91.17           N
ATOM   2654  CA  ILE A 181      -8.769  11.575   7.945  1.00 91.17           C
ATOM   2655  C   ILE A 181      -8.457  11.009   9.332  1.00 91.17           C
ATOM   2656  O   ILE A 181      -7.982  11.730  10.208  1.00 91.17           O
ATOM   2657  HA  ILE A 181      -8.264  12.536   7.842  1.00 91.17           H
ATOM   2658  CB  ILE A 181     -10.259  11.819   7.701  1.00 91.17           C
ATOM   2659  HB  ILE A 181     -10.740  10.855   7.530  1.00 91.17           H
ATOM   2660  CG1 ILE A 181     -10.479  12.663   6.444  1.00 91.17           C
ATOM   2661 1HG1 ILE A 181     -10.083  13.666   6.601  1.00 91.17           H
ATOM   2662 2HG1 ILE A 181      -9.927  12.229   5.610  1.00 91.17           H
ATOM   2663  CG2 ILE A 181     -10.921  12.442   8.932  1.00 91.17           C
ATOM   2664 1HG2 ILE A 181     -10.812  11.769   9.783  1.00 91.17           H
ATOM   2665 2HG2 ILE A 181     -10.444  13.395   9.158  1.00 91.17           H
ATOM   2666 3HG2 ILE A 181     -11.980  12.604   8.732  1.00 91.17           H
ATOM   2667  CD1 ILE A 181     -11.965  12.744   6.091  1.00 91.17           C
ATOM   2668 1HD1 ILE A 181     -12.352  11.741   5.911  1.00 91.17           H
ATOM   2669 2HD1 ILE A 181     -12.510  13.200   6.918  1.00 91.17           H
ATOM   2670 3HD1 ILE A 181     -12.093  13.350   5.194  1.00 91.17           H
ATOM   2671  HN  ILE A 181      -8.892  10.346   6.267  1.00 91.17           H
ATOM   2672  N   PRO A 182      -8.716   9.714   9.555  1.00 92.80           N
ATOM   2673  CA  PRO A 182      -8.470   9.111  10.868  1.00 92.80           C
ATOM   2674  C   PRO A 182      -7.052   9.354  11.357  1.00 92.80           C
ATOM   2675  O   PRO A 182      -6.844   9.704  12.518  1.00 92.80           O
ATOM   2676  HA  PRO A 182      -9.114   9.571  11.618  1.00 92.80           H
ATOM   2677  CB  PRO A 182      -8.745   7.623  10.640  1.00 92.80           C
ATOM   2678 1HB  PRO A 182      -7.837   7.084  10.368  1.00 92.80           H
ATOM   2679 2HB  PRO A 182      -9.141   7.146  11.536  1.00 92.80           H
ATOM   2680  CG  PRO A 182      -9.762   7.621   9.505  1.00 92.80           C
ATOM   2681 1HG  PRO A 182      -9.795   6.659   8.993  1.00 92.80           H
ATOM   2682 2HG  PRO A 182     -10.772   7.812   9.866  1.00 92.80           H
ATOM   2683  CD  PRO A 182      -9.260   8.733   8.598  1.00 92.80           C
ATOM   2684 1HD  PRO A 182      -8.493   8.379   7.909  1.00 92.80           H
ATOM   2685 2HD  PRO A 182     -10.062   9.153   7.990  1.00 92.80           H
ATOM   2686  N   GLU A 183      -6.106   9.161  10.450  1.00 89.79           N
ATOM   2687  CA  GLU A 183      -4.700   9.278  10.799  1.00 89.79           C
ATOM   2688  C   GLU A 183      -4.380  10.708  11.241  1.00 89.79           C
ATOM   2689  O   GLU A 183      -3.600  10.915  12.169  1.00 89.79           O
ATOM   2690  HA  GLU A 183      -4.550   8.592  11.632  1.00 89.79           H
ATOM   2691  CB  GLU A 183      -3.808   8.853   9.631  1.00 89.79           C
ATOM   2692 1HB  GLU A 183      -4.230   9.218   8.695  1.00 89.79           H
ATOM   2693 2HB  GLU A 183      -2.787   9.194   9.805  1.00 89.79           H
ATOM   2694  CG  GLU A 183      -3.740   7.328   9.520  1.00 89.79           C
ATOM   2695 1HG  GLU A 183      -2.975   7.047   8.797  1.00 89.79           H
ATOM   2696 2HG  GLU A 183      -3.444   6.903  10.479  1.00 89.79           H
ATOM   2697  CD  GLU A 183      -5.091   6.749   9.095  1.00 89.79           C
ATOM   2698  OE1 GLU A 183      -5.294   5.541   9.343  1.00 89.79           O
ATOM   2699  OE2 GLU A 183      -5.890   7.528   8.530  1.00 89.79           O
ATOM   2700  HN  GLU A 183      -6.286   8.929   9.495  1.00 89.79           H
ATOM   2701  N   ILE A 184      -4.998  11.658  10.555  1.00 91.01           N
ATOM   2702  CA  ILE A 184      -4.750  13.063  10.830  1.00 91.01           C
ATOM   2703  C   ILE A 184      -5.180  13.381  12.263  1.00 91.01           C
ATOM   2704  O   ILE A 184      -4.510  14.138  12.963  1.00 91.01           O
ATOM   2705  HA  ILE A 184      -3.675  13.226  10.748  1.00 91.01           H
ATOM   2706  CB  ILE A 184      -5.424  13.943   9.776  1.00 91.01           C
ATOM   2707  HB  ILE A 184      -6.471  13.650   9.705  1.00 91.01           H
ATOM   2708  CG1 ILE A 184      -4.799  13.722   8.397  1.00 91.01           C
ATOM   2709 1HG1 ILE A 184      -3.790  14.135   8.381  1.00 91.01           H
ATOM   2710 2HG1 ILE A 184      -4.709  12.654   8.200  1.00 91.01           H
ATOM   2711  CG2 ILE A 184      -5.394  15.415  10.190  1.00 91.01           C
ATOM   2712 1HG2 ILE A 184      -5.921  15.537  11.136  1.00 91.01           H
ATOM   2713 2HG2 ILE A 184      -4.360  15.739  10.306  1.00 91.01           H
ATOM   2714 3HG2 ILE A 184      -5.879  16.018   9.423  1.00 91.01           H
ATOM   2715  CD1 ILE A 184      -5.642  14.379   7.301  1.00 91.01           C
ATOM   2716 1HD1 ILE A 184      -6.642  13.947   7.305  1.00 91.01           H
ATOM   2717 2HD1 ILE A 184      -5.708  15.451   7.488  1.00 91.01           H
ATOM   2718 3HD1 ILE A 184      -5.175  14.207   6.331  1.00 91.01           H
ATOM   2719  HN  ILE A 184      -5.658  11.481   9.824  1.00 91.01           H
ATOM   2720  N   LEU A 185      -6.297  12.787  12.658  1.00 91.27           N
ATOM   2721  CA  LEU A 185      -6.940  13.155  13.907  1.00 91.27           C
ATOM   2722  C   LEU A 185      -6.175  12.526  15.074  1.00 91.27           C
ATOM   2723  O   LEU A 185      -5.828  13.211  16.035  1.00 91.27           O
ATOM   2724  HA  LEU A 185      -6.878  14.239  13.999  1.00 91.27           H
ATOM   2725  CB  LEU A 185      -8.425  12.787  13.875  1.00 91.27           C
ATOM   2726 1HB  LEU A 185      -8.512  11.732  13.616  1.00 91.27           H
ATOM   2727 2HB  LEU A 185      -8.829  12.903  14.881  1.00 91.27           H
ATOM   2728  CG  LEU A 185      -9.295  13.594  12.910  1.00 91.27           C
ATOM   2729  HG  LEU A 185      -8.907  13.453  11.901  1.00 91.27           H
ATOM   2730  CD1 LEU A 185     -10.737  13.083  12.914  1.00 91.27           C
ATOM   2731 1HD1 LEU A 185     -10.753  12.037  12.608  1.00 91.27           H
ATOM   2732 2HD1 LEU A 185     -11.152  13.175  13.918  1.00 91.27           H
ATOM   2733 3HD1 LEU A 185     -11.334  13.674  12.219  1.00 91.27           H
ATOM   2734  CD2 LEU A 185      -9.216  15.090  13.219  1.00 91.27           C
ATOM   2735 1HD2 LEU A 185      -9.564  15.269  14.237  1.00 91.27           H
ATOM   2736 2HD2 LEU A 185      -8.183  15.427  13.124  1.00 91.27           H
ATOM   2737 3HD2 LEU A 185      -9.843  15.640  12.518  1.00 91.27           H
ATOM   2738  HN  LEU A 185      -6.760  12.067  12.140  1.00 91.27           H
ATOM   2739  N   TYR A 186      -5.936  11.228  14.952  1.00 91.66           N
ATOM   2740  CA  TYR A 186      -5.628  10.411  16.113  1.00 91.66           C
ATOM   2741  C   TYR A 186      -4.145  10.037  16.143  1.00 91.66           C
ATOM   2742  O   TYR A 186      -3.690   9.363  17.066  1.00 91.66           O
ATOM   2743  HA  TYR A 186      -5.867  10.991  17.005  1.00 91.66           H
ATOM   2744  CB  TYR A 186      -6.461   9.136  15.964  1.00 91.66           C
ATOM   2745 1HB  TYR A 186      -6.109   8.585  15.092  1.00 91.66           H
ATOM   2746 2HB  TYR A 186      -6.292   8.500  16.833  1.00 91.66           H
ATOM   2747  CG  TYR A 186      -7.963   9.387  15.819  1.00 91.66           C
ATOM   2748  CD1 TYR A 186      -8.612  10.224  16.705  1.00 91.66           C
ATOM   2749  HD1 TYR A 186      -8.053  10.705  17.508  1.00 91.66           H
ATOM   2750  CD2 TYR A 186      -8.670   8.778  14.802  1.00 91.66           C
ATOM   2751  HD2 TYR A 186      -8.158   8.117  14.103  1.00 91.66           H
ATOM   2752  CE1 TYR A 186     -10.026  10.460  16.569  1.00 91.66           C
ATOM   2753  HE1 TYR A 186     -10.550  11.118  17.262  1.00 91.66           H
ATOM   2754  CE2 TYR A 186     -10.084   9.014  14.666  1.00 91.66           C
ATOM   2755  HE2 TYR A 186     -10.654   8.539  13.868  1.00 91.66           H
ATOM   2756  CZ  TYR A 186     -10.692   9.844  15.556  1.00 91.66           C
ATOM   2757  OH  TYR A 186     -12.027  10.067  15.427  1.00 91.66           O
ATOM   2758  HH  TYR A 186     -12.391   9.532  14.665  1.00 91.66           H
ATOM   2759  HN  TYR A 186      -5.950  10.737  14.081  1.00 91.66           H
ATOM   2760  N   SER A 187      -3.432  10.491  15.122  1.00 92.57           N
ATOM   2761  CA  SER A 187      -1.982  10.404  15.125  1.00 92.57           C
ATOM   2762  C   SER A 187      -1.402  11.367  16.162  1.00 92.57           C
ATOM   2763  O   SER A 187      -1.646  12.571  16.102  1.00 92.57           O
ATOM   2764  HA  SER A 187      -1.756   9.371  15.392  1.00 92.57           H
ATOM   2765  CB  SER A 187      -1.410  10.708  13.739  1.00 92.57           C
ATOM   2766 1HB  SER A 187      -1.723  11.705  13.428  1.00 92.57           H
ATOM   2767 2HB  SER A 187      -0.321  10.718  13.791  1.00 92.57           H
ATOM   2768  OG  SER A 187      -1.829   9.754  12.767  1.00 92.57           O
ATOM   2769  HG  SER A 187      -2.319  10.214  12.026  1.00 92.57           H
ATOM   2770  HN  SER A 187      -3.829  10.911  14.306  1.00 92.57           H
ATOM   2771  N   GLN A 188      -0.644  10.800  17.090  1.00 85.84           N
ATOM   2772  CA  GLN A 188       0.076  11.605  18.062  1.00 85.84           C
ATOM   2773  C   GLN A 188       1.353  10.888  18.503  1.00 85.84           C
ATOM   2774  O   GLN A 188       1.538   9.707  18.213  1.00 85.84           O
ATOM   2775  HA  GLN A 188       0.331  12.528  17.542  1.00 85.84           H
ATOM   2776  CB  GLN A 188      -0.810  11.936  19.265  1.00 85.84           C
ATOM   2777 1HB  GLN A 188      -0.292  12.634  19.922  1.00 85.84           H
ATOM   2778 2HB  GLN A 188      -1.719  12.433  18.925  1.00 85.84           H
ATOM   2779  CG  GLN A 188      -1.174  10.670  20.042  1.00 85.84           C
ATOM   2780 1HG  GLN A 188      -1.611   9.936  19.365  1.00 85.84           H
ATOM   2781 2HG  GLN A 188      -0.272  10.222  20.459  1.00 85.84           H
ATOM   2782  CD  GLN A 188      -2.161  10.983  21.169  1.00 85.84           C
ATOM   2783  OE1 GLN A 188      -2.925  11.932  21.113  1.00 85.84           O
ATOM   2784  NE2 GLN A 188      -2.103  10.134  22.191  1.00 85.84           N
ATOM   2785 1HE2 GLN A 188      -1.452   9.374  22.173  1.00 85.84           H
ATOM   2786 2HE2 GLN A 188      -2.709  10.254  22.976  1.00 85.84           H
ATOM   2787  HN  GLN A 188      -0.519   9.813  17.184  1.00 85.84           H
ATOM   2788  N   ILE A 189       2.202  11.632  19.197  1.00 90.25           N
ATOM   2789  CA  ILE A 189       3.378  11.045  19.817  1.00 90.25           C
ATOM   2790  C   ILE A 189       3.007  10.509  21.201  1.00 90.25           C
ATOM   2791  O   ILE A 189       2.442  11.233  22.019  1.00 90.25           O
ATOM   2792  HA  ILE A 189       3.691  10.206  19.195  1.00 90.25           H
ATOM   2793  CB  ILE A 189       4.532  12.050  19.836  1.00 90.25           C
ATOM   2794  HB  ILE A 189       4.206  12.934  20.384  1.00 90.25           H
ATOM   2795  CG1 ILE A 189       4.888  12.503  18.418  1.00 90.25           C
ATOM   2796 1HG1 ILE A 189       5.284  11.660  17.852  1.00 90.25           H
ATOM   2797 2HG1 ILE A 189       3.988  12.838  17.903  1.00 90.25           H
ATOM   2798  CG2 ILE A 189       5.743  11.480  20.577  1.00 90.25           C
ATOM   2799 1HG2 ILE A 189       5.465  11.248  21.605  1.00 90.25           H
ATOM   2800 2HG2 ILE A 189       6.080  10.571  20.078  1.00 90.25           H
ATOM   2801 3HG2 ILE A 189       6.548  12.214  20.575  1.00 90.25           H
ATOM   2802  CD1 ILE A 189       5.917  13.634  18.447  1.00 90.25           C
ATOM   2803 1HD1 ILE A 189       5.508  14.484  18.993  1.00 90.25           H
ATOM   2804 2HD1 ILE A 189       6.825  13.288  18.941  1.00 90.25           H
ATOM   2805 3HD1 ILE A 189       6.152  13.937  17.426  1.00 90.25           H
ATOM   2806  HN  ILE A 189       2.097  12.616  19.339  1.00 90.25           H
ATOM   2807  N   LYS A 190       3.339   9.245  21.420  1.00 85.25           N
ATOM   2808  CA  LYS A 190       3.150   8.637  22.726  1.00 85.25           C
ATOM   2809  C   LYS A 190       4.511   8.238  23.300  1.00 85.25           C
ATOM   2810  O   LYS A 190       5.393   7.795  22.565  1.00 85.25           O
ATOM   2811  HA  LYS A 190       2.709   9.392  23.377  1.00 85.25           H
ATOM   2812  CB  LYS A 190       2.155   7.478  22.639  1.00 85.25           C
ATOM   2813 1HB  LYS A 190       1.215   7.831  22.214  1.00 85.25           H
ATOM   2814 2HB  LYS A 190       2.541   6.713  21.964  1.00 85.25           H
ATOM   2815  CG  LYS A 190       1.901   6.868  24.019  1.00 85.25           C
ATOM   2816 1HG  LYS A 190       2.847   6.554  24.461  1.00 85.25           H
ATOM   2817 2HG  LYS A 190       1.475   7.622  24.680  1.00 85.25           H
ATOM   2818  CD  LYS A 190       0.955   5.670  23.923  1.00 85.25           C
ATOM   2819 1HD  LYS A 190      -0.032   6.006  23.603  1.00 85.25           H
ATOM   2820 2HD  LYS A 190       1.316   4.976  23.164  1.00 85.25           H
ATOM   2821  CE  LYS A 190       0.843   4.950  25.268  1.00 85.25           C
ATOM   2822 1HE  LYS A 190       1.824   4.895  25.741  1.00 85.25           H
ATOM   2823 2HE  LYS A 190       0.198   5.518  25.939  1.00 85.25           H
ATOM   2824  NZ  LYS A 190       0.298   3.587  25.083  1.00 85.25           N
ATOM   2825 1HZ  LYS A 190       0.238   3.122  25.983  1.00 85.25           H
ATOM   2826 2HZ  LYS A 190      -0.626   3.646  24.671  1.00 85.25           H
ATOM   2827 3HZ  LYS A 190       0.909   3.059  24.470  1.00 85.25           H
ATOM   2828  HN  LYS A 190       3.730   8.641  20.725  1.00 85.25           H
ATOM   2829  N   GLU A 191       4.639   8.409  24.608  1.00 75.64           N
ATOM   2830  CA  GLU A 191       5.824   7.947  25.310  1.00 75.64           C
ATOM   2831  C   GLU A 191       5.569   6.573  25.934  1.00 75.64           C
ATOM   2832  O   GLU A 191       4.628   6.404  26.708  1.00 75.64           O
ATOM   2833  HA  GLU A 191       6.600   7.869  24.549  1.00 75.64           H
ATOM   2834  CB  GLU A 191       6.262   8.958  26.371  1.00 75.64           C
ATOM   2835 1HB  GLU A 191       6.307   9.955  25.932  1.00 75.64           H
ATOM   2836 2HB  GLU A 191       5.598   8.897  27.233  1.00 75.64           H
ATOM   2837  CG  GLU A 191       7.667   8.639  26.886  1.00 75.64           C
ATOM   2838 1HG  GLU A 191       7.663   7.672  27.389  1.00 75.64           H
ATOM   2839 2HG  GLU A 191       8.357   8.559  26.045  1.00 75.64           H
ATOM   2840  CD  GLU A 191       8.156   9.721  27.852  1.00 75.64           C
ATOM   2841  OE1 GLU A 191       9.259   9.528  28.408  1.00 75.64           O
ATOM   2842  OE2 GLU A 191       7.416  10.715  28.012  1.00 75.64           O
ATOM   2843  HN  GLU A 191       3.953   8.853  25.183  1.00 75.64           H
ATOM   2844  N   GLU A 192       6.424   5.627  25.574  1.00 75.94           N
ATOM   2845  CA  GLU A 192       6.296   4.271  26.079  1.00 75.94           C
ATOM   2846  C   GLU A 192       7.645   3.766  26.595  1.00 75.94           C
ATOM   2847  O   GLU A 192       8.596   3.631  25.826  1.00 75.94           O
ATOM   2848  HA  GLU A 192       5.585   4.335  26.903  1.00 75.94           H
ATOM   2849  CB  GLU A 192       5.735   3.337  25.005  1.00 75.94           C
ATOM   2850 1HB  GLU A 192       4.779   3.719  24.648  1.00 75.94           H
ATOM   2851 2HB  GLU A 192       6.471   3.208  24.210  1.00 75.94           H
ATOM   2852  CG  GLU A 192       5.468   1.943  25.575  1.00 75.94           C
ATOM   2853 1HG  GLU A 192       5.209   1.259  24.767  1.00 75.94           H
ATOM   2854 2HG  GLU A 192       6.374   1.557  26.042  1.00 75.94           H
ATOM   2855  CD  GLU A 192       4.334   1.979  26.602  1.00 75.94           C
ATOM   2856  OE1 GLU A 192       4.337   1.091  27.482  1.00 75.94           O
ATOM   2857  OE2 GLU A 192       3.491   2.894  26.485  1.00 75.94           O
ATOM   2858  HN  GLU A 192       7.192   5.775  24.951  1.00 75.94           H
ATOM   2859  N   SER A 193       7.685   3.502  27.892  1.00 74.89           N
ATOM   2860  CA  SER A 193       8.887   2.970  28.511  1.00 74.89           C
ATOM   2861  C   SER A 193      10.070   3.903  28.244  1.00 74.89           C
ATOM   2862  O   SER A 193      11.195   3.445  28.050  1.00 74.89           O
ATOM   2863  HA  SER A 193       8.668   2.927  29.578  1.00 74.89           H
ATOM   2864  CB  SER A 193       9.195   1.562  27.997  1.00 74.89           C
ATOM   2865 1HB  SER A 193       9.414   1.606  26.930  1.00 74.89           H
ATOM   2866 2HB  SER A 193      10.090   1.183  28.491  1.00 74.89           H
ATOM   2867  OG  SER A 193       8.113   0.663  28.222  1.00 74.89           O
ATOM   2868  HG  SER A 193       8.288  -0.205  27.758  1.00 74.89           H
ATOM   2869  HN  SER A 193       6.916   3.645  28.516  1.00 74.89           H
ATOM   2870  N   GLY A 194       9.775   5.195  28.241  1.00 82.84           N
ATOM   2871  CA  GLY A 194      10.811   6.199  28.071  1.00 82.84           C
ATOM   2872  C   GLY A 194      11.193   6.348  26.596  1.00 82.84           C
ATOM   2873  O   GLY A 194      12.137   7.063  26.265  1.00 82.84           O
ATOM   2874 1HA  GLY A 194      10.462   7.156  28.458  1.00 82.84           H
ATOM   2875 2HA  GLY A 194      11.690   5.922  28.651  1.00 82.84           H
ATOM   2876  HN  GLY A 194       8.849   5.557  28.353  1.00 82.84           H
ATOM   2877  N   ILE A 195      10.439   5.661  25.751  1.00 81.15           N
ATOM   2878  CA  ILE A 195      10.654   5.747  24.316  1.00 81.15           C
ATOM   2879  C   ILE A 195       9.477   6.480  23.671  1.00 81.15           C
ATOM   2880  O   ILE A 195       8.322   6.105  23.872  1.00 81.15           O
ATOM   2881  HA  ILE A 195      11.557   6.336  24.156  1.00 81.15           H
ATOM   2882  CB  ILE A 195      10.910   4.357  23.729  1.00 81.15           C
ATOM   2883  HB  ILE A 195      10.046   3.730  23.947  1.00 81.15           H
ATOM   2884  CG1 ILE A 195      12.125   3.699  24.387  1.00 81.15           C
ATOM   2885 1HG1 ILE A 195      13.013   4.304  24.206  1.00 81.15           H
ATOM   2886 2HG1 ILE A 195      11.981   3.660  25.467  1.00 81.15           H
ATOM   2887  CG2 ILE A 195      11.049   4.423  22.206  1.00 81.15           C
ATOM   2888 1HG2 ILE A 195      10.130   4.821  21.775  1.00 81.15           H
ATOM   2889 2HG2 ILE A 195      11.884   5.072  21.945  1.00 81.15           H
ATOM   2890 3HG2 ILE A 195      11.230   3.422  21.815  1.00 81.15           H
ATOM   2891  CD1 ILE A 195      12.344   2.286  23.844  1.00 81.15           C
ATOM   2892 1HD1 ILE A 195      11.462   1.677  24.049  1.00 81.15           H
ATOM   2893 2HD1 ILE A 195      12.511   2.332  22.768  1.00 81.15           H
ATOM   2894 3HD1 ILE A 195      13.213   1.841  24.328  1.00 81.15           H
ATOM   2895  HN  ILE A 195       9.694   5.055  26.031  1.00 81.15           H
ATOM   2896  N   ALA A 196       9.809   7.511  22.908  1.00 91.59           N
ATOM   2897  CA  ALA A 196       8.805   8.230  22.143  1.00 91.59           C
ATOM   2898  C   ALA A 196       8.452   7.427  20.890  1.00 91.59           C
ATOM   2899  O   ALA A 196       9.336   7.036  20.130  1.00 91.59           O
ATOM   2900  HA  ALA A 196       7.916   8.323  22.767  1.00 91.59           H
ATOM   2901  CB  ALA A 196       9.322   9.631  21.811  1.00 91.59           C
ATOM   2902 1HB  ALA A 196       9.530  10.171  22.735  1.00 91.59           H
ATOM   2903 2HB  ALA A 196      10.237   9.551  21.224  1.00 91.59           H
ATOM   2904 3HB  ALA A 196       8.569  10.170  21.237  1.00 91.59           H
ATOM   2905  HN  ALA A 196      10.743   7.855  22.809  1.00 91.59           H
ATOM   2906  N   ILE A 197       7.158   7.204  20.714  1.00 87.10           N
ATOM   2907  CA  ILE A 197       6.673   6.497  19.540  1.00 87.10           C
ATOM   2908  C   ILE A 197       5.584   7.330  18.862  1.00 87.10           C
ATOM   2909  O   ILE A 197       4.763   7.952  19.536  1.00 87.10           O
ATOM   2910  HA  ILE A 197       7.511   6.397  18.850  1.00 87.10           H
ATOM   2911  CB  ILE A 197       6.223   5.083  19.914  1.00 87.10           C
ATOM   2912  HB  ILE A 197       5.807   4.611  19.024  1.00 87.10           H
ATOM   2913  CG1 ILE A 197       5.112   5.122  20.965  1.00 87.10           C
ATOM   2914 1HG1 ILE A 197       5.514   5.488  21.910  1.00 87.10           H
ATOM   2915 2HG1 ILE A 197       4.337   5.823  20.655  1.00 87.10           H
ATOM   2916  CG2 ILE A 197       7.411   4.231  20.365  1.00 87.10           C
ATOM   2917 1HG2 ILE A 197       8.138   4.164  19.556  1.00 87.10           H
ATOM   2918 2HG2 ILE A 197       7.877   4.691  21.236  1.00 87.10           H
ATOM   2919 3HG2 ILE A 197       7.062   3.231  20.625  1.00 87.10           H
ATOM   2920  CD1 ILE A 197       4.501   3.734  21.168  1.00 87.10           C
ATOM   2921 1HD1 ILE A 197       4.079   3.381  20.227  1.00 87.10           H
ATOM   2922 2HD1 ILE A 197       5.274   3.042  21.502  1.00 87.10           H
ATOM   2923 3HD1 ILE A 197       3.714   3.790  21.921  1.00 87.10           H
ATOM   2924  HN  ILE A 197       6.448   7.496  21.354  1.00 87.10           H
ATOM   2925  N   CYS A 198       5.611   7.317  17.538  1.00 92.48           N
ATOM   2926  CA  CYS A 198       4.516   7.871  16.760  1.00 92.48           C
ATOM   2927  C   CYS A 198       3.506   6.755  16.488  1.00 92.48           C
ATOM   2928  O   CYS A 198       3.812   5.794  15.783  1.00 92.48           O
ATOM   2929  HA  CYS A 198       4.069   8.658  17.368  1.00 92.48           H
ATOM   2930  CB  CYS A 198       5.012   8.520  15.467  1.00 92.48           C
ATOM   2931 1HB  CYS A 198       5.573   9.426  15.696  1.00 92.48           H
ATOM   2932 2HB  CYS A 198       5.695   7.845  14.950  1.00 92.48           H
ATOM   2933  SG  CYS A 198       3.593   8.922  14.384  1.00 92.48           S
ATOM   2934  HN  CYS A 198       6.362   6.936  16.998  1.00 92.48           H
ATOM   2935  N   THR A 199       2.323   6.918  17.061  1.00 90.66           N
ATOM   2936  CA  THR A 199       1.289   5.904  16.945  1.00 90.66           C
ATOM   2937  C   THR A 199      -0.090   6.558  16.838  1.00 90.66           C
ATOM   2938  O   THR A 199      -0.241   7.747  17.118  1.00 90.66           O
ATOM   2939  HA  THR A 199       1.452   5.351  16.020  1.00 90.66           H
ATOM   2940  CB  THR A 199       1.420   4.955  18.137  1.00 90.66           C
ATOM   2941  HB  THR A 199       2.461   4.675  18.298  1.00 90.66           H
ATOM   2942  OG1 THR A 199       0.536   3.882  17.826  1.00 90.66           O
ATOM   2943  HG1 THR A 199       0.745   3.089  18.398  1.00 90.66           H
ATOM   2944  CG2 THR A 199       0.847   5.549  19.425  1.00 90.66           C
ATOM   2945 1HG2 THR A 199      -0.212   5.767  19.284  1.00 90.66           H
ATOM   2946 2HG2 THR A 199       1.378   6.469  19.668  1.00 90.66           H
ATOM   2947 3HG2 THR A 199       0.966   4.835  20.240  1.00 90.66           H
ATOM   2948  HN  THR A 199       2.067   7.723  17.597  1.00 90.66           H
ATOM   2949  N   MET A 200      -1.062   5.754  16.433  1.00 89.35           N
ATOM   2950  CA  MET A 200      -2.457   6.141  16.564  1.00 89.35           C
ATOM   2951  C   MET A 200      -2.946   5.949  18.000  1.00 89.35           C
ATOM   2952  O   MET A 200      -2.697   4.911  18.612  1.00 89.35           O
ATOM   2953  HA  MET A 200      -2.495   7.197  16.297  1.00 89.35           H
ATOM   2954  CB  MET A 200      -3.311   5.297  15.616  1.00 89.35           C
ATOM   2955 1HB  MET A 200      -3.174   4.239  15.841  1.00 89.35           H
ATOM   2956 2HB  MET A 200      -4.366   5.521  15.774  1.00 89.35           H
ATOM   2957  CG  MET A 200      -2.940   5.566  14.156  1.00 89.35           C
ATOM   2958 1HG  MET A 200      -1.857   5.611  14.050  1.00 89.35           H
ATOM   2959 2HG  MET A 200      -3.288   4.747  13.527  1.00 89.35           H
ATOM   2960  SD  MET A 200      -3.670   7.102  13.614  1.00 89.35           S
ATOM   2961  CE  MET A 200      -5.363   6.581  13.395  1.00 89.35           C
ATOM   2962 1HE  MET A 200      -5.405   5.785  12.652  1.00 89.35           H
ATOM   2963 2HE  MET A 200      -5.756   6.214  14.343  1.00 89.35           H
ATOM   2964 3HE  MET A 200      -5.962   7.426  13.056  1.00 89.35           H
ATOM   2965  HN  MET A 200      -0.909   4.855  16.022  1.00 89.35           H
ATOM   2966  N   VAL A 201      -3.635   6.966  18.498  1.00 91.74           N
ATOM   2967  CA  VAL A 201      -4.301   6.861  19.785  1.00 91.74           C
ATOM   2968  C   VAL A 201      -5.783   7.200  19.616  1.00 91.74           C
ATOM   2969  O   VAL A 201      -6.128   8.311  19.215  1.00 91.74           O
ATOM   2970  HA  VAL A 201      -4.214   5.827  20.117  1.00 91.74           H
ATOM   2971  CB  VAL A 201      -3.597   7.750  20.812  1.00 91.74           C
ATOM   2972  HB  VAL A 201      -3.709   8.786  20.492  1.00 91.74           H
ATOM   2973  CG1 VAL A 201      -4.245   7.611  22.192  1.00 91.74           C
ATOM   2974 1HG1 VAL A 201      -5.292   7.907  22.132  1.00 91.74           H
ATOM   2975 2HG1 VAL A 201      -4.178   6.575  22.522  1.00 91.74           H
ATOM   2976 3HG1 VAL A 201      -3.725   8.254  22.903  1.00 91.74           H
ATOM   2977  CG2 VAL A 201      -2.101   7.436  20.875  1.00 91.74           C
ATOM   2978 1HG2 VAL A 201      -1.960   6.394  21.160  1.00 91.74           H
ATOM   2979 2HG2 VAL A 201      -1.652   7.610  19.897  1.00 91.74           H
ATOM   2980 3HG2 VAL A 201      -1.625   8.082  21.613  1.00 91.74           H
ATOM   2981  HN  VAL A 201      -3.741   7.848  18.038  1.00 91.74           H
ATOM   2982  N   TYR A 202      -6.621   6.223  19.931  1.00 91.80           N
ATOM   2983  CA  TYR A 202      -8.055   6.381  19.757  1.00 91.80           C
ATOM   2984  C   TYR A 202      -8.711   6.883  21.044  1.00 91.80           C
ATOM   2985  O   TYR A 202      -8.295   6.516  22.142  1.00 91.80           O
ATOM   2986  HA  TYR A 202      -8.219   7.112  18.965  1.00 91.80           H
ATOM   2987  CB  TYR A 202      -8.596   4.988  19.432  1.00 91.80           C
ATOM   2988 1HB  TYR A 202      -8.332   4.308  20.242  1.00 91.80           H
ATOM   2989 2HB  TYR A 202      -9.685   5.032  19.395  1.00 91.80           H
ATOM   2990  CG  TYR A 202      -8.078   4.411  18.112  1.00 91.80           C
ATOM   2991  CD1 TYR A 202      -8.719   4.714  16.928  1.00 91.80           C
ATOM   2992  HD1 TYR A 202      -9.594   5.364  16.933  1.00 91.80           H
ATOM   2993  CD2 TYR A 202      -6.971   3.588  18.107  1.00 91.80           C
ATOM   2994  HD2 TYR A 202      -6.464   3.349  19.042  1.00 91.80           H
ATOM   2995  CE1 TYR A 202      -8.232   4.171  15.687  1.00 91.80           C
ATOM   2996  HE1 TYR A 202      -8.729   4.402  14.744  1.00 91.80           H
ATOM   2997  CE2 TYR A 202      -6.483   3.045  16.865  1.00 91.80           C
ATOM   2998  HE2 TYR A 202      -5.610   2.394  16.846  1.00 91.80           H
ATOM   2999  CZ  TYR A 202      -7.138   3.364  15.716  1.00 91.80           C
ATOM   3000  OH  TYR A 202      -6.678   2.851  14.544  1.00 91.80           O
ATOM   3001  HH  TYR A 202      -7.211   3.214  13.779  1.00 91.80           H
ATOM   3002  HN  TYR A 202      -6.335   5.338  20.298  1.00 91.80           H
ATOM   3003  N   PRO A 203      -9.745   7.728  20.935  1.00 86.54           N
ATOM   3004  CA  PRO A 203     -10.382   8.300  22.124  1.00 86.54           C
ATOM   3005  C   PRO A 203     -11.139   7.257  22.931  1.00 86.54           C
ATOM   3006  O   PRO A 203     -11.663   6.295  22.371  1.00 86.54           O
ATOM   3007  HA  PRO A 203      -9.625   8.691  22.805  1.00 86.54           H
ATOM   3008  CB  PRO A 203     -11.318   9.368  21.556  1.00 86.54           C
ATOM   3009 1HB  PRO A 203     -12.216   9.479  22.164  1.00 86.54           H
ATOM   3010 2HB  PRO A 203     -10.837  10.346  21.521  1.00 86.54           H
ATOM   3011  CG  PRO A 203     -11.642   8.862  20.180  1.00 86.54           C
ATOM   3012 1HG  PRO A 203     -12.471   8.155  20.204  1.00 86.54           H
ATOM   3013 2HG  PRO A 203     -11.938   9.677  19.520  1.00 86.54           H
ATOM   3014  CD  PRO A 203     -10.384   8.203  19.694  1.00 86.54           C
ATOM   3015 1HD  PRO A 203     -10.599   7.380  19.013  1.00 86.54           H
ATOM   3016 2HD  PRO A 203      -9.745   8.904  19.157  1.00 86.54           H
ATOM   3017  N   SER A 204     -11.176   7.478  24.237  1.00 78.19           N
ATOM   3018  CA  SER A 204     -11.489   6.407  25.168  1.00 78.19           C
ATOM   3019  C   SER A 204     -12.898   5.874  24.898  1.00 78.19           C
ATOM   3020  O   SER A 204     -13.142   4.673  25.008  1.00 78.19           O
ATOM   3021  HA  SER A 204     -10.744   5.634  24.979  1.00 78.19           H
ATOM   3022  CB  SER A 204     -11.371   6.885  26.616  1.00 78.19           C
ATOM   3023 1HB  SER A 204     -11.748   6.112  27.285  1.00 78.19           H
ATOM   3024 2HB  SER A 204     -10.320   7.035  26.864  1.00 78.19           H
ATOM   3025  OG  SER A 204     -12.088   8.096  26.839  1.00 78.19           O
ATOM   3026  HG  SER A 204     -13.063   7.902  26.947  1.00 78.19           H
ATOM   3027  HN  SER A 204     -10.998   8.367  24.659  1.00 78.19           H
ATOM   3028  N   ASP A 205     -13.787   6.792  24.551  1.00 72.08           N
ATOM   3029  CA  ASP A 205     -15.212   6.538  24.675  1.00 72.08           C
ATOM   3030  C   ASP A 205     -15.610   5.410  23.722  1.00 72.08           C
ATOM   3031  O   ASP A 205     -16.370   4.517  24.094  1.00 72.08           O
ATOM   3032  HA  ASP A 205     -15.366   6.274  25.722  1.00 72.08           H
ATOM   3033  CB  ASP A 205     -16.027   7.779  24.305  1.00 72.08           C
ATOM   3034 1HB  ASP A 205     -15.745   8.120  23.309  1.00 72.08           H
ATOM   3035 2HB  ASP A 205     -17.087   7.525  24.266  1.00 72.08           H
ATOM   3036  CG  ASP A 205     -15.804   8.904  25.317  1.00 72.08           C
ATOM   3037  OD1 ASP A 205     -15.218   8.604  26.380  1.00 72.08           O
ATOM   3038  OD2 ASP A 205     -16.224  10.040  25.006  1.00 72.08           O
ATOM   3039  HN  ASP A 205     -13.548   7.694  24.191  1.00 72.08           H
ATOM   3040  N   GLU A 206     -15.078   5.486  22.511  1.00 75.52           N
ATOM   3041  CA  GLU A 206     -15.416   4.517  21.483  1.00 75.52           C
ATOM   3042  C   GLU A 206     -14.144   3.939  20.859  1.00 75.52           C
ATOM   3043  O   GLU A 206     -14.142   3.551  19.692  1.00 75.52           O
ATOM   3044  HA  GLU A 206     -15.967   3.729  21.997  1.00 75.52           H
ATOM   3045  CB  GLU A 206     -16.316   5.142  20.414  1.00 75.52           C
ATOM   3046 1HB  GLU A 206     -15.850   6.047  20.026  1.00 75.52           H
ATOM   3047 2HB  GLU A 206     -16.535   4.405  19.642  1.00 75.52           H
ATOM   3048  CG  GLU A 206     -17.663   5.559  21.007  1.00 75.52           C
ATOM   3049 1HG  GLU A 206     -17.886   4.946  21.880  1.00 75.52           H
ATOM   3050 2HG  GLU A 206     -17.609   6.593  21.349  1.00 75.52           H
ATOM   3051  CD  GLU A 206     -18.784   5.415  19.976  1.00 75.52           C
ATOM   3052  OE1 GLU A 206     -19.821   4.823  20.345  1.00 75.52           O
ATOM   3053  OE2 GLU A 206     -18.578   5.900  18.843  1.00 75.52           O
ATOM   3054  HN  GLU A 206     -14.429   6.192  22.229  1.00 75.52           H
ATOM   3055  N   SER A 207     -13.093   3.901  21.665  1.00 87.87           N
ATOM   3056  CA  SER A 207     -11.774   3.560  21.159  1.00 87.87           C
ATOM   3057  C   SER A 207     -11.838   2.248  20.374  1.00 87.87           C
ATOM   3058  O   SER A 207     -11.322   2.161  19.261  1.00 87.87           O
ATOM   3059  HA  SER A 207     -11.494   4.385  20.503  1.00 87.87           H
ATOM   3060  CB  SER A 207     -10.759   3.448  22.298  1.00 87.87           C
ATOM   3061 1HB  SER A 207      -9.813   3.077  21.905  1.00 87.87           H
ATOM   3062 2HB  SER A 207     -10.566   4.439  22.710  1.00 87.87           H
ATOM   3063  OG  SER A 207     -11.214   2.583  23.335  1.00 87.87           O
ATOM   3064  HG  SER A 207     -11.573   3.122  24.097  1.00 87.87           H
ATOM   3065  HN  SER A 207     -13.132   4.098  22.644  1.00 87.87           H
ATOM   3066  N   THR A 208     -12.476   1.261  20.985  1.00 87.36           N
ATOM   3067  CA  THR A 208     -12.506  -0.076  20.416  1.00 87.36           C
ATOM   3068  C   THR A 208     -13.240  -0.068  19.074  1.00 87.36           C
ATOM   3069  O   THR A 208     -12.760  -0.639  18.096  1.00 87.36           O
ATOM   3070  HA  THR A 208     -11.481  -0.388  20.218  1.00 87.36           H
ATOM   3071  CB  THR A 208     -13.136  -1.015  21.447  1.00 87.36           C
ATOM   3072  HB  THR A 208     -14.198  -0.804  21.568  1.00 87.36           H
ATOM   3073  OG1 THR A 208     -12.336  -0.835  22.613  1.00 87.36           O
ATOM   3074  HG1 THR A 208     -11.385  -1.069  22.415  1.00 87.36           H
ATOM   3075  CG2 THR A 208     -12.946  -2.490  21.089  1.00 87.36           C
ATOM   3076 1HG2 THR A 208     -11.881  -2.717  21.034  1.00 87.36           H
ATOM   3077 2HG2 THR A 208     -13.410  -2.692  20.124  1.00 87.36           H
ATOM   3078 3HG2 THR A 208     -13.411  -3.112  21.853  1.00 87.36           H
ATOM   3079  HN  THR A 208     -12.965   1.362  21.851  1.00 87.36           H
ATOM   3080  N   LYS A 209     -14.392   0.586  19.070  1.00 82.90           N
ATOM   3081  CA  LYS A 209     -15.221   0.635  17.877  1.00 82.90           C
ATOM   3082  C   LYS A 209     -14.441   1.307  16.746  1.00 82.90           C
ATOM   3083  O   LYS A 209     -14.445   0.826  15.614  1.00 82.90           O
ATOM   3084  HA  LYS A 209     -15.435  -0.394  17.586  1.00 82.90           H
ATOM   3085  CB  LYS A 209     -16.562   1.306  18.183  1.00 82.90           C
ATOM   3086 1HB  LYS A 209     -16.389   2.270  18.663  1.00 82.90           H
ATOM   3087 2HB  LYS A 209     -17.094   1.505  17.253  1.00 82.90           H
ATOM   3088  CG  LYS A 209     -17.422   0.425  19.092  1.00 82.90           C
ATOM   3089 1HG  LYS A 209     -17.527  -0.566  18.649  1.00 82.90           H
ATOM   3090 2HG  LYS A 209     -16.925   0.294  20.053  1.00 82.90           H
ATOM   3091  CD  LYS A 209     -18.805   1.043  19.305  1.00 82.90           C
ATOM   3092 1HD  LYS A 209     -18.699   2.087  19.603  1.00 82.90           H
ATOM   3093 2HD  LYS A 209     -19.360   1.035  18.367  1.00 82.90           H
ATOM   3094  CE  LYS A 209     -19.588   0.279  20.375  1.00 82.90           C
ATOM   3095 1HE  LYS A 209     -19.875  -0.700  19.993  1.00 82.90           H
ATOM   3096 2HE  LYS A 209     -18.954   0.108  21.245  1.00 82.90           H
ATOM   3097  NZ  LYS A 209     -20.795   1.037  20.774  1.00 82.90           N
ATOM   3098 1HZ  LYS A 209     -21.316   0.504  21.461  1.00 82.90           H
ATOM   3099 2HZ  LYS A 209     -20.519   1.926  21.174  1.00 82.90           H
ATOM   3100 3HZ  LYS A 209     -21.377   1.199  19.960  1.00 82.90           H
ATOM   3101  HN  LYS A 209     -14.760   1.076  19.860  1.00 82.90           H
ATOM   3102  N   LEU A 210     -13.791   2.408  17.092  1.00 88.89           N
ATOM   3103  CA  LEU A 210     -13.135   3.235  16.092  1.00 88.89           C
ATOM   3104  C   LEU A 210     -12.000   2.440  15.443  1.00 88.89           C
ATOM   3105  O   LEU A 210     -11.890   2.396  14.219  1.00 88.89           O
ATOM   3106  HA  LEU A 210     -13.874   3.469  15.326  1.00 88.89           H
ATOM   3107  CB  LEU A 210     -12.684   4.561  16.707  1.00 88.89           C
ATOM   3108 1HB  LEU A 210     -13.529   5.000  17.237  1.00 88.89           H
ATOM   3109 2HB  LEU A 210     -11.916   4.351  17.451  1.00 88.89           H
ATOM   3110  CG  LEU A 210     -12.135   5.602  15.728  1.00 88.89           C
ATOM   3111  HG  LEU A 210     -11.297   5.158  15.192  1.00 88.89           H
ATOM   3112  CD1 LEU A 210     -13.188   5.982  14.686  1.00 88.89           C
ATOM   3113 1HD1 LEU A 210     -13.481   5.095  14.124  1.00 88.89           H
ATOM   3114 2HD1 LEU A 210     -14.062   6.400  15.187  1.00 88.89           H
ATOM   3115 3HD1 LEU A 210     -12.772   6.723  14.003  1.00 88.89           H
ATOM   3116  CD2 LEU A 210     -11.598   6.826  16.473  1.00 88.89           C
ATOM   3117 1HD2 LEU A 210     -12.402   7.280  17.053  1.00 88.89           H
ATOM   3118 2HD2 LEU A 210     -10.795   6.519  17.144  1.00 88.89           H
ATOM   3119 3HD2 LEU A 210     -11.214   7.549  15.754  1.00 88.89           H
ATOM   3120  HN  LEU A 210     -13.708   2.737  18.032  1.00 88.89           H
ATOM   3121  N   LYS A 211     -11.185   1.832  16.293  1.00 93.82           N
ATOM   3122  CA  LYS A 211     -10.066   1.038  15.818  1.00 93.82           C
ATOM   3123  C   LYS A 211     -10.582  -0.052  14.875  1.00 93.82           C
ATOM   3124  O   LYS A 211     -10.061  -0.224  13.775  1.00 93.82           O
ATOM   3125  HA  LYS A 211      -9.411   1.701  15.252  1.00 93.82           H
ATOM   3126  CB  LYS A 211      -9.254   0.497  16.996  1.00 93.82           C
ATOM   3127 1HB  LYS A 211      -8.862   1.326  17.584  1.00 93.82           H
ATOM   3128 2HB  LYS A 211      -9.902  -0.082  17.654  1.00 93.82           H
ATOM   3129  CG  LYS A 211      -8.099  -0.381  16.510  1.00 93.82           C
ATOM   3130 1HG  LYS A 211      -8.493  -1.305  16.086  1.00 93.82           H
ATOM   3131 2HG  LYS A 211      -7.559   0.131  15.712  1.00 93.82           H
ATOM   3132  CD  LYS A 211      -7.138  -0.707  17.655  1.00 93.82           C
ATOM   3133 1HD  LYS A 211      -6.773   0.217  18.103  1.00 93.82           H
ATOM   3134 2HD  LYS A 211      -7.669  -1.252  18.436  1.00 93.82           H
ATOM   3135  CE  LYS A 211      -5.956  -1.542  17.158  1.00 93.82           C
ATOM   3136 1HE  LYS A 211      -6.311  -2.507  16.796  1.00 93.82           H
ATOM   3137 2HE  LYS A 211      -5.479  -1.041  16.315  1.00 93.82           H
ATOM   3138  NZ  LYS A 211      -4.971  -1.744  18.244  1.00 93.82           N
ATOM   3139 1HZ  LYS A 211      -4.270  -2.412  17.944  1.00 93.82           H
ATOM   3140 2HZ  LYS A 211      -4.524  -0.861  18.463  1.00 93.82           H
ATOM   3141 3HZ  LYS A 211      -5.445  -2.097  19.068  1.00 93.82           H
ATOM   3142  HN  LYS A 211     -11.281   1.876  17.288  1.00 93.82           H
ATOM   3143  N   SER A 212     -11.601  -0.758  15.342  1.00 91.52           N
ATOM   3144  CA  SER A 212     -12.140  -1.880  14.592  1.00 91.52           C
ATOM   3145  C   SER A 212     -12.642  -1.404  13.227  1.00 91.52           C
ATOM   3146  O   SER A 212     -12.432  -2.073  12.216  1.00 91.52           O
ATOM   3147  HA  SER A 212     -11.308  -2.574  14.472  1.00 91.52           H
ATOM   3148  CB  SER A 212     -13.269  -2.567  15.362  1.00 91.52           C
ATOM   3149 1HB  SER A 212     -14.086  -1.861  15.514  1.00 91.52           H
ATOM   3150 2HB  SER A 212     -13.666  -3.389  14.767  1.00 91.52           H
ATOM   3151  OG  SER A 212     -12.830  -3.063  16.624  1.00 91.52           O
ATOM   3152  HG  SER A 212     -13.014  -2.388  17.339  1.00 91.52           H
ATOM   3153  HN  SER A 212     -12.056  -0.576  16.214  1.00 91.52           H
ATOM   3154  N   ALA A 213     -13.296  -0.251  13.242  1.00 94.66           N
ATOM   3155  CA  ALA A 213     -13.863   0.303  12.024  1.00 94.66           C
ATOM   3156  C   ALA A 213     -12.733   0.657  11.055  1.00 94.66           C
ATOM   3157  O   ALA A 213     -12.803   0.334   9.870  1.00 94.66           O
ATOM   3158  HA  ALA A 213     -14.491  -0.464  11.572  1.00 94.66           H
ATOM   3159  CB  ALA A 213     -14.734   1.512  12.371  1.00 94.66           C
ATOM   3160 1HB  ALA A 213     -15.538   1.201  13.038  1.00 94.66           H
ATOM   3161 2HB  ALA A 213     -14.124   2.269  12.865  1.00 94.66           H
ATOM   3162 3HB  ALA A 213     -15.159   1.927  11.457  1.00 94.66           H
ATOM   3163  HN  ALA A 213     -13.439   0.300  14.064  1.00 94.66           H
ATOM   3164  N   VAL A 214     -11.718   1.315  11.595  1.00 92.78           N
ATOM   3165  CA  VAL A 214     -10.611   1.783  10.779  1.00 92.78           C
ATOM   3166  C   VAL A 214      -9.925   0.584  10.121  1.00 92.78           C
ATOM   3167  O   VAL A 214      -9.604   0.622   8.934  1.00 92.78           O
ATOM   3168  HA  VAL A 214     -11.024   2.422   9.998  1.00 92.78           H
ATOM   3169  CB  VAL A 214      -9.656   2.626  11.626  1.00 92.78           C
ATOM   3170  HB  VAL A 214      -9.403   2.053  12.517  1.00 92.78           H
ATOM   3171  CG1 VAL A 214      -8.358   2.913  10.868  1.00 92.78           C
ATOM   3172 1HG1 VAL A 214      -7.867   1.973  10.619  1.00 92.78           H
ATOM   3173 2HG1 VAL A 214      -8.586   3.458   9.951  1.00 92.78           H
ATOM   3174 3HG1 VAL A 214      -7.698   3.514  11.493  1.00 92.78           H
ATOM   3175  CG2 VAL A 214     -10.326   3.926  12.078  1.00 92.78           C
ATOM   3176 1HG2 VAL A 214     -10.622   4.505  11.203  1.00 92.78           H
ATOM   3177 2HG2 VAL A 214     -11.208   3.692  12.674  1.00 92.78           H
ATOM   3178 3HG2 VAL A 214      -9.625   4.506  12.678  1.00 92.78           H
ATOM   3179  HN  VAL A 214     -11.645   1.530  12.569  1.00 92.78           H
ATOM   3180  N   LEU A 215      -9.722  -0.453  10.920  1.00 92.75           N
ATOM   3181  CA  LEU A 215      -9.004  -1.628  10.455  1.00 92.75           C
ATOM   3182  C   LEU A 215      -9.850  -2.356   9.409  1.00 92.75           C
ATOM   3183  O   LEU A 215      -9.335  -2.780   8.375  1.00 92.75           O
ATOM   3184  HA  LEU A 215      -8.087  -1.282   9.978  1.00 92.75           H
ATOM   3185  CB  LEU A 215      -8.596  -2.509  11.637  1.00 92.75           C
ATOM   3186 1HB  LEU A 215      -9.478  -2.690  12.252  1.00 92.75           H
ATOM   3187 2HB  LEU A 215      -8.273  -3.475  11.250  1.00 92.75           H
ATOM   3188  CG  LEU A 215      -7.488  -1.955  12.535  1.00 92.75           C
ATOM   3189  HG  LEU A 215      -7.837  -1.020  12.972  1.00 92.75           H
ATOM   3190  CD1 LEU A 215      -7.192  -2.911  13.693  1.00 92.75           C
ATOM   3191 1HD1 LEU A 215      -8.092  -3.046  14.292  1.00 92.75           H
ATOM   3192 2HD1 LEU A 215      -6.871  -3.874  13.296  1.00 92.75           H
ATOM   3193 3HD1 LEU A 215      -6.400  -2.493  14.315  1.00 92.75           H
ATOM   3194  CD2 LEU A 215      -6.232  -1.634  11.722  1.00 92.75           C
ATOM   3195 1HD2 LEU A 215      -5.870  -2.541  11.239  1.00 92.75           H
ATOM   3196 2HD2 LEU A 215      -6.472  -0.889  10.963  1.00 92.75           H
ATOM   3197 3HD2 LEU A 215      -5.461  -1.242  12.385  1.00 92.75           H
ATOM   3198  HN  LEU A 215     -10.038  -0.499  11.868  1.00 92.75           H
ATOM   3199  N   THR A 216     -11.134  -2.477   9.712  1.00 91.88           N
ATOM   3200  CA  THR A 216     -12.052  -3.167   8.822  1.00 91.88           C
ATOM   3201  C   THR A 216     -12.072  -2.492   7.449  1.00 91.88           C
ATOM   3202  O   THR A 216     -12.023  -3.165   6.421  1.00 91.88           O
ATOM   3203  HA  THR A 216     -11.687  -4.184   8.673  1.00 91.88           H
ATOM   3204  CB  THR A 216     -13.424  -3.211   9.498  1.00 91.88           C
ATOM   3205  HB  THR A 216     -13.817  -2.206   9.646  1.00 91.88           H
ATOM   3206  OG1 THR A 216     -13.201  -3.966  10.686  1.00 91.88           O
ATOM   3207  HG1 THR A 216     -13.135  -3.353  11.473  1.00 91.88           H
ATOM   3208  CG2 THR A 216     -14.437  -4.045   8.712  1.00 91.88           C
ATOM   3209 1HG2 THR A 216     -14.075  -5.069   8.622  1.00 91.88           H
ATOM   3210 2HG2 THR A 216     -14.567  -3.617   7.718  1.00 91.88           H
ATOM   3211 3HG2 THR A 216     -15.393  -4.043   9.235  1.00 91.88           H
ATOM   3212  HN  THR A 216     -11.548  -2.115  10.548  1.00 91.88           H
ATOM   3213  N   LEU A 217     -12.145  -1.169   7.477  1.00 88.68           N
ATOM   3214  CA  LEU A 217     -12.183  -0.396   6.248  1.00 88.68           C
ATOM   3215  C   LEU A 217     -10.904  -0.652   5.449  1.00 88.68           C
ATOM   3216  O   LEU A 217     -10.946  -0.775   4.226  1.00 88.68           O
ATOM   3217  HA  LEU A 217     -13.032  -0.752   5.664  1.00 88.68           H
ATOM   3218  CB  LEU A 217     -12.431   1.083   6.553  1.00 88.68           C
ATOM   3219 1HB  LEU A 217     -13.271   1.155   7.244  1.00 88.68           H
ATOM   3220 2HB  LEU A 217     -11.557   1.479   7.070  1.00 88.68           H
ATOM   3221  CG  LEU A 217     -12.722   1.977   5.346  1.00 88.68           C
ATOM   3222  HG  LEU A 217     -11.946   1.807   4.600  1.00 88.68           H
ATOM   3223  CD1 LEU A 217     -14.059   1.608   4.700  1.00 88.68           C
ATOM   3224 1HD1 LEU A 217     -14.027   0.570   4.367  1.00 88.68           H
ATOM   3225 2HD1 LEU A 217     -14.861   1.731   5.427  1.00 88.68           H
ATOM   3226 3HD1 LEU A 217     -14.241   2.258   3.844  1.00 88.68           H
ATOM   3227  CD2 LEU A 217     -12.661   3.456   5.732  1.00 88.68           C
ATOM   3228 1HD2 LEU A 217     -13.402   3.661   6.505  1.00 88.68           H
ATOM   3229 2HD2 LEU A 217     -11.667   3.693   6.110  1.00 88.68           H
ATOM   3230 3HD2 LEU A 217     -12.872   4.069   4.855  1.00 88.68           H
ATOM   3231  HN  LEU A 217     -12.177  -0.628   8.318  1.00 88.68           H
ATOM   3232  N   LYS A 218      -9.796  -0.726   6.173  1.00 86.65           N
ATOM   3233  CA  LYS A 218      -8.502  -0.923   5.543  1.00 86.65           C
ATOM   3234  C   LYS A 218      -8.491  -2.272   4.821  1.00 86.65           C
ATOM   3235  O   LYS A 218      -8.017  -2.371   3.690  1.00 86.65           O
ATOM   3236  HA  LYS A 218      -8.376  -0.134   4.802  1.00 86.65           H
ATOM   3237  CB  LYS A 218      -7.377  -0.765   6.568  1.00 86.65           C
ATOM   3238 1HB  LYS A 218      -7.526   0.152   7.139  1.00 86.65           H
ATOM   3239 2HB  LYS A 218      -7.410  -1.591   7.279  1.00 86.65           H
ATOM   3240  CG  LYS A 218      -6.011  -0.728   5.882  1.00 86.65           C
ATOM   3241 1HG  LYS A 218      -5.898  -1.603   5.241  1.00 86.65           H
ATOM   3242 2HG  LYS A 218      -5.946   0.149   5.237  1.00 86.65           H
ATOM   3243  CD  LYS A 218      -4.880  -0.695   6.912  1.00 86.65           C
ATOM   3244 1HD  LYS A 218      -4.967   0.203   7.523  1.00 86.65           H
ATOM   3245 2HD  LYS A 218      -4.971  -1.548   7.584  1.00 86.65           H
ATOM   3246  CE  LYS A 218      -3.512  -0.721   6.227  1.00 86.65           C
ATOM   3247 1HE  LYS A 218      -3.491  -1.511   5.475  1.00 86.65           H
ATOM   3248 2HE  LYS A 218      -3.342   0.220   5.705  1.00 86.65           H
ATOM   3249  NZ  LYS A 218      -2.439  -0.945   7.220  1.00 86.65           N
ATOM   3250 1HZ  LYS A 218      -1.584  -1.207   6.742  1.00 86.65           H
ATOM   3251 2HZ  LYS A 218      -2.284  -0.093   7.748  1.00 86.65           H
ATOM   3252 3HZ  LYS A 218      -2.714  -1.689   7.853  1.00 86.65           H
ATOM   3253  HN  LYS A 218      -9.774  -0.654   7.170  1.00 86.65           H
ATOM   3254  N   VAL A 219      -9.018  -3.277   5.504  1.00 91.25           N
ATOM   3255  CA  VAL A 219      -8.972  -4.636   4.992  1.00 91.25           C
ATOM   3256  C   VAL A 219      -9.877  -4.744   3.763  1.00 91.25           C
ATOM   3257  O   VAL A 219      -9.488  -5.323   2.750  1.00 91.25           O
ATOM   3258  HA  VAL A 219      -7.944  -4.839   4.690  1.00 91.25           H
ATOM   3259  CB  VAL A 219      -9.344  -5.625   6.098  1.00 91.25           C
ATOM   3260  HB  VAL A 219     -10.300  -5.313   6.519  1.00 91.25           H
ATOM   3261  CG1 VAL A 219      -9.518  -7.037   5.535  1.00 91.25           C
ATOM   3262 1HG1 VAL A 219     -10.311  -7.035   4.787  1.00 91.25           H
ATOM   3263 2HG1 VAL A 219      -8.585  -7.362   5.075  1.00 91.25           H
ATOM   3264 3HG1 VAL A 219      -9.783  -7.720   6.342  1.00 91.25           H
ATOM   3265  CG2 VAL A 219      -8.307  -5.607   7.222  1.00 91.25           C
ATOM   3266 1HG2 VAL A 219      -7.331  -5.883   6.821  1.00 91.25           H
ATOM   3267 2HG2 VAL A 219      -8.253  -4.606   7.652  1.00 91.25           H
ATOM   3268 3HG2 VAL A 219      -8.596  -6.319   7.995  1.00 91.25           H
ATOM   3269  HN  VAL A 219      -9.469  -3.175   6.391  1.00 91.25           H
ATOM   3270  N   ILE A 220     -11.068  -4.178   3.894  1.00 91.35           N
ATOM   3271  CA  ILE A 220     -12.073  -4.302   2.852  1.00 91.35           C
ATOM   3272  C   ILE A 220     -11.578  -3.603   1.585  1.00 91.35           C
ATOM   3273  O   ILE A 220     -11.482  -4.223   0.527  1.00 91.35           O
ATOM   3274  HA  ILE A 220     -12.191  -5.364   2.637  1.00 91.35           H
ATOM   3275  CB  ILE A 220     -13.426  -3.788   3.349  1.00 91.35           C
ATOM   3276  HB  ILE A 220     -13.272  -2.813   3.812  1.00 91.35           H
ATOM   3277  CG1 ILE A 220     -14.003  -4.712   4.424  1.00 91.35           C
ATOM   3278 1HG1 ILE A 220     -14.201  -5.695   3.995  1.00 91.35           H
ATOM   3279 2HG1 ILE A 220     -13.270  -4.853   5.218  1.00 91.35           H
ATOM   3280  CG2 ILE A 220     -14.398  -3.587   2.185  1.00 91.35           C
ATOM   3281 1HG2 ILE A 220     -13.983  -2.860   1.487  1.00 91.35           H
ATOM   3282 2HG2 ILE A 220     -14.552  -4.536   1.672  1.00 91.35           H
ATOM   3283 3HG2 ILE A 220     -15.351  -3.221   2.566  1.00 91.35           H
ATOM   3284  CD1 ILE A 220     -15.293  -4.135   5.009  1.00 91.35           C
ATOM   3285 1HD1 ILE A 220     -15.085  -3.164   5.458  1.00 91.35           H
ATOM   3286 2HD1 ILE A 220     -16.031  -4.018   4.216  1.00 91.35           H
ATOM   3287 3HD1 ILE A 220     -15.681  -4.811   5.770  1.00 91.35           H
ATOM   3288  HN  ILE A 220     -11.349  -3.643   4.691  1.00 91.35           H
ATOM   3289  N   LEU A 221     -11.277  -2.321   1.734  1.00 90.38           N
ATOM   3290  CA  LEU A 221     -10.955  -1.490   0.586  1.00 90.38           C
ATOM   3291  C   LEU A 221      -9.512  -1.760   0.155  1.00 90.38           C
ATOM   3292  O   LEU A 221      -9.157  -1.551  -1.004  1.00 90.38           O
ATOM   3293  HA  LEU A 221     -11.619  -1.784  -0.226  1.00 90.38           H
ATOM   3294  CB  LEU A 221     -11.240  -0.018   0.894  1.00 90.38           C
ATOM   3295 1HB  LEU A 221     -10.666   0.265   1.777  1.00 90.38           H
ATOM   3296 2HB  LEU A 221     -10.868   0.584   0.065  1.00 90.38           H
ATOM   3297  CG  LEU A 221     -12.706   0.345   1.135  1.00 90.38           C
ATOM   3298  HG  LEU A 221     -13.048  -0.187   2.023  1.00 90.38           H
ATOM   3299  CD1 LEU A 221     -12.862   1.841   1.417  1.00 90.38           C
ATOM   3300 1HD1 LEU A 221     -12.286   2.105   2.303  1.00 90.38           H
ATOM   3301 2HD1 LEU A 221     -12.496   2.411   0.563  1.00 90.38           H
ATOM   3302 3HD1 LEU A 221     -13.914   2.071   1.584  1.00 90.38           H
ATOM   3303  CD2 LEU A 221     -13.583  -0.113  -0.032  1.00 90.38           C
ATOM   3304 1HD2 LEU A 221     -13.249   0.372  -0.949  1.00 90.38           H
ATOM   3305 2HD2 LEU A 221     -13.504  -1.194  -0.143  1.00 90.38           H
ATOM   3306 3HD2 LEU A 221     -14.620   0.158   0.165  1.00 90.38           H
ATOM   3307  HN  LEU A 221     -11.250  -1.852   2.616  1.00 90.38           H
ATOM   3308  N   GLY A 222      -8.718  -2.219   1.112  1.00 89.24           N
ATOM   3309  CA  GLY A 222      -7.284  -2.330   0.905  1.00 89.24           C
ATOM   3310  C   GLY A 222      -6.933  -3.629   0.177  1.00 89.24           C
ATOM   3311  O   GLY A 222      -5.898  -3.715  -0.482  1.00 89.24           O
ATOM   3312 1HA  GLY A 222      -6.929  -1.477   0.327  1.00 89.24           H
ATOM   3313 2HA  GLY A 222      -6.771  -2.298   1.867  1.00 89.24           H
ATOM   3314  HN  GLY A 222      -9.040  -2.513   2.012  1.00 89.24           H
ATOM   3315  N   PHE A 223      -7.816  -4.607   0.319  1.00 82.44           N
ATOM   3316  CA  PHE A 223      -7.534  -5.946  -0.169  1.00 82.44           C
ATOM   3317  C   PHE A 223      -8.744  -6.528  -0.903  1.00 82.44           C
ATOM   3318  O   PHE A 223      -8.707  -6.712  -2.119  1.00 82.44           O
ATOM   3319  HA  PHE A 223      -6.695  -5.868  -0.860  1.00 82.44           H
ATOM   3320  CB  PHE A 223      -7.229  -6.813   1.055  1.00 82.44           C
ATOM   3321 1HB  PHE A 223      -6.450  -6.330   1.645  1.00 82.44           H
ATOM   3322 2HB  PHE A 223      -8.119  -6.863   1.682  1.00 82.44           H
ATOM   3323  CG  PHE A 223      -6.782  -8.236   0.713  1.00 82.44           C
ATOM   3324  CD1 PHE A 223      -7.551  -9.296   1.080  1.00 82.44           C
ATOM   3325  HD1 PHE A 223      -8.485  -9.132   1.617  1.00 82.44           H
ATOM   3326  CD2 PHE A 223      -5.616  -8.440   0.044  1.00 82.44           C
ATOM   3327  HD2 PHE A 223      -5.000  -7.590  -0.250  1.00 82.44           H
ATOM   3328  CE1 PHE A 223      -7.136 -10.617   0.763  1.00 82.44           C
ATOM   3329  HE1 PHE A 223      -7.752 -11.467   1.057  1.00 82.44           H
ATOM   3330  CE2 PHE A 223      -5.201  -9.760  -0.273  1.00 82.44           C
ATOM   3331  HE2 PHE A 223      -4.267  -9.924  -0.809  1.00 82.44           H
ATOM   3332  CZ  PHE A 223      -5.970 -10.821   0.094  1.00 82.44           C
ATOM   3333  HZ  PHE A 223      -5.651 -11.835  -0.149  1.00 82.44           H
ATOM   3334  HN  PHE A 223      -8.708  -4.495   0.757  1.00 82.44           H
ATOM   3335  N   PHE A 224      -9.787  -6.801  -0.134  1.00 84.86           N
ATOM   3336  CA  PHE A 224     -10.860  -7.660  -0.606  1.00 84.86           C
ATOM   3337  C   PHE A 224     -11.483  -7.105  -1.888  1.00 84.86           C
ATOM   3338  O   PHE A 224     -11.575  -7.808  -2.893  1.00 84.86           O
ATOM   3339  HA  PHE A 224     -10.425  -8.639  -0.810  1.00 84.86           H
ATOM   3340  CB  PHE A 224     -11.924  -7.691   0.493  1.00 84.86           C
ATOM   3341 1HB  PHE A 224     -12.015  -6.695   0.925  1.00 84.86           H
ATOM   3342 2HB  PHE A 224     -12.888  -7.933   0.045  1.00 84.86           H
ATOM   3343  CG  PHE A 224     -11.634  -8.693   1.613  1.00 84.86           C
ATOM   3344  CD1 PHE A 224     -11.717 -10.028   1.369  1.00 84.86           C
ATOM   3345  HD1 PHE A 224     -11.991 -10.385   0.376  1.00 84.86           H
ATOM   3346  CD2 PHE A 224     -11.292  -8.247   2.852  1.00 84.86           C
ATOM   3347  HD2 PHE A 224     -11.225  -7.177   3.047  1.00 84.86           H
ATOM   3348  CE1 PHE A 224     -11.448 -10.957   2.409  1.00 84.86           C
ATOM   3349  HE1 PHE A 224     -11.515 -12.028   2.214  1.00 84.86           H
ATOM   3350  CE2 PHE A 224     -11.023  -9.177   3.891  1.00 84.86           C
ATOM   3351  HE2 PHE A 224     -10.749  -8.820   4.884  1.00 84.86           H
ATOM   3352  CZ  PHE A 224     -11.106 -10.512   3.647  1.00 84.86           C
ATOM   3353  HZ  PHE A 224     -10.899 -11.225   4.445  1.00 84.86           H
ATOM   3354  HN  PHE A 224      -9.906  -6.448   0.794  1.00 84.86           H
ATOM   3355  N   LEU A 225     -11.897  -5.849  -1.811  1.00 90.43           N
ATOM   3356  CA  LEU A 225     -12.585  -5.218  -2.924  1.00 90.43           C
ATOM   3357  C   LEU A 225     -11.678  -5.236  -4.156  1.00 90.43           C
ATOM   3358  O   LEU A 225     -12.058  -5.759  -5.203  1.00 90.43           O
ATOM   3359  HA  LEU A 225     -13.472  -5.814  -3.139  1.00 90.43           H
ATOM   3360  CB  LEU A 225     -13.064  -3.818  -2.534  1.00 90.43           C
ATOM   3361 1HB  LEU A 225     -13.783  -3.915  -1.721  1.00 90.43           H
ATOM   3362 2HB  LEU A 225     -12.213  -3.261  -2.142  1.00 90.43           H
ATOM   3363  CG  LEU A 225     -13.708  -2.994  -3.651  1.00 90.43           C
ATOM   3364  HG  LEU A 225     -13.059  -3.039  -4.526  1.00 90.43           H
ATOM   3365  CD1 LEU A 225     -15.059  -3.584  -4.060  1.00 90.43           C
ATOM   3366 1HD1 LEU A 225     -14.916  -4.605  -4.416  1.00 90.43           H
ATOM   3367 2HD1 LEU A 225     -15.728  -3.590  -3.199  1.00 90.43           H
ATOM   3368 3HD1 LEU A 225     -15.494  -2.979  -4.855  1.00 90.43           H
ATOM   3369  CD2 LEU A 225     -13.824  -1.522  -3.249  1.00 90.43           C
ATOM   3370 1HD2 LEU A 225     -14.439  -1.437  -2.353  1.00 90.43           H
ATOM   3371 2HD2 LEU A 225     -12.830  -1.121  -3.047  1.00 90.43           H
ATOM   3372 3HD2 LEU A 225     -14.284  -0.959  -4.061  1.00 90.43           H
ATOM   3373  HN  LEU A 225     -11.768  -5.266  -1.009  1.00 90.43           H
ATOM   3374  N   PRO A 226     -10.469  -4.669  -4.055  1.00 90.97           N
ATOM   3375  CA  PRO A 226      -9.542  -4.661  -5.190  1.00 90.97           C
ATOM   3376  C   PRO A 226      -9.317  -6.052  -5.761  1.00 90.97           C
ATOM   3377  O   PRO A 226      -9.334  -6.238  -6.977  1.00 90.97           O
ATOM   3378  HA  PRO A 226      -9.961  -4.080  -6.012  1.00 90.97           H
ATOM   3379  CB  PRO A 226      -8.257  -4.073  -4.604  1.00 90.97           C
ATOM   3380 1HB  PRO A 226      -7.591  -4.853  -4.235  1.00 90.97           H
ATOM   3381 2HB  PRO A 226      -7.699  -3.505  -5.349  1.00 90.97           H
ATOM   3382  CG  PRO A 226      -8.759  -3.181  -3.476  1.00 90.97           C
ATOM   3383 1HG  PRO A 226      -7.976  -2.971  -2.747  1.00 90.97           H
ATOM   3384 2HG  PRO A 226      -9.101  -2.214  -3.845  1.00 90.97           H
ATOM   3385  CD  PRO A 226      -9.893  -3.997  -2.876  1.00 90.97           C
ATOM   3386 1HD  PRO A 226      -9.529  -4.717  -2.143  1.00 90.97           H
ATOM   3387 2HD  PRO A 226     -10.620  -3.366  -2.366  1.00 90.97           H
ATOM   3388  N   PHE A 227      -9.111  -7.001  -4.860  1.00 85.77           N
ATOM   3389  CA  PHE A 227      -8.743  -8.348  -5.262  1.00 85.77           C
ATOM   3390  C   PHE A 227      -9.860  -9.001  -6.077  1.00 85.77           C
ATOM   3391  O   PHE A 227      -9.603  -9.602  -7.119  1.00 85.77           O
ATOM   3392  HA  PHE A 227      -7.846  -8.268  -5.876  1.00 85.77           H
ATOM   3393  CB  PHE A 227      -8.525  -9.153  -3.979  1.00 85.77           C
ATOM   3394 1HB  PHE A 227      -7.783  -8.644  -3.364  1.00 85.77           H
ATOM   3395 2HB  PHE A 227      -9.455  -9.170  -3.410  1.00 85.77           H
ATOM   3396  CG  PHE A 227      -8.066 -10.593  -4.220  1.00 85.77           C
ATOM   3397  CD1 PHE A 227      -8.963 -11.613  -4.155  1.00 85.77           C
ATOM   3398  HD1 PHE A 227     -10.010 -11.404  -3.932  1.00 85.77           H
ATOM   3399  CD2 PHE A 227      -6.760 -10.853  -4.498  1.00 85.77           C
ATOM   3400  HD2 PHE A 227      -6.041 -10.036  -4.549  1.00 85.77           H
ATOM   3401  CE1 PHE A 227      -8.537 -12.949  -4.378  1.00 85.77           C
ATOM   3402  HE1 PHE A 227      -9.256 -13.766  -4.326  1.00 85.77           H
ATOM   3403  CE2 PHE A 227      -6.334 -12.189  -4.721  1.00 85.77           C
ATOM   3404  HE2 PHE A 227      -5.288 -12.397  -4.943  1.00 85.77           H
ATOM   3405  CZ  PHE A 227      -7.232 -13.209  -4.656  1.00 85.77           C
ATOM   3406  HZ  PHE A 227      -6.904 -14.234  -4.827  1.00 85.77           H
ATOM   3407  HN  PHE A 227      -9.191  -6.861  -3.873  1.00 85.77           H
ATOM   3408  N   VAL A 228     -11.077  -8.862  -5.572  1.00 92.70           N
ATOM   3409  CA  VAL A 228     -12.230  -9.462  -6.221  1.00 92.70           C
ATOM   3410  C   VAL A 228     -12.365  -8.897  -7.636  1.00 92.70           C
ATOM   3411  O   VAL A 228     -12.591  -9.644  -8.587  1.00 92.70           O
ATOM   3412  HA  VAL A 228     -12.048 -10.535  -6.287  1.00 92.70           H
ATOM   3413  CB  VAL A 228     -13.482  -9.246  -5.368  1.00 92.70           C
ATOM   3414  HB  VAL A 228     -13.550  -8.183  -5.136  1.00 92.70           H
ATOM   3415  CG1 VAL A 228     -14.744  -9.639  -6.138  1.00 92.70           C
ATOM   3416 1HG1 VAL A 228     -14.825  -9.031  -7.039  1.00 92.70           H
ATOM   3417 2HG1 VAL A 228     -14.688 -10.692  -6.415  1.00 92.70           H
ATOM   3418 3HG1 VAL A 228     -15.619  -9.475  -5.509  1.00 92.70           H
ATOM   3419  CG2 VAL A 228     -13.385 -10.010  -4.047  1.00 92.70           C
ATOM   3420 1HG2 VAL A 228     -13.281 -11.076  -4.251  1.00 92.70           H
ATOM   3421 2HG2 VAL A 228     -12.517  -9.661  -3.488  1.00 92.70           H
ATOM   3422 3HG2 VAL A 228     -14.288  -9.839  -3.461  1.00 92.70           H
ATOM   3423  HN  VAL A 228     -11.281  -8.351  -4.737  1.00 92.70           H
ATOM   3424  N   VAL A 229     -12.221  -7.584  -7.731  1.00 92.75           N
ATOM   3425  CA  VAL A 229     -12.390  -6.902  -9.003  1.00 92.75           C
ATOM   3426  C   VAL A 229     -11.319  -7.387  -9.982  1.00 92.75           C
ATOM   3427  O   VAL A 229     -11.619  -7.689 -11.136  1.00 92.75           O
ATOM   3428  HA  VAL A 229     -13.371  -7.173  -9.394  1.00 92.75           H
ATOM   3429  CB  VAL A 229     -12.365  -5.387  -8.792  1.00 92.75           C
ATOM   3430  HB  VAL A 229     -11.459  -5.140  -8.239  1.00 92.75           H
ATOM   3431  CG1 VAL A 229     -12.315  -4.648 -10.131  1.00 92.75           C
ATOM   3432 1HG1 VAL A 229     -11.415  -4.940 -10.673  1.00 92.75           H
ATOM   3433 2HG1 VAL A 229     -13.194  -4.904 -10.721  1.00 92.75           H
ATOM   3434 3HG1 VAL A 229     -12.298  -3.573  -9.951  1.00 92.75           H
ATOM   3435  CG2 VAL A 229     -13.564  -4.930  -7.958  1.00 92.75           C
ATOM   3436 1HG2 VAL A 229     -14.487  -5.196  -8.473  1.00 92.75           H
ATOM   3437 2HG2 VAL A 229     -13.537  -5.419  -6.984  1.00 92.75           H
ATOM   3438 3HG2 VAL A 229     -13.522  -3.849  -7.823  1.00 92.75           H
ATOM   3439  HN  VAL A 229     -11.994  -6.989  -6.960  1.00 92.75           H
ATOM   3440  N   MET A 230     -10.092  -7.445  -9.486  1.00 85.17           N
ATOM   3441  CA  MET A 230      -8.969  -7.855 -10.313  1.00 85.17           C
ATOM   3442  C   MET A 230      -9.155  -9.286 -10.819  1.00 85.17           C
ATOM   3443  O   MET A 230      -8.979  -9.556 -12.006  1.00 85.17           O
ATOM   3444  HA  MET A 230      -8.957  -7.163 -11.155  1.00 85.17           H
ATOM   3445  CB  MET A 230      -7.676  -7.764  -9.500  1.00 85.17           C
ATOM   3446 1HB  MET A 230      -7.824  -8.224  -8.523  1.00 85.17           H
ATOM   3447 2HB  MET A 230      -6.887  -8.325 -10.000  1.00 85.17           H
ATOM   3448  CG  MET A 230      -7.241  -6.308  -9.323  1.00 85.17           C
ATOM   3449 1HG  MET A 230      -7.226  -5.804 -10.290  1.00 85.17           H
ATOM   3450 2HG  MET A 230      -7.959  -5.778  -8.699  1.00 85.17           H
ATOM   3451  SD  MET A 230      -5.620  -6.242  -8.577  1.00 85.17           S
ATOM   3452  CE  MET A 230      -6.021  -6.765  -6.919  1.00 85.17           C
ATOM   3453 1HE  MET A 230      -6.738  -6.070  -6.482  1.00 85.17           H
ATOM   3454 2HE  MET A 230      -6.455  -7.764  -6.948  1.00 85.17           H
ATOM   3455 3HE  MET A 230      -5.115  -6.779  -6.313  1.00 85.17           H
ATOM   3456  HN  MET A 230      -9.860  -7.219  -8.540  1.00 85.17           H
ATOM   3457  N   ALA A 231      -9.507 -10.167  -9.894  1.00 91.25           N
ATOM   3458  CA  ALA A 231      -9.634 -11.578 -10.213  1.00 91.25           C
ATOM   3459  C   ALA A 231     -10.680 -11.755 -11.316  1.00 91.25           C
ATOM   3460  O   ALA A 231     -10.462 -12.502 -12.269  1.00 91.25           O
ATOM   3461  HA  ALA A 231      -8.668 -11.923 -10.581  1.00 91.25           H
ATOM   3462  CB  ALA A 231      -9.986 -12.359  -8.945  1.00 91.25           C
ATOM   3463 1HB  ALA A 231      -9.198 -12.224  -8.205  1.00 91.25           H
ATOM   3464 2HB  ALA A 231     -10.930 -11.992  -8.542  1.00 91.25           H
ATOM   3465 3HB  ALA A 231     -10.081 -13.418  -9.185  1.00 91.25           H
ATOM   3466  HN  ALA A 231      -9.704  -9.929  -8.942  1.00 91.25           H
ATOM   3467  N   CYS A 232     -11.793 -11.056 -11.149  1.00 90.43           N
ATOM   3468  CA  CYS A 232     -12.887 -11.153 -12.101  1.00 90.43           C
ATOM   3469  C   CYS A 232     -12.397 -10.630 -13.452  1.00 90.43           C
ATOM   3470  O   CYS A 232     -12.598 -11.274 -14.481  1.00 90.43           O
ATOM   3471  HA  CYS A 232     -13.151 -12.209 -12.167  1.00 90.43           H
ATOM   3472  CB  CYS A 232     -14.128 -10.403 -11.614  1.00 90.43           C
ATOM   3473 1HB  CYS A 232     -13.858  -9.387 -11.323  1.00 90.43           H
ATOM   3474 2HB  CYS A 232     -14.854 -10.320 -12.423  1.00 90.43           H
ATOM   3475  SG  CYS A 232     -14.875 -11.282 -10.193  1.00 90.43           S
ATOM   3476  HG  CYS A 232     -14.051 -10.786  -9.274  1.00 90.43           H
ATOM   3477  HN  CYS A 232     -11.953 -10.433 -10.384  1.00 90.43           H
ATOM   3478  N   CYS A 233     -11.763  -9.468 -13.406  1.00 88.92           N
ATOM   3479  CA  CYS A 233     -11.364  -8.784 -14.624  1.00 88.92           C
ATOM   3480  C   CYS A 233     -10.472  -9.727 -15.435  1.00 88.92           C
ATOM   3481  O   CYS A 233     -10.721  -9.959 -16.617  1.00 88.92           O
ATOM   3482  HA  CYS A 233     -12.280  -8.554 -15.169  1.00 88.92           H
ATOM   3483  CB  CYS A 233     -10.666  -7.456 -14.325  1.00 88.92           C
ATOM   3484 1HB  CYS A 233      -9.918  -7.596 -13.545  1.00 88.92           H
ATOM   3485 2HB  CYS A 233     -10.139  -7.104 -15.212  1.00 88.92           H
ATOM   3486  SG  CYS A 233     -11.895  -6.208 -13.794  1.00 88.92           S
ATOM   3487  HG  CYS A 233     -12.017  -6.656 -12.547  1.00 88.92           H
ATOM   3488  HN  CYS A 233     -11.522  -8.995 -12.558  1.00 88.92           H
ATOM   3489  N   TYR A 234      -9.453 -10.246 -14.766  1.00 76.20           N
ATOM   3490  CA  TYR A 234      -8.423 -11.011 -15.448  1.00 76.20           C
ATOM   3491  C   TYR A 234      -8.944 -12.392 -15.854  1.00 76.20           C
ATOM   3492  O   TYR A 234      -8.498 -12.959 -16.850  1.00 76.20           O
ATOM   3493  HA  TYR A 234      -8.134 -10.462 -16.344  1.00 76.20           H
ATOM   3494  CB  TYR A 234      -7.287 -11.185 -14.437  1.00 76.20           C
ATOM   3495 1HB  TYR A 234      -7.711 -11.229 -13.434  1.00 76.20           H
ATOM   3496 2HB  TYR A 234      -6.797 -12.141 -14.618  1.00 76.20           H
ATOM   3497  CG  TYR A 234      -6.238 -10.072 -14.483  1.00 76.20           C
ATOM   3498  CD1 TYR A 234      -5.108 -10.222 -15.261  1.00 76.20           C
ATOM   3499  HD1 TYR A 234      -4.963 -11.132 -15.842  1.00 76.20           H
ATOM   3500  CD2 TYR A 234      -6.422  -8.919 -13.748  1.00 76.20           C
ATOM   3501  HD2 TYR A 234      -7.315  -8.801 -13.133  1.00 76.20           H
ATOM   3502  CE1 TYR A 234      -4.120  -9.175 -15.304  1.00 76.20           C
ATOM   3503  HE1 TYR A 234      -3.223  -9.280 -15.914  1.00 76.20           H
ATOM   3504  CE2 TYR A 234      -5.434  -7.872 -13.791  1.00 76.20           C
ATOM   3505  HE2 TYR A 234      -5.567  -6.957 -13.215  1.00 76.20           H
ATOM   3506  CZ  TYR A 234      -4.332  -8.052 -14.567  1.00 76.20           C
ATOM   3507  OH  TYR A 234      -3.399  -7.063 -14.608  1.00 76.20           O
ATOM   3508  HH  TYR A 234      -2.652  -7.323 -15.220  1.00 76.20           H
ATOM   3509  HN  TYR A 234      -9.325 -10.151 -13.779  1.00 76.20           H
ATOM   3510  N   THR A 235      -9.880 -12.892 -15.061  1.00 85.92           N
ATOM   3511  CA  THR A 235     -10.548 -14.140 -15.388  1.00 85.92           C
ATOM   3512  C   THR A 235     -11.206 -14.048 -16.767  1.00 85.92           C
ATOM   3513  O   THR A 235     -11.076 -14.960 -17.582  1.00 85.92           O
ATOM   3514  HA  THR A 235      -9.797 -14.928 -15.444  1.00 85.92           H
ATOM   3515  CB  THR A 235     -11.537 -14.456 -14.263  1.00 85.92           C
ATOM   3516  HB  THR A 235     -12.318 -13.698 -14.208  1.00 85.92           H
ATOM   3517  OG1 THR A 235     -10.716 -14.580 -13.105  1.00 85.92           O
ATOM   3518  HG1 THR A 235     -10.864 -13.801 -12.496  1.00 85.92           H
ATOM   3519  CG2 THR A 235     -12.177 -15.837 -14.417  1.00 85.92           C
ATOM   3520 1HG2 THR A 235     -11.399 -16.601 -14.404  1.00 85.92           H
ATOM   3521 2HG2 THR A 235     -12.717 -15.884 -15.362  1.00 85.92           H
ATOM   3522 3HG2 THR A 235     -12.869 -16.010 -13.593  1.00 85.92           H
ATOM   3523  HN  THR A 235     -10.183 -12.460 -14.212  1.00 85.92           H
ATOM   3524  N   ILE A 236     -11.897 -12.939 -16.985  1.00 84.81           N
ATOM   3525  CA  ILE A 236     -12.595 -12.727 -18.241  1.00 84.81           C
ATOM   3526  C   ILE A 236     -11.573 -12.460 -19.348  1.00 84.81           C
ATOM   3527  O   ILE A 236     -11.740 -12.922 -20.476  1.00 84.81           O
ATOM   3528  HA  ILE A 236     -13.128 -13.648 -18.478  1.00 84.81           H
ATOM   3529  CB  ILE A 236     -13.643 -11.622 -18.092  1.00 84.81           C
ATOM   3530  HB  ILE A 236     -13.140 -10.718 -17.749  1.00 84.81           H
ATOM   3531  CG1 ILE A 236     -14.682 -11.992 -17.031  1.00 84.81           C
ATOM   3532 1HG1 ILE A 236     -15.344 -12.766 -17.419  1.00 84.81           H
ATOM   3533 2HG1 ILE A 236     -14.181 -12.409 -16.157  1.00 84.81           H
ATOM   3534  CG2 ILE A 236     -14.291 -11.296 -19.439  1.00 84.81           C
ATOM   3535 1HG2 ILE A 236     -13.525 -10.959 -20.138  1.00 84.81           H
ATOM   3536 2HG2 ILE A 236     -14.777 -12.188 -19.834  1.00 84.81           H
ATOM   3537 3HG2 ILE A 236     -15.032 -10.508 -19.305  1.00 84.81           H
ATOM   3538  CD1 ILE A 236     -15.504 -10.769 -16.620  1.00 84.81           C
ATOM   3539 1HD1 ILE A 236     -14.841 -10.007 -16.210  1.00 84.81           H
ATOM   3540 2HD1 ILE A 236     -16.021 -10.369 -17.492  1.00 84.81           H
ATOM   3541 3HD1 ILE A 236     -16.234 -11.059 -15.865  1.00 84.81           H
ATOM   3542  HN  ILE A 236     -11.984 -12.195 -16.322  1.00 84.81           H
ATOM   3543  N   ILE A 237     -10.538 -11.715 -18.988  1.00 81.52           N
ATOM   3544  CA  ILE A 237      -9.492 -11.377 -19.938  1.00 81.52           C
ATOM   3545  C   ILE A 237      -8.907 -12.663 -20.525  1.00 81.52           C
ATOM   3546  O   ILE A 237      -8.852 -12.824 -21.743  1.00 81.52           O
ATOM   3547  HA  ILE A 237      -9.955 -10.808 -20.744  1.00 81.52           H
ATOM   3548  CB  ILE A 237      -8.449 -10.468 -19.285  1.00 81.52           C
ATOM   3549  HB  ILE A 237      -8.257 -10.837 -18.277  1.00 81.52           H
ATOM   3550  CG1 ILE A 237      -8.974  -9.038 -19.150  1.00 81.52           C
ATOM   3551 1HG1 ILE A 237      -8.989  -8.558 -20.129  1.00 81.52           H
ATOM   3552 2HG1 ILE A 237     -10.003  -9.057 -18.789  1.00 81.52           H
ATOM   3553  CG2 ILE A 237      -7.122 -10.522 -20.045  1.00 81.52           C
ATOM   3554 1HG2 ILE A 237      -6.744 -11.545 -20.045  1.00 81.52           H
ATOM   3555 2HG2 ILE A 237      -7.279 -10.193 -21.072  1.00 81.52           H
ATOM   3556 3HG2 ILE A 237      -6.398  -9.867 -19.560  1.00 81.52           H
ATOM   3557  CD1 ILE A 237      -8.106  -8.223 -18.190  1.00 81.52           C
ATOM   3558 1HD1 ILE A 237      -8.113  -8.692 -17.206  1.00 81.52           H
ATOM   3559 2HD1 ILE A 237      -7.084  -8.185 -18.567  1.00 81.52           H
ATOM   3560 3HD1 ILE A 237      -8.502  -7.210 -18.112  1.00 81.52           H
ATOM   3561  HN  ILE A 237     -10.408 -11.347 -18.067  1.00 81.52           H
ATOM   3562  N   ILE A 238      -8.485 -13.545 -19.631  1.00 78.61           N
ATOM   3563  CA  ILE A 238      -7.818 -14.768 -20.044  1.00 78.61           C
ATOM   3564  C   ILE A 238      -8.748 -15.567 -20.960  1.00 78.61           C
ATOM   3565  O   ILE A 238      -8.323 -16.061 -22.003  1.00 78.61           O
ATOM   3566  HA  ILE A 238      -6.934 -14.482 -20.615  1.00 78.61           H
ATOM   3567  CB  ILE A 238      -7.334 -15.553 -18.823  1.00 78.61           C
ATOM   3568  HB  ILE A 238      -8.153 -15.610 -18.107  1.00 78.61           H
ATOM   3569  CG1 ILE A 238      -6.177 -14.831 -18.130  1.00 78.61           C
ATOM   3570 1HG1 ILE A 238      -5.267 -14.944 -18.720  1.00 78.61           H
ATOM   3571 2HG1 ILE A 238      -6.390 -13.763 -18.076  1.00 78.61           H
ATOM   3572  CG2 ILE A 238      -6.967 -16.989 -19.205  1.00 78.61           C
ATOM   3573 1HG2 ILE A 238      -7.842 -17.490 -19.618  1.00 78.61           H
ATOM   3574 2HG2 ILE A 238      -6.171 -16.975 -19.949  1.00 78.61           H
ATOM   3575 3HG2 ILE A 238      -6.626 -17.524 -18.318  1.00 78.61           H
ATOM   3576  CD1 ILE A 238      -5.951 -15.383 -16.721  1.00 78.61           C
ATOM   3577 1HD1 ILE A 238      -6.854 -15.245 -16.128  1.00 78.61           H
ATOM   3578 2HD1 ILE A 238      -5.714 -16.445 -16.782  1.00 78.61           H
ATOM   3579 3HD1 ILE A 238      -5.123 -14.852 -16.252  1.00 78.61           H
ATOM   3580  HN  ILE A 238      -8.591 -13.435 -18.643  1.00 78.61           H
ATOM   3581  N   HIS A 239      -9.999 -15.668 -20.536  1.00 77.06           N
ATOM   3582  CA  HIS A 239     -10.982 -16.435 -21.282  1.00 77.06           C
ATOM   3583  C   HIS A 239     -11.097 -15.878 -22.702  1.00 77.06           C
ATOM   3584  O   HIS A 239     -11.151 -16.638 -23.668  1.00 77.06           O
ATOM   3585  HA  HIS A 239     -10.609 -17.458 -21.331  1.00 77.06           H
ATOM   3586  CB  HIS A 239     -12.323 -16.463 -20.545  1.00 77.06           C
ATOM   3587 1HB  HIS A 239     -12.143 -16.679 -19.492  1.00 77.06           H
ATOM   3588 2HB  HIS A 239     -12.773 -15.472 -20.595  1.00 77.06           H
ATOM   3589  CG  HIS A 239     -13.303 -17.473 -21.091  1.00 77.06           C
ATOM   3590  ND1 HIS A 239     -14.144 -17.203 -22.157  1.00 77.06           N
ATOM   3591  HD1 HIS A 239     -14.190 -16.340 -22.660  1.00 77.06           H
ATOM   3592  CD2 HIS A 239     -13.566 -18.756 -20.710  1.00 77.06           C
ATOM   3593  HD2 HIS A 239     -13.079 -19.291 -19.895  1.00 77.06           H
ATOM   3594  CE1 HIS A 239     -14.876 -18.280 -22.396  1.00 77.06           C
ATOM   3595  HE1 HIS A 239     -15.633 -18.381 -23.174  1.00 77.06           H
ATOM   3596  NE2 HIS A 239     -14.517 -19.242 -21.498  1.00 77.06           N
ATOM   3597  HN  HIS A 239     -10.343 -15.238 -19.701  1.00 77.06           H
ATOM   3598  N   THR A 240     -11.132 -14.556 -22.784  1.00 79.09           N
ATOM   3599  CA  THR A 240     -11.303 -13.890 -24.064  1.00 79.09           C
ATOM   3600  C   THR A 240     -10.087 -14.135 -24.960  1.00 79.09           C
ATOM   3601  O   THR A 240     -10.228 -14.330 -26.166  1.00 79.09           O
ATOM   3602  HA  THR A 240     -12.164 -14.329 -24.568  1.00 79.09           H
ATOM   3603  CB  THR A 240     -11.569 -12.408 -23.794  1.00 79.09           C
ATOM   3604  HB  THR A 240     -10.675 -11.915 -23.410  1.00 79.09           H
ATOM   3605  OG1 THR A 240     -12.693 -12.411 -22.919  1.00 79.09           O
ATOM   3606  HG1 THR A 240     -12.390 -12.296 -21.972  1.00 79.09           H
ATOM   3607  CG2 THR A 240     -12.066 -11.666 -25.036  1.00 79.09           C
ATOM   3608 1HG2 THR A 240     -12.997 -12.117 -25.381  1.00 79.09           H
ATOM   3609 2HG2 THR A 240     -11.316 -11.734 -25.825  1.00 79.09           H
ATOM   3610 3HG2 THR A 240     -12.240 -10.619 -24.789  1.00 79.09           H
ATOM   3611  HN  THR A 240     -11.046 -13.945 -21.998  1.00 79.09           H
ATOM   3612  N   LEU A 241      -8.918 -14.118 -24.335  1.00 75.68           N
ATOM   3613  CA  LEU A 241      -7.673 -14.241 -25.073  1.00 75.68           C
ATOM   3614  C   LEU A 241      -7.573 -15.647 -25.667  1.00 75.68           C
ATOM   3615  O   LEU A 241      -7.146 -15.814 -26.808  1.00 75.68           O
ATOM   3616  HA  LEU A 241      -7.706 -13.522 -25.891  1.00 75.68           H
ATOM   3617  CB  LEU A 241      -6.485 -13.862 -24.186  1.00 75.68           C
ATOM   3618 1HB  LEU A 241      -6.599 -14.366 -23.226  1.00 75.68           H
ATOM   3619 2HB  LEU A 241      -5.576 -14.252 -24.644  1.00 75.68           H
ATOM   3620  CG  LEU A 241      -6.291 -12.367 -23.926  1.00 75.68           C
ATOM   3621  HG  LEU A 241      -7.225 -11.965 -23.532  1.00 75.68           H
ATOM   3622  CD1 LEU A 241      -5.214 -12.130 -22.866  1.00 75.68           C
ATOM   3623 1HD1 LEU A 241      -5.510 -12.611 -21.933  1.00 75.68           H
ATOM   3624 2HD1 LEU A 241      -4.269 -12.550 -23.208  1.00 75.68           H
ATOM   3625 3HD1 LEU A 241      -5.097 -11.059 -22.700  1.00 75.68           H
ATOM   3626  CD2 LEU A 241      -5.990 -11.619 -25.226  1.00 75.68           C
ATOM   3627 1HD2 LEU A 241      -5.078 -12.017 -25.672  1.00 75.68           H
ATOM   3628 2HD2 LEU A 241      -6.820 -11.748 -25.921  1.00 75.68           H
ATOM   3629 3HD2 LEU A 241      -5.857 -10.558 -25.013  1.00 75.68           H
ATOM   3630  HN  LEU A 241      -8.815 -14.022 -23.345  1.00 75.68           H
ATOM   3631  N   ILE A 242      -7.976 -16.623 -24.866  1.00 75.11           N
ATOM   3632  CA  ILE A 242      -7.933 -18.010 -25.296  1.00 75.11           C
ATOM   3633  C   ILE A 242      -8.794 -18.177 -26.550  1.00 75.11           C
ATOM   3634  O   ILE A 242      -8.389 -18.844 -27.500  1.00 75.11           O
ATOM   3635  HA  ILE A 242      -6.899 -18.240 -25.554  1.00 75.11           H
ATOM   3636  CB  ILE A 242      -8.331 -18.940 -24.148  1.00 75.11           C
ATOM   3637  HB  ILE A 242      -9.249 -18.558 -23.702  1.00 75.11           H
ATOM   3638  CG1 ILE A 242      -7.264 -18.945 -23.051  1.00 75.11           C
ATOM   3639 1HG1 ILE A 242      -6.374 -19.464 -23.407  1.00 75.11           H
ATOM   3640 2HG1 ILE A 242      -6.966 -17.921 -22.824  1.00 75.11           H
ATOM   3641  CG2 ILE A 242      -8.631 -20.349 -24.662  1.00 75.11           C
ATOM   3642 1HG2 ILE A 242      -9.451 -20.308 -25.379  1.00 75.11           H
ATOM   3643 2HG2 ILE A 242      -7.744 -20.755 -25.149  1.00 75.11           H
ATOM   3644 3HG2 ILE A 242      -8.911 -20.989 -23.826  1.00 75.11           H
ATOM   3645  CD1 ILE A 242      -7.785 -19.624 -21.783  1.00 75.11           C
ATOM   3646 1HD1 ILE A 242      -8.660 -19.087 -21.417  1.00 75.11           H
ATOM   3647 2HD1 ILE A 242      -8.058 -20.654 -22.009  1.00 75.11           H
ATOM   3648 3HD1 ILE A 242      -7.007 -19.614 -21.020  1.00 75.11           H
ATOM   3649  HN  ILE A 242      -8.325 -16.478 -23.940  1.00 75.11           H
ATOM   3650  N   GLN A 243      -9.966 -17.560 -26.510  1.00 70.33           N
ATOM   3651  CA  GLN A 243     -10.907 -17.670 -27.612  1.00 70.33           C
ATOM   3652  C   GLN A 243     -10.361 -16.957 -28.850  1.00 70.33           C
ATOM   3653  O   GLN A 243     -10.562 -17.414 -29.974  1.00 70.33           O
ATOM   3654  HA  GLN A 243     -10.997 -18.738 -27.810  1.00 70.33           H
ATOM   3655  CB  GLN A 243     -12.278 -17.116 -27.220  1.00 70.33           C
ATOM   3656 1HB  GLN A 243     -12.159 -16.135 -26.759  1.00 70.33           H
ATOM   3657 2HB  GLN A 243     -12.887 -16.977 -28.113  1.00 70.33           H
ATOM   3658  CG  GLN A 243     -12.993 -18.058 -26.249  1.00 70.33           C
ATOM   3659 1HG  GLN A 243     -13.034 -19.061 -26.674  1.00 70.33           H
ATOM   3660 2HG  GLN A 243     -12.426 -18.129 -25.321  1.00 70.33           H
ATOM   3661  CD  GLN A 243     -14.411 -17.566 -25.952  1.00 70.33           C
ATOM   3662  OE1 GLN A 243     -14.773 -16.434 -26.225  1.00 70.33           O
ATOM   3663  NE2 GLN A 243     -15.191 -18.478 -25.378  1.00 70.33           N
ATOM   3664 1HE2 GLN A 243     -14.832 -19.390 -25.180  1.00 70.33           H
ATOM   3665 2HE2 GLN A 243     -16.136 -18.251 -25.144  1.00 70.33           H
ATOM   3666  HN  GLN A 243     -10.275 -16.994 -25.746  1.00 70.33           H
ATOM   3667  N   ALA A 244      -9.680 -15.847 -28.602  1.00 70.82           N
ATOM   3668  CA  ALA A 244      -9.287 -14.954 -29.679  1.00 70.82           C
ATOM   3669  C   ALA A 244      -8.139 -15.586 -30.468  1.00 70.82           C
ATOM   3670  O   ALA A 244      -7.879 -15.203 -31.607  1.00 70.82           O
ATOM   3671  HA  ALA A 244     -10.146 -14.831 -30.338  1.00 70.82           H
ATOM   3672  CB  ALA A 244      -8.913 -13.588 -29.098  1.00 70.82           C
ATOM   3673 1HB  ALA A 244      -9.771 -13.169 -28.573  1.00 70.82           H
ATOM   3674 2HB  ALA A 244      -8.083 -13.705 -28.402  1.00 70.82           H
ATOM   3675 3HB  ALA A 244      -8.619 -12.918 -29.906  1.00 70.82           H
ATOM   3676  HN  ALA A 244      -9.398 -15.557 -27.688  1.00 70.82           H
ATOM   3677  N   LYS A 245      -7.483 -16.545 -29.830  1.00 59.06           N
ATOM   3678  CA  LYS A 245      -6.352 -17.216 -30.448  1.00 59.06           C
ATOM   3679  C   LYS A 245      -5.394 -16.169 -31.020  1.00 59.06           C
ATOM   3680  O   LYS A 245      -4.495 -16.501 -31.791  1.00 59.06           O
ATOM   3681  HA  LYS A 245      -5.833 -17.769 -29.666  1.00 59.06           H
ATOM   3682  CB  LYS A 245      -6.834 -18.238 -31.480  1.00 59.06           C
ATOM   3683 1HB  LYS A 245      -7.545 -17.767 -32.160  1.00 59.06           H
ATOM   3684 2HB  LYS A 245      -5.992 -18.575 -32.085  1.00 59.06           H
ATOM   3685  CG  LYS A 245      -7.492 -19.439 -30.797  1.00 59.06           C
ATOM   3686 1HG  LYS A 245      -6.858 -19.790 -29.983  1.00 59.06           H
ATOM   3687 2HG  LYS A 245      -8.440 -19.135 -30.355  1.00 59.06           H
ATOM   3688  CD  LYS A 245      -7.728 -20.575 -31.795  1.00 59.06           C
ATOM   3689 1HD  LYS A 245      -8.450 -20.258 -32.548  1.00 59.06           H
ATOM   3690 2HD  LYS A 245      -6.800 -20.802 -32.319  1.00 59.06           H
ATOM   3691  CE  LYS A 245      -8.241 -21.829 -31.085  1.00 59.06           C
ATOM   3692 1HE  LYS A 245      -7.570 -22.091 -30.266  1.00 59.06           H
ATOM   3693 2HE  LYS A 245      -9.218 -21.632 -30.645  1.00 59.06           H
ATOM   3694  NZ  LYS A 245      -8.338 -22.960 -32.035  1.00 59.06           N
ATOM   3695 1HZ  LYS A 245      -8.699 -23.776 -31.554  1.00 59.06           H
ATOM   3696 2HZ  LYS A 245      -8.962 -22.710 -32.794  1.00 59.06           H
ATOM   3697 3HZ  LYS A 245      -7.418 -23.167 -32.408  1.00 59.06           H
ATOM   3698  HN  LYS A 245      -7.712 -16.863 -28.911  1.00 59.06           H
ATOM   3699  N   LYS A 246      -5.619 -14.926 -30.620  1.00 51.89           N
ATOM   3700  CA  LYS A 246      -4.849 -13.817 -31.157  1.00 51.89           C
ATOM   3701  C   LYS A 246      -3.594 -13.614 -30.306  1.00 51.89           C
ATOM   3702  O   LYS A 246      -3.651 -12.989 -29.248  1.00 51.89           O
ATOM   3703  HA  LYS A 246      -4.542 -14.090 -32.166  1.00 51.89           H
ATOM   3704  CB  LYS A 246      -5.722 -12.566 -31.273  1.00 51.89           C
ATOM   3705 1HB  LYS A 246      -6.339 -12.463 -30.380  1.00 51.89           H
ATOM   3706 2HB  LYS A 246      -5.090 -11.680 -31.327  1.00 51.89           H
ATOM   3707  CG  LYS A 246      -6.618 -12.636 -32.512  1.00 51.89           C
ATOM   3708 1HG  LYS A 246      -6.018 -12.893 -33.384  1.00 51.89           H
ATOM   3709 2HG  LYS A 246      -7.356 -13.428 -32.387  1.00 51.89           H
ATOM   3710  CD  LYS A 246      -7.328 -11.302 -32.750  1.00 51.89           C
ATOM   3711 1HD  LYS A 246      -7.967 -11.068 -31.899  1.00 51.89           H
ATOM   3712 2HD  LYS A 246      -6.592 -10.502 -32.825  1.00 51.89           H
ATOM   3713  CE  LYS A 246      -8.169 -11.349 -34.028  1.00 51.89           C
ATOM   3714 1HE  LYS A 246      -7.550 -11.666 -34.867  1.00 51.89           H
ATOM   3715 2HE  LYS A 246      -8.963 -12.089 -33.920  1.00 51.89           H
ATOM   3716  NZ  LYS A 246      -8.757 -10.021 -34.311  1.00 51.89           N
ATOM   3717 1HZ  LYS A 246      -9.326 -10.075 -35.149  1.00 51.89           H
ATOM   3718 2HZ  LYS A 246      -9.333  -9.732 -33.529  1.00 51.89           H
ATOM   3719 3HZ  LYS A 246      -8.014  -9.345 -34.451  1.00 51.89           H
ATOM   3720  HN  LYS A 246      -6.310 -14.673 -29.944  1.00 51.89           H
ATOM   3721  N   SER A 247      -2.489 -14.153 -30.800  1.00 55.65           N
ATOM   3722  CA  SER A 247      -1.249 -14.143 -30.044  1.00 55.65           C
ATOM   3723  C   SER A 247      -0.829 -12.703 -29.744  1.00 55.65           C
ATOM   3724  O   SER A 247      -0.369 -12.403 -28.644  1.00 55.65           O
ATOM   3725  HA  SER A 247      -1.470 -14.677 -29.120  1.00 55.65           H
ATOM   3726  CB  SER A 247      -0.137 -14.874 -30.800  1.00 55.65           C
ATOM   3727 1HB  SER A 247      -0.351 -15.942 -30.817  1.00 55.65           H
ATOM   3728 2HB  SER A 247      -0.120 -14.535 -31.836  1.00 55.65           H
ATOM   3729  OG  SER A 247       1.142 -14.656 -30.210  1.00 55.65           O
ATOM   3730  HG  SER A 247       1.847 -15.128 -30.739  1.00 55.65           H
ATOM   3731  HN  SER A 247      -2.433 -14.589 -31.699  1.00 55.65           H
ATOM   3732  N   SER A 248      -1.003 -11.850 -30.743  1.00 55.12           N
ATOM   3733  CA  SER A 248      -0.297 -10.580 -30.775  1.00 55.12           C
ATOM   3734  C   SER A 248      -0.671  -9.742 -29.550  1.00 55.12           C
ATOM   3735  O   SER A 248       0.124  -8.926 -29.086  1.00 55.12           O
ATOM   3736  HA  SER A 248       0.762 -10.839 -30.753  1.00 55.12           H
ATOM   3737  CB  SER A 248      -0.606  -9.810 -32.060  1.00 55.12           C
ATOM   3738 1HB  SER A 248       0.035  -8.930 -32.118  1.00 55.12           H
ATOM   3739 2HB  SER A 248      -0.369 -10.433 -32.922  1.00 55.12           H
ATOM   3740  OG  SER A 248      -1.971  -9.408 -32.126  1.00 55.12           O
ATOM   3741  HG  SER A 248      -2.136  -8.891 -32.966  1.00 55.12           H
ATOM   3742  HN  SER A 248      -1.613 -12.014 -31.519  1.00 55.12           H
ATOM   3743  N   LYS A 249      -1.881  -9.973 -29.062  1.00 51.26           N
ATOM   3744  CA  LYS A 249      -2.430  -9.145 -28.002  1.00 51.26           C
ATOM   3745  C   LYS A 249      -1.696  -9.446 -26.694  1.00 51.26           C
ATOM   3746  O   LYS A 249      -1.799  -8.686 -25.732  1.00 51.26           O
ATOM   3747  HA  LYS A 249      -2.245  -8.105 -28.271  1.00 51.26           H
ATOM   3748  CB  LYS A 249      -3.947  -9.327 -27.912  1.00 51.26           C
ATOM   3749 1HB  LYS A 249      -4.194 -10.387 -27.963  1.00 51.26           H
ATOM   3750 2HB  LYS A 249      -4.304  -8.963 -26.949  1.00 51.26           H
ATOM   3751  CG  LYS A 249      -4.657  -8.577 -29.042  1.00 51.26           C
ATOM   3752 1HG  LYS A 249      -4.262  -7.564 -29.115  1.00 51.26           H
ATOM   3753 2HG  LYS A 249      -4.452  -9.068 -29.993  1.00 51.26           H
ATOM   3754  CD  LYS A 249      -6.167  -8.527 -28.802  1.00 51.26           C
ATOM   3755 1HD  LYS A 249      -6.578  -9.536 -28.836  1.00 51.26           H
ATOM   3756 2HD  LYS A 249      -6.368  -8.134 -27.805  1.00 51.26           H
ATOM   3757  CE  LYS A 249      -6.860  -7.653 -29.850  1.00 51.26           C
ATOM   3758 1HE  LYS A 249      -6.370  -6.681 -29.902  1.00 51.26           H
ATOM   3759 2HE  LYS A 249      -6.764  -8.111 -30.834  1.00 51.26           H
ATOM   3760  NZ  LYS A 249      -8.290  -7.477 -29.514  1.00 51.26           N
ATOM   3761 1HZ  LYS A 249      -8.738  -6.913 -30.228  1.00 51.26           H
ATOM   3762 2HZ  LYS A 249      -8.741  -8.385 -29.468  1.00 51.26           H
ATOM   3763 3HZ  LYS A 249      -8.372  -7.014 -28.616  1.00 51.26           H
ATOM   3764  HN  LYS A 249      -2.480 -10.708 -29.379  1.00 51.26           H
ATOM   3765  N   HIS A 250      -0.972 -10.555 -26.700  1.00 54.38           N
ATOM   3766  CA  HIS A 250      -0.407 -11.087 -25.472  1.00 54.38           C
ATOM   3767  C   HIS A 250       0.719 -10.171 -24.987  1.00 54.38           C
ATOM   3768  O   HIS A 250       0.887  -9.970 -23.785  1.00 54.38           O
ATOM   3769  HA  HIS A 250      -1.208 -11.086 -24.733  1.00 54.38           H
ATOM   3770  CB  HIS A 250       0.049 -12.534 -25.665  1.00 54.38           C
ATOM   3771 1HB  HIS A 250       0.673 -12.592 -26.557  1.00 54.38           H
ATOM   3772 2HB  HIS A 250       0.673 -12.824 -24.820  1.00 54.38           H
ATOM   3773  CG  HIS A 250      -1.085 -13.523 -25.797  1.00 54.38           C
ATOM   3774  ND1 HIS A 250      -1.772 -14.026 -24.706  1.00 54.38           N
ATOM   3775  HD1 HIS A 250      -1.597 -13.797 -23.749  1.00 54.38           H
ATOM   3776  CD2 HIS A 250      -1.646 -14.094 -26.902  1.00 54.38           C
ATOM   3777  HD2 HIS A 250      -1.343 -13.917 -27.934  1.00 54.38           H
ATOM   3778  CE1 HIS A 250      -2.701 -14.862 -25.146  1.00 54.38           C
ATOM   3779  HE1 HIS A 250      -3.406 -15.419 -24.529  1.00 54.38           H
ATOM   3780  NE2 HIS A 250      -2.620 -14.903 -26.507  1.00 54.38           N
ATOM   3781  HN  HIS A 250      -0.771 -11.087 -27.523  1.00 54.38           H
ATOM   3782  N   LYS A 251       1.461  -9.639 -25.947  1.00 55.76           N
ATOM   3783  CA  LYS A 251       2.681  -8.914 -25.635  1.00 55.76           C
ATOM   3784  C   LYS A 251       2.339  -7.693 -24.778  1.00 55.76           C
ATOM   3785  O   LYS A 251       3.059  -7.372 -23.834  1.00 55.76           O
ATOM   3786  HA  LYS A 251       3.316  -9.579 -25.051  1.00 55.76           H
ATOM   3787  CB  LYS A 251       3.443  -8.570 -26.917  1.00 55.76           C
ATOM   3788 1HB  LYS A 251       2.754  -8.158 -27.654  1.00 55.76           H
ATOM   3789 2HB  LYS A 251       4.184  -7.799 -26.708  1.00 55.76           H
ATOM   3790  CG  LYS A 251       4.133  -9.808 -27.492  1.00 55.76           C
ATOM   3791 1HG  LYS A 251       4.724 -10.293 -26.715  1.00 55.76           H
ATOM   3792 2HG  LYS A 251       3.384 -10.529 -27.819  1.00 55.76           H
ATOM   3793  CD  LYS A 251       5.037  -9.435 -28.669  1.00 55.76           C
ATOM   3794 1HD  LYS A 251       4.439  -8.985 -29.462  1.00 55.76           H
ATOM   3795 2HD  LYS A 251       5.762  -8.685 -28.352  1.00 55.76           H
ATOM   3796  CE  LYS A 251       5.769 -10.664 -29.211  1.00 55.76           C
ATOM   3797 1HE  LYS A 251       6.413 -11.081 -28.437  1.00 55.76           H
ATOM   3798 2HE  LYS A 251       5.047 -11.437 -29.475  1.00 55.76           H
ATOM   3799  NZ  LYS A 251       6.577 -10.306 -30.397  1.00 55.76           N
ATOM   3800 1HZ  LYS A 251       7.055 -11.131 -30.742  1.00 55.76           H
ATOM   3801 2HZ  LYS A 251       5.969  -9.939 -31.122  1.00 55.76           H
ATOM   3802 3HZ  LYS A 251       7.260  -9.601 -30.141  1.00 55.76           H
ATOM   3803  HN  LYS A 251       1.241  -9.697 -26.921  1.00 55.76           H
ATOM   3804  N   ALA A 252       1.239  -7.047 -25.137  1.00 64.24           N
ATOM   3805  CA  ALA A 252       0.877  -5.784 -24.516  1.00 64.24           C
ATOM   3806  C   ALA A 252       0.408  -6.042 -23.083  1.00 64.24           C
ATOM   3807  O   ALA A 252       0.354  -5.121 -22.269  1.00 64.24           O
ATOM   3808  HA  ALA A 252       1.770  -5.159 -24.491  1.00 64.24           H
ATOM   3809  CB  ALA A 252      -0.190  -5.086 -25.363  1.00 64.24           C
ATOM   3810 1HB  ALA A 252       0.204  -4.900 -26.362  1.00 64.24           H
ATOM   3811 2HB  ALA A 252      -1.072  -5.723 -25.433  1.00 64.24           H
ATOM   3812 3HB  ALA A 252      -0.461  -4.139 -24.897  1.00 64.24           H
ATOM   3813  HN  ALA A 252       0.603  -7.371 -25.837  1.00 64.24           H
ATOM   3814  N   LEU A 253       0.080  -7.298 -22.818  1.00 68.87           N
ATOM   3815  CA  LEU A 253      -0.523  -7.662 -21.547  1.00 68.87           C
ATOM   3816  C   LEU A 253       0.579  -8.034 -20.553  1.00 68.87           C
ATOM   3817  O   LEU A 253       0.363  -8.009 -19.343  1.00 68.87           O
ATOM   3818  HA  LEU A 253      -1.046  -6.783 -21.170  1.00 68.87           H
ATOM   3819  CB  LEU A 253      -1.569  -8.761 -21.745  1.00 68.87           C
ATOM   3820 1HB  LEU A 253      -1.174  -9.487 -22.456  1.00 68.87           H
ATOM   3821 2HB  LEU A 253      -1.702  -9.283 -20.798  1.00 68.87           H
ATOM   3822  CG  LEU A 253      -2.941  -8.300 -22.240  1.00 68.87           C
ATOM   3823  HG  LEU A 253      -2.790  -7.535 -23.002  1.00 68.87           H
ATOM   3824  CD1 LEU A 253      -3.701  -9.452 -22.900  1.00 68.87           C
ATOM   3825 1HD1 LEU A 253      -3.130  -9.824 -23.751  1.00 68.87           H
ATOM   3826 2HD1 LEU A 253      -3.842 -10.255 -22.177  1.00 68.87           H
ATOM   3827 3HD1 LEU A 253      -4.673  -9.096 -23.243  1.00 68.87           H
ATOM   3828  CD2 LEU A 253      -3.744  -7.657 -21.108  1.00 68.87           C
ATOM   3829 1HD2 LEU A 253      -3.887  -8.382 -20.306  1.00 68.87           H
ATOM   3830 2HD2 LEU A 253      -3.203  -6.793 -20.723  1.00 68.87           H
ATOM   3831 3HD2 LEU A 253      -4.715  -7.338 -21.487  1.00 68.87           H
ATOM   3832  HN  LEU A 253       0.219  -8.058 -23.453  1.00 68.87           H
ATOM   3833  N   LYS A 254       1.738  -8.370 -21.102  1.00 72.00           N
ATOM   3834  CA  LYS A 254       2.810  -8.933 -20.300  1.00 72.00           C
ATOM   3835  C   LYS A 254       3.068  -8.029 -19.093  1.00 72.00           C
ATOM   3836  O   LYS A 254       3.106  -8.499 -17.957  1.00 72.00           O
ATOM   3837  HA  LYS A 254       2.471  -9.904 -19.937  1.00 72.00           H
ATOM   3838  CB  LYS A 254       4.051  -9.179 -21.160  1.00 72.00           C
ATOM   3839 1HB  LYS A 254       4.233  -8.315 -21.799  1.00 72.00           H
ATOM   3840 2HB  LYS A 254       4.926  -9.291 -20.520  1.00 72.00           H
ATOM   3841  CG  LYS A 254       3.880 -10.431 -22.024  1.00 72.00           C
ATOM   3842 1HG  LYS A 254       3.575 -11.270 -21.398  1.00 72.00           H
ATOM   3843 2HG  LYS A 254       3.085 -10.270 -22.751  1.00 72.00           H
ATOM   3844  CD  LYS A 254       5.181 -10.778 -22.750  1.00 72.00           C
ATOM   3845 1HD  LYS A 254       5.441  -9.975 -23.441  1.00 72.00           H
ATOM   3846 2HD  LYS A 254       5.995 -10.853 -22.030  1.00 72.00           H
ATOM   3847  CE  LYS A 254       5.047 -12.095 -23.517  1.00 72.00           C
ATOM   3848 1HE  LYS A 254       4.674 -12.873 -22.851  1.00 72.00           H
ATOM   3849 2HE  LYS A 254       4.316 -11.983 -24.318  1.00 72.00           H
ATOM   3850  NZ  LYS A 254       6.353 -12.501 -24.083  1.00 72.00           N
ATOM   3851 1HZ  LYS A 254       6.241 -13.360 -24.609  1.00 72.00           H
ATOM   3852 2HZ  LYS A 254       6.696 -11.770 -24.697  1.00 72.00           H
ATOM   3853 3HZ  LYS A 254       7.016 -12.649 -23.330  1.00 72.00           H
ATOM   3854  HN  LYS A 254       1.949  -8.262 -22.074  1.00 72.00           H
ATOM   3855  N   VAL A 255       3.240  -6.747 -19.380  1.00 77.21           N
ATOM   3856  CA  VAL A 255       3.643  -5.798 -18.357  1.00 77.21           C
ATOM   3857  C   VAL A 255       2.611  -5.803 -17.228  1.00 77.21           C
ATOM   3858  O   VAL A 255       2.963  -5.971 -16.061  1.00 77.21           O
ATOM   3859  HA  VAL A 255       4.601  -6.132 -17.958  1.00 77.21           H
ATOM   3860  CB  VAL A 255       3.844  -4.414 -18.977  1.00 77.21           C
ATOM   3861  HB  VAL A 255       2.900  -4.108 -19.428  1.00 77.21           H
ATOM   3862  CG1 VAL A 255       4.210  -3.382 -17.908  1.00 77.21           C
ATOM   3863 1HG1 VAL A 255       3.409  -3.322 -17.171  1.00 77.21           H
ATOM   3864 2HG1 VAL A 255       5.135  -3.682 -17.415  1.00 77.21           H
ATOM   3865 3HG1 VAL A 255       4.348  -2.407 -18.375  1.00 77.21           H
ATOM   3866  CG2 VAL A 255       4.901  -4.456 -20.082  1.00 77.21           C
ATOM   3867 1HG2 VAL A 255       5.850  -4.793 -19.665  1.00 77.21           H
ATOM   3868 2HG2 VAL A 255       4.582  -5.146 -20.864  1.00 77.21           H
ATOM   3869 3HG2 VAL A 255       5.024  -3.460 -20.506  1.00 77.21           H
ATOM   3870  HN  VAL A 255       3.108  -6.356 -20.291  1.00 77.21           H
ATOM   3871  N   THR A 256       1.357  -5.617 -17.614  1.00 75.53           N
ATOM   3872  CA  THR A 256       0.301  -5.391 -16.643  1.00 75.53           C
ATOM   3873  C   THR A 256       0.066  -6.651 -15.807  1.00 75.53           C
ATOM   3874  O   THR A 256      -0.231  -6.564 -14.617  1.00 75.53           O
ATOM   3875  HA  THR A 256       0.625  -4.609 -15.957  1.00 75.53           H
ATOM   3876  CB  THR A 256      -0.945  -4.923 -17.399  1.00 75.53           C
ATOM   3877  HB  THR A 256      -1.820  -4.930 -16.749  1.00 75.53           H
ATOM   3878  OG1 THR A 256      -1.010  -5.789 -18.529  1.00 75.53           O
ATOM   3879  HG1 THR A 256      -1.321  -6.697 -18.247  1.00 75.53           H
ATOM   3880  CG2 THR A 256      -0.771  -3.530 -18.006  1.00 75.53           C
ATOM   3881 1HG2 THR A 256       0.063  -3.540 -18.708  1.00 75.53           H
ATOM   3882 2HG2 THR A 256      -0.570  -2.810 -17.213  1.00 75.53           H
ATOM   3883 3HG2 THR A 256      -1.684  -3.246 -18.531  1.00 75.53           H
ATOM   3884  HN  THR A 256       1.060  -5.618 -18.569  1.00 75.53           H
ATOM   3885  N   ILE A 257       0.209  -7.793 -16.464  1.00 78.26           N
ATOM   3886  CA  ILE A 257       0.050  -9.070 -15.788  1.00 78.26           C
ATOM   3887  C   ILE A 257       1.105  -9.195 -14.687  1.00 78.26           C
ATOM   3888  O   ILE A 257       0.782  -9.528 -13.548  1.00 78.26           O
ATOM   3889  HA  ILE A 257      -0.936  -9.072 -15.323  1.00 78.26           H
ATOM   3890  CB  ILE A 257       0.077 -10.218 -16.799  1.00 78.26           C
ATOM   3891  HB  ILE A 257       0.940 -10.080 -17.450  1.00 78.26           H
ATOM   3892  CG1 ILE A 257      -1.168 -10.194 -17.689  1.00 78.26           C
ATOM   3893 1HG1 ILE A 257      -2.052 -10.411 -17.089  1.00 78.26           H
ATOM   3894 2HG1 ILE A 257      -1.302  -9.196 -18.106  1.00 78.26           H
ATOM   3895  CG2 ILE A 257       0.253 -11.565 -16.095  1.00 78.26           C
ATOM   3896 1HG2 ILE A 257       1.191 -11.565 -15.541  1.00 78.26           H
ATOM   3897 2HG2 ILE A 257      -0.577 -11.725 -15.406  1.00 78.26           H
ATOM   3898 3HG2 ILE A 257       0.269 -12.363 -16.837  1.00 78.26           H
ATOM   3899  CD1 ILE A 257      -1.051 -11.216 -18.822  1.00 78.26           C
ATOM   3900 1HD1 ILE A 257      -0.179 -10.982 -19.434  1.00 78.26           H
ATOM   3901 2HD1 ILE A 257      -0.941 -12.215 -18.401  1.00 78.26           H
ATOM   3902 3HD1 ILE A 257      -1.948 -11.178 -19.439  1.00 78.26           H
ATOM   3903  HN  ILE A 257       0.430  -7.855 -17.437  1.00 78.26           H
ATOM   3904  N   THR A 258       2.345  -8.921 -15.066  1.00 82.86           N
ATOM   3905  CA  THR A 258       3.461  -9.092 -14.153  1.00 82.86           C
ATOM   3906  C   THR A 258       3.289  -8.195 -12.925  1.00 82.86           C
ATOM   3907  O   THR A 258       3.447  -8.649 -11.793  1.00 82.86           O
ATOM   3908  HA  THR A 258       3.460 -10.123 -13.798  1.00 82.86           H
ATOM   3909  CB  THR A 258       4.752  -8.821 -14.928  1.00 82.86           C
ATOM   3910  HB  THR A 258       4.819  -7.772 -15.217  1.00 82.86           H
ATOM   3911  OG1 THR A 258       4.714  -9.754 -16.004  1.00 82.86           O
ATOM   3912  HG1 THR A 258       4.245  -9.352 -16.789  1.00 82.86           H
ATOM   3913  CG2 THR A 258       6.003  -9.213 -14.138  1.00 82.86           C
ATOM   3914 1HG2 THR A 258       5.968 -10.277 -13.907  1.00 82.86           H
ATOM   3915 2HG2 THR A 258       6.041  -8.641 -13.211  1.00 82.86           H
ATOM   3916 3HG2 THR A 258       6.890  -8.999 -14.734  1.00 82.86           H
ATOM   3917  HN  THR A 258       2.591  -8.588 -15.977  1.00 82.86           H
ATOM   3918  N   VAL A 259       2.967  -6.938 -13.192  1.00 82.51           N
ATOM   3919  CA  VAL A 259       2.821  -5.961 -12.126  1.00 82.51           C
ATOM   3920  C   VAL A 259       1.761  -6.447 -11.136  1.00 82.51           C
ATOM   3921  O   VAL A 259       1.956  -6.369  -9.924  1.00 82.51           O
ATOM   3922  HA  VAL A 259       3.778  -5.892 -11.610  1.00 82.51           H
ATOM   3923  CB  VAL A 259       2.502  -4.586 -12.717  1.00 82.51           C
ATOM   3924  HB  VAL A 259       1.670  -4.705 -13.412  1.00 82.51           H
ATOM   3925  CG1 VAL A 259       2.065  -3.608 -11.625  1.00 82.51           C
ATOM   3926 1HG1 VAL A 259       1.173  -3.991 -11.129  1.00 82.51           H
ATOM   3927 2HG1 VAL A 259       2.866  -3.497 -10.895  1.00 82.51           H
ATOM   3928 3HG1 VAL A 259       1.844  -2.639 -12.072  1.00 82.51           H
ATOM   3929  CG2 VAL A 259       3.695  -4.035 -13.501  1.00 82.51           C
ATOM   3930 1HG2 VAL A 259       4.553  -3.939 -12.836  1.00 82.51           H
ATOM   3931 2HG2 VAL A 259       3.940  -4.717 -14.315  1.00 82.51           H
ATOM   3932 3HG2 VAL A 259       3.440  -3.057 -13.910  1.00 82.51           H
ATOM   3933  HN  VAL A 259       2.807  -6.585 -14.114  1.00 82.51           H
ATOM   3934  N   LEU A 260       0.661  -6.938 -11.689  1.00 78.05           N
ATOM   3935  CA  LEU A 260      -0.473  -7.337 -10.873  1.00 78.05           C
ATOM   3936  C   LEU A 260      -0.078  -8.538 -10.011  1.00 78.05           C
ATOM   3937  O   LEU A 260      -0.365  -8.569  -8.815  1.00 78.05           O
ATOM   3938  HA  LEU A 260      -0.711  -6.502 -10.214  1.00 78.05           H
ATOM   3939  CB  LEU A 260      -1.702  -7.586 -11.749  1.00 78.05           C
ATOM   3940 1HB  LEU A 260      -1.784  -6.770 -12.467  1.00 78.05           H
ATOM   3941 2HB  LEU A 260      -1.536  -8.499 -12.322  1.00 78.05           H
ATOM   3942  CG  LEU A 260      -3.036  -7.716 -11.012  1.00 78.05           C
ATOM   3943  HG  LEU A 260      -2.844  -7.633  -9.942  1.00 78.05           H
ATOM   3944  CD1 LEU A 260      -3.985  -6.577 -11.391  1.00 78.05           C
ATOM   3945 1HD1 LEU A 260      -3.531  -5.622 -11.126  1.00 78.05           H
ATOM   3946 2HD1 LEU A 260      -4.175  -6.604 -12.464  1.00 78.05           H
ATOM   3947 3HD1 LEU A 260      -4.926  -6.694 -10.853  1.00 78.05           H
ATOM   3948  CD2 LEU A 260      -3.665  -9.090 -11.253  1.00 78.05           C
ATOM   3949 1HD2 LEU A 260      -3.840  -9.227 -12.320  1.00 78.05           H
ATOM   3950 2HD2 LEU A 260      -2.990  -9.867 -10.893  1.00 78.05           H
ATOM   3951 3HD2 LEU A 260      -4.612  -9.155 -10.718  1.00 78.05           H
ATOM   3952  HN  LEU A 260       0.539  -7.064 -12.673  1.00 78.05           H
ATOM   3953  N   THR A 261       0.575  -9.497 -10.652  1.00 85.45           N
ATOM   3954  CA  THR A 261       0.950 -10.727  -9.976  1.00 85.45           C
ATOM   3955  C   THR A 261       1.881 -10.427  -8.800  1.00 85.45           C
ATOM   3956  O   THR A 261       1.696 -10.956  -7.705  1.00 85.45           O
ATOM   3957  HA  THR A 261       0.049 -11.180  -9.563  1.00 85.45           H
ATOM   3958  CB  THR A 261       1.565 -11.668 -11.014  1.00 85.45           C
ATOM   3959  HB  THR A 261       2.489 -11.252 -11.417  1.00 85.45           H
ATOM   3960  OG1 THR A 261       0.519 -11.874 -11.959  1.00 85.45           O
ATOM   3961  HG1 THR A 261       0.556 -11.170 -12.669  1.00 85.45           H
ATOM   3962  CG2 THR A 261       1.838 -13.063 -10.450  1.00 85.45           C
ATOM   3963 1HG2 THR A 261       0.903 -13.507 -10.108  1.00 85.45           H
ATOM   3964 2HG2 THR A 261       2.532 -12.988  -9.612  1.00 85.45           H
ATOM   3965 3HG2 THR A 261       2.275 -13.691 -11.227  1.00 85.45           H
ATOM   3966  HN  THR A 261       0.845  -9.443 -11.613  1.00 85.45           H
ATOM   3967  N   VAL A 262       2.863  -9.578  -9.066  1.00 88.36           N
ATOM   3968  CA  VAL A 262       3.856  -9.243  -8.059  1.00 88.36           C
ATOM   3969  C   VAL A 262       3.170  -8.536  -6.888  1.00 88.36           C
ATOM   3970  O   VAL A 262       3.489  -8.795  -5.729  1.00 88.36           O
ATOM   3971  HA  VAL A 262       4.289 -10.176  -7.700  1.00 88.36           H
ATOM   3972  CB  VAL A 262       4.977  -8.411  -8.686  1.00 88.36           C
ATOM   3973  HB  VAL A 262       4.521  -7.555  -9.184  1.00 88.36           H
ATOM   3974  CG1 VAL A 262       5.929  -7.878  -7.614  1.00 88.36           C
ATOM   3975 1HG1 VAL A 262       5.376  -7.249  -6.916  1.00 88.36           H
ATOM   3976 2HG1 VAL A 262       6.374  -8.714  -7.075  1.00 88.36           H
ATOM   3977 3HG1 VAL A 262       6.716  -7.291  -8.087  1.00 88.36           H
ATOM   3978  CG2 VAL A 262       5.735  -9.219  -9.741  1.00 88.36           C
ATOM   3979 1HG2 VAL A 262       6.174 -10.102  -9.275  1.00 88.36           H
ATOM   3980 2HG2 VAL A 262       5.047  -9.527 -10.527  1.00 88.36           H
ATOM   3981 3HG2 VAL A 262       6.526  -8.605 -10.170  1.00 88.36           H
ATOM   3982  HN  VAL A 262       2.986  -9.124  -9.948  1.00 88.36           H
ATOM   3983  N   PHE A 263       2.240  -7.657  -7.232  1.00 84.06           N
ATOM   3984  CA  PHE A 263       1.503  -6.914  -6.224  1.00 84.06           C
ATOM   3985  C   PHE A 263       0.745  -7.861  -5.291  1.00 84.06           C
ATOM   3986  O   PHE A 263       0.896  -7.789  -4.072  1.00 84.06           O
ATOM   3987  HA  PHE A 263       2.230  -6.343  -5.647  1.00 84.06           H
ATOM   3988  CB  PHE A 263       0.495  -6.033  -6.965  1.00 84.06           C
ATOM   3989 1HB  PHE A 263       1.036  -5.368  -7.639  1.00 84.06           H
ATOM   3990 2HB  PHE A 263      -0.140  -6.666  -7.584  1.00 84.06           H
ATOM   3991  CG  PHE A 263      -0.391  -5.192  -6.044  1.00 84.06           C
ATOM   3992  CD1 PHE A 263      -1.673  -5.575  -5.799  1.00 84.06           C
ATOM   3993  HD1 PHE A 263      -2.068  -6.481  -6.258  1.00 84.06           H
ATOM   3994  CD2 PHE A 263       0.102  -4.061  -5.472  1.00 84.06           C
ATOM   3995  HD2 PHE A 263       1.130  -3.754  -5.669  1.00 84.06           H
ATOM   3996  CE1 PHE A 263      -2.496  -4.794  -4.944  1.00 84.06           C
ATOM   3997  HE1 PHE A 263      -3.523  -5.101  -4.747  1.00 84.06           H
ATOM   3998  CE2 PHE A 263      -0.720  -3.281  -4.617  1.00 84.06           C
ATOM   3999  HE2 PHE A 263      -0.325  -2.375  -4.158  1.00 84.06           H
ATOM   4000  CZ  PHE A 263      -2.002  -3.664  -4.372  1.00 84.06           C
ATOM   4001  HZ  PHE A 263      -2.634  -3.065  -3.716  1.00 84.06           H
ATOM   4002  HN  PHE A 263       1.989  -7.449  -8.178  1.00 84.06           H
ATOM   4003  N   VAL A 264      -0.054  -8.726  -5.899  1.00 87.66           N
ATOM   4004  CA  VAL A 264      -0.918  -9.610  -5.136  1.00 87.66           C
ATOM   4005  C   VAL A 264      -0.064 -10.472  -4.204  1.00 87.66           C
ATOM   4006  O   VAL A 264      -0.402 -10.651  -3.035  1.00 87.66           O
ATOM   4007  HA  VAL A 264      -1.576  -8.986  -4.532  1.00 87.66           H
ATOM   4008  CB  VAL A 264      -1.788 -10.437  -6.084  1.00 87.66           C
ATOM   4009  HB  VAL A 264      -1.131 -10.919  -6.808  1.00 87.66           H
ATOM   4010  CG1 VAL A 264      -2.537 -11.534  -5.325  1.00 87.66           C
ATOM   4011 1HG1 VAL A 264      -1.818 -12.197  -4.843  1.00 87.66           H
ATOM   4012 2HG1 VAL A 264      -3.177 -11.081  -4.569  1.00 87.66           H
ATOM   4013 3HG1 VAL A 264      -3.148 -12.107  -6.023  1.00 87.66           H
ATOM   4014  CG2 VAL A 264      -2.761  -9.543  -6.856  1.00 87.66           C
ATOM   4015 1HG2 VAL A 264      -3.410  -9.020  -6.153  1.00 87.66           H
ATOM   4016 2HG2 VAL A 264      -2.200  -8.815  -7.442  1.00 87.66           H
ATOM   4017 3HG2 VAL A 264      -3.368 -10.156  -7.522  1.00 87.66           H
ATOM   4018  HN  VAL A 264      -0.115  -8.827  -6.892  1.00 87.66           H
ATOM   4019  N   LEU A 265       1.026 -10.983  -4.757  1.00 89.22           N
ATOM   4020  CA  LEU A 265       1.867 -11.918  -4.028  1.00 89.22           C
ATOM   4021  C   LEU A 265       2.497 -11.204  -2.830  1.00 89.22           C
ATOM   4022  O   LEU A 265       2.659 -11.797  -1.765  1.00 89.22           O
ATOM   4023  HA  LEU A 265       1.222 -12.714  -3.655  1.00 89.22           H
ATOM   4024  CB  LEU A 265       2.888 -12.564  -4.966  1.00 89.22           C
ATOM   4025 1HB  LEU A 265       3.383 -11.774  -5.531  1.00 89.22           H
ATOM   4026 2HB  LEU A 265       3.653 -13.049  -4.360  1.00 89.22           H
ATOM   4027  CG  LEU A 265       2.334 -13.591  -5.956  1.00 89.22           C
ATOM   4028  HG  LEU A 265       1.546 -13.113  -6.539  1.00 89.22           H
ATOM   4029  CD1 LEU A 265       3.415 -14.041  -6.941  1.00 89.22           C
ATOM   4030 1HD1 LEU A 265       3.780 -13.179  -7.499  1.00 89.22           H
ATOM   4031 2HD1 LEU A 265       4.240 -14.495  -6.392  1.00 89.22           H
ATOM   4032 3HD1 LEU A 265       2.994 -14.771  -7.633  1.00 89.22           H
ATOM   4033  CD2 LEU A 265       1.699 -14.773  -5.222  1.00 89.22           C
ATOM   4034 1HD2 LEU A 265       2.449 -15.259  -4.597  1.00 89.22           H
ATOM   4035 2HD2 LEU A 265       0.882 -14.415  -4.595  1.00 89.22           H
ATOM   4036 3HD2 LEU A 265       1.313 -15.488  -5.949  1.00 89.22           H
ATOM   4037  HN  LEU A 265       1.337 -10.769  -5.683  1.00 89.22           H
ATOM   4038  N   SER A 266       2.836  -9.942  -3.046  1.00 90.64           N
ATOM   4039  CA  SER A 266       3.534  -9.170  -2.031  1.00 90.64           C
ATOM   4040  C   SER A 266       2.545  -8.690  -0.967  1.00 90.64           C
ATOM   4041  O   SER A 266       2.889  -8.604   0.211  1.00 90.64           O
ATOM   4042  HA  SER A 266       4.261  -9.856  -1.597  1.00 90.64           H
ATOM   4043  CB  SER A 266       4.265  -7.978  -2.652  1.00 90.64           C
ATOM   4044 1HB  SER A 266       4.789  -7.428  -1.870  1.00 90.64           H
ATOM   4045 2HB  SER A 266       5.022  -8.340  -3.348  1.00 90.64           H
ATOM   4046  OG  SER A 266       3.374  -7.101  -3.334  1.00 90.64           O
ATOM   4047  HG  SER A 266       3.341  -7.334  -4.306  1.00 90.64           H
ATOM   4048  HN  SER A 266       2.642  -9.447  -3.894  1.00 90.64           H
ATOM   4049  N   GLN A 267       1.336  -8.391  -1.420  1.00 85.72           N
ATOM   4050  CA  GLN A 267       0.352  -7.753  -0.561  1.00 85.72           C
ATOM   4051  C   GLN A 267      -0.393  -8.804   0.264  1.00 85.72           C
ATOM   4052  O   GLN A 267      -0.851  -8.520   1.369  1.00 85.72           O
ATOM   4053  HA  GLN A 267       0.924  -7.101   0.099  1.00 85.72           H
ATOM   4054  CB  GLN A 267      -0.623  -6.906  -1.381  1.00 85.72           C
ATOM   4055 1HB  GLN A 267      -1.065  -7.515  -2.170  1.00 85.72           H
ATOM   4056 2HB  GLN A 267      -1.440  -6.568  -0.744  1.00 85.72           H
ATOM   4057  CG  GLN A 267       0.084  -5.698  -1.998  1.00 85.72           C
ATOM   4058 1HG  GLN A 267       0.934  -6.034  -2.592  1.00 85.72           H
ATOM   4059 2HG  GLN A 267      -0.595  -5.181  -2.676  1.00 85.72           H
ATOM   4060  CD  GLN A 267       0.564  -4.731  -0.913  1.00 85.72           C
ATOM   4061  OE1 GLN A 267      -0.013  -4.621   0.156  1.00 85.72           O
ATOM   4062  NE2 GLN A 267       1.649  -4.039  -1.247  1.00 85.72           N
ATOM   4063 1HE2 GLN A 267       2.075  -4.176  -2.142  1.00 85.72           H
ATOM   4064 2HE2 GLN A 267       2.040  -3.380  -0.604  1.00 85.72           H
ATOM   4065  HN  GLN A 267       1.026  -8.577  -2.352  1.00 85.72           H
ATOM   4066  N   PHE A 268      -0.492  -9.996  -0.306  1.00 91.58           N
ATOM   4067  CA  PHE A 268      -1.356 -11.023   0.252  1.00 91.58           C
ATOM   4068  C   PHE A 268      -0.949 -11.361   1.688  1.00 91.58           C
ATOM   4069  O   PHE A 268      -1.767 -11.284   2.603  1.00 91.58           O
ATOM   4070  HA  PHE A 268      -2.372 -10.628   0.248  1.00 91.58           H
ATOM   4071  CB  PHE A 268      -1.190 -12.269  -0.619  1.00 91.58           C
ATOM   4072 1HB  PHE A 268      -1.411 -12.009  -1.654  1.00 91.58           H
ATOM   4073 2HB  PHE A 268      -0.148 -12.587  -0.586  1.00 91.58           H
ATOM   4074  CG  PHE A 268      -2.080 -13.442  -0.203  1.00 91.58           C
ATOM   4075  CD1 PHE A 268      -1.564 -14.457   0.541  1.00 91.58           C
ATOM   4076  HD1 PHE A 268      -0.516 -14.434   0.841  1.00 91.58           H
ATOM   4077  CD2 PHE A 268      -3.387 -13.471  -0.578  1.00 91.58           C
ATOM   4078  HD2 PHE A 268      -3.801 -12.658  -1.175  1.00 91.58           H
ATOM   4079  CE1 PHE A 268      -2.390 -15.545   0.927  1.00 91.58           C
ATOM   4080  HE1 PHE A 268      -1.976 -16.359   1.524  1.00 91.58           H
ATOM   4081  CE2 PHE A 268      -4.213 -14.559  -0.192  1.00 91.58           C
ATOM   4082  HE2 PHE A 268      -5.261 -14.582  -0.492  1.00 91.58           H
ATOM   4083  CZ  PHE A 268      -3.697 -15.574   0.553  1.00 91.58           C
ATOM   4084  HZ  PHE A 268      -4.331 -16.409   0.849  1.00 91.58           H
ATOM   4085  HN  PHE A 268       0.003 -10.264  -1.132  1.00 91.58           H
ATOM   4086  N   PRO A 269       0.317 -11.740   1.910  1.00 94.98           N
ATOM   4087  CA  PRO A 269       0.763 -12.133   3.249  1.00 94.98           C
ATOM   4088  C   PRO A 269       0.441 -11.079   4.296  1.00 94.98           C
ATOM   4089  O   PRO A 269      -0.031 -11.404   5.385  1.00 94.98           O
ATOM   4090  HA  PRO A 269       0.232 -13.028   3.573  1.00 94.98           H
ATOM   4091  CB  PRO A 269       2.271 -12.329   3.086  1.00 94.98           C
ATOM   4092 1HB  PRO A 269       2.822 -11.416   3.313  1.00 94.98           H
ATOM   4093 2HB  PRO A 269       2.650 -13.103   3.753  1.00 94.98           H
ATOM   4094  CG  PRO A 269       2.420 -12.725   1.621  1.00 94.98           C
ATOM   4095 1HG  PRO A 269       3.434 -12.559   1.258  1.00 94.98           H
ATOM   4096 2HG  PRO A 269       2.207 -13.782   1.465  1.00 94.98           H
ATOM   4097  CD  PRO A 269       1.409 -11.830   0.924  1.00 94.98           C
ATOM   4098 1HD  PRO A 269       1.825 -10.848   0.698  1.00 94.98           H
ATOM   4099 2HD  PRO A 269       1.075 -12.256  -0.022  1.00 94.98           H
ATOM   4100  N   TYR A 270       0.708  -9.832   3.936  1.00 92.47           N
ATOM   4101  CA  TYR A 270       0.512  -8.728   4.861  1.00 92.47           C
ATOM   4102  C   TYR A 270      -0.959  -8.602   5.260  1.00 92.47           C
ATOM   4103  O   TYR A 270      -1.275  -8.447   6.438  1.00 92.47           O
ATOM   4104  HA  TYR A 270       1.107  -8.927   5.752  1.00 92.47           H
ATOM   4105  CB  TYR A 270       0.934  -7.466   4.105  1.00 92.47           C
ATOM   4106 1HB  TYR A 270       2.009  -7.502   3.931  1.00 92.47           H
ATOM   4107 2HB  TYR A 270       0.452  -7.462   3.128  1.00 92.47           H
ATOM   4108  CG  TYR A 270       0.593  -6.163   4.832  1.00 92.47           C
ATOM   4109  CD1 TYR A 270      -0.325  -5.289   4.286  1.00 92.47           C
ATOM   4110  HD1 TYR A 270      -0.807  -5.527   3.338  1.00 92.47           H
ATOM   4111  CD2 TYR A 270       1.203  -5.863   6.032  1.00 92.47           C
ATOM   4112  HD2 TYR A 270       1.928  -6.553   6.464  1.00 92.47           H
ATOM   4113  CE1 TYR A 270      -0.646  -4.063   4.969  1.00 92.47           C
ATOM   4114  HE1 TYR A 270      -1.369  -3.364   4.549  1.00 92.47           H
ATOM   4115  CE2 TYR A 270       0.882  -4.637   6.716  1.00 92.47           C
ATOM   4116  HE2 TYR A 270       1.356  -4.387   7.665  1.00 92.47           H
ATOM   4117  CZ  TYR A 270      -0.027  -3.797   6.151  1.00 92.47           C
ATOM   4118  OH  TYR A 270      -0.330  -2.639   6.796  1.00 92.47           O
ATOM   4119  HH  TYR A 270       0.183  -2.581   7.653  1.00 92.47           H
ATOM   4120  HN  TYR A 270       1.051  -9.572   3.034  1.00 92.47           H
ATOM   4121  N   ASN A 271      -1.820  -8.672   4.255  1.00 90.04           N
ATOM   4122  CA  ASN A 271      -3.242  -8.461   4.471  1.00 90.04           C
ATOM   4123  C   ASN A 271      -3.812  -9.635   5.270  1.00 90.04           C
ATOM   4124  O   ASN A 271      -4.814  -9.487   5.967  1.00 90.04           O
ATOM   4125  HA  ASN A 271      -3.312  -7.516   5.011  1.00 90.04           H
ATOM   4126  CB  ASN A 271      -3.995  -8.383   3.142  1.00 90.04           C
ATOM   4127 1HB  ASN A 271      -3.622  -9.149   2.463  1.00 90.04           H
ATOM   4128 2HB  ASN A 271      -5.053  -8.590   3.306  1.00 90.04           H
ATOM   4129  CG  ASN A 271      -3.834  -7.003   2.500  1.00 90.04           C
ATOM   4130  OD1 ASN A 271      -4.423  -6.021   2.922  1.00 90.04           O
ATOM   4131  ND2 ASN A 271      -3.005  -6.983   1.460  1.00 90.04           N
ATOM   4132 1HD2 ASN A 271      -2.553  -7.825   1.165  1.00 90.04           H
ATOM   4133 2HD2 ASN A 271      -2.834  -6.127   0.973  1.00 90.04           H
ATOM   4134  HN  ASN A 271      -1.561  -8.869   3.309  1.00 90.04           H
ATOM   4135  N   CYS A 272      -3.148 -10.774   5.141  1.00 94.98           N
ATOM   4136  CA  CYS A 272      -3.509 -11.943   5.925  1.00 94.98           C
ATOM   4137  C   CYS A 272      -3.339 -11.599   7.406  1.00 94.98           C
ATOM   4138  O   CYS A 272      -4.237 -11.842   8.211  1.00 94.98           O
ATOM   4139  HA  CYS A 272      -4.551 -12.164   5.697  1.00 94.98           H
ATOM   4140  CB  CYS A 272      -2.684 -13.168   5.526  1.00 94.98           C
ATOM   4141 1HB  CYS A 272      -1.625 -12.913   5.504  1.00 94.98           H
ATOM   4142 2HB  CYS A 272      -2.806 -13.957   6.269  1.00 94.98           H
ATOM   4143  SG  CYS A 272      -3.216 -13.772   3.883  1.00 94.98           S
ATOM   4144  HG  CYS A 272      -2.619 -12.812   3.182  1.00 94.98           H
ATOM   4145  HN  CYS A 272      -2.378 -10.906   4.516  1.00 94.98           H
ATOM   4146  N   ILE A 273      -2.180 -11.038   7.722  1.00 93.91           N
ATOM   4147  CA  ILE A 273      -1.872 -10.680   9.096  1.00 93.91           C
ATOM   4148  C   ILE A 273      -2.781  -9.530   9.535  1.00 93.91           C
ATOM   4149  O   ILE A 273      -3.251  -9.505  10.671  1.00 93.91           O
ATOM   4150  HA  ILE A 273      -2.090 -11.548   9.717  1.00 93.91           H
ATOM   4151  CB  ILE A 273      -0.380 -10.377   9.248  1.00 93.91           C
ATOM   4152  HB  ILE A 273      -0.121  -9.577   8.555  1.00 93.91           H
ATOM   4153  CG1 ILE A 273       0.468 -11.593   8.871  1.00 93.91           C
ATOM   4154 1HG1 ILE A 273       0.289 -11.857   7.828  1.00 93.91           H
ATOM   4155 2HG1 ILE A 273       1.526 -11.346   8.960  1.00 93.91           H
ATOM   4156  CG2 ILE A 273      -0.064  -9.873  10.658  1.00 93.91           C
ATOM   4157 1HG2 ILE A 273      -0.627  -8.960  10.852  1.00 93.91           H
ATOM   4158 2HG2 ILE A 273      -0.342 -10.634  11.387  1.00 93.91           H
ATOM   4159 3HG2 ILE A 273       1.003  -9.666  10.739  1.00 93.91           H
ATOM   4160  CD1 ILE A 273       0.141 -12.789   9.768  1.00 93.91           C
ATOM   4161 1HD1 ILE A 273       0.345 -12.530  10.807  1.00 93.91           H
ATOM   4162 2HD1 ILE A 273      -0.912 -13.049   9.658  1.00 93.91           H
ATOM   4163 3HD1 ILE A 273       0.758 -13.640   9.478  1.00 93.91           H
ATOM   4164  HN  ILE A 273      -1.461 -10.829   7.059  1.00 93.91           H
ATOM   4165  N   LEU A 274      -3.000  -8.606   8.611  1.00 90.61           N
ATOM   4166  CA  LEU A 274      -3.821  -7.442   8.898  1.00 90.61           C
ATOM   4167  C   LEU A 274      -5.233  -7.898   9.273  1.00 90.61           C
ATOM   4168  O   LEU A 274      -5.876  -7.297  10.132  1.00 90.61           O
ATOM   4169  HA  LEU A 274      -3.382  -6.936   9.758  1.00 90.61           H
ATOM   4170  CB  LEU A 274      -3.784  -6.458   7.726  1.00 90.61           C
ATOM   4171 1HB  LEU A 274      -2.742  -6.256   7.481  1.00 90.61           H
ATOM   4172 2HB  LEU A 274      -4.228  -6.942   6.857  1.00 90.61           H
ATOM   4173  CG  LEU A 274      -4.495  -5.122   7.950  1.00 90.61           C
ATOM   4174  HG  LEU A 274      -5.510  -5.328   8.289  1.00 90.61           H
ATOM   4175  CD1 LEU A 274      -3.806  -4.311   9.049  1.00 90.61           C
ATOM   4176 1HD1 LEU A 274      -3.823  -4.876   9.981  1.00 90.61           H
ATOM   4177 2HD1 LEU A 274      -2.773  -4.114   8.762  1.00 90.61           H
ATOM   4178 3HD1 LEU A 274      -4.332  -3.366   9.187  1.00 90.61           H
ATOM   4179  CD2 LEU A 274      -4.607  -4.335   6.642  1.00 90.61           C
ATOM   4180 1HD2 LEU A 274      -3.609  -4.139   6.250  1.00 90.61           H
ATOM   4181 2HD2 LEU A 274      -5.175  -4.916   5.916  1.00 90.61           H
ATOM   4182 3HD2 LEU A 274      -5.116  -3.390   6.829  1.00 90.61           H
ATOM   4183  HN  LEU A 274      -2.629  -8.643   7.683  1.00 90.61           H
ATOM   4184  N   LEU A 275      -5.673  -8.957   8.610  1.00 93.08           N
ATOM   4185  CA  LEU A 275      -6.987  -9.516   8.879  1.00 93.08           C
ATOM   4186  C   LEU A 275      -7.037 -10.018  10.324  1.00 93.08           C
ATOM   4187  O   LEU A 275      -7.987  -9.734  11.051  1.00 93.08           O
ATOM   4188  HA  LEU A 275      -7.713  -8.710   8.769  1.00 93.08           H
ATOM   4189  CB  LEU A 275      -7.337 -10.586   7.844  1.00 93.08           C
ATOM   4190 1HB  LEU A 275      -7.322 -10.126   6.855  1.00 93.08           H
ATOM   4191 2HB  LEU A 275      -6.554 -11.344   7.854  1.00 93.08           H
ATOM   4192  CG  LEU A 275      -8.686 -11.284   8.030  1.00 93.08           C
ATOM   4193  HG  LEU A 275      -8.715 -11.708   9.034  1.00 93.08           H
ATOM   4194  CD1 LEU A 275      -9.840 -10.285   7.928  1.00 93.08           C
ATOM   4195 1HD1 LEU A 275      -9.730  -9.524   8.701  1.00 93.08           H
ATOM   4196 2HD1 LEU A 275      -9.824  -9.811   6.946  1.00 93.08           H
ATOM   4197 3HD1 LEU A 275     -10.786 -10.807   8.064  1.00 93.08           H
ATOM   4198  CD2 LEU A 275      -8.844 -12.444   7.045  1.00 93.08           C
ATOM   4199 1HD2 LEU A 275      -8.785 -12.065   6.025  1.00 93.08           H
ATOM   4200 2HD2 LEU A 275      -8.048 -13.171   7.209  1.00 93.08           H
ATOM   4201 3HD2 LEU A 275      -9.811 -12.923   7.199  1.00 93.08           H
ATOM   4202  HN  LEU A 275      -5.150  -9.431   7.901  1.00 93.08           H
ATOM   4203  N   VAL A 276      -6.001 -10.756  10.696  1.00 94.89           N
ATOM   4204  CA  VAL A 276      -5.921 -11.312  12.035  1.00 94.89           C
ATOM   4205  C   VAL A 276      -5.984 -10.177  13.059  1.00 94.89           C
ATOM   4206  O   VAL A 276      -6.714 -10.265  14.045  1.00 94.89           O
ATOM   4207  HA  VAL A 276      -6.787 -11.959  12.175  1.00 94.89           H
ATOM   4208  CB  VAL A 276      -4.661 -12.170  12.172  1.00 94.89           C
ATOM   4209  HB  VAL A 276      -3.805 -11.553  11.899  1.00 94.89           H
ATOM   4210  CG1 VAL A 276      -4.466 -12.632  13.617  1.00 94.89           C
ATOM   4211 1HG1 VAL A 276      -4.368 -11.762  14.267  1.00 94.89           H
ATOM   4212 2HG1 VAL A 276      -5.327 -13.223  13.929  1.00 94.89           H
ATOM   4213 3HG1 VAL A 276      -3.564 -13.239  13.686  1.00 94.89           H
ATOM   4214  CG2 VAL A 276      -4.704 -13.363  11.216  1.00 94.89           C
ATOM   4215 1HG2 VAL A 276      -5.574 -13.980  11.444  1.00 94.89           H
ATOM   4216 2HG2 VAL A 276      -4.773 -13.004  10.189  1.00 94.89           H
ATOM   4217 3HG2 VAL A 276      -3.797 -13.956  11.333  1.00 94.89           H
ATOM   4218  HN  VAL A 276      -5.227 -10.974  10.101  1.00 94.89           H
ATOM   4219  N   GLN A 277      -5.210  -9.136  12.790  1.00 91.03           N
ATOM   4220  CA  GLN A 277      -5.154  -7.993  13.686  1.00 91.03           C
ATOM   4221  C   GLN A 277      -6.530  -7.334  13.793  1.00 91.03           C
ATOM   4222  O   GLN A 277      -6.908  -6.847  14.857  1.00 91.03           O
ATOM   4223  HA  GLN A 277      -4.861  -8.399  14.654  1.00 91.03           H
ATOM   4224  CB  GLN A 277      -4.098  -6.986  13.224  1.00 91.03           C
ATOM   4225 1HB  GLN A 277      -4.205  -6.806  12.155  1.00 91.03           H
ATOM   4226 2HB  GLN A 277      -4.257  -6.032  13.726  1.00 91.03           H
ATOM   4227  CG  GLN A 277      -2.687  -7.496  13.523  1.00 91.03           C
ATOM   4228 1HG  GLN A 277      -2.620  -7.802  14.567  1.00 91.03           H
ATOM   4229 2HG  GLN A 277      -2.480  -8.380  12.918  1.00 91.03           H
ATOM   4230  CD  GLN A 277      -1.641  -6.418  13.233  1.00 91.03           C
ATOM   4231  OE1 GLN A 277      -1.856  -5.501  12.457  1.00 91.03           O
ATOM   4232  NE2 GLN A 277      -0.500  -6.578  13.897  1.00 91.03           N
ATOM   4233 1HE2 GLN A 277      -0.388  -7.353  14.519  1.00 91.03           H
ATOM   4234 2HE2 GLN A 277       0.246  -5.923  13.775  1.00 91.03           H
ATOM   4235  HN  GLN A 277      -4.630  -9.065  11.978  1.00 91.03           H
ATOM   4236  N   THR A 278      -7.242  -7.340  12.675  1.00 92.32           N
ATOM   4237  CA  THR A 278      -8.551  -6.711  12.619  1.00 92.32           C
ATOM   4238  C   THR A 278      -9.542  -7.461  13.512  1.00 92.32           C
ATOM   4239  O   THR A 278     -10.302  -6.844  14.256  1.00 92.32           O
ATOM   4240  HA  THR A 278      -8.465  -5.700  13.016  1.00 92.32           H
ATOM   4241  CB  THR A 278      -8.983  -6.649  11.152  1.00 92.32           C
ATOM   4242  HB  THR A 278      -9.133  -7.650  10.748  1.00 92.32           H
ATOM   4243  OG1 THR A 278      -7.964  -5.877  10.523  1.00 92.32           O
ATOM   4244  HG1 THR A 278      -7.282  -6.482  10.110  1.00 92.32           H
ATOM   4245  CG2 THR A 278     -10.255  -5.823  10.951  1.00 92.32           C
ATOM   4246 1HG2 THR A 278     -10.083  -4.802  11.293  1.00 92.32           H
ATOM   4247 2HG2 THR A 278     -11.070  -6.265  11.522  1.00 92.32           H
ATOM   4248 3HG2 THR A 278     -10.517  -5.811   9.893  1.00 92.32           H
ATOM   4249  HN  THR A 278      -6.939  -7.762  11.821  1.00 92.32           H
ATOM   4250  N   ILE A 279      -9.500  -8.781  13.410  1.00 92.66           N
ATOM   4251  CA  ILE A 279     -10.393  -9.621  14.190  1.00 92.66           C
ATOM   4252  C   ILE A 279     -10.044  -9.488  15.674  1.00 92.66           C
ATOM   4253  O   ILE A 279     -10.933  -9.372  16.516  1.00 92.66           O
ATOM   4254  HA  ILE A 279     -11.406  -9.250  14.039  1.00 92.66           H
ATOM   4255  CB  ILE A 279     -10.357 -11.062  13.677  1.00 92.66           C
ATOM   4256  HB  ILE A 279      -9.320 -11.398  13.672  1.00 92.66           H
ATOM   4257  CG1 ILE A 279     -10.865 -11.144  12.236  1.00 92.66           C
ATOM   4258 1HG1 ILE A 279     -11.945 -10.998  12.219  1.00 92.66           H
ATOM   4259 2HG1 ILE A 279     -10.426 -10.340  11.646  1.00 92.66           H
ATOM   4260  CG2 ILE A 279     -11.130 -11.996  14.611  1.00 92.66           C
ATOM   4261 1HG2 ILE A 279     -10.683 -11.968  15.604  1.00 92.66           H
ATOM   4262 2HG2 ILE A 279     -12.169 -11.671  14.671  1.00 92.66           H
ATOM   4263 3HG2 ILE A 279     -11.089 -13.014  14.223  1.00 92.66           H
ATOM   4264  CD1 ILE A 279     -10.518 -12.495  11.608  1.00 92.66           C
ATOM   4265 1HD1 ILE A 279      -9.436 -12.626  11.605  1.00 92.66           H
ATOM   4266 2HD1 ILE A 279     -10.979 -13.294  12.187  1.00 92.66           H
ATOM   4267 3HD1 ILE A 279     -10.890 -12.526  10.584  1.00 92.66           H
ATOM   4268  HN  ILE A 279      -8.872  -9.276  12.809  1.00 92.66           H
ATOM   4269  N   ASP A 280      -8.748  -9.510  15.949  1.00 91.81           N
ATOM   4270  CA  ASP A 280      -8.274  -9.453  17.321  1.00 91.81           C
ATOM   4271  C   ASP A 280      -8.644  -8.099  17.929  1.00 91.81           C
ATOM   4272  O   ASP A 280      -8.923  -8.006  19.123  1.00 91.81           O
ATOM   4273  HA  ASP A 280      -8.762 -10.286  17.828  1.00 91.81           H
ATOM   4274  CB  ASP A 280      -6.752  -9.599  17.384  1.00 91.81           C
ATOM   4275 1HB  ASP A 280      -6.448 -10.508  16.864  1.00 91.81           H
ATOM   4276 2HB  ASP A 280      -6.281  -8.763  16.867  1.00 91.81           H
ATOM   4277  CG  ASP A 280      -6.265  -9.648  18.834  1.00 91.81           C
ATOM   4278  OD1 ASP A 280      -6.841 -10.453  19.598  1.00 91.81           O
ATOM   4279  OD2 ASP A 280      -5.329  -8.881  19.144  1.00 91.81           O
ATOM   4280  HN  ASP A 280      -8.030  -9.565  15.255  1.00 91.81           H
ATOM   4281  N   ALA A 281      -8.636  -7.083  17.079  1.00 91.36           N
ATOM   4282  CA  ALA A 281      -8.972  -5.739  17.517  1.00 91.36           C
ATOM   4283  C   ALA A 281     -10.398  -5.728  18.070  1.00 91.36           C
ATOM   4284  O   ALA A 281     -10.716  -4.943  18.961  1.00 91.36           O
ATOM   4285  HA  ALA A 281      -8.280  -5.466  18.314  1.00 91.36           H
ATOM   4286  CB  ALA A 281      -8.791  -4.762  16.352  1.00 91.36           C
ATOM   4287 1HB  ALA A 281      -7.755  -4.786  16.016  1.00 91.36           H
ATOM   4288 2HB  ALA A 281      -9.447  -5.051  15.531  1.00 91.36           H
ATOM   4289 3HB  ALA A 281      -9.043  -3.754  16.681  1.00 91.36           H
ATOM   4290  HN  ALA A 281      -8.405  -7.166  16.110  1.00 91.36           H
ATOM   4291  N   TYR A 282     -11.219  -6.611  17.519  1.00 81.31           N
ATOM   4292  CA  TYR A 282     -12.611  -6.693  17.926  1.00 81.31           C
ATOM   4293  C   TYR A 282     -12.801  -7.743  19.023  1.00 81.31           C
ATOM   4294  O   TYR A 282     -13.430  -7.472  20.044  1.00 81.31           O
ATOM   4295  HA  TYR A 282     -12.907  -5.718  18.312  1.00 81.31           H
ATOM   4296  CB  TYR A 282     -13.389  -7.127  16.682  1.00 81.31           C
ATOM   4297 1HB  TYR A 282     -13.175  -6.430  15.871  1.00 81.31           H
ATOM   4298 2HB  TYR A 282     -13.030  -8.105  16.364  1.00 81.31           H
ATOM   4299  CG  TYR A 282     -14.903  -7.198  16.888  1.00 81.31           C
ATOM   4300  CD1 TYR A 282     -15.522  -8.421  17.047  1.00 81.31           C
ATOM   4301  HD1 TYR A 282     -14.931  -9.337  17.025  1.00 81.31           H
ATOM   4302  CD2 TYR A 282     -15.651  -6.038  16.916  1.00 81.31           C
ATOM   4303  HD2 TYR A 282     -15.163  -5.071  16.791  1.00 81.31           H
ATOM   4304  CE1 TYR A 282     -16.947  -8.488  17.241  1.00 81.31           C
ATOM   4305  HE1 TYR A 282     -17.448  -9.448  17.367  1.00 81.31           H
ATOM   4306  CE2 TYR A 282     -17.076  -6.105  17.110  1.00 81.31           C
ATOM   4307  HE2 TYR A 282     -17.679  -5.197  17.134  1.00 81.31           H
ATOM   4308  CZ  TYR A 282     -17.654  -7.326  17.263  1.00 81.31           C
ATOM   4309  OH  TYR A 282     -19.000  -7.389  17.447  1.00 81.31           O
ATOM   4310  HH  TYR A 282     -19.387  -6.467  17.462  1.00 81.31           H
ATOM   4311  HN  TYR A 282     -10.947  -7.260  16.809  1.00 81.31           H
ATOM   4312  N   ALA A 283     -12.244  -8.920  18.774  1.00 89.43           N
ATOM   4313  CA  ALA A 283     -12.559 -10.083  19.585  1.00 89.43           C
ATOM   4314  C   ALA A 283     -11.575 -10.167  20.753  1.00 89.43           C
ATOM   4315  O   ALA A 283     -11.866 -10.793  21.771  1.00 89.43           O
ATOM   4316  HA  ALA A 283     -13.567  -9.950  19.979  1.00 89.43           H
ATOM   4317  CB  ALA A 283     -12.534 -11.338  18.710  1.00 89.43           C
ATOM   4318 1HB  ALA A 283     -13.272 -11.240  17.913  1.00 89.43           H
ATOM   4319 2HB  ALA A 283     -11.542 -11.457  18.274  1.00 89.43           H
ATOM   4320 3HB  ALA A 283     -12.771 -12.210  19.319  1.00 89.43           H
ATOM   4321  HN  ALA A 283     -11.590  -9.084  18.035  1.00 89.43           H
ATOM   4322  N   MET A 284     -10.429  -9.528  20.567  1.00 82.92           N
ATOM   4323  CA  MET A 284      -9.393  -9.536  21.586  1.00 82.92           C
ATOM   4324  C   MET A 284      -9.132 -10.956  22.091  1.00 82.92           C
ATOM   4325  O   MET A 284      -9.026 -11.181  23.296  1.00 82.92           O
ATOM   4326  HA  MET A 284      -8.500  -9.146  21.099  1.00 82.92           H
ATOM   4327  CB  MET A 284      -9.821  -8.648  22.756  1.00 82.92           C
ATOM   4328 1HB  MET A 284     -10.715  -9.062  23.223  1.00 82.92           H
ATOM   4329 2HB  MET A 284      -9.040  -8.640  23.516  1.00 82.92           H
ATOM   4330  CG  MET A 284     -10.100  -7.219  22.287  1.00 82.92           C
ATOM   4331 1HG  MET A 284      -9.197  -6.787  21.854  1.00 82.92           H
ATOM   4332 2HG  MET A 284     -10.857  -7.225  21.503  1.00 82.92           H
ATOM   4333  SD  MET A 284     -10.653  -6.222  23.661  1.00 82.92           S
ATOM   4334  CE  MET A 284     -11.017  -4.696  22.810  1.00 82.92           C
ATOM   4335 1HE  MET A 284     -10.113  -4.324  22.328  1.00 82.92           H
ATOM   4336 2HE  MET A 284     -11.783  -4.875  22.055  1.00 82.92           H
ATOM   4337 3HE  MET A 284     -11.378  -3.958  23.526  1.00 82.92           H
ATOM   4338  HN  MET A 284     -10.205  -9.012  19.740  1.00 82.92           H
ATOM   4339  N   PHE A 285      -9.037 -11.878  21.144  1.00 85.29           N
ATOM   4340  CA  PHE A 285      -8.974 -13.291  21.479  1.00 85.29           C
ATOM   4341  C   PHE A 285      -7.538 -13.717  21.791  1.00 85.29           C
ATOM   4342  O   PHE A 285      -7.312 -14.796  22.337  1.00 85.29           O
ATOM   4343  HA  PHE A 285      -9.596 -13.442  22.362  1.00 85.29           H
ATOM   4344  CB  PHE A 285      -9.468 -14.063  20.255  1.00 85.29           C
ATOM   4345 1HB  PHE A 285      -9.612 -15.108  20.530  1.00 85.29           H
ATOM   4346 2HB  PHE A 285     -10.443 -13.674  19.961  1.00 85.29           H
ATOM   4347  CG  PHE A 285      -8.524 -13.994  19.052  1.00 85.29           C
ATOM   4348  CD1 PHE A 285      -8.659 -12.996  18.139  1.00 85.29           C
ATOM   4349  HD1 PHE A 285      -9.440 -12.245  18.263  1.00 85.29           H
ATOM   4350  CD2 PHE A 285      -7.551 -14.930  18.897  1.00 85.29           C
ATOM   4351  HD2 PHE A 285      -7.443 -15.731  19.630  1.00 85.29           H
ATOM   4352  CE1 PHE A 285      -7.783 -12.931  17.023  1.00 85.29           C
ATOM   4353  HE1 PHE A 285      -7.892 -12.131  16.291  1.00 85.29           H
ATOM   4354  CE2 PHE A 285      -6.675 -14.866  17.782  1.00 85.29           C
ATOM   4355  HE2 PHE A 285      -5.894 -15.617  17.657  1.00 85.29           H
ATOM   4356  CZ  PHE A 285      -6.810 -13.868  16.868  1.00 85.29           C
ATOM   4357  HZ  PHE A 285      -6.137 -13.818  16.012  1.00 85.29           H
ATOM   4358  HN  PHE A 285      -9.003 -11.674  20.166  1.00 85.29           H
ATOM   4359  N   ILE A 286      -6.605 -12.848  21.430  1.00 86.30           N
ATOM   4360  CA  ILE A 286      -5.199 -13.112  21.684  1.00 86.30           C
ATOM   4361  C   ILE A 286      -4.843 -12.644  23.096  1.00 86.30           C
ATOM   4362  O   ILE A 286      -4.707 -11.447  23.342  1.00 86.30           O
ATOM   4363  HA  ILE A 286      -5.054 -14.191  21.630  1.00 86.30           H
ATOM   4364  CB  ILE A 286      -4.331 -12.484  20.591  1.00 86.30           C
ATOM   4365  HB  ILE A 286      -4.507 -11.408  20.592  1.00 86.30           H
ATOM   4366  CG1 ILE A 286      -4.727 -13.006  19.209  1.00 86.30           C
ATOM   4367 1HG1 ILE A 286      -4.518 -14.074  19.146  1.00 86.30           H
ATOM   4368 2HG1 ILE A 286      -5.800 -12.882  19.063  1.00 86.30           H
ATOM   4369  CG2 ILE A 286      -2.844 -12.699  20.881  1.00 86.30           C
ATOM   4370 1HG2 ILE A 286      -2.590 -12.240  21.836  1.00 86.30           H
ATOM   4371 2HG2 ILE A 286      -2.633 -13.767  20.924  1.00 86.30           H
ATOM   4372 3HG2 ILE A 286      -2.250 -12.243  20.089  1.00 86.30           H
ATOM   4373  CD1 ILE A 286      -3.968 -12.266  18.105  1.00 86.30           C
ATOM   4374 1HD1 ILE A 286      -4.199 -11.202  18.156  1.00 86.30           H
ATOM   4375 2HD1 ILE A 286      -2.896 -12.412  18.241  1.00 86.30           H
ATOM   4376 3HD1 ILE A 286      -4.268 -12.656  17.133  1.00 86.30           H
ATOM   4377  HN  ILE A 286      -6.797 -11.979  20.974  1.00 86.30           H
ATOM   4378  N   SER A 287      -4.703 -13.614  23.988  1.00 84.77           N
ATOM   4379  CA  SER A 287      -4.364 -13.317  25.370  1.00 84.77           C
ATOM   4380  C   SER A 287      -2.934 -13.773  25.667  1.00 84.77           C
ATOM   4381  O   SER A 287      -2.354 -13.390  26.681  1.00 84.77           O
ATOM   4382  HA  SER A 287      -4.446 -12.233  25.460  1.00 84.77           H
ATOM   4383  CB  SER A 287      -5.345 -13.985  26.334  1.00 84.77           C
ATOM   4384 1HB  SER A 287      -5.050 -13.767  27.361  1.00 84.77           H
ATOM   4385 2HB  SER A 287      -6.339 -13.560  26.192  1.00 84.77           H
ATOM   4386  OG  SER A 287      -5.402 -15.396  26.146  1.00 84.77           O
ATOM   4387  HG  SER A 287      -6.076 -15.797  26.767  1.00 84.77           H
ATOM   4388  HN  SER A 287      -4.818 -14.585  23.781  1.00 84.77           H
ATOM   4389  N   ASN A 288      -2.407 -14.586  24.763  1.00 86.13           N
ATOM   4390  CA  ASN A 288      -1.086 -15.162  24.954  1.00 86.13           C
ATOM   4391  C   ASN A 288      -0.030 -14.197  24.411  1.00 86.13           C
ATOM   4392  O   ASN A 288      -0.067 -13.828  23.238  1.00 86.13           O
ATOM   4393  HA  ASN A 288      -0.994 -15.318  26.029  1.00 86.13           H
ATOM   4394  CB  ASN A 288      -0.949 -16.487  24.201  1.00 86.13           C
ATOM   4395 1HB  ASN A 288      -1.790 -17.136  24.444  1.00 86.13           H
ATOM   4396 2HB  ASN A 288      -0.986 -16.304  23.127  1.00 86.13           H
ATOM   4397  CG  ASN A 288       0.364 -17.187  24.559  1.00 86.13           C
ATOM   4398  OD1 ASN A 288       1.399 -16.567  24.741  1.00 86.13           O
ATOM   4399  ND2 ASN A 288       0.263 -18.510  24.650  1.00 86.13           N
ATOM   4400 1HD2 ASN A 288      -0.617 -18.957  24.488  1.00 86.13           H
ATOM   4401 2HD2 ASN A 288       1.068 -19.058  24.879  1.00 86.13           H
ATOM   4402  HN  ASN A 288      -2.865 -14.852  23.915  1.00 86.13           H
ATOM   4403  N   CYS A 289       0.886 -13.817  25.289  1.00 91.19           N
ATOM   4404  CA  CYS A 289       1.890 -12.826  24.941  1.00 91.19           C
ATOM   4405  C   CYS A 289       2.764 -13.400  23.824  1.00 91.19           C
ATOM   4406  O   CYS A 289       3.148 -12.684  22.901  1.00 91.19           O
ATOM   4407  HA  CYS A 289       1.353 -11.943  24.596  1.00 91.19           H
ATOM   4408  CB  CYS A 289       2.719 -12.410  26.158  1.00 91.19           C
ATOM   4409 1HB  CYS A 289       2.064 -12.032  26.942  1.00 91.19           H
ATOM   4410 2HB  CYS A 289       3.240 -13.276  26.567  1.00 91.19           H
ATOM   4411  SG  CYS A 289       3.929 -11.123  25.680  1.00 91.19           S
ATOM   4412  HN  CYS A 289       0.948 -14.172  26.221  1.00 91.19           H
ATOM   4413  N   ALA A 290       3.054 -14.688  23.946  1.00 93.28           N
ATOM   4414  CA  ALA A 290       3.946 -15.346  23.006  1.00 93.28           C
ATOM   4415  C   ALA A 290       3.346 -15.268  21.600  1.00 93.28           C
ATOM   4416  O   ALA A 290       4.054 -14.991  20.634  1.00 93.28           O
ATOM   4417  HA  ALA A 290       4.895 -14.810  23.017  1.00 93.28           H
ATOM   4418  CB  ALA A 290       4.188 -16.788  23.456  1.00 93.28           C
ATOM   4419 1HB  ALA A 290       4.642 -16.787  24.447  1.00 93.28           H
ATOM   4420 2HB  ALA A 290       3.239 -17.322  23.492  1.00 93.28           H
ATOM   4421 3HB  ALA A 290       4.857 -17.281  22.751  1.00 93.28           H
ATOM   4422  HN  ALA A 290       2.693 -15.277  24.669  1.00 93.28           H
ATOM   4423  N   VAL A 291       2.046 -15.516  21.532  1.00 93.46           N
ATOM   4424  CA  VAL A 291       1.343 -15.479  20.261  1.00 93.46           C
ATOM   4425  C   VAL A 291       1.346 -14.046  19.723  1.00 93.46           C
ATOM   4426  O   VAL A 291       1.578 -13.826  18.536  1.00 93.46           O
ATOM   4427  HA  VAL A 291       1.888 -16.116  19.564  1.00 93.46           H
ATOM   4428  CB  VAL A 291      -0.066 -16.053  20.425  1.00 93.46           C
ATOM   4429  HB  VAL A 291      -0.584 -15.460  21.179  1.00 93.46           H
ATOM   4430  CG1 VAL A 291      -0.856 -15.947  19.119  1.00 93.46           C
ATOM   4431 1HG1 VAL A 291      -0.937 -14.900  18.827  1.00 93.46           H
ATOM   4432 2HG1 VAL A 291      -0.341 -16.503  18.336  1.00 93.46           H
ATOM   4433 3HG1 VAL A 291      -1.854 -16.362  19.264  1.00 93.46           H
ATOM   4434  CG2 VAL A 291      -0.014 -17.500  20.919  1.00 93.46           C
ATOM   4435 1HG2 VAL A 291       0.530 -18.110  20.198  1.00 93.46           H
ATOM   4436 2HG2 VAL A 291       0.493 -17.537  21.883  1.00 93.46           H
ATOM   4437 3HG2 VAL A 291      -1.029 -17.883  21.027  1.00 93.46           H
ATOM   4438  HN  VAL A 291       1.477 -15.740  22.323  1.00 93.46           H
ATOM   4439  N   SER A 292       1.086 -13.110  20.623  1.00 93.64           N
ATOM   4440  CA  SER A 292       1.014 -11.708  20.246  1.00 93.64           C
ATOM   4441  C   SER A 292       2.360 -11.249  19.681  1.00 93.64           C
ATOM   4442  O   SER A 292       2.406 -10.530  18.684  1.00 93.64           O
ATOM   4443  HA  SER A 292       0.240 -11.654  19.482  1.00 93.64           H
ATOM   4444  CB  SER A 292       0.615 -10.837  21.439  1.00 93.64           C
ATOM   4445 1HB  SER A 292      -0.295 -11.234  21.888  1.00 93.64           H
ATOM   4446 2HB  SER A 292       1.393 -10.884  22.200  1.00 93.64           H
ATOM   4447  OG  SER A 292       0.404  -9.479  21.060  1.00 93.64           O
ATOM   4448  HG  SER A 292      -0.444  -9.398  20.536  1.00 93.64           H
ATOM   4449  HN  SER A 292       0.926 -13.295  21.593  1.00 93.64           H
ATOM   4450  N   THR A 293       3.423 -11.685  20.342  1.00 89.99           N
ATOM   4451  CA  THR A 293       4.764 -11.291  19.945  1.00 89.99           C
ATOM   4452  C   THR A 293       5.067 -11.782  18.528  1.00 89.99           C
ATOM   4453  O   THR A 293       5.578 -11.028  17.702  1.00 89.99           O
ATOM   4454  HA  THR A 293       4.810 -10.202  19.922  1.00 89.99           H
ATOM   4455  CB  THR A 293       5.743 -11.822  20.994  1.00 89.99           C
ATOM   4456  HB  THR A 293       5.709 -12.910  21.042  1.00 89.99           H
ATOM   4457  OG1 THR A 293       5.373 -11.141  22.190  1.00 89.99           O
ATOM   4458  HG1 THR A 293       4.715 -11.690  22.706  1.00 89.99           H
ATOM   4459  CG2 THR A 293       7.181 -11.367  20.736  1.00 89.99           C
ATOM   4460 1HG2 THR A 293       7.227 -10.278  20.755  1.00 89.99           H
ATOM   4461 2HG2 THR A 293       7.506 -11.728  19.760  1.00 89.99           H
ATOM   4462 3HG2 THR A 293       7.834 -11.772  21.510  1.00 89.99           H
ATOM   4463  HN  THR A 293       3.378 -12.294  21.133  1.00 89.99           H
ATOM   4464  N   ASN A 294       4.737 -13.043  18.290  1.00 92.23           N
ATOM   4465  CA  ASN A 294       5.028 -13.663  17.008  1.00 92.23           C
ATOM   4466  C   ASN A 294       4.219 -12.965  15.913  1.00 92.23           C
ATOM   4467  O   ASN A 294       4.710 -12.772  14.802  1.00 92.23           O
ATOM   4468  HA  ASN A 294       6.103 -13.547  16.871  1.00 92.23           H
ATOM   4469  CB  ASN A 294       4.640 -15.143  17.012  1.00 92.23           C
ATOM   4470 1HB  ASN A 294       3.639 -15.259  17.429  1.00 92.23           H
ATOM   4471 2HB  ASN A 294       4.604 -15.516  15.989  1.00 92.23           H
ATOM   4472  CG  ASN A 294       5.637 -15.970  17.827  1.00 92.23           C
ATOM   4473  OD1 ASN A 294       6.760 -15.565  18.077  1.00 92.23           O
ATOM   4474  ND2 ASN A 294       5.165 -17.147  18.226  1.00 92.23           N
ATOM   4475 1HD2 ASN A 294       4.233 -17.420  17.986  1.00 92.23           H
ATOM   4476 2HD2 ASN A 294       5.742 -17.761  18.765  1.00 92.23           H
ATOM   4477  HN  ASN A 294       4.281 -13.636  18.953  1.00 92.23           H
ATOM   4478  N   ILE A 295       2.994 -12.606  16.265  1.00 92.18           N
ATOM   4479  CA  ILE A 295       2.106 -11.950  15.321  1.00 92.18           C
ATOM   4480  C   ILE A 295       2.700 -10.597  14.923  1.00 92.18           C
ATOM   4481  O   ILE A 295       2.682 -10.227  13.750  1.00 92.18           O
ATOM   4482  HA  ILE A 295       2.053 -12.578  14.432  1.00 92.18           H
ATOM   4483  CB  ILE A 295       0.690 -11.855  15.893  1.00 92.18           C
ATOM   4484  HB  ILE A 295       0.763 -11.532  16.932  1.00 92.18           H
ATOM   4485  CG1 ILE A 295       0.005 -13.223  15.891  1.00 92.18           C
ATOM   4486 1HG1 ILE A 295      -0.174 -13.542  14.865  1.00 92.18           H
ATOM   4487 2HG1 ILE A 295       0.663 -13.963  16.346  1.00 92.18           H
ATOM   4488  CG2 ILE A 295      -0.133 -10.801  15.149  1.00 92.18           C
ATOM   4489 1HG2 ILE A 295       0.350  -9.828  15.247  1.00 92.18           H
ATOM   4490 2HG2 ILE A 295      -0.199 -11.069  14.095  1.00 92.18           H
ATOM   4491 3HG2 ILE A 295      -1.134 -10.754  15.576  1.00 92.18           H
ATOM   4492  CD1 ILE A 295      -1.321 -13.173  16.654  1.00 92.18           C
ATOM   4493 1HD1 ILE A 295      -1.135 -12.877  17.686  1.00 92.18           H
ATOM   4494 2HD1 ILE A 295      -1.984 -12.449  16.182  1.00 92.18           H
ATOM   4495 3HD1 ILE A 295      -1.786 -14.158  16.637  1.00 92.18           H
ATOM   4496  HN  ILE A 295       2.606 -12.756  17.175  1.00 92.18           H
ATOM   4497  N   ASP A 296       3.214  -9.896  15.924  1.00 93.53           N
ATOM   4498  CA  ASP A 296       3.762  -8.568  15.703  1.00 93.53           C
ATOM   4499  C   ASP A 296       4.971  -8.670  14.770  1.00 93.53           C
ATOM   4500  O   ASP A 296       5.141  -7.841  13.877  1.00 93.53           O
ATOM   4501  HA  ASP A 296       2.947  -7.990  15.267  1.00 93.53           H
ATOM   4502  CB  ASP A 296       4.231  -7.940  17.017  1.00 93.53           C
ATOM   4503 1HB  ASP A 296       4.729  -8.693  17.627  1.00 93.53           H
ATOM   4504 2HB  ASP A 296       4.964  -7.161  16.810  1.00 93.53           H
ATOM   4505  CG  ASP A 296       3.052  -7.347  17.791  1.00 93.53           C
ATOM   4506  OD1 ASP A 296       1.905  -7.664  17.410  1.00 93.53           O
ATOM   4507  OD2 ASP A 296       3.325  -6.589  18.747  1.00 93.53           O
ATOM   4508  HN  ASP A 296       3.258 -10.219  16.869  1.00 93.53           H
ATOM   4509  N   ILE A 297       5.779  -9.692  15.009  1.00 93.39           N
ATOM   4510  CA  ILE A 297       6.952  -9.928  14.185  1.00 93.39           C
ATOM   4511  C   ILE A 297       6.510 -10.251  12.756  1.00 93.39           C
ATOM   4512  O   ILE A 297       7.061  -9.716  11.796  1.00 93.39           O
ATOM   4513  HA  ILE A 297       7.529  -9.003  14.166  1.00 93.39           H
ATOM   4514  CB  ILE A 297       7.840 -11.004  14.812  1.00 93.39           C
ATOM   4515  HB  ILE A 297       7.213 -11.858  15.069  1.00 93.39           H
ATOM   4516  CG1 ILE A 297       8.474 -10.502  16.111  1.00 93.39           C
ATOM   4517 1HG1 ILE A 297       9.189  -9.710  15.888  1.00 93.39           H
ATOM   4518 2HG1 ILE A 297       7.706 -10.069  16.751  1.00 93.39           H
ATOM   4519  CG2 ILE A 297       8.890 -11.498  13.815  1.00 93.39           C
ATOM   4520 1HG2 ILE A 297       8.392 -11.921  12.943  1.00 93.39           H
ATOM   4521 2HG2 ILE A 297       9.518 -10.663  13.505  1.00 93.39           H
ATOM   4522 3HG2 ILE A 297       9.508 -12.262  14.287  1.00 93.39           H
ATOM   4523  CD1 ILE A 297       9.181 -11.640  16.851  1.00 93.39           C
ATOM   4524 1HD1 ILE A 297       8.458 -12.420  17.093  1.00 93.39           H
ATOM   4525 2HD1 ILE A 297       9.964 -12.055  16.217  1.00 93.39           H
ATOM   4526 3HD1 ILE A 297       9.623 -11.256  17.770  1.00 93.39           H
ATOM   4527  HN  ILE A 297       5.642 -10.352  15.748  1.00 93.39           H
ATOM   4528  N   CYS A 298       5.519 -11.126  12.661  1.00 94.95           N
ATOM   4529  CA  CYS A 298       5.007 -11.539  11.366  1.00 94.95           C
ATOM   4530  C   CYS A 298       4.538 -10.291  10.614  1.00 94.95           C
ATOM   4531  O   CYS A 298       4.764 -10.165   9.412  1.00 94.95           O
ATOM   4532  HA  CYS A 298       5.833 -12.019  10.841  1.00 94.95           H
ATOM   4533  CB  CYS A 298       3.890 -12.576  11.503  1.00 94.95           C
ATOM   4534 1HB  CYS A 298       3.182 -12.260  12.270  1.00 94.95           H
ATOM   4535 2HB  CYS A 298       3.335 -12.650  10.568  1.00 94.95           H
ATOM   4536  SG  CYS A 298       4.599 -14.205  11.940  1.00 94.95           S
ATOM   4537  HG  CYS A 298       4.820 -13.922  13.221  1.00 94.95           H
ATOM   4538  HN  CYS A 298       5.069 -11.549  13.448  1.00 94.95           H
ATOM   4539  N   PHE A 299       3.894  -9.401  11.354  1.00 93.99           N
ATOM   4540  CA  PHE A 299       3.386  -8.171  10.772  1.00 93.99           C
ATOM   4541  C   PHE A 299       4.521  -7.340  10.170  1.00 93.99           C
ATOM   4542  O   PHE A 299       4.423  -6.879   9.034  1.00 93.99           O
ATOM   4543  HA  PHE A 299       2.686  -8.450   9.985  1.00 93.99           H
ATOM   4544  CB  PHE A 299       2.733  -7.376  11.904  1.00 93.99           C
ATOM   4545 1HB  PHE A 299       1.932  -7.974  12.340  1.00 93.99           H
ATOM   4546 2HB  PHE A 299       3.470  -7.210  12.690  1.00 93.99           H
ATOM   4547  CG  PHE A 299       2.161  -6.026  11.468  1.00 93.99           C
ATOM   4548  CD1 PHE A 299       2.889  -4.890  11.645  1.00 93.99           C
ATOM   4549  HD1 PHE A 299       3.878  -4.942  12.098  1.00 93.99           H
ATOM   4550  CD2 PHE A 299       0.926  -5.961  10.902  1.00 93.99           C
ATOM   4551  HD2 PHE A 299       0.343  -6.871  10.760  1.00 93.99           H
ATOM   4552  CE1 PHE A 299       2.358  -3.637  11.240  1.00 93.99           C
ATOM   4553  HE1 PHE A 299       2.941  -2.727  11.383  1.00 93.99           H
ATOM   4554  CE2 PHE A 299       0.396  -4.707  10.497  1.00 93.99           C
ATOM   4555  HE2 PHE A 299      -0.594  -4.655  10.044  1.00 93.99           H
ATOM   4556  CZ  PHE A 299       1.123  -3.572  10.675  1.00 93.99           C
ATOM   4557  HZ  PHE A 299       0.716  -2.610  10.364  1.00 93.99           H
ATOM   4558  HN  PHE A 299       3.717  -9.510  12.333  1.00 93.99           H
ATOM   4559  N   GLN A 300       5.572  -7.174  10.959  1.00 90.71           N
ATOM   4560  CA  GLN A 300       6.686  -6.333  10.554  1.00 90.71           C
ATOM   4561  C   GLN A 300       7.333  -6.885   9.283  1.00 90.71           C
ATOM   4562  O   GLN A 300       7.688  -6.126   8.382  1.00 90.71           O
ATOM   4563  HA  GLN A 300       6.252  -5.354  10.354  1.00 90.71           H
ATOM   4564  CB  GLN A 300       7.714  -6.205  11.681  1.00 90.71           C
ATOM   4565 1HB  GLN A 300       7.949  -7.192  12.078  1.00 90.71           H
ATOM   4566 2HB  GLN A 300       8.642  -5.791  11.286  1.00 90.71           H
ATOM   4567  CG  GLN A 300       7.187  -5.309  12.804  1.00 90.71           C
ATOM   4568 1HG  GLN A 300       6.952  -4.322  12.407  1.00 90.71           H
ATOM   4569 2HG  GLN A 300       6.259  -5.723  13.199  1.00 90.71           H
ATOM   4570  CD  GLN A 300       8.214  -5.181  13.930  1.00 90.71           C
ATOM   4571  OE1 GLN A 300       9.330  -5.668  13.847  1.00 90.71           O
ATOM   4572  NE2 GLN A 300       7.778  -4.499  14.986  1.00 90.71           N
ATOM   4573 1HE2 GLN A 300       6.850  -4.125  14.991  1.00 90.71           H
ATOM   4574 2HE2 GLN A 300       8.377  -4.361  15.774  1.00 90.71           H
ATOM   4575  HN  GLN A 300       5.670  -7.601  11.858  1.00 90.71           H
ATOM   4576  N   VAL A 301       7.467  -8.203   9.249  1.00 95.52           N
ATOM   4577  CA  VAL A 301       8.123  -8.861   8.132  1.00 95.52           C
ATOM   4578  C   VAL A 301       7.278  -8.678   6.870  1.00 95.52           C
ATOM   4579  O   VAL A 301       7.780  -8.227   5.842  1.00 95.52           O
ATOM   4580  HA  VAL A 301       9.086  -8.373   7.983  1.00 95.52           H
ATOM   4581  CB  VAL A 301       8.384 -10.330   8.470  1.00 95.52           C
ATOM   4582  HB  VAL A 301       7.436 -10.779   8.767  1.00 95.52           H
ATOM   4583  CG1 VAL A 301       8.901 -11.090   7.246  1.00 95.52           C
ATOM   4584 1HG1 VAL A 301       8.160 -11.041   6.448  1.00 95.52           H
ATOM   4585 2HG1 VAL A 301       9.833 -10.639   6.905  1.00 95.52           H
ATOM   4586 3HG1 VAL A 301       9.078 -12.132   7.514  1.00 95.52           H
ATOM   4587  CG2 VAL A 301       9.354 -10.459   9.645  1.00 95.52           C
ATOM   4588 1HG2 VAL A 301      10.302  -9.986   9.388  1.00 95.52           H
ATOM   4589 2HG2 VAL A 301       8.930  -9.969  10.522  1.00 95.52           H
ATOM   4590 3HG2 VAL A 301       9.522 -11.513   9.864  1.00 95.52           H
ATOM   4591  HN  VAL A 301       7.137  -8.817   9.966  1.00 95.52           H
ATOM   4592  N   THR A 302       6.008  -9.038   6.990  1.00 94.77           N
ATOM   4593  CA  THR A 302       5.127  -9.068   5.835  1.00 94.77           C
ATOM   4594  C   THR A 302       4.890  -7.652   5.307  1.00 94.77           C
ATOM   4595  O   THR A 302       4.719  -7.454   4.105  1.00 94.77           O
ATOM   4596  HA  THR A 302       5.621  -9.627   5.040  1.00 94.77           H
ATOM   4597  CB  THR A 302       3.840  -9.788   6.241  1.00 94.77           C
ATOM   4598  HB  THR A 302       3.133  -9.818   5.412  1.00 94.77           H
ATOM   4599  OG1 THR A 302       3.400  -9.085   7.400  1.00 94.77           O
ATOM   4600  HG1 THR A 302       2.489  -9.400   7.666  1.00 94.77           H
ATOM   4601  CG2 THR A 302       4.098 -11.210   6.743  1.00 94.77           C
ATOM   4602 1HG2 THR A 302       4.752 -11.175   7.615  1.00 94.77           H
ATOM   4603 2HG2 THR A 302       4.574 -11.793   5.955  1.00 94.77           H
ATOM   4604 3HG2 THR A 302       3.151 -11.676   7.018  1.00 94.77           H
ATOM   4605  HN  THR A 302       5.582  -9.304   7.854  1.00 94.77           H
ATOM   4606  N   GLN A 303       4.889  -6.703   6.232  1.00 91.94           N
ATOM   4607  CA  GLN A 303       4.749  -5.303   5.867  1.00 91.94           C
ATOM   4608  C   GLN A 303       5.936  -4.856   5.012  1.00 91.94           C
ATOM   4609  O   GLN A 303       5.762  -4.136   4.030  1.00 91.94           O
ATOM   4610  HA  GLN A 303       3.830  -5.246   5.284  1.00 91.94           H
ATOM   4611  CB  GLN A 303       4.608  -4.424   7.112  1.00 91.94           C
ATOM   4612 1HB  GLN A 303       3.761  -4.764   7.708  1.00 91.94           H
ATOM   4613 2HB  GLN A 303       5.496  -4.524   7.735  1.00 91.94           H
ATOM   4614  CG  GLN A 303       4.411  -2.956   6.727  1.00 91.94           C
ATOM   4615 1HG  GLN A 303       5.301  -2.587   6.218  1.00 91.94           H
ATOM   4616 2HG  GLN A 303       3.582  -2.869   6.024  1.00 91.94           H
ATOM   4617  CD  GLN A 303       4.131  -2.098   7.962  1.00 91.94           C
ATOM   4618  OE1 GLN A 303       4.937  -1.992   8.872  1.00 91.94           O
ATOM   4619  NE2 GLN A 303       2.946  -1.494   7.944  1.00 91.94           N
ATOM   4620 1HE2 GLN A 303       2.331  -1.623   7.166  1.00 91.94           H
ATOM   4621 2HE2 GLN A 303       2.671  -0.910   8.708  1.00 91.94           H
ATOM   4622  HN  GLN A 303       4.980  -6.877   7.212  1.00 91.94           H
ATOM   4623  N   THR A 304       7.116  -5.302   5.416  1.00 93.30           N
ATOM   4624  CA  THR A 304       8.336  -4.923   4.723  1.00 93.30           C
ATOM   4625  C   THR A 304       8.323  -5.458   3.289  1.00 93.30           C
ATOM   4626  O   THR A 304       8.691  -4.748   2.355  1.00 93.30           O
ATOM   4627  HA  THR A 304       8.371  -3.836   4.658  1.00 93.30           H
ATOM   4628  CB  THR A 304       9.523  -5.424   5.548  1.00 93.30           C
ATOM   4629  HB  THR A 304       9.552  -6.514   5.566  1.00 93.30           H
ATOM   4630  OG1 THR A 304       9.358  -4.791   6.814  1.00 93.30           O
ATOM   4631  HG1 THR A 304       8.973  -5.438   7.472  1.00 93.30           H
ATOM   4632  CG2 THR A 304      10.861  -4.887   5.035  1.00 93.30           C
ATOM   4633 1HG2 THR A 304      10.857  -3.798   5.080  1.00 93.30           H
ATOM   4634 2HG2 THR A 304      11.010  -5.208   4.003  1.00 93.30           H
ATOM   4635 3HG2 THR A 304      11.670  -5.273   5.655  1.00 93.30           H
ATOM   4636  HN  THR A 304       7.246  -5.909   6.199  1.00 93.30           H
ATOM   4637  N   ILE A 305       7.895  -6.706   3.161  1.00 93.09           N
ATOM   4638  CA  ILE A 305       7.797  -7.332   1.854  1.00 93.09           C
ATOM   4639  C   ILE A 305       6.879  -6.497   0.960  1.00 93.09           C
ATOM   4640  O   ILE A 305       7.146  -6.332  -0.229  1.00 93.09           O
ATOM   4641  HA  ILE A 305       8.796  -7.334   1.417  1.00 93.09           H
ATOM   4642  CB  ILE A 305       7.360  -8.792   1.991  1.00 93.09           C
ATOM   4643  HB  ILE A 305       6.468  -8.824   2.616  1.00 93.09           H
ATOM   4644  CG1 ILE A 305       8.435  -9.622   2.696  1.00 93.09           C
ATOM   4645 1HG1 ILE A 305       9.273  -9.789   2.019  1.00 93.09           H
ATOM   4646 2HG1 ILE A 305       8.823  -9.070   3.553  1.00 93.09           H
ATOM   4647  CG2 ILE A 305       6.981  -9.382   0.631  1.00 93.09           C
ATOM   4648 1HG2 ILE A 305       6.158  -8.809   0.204  1.00 93.09           H
ATOM   4649 2HG2 ILE A 305       7.841  -9.335  -0.037  1.00 93.09           H
ATOM   4650 3HG2 ILE A 305       6.675 -10.420   0.758  1.00 93.09           H
ATOM   4651  CD1 ILE A 305       7.873 -10.967   3.161  1.00 93.09           C
ATOM   4652 1HD1 ILE A 305       7.051 -10.796   3.856  1.00 93.09           H
ATOM   4653 2HD1 ILE A 305       7.508 -11.526   2.299  1.00 93.09           H
ATOM   4654 3HD1 ILE A 305       8.657 -11.537   3.659  1.00 93.09           H
ATOM   4655  HN  ILE A 305       7.619  -7.284   3.929  1.00 93.09           H
ATOM   4656  N   ALA A 306       5.815  -5.992   1.567  1.00 93.11           N
ATOM   4657  CA  ALA A 306       4.835  -5.210   0.832  1.00 93.11           C
ATOM   4658  C   ALA A 306       5.495  -3.932   0.312  1.00 93.11           C
ATOM   4659  O   ALA A 306       5.186  -3.471  -0.786  1.00 93.11           O
ATOM   4660  HA  ALA A 306       4.502  -5.808  -0.016  1.00 93.11           H
ATOM   4661  CB  ALA A 306       3.633  -4.920   1.733  1.00 93.11           C
ATOM   4662 1HB  ALA A 306       3.182  -5.860   2.052  1.00 93.11           H
ATOM   4663 2HB  ALA A 306       3.962  -4.360   2.609  1.00 93.11           H
ATOM   4664 3HB  ALA A 306       2.898  -4.333   1.182  1.00 93.11           H
ATOM   4665  HN  ALA A 306       5.618  -6.110   2.540  1.00 93.11           H
ATOM   4666  N   PHE A 307       6.393  -3.394   1.125  1.00 91.17           N
ATOM   4667  CA  PHE A 307       7.045  -2.139   0.795  1.00 91.17           C
ATOM   4668  C   PHE A 307       8.000  -2.311  -0.388  1.00 91.17           C
ATOM   4669  O   PHE A 307       8.204  -1.381  -1.166  1.00 91.17           O
ATOM   4670  HA  PHE A 307       6.263  -1.428   0.528  1.00 91.17           H
ATOM   4671  CB  PHE A 307       7.848  -1.715   2.026  1.00 91.17           C
ATOM   4672 1HB  PHE A 307       8.479  -2.546   2.340  1.00 91.17           H
ATOM   4673 2HB  PHE A 307       8.514  -0.897   1.749  1.00 91.17           H
ATOM   4674  CG  PHE A 307       6.986  -1.272   3.210  1.00 91.17           C
ATOM   4675  CD1 PHE A 307       5.640  -1.144   3.060  1.00 91.17           C
ATOM   4676  HD1 PHE A 307       5.176  -1.357   2.097  1.00 91.17           H
ATOM   4677  CD2 PHE A 307       7.565  -1.006   4.412  1.00 91.17           C
ATOM   4678  HD2 PHE A 307       8.643  -1.109   4.531  1.00 91.17           H
ATOM   4679  CE1 PHE A 307       4.840  -0.733   4.159  1.00 91.17           C
ATOM   4680  HE1 PHE A 307       3.761  -0.630   4.039  1.00 91.17           H
ATOM   4681  CE2 PHE A 307       6.764  -0.595   5.510  1.00 91.17           C
ATOM   4682  HE2 PHE A 307       7.229  -0.382   6.473  1.00 91.17           H
ATOM   4683  CZ  PHE A 307       5.419  -0.467   5.361  1.00 91.17           C
ATOM   4684  HZ  PHE A 307       4.804  -0.152   6.204  1.00 91.17           H
ATOM   4685  HN  PHE A 307       6.675  -3.802   1.994  1.00 91.17           H
ATOM   4686  N   PHE A 308       8.560  -3.508  -0.486  1.00 88.19           N
ATOM   4687  CA  PHE A 308       9.486  -3.815  -1.562  1.00 88.19           C
ATOM   4688  C   PHE A 308       8.806  -3.681  -2.926  1.00 88.19           C
ATOM   4689  O   PHE A 308       9.471  -3.452  -3.935  1.00 88.19           O
ATOM   4690  HA  PHE A 308      10.307  -3.101  -1.496  1.00 88.19           H
ATOM   4691  CB  PHE A 308       9.933  -5.266  -1.368  1.00 88.19           C
ATOM   4692 1HB  PHE A 308       9.123  -5.824  -0.898  1.00 88.19           H
ATOM   4693 2HB  PHE A 308      10.104  -5.716  -2.345  1.00 88.19           H
ATOM   4694  CG  PHE A 308      11.198  -5.420  -0.522  1.00 88.19           C
ATOM   4695  CD1 PHE A 308      12.414  -5.137  -1.060  1.00 88.19           C
ATOM   4696  HD1 PHE A 308      12.488  -4.800  -2.094  1.00 88.19           H
ATOM   4697  CD2 PHE A 308      11.107  -5.839   0.768  1.00 88.19           C
ATOM   4698  HD2 PHE A 308      10.132  -6.066   1.200  1.00 88.19           H
ATOM   4699  CE1 PHE A 308      13.589  -5.280  -0.275  1.00 88.19           C
ATOM   4700  HE1 PHE A 308      14.564  -5.053  -0.707  1.00 88.19           H
ATOM   4701  CE2 PHE A 308      12.281  -5.982   1.554  1.00 88.19           C
ATOM   4702  HE2 PHE A 308      12.208  -6.319   2.588  1.00 88.19           H
ATOM   4703  CZ  PHE A 308      13.497  -5.699   1.015  1.00 88.19           C
ATOM   4704  HZ  PHE A 308      14.399  -5.809   1.618  1.00 88.19           H
ATOM   4705  HN  PHE A 308       8.390  -4.259   0.153  1.00 88.19           H
ATOM   4706  N   HIS A 309       7.490  -3.830  -2.912  1.00 80.56           N
ATOM   4707  CA  HIS A 309       6.716  -3.759  -4.140  1.00 80.56           C
ATOM   4708  C   HIS A 309       6.934  -2.400  -4.807  1.00 80.56           C
ATOM   4709  O   HIS A 309       7.012  -2.310  -6.031  1.00 80.56           O
ATOM   4710  HA  HIS A 309       7.097  -4.542  -4.796  1.00 80.56           H
ATOM   4711  CB  HIS A 309       5.239  -4.057  -3.869  1.00 80.56           C
ATOM   4712 1HB  HIS A 309       5.155  -5.047  -3.421  1.00 80.56           H
ATOM   4713 2HB  HIS A 309       4.864  -3.342  -3.136  1.00 80.56           H
ATOM   4714  CG  HIS A 309       4.366  -4.000  -5.100  1.00 80.56           C
ATOM   4715  ND1 HIS A 309       4.486  -4.898  -6.146  1.00 80.56           N
ATOM   4716  HD1 HIS A 309       5.140  -5.653  -6.197  1.00 80.56           H
ATOM   4717  CD2 HIS A 309       3.358  -3.146  -5.439  1.00 80.56           C
ATOM   4718  HD2 HIS A 309       3.000  -2.312  -4.836  1.00 80.56           H
ATOM   4719  CE1 HIS A 309       3.587  -4.588  -7.069  1.00 80.56           C
ATOM   4720  HE1 HIS A 309       3.432  -5.109  -8.013  1.00 80.56           H
ATOM   4721  NE2 HIS A 309       2.889  -3.501  -6.629  1.00 80.56           N
ATOM   4722  HN  HIS A 309       6.954  -3.996  -2.084  1.00 80.56           H
ATOM   4723  N   SER A 310       7.027  -1.375  -3.972  1.00 85.86           N
ATOM   4724  CA  SER A 310       7.079  -0.010  -4.466  1.00 85.86           C
ATOM   4725  C   SER A 310       8.396   0.230  -5.207  1.00 85.86           C
ATOM   4726  O   SER A 310       8.488   1.128  -6.042  1.00 85.86           O
ATOM   4727  HA  SER A 310       6.234   0.083  -5.148  1.00 85.86           H
ATOM   4728  CB  SER A 310       6.922   0.996  -3.323  1.00 85.86           C
ATOM   4729 1HB  SER A 310       7.695   0.817  -2.575  1.00 85.86           H
ATOM   4730 2HB  SER A 310       7.076   2.005  -3.705  1.00 85.86           H
ATOM   4731  OG  SER A 310       5.639   0.911  -2.709  1.00 85.86           O
ATOM   4732  HG  SER A 310       4.948   1.321  -3.304  1.00 85.86           H
ATOM   4733  HN  SER A 310       7.067  -1.466  -2.977  1.00 85.86           H
ATOM   4734  N   CYS A 311       9.382  -0.590  -4.874  1.00 88.63           N
ATOM   4735  CA  CYS A 311      10.690  -0.478  -5.497  1.00 88.63           C
ATOM   4736  C   CYS A 311      10.757  -1.473  -6.657  1.00 88.63           C
ATOM   4737  O   CYS A 311      11.629  -1.370  -7.518  1.00 88.63           O
ATOM   4738  HA  CYS A 311      10.778   0.546  -5.859  1.00 88.63           H
ATOM   4739  CB  CYS A 311      11.818  -0.703  -4.487  1.00 88.63           C
ATOM   4740 1HB  CYS A 311      12.759  -0.330  -4.892  1.00 88.63           H
ATOM   4741 2HB  CYS A 311      11.618  -0.141  -3.575  1.00 88.63           H
ATOM   4742  SG  CYS A 311      11.967  -2.486  -4.102  1.00 88.63           S
ATOM   4743  HG  CYS A 311      13.026  -2.368  -3.306  1.00 88.63           H
ATOM   4744  HN  CYS A 311       9.298  -1.319  -4.195  1.00 88.63           H
ATOM   4745  N   LEU A 312       9.823  -2.414  -6.643  1.00 85.87           N
ATOM   4746  CA  LEU A 312       9.864  -3.522  -7.581  1.00 85.87           C
ATOM   4747  C   LEU A 312       9.276  -3.072  -8.921  1.00 85.87           C
ATOM   4748  O   LEU A 312       9.735  -3.500  -9.979  1.00 85.87           O
ATOM   4749  HA  LEU A 312      10.911  -3.783  -7.734  1.00 85.87           H
ATOM   4750  CB  LEU A 312       9.173  -4.751  -6.988  1.00 85.87           C
ATOM   4751 1HB  LEU A 312       8.237  -4.432  -6.529  1.00 85.87           H
ATOM   4752 2HB  LEU A 312       8.913  -5.426  -7.804  1.00 85.87           H
ATOM   4753  CG  LEU A 312       9.976  -5.537  -5.950  1.00 85.87           C
ATOM   4754  HG  LEU A 312      10.231  -4.862  -5.134  1.00 85.87           H
ATOM   4755  CD1 LEU A 312       9.141  -6.672  -5.354  1.00 85.87           C
ATOM   4756 1HD1 LEU A 312       8.256  -6.256  -4.870  1.00 85.87           H
ATOM   4757 2HD1 LEU A 312       8.834  -7.353  -6.147  1.00 85.87           H
ATOM   4758 3HD1 LEU A 312       9.736  -7.214  -4.619  1.00 85.87           H
ATOM   4759  CD2 LEU A 312      11.291  -6.045  -6.544  1.00 85.87           C
ATOM   4760 1HD2 LEU A 312      11.079  -6.699  -7.390  1.00 85.87           H
ATOM   4761 2HD2 LEU A 312      11.889  -5.198  -6.881  1.00 85.87           H
ATOM   4762 3HD2 LEU A 312      11.843  -6.600  -5.785  1.00 85.87           H
ATOM   4763  HN  LEU A 312       9.052  -2.426  -6.007  1.00 85.87           H
ATOM   4764  N   ASN A 313       8.269  -2.216  -8.831  1.00 81.46           N
ATOM   4765  CA  ASN A 313       7.507  -1.831 -10.007  1.00 81.46           C
ATOM   4766  C   ASN A 313       8.467  -1.339 -11.092  1.00 81.46           C
ATOM   4767  O   ASN A 313       8.455  -1.846 -12.213  1.00 81.46           O
ATOM   4768  HA  ASN A 313       6.966  -2.728 -10.305  1.00 81.46           H
ATOM   4769  CB  ASN A 313       6.535  -0.694  -9.685  1.00 81.46           C
ATOM   4770 1HB  ASN A 313       7.015   0.022  -9.017  1.00 81.46           H
ATOM   4771 2HB  ASN A 313       6.283  -0.156 -10.600  1.00 81.46           H
ATOM   4772  CG  ASN A 313       5.259  -1.231  -9.034  1.00 81.46           C
ATOM   4773  OD1 ASN A 313       4.841  -2.355  -9.261  1.00 81.46           O
ATOM   4774  ND2 ASN A 313       4.665  -0.368  -8.215  1.00 81.46           N
ATOM   4775 1HD2 ASN A 313       5.061   0.539  -8.072  1.00 81.46           H
ATOM   4776 2HD2 ASN A 313       3.824  -0.627  -7.741  1.00 81.46           H
ATOM   4777  HN  ASN A 313       7.972  -1.789  -7.977  1.00 81.46           H
ATOM   4778  N   PRO A 314       9.313  -0.347 -10.782  1.00 82.88           N
ATOM   4779  CA  PRO A 314      10.220   0.214 -11.786  1.00 82.88           C
ATOM   4780  C   PRO A 314      11.050  -0.857 -12.476  1.00 82.88           C
ATOM   4781  O   PRO A 314      11.248  -0.809 -13.688  1.00 82.88           O
ATOM   4782  HA  PRO A 314       9.648   0.688 -12.584  1.00 82.88           H
ATOM   4783  CB  PRO A 314      11.093   1.182 -10.986  1.00 82.88           C
ATOM   4784 1HB  PRO A 314      12.002   0.699 -10.627  1.00 82.88           H
ATOM   4785 2HB  PRO A 314      11.404   2.035 -11.590  1.00 82.88           H
ATOM   4786  CG  PRO A 314      10.188   1.606  -9.836  1.00 82.88           C
ATOM   4787 1HG  PRO A 314      10.759   2.007  -8.998  1.00 82.88           H
ATOM   4788 2HG  PRO A 314       9.493   2.390 -10.136  1.00 82.88           H
ATOM   4789  CD  PRO A 314       9.471   0.315  -9.474  1.00 82.88           C
ATOM   4790 1HD  PRO A 314      10.057  -0.293  -8.786  1.00 82.88           H
ATOM   4791 2HD  PRO A 314       8.513   0.506  -8.990  1.00 82.88           H
ATOM   4792  N   VAL A 315      11.517  -1.804 -11.676  1.00 83.90           N
ATOM   4793  CA  VAL A 315      12.389  -2.850 -12.184  1.00 83.90           C
ATOM   4794  C   VAL A 315      11.617  -3.708 -13.188  1.00 83.90           C
ATOM   4795  O   VAL A 315      12.159  -4.103 -14.219  1.00 83.90           O
ATOM   4796  HA  VAL A 315      13.217  -2.366 -12.700  1.00 83.90           H
ATOM   4797  CB  VAL A 315      12.964  -3.662 -11.022  1.00 83.90           C
ATOM   4798  HB  VAL A 315      12.132  -4.117 -10.485  1.00 83.90           H
ATOM   4799  CG1 VAL A 315      13.865  -4.788 -11.533  1.00 83.90           C
ATOM   4800 1HG1 VAL A 315      13.286  -5.455 -12.172  1.00 83.90           H
ATOM   4801 2HG1 VAL A 315      14.690  -4.363 -12.105  1.00 83.90           H
ATOM   4802 3HG1 VAL A 315      14.261  -5.349 -10.687  1.00 83.90           H
ATOM   4803  CG2 VAL A 315      13.717  -2.760 -10.042  1.00 83.90           C
ATOM   4804 1HG2 VAL A 315      14.537  -2.264 -10.562  1.00 83.90           H
ATOM   4805 2HG2 VAL A 315      13.036  -2.010  -9.641  1.00 83.90           H
ATOM   4806 3HG2 VAL A 315      14.116  -3.362  -9.226  1.00 83.90           H
ATOM   4807  HN  VAL A 315      11.310  -1.864 -10.699  1.00 83.90           H
ATOM   4808  N   LEU A 316      10.362  -3.972 -12.852  1.00 82.73           N
ATOM   4809  CA  LEU A 316       9.520  -4.803 -13.695  1.00 82.73           C
ATOM   4810  C   LEU A 316       9.427  -4.179 -15.089  1.00 82.73           C
ATOM   4811  O   LEU A 316       9.489  -4.884 -16.094  1.00 82.73           O
ATOM   4812  HA  LEU A 316      10.005  -5.775 -13.784  1.00 82.73           H
ATOM   4813  CB  LEU A 316       8.161  -5.034 -13.033  1.00 82.73           C
ATOM   4814 1HB  LEU A 316       7.710  -4.063 -12.824  1.00 82.73           H
ATOM   4815 2HB  LEU A 316       7.512  -5.539 -13.748  1.00 82.73           H
ATOM   4816  CG  LEU A 316       8.175  -5.847 -11.736  1.00 82.73           C
ATOM   4817  HG  LEU A 316       8.820  -5.336 -11.021  1.00 82.73           H
ATOM   4818  CD1 LEU A 316       6.778  -5.916 -11.117  1.00 82.73           C
ATOM   4819 1HD1 LEU A 316       6.429  -4.908 -10.894  1.00 82.73           H
ATOM   4820 2HD1 LEU A 316       6.092  -6.391 -11.819  1.00 82.73           H
ATOM   4821 3HD1 LEU A 316       6.817  -6.499 -10.197  1.00 82.73           H
ATOM   4822  CD2 LEU A 316       8.770  -7.237 -11.968  1.00 82.73           C
ATOM   4823 1HD2 LEU A 316       8.171  -7.770 -12.707  1.00 82.73           H
ATOM   4824 2HD2 LEU A 316       9.793  -7.139 -12.330  1.00 82.73           H
ATOM   4825 3HD2 LEU A 316       8.768  -7.794 -11.030  1.00 82.73           H
ATOM   4826  HN  LEU A 316       9.922  -3.629 -12.022  1.00 82.73           H
ATOM   4827  N   TYR A 317       9.280  -2.862 -15.104  1.00 75.75           N
ATOM   4828  CA  TYR A 317       9.125  -2.141 -16.355  1.00 75.75           C
ATOM   4829  C   TYR A 317      10.382  -2.266 -17.220  1.00 75.75           C
ATOM   4830  O   TYR A 317      10.291  -2.363 -18.443  1.00 75.75           O
ATOM   4831  HA  TYR A 317       8.280  -2.573 -16.891  1.00 75.75           H
ATOM   4832  CB  TYR A 317       8.928  -0.672 -15.974  1.00 75.75           C
ATOM   4833 1HB  TYR A 317       9.817  -0.320 -15.451  1.00 75.75           H
ATOM   4834 2HB  TYR A 317       8.838  -0.080 -16.885  1.00 75.75           H
ATOM   4835  CG  TYR A 317       7.702  -0.417 -15.094  1.00 75.75           C
ATOM   4836  CD1 TYR A 317       6.649  -1.309 -15.103  1.00 75.75           C
ATOM   4837  HD1 TYR A 317       6.691  -2.195 -15.736  1.00 75.75           H
ATOM   4838  CD2 TYR A 317       7.650   0.705 -14.293  1.00 75.75           C
ATOM   4839  HD2 TYR A 317       8.482   1.409 -14.286  1.00 75.75           H
ATOM   4840  CE1 TYR A 317       5.496  -1.069 -14.275  1.00 75.75           C
ATOM   4841  HE1 TYR A 317       4.657  -1.766 -14.272  1.00 75.75           H
ATOM   4842  CE2 TYR A 317       6.496   0.945 -13.465  1.00 75.75           C
ATOM   4843  HE2 TYR A 317       6.442   1.827 -12.827  1.00 75.75           H
ATOM   4844  CZ  TYR A 317       5.476   0.046 -13.496  1.00 75.75           C
ATOM   4845  OH  TYR A 317       4.387   0.272 -12.714  1.00 75.75           O
ATOM   4846  HH  TYR A 317       4.487   1.143 -12.232  1.00 75.75           H
ATOM   4847  HN  TYR A 317       9.266  -2.291 -14.283  1.00 75.75           H
ATOM   4848  N   VAL A 318      11.525  -2.260 -16.550  1.00 76.68           N
ATOM   4849  CA  VAL A 318      12.799  -2.325 -17.245  1.00 76.68           C
ATOM   4850  C   VAL A 318      12.909  -3.664 -17.978  1.00 76.68           C
ATOM   4851  O   VAL A 318      13.262  -3.704 -19.155  1.00 76.68           O
ATOM   4852  HA  VAL A 318      12.815  -1.520 -17.980  1.00 76.68           H
ATOM   4853  CB  VAL A 318      13.945  -2.088 -16.259  1.00 76.68           C
ATOM   4854  HB  VAL A 318      13.826  -2.787 -15.432  1.00 76.68           H
ATOM   4855  CG1 VAL A 318      15.299  -2.363 -16.916  1.00 76.68           C
ATOM   4856 1HG1 VAL A 318      15.336  -3.400 -17.252  1.00 76.68           H
ATOM   4857 2HG1 VAL A 318      15.430  -1.700 -17.771  1.00 76.68           H
ATOM   4858 3HG1 VAL A 318      16.096  -2.187 -16.194  1.00 76.68           H
ATOM   4859  CG2 VAL A 318      13.892  -0.670 -15.687  1.00 76.68           C
ATOM   4860 1HG2 VAL A 318      13.974   0.053 -16.499  1.00 76.68           H
ATOM   4861 2HG2 VAL A 318      12.946  -0.524 -15.165  1.00 76.68           H
ATOM   4862 3HG2 VAL A 318      14.717  -0.528 -14.990  1.00 76.68           H
ATOM   4863  HN  VAL A 318      11.589  -2.213 -15.553  1.00 76.68           H
ATOM   4864  N   PHE A 319      12.599  -4.727 -17.250  1.00 75.22           N
ATOM   4865  CA  PHE A 319      12.828  -6.071 -17.754  1.00 75.22           C
ATOM   4866  C   PHE A 319      11.709  -6.497 -18.707  1.00 75.22           C
ATOM   4867  O   PHE A 319      11.962  -7.171 -19.704  1.00 75.22           O
ATOM   4868  HA  PHE A 319      13.776  -6.057 -18.291  1.00 75.22           H
ATOM   4869  CB  PHE A 319      12.834  -7.007 -16.543  1.00 75.22           C
ATOM   4870 1HB  PHE A 319      12.021  -6.725 -15.874  1.00 75.22           H
ATOM   4871 2HB  PHE A 319      12.631  -8.023 -16.882  1.00 75.22           H
ATOM   4872  CG  PHE A 319      14.147  -7.000 -15.758  1.00 75.22           C
ATOM   4873  CD1 PHE A 319      15.276  -7.511 -16.317  1.00 75.22           C
ATOM   4874  HD1 PHE A 319      15.246  -7.926 -17.325  1.00 75.22           H
ATOM   4875  CD2 PHE A 319      14.185  -6.482 -14.501  1.00 75.22           C
ATOM   4876  HD2 PHE A 319      13.280  -6.072 -14.053  1.00 75.22           H
ATOM   4877  CE1 PHE A 319      16.495  -7.505 -15.588  1.00 75.22           C
ATOM   4878  HE1 PHE A 319      17.400  -7.915 -16.036  1.00 75.22           H
ATOM   4879  CE2 PHE A 319      15.404  -6.475 -13.773  1.00 75.22           C
ATOM   4880  HE2 PHE A 319      15.434  -6.060 -12.765  1.00 75.22           H
ATOM   4881  CZ  PHE A 319      16.533  -6.987 -14.332  1.00 75.22           C
ATOM   4882  HZ  PHE A 319      17.469  -6.981 -13.772  1.00 75.22           H
ATOM   4883  HN  PHE A 319      12.199  -4.681 -16.335  1.00 75.22           H
ATOM   4884  N   VAL A 320      10.497  -6.085 -18.367  1.00 77.97           N
ATOM   4885  CA  VAL A 320       9.315  -6.608 -19.032  1.00 77.97           C
ATOM   4886  C   VAL A 320       8.880  -5.635 -20.130  1.00 77.97           C
ATOM   4887  O   VAL A 320       8.296  -6.044 -21.132  1.00 77.97           O
ATOM   4888  HA  VAL A 320       9.590  -7.557 -19.494  1.00 77.97           H
ATOM   4889  CB  VAL A 320       8.215  -6.882 -18.005  1.00 77.97           C
ATOM   4890  HB  VAL A 320       7.873  -5.923 -17.616  1.00 77.97           H
ATOM   4891  CG1 VAL A 320       7.018  -7.578 -18.657  1.00 77.97           C
ATOM   4892 1HG1 VAL A 320       6.612  -6.941 -19.443  1.00 77.97           H
ATOM   4893 2HG1 VAL A 320       7.339  -8.526 -19.087  1.00 77.97           H
ATOM   4894 3HG1 VAL A 320       6.250  -7.761 -17.905  1.00 77.97           H
ATOM   4895  CG2 VAL A 320       8.753  -7.702 -16.831  1.00 77.97           C
ATOM   4896 1HG2 VAL A 320       9.134  -8.655 -17.197  1.00 77.97           H
ATOM   4897 2HG2 VAL A 320       9.557  -7.152 -16.342  1.00 77.97           H
ATOM   4898 3HG2 VAL A 320       7.950  -7.882 -16.116  1.00 77.97           H
ATOM   4899  HN  VAL A 320      10.315  -5.409 -17.653  1.00 77.97           H
ATOM   4900  N   GLY A 321       9.182  -4.365 -19.903  1.00 79.16           N
ATOM   4901  CA  GLY A 321       8.662  -3.309 -20.755  1.00 79.16           C
ATOM   4902  C   GLY A 321       9.633  -2.997 -21.896  1.00 79.16           C
ATOM   4903  O   GLY A 321      10.565  -2.213 -21.726  1.00 79.16           O
ATOM   4904 1HA  GLY A 321       7.698  -3.609 -21.166  1.00 79.16           H
ATOM   4905 2HA  GLY A 321       8.491  -2.410 -20.163  1.00 79.16           H
ATOM   4906  HN  GLY A 321       9.768  -4.054 -19.155  1.00 79.16           H
ATOM   4907  N   GLU A 322       9.382  -3.629 -23.034  1.00 69.23           N
ATOM   4908  CA  GLU A 322      10.130  -3.322 -24.241  1.00 69.23           C
ATOM   4909  C   GLU A 322      10.010  -1.834 -24.576  1.00 69.23           C
ATOM   4910  O   GLU A 322      11.006  -1.183 -24.890  1.00 69.23           O
ATOM   4911  HA  GLU A 322      11.166  -3.567 -24.010  1.00 69.23           H
ATOM   4912  CB  GLU A 322       9.659  -4.187 -25.412  1.00 69.23           C
ATOM   4913 1HB  GLU A 322       8.571  -4.165 -25.471  1.00 69.23           H
ATOM   4914 2HB  GLU A 322      10.147  -3.859 -26.330  1.00 69.23           H
ATOM   4915  CG  GLU A 322      10.060  -5.649 -25.210  1.00 69.23           C
ATOM   4916 1HG  GLU A 322      11.134  -5.715 -25.036  1.00 69.23           H
ATOM   4917 2HG  GLU A 322       9.569  -6.045 -24.321  1.00 69.23           H
ATOM   4918  CD  GLU A 322       9.683  -6.495 -26.427  1.00 69.23           C
ATOM   4919  OE1 GLU A 322      10.040  -7.693 -26.419  1.00 69.23           O
ATOM   4920  OE2 GLU A 322       9.045  -5.925 -27.339  1.00 69.23           O
ATOM   4921  HN  GLU A 322       8.683  -4.336 -23.138  1.00 69.23           H
ATOM   4922  N   ARG A 323       8.784  -1.339 -24.497  1.00 66.28           N
ATOM   4923  CA  ARG A 323       8.517   0.053 -24.818  1.00 66.28           C
ATOM   4924  C   ARG A 323       9.272   0.974 -23.857  1.00 66.28           C
ATOM   4925  O   ARG A 323       9.875   1.958 -24.281  1.00 66.28           O
ATOM   4926  HA  ARG A 323       8.873   0.177 -25.841  1.00 66.28           H
ATOM   4927  CB  ARG A 323       7.020   0.359 -24.737  1.00 66.28           C
ATOM   4928 1HB  ARG A 323       6.469  -0.331 -25.376  1.00 66.28           H
ATOM   4929 2HB  ARG A 323       6.667   0.201 -23.718  1.00 66.28           H
ATOM   4930  CG  ARG A 323       6.731   1.800 -25.165  1.00 66.28           C
ATOM   4931 1HG  ARG A 323       7.257   2.491 -24.506  1.00 66.28           H
ATOM   4932 2HG  ARG A 323       7.112   1.967 -26.172  1.00 66.28           H
ATOM   4933  CD  ARG A 323       5.230   2.093 -25.125  1.00 66.28           C
ATOM   4934 1HD  ARG A 323       4.709   1.460 -25.844  1.00 66.28           H
ATOM   4935 2HD  ARG A 323       4.830   1.853 -24.140  1.00 66.28           H
ATOM   4936  NE  ARG A 323       4.984   3.519 -25.436  1.00 66.28           N
ATOM   4937  HE  ARG A 323       5.692   4.018 -25.935  1.00 66.28           H
ATOM   4938  CZ  ARG A 323       3.872   4.182 -25.091  1.00 66.28           C
ATOM   4939  NH1 ARG A 323       2.891   3.563 -24.422  1.00 66.28           N
ATOM   4940 1HH1 ARG A 323       2.985   2.598 -24.176  1.00 66.28           H
ATOM   4941 2HH1 ARG A 323       2.064   4.065 -24.168  1.00 66.28           H
ATOM   4942  NH2 ARG A 323       3.757   5.475 -25.426  1.00 66.28           N
ATOM   4943 1HH2 ARG A 323       2.934   5.984 -25.176  1.00 66.28           H
ATOM   4944 2HH2 ARG A 323       4.494   5.930 -25.926  1.00 66.28           H
ATOM   4945  HN  ARG A 323       7.983  -1.870 -24.221  1.00 66.28           H
ATOM   4946  N   PHE A 324       9.213   0.620 -22.582  1.00 80.67           N
ATOM   4947  CA  PHE A 324       9.825   1.440 -21.549  1.00 80.67           C
ATOM   4948  C   PHE A 324      11.349   1.448 -21.688  1.00 80.67           C
ATOM   4949  O   PHE A 324      11.982   2.494 -21.552  1.00 80.67           O
ATOM   4950  HA  PHE A 324       9.445   2.454 -21.673  1.00 80.67           H
ATOM   4951  CB  PHE A 324       9.452   0.816 -20.203  1.00 80.67           C
ATOM   4952 1HB  PHE A 324       8.368   0.704 -20.154  1.00 80.67           H
ATOM   4953 2HB  PHE A 324       9.878  -0.185 -20.147  1.00 80.67           H
ATOM   4954  CG  PHE A 324       9.921   1.624 -18.992  1.00 80.67           C
ATOM   4955  CD1 PHE A 324      11.087   1.301 -18.370  1.00 80.67           C
ATOM   4956  HD1 PHE A 324      11.687   0.468 -18.735  1.00 80.67           H
ATOM   4957  CD2 PHE A 324       9.173   2.664 -18.536  1.00 80.67           C
ATOM   4958  HD2 PHE A 324       8.238   2.922 -19.034  1.00 80.67           H
ATOM   4959  CE1 PHE A 324      11.523   2.051 -17.246  1.00 80.67           C
ATOM   4960  HE1 PHE A 324      12.458   1.793 -16.747  1.00 80.67           H
ATOM   4961  CE2 PHE A 324       9.609   3.414 -17.411  1.00 80.67           C
ATOM   4962  HE2 PHE A 324       9.009   4.247 -17.046  1.00 80.67           H
ATOM   4963  CZ  PHE A 324      10.775   3.091 -16.790  1.00 80.67           C
ATOM   4964  HZ  PHE A 324      11.110   3.667 -15.927  1.00 80.67           H
ATOM   4965  HN  PHE A 324       8.759  -0.207 -22.250  1.00 80.67           H
ATOM   4966  N   ARG A 325      11.893   0.271 -21.958  1.00 76.92           N
ATOM   4967  CA  ARG A 325      13.329   0.133 -22.135  1.00 76.92           C
ATOM   4968  C   ARG A 325      13.822   1.082 -23.230  1.00 76.92           C
ATOM   4969  O   ARG A 325      14.820   1.778 -23.049  1.00 76.92           O
ATOM   4970  HA  ARG A 325      13.756   0.395 -21.167  1.00 76.92           H
ATOM   4971  CB  ARG A 325      13.703  -1.303 -22.509  1.00 76.92           C
ATOM   4972 1HB  ARG A 325      13.038  -1.663 -23.294  1.00 76.92           H
ATOM   4973 2HB  ARG A 325      14.715  -1.326 -22.912  1.00 76.92           H
ATOM   4974  CG  ARG A 325      13.611  -2.227 -21.293  1.00 76.92           C
ATOM   4975 1HG  ARG A 325      14.030  -1.727 -20.419  1.00 76.92           H
ATOM   4976 2HG  ARG A 325      12.565  -2.437 -21.069  1.00 76.92           H
ATOM   4977  CD  ARG A 325      14.358  -3.539 -21.544  1.00 76.92           C
ATOM   4978 1HD  ARG A 325      15.412  -3.336 -21.735  1.00 76.92           H
ATOM   4979 2HD  ARG A 325      14.310  -4.170 -20.656  1.00 76.92           H
ATOM   4980  NE  ARG A 325      13.762  -4.247 -22.699  1.00 76.92           N
ATOM   4981  HE  ARG A 325      13.696  -3.755 -23.567  1.00 76.92           H
ATOM   4982  CZ  ARG A 325      13.307  -5.506 -22.654  1.00 76.92           C
ATOM   4983  NH1 ARG A 325      13.370  -6.213 -21.518  1.00 76.92           N
ATOM   4984 1HH1 ARG A 325      13.760  -5.801 -20.694  1.00 76.92           H
ATOM   4985 2HH1 ARG A 325      13.028  -7.152 -21.493  1.00 76.92           H
ATOM   4986  NH2 ARG A 325      12.786  -6.049 -23.764  1.00 76.92           N
ATOM   4987 1HH2 ARG A 325      12.442  -6.987 -23.747  1.00 76.92           H
ATOM   4988 2HH2 ARG A 325      12.742  -5.515 -24.608  1.00 76.92           H
ATOM   4989  HN  ARG A 325      11.372  -0.577 -22.055  1.00 76.92           H
ATOM   4990  N   ARG A 326      13.100   1.079 -24.340  1.00 69.48           N
ATOM   4991  CA  ARG A 326      13.498   1.868 -25.494  1.00 69.48           C
ATOM   4992  C   ARG A 326      13.426   3.361 -25.166  1.00 69.48           C
ATOM   4993  O   ARG A 326      14.328   4.121 -25.516  1.00 69.48           O
ATOM   4994  HA  ARG A 326      14.523   1.561 -25.701  1.00 69.48           H
ATOM   4995  CB  ARG A 326      12.602   1.574 -26.698  1.00 69.48           C
ATOM   4996 1HB  ARG A 326      12.441   0.499 -26.782  1.00 69.48           H
ATOM   4997 2HB  ARG A 326      11.624   2.032 -26.550  1.00 69.48           H
ATOM   4998  CG  ARG A 326      13.228   2.103 -27.990  1.00 69.48           C
ATOM   4999 1HG  ARG A 326      13.364   3.182 -27.917  1.00 69.48           H
ATOM   5000 2HG  ARG A 326      14.217   1.665 -28.125  1.00 69.48           H
ATOM   5001  CD  ARG A 326      12.351   1.775 -29.200  1.00 69.48           C
ATOM   5002 1HD  ARG A 326      11.381   2.264 -29.099  1.00 69.48           H
ATOM   5003 2HD  ARG A 326      12.810   2.162 -30.109  1.00 69.48           H
ATOM   5004  NE  ARG A 326      12.168   0.310 -29.310  1.00 69.48           N
ATOM   5005  HE  ARG A 326      12.916  -0.279 -29.004  1.00 69.48           H
ATOM   5006  CZ  ARG A 326      11.065  -0.275 -29.795  1.00 69.48           C
ATOM   5007  NH1 ARG A 326      10.032   0.466 -30.220  1.00 69.48           N
ATOM   5008 1HH1 ARG A 326      10.082   1.464 -30.176  1.00 69.48           H
ATOM   5009 2HH1 ARG A 326       9.213   0.022 -30.580  1.00 69.48           H
ATOM   5010  NH2 ARG A 326      11.009  -1.613 -29.849  1.00 69.48           N
ATOM   5011 1HH2 ARG A 326      10.193  -2.065 -30.208  1.00 69.48           H
ATOM   5012 2HH2 ARG A 326      11.784  -2.159 -29.530  1.00 69.48           H
ATOM   5013  HN  ARG A 326      12.258   0.553 -24.459  1.00 69.48           H
ATOM   5014  N   ASP A 327      12.345   3.737 -24.499  1.00 80.02           N
ATOM   5015  CA  ASP A 327      12.102   5.136 -24.194  1.00 80.02           C
ATOM   5016  C   ASP A 327      13.093   5.601 -23.126  1.00 80.02           C
ATOM   5017  O   ASP A 327      13.518   6.756 -23.128  1.00 80.02           O
ATOM   5018  HA  ASP A 327      12.232   5.662 -25.140  1.00 80.02           H
ATOM   5019  CB  ASP A 327      10.688   5.344 -23.649  1.00 80.02           C
ATOM   5020 1HB  ASP A 327      10.498   4.638 -22.841  1.00 80.02           H
ATOM   5021 2HB  ASP A 327      10.601   6.345 -23.226  1.00 80.02           H
ATOM   5022  CG  ASP A 327       9.643   5.158 -24.751  1.00 80.02           C
ATOM   5023  OD1 ASP A 327      10.054   5.172 -25.932  1.00 80.02           O
ATOM   5024  OD2 ASP A 327       8.456   5.005 -24.389  1.00 80.02           O
ATOM   5025  HN  ASP A 327      11.644   3.104 -24.168  1.00 80.02           H
ATOM   5026  N   LEU A 328      13.434   4.678 -22.238  1.00 82.28           N
ATOM   5027  CA  LEU A 328      14.412   4.961 -21.202  1.00 82.28           C
ATOM   5028  C   LEU A 328      15.751   5.313 -21.852  1.00 82.28           C
ATOM   5029  O   LEU A 328      16.322   6.367 -21.576  1.00 82.28           O
ATOM   5030  HA  LEU A 328      14.058   5.831 -20.648  1.00 82.28           H
ATOM   5031  CB  LEU A 328      14.495   3.797 -20.212  1.00 82.28           C
ATOM   5032 1HB  LEU A 328      13.528   3.695 -19.720  1.00 82.28           H
ATOM   5033 2HB  LEU A 328      14.666   2.880 -20.774  1.00 82.28           H
ATOM   5034  CG  LEU A 328      15.576   3.910 -19.134  1.00 82.28           C
ATOM   5035  HG  LEU A 328      16.536   4.061 -19.627  1.00 82.28           H
ATOM   5036  CD1 LEU A 328      15.332   5.126 -18.238  1.00 82.28           C
ATOM   5037 1HD1 LEU A 328      15.346   6.032 -18.844  1.00 82.28           H
ATOM   5038 2HD1 LEU A 328      14.361   5.030 -17.752  1.00 82.28           H
ATOM   5039 3HD1 LEU A 328      16.114   5.182 -17.481  1.00 82.28           H
ATOM   5040  CD2 LEU A 328      15.681   2.615 -18.326  1.00 82.28           C
ATOM   5041 1HD2 LEU A 328      14.726   2.409 -17.844  1.00 82.28           H
ATOM   5042 2HD2 LEU A 328      15.937   1.791 -18.993  1.00 82.28           H
ATOM   5043 3HD2 LEU A 328      16.456   2.722 -17.567  1.00 82.28           H
ATOM   5044  HN  LEU A 328      13.055   3.753 -22.221  1.00 82.28           H
ATOM   5045  N   VAL A 329      16.215   4.409 -22.703  1.00 82.37           N
ATOM   5046  CA  VAL A 329      17.518   4.567 -23.326  1.00 82.37           C
ATOM   5047  C   VAL A 329      17.527   5.849 -24.161  1.00 82.37           C
ATOM   5048  O   VAL A 329      18.540   6.544 -24.227  1.00 82.37           O
ATOM   5049  HA  VAL A 329      18.255   4.663 -22.529  1.00 82.37           H
ATOM   5050  CB  VAL A 329      17.862   3.320 -24.143  1.00 82.37           C
ATOM   5051  HB  VAL A 329      17.046   3.142 -24.844  1.00 82.37           H
ATOM   5052  CG1 VAL A 329      19.141   3.532 -24.955  1.00 82.37           C
ATOM   5053 1HG1 VAL A 329      19.003   4.370 -25.638  1.00 82.37           H
ATOM   5054 2HG1 VAL A 329      19.969   3.747 -24.279  1.00 82.37           H
ATOM   5055 3HG1 VAL A 329      19.363   2.630 -25.525  1.00 82.37           H
ATOM   5056  CG2 VAL A 329      17.983   2.090 -23.240  1.00 82.37           C
ATOM   5057 1HG2 VAL A 329      18.770   2.255 -22.505  1.00 82.37           H
ATOM   5058 2HG2 VAL A 329      17.036   1.922 -22.727  1.00 82.37           H
ATOM   5059 3HG2 VAL A 329      18.228   1.218 -23.846  1.00 82.37           H
ATOM   5060  HN  VAL A 329      15.717   3.583 -22.968  1.00 82.37           H
ATOM   5061  N   LYS A 330      16.387   6.124 -24.778  1.00 75.86           N
ATOM   5062  CA  LYS A 330      16.245   7.321 -25.589  1.00 75.86           C
ATOM   5063  C   LYS A 330      16.431   8.556 -24.705  1.00 75.86           C
[truncated: 117,478 more chars]
