# Supplementary material for: Noncanonical roles of chemokine regions in CCR9 activation revealed by structural modeling and mutational mapping
Source: Nat Commun. 2025 Aug 18;16:7695. doi: 10.1038/s41467-025-62321-9 (PMC12361432; doi:10.1038/s41467-025-62321-9)
Supplement: Supplementary file 7 — Supplementary Data 5 [file 41467_2025_62321_MOESM7_ESM.zip › CCR9_CCL25x1P6_07_rnk1.pdb]

ATOM      1  N   GLU A  20      -5.797  -6.871  58.251  1.00 51.25           N
ATOM      2  CA  GLU A  20      -6.055  -7.695  57.082  1.00 51.25           C
ATOM      3  C   GLU A  20      -6.534  -9.085  57.507  1.00 51.25           C
ATOM      4  O   GLU A  20      -5.744  -9.899  57.982  1.00 51.25           O
ATOM      5  HA  GLU A  20      -6.846  -7.182  56.535  1.00 51.25           H
ATOM      6  CB  GLU A  20      -4.812  -7.791  56.194  1.00 51.25           C
ATOM      7 1HB  GLU A  20      -3.918  -7.818  56.816  1.00 51.25           H
ATOM      8 2HB  GLU A  20      -4.901  -8.651  55.530  1.00 51.25           H
ATOM      9  CG  GLU A  20      -4.686  -6.562  55.293  1.00 51.25           C
ATOM     10 1HG  GLU A  20      -5.650  -6.343  54.833  1.00 51.25           H
ATOM     11 2HG  GLU A  20      -4.414  -5.693  55.893  1.00 51.25           H
ATOM     12  CD  GLU A  20      -3.635  -6.786  54.204  1.00 51.25           C
ATOM     13  OE1 GLU A  20      -3.741  -6.101  53.164  1.00 51.25           O
ATOM     14  OE2 GLU A  20      -2.749  -7.636  54.437  1.00 51.25           O
ATOM     15  HN  GLU A  20      -5.954  -7.323  59.129  1.00 51.25           H
ATOM     16  N   SER A  21      -7.826  -9.312  57.322  1.00 59.36           N
ATOM     17  CA  SER A  21      -8.395 -10.629  57.556  1.00 59.36           C
ATOM     18  C   SER A  21      -7.626 -11.681  56.755  1.00 59.36           C
ATOM     19  O   SER A  21      -7.229 -11.433  55.618  1.00 59.36           O
ATOM     20  HA  SER A  21      -8.283 -10.805  58.626  1.00 59.36           H
ATOM     21  CB  SER A  21      -9.879 -10.661  57.187  1.00 59.36           C
ATOM     22 1HB  SER A  21     -10.282 -11.653  57.390  1.00 59.36           H
ATOM     23 2HB  SER A  21     -10.425  -9.960  57.819  1.00 59.36           H
ATOM     24  OG  SER A  21     -10.096 -10.332  55.818  1.00 59.36           O
ATOM     25  HG  SER A  21     -10.411 -11.139  55.318  1.00 59.36           H
ATOM     26  HN  SER A  21      -8.478  -8.618  57.019  1.00 59.36           H
ATOM     27  N   THR A  22      -7.439 -12.835  57.380  1.00 60.31           N
ATOM     28  CA  THR A  22      -6.722 -13.925  56.741  1.00 60.31           C
ATOM     29  C   THR A  22      -7.280 -14.180  55.339  1.00 60.31           C
ATOM     30  O   THR A  22      -6.539 -14.550  54.430  1.00 60.31           O
ATOM     31  HA  THR A  22      -5.680 -13.628  56.621  1.00 60.31           H
ATOM     32  CB  THR A  22      -6.803 -15.146  57.659  1.00 60.31           C
ATOM     33  HB  THR A  22      -6.563 -16.059  57.114  1.00 60.31           H
ATOM     34  OG1 THR A  22      -8.117 -15.083  58.206  1.00 60.31           O
ATOM     35  HG1 THR A  22      -8.367 -15.969  58.597  1.00 60.31           H
ATOM     36  CG2 THR A  22      -5.885 -15.025  58.877  1.00 60.31           C
ATOM     37 1HG2 THR A  22      -6.169 -14.148  59.459  1.00 60.31           H
ATOM     38 2HG2 THR A  22      -4.852 -14.922  58.545  1.00 60.31           H
ATOM     39 3HG2 THR A  22      -5.981 -15.917  59.495  1.00 60.31           H
ATOM     40  HN  THR A  22      -7.766 -13.029  58.305  1.00 60.31           H
ATOM     41  N   SER A  23      -8.582 -13.973  55.209  1.00 62.69           N
ATOM     42  CA  SER A  23      -9.243 -14.145  53.926  1.00 62.69           C
ATOM     43  C   SER A  23      -8.637 -13.192  52.893  1.00 62.69           C
ATOM     44  O   SER A  23      -8.397 -13.580  51.751  1.00 62.69           O
ATOM     45  HA  SER A  23      -9.059 -15.182  53.644  1.00 62.69           H
ATOM     46  CB  SER A  23     -10.749 -13.909  54.046  1.00 62.69           C
ATOM     47 1HB  SER A  23     -11.228 -14.133  53.093  1.00 62.69           H
ATOM     48 2HB  SER A  23     -11.167 -14.597  54.781  1.00 62.69           H
ATOM     49  OG  SER A  23     -11.052 -12.569  54.425  1.00 62.69           O
ATOM     50  HG  SER A  23     -12.039 -12.418  54.389  1.00 62.69           H
ATOM     51  HN  SER A  23      -9.182 -13.693  55.958  1.00 62.69           H
ATOM     52  N   SER A  24      -8.407 -11.963  53.333  1.00 67.85           N
ATOM     53  CA  SER A  24      -7.923 -10.927  52.437  1.00 67.85           C
ATOM     54  C   SER A  24      -6.507 -11.264  51.963  1.00 67.85           C
ATOM     55  O   SER A  24      -6.133 -10.942  50.837  1.00 67.85           O
ATOM     56  HA  SER A  24      -8.617 -10.924  51.596  1.00 67.85           H
ATOM     57  CB  SER A  24      -7.942  -9.557  53.118  1.00 67.85           C
ATOM     58 1HB  SER A  24      -8.070  -8.779  52.365  1.00 67.85           H
ATOM     59 2HB  SER A  24      -8.801  -9.497  53.786  1.00 67.85           H
ATOM     60  OG  SER A  24      -6.749  -9.310  53.856  1.00 67.85           O
ATOM     61  HG  SER A  24      -6.680  -9.952  54.619  1.00 67.85           H
ATOM     62  HN  SER A  24      -8.546 -11.673  54.279  1.00 67.85           H
ATOM     63  N   MET A  25      -5.759 -11.907  52.848  1.00 64.52           N
ATOM     64  CA  MET A  25      -4.389 -12.279  52.539  1.00 64.52           C
ATOM     65  C   MET A  25      -4.346 -13.522  51.647  1.00 64.52           C
ATOM     66  O   MET A  25      -3.504 -13.622  50.756  1.00 64.52           O
ATOM     67  HA  MET A  25      -3.966 -11.427  52.007  1.00 64.52           H
ATOM     68  CB  MET A  25      -3.630 -12.557  53.838  1.00 64.52           C
ATOM     69 1HB  MET A  25      -3.997 -11.898  54.625  1.00 64.52           H
ATOM     70 2HB  MET A  25      -3.821 -13.579  54.164  1.00 64.52           H
ATOM     71  CG  MET A  25      -2.126 -12.347  53.650  1.00 64.52           C
ATOM     72 1HG  MET A  25      -1.727 -13.105  52.976  1.00 64.52           H
ATOM     73 2HG  MET A  25      -1.941 -11.379  53.186  1.00 64.52           H
ATOM     74  SD  MET A  25      -1.295 -12.436  55.227  1.00 64.52           S
ATOM     75  CE  MET A  25       0.321 -11.841  54.760  1.00 64.52           C
ATOM     76 1HE  MET A  25       0.744 -12.498  53.999  1.00 64.52           H
ATOM     77 2HE  MET A  25       0.236 -10.831  54.360  1.00 64.52           H
ATOM     78 3HE  MET A  25       0.972 -11.832  55.634  1.00 64.52           H
ATOM     79  HN  MET A  25      -6.074 -12.172  53.759  1.00 64.52           H
ATOM     80  N   GLU A  26      -5.265 -14.438  51.918  1.00 58.22           N
ATOM     81  CA  GLU A  26      -5.406 -15.624  51.091  1.00 58.22           C
ATOM     82  C   GLU A  26      -5.818 -15.234  49.670  1.00 58.22           C
ATOM     83  O   GLU A  26      -5.307 -15.787  48.698  1.00 58.22           O
ATOM     84  HA  GLU A  26      -4.419 -16.086  51.077  1.00 58.22           H
ATOM     85  CB  GLU A  26      -6.410 -16.603  51.703  1.00 58.22           C
ATOM     86 1HB  GLU A  26      -7.253 -16.052  52.121  1.00 58.22           H
ATOM     87 2HB  GLU A  26      -6.705 -17.340  50.957  1.00 58.22           H
ATOM     88  CG  GLU A  26      -5.779 -17.385  52.857  1.00 58.22           C
ATOM     89 1HG  GLU A  26      -4.899 -17.920  52.500  1.00 58.22           H
ATOM     90 2HG  GLU A  26      -5.441 -16.693  53.628  1.00 58.22           H
ATOM     91  CD  GLU A  26      -6.777 -18.378  53.456  1.00 58.22           C
ATOM     92  OE1 GLU A  26      -6.305 -19.330  54.114  1.00 58.22           O
ATOM     93  OE2 GLU A  26      -7.990 -18.162  53.243  1.00 58.22           O
ATOM     94  HN  GLU A  26      -5.904 -14.379  52.686  1.00 58.22           H
ATOM     95  N   ASP A  27      -6.738 -14.283  49.594  1.00 65.49           N
ATOM     96  CA  ASP A  27      -7.253 -13.841  48.310  1.00 65.49           C
ATOM     97  C   ASP A  27      -6.097 -13.325  47.452  1.00 65.49           C
ATOM     98  O   ASP A  27      -6.051 -13.577  46.249  1.00 65.49           O
ATOM     99  HA  ASP A  27      -7.734 -14.718  47.877  1.00 65.49           H
ATOM    100  CB  ASP A  27      -8.259 -12.701  48.483  1.00 65.49           C
ATOM    101 1HB  ASP A  27      -7.883 -11.988  49.216  1.00 65.49           H
ATOM    102 2HB  ASP A  27      -8.369 -12.162  47.542  1.00 65.49           H
ATOM    103  CG  ASP A  27      -9.620 -13.235  48.933  1.00 65.49           C
ATOM    104  OD1 ASP A  27      -9.848 -14.448  48.736  1.00 65.49           O
ATOM    105  OD2 ASP A  27     -10.403 -12.417  49.465  1.00 65.49           O
ATOM    106  HN  ASP A  27      -7.129 -13.819  50.389  1.00 65.49           H
ATOM    107  N   TYR A  28      -5.191 -12.611  48.104  1.00 64.49           N
ATOM    108  CA  TYR A  28      -4.058 -12.024  47.408  1.00 64.49           C
ATOM    109  C   TYR A  28      -3.036 -13.096  47.024  1.00 64.49           C
ATOM    110  O   TYR A  28      -2.402 -13.007  45.973  1.00 64.49           O
ATOM    111  HA  TYR A  28      -4.430 -11.546  46.502  1.00 64.49           H
ATOM    112  CB  TYR A  28      -3.412 -11.053  48.398  1.00 64.49           C
ATOM    113 1HB  TYR A  28      -4.161 -10.331  48.725  1.00 64.49           H
ATOM    114 2HB  TYR A  28      -3.097 -11.607  49.282  1.00 64.49           H
ATOM    115  CG  TYR A  28      -2.208 -10.297  47.833  1.00 64.49           C
ATOM    116  CD1 TYR A  28      -0.927 -10.697  48.156  1.00 64.49           C
ATOM    117  HD1 TYR A  28      -0.774 -11.552  48.815  1.00 64.49           H
ATOM    118  CD2 TYR A  28      -2.403  -9.214  46.999  1.00 64.49           C
ATOM    119  HD2 TYR A  28      -3.414  -8.898  46.743  1.00 64.49           H
ATOM    120  CE1 TYR A  28       0.205  -9.985  47.624  1.00 64.49           C
ATOM    121  HE1 TYR A  28       1.222 -10.291  47.871  1.00 64.49           H
ATOM    122  CE2 TYR A  28      -1.270  -8.503  46.466  1.00 64.49           C
ATOM    123  HE2 TYR A  28      -1.409  -7.646  45.807  1.00 64.49           H
ATOM    124  CZ  TYR A  28      -0.022  -8.923  46.805  1.00 64.49           C
ATOM    125  OH  TYR A  28       1.048  -8.251  46.302  1.00 64.49           O
ATOM    126  HH  TYR A  28       0.742  -7.425  45.829  1.00 64.49           H
ATOM    127  HN  TYR A  28      -5.222 -12.431  49.087  1.00 64.49           H
ATOM    128  N   VAL A  29      -2.908 -14.086  47.895  1.00 64.66           N
ATOM    129  CA  VAL A  29      -1.930 -15.141  47.691  1.00 64.66           C
ATOM    130  C   VAL A  29      -2.421 -16.080  46.588  1.00 64.66           C
ATOM    131  O   VAL A  29      -1.640 -16.512  45.742  1.00 64.66           O
ATOM    132  HA  VAL A  29      -1.002 -14.671  47.365  1.00 64.66           H
ATOM    133  CB  VAL A  29      -1.656 -15.863  49.012  1.00 64.66           C
ATOM    134  HB  VAL A  29      -2.614 -16.165  49.434  1.00 64.66           H
ATOM    135  CG1 VAL A  29      -0.823 -17.126  48.784  1.00 64.66           C
ATOM    136 1HG1 VAL A  29      -1.363 -17.803  48.122  1.00 64.66           H
ATOM    137 2HG1 VAL A  29       0.130 -16.856  48.329  1.00 64.66           H
ATOM    138 3HG1 VAL A  29      -0.643 -17.620  49.739  1.00 64.66           H
ATOM    139  CG2 VAL A  29      -0.974 -14.931  50.015  1.00 64.66           C
ATOM    140 1HG2 VAL A  29      -0.026 -14.584  49.603  1.00 64.66           H
ATOM    141 2HG2 VAL A  29      -1.619 -14.074  50.212  1.00 64.66           H
ATOM    142 3HG2 VAL A  29      -0.790 -15.469  50.945  1.00 64.66           H
ATOM    143  HN  VAL A  29      -3.457 -14.174  48.727  1.00 64.66           H
ATOM    144  N   ASN A  30      -3.714 -16.368  46.632  1.00 60.14           N
ATOM    145  CA  ASN A  30      -4.290 -17.362  45.743  1.00 60.14           C
ATOM    146  C   ASN A  30      -4.665 -16.698  44.417  1.00 60.14           C
ATOM    147  O   ASN A  30      -5.088 -17.372  43.479  1.00 60.14           O
ATOM    148  HA  ASN A  30      -3.518 -18.123  45.625  1.00 60.14           H
ATOM    149  CB  ASN A  30      -5.560 -17.969  46.344  1.00 60.14           C
ATOM    150 1HB  ASN A  30      -6.239 -17.172  46.647  1.00 60.14           H
ATOM    151 2HB  ASN A  30      -6.078 -18.558  45.587  1.00 60.14           H
ATOM    152  CG  ASN A  30      -5.229 -18.852  47.548  1.00 60.14           C
ATOM    153  OD1 ASN A  30      -4.139 -19.384  47.680  1.00 60.14           O
ATOM    154  ND2 ASN A  30      -6.228 -18.978  48.417  1.00 60.14           N
ATOM    155 1HD2 ASN A  30      -7.098 -18.514  48.249  1.00 60.14           H
ATOM    156 2HD2 ASN A  30      -6.110 -19.536  49.238  1.00 60.14           H
ATOM    157  HN  ASN A  30      -4.362 -15.936  47.260  1.00 60.14           H
ATOM    158  N   PHE A  31      -4.495 -15.385  44.381  1.00 66.78           N
ATOM    159  CA  PHE A  31      -4.773 -14.627  43.172  1.00 66.78           C
ATOM    160  C   PHE A  31      -3.881 -15.089  42.018  1.00 66.78           C
ATOM    161  O   PHE A  31      -2.659 -15.138  42.154  1.00 66.78           O
ATOM    162  HA  PHE A  31      -5.817 -14.801  42.914  1.00 66.78           H
ATOM    163  CB  PHE A  31      -4.465 -13.161  43.483  1.00 66.78           C
ATOM    164 1HB  PHE A  31      -4.971 -12.882  44.408  1.00 66.78           H
ATOM    165 2HB  PHE A  31      -3.395 -13.054  43.660  1.00 66.78           H
ATOM    166  CG  PHE A  31      -4.884 -12.189  42.377  1.00 66.78           C
ATOM    167  CD1 PHE A  31      -3.960 -11.725  41.495  1.00 66.78           C
ATOM    168  HD1 PHE A  31      -2.921 -12.045  41.574  1.00 66.78           H
ATOM    169  CD2 PHE A  31      -6.180 -11.790  42.278  1.00 66.78           C
ATOM    170  HD2 PHE A  31      -6.921 -12.162  42.985  1.00 66.78           H
ATOM    171  CE1 PHE A  31      -4.348 -10.824  40.468  1.00 66.78           C
ATOM    172  HE1 PHE A  31      -3.607 -10.451  39.761  1.00 66.78           H
ATOM    173  CE2 PHE A  31      -6.569 -10.889  41.252  1.00 66.78           C
ATOM    174  HE2 PHE A  31      -7.608 -10.569  41.172  1.00 66.78           H
ATOM    175  CZ  PHE A  31      -5.644 -10.424  40.369  1.00 66.78           C
ATOM    176  HZ  PHE A  31      -5.943  -9.733  39.581  1.00 66.78           H
ATOM    177  HN  PHE A  31      -4.175 -14.841  45.156  1.00 66.78           H
ATOM    178  N   ASN A  32      -4.526 -15.417  40.908  1.00 61.10           N
ATOM    179  CA  ASN A  32      -3.808 -15.895  39.739  1.00 61.10           C
ATOM    180  C   ASN A  32      -3.225 -14.700  38.981  1.00 61.10           C
ATOM    181  O   ASN A  32      -3.902 -14.096  38.151  1.00 61.10           O
ATOM    182  HA  ASN A  32      -3.036 -16.559  40.128  1.00 61.10           H
ATOM    183  CB  ASN A  32      -4.741 -16.647  38.789  1.00 61.10           C
ATOM    184 1HB  ASN A  32      -5.351 -17.352  39.354  1.00 61.10           H
ATOM    185 2HB  ASN A  32      -5.425 -15.944  38.313  1.00 61.10           H
ATOM    186  CG  ASN A  32      -3.946 -17.397  37.718  1.00 61.10           C
ATOM    187  OD1 ASN A  32      -2.726 -17.385  37.692  1.00 61.10           O
ATOM    188  ND2 ASN A  32      -4.703 -18.049  36.840  1.00 61.10           N
ATOM    189 1HD2 ASN A  32      -5.699 -18.019  36.918  1.00 61.10           H
ATOM    190 2HD2 ASN A  32      -4.275 -18.570  36.101  1.00 61.10           H
ATOM    191  HN  ASN A  32      -5.518 -15.361  40.801  1.00 61.10           H
ATOM    192  N   PHE A  33      -1.974 -14.395  39.294  1.00 62.87           N
ATOM    193  CA  PHE A  33      -1.256 -13.354  38.578  1.00 62.87           C
ATOM    194  C   PHE A  33      -0.718 -13.876  37.244  1.00 62.87           C
ATOM    195  O   PHE A  33       0.488 -13.854  37.005  1.00 62.87           O
ATOM    196  HA  PHE A  33      -1.962 -12.545  38.391  1.00 62.87           H
ATOM    197  CB  PHE A  33      -0.078 -12.935  39.460  1.00 62.87           C
ATOM    198 1HB  PHE A  33       0.501 -13.822  39.721  1.00 62.87           H
ATOM    199 2HB  PHE A  33       0.579 -12.283  38.886  1.00 62.87           H
ATOM    200  CG  PHE A  33      -0.489 -12.216  40.747  1.00 62.87           C
ATOM    201  CD1 PHE A  33      -0.741 -10.880  40.728  1.00 62.87           C
ATOM    202  HD1 PHE A  33      -0.650 -10.321  39.796  1.00 62.87           H
ATOM    203  CD2 PHE A  33      -0.602 -12.913  41.909  1.00 62.87           C
ATOM    204  HD2 PHE A  33      -0.400 -13.984  41.924  1.00 62.87           H
ATOM    205  CE1 PHE A  33      -1.122 -10.212  41.922  1.00 62.87           C
ATOM    206  HE1 PHE A  33      -1.324  -9.141  41.907  1.00 62.87           H
ATOM    207  CE2 PHE A  33      -0.983 -12.246  43.103  1.00 62.87           C
ATOM    208  HE2 PHE A  33      -1.074 -12.804  44.035  1.00 62.87           H
ATOM    209  CZ  PHE A  33      -1.235 -10.909  43.084  1.00 62.87           C
ATOM    210  HZ  PHE A  33      -1.528 -10.397  44.001  1.00 62.87           H
ATOM    211  HN  PHE A  33      -1.453 -14.845  40.020  1.00 62.87           H
ATOM    212  N   THR A  34      -1.640 -14.335  36.410  1.00 62.73           N
ATOM    213  CA  THR A  34      -1.343 -14.531  35.001  1.00 62.73           C
ATOM    214  C   THR A  34      -0.840 -13.229  34.376  1.00 62.73           C
ATOM    215  O   THR A  34      -1.439 -12.172  34.568  1.00 62.73           O
ATOM    216  HA  THR A  34      -0.536 -15.259  34.918  1.00 62.73           H
ATOM    217  CB  THR A  34      -2.600 -15.084  34.326  1.00 62.73           C
ATOM    218  HB  THR A  34      -2.533 -14.988  33.242  1.00 62.73           H
ATOM    219  OG1 THR A  34      -3.668 -14.370  34.942  1.00 62.73           O
ATOM    220  HG1 THR A  34      -3.552 -13.388  34.796  1.00 62.73           H
ATOM    221  CG2 THR A  34      -2.867 -16.545  34.693  1.00 62.73           C
ATOM    222 1HG2 THR A  34      -3.001 -16.630  35.772  1.00 62.73           H
ATOM    223 2HG2 THR A  34      -2.022 -17.159  34.383  1.00 62.73           H
ATOM    224 3HG2 THR A  34      -3.770 -16.887  34.187  1.00 62.73           H
ATOM    225  HN  THR A  34      -2.573 -14.570  36.682  1.00 62.73           H
ATOM    226  N   ASP A  35       0.255 -13.348  33.639  1.00 67.17           N
ATOM    227  CA  ASP A  35       0.912 -12.178  33.081  1.00 67.17           C
ATOM    228  C   ASP A  35       0.233 -11.796  31.765  1.00 67.17           C
ATOM    229  O   ASP A  35       0.690 -12.185  30.691  1.00 67.17           O
ATOM    230  HA  ASP A  35       0.813 -11.403  33.842  1.00 67.17           H
ATOM    231  CB  ASP A  35       2.387 -12.462  32.788  1.00 67.17           C
ATOM    232 1HB  ASP A  35       2.796 -13.113  33.560  1.00 67.17           H
ATOM    233 2HB  ASP A  35       2.476 -12.996  31.841  1.00 67.17           H
ATOM    234  CG  ASP A  35       3.194 -11.164  32.726  1.00 67.17           C
ATOM    235  OD1 ASP A  35       2.584 -10.104  32.987  1.00 67.17           O
ATOM    236  OD2 ASP A  35       4.401 -11.261  32.419  1.00 67.17           O
ATOM    237  HN  ASP A  35       0.692 -14.221  33.423  1.00 67.17           H
ATOM    238  N   PHE A  36      -0.848 -11.040  31.891  1.00 81.33           N
ATOM    239  CA  PHE A  36      -1.559 -10.550  30.722  1.00 81.33           C
ATOM    240  C   PHE A  36      -0.879  -9.304  30.150  1.00 81.33           C
ATOM    241  O   PHE A  36      -1.224  -8.850  29.060  1.00 81.33           O
ATOM    242  HA  PHE A  36      -1.543 -11.345  29.977  1.00 81.33           H
ATOM    243  CB  PHE A  36      -2.971 -10.180  31.180  1.00 81.33           C
ATOM    244 1HB  PHE A  36      -2.901  -9.520  32.045  1.00 81.33           H
ATOM    245 2HB  PHE A  36      -3.463  -9.616  30.388  1.00 81.33           H
ATOM    246  CG  PHE A  36      -3.842 -11.384  31.545  1.00 81.33           C
ATOM    247  CD1 PHE A  36      -3.805 -12.507  30.779  1.00 81.33           C
ATOM    248  HD1 PHE A  36      -3.156 -12.549  29.904  1.00 81.33           H
ATOM    249  CD2 PHE A  36      -4.652 -11.332  32.636  1.00 81.33           C
ATOM    250  HD2 PHE A  36      -4.681 -10.432  33.251  1.00 81.33           H
ATOM    251  CE1 PHE A  36      -4.613 -13.624  31.117  1.00 81.33           C
ATOM    252  HE1 PHE A  36      -4.584 -14.524  30.503  1.00 81.33           H
ATOM    253  CE2 PHE A  36      -5.460 -12.449  32.975  1.00 81.33           C
ATOM    254  HE2 PHE A  36      -6.110 -12.407  33.849  1.00 81.33           H
ATOM    255  CZ  PHE A  36      -5.424 -13.572  32.208  1.00 81.33           C
ATOM    256  HZ  PHE A  36      -6.044 -14.430  32.469  1.00 81.33           H
ATOM    257  HN  PHE A  36      -1.237 -10.763  32.769  1.00 81.33           H
ATOM    258  N   TYR A  37       0.075  -8.787  30.910  1.00 86.38           N
ATOM    259  CA  TYR A  37       0.870  -7.661  30.452  1.00 86.38           C
ATOM    260  C   TYR A  37       2.074  -8.136  29.635  1.00 86.38           C
ATOM    261  O   TYR A  37       3.026  -8.683  30.188  1.00 86.38           O
ATOM    262  HA  TYR A  37       0.236  -7.036  29.822  1.00 86.38           H
ATOM    263  CB  TYR A  37       1.371  -6.956  31.714  1.00 86.38           C
ATOM    264 1HB  TYR A  37       0.523  -6.765  32.372  1.00 86.38           H
ATOM    265 2HB  TYR A  37       2.044  -7.626  32.249  1.00 86.38           H
ATOM    266  CG  TYR A  37       2.096  -5.637  31.444  1.00 86.38           C
ATOM    267  CD1 TYR A  37       3.475  -5.606  31.389  1.00 86.38           C
ATOM    268  HD1 TYR A  37       4.047  -6.521  31.538  1.00 86.38           H
ATOM    269  CD2 TYR A  37       1.372  -4.477  31.255  1.00 86.38           C
ATOM    270  HD2 TYR A  37       0.283  -4.502  31.299  1.00 86.38           H
ATOM    271  CE1 TYR A  37       4.157  -4.363  31.134  1.00 86.38           C
ATOM    272  HE1 TYR A  37       5.246  -4.325  31.088  1.00 86.38           H
ATOM    273  CE2 TYR A  37       2.054  -3.235  31.001  1.00 86.38           C
ATOM    274  HE2 TYR A  37       1.494  -2.312  30.850  1.00 86.38           H
ATOM    275  CZ  TYR A  37       3.414  -3.240  30.953  1.00 86.38           C
ATOM    276  OH  TYR A  37       4.058  -2.066  30.712  1.00 86.38           O
ATOM    277  HH  TYR A  37       5.026  -2.239  30.529  1.00 86.38           H
ATOM    278  HN  TYR A  37       0.307  -9.124  31.823  1.00 86.38           H
ATOM    279  N   CYS A  38       1.991  -7.908  28.332  1.00 89.93           N
ATOM    280  CA  CYS A  38       3.004  -8.410  27.420  1.00 89.93           C
ATOM    281  C   CYS A  38       4.001  -7.284  27.142  1.00 89.93           C
ATOM    282  O   CYS A  38       3.643  -6.265  26.553  1.00 89.93           O
ATOM    283  HA  CYS A  38       3.493  -9.244  27.923  1.00 89.93           H
ATOM    284  CB  CYS A  38       2.385  -8.955  26.131  1.00 89.93           C
ATOM    285 1HB  CYS A  38       1.609  -9.683  26.370  1.00 89.93           H
ATOM    286 2HB  CYS A  38       1.904  -8.147  25.579  1.00 89.93           H
ATOM    287  SG  CYS A  38       3.677  -9.736  25.097  1.00 89.93           S
ATOM    288  HN  CYS A  38       1.251  -7.393  27.900  1.00 89.93           H
ATOM    289  N   GLU A  39       5.232  -7.505  27.578  1.00 81.77           N
ATOM    290  CA  GLU A  39       6.327  -6.625  27.208  1.00 81.77           C
ATOM    291  C   GLU A  39       6.921  -7.052  25.864  1.00 81.77           C
ATOM    292  O   GLU A  39       7.363  -8.190  25.710  1.00 81.77           O
ATOM    293  HA  GLU A  39       5.884  -5.633  27.118  1.00 81.77           H
ATOM    294  CB  GLU A  39       7.401  -6.597  28.298  1.00 81.77           C
ATOM    295 1HB  GLU A  39       7.754  -7.609  28.491  1.00 81.77           H
ATOM    296 2HB  GLU A  39       8.197  -5.910  28.011  1.00 81.77           H
ATOM    297  CG  GLU A  39       6.831  -6.069  29.616  1.00 81.77           C
ATOM    298 1HG  GLU A  39       6.344  -5.108  29.447  1.00 81.77           H
ATOM    299 2HG  GLU A  39       6.066  -6.753  29.985  1.00 81.77           H
ATOM    300  CD  GLU A  39       7.932  -5.911  30.666  1.00 81.77           C
ATOM    301  OE1 GLU A  39       7.620  -5.345  31.735  1.00 81.77           O
ATOM    302  OE2 GLU A  39       9.062  -6.361  30.375  1.00 81.77           O
ATOM    303  HN  GLU A  39       5.486  -8.268  28.173  1.00 81.77           H
ATOM    304  N   LYS A  40       6.913  -6.117  24.925  1.00 88.43           N
ATOM    305  CA  LYS A  40       7.266  -6.433  23.552  1.00 88.43           C
ATOM    306  C   LYS A  40       8.646  -5.853  23.238  1.00 88.43           C
ATOM    307  O   LYS A  40       8.912  -5.450  22.107  1.00 88.43           O
ATOM    308  HA  LYS A  40       7.321  -7.518  23.469  1.00 88.43           H
ATOM    309  CB  LYS A  40       6.169  -5.962  22.595  1.00 88.43           C
ATOM    310 1HB  LYS A  40       5.991  -4.896  22.736  1.00 88.43           H
ATOM    311 2HB  LYS A  40       6.498  -6.096  21.564  1.00 88.43           H
ATOM    312  CG  LYS A  40       4.870  -6.736  22.825  1.00 88.43           C
ATOM    313 1HG  LYS A  40       5.066  -7.807  22.768  1.00 88.43           H
ATOM    314 2HG  LYS A  40       4.495  -6.534  23.829  1.00 88.43           H
ATOM    315  CD  LYS A  40       3.810  -6.350  21.792  1.00 88.43           C
ATOM    316 1HD  LYS A  40       3.588  -5.286  21.873  1.00 88.43           H
ATOM    317 2HD  LYS A  40       4.198  -6.519  20.787  1.00 88.43           H
ATOM    318  CE  LYS A  40       2.528  -7.160  21.992  1.00 88.43           C
ATOM    319 1HE  LYS A  40       2.746  -8.225  21.908  1.00 88.43           H
ATOM    320 2HE  LYS A  40       2.138  -6.993  22.996  1.00 88.43           H
ATOM    321  NZ  LYS A  40       1.510  -6.776  20.989  1.00 88.43           N
ATOM    322 1HZ  LYS A  40       0.778  -7.478  20.964  1.00 88.43           H
ATOM    323 2HZ  LYS A  40       1.109  -5.879  21.240  1.00 88.43           H
ATOM    324 3HZ  LYS A  40       1.944  -6.708  20.075  1.00 88.43           H
ATOM    325  HN  LYS A  40       6.671  -5.161  25.090  1.00 88.43           H
ATOM    326  N   ASN A  41       9.489  -5.828  24.261  1.00 82.23           N
ATOM    327  CA  ASN A  41      10.836  -5.307  24.107  1.00 82.23           C
ATOM    328  C   ASN A  41      11.545  -6.062  22.981  1.00 82.23           C
ATOM    329  O   ASN A  41      12.285  -5.467  22.200  1.00 82.23           O
ATOM    330  HA  ASN A  41      10.711  -4.248  23.884  1.00 82.23           H
ATOM    331  CB  ASN A  41      11.650  -5.498  25.389  1.00 82.23           C
ATOM    332 1HB  ASN A  41      11.549  -6.526  25.738  1.00 82.23           H
ATOM    333 2HB  ASN A  41      12.707  -5.334  25.181  1.00 82.23           H
ATOM    334  CG  ASN A  41      11.184  -4.535  26.483  1.00 82.23           C
ATOM    335  OD1 ASN A  41      10.752  -3.423  26.224  1.00 82.23           O
ATOM    336  ND2 ASN A  41      11.296  -5.021  27.716  1.00 82.23           N
ATOM    337 1HD2 ASN A  41      11.658  -5.941  27.859  1.00 82.23           H
ATOM    338 2HD2 ASN A  41      11.017  -4.466  28.499  1.00 82.23           H
ATOM    339  HN  ASN A  41       9.264  -6.155  25.178  1.00 82.23           H
ATOM    340  N   ASN A  42      11.294  -7.362  22.934  1.00 83.97           N
ATOM    341  CA  ASN A  42      11.951  -8.216  21.959  1.00 83.97           C
ATOM    342  C   ASN A  42      11.551  -7.776  20.550  1.00 83.97           C
ATOM    343  O   ASN A  42      12.367  -7.811  19.630  1.00 83.97           O
ATOM    344  HA  ASN A  42      13.018  -8.096  22.146  1.00 83.97           H
ATOM    345  CB  ASN A  42      11.532  -9.677  22.135  1.00 83.97           C
ATOM    346 1HB  ASN A  42      10.446  -9.756  22.084  1.00 83.97           H
ATOM    347 2HB  ASN A  42      11.934 -10.276  21.318  1.00 83.97           H
ATOM    348  CG  ASN A  42      12.027 -10.232  23.473  1.00 83.97           C
ATOM    349  OD1 ASN A  42      12.814  -9.620  24.175  1.00 83.97           O
ATOM    350  ND2 ASN A  42      11.524 -11.424  23.783  1.00 83.97           N
ATOM    351 1HD2 ASN A  42      10.882 -11.873  23.162  1.00 83.97           H
ATOM    352 2HD2 ASN A  42      11.787 -11.870  24.639  1.00 83.97           H
ATOM    353  HN  ASN A  42      10.656  -7.831  23.544  1.00 83.97           H
ATOM    354  N   VAL A  43      10.295  -7.373  20.424  1.00 91.17           N
ATOM    355  CA  VAL A  43       9.760  -6.984  19.131  1.00 91.17           C
ATOM    356  C   VAL A  43      10.440  -5.694  18.669  1.00 91.17           C
ATOM    357  O   VAL A  43      10.808  -5.565  17.503  1.00 91.17           O
ATOM    358  HA  VAL A  43       9.998  -7.778  18.423  1.00 91.17           H
ATOM    359  CB  VAL A  43       8.237  -6.861  19.210  1.00 91.17           C
ATOM    360  HB  VAL A  43       8.002  -6.034  19.880  1.00 91.17           H
ATOM    361  CG1 VAL A  43       7.640  -6.540  17.839  1.00 91.17           C
ATOM    362 1HG1 VAL A  43       8.048  -5.596  17.477  1.00 91.17           H
ATOM    363 2HG1 VAL A  43       7.890  -7.336  17.138  1.00 91.17           H
ATOM    364 3HG1 VAL A  43       6.557  -6.458  17.924  1.00 91.17           H
ATOM    365  CG2 VAL A  43       7.614  -8.130  19.795  1.00 91.17           C
ATOM    366 1HG2 VAL A  43       7.863  -8.982  19.163  1.00 91.17           H
ATOM    367 2HG2 VAL A  43       8.004  -8.297  20.799  1.00 91.17           H
ATOM    368 3HG2 VAL A  43       6.531  -8.016  19.841  1.00 91.17           H
ATOM    369  HN  VAL A  43       9.649  -7.311  21.185  1.00 91.17           H
ATOM    370  N   ARG A  44      10.587  -4.771  19.609  1.00 86.52           N
ATOM    371  CA  ARG A  44      11.193  -3.485  19.307  1.00 86.52           C
ATOM    372  C   ARG A  44      12.664  -3.668  18.927  1.00 86.52           C
ATOM    373  O   ARG A  44      13.173  -2.970  18.052  1.00 86.52           O
ATOM    374  HA  ARG A  44      10.616  -3.096  18.468  1.00 86.52           H
ATOM    375  CB  ARG A  44      11.096  -2.536  20.503  1.00 86.52           C
ATOM    376 1HB  ARG A  44      11.528  -3.011  21.384  1.00 86.52           H
ATOM    377 2HB  ARG A  44      11.681  -1.637  20.307  1.00 86.52           H
ATOM    378  CG  ARG A  44       9.642  -2.155  20.785  1.00 86.52           C
ATOM    379 1HG  ARG A  44       9.149  -1.874  19.854  1.00 86.52           H
ATOM    380 2HG  ARG A  44       9.106  -3.017  21.181  1.00 86.52           H
ATOM    381  CD  ARG A  44       9.562  -0.996  21.781  1.00 86.52           C
ATOM    382 1HD  ARG A  44      10.246  -0.202  21.483  1.00 86.52           H
ATOM    383 2HD  ARG A  44       8.558  -0.570  21.776  1.00 86.52           H
ATOM    384  NE  ARG A  44       9.902  -1.472  23.140  1.00 86.52           N
ATOM    385  HE  ARG A  44      10.867  -1.501  23.398  1.00 86.52           H
ATOM    386  CZ  ARG A  44       8.997  -1.868  24.046  1.00 86.52           C
ATOM    387  NH1 ARG A  44       7.689  -1.850  23.753  1.00 86.52           N
ATOM    388 1HH1 ARG A  44       7.382  -1.541  22.853  1.00 86.52           H
ATOM    389 2HH1 ARG A  44       7.021  -2.147  24.435  1.00 86.52           H
ATOM    390  NH2 ARG A  44       9.420  -2.281  25.248  1.00 86.52           N
ATOM    391 1HH2 ARG A  44       8.757  -2.579  25.936  1.00 86.52           H
ATOM    392 2HH2 ARG A  44      10.397  -2.291  25.459  1.00 86.52           H
ATOM    393  HN  ARG A  44      10.301  -4.890  20.560  1.00 86.52           H
ATOM    394  N   GLN A  45      13.304  -4.610  19.604  1.00 83.32           N
ATOM    395  CA  GLN A  45      14.713  -4.874  19.367  1.00 83.32           C
ATOM    396  C   GLN A  45      14.918  -5.442  17.962  1.00 83.32           C
ATOM    397  O   GLN A  45      15.851  -5.053  17.261  1.00 83.32           O
ATOM    398  HA  GLN A  45      15.207  -3.906  19.451  1.00 83.32           H
ATOM    399  CB  GLN A  45      15.279  -5.819  20.429  1.00 83.32           C
ATOM    400 1HB  GLN A  45      15.023  -5.452  21.422  1.00 83.32           H
ATOM    401 2HB  GLN A  45      14.823  -6.803  20.325  1.00 83.32           H
ATOM    402  CG  GLN A  45      16.799  -5.940  20.301  1.00 83.32           C
ATOM    403 1HG  GLN A  45      17.055  -6.340  19.320  1.00 83.32           H
ATOM    404 2HG  GLN A  45      17.253  -4.951  20.371  1.00 83.32           H
ATOM    405  CD  GLN A  45      17.371  -6.847  21.392  1.00 83.32           C
ATOM    406  OE1 GLN A  45      16.654  -7.511  22.122  1.00 83.32           O
ATOM    407  NE2 GLN A  45      18.699  -6.839  21.461  1.00 83.32           N
ATOM    408 1HE2 GLN A  45      19.229  -6.272  20.832  1.00 83.32           H
ATOM    409 2HE2 GLN A  45      19.167  -7.401  22.143  1.00 83.32           H
ATOM    410  HN  GLN A  45      12.877  -5.185  20.301  1.00 83.32           H
ATOM    411  N   PHE A  46      14.031  -6.354  17.592  1.00 92.52           N
ATOM    412  CA  PHE A  46      14.073  -6.943  16.264  1.00 92.52           C
ATOM    413  C   PHE A  46      13.945  -5.868  15.183  1.00 92.52           C
ATOM    414  O   PHE A  46      14.743  -5.824  14.249  1.00 92.52           O
ATOM    415  HA  PHE A  46      15.036  -7.445  16.163  1.00 92.52           H
ATOM    416  CB  PHE A  46      12.882  -7.899  16.161  1.00 92.52           C
ATOM    417 1HB  PHE A  46      13.038  -8.732  16.846  1.00 92.52           H
ATOM    418 2HB  PHE A  46      11.983  -7.379  16.491  1.00 92.52           H
ATOM    419  CG  PHE A  46      12.647  -8.450  14.753  1.00 92.52           C
ATOM    420  CD1 PHE A  46      11.748  -7.850  13.929  1.00 92.52           C
ATOM    421  HD1 PHE A  46      11.195  -6.975  14.270  1.00 92.52           H
ATOM    422  CD2 PHE A  46      13.338  -9.542  14.327  1.00 92.52           C
ATOM    423  HD2 PHE A  46      14.058 -10.024  14.988  1.00 92.52           H
ATOM    424  CE1 PHE A  46      11.530  -8.362  12.622  1.00 92.52           C
ATOM    425  HE1 PHE A  46      10.810  -7.880  11.961  1.00 92.52           H
ATOM    426  CE2 PHE A  46      13.120 -10.054  13.021  1.00 92.52           C
ATOM    427  HE2 PHE A  46      13.673 -10.929  12.679  1.00 92.52           H
ATOM    428  CZ  PHE A  46      12.221  -9.453  12.196  1.00 92.52           C
ATOM    429  HZ  PHE A  46      12.053  -9.846  11.193  1.00 92.52           H
ATOM    430  HN  PHE A  46      13.296  -6.690  18.180  1.00 92.52           H
ATOM    431  N   ALA A  47      12.933  -5.029  15.346  1.00 93.02           N
ATOM    432  CA  ALA A  47      12.637  -4.012  14.351  1.00 93.02           C
ATOM    433  C   ALA A  47      13.845  -3.086  14.199  1.00 93.02           C
ATOM    434  O   ALA A  47      14.184  -2.679  13.089  1.00 93.02           O
ATOM    435  HA  ALA A  47      12.455  -4.518  13.403  1.00 93.02           H
ATOM    436  CB  ALA A  47      11.370  -3.255  14.756  1.00 93.02           C
ATOM    437 1HB  ALA A  47      10.535  -3.953  14.822  1.00 93.02           H
ATOM    438 2HB  ALA A  47      11.524  -2.781  15.725  1.00 93.02           H
ATOM    439 3HB  ALA A  47      11.148  -2.492  14.010  1.00 93.02           H
ATOM    440  HN  ALA A  47      12.323  -5.035  16.138  1.00 93.02           H
ATOM    441  N   SER A  48      14.463  -2.781  15.330  1.00 91.35           N
ATOM    442  CA  SER A  48      15.512  -1.776  15.363  1.00 91.35           C
ATOM    443  C   SER A  48      16.722  -2.257  14.560  1.00 91.35           C
ATOM    444  O   SER A  48      17.493  -1.447  14.047  1.00 91.35           O
ATOM    445  HA  SER A  48      15.076  -0.889  14.904  1.00 91.35           H
ATOM    446  CB  SER A  48      15.923  -1.455  16.801  1.00 91.35           C
ATOM    447 1HB  SER A  48      16.547  -0.561  16.809  1.00 91.35           H
ATOM    448 2HB  SER A  48      15.035  -1.230  17.391  1.00 91.35           H
ATOM    449  OG  SER A  48      16.633  -2.533  17.407  1.00 91.35           O
ATOM    450  HG  SER A  48      16.261  -3.407  17.093  1.00 91.35           H
ATOM    451  HN  SER A  48      14.258  -3.206  16.212  1.00 91.35           H
ATOM    452  N   HIS A  49      16.851  -3.573  14.475  1.00 87.40           N
ATOM    453  CA  HIS A  49      18.024  -4.172  13.861  1.00 87.40           C
ATOM    454  C   HIS A  49      17.761  -4.407  12.372  1.00 87.40           C
ATOM    455  O   HIS A  49      18.611  -4.112  11.534  1.00 87.40           O
ATOM    456  HA  HIS A  49      18.836  -3.452  13.969  1.00 87.40           H
ATOM    457  CB  HIS A  49      18.432  -5.448  14.600  1.00 87.40           C
ATOM    458 1HB  HIS A  49      17.548  -6.070  14.744  1.00 87.40           H
ATOM    459 2HB  HIS A  49      19.121  -6.014  13.973  1.00 87.40           H
ATOM    460  CG  HIS A  49      19.080  -5.201  15.941  1.00 87.40           C
ATOM    461  ND1 HIS A  49      20.215  -4.423  16.093  1.00 87.40           N
ATOM    462  HD1 HIS A  49      20.708  -3.958  15.357  1.00 87.40           H
ATOM    463  CD2 HIS A  49      18.742  -5.637  17.188  1.00 87.40           C
ATOM    464  HD2 HIS A  49      17.893  -6.275  17.432  1.00 87.40           H
ATOM    465  CE1 HIS A  49      20.536  -4.399  17.378  1.00 87.40           C
ATOM    466  HE1 HIS A  49      21.382  -3.870  17.817  1.00 87.40           H
ATOM    467  NE2 HIS A  49      19.623  -5.152  18.055  1.00 87.40           N
ATOM    468  HN  HIS A  49      16.173  -4.224  14.815  1.00 87.40           H
ATOM    469  N   PHE A  50      16.580  -4.935  12.089  1.00 81.07           N
ATOM    470  CA  PHE A  50      16.322  -5.541  10.793  1.00 81.07           C
ATOM    471  C   PHE A  50      15.618  -4.556   9.858  1.00 81.07           C
ATOM    472  O   PHE A  50      15.843  -4.572   8.649  1.00 81.07           O
ATOM    473  HA  PHE A  50      17.287  -5.816  10.367  1.00 81.07           H
ATOM    474  CB  PHE A  50      15.405  -6.741  11.035  1.00 81.07           C
ATOM    475 1HB  PHE A  50      14.591  -6.437  11.693  1.00 81.07           H
ATOM    476 2HB  PHE A  50      14.955  -7.038  10.087  1.00 81.07           H
ATOM    477  CG  PHE A  50      16.112  -7.951  11.649  1.00 81.07           C
ATOM    478  CD1 PHE A  50      16.842  -8.784  10.860  1.00 81.07           C
ATOM    479  HD1 PHE A  50      16.923  -8.590   9.790  1.00 81.07           H
ATOM    480  CD2 PHE A  50      16.011  -8.193  12.983  1.00 81.07           C
ATOM    481  HD2 PHE A  50      15.426  -7.526  13.615  1.00 81.07           H
ATOM    482  CE1 PHE A  50      17.498  -9.907  11.429  1.00 81.07           C
ATOM    483  HE1 PHE A  50      18.083 -10.575  10.797  1.00 81.07           H
ATOM    484  CE2 PHE A  50      16.667  -9.316  13.553  1.00 81.07           C
ATOM    485  HE2 PHE A  50      16.586  -9.511  14.622  1.00 81.07           H
ATOM    486  CZ  PHE A  50      17.397 -10.150  12.764  1.00 81.07           C
ATOM    487  HZ  PHE A  50      17.901 -11.012  13.201  1.00 81.07           H
ATOM    488  HN  PHE A  50      15.808  -4.954  12.725  1.00 81.07           H
ATOM    489  N   LEU A  51      14.778  -3.721  10.454  1.00 93.89           N
ATOM    490  CA  LEU A  51      13.854  -2.910   9.680  1.00 93.89           C
ATOM    491  C   LEU A  51      14.625  -1.781   8.992  1.00 93.89           C
ATOM    492  O   LEU A  51      14.470  -1.560   7.792  1.00 93.89           O
ATOM    493  HA  LEU A  51      13.422  -3.551   8.911  1.00 93.89           H
ATOM    494  CB  LEU A  51      12.703  -2.421  10.561  1.00 93.89           C
ATOM    495 1HB  LEU A  51      13.119  -1.811  11.363  1.00 93.89           H
ATOM    496 2HB  LEU A  51      12.066  -1.769   9.963  1.00 93.89           H
ATOM    497  CG  LEU A  51      11.828  -3.509  11.187  1.00 93.89           C
ATOM    498  HG  LEU A  51      12.431  -4.056  11.912  1.00 93.89           H
ATOM    499  CD1 LEU A  51      10.651  -2.895  11.948  1.00 93.89           C
ATOM    500 1HD1 LEU A  51      11.028  -2.250  12.742  1.00 93.89           H
ATOM    501 2HD1 LEU A  51      10.041  -2.308  11.262  1.00 93.89           H
ATOM    502 3HD1 LEU A  51      10.046  -3.691  12.383  1.00 93.89           H
ATOM    503  CD2 LEU A  51      11.366  -4.516  10.132  1.00 93.89           C
ATOM    504 1HD2 LEU A  51      10.787  -4.000   9.366  1.00 93.89           H
ATOM    505 2HD2 LEU A  51      12.236  -4.987   9.674  1.00 93.89           H
ATOM    506 3HD2 LEU A  51      10.746  -5.278  10.604  1.00 93.89           H
ATOM    507  HN  LEU A  51      14.724  -3.594  11.444  1.00 93.89           H
ATOM    508  N   PRO A  52      15.466  -1.050   9.736  1.00 95.76           N
ATOM    509  CA  PRO A  52      16.109   0.148   9.190  1.00 95.76           C
ATOM    510  C   PRO A  52      16.827  -0.130   7.879  1.00 95.76           C
ATOM    511  O   PRO A  52      16.604   0.562   6.887  1.00 95.76           O
ATOM    512  HA  PRO A  52      15.358   0.900   8.950  1.00 95.76           H
ATOM    513  CB  PRO A  52      17.083   0.570  10.292  1.00 95.76           C
ATOM    514 1HB  PRO A  52      18.070   0.133  10.144  1.00 95.76           H
ATOM    515 2HB  PRO A  52      17.215   1.652  10.318  1.00 95.76           H
ATOM    516  CG  PRO A  52      16.422   0.053  11.564  1.00 95.76           C
ATOM    517 1HG  PRO A  52      17.137  -0.041  12.382  1.00 95.76           H
ATOM    518 2HG  PRO A  52      15.640   0.726  11.917  1.00 95.76           H
ATOM    519  CD  PRO A  52      15.865  -1.294  11.134  1.00 95.76           C
ATOM    520 1HD  PRO A  52      16.613  -2.083  11.204  1.00 95.76           H
ATOM    521 2HD  PRO A  52      15.023  -1.601  11.755  1.00 95.76           H
ATOM    522  N   PRO A  53      17.702  -1.144   7.844  1.00 95.94           N
ATOM    523  CA  PRO A  53      18.450  -1.453   6.622  1.00 95.94           C
ATOM    524  C   PRO A  53      17.540  -1.630   5.418  1.00 95.94           C
ATOM    525  O   PRO A  53      17.833  -1.127   4.334  1.00 95.94           O
ATOM    526  HA  PRO A  53      19.105  -0.621   6.364  1.00 95.94           H
ATOM    527  CB  PRO A  53      19.192  -2.745   6.968  1.00 95.94           C
ATOM    528 1HB  PRO A  53      18.617  -3.626   6.682  1.00 95.94           H
ATOM    529 2HB  PRO A  53      20.150  -2.809   6.452  1.00 95.94           H
ATOM    530  CG  PRO A  53      19.371  -2.656   8.479  1.00 95.94           C
ATOM    531 1HG  PRO A  53      19.559  -3.633   8.923  1.00 95.94           H
ATOM    532 2HG  PRO A  53      20.220  -2.028   8.750  1.00 95.94           H
ATOM    533  CD  PRO A  53      18.051  -2.062   8.943  1.00 95.94           C
ATOM    534 1HD  PRO A  53      17.288  -2.828   9.081  1.00 95.94           H
ATOM    535 2HD  PRO A  53      18.153  -1.543   9.896  1.00 95.94           H
ATOM    536  N   LEU A  54      16.448  -2.347   5.642  1.00 94.02           N
ATOM    537  CA  LEU A  54      15.554  -2.707   4.555  1.00 94.02           C
ATOM    538  C   LEU A  54      14.882  -1.444   4.013  1.00 94.02           C
ATOM    539  O   LEU A  54      14.756  -1.275   2.801  1.00 94.02           O
ATOM    540  HA  LEU A  54      16.162  -3.142   3.762  1.00 94.02           H
ATOM    541  CB  LEU A  54      14.565  -3.783   5.009  1.00 94.02           C
ATOM    542 1HB  LEU A  54      14.022  -3.406   5.877  1.00 94.02           H
ATOM    543 2HB  LEU A  54      13.832  -3.933   4.216  1.00 94.02           H
ATOM    544  CG  LEU A  54      15.170  -5.141   5.370  1.00 94.02           C
ATOM    545  HG  LEU A  54      15.922  -4.984   6.143  1.00 94.02           H
ATOM    546  CD1 LEU A  54      14.109  -6.075   5.955  1.00 94.02           C
ATOM    547 1HD1 LEU A  54      13.688  -5.629   6.856  1.00 94.02           H
ATOM    548 2HD1 LEU A  54      13.317  -6.229   5.222  1.00 94.02           H
ATOM    549 3HD1 LEU A  54      14.566  -7.033   6.203  1.00 94.02           H
ATOM    550  CD2 LEU A  54      15.880  -5.762   4.166  1.00 94.02           C
ATOM    551 1HD2 LEU A  54      15.166  -5.902   3.355  1.00 94.02           H
ATOM    552 2HD2 LEU A  54      16.680  -5.100   3.835  1.00 94.02           H
ATOM    553 3HD2 LEU A  54      16.301  -6.726   4.451  1.00 94.02           H
ATOM    554  HN  LEU A  54      16.173  -2.679   6.544  1.00 94.02           H
ATOM    555  N   TYR A  55      14.469  -0.588   4.936  1.00 94.48           N
ATOM    556  CA  TYR A  55      13.770   0.631   4.568  1.00 94.48           C
ATOM    557  C   TYR A  55      14.677   1.561   3.760  1.00 94.48           C
ATOM    558  O   TYR A  55      14.228   2.203   2.813  1.00 94.48           O
ATOM    559  HA  TYR A  55      12.910   0.354   3.959  1.00 94.48           H
ATOM    560  CB  TYR A  55      13.399   1.318   5.884  1.00 94.48           C
ATOM    561 1HB  TYR A  55      14.262   1.297   6.549  1.00 94.48           H
ATOM    562 2HB  TYR A  55      13.175   2.366   5.685  1.00 94.48           H
ATOM    563  CG  TYR A  55      12.205   0.684   6.602  1.00 94.48           C
ATOM    564  CD1 TYR A  55      11.633  -0.469   6.103  1.00 94.48           C
ATOM    565  HD1 TYR A  55      12.032  -0.928   5.198  1.00 94.48           H
ATOM    566  CD2 TYR A  55      11.701   1.265   7.747  1.00 94.48           C
ATOM    567  HD2 TYR A  55      12.152   2.175   8.141  1.00 94.48           H
ATOM    568  CE1 TYR A  55      10.510  -1.065   6.778  1.00 94.48           C
ATOM    569  HE1 TYR A  55      10.048  -1.976   6.395  1.00 94.48           H
ATOM    570  CE2 TYR A  55      10.577   0.668   8.422  1.00 94.48           C
ATOM    571  HE2 TYR A  55      10.169   1.117   9.328  1.00 94.48           H
ATOM    572  CZ  TYR A  55      10.037  -0.467   7.904  1.00 94.48           C
ATOM    573  OH  TYR A  55       8.976  -1.031   8.542  1.00 94.48           O
ATOM    574  HH  TYR A  55       8.687  -1.857   8.060  1.00 94.48           H
ATOM    575  HN  TYR A  55      14.605  -0.718   5.919  1.00 94.48           H
ATOM    576  N   TRP A  56      15.939   1.602   4.164  1.00 92.80           N
ATOM    577  CA  TRP A  56      16.921   2.414   3.467  1.00 92.80           C
ATOM    578  C   TRP A  56      17.103   1.835   2.062  1.00 92.80           C
ATOM    579  O   TRP A  56      17.172   2.578   1.085  1.00 92.80           O
ATOM    580  HA  TRP A  56      16.530   3.430   3.403  1.00 92.80           H
ATOM    581  CB  TRP A  56      18.230   2.490   4.256  1.00 92.80           C
ATOM    582 1HB  TRP A  56      18.425   1.518   4.710  1.00 92.80           H
ATOM    583 2HB  TRP A  56      19.049   2.688   3.564  1.00 92.80           H
ATOM    584  CG  TRP A  56      18.236   3.559   5.351  1.00 92.80           C
ATOM    585  CD1 TRP A  56      18.344   3.383   6.675  1.00 92.80           C
ATOM    586  HD1 TRP A  56      18.446   2.411   7.158  1.00 92.80           H
ATOM    587  CD2 TRP A  56      18.124   4.985   5.160  1.00 92.80           C
ATOM    588  NE1 TRP A  56      18.310   4.586   7.349  1.00 92.80           N
ATOM    589  HE1 TRP A  56      18.373   4.712   8.339  1.00 92.80           H
ATOM    590  CE2 TRP A  56      18.172   5.591   6.399  1.00 92.80           C
ATOM    591  CE3 TRP A  56      17.986   5.737   3.981  1.00 92.80           C
ATOM    592  HE3 TRP A  56      17.946   5.282   2.991  1.00 92.80           H
ATOM    593  CZ2 TRP A  56      18.089   6.978   6.577  1.00 92.80           C
ATOM    594  HZ2 TRP A  56      18.130   7.433   7.567  1.00 92.80           H
ATOM    595  CZ3 TRP A  56      17.905   7.121   4.176  1.00 92.80           C
ATOM    596  HZ3 TRP A  56      17.797   7.752   3.294  1.00 92.80           H
ATOM    597  CH2 TRP A  56      17.952   7.747   5.416  1.00 92.80           C
ATOM    598  HH2 TRP A  56      17.882   8.833   5.484  1.00 92.80           H
ATOM    599  HN  TRP A  56      16.291   1.095   4.950  1.00 92.80           H
ATOM    600  N   LEU A  57      17.175   0.513   2.007  1.00 93.01           N
ATOM    601  CA  LEU A  57      17.358  -0.174   0.740  1.00 93.01           C
ATOM    602  C   LEU A  57      16.178   0.140  -0.181  1.00 93.01           C
ATOM    603  O   LEU A  57      16.370   0.541  -1.328  1.00 93.01           O
ATOM    604  HA  LEU A  57      18.266   0.219   0.283  1.00 93.01           H
ATOM    605  CB  LEU A  57      17.578  -1.671   0.969  1.00 93.01           C
ATOM    606 1HB  LEU A  57      18.452  -1.796   1.608  1.00 93.01           H
ATOM    607 2HB  LEU A  57      16.722  -2.064   1.518  1.00 93.01           H
ATOM    608  CG  LEU A  57      17.774  -2.520  -0.288  1.00 93.01           C
ATOM    609  HG  LEU A  57      16.942  -2.326  -0.965  1.00 93.01           H
ATOM    610  CD1 LEU A  57      19.057  -2.124  -1.023  1.00 93.01           C
ATOM    611 1HD1 LEU A  57      18.999  -1.075  -1.315  1.00 93.01           H
ATOM    612 2HD1 LEU A  57      19.913  -2.271  -0.364  1.00 93.01           H
ATOM    613 3HD1 LEU A  57      19.172  -2.743  -1.912  1.00 93.01           H
ATOM    614  CD2 LEU A  57      17.744  -4.012   0.047  1.00 93.01           C
ATOM    615 1HD2 LEU A  57      18.542  -4.242   0.753  1.00 93.01           H
ATOM    616 2HD2 LEU A  57      16.782  -4.265   0.493  1.00 93.01           H
ATOM    617 3HD2 LEU A  57      17.886  -4.593  -0.864  1.00 93.01           H
ATOM    618  HN  LEU A  57      17.111  -0.085   2.806  1.00 93.01           H
ATOM    619  N   VAL A  58      14.982  -0.054   0.355  1.00 95.10           N
ATOM    620  CA  VAL A  58      13.771   0.145  -0.423  1.00 95.10           C
ATOM    621  C   VAL A  58      13.720   1.592  -0.919  1.00 95.10           C
ATOM    622  O   VAL A  58      13.385   1.844  -2.075  1.00 95.10           O
ATOM    623  HA  VAL A  58      13.822  -0.520  -1.286  1.00 95.10           H
ATOM    624  CB  VAL A  58      12.546  -0.247   0.405  1.00 95.10           C
ATOM    625  HB  VAL A  58      12.583   0.308   1.342  1.00 95.10           H
ATOM    626  CG1 VAL A  58      11.252   0.135  -0.316  1.00 95.10           C
ATOM    627 1HG1 VAL A  58      11.232   1.212  -0.481  1.00 95.10           H
ATOM    628 2HG1 VAL A  58      11.204  -0.381  -1.276  1.00 95.10           H
ATOM    629 3HG1 VAL A  58      10.397  -0.155   0.294  1.00 95.10           H
ATOM    630  CG2 VAL A  58      12.566  -1.740   0.741  1.00 95.10           C
ATOM    631 1HG2 VAL A  58      12.565  -2.320  -0.181  1.00 95.10           H
ATOM    632 2HG2 VAL A  58      13.464  -1.971   1.314  1.00 95.10           H
ATOM    633 3HG2 VAL A  58      11.684  -1.991   1.330  1.00 95.10           H
ATOM    634  HN  VAL A  58      14.833  -0.340   1.302  1.00 95.10           H
ATOM    635  N   PHE A  59      14.056   2.504  -0.019  1.00 95.97           N
ATOM    636  CA  PHE A  59      14.010   3.921  -0.336  1.00 95.97           C
ATOM    637  C   PHE A  59      14.921   4.247  -1.521  1.00 95.97           C
ATOM    638  O   PHE A  59      14.486   4.867  -2.491  1.00 95.97           O
ATOM    639  HA  PHE A  59      12.979   4.161  -0.596  1.00 95.97           H
ATOM    640  CB  PHE A  59      14.511   4.673   0.899  1.00 95.97           C
ATOM    641 1HB  PHE A  59      13.809   4.514   1.718  1.00 95.97           H
ATOM    642 2HB  PHE A  59      15.465   4.246   1.209  1.00 95.97           H
ATOM    643  CG  PHE A  59      14.688   6.177   0.682  1.00 95.97           C
ATOM    644  CD1 PHE A  59      15.936   6.717   0.651  1.00 95.97           C
ATOM    645  HD1 PHE A  59      16.810   6.078   0.779  1.00 95.97           H
ATOM    646  CD2 PHE A  59      13.598   6.974   0.522  1.00 95.97           C
ATOM    647  HD2 PHE A  59      12.598   6.541   0.548  1.00 95.97           H
ATOM    648  CE1 PHE A  59      16.101   8.113   0.450  1.00 95.97           C
ATOM    649  HE1 PHE A  59      17.101   8.546   0.424  1.00 95.97           H
ATOM    650  CE2 PHE A  59      13.763   8.370   0.321  1.00 95.97           C
ATOM    651  HE2 PHE A  59      12.889   9.009   0.193  1.00 95.97           H
ATOM    652  CZ  PHE A  59      15.010   8.910   0.289  1.00 95.97           C
ATOM    653  HZ  PHE A  59      15.137   9.982   0.135  1.00 95.97           H
ATOM    654  HN  PHE A  59      14.356   2.288   0.911  1.00 95.97           H
ATOM    655  N   ILE A  60      16.168   3.815  -1.405  1.00 93.91           N
ATOM    656  CA  ILE A  60      17.183   4.188  -2.375  1.00 93.91           C
ATOM    657  C   ILE A  60      16.777   3.670  -3.757  1.00 93.91           C
ATOM    658  O   ILE A  60      16.727   4.434  -4.720  1.00 93.91           O
ATOM    659  HA  ILE A  60      17.216   5.277  -2.411  1.00 93.91           H
ATOM    660  CB  ILE A  60      18.562   3.708  -1.919  1.00 93.91           C
ATOM    661  HB  ILE A  60      18.483   2.658  -1.640  1.00 93.91           H
ATOM    662  CG1 ILE A  60      19.026   4.473  -0.678  1.00 93.91           C
ATOM    663 1HG1 ILE A  60      19.293   5.493  -0.953  1.00 93.91           H
ATOM    664 2HG1 ILE A  60      18.208   4.540   0.039  1.00 93.91           H
ATOM    665  CG2 ILE A  60      19.578   3.797  -3.060  1.00 93.91           C
ATOM    666 1HG2 ILE A  60      19.248   3.173  -3.890  1.00 93.91           H
ATOM    667 2HG2 ILE A  60      19.661   4.832  -3.393  1.00 93.91           H
ATOM    668 3HG2 ILE A  60      20.550   3.450  -2.708  1.00 93.91           H
ATOM    669  CD1 ILE A  60      20.227   3.783  -0.026  1.00 93.91           C
ATOM    670 1HD1 ILE A  60      19.948   2.772   0.270  1.00 93.91           H
ATOM    671 2HD1 ILE A  60      21.051   3.740  -0.738  1.00 93.91           H
ATOM    672 3HD1 ILE A  60      20.536   4.347   0.854  1.00 93.91           H
ATOM    673  HN  ILE A  60      16.487   3.221  -0.666  1.00 93.91           H
ATOM    674  N   VAL A  61      16.498   2.376  -3.809  1.00 93.88           N
ATOM    675  CA  VAL A  61      16.220   1.722  -5.077  1.00 93.88           C
ATOM    676  C   VAL A  61      14.916   2.273  -5.656  1.00 93.88           C
ATOM    677  O   VAL A  61      14.828   2.540  -6.853  1.00 93.88           O
ATOM    678  HA  VAL A  61      17.036   1.964  -5.758  1.00 93.88           H
ATOM    679  CB  VAL A  61      16.196   0.204  -4.887  1.00 93.88           C
ATOM    680  HB  VAL A  61      15.435  -0.029  -4.143  1.00 93.88           H
ATOM    681  CG1 VAL A  61      15.813  -0.505  -6.188  1.00 93.88           C
ATOM    682 1HG1 VAL A  61      14.823  -0.176  -6.503  1.00 93.88           H
ATOM    683 2HG1 VAL A  61      16.541  -0.261  -6.962  1.00 93.88           H
ATOM    684 3HG1 VAL A  61      15.803  -1.583  -6.025  1.00 93.88           H
ATOM    685  CG2 VAL A  61      17.539  -0.305  -4.360  1.00 93.88           C
ATOM    686 1HG2 VAL A  61      18.327  -0.054  -5.071  1.00 93.88           H
ATOM    687 2HG2 VAL A  61      17.754   0.164  -3.400  1.00 93.88           H
ATOM    688 3HG2 VAL A  61      17.494  -1.387  -4.235  1.00 93.88           H
ATOM    689  HN  VAL A  61      16.459   1.779  -3.008  1.00 93.88           H
ATOM    690  N   GLY A  62      13.935   2.427  -4.778  1.00 95.38           N
ATOM    691  CA  GLY A  62      12.601   2.814  -5.207  1.00 95.38           C
ATOM    692  C   GLY A  62      12.585   4.259  -5.709  1.00 95.38           C
ATOM    693  O   GLY A  62      11.969   4.558  -6.731  1.00 95.38           O
ATOM    694 1HA  GLY A  62      12.262   2.146  -5.999  1.00 95.38           H
ATOM    695 2HA  GLY A  62      11.903   2.705  -4.378  1.00 95.38           H
ATOM    696  HN  GLY A  62      14.039   2.292  -3.793  1.00 95.38           H
ATOM    697  N   ALA A  63      13.268   5.118  -4.966  1.00 95.21           N
ATOM    698  CA  ALA A  63      13.283   6.535  -5.283  1.00 95.21           C
ATOM    699  C   ALA A  63      13.925   6.739  -6.657  1.00 95.21           C
ATOM    700  O   ALA A  63      13.405   7.485  -7.485  1.00 95.21           O
ATOM    701  HA  ALA A  63      12.250   6.878  -5.321  1.00 95.21           H
ATOM    702  CB  ALA A  63      14.017   7.298  -4.178  1.00 95.21           C
ATOM    703 1HB  ALA A  63      13.504   7.144  -3.229  1.00 95.21           H
ATOM    704 2HB  ALA A  63      15.041   6.932  -4.102  1.00 95.21           H
ATOM    705 3HB  ALA A  63      14.028   8.362  -4.417  1.00 95.21           H
ATOM    706  HN  ALA A  63      13.803   4.859  -4.162  1.00 95.21           H
ATOM    707  N   LEU A  64      15.046   6.061  -6.857  1.00 89.71           N
ATOM    708  CA  LEU A  64      15.764   6.157  -8.118  1.00 89.71           C
ATOM    709  C   LEU A  64      14.881   5.615  -9.244  1.00 89.71           C
ATOM    710  O   LEU A  64      14.763   6.237 -10.299  1.00 89.71           O
ATOM    711  HA  LEU A  64      15.954   7.213  -8.306  1.00 89.71           H
ATOM    712  CB  LEU A  64      17.123   5.463  -8.014  1.00 89.71           C
ATOM    713 1HB  LEU A  64      16.966   4.454  -7.633  1.00 89.71           H
ATOM    714 2HB  LEU A  64      17.536   5.364  -9.018  1.00 89.71           H
ATOM    715  CG  LEU A  64      18.164   6.155  -7.131  1.00 89.71           C
ATOM    716  HG  LEU A  64      17.724   6.315  -6.146  1.00 89.71           H
ATOM    717  CD1 LEU A  64      19.396   5.269  -6.938  1.00 89.71           C
ATOM    718 1HD1 LEU A  64      19.100   4.334  -6.462  1.00 89.71           H
ATOM    719 2HD1 LEU A  64      19.846   5.057  -7.908  1.00 89.71           H
ATOM    720 3HD1 LEU A  64      20.119   5.785  -6.307  1.00 89.71           H
ATOM    721  CD2 LEU A  64      18.530   7.532  -7.691  1.00 89.71           C
ATOM    722 1HD2 LEU A  64      18.942   7.418  -8.694  1.00 89.71           H
ATOM    723 2HD2 LEU A  64      17.637   8.155  -7.734  1.00 89.71           H
ATOM    724 3HD2 LEU A  64      19.271   8.002  -7.044  1.00 89.71           H
ATOM    725  HN  LEU A  64      15.464   5.458  -6.178  1.00 89.71           H
ATOM    726  N   GLY A  65      14.284   4.461  -8.982  1.00 93.04           N
ATOM    727  CA  GLY A  65      13.541   3.753 -10.010  1.00 93.04           C
ATOM    728  C   GLY A  65      12.317   4.557 -10.454  1.00 93.04           C
ATOM    729  O   GLY A  65      12.120   4.786 -11.646  1.00 93.04           O
ATOM    730 1HA  GLY A  65      14.187   3.565 -10.867  1.00 93.04           H
ATOM    731 2HA  GLY A  65      13.224   2.781  -9.630  1.00 93.04           H
ATOM    732  HN  GLY A  65      14.302   4.013  -8.088  1.00 93.04           H
ATOM    733  N   ASN A  66      11.526   4.962  -9.470  1.00 90.69           N
ATOM    734  CA  ASN A  66      10.262   5.621  -9.750  1.00 90.69           C
ATOM    735  C   ASN A  66      10.532   7.002 -10.350  1.00 90.69           C
ATOM    736  O   ASN A  66       9.796   7.459 -11.223  1.00 90.69           O
ATOM    737  HA  ASN A  66       9.742   4.960 -10.444  1.00 90.69           H
ATOM    738  CB  ASN A  66       9.446   5.813  -8.470  1.00 90.69           C
ATOM    739 1HB  ASN A  66      10.098   6.153  -7.666  1.00 90.69           H
ATOM    740 2HB  ASN A  66       8.698   6.591  -8.625  1.00 90.69           H
ATOM    741  CG  ASN A  66       8.757   4.510  -8.059  1.00 90.69           C
ATOM    742  OD1 ASN A  66       7.915   3.974  -8.761  1.00 90.69           O
ATOM    743  ND2 ASN A  66       9.160   4.032  -6.885  1.00 90.69           N
ATOM    744 1HD2 ASN A  66       9.855   4.521  -6.358  1.00 90.69           H
ATOM    745 2HD2 ASN A  66       8.767   3.184  -6.529  1.00 90.69           H
ATOM    746  HN  ASN A  66      11.738   4.848  -8.500  1.00 90.69           H
ATOM    747  N   SER A  67      11.591   7.629  -9.857  1.00 91.22           N
ATOM    748  CA  SER A  67      12.015   8.913 -10.388  1.00 91.22           C
ATOM    749  C   SER A  67      12.347   8.780 -11.876  1.00 91.22           C
ATOM    750  O   SER A  67      12.046   9.674 -12.665  1.00 91.22           O
ATOM    751  HA  SER A  67      11.164   9.580 -10.244  1.00 91.22           H
ATOM    752  CB  SER A  67      13.222   9.455  -9.621  1.00 91.22           C
ATOM    753 1HB  SER A  67      14.044   8.742  -9.687  1.00 91.22           H
ATOM    754 2HB  SER A  67      13.563  10.379 -10.087  1.00 91.22           H
ATOM    755  OG  SER A  67      12.917   9.701  -8.250  1.00 91.22           O
ATOM    756  HG  SER A  67      13.443   9.082  -7.667  1.00 91.22           H
ATOM    757  HN  SER A  67      12.154   7.274  -9.110  1.00 91.22           H
ATOM    758  N   LEU A  68      12.964   7.657 -12.213  1.00 85.96           N
ATOM    759  CA  LEU A  68      13.340   7.395 -13.592  1.00 85.96           C
ATOM    760  C   LEU A  68      12.076   7.210 -14.434  1.00 85.96           C
ATOM    761  O   LEU A  68      12.003   7.689 -15.565  1.00 85.96           O
ATOM    762  HA  LEU A  68      13.872   8.273 -13.958  1.00 85.96           H
ATOM    763  CB  LEU A  68      14.309   6.214 -13.669  1.00 85.96           C
ATOM    764 1HB  LEU A  68      15.079   6.352 -12.910  1.00 85.96           H
ATOM    765 2HB  LEU A  68      13.764   5.306 -13.409  1.00 85.96           H
ATOM    766  CG  LEU A  68      14.995   5.995 -15.018  1.00 85.96           C
ATOM    767  HG  LEU A  68      14.238   6.056 -15.800  1.00 85.96           H
ATOM    768  CD1 LEU A  68      16.022   7.094 -15.296  1.00 85.96           C
ATOM    769 1HD1 LEU A  68      15.522   8.063 -15.311  1.00 85.96           H
ATOM    770 2HD1 LEU A  68      16.780   7.089 -14.514  1.00 85.96           H
ATOM    771 3HD1 LEU A  68      16.494   6.914 -16.262  1.00 85.96           H
ATOM    772  CD2 LEU A  68      15.614   4.598 -15.098  1.00 85.96           C
ATOM    773 1HD2 LEU A  68      16.355   4.484 -14.307  1.00 85.96           H
ATOM    774 2HD2 LEU A  68      14.834   3.847 -14.977  1.00 85.96           H
ATOM    775 3HD2 LEU A  68      16.095   4.469 -16.068  1.00 85.96           H
ATOM    776  HN  LEU A  68      13.206   6.935 -11.565  1.00 85.96           H
ATOM    777  N   VAL A  69      11.112   6.512 -13.851  1.00 88.91           N
ATOM    778  CA  VAL A  69       9.856   6.254 -14.535  1.00 88.91           C
ATOM    779  C   VAL A  69       9.198   7.585 -14.905  1.00 88.91           C
ATOM    780  O   VAL A  69       8.800   7.787 -16.051  1.00 88.91           O
ATOM    781  HA  VAL A  69      10.087   5.710 -15.451  1.00 88.91           H
ATOM    782  CB  VAL A  69       8.962   5.365 -13.669  1.00 88.91           C
ATOM    783  HB  VAL A  69       8.883   5.827 -12.684  1.00 88.91           H
ATOM    784  CG1 VAL A  69       7.552   5.267 -14.256  1.00 88.91           C
ATOM    785 1HG1 VAL A  69       7.111   6.262 -14.308  1.00 88.91           H
ATOM    786 2HG1 VAL A  69       7.605   4.840 -15.257  1.00 88.91           H
ATOM    787 3HG1 VAL A  69       6.938   4.630 -13.621  1.00 88.91           H
ATOM    788  CG2 VAL A  69       9.578   3.976 -13.488  1.00 88.91           C
ATOM    789 1HG2 VAL A  69       9.701   3.504 -14.463  1.00 88.91           H
ATOM    790 2HG2 VAL A  69      10.551   4.071 -13.005  1.00 88.91           H
ATOM    791 3HG2 VAL A  69       8.922   3.365 -12.869  1.00 88.91           H
ATOM    792  HN  VAL A  69      11.178   6.128 -12.930  1.00 88.91           H
ATOM    793  N   ILE A  70       9.105   8.458 -13.913  1.00 89.21           N
ATOM    794  CA  ILE A  70       8.437   9.735 -14.100  1.00 89.21           C
ATOM    795  C   ILE A  70       9.153  10.524 -15.198  1.00 89.21           C
ATOM    796  O   ILE A  70       8.509  11.145 -16.042  1.00 89.21           O
ATOM    797  HA  ILE A  70       7.420   9.526 -14.432  1.00 89.21           H
ATOM    798  CB  ILE A  70       8.335  10.486 -12.771  1.00 89.21           C
ATOM    799  HB  ILE A  70       9.327  10.523 -12.322  1.00 89.21           H
ATOM    800  CG1 ILE A  70       7.423   9.744 -11.791  1.00 89.21           C
ATOM    801 1HG1 ILE A  70       6.383   9.861 -12.097  1.00 89.21           H
ATOM    802 2HG1 ILE A  70       7.645   8.677 -11.818  1.00 89.21           H
ATOM    803  CG2 ILE A  70       7.884  11.931 -12.991  1.00 89.21           C
ATOM    804 1HG2 ILE A  70       8.606  12.444 -13.627  1.00 89.21           H
ATOM    805 2HG2 ILE A  70       6.906  11.938 -13.473  1.00 89.21           H
ATOM    806 3HG2 ILE A  70       7.819  12.442 -12.030  1.00 89.21           H
ATOM    807  CD1 ILE A  70       7.604  10.273 -10.367  1.00 89.21           C
ATOM    808 1HD1 ILE A  70       8.639  10.132 -10.056  1.00 89.21           H
ATOM    809 2HD1 ILE A  70       7.357  11.334 -10.339  1.00 89.21           H
ATOM    810 3HD1 ILE A  70       6.944   9.728  -9.691  1.00 89.21           H
ATOM    811  HN  ILE A  70       9.475   8.305 -12.996  1.00 89.21           H
ATOM    812  N   LEU A  71      10.476  10.473 -15.152  1.00 84.92           N
ATOM    813  CA  LEU A  71      11.287  11.223 -16.096  1.00 84.92           C
ATOM    814  C   LEU A  71      10.989  10.737 -17.516  1.00 84.92           C
ATOM    815  O   LEU A  71      10.824  11.543 -18.430  1.00 84.92           O
ATOM    816  HA  LEU A  71      10.993  12.270 -16.021  1.00 84.92           H
ATOM    817  CB  LEU A  71      12.767  11.140 -15.716  1.00 84.92           C
ATOM    818 1HB  LEU A  71      12.865  11.391 -14.660  1.00 84.92           H
ATOM    819 2HB  LEU A  71      13.093  10.106 -15.830  1.00 84.92           H
ATOM    820  CG  LEU A  71      13.716  12.036 -16.515  1.00 84.92           C
ATOM    821  HG  LEU A  71      13.405  12.017 -17.559  1.00 84.92           H
ATOM    822  CD1 LEU A  71      13.626  13.488 -16.043  1.00 84.92           C
ATOM    823 1HD1 LEU A  71      12.607  13.851 -16.176  1.00 84.92           H
ATOM    824 2HD1 LEU A  71      13.896  13.545 -14.988  1.00 84.92           H
ATOM    825 3HD1 LEU A  71      14.311  14.103 -16.627  1.00 84.92           H
ATOM    826  CD2 LEU A  71      15.149  11.503 -16.460  1.00 84.92           C
ATOM    827 1HD2 LEU A  71      15.486  11.472 -15.424  1.00 84.92           H
ATOM    828 2HD2 LEU A  71      15.179  10.498 -16.881  1.00 84.92           H
ATOM    829 3HD2 LEU A  71      15.803  12.158 -17.036  1.00 84.92           H
ATOM    830  HN  LEU A  71      10.993   9.934 -14.486  1.00 84.92           H
ATOM    831  N   VAL A  72      10.928   9.421 -17.656  1.00 84.61           N
ATOM    832  CA  VAL A  72      10.750   8.815 -18.965  1.00 84.61           C
ATOM    833  C   VAL A  72       9.410   9.265 -19.552  1.00 84.61           C
ATOM    834  O   VAL A  72       9.333   9.626 -20.725  1.00 84.61           O
ATOM    835  HA  VAL A  72      11.553   9.176 -19.607  1.00 84.61           H
ATOM    836  CB  VAL A  72      10.874   7.294 -18.859  1.00 84.61           C
ATOM    837  HB  VAL A  72      10.198   6.956 -18.073  1.00 84.61           H
ATOM    838  CG1 VAL A  72      10.453   6.617 -20.164  1.00 84.61           C
ATOM    839 1HG1 VAL A  72       9.416   6.867 -20.385  1.00 84.61           H
ATOM    840 2HG1 VAL A  72      11.092   6.964 -20.976  1.00 84.61           H
ATOM    841 3HG1 VAL A  72      10.551   5.536 -20.061  1.00 84.61           H
ATOM    842  CG2 VAL A  72      12.295   6.886 -18.463  1.00 84.61           C
ATOM    843 1HG2 VAL A  72      12.998   7.243 -19.216  1.00 84.61           H
ATOM    844 2HG2 VAL A  72      12.544   7.326 -17.497  1.00 84.61           H
ATOM    845 3HG2 VAL A  72      12.356   5.800 -18.395  1.00 84.61           H
ATOM    846  HN  VAL A  72      10.999   8.774 -16.897  1.00 84.61           H
ATOM    847  N   TYR A  73       8.389   9.229 -18.709  1.00 81.08           N
ATOM    848  CA  TYR A  73       7.050   9.594 -19.140  1.00 81.08           C
ATOM    849  C   TYR A  73       6.965  11.087 -19.462  1.00 81.08           C
ATOM    850  O   TYR A  73       6.234  11.490 -20.366  1.00 81.08           O
ATOM    851  HA  TYR A  73       6.818   9.022 -20.038  1.00 81.08           H
ATOM    852  CB  TYR A  73       6.128   9.286 -17.958  1.00 81.08           C
ATOM    853 1HB  TYR A  73       6.702   9.361 -17.034  1.00 81.08           H
ATOM    854 2HB  TYR A  73       5.348  10.045 -17.912  1.00 81.08           H
ATOM    855  CG  TYR A  73       5.473   7.905 -18.023  1.00 81.08           C
ATOM    856  CD1 TYR A  73       4.534   7.632 -18.997  1.00 81.08           C
ATOM    857  HD1 TYR A  73       4.260   8.400 -19.720  1.00 81.08           H
ATOM    858  CD2 TYR A  73       5.820   6.933 -17.107  1.00 81.08           C
ATOM    859  HD2 TYR A  73       6.562   7.148 -16.338  1.00 81.08           H
ATOM    860  CE1 TYR A  73       3.917   6.332 -19.058  1.00 81.08           C
ATOM    861  HE1 TYR A  73       3.174   6.104 -19.822  1.00 81.08           H
ATOM    862  CE2 TYR A  73       5.203   5.633 -17.169  1.00 81.08           C
ATOM    863  HE2 TYR A  73       5.469   4.856 -16.452  1.00 81.08           H
ATOM    864  CZ  TYR A  73       4.282   5.397 -18.141  1.00 81.08           C
ATOM    865  OH  TYR A  73       3.699   4.169 -18.199  1.00 81.08           O
ATOM    866  HH  TYR A  73       3.147   4.092 -19.029  1.00 81.08           H
ATOM    867  HN  TYR A  73       8.465   8.958 -17.749  1.00 81.08           H
ATOM    868  N   TRP A  74       7.722  11.867 -18.706  1.00 70.85           N
ATOM    869  CA  TRP A  74       7.658  13.314 -18.822  1.00 70.85           C
ATOM    870  C   TRP A  74       8.202  13.702 -20.199  1.00 70.85           C
ATOM    871  O   TRP A  74       7.555  14.440 -20.941  1.00 70.85           O
ATOM    872  HA  TRP A  74       6.611  13.609 -18.739  1.00 70.85           H
ATOM    873  CB  TRP A  74       8.404  13.991 -17.672  1.00 70.85           C
ATOM    874 1HB  TRP A  74       8.085  13.542 -16.731  1.00 70.85           H
ATOM    875 2HB  TRP A  74       9.471  13.789 -17.775  1.00 70.85           H
ATOM    876  CG  TRP A  74       8.191  15.504 -17.596  1.00 70.85           C
ATOM    877  CD1 TRP A  74       8.637  16.444 -18.441  1.00 70.85           C
ATOM    878  HD1 TRP A  74       9.235  16.236 -19.329  1.00 70.85           H
ATOM    879  CD2 TRP A  74       7.455  16.219 -16.581  1.00 70.85           C
ATOM    880  NE1 TRP A  74       8.245  17.706 -18.047  1.00 70.85           N
ATOM    881  HE1 TRP A  74       8.455  18.565 -18.515  1.00 70.85           H
ATOM    882  CE2 TRP A  74       7.503  17.565 -16.880  1.00 70.85           C
ATOM    883  CE3 TRP A  74       6.771  15.744 -15.448  1.00 70.85           C
ATOM    884  HE3 TRP A  74       6.719  14.686 -15.191  1.00 70.85           H
ATOM    885  CZ2 TRP A  74       6.887  18.547 -16.095  1.00 70.85           C
ATOM    886  HZ2 TRP A  74       6.939  19.605 -16.352  1.00 70.85           H
ATOM    887  CZ3 TRP A  74       6.161  16.737 -14.674  1.00 70.85           C
ATOM    888  HZ3 TRP A  74       5.617  16.423 -13.783  1.00 70.85           H
ATOM    889  CH2 TRP A  74       6.200  18.097 -14.961  1.00 70.85           C
ATOM    890  HH2 TRP A  74       5.698  18.809 -14.306  1.00 70.85           H
ATOM    891  HN  TRP A  74       8.370  11.527 -18.024  1.00 70.85           H
ATOM    892  N   TYR A  75       9.386  13.187 -20.498  1.00 69.32           N
ATOM    893  CA  TYR A  75      10.163  13.698 -21.615  1.00 69.32           C
ATOM    894  C   TYR A  75       9.861  12.916 -22.895  1.00 69.32           C
ATOM    895  O   TYR A  75       9.864  13.482 -23.987  1.00 69.32           O
ATOM    896  HA  TYR A  75       9.892  14.743 -21.763  1.00 69.32           H
ATOM    897  CB  TYR A  75      11.631  13.489 -21.238  1.00 69.32           C
ATOM    898 1HB  TYR A  75      11.724  12.552 -20.688  1.00 69.32           H
ATOM    899 2HB  TYR A  75      12.218  13.383 -22.150  1.00 69.32           H
ATOM    900  CG  TYR A  75      12.224  14.619 -20.394  1.00 69.32           C
ATOM    901  CD1 TYR A  75      12.713  15.754 -21.008  1.00 69.32           C
ATOM    902  HD1 TYR A  75      12.678  15.845 -22.093  1.00 69.32           H
ATOM    903  CD2 TYR A  75      12.269  14.504 -19.020  1.00 69.32           C
ATOM    904  HD2 TYR A  75      11.882  13.607 -18.535  1.00 69.32           H
ATOM    905  CE1 TYR A  75      13.271  16.818 -20.214  1.00 69.32           C
ATOM    906  HE1 TYR A  75      13.662  17.720 -20.686  1.00 69.32           H
ATOM    907  CE2 TYR A  75      12.827  15.568 -18.226  1.00 69.32           C
ATOM    908  HE2 TYR A  75      12.868  15.490 -17.139  1.00 69.32           H
ATOM    909  CZ  TYR A  75      13.300  16.672 -18.862  1.00 69.32           C
ATOM    910  OH  TYR A  75      13.827  17.677 -18.112  1.00 69.32           O
ATOM    911  HH  TYR A  75      13.767  17.447 -17.141  1.00 69.32           H
ATOM    912  HN  TYR A  75       9.813  12.437 -19.994  1.00 69.32           H
ATOM    913  N   CYS A  76       9.609  11.628 -22.718  1.00 68.29           N
ATOM    914  CA  CYS A  76       9.681  10.692 -23.827  1.00 68.29           C
ATOM    915  C   CYS A  76       8.271  10.169 -24.107  1.00 68.29           C
ATOM    916  O   CYS A  76       7.690  10.466 -25.150  1.00 68.29           O
ATOM    917  HA  CYS A  76      10.064  11.249 -24.683  1.00 68.29           H
ATOM    918  CB  CYS A  76      10.666   9.555 -23.546  1.00 68.29           C
ATOM    919 1HB  CYS A  76      11.570   9.953 -23.085  1.00 68.29           H
ATOM    920 2HB  CYS A  76      10.229   8.852 -22.837  1.00 68.29           H
ATOM    921  SG  CYS A  76      11.087   8.691 -25.103  1.00 68.29           S
ATOM    922  HG  CYS A  76      11.846   7.755 -24.542  1.00 68.29           H
ATOM    923  HN  CYS A  76       9.359  11.222 -21.839  1.00 68.29           H
ATOM    924  N   THR A  77       7.760   9.398 -23.157  1.00 60.99           N
ATOM    925  CA  THR A  77       6.577   8.591 -23.403  1.00 60.99           C
ATOM    926  C   THR A  77       5.356   9.487 -23.618  1.00 60.99           C
ATOM    927  O   THR A  77       4.528   9.216 -24.486  1.00 60.99           O
ATOM    928  HA  THR A  77       6.729   8.031 -24.325  1.00 60.99           H
ATOM    929  CB  THR A  77       6.418   7.618 -22.234  1.00 60.99           C
ATOM    930  HB  THR A  77       6.112   8.143 -21.329  1.00 60.99           H
ATOM    931  OG1 THR A  77       7.676   6.951 -22.163  1.00 60.99           O
ATOM    932  HG1 THR A  77       7.784   6.341 -22.948  1.00 60.99           H
ATOM    933  CG2 THR A  77       5.420   6.498 -22.536  1.00 60.99           C
ATOM    934 1HG2 THR A  77       5.762   5.930 -23.401  1.00 60.99           H
ATOM    935 2HG2 THR A  77       4.442   6.931 -22.748  1.00 60.99           H
ATOM    936 3HG2 THR A  77       5.345   5.836 -21.673  1.00 60.99           H
ATOM    937  HN  THR A  77       8.141   9.321 -22.236  1.00 60.99           H
ATOM    938  N   ARG A  78       5.283  10.537 -22.813  1.00 55.90           N
ATOM    939  CA  ARG A  78       4.050  11.295 -22.682  1.00 55.90           C
ATOM    940  C   ARG A  78       2.867  10.350 -22.463  1.00 55.90           C
ATOM    941  O   ARG A  78       2.851   9.237 -22.986  1.00 55.90           O
ATOM    942  HA  ARG A  78       4.207  11.935 -21.814  1.00 55.90           H
ATOM    943  CB  ARG A  78       3.791  12.145 -23.928  1.00 55.90           C
ATOM    944 1HB  ARG A  78       3.780  11.507 -24.812  1.00 55.90           H
ATOM    945 2HB  ARG A  78       2.807  12.609 -23.858  1.00 55.90           H
ATOM    946  CG  ARG A  78       4.861  13.227 -24.086  1.00 55.90           C
ATOM    947 1HG  ARG A  78       4.983  13.763 -23.145  1.00 55.90           H
ATOM    948 2HG  ARG A  78       5.821  12.763 -24.315  1.00 55.90           H
ATOM    949  CD  ARG A  78       4.486  14.211 -25.196  1.00 55.90           C
ATOM    950 1HD  ARG A  78       4.407  13.686 -26.148  1.00 55.90           H
ATOM    951 2HD  ARG A  78       3.509  14.648 -24.991  1.00 55.90           H
ATOM    952  NE  ARG A  78       5.507  15.279 -25.291  1.00 55.90           N
ATOM    953  HE  ARG A  78       6.368  15.149 -24.800  1.00 55.90           H
ATOM    954  CZ  ARG A  78       5.349  16.408 -25.995  1.00 55.90           C
ATOM    955  NH1 ARG A  78       4.215  16.634 -26.673  1.00 55.90           N
ATOM    956 1HH1 ARG A  78       3.479  15.957 -26.656  1.00 55.90           H
ATOM    957 2HH1 ARG A  78       4.105  17.479 -27.196  1.00 55.90           H
ATOM    958  NH2 ARG A  78       6.341  17.308 -26.011  1.00 55.90           N
ATOM    959 1HH2 ARG A  78       6.239  18.156 -26.532  1.00 55.90           H
ATOM    960 2HH2 ARG A  78       7.184  17.132 -25.503  1.00 55.90           H
ATOM    961  HN  ARG A  78       6.045  10.871 -22.258  1.00 55.90           H
ATOM    962  N   VAL A  79       1.904  10.829 -21.688  1.00 71.33           N
ATOM    963  CA  VAL A  79       0.734  10.030 -21.368  1.00 71.33           C
ATOM    964  C   VAL A  79      -0.215  10.019 -22.569  1.00 71.33           C
ATOM    965  O   VAL A  79      -0.933  10.989 -22.805  1.00 71.33           O
ATOM    966  HA  VAL A  79       1.073   9.011 -21.180  1.00 71.33           H
ATOM    967  CB  VAL A  79       0.075  10.554 -20.091  1.00 71.33           C
ATOM    968  HB  VAL A  79      -0.277  11.566 -20.286  1.00 71.33           H
ATOM    969  CG1 VAL A  79      -1.136   9.700 -19.708  1.00 71.33           C
ATOM    970 1HG1 VAL A  79      -1.868   9.727 -20.515  1.00 71.33           H
ATOM    971 2HG1 VAL A  79      -0.817   8.672 -19.540  1.00 71.33           H
ATOM    972 3HG1 VAL A  79      -1.585  10.095 -18.797  1.00 71.33           H
ATOM    973  CG2 VAL A  79       1.084  10.621 -18.942  1.00 71.33           C
ATOM    974 1HG2 VAL A  79       1.480   9.624 -18.747  1.00 71.33           H
ATOM    975 2HG2 VAL A  79       1.900  11.290 -19.214  1.00 71.33           H
ATOM    976 3HG2 VAL A  79       0.589  10.997 -18.046  1.00 71.33           H
ATOM    977  HN  VAL A  79       1.915  11.743 -21.283  1.00 71.33           H
ATOM    978  N   LYS A  80      -0.186   8.911 -23.295  1.00 64.78           N
ATOM    979  CA  LYS A  80      -0.965   8.797 -24.517  1.00 64.78           C
ATOM    980  C   LYS A  80      -2.175   7.896 -24.263  1.00 64.78           C
ATOM    981  O   LYS A  80      -3.186   7.999 -24.956  1.00 64.78           O
ATOM    982  HA  LYS A  80      -1.324   9.795 -24.770  1.00 64.78           H
ATOM    983  CB  LYS A  80      -0.080   8.328 -25.674  1.00 64.78           C
ATOM    984 1HB  LYS A  80       0.463   7.429 -25.381  1.00 64.78           H
ATOM    985 2HB  LYS A  80      -0.703   8.059 -26.527  1.00 64.78           H
ATOM    986  CG  LYS A  80       0.912   9.419 -26.083  1.00 64.78           C
ATOM    987 1HG  LYS A  80       0.371  10.328 -26.344  1.00 64.78           H
ATOM    988 2HG  LYS A  80       1.557   9.663 -25.239  1.00 64.78           H
ATOM    989  CD  LYS A  80       1.765   8.967 -27.270  1.00 64.78           C
ATOM    990 1HD  LYS A  80       2.279   8.039 -27.021  1.00 64.78           H
ATOM    991 2HD  LYS A  80       1.122   8.756 -28.125  1.00 64.78           H
ATOM    992  CE  LYS A  80       2.789  10.038 -27.648  1.00 64.78           C
ATOM    993 1HE  LYS A  80       2.276  10.958 -27.930  1.00 64.78           H
ATOM    994 2HE  LYS A  80       3.414  10.273 -26.786  1.00 64.78           H
ATOM    995  NZ  LYS A  80       3.636   9.573 -28.769  1.00 64.78           N
ATOM    996 1HZ  LYS A  80       4.304  10.297 -29.012  1.00 64.78           H
ATOM    997 2HZ  LYS A  80       4.133   8.734 -28.492  1.00 64.78           H
ATOM    998 3HZ  LYS A  80       3.052   9.370 -29.573  1.00 64.78           H
ATOM    999  HN  LYS A  80       0.354   8.103 -23.061  1.00 64.78           H
ATOM   1000  N   THR A  81      -2.032   7.033 -23.268  1.00 75.62           N
ATOM   1001  CA  THR A  81      -3.051   6.036 -22.990  1.00 75.62           C
ATOM   1002  C   THR A  81      -3.526   6.149 -21.540  1.00 75.62           C
ATOM   1003  O   THR A  81      -2.863   6.772 -20.713  1.00 75.62           O
ATOM   1004  HA  THR A  81      -3.913   6.239 -23.626  1.00 75.62           H
ATOM   1005  CB  THR A  81      -2.475   4.661 -23.335  1.00 75.62           C
ATOM   1006  HB  THR A  81      -3.267   3.917 -23.422  1.00 75.62           H
ATOM   1007  OG1 THR A  81      -1.514   4.420 -22.311  1.00 75.62           O
ATOM   1008  HG1 THR A  81      -1.247   3.456 -22.312  1.00 75.62           H
ATOM   1009  CG2 THR A  81      -1.649   4.679 -24.624  1.00 75.62           C
ATOM   1010 1HG2 THR A  81      -0.817   5.374 -24.512  1.00 75.62           H
ATOM   1011 2HG2 THR A  81      -2.279   4.997 -25.454  1.00 75.62           H
ATOM   1012 3HG2 THR A  81      -1.264   3.679 -24.822  1.00 75.62           H
ATOM   1013  HN  THR A  81      -1.239   7.008 -22.660  1.00 75.62           H
ATOM   1014  N   MET A  82      -4.671   5.536 -21.276  1.00 76.13           N
ATOM   1015  CA  MET A  82      -5.230   5.540 -19.935  1.00 76.13           C
ATOM   1016  C   MET A  82      -4.312   4.806 -18.956  1.00 76.13           C
ATOM   1017  O   MET A  82      -4.181   5.209 -17.802  1.00 76.13           O
ATOM   1018  HA  MET A  82      -5.308   6.590 -19.653  1.00 76.13           H
ATOM   1019  CB  MET A  82      -6.603   4.865 -19.953  1.00 76.13           C
ATOM   1020 1HB  MET A  82      -7.178   5.224 -20.806  1.00 76.13           H
ATOM   1021 2HB  MET A  82      -6.482   3.789 -20.081  1.00 76.13           H
ATOM   1022  CG  MET A  82      -7.369   5.147 -18.659  1.00 76.13           C
ATOM   1023 1HG  MET A  82      -6.883   4.645 -17.822  1.00 76.13           H
ATOM   1024 2HG  MET A  82      -7.353   6.215 -18.443  1.00 76.13           H
ATOM   1025  SD  MET A  82      -9.055   4.581 -18.812  1.00 76.13           S
ATOM   1026  CE  MET A  82      -9.706   5.118 -17.239  1.00 76.13           C
ATOM   1027 1HE  MET A  82      -9.150   4.639 -16.433  1.00 76.13           H
ATOM   1028 2HE  MET A  82      -9.608   6.200 -17.155  1.00 76.13           H
ATOM   1029 3HE  MET A  82     -10.758   4.842 -17.168  1.00 76.13           H
ATOM   1030  HN  MET A  82      -5.212   5.044 -21.959  1.00 76.13           H
ATOM   1031  N   THR A  83      -3.701   3.740 -19.453  1.00 77.84           N
ATOM   1032  CA  THR A  83      -2.777   2.962 -18.645  1.00 77.84           C
ATOM   1033  C   THR A  83      -1.561   3.808 -18.263  1.00 77.84           C
ATOM   1034  O   THR A  83      -1.087   3.743 -17.129  1.00 77.84           O
ATOM   1035  HA  THR A  83      -3.280   2.688 -17.717  1.00 77.84           H
ATOM   1036  CB  THR A  83      -2.417   1.697 -19.425  1.00 77.84           C
ATOM   1037  HB  THR A  83      -1.739   1.926 -20.247  1.00 77.84           H
ATOM   1038  OG1 THR A  83      -3.678   1.150 -19.801  1.00 77.84           O
ATOM   1039  HG1 THR A  83      -4.326   1.232 -19.044  1.00 77.84           H
ATOM   1040  CG2 THR A  83      -1.793   0.619 -18.536  1.00 77.84           C
ATOM   1041 1HG2 THR A  83      -2.498   0.341 -17.753  1.00 77.84           H
ATOM   1042 2HG2 THR A  83      -0.880   1.005 -18.083  1.00 77.84           H
ATOM   1043 3HG2 THR A  83      -1.556  -0.258 -19.139  1.00 77.84           H
ATOM   1044  HN  THR A  83      -3.828   3.408 -20.388  1.00 77.84           H
ATOM   1045  N   ASP A  84      -1.090   4.581 -19.230  1.00 80.22           N
ATOM   1046  CA  ASP A  84       0.064   5.436 -19.010  1.00 80.22           C
ATOM   1047  C   ASP A  84      -0.236   6.408 -17.868  1.00 80.22           C
ATOM   1048  O   ASP A  84       0.642   6.718 -17.065  1.00 80.22           O
ATOM   1049  HA  ASP A  84       0.883   4.756 -18.774  1.00 80.22           H
ATOM   1050  CB  ASP A  84       0.387   6.258 -20.260  1.00 80.22           C
ATOM   1051 1HB  ASP A  84      -0.463   6.894 -20.510  1.00 80.22           H
ATOM   1052 2HB  ASP A  84       1.230   6.919 -20.057  1.00 80.22           H
ATOM   1053  CG  ASP A  84       0.717   5.349 -21.445  1.00 80.22           C
ATOM   1054  OD1 ASP A  84       1.322   4.285 -21.192  1.00 80.22           O
ATOM   1055  OD2 ASP A  84       0.357   5.738 -22.577  1.00 80.22           O
ATOM   1056  HN  ASP A  84      -1.483   4.630 -20.148  1.00 80.22           H
ATOM   1057  N   MET A  85      -1.480   6.863 -17.833  1.00 84.63           N
ATOM   1058  CA  MET A  85      -1.904   7.805 -16.811  1.00 84.63           C
ATOM   1059  C   MET A  85      -1.827   7.176 -15.419  1.00 84.63           C
ATOM   1060  O   MET A  85      -1.310   7.787 -14.485  1.00 84.63           O
ATOM   1061  HA  MET A  85      -1.209   8.642 -16.878  1.00 84.63           H
ATOM   1062  CB  MET A  85      -3.341   8.250 -17.091  1.00 84.63           C
ATOM   1063 1HB  MET A  85      -3.432   8.563 -18.132  1.00 84.63           H
ATOM   1064 2HB  MET A  85      -4.020   7.409 -16.950  1.00 84.63           H
ATOM   1065  CG  MET A  85      -3.748   9.402 -16.170  1.00 84.63           C
ATOM   1066 1HG  MET A  85      -4.821   9.577 -16.244  1.00 84.63           H
ATOM   1067 2HG  MET A  85      -3.539   9.139 -15.132  1.00 84.63           H
ATOM   1068  SD  MET A  85      -2.857  10.883 -16.614  1.00 84.63           S
ATOM   1069  CE  MET A  85      -3.289  11.930 -15.234  1.00 84.63           C
ATOM   1070 1HE  MET A  85      -4.371  12.058 -15.199  1.00 84.63           H
ATOM   1071 2HE  MET A  85      -2.947  11.469 -14.307  1.00 84.63           H
ATOM   1072 3HE  MET A  85      -2.812  12.903 -15.353  1.00 84.63           H
ATOM   1073  HN  MET A  85      -2.191   6.599 -18.485  1.00 84.63           H
ATOM   1074  N   PHE A  86      -2.348   5.961 -15.324  1.00 88.48           N
ATOM   1075  CA  PHE A  86      -2.392   5.263 -14.050  1.00 88.48           C
ATOM   1076  C   PHE A  86      -0.986   4.869 -13.593  1.00 88.48           C
ATOM   1077  O   PHE A  86      -0.671   4.946 -12.406  1.00 88.48           O
ATOM   1078  HA  PHE A  86      -2.831   5.945 -13.322  1.00 88.48           H
ATOM   1079  CB  PHE A  86      -3.221   3.995 -14.263  1.00 88.48           C
ATOM   1080 1HB  PHE A  86      -2.810   3.442 -15.108  1.00 88.48           H
ATOM   1081 2HB  PHE A  86      -3.120   3.356 -13.386  1.00 88.48           H
ATOM   1082  CG  PHE A  86      -4.706   4.258 -14.518  1.00 88.48           C
ATOM   1083  CD1 PHE A  86      -5.359   5.214 -13.804  1.00 88.48           C
ATOM   1084  HD1 PHE A  86      -4.825   5.793 -13.051  1.00 88.48           H
ATOM   1085  CD2 PHE A  86      -5.373   3.535 -15.457  1.00 88.48           C
ATOM   1086  HD2 PHE A  86      -4.850   2.769 -16.029  1.00 88.48           H
ATOM   1087  CE1 PHE A  86      -6.738   5.458 -14.041  1.00 88.48           C
ATOM   1088  HE1 PHE A  86      -7.262   6.224 -13.469  1.00 88.48           H
ATOM   1089  CE2 PHE A  86      -6.752   3.780 -15.694  1.00 88.48           C
ATOM   1090  HE2 PHE A  86      -7.287   3.201 -16.447  1.00 88.48           H
ATOM   1091  CZ  PHE A  86      -7.405   4.735 -14.980  1.00 88.48           C
ATOM   1092  HZ  PHE A  86      -8.464   4.923 -15.162  1.00 88.48           H
ATOM   1093  HN  PHE A  86      -2.735   5.457 -16.096  1.00 88.48           H
ATOM   1094  N   LEU A  87      -0.179   4.454 -14.558  1.00 84.91           N
ATOM   1095  CA  LEU A  87       1.173   4.011 -14.264  1.00 84.91           C
ATOM   1096  C   LEU A  87       1.995   5.197 -13.755  1.00 84.91           C
ATOM   1097  O   LEU A  87       2.855   5.035 -12.891  1.00 84.91           O
ATOM   1098  HA  LEU A  87       1.108   3.269 -13.468  1.00 84.91           H
ATOM   1099  CB  LEU A  87       1.786   3.315 -15.482  1.00 84.91           C
ATOM   1100 1HB  LEU A  87       1.660   3.965 -16.348  1.00 84.91           H
ATOM   1101 2HB  LEU A  87       2.858   3.211 -15.314  1.00 84.91           H
ATOM   1102  CG  LEU A  87       1.215   1.938 -15.825  1.00 84.91           C
ATOM   1103  HG  LEU A  87       0.140   2.041 -15.973  1.00 84.91           H
ATOM   1104  CD1 LEU A  87       1.804   1.412 -17.136  1.00 84.91           C
ATOM   1105 1HD1 LEU A  87       1.563   2.102 -17.945  1.00 84.91           H
ATOM   1106 2HD1 LEU A  87       2.886   1.328 -17.040  1.00 84.91           H
ATOM   1107 3HD1 LEU A  87       1.381   0.432 -17.356  1.00 84.91           H
ATOM   1108  CD2 LEU A  87       1.420   0.956 -14.670  1.00 84.91           C
ATOM   1109 1HD2 LEU A  87       2.486   0.852 -14.466  1.00 84.91           H
ATOM   1110 2HD2 LEU A  87       0.915   1.332 -13.780  1.00 84.91           H
ATOM   1111 3HD2 LEU A  87       1.005  -0.015 -14.940  1.00 84.91           H
ATOM   1112  HN  LEU A  87      -0.434   4.418 -15.524  1.00 84.91           H
ATOM   1113  N   LEU A  88       1.701   6.362 -14.313  1.00 88.71           N
ATOM   1114  CA  LEU A  88       2.376   7.581 -13.900  1.00 88.71           C
ATOM   1115  C   LEU A  88       1.995   7.906 -12.455  1.00 88.71           C
ATOM   1116  O   LEU A  88       2.863   8.172 -11.625  1.00 88.71           O
ATOM   1117  HA  LEU A  88       3.449   7.389 -13.940  1.00 88.71           H
ATOM   1118  CB  LEU A  88       2.083   8.715 -14.884  1.00 88.71           C
ATOM   1119 1HB  LEU A  88       2.457   8.425 -15.866  1.00 88.71           H
ATOM   1120 2HB  LEU A  88       1.001   8.821 -14.974  1.00 88.71           H
ATOM   1121  CG  LEU A  88       2.672  10.081 -14.528  1.00 88.71           C
ATOM   1122  HG  LEU A  88       2.323  10.355 -13.532  1.00 88.71           H
ATOM   1123  CD1 LEU A  88       4.200  10.021 -14.471  1.00 88.71           C
ATOM   1124 1HD1 LEU A  88       4.507   9.300 -13.713  1.00 88.71           H
ATOM   1125 2HD1 LEU A  88       4.588   9.715 -15.442  1.00 88.71           H
ATOM   1126 3HD1 LEU A  88       4.593  11.005 -14.215  1.00 88.71           H
ATOM   1127  CD2 LEU A  88       2.177  11.161 -15.492  1.00 88.71           C
ATOM   1128 1HD2 LEU A  88       2.477  10.905 -16.509  1.00 88.71           H
ATOM   1129 2HD2 LEU A  88       1.090  11.225 -15.439  1.00 88.71           H
ATOM   1130 3HD2 LEU A  88       2.611  12.122 -15.216  1.00 88.71           H
ATOM   1131  HN  LEU A  88       1.017   6.481 -15.033  1.00 88.71           H
ATOM   1132  N   ASN A  89       0.695   7.874 -12.198  1.00 90.22           N
ATOM   1133  CA  ASN A  89       0.183   8.223 -10.884  1.00 90.22           C
ATOM   1134  C   ASN A  89       0.660   7.187  -9.864  1.00 90.22           C
ATOM   1135  O   ASN A  89       0.877   7.514  -8.698  1.00 90.22           O
ATOM   1136  HA  ASN A  89       0.575   9.220 -10.680  1.00 90.22           H
ATOM   1137  CB  ASN A  89      -1.347   8.229 -10.872  1.00 90.22           C
ATOM   1138 1HB  ASN A  89      -1.722   7.391 -11.459  1.00 90.22           H
ATOM   1139 2HB  ASN A  89      -1.707   8.091  -9.853  1.00 90.22           H
ATOM   1140  CG  ASN A  89      -1.894   9.541 -11.439  1.00 90.22           C
ATOM   1141  OD1 ASN A  89      -2.122  10.506 -10.730  1.00 90.22           O
ATOM   1142  ND2 ASN A  89      -2.092   9.521 -12.754  1.00 90.22           N
ATOM   1143 1HD2 ASN A  89      -1.885   8.695 -13.279  1.00 90.22           H
ATOM   1144 2HD2 ASN A  89      -2.448  10.331 -13.219  1.00 90.22           H
ATOM   1145  HN  ASN A  89      -0.001   7.616 -12.868  1.00 90.22           H
ATOM   1146  N   LEU A  90       0.808   5.960 -10.340  1.00 88.85           N
ATOM   1147  CA  LEU A  90       1.293   4.883  -9.494  1.00 88.85           C
ATOM   1148  C   LEU A  90       2.719   5.200  -9.039  1.00 88.85           C
ATOM   1149  O   LEU A  90       3.054   5.026  -7.868  1.00 88.85           O
ATOM   1150  HA  LEU A  90       0.650   4.843  -8.614  1.00 88.85           H
ATOM   1151  CB  LEU A  90       1.161   3.537 -10.211  1.00 88.85           C
ATOM   1152 1HB  LEU A  90       0.124   3.415 -10.523  1.00 88.85           H
ATOM   1153 2HB  LEU A  90       1.765   3.571 -11.117  1.00 88.85           H
ATOM   1154  CG  LEU A  90       1.570   2.304  -9.403  1.00 88.85           C
ATOM   1155  HG  LEU A  90       2.583   2.460  -9.032  1.00 88.85           H
ATOM   1156  CD1 LEU A  90       0.665   2.122  -8.183  1.00 88.85           C
ATOM   1157 1HD1 LEU A  90       0.739   3.000  -7.542  1.00 88.85           H
ATOM   1158 2HD1 LEU A  90      -0.367   1.998  -8.512  1.00 88.85           H
ATOM   1159 3HD1 LEU A  90       0.978   1.238  -7.627  1.00 88.85           H
ATOM   1160  CD2 LEU A  90       1.600   1.055 -10.287  1.00 88.85           C
ATOM   1161 1HD2 LEU A  90       0.609   0.884 -10.708  1.00 88.85           H
ATOM   1162 2HD2 LEU A  90       2.318   1.198 -11.094  1.00 88.85           H
ATOM   1163 3HD2 LEU A  90       1.894   0.193  -9.688  1.00 88.85           H
ATOM   1164  HN  LEU A  90       0.603   5.697 -11.283  1.00 88.85           H
ATOM   1165  N   ALA A  91       3.520   5.659  -9.989  1.00 92.65           N
ATOM   1166  CA  ALA A  91       4.911   5.971  -9.708  1.00 92.65           C
ATOM   1167  C   ALA A  91       4.978   7.142  -8.724  1.00 92.65           C
ATOM   1168  O   ALA A  91       5.833   7.166  -7.840  1.00 92.65           O
ATOM   1169  HA  ALA A  91       5.362   5.093  -9.245  1.00 92.65           H
ATOM   1170  CB  ALA A  91       5.643   6.268 -11.018  1.00 92.65           C
ATOM   1171 1HB  ALA A  91       5.591   5.395 -11.669  1.00 92.65           H
ATOM   1172 2HB  ALA A  91       5.173   7.118 -11.512  1.00 92.65           H
ATOM   1173 3HB  ALA A  91       6.686   6.502 -10.807  1.00 92.65           H
ATOM   1174  HN  ALA A  91       3.234   5.818 -10.933  1.00 92.65           H
ATOM   1175  N   ILE A  92       4.065   8.083  -8.912  1.00 91.45           N
ATOM   1176  CA  ILE A  92       3.998   9.244  -8.041  1.00 91.45           C
ATOM   1177  C   ILE A  92       3.647   8.792  -6.622  1.00 91.45           C
ATOM   1178  O   ILE A  92       4.265   9.234  -5.655  1.00 91.45           O
ATOM   1179  HA  ILE A  92       4.989   9.698  -8.023  1.00 91.45           H
ATOM   1180  CB  ILE A  92       3.033  10.286  -8.610  1.00 91.45           C
ATOM   1181  HB  ILE A  92       2.096   9.786  -8.856  1.00 91.45           H
ATOM   1182  CG1 ILE A  92       3.578  10.887  -9.907  1.00 91.45           C
ATOM   1183 1HG1 ILE A  92       4.417  11.546  -9.682  1.00 91.45           H
ATOM   1184 2HG1 ILE A  92       3.960  10.092 -10.548  1.00 91.45           H
ATOM   1185  CG2 ILE A  92       2.711  11.362  -7.571  1.00 91.45           C
ATOM   1186 1HG2 ILE A  92       2.250  10.898  -6.699  1.00 91.45           H
ATOM   1187 2HG2 ILE A  92       3.631  11.864  -7.271  1.00 91.45           H
ATOM   1188 3HG2 ILE A  92       2.024  12.090  -8.002  1.00 91.45           H
ATOM   1189  CD1 ILE A  92       2.492  11.670 -10.648  1.00 91.45           C
ATOM   1190 1HD1 ILE A  92       1.666  11.003 -10.892  1.00 91.45           H
ATOM   1191 2HD1 ILE A  92       2.130  12.479 -10.013  1.00 91.45           H
ATOM   1192 3HD1 ILE A  92       2.906  12.087 -11.566  1.00 91.45           H
ATOM   1193  HN  ILE A  92       3.381   8.062  -9.641  1.00 91.45           H
ATOM   1194  N   ALA A  93       2.656   7.917  -6.542  1.00 93.20           N
ATOM   1195  CA  ALA A  93       2.170   7.451  -5.254  1.00 93.20           C
ATOM   1196  C   ALA A  93       3.308   6.751  -4.508  1.00 93.20           C
ATOM   1197  O   ALA A  93       3.544   7.023  -3.332  1.00 93.20           O
ATOM   1198  HA  ALA A  93       1.856   8.324  -4.682  1.00 93.20           H
ATOM   1199  CB  ALA A  93       0.962   6.536  -5.464  1.00 93.20           C
ATOM   1200 1HB  ALA A  93       0.171   7.090  -5.971  1.00 93.20           H
ATOM   1201 2HB  ALA A  93       1.255   5.681  -6.073  1.00 93.20           H
ATOM   1202 3HB  ALA A  93       0.598   6.187  -4.498  1.00 93.20           H
ATOM   1203  HN  ALA A  93       2.188   7.528  -7.336  1.00 93.20           H
ATOM   1204  N   ASP A  94       3.984   5.863  -5.223  1.00 90.85           N
ATOM   1205  CA  ASP A  94       5.065   5.093  -4.632  1.00 90.85           C
ATOM   1206  C   ASP A  94       6.139   6.048  -4.108  1.00 90.85           C
ATOM   1207  O   ASP A  94       6.679   5.845  -3.021  1.00 90.85           O
ATOM   1208  HA  ASP A  94       4.600   4.511  -3.836  1.00 90.85           H
ATOM   1209  CB  ASP A  94       5.715   4.172  -5.666  1.00 90.85           C
ATOM   1210 1HB  ASP A  94       5.833   4.705  -6.610  1.00 90.85           H
ATOM   1211 2HB  ASP A  94       6.713   3.891  -5.332  1.00 90.85           H
ATOM   1212  CG  ASP A  94       4.872   2.914  -5.887  1.00 90.85           C
ATOM   1213  OD1 ASP A  94       4.160   2.534  -4.933  1.00 90.85           O
ATOM   1214  OD2 ASP A  94       4.960   2.361  -7.004  1.00 90.85           O
ATOM   1215  HN  ASP A  94       3.804   5.667  -6.187  1.00 90.85           H
ATOM   1216  N   LEU A  95       6.417   7.069  -4.905  1.00 91.08           N
ATOM   1217  CA  LEU A  95       7.468   8.015  -4.570  1.00 91.08           C
ATOM   1218  C   LEU A  95       7.105   8.733  -3.268  1.00 91.08           C
ATOM   1219  O   LEU A  95       7.964   8.946  -2.413  1.00 91.08           O
ATOM   1220  HA  LEU A  95       8.382   7.444  -4.407  1.00 91.08           H
ATOM   1221  CB  LEU A  95       7.729   8.963  -5.742  1.00 91.08           C
ATOM   1222 1HB  LEU A  95       7.828   8.367  -6.650  1.00 91.08           H
ATOM   1223 2HB  LEU A  95       6.853   9.598  -5.872  1.00 91.08           H
ATOM   1224  CG  LEU A  95       8.962   9.860  -5.618  1.00 91.08           C
ATOM   1225  HG  LEU A  95       8.925  10.359  -4.649  1.00 91.08           H
ATOM   1226  CD1 LEU A  95      10.248   9.032  -5.651  1.00 91.08           C
ATOM   1227 1HD1 LEU A  95      10.246   8.324  -4.822  1.00 91.08           H
ATOM   1228 2HD1 LEU A  95      10.306   8.488  -6.594  1.00 91.08           H
ATOM   1229 3HD1 LEU A  95      11.109   9.695  -5.560  1.00 91.08           H
ATOM   1230  CD2 LEU A  95       8.956  10.953  -6.689  1.00 91.08           C
ATOM   1231 1HD2 LEU A  95       8.957  10.493  -7.677  1.00 91.08           H
ATOM   1232 2HD2 LEU A  95       8.063  11.568  -6.575  1.00 91.08           H
ATOM   1233 3HD2 LEU A  95       9.843  11.576  -6.577  1.00 91.08           H
ATOM   1234  HN  LEU A  95       5.940   7.254  -5.764  1.00 91.08           H
ATOM   1235  N   LEU A  96       5.833   9.086  -3.159  1.00 87.57           N
ATOM   1236  CA  LEU A  96       5.351   9.796  -1.986  1.00 87.57           C
ATOM   1237  C   LEU A  96       5.584   8.936  -0.743  1.00 87.57           C
ATOM   1238  O   LEU A  96       6.014   9.440   0.294  1.00 87.57           O
ATOM   1239  HA  LEU A  96       5.942  10.707  -1.891  1.00 87.57           H
ATOM   1240  CB  LEU A  96       3.894  10.219  -2.177  1.00 87.57           C
ATOM   1241 1HB  LEU A  96       3.332   9.361  -2.545  1.00 87.57           H
ATOM   1242 2HB  LEU A  96       3.480  10.476  -1.202  1.00 87.57           H
ATOM   1243  CG  LEU A  96       3.655  11.395  -3.127  1.00 87.57           C
ATOM   1244  HG  LEU A  96       4.126  11.162  -4.083  1.00 87.57           H
ATOM   1245  CD1 LEU A  96       2.161  11.589  -3.395  1.00 87.57           C
ATOM   1246 1HD1 LEU A  96       1.753  10.686  -3.847  1.00 87.57           H
ATOM   1247 2HD1 LEU A  96       1.647  11.790  -2.455  1.00 87.57           H
ATOM   1248 3HD1 LEU A  96       2.020  12.431  -4.073  1.00 87.57           H
ATOM   1249  CD2 LEU A  96       4.314  12.670  -2.598  1.00 87.57           C
ATOM   1250 1HD2 LEU A  96       3.894  12.918  -1.623  1.00 87.57           H
ATOM   1251 2HD2 LEU A  96       5.388  12.511  -2.501  1.00 87.57           H
ATOM   1252 3HD2 LEU A  96       4.129  13.490  -3.292  1.00 87.57           H
ATOM   1253  HN  LEU A  96       5.138   8.894  -3.852  1.00 87.57           H
ATOM   1254  N   PHE A  97       5.290   7.652  -0.887  1.00 90.64           N
ATOM   1255  CA  PHE A  97       5.465   6.717   0.211  1.00 90.64           C
ATOM   1256  C   PHE A  97       6.938   6.608   0.610  1.00 90.64           C
ATOM   1257  O   PHE A  97       7.268   6.645   1.794  1.00 90.64           O
ATOM   1258  HA  PHE A  97       4.889   7.097   1.055  1.00 90.64           H
ATOM   1259  CB  PHE A  97       4.980   5.352  -0.283  1.00 90.64           C
ATOM   1260 1HB  PHE A  97       3.891   5.357  -0.324  1.00 90.64           H
ATOM   1261 2HB  PHE A  97       5.336   5.198  -1.301  1.00 90.64           H
ATOM   1262  CG  PHE A  97       5.438   4.178   0.585  1.00 90.64           C
ATOM   1263  CD1 PHE A  97       6.312   3.263   0.086  1.00 90.64           C
ATOM   1264  HD1 PHE A  97       6.687   3.367  -0.933  1.00 90.64           H
ATOM   1265  CD2 PHE A  97       4.970   4.048   1.855  1.00 90.64           C
ATOM   1266  HD2 PHE A  97       4.269   4.781   2.256  1.00 90.64           H
ATOM   1267  CE1 PHE A  97       6.737   2.174   0.891  1.00 90.64           C
ATOM   1268  HE1 PHE A  97       7.438   1.441   0.491  1.00 90.64           H
ATOM   1269  CE2 PHE A  97       5.395   2.958   2.661  1.00 90.64           C
ATOM   1270  HE2 PHE A  97       5.020   2.855   3.679  1.00 90.64           H
ATOM   1271  CZ  PHE A  97       6.269   2.044   2.161  1.00 90.64           C
ATOM   1272  HZ  PHE A  97       6.596   1.208   2.780  1.00 90.64           H
ATOM   1273  HN  PHE A  97       4.940   7.250  -1.733  1.00 90.64           H
ATOM   1274  N   LEU A  98       7.783   6.475  -0.401  1.00 93.35           N
ATOM   1275  CA  LEU A  98       9.185   6.171  -0.170  1.00 93.35           C
ATOM   1276  C   LEU A  98       9.812   7.286   0.671  1.00 93.35           C
ATOM   1277  O   LEU A  98      10.704   7.031   1.479  1.00 93.35           O
ATOM   1278  HA  LEU A  98       9.229   5.243   0.400  1.00 93.35           H
ATOM   1279  CB  LEU A  98       9.906   5.922  -1.496  1.00 93.35           C
ATOM   1280 1HB  LEU A  98       9.688   6.754  -2.167  1.00 93.35           H
ATOM   1281 2HB  LEU A  98      10.980   5.934  -1.311  1.00 93.35           H
ATOM   1282  CG  LEU A  98       9.555   4.618  -2.216  1.00 93.35           C
ATOM   1283  HG  LEU A  98       8.473   4.493  -2.187  1.00 93.35           H
ATOM   1284  CD1 LEU A  98       9.965   4.677  -3.689  1.00 93.35           C
ATOM   1285 1HD1 LEU A  98       9.442   5.498  -4.179  1.00 93.35           H
ATOM   1286 2HD1 LEU A  98      11.040   4.838  -3.760  1.00 93.35           H
ATOM   1287 3HD1 LEU A  98       9.704   3.738  -4.176  1.00 93.35           H
ATOM   1288  CD2 LEU A  98      10.168   3.414  -1.498  1.00 93.35           C
ATOM   1289 1HD2 LEU A  98      11.253   3.519  -1.474  1.00 93.35           H
ATOM   1290 2HD2 LEU A  98       9.785   3.365  -0.479  1.00 93.35           H
ATOM   1291 3HD2 LEU A  98       9.903   2.500  -2.030  1.00 93.35           H
ATOM   1292  HN  LEU A  98       7.525   6.572  -1.363  1.00 93.35           H
ATOM   1293  N   VAL A  99       9.321   8.496   0.451  1.00 90.37           N
ATOM   1294  CA  VAL A  99       9.849   9.656   1.150  1.00 90.37           C
ATOM   1295  C   VAL A  99       9.597   9.499   2.651  1.00 90.37           C
ATOM   1296  O   VAL A  99      10.262  10.138   3.466  1.00 90.37           O
ATOM   1297  HA  VAL A  99      10.924   9.684   0.976  1.00 90.37           H
ATOM   1298  CB  VAL A  99       9.241  10.936   0.573  1.00 90.37           C
ATOM   1299  HB  VAL A  99       8.156  10.831   0.593  1.00 90.37           H
ATOM   1300  CG1 VAL A  99       9.612  12.151   1.425  1.00 90.37           C
ATOM   1301 1HG1 VAL A  99       9.236  12.012   2.439  1.00 90.37           H
ATOM   1302 2HG1 VAL A  99      10.696  12.260   1.452  1.00 90.37           H
ATOM   1303 3HG1 VAL A  99       9.167  13.048   0.993  1.00 90.37           H
ATOM   1304  CG2 VAL A  99       9.667  11.137  -0.883  1.00 90.37           C
ATOM   1305 1HG2 VAL A  99      10.753  11.211  -0.937  1.00 90.37           H
ATOM   1306 2HG2 VAL A  99       9.330  10.290  -1.480  1.00 90.37           H
ATOM   1307 3HG2 VAL A  99       9.221  12.054  -1.268  1.00 90.37           H
ATOM   1308  HN  VAL A  99       8.578   8.691  -0.189  1.00 90.37           H
ATOM   1309  N   THR A 100       8.636   8.645   2.972  1.00 90.30           N
ATOM   1310  CA  THR A 100       8.260   8.429   4.358  1.00 90.30           C
ATOM   1311  C   THR A 100       9.202   7.418   5.015  1.00 90.30           C
ATOM   1312  O   THR A 100       9.340   7.396   6.237  1.00 90.30           O
ATOM   1313  HA  THR A 100       8.374   9.369   4.897  1.00 90.30           H
ATOM   1314  CB  THR A 100       6.791   7.999   4.388  1.00 90.30           C
ATOM   1315  HB  THR A 100       6.378   8.094   5.392  1.00 90.30           H
ATOM   1316  OG1 THR A 100       6.805   6.679   3.851  1.00 90.30           O
ATOM   1317  HG1 THR A 100       6.737   6.715   2.854  1.00 90.30           H
ATOM   1318  CG2 THR A 100       5.929   8.793   3.404  1.00 90.30           C
ATOM   1319 1HG2 THR A 100       6.302   8.643   2.391  1.00 90.30           H
ATOM   1320 2HG2 THR A 100       5.974   9.853   3.655  1.00 90.30           H
ATOM   1321 3HG2 THR A 100       4.897   8.448   3.466  1.00 90.30           H
ATOM   1322  HN  THR A 100       8.120   8.108   2.305  1.00 90.30           H
ATOM   1323  N   LEU A 101       9.825   6.605   4.175  1.00 92.86           N
ATOM   1324  CA  LEU A 101      10.570   5.455   4.659  1.00 92.86           C
ATOM   1325  C   LEU A 101      11.725   5.935   5.540  1.00 92.86           C
ATOM   1326  O   LEU A 101      12.008   5.339   6.578  1.00 92.86           O
ATOM   1327  HA  LEU A 101       9.891   4.862   5.272  1.00 92.86           H
ATOM   1328  CB  LEU A 101      11.013   4.573   3.491  1.00 92.86           C
ATOM   1329 1HB  LEU A 101      11.456   5.212   2.726  1.00 92.86           H
ATOM   1330 2HB  LEU A 101      11.799   3.905   3.843  1.00 92.86           H
ATOM   1331  CG  LEU A 101       9.919   3.726   2.837  1.00 92.86           C
ATOM   1332  HG  LEU A 101       9.180   4.400   2.402  1.00 92.86           H
ATOM   1333  CD1 LEU A 101      10.488   2.882   1.695  1.00 92.86           C
ATOM   1334 1HD1 LEU A 101      10.921   3.537   0.939  1.00 92.86           H
ATOM   1335 2HD1 LEU A 101      11.259   2.217   2.084  1.00 92.86           H
ATOM   1336 3HD1 LEU A 101       9.689   2.290   1.248  1.00 92.86           H
ATOM   1337  CD2 LEU A 101       9.193   2.870   3.877  1.00 92.86           C
ATOM   1338 1HD2 LEU A 101       9.908   2.204   4.361  1.00 92.86           H
ATOM   1339 2HD2 LEU A 101       8.735   3.517   4.624  1.00 92.86           H
ATOM   1340 3HD2 LEU A 101       8.421   2.278   3.385  1.00 92.86           H
ATOM   1341  HN  LEU A 101       9.827   6.722   3.182  1.00 92.86           H
ATOM   1342  N   PRO A 102      12.411   7.016   5.144  1.00 94.80           N
ATOM   1343  CA  PRO A 102      13.539   7.523   5.929  1.00 94.80           C
ATOM   1344  C   PRO A 102      13.169   7.759   7.385  1.00 94.80           C
ATOM   1345  O   PRO A 102      13.933   7.416   8.286  1.00 94.80           O
ATOM   1346  HA  PRO A 102      14.340   6.784   5.955  1.00 94.80           H
ATOM   1347  CB  PRO A 102      13.917   8.826   5.221  1.00 94.80           C
ATOM   1348 1HB  PRO A 102      13.401   9.682   5.655  1.00 94.80           H
ATOM   1349 2HB  PRO A 102      14.985   9.028   5.296  1.00 94.80           H
ATOM   1350  CG  PRO A 102      13.489   8.581   3.779  1.00 94.80           C
ATOM   1351 1HG  PRO A 102      13.363   9.514   3.231  1.00 94.80           H
ATOM   1352 2HG  PRO A 102      14.230   8.000   3.230  1.00 94.80           H
ATOM   1353  CD  PRO A 102      12.177   7.830   3.938  1.00 94.80           C
ATOM   1354 1HD  PRO A 102      11.335   8.509   4.070  1.00 94.80           H
ATOM   1355 2HD  PRO A 102      11.954   7.217   3.064  1.00 94.80           H
ATOM   1356  N   PHE A 103      11.996   8.343   7.577  1.00 93.31           N
ATOM   1357  CA  PHE A 103      11.537   8.678   8.914  1.00 93.31           C
ATOM   1358  C   PHE A 103      11.252   7.414   9.729  1.00 93.31           C
ATOM   1359  O   PHE A 103      11.578   7.348  10.913  1.00 93.31           O
ATOM   1360  HA  PHE A 103      12.331   9.247   9.396  1.00 93.31           H
ATOM   1361  CB  PHE A 103      10.238   9.471   8.756  1.00 93.31           C
ATOM   1362 1HB  PHE A 103       9.525   8.872   8.189  1.00 93.31           H
ATOM   1363 2HB  PHE A 103       9.802   9.636   9.741  1.00 93.31           H
ATOM   1364  CG  PHE A 103      10.415  10.822   8.060  1.00 93.31           C
ATOM   1365  CD1 PHE A 103      10.740  11.924   8.787  1.00 93.31           C
ATOM   1366  HD1 PHE A 103      10.875  11.845   9.866  1.00 93.31           H
ATOM   1367  CD2 PHE A 103      10.246  10.921   6.714  1.00 93.31           C
ATOM   1368  HD2 PHE A 103       9.985  10.038   6.131  1.00 93.31           H
ATOM   1369  CE1 PHE A 103      10.905  13.178   8.142  1.00 93.31           C
ATOM   1370  HE1 PHE A 103      11.165  14.061   8.724  1.00 93.31           H
ATOM   1371  CE2 PHE A 103      10.411  12.175   6.068  1.00 93.31           C
ATOM   1372  HE2 PHE A 103      10.276  12.254   4.990  1.00 93.31           H
ATOM   1373  CZ  PHE A 103      10.736  13.277   6.796  1.00 93.31           C
ATOM   1374  HZ  PHE A 103      10.862  14.239   6.300  1.00 93.31           H
ATOM   1375  HN  PHE A 103      11.365   8.587   6.840  1.00 93.31           H
ATOM   1376  N   TRP A 104      10.648   6.442   9.061  1.00 86.20           N
ATOM   1377  CA  TRP A 104      10.297   5.192   9.713  1.00 86.20           C
ATOM   1378  C   TRP A 104      11.595   4.470  10.080  1.00 86.20           C
ATOM   1379  O   TRP A 104      11.663   3.788  11.102  1.00 86.20           O
ATOM   1380  HA  TRP A 104       9.737   5.433  10.617  1.00 86.20           H
ATOM   1381  CB  TRP A 104       9.375   4.352   8.828  1.00 86.20           C
ATOM   1382 1HB  TRP A 104       9.815   4.273   7.834  1.00 86.20           H
ATOM   1383 2HB  TRP A 104       9.321   3.341   9.233  1.00 86.20           H
ATOM   1384  CG  TRP A 104       7.956   4.910   8.700  1.00 86.20           C
ATOM   1385  CD1 TRP A 104       7.294   5.230   7.580  1.00 86.20           C
ATOM   1386  HD1 TRP A 104       7.702   5.126   6.574  1.00 86.20           H
ATOM   1387  CD2 TRP A 104       7.047   5.205   9.781  1.00 86.20           C
ATOM   1388  NE1 TRP A 104       6.029   5.706   7.859  1.00 86.20           N
ATOM   1389  HE1 TRP A 104       5.349   6.007   7.190  1.00 86.20           H
ATOM   1390  CE2 TRP A 104       5.874   5.691   9.240  1.00 86.20           C
ATOM   1391  CE3 TRP A 104       7.210   5.065  11.170  1.00 86.20           C
ATOM   1392  HE3 TRP A 104       8.126   4.684  11.622  1.00 86.20           H
ATOM   1393  CZ2 TRP A 104       4.774   6.076  10.015  1.00 86.20           C
ATOM   1394  HZ2 TRP A 104       3.858   6.457   9.564  1.00 86.20           H
ATOM   1395  CZ3 TRP A 104       6.102   5.454  11.932  1.00 86.20           C
ATOM   1396  HZ3 TRP A 104       6.175   5.366  13.016  1.00 86.20           H
ATOM   1397  CH2 TRP A 104       4.914   5.946  11.402  1.00 86.20           C
ATOM   1398  HH2 TRP A 104       4.095   6.228  12.064  1.00 86.20           H
ATOM   1399  HN  TRP A 104      10.399   6.499   8.094  1.00 86.20           H
ATOM   1400  N   ALA A 105      12.593   4.644   9.227  1.00 95.13           N
ATOM   1401  CA  ALA A 105      13.880   4.003   9.439  1.00 95.13           C
ATOM   1402  C   ALA A 105      14.492   4.518  10.744  1.00 95.13           C
ATOM   1403  O   ALA A 105      14.976   3.734  11.559  1.00 95.13           O
ATOM   1404  HA  ALA A 105      13.706   2.931   9.528  1.00 95.13           H
ATOM   1405  CB  ALA A 105      14.783   4.258   8.231  1.00 95.13           C
ATOM   1406 1HB  ALA A 105      14.317   3.848   7.336  1.00 95.13           H
ATOM   1407 2HB  ALA A 105      14.928   5.331   8.106  1.00 95.13           H
ATOM   1408 3HB  ALA A 105      15.748   3.777   8.391  1.00 95.13           H
ATOM   1409  HN  ALA A 105      12.534   5.209   8.404  1.00 95.13           H
ATOM   1410  N   ILE A 106      14.451   5.833  10.901  1.00 91.77           N
ATOM   1411  CA  ILE A 106      15.007   6.463  12.086  1.00 91.77           C
ATOM   1412  C   ILE A 106      14.198   6.036  13.313  1.00 91.77           C
ATOM   1413  O   ILE A 106      14.767   5.694  14.348  1.00 91.77           O
ATOM   1414  HA  ILE A 106      16.028   6.098  12.202  1.00 91.77           H
ATOM   1415  CB  ILE A 106      15.087   7.979  11.900  1.00 91.77           C
ATOM   1416  HB  ILE A 106      14.114   8.333  11.558  1.00 91.77           H
ATOM   1417  CG1 ILE A 106      16.106   8.346  10.819  1.00 91.77           C
ATOM   1418 1HG1 ILE A 106      17.116   8.207  11.205  1.00 91.77           H
ATOM   1419 2HG1 ILE A 106      15.995   7.676   9.967  1.00 91.77           H
ATOM   1420  CG2 ILE A 106      15.382   8.680  13.227  1.00 91.77           C
ATOM   1421 1HG2 ILE A 106      14.588   8.457  13.940  1.00 91.77           H
ATOM   1422 2HG2 ILE A 106      16.334   8.326  13.622  1.00 91.77           H
ATOM   1423 3HG2 ILE A 106      15.433   9.757  13.066  1.00 91.77           H
ATOM   1424  CD1 ILE A 106      15.924   9.795  10.362  1.00 91.77           C
ATOM   1425 1HD1 ILE A 106      14.921   9.924   9.955  1.00 91.77           H
ATOM   1426 2HD1 ILE A 106      16.060  10.464  11.213  1.00 91.77           H
ATOM   1427 3HD1 ILE A 106      16.661  10.029   9.594  1.00 91.77           H
ATOM   1428  HN  ILE A 106      14.048   6.463  10.237  1.00 91.77           H
ATOM   1429  N   ALA A 107      12.883   6.069  13.155  1.00 92.98           N
ATOM   1430  CA  ALA A 107      11.989   5.776  14.263  1.00 92.98           C
ATOM   1431  C   ALA A 107      12.200   4.330  14.714  1.00 92.98           C
ATOM   1432  O   ALA A 107      12.110   4.027  15.903  1.00 92.98           O
ATOM   1433  HA  ALA A 107      12.247   6.445  15.083  1.00 92.98           H
ATOM   1434  CB  ALA A 107      10.544   6.050  13.839  1.00 92.98           C
ATOM   1435 1HB  ALA A 107      10.441   7.097  13.556  1.00 92.98           H
ATOM   1436 2HB  ALA A 107      10.289   5.417  12.989  1.00 92.98           H
ATOM   1437 3HB  ALA A 107       9.874   5.830  14.670  1.00 92.98           H
ATOM   1438  HN  ALA A 107      12.428   6.291  12.292  1.00 92.98           H
ATOM   1439  N   ALA A 108      12.477   3.474  13.741  1.00 92.43           N
ATOM   1440  CA  ALA A 108      12.660   2.060  14.018  1.00 92.43           C
ATOM   1441  C   ALA A 108      14.021   1.846  14.684  1.00 92.43           C
ATOM   1442  O   ALA A 108      14.180   0.945  15.506  1.00 92.43           O
ATOM   1443  HA  ALA A 108      11.875   1.752  14.708  1.00 92.43           H
ATOM   1444  CB  ALA A 108      12.515   1.262  12.720  1.00 92.43           C
ATOM   1445 1HB  ALA A 108      11.521   1.425  12.303  1.00 92.43           H
ATOM   1446 2HB  ALA A 108      13.268   1.593  12.004  1.00 92.43           H
ATOM   1447 3HB  ALA A 108      12.653   0.201  12.928  1.00 92.43           H
ATOM   1448  HN  ALA A 108      12.577   3.733  12.780  1.00 92.43           H
ATOM   1449  N   ALA A 109      14.969   2.691  14.304  1.00 90.98           N
ATOM   1450  CA  ALA A 109      16.339   2.533  14.761  1.00 90.98           C
ATOM   1451  C   ALA A 109      16.415   2.864  16.253  1.00 90.98           C
ATOM   1452  O   ALA A 109      17.170   2.236  16.994  1.00 90.98           O
ATOM   1453  HA  ALA A 109      16.620   1.491  14.614  1.00 90.98           H
ATOM   1454  CB  ALA A 109      17.263   3.417  13.920  1.00 90.98           C
ATOM   1455 1HB  ALA A 109      17.193   3.122  12.873  1.00 90.98           H
ATOM   1456 2HB  ALA A 109      16.963   4.459  14.025  1.00 90.98           H
ATOM   1457 3HB  ALA A 109      18.291   3.298  14.264  1.00 90.98           H
ATOM   1458  HN  ALA A 109      14.813   3.470  13.697  1.00 90.98           H
ATOM   1459  N   ASP A 110      15.624   3.850  16.650  1.00 82.42           N
ATOM   1460  CA  ASP A 110      15.716   4.388  17.996  1.00 82.42           C
ATOM   1461  C   ASP A 110      14.322   4.802  18.472  1.00 82.42           C
ATOM   1462  O   ASP A 110      13.584   3.989  19.027  1.00 82.42           O
ATOM   1463  HA  ASP A 110      16.140   3.584  18.598  1.00 82.42           H
ATOM   1464  CB  ASP A 110      16.615   5.625  18.034  1.00 82.42           C
ATOM   1465 1HB  ASP A 110      17.572   5.399  17.565  1.00 82.42           H
ATOM   1466 2HB  ASP A 110      16.159   6.429  17.456  1.00 82.42           H
ATOM   1467  CG  ASP A 110      16.845   6.092  19.473  1.00 82.42           C
ATOM   1468  OD1 ASP A 110      16.451   5.333  20.385  1.00 82.42           O
ATOM   1469  OD2 ASP A 110      17.410   7.196  19.629  1.00 82.42           O
ATOM   1470  HN  ASP A 110      14.931   4.278  16.070  1.00 82.42           H
ATOM   1471  N   GLN A 111      14.002   6.066  18.237  1.00 85.22           N
ATOM   1472  CA  GLN A 111      12.714   6.601  18.645  1.00 85.22           C
ATOM   1473  C   GLN A 111      12.261   7.694  17.674  1.00 85.22           C
ATOM   1474  O   GLN A 111      13.032   8.127  16.819  1.00 85.22           O
ATOM   1475  HA  GLN A 111      12.024   5.759  18.602  1.00 85.22           H
ATOM   1476  CB  GLN A 111      12.771   7.131  20.079  1.00 85.22           C
ATOM   1477 1HB  GLN A 111      11.796   7.527  20.363  1.00 85.22           H
ATOM   1478 2HB  GLN A 111      12.995   6.314  20.764  1.00 85.22           H
ATOM   1479  CG  GLN A 111      13.831   8.225  20.218  1.00 85.22           C
ATOM   1480 1HG  GLN A 111      14.811   7.821  19.963  1.00 85.22           H
ATOM   1481 2HG  GLN A 111      13.624   9.029  19.512  1.00 85.22           H
ATOM   1482  CD  GLN A 111      13.860   8.784  21.642  1.00 85.22           C
ATOM   1483  OE1 GLN A 111      12.969   8.555  22.444  1.00 85.22           O
ATOM   1484  NE2 GLN A 111      14.929   9.527  21.911  1.00 85.22           N
ATOM   1485 1HE2 GLN A 111      15.624   9.675  21.207  1.00 85.22           H
ATOM   1486 2HE2 GLN A 111      15.039   9.937  22.816  1.00 85.22           H
ATOM   1487  HN  GLN A 111      14.605   6.719  17.777  1.00 85.22           H
ATOM   1488  N   TRP A 112      11.014   8.107  17.839  1.00 90.75           N
ATOM   1489  CA  TRP A 112      10.471   9.189  17.036  1.00 90.75           C
ATOM   1490  C   TRP A 112      11.093  10.499  17.525  1.00 90.75           C
ATOM   1491  O   TRP A 112      10.839  10.929  18.649  1.00 90.75           O
ATOM   1492  HA  TRP A 112      10.753   9.008  15.998  1.00 90.75           H
ATOM   1493  CB  TRP A 112       8.942   9.198  17.087  1.00 90.75           C
ATOM   1494 1HB  TRP A 112       8.575   8.203  16.836  1.00 90.75           H
ATOM   1495 2HB  TRP A 112       8.624   9.406  18.109  1.00 90.75           H
ATOM   1496  CG  TRP A 112       8.293  10.217  16.149  1.00 90.75           C
ATOM   1497  CD1 TRP A 112       7.847  11.445  16.446  1.00 90.75           C
ATOM   1498  HD1 TRP A 112       7.893  11.890  17.440  1.00 90.75           H
ATOM   1499  CD2 TRP A 112       8.035  10.046  14.739  1.00 90.75           C
ATOM   1500  NE1 TRP A 112       7.322  12.075  15.337  1.00 90.75           N
ATOM   1501  HE1 TRP A 112       6.928  12.994  15.308  1.00 90.75           H
ATOM   1502  CE2 TRP A 112       7.440  11.197  14.266  1.00 90.75           C
ATOM   1503  CE3 TRP A 112       8.296   8.954  13.893  1.00 90.75           C
ATOM   1504  HE3 TRP A 112       8.765   8.035  14.242  1.00 90.75           H
ATOM   1505  CZ2 TRP A 112       7.055  11.367  12.930  1.00 90.75           C
ATOM   1506  HZ2 TRP A 112       6.586  12.287  12.581  1.00 90.75           H
ATOM   1507  CZ3 TRP A 112       7.906   9.140  12.561  1.00 90.75           C
ATOM   1508  HZ3 TRP A 112       8.085   8.324  11.862  1.00 90.75           H
ATOM   1509  CH2 TRP A 112       7.305  10.293  12.068  1.00 90.75           C
ATOM   1510  HH2 TRP A 112       7.030  10.360  11.016  1.00 90.75           H
ATOM   1511  HN  TRP A 112      10.379   7.717  18.506  1.00 90.75           H
ATOM   1512  N   LYS A 113      11.896  11.097  16.656  1.00 83.08           N
ATOM   1513  CA  LYS A 113      12.690  12.251  17.042  1.00 83.08           C
ATOM   1514  C   LYS A 113      12.067  13.515  16.447  1.00 83.08           C
ATOM   1515  O   LYS A 113      12.650  14.595  16.525  1.00 83.08           O
ATOM   1516  HA  LYS A 113      12.651  12.325  18.129  1.00 83.08           H
ATOM   1517  CB  LYS A 113      14.156  12.046  16.655  1.00 83.08           C
ATOM   1518 1HB  LYS A 113      14.235  11.903  15.577  1.00 83.08           H
ATOM   1519 2HB  LYS A 113      14.728  12.941  16.900  1.00 83.08           H
ATOM   1520  CG  LYS A 113      14.751  10.838  17.380  1.00 83.08           C
ATOM   1521 1HG  LYS A 113      14.593  10.940  18.454  1.00 83.08           H
ATOM   1522 2HG  LYS A 113      14.235   9.930  17.067  1.00 83.08           H
ATOM   1523  CD  LYS A 113      16.247  10.706  17.089  1.00 83.08           C
ATOM   1524 1HD  LYS A 113      16.403  10.577  16.018  1.00 83.08           H
ATOM   1525 2HD  LYS A 113      16.760  11.624  17.378  1.00 83.08           H
ATOM   1526  CE  LYS A 113      16.851   9.520  17.845  1.00 83.08           C
ATOM   1527 1HE  LYS A 113      16.702   9.651  18.917  1.00 83.08           H
ATOM   1528 2HE  LYS A 113      16.337   8.602  17.561  1.00 83.08           H
ATOM   1529  NZ  LYS A 113      18.296   9.399  17.550  1.00 83.08           N
ATOM   1530 1HZ  LYS A 113      18.675   8.598  18.042  1.00 83.08           H
ATOM   1531 2HZ  LYS A 113      18.428   9.277  16.552  1.00 83.08           H
ATOM   1532 3HZ  LYS A 113      18.774  10.240  17.854  1.00 83.08           H
ATOM   1533  HN  LYS A 113      12.007  10.805  15.706  1.00 83.08           H
ATOM   1534  N   PHE A 114      10.890  13.339  15.865  1.00 89.28           N
ATOM   1535  CA  PHE A 114      10.262  14.408  15.107  1.00 89.28           C
ATOM   1536  C   PHE A 114       9.037  14.956  15.842  1.00 89.28           C
ATOM   1537  O   PHE A 114       8.590  14.374  16.829  1.00 89.28           O
ATOM   1538  HA  PHE A 114      11.001  15.201  14.994  1.00 89.28           H
ATOM   1539  CB  PHE A 114       9.815  13.807  13.773  1.00 89.28           C
ATOM   1540 1HB  PHE A 114       9.023  13.082  13.960  1.00 89.28           H
ATOM   1541 2HB  PHE A 114       9.386  14.596  13.156  1.00 89.28           H
ATOM   1542  CG  PHE A 114      10.938  13.123  12.991  1.00 89.28           C
ATOM   1543  CD1 PHE A 114      11.846  13.872  12.309  1.00 89.28           C
ATOM   1544  HD1 PHE A 114      11.774  14.959  12.321  1.00 89.28           H
ATOM   1545  CD2 PHE A 114      11.028  11.766  12.977  1.00 89.28           C
ATOM   1546  HD2 PHE A 114      10.300  11.166  13.522  1.00 89.28           H
ATOM   1547  CE1 PHE A 114      12.889  13.237  11.584  1.00 89.28           C
ATOM   1548  HE1 PHE A 114      13.616  13.837  11.038  1.00 89.28           H
ATOM   1549  CE2 PHE A 114      12.071  11.131  12.251  1.00 89.28           C
ATOM   1550  HE2 PHE A 114      12.143  10.043  12.240  1.00 89.28           H
ATOM   1551  CZ  PHE A 114      12.979  11.880  11.570  1.00 89.28           C
ATOM   1552  HZ  PHE A 114      13.779  11.393  11.013  1.00 89.28           H
ATOM   1553  HN  PHE A 114      10.368  12.487  15.906  1.00 89.28           H
ATOM   1554  N   GLN A 115       8.529  16.068  15.332  1.00 81.82           N
ATOM   1555  CA  GLN A 115       7.386  16.720  15.948  1.00 81.82           C
ATOM   1556  C   GLN A 115       6.113  15.910  15.693  1.00 81.82           C
ATOM   1557  O   GLN A 115       6.081  15.059  14.805  1.00 81.82           O
ATOM   1558  HA  GLN A 115       7.604  16.740  17.015  1.00 81.82           H
ATOM   1559  CB  GLN A 115       7.234  18.155  15.440  1.00 81.82           C
ATOM   1560 1HB  GLN A 115       7.167  18.155  14.352  1.00 81.82           H
ATOM   1561 2HB  GLN A 115       6.304  18.581  15.817  1.00 81.82           H
ATOM   1562  CG  GLN A 115       8.415  19.021  15.884  1.00 81.82           C
ATOM   1563 1HG  GLN A 115       8.522  18.969  16.967  1.00 81.82           H
ATOM   1564 2HG  GLN A 115       9.338  18.633  15.453  1.00 81.82           H
ATOM   1565  CD  GLN A 115       8.219  20.477  15.454  1.00 81.82           C
ATOM   1566  OE1 GLN A 115       7.285  20.823  14.749  1.00 81.82           O
ATOM   1567  NE2 GLN A 115       9.148  21.307  15.918  1.00 81.82           N
ATOM   1568 1HE2 GLN A 115       9.889  20.959  16.493  1.00 81.82           H
ATOM   1569 2HE2 GLN A 115       9.107  22.281  15.692  1.00 81.82           H
ATOM   1570  HN  GLN A 115       8.885  16.522  14.515  1.00 81.82           H
ATOM   1571  N   THR A 116       5.094  16.205  16.487  1.00 88.22           N
ATOM   1572  CA  THR A 116       3.820  15.519  16.355  1.00 88.22           C
ATOM   1573  C   THR A 116       3.246  15.725  14.951  1.00 88.22           C
ATOM   1574  O   THR A 116       2.683  14.802  14.365  1.00 88.22           O
ATOM   1575  HA  THR A 116       3.991  14.449  16.476  1.00 88.22           H
ATOM   1576  CB  THR A 116       2.897  16.018  17.468  1.00 88.22           C
ATOM   1577  HB  THR A 116       2.547  17.029  17.260  1.00 88.22           H
ATOM   1578  OG1 THR A 116       3.671  15.867  18.655  1.00 88.22           O
ATOM   1579  HG1 THR A 116       3.266  16.401  19.397  1.00 88.22           H
ATOM   1580  CG2 THR A 116       1.694  15.097  17.688  1.00 88.22           C
ATOM   1581 1HG2 THR A 116       2.044  14.102  17.963  1.00 88.22           H
ATOM   1582 2HG2 THR A 116       1.110  15.037  16.770  1.00 88.22           H
ATOM   1583 3HG2 THR A 116       1.072  15.498  18.489  1.00 88.22           H
ATOM   1584  HN  THR A 116       5.129  16.896  17.209  1.00 88.22           H
ATOM   1585  N   PHE A 117       3.409  16.942  14.454  1.00 91.56           N
ATOM   1586  CA  PHE A 117       2.908  17.284  13.133  1.00 91.56           C
ATOM   1587  C   PHE A 117       3.437  16.310  12.078  1.00 91.56           C
ATOM   1588  O   PHE A 117       2.683  15.842  11.227  1.00 91.56           O
ATOM   1589  HA  PHE A 117       1.821  17.219  13.172  1.00 91.56           H
ATOM   1590  CB  PHE A 117       3.416  18.691  12.812  1.00 91.56           C
ATOM   1591 1HB  PHE A 117       3.033  19.384  13.561  1.00 91.56           H
ATOM   1592 2HB  PHE A 117       4.503  18.701  12.895  1.00 91.56           H
ATOM   1593  CG  PHE A 117       3.020  19.193  11.422  1.00 91.56           C
ATOM   1594  CD1 PHE A 117       3.947  19.246  10.428  1.00 91.56           C
ATOM   1595  HD1 PHE A 117       4.972  18.929  10.622  1.00 91.56           H
ATOM   1596  CD2 PHE A 117       1.742  19.588  11.181  1.00 91.56           C
ATOM   1597  HD2 PHE A 117       0.999  19.546  11.977  1.00 91.56           H
ATOM   1598  CE1 PHE A 117       3.580  19.712   9.138  1.00 91.56           C
ATOM   1599  HE1 PHE A 117       4.323  19.754   8.342  1.00 91.56           H
ATOM   1600  CE2 PHE A 117       1.374  20.055   9.891  1.00 91.56           C
ATOM   1601  HE2 PHE A 117       0.349  20.371   9.697  1.00 91.56           H
ATOM   1602  CZ  PHE A 117       2.301  20.107   8.897  1.00 91.56           C
ATOM   1603  HZ  PHE A 117       2.018  20.465   7.907  1.00 91.56           H
ATOM   1604  HN  PHE A 117       3.871  17.687  14.936  1.00 91.56           H
ATOM   1605  N   MET A 118       4.730  16.035  12.168  1.00 88.75           N
ATOM   1606  CA  MET A 118       5.381  15.171  11.198  1.00 88.75           C
ATOM   1607  C   MET A 118       4.864  13.735  11.308  1.00 88.75           C
ATOM   1608  O   MET A 118       4.803  13.016  10.312  1.00 88.75           O
ATOM   1609  HA  MET A 118       5.126  15.582  10.221  1.00 88.75           H
ATOM   1610  CB  MET A 118       6.893  15.188  11.432  1.00 88.75           C
ATOM   1611 1HB  MET A 118       7.213  16.197  11.694  1.00 88.75           H
ATOM   1612 2HB  MET A 118       7.141  14.546  12.277  1.00 88.75           H
ATOM   1613  CG  MET A 118       7.646  14.716  10.187  1.00 88.75           C
ATOM   1614 1HG  MET A 118       8.714  14.656  10.398  1.00 88.75           H
ATOM   1615 2HG  MET A 118       7.319  13.712   9.913  1.00 88.75           H
ATOM   1616  SD  MET A 118       7.354  15.842   8.833  1.00 88.75           S
ATOM   1617  CE  MET A 118       7.777  14.788   7.456  1.00 88.75           C
ATOM   1618 1HE  MET A 118       8.815  14.467   7.549  1.00 88.75           H
ATOM   1619 2HE  MET A 118       7.125  13.914   7.454  1.00 88.75           H
ATOM   1620 3HE  MET A 118       7.650  15.339   6.524  1.00 88.75           H
ATOM   1621  HN  MET A 118       5.329  16.390  12.886  1.00 88.75           H
ATOM   1622  N   CYS A 119       4.504  13.362  12.527  1.00 93.69           N
ATOM   1623  CA  CYS A 119       3.914  12.055  12.766  1.00 93.69           C
ATOM   1624  C   CYS A 119       2.604  11.969  11.981  1.00 93.69           C
ATOM   1625  O   CYS A 119       2.349  10.977  11.300  1.00 93.69           O
ATOM   1626  HA  CYS A 119       4.631  11.318  12.406  1.00 93.69           H
ATOM   1627  CB  CYS A 119       3.703  11.795  14.259  1.00 93.69           C
ATOM   1628 1HB  CYS A 119       4.666  11.750  14.769  1.00 93.69           H
ATOM   1629 2HB  CYS A 119       3.144  12.617  14.705  1.00 93.69           H
ATOM   1630  SG  CYS A 119       2.797  10.223  14.498  1.00 93.69           S
ATOM   1631  HN  CYS A 119       4.609  13.933  13.341  1.00 93.69           H
ATOM   1632  N   LYS A 120       1.808  13.021  12.102  1.00 92.03           N
ATOM   1633  CA  LYS A 120       0.522  13.068  11.427  1.00 92.03           C
ATOM   1634  C   LYS A 120       0.738  12.942   9.917  1.00 92.03           C
ATOM   1635  O   LYS A 120       0.057  12.164   9.252  1.00 92.03           O
ATOM   1636  HA  LYS A 120      -0.056  12.209  11.766  1.00 92.03           H
ATOM   1637  CB  LYS A 120      -0.251  14.324  11.834  1.00 92.03           C
ATOM   1638 1HB  LYS A 120       0.380  15.203  11.702  1.00 92.03           H
ATOM   1639 2HB  LYS A 120      -1.115  14.451  11.182  1.00 92.03           H
ATOM   1640  CG  LYS A 120      -0.712  14.235  13.290  1.00 92.03           C
ATOM   1641 1HG  LYS A 120      -1.404  13.401  13.406  1.00 92.03           H
ATOM   1642 2HG  LYS A 120       0.143  14.032  13.935  1.00 92.03           H
ATOM   1643  CD  LYS A 120      -1.392  15.534  13.730  1.00 92.03           C
ATOM   1644 1HD  LYS A 120      -0.689  16.362  13.649  1.00 92.03           H
ATOM   1645 2HD  LYS A 120      -2.225  15.756  13.063  1.00 92.03           H
ATOM   1646  CE  LYS A 120      -1.899  15.427  15.170  1.00 92.03           C
ATOM   1647 1HE  LYS A 120      -1.142  14.952  15.794  1.00 92.03           H
ATOM   1648 2HE  LYS A 120      -2.068  16.424  15.577  1.00 92.03           H
ATOM   1649  NZ  LYS A 120      -3.154  14.645  15.221  1.00 92.03           N
ATOM   1650 1HZ  LYS A 120      -3.602  14.782  16.120  1.00 92.03           H
ATOM   1651 2HZ  LYS A 120      -3.777  14.955  14.483  1.00 92.03           H
ATOM   1652 3HZ  LYS A 120      -2.945  13.661  15.094  1.00 92.03           H
ATOM   1653  HN  LYS A 120       2.029  13.830  12.647  1.00 92.03           H
ATOM   1654  N   VAL A 121       1.690  13.719   9.421  1.00 93.23           N
ATOM   1655  CA  VAL A 121       1.936  13.780   7.990  1.00 93.23           C
ATOM   1656  C   VAL A 121       2.375  12.401   7.494  1.00 93.23           C
ATOM   1657  O   VAL A 121       1.830  11.885   6.519  1.00 93.23           O
ATOM   1658  HA  VAL A 121       0.996  14.044   7.505  1.00 93.23           H
ATOM   1659  CB  VAL A 121       2.954  14.879   7.680  1.00 93.23           C
ATOM   1660  HB  VAL A 121       3.832  14.708   8.303  1.00 93.23           H
ATOM   1661  CG1 VAL A 121       3.398  14.819   6.217  1.00 93.23           C
ATOM   1662 1HG1 VAL A 121       3.856  13.851   6.016  1.00 93.23           H
ATOM   1663 2HG1 VAL A 121       2.531  14.952   5.569  1.00 93.23           H
ATOM   1664 3HG1 VAL A 121       4.121  15.611   6.024  1.00 93.23           H
ATOM   1665  CG2 VAL A 121       2.393  16.259   8.027  1.00 93.23           C
ATOM   1666 1HG2 VAL A 121       1.492  16.443   7.442  1.00 93.23           H
ATOM   1667 2HG2 VAL A 121       2.150  16.297   9.089  1.00 93.23           H
ATOM   1668 3HG2 VAL A 121       3.137  17.022   7.797  1.00 93.23           H
ATOM   1669  HN  VAL A 121       2.285  14.299   9.977  1.00 93.23           H
ATOM   1670  N   VAL A 122       3.357  11.843   8.187  1.00 92.10           N
ATOM   1671  CA  VAL A 122       4.000  10.624   7.726  1.00 92.10           C
ATOM   1672  C   VAL A 122       2.973   9.490   7.697  1.00 92.10           C
ATOM   1673  O   VAL A 122       2.897   8.741   6.725  1.00 92.10           O
ATOM   1674  HA  VAL A 122       4.354  10.802   6.711  1.00 92.10           H
ATOM   1675  CB  VAL A 122       5.214  10.309   8.603  1.00 92.10           C
ATOM   1676  HB  VAL A 122       4.894  10.346   9.644  1.00 92.10           H
ATOM   1677  CG1 VAL A 122       5.741   8.900   8.324  1.00 92.10           C
ATOM   1678 1HG1 VAL A 122       4.958   8.171   8.535  1.00 92.10           H
ATOM   1679 2HG1 VAL A 122       6.036   8.823   7.277  1.00 92.10           H
ATOM   1680 3HG1 VAL A 122       6.603   8.702   8.960  1.00 92.10           H
ATOM   1681  CG2 VAL A 122       6.314  11.354   8.412  1.00 92.10           C
ATOM   1682 1HG2 VAL A 122       6.630  11.363   7.368  1.00 92.10           H
ATOM   1683 2HG2 VAL A 122       5.932  12.338   8.684  1.00 92.10           H
ATOM   1684 3HG2 VAL A 122       7.165  11.106   9.046  1.00 92.10           H
ATOM   1685  HN  VAL A 122       3.712  12.209   9.047  1.00 92.10           H
ATOM   1686  N   ASN A 123       2.208   9.399   8.776  1.00 91.46           N
ATOM   1687  CA  ASN A 123       1.187   8.371   8.885  1.00 91.46           C
ATOM   1688  C   ASN A 123       0.153   8.566   7.775  1.00 91.46           C
ATOM   1689  O   ASN A 123      -0.297   7.598   7.163  1.00 91.46           O
ATOM   1690  HA  ASN A 123       1.722   7.426   8.795  1.00 91.46           H
ATOM   1691  CB  ASN A 123       0.461   8.457  10.229  1.00 91.46           C
ATOM   1692 1HB  ASN A 123       0.422   9.495  10.560  1.00 91.46           H
ATOM   1693 2HB  ASN A 123      -0.570   8.122  10.111  1.00 91.46           H
ATOM   1694  CG  ASN A 123       1.163   7.604  11.287  1.00 91.46           C
ATOM   1695  OD1 ASN A 123       2.020   6.786  10.994  1.00 91.46           O
ATOM   1696  ND2 ASN A 123       0.754   7.839  12.530  1.00 91.46           N
ATOM   1697 1HD2 ASN A 123       0.046   8.524  12.702  1.00 91.46           H
ATOM   1698 2HD2 ASN A 123       1.153   7.331  13.293  1.00 91.46           H
ATOM   1699  HN  ASN A 123       2.278  10.012   9.563  1.00 91.46           H
ATOM   1700  N   SER A 124      -0.195   9.825   7.548  1.00 91.91           N
ATOM   1701  CA  SER A 124      -1.210  10.154   6.562  1.00 91.91           C
ATOM   1702  C   SER A 124      -0.716   9.790   5.161  1.00 91.91           C
ATOM   1703  O   SER A 124      -1.452   9.196   4.374  1.00 91.91           O
ATOM   1704  HA  SER A 124      -2.079   9.553   6.830  1.00 91.91           H
ATOM   1705  CB  SER A 124      -1.578  11.638   6.626  1.00 91.91           C
ATOM   1706 1HB  SER A 124      -0.702  12.240   6.386  1.00 91.91           H
ATOM   1707 2HB  SER A 124      -2.332  11.857   5.869  1.00 91.91           H
ATOM   1708  OG  SER A 124      -2.072  12.011   7.909  1.00 91.91           O
ATOM   1709  HG  SER A 124      -1.407  12.595   8.375  1.00 91.91           H
ATOM   1710  HN  SER A 124       0.203  10.609   8.024  1.00 91.91           H
ATOM   1711  N   MET A 125       0.527  10.161   4.891  1.00 85.58           N
ATOM   1712  CA  MET A 125       1.113   9.919   3.583  1.00 85.58           C
ATOM   1713  C   MET A 125       1.147   8.423   3.266  1.00 85.58           C
ATOM   1714  O   MET A 125       0.817   8.013   2.154  1.00 85.58           O
ATOM   1715  HA  MET A 125       0.466  10.434   2.873  1.00 85.58           H
ATOM   1716  CB  MET A 125       2.536  10.481   3.550  1.00 85.58           C
ATOM   1717 1HB  MET A 125       3.067  10.189   4.455  1.00 85.58           H
ATOM   1718 2HB  MET A 125       3.080  10.052   2.708  1.00 85.58           H
ATOM   1719  CG  MET A 125       2.520  12.006   3.430  1.00 85.58           C
ATOM   1720 1HG  MET A 125       1.974  12.304   2.535  1.00 85.58           H
ATOM   1721 2HG  MET A 125       1.996  12.441   4.281  1.00 85.58           H
ATOM   1722  SD  MET A 125       4.191  12.630   3.360  1.00 85.58           S
ATOM   1723  CE  MET A 125       4.644  12.118   1.711  1.00 85.58           C
ATOM   1724 1HE  MET A 125       4.573  11.033   1.635  1.00 85.58           H
ATOM   1725 2HE  MET A 125       3.969  12.577   0.989  1.00 85.58           H
ATOM   1726 3HE  MET A 125       5.667  12.430   1.502  1.00 85.58           H
ATOM   1727  HN  MET A 125       1.129  10.618   5.546  1.00 85.58           H
ATOM   1728  N   TYR A 126       1.550   7.648   4.262  1.00 85.21           N
ATOM   1729  CA  TYR A 126       1.624   6.205   4.105  1.00 85.21           C
ATOM   1730  C   TYR A 126       0.261   5.625   3.720  1.00 85.21           C
ATOM   1731  O   TYR A 126       0.162   4.835   2.783  1.00 85.21           O
ATOM   1732  HA  TYR A 126       2.339   5.990   3.312  1.00 85.21           H
ATOM   1733  CB  TYR A 126       2.032   5.653   5.472  1.00 85.21           C
ATOM   1734 1HB  TYR A 126       3.086   5.872   5.641  1.00 85.21           H
ATOM   1735 2HB  TYR A 126       1.470   6.176   6.247  1.00 85.21           H
ATOM   1736  CG  TYR A 126       1.807   4.148   5.628  1.00 85.21           C
ATOM   1737  CD1 TYR A 126       0.762   3.683   6.401  1.00 85.21           C
ATOM   1738  HD1 TYR A 126       0.098   4.388   6.901  1.00 85.21           H
ATOM   1739  CD2 TYR A 126       2.648   3.255   4.995  1.00 85.21           C
ATOM   1740  HD2 TYR A 126       3.473   3.623   4.384  1.00 85.21           H
ATOM   1741  CE1 TYR A 126       0.550   2.266   6.547  1.00 85.21           C
ATOM   1742  HE1 TYR A 126      -0.271   1.885   7.155  1.00 85.21           H
ATOM   1743  CE2 TYR A 126       2.436   1.839   5.141  1.00 85.21           C
ATOM   1744  HE2 TYR A 126       3.093   1.123   4.647  1.00 85.21           H
ATOM   1745  CZ  TYR A 126       1.397   1.414   5.910  1.00 85.21           C
ATOM   1746  OH  TYR A 126       1.197   0.076   6.048  1.00 85.21           O
ATOM   1747  HH  TYR A 126       1.644  -0.416   5.301  1.00 85.21           H
ATOM   1748  HN  TYR A 126       1.822   7.990   5.162  1.00 85.21           H
ATOM   1749  N   LYS A 127      -0.754   6.040   4.463  1.00 85.35           N
ATOM   1750  CA  LYS A 127      -2.078   5.460   4.313  1.00 85.35           C
ATOM   1751  C   LYS A 127      -2.667   5.887   2.967  1.00 85.35           C
ATOM   1752  O   LYS A 127      -3.344   5.102   2.304  1.00 85.35           O
ATOM   1753  HA  LYS A 127      -1.961   4.376   4.310  1.00 85.35           H
ATOM   1754  CB  LYS A 127      -2.959   5.818   5.511  1.00 85.35           C
ATOM   1755 1HB  LYS A 127      -2.369   5.779   6.426  1.00 85.35           H
ATOM   1756 2HB  LYS A 127      -3.321   6.841   5.408  1.00 85.35           H
ATOM   1757  CG  LYS A 127      -4.147   4.860   5.623  1.00 85.35           C
ATOM   1758 1HG  LYS A 127      -4.723   4.879   4.698  1.00 85.35           H
ATOM   1759 2HG  LYS A 127      -3.786   3.840   5.752  1.00 85.35           H
ATOM   1760  CD  LYS A 127      -5.049   5.240   6.799  1.00 85.35           C
ATOM   1761 1HD  LYS A 127      -4.443   5.390   7.693  1.00 85.35           H
ATOM   1762 2HD  LYS A 127      -5.547   6.187   6.589  1.00 85.35           H
ATOM   1763  CE  LYS A 127      -6.095   4.154   7.061  1.00 85.35           C
ATOM   1764 1HE  LYS A 127      -6.713   4.015   6.174  1.00 85.35           H
ATOM   1765 2HE  LYS A 127      -5.599   3.204   7.258  1.00 85.35           H
ATOM   1766  NZ  LYS A 127      -6.947   4.523   8.214  1.00 85.35           N
ATOM   1767 1HZ  LYS A 127      -7.822   4.014   8.164  1.00 85.35           H
ATOM   1768 2HZ  LYS A 127      -6.469   4.289   9.077  1.00 85.35           H
ATOM   1769 3HZ  LYS A 127      -7.134   5.520   8.191  1.00 85.35           H
ATOM   1770  HN  LYS A 127      -0.684   6.757   5.157  1.00 85.35           H
ATOM   1771  N   MET A 128      -2.387   7.129   2.602  1.00 85.97           N
ATOM   1772  CA  MET A 128      -2.844   7.656   1.327  1.00 85.97           C
ATOM   1773  C   MET A 128      -2.251   6.862   0.161  1.00 85.97           C
ATOM   1774  O   MET A 128      -2.946   6.565  -0.809  1.00 85.97           O
ATOM   1775  HA  MET A 128      -3.928   7.547   1.336  1.00 85.97           H
ATOM   1776  CB  MET A 128      -2.433   9.125   1.205  1.00 85.97           C
ATOM   1777 1HB  MET A 128      -2.716   9.662   2.110  1.00 85.97           H
ATOM   1778 2HB  MET A 128      -1.349   9.197   1.116  1.00 85.97           H
ATOM   1779  CG  MET A 128      -3.094   9.780  -0.010  1.00 85.97           C
ATOM   1780 1HG  MET A 128      -2.750   9.298  -0.925  1.00 85.97           H
ATOM   1781 2HG  MET A 128      -4.175   9.642   0.035  1.00 85.97           H
ATOM   1782  SD  MET A 128      -2.703  11.521  -0.053  1.00 85.97           S
ATOM   1783  CE  MET A 128      -3.683  12.024  -1.458  1.00 85.97           C
ATOM   1784 1HE  MET A 128      -3.359  11.475  -2.342  1.00 85.97           H
ATOM   1785 2HE  MET A 128      -4.734  11.810  -1.263  1.00 85.97           H
ATOM   1786 3HE  MET A 128      -3.555  13.093  -1.627  1.00 85.97           H
ATOM   1787  HN  MET A 128      -1.859   7.770   3.159  1.00 85.97           H
ATOM   1788  N   ASN A 129      -0.973   6.540   0.295  1.00 82.03           N
ATOM   1789  CA  ASN A 129      -0.286   5.762  -0.722  1.00 82.03           C
ATOM   1790  C   ASN A 129      -0.897   4.361  -0.785  1.00 82.03           C
ATOM   1791  O   ASN A 129      -1.152   3.839  -1.869  1.00 82.03           O
ATOM   1792  HA  ASN A 129      -0.423   6.319  -1.649  1.00 82.03           H
ATOM   1793  CB  ASN A 129       1.201   5.616  -0.393  1.00 82.03           C
ATOM   1794 1HB  ASN A 129       1.648   6.602  -0.269  1.00 82.03           H
ATOM   1795 2HB  ASN A 129       1.317   5.091   0.555  1.00 82.03           H
ATOM   1796  CG  ASN A 129       1.934   4.852  -1.498  1.00 82.03           C
ATOM   1797  OD1 ASN A 129       1.895   5.207  -2.664  1.00 82.03           O
ATOM   1798  ND2 ASN A 129       2.602   3.786  -1.067  1.00 82.03           N
ATOM   1799 1HD2 ASN A 129       2.593   3.550  -0.095  1.00 82.03           H
ATOM   1800 2HD2 ASN A 129       3.114   3.221  -1.714  1.00 82.03           H
ATOM   1801  HN  ASN A 129      -0.410   6.801   1.079  1.00 82.03           H
ATOM   1802  N   PHE A 130      -1.114   3.791   0.392  1.00 87.44           N
ATOM   1803  CA  PHE A 130      -1.607   2.427   0.483  1.00 87.44           C
ATOM   1804  C   PHE A 130      -2.864   2.240  -0.368  1.00 87.44           C
ATOM   1805  O   PHE A 130      -2.938   1.319  -1.180  1.00 87.44           O
ATOM   1806  HA  PHE A 130      -0.818   1.773   0.112  1.00 87.44           H
ATOM   1807  CB  PHE A 130      -1.956   2.176   1.951  1.00 87.44           C
ATOM   1808 1HB  PHE A 130      -1.049   2.257   2.550  1.00 87.44           H
ATOM   1809 2HB  PHE A 130      -2.634   2.959   2.292  1.00 87.44           H
ATOM   1810  CG  PHE A 130      -2.603   0.814   2.213  1.00 87.44           C
ATOM   1811  CD1 PHE A 130      -3.949   0.720   2.378  1.00 87.44           C
ATOM   1812  HD1 PHE A 130      -4.568   1.616   2.324  1.00 87.44           H
ATOM   1813  CD2 PHE A 130      -1.830  -0.304   2.280  1.00 87.44           C
ATOM   1814  HD2 PHE A 130      -0.751  -0.229   2.147  1.00 87.44           H
ATOM   1815  CE1 PHE A 130      -4.549  -0.544   2.621  1.00 87.44           C
ATOM   1816  HE1 PHE A 130      -5.628  -0.619   2.753  1.00 87.44           H
ATOM   1817  CE2 PHE A 130      -2.430  -1.568   2.522  1.00 87.44           C
ATOM   1818  HE2 PHE A 130      -1.811  -2.463   2.576  1.00 87.44           H
ATOM   1819  CZ  PHE A 130      -3.776  -1.661   2.687  1.00 87.44           C
ATOM   1820  HZ  PHE A 130      -4.237  -2.632   2.873  1.00 87.44           H
ATOM   1821  HN  PHE A 130      -0.959   4.244   1.269  1.00 87.44           H
ATOM   1822  N   TYR A 131      -3.823   3.129  -0.152  1.00 91.63           N
ATOM   1823  CA  TYR A 131      -5.098   3.037  -0.844  1.00 91.63           C
ATOM   1824  C   TYR A 131      -4.952   3.423  -2.317  1.00 91.63           C
ATOM   1825  O   TYR A 131      -5.536   2.783  -3.191  1.00 91.63           O
ATOM   1826  HA  TYR A 131      -5.442   2.005  -0.778  1.00 91.63           H
ATOM   1827  CB  TYR A 131      -6.025   4.041  -0.155  1.00 91.63           C
ATOM   1828 1HB  TYR A 131      -5.481   4.973   0.003  1.00 91.63           H
ATOM   1829 2HB  TYR A 131      -6.857   4.267  -0.821  1.00 91.63           H
ATOM   1830  CG  TYR A 131      -6.579   3.558   1.186  1.00 91.63           C
ATOM   1831  CD1 TYR A 131      -7.290   2.377   1.254  1.00 91.63           C
ATOM   1832  HD1 TYR A 131      -7.455   1.788   0.351  1.00 91.63           H
ATOM   1833  CD2 TYR A 131      -6.369   4.303   2.329  1.00 91.63           C
ATOM   1834  HD2 TYR A 131      -5.808   5.236   2.275  1.00 91.63           H
ATOM   1835  CE1 TYR A 131      -7.812   1.921   2.516  1.00 91.63           C
ATOM   1836  HE1 TYR A 131      -8.374   0.990   2.584  1.00 91.63           H
ATOM   1837  CE2 TYR A 131      -6.891   3.848   3.591  1.00 91.63           C
ATOM   1838  HE2 TYR A 131      -6.733   4.427   4.501  1.00 91.63           H
ATOM   1839  CZ  TYR A 131      -7.587   2.680   3.623  1.00 91.63           C
ATOM   1840  OH  TYR A 131      -8.080   2.250   4.815  1.00 91.63           O
ATOM   1841  HH  TYR A 131      -8.385   3.031   5.360  1.00 91.63           H
ATOM   1842  HN  TYR A 131      -3.740   3.900   0.479  1.00 91.63           H
ATOM   1843  N   SER A 132      -4.170   4.467  -2.547  1.00 91.68           N
ATOM   1844  CA  SER A 132      -4.041   5.026  -3.883  1.00 91.68           C
ATOM   1845  C   SER A 132      -3.424   3.991  -4.826  1.00 91.68           C
ATOM   1846  O   SER A 132      -3.880   3.826  -5.956  1.00 91.68           O
ATOM   1847  HA  SER A 132      -5.058   5.268  -4.193  1.00 91.68           H
ATOM   1848  CB  SER A 132      -3.195   6.301  -3.868  1.00 91.68           C
ATOM   1849 1HB  SER A 132      -3.124   6.700  -4.879  1.00 91.68           H
ATOM   1850 2HB  SER A 132      -3.691   7.058  -3.260  1.00 91.68           H
ATOM   1851  OG  SER A 132      -1.886   6.066  -3.357  1.00 91.68           O
ATOM   1852  HG  SER A 132      -1.364   6.920  -3.349  1.00 91.68           H
ATOM   1853  HN  SER A 132      -3.632   4.929  -1.843  1.00 91.68           H
ATOM   1854  N   CYS A 133      -2.397   3.320  -4.326  1.00 89.73           N
ATOM   1855  CA  CYS A 133      -1.702   2.317  -5.115  1.00 89.73           C
ATOM   1856  C   CYS A 133      -2.699   1.212  -5.472  1.00 89.73           C
ATOM   1857  O   CYS A 133      -2.814   0.827  -6.635  1.00 89.73           O
ATOM   1858  HA  CYS A 133      -1.343   2.819  -6.013  1.00 89.73           H
ATOM   1859  CB  CYS A 133      -0.479   1.766  -4.380  1.00 89.73           C
ATOM   1860 1HB  CYS A 133      -0.736   1.543  -3.345  1.00 89.73           H
ATOM   1861 2HB  CYS A 133      -0.160   0.830  -4.838  1.00 89.73           H
ATOM   1862  SG  CYS A 133       0.885   2.985  -4.434  1.00 89.73           S
ATOM   1863  HG  CYS A 133       0.418   3.760  -3.460  1.00 89.73           H
ATOM   1864  HN  CYS A 133      -2.039   3.453  -3.401  1.00 89.73           H
ATOM   1865  N   VAL A 134      -3.393   0.733  -4.451  1.00 88.47           N
ATOM   1866  CA  VAL A 134      -4.293  -0.395  -4.621  1.00 88.47           C
ATOM   1867  C   VAL A 134      -5.378  -0.029  -5.635  1.00 88.47           C
ATOM   1868  O   VAL A 134      -5.691  -0.817  -6.526  1.00 88.47           O
ATOM   1869  HA  VAL A 134      -3.708  -1.225  -5.017  1.00 88.47           H
ATOM   1870  CB  VAL A 134      -4.861  -0.821  -3.265  1.00 88.47           C
ATOM   1871  HB  VAL A 134      -5.224   0.073  -2.758  1.00 88.47           H
ATOM   1872  CG1 VAL A 134      -6.044  -1.774  -3.442  1.00 88.47           C
ATOM   1873 1HG1 VAL A 134      -6.830  -1.277  -4.010  1.00 88.47           H
ATOM   1874 2HG1 VAL A 134      -5.716  -2.665  -3.979  1.00 88.47           H
ATOM   1875 3HG1 VAL A 134      -6.429  -2.061  -2.463  1.00 88.47           H
ATOM   1876  CG2 VAL A 134      -3.775  -1.450  -2.389  1.00 88.47           C
ATOM   1877 1HG2 VAL A 134      -3.369  -2.329  -2.889  1.00 88.47           H
ATOM   1878 2HG2 VAL A 134      -2.978  -0.726  -2.222  1.00 88.47           H
ATOM   1879 3HG2 VAL A 134      -4.206  -1.744  -1.432  1.00 88.47           H
ATOM   1880  HN  VAL A 134      -3.349   1.102  -3.522  1.00 88.47           H
ATOM   1881  N   LEU A 135      -5.921   1.168  -5.466  1.00 92.35           N
ATOM   1882  CA  LEU A 135      -7.032   1.608  -6.292  1.00 92.35           C
ATOM   1883  C   LEU A 135      -6.547   1.805  -7.730  1.00 92.35           C
ATOM   1884  O   LEU A 135      -7.285   1.545  -8.679  1.00 92.35           O
ATOM   1885  HA  LEU A 135      -7.779   0.814  -6.286  1.00 92.35           H
ATOM   1886  CB  LEU A 135      -7.688   2.852  -5.689  1.00 92.35           C
ATOM   1887 1HB  LEU A 135      -6.913   3.597  -5.512  1.00 92.35           H
ATOM   1888 2HB  LEU A 135      -8.372   3.272  -6.427  1.00 92.35           H
ATOM   1889  CG  LEU A 135      -8.459   2.638  -4.385  1.00 92.35           C
ATOM   1890  HG  LEU A 135      -7.789   2.166  -3.666  1.00 92.35           H
ATOM   1891  CD1 LEU A 135      -8.899   3.974  -3.783  1.00 92.35           C
ATOM   1892 1HD1 LEU A 135      -8.021   4.585  -3.574  1.00 92.35           H
ATOM   1893 2HD1 LEU A 135      -9.545   4.495  -4.489  1.00 92.35           H
ATOM   1894 3HD1 LEU A 135      -9.445   3.793  -2.856  1.00 92.35           H
ATOM   1895  CD2 LEU A 135      -9.639   1.687  -4.595  1.00 92.35           C
ATOM   1896 1HD2 LEU A 135     -10.317   2.108  -5.337  1.00 92.35           H
ATOM   1897 2HD2 LEU A 135      -9.270   0.723  -4.945  1.00 92.35           H
ATOM   1898 3HD2 LEU A 135     -10.169   1.552  -3.652  1.00 92.35           H
ATOM   1899  HN  LEU A 135      -5.615   1.829  -4.782  1.00 92.35           H
ATOM   1900  N   LEU A 136      -5.309   2.263  -7.845  1.00 91.93           N
ATOM   1901  CA  LEU A 136      -4.719   2.505  -9.151  1.00 91.93           C
ATOM   1902  C   LEU A 136      -4.561   1.175  -9.890  1.00 91.93           C
ATOM   1903  O   LEU A 136      -4.892   1.072 -11.070  1.00 91.93           O
ATOM   1904  HA  LEU A 136      -5.414   3.131  -9.712  1.00 91.93           H
ATOM   1905  CB  LEU A 136      -3.414   3.290  -9.012  1.00 91.93           C
ATOM   1906 1HB  LEU A 136      -2.840   2.860  -8.191  1.00 91.93           H
ATOM   1907 2HB  LEU A 136      -2.828   3.146  -9.920  1.00 91.93           H
ATOM   1908  CG  LEU A 136      -3.558   4.793  -8.765  1.00 91.93           C
ATOM   1909  HG  LEU A 136      -4.269   4.939  -7.952  1.00 91.93           H
ATOM   1910  CD1 LEU A 136      -2.229   5.405  -8.318  1.00 91.93           C
ATOM   1911 1HD1 LEU A 136      -1.902   4.929  -7.393  1.00 91.93           H
ATOM   1912 2HD1 LEU A 136      -1.478   5.249  -9.092  1.00 91.93           H
ATOM   1913 3HD1 LEU A 136      -2.360   6.474  -8.149  1.00 91.93           H
ATOM   1914  CD2 LEU A 136      -4.128   5.499  -9.996  1.00 91.93           C
ATOM   1915 1HD2 LEU A 136      -3.461   5.347 -10.844  1.00 91.93           H
ATOM   1916 2HD2 LEU A 136      -5.111   5.087 -10.229  1.00 91.93           H
ATOM   1917 3HD2 LEU A 136      -4.221   6.566  -9.794  1.00 91.93           H
ATOM   1918  HN  LEU A 136      -4.713   2.466  -7.068  1.00 91.93           H
ATOM   1919  N   ILE A 137      -4.055   0.188  -9.164  1.00 87.32           N
ATOM   1920  CA  ILE A 137      -3.802  -1.118  -9.749  1.00 87.32           C
ATOM   1921  C   ILE A 137      -5.131  -1.747 -10.175  1.00 87.32           C
ATOM   1922  O   ILE A 137      -5.210  -2.389 -11.221  1.00 87.32           O
ATOM   1923  HA  ILE A 137      -3.192  -0.964 -10.639  1.00 87.32           H
ATOM   1924  CB  ILE A 137      -2.990  -1.988  -8.787  1.00 87.32           C
ATOM   1925  HB  ILE A 137      -3.427  -1.896  -7.793  1.00 87.32           H
ATOM   1926  CG1 ILE A 137      -1.544  -1.497  -8.693  1.00 87.32           C
ATOM   1927 1HG1 ILE A 137      -1.034  -1.674  -9.639  1.00 87.32           H
ATOM   1928 2HG1 ILE A 137      -1.532  -0.421  -8.520  1.00 87.32           H
ATOM   1929  CG2 ILE A 137      -3.070  -3.464  -9.182  1.00 87.32           C
ATOM   1930 1HG2 ILE A 137      -4.110  -3.791  -9.157  1.00 87.32           H
ATOM   1931 2HG2 ILE A 137      -2.674  -3.592 -10.190  1.00 87.32           H
ATOM   1932 3HG2 ILE A 137      -2.485  -4.059  -8.482  1.00 87.32           H
ATOM   1933  CD1 ILE A 137      -0.797  -2.209  -7.563  1.00 87.32           C
ATOM   1934 1HD1 ILE A 137      -1.296  -2.010  -6.615  1.00 87.32           H
ATOM   1935 2HD1 ILE A 137      -0.790  -3.283  -7.752  1.00 87.32           H
ATOM   1936 3HD1 ILE A 137       0.228  -1.842  -7.518  1.00 87.32           H
ATOM   1937  HN  ILE A 137      -3.820   0.270  -8.196  1.00 87.32           H
ATOM   1938  N   MET A 138      -6.140  -1.541  -9.342  1.00 88.61           N
ATOM   1939  CA  MET A 138      -7.481  -1.998  -9.665  1.00 88.61           C
ATOM   1940  C   MET A 138      -7.983  -1.356 -10.960  1.00 88.61           C
ATOM   1941  O   MET A 138      -8.544  -2.036 -11.817  1.00 88.61           O
ATOM   1942  HA  MET A 138      -7.400  -3.077  -9.794  1.00 88.61           H
ATOM   1943  CB  MET A 138      -8.431  -1.644  -8.518  1.00 88.61           C
ATOM   1944 1HB  MET A 138      -8.040  -2.042  -7.582  1.00 88.61           H
ATOM   1945 2HB  MET A 138      -8.485  -0.561  -8.407  1.00 88.61           H
ATOM   1946  CG  MET A 138      -9.831  -2.206  -8.772  1.00 88.61           C
ATOM   1947 1HG  MET A 138     -10.212  -1.838  -9.724  1.00 88.61           H
ATOM   1948 2HG  MET A 138      -9.788  -3.293  -8.846  1.00 88.61           H
ATOM   1949  SD  MET A 138     -10.930  -1.729  -7.450  1.00 88.61           S
ATOM   1950  CE  MET A 138     -11.082   0.017  -7.788  1.00 88.61           C
ATOM   1951 1HE  MET A 138     -10.098   0.484  -7.736  1.00 88.61           H
ATOM   1952 2HE  MET A 138     -11.500   0.160  -8.784  1.00 88.61           H
ATOM   1953 3HE  MET A 138     -11.740   0.475  -7.049  1.00 88.61           H
ATOM   1954  HN  MET A 138      -6.054  -1.072  -8.463  1.00 88.61           H
ATOM   1955  N   CYS A 139      -7.763  -0.053 -11.061  1.00 91.18           N
ATOM   1956  CA  CYS A 139      -8.249   0.702 -12.203  1.00 91.18           C
ATOM   1957  C   CYS A 139      -7.499   0.225 -13.448  1.00 91.18           C
ATOM   1958  O   CYS A 139      -8.071   0.161 -14.535  1.00 91.18           O
ATOM   1959  HA  CYS A 139      -9.315   0.490 -12.288  1.00 91.18           H
ATOM   1960  CB  CYS A 139      -8.100   2.210 -11.990  1.00 91.18           C
ATOM   1961 1HB  CYS A 139      -7.103   2.435 -11.610  1.00 91.18           H
ATOM   1962 2HB  CYS A 139      -8.205   2.732 -12.941  1.00 91.18           H
ATOM   1963  SG  CYS A 139      -9.366   2.803 -10.809  1.00 91.18           S
ATOM   1964  HG  CYS A 139      -8.767   2.337  -9.717  1.00 91.18           H
ATOM   1965  HN  CYS A 139      -7.263   0.484 -10.381  1.00 91.18           H
ATOM   1966  N   ILE A 140      -6.230  -0.098 -13.248  1.00 86.51           N
ATOM   1967  CA  ILE A 140      -5.413  -0.626 -14.328  1.00 86.51           C
ATOM   1968  C   ILE A 140      -6.062  -1.898 -14.878  1.00 86.51           C
ATOM   1969  O   ILE A 140      -6.151  -2.079 -16.091  1.00 86.51           O
ATOM   1970  HA  ILE A 140      -5.395   0.122 -15.120  1.00 86.51           H
ATOM   1971  CB  ILE A 140      -3.970  -0.825 -13.860  1.00 86.51           C
ATOM   1972  HB  ILE A 140      -3.991  -1.303 -12.880  1.00 86.51           H
ATOM   1973  CG1 ILE A 140      -3.258   0.519 -13.691  1.00 86.51           C
ATOM   1974 1HG1 ILE A 140      -3.050   0.950 -14.670  1.00 86.51           H
ATOM   1975 2HG1 ILE A 140      -3.912   1.217 -13.168  1.00 86.51           H
ATOM   1976  CG2 ILE A 140      -3.212  -1.761 -14.803  1.00 86.51           C
ATOM   1977 1HG2 ILE A 140      -3.708  -2.731 -14.828  1.00 86.51           H
ATOM   1978 2HG2 ILE A 140      -3.198  -1.333 -15.806  1.00 86.51           H
ATOM   1979 3HG2 ILE A 140      -2.189  -1.885 -14.447  1.00 86.51           H
ATOM   1980  CD1 ILE A 140      -1.952   0.353 -12.912  1.00 86.51           C
ATOM   1981 1HD1 ILE A 140      -2.166  -0.055 -11.925  1.00 86.51           H
ATOM   1982 2HD1 ILE A 140      -1.292  -0.327 -13.451  1.00 86.51           H
ATOM   1983 3HD1 ILE A 140      -1.466   1.324 -12.807  1.00 86.51           H
ATOM   1984  HN  ILE A 140      -5.761  -0.004 -12.370  1.00 86.51           H
ATOM   1985  N   SER A 141      -6.499  -2.746 -13.958  1.00 86.22           N
ATOM   1986  CA  SER A 141      -7.061  -4.032 -14.333  1.00 86.22           C
ATOM   1987  C   SER A 141      -8.349  -3.827 -15.133  1.00 86.22           C
ATOM   1988  O   SER A 141      -8.584  -4.513 -16.126  1.00 86.22           O
ATOM   1989  HA  SER A 141      -6.301  -4.511 -14.950  1.00 86.22           H
ATOM   1990  CB  SER A 141      -7.334  -4.895 -13.100  1.00 86.22           C
ATOM   1991 1HB  SER A 141      -8.103  -4.422 -12.490  1.00 86.22           H
ATOM   1992 2HB  SER A 141      -7.726  -5.863 -13.413  1.00 86.22           H
ATOM   1993  OG  SER A 141      -6.161  -5.091 -12.315  1.00 86.22           O
ATOM   1994  HG  SER A 141      -6.061  -4.345 -11.656  1.00 86.22           H
ATOM   1995  HN  SER A 141      -6.473  -2.567 -12.975  1.00 86.22           H
ATOM   1996  N   VAL A 142      -9.151  -2.879 -14.669  1.00 87.63           N
ATOM   1997  CA  VAL A 142     -10.403  -2.565 -15.337  1.00 87.63           C
ATOM   1998  C   VAL A 142     -10.107  -2.023 -16.737  1.00 87.63           C
ATOM   1999  O   VAL A 142     -10.786  -2.378 -17.699  1.00 87.63           O
ATOM   2000  HA  VAL A 142     -10.967  -3.493 -15.432  1.00 87.63           H
ATOM   2001  CB  VAL A 142     -11.223  -1.597 -14.482  1.00 87.63           C
ATOM   2002  HB  VAL A 142     -10.618  -0.708 -14.308  1.00 87.63           H
ATOM   2003  CG1 VAL A 142     -12.495  -1.163 -15.213  1.00 87.63           C
ATOM   2004 1HG1 VAL A 142     -12.227  -0.665 -16.145  1.00 87.63           H
ATOM   2005 2HG1 VAL A 142     -13.106  -2.040 -15.431  1.00 87.63           H
ATOM   2006 3HG1 VAL A 142     -13.060  -0.476 -14.583  1.00 87.63           H
ATOM   2007  CG2 VAL A 142     -11.555  -2.213 -13.122  1.00 87.63           C
ATOM   2008 1HG2 VAL A 142     -12.133  -3.126 -13.268  1.00 87.63           H
ATOM   2009 2HG2 VAL A 142     -10.631  -2.449 -12.594  1.00 87.63           H
ATOM   2010 3HG2 VAL A 142     -12.139  -1.505 -12.534  1.00 87.63           H
ATOM   2011  HN  VAL A 142      -8.957  -2.332 -13.855  1.00 87.63           H
ATOM   2012  N   ASP A 143      -9.094  -1.172 -16.805  1.00 82.81           N
ATOM   2013  CA  ASP A 143      -8.728  -0.544 -18.063  1.00 82.81           C
ATOM   2014  C   ASP A 143      -8.321  -1.623 -19.069  1.00 82.81           C
ATOM   2015  O   ASP A 143      -8.687  -1.554 -20.241  1.00 82.81           O
ATOM   2016  HA  ASP A 143      -9.616   0.006 -18.378  1.00 82.81           H
ATOM   2017  CB  ASP A 143      -7.541   0.404 -17.881  1.00 82.81           C
ATOM   2018 1HB  ASP A 143      -7.799   1.182 -17.163  1.00 82.81           H
ATOM   2019 2HB  ASP A 143      -6.694  -0.143 -17.467  1.00 82.81           H
ATOM   2020  CG  ASP A 143      -7.140   1.043 -19.212  1.00 82.81           C
ATOM   2021  OD1 ASP A 143      -8.020   1.694 -19.817  1.00 82.81           O
ATOM   2022  OD2 ASP A 143      -5.964   0.867 -19.595  1.00 82.81           O
ATOM   2023  HN  ASP A 143      -8.528  -0.912 -16.023  1.00 82.81           H
ATOM   2024  N   ARG A 144      -7.570  -2.595 -18.573  1.00 73.31           N
ATOM   2025  CA  ARG A 144      -7.101  -3.682 -19.416  1.00 73.31           C
ATOM   2026  C   ARG A 144      -8.286  -4.481 -19.961  1.00 73.31           C
ATOM   2027  O   ARG A 144      -8.313  -4.832 -21.139  1.00 73.31           O
ATOM   2028  HA  ARG A 144      -6.553  -3.193 -20.222  1.00 73.31           H
ATOM   2029  CB  ARG A 144      -6.176  -4.621 -18.639  1.00 73.31           C
ATOM   2030 1HB  ARG A 144      -6.661  -4.932 -17.714  1.00 73.31           H
ATOM   2031 2HB  ARG A 144      -5.994  -5.523 -19.223  1.00 73.31           H
ATOM   2032  CG  ARG A 144      -4.845  -3.938 -18.319  1.00 73.31           C
ATOM   2033 1HG  ARG A 144      -5.023  -3.053 -17.708  1.00 73.31           H
ATOM   2034 2HG  ARG A 144      -4.219  -4.610 -17.731  1.00 73.31           H
ATOM   2035  CD  ARG A 144      -4.110  -3.540 -19.600  1.00 73.31           C
ATOM   2036 1HD  ARG A 144      -3.033  -3.550 -19.431  1.00 73.31           H
ATOM   2037 2HD  ARG A 144      -4.316  -4.265 -20.388  1.00 73.31           H
ATOM   2038  NE  ARG A 144      -4.540  -2.191 -20.032  1.00 73.31           N
ATOM   2039  HE  ARG A 144      -5.203  -1.706 -19.462  1.00 73.31           H
ATOM   2040  CZ  ARG A 144      -4.096  -1.579 -21.138  1.00 73.31           C
ATOM   2041  NH1 ARG A 144      -3.207  -2.182 -21.939  1.00 73.31           N
ATOM   2042 1HH1 ARG A 144      -2.870  -3.096 -21.713  1.00 73.31           H
ATOM   2043 2HH1 ARG A 144      -2.881  -1.719 -22.763  1.00 73.31           H
ATOM   2044  NH2 ARG A 144      -4.555  -0.355 -21.432  1.00 73.31           N
ATOM   2045 1HH2 ARG A 144      -4.234   0.116 -22.254  1.00 73.31           H
ATOM   2046 2HH2 ARG A 144      -5.218   0.089 -20.829  1.00 73.31           H
ATOM   2047  HN  ARG A 144      -7.283  -2.648 -17.617  1.00 73.31           H
ATOM   2048  N   TYR A 145      -9.237  -4.745 -19.077  1.00 82.91           N
ATOM   2049  CA  TYR A 145     -10.441  -5.461 -19.464  1.00 82.91           C
ATOM   2050  C   TYR A 145     -11.161  -4.745 -20.609  1.00 82.91           C
ATOM   2051  O   TYR A 145     -11.468  -5.355 -21.631  1.00 82.91           O
ATOM   2052  HA  TYR A 145     -10.148  -6.457 -19.796  1.00 82.91           H
ATOM   2053  CB  TYR A 145     -11.346  -5.463 -18.230  1.00 82.91           C
ATOM   2054 1HB  TYR A 145     -10.934  -6.151 -17.492  1.00 82.91           H
ATOM   2055 2HB  TYR A 145     -11.334  -4.470 -17.782  1.00 82.91           H
ATOM   2056  CG  TYR A 145     -12.795  -5.858 -18.522  1.00 82.91           C
ATOM   2057  CD1 TYR A 145     -13.789  -4.901 -18.500  1.00 82.91           C
ATOM   2058  HD1 TYR A 145     -13.541  -3.864 -18.274  1.00 82.91           H
ATOM   2059  CD2 TYR A 145     -13.108  -7.172 -18.808  1.00 82.91           C
ATOM   2060  HD2 TYR A 145     -12.323  -7.928 -18.825  1.00 82.91           H
ATOM   2061  CE1 TYR A 145     -15.153  -5.273 -18.774  1.00 82.91           C
ATOM   2062  HE1 TYR A 145     -15.947  -4.527 -18.760  1.00 82.91           H
ATOM   2063  CE2 TYR A 145     -14.472  -7.543 -19.082  1.00 82.91           C
ATOM   2064  HE2 TYR A 145     -14.733  -8.577 -19.309  1.00 82.91           H
ATOM   2065  CZ  TYR A 145     -15.427  -6.576 -19.052  1.00 82.91           C
ATOM   2066  OH  TYR A 145     -16.715  -6.927 -19.311  1.00 82.91           O
ATOM   2067  HH  TYR A 145     -16.769  -7.905 -19.513  1.00 82.91           H
ATOM   2068  HN  TYR A 145      -9.195  -4.479 -18.114  1.00 82.91           H
ATOM   2069  N   ILE A 146     -11.409  -3.460 -20.397  1.00 80.30           N
ATOM   2070  CA  ILE A 146     -12.151  -2.672 -21.366  1.00 80.30           C
ATOM   2071  C   ILE A 146     -11.403  -2.676 -22.701  1.00 80.30           C
ATOM   2072  O   ILE A 146     -12.018  -2.783 -23.761  1.00 80.30           O
ATOM   2073  HA  ILE A 146     -13.117  -3.157 -21.511  1.00 80.30           H
ATOM   2074  CB  ILE A 146     -12.426  -1.270 -20.819  1.00 80.30           C
ATOM   2075  HB  ILE A 146     -11.483  -0.847 -20.474  1.00 80.30           H
ATOM   2076  CG1 ILE A 146     -13.365  -1.327 -19.612  1.00 80.30           C
ATOM   2077 1HG1 ILE A 146     -14.370  -1.589 -19.940  1.00 80.30           H
ATOM   2078 2HG1 ILE A 146     -13.038  -2.112 -18.929  1.00 80.30           H
ATOM   2079  CG2 ILE A 146     -12.960  -0.348 -21.917  1.00 80.30           C
ATOM   2080 1HG2 ILE A 146     -12.224  -0.272 -22.717  1.00 80.30           H
ATOM   2081 2HG2 ILE A 146     -13.889  -0.756 -22.314  1.00 80.30           H
ATOM   2082 3HG2 ILE A 146     -13.147   0.642 -21.501  1.00 80.30           H
ATOM   2083  CD1 ILE A 146     -13.395   0.015 -18.877  1.00 80.30           C
ATOM   2084 1HD1 ILE A 146     -12.392   0.261 -18.529  1.00 80.30           H
ATOM   2085 2HD1 ILE A 146     -13.745   0.792 -19.556  1.00 80.30           H
ATOM   2086 3HD1 ILE A 146     -14.069  -0.053 -18.024  1.00 80.30           H
ATOM   2087  HN  ILE A 146     -11.112  -2.960 -19.584  1.00 80.30           H
ATOM   2088  N   ALA A 147     -10.087  -2.557 -22.605  1.00 79.37           N
ATOM   2089  CA  ALA A 147      -9.260  -2.416 -23.792  1.00 79.37           C
ATOM   2090  C   ALA A 147      -9.361  -3.691 -24.632  1.00 79.37           C
ATOM   2091  O   ALA A 147      -9.132  -3.662 -25.841  1.00 79.37           O
ATOM   2092  HA  ALA A 147      -9.649  -1.578 -24.370  1.00 79.37           H
ATOM   2093  CB  ALA A 147      -7.821  -2.104 -23.377  1.00 79.37           C
ATOM   2094 1HB  ALA A 147      -7.801  -1.174 -22.808  1.00 79.37           H
ATOM   2095 2HB  ALA A 147      -7.436  -2.916 -22.761  1.00 79.37           H
ATOM   2096 3HB  ALA A 147      -7.201  -1.999 -24.268  1.00 79.37           H
ATOM   2097  HN  ALA A 147      -9.587  -2.555 -21.739  1.00 79.37           H
ATOM   2098  N   ILE A 148      -9.705  -4.780 -23.960  1.00 75.53           N
ATOM   2099  CA  ILE A 148      -9.728  -6.081 -24.605  1.00 75.53           C
ATOM   2100  C   ILE A 148     -11.155  -6.395 -25.059  1.00 75.53           C
ATOM   2101  O   ILE A 148     -11.379  -6.747 -26.216  1.00 75.53           O
ATOM   2102  HA  ILE A 148      -9.091  -6.021 -25.487  1.00 75.53           H
ATOM   2103  CB  ILE A 148      -9.128  -7.146 -23.684  1.00 75.53           C
ATOM   2104  HB  ILE A 148      -9.606  -7.062 -22.708  1.00 75.53           H
ATOM   2105  CG1 ILE A 148      -7.631  -6.910 -23.477  1.00 75.53           C
ATOM   2106 1HG1 ILE A 148      -7.088  -7.173 -24.385  1.00 75.53           H
ATOM   2107 2HG1 ILE A 148      -7.448  -5.852 -23.291  1.00 75.53           H
ATOM   2108  CG2 ILE A 148      -9.419  -8.553 -24.211  1.00 75.53           C
ATOM   2109 1HG2 ILE A 148     -10.498  -8.705 -24.264  1.00 75.53           H
ATOM   2110 2HG2 ILE A 148      -8.987  -8.666 -25.205  1.00 75.53           H
ATOM   2111 3HG2 ILE A 148      -8.982  -9.290 -23.538  1.00 75.53           H
ATOM   2112  CD1 ILE A 148      -7.103  -7.739 -22.304  1.00 75.53           C
ATOM   2113 1HD1 ILE A 148      -7.630  -7.457 -21.393  1.00 75.53           H
ATOM   2114 2HD1 ILE A 148      -7.265  -8.798 -22.505  1.00 75.53           H
ATOM   2115 3HD1 ILE A 148      -6.036  -7.553 -22.179  1.00 75.53           H
ATOM   2116  HN  ILE A 148      -9.963  -4.782 -22.994  1.00 75.53           H
ATOM   2117  N   ALA A 149     -12.084  -6.255 -24.124  1.00 73.57           N
ATOM   2118  CA  ALA A 149     -13.458  -6.659 -24.368  1.00 73.57           C
ATOM   2119  C   ALA A 149     -14.093  -5.706 -25.382  1.00 73.57           C
ATOM   2120  O   ALA A 149     -14.854  -6.133 -26.249  1.00 73.57           O
ATOM   2121  HA  ALA A 149     -13.439  -7.664 -24.789  1.00 73.57           H
ATOM   2122  CB  ALA A 149     -14.223  -6.695 -23.043  1.00 73.57           C
ATOM   2123 1HB  ALA A 149     -13.749  -7.408 -22.369  1.00 73.57           H
ATOM   2124 2HB  ALA A 149     -14.211  -5.703 -22.590  1.00 73.57           H
ATOM   2125 3HB  ALA A 149     -15.254  -6.998 -23.227  1.00 73.57           H
ATOM   2126  HN  ALA A 149     -11.910  -5.875 -23.216  1.00 73.57           H
ATOM   2127  N   GLN A 150     -13.756  -4.432 -25.241  1.00 64.55           N
ATOM   2128  CA  GLN A 150     -14.362  -3.402 -26.067  1.00 64.55           C
ATOM   2129  C   GLN A 150     -13.318  -2.789 -27.003  1.00 64.55           C
ATOM   2130  O   GLN A 150     -13.326  -1.583 -27.243  1.00 64.55           O
ATOM   2131  HA  GLN A 150     -15.129  -3.911 -26.650  1.00 64.55           H
ATOM   2132  CB  GLN A 150     -15.022  -2.325 -25.203  1.00 64.55           C
ATOM   2133 1HB  GLN A 150     -14.263  -1.806 -24.619  1.00 64.55           H
ATOM   2134 2HB  GLN A 150     -15.496  -1.581 -25.843  1.00 64.55           H
ATOM   2135  CG  GLN A 150     -16.065  -2.938 -24.266  1.00 64.55           C
ATOM   2136 1HG  GLN A 150     -16.762  -3.547 -24.840  1.00 64.55           H
ATOM   2137 2HG  GLN A 150     -15.574  -3.600 -23.553  1.00 64.55           H
ATOM   2138  CD  GLN A 150     -16.832  -1.849 -23.513  1.00 64.55           C
ATOM   2139  OE1 GLN A 150     -16.553  -0.666 -23.624  1.00 64.55           O
ATOM   2140  NE2 GLN A 150     -17.812  -2.312 -22.742  1.00 64.55           N
ATOM   2141 1HE2 GLN A 150     -17.989  -3.295 -22.695  1.00 64.55           H
ATOM   2142 2HE2 GLN A 150     -18.371  -1.677 -22.209  1.00 64.55           H
ATOM   2143  HN  GLN A 150     -13.084  -4.102 -24.578  1.00 64.55           H
ATOM   2144  N   ALA A 151     -12.445  -3.649 -27.506  1.00 66.16           N
ATOM   2145  CA  ALA A 151     -11.261  -3.187 -28.211  1.00 66.16           C
ATOM   2146  C   ALA A 151     -11.681  -2.253 -29.347  1.00 66.16           C
ATOM   2147  O   ALA A 151     -11.020  -1.249 -29.606  1.00 66.16           O
ATOM   2148  HA  ALA A 151     -10.648  -2.631 -27.502  1.00 66.16           H
ATOM   2149  CB  ALA A 151     -10.462  -4.392 -28.712  1.00 66.16           C
ATOM   2150 1HB  ALA A 151     -10.163  -5.008 -27.864  1.00 66.16           H
ATOM   2151 2HB  ALA A 151     -11.081  -4.982 -29.389  1.00 66.16           H
ATOM   2152 3HB  ALA A 151      -9.574  -4.045 -29.241  1.00 66.16           H
ATOM   2153  HN  ALA A 151     -12.535  -4.643 -27.439  1.00 66.16           H
ATOM   2154  N   MET A 152     -12.778  -2.617 -29.995  1.00 56.89           N
ATOM   2155  CA  MET A 152     -13.254  -1.864 -31.143  1.00 56.89           C
ATOM   2156  C   MET A 152     -13.642  -0.440 -30.741  1.00 56.89           C
ATOM   2157  O   MET A 152     -13.211   0.525 -31.371  1.00 56.89           O
ATOM   2158  HA  MET A 152     -12.420  -1.838 -31.843  1.00 56.89           H
ATOM   2159  CB  MET A 152     -14.468  -2.572 -31.750  1.00 56.89           C
ATOM   2160 1HB  MET A 152     -15.171  -2.838 -30.961  1.00 56.89           H
ATOM   2161 2HB  MET A 152     -14.988  -1.893 -32.425  1.00 56.89           H
ATOM   2162  CG  MET A 152     -14.045  -3.831 -32.509  1.00 56.89           C
ATOM   2163 1HG  MET A 152     -13.061  -3.684 -32.956  1.00 56.89           H
ATOM   2164 2HG  MET A 152     -13.959  -4.670 -31.819  1.00 56.89           H
ATOM   2165  SD  MET A 152     -15.240  -4.208 -33.781  1.00 56.89           S
ATOM   2166  CE  MET A 152     -14.891  -5.940 -34.031  1.00 56.89           C
ATOM   2167 1HE  MET A 152     -13.855  -6.060 -34.348  1.00 56.89           H
ATOM   2168 2HE  MET A 152     -15.050  -6.481 -33.099  1.00 56.89           H
ATOM   2169 3HE  MET A 152     -15.554  -6.337 -34.800  1.00 56.89           H
ATOM   2170  HN  MET A 152     -13.337  -3.409 -29.748  1.00 56.89           H
ATOM   2171  N   ARG A 153     -14.451  -0.353 -29.696  1.00 53.85           N
ATOM   2172  CA  ARG A 153     -14.983   0.929 -29.265  1.00 53.85           C
ATOM   2173  C   ARG A 153     -13.894   1.748 -28.570  1.00 53.85           C
ATOM   2174  O   ARG A 153     -13.960   2.976 -28.540  1.00 53.85           O
ATOM   2175  HA  ARG A 153     -15.315   1.415 -30.183  1.00 53.85           H
ATOM   2176  CB  ARG A 153     -16.161   0.743 -28.307  1.00 53.85           C
ATOM   2177 1HB  ARG A 153     -15.932  -0.047 -27.592  1.00 53.85           H
ATOM   2178 2HB  ARG A 153     -16.316   1.657 -27.734  1.00 53.85           H
ATOM   2179  CG  ARG A 153     -17.439   0.391 -29.072  1.00 53.85           C
ATOM   2180 1HG  ARG A 153     -17.614   1.129 -29.855  1.00 53.85           H
ATOM   2181 2HG  ARG A 153     -17.318  -0.574 -29.564  1.00 53.85           H
ATOM   2182  CD  ARG A 153     -18.645   0.342 -28.131  1.00 53.85           C
ATOM   2183 1HD  ARG A 153     -18.525  -0.471 -27.415  1.00 53.85           H
ATOM   2184 2HD  ARG A 153     -18.706   1.266 -27.557  1.00 53.85           H
ATOM   2185  NE  ARG A 153     -19.887   0.148 -28.911  1.00 53.85           N
ATOM   2186  HE  ARG A 153     -19.818   0.137 -29.908  1.00 53.85           H
ATOM   2187  CZ  ARG A 153     -21.100  -0.014 -28.364  1.00 53.85           C
ATOM   2188  NH1 ARG A 153     -21.252  -0.007 -27.033  1.00 53.85           N
ATOM   2189 1HH1 ARG A 153     -20.457   0.119 -26.439  1.00 53.85           H
ATOM   2190 2HH1 ARG A 153     -22.160  -0.128 -26.632  1.00 53.85           H
ATOM   2191  NH2 ARG A 153     -22.158  -0.182 -29.168  1.00 53.85           N
ATOM   2192 1HH2 ARG A 153     -23.070  -0.303 -28.776  1.00 53.85           H
ATOM   2193 2HH2 ARG A 153     -22.036  -0.185 -30.161  1.00 53.85           H
ATOM   2194  HN  ARG A 153     -14.744  -1.137 -29.149  1.00 53.85           H
ATOM   2195  N   ALA A 154     -12.917   1.036 -28.029  1.00 59.36           N
ATOM   2196  CA  ALA A 154     -11.909   1.663 -27.190  1.00 59.36           C
ATOM   2197  C   ALA A 154     -11.027   2.569 -28.051  1.00 59.36           C
ATOM   2198  O   ALA A 154     -10.448   3.533 -27.553  1.00 59.36           O
ATOM   2199  HA  ALA A 154     -12.427   2.272 -26.449  1.00 59.36           H
ATOM   2200  CB  ALA A 154     -11.104   0.583 -26.465  1.00 59.36           C
ATOM   2201 1HB  ALA A 154     -11.772  -0.014 -25.845  1.00 59.36           H
ATOM   2202 2HB  ALA A 154     -10.617  -0.060 -27.198  1.00 59.36           H
ATOM   2203 3HB  ALA A 154     -10.348   1.054 -25.836  1.00 59.36           H
ATOM   2204  HN  ALA A 154     -12.807   0.050 -28.155  1.00 59.36           H
ATOM   2205  N   HIS A 155     -10.952   2.227 -29.329  1.00 55.88           N
ATOM   2206  CA  HIS A 155     -10.016   2.884 -30.226  1.00 55.88           C
ATOM   2207  C   HIS A 155     -10.544   4.273 -30.591  1.00 55.88           C
ATOM   2208  O   HIS A 155      -9.776   5.230 -30.675  1.00 55.88           O
ATOM   2209  HA  HIS A 155      -9.081   2.992 -29.677  1.00 55.88           H
ATOM   2210  CB  HIS A 155      -9.738   2.013 -31.453  1.00 55.88           C
ATOM   2211 1HB  HIS A 155      -9.805   0.964 -31.165  1.00 55.88           H
ATOM   2212 2HB  HIS A 155     -10.517   2.190 -32.195  1.00 55.88           H
ATOM   2213  CG  HIS A 155      -8.392   2.261 -32.090  1.00 55.88           C
ATOM   2214  ND1 HIS A 155      -8.069   3.449 -32.722  1.00 55.88           N
ATOM   2215  HD1 HIS A 155      -8.670   4.241 -32.822  1.00 55.88           H
ATOM   2216  CD2 HIS A 155      -7.290   1.463 -32.184  1.00 55.88           C
ATOM   2217  HD2 HIS A 155      -7.200   0.451 -31.788  1.00 55.88           H
ATOM   2218  CE1 HIS A 155      -6.826   3.358 -33.173  1.00 55.88           C
ATOM   2219  HE1 HIS A 155      -6.283   4.132 -33.716  1.00 55.88           H
ATOM   2220  NE2 HIS A 155      -6.345   2.126 -32.839  1.00 55.88           N
ATOM   2221  HN  HIS A 155     -11.516   1.517 -29.752  1.00 55.88           H
ATOM   2222  N   THR A 156     -11.851   4.339 -30.799  1.00 63.01           N
ATOM   2223  CA  THR A 156     -12.471   5.561 -31.280  1.00 63.01           C
ATOM   2224  C   THR A 156     -12.547   6.598 -30.157  1.00 63.01           C
ATOM   2225  O   THR A 156     -12.496   7.800 -30.413  1.00 63.01           O
ATOM   2226  HA  THR A 156     -11.840   5.983 -32.062  1.00 63.01           H
ATOM   2227  CB  THR A 156     -13.838   5.199 -31.865  1.00 63.01           C
ATOM   2228  HB  THR A 156     -14.423   6.096 -32.070  1.00 63.01           H
ATOM   2229  OG1 THR A 156     -14.398   4.302 -30.910  1.00 63.01           O
ATOM   2230  HG1 THR A 156     -15.345   4.091 -31.154  1.00 63.01           H
ATOM   2231  CG2 THR A 156     -13.725   4.362 -33.141  1.00 63.01           C
ATOM   2232 1HG2 THR A 156     -13.197   3.434 -32.921  1.00 63.01           H
ATOM   2233 2HG2 THR A 156     -13.174   4.923 -33.896  1.00 63.01           H
ATOM   2234 3HG2 THR A 156     -14.722   4.133 -33.515  1.00 63.01           H
ATOM   2235  HN  THR A 156     -12.481   3.577 -30.644  1.00 63.01           H
ATOM   2236  N   TRP A 157     -12.668   6.095 -28.937  1.00 57.02           N
ATOM   2237  CA  TRP A 157     -12.967   6.950 -27.801  1.00 57.02           C
ATOM   2238  C   TRP A 157     -11.668   7.179 -27.026  1.00 57.02           C
ATOM   2239  O   TRP A 157     -11.690   7.353 -25.809  1.00 57.02           O
ATOM   2240  HA  TRP A 157     -13.343   7.897 -28.187  1.00 57.02           H
ATOM   2241  CB  TRP A 157     -14.079   6.347 -26.940  1.00 57.02           C
ATOM   2242 1HB  TRP A 157     -13.835   5.307 -26.726  1.00 57.02           H
ATOM   2243 2HB  TRP A 157     -14.108   6.871 -25.984  1.00 57.02           H
ATOM   2244  CG  TRP A 157     -15.467   6.410 -27.581  1.00 57.02           C
ATOM   2245  CD1 TRP A 157     -15.827   6.011 -28.809  1.00 57.02           C
ATOM   2246  HD1 TRP A 157     -15.144   5.571 -29.536  1.00 57.02           H
ATOM   2247  CD2 TRP A 157     -16.672   6.920 -26.974  1.00 57.02           C
ATOM   2248  NE1 TRP A 157     -17.171   6.225 -29.036  1.00 57.02           N
ATOM   2249  HE1 TRP A 157     -17.671   6.010 -29.875  1.00 57.02           H
ATOM   2250  CE2 TRP A 157     -17.701   6.796 -27.885  1.00 57.02           C
ATOM   2251  CE3 TRP A 157     -16.887   7.468 -25.697  1.00 57.02           C
ATOM   2252  HE3 TRP A 157     -16.091   7.576 -24.960  1.00 57.02           H
ATOM   2253  CZ2 TRP A 157     -19.015   7.198 -27.617  1.00 57.02           C
ATOM   2254  HZ2 TRP A 157     -19.811   7.089 -28.354  1.00 57.02           H
ATOM   2255  CZ3 TRP A 157     -18.205   7.865 -25.445  1.00 57.02           C
ATOM   2256  HZ3 TRP A 157     -18.426   8.297 -24.469  1.00 57.02           H
ATOM   2257  CH2 TRP A 157     -19.252   7.747 -26.351  1.00 57.02           C
ATOM   2258  HH2 TRP A 157     -20.253   8.080 -26.078  1.00 57.02           H
ATOM   2259  HN  TRP A 157     -12.564   5.124 -28.720  1.00 57.02           H
ATOM   2260  N   ARG A 158     -10.568   7.173 -27.764  1.00 58.35           N
ATOM   2261  CA  ARG A 158      -9.253   7.218 -27.147  1.00 58.35           C
ATOM   2262  C   ARG A 158      -9.107   8.483 -26.299  1.00 58.35           C
ATOM   2263  O   ARG A 158      -8.605   8.428 -25.177  1.00 58.35           O
ATOM   2264  HA  ARG A 158      -9.206   6.323 -26.527  1.00 58.35           H
ATOM   2265  CB  ARG A 158      -8.147   7.191 -28.204  1.00 58.35           C
ATOM   2266 1HB  ARG A 158      -8.341   6.390 -28.917  1.00 58.35           H
ATOM   2267 2HB  ARG A 158      -8.153   8.125 -28.765  1.00 58.35           H
ATOM   2268  CG  ARG A 158      -6.776   6.986 -27.557  1.00 58.35           C
ATOM   2269 1HG  ARG A 158      -6.555   7.820 -26.891  1.00 58.35           H
ATOM   2270 2HG  ARG A 158      -6.790   6.084 -26.945  1.00 58.35           H
ATOM   2271  CD  ARG A 158      -5.681   6.871 -28.619  1.00 58.35           C
ATOM   2272 1HD  ARG A 158      -5.913   6.056 -29.306  1.00 58.35           H
ATOM   2273 2HD  ARG A 158      -5.639   7.785 -29.212  1.00 58.35           H
ATOM   2274  NE  ARG A 158      -4.372   6.628 -27.973  1.00 58.35           N
ATOM   2275  HE  ARG A 158      -4.326   6.677 -26.975  1.00 58.35           H
ATOM   2276  CZ  ARG A 158      -3.244   6.348 -28.640  1.00 58.35           C
ATOM   2277  NH1 ARG A 158      -3.247   6.271 -29.978  1.00 58.35           N
ATOM   2278 1HH1 ARG A 158      -4.096   6.423 -30.486  1.00 58.35           H
ATOM   2279 2HH1 ARG A 158      -2.402   6.061 -30.469  1.00 58.35           H
ATOM   2280  NH2 ARG A 158      -2.113   6.147 -27.950  1.00 58.35           N
ATOM   2281 1HH2 ARG A 158      -1.263   5.937 -28.433  1.00 58.35           H
ATOM   2282 2HH2 ARG A 158      -2.120   6.206 -26.952  1.00 58.35           H
ATOM   2283  HN  ARG A 158     -10.565   7.139 -28.763  1.00 58.35           H
ATOM   2284  N   GLU A 159      -9.557   9.593 -26.866  1.00 64.12           N
ATOM   2285  CA  GLU A 159      -9.418  10.880 -26.207  1.00 64.12           C
ATOM   2286  C   GLU A 159     -10.281  10.926 -24.945  1.00 64.12           C
ATOM   2287  O   GLU A 159      -9.818  11.349 -23.887  1.00 64.12           O
ATOM   2288  HA  GLU A 159      -8.364  10.955 -25.937  1.00 64.12           H
ATOM   2289  CB  GLU A 159      -9.775  12.024 -27.157  1.00 64.12           C
ATOM   2290 1HB  GLU A 159     -10.712  11.800 -27.667  1.00 64.12           H
ATOM   2291 2HB  GLU A 159      -9.799  12.965 -26.607  1.00 64.12           H
ATOM   2292  CG  GLU A 159      -8.711  12.187 -28.244  1.00 64.12           C
ATOM   2293 1HG  GLU A 159      -7.720  12.195 -27.790  1.00 64.12           H
ATOM   2294 2HG  GLU A 159      -8.744  11.334 -28.921  1.00 64.12           H
ATOM   2295  CD  GLU A 159      -8.927  13.480 -29.034  1.00 64.12           C
ATOM   2296  OE1 GLU A 159      -7.946  13.930 -29.665  1.00 64.12           O
ATOM   2297  OE2 GLU A 159     -10.067  13.989 -28.988  1.00 64.12           O
ATOM   2298  HN  GLU A 159     -10.007   9.621 -27.759  1.00 64.12           H
ATOM   2299  N   LYS A 160     -11.521  10.483 -25.098  1.00 69.25           N
ATOM   2300  CA  LYS A 160     -12.458  10.483 -23.987  1.00 69.25           C
ATOM   2301  C   LYS A 160     -11.884   9.647 -22.842  1.00 69.25           C
ATOM   2302  O   LYS A 160     -11.991  10.027 -21.677  1.00 69.25           O
ATOM   2303  HA  LYS A 160     -12.560  11.513 -23.646  1.00 69.25           H
ATOM   2304  CB  LYS A 160     -13.840  10.022 -24.453  1.00 69.25           C
ATOM   2305 1HB  LYS A 160     -13.746   9.100 -25.027  1.00 69.25           H
ATOM   2306 2HB  LYS A 160     -14.463   9.795 -23.587  1.00 69.25           H
ATOM   2307  CG  LYS A 160     -14.517  11.095 -25.308  1.00 69.25           C
ATOM   2308 1HG  LYS A 160     -14.423  12.065 -24.821  1.00 69.25           H
ATOM   2309 2HG  LYS A 160     -14.011  11.170 -26.271  1.00 69.25           H
ATOM   2310  CD  LYS A 160     -15.996  10.769 -25.527  1.00 69.25           C
ATOM   2311 1HD  LYS A 160     -16.090   9.793 -26.004  1.00 69.25           H
ATOM   2312 2HD  LYS A 160     -16.504  10.704 -24.565  1.00 69.25           H
ATOM   2313  CE  LYS A 160     -16.669  11.834 -26.396  1.00 69.25           C
ATOM   2314 1HE  LYS A 160     -16.578  12.810 -25.920  1.00 69.25           H
ATOM   2315 2HE  LYS A 160     -16.162  11.900 -27.358  1.00 69.25           H
ATOM   2316  NZ  LYS A 160     -18.098  11.507 -26.602  1.00 69.25           N
ATOM   2317 1HZ  LYS A 160     -18.535  12.236 -27.155  1.00 69.25           H
ATOM   2318 2HZ  LYS A 160     -18.175  10.621 -27.090  1.00 69.25           H
ATOM   2319 3HZ  LYS A 160     -18.562  11.440 -25.704  1.00 69.25           H
ATOM   2320  HN  LYS A 160     -11.886  10.131 -25.959  1.00 69.25           H
ATOM   2321  N   ARG A 161     -11.288   8.523 -23.213  1.00 67.30           N
ATOM   2322  CA  ARG A 161     -10.727   7.613 -22.228  1.00 67.30           C
ATOM   2323  C   ARG A 161      -9.618   8.307 -21.435  1.00 67.30           C
ATOM   2324  O   ARG A 161      -9.434   8.035 -20.250  1.00 67.30           O
ATOM   2325  HA  ARG A 161     -11.565   7.350 -21.583  1.00 67.30           H
ATOM   2326  CB  ARG A 161     -10.159   6.360 -22.897  1.00 67.30           C
ATOM   2327 1HB  ARG A 161      -9.500   6.648 -23.716  1.00 67.30           H
ATOM   2328 2HB  ARG A 161      -9.554   5.804 -22.181  1.00 67.30           H
ATOM   2329  CG  ARG A 161     -11.281   5.466 -23.428  1.00 67.30           C
ATOM   2330 1HG  ARG A 161     -12.005   5.275 -22.636  1.00 67.30           H
ATOM   2331 2HG  ARG A 161     -11.812   5.980 -24.229  1.00 67.30           H
ATOM   2332  CD  ARG A 161     -10.725   4.138 -23.948  1.00 67.30           C
ATOM   2333 1HD  ARG A 161     -11.464   3.647 -24.580  1.00 67.30           H
ATOM   2334 2HD  ARG A 161      -9.847   4.320 -24.568  1.00 67.30           H
ATOM   2335  NE  ARG A 161     -10.368   3.260 -22.812  1.00 67.30           N
ATOM   2336  HE  ARG A 161     -10.686   3.520 -21.900  1.00 67.30           H
ATOM   2337  CZ  ARG A 161      -9.644   2.138 -22.928  1.00 67.30           C
ATOM   2338  NH1 ARG A 161      -9.192   1.741 -24.126  1.00 67.30           N
ATOM   2339 1HH1 ARG A 161      -9.393   2.284 -24.941  1.00 67.30           H
ATOM   2340 2HH1 ARG A 161      -8.653   0.903 -24.204  1.00 67.30           H
ATOM   2341  NH2 ARG A 161      -9.381   1.418 -21.829  1.00 67.30           N
ATOM   2342 1HH2 ARG A 161      -8.842   0.578 -21.899  1.00 67.30           H
ATOM   2343 2HH2 ARG A 161      -9.722   1.720 -20.939  1.00 67.30           H
ATOM   2344  HN  ARG A 161     -11.185   8.232 -24.164  1.00 67.30           H
ATOM   2345  N   LEU A 162      -8.907   9.190 -22.122  1.00 78.86           N
ATOM   2346  CA  LEU A 162      -7.817   9.921 -21.498  1.00 78.86           C
ATOM   2347  C   LEU A 162      -8.390  10.924 -20.494  1.00 78.86           C
ATOM   2348  O   LEU A 162      -7.827  11.120 -19.418  1.00 78.86           O
ATOM   2349  HA  LEU A 162      -7.208   9.199 -20.955  1.00 78.86           H
ATOM   2350  CB  LEU A 162      -6.922  10.559 -22.562  1.00 78.86           C
ATOM   2351 1HB  LEU A 162      -6.645   9.791 -23.284  1.00 78.86           H
ATOM   2352 2HB  LEU A 162      -7.506  11.306 -23.100  1.00 78.86           H
ATOM   2353  CG  LEU A 162      -5.643  11.225 -22.051  1.00 78.86           C
ATOM   2354  HG  LEU A 162      -5.910  11.902 -21.240  1.00 78.86           H
ATOM   2355  CD1 LEU A 162      -4.678  10.187 -21.474  1.00 78.86           C
ATOM   2356 1HD1 LEU A 162      -5.157   9.668 -20.644  1.00 78.86           H
ATOM   2357 2HD1 LEU A 162      -4.413   9.467 -22.248  1.00 78.86           H
ATOM   2358 3HD1 LEU A 162      -3.777  10.687 -21.118  1.00 78.86           H
ATOM   2359  CD2 LEU A 162      -4.988  12.068 -23.147  1.00 78.86           C
ATOM   2360 1HD2 LEU A 162      -4.736  11.431 -23.995  1.00 78.86           H
ATOM   2361 2HD2 LEU A 162      -5.681  12.845 -23.470  1.00 78.86           H
ATOM   2362 3HD2 LEU A 162      -4.081  12.530 -22.757  1.00 78.86           H
ATOM   2363  HN  LEU A 162      -9.066   9.409 -23.085  1.00 78.86           H
ATOM   2364  N   LEU A 163      -9.501  11.532 -20.882  1.00 81.52           N
ATOM   2365  CA  LEU A 163     -10.173  12.487 -20.017  1.00 81.52           C
ATOM   2366  C   LEU A 163     -10.661  11.771 -18.756  1.00 81.52           C
ATOM   2367  O   LEU A 163     -10.412  12.228 -17.642  1.00 81.52           O
ATOM   2368  HA  LEU A 163      -9.438  13.237 -19.725  1.00 81.52           H
ATOM   2369  CB  LEU A 163     -11.282  13.213 -20.780  1.00 81.52           C
ATOM   2370 1HB  LEU A 163     -10.851  13.650 -21.681  1.00 81.52           H
ATOM   2371 2HB  LEU A 163     -12.016  12.475 -21.104  1.00 81.52           H
ATOM   2372  CG  LEU A 163     -12.014  14.316 -20.012  1.00 81.52           C
ATOM   2373  HG  LEU A 163     -12.378  13.895 -19.075  1.00 81.52           H
ATOM   2374  CD1 LEU A 163     -11.062  15.459 -19.655  1.00 81.52           C
ATOM   2375 1HD1 LEU A 163     -10.253  15.077 -19.032  1.00 81.52           H
ATOM   2376 2HD1 LEU A 163     -10.647  15.886 -20.568  1.00 81.52           H
ATOM   2377 3HD1 LEU A 163     -11.607  16.229 -19.109  1.00 81.52           H
ATOM   2378  CD2 LEU A 163     -13.235  14.809 -20.790  1.00 81.52           C
ATOM   2379 1HD2 LEU A 163     -12.916  15.207 -21.754  1.00 81.52           H
ATOM   2380 2HD2 LEU A 163     -13.923  13.979 -20.950  1.00 81.52           H
ATOM   2381 3HD2 LEU A 163     -13.736  15.592 -20.222  1.00 81.52           H
ATOM   2382  HN  LEU A 163      -9.942  11.381 -21.767  1.00 81.52           H
ATOM   2383  N   TYR A 164     -11.348  10.659 -18.974  1.00 74.71           N
ATOM   2384  CA  TYR A 164     -11.877   9.877 -17.870  1.00 74.71           C
ATOM   2385  C   TYR A 164     -10.753   9.404 -16.945  1.00 74.71           C
ATOM   2386  O   TYR A 164     -10.933   9.329 -15.731  1.00 74.71           O
ATOM   2387  HA  TYR A 164     -12.559  10.511 -17.304  1.00 74.71           H
ATOM   2388  CB  TYR A 164     -12.549   8.656 -18.501  1.00 74.71           C
ATOM   2389 1HB  TYR A 164     -11.923   8.290 -19.315  1.00 74.71           H
ATOM   2390 2HB  TYR A 164     -12.603   7.859 -17.758  1.00 74.71           H
ATOM   2391  CG  TYR A 164     -13.955   8.928 -19.039  1.00 74.71           C
ATOM   2392  CD1 TYR A 164     -14.945   9.373 -18.187  1.00 74.71           C
ATOM   2393  HD1 TYR A 164     -14.726   9.531 -17.132  1.00 74.71           H
ATOM   2394  CD2 TYR A 164     -14.232   8.728 -20.376  1.00 74.71           C
ATOM   2395  HD2 TYR A 164     -13.450   8.376 -21.048  1.00 74.71           H
ATOM   2396  CE1 TYR A 164     -16.268   9.630 -18.694  1.00 74.71           C
ATOM   2397  HE1 TYR A 164     -17.060   9.982 -18.032  1.00 74.71           H
ATOM   2398  CE2 TYR A 164     -15.556   8.984 -20.882  1.00 74.71           C
ATOM   2399  HE2 TYR A 164     -15.789   8.830 -21.936  1.00 74.71           H
ATOM   2400  CZ  TYR A 164     -16.508   9.423 -20.017  1.00 74.71           C
ATOM   2401  OH  TYR A 164     -17.758   9.665 -20.495  1.00 74.71           O
ATOM   2402  HH  TYR A 164     -18.346  10.004 -19.760  1.00 74.71           H
ATOM   2403  HN  TYR A 164     -11.545  10.292 -19.884  1.00 74.71           H
ATOM   2404  N   SER A 165      -9.617   9.098 -17.555  1.00 86.01           N
ATOM   2405  CA  SER A 165      -8.471   8.614 -16.805  1.00 86.01           C
ATOM   2406  C   SER A 165      -8.009   9.680 -15.809  1.00 86.01           C
ATOM   2407  O   SER A 165      -7.577   9.357 -14.704  1.00 86.01           O
ATOM   2408  HA  SER A 165      -8.824   7.727 -16.279  1.00 86.01           H
ATOM   2409  CB  SER A 165      -7.323   8.229 -17.740  1.00 86.01           C
ATOM   2410 1HB  SER A 165      -6.589   7.640 -17.189  1.00 86.01           H
ATOM   2411 2HB  SER A 165      -7.705   7.595 -18.540  1.00 86.01           H
ATOM   2412  OG  SER A 165      -6.687   9.372 -18.304  1.00 86.01           O
ATOM   2413  HG  SER A 165      -7.374  10.045 -18.580  1.00 86.01           H
ATOM   2414  HN  SER A 165      -9.474   9.176 -18.542  1.00 86.01           H
ATOM   2415  N   LYS A 166      -8.117  10.930 -16.236  1.00 83.09           N
ATOM   2416  CA  LYS A 166      -7.744  12.047 -15.385  1.00 83.09           C
ATOM   2417  C   LYS A 166      -8.719  12.132 -14.208  1.00 83.09           C
ATOM   2418  O   LYS A 166      -8.300  12.260 -13.059  1.00 83.09           O
ATOM   2419  HA  LYS A 166      -6.748  11.841 -14.994  1.00 83.09           H
ATOM   2420  CB  LYS A 166      -7.653  13.337 -16.202  1.00 83.09           C
ATOM   2421 1HB  LYS A 166      -8.563  13.466 -16.788  1.00 83.09           H
ATOM   2422 2HB  LYS A 166      -7.583  14.193 -15.531  1.00 83.09           H
ATOM   2423  CG  LYS A 166      -6.440  13.311 -17.134  1.00 83.09           C
ATOM   2424 1HG  LYS A 166      -5.531  13.167 -16.549  1.00 83.09           H
ATOM   2425 2HG  LYS A 166      -6.518  12.463 -17.815  1.00 83.09           H
ATOM   2426  CD  LYS A 166      -6.337  14.609 -17.937  1.00 83.09           C
ATOM   2427 1HD  LYS A 166      -7.230  14.734 -18.550  1.00 83.09           H
ATOM   2428 2HD  LYS A 166      -6.297  15.460 -17.256  1.00 83.09           H
ATOM   2429  CE  LYS A 166      -5.095  14.605 -18.830  1.00 83.09           C
ATOM   2430 1HE  LYS A 166      -4.207  14.413 -18.227  1.00 83.09           H
ATOM   2431 2HE  LYS A 166      -5.167  13.797 -19.558  1.00 83.09           H
ATOM   2432  NZ  LYS A 166      -4.955  15.901 -19.530  1.00 83.09           N
ATOM   2433 1HZ  LYS A 166      -4.136  15.877 -20.127  1.00 83.09           H
ATOM   2434 2HZ  LYS A 166      -5.780  16.071 -20.095  1.00 83.09           H
ATOM   2435 3HZ  LYS A 166      -4.854  16.645 -18.848  1.00 83.09           H
ATOM   2436  HN  LYS A 166      -8.450  11.183 -17.145  1.00 83.09           H
ATOM   2437  N   MET A 167     -10.000  12.057 -14.536  1.00 84.72           N
ATOM   2438  CA  MET A 167     -11.039  12.162 -13.525  1.00 84.72           C
ATOM   2439  C   MET A 167     -10.910  11.043 -12.489  1.00 84.72           C
ATOM   2440  O   MET A 167     -10.995  11.292 -11.287  1.00 84.72           O
ATOM   2441  HA  MET A 167     -10.885  13.129 -13.046  1.00 84.72           H
ATOM   2442  CB  MET A 167     -12.412  12.084 -14.193  1.00 84.72           C
ATOM   2443 1HB  MET A 167     -12.473  11.183 -14.804  1.00 84.72           H
ATOM   2444 2HB  MET A 167     -13.188  12.005 -13.431  1.00 84.72           H
ATOM   2445  CG  MET A 167     -12.669  13.315 -15.064  1.00 84.72           C
ATOM   2446 1HG  MET A 167     -12.626  14.217 -14.455  1.00 84.72           H
ATOM   2447 2HG  MET A 167     -11.890  13.404 -15.821  1.00 84.72           H
ATOM   2448  SD  MET A 167     -14.268  13.186 -15.848  1.00 84.72           S
ATOM   2449  CE  MET A 167     -15.328  13.431 -14.434  1.00 84.72           C
ATOM   2450 1HE  MET A 167     -15.133  12.654 -13.694  1.00 84.72           H
ATOM   2451 2HE  MET A 167     -15.127  14.409 -13.995  1.00 84.72           H
ATOM   2452 3HE  MET A 167     -16.370  13.381 -14.747  1.00 84.72           H
ATOM   2453  HN  MET A 167     -10.332  11.927 -15.470  1.00 84.72           H
ATOM   2454  N   VAL A 168     -10.708   9.834 -12.992  1.00 91.94           N
ATOM   2455  CA  VAL A 168     -10.617   8.670 -12.128  1.00 91.94           C
ATOM   2456  C   VAL A 168      -9.436   8.841 -11.171  1.00 91.94           C
ATOM   2457  O   VAL A 168      -9.546   8.543  -9.983  1.00 91.94           O
ATOM   2458  HA  VAL A 168     -11.536   8.619 -11.545  1.00 91.94           H
ATOM   2459  CB  VAL A 168     -10.522   7.398 -12.973  1.00 91.94           C
ATOM   2460  HB  VAL A 168      -9.711   7.531 -13.690  1.00 91.94           H
ATOM   2461  CG1 VAL A 168     -10.184   6.185 -12.103  1.00 91.94           C
ATOM   2462 1HG1 VAL A 168      -9.227   6.348 -11.608  1.00 91.94           H
ATOM   2463 2HG1 VAL A 168     -10.963   6.049 -11.353  1.00 91.94           H
ATOM   2464 3HG1 VAL A 168     -10.123   5.295 -12.729  1.00 91.94           H
ATOM   2465  CG2 VAL A 168     -11.812   7.165 -13.761  1.00 91.94           C
ATOM   2466 1HG2 VAL A 168     -12.648   7.062 -13.068  1.00 91.94           H
ATOM   2467 2HG2 VAL A 168     -11.992   8.012 -14.424  1.00 91.94           H
ATOM   2468 3HG2 VAL A 168     -11.718   6.254 -14.353  1.00 91.94           H
ATOM   2469  HN  VAL A 168     -10.608   9.645 -13.969  1.00 91.94           H
ATOM   2470  N   CYS A 169      -8.332   9.322 -11.725  1.00 93.55           N
ATOM   2471  CA  CYS A 169      -7.132   9.539 -10.935  1.00 93.55           C
ATOM   2472  C   CYS A 169      -7.468  10.521  -9.811  1.00 93.55           C
ATOM   2473  O   CYS A 169      -7.131  10.283  -8.652  1.00 93.55           O
ATOM   2474  HA  CYS A 169      -6.845   8.569 -10.528  1.00 93.55           H
ATOM   2475  CB  CYS A 169      -5.969  10.033 -11.797  1.00 93.55           C
ATOM   2476 1HB  CYS A 169      -6.296  10.864 -12.421  1.00 93.55           H
ATOM   2477 2HB  CYS A 169      -5.168  10.410 -11.160  1.00 93.55           H
ATOM   2478  SG  CYS A 169      -5.344   8.671 -12.847  1.00 93.55           S
ATOM   2479  HG  CYS A 169      -6.320   8.732 -13.749  1.00 93.55           H
ATOM   2480  HN  CYS A 169      -8.250   9.561 -12.692  1.00 93.55           H
ATOM   2481  N   PHE A 170      -8.128  11.605 -10.193  1.00 93.23           N
ATOM   2482  CA  PHE A 170      -8.483  12.641  -9.238  1.00 93.23           C
ATOM   2483  C   PHE A 170      -9.369  12.079  -8.124  1.00 93.23           C
ATOM   2484  O   PHE A 170      -9.138  12.350  -6.947  1.00 93.23           O
ATOM   2485  HA  PHE A 170      -7.554  13.015  -8.808  1.00 93.23           H
ATOM   2486  CB  PHE A 170      -9.265  13.708 -10.006  1.00 93.23           C
ATOM   2487 1HB  PHE A 170      -8.656  14.061 -10.839  1.00 93.23           H
ATOM   2488 2HB  PHE A 170     -10.157  13.252 -10.434  1.00 93.23           H
ATOM   2489  CG  PHE A 170      -9.682  14.908  -9.153  1.00 93.23           C
ATOM   2490  CD1 PHE A 170     -10.962  15.012  -8.706  1.00 93.23           C
ATOM   2491  HD1 PHE A 170     -11.690  14.240  -8.954  1.00 93.23           H
ATOM   2492  CD2 PHE A 170      -8.773  15.871  -8.844  1.00 93.23           C
ATOM   2493  HD2 PHE A 170      -7.747  15.788  -9.203  1.00 93.23           H
ATOM   2494  CE1 PHE A 170     -11.349  16.126  -7.914  1.00 93.23           C
ATOM   2495  HE1 PHE A 170     -12.375  16.209  -7.555  1.00 93.23           H
ATOM   2496  CE2 PHE A 170      -9.160  16.985  -8.052  1.00 93.23           C
ATOM   2497  HE2 PHE A 170      -8.431  17.756  -7.804  1.00 93.23           H
ATOM   2498  CZ  PHE A 170     -10.440  17.088  -7.604  1.00 93.23           C
ATOM   2499  HZ  PHE A 170     -10.736  17.943  -6.997  1.00 93.23           H
ATOM   2500  HN  PHE A 170      -8.418  11.780 -11.134  1.00 93.23           H
ATOM   2501  N   THR A 171     -10.364  11.307  -8.535  1.00 92.82           N
ATOM   2502  CA  THR A 171     -11.295  10.719  -7.588  1.00 92.82           C
ATOM   2503  C   THR A 171     -10.551   9.830  -6.590  1.00 92.82           C
ATOM   2504  O   THR A 171     -10.878   9.813  -5.404  1.00 92.82           O
ATOM   2505  HA  THR A 171     -11.758  11.524  -7.017  1.00 92.82           H
ATOM   2506  CB  THR A 171     -12.370   9.973  -8.382  1.00 92.82           C
ATOM   2507  HB  THR A 171     -11.950   9.097  -8.877  1.00 92.82           H
ATOM   2508  OG1 THR A 171     -12.914  10.966  -9.247  1.00 92.82           O
ATOM   2509  HG1 THR A 171     -12.442  10.948 -10.129  1.00 92.82           H
ATOM   2510  CG2 THR A 171     -13.553   9.549  -7.511  1.00 92.82           C
ATOM   2511 1HG2 THR A 171     -14.015  10.432  -7.069  1.00 92.82           H
ATOM   2512 2HG2 THR A 171     -13.202   8.888  -6.718  1.00 92.82           H
ATOM   2513 3HG2 THR A 171     -14.286   9.024  -8.124  1.00 92.82           H
ATOM   2514  HN  THR A 171     -10.538  11.083  -9.494  1.00 92.82           H
ATOM   2515  N   ILE A 172      -9.563   9.114  -7.106  1.00 93.66           N
ATOM   2516  CA  ILE A 172      -8.789   8.202  -6.281  1.00 93.66           C
ATOM   2517  C   ILE A 172      -8.047   8.999  -5.207  1.00 93.66           C
ATOM   2518  O   ILE A 172      -8.043   8.618  -4.037  1.00 93.66           O
ATOM   2519  HA  ILE A 172      -9.492   7.530  -5.788  1.00 93.66           H
ATOM   2520  CB  ILE A 172      -7.873   7.339  -7.150  1.00 93.66           C
ATOM   2521  HB  ILE A 172      -7.394   7.984  -7.887  1.00 93.66           H
ATOM   2522  CG1 ILE A 172      -8.677   6.291  -7.923  1.00 93.66           C
ATOM   2523 1HG1 ILE A 172      -9.052   5.535  -7.233  1.00 93.66           H
ATOM   2524 2HG1 ILE A 172      -9.545   6.761  -8.384  1.00 93.66           H
ATOM   2525  CG2 ILE A 172      -6.760   6.705  -6.313  1.00 93.66           C
ATOM   2526 1HG2 ILE A 172      -6.163   7.490  -5.848  1.00 93.66           H
ATOM   2527 2HG2 ILE A 172      -7.201   6.077  -5.539  1.00 93.66           H
ATOM   2528 3HG2 ILE A 172      -6.123   6.097  -6.956  1.00 93.66           H
ATOM   2529  CD1 ILE A 172      -7.818   5.626  -9.000  1.00 93.66           C
ATOM   2530 1HD1 ILE A 172      -7.464   6.382  -9.701  1.00 93.66           H
ATOM   2531 2HD1 ILE A 172      -6.963   5.136  -8.533  1.00 93.66           H
ATOM   2532 3HD1 ILE A 172      -8.413   4.886  -9.534  1.00 93.66           H
ATOM   2533  HN  ILE A 172      -9.290   9.149  -8.067  1.00 93.66           H
ATOM   2534  N   TRP A 173      -7.435  10.091  -5.642  1.00 91.81           N
ATOM   2535  CA  TRP A 173      -6.612  10.893  -4.752  1.00 91.81           C
ATOM   2536  C   TRP A 173      -7.515  11.459  -3.655  1.00 91.81           C
ATOM   2537  O   TRP A 173      -7.157  11.438  -2.479  1.00 91.81           O
ATOM   2538  HA  TRP A 173      -5.859  10.238  -4.314  1.00 91.81           H
ATOM   2539  CB  TRP A 173      -5.862  11.978  -5.528  1.00 91.81           C
ATOM   2540 1HB  TRP A 173      -6.548  12.443  -6.237  1.00 91.81           H
ATOM   2541 2HB  TRP A 173      -5.547  12.755  -4.833  1.00 91.81           H
ATOM   2542  CG  TRP A 173      -4.637  11.465  -6.288  1.00 91.81           C
ATOM   2543  CD1 TRP A 173      -4.459  11.393  -7.614  1.00 91.81           C
ATOM   2544  HD1 TRP A 173      -5.200  11.706  -8.350  1.00 91.81           H
ATOM   2545  CD2 TRP A 173      -3.419  10.952  -5.709  1.00 91.81           C
ATOM   2546  NE1 TRP A 173      -3.221  10.874  -7.931  1.00 91.81           N
ATOM   2547  HE1 TRP A 173      -2.859  10.724  -8.851  1.00 91.81           H
ATOM   2548  CE2 TRP A 173      -2.568  10.597  -6.735  1.00 91.81           C
ATOM   2549  CE3 TRP A 173      -3.049  10.793  -4.362  1.00 91.81           C
ATOM   2550  HE3 TRP A 173      -3.702  11.066  -3.533  1.00 91.81           H
ATOM   2551  CZ2 TRP A 173      -1.292  10.061  -6.523  1.00 91.81           C
ATOM   2552  HZ2 TRP A 173      -0.639   9.788  -7.351  1.00 91.81           H
ATOM   2553  CZ3 TRP A 173      -1.771  10.256  -4.166  1.00 91.81           C
ATOM   2554  HZ3 TRP A 173      -1.433  10.112  -3.140  1.00 91.81           H
ATOM   2555  CH2 TRP A 173      -0.902   9.893  -5.189  1.00 91.81           C
ATOM   2556  HH2 TRP A 173       0.079   9.481  -4.953  1.00 91.81           H
ATOM   2557  HN  TRP A 173      -7.496  10.429  -6.581  1.00 91.81           H
ATOM   2558  N   VAL A 174      -8.670  11.953  -4.079  1.00 95.39           N
ATOM   2559  CA  VAL A 174      -9.614  12.550  -3.150  1.00 95.39           C
ATOM   2560  C   VAL A 174     -10.053  11.499  -2.129  1.00 95.39           C
ATOM   2561  O   VAL A 174     -10.096  11.772  -0.931  1.00 95.39           O
ATOM   2562  HA  VAL A 174      -9.097  13.354  -2.626  1.00 95.39           H
ATOM   2563  CB  VAL A 174     -10.787  13.163  -3.919  1.00 95.39           C
ATOM   2564  HB  VAL A 174     -11.199  12.394  -4.571  1.00 95.39           H
ATOM   2565  CG1 VAL A 174     -11.894  13.612  -2.963  1.00 95.39           C
ATOM   2566 1HG1 VAL A 174     -12.257  12.753  -2.398  1.00 95.39           H
ATOM   2567 2HG1 VAL A 174     -11.499  14.359  -2.274  1.00 95.39           H
ATOM   2568 3HG1 VAL A 174     -12.715  14.044  -3.535  1.00 95.39           H
ATOM   2569  CG2 VAL A 174     -10.318  14.324  -4.799  1.00 95.39           C
ATOM   2570 1HG2 VAL A 174      -9.869  15.095  -4.174  1.00 95.39           H
ATOM   2571 2HG2 VAL A 174      -9.582  13.962  -5.516  1.00 95.39           H
ATOM   2572 3HG2 VAL A 174     -11.171  14.742  -5.333  1.00 95.39           H
ATOM   2573  HN  VAL A 174      -8.962  11.949  -5.035  1.00 95.39           H
ATOM   2574  N   LEU A 175     -10.369  10.318  -2.642  1.00 89.87           N
ATOM   2575  CA  LEU A 175     -10.872   9.247  -1.799  1.00 89.87           C
ATOM   2576  C   LEU A 175      -9.802   8.863  -0.775  1.00 89.87           C
ATOM   2577  O   LEU A 175     -10.095   8.715   0.410  1.00 89.87           O
ATOM   2578  HA  LEU A 175     -11.739   9.633  -1.263  1.00 89.87           H
ATOM   2579  CB  LEU A 175     -11.354   8.074  -2.654  1.00 89.87           C
ATOM   2580 1HB  LEU A 175     -12.116   8.440  -3.342  1.00 89.87           H
ATOM   2581 2HB  LEU A 175     -10.519   7.725  -3.261  1.00 89.87           H
ATOM   2582  CG  LEU A 175     -11.929   6.878  -1.891  1.00 89.87           C
ATOM   2583  HG  LEU A 175     -11.181   6.540  -1.173  1.00 89.87           H
ATOM   2584  CD1 LEU A 175     -13.171   7.283  -1.094  1.00 89.87           C
ATOM   2585 1HD1 LEU A 175     -12.905   8.060  -0.377  1.00 89.87           H
ATOM   2586 2HD1 LEU A 175     -13.933   7.661  -1.775  1.00 89.87           H
ATOM   2587 3HD1 LEU A 175     -13.559   6.414  -0.561  1.00 89.87           H
ATOM   2588  CD2 LEU A 175     -12.210   5.708  -2.836  1.00 89.87           C
ATOM   2589 1HD2 LEU A 175     -12.930   6.018  -3.593  1.00 89.87           H
ATOM   2590 2HD2 LEU A 175     -11.283   5.401  -3.319  1.00 89.87           H
ATOM   2591 3HD2 LEU A 175     -12.617   4.872  -2.267  1.00 89.87           H
ATOM   2592  HN  LEU A 175     -10.285  10.089  -3.611  1.00 89.87           H
ATOM   2593  N   ALA A 176      -8.582   8.712  -1.271  1.00 94.94           N
ATOM   2594  CA  ALA A 176      -7.481   8.276  -0.429  1.00 94.94           C
ATOM   2595  C   ALA A 176      -7.244   9.313   0.671  1.00 94.94           C
ATOM   2596  O   ALA A 176      -6.956   8.958   1.812  1.00 94.94           O
ATOM   2597  HA  ALA A 176      -7.769   7.330   0.031  1.00 94.94           H
ATOM   2598  CB  ALA A 176      -6.238   8.046  -1.292  1.00 94.94           C
ATOM   2599 1HB  ALA A 176      -6.450   7.280  -2.038  1.00 94.94           H
ATOM   2600 2HB  ALA A 176      -5.967   8.976  -1.792  1.00 94.94           H
ATOM   2601 3HB  ALA A 176      -5.413   7.720  -0.660  1.00 94.94           H
ATOM   2602  HN  ALA A 176      -8.342   8.881  -2.227  1.00 94.94           H
ATOM   2603  N   ALA A 177      -7.374  10.575   0.288  1.00 94.90           N
ATOM   2604  CA  ALA A 177      -7.156  11.666   1.221  1.00 94.90           C
ATOM   2605  C   ALA A 177      -8.170  11.565   2.363  1.00 94.90           C
ATOM   2606  O   ALA A 177      -7.808  11.688   3.532  1.00 94.90           O
ATOM   2607  HA  ALA A 177      -6.151  11.559   1.629  1.00 94.90           H
ATOM   2608  CB  ALA A 177      -7.247  13.000   0.478  1.00 94.90           C
ATOM   2609 1HB  ALA A 177      -6.487  13.034  -0.303  1.00 94.90           H
ATOM   2610 2HB  ALA A 177      -8.235  13.099   0.028  1.00 94.90           H
ATOM   2611 3HB  ALA A 177      -7.084  13.819   1.179  1.00 94.90           H
ATOM   2612  HN  ALA A 177      -7.622  10.855  -0.640  1.00 94.90           H
ATOM   2613  N   ALA A 178      -9.419  11.341   1.984  1.00 95.05           N
ATOM   2614  CA  ALA A 178     -10.496  11.274   2.958  1.00 95.05           C
ATOM   2615  C   ALA A 178     -10.236  10.113   3.919  1.00 95.05           C
ATOM   2616  O   ALA A 178     -10.530  10.210   5.110  1.00 95.05           O
ATOM   2617  HA  ALA A 178     -10.494  12.208   3.520  1.00 95.05           H
ATOM   2618  CB  ALA A 178     -11.835  11.140   2.230  1.00 95.05           C
ATOM   2619 1HB  ALA A 178     -11.985  12.003   1.582  1.00 95.05           H
ATOM   2620 2HB  ALA A 178     -11.832  10.231   1.628  1.00 95.05           H
ATOM   2621 3HB  ALA A 178     -12.642  11.089   2.960  1.00 95.05           H
ATOM   2622  HN  ALA A 178      -9.700  11.208   1.034  1.00 95.05           H
ATOM   2623  N   LEU A 179      -9.688   9.040   3.367  1.00 92.26           N
ATOM   2624  CA  LEU A 179      -9.453   7.835   4.145  1.00 92.26           C
ATOM   2625  C   LEU A 179      -8.250   8.053   5.064  1.00 92.26           C
ATOM   2626  O   LEU A 179      -7.922   7.191   5.878  1.00 92.26           O
ATOM   2627  HA  LEU A 179     -10.335   7.669   4.763  1.00 92.26           H
ATOM   2628  CB  LEU A 179      -9.311   6.622   3.223  1.00 92.26           C
ATOM   2629 1HB  LEU A 179      -8.529   6.834   2.494  1.00 92.26           H
ATOM   2630 2HB  LEU A 179      -8.970   5.776   3.819  1.00 92.26           H
ATOM   2631  CG  LEU A 179     -10.573   6.202   2.468  1.00 92.26           C
ATOM   2632  HG  LEU A 179     -10.976   7.079   1.962  1.00 92.26           H
ATOM   2633  CD1 LEU A 179     -10.248   5.168   1.388  1.00 92.26           C
ATOM   2634 1HD1 LEU A 179      -9.541   5.595   0.677  1.00 92.26           H
ATOM   2635 2HD1 LEU A 179      -9.808   4.285   1.852  1.00 92.26           H
ATOM   2636 3HD1 LEU A 179     -11.163   4.886   0.867  1.00 92.26           H
ATOM   2637  CD2 LEU A 179     -11.650   5.703   3.434  1.00 92.26           C
ATOM   2638 1HD2 LEU A 179     -11.271   4.844   3.987  1.00 92.26           H
ATOM   2639 2HD2 LEU A 179     -11.909   6.499   4.131  1.00 92.26           H
ATOM   2640 3HD2 LEU A 179     -12.536   5.411   2.870  1.00 92.26           H
ATOM   2641  HN  LEU A 179      -9.407   8.986   2.409  1.00 92.26           H
ATOM   2642  N   CYS A 180      -7.626   9.211   4.904  1.00 91.34           N
ATOM   2643  CA  CYS A 180      -6.455   9.545   5.697  1.00 91.34           C
ATOM   2644  C   CYS A 180      -6.910  10.374   6.900  1.00 91.34           C
ATOM   2645  O   CYS A 180      -6.107  10.704   7.771  1.00 91.34           O
ATOM   2646  HA  CYS A 180      -6.016   8.602   6.021  1.00 91.34           H
ATOM   2647  CB  CYS A 180      -5.399  10.278   4.866  1.00 91.34           C
ATOM   2648 1HB  CYS A 180      -5.827  11.184   4.437  1.00 91.34           H
ATOM   2649 2HB  CYS A 180      -4.572  10.587   5.505  1.00 91.34           H
ATOM   2650  SG  CYS A 180      -4.784   9.186   3.533  1.00 91.34           S
ATOM   2651  HG  CYS A 180      -5.690   9.546   2.629  1.00 91.34           H
ATOM   2652  HN  CYS A 180      -7.907   9.912   4.249  1.00 91.34           H
ATOM   2653  N   ILE A 181      -8.198  10.686   6.910  1.00 91.01           N
ATOM   2654  CA  ILE A 181      -8.749  11.557   7.934  1.00 91.01           C
ATOM   2655  C   ILE A 181      -8.441  10.972   9.314  1.00 91.01           C
ATOM   2656  O   ILE A 181      -7.973  11.682  10.203  1.00 91.01           O
ATOM   2657  HA  ILE A 181      -8.248  12.521   7.849  1.00 91.01           H
ATOM   2658  CB  ILE A 181     -10.240  11.798   7.688  1.00 91.01           C
ATOM   2659  HB  ILE A 181     -10.715  10.835   7.502  1.00 91.01           H
ATOM   2660  CG1 ILE A 181     -10.457  12.657   6.440  1.00 91.01           C
ATOM   2661 1HG1 ILE A 181     -10.062  13.658   6.611  1.00 91.01           H
ATOM   2662 2HG1 ILE A 181      -9.902  12.234   5.602  1.00 91.01           H
ATOM   2663  CG2 ILE A 181     -10.909  12.402   8.923  1.00 91.01           C
ATOM   2664 1HG2 ILE A 181     -10.801  11.720   9.766  1.00 91.01           H
ATOM   2665 2HG2 ILE A 181     -10.436  13.355   9.164  1.00 91.01           H
ATOM   2666 3HG2 ILE A 181     -11.968  12.564   8.721  1.00 91.01           H
ATOM   2667  CD1 ILE A 181     -11.943  12.742   6.085  1.00 91.01           C
ATOM   2668 1HD1 ILE A 181     -12.328  11.740   5.891  1.00 91.01           H
ATOM   2669 2HD1 ILE A 181     -12.490  13.187   6.915  1.00 91.01           H
ATOM   2670 3HD1 ILE A 181     -12.069  13.358   5.194  1.00 91.01           H
ATOM   2671  HN  ILE A 181      -8.858  10.356   6.236  1.00 91.01           H
ATOM   2672  N   PRO A 182      -8.696   9.672   9.518  1.00 92.79           N
ATOM   2673  CA  PRO A 182      -8.454   9.051  10.823  1.00 92.79           C
ATOM   2674  C   PRO A 182      -7.040   9.293  11.323  1.00 92.79           C
ATOM   2675  O   PRO A 182      -6.837   9.602  12.496  1.00 92.79           O
ATOM   2676  HA  PRO A 182      -9.104   9.497  11.576  1.00 92.79           H
ATOM   2677  CB  PRO A 182      -8.721   7.566  10.572  1.00 92.79           C
ATOM   2678 1HB  PRO A 182      -7.810   7.035  10.297  1.00 92.79           H
ATOM   2679 2HB  PRO A 182      -9.120   7.074  11.459  1.00 92.79           H
ATOM   2680  CG  PRO A 182      -9.732   7.576   9.431  1.00 92.79           C
ATOM   2681 1HG  PRO A 182      -9.759   6.622   8.905  1.00 92.79           H
ATOM   2682 2HG  PRO A 182     -10.746   7.757   9.790  1.00 92.79           H
ATOM   2683  CD  PRO A 182      -9.231   8.704   8.544  1.00 92.79           C
ATOM   2684 1HD  PRO A 182      -8.459   8.363   7.854  1.00 92.79           H
ATOM   2685 2HD  PRO A 182     -10.031   9.128   7.938  1.00 92.79           H
ATOM   2686  N   GLU A 183      -6.090   9.145  10.411  1.00 89.72           N
ATOM   2687  CA  GLU A 183      -4.687   9.284  10.763  1.00 89.72           C
ATOM   2688  C   GLU A 183      -4.396  10.712  11.229  1.00 89.72           C
ATOM   2689  O   GLU A 183      -3.647  10.917  12.183  1.00 89.72           O
ATOM   2690  HA  GLU A 183      -4.523   8.586  11.584  1.00 89.72           H
ATOM   2691  CB  GLU A 183      -3.787   8.897   9.588  1.00 89.72           C
ATOM   2692 1HB  GLU A 183      -4.245   9.217   8.652  1.00 89.72           H
ATOM   2693 2HB  GLU A 183      -2.788   9.305   9.740  1.00 89.72           H
ATOM   2694  CG  GLU A 183      -3.623   7.378   9.501  1.00 89.72           C
ATOM   2695 1HG  GLU A 183      -2.946   7.128   8.683  1.00 89.72           H
ATOM   2696 2HG  GLU A 183      -3.167   7.005  10.417  1.00 89.72           H
ATOM   2697  CD  GLU A 183      -4.972   6.693   9.280  1.00 89.72           C
ATOM   2698  OE1 GLU A 183      -5.118   5.554   9.774  1.00 89.72           O
ATOM   2699  OE2 GLU A 183      -5.828   7.323   8.622  1.00 89.72           O
ATOM   2700  HN  GLU A 183      -6.266   8.934   9.450  1.00 89.72           H
ATOM   2701  N   ILE A 184      -5.003  11.663  10.535  1.00 90.95           N
ATOM   2702  CA  ILE A 184      -4.762  13.067  10.818  1.00 90.95           C
ATOM   2703  C   ILE A 184      -5.201  13.377  12.251  1.00 90.95           C
ATOM   2704  O   ILE A 184      -4.537  14.134  12.957  1.00 90.95           O
ATOM   2705  HA  ILE A 184      -3.688  13.236  10.742  1.00 90.95           H
ATOM   2706  CB  ILE A 184      -5.434  13.950   9.765  1.00 90.95           C
ATOM   2707  HB  ILE A 184      -6.482  13.659   9.694  1.00 90.95           H
ATOM   2708  CG1 ILE A 184      -4.810  13.730   8.385  1.00 90.95           C
ATOM   2709 1HG1 ILE A 184      -3.799  14.136   8.371  1.00 90.95           H
ATOM   2710 2HG1 ILE A 184      -4.727  12.661   8.186  1.00 90.95           H
ATOM   2711  CG2 ILE A 184      -5.401  15.422  10.181  1.00 90.95           C
ATOM   2712 1HG2 ILE A 184      -5.928  15.544  11.127  1.00 90.95           H
ATOM   2713 2HG2 ILE A 184      -4.366  15.743  10.297  1.00 90.95           H
ATOM   2714 3HG2 ILE A 184      -5.885  16.027   9.414  1.00 90.95           H
ATOM   2715  CD1 ILE A 184      -5.649  14.394   7.292  1.00 90.95           C
ATOM   2716 1HD1 ILE A 184      -6.652  13.968   7.294  1.00 90.95           H
ATOM   2717 2HD1 ILE A 184      -5.709  15.466   7.481  1.00 90.95           H
ATOM   2718 3HD1 ILE A 184      -5.183  14.222   6.322  1.00 90.95           H
ATOM   2719  HN  ILE A 184      -5.649  11.487   9.792  1.00 90.95           H
ATOM   2720  N   LEU A 185      -6.316  12.775  12.637  1.00 91.20           N
ATOM   2721  CA  LEU A 185      -6.964  13.131  13.888  1.00 91.20           C
ATOM   2722  C   LEU A 185      -6.205  12.488  15.051  1.00 91.20           C
ATOM   2723  O   LEU A 185      -5.853  13.164  16.016  1.00 91.20           O
ATOM   2724  HA  LEU A 185      -6.902  14.214  13.992  1.00 91.20           H
ATOM   2725  CB  LEU A 185      -8.449  12.764  13.846  1.00 91.20           C
ATOM   2726 1HB  LEU A 185      -8.536  11.712  13.577  1.00 91.20           H
ATOM   2727 2HB  LEU A 185      -8.858  12.872  14.850  1.00 91.20           H
ATOM   2728  CG  LEU A 185      -9.314  13.581  12.883  1.00 91.20           C
ATOM   2729  HG  LEU A 185      -8.923  13.444  11.874  1.00 91.20           H
ATOM   2730  CD1 LEU A 185     -10.758  13.076  12.881  1.00 91.20           C
ATOM   2731 1HD1 LEU A 185     -10.777  12.031  12.568  1.00 91.20           H
ATOM   2732 2HD1 LEU A 185     -11.175  13.162  13.884  1.00 91.20           H
ATOM   2733 3HD1 LEU A 185     -11.351  13.673  12.188  1.00 91.20           H
ATOM   2734  CD2 LEU A 185      -9.229  15.074  13.202  1.00 91.20           C
ATOM   2735 1HD2 LEU A 185      -9.579  15.249  14.220  1.00 91.20           H
ATOM   2736 2HD2 LEU A 185      -8.195  15.408  13.111  1.00 91.20           H
ATOM   2737 3HD2 LEU A 185      -9.853  15.631  12.503  1.00 91.20           H
ATOM   2738  HN  LEU A 185      -6.775  12.058  12.113  1.00 91.20           H
ATOM   2739  N   TYR A 186      -5.975  11.190  14.921  1.00 91.51           N
ATOM   2740  CA  TYR A 186      -5.668  10.364  16.076  1.00 91.51           C
ATOM   2741  C   TYR A 186      -4.181  10.008  16.115  1.00 91.51           C
ATOM   2742  O   TYR A 186      -3.719   9.356  17.051  1.00 91.51           O
ATOM   2743  HA  TYR A 186      -5.922  10.931  16.972  1.00 91.51           H
ATOM   2744  CB  TYR A 186      -6.483   9.081  15.907  1.00 91.51           C
ATOM   2745 1HB  TYR A 186      -6.124   8.548  15.026  1.00 91.51           H
ATOM   2746 2HB  TYR A 186      -6.306   8.433  16.765  1.00 91.51           H
ATOM   2747  CG  TYR A 186      -7.989   9.314  15.765  1.00 91.51           C
ATOM   2748  CD1 TYR A 186      -8.642  10.156  16.642  1.00 91.51           C
ATOM   2749  HD1 TYR A 186      -8.086  10.654  17.435  1.00 91.51           H
ATOM   2750  CD2 TYR A 186      -8.693   8.683  14.760  1.00 91.51           C
ATOM   2751  HD2 TYR A 186      -8.177   8.018  14.067  1.00 91.51           H
ATOM   2752  CE1 TYR A 186     -10.059  10.375  16.508  1.00 91.51           C
ATOM   2753  HE1 TYR A 186     -10.587  11.037  17.194  1.00 91.51           H
ATOM   2754  CE2 TYR A 186     -10.110   8.902  14.626  1.00 91.51           C
ATOM   2755  HE2 TYR A 186     -10.678   8.410  13.837  1.00 91.51           H
ATOM   2756  CZ  TYR A 186     -10.723   9.738  15.507  1.00 91.51           C
ATOM   2757  OH  TYR A 186     -12.061   9.945  15.381  1.00 91.51           O
ATOM   2758  HH  TYR A 186     -12.418   9.415  14.612  1.00 91.51           H
ATOM   2759  HN  TYR A 186      -5.997  10.703  14.047  1.00 91.51           H
ATOM   2760  N   SER A 187      -3.471  10.452  15.088  1.00 92.43           N
ATOM   2761  CA  SER A 187      -2.022  10.349  15.079  1.00 92.43           C
ATOM   2762  C   SER A 187      -1.422  11.315  16.103  1.00 92.43           C
ATOM   2763  O   SER A 187      -1.661  12.520  16.039  1.00 92.43           O
ATOM   2764  HA  SER A 187      -1.804   9.317  15.354  1.00 92.43           H
ATOM   2765  CB  SER A 187      -1.458  10.635  13.686  1.00 92.43           C
ATOM   2766 1HB  SER A 187      -1.762  11.633  13.370  1.00 92.43           H
ATOM   2767 2HB  SER A 187      -0.369  10.632  13.728  1.00 92.43           H
ATOM   2768  OG  SER A 187      -1.898   9.679  12.725  1.00 92.43           O
ATOM   2769  HG  SER A 187      -2.421  10.133  12.005  1.00 92.43           H
ATOM   2770  HN  SER A 187      -3.870  10.874  14.274  1.00 92.43           H
ATOM   2771  N   GLN A 188      -0.655  10.750  17.024  1.00 85.66           N
ATOM   2772  CA  GLN A 188       0.058  11.555  18.001  1.00 85.66           C
ATOM   2773  C   GLN A 188       1.298  10.810  18.499  1.00 85.66           C
ATOM   2774  O   GLN A 188       1.443   9.612  18.262  1.00 85.66           O
ATOM   2775  HA  GLN A 188       0.358  12.458  17.469  1.00 85.66           H
ATOM   2776  CB  GLN A 188      -0.856  11.940  19.166  1.00 85.66           C
ATOM   2777 1HB  GLN A 188      -0.253  12.208  20.033  1.00 85.66           H
ATOM   2778 2HB  GLN A 188      -1.440  12.821  18.899  1.00 85.66           H
ATOM   2779  CG  GLN A 188      -1.796  10.789  19.529  1.00 85.66           C
ATOM   2780 1HG  GLN A 188      -2.325  10.451  18.637  1.00 85.66           H
ATOM   2781 2HG  GLN A 188      -1.216   9.942  19.895  1.00 85.66           H
ATOM   2782  CD  GLN A 188      -2.806  11.221  20.594  1.00 85.66           C
ATOM   2783  OE1 GLN A 188      -2.645  12.224  21.268  1.00 85.66           O
ATOM   2784  NE2 GLN A 188      -3.854  10.409  20.706  1.00 85.66           N
ATOM   2785 1HE2 GLN A 188      -3.926   9.601  20.122  1.00 85.66           H
ATOM   2786 2HE2 GLN A 188      -4.570  10.607  21.376  1.00 85.66           H
ATOM   2787  HN  GLN A 188      -0.517   9.763  17.108  1.00 85.66           H
ATOM   2788  N   ILE A 189       2.159  11.550  19.181  1.00 89.95           N
ATOM   2789  CA  ILE A 189       3.331  10.955  19.800  1.00 89.95           C
ATOM   2790  C   ILE A 189       2.956  10.421  21.184  1.00 89.95           C
ATOM   2791  O   ILE A 189       2.460  11.166  22.028  1.00 89.95           O
ATOM   2792  HA  ILE A 189       3.638  10.115  19.178  1.00 89.95           H
ATOM   2793  CB  ILE A 189       4.492  11.952  19.820  1.00 89.95           C
ATOM   2794  HB  ILE A 189       4.170  12.840  20.365  1.00 89.95           H
ATOM   2795  CG1 ILE A 189       4.854  12.399  18.402  1.00 89.95           C
ATOM   2796 1HG1 ILE A 189       5.245  11.552  17.838  1.00 89.95           H
ATOM   2797 2HG1 ILE A 189       3.957  12.740  17.884  1.00 89.95           H
ATOM   2798  CG2 ILE A 189       5.697  11.376  20.565  1.00 89.95           C
ATOM   2799 1HG2 ILE A 189       5.415  11.149  21.593  1.00 89.95           H
ATOM   2800 2HG2 ILE A 189       6.029  10.464  20.069  1.00 89.95           H
ATOM   2801 3HG2 ILE A 189       6.507  12.105  20.563  1.00 89.95           H
ATOM   2802  CD1 ILE A 189       5.892  13.523  18.430  1.00 89.95           C
ATOM   2803 1HD1 ILE A 189       5.488  14.377  18.973  1.00 89.95           H
ATOM   2804 2HD1 ILE A 189       6.796  13.170  18.927  1.00 89.95           H
ATOM   2805 3HD1 ILE A 189       6.131  13.821  17.409  1.00 89.95           H
ATOM   2806  HN  ILE A 189       2.066  12.537  19.314  1.00 89.95           H
ATOM   2807  N   LYS A 190       3.208   9.134  21.375  1.00 85.07           N
ATOM   2808  CA  LYS A 190       3.023   8.521  22.679  1.00 85.07           C
ATOM   2809  C   LYS A 190       4.391   8.224  23.297  1.00 85.07           C
ATOM   2810  O   LYS A 190       5.243   7.606  22.660  1.00 85.07           O
ATOM   2811  HA  LYS A 190       2.509   9.245  23.311  1.00 85.07           H
ATOM   2812  CB  LYS A 190       2.118   7.292  22.570  1.00 85.07           C
ATOM   2813 1HB  LYS A 190       1.184   7.565  22.079  1.00 85.07           H
ATOM   2814 2HB  LYS A 190       2.597   6.538  21.945  1.00 85.07           H
ATOM   2815  CG  LYS A 190       1.822   6.704  23.951  1.00 85.07           C
ATOM   2816 1HG  LYS A 190       2.757   6.435  24.443  1.00 85.07           H
ATOM   2817 2HG  LYS A 190       1.339   7.457  24.575  1.00 85.07           H
ATOM   2818  CD  LYS A 190       0.923   5.471  23.842  1.00 85.07           C
ATOM   2819 1HD  LYS A 190      -0.052   5.762  23.452  1.00 85.07           H
ATOM   2820 2HD  LYS A 190       1.353   4.765  23.131  1.00 85.07           H
ATOM   2821  CE  LYS A 190       0.754   4.793  25.203  1.00 85.07           C
ATOM   2822 1HE  LYS A 190       1.713   4.754  25.718  1.00 85.07           H
ATOM   2823 2HE  LYS A 190       0.081   5.381  25.827  1.00 85.07           H
ATOM   2824  NZ  LYS A 190       0.217   3.424  25.037  1.00 85.07           N
ATOM   2825 1HZ  LYS A 190       0.021   3.025  25.948  1.00 85.07           H
ATOM   2826 2HZ  LYS A 190      -0.638   3.460  24.492  1.00 85.07           H
ATOM   2827 3HZ  LYS A 190       0.900   2.849  24.556  1.00 85.07           H
ATOM   2828  HN  LYS A 190       3.532   8.515  20.659  1.00 85.07           H
ATOM   2829  N   GLU A 191       4.559   8.679  24.530  1.00 74.77           N
ATOM   2830  CA  GLU A 191       5.737   8.325  25.304  1.00 74.77           C
ATOM   2831  C   GLU A 191       5.455   7.092  26.165  1.00 74.77           C
ATOM   2832  O   GLU A 191       4.515   7.086  26.958  1.00 74.77           O
ATOM   2833  HA  GLU A 191       6.508   8.094  24.569  1.00 74.77           H
ATOM   2834  CB  GLU A 191       6.201   9.501  26.165  1.00 74.77           C
ATOM   2835 1HB  GLU A 191       5.338   9.979  26.629  1.00 74.77           H
ATOM   2836 2HB  GLU A 191       6.943   9.159  26.886  1.00 74.77           H
ATOM   2837  CG  GLU A 191       6.890  10.568  25.311  1.00 74.77           C
ATOM   2838 1HG  GLU A 191       7.650  10.102  24.684  1.00 74.77           H
ATOM   2839 2HG  GLU A 191       6.163  11.029  24.642  1.00 74.77           H
ATOM   2840  CD  GLU A 191       7.535  11.641  26.190  1.00 74.77           C
ATOM   2841  OE1 GLU A 191       8.257  12.485  25.617  1.00 74.77           O
ATOM   2842  OE2 GLU A 191       7.290  11.594  27.415  1.00 74.77           O
ATOM   2843  HN  GLU A 191       3.910   9.277  24.999  1.00 74.77           H
ATOM   2844  N   GLU A 192       6.288   6.078  25.980  1.00 74.19           N
ATOM   2845  CA  GLU A 192       6.164   4.857  26.759  1.00 74.19           C
ATOM   2846  C   GLU A 192       7.549   4.325  27.135  1.00 74.19           C
ATOM   2847  O   GLU A 192       8.396   4.122  26.267  1.00 74.19           O
ATOM   2848  HA  GLU A 192       5.620   5.142  27.659  1.00 74.19           H
ATOM   2849  CB  GLU A 192       5.359   3.801  25.999  1.00 74.19           C
ATOM   2850 1HB  GLU A 192       4.402   4.221  25.690  1.00 74.19           H
ATOM   2851 2HB  GLU A 192       5.950   3.417  25.167  1.00 74.19           H
ATOM   2852  CG  GLU A 192       5.046   2.601  26.894  1.00 74.19           C
ATOM   2853 1HG  GLU A 192       5.913   1.943  26.944  1.00 74.19           H
ATOM   2854 2HG  GLU A 192       4.846   2.943  27.910  1.00 74.19           H
ATOM   2855  CD  GLU A 192       3.839   1.823  26.366  1.00 74.19           C
ATOM   2856  OE1 GLU A 192       3.029   1.389  27.213  1.00 74.19           O
ATOM   2857  OE2 GLU A 192       3.753   1.681  25.127  1.00 74.19           O
ATOM   2858  HN  GLU A 192       7.034   6.081  25.315  1.00 74.19           H
ATOM   2859  N   SER A 193       7.735   4.115  28.430  1.00 73.10           N
ATOM   2860  CA  SER A 193       8.986   3.569  28.927  1.00 73.10           C
ATOM   2861  C   SER A 193      10.157   4.440  28.467  1.00 73.10           C
ATOM   2862  O   SER A 193      11.254   3.937  28.230  1.00 73.10           O
ATOM   2863  HA  SER A 193       8.898   3.588  30.013  1.00 73.10           H
ATOM   2864  CB  SER A 193       9.182   2.126  28.458  1.00 73.10           C
ATOM   2865 1HB  SER A 193       9.319   2.112  27.377  1.00 73.10           H
ATOM   2866 2HB  SER A 193      10.092   1.721  28.900  1.00 73.10           H
ATOM   2867  OG  SER A 193       8.077   1.296  28.806  1.00 73.10           O
ATOM   2868  HG  SER A 193       8.187   0.390  28.398  1.00 73.10           H
ATOM   2869  HN  SER A 193       7.051   4.311  29.132  1.00 73.10           H
ATOM   2870  N   GLY A 194       9.884   5.731  28.355  1.00 80.85           N
ATOM   2871  CA  GLY A 194      10.919   6.688  28.003  1.00 80.85           C
ATOM   2872  C   GLY A 194      11.221   6.642  26.504  1.00 80.85           C
ATOM   2873  O   GLY A 194      12.173   7.267  26.039  1.00 80.85           O
ATOM   2874 1HA  GLY A 194      10.603   7.692  28.283  1.00 80.85           H
ATOM   2875 2HA  GLY A 194      11.827   6.471  28.567  1.00 80.85           H
ATOM   2876  HN  GLY A 194       8.976   6.126  28.501  1.00 80.85           H
ATOM   2877  N   ILE A 195      10.392   5.896  25.788  1.00 79.54           N
ATOM   2878  CA  ILE A 195      10.509   5.824  24.342  1.00 79.54           C
ATOM   2879  C   ILE A 195       9.348   6.589  23.702  1.00 79.54           C
ATOM   2880  O   ILE A 195       8.186   6.335  24.015  1.00 79.54           O
ATOM   2881  HA  ILE A 195      11.441   6.316  24.064  1.00 79.54           H
ATOM   2882  CB  ILE A 195      10.612   4.367  23.885  1.00 79.54           C
ATOM   2883  HB  ILE A 195       9.712   3.844  24.207  1.00 79.54           H
ATOM   2884  CG1 ILE A 195      11.802   3.668  24.544  1.00 79.54           C
ATOM   2885 1HG1 ILE A 195      12.727   4.166  24.253  1.00 79.54           H
ATOM   2886 2HG1 ILE A 195      11.723   3.752  25.628  1.00 79.54           H
ATOM   2887  CG2 ILE A 195      10.666   4.274  22.358  1.00 79.54           C
ATOM   2888 1HG2 ILE A 195       9.761   4.710  21.935  1.00 79.54           H
ATOM   2889 2HG2 ILE A 195      11.537   4.818  21.992  1.00 79.54           H
ATOM   2890 3HG2 ILE A 195      10.739   3.229  22.060  1.00 79.54           H
ATOM   2891  CD1 ILE A 195      11.863   2.193  24.143  1.00 79.54           C
ATOM   2892 1HD1 ILE A 195      10.946   1.693  24.458  1.00 79.54           H
ATOM   2893 2HD1 ILE A 195      11.967   2.114  23.061  1.00 79.54           H
ATOM   2894 3HD1 ILE A 195      12.718   1.720  24.626  1.00 79.54           H
ATOM   2895  HN  ILE A 195       9.653   5.348  26.181  1.00 79.54           H
ATOM   2896  N   ALA A 196       9.704   7.509  22.818  1.00 90.80           N
ATOM   2897  CA  ALA A 196       8.706   8.239  22.055  1.00 90.80           C
ATOM   2898  C   ALA A 196       8.274   7.398  20.852  1.00 90.80           C
ATOM   2899  O   ALA A 196       9.110   6.960  20.064  1.00 90.80           O
ATOM   2900  HA  ALA A 196       7.845   8.400  22.703  1.00 90.80           H
ATOM   2901  CB  ALA A 196       9.273   9.599  21.642  1.00 90.80           C
ATOM   2902 1HB  ALA A 196       9.537  10.168  22.533  1.00 90.80           H
ATOM   2903 2HB  ALA A 196      10.162   9.450  21.029  1.00 90.80           H
ATOM   2904 3HB  ALA A 196       8.524  10.146  21.069  1.00 90.80           H
ATOM   2905  HN  ALA A 196      10.652   7.757  22.620  1.00 90.80           H
ATOM   2906  N   ILE A 197       6.968   7.197  20.749  1.00 86.19           N
ATOM   2907  CA  ILE A 197       6.418   6.388  19.675  1.00 86.19           C
ATOM   2908  C   ILE A 197       5.361   7.199  18.923  1.00 86.19           C
ATOM   2909  O   ILE A 197       4.448   7.753  19.533  1.00 86.19           O
ATOM   2910  HA  ILE A 197       7.232   6.160  18.987  1.00 86.19           H
ATOM   2911  CB  ILE A 197       5.898   5.056  20.219  1.00 86.19           C
ATOM   2912  HB  ILE A 197       5.112   5.266  20.944  1.00 86.19           H
ATOM   2913  CG1 ILE A 197       7.003   4.297  20.957  1.00 86.19           C
ATOM   2914 1HG1 ILE A 197       7.811   4.060  20.266  1.00 86.19           H
ATOM   2915 2HG1 ILE A 197       7.426   4.931  21.737  1.00 86.19           H
ATOM   2916  CG2 ILE A 197       5.272   4.215  19.105  1.00 86.19           C
ATOM   2917 1HG2 ILE A 197       4.439   4.761  18.663  1.00 86.19           H
ATOM   2918 2HG2 ILE A 197       6.021   4.012  18.339  1.00 86.19           H
ATOM   2919 3HG2 ILE A 197       4.911   3.274  19.519  1.00 86.19           H
ATOM   2920  CD1 ILE A 197       6.462   3.008  21.579  1.00 86.19           C
ATOM   2921 1HD1 ILE A 197       5.671   3.251  22.288  1.00 86.19           H
ATOM   2922 2HD1 ILE A 197       6.062   2.367  20.794  1.00 86.19           H
ATOM   2923 3HD1 ILE A 197       7.268   2.489  22.098  1.00 86.19           H
ATOM   2924  HN  ILE A 197       6.293   7.575  21.382  1.00 86.19           H
ATOM   2925  N   CYS A 198       5.520   7.243  17.608  1.00 92.19           N
ATOM   2926  CA  CYS A 198       4.483   7.785  16.746  1.00 92.19           C
ATOM   2927  C   CYS A 198       3.450   6.686  16.488  1.00 92.19           C
ATOM   2928  O   CYS A 198       3.727   5.724  15.773  1.00 92.19           O
ATOM   2929  HA  CYS A 198       4.033   8.620  17.284  1.00 92.19           H
ATOM   2930  CB  CYS A 198       5.062   8.341  15.444  1.00 92.19           C
ATOM   2931 1HB  CYS A 198       5.674   9.218  15.654  1.00 92.19           H
ATOM   2932 2HB  CYS A 198       5.715   7.600  14.982  1.00 92.19           H
ATOM   2933  SG  CYS A 198       3.709   8.784  14.295  1.00 92.19           S
ATOM   2934  HN  CYS A 198       6.337   6.917  17.132  1.00 92.19           H
ATOM   2935  N   THR A 199       2.280   6.866  17.084  1.00 90.40           N
ATOM   2936  CA  THR A 199       1.203   5.903  16.925  1.00 90.40           C
ATOM   2937  C   THR A 199      -0.147   6.619  16.864  1.00 90.40           C
ATOM   2938  O   THR A 199      -0.233   7.815  17.139  1.00 90.40           O
ATOM   2939  HA  THR A 199       1.338   5.392  15.971  1.00 90.40           H
ATOM   2940  CB  THR A 199       1.303   4.889  18.066  1.00 90.40           C
ATOM   2941  HB  THR A 199       2.335   4.576  18.220  1.00 90.40           H
ATOM   2942  OG1 THR A 199       0.395   3.856  17.693  1.00 90.40           O
ATOM   2943  HG1 THR A 199       0.586   3.027  18.219  1.00 90.40           H
ATOM   2944  CG2 THR A 199       0.733   5.429  19.380  1.00 90.40           C
ATOM   2945 1HG2 THR A 199      -0.319   5.679  19.244  1.00 90.40           H
ATOM   2946 2HG2 THR A 199       1.284   6.322  19.675  1.00 90.40           H
ATOM   2947 3HG2 THR A 199       0.828   4.670  20.156  1.00 90.40           H
ATOM   2948  HN  THR A 199       2.064   7.650  17.666  1.00 90.40           H
ATOM   2949  N   MET A 200      -1.169   5.857  16.501  1.00 89.11           N
ATOM   2950  CA  MET A 200      -2.537   6.329  16.631  1.00 89.11           C
ATOM   2951  C   MET A 200      -3.103   5.997  18.013  1.00 89.11           C
ATOM   2952  O   MET A 200      -2.939   4.881  18.503  1.00 89.11           O
ATOM   2953  HA  MET A 200      -2.489   7.410  16.501  1.00 89.11           H
ATOM   2954  CB  MET A 200      -3.407   5.677  15.554  1.00 89.11           C
ATOM   2955 1HB  MET A 200      -3.342   4.592  15.637  1.00 89.11           H
ATOM   2956 2HB  MET A 200      -4.451   5.948  15.711  1.00 89.11           H
ATOM   2957  CG  MET A 200      -2.966   6.114  14.155  1.00 89.11           C
ATOM   2958 1HG  MET A 200      -2.592   7.137  14.186  1.00 89.11           H
ATOM   2959 2HG  MET A 200      -2.145   5.485  13.810  1.00 89.11           H
ATOM   2960  SD  MET A 200      -4.339   6.000  13.020  1.00 89.11           S
ATOM   2961  CE  MET A 200      -4.741   4.270  13.192  1.00 89.11           C
ATOM   2962 1HE  MET A 200      -3.879   3.666  12.906  1.00 89.11           H
ATOM   2963 2HE  MET A 200      -5.005   4.059  14.228  1.00 89.11           H
ATOM   2964 3HE  MET A 200      -5.584   4.027  12.545  1.00 89.11           H
ATOM   2965  HN  MET A 200      -1.074   4.936  16.125  1.00 89.11           H
ATOM   2966  N   VAL A 201      -3.756   6.988  18.603  1.00 91.58           N
ATOM   2967  CA  VAL A 201      -4.452   6.780  19.862  1.00 91.58           C
ATOM   2968  C   VAL A 201      -5.919   7.183  19.701  1.00 91.58           C
ATOM   2969  O   VAL A 201      -6.218   8.316  19.330  1.00 91.58           O
ATOM   2970  HA  VAL A 201      -4.403   5.716  20.093  1.00 91.58           H
ATOM   2971  CB  VAL A 201      -3.742   7.541  20.984  1.00 91.58           C
ATOM   2972  HB  VAL A 201      -3.824   8.607  20.769  1.00 91.58           H
ATOM   2973  CG1 VAL A 201      -4.414   7.281  22.333  1.00 91.58           C
ATOM   2974 1HG1 VAL A 201      -5.453   7.608  22.291  1.00 91.58           H
ATOM   2975 2HG1 VAL A 201      -4.378   6.215  22.557  1.00 91.58           H
ATOM   2976 3HG1 VAL A 201      -3.890   7.834  23.113  1.00 91.58           H
ATOM   2977  CG2 VAL A 201      -2.255   7.185  21.033  1.00 91.58           C
ATOM   2978 1HG2 VAL A 201      -2.144   6.115  21.212  1.00 91.58           H
ATOM   2979 2HG2 VAL A 201      -1.787   7.445  20.084  1.00 91.58           H
ATOM   2980 3HG2 VAL A 201      -1.775   7.740  21.839  1.00 91.58           H
ATOM   2981  HN  VAL A 201      -3.814   7.916  18.236  1.00 91.58           H
ATOM   2982  N   TYR A 202      -6.795   6.231  19.989  1.00 91.65           N
ATOM   2983  CA  TYR A 202      -8.215   6.424  19.748  1.00 91.65           C
ATOM   2984  C   TYR A 202      -8.916   6.956  21.001  1.00 91.65           C
ATOM   2985  O   TYR A 202      -8.558   6.589  22.119  1.00 91.65           O
ATOM   2986  HA  TYR A 202      -8.324   7.151  18.944  1.00 91.65           H
ATOM   2987  CB  TYR A 202      -8.778   5.042  19.412  1.00 91.65           C
ATOM   2988 1HB  TYR A 202      -8.554   4.360  20.232  1.00 91.65           H
ATOM   2989 2HB  TYR A 202      -9.863   5.110  19.340  1.00 91.65           H
ATOM   2990  CG  TYR A 202      -8.232   4.448  18.111  1.00 91.65           C
ATOM   2991  CD1 TYR A 202      -8.840   4.745  16.909  1.00 91.65           C
ATOM   2992  HD1 TYR A 202      -9.708   5.403  16.885  1.00 91.65           H
ATOM   2993  CD2 TYR A 202      -7.132   3.615  18.142  1.00 91.65           C
ATOM   2994  HD2 TYR A 202      -6.652   3.380  19.092  1.00 91.65           H
ATOM   2995  CE1 TYR A 202      -8.326   4.186  15.685  1.00 91.65           C
ATOM   2996  HE1 TYR A 202      -8.797   4.413  14.728  1.00 91.65           H
ATOM   2997  CE2 TYR A 202      -6.619   3.056  16.918  1.00 91.65           C
ATOM   2998  HE2 TYR A 202      -5.751   2.397  16.927  1.00 91.65           H
ATOM   2999  CZ  TYR A 202      -7.241   3.369  15.750  1.00 91.65           C
ATOM   3000  OH  TYR A 202      -6.756   2.842  14.594  1.00 91.65           O
ATOM   3001  HH  TYR A 202      -6.165   2.061  14.796  1.00 91.65           H
ATOM   3002  HN  TYR A 202      -6.549   5.343  20.378  1.00 91.65           H
ATOM   3003  N   PRO A 203      -9.922   7.825  20.837  1.00 86.49           N
ATOM   3004  CA  PRO A 203     -10.666   8.343  21.988  1.00 86.49           C
ATOM   3005  C   PRO A 203     -11.201   7.232  22.877  1.00 86.49           C
ATOM   3006  O   PRO A 203     -11.531   6.150  22.393  1.00 86.49           O
ATOM   3007  HA  PRO A 203     -10.006   8.928  22.629  1.00 86.49           H
ATOM   3008  CB  PRO A 203     -11.797   9.155  21.353  1.00 86.49           C
ATOM   3009 1HB  PRO A 203     -12.694   8.552  21.211  1.00 86.49           H
ATOM   3010 2HB  PRO A 203     -12.080  10.004  21.975  1.00 86.49           H
ATOM   3011  CG  PRO A 203     -11.205   9.605  20.022  1.00 86.49           C
ATOM   3012 1HG  PRO A 203     -11.979   9.885  19.309  1.00 86.49           H
ATOM   3013 2HG  PRO A 203     -10.564  10.479  20.139  1.00 86.49           H
ATOM   3014  CD  PRO A 203     -10.424   8.382  19.568  1.00 86.49           C
ATOM   3015 1HD  PRO A 203     -11.059   7.669  19.042  1.00 86.49           H
ATOM   3016 2HD  PRO A 203      -9.616   8.648  18.886  1.00 86.49           H
ATOM   3017  N   SER A 204     -11.272   7.531  24.165  1.00 78.16           N
ATOM   3018  CA  SER A 204     -11.485   6.496  25.163  1.00 78.16           C
ATOM   3019  C   SER A 204     -12.865   5.864  24.974  1.00 78.16           C
ATOM   3020  O   SER A 204     -13.026   4.656  25.140  1.00 78.16           O
ATOM   3021  HA  SER A 204     -10.700   5.761  24.989  1.00 78.16           H
ATOM   3022  CB  SER A 204     -11.349   7.060  26.579  1.00 78.16           C
ATOM   3023 1HB  SER A 204     -11.634   6.296  27.302  1.00 78.16           H
ATOM   3024 2HB  SER A 204     -10.305   7.308  26.772  1.00 78.16           H
ATOM   3025  OG  SER A 204     -12.155   8.220  26.772  1.00 78.16           O
ATOM   3026  HG  SER A 204     -13.102   7.952  26.950  1.00 78.16           H
ATOM   3027  HN  SER A 204     -11.187   8.458  24.530  1.00 78.16           H
ATOM   3028  N   ASP A 205     -13.826   6.709  24.631  1.00 72.11           N
ATOM   3029  CA  ASP A 205     -15.226   6.362  24.807  1.00 72.11           C
ATOM   3030  C   ASP A 205     -15.573   5.181  23.898  1.00 72.11           C
ATOM   3031  O   ASP A 205     -16.178   4.207  24.343  1.00 72.11           O
ATOM   3032  HA  ASP A 205     -15.330   6.118  25.864  1.00 72.11           H
ATOM   3033  CB  ASP A 205     -16.136   7.533  24.429  1.00 72.11           C
ATOM   3034 1HB  ASP A 205     -15.909   7.862  23.415  1.00 72.11           H
ATOM   3035 2HB  ASP A 205     -17.176   7.206  24.433  1.00 72.11           H
ATOM   3036  CG  ASP A 205     -15.959   8.700  25.402  1.00 72.11           C
ATOM   3037  OD1 ASP A 205     -15.348   8.464  26.467  1.00 72.11           O
ATOM   3038  OD2 ASP A 205     -16.439   9.803  25.059  1.00 72.11           O
ATOM   3039  HN  ASP A 205     -13.661   7.614  24.239  1.00 72.11           H
ATOM   3040  N   GLU A 206     -15.176   5.307  22.640  1.00 75.45           N
ATOM   3041  CA  GLU A 206     -15.494   4.293  21.650  1.00 75.45           C
ATOM   3042  C   GLU A 206     -14.217   3.800  20.966  1.00 75.45           C
ATOM   3043  O   GLU A 206     -14.240   3.427  19.794  1.00 75.45           O
ATOM   3044  HA  GLU A 206     -15.953   3.477  22.208  1.00 75.45           H
ATOM   3045  CB  GLU A 206     -16.495   4.824  20.622  1.00 75.45           C
ATOM   3046 1HB  GLU A 206     -16.133   5.766  20.209  1.00 75.45           H
ATOM   3047 2HB  GLU A 206     -16.682   4.064  19.864  1.00 75.45           H
ATOM   3048  CG  GLU A 206     -17.847   5.120  21.276  1.00 75.45           C
ATOM   3049 1HG  GLU A 206     -17.958   4.518  22.178  1.00 75.45           H
ATOM   3050 2HG  GLU A 206     -17.884   6.165  21.584  1.00 75.45           H
ATOM   3051  CD  GLU A 206     -18.998   4.825  20.313  1.00 75.45           C
ATOM   3052  OE1 GLU A 206     -19.937   4.125  20.750  1.00 75.45           O
ATOM   3053  OE2 GLU A 206     -18.913   5.306  19.163  1.00 75.45           O
ATOM   3054  HN  GLU A 206     -14.648   6.083  22.296  1.00 75.45           H
ATOM   3055  N   SER A 207     -13.133   3.814  21.728  1.00 87.49           N
ATOM   3056  CA  SER A 207     -11.822   3.524  21.171  1.00 87.49           C
ATOM   3057  C   SER A 207     -11.865   2.208  20.391  1.00 87.49           C
ATOM   3058  O   SER A 207     -11.352   2.126  19.276  1.00 87.49           O
ATOM   3059  HA  SER A 207     -11.602   4.357  20.503  1.00 87.49           H
ATOM   3060  CB  SER A 207     -10.759   3.456  22.269  1.00 87.49           C
ATOM   3061 1HB  SER A 207      -9.820   3.103  21.843  1.00 87.49           H
ATOM   3062 2HB  SER A 207     -10.576   4.458  22.658  1.00 87.49           H
ATOM   3063  OG  SER A 207     -11.149   2.596  23.336  1.00 87.49           O
ATOM   3064  HG  SER A 207     -10.574   2.764  24.138  1.00 87.49           H
ATOM   3065  HN  SER A 207     -13.140   4.019  22.707  1.00 87.49           H
ATOM   3066  N   THR A 208     -12.482   1.211  21.009  1.00 87.01           N
ATOM   3067  CA  THR A 208     -12.498  -0.126  20.440  1.00 87.01           C
ATOM   3068  C   THR A 208     -13.240  -0.127  19.102  1.00 87.01           C
ATOM   3069  O   THR A 208     -12.762  -0.698  18.124  1.00 87.01           O
ATOM   3070  HA  THR A 208     -11.470  -0.424  20.236  1.00 87.01           H
ATOM   3071  CB  THR A 208     -13.109  -1.072  21.475  1.00 87.01           C
ATOM   3072  HB  THR A 208     -14.177  -0.886  21.591  1.00 87.01           H
ATOM   3073  OG1 THR A 208     -12.319  -0.867  22.643  1.00 87.01           O
ATOM   3074  HG1 THR A 208     -11.363  -1.093  22.454  1.00 87.01           H
ATOM   3075  CG2 THR A 208     -12.883  -2.545  21.127  1.00 87.01           C
ATOM   3076 1HG2 THR A 208     -11.813  -2.747  21.078  1.00 87.01           H
ATOM   3077 2HG2 THR A 208     -13.339  -2.764  20.162  1.00 87.01           H
ATOM   3078 3HG2 THR A 208     -13.337  -3.173  21.894  1.00 87.01           H
ATOM   3079  HN  THR A 208     -12.963   1.306  21.880  1.00 87.01           H
ATOM   3080  N   LYS A 209     -14.397   0.518  19.103  1.00 82.65           N
ATOM   3081  CA  LYS A 209     -15.232   0.559  17.915  1.00 82.65           C
ATOM   3082  C   LYS A 209     -14.467   1.248  16.783  1.00 82.65           C
ATOM   3083  O   LYS A 209     -14.474   0.777  15.647  1.00 82.65           O
ATOM   3084  HA  LYS A 209     -15.431  -0.471  17.619  1.00 82.65           H
ATOM   3085  CB  LYS A 209     -16.581   1.209  18.229  1.00 82.65           C
ATOM   3086 1HB  LYS A 209     -16.421   2.178  18.703  1.00 82.65           H
ATOM   3087 2HB  LYS A 209     -17.125   1.394  17.303  1.00 82.65           H
ATOM   3088  CG  LYS A 209     -17.418   0.317  19.149  1.00 82.65           C
ATOM   3089 1HG  LYS A 209     -17.485  -0.685  18.726  1.00 82.65           H
ATOM   3090 2HG  LYS A 209     -16.925   0.223  20.116  1.00 82.65           H
ATOM   3091  CD  LYS A 209     -18.823   0.892  19.339  1.00 82.65           C
ATOM   3092 1HD  LYS A 209     -18.758   1.960  19.549  1.00 82.65           H
ATOM   3093 2HD  LYS A 209     -19.393   0.782  18.417  1.00 82.65           H
ATOM   3094  CE  LYS A 209     -19.553   0.186  20.484  1.00 82.65           C
ATOM   3095 1HE  LYS A 209     -19.854  -0.814  20.169  1.00 82.65           H
ATOM   3096 2HE  LYS A 209     -18.880   0.064  21.332  1.00 82.65           H
ATOM   3097  NZ  LYS A 209     -20.745   0.962  20.895  1.00 82.65           N
ATOM   3098 1HZ  LYS A 209     -21.186   0.508  21.687  1.00 82.65           H
ATOM   3099 2HZ  LYS A 209     -20.463   1.900  21.156  1.00 82.65           H
ATOM   3100 3HZ  LYS A 209     -21.401   1.008  20.123  1.00 82.65           H
ATOM   3101  HN  LYS A 209     -14.765   1.006  19.895  1.00 82.65           H
ATOM   3102  N   LEU A 210     -13.825   2.354  17.133  1.00 88.78           N
ATOM   3103  CA  LEU A 210     -13.178   3.190  16.137  1.00 88.78           C
ATOM   3104  C   LEU A 210     -12.035   2.409  15.485  1.00 88.78           C
ATOM   3105  O   LEU A 210     -11.918   2.378  14.261  1.00 88.78           O
ATOM   3106  HA  LEU A 210     -13.919   3.420  15.371  1.00 88.78           H
ATOM   3107  CB  LEU A 210     -12.739   4.519  16.756  1.00 88.78           C
ATOM   3108 1HB  LEU A 210     -13.579   4.932  17.314  1.00 88.78           H
ATOM   3109 2HB  LEU A 210     -11.946   4.317  17.476  1.00 88.78           H
ATOM   3110  CG  LEU A 210     -12.241   5.583  15.776  1.00 88.78           C
ATOM   3111  HG  LEU A 210     -11.424   5.157  15.194  1.00 88.78           H
ATOM   3112  CD1 LEU A 210     -13.342   5.978  14.789  1.00 88.78           C
ATOM   3113 1HD1 LEU A 210     -13.653   5.100  14.223  1.00 88.78           H
ATOM   3114 2HD1 LEU A 210     -14.195   6.378  15.337  1.00 88.78           H
ATOM   3115 3HD1 LEU A 210     -12.961   6.736  14.104  1.00 88.78           H
ATOM   3116  CD2 LEU A 210     -11.679   6.795  16.523  1.00 88.78           C
ATOM   3117 1HD2 LEU A 210     -12.460   7.232  17.146  1.00 88.78           H
ATOM   3118 2HD2 LEU A 210     -10.846   6.481  17.151  1.00 88.78           H
ATOM   3119 3HD2 LEU A 210     -11.333   7.536  15.803  1.00 88.78           H
ATOM   3120  HN  LEU A 210     -13.744   2.679  18.075  1.00 88.78           H
ATOM   3121  N   LYS A 211     -11.221   1.796  16.333  1.00 93.73           N
ATOM   3122  CA  LYS A 211     -10.098   1.008  15.854  1.00 93.73           C
ATOM   3123  C   LYS A 211     -10.611  -0.081  14.910  1.00 93.73           C
ATOM   3124  O   LYS A 211     -10.094  -0.244  13.805  1.00 93.73           O
ATOM   3125  HA  LYS A 211      -9.447   1.675  15.290  1.00 93.73           H
ATOM   3126  CB  LYS A 211      -9.283   0.467  17.031  1.00 93.73           C
ATOM   3127 1HB  LYS A 211      -8.894   1.297  17.620  1.00 93.73           H
ATOM   3128 2HB  LYS A 211      -9.929  -0.115  17.689  1.00 93.73           H
ATOM   3129  CG  LYS A 211      -8.126  -0.405  16.541  1.00 93.73           C
ATOM   3130 1HG  LYS A 211      -8.517  -1.329  16.114  1.00 93.73           H
ATOM   3131 2HG  LYS A 211      -7.588   0.111  15.746  1.00 93.73           H
ATOM   3132  CD  LYS A 211      -7.164  -0.733  17.685  1.00 93.73           C
ATOM   3133 1HD  LYS A 211      -6.809   0.190  18.143  1.00 93.73           H
ATOM   3134 2HD  LYS A 211      -7.691  -1.291  18.460  1.00 93.73           H
ATOM   3135  CE  LYS A 211      -5.972  -1.550  17.183  1.00 93.73           C
ATOM   3136 1HE  LYS A 211      -6.314  -2.523  16.828  1.00 93.73           H
ATOM   3137 2HE  LYS A 211      -5.510  -1.046  16.334  1.00 93.73           H
ATOM   3138  NZ  LYS A 211      -4.976  -1.731  18.262  1.00 93.73           N
ATOM   3139 1HZ  LYS A 211      -4.246  -2.360  17.946  1.00 93.73           H
ATOM   3140 2HZ  LYS A 211      -4.569  -0.834  18.500  1.00 93.73           H
ATOM   3141 3HZ  LYS A 211      -5.430  -2.124  19.079  1.00 93.73           H
ATOM   3142  HN  LYS A 211     -11.319   1.832  17.327  1.00 93.73           H
ATOM   3143  N   SER A 212     -11.621  -0.799  15.379  1.00 91.27           N
ATOM   3144  CA  SER A 212     -12.162  -1.914  14.620  1.00 91.27           C
ATOM   3145  C   SER A 212     -12.659  -1.428  13.257  1.00 91.27           C
ATOM   3146  O   SER A 212     -12.414  -2.071  12.238  1.00 91.27           O
ATOM   3147  HA  SER A 212     -11.332  -2.611  14.498  1.00 91.27           H
ATOM   3148  CB  SER A 212     -13.296  -2.601  15.384  1.00 91.27           C
ATOM   3149 1HB  SER A 212     -12.949  -2.874  16.380  1.00 91.27           H
ATOM   3150 2HB  SER A 212     -14.121  -1.901  15.515  1.00 91.27           H
ATOM   3151  OG  SER A 212     -13.765  -3.766  14.710  1.00 91.27           O
ATOM   3152  HG  SER A 212     -12.995  -4.360  14.478  1.00 91.27           H
ATOM   3153  HN  SER A 212     -12.066  -0.630  16.258  1.00 91.27           H
ATOM   3154  N   ALA A 213     -13.347  -0.296  13.283  1.00 94.47           N
ATOM   3155  CA  ALA A 213     -13.912   0.265  12.068  1.00 94.47           C
ATOM   3156  C   ALA A 213     -12.780   0.634  11.107  1.00 94.47           C
ATOM   3157  O   ALA A 213     -12.843   0.322   9.919  1.00 94.47           O
ATOM   3158  HA  ALA A 213     -14.533  -0.503  11.606  1.00 94.47           H
ATOM   3159  CB  ALA A 213     -14.793   1.465  12.420  1.00 94.47           C
ATOM   3160 1HB  ALA A 213     -15.598   1.144  13.080  1.00 94.47           H
ATOM   3161 2HB  ALA A 213     -14.191   2.222  12.924  1.00 94.47           H
ATOM   3162 3HB  ALA A 213     -15.216   1.886  11.508  1.00 94.47           H
ATOM   3163  HN  ALA A 213     -13.520   0.234  14.113  1.00 94.47           H
ATOM   3164  N   VAL A 214     -11.771   1.294  11.658  1.00 92.56           N
ATOM   3165  CA  VAL A 214     -10.663   1.776  10.851  1.00 92.56           C
ATOM   3166  C   VAL A 214      -9.972   0.588  10.179  1.00 92.56           C
ATOM   3167  O   VAL A 214      -9.657   0.640   8.991  1.00 92.56           O
ATOM   3168  HA  VAL A 214     -11.077   2.425  10.079  1.00 92.56           H
ATOM   3169  CB  VAL A 214      -9.714   2.611  11.713  1.00 92.56           C
ATOM   3170  HB  VAL A 214      -9.481   2.036  12.609  1.00 92.56           H
ATOM   3171  CG1 VAL A 214      -8.401   2.884  10.975  1.00 92.56           C
ATOM   3172 1HG1 VAL A 214      -7.916   1.938  10.736  1.00 92.56           H
ATOM   3173 2HG1 VAL A 214      -8.609   3.429  10.054  1.00 92.56           H
ATOM   3174 3HG1 VAL A 214      -7.745   3.479  11.610  1.00 92.56           H
ATOM   3175  CG2 VAL A 214     -10.377   3.918  12.152  1.00 92.56           C
ATOM   3176 1HG2 VAL A 214     -10.653   4.499  11.273  1.00 92.56           H
ATOM   3177 2HG2 VAL A 214     -11.271   3.693  12.735  1.00 92.56           H
ATOM   3178 3HG2 VAL A 214      -9.681   4.492  12.763  1.00 92.56           H
ATOM   3179  HN  VAL A 214     -11.704   1.498  12.635  1.00 92.56           H
ATOM   3180  N   LEU A 215      -9.757  -0.454  10.967  1.00 92.63           N
ATOM   3181  CA  LEU A 215      -9.036  -1.620  10.486  1.00 92.63           C
ATOM   3182  C   LEU A 215      -9.884  -2.341   9.436  1.00 92.63           C
ATOM   3183  O   LEU A 215      -9.371  -2.758   8.399  1.00 92.63           O
ATOM   3184  HA  LEU A 215      -8.123  -1.266  10.009  1.00 92.63           H
ATOM   3185  CB  LEU A 215      -8.618  -2.513  11.657  1.00 92.63           C
ATOM   3186 1HB  LEU A 215      -9.495  -2.700  12.277  1.00 92.63           H
ATOM   3187 2HB  LEU A 215      -8.299  -3.475  11.258  1.00 92.63           H
ATOM   3188  CG  LEU A 215      -7.503  -1.967  12.551  1.00 92.63           C
ATOM   3189  HG  LEU A 215      -7.848  -1.034  12.996  1.00 92.63           H
ATOM   3190  CD1 LEU A 215      -7.200  -2.931  13.700  1.00 92.63           C
ATOM   3191 1HD1 LEU A 215      -8.097  -3.069  14.304  1.00 92.63           H
ATOM   3192 2HD1 LEU A 215      -6.884  -3.892  13.294  1.00 92.63           H
ATOM   3193 3HD1 LEU A 215      -6.404  -2.519  14.320  1.00 92.63           H
ATOM   3194  CD2 LEU A 215      -6.253  -1.641  11.731  1.00 92.63           C
ATOM   3195 1HD2 LEU A 215      -5.895  -2.546  11.240  1.00 92.63           H
ATOM   3196 2HD2 LEU A 215      -6.497  -0.891  10.980  1.00 92.63           H
ATOM   3197 3HD2 LEU A 215      -5.476  -1.255  12.392  1.00 92.63           H
ATOM   3198  HN  LEU A 215     -10.066  -0.510  11.917  1.00 92.63           H
ATOM   3199  N   THR A 216     -11.167  -2.466   9.741  1.00 91.72           N
ATOM   3200  CA  THR A 216     -12.085  -3.153   8.849  1.00 91.72           C
ATOM   3201  C   THR A 216     -12.108  -2.471   7.479  1.00 91.72           C
ATOM   3202  O   THR A 216     -12.051  -3.139   6.448  1.00 91.72           O
ATOM   3203  HA  THR A 216     -11.720  -4.168   8.694  1.00 91.72           H
ATOM   3204  CB  THR A 216     -13.456  -3.201   9.527  1.00 91.72           C
ATOM   3205  HB  THR A 216     -13.855  -2.197   9.670  1.00 91.72           H
ATOM   3206  OG1 THR A 216     -13.228  -3.948  10.718  1.00 91.72           O
ATOM   3207  HG1 THR A 216     -13.169  -3.331  11.503  1.00 91.72           H
ATOM   3208  CG2 THR A 216     -14.466  -4.044   8.745  1.00 91.72           C
ATOM   3209 1HG2 THR A 216     -14.098  -5.066   8.660  1.00 91.72           H
ATOM   3210 2HG2 THR A 216     -14.599  -3.621   7.749  1.00 91.72           H
ATOM   3211 3HG2 THR A 216     -15.422  -4.045   9.270  1.00 91.72           H
ATOM   3212  HN  THR A 216     -11.580  -2.108  10.579  1.00 91.72           H
ATOM   3213  N   LEU A 217     -12.191  -1.149   7.513  1.00 88.50           N
ATOM   3214  CA  LEU A 217     -12.231  -0.370   6.287  1.00 88.50           C
ATOM   3215  C   LEU A 217     -10.949  -0.618   5.489  1.00 88.50           C
ATOM   3216  O   LEU A 217     -10.988  -0.726   4.264  1.00 88.50           O
ATOM   3217  HA  LEU A 217     -13.078  -0.727   5.701  1.00 88.50           H
ATOM   3218  CB  LEU A 217     -12.486   1.106   6.598  1.00 88.50           C
ATOM   3219 1HB  LEU A 217     -13.324   1.171   7.292  1.00 88.50           H
ATOM   3220 2HB  LEU A 217     -11.613   1.504   7.116  1.00 88.50           H
ATOM   3221  CG  LEU A 217     -12.784   2.003   5.396  1.00 88.50           C
ATOM   3222  HG  LEU A 217     -12.033   1.809   4.630  1.00 88.50           H
ATOM   3223  CD1 LEU A 217     -14.147   1.669   4.787  1.00 88.50           C
ATOM   3224 1HD1 LEU A 217     -14.153   0.630   4.458  1.00 88.50           H
ATOM   3225 2HD1 LEU A 217     -14.926   1.817   5.535  1.00 88.50           H
ATOM   3226 3HD1 LEU A 217     -14.334   2.321   3.934  1.00 88.50           H
ATOM   3227  CD2 LEU A 217     -12.672   3.482   5.773  1.00 88.50           C
ATOM   3228 1HD2 LEU A 217     -13.386   3.710   6.565  1.00 88.50           H
ATOM   3229 2HD2 LEU A 217     -11.661   3.692   6.124  1.00 88.50           H
ATOM   3230 3HD2 LEU A 217     -12.889   4.097   4.900  1.00 88.50           H
ATOM   3231  HN  LEU A 217     -12.232  -0.613   8.356  1.00 88.50           H
ATOM   3232  N   LYS A 218      -9.845  -0.702   6.215  1.00 86.40           N
ATOM   3233  CA  LYS A 218      -8.547  -0.884   5.587  1.00 86.40           C
ATOM   3234  C   LYS A 218      -8.524  -2.228   4.856  1.00 86.40           C
ATOM   3235  O   LYS A 218      -8.044  -2.317   3.727  1.00 86.40           O
ATOM   3236  HA  LYS A 218      -8.426  -0.089   4.851  1.00 86.40           H
ATOM   3237  CB  LYS A 218      -7.426  -0.724   6.615  1.00 86.40           C
ATOM   3238 1HB  LYS A 218      -7.579   0.191   7.187  1.00 86.40           H
ATOM   3239 2HB  LYS A 218      -7.458  -1.551   7.325  1.00 86.40           H
ATOM   3240  CG  LYS A 218      -6.058  -0.683   5.932  1.00 86.40           C
ATOM   3241 1HG  LYS A 218      -5.922  -1.579   5.327  1.00 86.40           H
ATOM   3242 2HG  LYS A 218      -6.011   0.170   5.255  1.00 86.40           H
ATOM   3243  CD  LYS A 218      -4.933  -0.583   6.964  1.00 86.40           C
ATOM   3244 1HD  LYS A 218      -5.040   0.338   7.537  1.00 86.40           H
ATOM   3245 2HD  LYS A 218      -5.009  -1.409   7.671  1.00 86.40           H
ATOM   3246  CE  LYS A 218      -3.562  -0.611   6.285  1.00 86.40           C
ATOM   3247 1HE  LYS A 218      -3.489  -1.481   5.634  1.00 86.40           H
ATOM   3248 2HE  LYS A 218      -3.444   0.270   5.654  1.00 86.40           H
ATOM   3249  NZ  LYS A 218      -2.483  -0.650   7.298  1.00 86.40           N
ATOM   3250 1HZ  LYS A 218      -1.599  -0.847   6.842  1.00 86.40           H
ATOM   3251 2HZ  LYS A 218      -2.428   0.246   7.768  1.00 86.40           H
ATOM   3252 3HZ  LYS A 218      -2.682  -1.376   7.976  1.00 86.40           H
ATOM   3253  HN  LYS A 218      -9.826  -0.647   7.214  1.00 86.40           H
ATOM   3254  N   VAL A 219      -9.050  -3.241   5.529  1.00 90.99           N
ATOM   3255  CA  VAL A 219      -9.010  -4.593   4.999  1.00 90.99           C
ATOM   3256  C   VAL A 219      -9.917  -4.682   3.770  1.00 90.99           C
ATOM   3257  O   VAL A 219      -9.528  -5.242   2.746  1.00 90.99           O
ATOM   3258  HA  VAL A 219      -7.983  -4.796   4.693  1.00 90.99           H
ATOM   3259  CB  VAL A 219      -9.385  -5.595   6.093  1.00 90.99           C
ATOM   3260  HB  VAL A 219     -10.338  -5.283   6.521  1.00 90.99           H
ATOM   3261  CG1 VAL A 219      -9.569  -6.998   5.511  1.00 90.99           C
ATOM   3262 1HG1 VAL A 219     -10.363  -6.981   4.765  1.00 90.99           H
ATOM   3263 2HG1 VAL A 219      -8.639  -7.323   5.044  1.00 90.99           H
ATOM   3264 3HG1 VAL A 219      -9.835  -7.691   6.310  1.00 90.99           H
ATOM   3265  CG2 VAL A 219      -8.344  -5.598   7.214  1.00 90.99           C
ATOM   3266 1HG2 VAL A 219      -7.372  -5.874   6.807  1.00 90.99           H
ATOM   3267 2HG2 VAL A 219      -8.284  -4.604   7.657  1.00 90.99           H
ATOM   3268 3HG2 VAL A 219      -8.636  -6.319   7.978  1.00 90.99           H
ATOM   3269  HN  VAL A 219      -9.496  -3.149   6.420  1.00 90.99           H
ATOM   3270  N   ILE A 220     -11.109  -4.121   3.913  1.00 91.22           N
ATOM   3271  CA  ILE A 220     -12.117  -4.231   2.872  1.00 91.22           C
ATOM   3272  C   ILE A 220     -11.620  -3.525   1.609  1.00 91.22           C
ATOM   3273  O   ILE A 220     -11.536  -4.135   0.545  1.00 91.22           O
ATOM   3274  HA  ILE A 220     -12.241  -5.291   2.649  1.00 91.22           H
ATOM   3275  CB  ILE A 220     -13.466  -3.714   3.376  1.00 91.22           C
ATOM   3276  HB  ILE A 220     -13.304  -2.746   3.851  1.00 91.22           H
ATOM   3277  CG1 ILE A 220     -14.049  -4.647   4.438  1.00 91.22           C
ATOM   3278 1HG1 ILE A 220     -14.258  -5.621   3.997  1.00 91.22           H
ATOM   3279 2HG1 ILE A 220     -13.316  -4.806   5.229  1.00 91.22           H
ATOM   3280  CG2 ILE A 220     -14.436  -3.490   2.214  1.00 91.22           C
ATOM   3281 1HG2 ILE A 220     -14.015  -2.758   1.525  1.00 91.22           H
ATOM   3282 2HG2 ILE A 220     -14.597  -4.432   1.689  1.00 91.22           H
ATOM   3283 3HG2 ILE A 220     -15.386  -3.123   2.600  1.00 91.22           H
ATOM   3284  CD1 ILE A 220     -15.333  -4.065   5.034  1.00 91.22           C
ATOM   3285 1HD1 ILE A 220     -15.115  -3.102   5.496  1.00 91.22           H
ATOM   3286 2HD1 ILE A 220     -16.071  -3.930   4.244  1.00 91.22           H
ATOM   3287 3HD1 ILE A 220     -15.726  -4.748   5.787  1.00 91.22           H
ATOM   3288  HN  ILE A 220     -11.389  -3.599   4.719  1.00 91.22           H
ATOM   3289  N   LEU A 221     -11.303  -2.248   1.769  1.00 90.12           N
ATOM   3290  CA  LEU A 221     -10.978  -1.409   0.629  1.00 90.12           C
ATOM   3291  C   LEU A 221      -9.540  -1.690   0.187  1.00 90.12           C
ATOM   3292  O   LEU A 221      -9.190  -1.475  -0.972  1.00 90.12           O
ATOM   3293  HA  LEU A 221     -11.649  -1.688  -0.184  1.00 90.12           H
ATOM   3294  CB  LEU A 221     -11.246   0.062   0.952  1.00 90.12           C
ATOM   3295 1HB  LEU A 221     -10.670   0.329   1.838  1.00 90.12           H
ATOM   3296 2HB  LEU A 221     -10.866   0.669   0.131  1.00 90.12           H
ATOM   3297  CG  LEU A 221     -12.708   0.440   1.196  1.00 90.12           C
ATOM   3298  HG  LEU A 221     -13.062  -0.109   2.068  1.00 90.12           H
ATOM   3299  CD1 LEU A 221     -12.843   1.931   1.515  1.00 90.12           C
ATOM   3300 1HD1 LEU A 221     -12.268   2.164   2.411  1.00 90.12           H
ATOM   3301 2HD1 LEU A 221     -12.465   2.517   0.677  1.00 90.12           H
ATOM   3302 3HD1 LEU A 221     -13.893   2.172   1.684  1.00 90.12           H
ATOM   3303  CD2 LEU A 221     -13.586   0.025   0.014  1.00 90.12           C
ATOM   3304 1HD2 LEU A 221     -13.241   0.528  -0.890  1.00 90.12           H
ATOM   3305 2HD2 LEU A 221     -13.522  -1.054  -0.125  1.00 90.12           H
ATOM   3306 3HD2 LEU A 221     -14.620   0.306   0.213  1.00 90.12           H
ATOM   3307  HN  LEU A 221     -11.267  -1.788   2.656  1.00 90.12           H
ATOM   3308  N   GLY A 222      -8.747  -2.167   1.135  1.00 89.07           N
ATOM   3309  CA  GLY A 222      -7.317  -2.301   0.916  1.00 89.07           C
ATOM   3310  C   GLY A 222      -6.992  -3.616   0.204  1.00 89.07           C
ATOM   3311  O   GLY A 222      -5.961  -3.730  -0.457  1.00 89.07           O
ATOM   3312 1HA  GLY A 222      -6.956  -1.462   0.322  1.00 89.07           H
ATOM   3313 2HA  GLY A 222      -6.794  -2.263   1.872  1.00 89.07           H
ATOM   3314  HN  GLY A 222      -9.066  -2.458   2.037  1.00 89.07           H
ATOM   3315  N   PHE A 223      -7.892  -4.576   0.363  1.00 82.10           N
ATOM   3316  CA  PHE A 223      -7.637  -5.926  -0.110  1.00 82.10           C
ATOM   3317  C   PHE A 223      -8.842  -6.476  -0.875  1.00 82.10           C
ATOM   3318  O   PHE A 223      -8.776  -6.669  -2.088  1.00 82.10           O
ATOM   3319  HA  PHE A 223      -6.776  -5.878  -0.777  1.00 82.10           H
ATOM   3320  CB  PHE A 223      -7.393  -6.794   1.126  1.00 82.10           C
ATOM   3321 1HB  PHE A 223      -6.601  -6.344   1.724  1.00 82.10           H
ATOM   3322 2HB  PHE A 223      -8.294  -6.796   1.740  1.00 82.10           H
ATOM   3323  CG  PHE A 223      -7.010  -8.240   0.805  1.00 82.10           C
ATOM   3324  CD1 PHE A 223      -7.825  -9.260   1.186  1.00 82.10           C
ATOM   3325  HD1 PHE A 223      -8.751  -9.047   1.720  1.00 82.10           H
ATOM   3326  CD2 PHE A 223      -5.854  -8.506   0.139  1.00 82.10           C
ATOM   3327  HD2 PHE A 223      -5.201  -7.689  -0.167  1.00 82.10           H
ATOM   3328  CE1 PHE A 223      -7.470 -10.602   0.888  1.00 82.10           C
ATOM   3329  HE1 PHE A 223      -8.123 -11.420   1.193  1.00 82.10           H
ATOM   3330  CE2 PHE A 223      -5.499  -9.848  -0.160  1.00 82.10           C
ATOM   3331  HE2 PHE A 223      -4.573 -10.061  -0.693  1.00 82.10           H
ATOM   3332  CZ  PHE A 223      -6.314 -10.868   0.221  1.00 82.10           C
ATOM   3333  HZ  PHE A 223      -6.041 -11.898  -0.008  1.00 82.10           H
ATOM   3334  HN  PHE A 223      -8.779  -4.443   0.805  1.00 82.10           H
ATOM   3335  N   PHE A 224      -9.915  -6.712  -0.135  1.00 84.57           N
ATOM   3336  CA  PHE A 224     -11.004  -7.534  -0.635  1.00 84.57           C
ATOM   3337  C   PHE A 224     -11.626  -6.915  -1.889  1.00 84.57           C
ATOM   3338  O   PHE A 224     -11.759  -7.582  -2.914  1.00 84.57           O
ATOM   3339  HA  PHE A 224     -10.585  -8.509  -0.883  1.00 84.57           H
ATOM   3340  CB  PHE A 224     -12.062  -7.595   0.468  1.00 84.57           C
ATOM   3341 1HB  PHE A 224     -12.129  -6.618   0.948  1.00 84.57           H
ATOM   3342 2HB  PHE A 224     -13.033  -7.795   0.015  1.00 84.57           H
ATOM   3343  CG  PHE A 224     -11.786  -8.654   1.537  1.00 84.57           C
ATOM   3344  CD1 PHE A 224     -11.987  -9.970   1.257  1.00 84.57           C
ATOM   3345  HD1 PHE A 224     -12.345 -10.270   0.272  1.00 84.57           H
ATOM   3346  CD2 PHE A 224     -11.340  -8.280   2.766  1.00 84.57           C
ATOM   3347  HD2 PHE A 224     -11.179  -7.226   2.989  1.00 84.57           H
ATOM   3348  CE1 PHE A 224     -11.731 -10.953   2.249  1.00 84.57           C
ATOM   3349  HE1 PHE A 224     -11.892 -12.008   2.026  1.00 84.57           H
ATOM   3350  CE2 PHE A 224     -11.084  -9.264   3.758  1.00 84.57           C
ATOM   3351  HE2 PHE A 224     -10.727  -8.964   4.743  1.00 84.57           H
ATOM   3352  CZ  PHE A 224     -11.285 -10.579   3.479  1.00 84.57           C
ATOM   3353  HZ  PHE A 224     -11.089 -11.334   4.240  1.00 84.57           H
ATOM   3354  HN  PHE A 224     -10.047  -6.353   0.789  1.00 84.57           H
ATOM   3355  N   LEU A 225     -11.990  -5.647  -1.766  1.00 90.04           N
ATOM   3356  CA  LEU A 225     -12.676  -4.957  -2.846  1.00 90.04           C
ATOM   3357  C   LEU A 225     -11.825  -5.034  -4.115  1.00 90.04           C
ATOM   3358  O   LEU A 225     -12.312  -5.445  -5.168  1.00 90.04           O
ATOM   3359  HA  LEU A 225     -13.613  -5.483  -3.025  1.00 90.04           H
ATOM   3360  CB  LEU A 225     -13.030  -3.528  -2.429  1.00 90.04           C
ATOM   3361 1HB  LEU A 225     -13.706  -3.577  -1.575  1.00 90.04           H
ATOM   3362 2HB  LEU A 225     -12.120  -3.035  -2.087  1.00 90.04           H
ATOM   3363  CG  LEU A 225     -13.676  -2.656  -3.506  1.00 90.04           C
ATOM   3364  HG  LEU A 225     -13.073  -2.728  -4.411  1.00 90.04           H
ATOM   3365  CD1 LEU A 225     -15.077  -3.164  -3.856  1.00 90.04           C
ATOM   3366 1HD1 LEU A 225     -15.010  -4.187  -4.228  1.00 90.04           H
ATOM   3367 2HD1 LEU A 225     -15.704  -3.142  -2.965  1.00 90.04           H
ATOM   3368 3HD1 LEU A 225     -15.513  -2.526  -4.625  1.00 90.04           H
ATOM   3369  CD2 LEU A 225     -13.689  -1.185  -3.087  1.00 90.04           C
ATOM   3370 1HD2 LEU A 225     -14.256  -1.076  -2.162  1.00 90.04           H
ATOM   3371 2HD2 LEU A 225     -12.666  -0.844  -2.928  1.00 90.04           H
ATOM   3372 3HD2 LEU A 225     -14.154  -0.587  -3.871  1.00 90.04           H
ATOM   3373  HN  LEU A 225     -11.824  -5.094  -0.949  1.00 90.04           H
ATOM   3374  N   PRO A 226     -10.546  -4.643  -4.041  1.00 90.51           N
ATOM   3375  CA  PRO A 226      -9.701  -4.595  -5.236  1.00 90.51           C
ATOM   3376  C   PRO A 226      -9.391  -5.980  -5.780  1.00 90.51           C
ATOM   3377  O   PRO A 226      -9.375  -6.186  -6.992  1.00 90.51           O
ATOM   3378  HA  PRO A 226     -10.222  -4.083  -6.045  1.00 90.51           H
ATOM   3379  CB  PRO A 226      -8.437  -3.877  -4.758  1.00 90.51           C
ATOM   3380 1HB  PRO A 226      -7.550  -4.235  -5.280  1.00 90.51           H
ATOM   3381 2HB  PRO A 226      -8.496  -2.803  -4.931  1.00 90.51           H
ATOM   3382  CG  PRO A 226      -8.380  -4.196  -3.291  1.00 90.51           C
ATOM   3383 1HG  PRO A 226      -7.895  -5.157  -3.115  1.00 90.51           H
ATOM   3384 2HG  PRO A 226      -7.807  -3.446  -2.746  1.00 90.51           H
ATOM   3385  CD  PRO A 226      -9.810  -4.221  -2.835  1.00 90.51           C
ATOM   3386 1HD  PRO A 226      -9.956  -4.918  -2.010  1.00 90.51           H
ATOM   3387 2HD  PRO A 226     -10.137  -3.241  -2.487  1.00 90.51           H
ATOM   3388  N   PHE A 227      -9.151  -6.902  -4.859  1.00 85.28           N
ATOM   3389  CA  PHE A 227      -8.762  -8.251  -5.234  1.00 85.28           C
ATOM   3390  C   PHE A 227      -9.862  -8.932  -6.051  1.00 85.28           C
ATOM   3391  O   PHE A 227      -9.582  -9.572  -7.063  1.00 85.28           O
ATOM   3392  HA  PHE A 227      -7.859  -8.171  -5.840  1.00 85.28           H
ATOM   3393  CB  PHE A 227      -8.549  -9.033  -3.936  1.00 85.28           C
ATOM   3394 1HB  PHE A 227      -7.810  -8.512  -3.327  1.00 85.28           H
ATOM   3395 2HB  PHE A 227      -9.481  -9.039  -3.371  1.00 85.28           H
ATOM   3396  CG  PHE A 227      -8.088 -10.476  -4.147  1.00 85.28           C
ATOM   3397  CD1 PHE A 227      -8.987 -11.494  -4.074  1.00 85.28           C
ATOM   3398  HD1 PHE A 227     -10.035 -11.282  -3.865  1.00 85.28           H
ATOM   3399  CD2 PHE A 227      -6.780 -10.741  -4.408  1.00 85.28           C
ATOM   3400  HD2 PHE A 227      -6.060  -9.925  -4.466  1.00 85.28           H
ATOM   3401  CE1 PHE A 227      -8.559 -12.834  -4.270  1.00 85.28           C
ATOM   3402  HE1 PHE A 227      -9.279 -13.650  -4.211  1.00 85.28           H
ATOM   3403  CE2 PHE A 227      -6.352 -12.081  -4.604  1.00 85.28           C
ATOM   3404  HE2 PHE A 227      -5.304 -12.293  -4.813  1.00 85.28           H
ATOM   3405  CZ  PHE A 227      -7.251 -13.099  -4.531  1.00 85.28           C
ATOM   3406  HZ  PHE A 227      -6.922 -14.127  -4.682  1.00 85.28           H
ATOM   3407  HN  PHE A 227      -9.218  -6.740  -3.874  1.00 85.28           H
ATOM   3408  N   VAL A 228     -11.090  -8.771  -5.580  1.00 92.22           N
ATOM   3409  CA  VAL A 228     -12.231  -9.379  -6.243  1.00 92.22           C
ATOM   3410  C   VAL A 228     -12.359  -8.806  -7.656  1.00 92.22           C
ATOM   3411  O   VAL A 228     -12.553  -9.551  -8.616  1.00 92.22           O
ATOM   3412  HA  VAL A 228     -12.039 -10.449  -6.314  1.00 92.22           H
ATOM   3413  CB  VAL A 228     -13.493  -9.179  -5.401  1.00 92.22           C
ATOM   3414  HB  VAL A 228     -13.571  -8.119  -5.161  1.00 92.22           H
ATOM   3415  CG1 VAL A 228     -14.744  -9.577  -6.186  1.00 92.22           C
ATOM   3416 1HG1 VAL A 228     -14.822  -8.962  -7.082  1.00 92.22           H
ATOM   3417 2HG1 VAL A 228     -14.677 -10.627  -6.470  1.00 92.22           H
ATOM   3418 3HG1 VAL A 228     -15.627  -9.425  -5.564  1.00 92.22           H
ATOM   3419  CG2 VAL A 228     -13.402  -9.953  -4.085  1.00 92.22           C
ATOM   3420 1HG2 VAL A 228     -13.287 -11.017  -4.296  1.00 92.22           H
ATOM   3421 2HG2 VAL A 228     -12.542  -9.602  -3.515  1.00 92.22           H
ATOM   3422 3HG2 VAL A 228     -14.311  -9.794  -3.506  1.00 92.22           H
ATOM   3423  HN  VAL A 228     -11.310  -8.238  -4.763  1.00 92.22           H
ATOM   3424  N   VAL A 229     -12.244  -7.489  -7.739  1.00 92.05           N
ATOM   3425  CA  VAL A 229     -12.413  -6.802  -9.008  1.00 92.05           C
ATOM   3426  C   VAL A 229     -11.338  -7.276  -9.988  1.00 92.05           C
ATOM   3427  O   VAL A 229     -11.632  -7.566 -11.146  1.00 92.05           O
ATOM   3428  HA  VAL A 229     -13.392  -7.075  -9.403  1.00 92.05           H
ATOM   3429  CB  VAL A 229     -12.397  -5.288  -8.790  1.00 92.05           C
ATOM   3430  HB  VAL A 229     -11.490  -5.038  -8.240  1.00 92.05           H
ATOM   3431  CG1 VAL A 229     -12.358  -4.541 -10.125  1.00 92.05           C
ATOM   3432 1HG1 VAL A 229     -11.460  -4.825 -10.673  1.00 92.05           H
ATOM   3433 2HG1 VAL A 229     -13.239  -4.800 -10.712  1.00 92.05           H
ATOM   3434 3HG1 VAL A 229     -12.347  -3.467  -9.940  1.00 92.05           H
ATOM   3435  CG2 VAL A 229     -13.595  -4.842  -7.947  1.00 92.05           C
ATOM   3436 1HG2 VAL A 229     -14.519  -5.112  -8.459  1.00 92.05           H
ATOM   3437 2HG2 VAL A 229     -13.560  -5.336  -6.976  1.00 92.05           H
ATOM   3438 3HG2 VAL A 229     -13.558  -3.762  -7.807  1.00 92.05           H
ATOM   3439  HN  VAL A 229     -12.040  -6.895  -6.961  1.00 92.05           H
ATOM   3440  N   MET A 230     -10.113  -7.340  -9.486  1.00 84.63           N
ATOM   3441  CA  MET A 230      -8.986  -7.737 -10.313  1.00 84.63           C
ATOM   3442  C   MET A 230      -9.160  -9.167 -10.827  1.00 84.63           C
ATOM   3443  O   MET A 230      -8.933  -9.438 -12.005  1.00 84.63           O
ATOM   3444  HA  MET A 230      -8.977  -7.040 -11.151  1.00 84.63           H
ATOM   3445  CB  MET A 230      -7.695  -7.642  -9.496  1.00 84.63           C
ATOM   3446 1HB  MET A 230      -7.838  -8.120  -8.527  1.00 84.63           H
ATOM   3447 2HB  MET A 230      -6.898  -8.184 -10.004  1.00 84.63           H
ATOM   3448  CG  MET A 230      -7.279  -6.183  -9.295  1.00 84.63           C
ATOM   3449 1HG  MET A 230      -7.268  -5.665 -10.254  1.00 84.63           H
ATOM   3450 2HG  MET A 230      -8.008  -5.672  -8.665  1.00 84.63           H
ATOM   3451  SD  MET A 230      -5.663  -6.108  -8.541  1.00 84.63           S
ATOM   3452  CE  MET A 230      -6.032  -6.813  -6.944  1.00 84.63           C
ATOM   3453 1HE  MET A 230      -6.784  -6.203  -6.442  1.00 84.63           H
ATOM   3454 2HE  MET A 230      -6.414  -7.826  -7.074  1.00 84.63           H
ATOM   3455 3HE  MET A 230      -5.125  -6.841  -6.340  1.00 84.63           H
ATOM   3456  HN  MET A 230      -9.886  -7.126  -8.536  1.00 84.63           H
ATOM   3457  N   ALA A 231      -9.562 -10.044  -9.919  1.00 90.52           N
ATOM   3458  CA  ALA A 231      -9.698 -11.453 -10.248  1.00 90.52           C
ATOM   3459  C   ALA A 231     -10.739 -11.615 -11.357  1.00 90.52           C
ATOM   3460  O   ALA A 231     -10.521 -12.356 -12.315  1.00 90.52           O
ATOM   3461  HA  ALA A 231      -8.733 -11.803 -10.614  1.00 90.52           H
ATOM   3462  CB  ALA A 231     -10.062 -12.239  -8.987  1.00 90.52           C
ATOM   3463 1HB  ALA A 231      -9.276 -12.114  -8.242  1.00 90.52           H
ATOM   3464 2HB  ALA A 231     -11.005 -11.867  -8.586  1.00 90.52           H
ATOM   3465 3HB  ALA A 231     -10.164 -13.295  -9.234  1.00 90.52           H
ATOM   3466  HN  ALA A 231      -9.793  -9.806  -8.976  1.00 90.52           H
ATOM   3467  N   CYS A 232     -11.849 -10.911 -11.190  1.00 89.38           N
ATOM   3468  CA  CYS A 232     -12.940 -10.996 -12.146  1.00 89.38           C
ATOM   3469  C   CYS A 232     -12.440 -10.473 -13.494  1.00 89.38           C
ATOM   3470  O   CYS A 232     -12.643 -11.111 -14.526  1.00 89.38           O
ATOM   3471  HA  CYS A 232     -13.213 -12.049 -12.217  1.00 89.38           H
ATOM   3472  CB  CYS A 232     -14.177 -10.237 -11.662  1.00 89.38           C
ATOM   3473 1HB  CYS A 232     -13.900  -9.225 -11.367  1.00 89.38           H
ATOM   3474 2HB  CYS A 232     -14.899 -10.145 -12.474  1.00 89.38           H
ATOM   3475  SG  CYS A 232     -14.937 -11.114 -10.248  1.00 89.38           S
ATOM   3476  HG  CYS A 232     -14.113 -10.628  -9.324  1.00 89.38           H
ATOM   3477  HN  CYS A 232     -12.009 -10.292 -10.421  1.00 89.38           H
ATOM   3478  N   CYS A 233     -11.796  -9.316 -13.442  1.00 87.69           N
ATOM   3479  CA  CYS A 233     -11.378  -8.637 -14.656  1.00 87.69           C
ATOM   3480  C   CYS A 233     -10.488  -9.589 -15.457  1.00 87.69           C
ATOM   3481  O   CYS A 233     -10.720  -9.810 -16.645  1.00 87.69           O
ATOM   3482  HA  CYS A 233     -12.286  -8.398 -15.209  1.00 87.69           H
ATOM   3483  CB  CYS A 233     -10.669  -7.316 -14.349  1.00 87.69           C
ATOM   3484 1HB  CYS A 233      -9.927  -7.465 -13.565  1.00 87.69           H
ATOM   3485 2HB  CYS A 233     -10.134  -6.967 -15.233  1.00 87.69           H
ATOM   3486  SG  CYS A 233     -11.890  -6.058 -13.823  1.00 87.69           S
ATOM   3487  HG  CYS A 233     -12.027  -6.509 -12.579  1.00 87.69           H
ATOM   3488  HN  CYS A 233     -11.560  -8.846 -12.591  1.00 87.69           H
ATOM   3489  N   TYR A 234      -9.487 -10.128 -14.775  1.00 75.19           N
ATOM   3490  CA  TYR A 234      -8.459 -10.905 -15.445  1.00 75.19           C
ATOM   3491  C   TYR A 234      -8.991 -12.279 -15.858  1.00 75.19           C
ATOM   3492  O   TYR A 234      -8.532 -12.856 -16.843  1.00 75.19           O
ATOM   3493  HA  TYR A 234      -8.151 -10.359 -16.337  1.00 75.19           H
ATOM   3494  CB  TYR A 234      -7.338 -11.093 -14.420  1.00 75.19           C
ATOM   3495 1HB  TYR A 234      -7.773 -11.109 -13.420  1.00 75.19           H
ATOM   3496 2HB  TYR A 234      -6.872 -12.065 -14.580  1.00 75.19           H
ATOM   3497  CG  TYR A 234      -6.258 -10.011 -14.473  1.00 75.19           C
ATOM   3498  CD1 TYR A 234      -5.061 -10.261 -15.113  1.00 75.19           C
ATOM   3499  HD1 TYR A 234      -4.885 -11.230 -15.580  1.00 75.19           H
ATOM   3500  CD2 TYR A 234      -6.481  -8.784 -13.882  1.00 75.19           C
ATOM   3501  HD2 TYR A 234      -7.426  -8.586 -13.376  1.00 75.19           H
ATOM   3502  CE1 TYR A 234      -4.045  -9.242 -15.163  1.00 75.19           C
ATOM   3503  HE1 TYR A 234      -3.095  -9.427 -15.665  1.00 75.19           H
ATOM   3504  CE2 TYR A 234      -5.464  -7.765 -13.932  1.00 75.19           C
ATOM   3505  HE2 TYR A 234      -5.627  -6.792 -13.469  1.00 75.19           H
ATOM   3506  CZ  TYR A 234      -4.297  -8.045 -14.570  1.00 75.19           C
ATOM   3507  OH  TYR A 234      -3.337  -7.082 -14.618  1.00 75.19           O
ATOM   3508  HH  TYR A 234      -3.651  -6.262 -14.140  1.00 75.19           H
ATOM   3509  HN  TYR A 234      -9.374 -10.040 -13.786  1.00 75.19           H
ATOM   3510  N   THR A 235      -9.952 -12.763 -15.085  1.00 85.07           N
ATOM   3511  CA  THR A 235     -10.639 -13.996 -15.428  1.00 85.07           C
ATOM   3512  C   THR A 235     -11.282 -13.881 -16.812  1.00 85.07           C
ATOM   3513  O   THR A 235     -11.161 -14.787 -17.634  1.00 85.07           O
ATOM   3514  HA  THR A 235      -9.901 -14.797 -15.484  1.00 85.07           H
ATOM   3515  CB  THR A 235     -11.643 -14.303 -14.316  1.00 85.07           C
ATOM   3516  HB  THR A 235     -12.410 -13.530 -14.258  1.00 85.07           H
ATOM   3517  OG1 THR A 235     -10.836 -14.456 -13.152  1.00 85.07           O
ATOM   3518  HG1 THR A 235     -10.953 -13.668 -12.548  1.00 85.07           H
ATOM   3519  CG2 THR A 235     -12.309 -15.670 -14.489  1.00 85.07           C
ATOM   3520 1HG2 THR A 235     -11.548 -16.449 -14.478  1.00 85.07           H
ATOM   3521 2HG2 THR A 235     -12.843 -15.696 -15.439  1.00 85.07           H
ATOM   3522 3HG2 THR A 235     -13.012 -15.838 -13.673  1.00 85.07           H
ATOM   3523  HN  THR A 235     -10.261 -12.328 -14.239  1.00 85.07           H
ATOM   3524  N   ILE A 236     -11.951 -12.757 -17.026  1.00 83.25           N
ATOM   3525  CA  ILE A 236     -12.618 -12.514 -18.294  1.00 83.25           C
ATOM   3526  C   ILE A 236     -11.568 -12.267 -19.379  1.00 83.25           C
ATOM   3527  O   ILE A 236     -11.718 -12.727 -20.510  1.00 83.25           O
ATOM   3528  HA  ILE A 236     -13.173 -13.417 -18.550  1.00 83.25           H
ATOM   3529  CB  ILE A 236     -13.637 -11.381 -18.155  1.00 83.25           C
ATOM   3530  HB  ILE A 236     -13.111 -10.489 -17.815  1.00 83.25           H
ATOM   3531  CG1 ILE A 236     -14.689 -11.717 -17.097  1.00 83.25           C
ATOM   3532 1HG1 ILE A 236     -15.379 -12.464 -17.489  1.00 83.25           H
ATOM   3533 2HG1 ILE A 236     -14.205 -12.156 -16.224  1.00 83.25           H
ATOM   3534  CG2 ILE A 236     -14.270 -11.044 -19.507  1.00 83.25           C
ATOM   3535 1HG2 ILE A 236     -13.493 -10.732 -20.204  1.00 83.25           H
ATOM   3536 2HG2 ILE A 236     -14.778 -11.925 -19.899  1.00 83.25           H
ATOM   3537 3HG2 ILE A 236     -14.990 -10.236 -19.379  1.00 83.25           H
ATOM   3538  CD1 ILE A 236     -15.467 -10.466 -16.681  1.00 83.25           C
ATOM   3539 1HD1 ILE A 236     -14.777  -9.731 -16.267  1.00 83.25           H
ATOM   3540 2HD1 ILE A 236     -15.969 -10.044 -17.551  1.00 83.25           H
ATOM   3541 3HD1 ILE A 236     -16.208 -10.733 -15.928  1.00 83.25           H
ATOM   3542  HN  ILE A 236     -12.041 -12.023 -16.354  1.00 83.25           H
ATOM   3543  N   ILE A 237     -10.527 -11.542 -18.996  1.00 80.19           N
ATOM   3544  CA  ILE A 237      -9.455 -11.223 -19.924  1.00 80.19           C
ATOM   3545  C   ILE A 237      -8.886 -12.520 -20.503  1.00 80.19           C
ATOM   3546  O   ILE A 237      -8.807 -12.678 -21.720  1.00 80.19           O
ATOM   3547  HA  ILE A 237      -9.889 -10.643 -20.738  1.00 80.19           H
ATOM   3548  CB  ILE A 237      -8.406 -10.339 -19.246  1.00 80.19           C
ATOM   3549  HB  ILE A 237      -8.240 -10.717 -18.238  1.00 80.19           H
ATOM   3550  CG1 ILE A 237      -8.905  -8.899 -19.113  1.00 80.19           C
ATOM   3551 1HG1 ILE A 237      -8.907  -8.419 -20.091  1.00 80.19           H
ATOM   3552 2HG1 ILE A 237      -9.935  -8.900 -18.756  1.00 80.19           H
ATOM   3553  CG2 ILE A 237      -7.067 -10.416 -19.983  1.00 80.19           C
ATOM   3554 1HG2 ILE A 237      -6.710 -11.445 -19.982  1.00 80.19           H
ATOM   3555 2HG2 ILE A 237      -7.198 -10.078 -21.011  1.00 80.19           H
ATOM   3556 3HG2 ILE A 237      -6.339  -9.778 -19.481  1.00 80.19           H
ATOM   3557  CD1 ILE A 237      -8.026  -8.101 -18.149  1.00 80.19           C
ATOM   3558 1HD1 ILE A 237      -8.046  -8.571 -17.165  1.00 80.19           H
ATOM   3559 2HD1 ILE A 237      -7.002  -8.083 -18.521  1.00 80.19           H
ATOM   3560 3HD1 ILE A 237      -8.403  -7.081 -18.072  1.00 80.19           H
ATOM   3561  HN  ILE A 237     -10.411 -11.175 -18.073  1.00 80.19           H
ATOM   3562  N   ILE A 238      -8.503 -13.414 -19.603  1.00 77.55           N
ATOM   3563  CA  ILE A 238      -7.854 -14.650 -20.006  1.00 77.55           C
ATOM   3564  C   ILE A 238      -8.778 -15.422 -20.951  1.00 77.55           C
ATOM   3565  O   ILE A 238      -8.336 -15.926 -21.983  1.00 77.55           O
ATOM   3566  HA  ILE A 238      -6.949 -14.382 -20.551  1.00 77.55           H
ATOM   3567  CB  ILE A 238      -7.422 -15.454 -18.778  1.00 77.55           C
ATOM   3568  HB  ILE A 238      -8.260 -15.493 -18.083  1.00 77.55           H
ATOM   3569  CG1 ILE A 238      -6.264 -14.764 -18.052  1.00 77.55           C
ATOM   3570 1HG1 ILE A 238      -5.344 -14.895 -18.621  1.00 77.55           H
ATOM   3571 2HG1 ILE A 238      -6.454 -13.693 -17.994  1.00 77.55           H
ATOM   3572  CG2 ILE A 238      -7.082 -16.896 -19.158  1.00 77.55           C
ATOM   3573 1HG2 ILE A 238      -7.959 -17.373 -19.596  1.00 77.55           H
ATOM   3574 2HG2 ILE A 238      -6.267 -16.899 -19.882  1.00 77.55           H
ATOM   3575 3HG2 ILE A 238      -6.778 -17.445 -18.266  1.00 77.55           H
ATOM   3576  CD1 ILE A 238      -6.085 -15.333 -16.643  1.00 77.55           C
ATOM   3577 1HD1 ILE A 238      -6.999 -15.178 -16.070  1.00 77.55           H
ATOM   3578 2HD1 ILE A 238      -5.872 -16.400 -16.706  1.00 77.55           H
ATOM   3579 3HD1 ILE A 238      -5.256 -14.826 -16.149  1.00 77.55           H
ATOM   3580  HN  ILE A 238      -8.630 -13.306 -18.617  1.00 77.55           H
ATOM   3581  N   HIS A 239     -10.044 -15.489 -20.566  1.00 76.27           N
ATOM   3582  CA  HIS A 239     -11.024 -16.230 -21.342  1.00 76.27           C
ATOM   3583  C   HIS A 239     -11.088 -15.664 -22.762  1.00 76.27           C
ATOM   3584  O   HIS A 239     -11.128 -16.417 -23.733  1.00 76.27           O
ATOM   3585  HA  HIS A 239     -10.673 -17.261 -21.386  1.00 76.27           H
ATOM   3586  CB  HIS A 239     -12.384 -16.229 -20.642  1.00 76.27           C
ATOM   3587 1HB  HIS A 239     -12.244 -16.505 -19.596  1.00 76.27           H
ATOM   3588 2HB  HIS A 239     -12.786 -15.216 -20.652  1.00 76.27           H
ATOM   3589  CG  HIS A 239     -13.395 -17.163 -21.262  1.00 76.27           C
ATOM   3590  ND1 HIS A 239     -13.289 -18.541 -21.185  1.00 76.27           N
ATOM   3591  HD1 HIS A 239     -12.558 -19.047 -20.727  1.00 76.27           H
ATOM   3592  CD2 HIS A 239     -14.532 -16.903 -21.970  1.00 76.27           C
ATOM   3593  HD2 HIS A 239     -14.916 -15.914 -22.217  1.00 76.27           H
ATOM   3594  CE1 HIS A 239     -14.320 -19.076 -21.822  1.00 76.27           C
ATOM   3595  HE1 HIS A 239     -14.520 -20.141 -21.937  1.00 76.27           H
ATOM   3596  NE2 HIS A 239     -15.089 -18.059 -22.308  1.00 76.27           N
ATOM   3597  HN  HIS A 239     -10.401 -15.051 -19.741  1.00 76.27           H
ATOM   3598  N   THR A 240     -11.095 -14.341 -22.838  1.00 78.22           N
ATOM   3599  CA  THR A 240     -11.203 -13.665 -24.119  1.00 78.22           C
ATOM   3600  C   THR A 240      -9.965 -13.942 -24.974  1.00 78.22           C
ATOM   3601  O   THR A 240     -10.071 -14.124 -26.186  1.00 78.22           O
ATOM   3602  HA  THR A 240     -12.059 -14.077 -24.654  1.00 78.22           H
ATOM   3603  CB  THR A 240     -11.437 -12.177 -23.851  1.00 78.22           C
ATOM   3604  HB  THR A 240     -10.534 -11.706 -23.461  1.00 78.22           H
ATOM   3605  OG1 THR A 240     -12.567 -12.154 -22.984  1.00 78.22           O
ATOM   3606  HG1 THR A 240     -12.269 -12.039 -22.037  1.00 78.22           H
ATOM   3607  CG2 THR A 240     -11.907 -11.424 -25.098  1.00 78.22           C
ATOM   3608 1HG2 THR A 240     -12.845 -11.853 -25.449  1.00 78.22           H
ATOM   3609 2HG2 THR A 240     -11.153 -11.510 -25.880  1.00 78.22           H
ATOM   3610 3HG2 THR A 240     -12.057 -10.373 -24.852  1.00 78.22           H
ATOM   3611  HN  THR A 240     -11.029 -13.735 -22.045  1.00 78.22           H
ATOM   3612  N   LEU A 241      -8.819 -13.965 -24.309  1.00 74.80           N
ATOM   3613  CA  LEU A 241      -7.553 -14.128 -25.004  1.00 74.80           C
ATOM   3614  C   LEU A 241      -7.483 -15.535 -25.602  1.00 74.80           C
ATOM   3615  O   LEU A 241      -7.034 -15.710 -26.734  1.00 74.80           O
ATOM   3616  HA  LEU A 241      -7.533 -13.405 -25.819  1.00 74.80           H
ATOM   3617  CB  LEU A 241      -6.385 -13.796 -24.074  1.00 74.80           C
ATOM   3618 1HB  LEU A 241      -6.553 -14.295 -23.120  1.00 74.80           H
ATOM   3619 2HB  LEU A 241      -5.476 -14.220 -24.500  1.00 74.80           H
ATOM   3620  CG  LEU A 241      -6.143 -12.309 -23.805  1.00 74.80           C
ATOM   3621  HG  LEU A 241      -7.074 -11.872 -23.445  1.00 74.80           H
ATOM   3622  CD1 LEU A 241      -5.097 -12.114 -22.706  1.00 74.80           C
ATOM   3623 1HD1 LEU A 241      -5.445 -12.584 -21.786  1.00 74.80           H
ATOM   3624 2HD1 LEU A 241      -4.156 -12.571 -23.014  1.00 74.80           H
ATOM   3625 3HD1 LEU A 241      -4.944 -11.049 -22.535  1.00 74.80           H
ATOM   3626  CD2 LEU A 241      -5.766 -11.573 -25.092  1.00 74.80           C
ATOM   3627 1HD2 LEU A 241      -4.855 -12.007 -25.505  1.00 74.80           H
ATOM   3628 2HD2 LEU A 241      -6.575 -11.671 -25.817  1.00 74.80           H
ATOM   3629 3HD2 LEU A 241      -5.600 -10.519 -24.873  1.00 74.80           H
ATOM   3630  HN  LEU A 241      -8.747 -13.874 -23.316  1.00 74.80           H
ATOM   3631  N   ILE A 242      -7.934 -16.501 -24.816  1.00 74.58           N
ATOM   3632  CA  ILE A 242      -7.924 -17.887 -25.252  1.00 74.58           C
ATOM   3633  C   ILE A 242      -8.757 -18.021 -26.529  1.00 74.58           C
ATOM   3634  O   ILE A 242      -8.350 -18.699 -27.471  1.00 74.58           O
ATOM   3635  HA  ILE A 242      -6.892 -18.149 -25.484  1.00 74.58           H
ATOM   3636  CB  ILE A 242      -8.382 -18.808 -24.120  1.00 74.58           C
ATOM   3637  HB  ILE A 242      -9.301 -18.401 -23.698  1.00 74.58           H
ATOM   3638  CG1 ILE A 242      -7.347 -18.848 -22.993  1.00 74.58           C
ATOM   3639 1HG1 ILE A 242      -6.469 -19.405 -23.320  1.00 74.58           H
ATOM   3640 2HG1 ILE A 242      -7.015 -17.835 -22.764  1.00 74.58           H
ATOM   3641  CG2 ILE A 242      -8.707 -20.207 -24.648  1.00 74.58           C
ATOM   3642 1HG2 ILE A 242      -9.505 -20.139 -25.388  1.00 74.58           H
ATOM   3643 2HG2 ILE A 242      -7.819 -20.636 -25.111  1.00 74.58           H
ATOM   3644 3HG2 ILE A 242      -9.030 -20.841 -23.823  1.00 74.58           H
ATOM   3645  CD1 ILE A 242      -7.930 -19.497 -21.736  1.00 74.58           C
ATOM   3646 1HD1 ILE A 242      -8.793 -18.923 -21.398  1.00 74.58           H
ATOM   3647 2HD1 ILE A 242      -8.238 -20.517 -21.963  1.00 74.58           H
ATOM   3648 3HD1 ILE A 242      -7.174 -19.512 -20.951  1.00 74.58           H
ATOM   3649  HN  ILE A 242      -8.300 -16.349 -23.898  1.00 74.58           H
ATOM   3650  N   GLN A 243      -9.907 -17.364 -26.518  1.00 69.85           N
ATOM   3651  CA  GLN A 243     -10.814 -17.425 -27.652  1.00 69.85           C
ATOM   3652  C   GLN A 243     -10.189 -16.743 -28.870  1.00 69.85           C
ATOM   3653  O   GLN A 243     -10.406 -17.167 -30.003  1.00 69.85           O
ATOM   3654  HA  GLN A 243     -10.954 -18.487 -27.854  1.00 69.85           H
ATOM   3655  CB  GLN A 243     -12.167 -16.798 -27.306  1.00 69.85           C
ATOM   3656 1HB  GLN A 243     -12.013 -15.813 -26.867  1.00 69.85           H
ATOM   3657 2HB  GLN A 243     -12.748 -16.654 -28.217  1.00 69.85           H
ATOM   3658  CG  GLN A 243     -12.947 -17.682 -26.331  1.00 69.85           C
ATOM   3659 1HG  GLN A 243     -13.055 -18.683 -26.748  1.00 69.85           H
ATOM   3660 2HG  GLN A 243     -12.390 -17.782 -25.400  1.00 69.85           H
ATOM   3661  CD  GLN A 243     -14.330 -17.093 -26.044  1.00 69.85           C
ATOM   3662  OE1 GLN A 243     -14.651 -15.980 -26.427  1.00 69.85           O
ATOM   3663  NE2 GLN A 243     -15.128 -17.898 -25.349  1.00 69.85           N
ATOM   3664 1HE2 GLN A 243     -14.802 -18.800 -25.064  1.00 69.85           H
ATOM   3665 2HE2 GLN A 243     -16.053 -17.602 -25.111  1.00 69.85           H
ATOM   3666  HN  GLN A 243     -10.222 -16.799 -25.755  1.00 69.85           H
ATOM   3667  N   ALA A 244      -9.424 -15.696 -28.594  1.00 70.95           N
ATOM   3668  CA  ALA A 244      -8.908 -14.846 -29.653  1.00 70.95           C
ATOM   3669  C   ALA A 244      -7.798 -15.587 -30.401  1.00 70.95           C
ATOM   3670  O   ALA A 244      -7.434 -15.209 -31.513  1.00 70.95           O
ATOM   3671  HA  ALA A 244      -9.727 -14.643 -30.344  1.00 70.95           H
ATOM   3672  CB  ALA A 244      -8.426 -13.522 -29.057  1.00 70.95           C
ATOM   3673 1HB  ALA A 244      -9.259 -13.022 -28.563  1.00 70.95           H
ATOM   3674 2HB  ALA A 244      -7.637 -13.717 -28.331  1.00 70.95           H
ATOM   3675 3HB  ALA A 244      -8.039 -12.885 -29.852  1.00 70.95           H
ATOM   3676  HN  ALA A 244      -9.157 -15.427 -27.668  1.00 70.95           H
ATOM   3677  N   LYS A 245      -7.291 -16.630 -29.760  1.00 59.05           N
ATOM   3678  CA  LYS A 245      -6.234 -17.431 -30.353  1.00 59.05           C
ATOM   3679  C   LYS A 245      -5.120 -16.509 -30.852  1.00 59.05           C
ATOM   3680  O   LYS A 245      -4.171 -16.964 -31.488  1.00 59.05           O
ATOM   3681  HA  LYS A 245      -5.828 -18.070 -29.568  1.00 59.05           H
ATOM   3682  CB  LYS A 245      -6.802 -18.351 -31.436  1.00 59.05           C
ATOM   3683 1HB  LYS A 245      -7.428 -17.775 -32.116  1.00 59.05           H
ATOM   3684 2HB  LYS A 245      -5.987 -18.767 -32.028  1.00 59.05           H
ATOM   3685  CG  LYS A 245      -7.621 -19.486 -30.817  1.00 59.05           C
ATOM   3686 1HG  LYS A 245      -7.067 -19.930 -29.990  1.00 59.05           H
ATOM   3687 2HG  LYS A 245      -8.546 -19.087 -30.402  1.00 59.05           H
ATOM   3688  CD  LYS A 245      -7.943 -20.560 -31.858  1.00 59.05           C
ATOM   3689 1HD  LYS A 245      -8.600 -20.145 -32.622  1.00 59.05           H
ATOM   3690 2HD  LYS A 245      -7.027 -20.872 -32.359  1.00 59.05           H
ATOM   3691  CE  LYS A 245      -8.612 -21.772 -31.206  1.00 59.05           C
ATOM   3692 1HE  LYS A 245      -8.014 -22.115 -30.362  1.00 59.05           H
ATOM   3693 2HE  LYS A 245      -9.587 -21.487 -30.810  1.00 59.05           H
ATOM   3694  NZ  LYS A 245      -8.770 -22.868 -32.188  1.00 59.05           N
ATOM   3695 1HZ  LYS A 245      -9.236 -23.653 -31.747  1.00 59.05           H
ATOM   3696 2HZ  LYS A 245      -9.324 -22.542 -32.972  1.00 59.05           H
ATOM   3697 3HZ  LYS A 245      -7.856 -23.159 -32.518  1.00 59.05           H
ATOM   3698  HN  LYS A 245      -7.590 -16.929 -28.854  1.00 59.05           H
ATOM   3699  N   LYS A 246      -5.272 -15.229 -30.544  1.00 52.05           N
ATOM   3700  CA  LYS A 246      -4.346 -14.225 -31.038  1.00 52.05           C
ATOM   3701  C   LYS A 246      -3.201 -14.057 -30.037  1.00 52.05           C
ATOM   3702  O   LYS A 246      -3.347 -13.362 -29.032  1.00 52.05           O
ATOM   3703  HA  LYS A 246      -3.932 -14.596 -31.976  1.00 52.05           H
ATOM   3704  CB  LYS A 246      -5.085 -12.923 -31.352  1.00 52.05           C
ATOM   3705 1HB  LYS A 246      -5.810 -12.713 -30.566  1.00 52.05           H
ATOM   3706 2HB  LYS A 246      -4.378 -12.093 -31.363  1.00 52.05           H
ATOM   3707  CG  LYS A 246      -5.799 -13.009 -32.702  1.00 52.05           C
ATOM   3708 1HG  LYS A 246      -5.117 -13.409 -33.453  1.00 52.05           H
ATOM   3709 2HG  LYS A 246      -6.637 -13.703 -32.631  1.00 52.05           H
ATOM   3710  CD  LYS A 246      -6.305 -11.635 -33.144  1.00 52.05           C
ATOM   3711 1HD  LYS A 246      -7.042 -11.268 -32.431  1.00 52.05           H
ATOM   3712 2HD  LYS A 246      -5.480 -10.922 -33.144  1.00 52.05           H
ATOM   3713  CE  LYS A 246      -6.927 -11.702 -34.541  1.00 52.05           C
ATOM   3714 1HE  LYS A 246      -6.228 -12.169 -35.235  1.00 52.05           H
ATOM   3715 2HE  LYS A 246      -7.819 -12.329 -34.518  1.00 52.05           H
ATOM   3716  NZ  LYS A 246      -7.278 -10.346 -35.018  1.00 52.05           N
ATOM   3717 1HZ  LYS A 246      -7.708 -10.411 -35.934  1.00 52.05           H
ATOM   3718 2HZ  LYS A 246      -7.929  -9.918 -34.369  1.00 52.05           H
ATOM   3719 3HZ  LYS A 246      -6.438  -9.781 -35.077  1.00 52.05           H
ATOM   3720  HN  LYS A 246      -6.011 -14.877 -29.969  1.00 52.05           H
ATOM   3721  N   SER A 247      -2.087 -14.704 -30.346  1.00 55.73           N
ATOM   3722  CA  SER A 247      -0.933 -14.670 -29.464  1.00 55.73           C
ATOM   3723  C   SER A 247      -0.496 -13.223 -29.230  1.00 55.73           C
ATOM   3724  O   SER A 247      -0.096 -12.863 -28.124  1.00 55.73           O
ATOM   3725  HA  SER A 247      -1.268 -15.124 -28.532  1.00 55.73           H
ATOM   3726  CB  SER A 247       0.225 -15.488 -30.041  1.00 55.73           C
ATOM   3727 1HB  SER A 247      -0.006 -16.550 -29.962  1.00 55.73           H
ATOM   3728 2HB  SER A 247       0.334 -15.263 -31.102  1.00 55.73           H
ATOM   3729  OG  SER A 247       1.454 -15.219 -29.371  1.00 55.73           O
ATOM   3730  HG  SER A 247       1.407 -15.547 -28.427  1.00 55.73           H
ATOM   3731  HN  SER A 247      -1.967 -15.244 -31.179  1.00 55.73           H
ATOM   3732  N   SER A 248      -0.586 -12.432 -30.289  1.00 55.38           N
ATOM   3733  CA  SER A 248       0.120 -11.163 -30.338  1.00 55.38           C
ATOM   3734  C   SER A 248      -0.296 -10.286 -29.156  1.00 55.38           C
ATOM   3735  O   SER A 248       0.484  -9.459 -28.687  1.00 55.38           O
ATOM   3736  HA  SER A 248       1.178 -11.419 -30.271  1.00 55.38           H
ATOM   3737  CB  SER A 248      -0.145 -10.436 -31.658  1.00 55.38           C
ATOM   3738 1HB  SER A 248       0.535  -9.589 -31.748  1.00 55.38           H
ATOM   3739 2HB  SER A 248       0.070 -11.106 -32.491  1.00 55.38           H
ATOM   3740  OG  SER A 248      -1.490  -9.977 -31.754  1.00 55.38           O
ATOM   3741  HG  SER A 248      -1.622  -9.481 -32.612  1.00 55.38           H
ATOM   3742  HN  SER A 248      -1.128 -12.646 -31.102  1.00 55.38           H
ATOM   3743  N   LYS A 249      -1.525 -10.497 -28.708  1.00 51.71           N
ATOM   3744  CA  LYS A 249      -2.102  -9.651 -27.677  1.00 51.71           C
ATOM   3745  C   LYS A 249      -1.432  -9.959 -26.336  1.00 51.71           C
ATOM   3746  O   LYS A 249      -1.515  -9.167 -25.400  1.00 51.71           O
ATOM   3747  HA  LYS A 249      -1.882  -8.617 -27.943  1.00 51.71           H
ATOM   3748  CB  LYS A 249      -3.624  -9.798 -27.652  1.00 51.71           C
ATOM   3749 1HB  LYS A 249      -3.893 -10.853 -27.703  1.00 51.71           H
ATOM   3750 2HB  LYS A 249      -4.015  -9.415 -26.709  1.00 51.71           H
ATOM   3751  CG  LYS A 249      -4.267  -9.046 -28.820  1.00 51.71           C
ATOM   3752 1HG  LYS A 249      -3.842  -8.045 -28.890  1.00 51.71           H
ATOM   3753 2HG  LYS A 249      -4.038  -9.556 -29.755  1.00 51.71           H
ATOM   3754  CD  LYS A 249      -5.784  -8.951 -28.642  1.00 51.71           C
ATOM   3755 1HD  LYS A 249      -6.219  -9.950 -28.661  1.00 51.71           H
ATOM   3756 2HD  LYS A 249      -6.013  -8.523 -27.666  1.00 51.71           H
ATOM   3757  CE  LYS A 249      -6.412  -8.093 -29.742  1.00 51.71           C
ATOM   3758 1HE  LYS A 249      -5.910  -7.127 -29.789  1.00 51.71           H
ATOM   3759 2HE  LYS A 249      -6.270  -8.573 -30.711  1.00 51.71           H
ATOM   3760  NZ  LYS A 249      -7.856  -7.898 -29.486  1.00 51.71           N
ATOM   3761 1HZ  LYS A 249      -8.258  -7.337 -30.229  1.00 51.71           H
ATOM   3762 2HZ  LYS A 249      -8.319  -8.799 -29.454  1.00 51.71           H
ATOM   3763 3HZ  LYS A 249      -7.981  -7.423 -28.599  1.00 51.71           H
ATOM   3764  HN  LYS A 249      -2.122 -11.229 -29.036  1.00 51.71           H
ATOM   3765  N   HIS A 250      -0.783 -11.114 -26.287  1.00 54.00           N
ATOM   3766  CA  HIS A 250      -0.207 -11.596 -25.043  1.00 54.00           C
ATOM   3767  C   HIS A 250       0.939 -10.677 -24.618  1.00 54.00           C
ATOM   3768  O   HIS A 250       1.098 -10.383 -23.434  1.00 54.00           O
ATOM   3769  HA  HIS A 250      -0.997 -11.548 -24.294  1.00 54.00           H
ATOM   3770  CB  HIS A 250       0.222 -13.059 -25.175  1.00 54.00           C
ATOM   3771 1HB  HIS A 250       0.717 -13.196 -26.136  1.00 54.00           H
ATOM   3772 2HB  HIS A 250       0.959 -13.281 -24.403  1.00 54.00           H
ATOM   3773  CG  HIS A 250      -0.916 -14.045 -25.065  1.00 54.00           C
ATOM   3774  ND1 HIS A 250      -1.437 -14.456 -23.850  1.00 54.00           N
ATOM   3775  HD1 HIS A 250      -1.128 -14.153 -22.949  1.00 54.00           H
ATOM   3776  CD2 HIS A 250      -1.626 -14.698 -26.029  1.00 54.00           C
ATOM   3777  HD2 HIS A 250      -1.475 -14.605 -27.104  1.00 54.00           H
ATOM   3778  CE1 HIS A 250      -2.417 -15.317 -24.085  1.00 54.00           C
ATOM   3779  HE1 HIS A 250      -3.024 -15.818 -23.331  1.00 54.00           H
ATOM   3780  NE2 HIS A 250      -2.532 -15.466 -25.436  1.00 54.00           N
ATOM   3781  HN  HIS A 250      -0.648 -11.713 -27.076  1.00 54.00           H
ATOM   3782  N   LYS A 251       1.710 -10.249 -25.607  1.00 55.63           N
ATOM   3783  CA  LYS A 251       2.918  -9.487 -25.339  1.00 55.63           C
ATOM   3784  C   LYS A 251       2.545  -8.176 -24.644  1.00 55.63           C
ATOM   3785  O   LYS A 251       3.258  -7.718 -23.753  1.00 55.63           O
ATOM   3786  HA  LYS A 251       3.532 -10.077 -24.657  1.00 55.63           H
ATOM   3787  CB  LYS A 251       3.726  -9.294 -26.623  1.00 55.63           C
ATOM   3788 1HB  LYS A 251       3.065  -8.977 -27.430  1.00 55.63           H
ATOM   3789 2HB  LYS A 251       4.458  -8.499 -26.481  1.00 55.63           H
ATOM   3790  CG  LYS A 251       4.441 -10.587 -27.021  1.00 55.63           C
ATOM   3791 1HG  LYS A 251       5.052 -10.939 -26.190  1.00 55.63           H
ATOM   3792 2HG  LYS A 251       3.706 -11.364 -27.229  1.00 55.63           H
ATOM   3793  CD  LYS A 251       5.323 -10.369 -28.253  1.00 55.63           C
ATOM   3794 1HD  LYS A 251       4.707 -10.051 -29.094  1.00 55.63           H
ATOM   3795 2HD  LYS A 251       6.035  -9.567 -28.058  1.00 55.63           H
ATOM   3796  CE  LYS A 251       6.077 -11.649 -28.620  1.00 55.63           C
ATOM   3797 1HE  LYS A 251       6.823 -11.870 -27.858  1.00 55.63           H
ATOM   3798 2HE  LYS A 251       5.385 -12.491 -28.643  1.00 55.63           H
ATOM   3799  NZ  LYS A 251       6.734 -11.503 -29.938  1.00 55.63           N
ATOM   3800 1HZ  LYS A 251       7.230 -12.357 -30.165  1.00 55.63           H
ATOM   3801 2HZ  LYS A 251       6.032 -11.321 -30.648  1.00 55.63           H
ATOM   3802 3HZ  LYS A 251       7.389 -10.730 -29.906  1.00 55.63           H
ATOM   3803  HN  LYS A 251       1.522 -10.415 -26.575  1.00 55.63           H
ATOM   3804  N   ALA A 252       1.428  -7.611 -25.078  1.00 64.02           N
ATOM   3805  CA  ALA A 252       1.019  -6.300 -24.601  1.00 64.02           C
ATOM   3806  C   ALA A 252       0.568  -6.411 -23.144  1.00 64.02           C
ATOM   3807  O   ALA A 252       0.617  -5.433 -22.399  1.00 64.02           O
ATOM   3808  HA  ALA A 252       1.886  -5.642 -24.655  1.00 64.02           H
ATOM   3809  CB  ALA A 252      -0.079  -5.746 -25.511  1.00 64.02           C
ATOM   3810 1HB  ALA A 252       0.302  -5.660 -26.529  1.00 64.02           H
ATOM   3811 2HB  ALA A 252      -0.935  -6.420 -25.500  1.00 64.02           H
ATOM   3812 3HB  ALA A 252      -0.385  -4.763 -25.154  1.00 64.02           H
ATOM   3813  HN  ALA A 252       0.810  -8.031 -25.741  1.00 64.02           H
ATOM   3814  N   LEU A 253       0.138  -7.610 -22.780  1.00 68.33           N
ATOM   3815  CA  LEU A 253      -0.448  -7.829 -21.468  1.00 68.33           C
ATOM   3816  C   LEU A 253       0.647  -8.262 -20.491  1.00 68.33           C
ATOM   3817  O   LEU A 253       0.436  -8.267 -19.279  1.00 68.33           O
ATOM   3818  HA  LEU A 253      -0.856  -6.877 -21.130  1.00 68.33           H
ATOM   3819  CB  LEU A 253      -1.615  -8.815 -21.561  1.00 68.33           C
ATOM   3820 1HB  LEU A 253      -1.329  -9.624 -22.233  1.00 68.33           H
ATOM   3821 2HB  LEU A 253      -1.769  -9.257 -20.577  1.00 68.33           H
ATOM   3822  CG  LEU A 253      -2.946  -8.235 -22.043  1.00 68.33           C
ATOM   3823  HG  LEU A 253      -2.744  -7.564 -22.879  1.00 68.33           H
ATOM   3824  CD1 LEU A 253      -3.869  -9.339 -22.563  1.00 68.33           C
ATOM   3825 1HD1 LEU A 253      -3.389  -9.852 -23.396  1.00 68.33           H
ATOM   3826 2HD1 LEU A 253      -4.068 -10.052 -21.763  1.00 68.33           H
ATOM   3827 3HD1 LEU A 253      -4.808  -8.899 -22.899  1.00 68.33           H
ATOM   3828  CD2 LEU A 253      -3.611  -7.401 -20.946  1.00 68.33           C
ATOM   3829 1HD2 LEU A 253      -3.798  -8.030 -20.075  1.00 68.33           H
ATOM   3830 2HD2 LEU A 253      -2.953  -6.579 -20.665  1.00 68.33           H
ATOM   3831 3HD2 LEU A 253      -4.555  -7.001 -21.315  1.00 68.33           H
ATOM   3832  HN  LEU A 253       0.185  -8.422 -23.363  1.00 68.33           H
ATOM   3833  N   LYS A 254       1.792  -8.616 -21.055  1.00 71.37           N
ATOM   3834  CA  LYS A 254       2.842  -9.255 -20.279  1.00 71.37           C
ATOM   3835  C   LYS A 254       3.192  -8.373 -19.079  1.00 71.37           C
ATOM   3836  O   LYS A 254       3.334  -8.867 -17.962  1.00 71.37           O
ATOM   3837  HA  LYS A 254       2.446 -10.200 -19.909  1.00 71.37           H
ATOM   3838  CB  LYS A 254       4.041  -9.584 -21.170  1.00 71.37           C
ATOM   3839 1HB  LYS A 254       3.699 -10.077 -22.080  1.00 71.37           H
ATOM   3840 2HB  LYS A 254       4.537  -8.662 -21.475  1.00 71.37           H
ATOM   3841  CG  LYS A 254       5.037 -10.487 -20.438  1.00 71.37           C
ATOM   3842 1HG  LYS A 254       5.415  -9.975 -19.554  1.00 71.37           H
ATOM   3843 2HG  LYS A 254       4.530 -11.388 -20.093  1.00 71.37           H
ATOM   3844  CD  LYS A 254       6.204 -10.869 -21.351  1.00 71.37           C
ATOM   3845 1HD  LYS A 254       5.824 -11.369 -22.242  1.00 71.37           H
ATOM   3846 2HD  LYS A 254       6.719  -9.969 -21.685  1.00 71.37           H
ATOM   3847  CE  LYS A 254       7.189 -11.787 -20.625  1.00 71.37           C
ATOM   3848 1HE  LYS A 254       7.563 -11.293 -19.728  1.00 71.37           H
ATOM   3849 2HE  LYS A 254       6.679 -12.694 -20.299  1.00 71.37           H
ATOM   3850  NZ  LYS A 254       8.320 -12.139 -21.512  1.00 71.37           N
ATOM   3851 1HZ  LYS A 254       8.959 -12.752 -21.019  1.00 71.37           H
ATOM   3852 2HZ  LYS A 254       7.968 -12.611 -22.338  1.00 71.37           H
ATOM   3853 3HZ  LYS A 254       8.808 -11.294 -21.789  1.00 71.37           H
ATOM   3854  HN  LYS A 254       2.008  -8.473 -22.021  1.00 71.37           H
ATOM   3855  N   VAL A 255       3.320  -7.082 -19.350  1.00 75.79           N
ATOM   3856  CA  VAL A 255       3.732  -6.139 -18.325  1.00 75.79           C
ATOM   3857  C   VAL A 255       2.691  -6.124 -17.204  1.00 75.79           C
ATOM   3858  O   VAL A 255       3.028  -6.316 -16.036  1.00 75.79           O
ATOM   3859  HA  VAL A 255       4.681  -6.490 -17.918  1.00 75.79           H
ATOM   3860  CB  VAL A 255       3.963  -4.760 -18.945  1.00 75.79           C
ATOM   3861  HB  VAL A 255       3.028  -4.437 -19.403  1.00 75.79           H
ATOM   3862  CG1 VAL A 255       4.341  -3.734 -17.874  1.00 75.79           C
ATOM   3863 1HG1 VAL A 255       3.536  -3.658 -17.144  1.00 75.79           H
ATOM   3864 2HG1 VAL A 255       5.257  -4.050 -17.375  1.00 75.79           H
ATOM   3865 3HG1 VAL A 255       4.500  -2.762 -18.342  1.00 75.79           H
ATOM   3866  CG2 VAL A 255       5.027  -4.823 -20.043  1.00 75.79           C
ATOM   3867 1HG2 VAL A 255       5.966  -5.178 -19.619  1.00 75.79           H
ATOM   3868 2HG2 VAL A 255       4.701  -5.508 -20.826  1.00 75.79           H
ATOM   3869 3HG2 VAL A 255       5.171  -3.830 -20.467  1.00 75.79           H
ATOM   3870  HN  VAL A 255       3.148  -6.680 -20.250  1.00 75.79           H
ATOM   3871  N   THR A 256       1.447  -5.895 -17.598  1.00 74.21           N
ATOM   3872  CA  THR A 256       0.389  -5.651 -16.633  1.00 74.21           C
ATOM   3873  C   THR A 256       0.154  -6.895 -15.774  1.00 74.21           C
ATOM   3874  O   THR A 256      -0.130  -6.787 -14.582  1.00 74.21           O
ATOM   3875  HA  THR A 256       0.713  -4.856 -15.961  1.00 74.21           H
ATOM   3876  CB  THR A 256      -0.855  -5.198 -17.399  1.00 74.21           C
ATOM   3877  HB  THR A 256      -1.726  -5.165 -16.744  1.00 74.21           H
ATOM   3878  OG1 THR A 256      -0.941  -6.109 -18.491  1.00 74.21           O
ATOM   3879  HG1 THR A 256      -1.264  -6.999 -18.170  1.00 74.21           H
ATOM   3880  CG2 THR A 256      -0.667  -3.834 -18.066  1.00 74.21           C
ATOM   3881 1HG2 THR A 256       0.162  -3.885 -18.772  1.00 74.21           H
ATOM   3882 2HG2 THR A 256      -0.450  -3.084 -17.305  1.00 74.21           H
ATOM   3883 3HG2 THR A 256      -1.580  -3.559 -18.596  1.00 74.21           H
ATOM   3884  HN  THR A 256       1.159  -5.874 -18.555  1.00 74.21           H
ATOM   3885  N   ILE A 257       0.280  -8.049 -16.413  1.00 77.11           N
ATOM   3886  CA  ILE A 257       0.121  -9.313 -15.714  1.00 77.11           C
ATOM   3887  C   ILE A 257       1.185  -9.423 -14.620  1.00 77.11           C
ATOM   3888  O   ILE A 257       0.871  -9.739 -13.474  1.00 77.11           O
ATOM   3889  HA  ILE A 257      -0.861  -9.304 -15.242  1.00 77.11           H
ATOM   3890  CB  ILE A 257       0.136 -10.479 -16.706  1.00 77.11           C
ATOM   3891  HB  ILE A 257       0.996 -10.356 -17.364  1.00 77.11           H
ATOM   3892  CG1 ILE A 257      -1.114 -10.464 -17.587  1.00 77.11           C
ATOM   3893 1HG1 ILE A 257      -1.995 -10.668 -16.979  1.00 77.11           H
ATOM   3894 2HG1 ILE A 257      -1.247  -9.473 -18.019  1.00 77.11           H
ATOM   3895  CG2 ILE A 257       0.310 -11.814 -15.979  1.00 77.11           C
ATOM   3896 1HG2 ILE A 257       1.252 -11.810 -15.431  1.00 77.11           H
ATOM   3897 2HG2 ILE A 257      -0.515 -11.958 -15.282  1.00 77.11           H
ATOM   3898 3HG2 ILE A 257       0.317 -12.625 -16.707  1.00 77.11           H
ATOM   3899  CD1 ILE A 257      -1.009 -11.504 -18.705  1.00 77.11           C
ATOM   3900 1HD1 ILE A 257      -0.140 -11.283 -19.326  1.00 77.11           H
ATOM   3901 2HD1 ILE A 257      -0.900 -12.497 -18.269  1.00 77.11           H
ATOM   3902 3HD1 ILE A 257      -1.910 -11.472 -19.317  1.00 77.11           H
ATOM   3903  HN  ILE A 257       0.487  -8.128 -17.388  1.00 77.11           H
ATOM   3904  N   THR A 258       2.422  -9.157 -15.013  1.00 81.99           N
ATOM   3905  CA  THR A 258       3.546  -9.318 -14.106  1.00 81.99           C
ATOM   3906  C   THR A 258       3.385  -8.404 -12.889  1.00 81.99           C
ATOM   3907  O   THR A 258       3.551  -8.843 -11.752  1.00 81.99           O
ATOM   3908  HA  THR A 258       3.546 -10.344 -13.737  1.00 81.99           H
ATOM   3909  CB  THR A 258       4.831  -9.058 -14.895  1.00 81.99           C
ATOM   3910  HB  THR A 258       4.904  -8.010 -15.185  1.00 81.99           H
ATOM   3911  OG1 THR A 258       4.773  -9.991 -15.970  1.00 81.99           O
ATOM   3912  HG1 THR A 258       4.397  -9.551 -16.785  1.00 81.99           H
ATOM   3913  CG2 THR A 258       6.086  -9.461 -14.118  1.00 81.99           C
ATOM   3914 1HG2 THR A 258       6.044 -10.525 -13.887  1.00 81.99           H
ATOM   3915 2HG2 THR A 258       6.140  -8.889 -13.192  1.00 81.99           H
ATOM   3916 3HG2 THR A 258       6.969  -9.256 -14.724  1.00 81.99           H
ATOM   3917  HN  THR A 258       2.661  -8.837 -15.929  1.00 81.99           H
ATOM   3918  N   VAL A 259       3.063  -7.150 -13.170  1.00 81.03           N
ATOM   3919  CA  VAL A 259       2.917  -6.161 -12.115  1.00 81.03           C
ATOM   3920  C   VAL A 259       1.845  -6.629 -11.128  1.00 81.03           C
ATOM   3921  O   VAL A 259       2.035  -6.546  -9.915  1.00 81.03           O
ATOM   3922  HA  VAL A 259       3.871  -6.095 -11.592  1.00 81.03           H
ATOM   3923  CB  VAL A 259       2.613  -4.790 -12.722  1.00 81.03           C
ATOM   3924  HB  VAL A 259       1.781  -4.907 -13.416  1.00 81.03           H
ATOM   3925  CG1 VAL A 259       2.186  -3.794 -11.641  1.00 81.03           C
ATOM   3926 1HG1 VAL A 259       1.289  -4.162 -11.142  1.00 81.03           H
ATOM   3927 2HG1 VAL A 259       2.988  -3.684 -10.912  1.00 81.03           H
ATOM   3928 3HG1 VAL A 259       1.976  -2.828 -12.100  1.00 81.03           H
ATOM   3929  CG2 VAL A 259       3.813  -4.261 -13.511  1.00 81.03           C
ATOM   3930 1HG2 VAL A 259       4.671  -4.167 -12.846  1.00 81.03           H
ATOM   3931 2HG2 VAL A 259       4.051  -4.955 -14.317  1.00 81.03           H
ATOM   3932 3HG2 VAL A 259       3.569  -3.285 -13.931  1.00 81.03           H
ATOM   3933  HN  VAL A 259       2.903  -6.807 -14.095  1.00 81.03           H
ATOM   3934  N   LEU A 260       0.743  -7.110 -11.684  1.00 76.99           N
ATOM   3935  CA  LEU A 260      -0.390  -7.515 -10.871  1.00 76.99           C
ATOM   3936  C   LEU A 260       0.021  -8.690  -9.981  1.00 76.99           C
ATOM   3937  O   LEU A 260      -0.254  -8.692  -8.782  1.00 76.99           O
ATOM   3938  HA  LEU A 260      -0.651  -6.672 -10.231  1.00 76.99           H
ATOM   3939  CB  LEU A 260      -1.606  -7.808 -11.752  1.00 76.99           C
ATOM   3940 1HB  LEU A 260      -1.667  -7.036 -12.520  1.00 76.99           H
ATOM   3941 2HB  LEU A 260      -1.438  -8.754 -12.266  1.00 76.99           H
ATOM   3942  CG  LEU A 260      -2.954  -7.881 -11.033  1.00 76.99           C
ATOM   3943  HG  LEU A 260      -2.777  -8.205 -10.008  1.00 76.99           H
ATOM   3944  CD1 LEU A 260      -3.615  -6.503 -10.964  1.00 76.99           C
ATOM   3945 1HD1 LEU A 260      -2.966  -5.816 -10.421  1.00 76.99           H
ATOM   3946 2HD1 LEU A 260      -3.777  -6.127 -11.974  1.00 76.99           H
ATOM   3947 3HD1 LEU A 260      -4.571  -6.584 -10.448  1.00 76.99           H
ATOM   3948  CD2 LEU A 260      -3.867  -8.922 -11.685  1.00 76.99           C
ATOM   3949 1HD2 LEU A 260      -4.041  -8.652 -12.726  1.00 76.99           H
ATOM   3950 2HD2 LEU A 260      -3.392  -9.902 -11.638  1.00 76.99           H
ATOM   3951 3HD2 LEU A 260      -4.818  -8.954 -11.154  1.00 76.99           H
ATOM   3952  HN  LEU A 260       0.618  -7.223 -12.670  1.00 76.99           H
ATOM   3953  N   THR A 261       0.673  -9.662 -10.602  1.00 84.81           N
ATOM   3954  CA  THR A 261       1.050 -10.878  -9.902  1.00 84.81           C
ATOM   3955  C   THR A 261       1.983 -10.553  -8.734  1.00 84.81           C
ATOM   3956  O   THR A 261       1.803 -11.063  -7.629  1.00 84.81           O
ATOM   3957  HA  THR A 261       0.150 -11.322  -9.477  1.00 84.81           H
ATOM   3958  CB  THR A 261       1.663 -11.840 -10.921  1.00 84.81           C
ATOM   3959  HB  THR A 261       2.585 -11.433 -11.334  1.00 84.81           H
ATOM   3960  OG1 THR A 261       0.615 -12.066 -11.859  1.00 84.81           O
ATOM   3961  HG1 THR A 261       0.648 -11.375 -12.582  1.00 84.81           H
ATOM   3962  CG2 THR A 261       1.937 -13.224 -10.328  1.00 84.81           C
ATOM   3963 1HG2 THR A 261       1.002 -13.660  -9.975  1.00 84.81           H
ATOM   3964 2HG2 THR A 261       2.632 -13.130  -9.494  1.00 84.81           H
ATOM   3965 3HG2 THR A 261       2.372 -13.867 -11.093  1.00 84.81           H
ATOM   3966  HN  THR A 261       0.943  -9.628 -11.565  1.00 84.81           H
ATOM   3967  N   VAL A 262       2.962  -9.706  -9.018  1.00 87.80           N
ATOM   3968  CA  VAL A 262       3.954  -9.347  -8.020  1.00 87.80           C
ATOM   3969  C   VAL A 262       3.266  -8.625  -6.859  1.00 87.80           C
ATOM   3970  O   VAL A 262       3.584  -8.869  -5.696  1.00 87.80           O
ATOM   3971  HA  VAL A 262       4.395 -10.271  -7.646  1.00 87.80           H
ATOM   3972  CB  VAL A 262       5.068  -8.517  -8.663  1.00 87.80           C
ATOM   3973  HB  VAL A 262       4.603  -7.680  -9.184  1.00 87.80           H
ATOM   3974  CG1 VAL A 262       6.009  -7.946  -7.601  1.00 87.80           C
ATOM   3975 1HG1 VAL A 262       5.446  -7.307  -6.922  1.00 87.80           H
ATOM   3976 2HG1 VAL A 262       6.462  -8.763  -7.040  1.00 87.80           H
ATOM   3977 3HG1 VAL A 262       6.791  -7.361  -8.086  1.00 87.80           H
ATOM   3978  CG2 VAL A 262       5.840  -9.343  -9.694  1.00 87.80           C
ATOM   3979 1HG2 VAL A 262       6.287 -10.208  -9.205  1.00 87.80           H
ATOM   3980 2HG2 VAL A 262       5.158  -9.679 -10.475  1.00 87.80           H
ATOM   3981 3HG2 VAL A 262       6.625  -8.729 -10.136  1.00 87.80           H
ATOM   3982  HN  VAL A 262       3.082  -9.269  -9.910  1.00 87.80           H
ATOM   3983  N   PHE A 263       2.336  -7.751  -7.215  1.00 83.33           N
ATOM   3984  CA  PHE A 263       1.597  -6.996  -6.218  1.00 83.33           C
ATOM   3985  C   PHE A 263       0.840  -7.931  -5.273  1.00 83.33           C
ATOM   3986  O   PHE A 263       0.994  -7.848  -4.056  1.00 83.33           O
ATOM   3987  HA  PHE A 263       2.323  -6.417  -5.648  1.00 83.33           H
ATOM   3988  CB  PHE A 263       0.590  -6.126  -6.972  1.00 83.33           C
ATOM   3989 1HB  PHE A 263       1.129  -5.479  -7.663  1.00 83.33           H
ATOM   3990 2HB  PHE A 263      -0.053  -6.770  -7.573  1.00 83.33           H
ATOM   3991  CG  PHE A 263      -0.286  -5.260  -6.064  1.00 83.33           C
ATOM   3992  CD1 PHE A 263      -1.573  -5.623  -5.813  1.00 83.33           C
ATOM   3993  HD1 PHE A 263      -1.980  -6.531  -6.258  1.00 83.33           H
ATOM   3994  CD2 PHE A 263       0.221  -4.128  -5.508  1.00 83.33           C
ATOM   3995  HD2 PHE A 263       1.252  -3.837  -5.709  1.00 83.33           H
ATOM   3996  CE1 PHE A 263      -2.386  -4.820  -4.970  1.00 83.33           C
ATOM   3997  HE1 PHE A 263      -3.417  -5.111  -4.769  1.00 83.33           H
ATOM   3998  CE2 PHE A 263      -0.592  -3.324  -4.665  1.00 83.33           C
ATOM   3999  HE2 PHE A 263      -0.185  -2.416  -4.220  1.00 83.33           H
ATOM   4000  CZ  PHE A 263      -1.878  -3.687  -4.414  1.00 83.33           C
ATOM   4001  HZ  PHE A 263      -2.502  -3.071  -3.768  1.00 83.33           H
ATOM   4002  HN  PHE A 263       2.086  -7.556  -8.164  1.00 83.33           H
ATOM   4003  N   VAL A 264       0.037  -8.800  -5.870  1.00 87.11           N
ATOM   4004  CA  VAL A 264      -0.828  -9.675  -5.096  1.00 87.11           C
ATOM   4005  C   VAL A 264       0.027 -10.527  -4.156  1.00 87.11           C
ATOM   4006  O   VAL A 264      -0.307 -10.690  -2.983  1.00 87.11           O
ATOM   4007  HA  VAL A 264      -1.484  -9.043  -4.497  1.00 87.11           H
ATOM   4008  CB  VAL A 264      -1.701 -10.511  -6.033  1.00 87.11           C
ATOM   4009  HB  VAL A 264      -1.046 -11.004  -6.751  1.00 87.11           H
ATOM   4010  CG1 VAL A 264      -2.453 -11.596  -5.260  1.00 87.11           C
ATOM   4011 1HG1 VAL A 264      -1.737 -12.255  -4.769  1.00 87.11           H
ATOM   4012 2HG1 VAL A 264      -3.092 -11.130  -4.509  1.00 87.11           H
ATOM   4013 3HG1 VAL A 264      -3.066 -12.175  -5.950  1.00 87.11           H
ATOM   4014  CG2 VAL A 264      -2.671  -9.623  -6.816  1.00 87.11           C
ATOM   4015 1HG2 VAL A 264      -3.318  -9.089  -6.119  1.00 87.11           H
ATOM   4016 2HG2 VAL A 264      -2.107  -8.905  -7.411  1.00 87.11           H
ATOM   4017 3HG2 VAL A 264      -3.280 -10.243  -7.474  1.00 87.11           H
ATOM   4018  HN  VAL A 264      -0.029  -8.911  -6.862  1.00 87.11           H
ATOM   4019  N   LEU A 265       1.113 -11.050  -4.706  1.00 88.94           N
ATOM   4020  CA  LEU A 265       1.959 -11.970  -3.965  1.00 88.94           C
ATOM   4021  C   LEU A 265       2.587 -11.237  -2.778  1.00 88.94           C
ATOM   4022  O   LEU A 265       2.759 -11.816  -1.707  1.00 88.94           O
ATOM   4023  HA  LEU A 265       1.318 -12.764  -3.581  1.00 88.94           H
ATOM   4024  CB  LEU A 265       2.982 -12.625  -4.895  1.00 88.94           C
ATOM   4025 1HB  LEU A 265       3.466 -11.841  -5.479  1.00 88.94           H
ATOM   4026 2HB  LEU A 265       3.755 -13.089  -4.283  1.00 88.94           H
ATOM   4027  CG  LEU A 265       2.435 -13.677  -5.861  1.00 88.94           C
ATOM   4028  HG  LEU A 265       1.638 -13.220  -6.448  1.00 88.94           H
ATOM   4029  CD1 LEU A 265       3.515 -14.135  -6.843  1.00 88.94           C
ATOM   4030 1HD1 LEU A 265       3.867 -13.280  -7.421  1.00 88.94           H
ATOM   4031 2HD1 LEU A 265       4.349 -14.568  -6.290  1.00 88.94           H
ATOM   4032 3HD1 LEU A 265       3.099 -14.883  -7.518  1.00 88.94           H
ATOM   4033  CD2 LEU A 265       1.817 -14.852  -5.099  1.00 88.94           C
ATOM   4034 1HD2 LEU A 265       2.577 -15.316  -4.470  1.00 88.94           H
ATOM   4035 2HD2 LEU A 265       1.000 -14.491  -4.475  1.00 88.94           H
ATOM   4036 3HD2 LEU A 265       1.436 -15.585  -5.810  1.00 88.94           H
ATOM   4037  HN  LEU A 265       1.418 -10.853  -5.638  1.00 88.94           H
ATOM   4038  N   SER A 266       2.911  -9.973  -3.009  1.00 90.40           N
ATOM   4039  CA  SER A 266       3.611  -9.186  -2.008  1.00 90.40           C
ATOM   4040  C   SER A 266       2.624  -8.683  -0.953  1.00 90.40           C
ATOM   4041  O   SER A 266       2.968  -8.577   0.223  1.00 90.40           O
ATOM   4042  HA  SER A 266       4.336  -9.866  -1.561  1.00 90.40           H
ATOM   4043  CB  SER A 266       4.347  -8.008  -2.650  1.00 90.40           C
ATOM   4044 1HB  SER A 266       4.857  -7.434  -1.877  1.00 90.40           H
ATOM   4045 2HB  SER A 266       5.115  -8.385  -3.326  1.00 90.40           H
ATOM   4046  OG  SER A 266       3.462  -7.153  -3.368  1.00 90.40           O
ATOM   4047  HG  SER A 266       3.447  -7.410  -4.335  1.00 90.40           H
ATOM   4048  HN  SER A 266       2.704  -9.489  -3.859  1.00 90.40           H
ATOM   4049  N   GLN A 267       1.416  -8.388  -1.412  1.00 85.44           N
ATOM   4050  CA  GLN A 267       0.434  -7.733  -0.565  1.00 85.44           C
ATOM   4051  C   GLN A 267      -0.326  -8.769   0.265  1.00 85.44           C
ATOM   4052  O   GLN A 267      -0.779  -8.473   1.370  1.00 85.44           O
ATOM   4053  HA  GLN A 267       1.007  -7.080   0.093  1.00 85.44           H
ATOM   4054  CB  GLN A 267      -0.529  -6.884  -1.398  1.00 85.44           C
ATOM   4055 1HB  GLN A 267      -0.983  -7.499  -2.175  1.00 85.44           H
ATOM   4056 2HB  GLN A 267      -1.340  -6.521  -0.766  1.00 85.44           H
ATOM   4057  CG  GLN A 267       0.197  -5.699  -2.037  1.00 85.44           C
ATOM   4058 1HG  GLN A 267       1.045  -6.058  -2.619  1.00 85.44           H
ATOM   4059 2HG  GLN A 267      -0.472  -5.189  -2.730  1.00 85.44           H
ATOM   4060  CD  GLN A 267       0.683  -4.714  -0.971  1.00 85.44           C
ATOM   4061  OE1 GLN A 267       0.109  -4.582   0.097  1.00 85.44           O
ATOM   4062  NE2 GLN A 267       1.770  -4.033  -1.320  1.00 85.44           N
ATOM   4063 1HE2 GLN A 267       2.193  -4.189  -2.213  1.00 85.44           H
ATOM   4064 2HE2 GLN A 267       2.165  -3.364  -0.690  1.00 85.44           H
ATOM   4065  HN  GLN A 267       1.107  -8.587  -2.342  1.00 85.44           H
ATOM   4066  N   PHE A 268      -0.443  -9.962  -0.299  1.00 91.37           N
ATOM   4067  CA  PHE A 268      -1.323 -10.973   0.263  1.00 91.37           C
ATOM   4068  C   PHE A 268      -0.919 -11.316   1.698  1.00 91.37           C
ATOM   4069  O   PHE A 268      -1.739 -11.243   2.612  1.00 91.37           O
ATOM   4070  HA  PHE A 268      -2.332 -10.560   0.260  1.00 91.37           H
ATOM   4071  CB  PHE A 268      -1.181 -12.223  -0.607  1.00 91.37           C
ATOM   4072 1HB  PHE A 268      -1.416 -11.964  -1.639  1.00 91.37           H
ATOM   4073 2HB  PHE A 268      -0.141 -12.550  -0.589  1.00 91.37           H
ATOM   4074  CG  PHE A 268      -2.073 -13.388  -0.173  1.00 91.37           C
ATOM   4075  CD1 PHE A 268      -1.551 -14.408   0.559  1.00 91.37           C
ATOM   4076  HD1 PHE A 268      -0.497 -14.396   0.837  1.00 91.37           H
ATOM   4077  CD2 PHE A 268      -3.388 -13.403  -0.520  1.00 91.37           C
ATOM   4078  HD2 PHE A 268      -3.806 -12.585  -1.107  1.00 91.37           H
ATOM   4079  CE1 PHE A 268      -2.379 -15.489   0.962  1.00 91.37           C
ATOM   4080  HE1 PHE A 268      -1.961 -16.307   1.548  1.00 91.37           H
ATOM   4081  CE2 PHE A 268      -4.216 -14.484  -0.117  1.00 91.37           C
ATOM   4082  HE2 PHE A 268      -5.270 -14.496  -0.395  1.00 91.37           H
ATOM   4083  CZ  PHE A 268      -3.694 -15.504   0.615  1.00 91.37           C
ATOM   4084  HZ  PHE A 268      -4.330 -16.334   0.924  1.00 91.37           H
ATOM   4085  HN  PHE A 268       0.051 -10.242  -1.122  1.00 91.37           H
ATOM   4086  N   PRO A 269       0.347 -11.694   1.922  1.00 94.87           N
ATOM   4087  CA  PRO A 269       0.792 -12.088   3.261  1.00 94.87           C
ATOM   4088  C   PRO A 269       0.467 -11.037   4.309  1.00 94.87           C
ATOM   4089  O   PRO A 269      -0.004 -11.365   5.398  1.00 94.87           O
ATOM   4090  HA  PRO A 269       0.261 -12.985   3.583  1.00 94.87           H
ATOM   4091  CB  PRO A 269       2.301 -12.282   3.100  1.00 94.87           C
ATOM   4092 1HB  PRO A 269       2.849 -11.369   3.330  1.00 94.87           H
ATOM   4093 2HB  PRO A 269       2.679 -13.057   3.766  1.00 94.87           H
ATOM   4094  CG  PRO A 269       2.452 -12.675   1.635  1.00 94.87           C
ATOM   4095 1HG  PRO A 269       3.466 -12.508   1.274  1.00 94.87           H
ATOM   4096 2HG  PRO A 269       2.241 -13.733   1.476  1.00 94.87           H
ATOM   4097  CD  PRO A 269       1.441 -11.780   0.937  1.00 94.87           C
ATOM   4098 1HD  PRO A 269       1.857 -10.798   0.714  1.00 94.87           H
ATOM   4099 2HD  PRO A 269       1.110 -12.205  -0.010  1.00 94.87           H
ATOM   4100  N   TYR A 270       0.729  -9.788   3.951  1.00 92.30           N
ATOM   4101  CA  TYR A 270       0.521  -8.685   4.873  1.00 92.30           C
ATOM   4102  C   TYR A 270      -0.954  -8.563   5.259  1.00 92.30           C
ATOM   4103  O   TYR A 270      -1.282  -8.419   6.436  1.00 92.30           O
ATOM   4104  HA  TYR A 270       1.109  -8.882   5.770  1.00 92.30           H
ATOM   4105  CB  TYR A 270       0.946  -7.422   4.122  1.00 92.30           C
ATOM   4106 1HB  TYR A 270       2.021  -7.459   3.948  1.00 92.30           H
ATOM   4107 2HB  TYR A 270       0.465  -7.414   3.144  1.00 92.30           H
ATOM   4108  CG  TYR A 270       0.607  -6.120   4.852  1.00 92.30           C
ATOM   4109  CD1 TYR A 270      -0.312  -5.245   4.310  1.00 92.30           C
ATOM   4110  HD1 TYR A 270      -0.796  -5.480   3.362  1.00 92.30           H
ATOM   4111  CD2 TYR A 270       1.219  -5.823   6.052  1.00 92.30           C
ATOM   4112  HD2 TYR A 270       1.945  -6.514   6.480  1.00 92.30           H
ATOM   4113  CE1 TYR A 270      -0.632  -4.020   4.997  1.00 92.30           C
ATOM   4114  HE1 TYR A 270      -1.355  -3.320   4.580  1.00 92.30           H
ATOM   4115  CE2 TYR A 270       0.900  -4.598   6.739  1.00 92.30           C
ATOM   4116  HE2 TYR A 270       1.377  -4.350   7.687  1.00 92.30           H
ATOM   4117  CZ  TYR A 270      -0.010  -3.757   6.177  1.00 92.30           C
ATOM   4118  OH  TYR A 270      -0.311  -2.600   6.826  1.00 92.30           O
ATOM   4119  HH  TYR A 270       0.075  -2.615   7.748  1.00 92.30           H
ATOM   4120  HN  TYR A 270       1.076  -9.527   3.050  1.00 92.30           H
ATOM   4121  N   ASN A 271      -1.805  -8.626   4.245  1.00 89.96           N
ATOM   4122  CA  ASN A 271      -3.229  -8.422   4.450  1.00 89.96           C
ATOM   4123  C   ASN A 271      -3.796  -9.591   5.258  1.00 89.96           C
ATOM   4124  O   ASN A 271      -4.799  -9.441   5.954  1.00 89.96           O
ATOM   4125  HA  ASN A 271      -3.310  -7.472   4.978  1.00 89.96           H
ATOM   4126  CB  ASN A 271      -3.975  -8.365   3.115  1.00 89.96           C
ATOM   4127 1HB  ASN A 271      -3.602  -9.146   2.452  1.00 89.96           H
ATOM   4128 2HB  ASN A 271      -5.034  -8.564   3.278  1.00 89.96           H
ATOM   4129  CG  ASN A 271      -3.804  -6.998   2.450  1.00 89.96           C
ATOM   4130  OD1 ASN A 271      -4.349  -5.996   2.881  1.00 89.96           O
ATOM   4131  ND2 ASN A 271      -3.017  -7.013   1.377  1.00 89.96           N
ATOM   4132 1HD2 ASN A 271      -2.600  -7.871   1.075  1.00 89.96           H
ATOM   4133 2HD2 ASN A 271      -2.844  -6.168   0.872  1.00 89.96           H
ATOM   4134  HN  ASN A 271      -1.536  -8.811   3.300  1.00 89.96           H
ATOM   4135  N   CYS A 272      -3.129 -10.730   5.140  1.00 94.85           N
ATOM   4136  CA  CYS A 272      -3.493 -11.896   5.926  1.00 94.85           C
ATOM   4137  C   CYS A 272      -3.329 -11.549   7.407  1.00 94.85           C
ATOM   4138  O   CYS A 272      -4.228 -11.793   8.209  1.00 94.85           O
ATOM   4139  HA  CYS A 272      -4.535 -12.116   5.693  1.00 94.85           H
ATOM   4140  CB  CYS A 272      -2.669 -13.124   5.532  1.00 94.85           C
ATOM   4141 1HB  CYS A 272      -1.610 -12.868   5.507  1.00 94.85           H
ATOM   4142 2HB  CYS A 272      -2.790 -13.908   6.279  1.00 94.85           H
ATOM   4143  SG  CYS A 272      -3.202 -13.736   3.892  1.00 94.85           S
ATOM   4144  HG  CYS A 272      -2.615 -12.773   3.187  1.00 94.85           H
ATOM   4145  HN  CYS A 272      -2.353 -10.862   4.523  1.00 94.85           H
ATOM   4146  N   ILE A 273      -2.173 -10.985   7.724  1.00 93.84           N
ATOM   4147  CA  ILE A 273      -1.867 -10.628   9.099  1.00 93.84           C
ATOM   4148  C   ILE A 273      -2.780  -9.482   9.539  1.00 93.84           C
ATOM   4149  O   ILE A 273      -3.246  -9.456  10.677  1.00 93.84           O
ATOM   4150  HA  ILE A 273      -2.083 -11.498   9.718  1.00 93.84           H
ATOM   4151  CB  ILE A 273      -0.376 -10.321   9.254  1.00 93.84           C
ATOM   4152  HB  ILE A 273      -0.118  -9.520   8.560  1.00 93.84           H
ATOM   4153  CG1 ILE A 273       0.476 -11.535   8.879  1.00 93.84           C
ATOM   4154 1HG1 ILE A 273       0.300 -11.799   7.836  1.00 93.84           H
ATOM   4155 2HG1 ILE A 273       1.533 -11.285   8.971  1.00 93.84           H
ATOM   4156  CG2 ILE A 273      -0.064  -9.815  10.664  1.00 93.84           C
ATOM   4157 1HG2 ILE A 273      -0.630  -8.903  10.856  1.00 93.84           H
ATOM   4158 2HG2 ILE A 273      -0.341 -10.576  11.393  1.00 93.84           H
ATOM   4159 3HG2 ILE A 273       1.002  -9.604  10.746  1.00 93.84           H
ATOM   4160  CD1 ILE A 273       0.150 -12.731   9.776  1.00 93.84           C
ATOM   4161 1HD1 ILE A 273       0.350 -12.471  10.815  1.00 93.84           H
ATOM   4162 2HD1 ILE A 273      -0.902 -12.994   9.663  1.00 93.84           H
ATOM   4163 3HD1 ILE A 273       0.769 -13.581   9.488  1.00 93.84           H
ATOM   4164  HN  ILE A 273      -1.454 -10.772   7.062  1.00 93.84           H
ATOM   4165  N   LEU A 274      -3.008  -8.561   8.614  1.00 90.49           N
ATOM   4166  CA  LEU A 274      -3.841  -7.405   8.898  1.00 90.49           C
ATOM   4167  C   LEU A 274      -5.249  -7.875   9.269  1.00 90.49           C
ATOM   4168  O   LEU A 274      -5.898  -7.284  10.131  1.00 90.49           O
ATOM   4169  HA  LEU A 274      -3.409  -6.895   9.759  1.00 90.49           H
ATOM   4170  CB  LEU A 274      -3.811  -6.421   7.727  1.00 90.49           C
ATOM   4171 1HB  LEU A 274      -2.770  -6.222   7.472  1.00 90.49           H
ATOM   4172 2HB  LEU A 274      -4.263  -6.904   6.861  1.00 90.49           H
ATOM   4173  CG  LEU A 274      -4.515  -5.083   7.956  1.00 90.49           C
ATOM   4174  HG  LEU A 274      -5.525  -5.285   8.314  1.00 90.49           H
ATOM   4175  CD1 LEU A 274      -3.806  -4.268   9.040  1.00 90.49           C
ATOM   4176 1HD1 LEU A 274      -3.808  -4.829   9.975  1.00 90.49           H
ATOM   4177 2HD1 LEU A 274      -2.778  -4.074   8.734  1.00 90.49           H
ATOM   4178 3HD1 LEU A 274      -4.328  -3.322   9.183  1.00 90.49           H
ATOM   4179  CD2 LEU A 274      -4.649  -4.302   6.647  1.00 90.49           C
ATOM   4180 1HD2 LEU A 274      -3.657  -4.109   6.236  1.00 90.49           H
ATOM   4181 2HD2 LEU A 274      -5.230  -4.885   5.933  1.00 90.49           H
ATOM   4182 3HD2 LEU A 274      -5.153  -3.355   6.839  1.00 90.49           H
ATOM   4183  HN  LEU A 274      -2.635  -8.595   7.687  1.00 90.49           H
ATOM   4184  N   LEU A 275      -5.679  -8.935   8.601  1.00 92.92           N
ATOM   4185  CA  LEU A 275      -6.989  -9.507   8.867  1.00 92.92           C
ATOM   4186  C   LEU A 275      -7.033 -10.020  10.308  1.00 92.92           C
ATOM   4187  O   LEU A 275      -7.988  -9.754  11.036  1.00 92.92           O
ATOM   4188  HA  LEU A 275      -7.722  -8.706   8.763  1.00 92.92           H
ATOM   4189  CB  LEU A 275      -7.330 -10.572   7.824  1.00 92.92           C
ATOM   4190 1HB  LEU A 275      -7.304 -10.108   6.838  1.00 92.92           H
ATOM   4191 2HB  LEU A 275      -6.549 -11.332   7.839  1.00 92.92           H
ATOM   4192  CG  LEU A 275      -8.682 -11.268   7.994  1.00 92.92           C
ATOM   4193  HG  LEU A 275      -8.726 -11.689   8.998  1.00 92.92           H
ATOM   4194  CD1 LEU A 275      -9.833 -10.267   7.872  1.00 92.92           C
ATOM   4195 1HD1 LEU A 275      -9.734  -9.504   8.644  1.00 92.92           H
ATOM   4196 2HD1 LEU A 275      -9.803  -9.797   6.889  1.00 92.92           H
ATOM   4197 3HD1 LEU A 275     -10.782 -10.788   7.997  1.00 92.92           H
ATOM   4198  CD2 LEU A 275      -8.828 -12.431   7.010  1.00 92.92           C
ATOM   4199 1HD2 LEU A 275      -8.754 -12.055   5.990  1.00 92.92           H
ATOM   4200 2HD2 LEU A 275      -8.036 -13.158   7.188  1.00 92.92           H
ATOM   4201 3HD2 LEU A 275      -9.797 -12.908   7.152  1.00 92.92           H
ATOM   4202  HN  LEU A 275      -5.152  -9.401   7.891  1.00 92.92           H
ATOM   4203  N   VAL A 276      -5.988 -10.746  10.676  1.00 94.73           N
ATOM   4204  CA  VAL A 276      -5.902 -11.310  12.013  1.00 94.73           C
ATOM   4205  C   VAL A 276      -5.983 -10.182  13.043  1.00 94.73           C
ATOM   4206  O   VAL A 276      -6.714 -10.286  14.026  1.00 94.73           O
ATOM   4207  HA  VAL A 276      -6.758 -11.970  12.147  1.00 94.73           H
ATOM   4208  CB  VAL A 276      -4.630 -12.150  12.145  1.00 94.73           C
ATOM   4209  HB  VAL A 276      -3.783 -11.522  11.871  1.00 94.73           H
ATOM   4210  CG1 VAL A 276      -4.425 -12.610  13.590  1.00 94.73           C
ATOM   4211 1HG1 VAL A 276      -4.338 -11.739  14.240  1.00 94.73           H
ATOM   4212 2HG1 VAL A 276      -5.277 -13.214  13.903  1.00 94.73           H
ATOM   4213 3HG1 VAL A 276      -3.515 -13.205  13.656  1.00 94.73           H
ATOM   4214  CG2 VAL A 276      -4.660 -13.344  11.188  1.00 94.73           C
ATOM   4215 1HG2 VAL A 276      -5.520 -13.973  11.418  1.00 94.73           H
ATOM   4216 2HG2 VAL A 276      -4.736 -12.985  10.162  1.00 94.73           H
ATOM   4217 3HG2 VAL A 276      -3.744 -13.924  11.303  1.00 94.73           H
ATOM   4218  HN  VAL A 276      -5.211 -10.951  10.080  1.00 94.73           H
ATOM   4219  N   GLN A 277      -5.221  -9.129  12.782  1.00 90.83           N
ATOM   4220  CA  GLN A 277      -5.179  -7.993  13.688  1.00 90.83           C
ATOM   4221  C   GLN A 277      -6.561  -7.347  13.793  1.00 90.83           C
ATOM   4222  O   GLN A 277      -6.950  -6.874  14.860  1.00 90.83           O
ATOM   4223  HA  GLN A 277      -4.888  -8.404  14.654  1.00 90.83           H
ATOM   4224  CB  GLN A 277      -4.129  -6.974  13.240  1.00 90.83           C
ATOM   4225 1HB  GLN A 277      -4.234  -6.785  12.171  1.00 90.83           H
ATOM   4226 2HB  GLN A 277      -4.298  -6.026  13.750  1.00 90.83           H
ATOM   4227  CG  GLN A 277      -2.715  -7.476  13.538  1.00 90.83           C
ATOM   4228 1HG  GLN A 277      -2.646  -7.780  14.583  1.00 90.83           H
ATOM   4229 2HG  GLN A 277      -2.504  -8.359  12.935  1.00 90.83           H
ATOM   4230  CD  GLN A 277      -1.676  -6.391  13.248  1.00 90.83           C
ATOM   4231  OE1 GLN A 277      -1.896  -5.476  12.473  1.00 90.83           O
ATOM   4232  NE2 GLN A 277      -0.534  -6.545  13.912  1.00 90.83           N
ATOM   4233 1HE2 GLN A 277      -0.417  -7.320  14.534  1.00 90.83           H
ATOM   4234 2HE2 GLN A 277       0.209  -5.887  13.789  1.00 90.83           H
ATOM   4235  HN  GLN A 277      -4.642  -9.045  11.972  1.00 90.83           H
ATOM   4236  N   THR A 278      -7.266  -7.346  12.671  1.00 92.01           N
ATOM   4237  CA  THR A 278      -8.579  -6.726  12.612  1.00 92.01           C
ATOM   4238  C   THR A 278      -9.573  -7.496  13.484  1.00 92.01           C
ATOM   4239  O   THR A 278     -10.353  -6.896  14.220  1.00 92.01           O
ATOM   4240  HA  THR A 278      -8.503  -5.721  13.026  1.00 92.01           H
ATOM   4241  CB  THR A 278      -8.997  -6.643  11.143  1.00 92.01           C
ATOM   4242  HB  THR A 278      -9.135  -7.638  10.720  1.00 92.01           H
ATOM   4243  OG1 THR A 278      -7.977  -5.854  10.536  1.00 92.01           O
ATOM   4244  HG1 THR A 278      -7.294  -6.446  10.109  1.00 92.01           H
ATOM   4245  CG2 THR A 278     -10.272  -5.821  10.942  1.00 92.01           C
ATOM   4246 1HG2 THR A 278     -10.111  -4.806  11.303  1.00 92.01           H
ATOM   4247 2HG2 THR A 278     -11.090  -6.279  11.498  1.00 92.01           H
ATOM   4248 3HG2 THR A 278     -10.524  -5.794   9.882  1.00 92.01           H
ATOM   4249  HN  THR A 278      -6.955  -7.759  11.815  1.00 92.01           H
ATOM   4250  N   ILE A 279      -9.511  -8.815  13.371  1.00 92.37           N
ATOM   4251  CA  ILE A 279     -10.393  -9.674  14.142  1.00 92.37           C
ATOM   4252  C   ILE A 279     -10.057  -9.540  15.629  1.00 92.37           C
ATOM   4253  O   ILE A 279     -10.953  -9.433  16.465  1.00 92.37           O
ATOM   4254  HA  ILE A 279     -11.412  -9.321  13.986  1.00 92.37           H
ATOM   4255  CB  ILE A 279     -10.328 -11.112  13.624  1.00 92.37           C
ATOM   4256  HB  ILE A 279      -9.285 -11.427  13.620  1.00 92.37           H
ATOM   4257  CG1 ILE A 279     -10.833 -11.199  12.182  1.00 92.37           C
ATOM   4258 1HG1 ILE A 279     -11.916 -11.081  12.165  1.00 92.37           H
ATOM   4259 2HG1 ILE A 279     -10.413 -10.381  11.597  1.00 92.37           H
ATOM   4260  CG2 ILE A 279     -11.083 -12.065  14.554  1.00 92.37           C
ATOM   4261 1HG2 ILE A 279     -10.638 -12.031  15.548  1.00 92.37           H
ATOM   4262 2HG2 ILE A 279     -12.129 -11.761  14.614  1.00 92.37           H
ATOM   4263 3HG2 ILE A 279     -11.021 -13.080  14.162  1.00 92.37           H
ATOM   4264  CD1 ILE A 279     -10.450 -12.537  11.547  1.00 92.37           C
ATOM   4265 1HD1 ILE A 279      -9.365 -12.641  11.545  1.00 92.37           H
ATOM   4266 2HD1 ILE A 279     -10.892 -13.352  12.122  1.00 92.37           H
ATOM   4267 3HD1 ILE A 279     -10.821 -12.573  10.523  1.00 92.37           H
ATOM   4268  HN  ILE A 279      -8.874  -9.296  12.768  1.00 92.37           H
ATOM   4269  N   ASP A 280      -8.763  -9.550  15.913  1.00 91.42           N
ATOM   4270  CA  ASP A 280      -8.299  -9.488  17.289  1.00 91.42           C
ATOM   4271  C   ASP A 280      -8.705  -8.145  17.899  1.00 91.42           C
ATOM   4272  O   ASP A 280      -9.016  -8.068  19.087  1.00 91.42           O
ATOM   4273  HA  ASP A 280      -8.771 -10.333  17.789  1.00 91.42           H
ATOM   4274  CB  ASP A 280      -6.774  -9.599  17.361  1.00 91.42           C
ATOM   4275 1HB  ASP A 280      -6.447 -10.505  16.851  1.00 91.42           H
ATOM   4276 2HB  ASP A 280      -6.320  -8.757  16.839  1.00 91.42           H
ATOM   4277  CG  ASP A 280      -6.295  -9.624  18.814  1.00 91.42           C
ATOM   4278  OD1 ASP A 280      -6.861 -10.429  19.585  1.00 91.42           O
ATOM   4279  OD2 ASP A 280      -5.373  -8.838  19.121  1.00 91.42           O
ATOM   4280  HN  ASP A 280      -8.039  -9.600  15.225  1.00 91.42           H
ATOM   4281  N   ALA A 281      -8.688  -7.120  17.060  1.00 90.77           N
ATOM   4282  CA  ALA A 281      -9.051  -5.785  17.502  1.00 90.77           C
ATOM   4283  C   ALA A 281     -10.492  -5.796  18.017  1.00 90.77           C
ATOM   4284  O   ALA A 281     -10.846  -5.014  18.897  1.00 90.77           O
ATOM   4285  HA  ALA A 281      -8.384  -5.513  18.320  1.00 90.77           H
ATOM   4286  CB  ALA A 281      -8.851  -4.794  16.353  1.00 90.77           C
ATOM   4287 1HB  ALA A 281      -7.806  -4.803  16.043  1.00 90.77           H
ATOM   4288 2HB  ALA A 281      -9.481  -5.082  15.511  1.00 90.77           H
ATOM   4289 3HB  ALA A 281      -9.123  -3.792  16.685  1.00 90.77           H
ATOM   4290  HN  ALA A 281      -8.434  -7.192  16.095  1.00 90.77           H
ATOM   4291  N   TYR A 282     -11.283  -6.693  17.446  1.00 80.50           N
ATOM   4292  CA  TYR A 282     -12.686  -6.793  17.812  1.00 80.50           C
ATOM   4293  C   TYR A 282     -12.894  -7.850  18.899  1.00 80.50           C
ATOM   4294  O   TYR A 282     -13.573  -7.598  19.893  1.00 80.50           O
ATOM   4295  HA  TYR A 282     -13.004  -5.823  18.194  1.00 80.50           H
ATOM   4296  CB  TYR A 282     -13.422  -7.230  16.544  1.00 80.50           C
ATOM   4297 1HB  TYR A 282     -13.188  -6.531  15.742  1.00 80.50           H
ATOM   4298 2HB  TYR A 282     -13.047  -8.206  16.236  1.00 80.50           H
ATOM   4299  CG  TYR A 282     -14.942  -7.311  16.704  1.00 80.50           C
ATOM   4300  CD1 TYR A 282     -15.556  -8.539  16.844  1.00 80.50           C
ATOM   4301  HD1 TYR A 282     -14.959  -9.450  16.841  1.00 80.50           H
ATOM   4302  CD2 TYR A 282     -15.698  -6.156  16.707  1.00 80.50           C
ATOM   4303  HD2 TYR A 282     -15.212  -5.187  16.597  1.00 80.50           H
ATOM   4304  CE1 TYR A 282     -16.986  -8.615  16.994  1.00 80.50           C
ATOM   4305  HE1 TYR A 282     -17.485  -9.578  17.106  1.00 80.50           H
ATOM   4306  CE2 TYR A 282     -17.128  -6.233  16.858  1.00 80.50           C
ATOM   4307  HE2 TYR A 282     -17.737  -5.328  16.862  1.00 80.50           H
ATOM   4308  CZ  TYR A 282     -17.702  -7.458  16.994  1.00 80.50           C
ATOM   4309  OH  TYR A 282     -19.052  -7.530  17.136  1.00 80.50           O
ATOM   4310  HH  TYR A 282     -19.447  -6.612  17.116  1.00 80.50           H
ATOM   4311  HN  TYR A 282     -10.981  -7.341  16.747  1.00 80.50           H
ATOM   4312  N   ALA A 283     -12.299  -9.012  18.671  1.00 88.64           N
ATOM   4313  CA  ALA A 283     -12.617 -10.185  19.468  1.00 88.64           C
ATOM   4314  C   ALA A 283     -11.659 -10.263  20.658  1.00 88.64           C
ATOM   4315  O   ALA A 283     -11.959 -10.910  21.660  1.00 88.64           O
ATOM   4316  HA  ALA A 283     -13.635 -10.067  19.839  1.00 88.64           H
ATOM   4317  CB  ALA A 283     -12.555 -11.433  18.586  1.00 88.64           C
ATOM   4318 1HB  ALA A 283     -13.275 -11.340  17.773  1.00 88.64           H
ATOM   4319 2HB  ALA A 283     -11.552 -11.537  18.173  1.00 88.64           H
ATOM   4320 3HB  ALA A 283     -12.794 -12.313  19.184  1.00 88.64           H
ATOM   4321  HN  ALA A 283     -11.611  -9.158  17.960  1.00 88.64           H
ATOM   4322  N   MET A 284     -10.524  -9.595  20.509  1.00 82.08           N
ATOM   4323  CA  MET A 284      -9.515  -9.590  21.554  1.00 82.08           C
ATOM   4324  C   MET A 284      -9.236 -11.010  22.053  1.00 82.08           C
ATOM   4325  O   MET A 284      -9.164 -11.245  23.258  1.00 82.08           O
ATOM   4326  HA  MET A 284      -8.618  -9.177  21.094  1.00 82.08           H
ATOM   4327  CB  MET A 284      -9.993  -8.723  22.721  1.00 82.08           C
ATOM   4328 1HB  MET A 284     -10.885  -9.164  23.165  1.00 82.08           H
ATOM   4329 2HB  MET A 284      -9.228  -8.700  23.497  1.00 82.08           H
ATOM   4330  CG  MET A 284     -10.299  -7.298  22.255  1.00 82.08           C
ATOM   4331 1HG  MET A 284      -9.405  -6.848  21.823  1.00 82.08           H
ATOM   4332 2HG  MET A 284     -11.057  -7.318  21.472  1.00 82.08           H
ATOM   4333  SD  MET A 284     -10.870  -6.316  23.632  1.00 82.08           S
ATOM   4334  CE  MET A 284     -11.241  -4.787  22.789  1.00 82.08           C
ATOM   4335 1HE  MET A 284     -10.336  -4.404  22.316  1.00 82.08           H
ATOM   4336 2HE  MET A 284     -12.000  -4.967  22.028  1.00 82.08           H
ATOM   4337 3HE  MET A 284     -11.613  -4.057  23.507  1.00 82.08           H
ATOM   4338  HN  MET A 284     -10.291  -9.065  19.693  1.00 82.08           H
ATOM   4339  N   PHE A 285      -9.086 -11.919  21.101  1.00 84.27           N
ATOM   4340  CA  PHE A 285      -8.992 -13.332  21.424  1.00 84.27           C
ATOM   4341  C   PHE A 285      -7.550 -13.723  21.758  1.00 84.27           C
ATOM   4342  O   PHE A 285      -7.305 -14.799  22.301  1.00 84.27           O
ATOM   4343  HA  PHE A 285      -9.625 -13.508  22.294  1.00 84.27           H
ATOM   4344  CB  PHE A 285      -9.443 -14.106  20.184  1.00 84.27           C
ATOM   4345 1HB  PHE A 285      -9.554 -15.158  20.445  1.00 84.27           H
ATOM   4346 2HB  PHE A 285     -10.427 -13.747  19.883  1.00 84.27           H
ATOM   4347  CG  PHE A 285      -8.488 -13.988  18.995  1.00 84.27           C
ATOM   4348  CD1 PHE A 285      -8.649 -12.985  18.090  1.00 84.27           C
ATOM   4349  HD1 PHE A 285      -9.459 -12.266  18.212  1.00 84.27           H
ATOM   4350  CD2 PHE A 285      -7.477 -14.885  18.842  1.00 84.27           C
ATOM   4351  HD2 PHE A 285      -7.348 -15.689  19.568  1.00 84.27           H
ATOM   4352  CE1 PHE A 285      -7.762 -12.876  16.986  1.00 84.27           C
ATOM   4353  HE1 PHE A 285      -7.892 -12.073  16.261  1.00 84.27           H
ATOM   4354  CE2 PHE A 285      -6.590 -14.775  17.739  1.00 84.27           C
ATOM   4355  HE2 PHE A 285      -5.780 -15.495  17.617  1.00 84.27           H
ATOM   4356  CZ  PHE A 285      -6.752 -13.773  16.834  1.00 84.27           C
ATOM   4357  HZ  PHE A 285      -6.071 -13.689  15.987  1.00 84.27           H
ATOM   4358  HN  PHE A 285      -9.030 -11.703  20.126  1.00 84.27           H
ATOM   4359  N   ILE A 286      -6.635 -12.828  21.418  1.00 85.46           N
ATOM   4360  CA  ILE A 286      -5.226 -13.060  21.685  1.00 85.46           C
ATOM   4361  C   ILE A 286      -4.894 -12.582  23.101  1.00 85.46           C
ATOM   4362  O   ILE A 286      -4.786 -11.381  23.345  1.00 85.46           O
ATOM   4363  HA  ILE A 286      -5.057 -14.136  21.636  1.00 85.46           H
ATOM   4364  CB  ILE A 286      -4.361 -12.415  20.600  1.00 85.46           C
ATOM   4365  HB  ILE A 286      -4.561 -11.344  20.596  1.00 85.46           H
ATOM   4366  CG1 ILE A 286      -4.730 -12.950  19.215  1.00 85.46           C
ATOM   4367 1HG1 ILE A 286      -4.485 -14.010  19.153  1.00 85.46           H
ATOM   4368 2HG1 ILE A 286      -5.806 -12.863  19.063  1.00 85.46           H
ATOM   4369  CG2 ILE A 286      -2.872 -12.596  20.906  1.00 85.46           C
ATOM   4370 1HG2 ILE A 286      -2.639 -12.128  21.863  1.00 85.46           H
ATOM   4371 2HG2 ILE A 286      -2.638 -13.659  20.955  1.00 85.46           H
ATOM   4372 3HG2 ILE A 286      -2.281 -12.128  20.119  1.00 85.46           H
ATOM   4373  CD1 ILE A 286      -3.990 -12.185  18.117  1.00 85.46           C
ATOM   4374 1HD1 ILE A 286      -4.256 -11.129  18.166  1.00 85.46           H
ATOM   4375 2HD1 ILE A 286      -2.915 -12.295  18.259  1.00 85.46           H
ATOM   4376 3HD1 ILE A 286      -4.271 -12.585  17.142  1.00 85.46           H
ATOM   4377  HN  ILE A 286      -6.842 -11.959  20.968  1.00 85.46           H
ATOM   4378  N   SER A 287      -4.742 -13.547  23.996  1.00 84.11           N
ATOM   4379  CA  SER A 287      -4.426 -13.239  25.381  1.00 84.11           C
ATOM   4380  C   SER A 287      -2.992 -13.668  25.699  1.00 84.11           C
ATOM   4381  O   SER A 287      -2.431 -13.265  26.717  1.00 84.11           O
ATOM   4382  HA  SER A 287      -4.530 -12.158  25.467  1.00 84.11           H
ATOM   4383  CB  SER A 287      -5.408 -13.923  26.334  1.00 84.11           C
ATOM   4384 1HB  SER A 287      -5.132 -13.695  27.364  1.00 84.11           H
ATOM   4385 2HB  SER A 287      -6.408 -13.519  26.176  1.00 84.11           H
ATOM   4386  OG  SER A 287      -5.433 -15.336  26.152  1.00 84.11           O
ATOM   4387  HG  SER A 287      -6.111 -15.748  26.761  1.00 84.11           H
ATOM   4388  HN  SER A 287      -4.830 -14.521  23.789  1.00 84.11           H
ATOM   4389  N   ASN A 288      -2.440 -14.479  24.808  1.00 85.58           N
ATOM   4390  CA  ASN A 288      -1.116 -15.037  25.024  1.00 85.58           C
ATOM   4391  C   ASN A 288      -0.064 -14.073  24.472  1.00 85.58           C
ATOM   4392  O   ASN A 288      -0.103 -13.715  23.296  1.00 85.58           O
ATOM   4393  HA  ASN A 288      -1.034 -15.170  26.103  1.00 85.58           H
ATOM   4394  CB  ASN A 288      -0.958 -16.376  24.300  1.00 85.58           C
ATOM   4395 1HB  ASN A 288      -1.796 -17.028  24.545  1.00 85.58           H
ATOM   4396 2HB  ASN A 288      -0.983 -16.215  23.222  1.00 85.58           H
ATOM   4397  CG  ASN A 288       0.356 -17.057  24.689  1.00 85.58           C
ATOM   4398  OD1 ASN A 288       1.391 -16.429  24.838  1.00 85.58           O
ATOM   4399  ND2 ASN A 288       0.257 -18.375  24.844  1.00 85.58           N
ATOM   4400 1HD2 ASN A 288      -0.623 -18.829  24.706  1.00 85.58           H
ATOM   4401 2HD2 ASN A 288       1.062 -18.910  25.098  1.00 85.58           H
ATOM   4402  HN  ASN A 288      -2.881 -14.755  23.954  1.00 85.58           H
ATOM   4403  N   CYS A 289       0.850 -13.681  25.346  1.00 90.92           N
ATOM   4404  CA  CYS A 289       1.849 -12.688  24.990  1.00 90.92           C
ATOM   4405  C   CYS A 289       2.726 -13.267  23.877  1.00 90.92           C
ATOM   4406  O   CYS A 289       3.101 -12.557  22.945  1.00 90.92           O
ATOM   4407  HA  CYS A 289       1.307 -11.810  24.638  1.00 90.92           H
ATOM   4408  CB  CYS A 289       2.677 -12.257  26.202  1.00 90.92           C
ATOM   4409 1HB  CYS A 289       2.022 -11.857  26.976  1.00 90.92           H
ATOM   4410 2HB  CYS A 289       3.185 -13.121  26.631  1.00 90.92           H
ATOM   4411  SG  CYS A 289       3.904 -10.994  25.706  1.00 90.92           S
ATOM   4412  HN  CYS A 289       0.915 -14.028  26.282  1.00 90.92           H
ATOM   4413  N   ALA A 290       3.026 -14.550  24.011  1.00 92.99           N
ATOM   4414  CA  ALA A 290       3.921 -15.211  23.076  1.00 92.99           C
ATOM   4415  C   ALA A 290       3.320 -15.148  21.671  1.00 92.99           C
ATOM   4416  O   ALA A 290       4.026 -14.867  20.703  1.00 92.99           O
ATOM   4417  HA  ALA A 290       4.867 -14.670  23.083  1.00 92.99           H
ATOM   4418  CB  ALA A 290       4.172 -16.648  23.539  1.00 92.99           C
ATOM   4419 1HB  ALA A 290       4.626 -16.636  24.530  1.00 92.99           H
ATOM   4420 2HB  ALA A 290       3.226 -17.187  23.579  1.00 92.99           H
ATOM   4421 3HB  ALA A 290       4.844 -17.143  22.837  1.00 92.99           H
ATOM   4422  HN  ALA A 290       2.670 -15.135  24.740  1.00 92.99           H
ATOM   4423  N   VAL A 291       2.024 -15.413  21.603  1.00 93.17           N
ATOM   4424  CA  VAL A 291       1.323 -15.400  20.330  1.00 93.17           C
ATOM   4425  C   VAL A 291       1.313 -13.975  19.773  1.00 93.17           C
ATOM   4426  O   VAL A 291       1.541 -13.769  18.582  1.00 93.17           O
ATOM   4427  HA  VAL A 291       1.876 -16.041  19.644  1.00 93.17           H
ATOM   4428  CB  VAL A 291      -0.080 -15.985  20.500  1.00 93.17           C
ATOM   4429  HB  VAL A 291      -0.606 -15.386  21.243  1.00 93.17           H
ATOM   4430  CG1 VAL A 291      -0.869 -15.907  19.191  1.00 93.17           C
ATOM   4431 1HG1 VAL A 291      -0.960 -14.865  18.883  1.00 93.17           H
ATOM   4432 2HG1 VAL A 291      -0.346 -16.470  18.418  1.00 93.17           H
ATOM   4433 3HG1 VAL A 291      -1.862 -16.330  19.340  1.00 93.17           H
ATOM   4434  CG2 VAL A 291      -0.016 -17.424  21.016  1.00 93.17           C
ATOM   4435 1HG2 VAL A 291       0.536 -18.040  20.306  1.00 93.17           H
ATOM   4436 2HG2 VAL A 291       0.489 -17.441  21.982  1.00 93.17           H
ATOM   4437 3HG2 VAL A 291      -1.027 -17.816  21.127  1.00 93.17           H
ATOM   4438  HN  VAL A 291       1.456 -15.634  22.396  1.00 93.17           H
ATOM   4439  N   SER A 292       1.047 -13.028  20.661  1.00 93.42           N
ATOM   4440  CA  SER A 292       0.965 -11.633  20.266  1.00 93.42           C
ATOM   4441  C   SER A 292       2.310 -11.169  19.701  1.00 93.42           C
ATOM   4442  O   SER A 292       2.355 -10.459  18.698  1.00 93.42           O
ATOM   4443  HA  SER A 292       0.194 -11.595  19.496  1.00 93.42           H
ATOM   4444  CB  SER A 292       0.552 -10.749  21.444  1.00 93.42           C
ATOM   4445 1HB  SER A 292      -0.359 -11.146  21.893  1.00 93.42           H
ATOM   4446 2HB  SER A 292       1.326 -10.782  22.211  1.00 93.42           H
ATOM   4447  OG  SER A 292       0.335  -9.398  21.048  1.00 93.42           O
ATOM   4448  HG  SER A 292      -0.500  -9.332  20.501  1.00 93.42           H
ATOM   4449  HN  SER A 292       0.889 -13.202  21.633  1.00 93.42           H
ATOM   4450  N   THR A 293       3.373 -11.590  20.371  1.00 89.94           N
ATOM   4451  CA  THR A 293       4.713 -11.191  19.975  1.00 89.94           C
ATOM   4452  C   THR A 293       5.026 -11.697  18.566  1.00 89.94           C
ATOM   4453  O   THR A 293       5.532 -10.949  17.731  1.00 89.94           O
ATOM   4454  HA  THR A 293       4.751 -10.102  19.939  1.00 89.94           H
ATOM   4455  CB  THR A 293       5.691 -11.701  21.035  1.00 89.94           C
ATOM   4456  HB  THR A 293       5.669 -12.790  21.093  1.00 89.94           H
ATOM   4457  OG1 THR A 293       5.305 -11.014  22.223  1.00 89.94           O
ATOM   4458  HG1 THR A 293       4.654 -11.568  22.742  1.00 89.94           H
ATOM   4459  CG2 THR A 293       7.125 -11.233  20.783  1.00 89.94           C
ATOM   4460 1HG2 THR A 293       7.159 -10.143  20.792  1.00 89.94           H
ATOM   4461 2HG2 THR A 293       7.462 -11.598  19.812  1.00 89.94           H
ATOM   4462 3HG2 THR A 293       7.778 -11.623  21.564  1.00 89.94           H
ATOM   4463  HN  THR A 293       3.330 -12.192  21.168  1.00 89.94           H
ATOM   4464  N   ASN A 294       4.713 -12.966  18.344  1.00 92.14           N
ATOM   4465  CA  ASN A 294       5.011 -13.599  17.070  1.00 92.14           C
ATOM   4466  C   ASN A 294       4.208 -12.913  15.964  1.00 92.14           C
ATOM   4467  O   ASN A 294       4.710 -12.715  14.858  1.00 92.14           O
ATOM   4468  HA  ASN A 294       6.087 -13.482  16.938  1.00 92.14           H
ATOM   4469  CB  ASN A 294       4.625 -15.079  17.087  1.00 92.14           C
ATOM   4470 1HB  ASN A 294       3.625 -15.193  17.506  1.00 92.14           H
ATOM   4471 2HB  ASN A 294       4.588 -15.460  16.067  1.00 92.14           H
ATOM   4472  CG  ASN A 294       5.624 -15.897  17.908  1.00 92.14           C
ATOM   4473  OD1 ASN A 294       6.749 -15.491  18.149  1.00 92.14           O
ATOM   4474  ND2 ASN A 294       5.152 -17.070  18.322  1.00 92.14           N
ATOM   4475 1HD2 ASN A 294       4.219 -17.343  18.089  1.00 92.14           H
ATOM   4476 2HD2 ASN A 294       5.730 -17.678  18.866  1.00 92.14           H
ATOM   4477  HN  ASN A 294       4.264 -13.556  19.014  1.00 92.14           H
ATOM   4478  N   ILE A 295       2.973 -12.568  16.300  1.00 92.01           N
ATOM   4479  CA  ILE A 295       2.085 -11.936  15.339  1.00 92.01           C
ATOM   4480  C   ILE A 295       2.663 -10.579  14.932  1.00 92.01           C
ATOM   4481  O   ILE A 295       2.653 -10.224  13.755  1.00 92.01           O
ATOM   4482  HA  ILE A 295       2.050 -12.575  14.457  1.00 92.01           H
ATOM   4483  CB  ILE A 295       0.662 -11.856  15.897  1.00 92.01           C
ATOM   4484  HB  ILE A 295       0.720 -11.521  16.932  1.00 92.01           H
ATOM   4485  CG1 ILE A 295      -0.003 -13.234  15.903  1.00 92.01           C
ATOM   4486 1HG1 ILE A 295      -0.173 -13.563  14.878  1.00 92.01           H
ATOM   4487 2HG1 ILE A 295       0.665 -13.961  16.365  1.00 92.01           H
ATOM   4488  CG2 ILE A 295      -0.168 -10.822  15.133  1.00 92.01           C
ATOM   4489 1HG2 ILE A 295       0.299  -9.841  15.225  1.00 92.01           H
ATOM   4490 2HG2 ILE A 295      -0.220 -11.103  14.082  1.00 92.01           H
ATOM   4491 3HG2 ILE A 295      -1.175 -10.785  15.550  1.00 92.01           H
ATOM   4492  CD1 ILE A 295      -1.331 -13.198  16.661  1.00 92.01           C
ATOM   4493 1HD1 ILE A 295      -1.153 -12.891  17.692  1.00 92.01           H
ATOM   4494 2HD1 ILE A 295      -2.004 -12.487  16.182  1.00 92.01           H
ATOM   4495 3HD1 ILE A 295      -1.782 -14.190  16.650  1.00 92.01           H
ATOM   4496  HN  ILE A 295       2.579 -12.714  17.207  1.00 92.01           H
ATOM   4497  N   ASP A 296       3.154  -9.858  15.929  1.00 93.35           N
ATOM   4498  CA  ASP A 296       3.696  -8.530  15.696  1.00 93.35           C
ATOM   4499  C   ASP A 296       4.916  -8.635  14.780  1.00 93.35           C
ATOM   4500  O   ASP A 296       5.082  -7.828  13.866  1.00 93.35           O
ATOM   4501  HA  ASP A 296       2.882  -7.964  15.243  1.00 93.35           H
ATOM   4502  CB  ASP A 296       4.143  -7.880  17.007  1.00 93.35           C
ATOM   4503 1HB  ASP A 296       4.635  -8.622  17.636  1.00 93.35           H
ATOM   4504 2HB  ASP A 296       4.877  -7.102  16.799  1.00 93.35           H
ATOM   4505  CG  ASP A 296       2.952  -7.278  17.756  1.00 93.35           C
ATOM   4506  OD1 ASP A 296       1.811  -7.606  17.364  1.00 93.35           O
ATOM   4507  OD2 ASP A 296       3.209  -6.504  18.703  1.00 93.35           O
ATOM   4508  HN  ASP A 296       3.186 -10.167  16.880  1.00 93.35           H
ATOM   4509  N   ILE A 297       5.740  -9.635  15.056  1.00 93.39           N
ATOM   4510  CA  ILE A 297       6.925  -9.873  14.250  1.00 93.39           C
ATOM   4511  C   ILE A 297       6.504 -10.211  12.819  1.00 93.39           C
ATOM   4512  O   ILE A 297       7.076  -9.693  11.861  1.00 93.39           O
ATOM   4513  HA  ILE A 297       7.499  -8.947  14.232  1.00 93.39           H
ATOM   4514  CB  ILE A 297       7.809 -10.940  14.899  1.00 93.39           C
ATOM   4515  HB  ILE A 297       7.180 -11.789  15.166  1.00 93.39           H
ATOM   4516  CG1 ILE A 297       8.437 -10.419  16.194  1.00 93.39           C
ATOM   4517 1HG1 ILE A 297       9.155  -9.632  15.962  1.00 93.39           H
ATOM   4518 2HG1 ILE A 297       7.666  -9.972  16.822  1.00 93.39           H
ATOM   4519  CG2 ILE A 297       8.864 -11.451  13.916  1.00 93.39           C
ATOM   4520 1HG2 ILE A 297       8.370 -11.887  13.047  1.00 93.39           H
ATOM   4521 2HG2 ILE A 297       9.495 -10.621  13.596  1.00 93.39           H
ATOM   4522 3HG2 ILE A 297       9.478 -12.208  14.403  1.00 93.39           H
ATOM   4523  CD1 ILE A 297       9.135 -11.546  16.957  1.00 93.39           C
ATOM   4524 1HD1 ILE A 297       8.408 -12.319  17.208  1.00 93.39           H
ATOM   4525 2HD1 ILE A 297       9.921 -11.974  16.335  1.00 93.39           H
ATOM   4526 3HD1 ILE A 297       9.572 -11.148  17.873  1.00 93.39           H
ATOM   4527  HN  ILE A 297       5.608 -10.275  15.814  1.00 93.39           H
ATOM   4528  N   CYS A 298       5.507 -11.078  12.719  1.00 94.95           N
ATOM   4529  CA  CYS A 298       5.003 -11.492  11.420  1.00 94.95           C
ATOM   4530  C   CYS A 298       4.538 -10.245  10.665  1.00 94.95           C
ATOM   4531  O   CYS A 298       4.758 -10.127   9.461  1.00 94.95           O
ATOM   4532  HA  CYS A 298       5.832 -11.972  10.901  1.00 94.95           H
ATOM   4533  CB  CYS A 298       3.886 -12.529  11.551  1.00 94.95           C
ATOM   4534 1HB  CYS A 298       3.175 -12.215  12.316  1.00 94.95           H
ATOM   4535 2HB  CYS A 298       3.334 -12.602  10.614  1.00 94.95           H
ATOM   4536  SG  CYS A 298       4.593 -14.159  11.989  1.00 94.95           S
ATOM   4537  HG  CYS A 298       4.802 -13.880  13.272  1.00 94.95           H
ATOM   4538  HN  CYS A 298       5.047 -11.494  13.503  1.00 94.95           H
ATOM   4539  N   PHE A 299       3.905  -9.346  11.405  1.00 93.90           N
ATOM   4540  CA  PHE A 299       3.411  -8.111  10.821  1.00 93.90           C
ATOM   4541  C   PHE A 299       4.558  -7.285  10.234  1.00 93.90           C
ATOM   4542  O   PHE A 299       4.470  -6.811   9.103  1.00 93.90           O
ATOM   4543  HA  PHE A 299       2.718  -8.383  10.025  1.00 93.90           H
ATOM   4544  CB  PHE A 299       2.751  -7.316  11.949  1.00 93.90           C
ATOM   4545 1HB  PHE A 299       1.963  -7.923  12.395  1.00 93.90           H
ATOM   4546 2HB  PHE A 299       3.489  -7.129  12.729  1.00 93.90           H
ATOM   4547  CG  PHE A 299       2.154  -5.979  11.502  1.00 93.90           C
ATOM   4548  CD1 PHE A 299       2.865  -4.831  11.661  1.00 93.90           C
ATOM   4549  HD1 PHE A 299       3.859  -4.862  12.106  1.00 93.90           H
ATOM   4550  CD2 PHE A 299       0.914  -5.941  10.946  1.00 93.90           C
ATOM   4551  HD2 PHE A 299       0.344  -6.861  10.819  1.00 93.90           H
ATOM   4552  CE1 PHE A 299       2.311  -3.590  11.246  1.00 93.90           C
ATOM   4553  HE1 PHE A 299       2.880  -2.670  11.373  1.00 93.90           H
ATOM   4554  CE2 PHE A 299       0.360  -4.700  10.532  1.00 93.90           C
ATOM   4555  HE2 PHE A 299      -0.634  -4.669  10.086  1.00 93.90           H
ATOM   4556  CZ  PHE A 299       1.070  -3.552  10.690  1.00 93.90           C
ATOM   4557  HZ  PHE A 299       0.645  -2.600  10.372  1.00 93.90           H
ATOM   4558  HN  PHE A 299       3.728  -9.451  12.383  1.00 93.90           H
ATOM   4559  N   GLN A 300       5.607  -7.138  11.030  1.00 90.69           N
ATOM   4560  CA  GLN A 300       6.740  -6.321  10.632  1.00 90.69           C
ATOM   4561  C   GLN A 300       7.358  -6.864   9.342  1.00 90.69           C
ATOM   4562  O   GLN A 300       7.711  -6.096   8.448  1.00 90.69           O
ATOM   4563  HA  GLN A 300       6.332  -5.325  10.457  1.00 90.69           H
ATOM   4564  CB  GLN A 300       7.782  -6.246  11.750  1.00 90.69           C
ATOM   4565 1HB  GLN A 300       8.085  -7.253  12.038  1.00 90.69           H
ATOM   4566 2HB  GLN A 300       8.674  -5.736  11.387  1.00 90.69           H
ATOM   4567  CG  GLN A 300       7.226  -5.507  12.969  1.00 90.69           C
ATOM   4568 1HG  GLN A 300       6.347  -6.030  13.346  1.00 90.69           H
ATOM   4569 2HG  GLN A 300       7.967  -5.509  13.769  1.00 90.69           H
ATOM   4570  CD  GLN A 300       6.855  -4.066  12.614  1.00 90.69           C
ATOM   4571  OE1 GLN A 300       7.214  -3.544  11.571  1.00 90.69           O
ATOM   4572  NE2 GLN A 300       6.119  -3.454  13.537  1.00 90.69           N
ATOM   4573 1HE2 GLN A 300       5.858  -3.939  14.371  1.00 90.69           H
ATOM   4574 2HE2 GLN A 300       5.826  -2.508  13.396  1.00 90.69           H
ATOM   4575  HN  GLN A 300       5.689  -7.565  11.931  1.00 90.69           H
ATOM   4576  N   VAL A 301       7.470  -8.183   9.286  1.00 95.50           N
ATOM   4577  CA  VAL A 301       8.120  -8.832   8.160  1.00 95.50           C
ATOM   4578  C   VAL A 301       7.270  -8.636   6.904  1.00 95.50           C
ATOM   4579  O   VAL A 301       7.766  -8.167   5.881  1.00 95.50           O
ATOM   4580  HA  VAL A 301       9.084  -8.344   8.011  1.00 95.50           H
ATOM   4581  CB  VAL A 301       8.379 -10.305   8.484  1.00 95.50           C
ATOM   4582  HB  VAL A 301       7.430 -10.757   8.771  1.00 95.50           H
ATOM   4583  CG1 VAL A 301       8.903 -11.052   7.256  1.00 95.50           C
ATOM   4584 1HG1 VAL A 301       8.167 -10.994   6.454  1.00 95.50           H
ATOM   4585 2HG1 VAL A 301       9.837 -10.597   6.925  1.00 95.50           H
ATOM   4586 3HG1 VAL A 301       9.079 -12.096   7.513  1.00 95.50           H
ATOM   4587  CG2 VAL A 301       9.343 -10.446   9.664  1.00 95.50           C
ATOM   4588 1HG2 VAL A 301      10.292  -9.970   9.417  1.00 95.50           H
ATOM   4589 2HG2 VAL A 301       8.913  -9.965  10.543  1.00 95.50           H
ATOM   4590 3HG2 VAL A 301       9.509 -11.503   9.872  1.00 95.50           H
ATOM   4591  HN  VAL A 301       7.126  -8.803   9.991  1.00 95.50           H
ATOM   4592  N   THR A 302       6.003  -9.006   7.022  1.00 94.70           N
ATOM   4593  CA  THR A 302       5.121  -9.034   5.867  1.00 94.70           C
ATOM   4594  C   THR A 302       4.887  -7.616   5.340  1.00 94.70           C
ATOM   4595  O   THR A 302       4.721  -7.417   4.138  1.00 94.70           O
ATOM   4596  HA  THR A 302       5.613  -9.593   5.072  1.00 94.70           H
ATOM   4597  CB  THR A 302       3.832  -9.751   6.274  1.00 94.70           C
ATOM   4598  HB  THR A 302       3.124  -9.779   5.446  1.00 94.70           H
ATOM   4599  OG1 THR A 302       3.395  -9.047   7.433  1.00 94.70           O
ATOM   4600  HG1 THR A 302       2.473  -9.343   7.686  1.00 94.70           H
ATOM   4601  CG2 THR A 302       4.087 -11.174   6.776  1.00 94.70           C
ATOM   4602 1HG2 THR A 302       4.742 -11.140   7.646  1.00 94.70           H
ATOM   4603 2HG2 THR A 302       4.561 -11.757   5.987  1.00 94.70           H
ATOM   4604 3HG2 THR A 302       3.140 -11.637   7.051  1.00 94.70           H
ATOM   4605  HN  THR A 302       5.579  -9.282   7.884  1.00 94.70           H
ATOM   4606  N   GLN A 303       4.883  -6.668   6.266  1.00 91.85           N
ATOM   4607  CA  GLN A 303       4.738  -5.269   5.903  1.00 91.85           C
ATOM   4608  C   GLN A 303       5.917  -4.820   5.038  1.00 91.85           C
ATOM   4609  O   GLN A 303       5.733  -4.100   4.057  1.00 91.85           O
ATOM   4610  HA  GLN A 303       3.814  -5.213   5.328  1.00 91.85           H
ATOM   4611  CB  GLN A 303       4.606  -4.390   7.149  1.00 91.85           C
ATOM   4612 1HB  GLN A 303       3.763  -4.730   7.751  1.00 91.85           H
ATOM   4613 2HB  GLN A 303       5.499  -4.492   7.766  1.00 91.85           H
ATOM   4614  CG  GLN A 303       4.409  -2.922   6.766  1.00 91.85           C
ATOM   4615 1HG  GLN A 303       5.291  -2.558   6.241  1.00 91.85           H
ATOM   4616 2HG  GLN A 303       3.568  -2.832   6.079  1.00 91.85           H
ATOM   4617  CD  GLN A 303       4.155  -2.062   8.006  1.00 91.85           C
ATOM   4618  OE1 GLN A 303       5.027  -1.843   8.831  1.00 91.85           O
ATOM   4619  NE2 GLN A 303       2.915  -1.588   8.091  1.00 91.85           N
ATOM   4620 1HE2 GLN A 303       2.247  -1.805   7.379  1.00 91.85           H
ATOM   4621 2HE2 GLN A 303       2.652  -1.014   8.866  1.00 91.85           H
ATOM   4622  HN  GLN A 303       4.975  -6.844   7.246  1.00 91.85           H
ATOM   4623  N   THR A 304       7.101  -5.264   5.431  1.00 93.23           N
ATOM   4624  CA  THR A 304       8.315  -4.879   4.731  1.00 93.23           C
ATOM   4625  C   THR A 304       8.300  -5.421   3.301  1.00 93.23           C
ATOM   4626  O   THR A 304       8.656  -4.712   2.361  1.00 93.23           O
ATOM   4627  HA  THR A 304       8.341  -3.792   4.661  1.00 93.23           H
ATOM   4628  CB  THR A 304       9.510  -5.366   5.554  1.00 93.23           C
ATOM   4629  HB  THR A 304       9.550  -6.455   5.574  1.00 93.23           H
ATOM   4630  OG1 THR A 304       9.342  -4.733   6.819  1.00 93.23           O
ATOM   4631  HG1 THR A 304       8.953  -5.378   7.476  1.00 93.23           H
ATOM   4632  CG2 THR A 304      10.840  -4.817   5.035  1.00 93.23           C
ATOM   4633 1HG2 THR A 304      10.825  -3.728   5.078  1.00 93.23           H
ATOM   4634 2HG2 THR A 304      10.989  -5.138   4.004  1.00 93.23           H
ATOM   4635 3HG2 THR A 304      11.655  -5.194   5.654  1.00 93.23           H
ATOM   4636  HN  THR A 304       7.239  -5.874   6.211  1.00 93.23           H
ATOM   4637  N   ILE A 305       7.885  -6.674   3.181  1.00 92.99           N
ATOM   4638  CA  ILE A 305       7.792  -7.310   1.878  1.00 92.99           C
ATOM   4639  C   ILE A 305       6.858  -6.494   0.982  1.00 92.99           C
ATOM   4640  O   ILE A 305       7.113  -6.343  -0.212  1.00 92.99           O
ATOM   4641  HA  ILE A 305       8.789  -7.300   1.438  1.00 92.99           H
ATOM   4642  CB  ILE A 305       7.377  -8.775   2.025  1.00 92.99           C
ATOM   4643  HB  ILE A 305       6.488  -8.817   2.654  1.00 92.99           H
ATOM   4644  CG1 ILE A 305       8.467  -9.585   2.730  1.00 92.99           C
ATOM   4645 1HG1 ILE A 305       9.304  -9.744   2.050  1.00 92.99           H
ATOM   4646 2HG1 ILE A 305       8.851  -9.023   3.581  1.00 92.99           H
ATOM   4647  CG2 ILE A 305       7.001  -9.378   0.670  1.00 92.99           C
ATOM   4648 1HG2 ILE A 305       6.168  -8.820   0.243  1.00 92.99           H
ATOM   4649 2HG2 ILE A 305       7.858  -9.323  -0.002  1.00 92.99           H
ATOM   4650 3HG2 ILE A 305       6.711 -10.420   0.804  1.00 92.99           H
ATOM   4651  CD1 ILE A 305       7.926 -10.935   3.206  1.00 92.99           C
ATOM   4652 1HD1 ILE A 305       7.106 -10.772   3.904  1.00 92.99           H
ATOM   4653 2HD1 ILE A 305       7.567 -11.505   2.349  1.00 92.99           H
ATOM   4654 3HD1 ILE A 305       8.722 -11.490   3.703  1.00 92.99           H
ATOM   4655  HN  ILE A 305       7.615  -7.250   3.952  1.00 92.99           H
ATOM   4656  N   ALA A 306       5.796  -5.989   1.592  1.00 92.96           N
ATOM   4657  CA  ALA A 306       4.806  -5.220   0.858  1.00 92.96           C
ATOM   4658  C   ALA A 306       5.453  -3.941   0.323  1.00 92.96           C
ATOM   4659  O   ALA A 306       5.126  -3.487  -0.772  1.00 92.96           O
ATOM   4660  HA  ALA A 306       4.472  -5.827   0.016  1.00 92.96           H
ATOM   4661  CB  ALA A 306       3.608  -4.932   1.764  1.00 92.96           C
ATOM   4662 1HB  ALA A 306       3.166  -5.873   2.093  1.00 92.96           H
ATOM   4663 2HB  ALA A 306       3.938  -4.363   2.633  1.00 92.96           H
ATOM   4664 3HB  ALA A 306       2.865  -4.356   1.213  1.00 92.96           H
ATOM   4665  HN  ALA A 306       5.608  -6.097   2.568  1.00 92.96           H
ATOM   4666  N   PHE A 307       6.360  -3.397   1.121  1.00 91.02           N
ATOM   4667  CA  PHE A 307       7.006  -2.142   0.774  1.00 91.02           C
ATOM   4668  C   PHE A 307       7.962  -2.326  -0.407  1.00 91.02           C
ATOM   4669  O   PHE A 307       8.163  -1.405  -1.196  1.00 91.02           O
ATOM   4670  HA  PHE A 307       6.220  -1.440   0.497  1.00 91.02           H
ATOM   4671  CB  PHE A 307       7.808  -1.698   1.999  1.00 91.02           C
ATOM   4672 1HB  PHE A 307       8.453  -2.517   2.316  1.00 91.02           H
ATOM   4673 2HB  PHE A 307       8.459  -0.871   1.714  1.00 91.02           H
ATOM   4674  CG  PHE A 307       6.943  -1.261   3.183  1.00 91.02           C
ATOM   4675  CD1 PHE A 307       5.597  -1.138   3.034  1.00 91.02           C
ATOM   4676  HD1 PHE A 307       5.134  -1.350   2.070  1.00 91.02           H
ATOM   4677  CD2 PHE A 307       7.520  -0.997   4.386  1.00 91.02           C
ATOM   4678  HD2 PHE A 307       8.599  -1.096   4.506  1.00 91.02           H
ATOM   4679  CE1 PHE A 307       4.794  -0.733   4.133  1.00 91.02           C
ATOM   4680  HE1 PHE A 307       3.716  -0.634   4.013  1.00 91.02           H
ATOM   4681  CE2 PHE A 307       6.718  -0.592   5.485  1.00 91.02           C
ATOM   4682  HE2 PHE A 307       7.181  -0.380   6.449  1.00 91.02           H
ATOM   4683  CZ  PHE A 307       5.372  -0.469   5.336  1.00 91.02           C
ATOM   4684  HZ  PHE A 307       4.756  -0.158   6.179  1.00 91.02           H
ATOM   4685  HN  PHE A 307       6.654  -3.797   1.989  1.00 91.02           H
ATOM   4686  N   PHE A 308       8.525  -3.523  -0.490  1.00 87.97           N
ATOM   4687  CA  PHE A 308       9.463  -3.836  -1.555  1.00 87.97           C
ATOM   4688  C   PHE A 308       8.796  -3.710  -2.927  1.00 87.97           C
ATOM   4689  O   PHE A 308       9.471  -3.484  -3.930  1.00 87.97           O
ATOM   4690  HA  PHE A 308      10.283  -3.122  -1.484  1.00 87.97           H
ATOM   4691  CB  PHE A 308       9.906  -5.286  -1.348  1.00 87.97           C
ATOM   4692 1HB  PHE A 308       9.122  -5.822  -0.815  1.00 87.97           H
ATOM   4693 2HB  PHE A 308      10.014  -5.764  -2.322  1.00 87.97           H
ATOM   4694  CG  PHE A 308      11.219  -5.430  -0.576  1.00 87.97           C
ATOM   4695  CD1 PHE A 308      12.407  -5.276  -1.220  1.00 87.97           C
ATOM   4696  HD1 PHE A 308      12.424  -5.049  -2.286  1.00 87.97           H
ATOM   4697  CD2 PHE A 308      11.199  -5.714   0.754  1.00 87.97           C
ATOM   4698  HD2 PHE A 308      10.247  -5.837   1.270  1.00 87.97           H
ATOM   4699  CE1 PHE A 308      13.626  -5.410  -0.504  1.00 87.97           C
ATOM   4700  HE1 PHE A 308      14.578  -5.286  -1.020  1.00 87.97           H
ATOM   4701  CE2 PHE A 308      12.417  -5.848   1.470  1.00 87.97           C
ATOM   4702  HE2 PHE A 308      12.401  -6.075   2.536  1.00 87.97           H
ATOM   4703  CZ  PHE A 308      13.605  -5.693   0.826  1.00 87.97           C
ATOM   4704  HZ  PHE A 308      14.541  -5.796   1.376  1.00 87.97           H
ATOM   4705  HN  PHE A 308       8.351  -4.269   0.152  1.00 87.97           H
ATOM   4706  N   HIS A 309       7.480  -3.862  -2.926  1.00 80.25           N
ATOM   4707  CA  HIS A 309       6.719  -3.802  -4.162  1.00 80.25           C
ATOM   4708  C   HIS A 309       6.931  -2.441  -4.830  1.00 80.25           C
ATOM   4709  O   HIS A 309       7.004  -2.351  -6.054  1.00 80.25           O
ATOM   4710  HA  HIS A 309       7.116  -4.582  -4.812  1.00 80.25           H
ATOM   4711  CB  HIS A 309       5.243  -4.113  -3.907  1.00 80.25           C
ATOM   4712 1HB  HIS A 309       5.157  -5.132  -3.529  1.00 80.25           H
ATOM   4713 2HB  HIS A 309       4.872  -3.451  -3.125  1.00 80.25           H
ATOM   4714  CG  HIS A 309       4.365  -3.969  -5.128  1.00 80.25           C
ATOM   4715  ND1 HIS A 309       3.648  -2.818  -5.403  1.00 80.25           N
ATOM   4716  HD1 HIS A 309       3.635  -1.989  -4.844  1.00 80.25           H
ATOM   4717  CD2 HIS A 309       4.098  -4.842  -6.142  1.00 80.25           C
ATOM   4718  HD2 HIS A 309       4.502  -5.849  -6.238  1.00 80.25           H
ATOM   4719  CE1 HIS A 309       2.982  -3.001  -6.534  1.00 80.25           C
ATOM   4720  HE1 HIS A 309       2.326  -2.276  -7.016  1.00 80.25           H
ATOM   4721  NE2 HIS A 309       3.262  -4.256  -6.990  1.00 80.25           N
ATOM   4722  HN  HIS A 309       6.936  -4.023  -2.102  1.00 80.25           H
ATOM   4723  N   SER A 310       7.025  -1.417  -3.995  1.00 85.56           N
ATOM   4724  CA  SER A 310       7.072  -0.051  -4.489  1.00 85.56           C
ATOM   4725  C   SER A 310       8.398   0.199  -5.210  1.00 85.56           C
ATOM   4726  O   SER A 310       8.501   1.110  -6.030  1.00 85.56           O
ATOM   4727  HA  SER A 310       6.237   0.033  -5.185  1.00 85.56           H
ATOM   4728  CB  SER A 310       6.890   0.954  -3.350  1.00 85.56           C
ATOM   4729 1HB  SER A 310       7.647   0.777  -2.586  1.00 85.56           H
ATOM   4730 2HB  SER A 310       7.049   1.964  -3.728  1.00 85.56           H
ATOM   4731  OG  SER A 310       5.595   0.865  -2.763  1.00 85.56           O
ATOM   4732  HG  SER A 310       4.914   1.272  -3.373  1.00 85.56           H
ATOM   4733  HN  SER A 310       7.068  -1.508  -3.000  1.00 85.56           H
ATOM   4734  N   CYS A 311       9.380  -0.626  -4.879  1.00 88.18           N
ATOM   4735  CA  CYS A 311      10.694  -0.510  -5.488  1.00 88.18           C
ATOM   4736  C   CYS A 311      10.765  -1.482  -6.667  1.00 88.18           C
ATOM   4737  O   CYS A 311      11.631  -1.354  -7.531  1.00 88.18           O
ATOM   4738  HA  CYS A 311      10.790   0.521  -5.831  1.00 88.18           H
ATOM   4739  CB  CYS A 311      11.812  -0.759  -4.474  1.00 88.18           C
ATOM   4740 1HB  CYS A 311      12.755  -0.370  -4.858  1.00 88.18           H
ATOM   4741 2HB  CYS A 311      11.600  -0.225  -3.548  1.00 88.18           H
ATOM   4742  SG  CYS A 311      11.967  -2.552  -4.141  1.00 88.18           S
ATOM   4743  HG  CYS A 311      10.678  -2.757  -3.885  1.00 88.18           H
ATOM   4744  HN  CYS A 311       9.289  -1.363  -4.208  1.00 88.18           H
ATOM   4745  N   LEU A 312       9.843  -2.434  -6.664  1.00 85.42           N
ATOM   4746  CA  LEU A 312       9.904  -3.538  -7.607  1.00 85.42           C
ATOM   4747  C   LEU A 312       9.312  -3.093  -8.946  1.00 85.42           C
ATOM   4748  O   LEU A 312       9.779  -3.512 -10.004  1.00 85.42           O
ATOM   4749  HA  LEU A 312      10.955  -3.781  -7.757  1.00 85.42           H
ATOM   4750  CB  LEU A 312       9.231  -4.781  -7.020  1.00 85.42           C
ATOM   4751 1HB  LEU A 312       8.286  -4.479  -6.568  1.00 85.42           H
ATOM   4752 2HB  LEU A 312       8.990  -5.459  -7.838  1.00 85.42           H
ATOM   4753  CG  LEU A 312      10.041  -5.552  -5.977  1.00 85.42           C
ATOM   4754  HG  LEU A 312      10.280  -4.873  -5.159  1.00 85.42           H
ATOM   4755  CD1 LEU A 312       9.221  -6.700  -5.385  1.00 85.42           C
ATOM   4756 1HD1 LEU A 312       8.327  -6.300  -4.907  1.00 85.42           H
ATOM   4757 2HD1 LEU A 312       8.930  -7.387  -6.180  1.00 85.42           H
ATOM   4758 3HD1 LEU A 312       9.820  -7.232  -4.646  1.00 85.42           H
ATOM   4759  CD2 LEU A 312      11.368  -6.039  -6.563  1.00 85.42           C
ATOM   4760 1HD2 LEU A 312      11.172  -6.697  -7.409  1.00 85.42           H
ATOM   4761 2HD2 LEU A 312      11.954  -5.182  -6.896  1.00 85.42           H
ATOM   4762 3HD2 LEU A 312      11.924  -6.584  -5.800  1.00 85.42           H
ATOM   4763  HN  LEU A 312       9.066  -2.458  -6.035  1.00 85.42           H
ATOM   4764  N   ASN A 313       8.294  -2.250  -8.856  1.00 80.65           N
ATOM   4765  CA  ASN A 313       7.529  -1.873 -10.032  1.00 80.65           C
ATOM   4766  C   ASN A 313       8.483  -1.367 -11.116  1.00 80.65           C
ATOM   4767  O   ASN A 313       8.485  -1.878 -12.235  1.00 80.65           O
ATOM   4768  HA  ASN A 313       7.000  -2.778 -10.332  1.00 80.65           H
ATOM   4769  CB  ASN A 313       6.541  -0.750  -9.710  1.00 80.65           C
ATOM   4770 1HB  ASN A 313       7.000  -0.045  -9.016  1.00 80.65           H
ATOM   4771 2HB  ASN A 313       6.307  -0.195 -10.619  1.00 80.65           H
ATOM   4772  CG  ASN A 313       5.254  -1.309  -9.102  1.00 80.65           C
ATOM   4773  OD1 ASN A 313       4.871  -2.445  -9.330  1.00 80.65           O
ATOM   4774  ND2 ASN A 313       4.609  -0.451  -8.316  1.00 80.65           N
ATOM   4775 1HD2 ASN A 313       4.978   0.467  -8.170  1.00 80.65           H
ATOM   4776 2HD2 ASN A 313       3.756  -0.724  -7.871  1.00 80.65           H
ATOM   4777  HN  ASN A 313       7.991  -1.828  -8.002  1.00 80.65           H
ATOM   4778  N   PRO A 314       9.309  -0.358 -10.806  1.00 82.24           N
ATOM   4779  CA  PRO A 314      10.208   0.216 -11.810  1.00 82.24           C
ATOM   4780  C   PRO A 314      11.061  -0.841 -12.491  1.00 82.24           C
ATOM   4781  O   PRO A 314      11.268  -0.791 -13.703  1.00 82.24           O
ATOM   4782  HA  PRO A 314       9.631   0.676 -12.611  1.00 82.24           H
ATOM   4783  CB  PRO A 314      11.060   1.204 -11.010  1.00 82.24           C
ATOM   4784 1HB  PRO A 314      11.976   0.740 -10.645  1.00 82.24           H
ATOM   4785 2HB  PRO A 314      11.357   2.060 -11.616  1.00 82.24           H
ATOM   4786  CG  PRO A 314      10.142   1.615  -9.865  1.00 82.24           C
ATOM   4787 1HG  PRO A 314      10.702   2.030  -9.027  1.00 82.24           H
ATOM   4788 2HG  PRO A 314       9.434   2.385 -10.171  1.00 82.24           H
ATOM   4789  CD  PRO A 314       9.449   0.313  -9.501  1.00 82.24           C
ATOM   4790 1HD  PRO A 314      10.044  -0.282  -8.808  1.00 82.24           H
ATOM   4791 2HD  PRO A 314       8.486   0.487  -9.021  1.00 82.24           H
ATOM   4792  N   VAL A 315      11.538  -1.780 -11.687  1.00 83.20           N
ATOM   4793  CA  VAL A 315      12.424  -2.817 -12.189  1.00 83.20           C
ATOM   4794  C   VAL A 315      11.664  -3.690 -13.189  1.00 83.20           C
ATOM   4795  O   VAL A 315      12.211  -4.079 -14.220  1.00 83.20           O
ATOM   4796  HA  VAL A 315      13.246  -2.324 -12.708  1.00 83.20           H
ATOM   4797  CB  VAL A 315      13.010  -3.615 -11.023  1.00 83.20           C
ATOM   4798  HB  VAL A 315      12.183  -4.076 -10.483  1.00 83.20           H
ATOM   4799  CG1 VAL A 315      13.924  -4.733 -11.528  1.00 83.20           C
ATOM   4800 1HG1 VAL A 315      13.352  -5.410 -12.162  1.00 83.20           H
ATOM   4801 2HG1 VAL A 315      14.743  -4.302 -12.103  1.00 83.20           H
ATOM   4802 3HG1 VAL A 315      14.327  -5.285 -10.678  1.00 83.20           H
ATOM   4803  CG2 VAL A 315      13.753  -2.697 -10.050  1.00 83.20           C
ATOM   4804 1HG2 VAL A 315      14.567  -2.195 -10.573  1.00 83.20           H
ATOM   4805 2HG2 VAL A 315      13.063  -1.953  -9.652  1.00 83.20           H
ATOM   4806 3HG2 VAL A 315      14.160  -3.290  -9.230  1.00 83.20           H
ATOM   4807  HN  VAL A 315      11.330  -1.839 -10.711  1.00 83.20           H
ATOM   4808  N   LEU A 316      10.415  -3.973 -12.849  1.00 81.93           N
ATOM   4809  CA  LEU A 316       9.585  -4.820 -13.689  1.00 81.93           C
ATOM   4810  C   LEU A 316       9.477  -4.199 -15.083  1.00 81.93           C
ATOM   4811  O   LEU A 316       9.540  -4.906 -16.088  1.00 81.93           O
ATOM   4812  HA  LEU A 316      10.086  -5.784 -13.778  1.00 81.93           H
ATOM   4813  CB  LEU A 316       8.231  -5.073 -13.022  1.00 81.93           C
ATOM   4814 1HB  LEU A 316       7.772  -4.110 -12.800  1.00 81.93           H
ATOM   4815 2HB  LEU A 316       7.584  -5.577 -13.740  1.00 81.93           H
ATOM   4816  CG  LEU A 316       8.262  -5.901 -11.736  1.00 81.93           C
ATOM   4817  HG  LEU A 316       8.920  -5.402 -11.024  1.00 81.93           H
ATOM   4818  CD1 LEU A 316       6.874  -5.971 -11.096  1.00 81.93           C
ATOM   4819 1HD1 LEU A 316       6.533  -4.964 -10.855  1.00 81.93           H
ATOM   4820 2HD1 LEU A 316       6.175  -6.434 -11.793  1.00 81.93           H
ATOM   4821 3HD1 LEU A 316       6.924  -6.565 -10.184  1.00 81.93           H
ATOM   4822  CD2 LEU A 316       8.845  -7.292 -11.993  1.00 81.93           C
ATOM   4823 1HD2 LEU A 316       8.233  -7.813 -12.729  1.00 81.93           H
ATOM   4824 2HD2 LEU A 316       9.863  -7.195 -12.370  1.00 81.93           H
ATOM   4825 3HD2 LEU A 316       8.855  -7.859 -11.062  1.00 81.93           H
ATOM   4826  HN  LEU A 316       9.971  -3.636 -12.019  1.00 81.93           H
ATOM   4827  N   TYR A 317       9.315  -2.884 -15.100  1.00 74.52           N
ATOM   4828  CA  TYR A 317       9.161  -2.165 -16.353  1.00 74.52           C
ATOM   4829  C   TYR A 317      10.424  -2.276 -17.209  1.00 74.52           C
ATOM   4830  O   TYR A 317      10.342  -2.374 -18.432  1.00 74.52           O
ATOM   4831  HA  TYR A 317       8.324  -2.607 -16.893  1.00 74.52           H
ATOM   4832  CB  TYR A 317       8.944  -0.698 -15.973  1.00 74.52           C
ATOM   4833 1HB  TYR A 317       9.817  -0.343 -15.425  1.00 74.52           H
ATOM   4834 2HB  TYR A 317       8.876  -0.104 -16.884  1.00 74.52           H
ATOM   4835  CG  TYR A 317       7.693  -0.453 -15.127  1.00 74.52           C
ATOM   4836  CD1 TYR A 317       6.635  -1.336 -15.188  1.00 74.52           C
ATOM   4837  HD1 TYR A 317       6.690  -2.208 -15.839  1.00 74.52           H
ATOM   4838  CD2 TYR A 317       7.624   0.652 -14.303  1.00 74.52           C
ATOM   4839  HD2 TYR A 317       8.460   1.349 -14.255  1.00 74.52           H
ATOM   4840  CE1 TYR A 317       5.457  -1.105 -14.392  1.00 74.52           C
ATOM   4841  HE1 TYR A 317       4.614  -1.794 -14.431  1.00 74.52           H
ATOM   4842  CE2 TYR A 317       6.446   0.883 -13.507  1.00 74.52           C
ATOM   4843  HE2 TYR A 317       6.378   1.752 -12.851  1.00 74.52           H
ATOM   4844  CZ  TYR A 317       5.421  -0.007 -13.590  1.00 74.52           C
ATOM   4845  OH  TYR A 317       4.309   0.212 -12.838  1.00 74.52           O
ATOM   4846  HH  TYR A 317       4.410   1.060 -12.318  1.00 74.52           H
ATOM   4847  HN  TYR A 317       9.289  -2.314 -14.279  1.00 74.52           H
ATOM   4848  N   VAL A 318      11.563  -2.259 -16.531  1.00 75.49           N
ATOM   4849  CA  VAL A 318      12.842  -2.305 -17.218  1.00 75.49           C
ATOM   4850  C   VAL A 318      12.981  -3.647 -17.939  1.00 75.49           C
ATOM   4851  O   VAL A 318      13.322  -3.689 -19.120  1.00 75.49           O
ATOM   4852  HA  VAL A 318      12.847  -1.507 -17.960  1.00 75.49           H
ATOM   4853  CB  VAL A 318      13.977  -2.038 -16.227  1.00 75.49           C
ATOM   4854  HB  VAL A 318      13.869  -2.736 -15.397  1.00 75.49           H
ATOM   4855  CG1 VAL A 318      15.341  -2.287 -16.876  1.00 75.49           C
ATOM   4856 1HG1 VAL A 318      15.402  -3.324 -17.206  1.00 75.49           H
ATOM   4857 2HG1 VAL A 318      15.462  -1.624 -17.733  1.00 75.49           H
ATOM   4858 3HG1 VAL A 318      16.130  -2.090 -16.150  1.00 75.49           H
ATOM   4859  CG2 VAL A 318      13.890  -0.619 -15.662  1.00 75.49           C
ATOM   4860 1HG2 VAL A 318      13.960   0.101 -16.477  1.00 75.49           H
ATOM   4861 2HG2 VAL A 318      12.938  -0.492 -15.146  1.00 75.49           H
ATOM   4862 3HG2 VAL A 318      14.708  -0.456 -14.961  1.00 75.49           H
ATOM   4863  HN  VAL A 318      11.619  -2.214 -15.534  1.00 75.49           H
ATOM   4864  N   PHE A 319      12.711  -4.712 -17.197  1.00 73.99           N
ATOM   4865  CA  PHE A 319      12.983  -6.053 -17.686  1.00 73.99           C
ATOM   4866  C   PHE A 319      11.870  -6.533 -18.620  1.00 73.99           C
ATOM   4867  O   PHE A 319      12.133  -7.230 -19.598  1.00 73.99           O
ATOM   4868  HA  PHE A 319      13.924  -6.012 -18.236  1.00 73.99           H
ATOM   4869  CB  PHE A 319      13.039  -6.971 -16.464  1.00 73.99           C
ATOM   4870 1HB  PHE A 319      12.227  -6.707 -15.786  1.00 73.99           H
ATOM   4871 2HB  PHE A 319      12.864  -7.998 -16.785  1.00 73.99           H
ATOM   4872  CG  PHE A 319      14.363  -6.910 -15.699  1.00 73.99           C
ATOM   4873  CD1 PHE A 319      15.493  -7.422 -16.256  1.00 73.99           C
ATOM   4874  HD1 PHE A 319      15.457  -7.875 -17.246  1.00 73.99           H
ATOM   4875  CD2 PHE A 319      14.409  -6.345 -14.463  1.00 73.99           C
ATOM   4876  HD2 PHE A 319      13.503  -5.935 -14.017  1.00 73.99           H
ATOM   4877  CE1 PHE A 319      16.722  -7.365 -15.546  1.00 73.99           C
ATOM   4878  HE1 PHE A 319      17.628  -7.775 -15.992  1.00 73.99           H
ATOM   4879  CE2 PHE A 319      15.638  -6.288 -13.754  1.00 73.99           C
ATOM   4880  HE2 PHE A 319      15.674  -5.835 -12.763  1.00 73.99           H
ATOM   4881  CZ  PHE A 319      16.768  -6.799 -14.310  1.00 73.99           C
ATOM   4882  HZ  PHE A 319      17.711  -6.756 -13.765  1.00 73.99           H
ATOM   4883  HN  PHE A 319      12.313  -4.669 -16.281  1.00 73.99           H
ATOM   4884  N   VAL A 320      10.650  -6.141 -18.284  1.00 76.90           N
ATOM   4885  CA  VAL A 320       9.478  -6.710 -18.926  1.00 76.90           C
ATOM   4886  C   VAL A 320       8.997  -5.766 -20.030  1.00 76.90           C
ATOM   4887  O   VAL A 320       8.415  -6.208 -21.020  1.00 76.90           O
ATOM   4888  HA  VAL A 320       9.777  -7.655 -19.379  1.00 76.90           H
ATOM   4889  CB  VAL A 320       8.400  -7.006 -17.881  1.00 76.90           C
ATOM   4890  HB  VAL A 320       8.029  -6.054 -17.503  1.00 76.90           H
ATOM   4891  CG1 VAL A 320       7.221  -7.755 -18.506  1.00 76.90           C
ATOM   4892 1HG1 VAL A 320       6.783  -7.147 -19.298  1.00 76.90           H
ATOM   4893 2HG1 VAL A 320       7.571  -8.699 -18.925  1.00 76.90           H
ATOM   4894 3HG1 VAL A 320       6.470  -7.953 -17.742  1.00 76.90           H
ATOM   4895  CG2 VAL A 320       8.981  -7.786 -16.700  1.00 76.90           C
ATOM   4896 1HG2 VAL A 320       9.392  -8.731 -17.056  1.00 76.90           H
ATOM   4897 2HG2 VAL A 320       9.772  -7.200 -16.231  1.00 76.90           H
ATOM   4898 3HG2 VAL A 320       8.194  -7.983 -15.973  1.00 76.90           H
ATOM   4899  HN  VAL A 320      10.456  -5.448 -17.589  1.00 76.90           H
ATOM   4900  N   GLY A 321       9.257  -4.484 -19.823  1.00 78.15           N
ATOM   4901  CA  GLY A 321       8.712  -3.458 -20.696  1.00 78.15           C
ATOM   4902  C   GLY A 321       9.667  -3.159 -21.853  1.00 78.15           C
ATOM   4903  O   GLY A 321      10.602  -2.374 -21.704  1.00 78.15           O
ATOM   4904 1HA  GLY A 321       7.749  -3.785 -21.090  1.00 78.15           H
ATOM   4905 2HA  GLY A 321       8.530  -2.548 -20.125  1.00 78.15           H
ATOM   4906  HN  GLY A 321       9.827  -4.143 -19.076  1.00 78.15           H
ATOM   4907  N   GLU A 322       9.399  -3.801 -22.981  1.00 68.30           N
ATOM   4908  CA  GLU A 322      10.126  -3.502 -24.203  1.00 68.30           C
ATOM   4909  C   GLU A 322       9.968  -2.025 -24.567  1.00 68.30           C
ATOM   4910  O   GLU A 322      10.946  -1.354 -24.892  1.00 68.30           O
ATOM   4911  HA  GLU A 322      11.171  -3.718 -23.979  1.00 68.30           H
ATOM   4912  CB  GLU A 322       9.663  -4.402 -25.350  1.00 68.30           C
ATOM   4913 1HB  GLU A 322       8.574  -4.420 -25.386  1.00 68.30           H
ATOM   4914 2HB  GLU A 322      10.119  -4.072 -26.284  1.00 68.30           H
ATOM   4915  CG  GLU A 322      10.121  -5.846 -25.134  1.00 68.30           C
ATOM   4916 1HG  GLU A 322      11.194  -5.866 -24.945  1.00 68.30           H
ATOM   4917 2HG  GLU A 322       9.634  -6.257 -24.250  1.00 68.30           H
ATOM   4918  CD  GLU A 322       9.795  -6.713 -26.352  1.00 68.30           C
ATOM   4919  OE1 GLU A 322      10.181  -7.901 -26.322  1.00 68.30           O
ATOM   4920  OE2 GLU A 322       9.168  -6.167 -27.285  1.00 68.30           O
ATOM   4921  HN  GLU A 322       8.701  -4.512 -23.068  1.00 68.30           H
ATOM   4922  N   ARG A 323       8.729  -1.561 -24.500  1.00 64.89           N
ATOM   4923  CA  ARG A 323       8.423  -0.187 -24.861  1.00 64.89           C
ATOM   4924  C   ARG A 323       9.152   0.782 -23.928  1.00 64.89           C
ATOM   4925  O   ARG A 323       9.720   1.775 -24.379  1.00 64.89           O
ATOM   4926  HA  ARG A 323       8.776  -0.084 -25.888  1.00 64.89           H
ATOM   4927  CB  ARG A 323       6.918   0.080 -24.789  1.00 64.89           C
ATOM   4928 1HB  ARG A 323       6.389  -0.628 -25.426  1.00 64.89           H
ATOM   4929 2HB  ARG A 323       6.565  -0.082 -23.770  1.00 64.89           H
ATOM   4930  CG  ARG A 323       6.594   1.510 -25.225  1.00 64.89           C
ATOM   4931 1HG  ARG A 323       7.080   2.218 -24.554  1.00 64.89           H
ATOM   4932 2HG  ARG A 323       6.994   1.690 -26.223  1.00 64.89           H
ATOM   4933  CD  ARG A 323       5.083   1.754 -25.224  1.00 64.89           C
ATOM   4934 1HD  ARG A 323       4.606   1.133 -25.983  1.00 64.89           H
ATOM   4935 2HD  ARG A 323       4.660   1.464 -24.263  1.00 64.89           H
ATOM   4936  NE  ARG A 323       4.801   3.182 -25.490  1.00 64.89           N
ATOM   4937  HE  ARG A 323       5.490   3.712 -25.984  1.00 64.89           H
ATOM   4938  CZ  ARG A 323       3.679   3.809 -25.111  1.00 64.89           C
ATOM   4939  NH1 ARG A 323       2.722   3.148 -24.446  1.00 64.89           N
ATOM   4940 1HH1 ARG A 323       2.841   2.179 -24.230  1.00 64.89           H
ATOM   4941 2HH1 ARG A 323       1.888   3.624 -24.167  1.00 64.89           H
ATOM   4942  NH2 ARG A 323       3.530   5.108 -25.405  1.00 64.89           N
ATOM   4943 1HH2 ARG A 323       2.699   5.591 -25.129  1.00 64.89           H
ATOM   4944 2HH2 ARG A 323       4.249   5.594 -25.901  1.00 64.89           H
ATOM   4945  HN  ARG A 323       7.943  -2.105 -24.206  1.00 64.89           H
ATOM   4946  N   PHE A 324       9.112   0.459 -22.644  1.00 79.13           N
ATOM   4947  CA  PHE A 324       9.710   1.319 -21.637  1.00 79.13           C
ATOM   4948  C   PHE A 324      11.233   1.353 -21.780  1.00 79.13           C
ATOM   4949  O   PHE A 324      11.845   2.416 -21.688  1.00 79.13           O
ATOM   4950  HA  PHE A 324       9.310   2.321 -21.789  1.00 79.13           H
ATOM   4951  CB  PHE A 324       9.351   0.727 -20.273  1.00 79.13           C
ATOM   4952 1HB  PHE A 324       8.270   0.604 -20.214  1.00 79.13           H
ATOM   4953 2HB  PHE A 324       9.790  -0.267 -20.192  1.00 79.13           H
ATOM   4954  CG  PHE A 324       9.818   1.572 -19.085  1.00 79.13           C
ATOM   4955  CD1 PHE A 324      10.986   1.273 -18.455  1.00 79.13           C
ATOM   4956  HD1 PHE A 324      11.589   0.431 -18.796  1.00 79.13           H
ATOM   4957  CD2 PHE A 324       9.066   2.622 -18.660  1.00 79.13           C
ATOM   4958  HD2 PHE A 324       8.130   2.862 -19.165  1.00 79.13           H
ATOM   4959  CE1 PHE A 324      11.419   2.057 -17.354  1.00 79.13           C
ATOM   4960  HE1 PHE A 324      12.355   1.817 -16.849  1.00 79.13           H
ATOM   4961  CE2 PHE A 324       9.499   3.406 -17.558  1.00 79.13           C
ATOM   4962  HE2 PHE A 324       8.896   4.247 -17.218  1.00 79.13           H
ATOM   4963  CZ  PHE A 324      10.667   3.107 -16.928  1.00 79.13           C
ATOM   4964  HZ  PHE A 324      10.999   3.709 -16.083  1.00 79.13           H
ATOM   4965  HN  PHE A 324       8.682  -0.371 -22.289  1.00 79.13           H
ATOM   4966  N   ARG A 325      11.801   0.177 -22.003  1.00 75.78           N
ATOM   4967  CA  ARG A 325      13.238   0.063 -22.185  1.00 75.78           C
ATOM   4968  C   ARG A 325      13.701   0.962 -23.333  1.00 75.78           C
ATOM   4969  O   ARG A 325      14.705   1.662 -23.212  1.00 75.78           O
ATOM   4970  HA  ARG A 325      13.666   0.386 -21.236  1.00 75.78           H
ATOM   4971  CB  ARG A 325      13.642  -1.383 -22.484  1.00 75.78           C
ATOM   4972 1HB  ARG A 325      12.918  -1.833 -23.163  1.00 75.78           H
ATOM   4973 2HB  ARG A 325      14.607  -1.397 -22.991  1.00 75.78           H
ATOM   4974  CG  ARG A 325      13.724  -2.206 -21.197  1.00 75.78           C
ATOM   4975 1HG  ARG A 325      14.324  -1.675 -20.458  1.00 75.78           H
ATOM   4976 2HG  ARG A 325      12.727  -2.325 -20.773  1.00 75.78           H
ATOM   4977  CD  ARG A 325      14.337  -3.582 -21.465  1.00 75.78           C
ATOM   4978 1HD  ARG A 325      15.232  -3.478 -22.079  1.00 75.78           H
ATOM   4979 2HD  ARG A 325      14.647  -4.040 -20.526  1.00 75.78           H
ATOM   4980  NE  ARG A 325      13.353  -4.450 -22.150  1.00 75.78           N
ATOM   4981  HE  ARG A 325      12.418  -4.111 -22.249  1.00 75.78           H
ATOM   4982  CZ  ARG A 325      13.637  -5.662 -22.646  1.00 75.78           C
ATOM   4983  NH1 ARG A 325      14.874  -6.167 -22.542  1.00 75.78           N
ATOM   4984 1HH1 ARG A 325      15.594  -5.638 -22.091  1.00 75.78           H
ATOM   4985 2HH1 ARG A 325      15.078  -7.072 -22.914  1.00 75.78           H
ATOM   4986  NH2 ARG A 325      12.666  -6.362 -23.247  1.00 75.78           N
ATOM   4987 1HH2 ARG A 325      12.861  -7.268 -23.623  1.00 75.78           H
ATOM   4988 2HH2 ARG A 325      11.745  -5.978 -23.321  1.00 75.78           H
ATOM   4989  HN  ARG A 325      11.298  -0.685 -22.060  1.00 75.78           H
ATOM   4990  N   ARG A 326      12.947   0.914 -24.422  1.00 68.52           N
ATOM   4991  CA  ARG A 326      13.291   1.682 -25.605  1.00 68.52           C
ATOM   4992  C   ARG A 326      13.206   3.181 -25.309  1.00 68.52           C
ATOM   4993  O   ARG A 326      14.094   3.943 -25.686  1.00 68.52           O
ATOM   4994  HA  ARG A 326      14.313   1.387 -25.842  1.00 68.52           H
ATOM   4995  CB  ARG A 326      12.359   1.346 -26.771  1.00 68.52           C
ATOM   4996 1HB  ARG A 326      12.326   0.267 -26.916  1.00 68.52           H
ATOM   4997 2HB  ARG A 326      11.344   1.667 -26.533  1.00 68.52           H
ATOM   4998  CG  ARG A 326      12.825   2.026 -28.060  1.00 68.52           C
ATOM   4999 1HG  ARG A 326      12.783   3.109 -27.940  1.00 68.52           H
ATOM   5000 2HG  ARG A 326      13.866   1.767 -28.255  1.00 68.52           H
ATOM   5001  CD  ARG A 326      11.957   1.604 -29.247  1.00 68.52           C
ATOM   5002 1HD  ARG A 326      10.904   1.757 -29.011  1.00 68.52           H
ATOM   5003 2HD  ARG A 326      12.184   2.226 -30.113  1.00 68.52           H
ATOM   5004  NE  ARG A 326      12.200   0.180 -29.571  1.00 68.52           N
ATOM   5005  HE  ARG A 326      12.904  -0.305 -29.052  1.00 68.52           H
ATOM   5006  CZ  ARG A 326      11.537  -0.499 -30.517  1.00 68.52           C
ATOM   5007  NH1 ARG A 326      10.585   0.102 -31.244  1.00 68.52           N
ATOM   5008 1HH1 ARG A 326      10.364   1.064 -31.082  1.00 68.52           H
ATOM   5009 2HH1 ARG A 326      10.095  -0.412 -31.948  1.00 68.52           H
ATOM   5010  NH2 ARG A 326      11.841  -1.787 -30.725  1.00 68.52           N
ATOM   5011 1HH2 ARG A 326      11.355  -2.308 -31.427  1.00 68.52           H
ATOM   5012 2HH2 ARG A 326      12.553  -2.228 -30.179  1.00 68.52           H
ATOM   5013  HN  ARG A 326      12.116   0.363 -24.502  1.00 68.52           H
ATOM   5014  N   ASP A 327      12.129   3.558 -24.635  1.00 78.83           N
ATOM   5015  CA  ASP A 327      11.879   4.960 -24.348  1.00 78.83           C
ATOM   5016  C   ASP A 327      12.904   5.457 -23.326  1.00 78.83           C
ATOM   5017  O   ASP A 327      13.317   6.615 -23.369  1.00 78.83           O
ATOM   5018  HA  ASP A 327      11.966   5.469 -25.307  1.00 78.83           H
ATOM   5019  CB  ASP A 327      10.484   5.160 -23.753  1.00 78.83           C
ATOM   5020 1HB  ASP A 327      10.326   4.452 -22.939  1.00 78.83           H
ATOM   5021 2HB  ASP A 327      10.407   6.160 -23.324  1.00 78.83           H
ATOM   5022  CG  ASP A 327       9.402   4.971 -24.818  1.00 78.83           C
ATOM   5023  OD1 ASP A 327       9.771   4.992 -26.012  1.00 78.83           O
ATOM   5024  OD2 ASP A 327       8.230   4.811 -24.414  1.00 78.83           O
ATOM   5025  HN  ASP A 327      11.436   2.926 -24.289  1.00 78.83           H
ATOM   5026  N   LEU A 328      13.286   4.557 -22.432  1.00 80.94           N
ATOM   5027  CA  LEU A 328      14.286   4.877 -21.428  1.00 80.94           C
ATOM   5028  C   LEU A 328      15.604   5.230 -22.121  1.00 80.94           C
ATOM   5029  O   LEU A 328      16.165   6.299 -21.886  1.00 80.94           O
ATOM   5030  HA  LEU A 328      13.935   5.755 -20.885  1.00 80.94           H
ATOM   5031  CB  LEU A 328      14.411   3.738 -20.414  1.00 80.94           C
ATOM   5032 1HB  LEU A 328      13.466   3.652 -19.876  1.00 80.94           H
ATOM   5033 2HB  LEU A 328      14.553   2.806 -20.960  1.00 80.94           H
ATOM   5034  CG  LEU A 328      15.538   3.874 -19.388  1.00 80.94           C
ATOM   5035  HG  LEU A 328      16.481   3.966 -19.927  1.00 80.94           H
ATOM   5036  CD1 LEU A 328      15.369   5.144 -18.552  1.00 80.94           C
ATOM   5037 1HD1 LEU A 328      15.386   6.015 -19.207  1.00 80.94           H
ATOM   5038 2HD1 LEU A 328      14.417   5.106 -18.022  1.00 80.94           H
ATOM   5039 3HD1 LEU A 328      16.183   5.215 -17.831  1.00 80.94           H
ATOM   5040  CD2 LEU A 328      15.638   2.622 -18.515  1.00 80.94           C
ATOM   5041 1HD2 LEU A 328      14.698   2.473 -17.983  1.00 80.94           H
ATOM   5042 2HD2 LEU A 328      15.840   1.755 -19.144  1.00 80.94           H
ATOM   5043 3HD2 LEU A 328      16.447   2.744 -17.795  1.00 80.94           H
ATOM   5044  HN  LEU A 328      12.925   3.626 -22.387  1.00 80.94           H
ATOM   5045  N   VAL A 329      16.059   4.312 -22.960  1.00 81.49           N
ATOM   5046  CA  VAL A 329      17.336   4.479 -23.633  1.00 81.49           C
ATOM   5047  C   VAL A 329      17.298   5.753 -24.480  1.00 81.49           C
ATOM   5048  O   VAL A 329      18.294   6.468 -24.576  1.00 81.49           O
ATOM   5049  HA  VAL A 329      18.100   4.592 -22.864  1.00 81.49           H
ATOM   5050  CB  VAL A 329      17.665   3.228 -24.450  1.00 81.49           C
ATOM   5051  HB  VAL A 329      16.817   3.021 -25.103  1.00 81.49           H
ATOM   5052  CG1 VAL A 329      18.893   3.458 -25.332  1.00 81.49           C
ATOM   5053 1HG1 VAL A 329      18.699   4.282 -26.019  1.00 81.49           H
ATOM   5054 2HG1 VAL A 329      19.751   3.701 -24.705  1.00 81.49           H
ATOM   5055 3HG1 VAL A 329      19.105   2.553 -25.902  1.00 81.49           H
ATOM   5056  CG2 VAL A 329      17.863   2.015 -23.538  1.00 81.49           C
ATOM   5057 1HG2 VAL A 329      18.685   2.209 -22.849  1.00 81.49           H
ATOM   5058 2HG2 VAL A 329      16.950   1.833 -22.972  1.00 81.49           H
ATOM   5059 3HG2 VAL A 329      18.096   1.140 -24.145  1.00 81.49           H
ATOM   5060  HN  VAL A 329      15.571   3.467 -23.183  1.00 81.49           H
ATOM   5061  N   LYS A 330      16.138   5.998 -25.072  1.00 74.91           N
ATOM   5062  CA  LYS A 330      15.954   7.179 -25.898  1.00 74.91           C
ATOM   5063  C   LYS A 330      16.144   8.431 -25.040  1.00 74.91           C
[truncated: 117,478 more chars]
