# Supplementary material for: Noncanonical roles of chemokine regions in CCR9 activation revealed by structural modeling and mutational mapping
Source: Nat Commun. 2025 Aug 18;16:7695. doi: 10.1038/s41467-025-62321-9 (PMC12361432; doi:10.1038/s41467-025-62321-9)
Supplement: Supplementary file 7 — Supplementary Data 5 [file 41467_2025_62321_MOESM7_ESM.zip › CCR9_CCL25x1P6_07_rnk2.pdb]

ATOM      1  N   GLU A  20      -5.685  -5.795  58.409  1.00 51.97           N
ATOM      2  CA  GLU A  20      -5.599  -6.575  57.186  1.00 51.97           C
ATOM      3  C   GLU A  20      -6.000  -8.027  57.454  1.00 51.97           C
ATOM      4  O   GLU A  20      -5.165  -8.844  57.841  1.00 51.97           O
ATOM      5  HA  GLU A  20      -6.309  -6.116  56.499  1.00 51.97           H
ATOM      6  CB  GLU A  20      -4.195  -6.496  56.583  1.00 51.97           C
ATOM      7 1HB  GLU A  20      -3.462  -6.349  57.376  1.00 51.97           H
ATOM      8 2HB  GLU A  20      -4.004  -7.383  55.979  1.00 51.97           H
ATOM      9  CG  GLU A  20      -4.070  -5.298  55.640  1.00 51.97           C
ATOM     10 1HG  GLU A  20      -4.999  -5.168  55.086  1.00 51.97           H
ATOM     11 2HG  GLU A  20      -3.915  -4.388  56.221  1.00 51.97           H
ATOM     12  CD  GLU A  20      -2.909  -5.489  54.662  1.00 51.97           C
ATOM     13  OE1 GLU A  20      -3.066  -5.049  53.502  1.00 51.97           O
ATOM     14  OE2 GLU A  20      -1.891  -6.070  55.096  1.00 51.97           O
ATOM     15  HN  GLU A  20      -6.017  -6.296  59.208  1.00 51.97           H
ATOM     16  N   SER A  21      -7.277  -8.304  57.237  1.00 59.59           N
ATOM     17  CA  SER A  21      -7.811  -9.630  57.503  1.00 59.59           C
ATOM     18  C   SER A  21      -7.003 -10.681  56.740  1.00 59.59           C
ATOM     19  O   SER A  21      -6.610 -10.458  55.596  1.00 59.59           O
ATOM     20  HA  SER A  21      -7.706  -9.773  58.578  1.00 59.59           H
ATOM     21  CB  SER A  21      -9.289  -9.715  57.120  1.00 59.59           C
ATOM     22 1HB  SER A  21      -9.657 -10.723  57.313  1.00 59.59           H
ATOM     23 2HB  SER A  21      -9.867  -9.039  57.750  1.00 59.59           H
ATOM     24  OG  SER A  21      -9.506  -9.387  55.750  1.00 59.59           O
ATOM     25  HG  SER A  21      -9.830 -10.191  55.252  1.00 59.59           H
ATOM     26  HN  SER A  21      -7.941  -7.644  56.887  1.00 59.59           H
ATOM     27  N   THR A  22      -6.780 -11.806  57.404  1.00 60.67           N
ATOM     28  CA  THR A  22      -6.050 -12.904  56.792  1.00 60.67           C
ATOM     29  C   THR A  22      -6.644 -13.243  55.424  1.00 60.67           C
ATOM     30  O   THR A  22      -5.928 -13.672  54.521  1.00 60.67           O
ATOM     31  HA  THR A  22      -5.022 -12.581  56.623  1.00 60.67           H
ATOM     32  CB  THR A  22      -6.062 -14.081  57.769  1.00 60.67           C
ATOM     33  HB  THR A  22      -6.108 -15.030  57.234  1.00 60.67           H
ATOM     34  OG1 THR A  22      -7.163 -13.807  58.631  1.00 60.67           O
ATOM     35  HG1 THR A  22      -7.428 -14.636  59.122  1.00 60.67           H
ATOM     36  CG2 THR A  22      -4.849 -14.081  58.701  1.00 60.67           C
ATOM     37 1HG2 THR A  22      -4.840 -13.161  59.285  1.00 60.67           H
ATOM     38 2HG2 THR A  22      -3.936 -14.145  58.110  1.00 60.67           H
ATOM     39 3HG2 THR A  22      -4.907 -14.937  59.373  1.00 60.67           H
ATOM     40  HN  THR A  22      -7.087 -11.973  58.340  1.00 60.67           H
ATOM     41  N   SER A  23      -7.949 -13.037  55.313  1.00 63.15           N
ATOM     42  CA  SER A  23      -8.637 -13.257  54.053  1.00 63.15           C
ATOM     43  C   SER A  23      -8.066 -12.331  52.976  1.00 63.15           C
ATOM     44  O   SER A  23      -7.871 -12.747  51.835  1.00 63.15           O
ATOM     45  HA  SER A  23      -8.449 -14.300  53.799  1.00 63.15           H
ATOM     46  CB  SER A  23     -10.143 -13.032  54.201  1.00 63.15           C
ATOM     47 1HB  SER A  23     -10.648 -13.349  53.289  1.00 63.15           H
ATOM     48 2HB  SER A  23     -10.525 -13.655  55.010  1.00 63.15           H
ATOM     49  OG  SER A  23     -10.456 -11.667  54.466  1.00 63.15           O
ATOM     50  HG  SER A  23     -11.443 -11.523  54.399  1.00 63.15           H
ATOM     51  HN  SER A  23      -8.531 -12.727  56.064  1.00 63.15           H
ATOM     52  N   SER A  24      -7.813 -11.094  53.378  1.00 67.62           N
ATOM     53  CA  SER A  24      -7.300 -10.097  52.454  1.00 67.62           C
ATOM     54  C   SER A  24      -5.932 -10.531  51.924  1.00 67.62           C
ATOM     55  O   SER A  24      -5.605 -10.285  50.763  1.00 67.62           O
ATOM     56  HA  SER A  24      -8.028 -10.053  51.644  1.00 67.62           H
ATOM     57  CB  SER A  24      -7.199  -8.725  53.123  1.00 67.62           C
ATOM     58 1HB  SER A  24      -8.186  -8.262  53.150  1.00 67.62           H
ATOM     59 2HB  SER A  24      -6.878  -8.849  54.157  1.00 67.62           H
ATOM     60  OG  SER A  24      -6.289  -7.865  52.444  1.00 67.62           O
ATOM     61  HG  SER A  24      -6.184  -7.009  52.950  1.00 67.62           H
ATOM     62  HN  SER A  24      -7.953 -10.770  54.314  1.00 67.62           H
ATOM     63  N   MET A  25      -5.168 -11.168  52.799  1.00 64.60           N
ATOM     64  CA  MET A  25      -3.839 -11.629  52.436  1.00 64.60           C
ATOM     65  C   MET A  25      -3.913 -12.873  51.549  1.00 64.60           C
ATOM     66  O   MET A  25      -3.163 -12.996  50.582  1.00 64.60           O
ATOM     67  HA  MET A  25      -3.384 -10.807  51.884  1.00 64.60           H
ATOM     68  CB  MET A  25      -3.047 -11.953  53.705  1.00 64.60           C
ATOM     69 1HB  MET A  25      -3.320 -11.255  54.496  1.00 64.60           H
ATOM     70 2HB  MET A  25      -3.307 -12.951  54.056  1.00 64.60           H
ATOM     71  CG  MET A  25      -1.541 -11.874  53.446  1.00 64.60           C
ATOM     72 1HG  MET A  25      -1.004 -12.459  54.193  1.00 64.60           H
ATOM     73 2HG  MET A  25      -1.307 -12.307  52.473  1.00 64.60           H
ATOM     74  SD  MET A  25      -1.000 -10.174  53.501  1.00 64.60           S
ATOM     75  CE  MET A  25       0.432 -10.337  54.554  1.00 64.60           C
ATOM     76 1HE  MET A  25       0.127 -10.737  55.522  1.00 64.60           H
ATOM     77 2HE  MET A  25       1.148 -11.015  54.090  1.00 64.60           H
ATOM     78 3HE  MET A  25       0.894  -9.360  54.694  1.00 64.60           H
ATOM     79  HN  MET A  25      -5.443 -11.370  53.739  1.00 64.60           H
ATOM     80  N   GLU A  26      -4.824 -13.765  51.910  1.00 58.92           N
ATOM     81  CA  GLU A  26      -5.020 -14.986  51.147  1.00 58.92           C
ATOM     82  C   GLU A  26      -5.508 -14.656  49.735  1.00 58.92           C
ATOM     83  O   GLU A  26      -5.073 -15.274  48.764  1.00 58.92           O
ATOM     84  HA  GLU A  26      -4.039 -15.458  51.099  1.00 58.92           H
ATOM     85  CB  GLU A  26      -5.995 -15.926  51.858  1.00 58.92           C
ATOM     86 1HB  GLU A  26      -6.835 -15.354  52.253  1.00 58.92           H
ATOM     87 2HB  GLU A  26      -6.298 -16.723  51.179  1.00 58.92           H
ATOM     88  CG  GLU A  26      -5.326 -16.609  53.053  1.00 58.92           C
ATOM     89 1HG  GLU A  26      -4.463 -17.180  52.713  1.00 58.92           H
ATOM     90 2HG  GLU A  26      -4.956 -15.854  53.747  1.00 58.92           H
ATOM     91  CD  GLU A  26      -6.306 -17.536  53.774  1.00 58.92           C
ATOM     92  OE1 GLU A  26      -5.817 -18.387  54.548  1.00 58.92           O
ATOM     93  OE2 GLU A  26      -7.522 -17.372  53.536  1.00 58.92           O
ATOM     94  HN  GLU A  26      -5.420 -13.664  52.707  1.00 58.92           H
ATOM     95  N   ASP A  27      -6.404 -13.682  49.665  1.00 65.99           N
ATOM     96  CA  ASP A  27      -6.988 -13.293  48.393  1.00 65.99           C
ATOM     97  C   ASP A  27      -5.875 -12.854  47.439  1.00 65.99           C
ATOM     98  O   ASP A  27      -5.925 -13.144  46.245  1.00 65.99           O
ATOM     99  HA  ASP A  27      -7.516 -14.177  48.037  1.00 65.99           H
ATOM    100  CB  ASP A  27      -7.952 -12.118  48.566  1.00 65.99           C
ATOM    101 1HB  ASP A  27      -7.497 -11.360  49.204  1.00 65.99           H
ATOM    102 2HB  ASP A  27      -8.139 -11.650  47.599  1.00 65.99           H
ATOM    103  CG  ASP A  27      -9.275 -12.581  49.179  1.00 65.99           C
ATOM    104  OD1 ASP A  27      -9.563 -13.791  49.061  1.00 65.99           O
ATOM    105  OD2 ASP A  27      -9.969 -11.713  49.752  1.00 65.99           O
ATOM    106  HN  ASP A  27      -6.730 -13.165  50.456  1.00 65.99           H
ATOM    107  N   TYR A  28      -4.895 -12.161  48.002  1.00 65.17           N
ATOM    108  CA  TYR A  28      -3.788 -11.651  47.211  1.00 65.17           C
ATOM    109  C   TYR A  28      -2.839 -12.780  46.804  1.00 65.17           C
ATOM    110  O   TYR A  28      -2.309 -12.781  45.694  1.00 65.17           O
ATOM    111  HA  TYR A  28      -4.201 -11.192  46.312  1.00 65.17           H
ATOM    112  CB  TYR A  28      -3.039 -10.672  48.116  1.00 65.17           C
ATOM    113 1HB  TYR A  28      -3.732  -9.902  48.454  1.00 65.17           H
ATOM    114 2HB  TYR A  28      -2.696 -11.204  49.004  1.00 65.17           H
ATOM    115  CG  TYR A  28      -1.838 -10.000  47.447  1.00 65.17           C
ATOM    116  CD1 TYR A  28      -0.566 -10.492  47.655  1.00 65.17           C
ATOM    117  HD1 TYR A  28      -0.417 -11.361  48.297  1.00 65.17           H
ATOM    118  CD2 TYR A  28      -2.028  -8.900  46.635  1.00 65.17           C
ATOM    119  HD2 TYR A  28      -3.033  -8.511  46.470  1.00 65.17           H
ATOM    120  CE1 TYR A  28       0.563  -9.860  47.025  1.00 65.17           C
ATOM    121  HE1 TYR A  28       1.573 -10.239  47.182  1.00 65.17           H
ATOM    122  CE2 TYR A  28      -0.899  -8.267  46.004  1.00 65.17           C
ATOM    123  HE2 TYR A  28      -1.034  -7.398  45.361  1.00 65.17           H
ATOM    124  CZ  TYR A  28       0.341  -8.778  46.231  1.00 65.17           C
ATOM    125  OH  TYR A  28       1.408  -8.181  45.636  1.00 65.17           O
ATOM    126  HH  TYR A  28       1.169  -7.249  45.362  1.00 65.17           H
ATOM    127  HN  TYR A  28      -4.851 -11.948  48.978  1.00 65.17           H
ATOM    128  N   VAL A  29      -2.654 -13.715  47.725  1.00 65.26           N
ATOM    129  CA  VAL A  29      -1.715 -14.803  47.509  1.00 65.26           C
ATOM    130  C   VAL A  29      -2.300 -15.781  46.488  1.00 65.26           C
ATOM    131  O   VAL A  29      -1.575 -16.320  45.654  1.00 65.26           O
ATOM    132  HA  VAL A  29      -0.802 -14.372  47.098  1.00 65.26           H
ATOM    133  CB  VAL A  29      -1.368 -15.467  48.843  1.00 65.26           C
ATOM    134  HB  VAL A  29      -2.302 -15.737  49.336  1.00 65.26           H
ATOM    135  CG1 VAL A  29      -0.564 -16.750  48.623  1.00 65.26           C
ATOM    136 1HG1 VAL A  29      -1.151 -17.449  48.027  1.00 65.26           H
ATOM    137 2HG1 VAL A  29       0.362 -16.514  48.099  1.00 65.26           H
ATOM    138 3HG1 VAL A  29      -0.331 -17.202  49.587  1.00 65.26           H
ATOM    139  CG2 VAL A  29      -0.616 -14.499  49.758  1.00 65.26           C
ATOM    140 1HG2 VAL A  29       0.308 -14.184  49.273  1.00 65.26           H
ATOM    141 2HG2 VAL A  29      -1.239 -13.626  49.954  1.00 65.26           H
ATOM    142 3HG2 VAL A  29      -0.381 -14.997  50.699  1.00 65.26           H
ATOM    143  HN  VAL A  29      -3.131 -13.737  48.603  1.00 65.26           H
ATOM    144  N   ASN A  30      -3.606 -15.980  46.588  1.00 60.51           N
ATOM    145  CA  ASN A  30      -4.276 -16.975  45.769  1.00 60.51           C
ATOM    146  C   ASN A  30      -4.650 -16.354  44.422  1.00 60.51           C
ATOM    147  O   ASN A  30      -5.138 -17.045  43.529  1.00 60.51           O
ATOM    148  HA  ASN A  30      -3.561 -17.791  45.667  1.00 60.51           H
ATOM    149  CB  ASN A  30      -5.563 -17.463  46.438  1.00 60.51           C
ATOM    150 1HB  ASN A  30      -6.171 -16.608  46.732  1.00 60.51           H
ATOM    151 2HB  ASN A  30      -6.151 -18.042  45.725  1.00 60.51           H
ATOM    152  CG  ASN A  30      -5.252 -18.321  47.666  1.00 60.51           C
ATOM    153  OD1 ASN A  30      -4.202 -18.933  47.778  1.00 60.51           O
ATOM    154  ND2 ASN A  30      -6.219 -18.330  48.578  1.00 60.51           N
ATOM    155 1HD2 ASN A  30      -7.056 -17.805  48.425  1.00 60.51           H
ATOM    156 2HD2 ASN A  30      -6.110 -18.862  49.418  1.00 60.51           H
ATOM    157  HN  ASN A  30      -4.202 -15.476  47.213  1.00 60.51           H
ATOM    158  N   PHE A  31      -4.407 -15.055  44.317  1.00 66.71           N
ATOM    159  CA  PHE A  31      -4.688 -14.338  43.085  1.00 66.71           C
ATOM    160  C   PHE A  31      -3.823 -14.861  41.937  1.00 66.71           C
ATOM    161  O   PHE A  31      -2.600 -14.927  42.056  1.00 66.71           O
ATOM    162  HA  PHE A  31      -5.739 -14.501  42.849  1.00 66.71           H
ATOM    163  CB  PHE A  31      -4.347 -12.868  43.336  1.00 66.71           C
ATOM    164 1HB  PHE A  31      -4.858 -12.536  44.240  1.00 66.71           H
ATOM    165 2HB  PHE A  31      -3.277 -12.780  43.525  1.00 66.71           H
ATOM    166  CG  PHE A  31      -4.724 -11.936  42.183  1.00 66.71           C
ATOM    167  CD1 PHE A  31      -3.769 -11.507  41.315  1.00 66.71           C
ATOM    168  HD1 PHE A  31      -2.734 -11.826  41.442  1.00 66.71           H
ATOM    169  CD2 PHE A  31      -6.015 -11.537  42.025  1.00 66.71           C
ATOM    170  HD2 PHE A  31      -6.780 -11.881  42.721  1.00 66.71           H
ATOM    171  CE1 PHE A  31      -4.119 -10.642  40.245  1.00 66.71           C
ATOM    172  HE1 PHE A  31      -3.353 -10.298  39.550  1.00 66.71           H
ATOM    173  CE2 PHE A  31      -6.365 -10.672  40.955  1.00 66.71           C
ATOM    174  HE2 PHE A  31      -7.399 -10.352  40.828  1.00 66.71           H
ATOM    175  CZ  PHE A  31      -5.409 -10.243  40.087  1.00 66.71           C
ATOM    176  HZ  PHE A  31      -5.678  -9.579  39.265  1.00 66.71           H
ATOM    177  HN  PHE A  31      -4.025 -14.497  45.054  1.00 66.71           H
ATOM    178  N   ASN A  32      -4.492 -15.220  40.851  1.00 60.64           N
ATOM    179  CA  ASN A  32      -3.799 -15.725  39.678  1.00 60.64           C
ATOM    180  C   ASN A  32      -3.225 -14.550  38.884  1.00 60.64           C
ATOM    181  O   ASN A  32      -3.930 -13.929  38.090  1.00 60.64           O
ATOM    182  HA  ASN A  32      -3.023 -16.385  40.066  1.00 60.64           H
ATOM    183  CB  ASN A  32      -4.754 -16.494  38.762  1.00 60.64           C
ATOM    184 1HB  ASN A  32      -5.327 -17.212  39.349  1.00 60.64           H
ATOM    185 2HB  ASN A  32      -5.470 -15.803  38.317  1.00 60.64           H
ATOM    186  CG  ASN A  32      -3.987 -17.224  37.658  1.00 60.64           C
ATOM    187  OD1 ASN A  32      -2.772 -17.155  37.561  1.00 60.64           O
ATOM    188  ND2 ASN A  32      -4.761 -17.925  36.835  1.00 60.64           N
ATOM    189 1HD2 ASN A  32      -5.751 -17.940  36.971  1.00 60.64           H
ATOM    190 2HD2 ASN A  32      -4.352 -18.438  36.080  1.00 60.64           H
ATOM    191  HN  ASN A  32      -5.487 -15.169  40.764  1.00 60.64           H
ATOM    192  N   PHE A  33      -1.950 -14.281  39.124  1.00 63.10           N
ATOM    193  CA  PHE A  33      -1.243 -13.266  38.363  1.00 63.10           C
ATOM    194  C   PHE A  33      -0.809 -13.806  36.999  1.00 63.10           C
ATOM    195  O   PHE A  33       0.380 -13.820  36.683  1.00 63.10           O
ATOM    196  HA  PHE A  33      -1.930 -12.432  38.219  1.00 63.10           H
ATOM    197  CB  PHE A  33       0.002 -12.888  39.169  1.00 63.10           C
ATOM    198 1HB  PHE A  33       0.551 -13.797  39.417  1.00 63.10           H
ATOM    199 2HB  PHE A  33       0.657 -12.281  38.544  1.00 63.10           H
ATOM    200  CG  PHE A  33      -0.300 -12.124  40.459  1.00 63.10           C
ATOM    201  CD1 PHE A  33      -0.521 -10.782  40.419  1.00 63.10           C
ATOM    202  HD1 PHE A  33      -0.482 -10.252  39.468  1.00 63.10           H
ATOM    203  CD2 PHE A  33      -0.348 -12.785  41.646  1.00 63.10           C
ATOM    204  HD2 PHE A  33      -0.171 -13.861  41.679  1.00 63.10           H
ATOM    205  CE1 PHE A  33      -0.801 -10.073  41.617  1.00 63.10           C
ATOM    206  HE1 PHE A  33      -0.978  -8.998  41.584  1.00 63.10           H
ATOM    207  CE2 PHE A  33      -0.629 -12.076  42.844  1.00 63.10           C
ATOM    208  HE2 PHE A  33      -0.667 -12.606  43.795  1.00 63.10           H
ATOM    209  CZ  PHE A  33      -0.849 -10.734  42.804  1.00 63.10           C
ATOM    210  HZ  PHE A  33      -1.065 -10.190  43.723  1.00 63.10           H
ATOM    211  HN  PHE A  33      -1.403 -14.742  39.823  1.00 63.10           H
ATOM    212  N   THR A  34      -1.796 -14.238  36.228  1.00 62.13           N
ATOM    213  CA  THR A  34      -1.589 -14.471  34.809  1.00 62.13           C
ATOM    214  C   THR A  34      -1.023 -13.218  34.138  1.00 62.13           C
ATOM    215  O   THR A  34      -1.557 -12.123  34.310  1.00 62.13           O
ATOM    216  HA  THR A  34      -0.843 -15.259  34.695  1.00 62.13           H
ATOM    217  CB  THR A  34      -2.917 -14.935  34.207  1.00 62.13           C
ATOM    218  HB  THR A  34      -3.596 -14.094  34.069  1.00 62.13           H
ATOM    219  OG1 THR A  34      -3.368 -15.949  35.101  1.00 62.13           O
ATOM    220  HG1 THR A  34      -2.634 -16.607  35.270  1.00 62.13           H
ATOM    221  CG2 THR A  34      -2.734 -15.667  32.876  1.00 62.13           C
ATOM    222 1HG2 THR A  34      -2.109 -16.547  33.028  1.00 62.13           H
ATOM    223 2HG2 THR A  34      -2.254 -15.001  32.158  1.00 62.13           H
ATOM    224 3HG2 THR A  34      -3.707 -15.974  32.493  1.00 62.13           H
ATOM    225  HN  THR A  34      -2.721 -14.426  36.557  1.00 62.13           H
ATOM    226  N   ASP A  35       0.051 -13.420  33.389  1.00 67.47           N
ATOM    227  CA  ASP A  35       0.776 -12.305  32.804  1.00 67.47           C
ATOM    228  C   ASP A  35       0.088 -11.880  31.506  1.00 67.47           C
ATOM    229  O   ASP A  35       0.507 -12.275  30.419  1.00 67.47           O
ATOM    230  HA  ASP A  35       0.757 -11.521  33.562  1.00 67.47           H
ATOM    231  CB  ASP A  35       2.216 -12.699  32.469  1.00 67.47           C
ATOM    232 1HB  ASP A  35       2.597 -13.379  33.231  1.00 67.47           H
ATOM    233 2HB  ASP A  35       2.239 -13.237  31.521  1.00 67.47           H
ATOM    234  CG  ASP A  35       3.116 -11.465  32.383  1.00 67.47           C
ATOM    235  OD1 ASP A  35       2.602 -10.365  32.683  1.00 67.47           O
ATOM    236  OD2 ASP A  35       4.298 -11.648  32.019  1.00 67.47           O
ATOM    237  HN  ASP A  35       0.426 -14.323  33.181  1.00 67.47           H
ATOM    238  N   PHE A  36      -0.957 -11.080  31.661  1.00 81.48           N
ATOM    239  CA  PHE A  36      -1.677 -10.557  30.513  1.00 81.48           C
ATOM    240  C   PHE A  36      -0.984  -9.314  29.950  1.00 81.48           C
ATOM    241  O   PHE A  36      -1.329  -8.843  28.868  1.00 81.48           O
ATOM    242  HA  PHE A  36      -1.687 -11.339  29.754  1.00 81.48           H
ATOM    243  CB  PHE A  36      -3.075 -10.170  30.999  1.00 81.48           C
ATOM    244 1HB  PHE A  36      -2.979  -9.536  31.880  1.00 81.48           H
ATOM    245 2HB  PHE A  36      -3.564  -9.574  30.229  1.00 81.48           H
ATOM    246  CG  PHE A  36      -3.967 -11.365  31.342  1.00 81.48           C
ATOM    247  CD1 PHE A  36      -3.981 -12.458  30.533  1.00 81.48           C
ATOM    248  HD1 PHE A  36      -3.357 -12.482  29.639  1.00 81.48           H
ATOM    249  CD2 PHE A  36      -4.745 -11.335  32.457  1.00 81.48           C
ATOM    250  HD2 PHE A  36      -4.734 -10.459  33.106  1.00 81.48           H
ATOM    251  CE1 PHE A  36      -4.809 -13.567  30.851  1.00 81.48           C
ATOM    252  HE1 PHE A  36      -4.820 -14.442  30.202  1.00 81.48           H
ATOM    253  CE2 PHE A  36      -5.573 -12.444  32.776  1.00 81.48           C
ATOM    254  HE2 PHE A  36      -6.197 -12.419  33.669  1.00 81.48           H
ATOM    255  CZ  PHE A  36      -5.587 -13.536  31.966  1.00 81.48           C
ATOM    256  HZ  PHE A  36      -6.222 -14.388  32.211  1.00 81.48           H
ATOM    257  HN  PHE A  36      -1.311 -10.789  32.550  1.00 81.48           H
ATOM    258  N   TYR A  37      -0.019  -8.818  30.711  1.00 86.76           N
ATOM    259  CA  TYR A  37       0.798  -7.707  30.254  1.00 86.76           C
ATOM    260  C   TYR A  37       1.997  -8.205  29.444  1.00 86.76           C
ATOM    261  O   TYR A  37       2.913  -8.814  29.994  1.00 86.76           O
ATOM    262  HA  TYR A  37       0.179  -7.073  29.620  1.00 86.76           H
ATOM    263  CB  TYR A  37       1.307  -7.010  31.518  1.00 86.76           C
ATOM    264 1HB  TYR A  37       0.458  -6.790  32.166  1.00 86.76           H
ATOM    265 2HB  TYR A  37       1.955  -7.696  32.063  1.00 86.76           H
ATOM    266  CG  TYR A  37       2.072  -5.713  31.248  1.00 86.76           C
ATOM    267  CD1 TYR A  37       3.451  -5.726  31.189  1.00 86.76           C
ATOM    268  HD1 TYR A  37       3.994  -6.659  31.335  1.00 86.76           H
ATOM    269  CD2 TYR A  37       1.384  -4.532  31.062  1.00 86.76           C
ATOM    270  HD2 TYR A  37       0.295  -4.522  31.109  1.00 86.76           H
ATOM    271  CE1 TYR A  37       4.172  -4.505  30.935  1.00 86.76           C
ATOM    272  HE1 TYR A  37       5.261  -4.501  30.886  1.00 86.76           H
ATOM    273  CE2 TYR A  37       2.105  -3.311  30.808  1.00 86.76           C
ATOM    274  HE2 TYR A  37       1.574  -2.371  30.660  1.00 86.76           H
ATOM    275  CZ  TYR A  37       3.463  -3.358  30.757  1.00 86.76           C
ATOM    276  OH  TYR A  37       4.144  -2.206  30.517  1.00 86.76           O
ATOM    277  HH  TYR A  37       5.108  -2.407  30.344  1.00 86.76           H
ATOM    278  HN  TYR A  37       0.207  -9.162  31.623  1.00 86.76           H
ATOM    279  N   CYS A  38       1.951  -7.928  28.149  1.00 90.16           N
ATOM    280  CA  CYS A  38       2.963  -8.438  27.239  1.00 90.16           C
ATOM    281  C   CYS A  38       3.987  -7.329  26.990  1.00 90.16           C
ATOM    282  O   CYS A  38       3.668  -6.309  26.381  1.00 90.16           O
ATOM    283  HA  CYS A  38       3.428  -9.291  27.733  1.00 90.16           H
ATOM    284  CB  CYS A  38       2.345  -8.947  25.934  1.00 90.16           C
ATOM    285 1HB  CYS A  38       1.546  -9.655  26.153  1.00 90.16           H
ATOM    286 2HB  CYS A  38       1.896  -8.118  25.388  1.00 90.16           H
ATOM    287  SG  CYS A  38       3.629  -9.750  24.906  1.00 90.16           S
ATOM    288  HN  CYS A  38       1.241  -7.369  27.721  1.00 90.16           H
ATOM    289  N   GLU A  39       5.198  -7.566  27.474  1.00 82.12           N
ATOM    290  CA  GLU A  39       6.321  -6.711  27.132  1.00 82.12           C
ATOM    291  C   GLU A  39       6.916  -7.129  25.785  1.00 82.12           C
ATOM    292  O   GLU A  39       7.293  -8.285  25.601  1.00 82.12           O
ATOM    293  HA  GLU A  39       5.908  -5.705  27.058  1.00 82.12           H
ATOM    294  CB  GLU A  39       7.385  -6.736  28.232  1.00 82.12           C
ATOM    295 1HB  GLU A  39       7.707  -7.763  28.407  1.00 82.12           H
ATOM    296 2HB  GLU A  39       8.203  -6.067  27.968  1.00 82.12           H
ATOM    297  CG  GLU A  39       6.816  -6.221  29.556  1.00 82.12           C
ATOM    298 1HG  GLU A  39       6.345  -5.251  29.400  1.00 82.12           H
ATOM    299 2HG  GLU A  39       6.040  -6.899  29.911  1.00 82.12           H
ATOM    300  CD  GLU A  39       7.915  -6.096  30.613  1.00 82.12           C
ATOM    301  OE1 GLU A  39       7.619  -5.503  31.672  1.00 82.12           O
ATOM    302  OE2 GLU A  39       9.027  -6.598  30.337  1.00 82.12           O
ATOM    303  HN  GLU A  39       5.416  -8.325  28.088  1.00 82.12           H
ATOM    304  N   LYS A  40       6.981  -6.165  24.879  1.00 88.93           N
ATOM    305  CA  LYS A  40       7.353  -6.454  23.504  1.00 88.93           C
ATOM    306  C   LYS A  40       8.732  -5.856  23.217  1.00 88.93           C
ATOM    307  O   LYS A  40       9.013  -5.448  22.091  1.00 88.93           O
ATOM    308  HA  LYS A  40       7.419  -7.538  23.405  1.00 88.93           H
ATOM    309  CB  LYS A  40       6.263  -5.977  22.542  1.00 88.93           C
ATOM    310 1HB  LYS A  40       6.067  -4.917  22.706  1.00 88.93           H
ATOM    311 2HB  LYS A  40       6.609  -6.081  21.514  1.00 88.93           H
ATOM    312  CG  LYS A  40       4.973  -6.776  22.735  1.00 88.93           C
ATOM    313 1HG  LYS A  40       5.179  -7.840  22.621  1.00 88.93           H
ATOM    314 2HG  LYS A  40       4.599  -6.630  23.749  1.00 88.93           H
ATOM    315  CD  LYS A  40       3.906  -6.347  21.726  1.00 88.93           C
ATOM    316 1HD  LYS A  40       3.669  -5.293  21.868  1.00 88.93           H
ATOM    317 2HD  LYS A  40       4.295  -6.453  20.713  1.00 88.93           H
ATOM    318  CE  LYS A  40       2.636  -7.186  21.880  1.00 88.93           C
ATOM    319 1HE  LYS A  40       2.866  -8.239  21.716  1.00 88.93           H
ATOM    320 2HE  LYS A  40       2.256  -7.098  22.898  1.00 88.93           H
ATOM    321  NZ  LYS A  40       1.602  -6.743  20.919  1.00 88.93           N
ATOM    322 1HZ  LYS A  40       0.866  -7.438  20.870  1.00 88.93           H
ATOM    323 2HZ  LYS A  40       1.211  -5.859  21.227  1.00 88.93           H
ATOM    324 3HZ  LYS A  40       2.019  -6.627  20.003  1.00 88.93           H
ATOM    325  HN  LYS A  40       6.785  -5.203  25.070  1.00 88.93           H
ATOM    326  N   ASN A  41       9.555  -5.823  24.255  1.00 82.79           N
ATOM    327  CA  ASN A  41      10.902  -5.296  24.125  1.00 82.79           C
ATOM    328  C   ASN A  41      11.630  -6.040  23.003  1.00 82.79           C
ATOM    329  O   ASN A  41      12.352  -5.431  22.215  1.00 82.79           O
ATOM    330  HA  ASN A  41      10.775  -4.235  23.907  1.00 82.79           H
ATOM    331  CB  ASN A  41      11.698  -5.492  25.417  1.00 82.79           C
ATOM    332 1HB  ASN A  41      11.562  -6.511  25.781  1.00 82.79           H
ATOM    333 2HB  ASN A  41      12.762  -5.366  25.216  1.00 82.79           H
ATOM    334  CG  ASN A  41      11.254  -4.497  26.491  1.00 82.79           C
ATOM    335  OD1 ASN A  41      10.836  -3.386  26.210  1.00 82.79           O
ATOM    336  ND2 ASN A  41      11.368  -4.957  27.734  1.00 82.79           N
ATOM    337 1HD2 ASN A  41      11.718  -5.879  27.896  1.00 82.79           H
ATOM    338 2HD2 ASN A  41      11.103  -4.380  28.506  1.00 82.79           H
ATOM    339  HN  ASN A  41       9.314  -6.148  25.170  1.00 82.79           H
ATOM    340  N   ASN A  42      11.416  -7.347  22.968  1.00 84.21           N
ATOM    341  CA  ASN A  42      12.096  -8.191  22.000  1.00 84.21           C
ATOM    342  C   ASN A  42      11.689  -7.769  20.587  1.00 84.21           C
ATOM    343  O   ASN A  42      12.505  -7.797  19.667  1.00 84.21           O
ATOM    344  HA  ASN A  42      13.160  -8.043  22.188  1.00 84.21           H
ATOM    345  CB  ASN A  42      11.712  -9.660  22.184  1.00 84.21           C
ATOM    346 1HB  ASN A  42      10.628  -9.764  22.146  1.00 84.21           H
ATOM    347 2HB  ASN A  42      12.117 -10.251  21.362  1.00 84.21           H
ATOM    348  CG  ASN A  42      12.236 -10.201  23.516  1.00 84.21           C
ATOM    349  OD1 ASN A  42      13.015  -9.569  24.209  1.00 84.21           O
ATOM    350  ND2 ASN A  42      11.765 -11.404  23.833  1.00 84.21           N
ATOM    351 1HD2 ASN A  42      11.127 -11.870  23.220  1.00 84.21           H
ATOM    352 2HD2 ASN A  42      12.049 -11.843  24.686  1.00 84.21           H
ATOM    353  HN  ASN A  42      10.792  -7.829  23.583  1.00 84.21           H
ATOM    354  N   VAL A  43      10.426  -7.387  20.458  1.00 91.43           N
ATOM    355  CA  VAL A  43       9.885  -7.017  19.162  1.00 91.43           C
ATOM    356  C   VAL A  43      10.538  -5.715  18.694  1.00 91.43           C
ATOM    357  O   VAL A  43      10.913  -5.588  17.530  1.00 91.43           O
ATOM    358  HA  VAL A  43      10.141  -7.810  18.459  1.00 91.43           H
ATOM    359  CB  VAL A  43       8.359  -6.927  19.238  1.00 91.43           C
ATOM    360  HB  VAL A  43       8.105  -6.086  19.884  1.00 91.43           H
ATOM    361  CG1 VAL A  43       7.756  -6.659  17.858  1.00 91.43           C
ATOM    362 1HG1 VAL A  43       8.143  -5.717  17.469  1.00 91.43           H
ATOM    363 2HG1 VAL A  43       8.025  -7.469  17.181  1.00 91.43           H
ATOM    364 3HG1 VAL A  43       6.671  -6.599  17.941  1.00 91.43           H
ATOM    365  CG2 VAL A  43       7.766  -8.193  19.860  1.00 91.43           C
ATOM    366 1HG2 VAL A  43       8.035  -9.056  19.252  1.00 91.43           H
ATOM    367 2HG2 VAL A  43       8.159  -8.321  20.868  1.00 91.43           H
ATOM    368 3HG2 VAL A  43       6.680  -8.102  19.902  1.00 91.43           H
ATOM    369  HN  VAL A  43       9.780  -7.330  21.219  1.00 91.43           H
ATOM    370  N   ARG A  44      10.654  -4.780  19.626  1.00 87.23           N
ATOM    371  CA  ARG A  44      11.249  -3.490  19.323  1.00 87.23           C
ATOM    372  C   ARG A  44      12.722  -3.661  18.945  1.00 87.23           C
ATOM    373  O   ARG A  44      13.224  -2.969  18.061  1.00 87.23           O
ATOM    374  HA  ARG A  44      10.670  -3.107  18.482  1.00 87.23           H
ATOM    375  CB  ARG A  44      11.143  -2.540  20.517  1.00 87.23           C
ATOM    376 1HB  ARG A  44      11.487  -3.045  21.420  1.00 87.23           H
ATOM    377 2HB  ARG A  44      11.798  -1.682  20.363  1.00 87.23           H
ATOM    378  CG  ARG A  44       9.703  -2.061  20.711  1.00 87.23           C
ATOM    379 1HG  ARG A  44       9.342  -1.601  19.791  1.00 87.23           H
ATOM    380 2HG  ARG A  44       9.057  -2.915  20.915  1.00 87.23           H
ATOM    381  CD  ARG A  44       9.609  -1.057  21.862  1.00 87.23           C
ATOM    382 1HD  ARG A  44      10.418  -0.331  21.788  1.00 87.23           H
ATOM    383 2HD  ARG A  44       8.674  -0.501  21.795  1.00 87.23           H
ATOM    384  NE  ARG A  44       9.683  -1.766  23.159  1.00 87.23           N
ATOM    385  HE  ARG A  44      10.201  -2.620  23.197  1.00 87.23           H
ATOM    386  CZ  ARG A  44       9.100  -1.334  24.285  1.00 87.23           C
ATOM    387  NH1 ARG A  44       8.394  -0.195  24.292  1.00 87.23           N
ATOM    388 1HH1 ARG A  44       8.299   0.339  23.452  1.00 87.23           H
ATOM    389 2HH1 ARG A  44       7.962   0.120  25.137  1.00 87.23           H
ATOM    390  NH2 ARG A  44       9.234  -2.058  25.405  1.00 87.23           N
ATOM    391 1HH2 ARG A  44       8.805  -1.750  26.254  1.00 87.23           H
ATOM    392 2HH2 ARG A  44       9.763  -2.906  25.392  1.00 87.23           H
ATOM    393  HN  ARG A  44      10.350  -4.893  20.572  1.00 87.23           H
ATOM    394  N   GLN A  45      13.373  -4.587  19.633  1.00 83.58           N
ATOM    395  CA  GLN A  45      14.791  -4.820  19.419  1.00 83.58           C
ATOM    396  C   GLN A  45      15.026  -5.423  18.032  1.00 83.58           C
ATOM    397  O   GLN A  45      15.988  -5.070  17.353  1.00 83.58           O
ATOM    398  HA  GLN A  45      15.258  -3.838  19.479  1.00 83.58           H
ATOM    399  CB  GLN A  45      15.370  -5.719  20.513  1.00 83.58           C
ATOM    400 1HB  GLN A  45      15.003  -5.396  21.487  1.00 83.58           H
ATOM    401 2HB  GLN A  45      15.026  -6.743  20.367  1.00 83.58           H
ATOM    402  CG  GLN A  45      16.900  -5.682  20.500  1.00 83.58           C
ATOM    403 1HG  GLN A  45      17.269  -6.082  19.556  1.00 83.58           H
ATOM    404 2HG  GLN A  45      17.243  -4.650  20.565  1.00 83.58           H
ATOM    405  CD  GLN A  45      17.477  -6.491  21.663  1.00 83.58           C
ATOM    406  OE1 GLN A  45      16.805  -7.295  22.289  1.00 83.58           O
ATOM    407  NE2 GLN A  45      18.758  -6.236  21.917  1.00 83.58           N
ATOM    408 1HE2 GLN A  45      19.252  -5.564  21.365  1.00 83.58           H
ATOM    409 2HE2 GLN A  45      19.226  -6.715  22.659  1.00 83.58           H
ATOM    410  HN  GLN A  45      12.948  -5.171  20.325  1.00 83.58           H
ATOM    411  N   PHE A  46      14.131  -6.324  17.654  1.00 92.16           N
ATOM    412  CA  PHE A  46      14.176  -6.911  16.326  1.00 92.16           C
ATOM    413  C   PHE A  46      14.045  -5.836  15.246  1.00 92.16           C
ATOM    414  O   PHE A  46      14.841  -5.792  14.309  1.00 92.16           O
ATOM    415  HA  PHE A  46      15.140  -7.409  16.225  1.00 92.16           H
ATOM    416  CB  PHE A  46      12.988  -7.870  16.221  1.00 92.16           C
ATOM    417 1HB  PHE A  46      13.138  -8.696  16.916  1.00 92.16           H
ATOM    418 2HB  PHE A  46      12.084  -7.349  16.536  1.00 92.16           H
ATOM    419  CG  PHE A  46      12.769  -8.438  14.817  1.00 92.16           C
ATOM    420  CD1 PHE A  46      11.870  -7.854  13.980  1.00 92.16           C
ATOM    421  HD1 PHE A  46      11.306  -6.982  14.309  1.00 92.16           H
ATOM    422  CD2 PHE A  46      13.473  -9.527  14.406  1.00 92.16           C
ATOM    423  HD2 PHE A  46      14.194  -9.995  15.077  1.00 92.16           H
ATOM    424  CE1 PHE A  46      11.667  -8.381  12.677  1.00 92.16           C
ATOM    425  HE1 PHE A  46      10.947  -7.914  12.006  1.00 92.16           H
ATOM    426  CE2 PHE A  46      13.270 -10.054  13.104  1.00 92.16           C
ATOM    427  HE2 PHE A  46      13.835 -10.926  12.774  1.00 92.16           H
ATOM    428  CZ  PHE A  46      12.371  -9.470  12.266  1.00 92.16           C
ATOM    429  HZ  PHE A  46      12.216  -9.875  11.266  1.00 92.16           H
ATOM    430  HN  PHE A  46      13.386  -6.651  18.236  1.00 92.16           H
ATOM    431  N   ALA A  47      13.034  -4.995  15.412  1.00 93.08           N
ATOM    432  CA  ALA A  47      12.734  -3.980  14.417  1.00 93.08           C
ATOM    433  C   ALA A  47      13.938  -3.048  14.266  1.00 93.08           C
ATOM    434  O   ALA A  47      14.278  -2.641  13.157  1.00 93.08           O
ATOM    435  HA  ALA A  47      12.557  -4.486  13.468  1.00 93.08           H
ATOM    436  CB  ALA A  47      11.463  -3.229  14.821  1.00 93.08           C
ATOM    437 1HB  ALA A  47      10.632  -3.931  14.885  1.00 93.08           H
ATOM    438 2HB  ALA A  47      11.614  -2.755  15.790  1.00 93.08           H
ATOM    439 3HB  ALA A  47      11.239  -2.467  14.074  1.00 93.08           H
ATOM    440  HN  ALA A  47      12.427  -5.001  16.207  1.00 93.08           H
ATOM    441  N   SER A  48      14.551  -2.738  15.399  1.00 91.52           N
ATOM    442  CA  SER A  48      15.583  -1.715  15.436  1.00 91.52           C
ATOM    443  C   SER A  48      16.799  -2.168  14.627  1.00 91.52           C
ATOM    444  O   SER A  48      17.568  -1.341  14.140  1.00 91.52           O
ATOM    445  HA  SER A  48      15.130  -0.832  14.985  1.00 91.52           H
ATOM    446  CB  SER A  48      15.992  -1.397  16.876  1.00 91.52           C
ATOM    447 1HB  SER A  48      16.601  -0.493  16.889  1.00 91.52           H
ATOM    448 2HB  SER A  48      15.101  -1.189  17.469  1.00 91.52           H
ATOM    449  OG  SER A  48      16.719  -2.467  17.473  1.00 91.52           O
ATOM    450  HG  SER A  48      17.004  -2.214  18.397  1.00 91.52           H
ATOM    451  HN  SER A  48      14.354  -3.171  16.279  1.00 91.52           H
ATOM    452  N   HIS A  49      16.935  -3.481  14.508  1.00 87.28           N
ATOM    453  CA  HIS A  49      18.110  -4.058  13.877  1.00 87.28           C
ATOM    454  C   HIS A  49      17.832  -4.290  12.390  1.00 87.28           C
ATOM    455  O   HIS A  49      18.669  -3.984  11.543  1.00 87.28           O
ATOM    456  HA  HIS A  49      18.910  -3.325  13.978  1.00 87.28           H
ATOM    457  CB  HIS A  49      18.547  -5.331  14.605  1.00 87.28           C
ATOM    458 1HB  HIS A  49      17.679  -5.974  14.745  1.00 87.28           H
ATOM    459 2HB  HIS A  49      19.249  -5.875  13.972  1.00 87.28           H
ATOM    460  CG  HIS A  49      19.192  -5.080  15.947  1.00 87.28           C
ATOM    461  ND1 HIS A  49      18.461  -4.905  17.109  1.00 87.28           N
ATOM    462  HD1 HIS A  49      17.464  -4.926  17.181  1.00 87.28           H
ATOM    463  CD2 HIS A  49      20.506  -4.977  16.300  1.00 87.28           C
ATOM    464  HD2 HIS A  49      21.356  -5.064  15.623  1.00 87.28           H
ATOM    465  CE1 HIS A  49      19.306  -4.706  18.109  1.00 87.28           C
ATOM    466  HE1 HIS A  49      19.037  -4.537  19.152  1.00 87.28           H
ATOM    467  NE2 HIS A  49      20.573  -4.750  17.606  1.00 87.28           N
ATOM    468  HN  HIS A  49      16.261  -4.145  14.833  1.00 87.28           H
ATOM    469  N   PHE A  50      16.653  -4.831  12.119  1.00 80.49           N
ATOM    470  CA  PHE A  50      16.378  -5.412  10.816  1.00 80.49           C
ATOM    471  C   PHE A  50      15.671  -4.407   9.905  1.00 80.49           C
ATOM    472  O   PHE A  50      15.913  -4.379   8.699  1.00 80.49           O
ATOM    473  HA  PHE A  50      17.337  -5.686  10.375  1.00 80.49           H
ATOM    474  CB  PHE A  50      15.456  -6.611  11.046  1.00 80.49           C
ATOM    475 1HB  PHE A  50      14.648  -6.312  11.713  1.00 80.49           H
ATOM    476 2HB  PHE A  50      14.999  -6.892  10.098  1.00 80.49           H
ATOM    477  CG  PHE A  50      16.161  -7.833  11.638  1.00 80.49           C
ATOM    478  CD1 PHE A  50      16.871  -8.666  10.831  1.00 80.49           C
ATOM    479  HD1 PHE A  50      16.938  -8.463   9.762  1.00 80.49           H
ATOM    480  CD2 PHE A  50      16.077  -8.087  12.971  1.00 80.49           C
ATOM    481  HD2 PHE A  50      15.508  -7.420  13.619  1.00 80.49           H
ATOM    482  CE1 PHE A  50      17.525  -9.801  11.380  1.00 80.49           C
ATOM    483  HE1 PHE A  50      18.094 -10.468  10.733  1.00 80.49           H
ATOM    484  CE2 PHE A  50      16.732  -9.222  13.521  1.00 80.49           C
ATOM    485  HE2 PHE A  50      16.664  -9.425  14.590  1.00 80.49           H
ATOM    486  CZ  PHE A  50      17.441 -10.054  12.713  1.00 80.49           C
ATOM    487  HZ  PHE A  50      17.944 -10.925  13.135  1.00 80.49           H
ATOM    488  HN  PHE A  50      15.895  -4.875  12.769  1.00 80.49           H
ATOM    489  N   LEU A  51      14.810  -3.606  10.517  1.00 93.73           N
ATOM    490  CA  LEU A  51      13.899  -2.767   9.758  1.00 93.73           C
ATOM    491  C   LEU A  51      14.682  -1.615   9.124  1.00 93.73           C
ATOM    492  O   LEU A  51      14.508  -1.317   7.944  1.00 93.73           O
ATOM    493  HA  LEU A  51      13.479  -3.379   8.959  1.00 93.73           H
ATOM    494  CB  LEU A  51      12.734  -2.308  10.637  1.00 93.73           C
ATOM    495 1HB  LEU A  51      13.138  -1.737  11.473  1.00 93.73           H
ATOM    496 2HB  LEU A  51      12.113  -1.627  10.056  1.00 93.73           H
ATOM    497  CG  LEU A  51      11.841  -3.416  11.198  1.00 93.73           C
ATOM    498  HG  LEU A  51      12.422  -3.991  11.919  1.00 93.73           H
ATOM    499  CD1 LEU A  51      10.644  -2.829  11.948  1.00 93.73           C
ATOM    500 1HD1 LEU A  51      10.999  -2.214  12.775  1.00 93.73           H
ATOM    501 2HD1 LEU A  51      10.054  -2.215  11.267  1.00 93.73           H
ATOM    502 3HD1 LEU A  51      10.025  -3.638  12.336  1.00 93.73           H
ATOM    503  CD2 LEU A  51      11.407  -4.383  10.094  1.00 93.73           C
ATOM    504 1HD2 LEU A  51      10.850  -3.837   9.332  1.00 93.73           H
ATOM    505 2HD2 LEU A  51      12.288  -4.839   9.643  1.00 93.73           H
ATOM    506 3HD2 LEU A  51      10.773  -5.160  10.520  1.00 93.73           H
ATOM    507  HN  LEU A  51      14.730  -3.526  11.510  1.00 93.73           H
ATOM    508  N   PRO A  52      15.554  -0.949   9.893  1.00 95.65           N
ATOM    509  CA  PRO A  52      16.207   0.271   9.412  1.00 95.65           C
ATOM    510  C   PRO A  52      16.888   0.069   8.068  1.00 95.65           C
ATOM    511  O   PRO A  52      16.689   0.855   7.143  1.00 95.65           O
ATOM    512  HA  PRO A  52      15.465   1.050   9.241  1.00 95.65           H
ATOM    513  CB  PRO A  52      17.215   0.602  10.515  1.00 95.65           C
ATOM    514 1HB  PRO A  52      18.190   0.158  10.314  1.00 95.65           H
ATOM    515 2HB  PRO A  52      17.368   1.677  10.609  1.00 95.65           H
ATOM    516  CG  PRO A  52      16.575   0.013  11.766  1.00 95.65           C
ATOM    517 1HG  PRO A  52      17.307  -0.149  12.557  1.00 95.65           H
ATOM    518 2HG  PRO A  52      15.815   0.674  12.182  1.00 95.65           H
ATOM    519  CD  PRO A  52      15.982  -1.293  11.262  1.00 95.65           C
ATOM    520 1HD  PRO A  52      16.717  -2.098  11.261  1.00 95.65           H
ATOM    521 2HD  PRO A  52      15.150  -1.626  11.882  1.00 95.65           H
ATOM    522  N   PRO A  53      17.704  -0.985   7.928  1.00 95.84           N
ATOM    523  CA  PRO A  53      18.472  -1.186   6.697  1.00 95.84           C
ATOM    524  C   PRO A  53      17.585  -1.539   5.515  1.00 95.84           C
ATOM    525  O   PRO A  53      17.866  -1.145   4.384  1.00 95.84           O
ATOM    526  HA  PRO A  53      18.973  -0.261   6.411  1.00 95.84           H
ATOM    527  CB  PRO A  53      19.430  -2.326   7.050  1.00 95.84           C
ATOM    528 1HB  PRO A  53      19.644  -2.952   6.184  1.00 95.84           H
ATOM    529 2HB  PRO A  53      20.385  -1.950   7.415  1.00 95.84           H
ATOM    530  CG  PRO A  53      18.695  -3.091   8.114  1.00 95.84           C
ATOM    531 1HG  PRO A  53      18.005  -3.812   7.676  1.00 95.84           H
ATOM    532 2HG  PRO A  53      19.386  -3.653   8.743  1.00 95.84           H
ATOM    533  CD  PRO A  53      17.960  -2.053   8.911  1.00 95.84           C
ATOM    534 1HD  PRO A  53      17.033  -2.448   9.326  1.00 95.84           H
ATOM    535 2HD  PRO A  53      18.557  -1.693   9.749  1.00 95.84           H
ATOM    536  N   LEU A  54      16.528  -2.281   5.810  1.00 93.83           N
ATOM    537  CA  LEU A  54      15.615  -2.729   4.772  1.00 93.83           C
ATOM    538  C   LEU A  54      14.900  -1.518   4.170  1.00 93.83           C
ATOM    539  O   LEU A  54      14.724  -1.438   2.955  1.00 93.83           O
ATOM    540  HA  LEU A  54      16.213  -3.200   3.992  1.00 93.83           H
ATOM    541  CB  LEU A  54      14.664  -3.795   5.320  1.00 93.83           C
ATOM    542 1HB  LEU A  54      14.174  -3.396   6.208  1.00 93.83           H
ATOM    543 2HB  LEU A  54      13.884  -3.973   4.579  1.00 93.83           H
ATOM    544  CG  LEU A  54      15.299  -5.139   5.682  1.00 93.83           C
ATOM    545  HG  LEU A  54      16.077  -4.959   6.425  1.00 93.83           H
ATOM    546  CD1 LEU A  54      14.273  -6.077   6.321  1.00 93.83           C
ATOM    547 1HD1 LEU A  54      13.878  -5.620   7.229  1.00 93.83           H
ATOM    548 2HD1 LEU A  54      13.457  -6.254   5.620  1.00 93.83           H
ATOM    549 3HD1 LEU A  54      14.751  -7.024   6.569  1.00 93.83           H
ATOM    550  CD2 LEU A  54      15.975  -5.772   4.465  1.00 93.83           C
ATOM    551 1HD2 LEU A  54      15.234  -5.936   3.682  1.00 93.83           H
ATOM    552 2HD2 LEU A  54      16.754  -5.106   4.094  1.00 93.83           H
ATOM    553 3HD2 LEU A  54      16.419  -6.726   4.750  1.00 93.83           H
ATOM    554  HN  LEU A  54      16.291  -2.574   6.736  1.00 93.83           H
ATOM    555  N   TYR A  55      14.507  -0.606   5.047  1.00 94.41           N
ATOM    556  CA  TYR A  55      13.778   0.576   4.621  1.00 94.41           C
ATOM    557  C   TYR A  55      14.671   1.503   3.795  1.00 94.41           C
ATOM    558  O   TYR A  55      14.219   2.097   2.817  1.00 94.41           O
ATOM    559  HA  TYR A  55      12.938   0.251   4.008  1.00 94.41           H
ATOM    560  CB  TYR A  55      13.361   1.299   5.904  1.00 94.41           C
ATOM    561 1HB  TYR A  55      14.218   1.348   6.576  1.00 94.41           H
ATOM    562 2HB  TYR A  55      13.089   2.326   5.658  1.00 94.41           H
ATOM    563  CG  TYR A  55      12.192   0.639   6.639  1.00 94.41           C
ATOM    564  CD1 TYR A  55      11.652  -0.537   6.159  1.00 94.41           C
ATOM    565  HD1 TYR A  55      12.057  -0.995   5.258  1.00 94.41           H
ATOM    566  CD2 TYR A  55      11.679   1.220   7.780  1.00 94.41           C
ATOM    567  HD2 TYR A  55      12.106   2.149   8.159  1.00 94.41           H
ATOM    568  CE1 TYR A  55      10.552  -1.157   6.851  1.00 94.41           C
ATOM    569  HE1 TYR A  55      10.115  -2.086   6.483  1.00 94.41           H
ATOM    570  CE2 TYR A  55      10.579   0.599   8.472  1.00 94.41           C
ATOM    571  HE2 TYR A  55      10.164   1.047   9.375  1.00 94.41           H
ATOM    572  CZ  TYR A  55      10.070  -0.559   7.973  1.00 94.41           C
ATOM    573  OH  TYR A  55       9.031  -1.146   8.626  1.00 94.41           O
ATOM    574  HH  TYR A  55       8.729  -1.958   8.127  1.00 94.41           H
ATOM    575  HN  TYR A  55      14.678  -0.666   6.030  1.00 94.41           H
ATOM    576  N   TRP A  56      15.923   1.598   4.218  1.00 92.85           N
ATOM    577  CA  TRP A  56      16.894   2.411   3.506  1.00 92.85           C
ATOM    578  C   TRP A  56      17.069   1.820   2.105  1.00 92.85           C
ATOM    579  O   TRP A  56      17.122   2.555   1.120  1.00 92.85           O
ATOM    580  HA  TRP A  56      16.495   3.423   3.437  1.00 92.85           H
ATOM    581  CB  TRP A  56      18.209   2.502   4.284  1.00 92.85           C
ATOM    582 1HB  TRP A  56      18.421   1.532   4.733  1.00 92.85           H
ATOM    583 2HB  TRP A  56      19.019   2.713   3.585  1.00 92.85           H
ATOM    584  CG  TRP A  56      18.210   3.568   5.381  1.00 92.85           C
ATOM    585  CD1 TRP A  56      18.330   3.390   6.704  1.00 92.85           C
ATOM    586  HD1 TRP A  56      18.448   2.419   7.184  1.00 92.85           H
ATOM    587  CD2 TRP A  56      18.079   4.993   5.195  1.00 92.85           C
ATOM    588  NE1 TRP A  56      18.286   4.592   7.381  1.00 92.85           N
ATOM    589  HE1 TRP A  56      18.355   4.716   8.371  1.00 92.85           H
ATOM    590  CE2 TRP A  56      18.129   5.597   6.435  1.00 92.85           C
ATOM    591  CE3 TRP A  56      17.923   5.747   4.019  1.00 92.85           C
ATOM    592  HE3 TRP A  56      17.881   5.294   3.028  1.00 92.85           H
ATOM    593  CZ2 TRP A  56      18.030   6.982   6.617  1.00 92.85           C
ATOM    594  HZ2 TRP A  56      18.073   7.435   7.608  1.00 92.85           H
ATOM    595  CZ3 TRP A  56      17.827   7.129   4.218  1.00 92.85           C
ATOM    596  HZ3 TRP A  56      17.705   7.761   3.338  1.00 92.85           H
ATOM    597  CH2 TRP A  56      17.875   7.753   5.459  1.00 92.85           C
ATOM    598  HH2 TRP A  56      17.792   8.837   5.530  1.00 92.85           H
ATOM    599  HN  TRP A  56      16.276   1.133   5.030  1.00 92.85           H
ATOM    600  N   LEU A  57      17.152   0.498   2.061  1.00 92.73           N
ATOM    601  CA  LEU A  57      17.325  -0.199   0.798  1.00 92.73           C
ATOM    602  C   LEU A  57      16.137   0.107  -0.116  1.00 92.73           C
ATOM    603  O   LEU A  57      16.319   0.499  -1.267  1.00 92.73           O
ATOM    604  HA  LEU A  57      18.229   0.191   0.331  1.00 92.73           H
ATOM    605  CB  LEU A  57      17.547  -1.694   1.037  1.00 92.73           C
ATOM    606 1HB  LEU A  57      18.423  -1.813   1.676  1.00 92.73           H
ATOM    607 2HB  LEU A  57      16.693  -2.084   1.591  1.00 92.73           H
ATOM    608  CG  LEU A  57      17.743  -2.551  -0.214  1.00 92.73           C
ATOM    609  HG  LEU A  57      16.908  -2.365  -0.890  1.00 92.73           H
ATOM    610  CD1 LEU A  57      19.022  -2.156  -0.956  1.00 92.73           C
ATOM    611 1HD1 LEU A  57      18.960  -1.110  -1.255  1.00 92.73           H
ATOM    612 2HD1 LEU A  57      19.880  -2.295  -0.299  1.00 92.73           H
ATOM    613 3HD1 LEU A  57      19.137  -2.781  -1.841  1.00 92.73           H
ATOM    614  CD2 LEU A  57      17.719  -4.041   0.133  1.00 92.73           C
ATOM    615 1HD2 LEU A  57      18.521  -4.263   0.837  1.00 92.73           H
ATOM    616 2HD2 LEU A  57      16.759  -4.294   0.583  1.00 92.73           H
ATOM    617 3HD2 LEU A  57      17.860  -4.628  -0.775  1.00 92.73           H
ATOM    618  HN  LEU A  57      17.103  -0.092   2.867  1.00 92.73           H
ATOM    619  N   VAL A  58      14.945  -0.082   0.432  1.00 94.87           N
ATOM    620  CA  VAL A  58      13.728   0.109  -0.338  1.00 94.87           C
ATOM    621  C   VAL A  58      13.668   1.553  -0.839  1.00 94.87           C
ATOM    622  O   VAL A  58      13.317   1.800  -1.991  1.00 94.87           O
ATOM    623  HA  VAL A  58      13.775  -0.559  -1.198  1.00 94.87           H
ATOM    624  CB  VAL A  58      12.511  -0.284   0.501  1.00 94.87           C
ATOM    625  HB  VAL A  58      12.544   0.288   1.428  1.00 94.87           H
ATOM    626  CG1 VAL A  58      11.209   0.069  -0.222  1.00 94.87           C
ATOM    627 1HG1 VAL A  58      11.176   1.143  -0.406  1.00 94.87           H
ATOM    628 2HG1 VAL A  58      11.166  -0.464  -1.172  1.00 94.87           H
ATOM    629 3HG1 VAL A  58      10.360  -0.221   0.396  1.00 94.87           H
ATOM    630  CG2 VAL A  58      12.551  -1.770   0.864  1.00 94.87           C
ATOM    631 1HG2 VAL A  58      12.554  -2.367  -0.049  1.00 94.87           H
ATOM    632 2HG2 VAL A  58      13.453  -1.980   1.438  1.00 94.87           H
ATOM    633 3HG2 VAL A  58      11.674  -2.022   1.460  1.00 94.87           H
ATOM    634  HN  VAL A  58      14.805  -0.361   1.382  1.00 94.87           H
ATOM    635  N   PHE A  59      14.017   2.470   0.052  1.00 95.84           N
ATOM    636  CA  PHE A  59      13.971   3.885  -0.273  1.00 95.84           C
ATOM    637  C   PHE A  59      14.867   4.201  -1.472  1.00 95.84           C
ATOM    638  O   PHE A  59      14.418   4.809  -2.443  1.00 95.84           O
ATOM    639  HA  PHE A  59      12.937   4.127  -0.520  1.00 95.84           H
ATOM    640  CB  PHE A  59      14.492   4.642   0.951  1.00 95.84           C
ATOM    641 1HB  PHE A  59      13.796   4.499   1.777  1.00 95.84           H
ATOM    642 2HB  PHE A  59      15.443   4.208   1.256  1.00 95.84           H
ATOM    643  CG  PHE A  59      14.684   6.142   0.719  1.00 95.84           C
ATOM    644  CD1 PHE A  59      15.937   6.669   0.678  1.00 95.84           C
ATOM    645  HD1 PHE A  59      16.804   6.023   0.810  1.00 95.84           H
ATOM    646  CD2 PHE A  59      13.601   6.949   0.554  1.00 95.84           C
ATOM    647  HD2 PHE A  59      12.597   6.527   0.587  1.00 95.84           H
ATOM    648  CE1 PHE A  59      16.115   8.061   0.463  1.00 95.84           C
ATOM    649  HE1 PHE A  59      17.119   8.484   0.430  1.00 95.84           H
ATOM    650  CE2 PHE A  59      13.779   8.341   0.339  1.00 95.84           C
ATOM    651  HE2 PHE A  59      12.912   8.988   0.207  1.00 95.84           H
ATOM    652  CZ  PHE A  59      15.033   8.868   0.298  1.00 95.84           C
ATOM    653  HZ  PHE A  59      15.169   9.937   0.133  1.00 95.84           H
ATOM    654  HN  PHE A  59      14.326   2.259   0.980  1.00 95.84           H
ATOM    655  N   ILE A  60      16.117   3.775  -1.366  1.00 93.56           N
ATOM    656  CA  ILE A  60      17.118   4.138  -2.354  1.00 93.56           C
ATOM    657  C   ILE A  60      16.693   3.606  -3.724  1.00 93.56           C
ATOM    658  O   ILE A  60      16.640   4.357  -4.697  1.00 93.56           O
ATOM    659  HA  ILE A  60      17.150   5.227  -2.402  1.00 93.56           H
ATOM    660  CB  ILE A  60      18.504   3.664  -1.912  1.00 93.56           C
ATOM    661  HB  ILE A  60      18.429   2.615  -1.622  1.00 93.56           H
ATOM    662  CG1 ILE A  60      18.983   4.439  -0.683  1.00 93.56           C
ATOM    663 1HG1 ILE A  60      19.246   5.457  -0.971  1.00 93.56           H
ATOM    664 2HG1 ILE A  60      18.174   4.512   0.043  1.00 93.56           H
ATOM    665  CG2 ILE A  60      19.505   3.743  -3.067  1.00 93.56           C
ATOM    666 1HG2 ILE A  60      19.164   3.111  -3.887  1.00 93.56           H
ATOM    667 2HG2 ILE A  60      19.582   4.775  -3.410  1.00 93.56           H
ATOM    668 3HG2 ILE A  60      20.481   3.400  -2.725  1.00 93.56           H
ATOM    669  CD1 ILE A  60      20.192   3.756  -0.041  1.00 93.56           C
ATOM    670 1HD1 ILE A  60      19.919   2.747   0.267  1.00 93.56           H
ATOM    671 2HD1 ILE A  60      21.007   3.707  -0.764  1.00 93.56           H
ATOM    672 3HD1 ILE A  60      20.513   4.328   0.829  1.00 93.56           H
ATOM    673  HN  ILE A  60      16.447   3.193  -0.623  1.00 93.56           H
ATOM    674  N   VAL A  61      16.403   2.313  -3.757  1.00 93.36           N
ATOM    675  CA  VAL A  61      16.112   1.643  -5.013  1.00 93.36           C
ATOM    676  C   VAL A  61      14.807   2.196  -5.590  1.00 93.36           C
ATOM    677  O   VAL A  61      14.715   2.454  -6.789  1.00 93.36           O
ATOM    678  HA  VAL A  61      16.924   1.870  -5.703  1.00 93.36           H
ATOM    679  CB  VAL A  61      16.078   0.128  -4.802  1.00 93.36           C
ATOM    680  HB  VAL A  61      15.327  -0.088  -4.042  1.00 93.36           H
ATOM    681  CG1 VAL A  61      15.668  -0.595  -6.087  1.00 93.36           C
ATOM    682 1HG1 VAL A  61      14.675  -0.262  -6.390  1.00 93.36           H
ATOM    683 2HG1 VAL A  61      16.385  -0.368  -6.876  1.00 93.36           H
ATOM    684 3HG1 VAL A  61      15.652  -1.670  -5.909  1.00 93.36           H
ATOM    685  CG2 VAL A  61      17.425  -0.384  -4.290  1.00 93.36           C
ATOM    686 1HG2 VAL A  61      18.203  -0.150  -5.017  1.00 93.36           H
ATOM    687 2HG2 VAL A  61      17.660   0.095  -3.340  1.00 93.36           H
ATOM    688 3HG2 VAL A  61      17.373  -1.464  -4.149  1.00 93.36           H
ATOM    689  HN  VAL A  61      16.364   1.728  -2.947  1.00 93.36           H
ATOM    690  N   GLY A  62      13.831   2.361  -4.710  1.00 95.01           N
ATOM    691  CA  GLY A  62      12.497   2.751  -5.136  1.00 95.01           C
ATOM    692  C   GLY A  62      12.481   4.198  -5.632  1.00 95.01           C
ATOM    693  O   GLY A  62      11.848   4.505  -6.640  1.00 95.01           O
ATOM    694 1HA  GLY A  62      12.156   2.087  -5.930  1.00 95.01           H
ATOM    695 2HA  GLY A  62      11.799   2.640  -4.306  1.00 95.01           H
ATOM    696  HN  GLY A  62      13.939   2.234  -3.724  1.00 95.01           H
ATOM    697  N   ALA A  63      13.186   5.049  -4.900  1.00 94.93           N
ATOM    698  CA  ALA A  63      13.220   6.465  -5.224  1.00 94.93           C
ATOM    699  C   ALA A  63      13.845   6.652  -6.609  1.00 94.93           C
ATOM    700  O   ALA A  63      13.326   7.405  -7.431  1.00 94.93           O
ATOM    701  HA  ALA A  63      12.192   6.825  -5.247  1.00 94.93           H
ATOM    702  CB  ALA A  63      13.983   7.220  -4.134  1.00 94.93           C
ATOM    703 1HB  ALA A  63      13.482   7.079  -3.176  1.00 94.93           H
ATOM    704 2HB  ALA A  63      15.002   6.837  -4.072  1.00 94.93           H
ATOM    705 3HB  ALA A  63      14.009   8.282  -4.378  1.00 94.93           H
ATOM    706  HN  ALA A  63      13.725   4.785  -4.101  1.00 94.93           H
ATOM    707  N   LEU A  64      14.950   5.953  -6.824  1.00 88.86           N
ATOM    708  CA  LEU A  64      15.647   6.028  -8.096  1.00 88.86           C
ATOM    709  C   LEU A  64      14.734   5.498  -9.204  1.00 88.86           C
ATOM    710  O   LEU A  64      14.594   6.127 -10.252  1.00 88.86           O
ATOM    711  HA  LEU A  64      15.854   7.079  -8.294  1.00 88.86           H
ATOM    712  CB  LEU A  64      16.994   5.308  -8.012  1.00 88.86           C
ATOM    713 1HB  LEU A  64      16.825   4.308  -7.613  1.00 88.86           H
ATOM    714 2HB  LEU A  64      17.382   5.185  -9.024  1.00 88.86           H
ATOM    715  CG  LEU A  64      18.068   5.991  -7.163  1.00 88.86           C
ATOM    716  HG  LEU A  64      17.650   6.185  -6.175  1.00 88.86           H
ATOM    717  CD1 LEU A  64      19.279   5.076  -6.971  1.00 88.86           C
ATOM    718 1HD1 LEU A  64      18.967   4.161  -6.469  1.00 88.86           H
ATOM    719 2HD1 LEU A  64      19.706   4.830  -7.943  1.00 88.86           H
ATOM    720 3HD1 LEU A  64      20.027   5.587  -6.364  1.00 88.86           H
ATOM    721  CD2 LEU A  64      18.460   7.344  -7.761  1.00 88.86           C
ATOM    722 1HD2 LEU A  64      18.852   7.197  -8.767  1.00 88.86           H
ATOM    723 2HD2 LEU A  64      17.584   7.991  -7.803  1.00 88.86           H
ATOM    724 3HD2 LEU A  64      19.225   7.808  -7.138  1.00 88.86           H
ATOM    725  HN  LEU A  64      15.367   5.346  -6.148  1.00 88.86           H
ATOM    726  N   GLY A  65      14.138   4.345  -8.936  1.00 92.03           N
ATOM    727  CA  GLY A  65      13.362   3.650  -9.948  1.00 92.03           C
ATOM    728  C   GLY A  65      12.153   4.482 -10.380  1.00 92.03           C
ATOM    729  O   GLY A  65      11.956   4.725 -11.570  1.00 92.03           O
ATOM    730 1HA  GLY A  65      13.991   3.440 -10.813  1.00 92.03           H
ATOM    731 2HA  GLY A  65      13.026   2.689  -9.558  1.00 92.03           H
ATOM    732  HN  GLY A  65      14.179   3.888  -8.047  1.00 92.03           H
ATOM    733  N   ASN A  66      11.376   4.897  -9.391  1.00 89.57           N
ATOM    734  CA  ASN A  66      10.125   5.585  -9.659  1.00 89.57           C
ATOM    735  C   ASN A  66      10.423   6.961 -10.259  1.00 89.57           C
ATOM    736  O   ASN A  66       9.669   7.454 -11.097  1.00 89.57           O
ATOM    737  HA  ASN A  66       9.585   4.938 -10.350  1.00 89.57           H
ATOM    738  CB  ASN A  66       9.324   5.794  -8.373  1.00 89.57           C
ATOM    739 1HB  ASN A  66       9.988   6.132  -7.577  1.00 89.57           H
ATOM    740 2HB  ASN A  66       8.583   6.579  -8.525  1.00 89.57           H
ATOM    741  CG  ASN A  66       8.625   4.502  -7.946  1.00 89.57           C
ATOM    742  OD1 ASN A  66       7.738   3.996  -8.614  1.00 89.57           O
ATOM    743  ND2 ASN A  66       9.073   3.998  -6.800  1.00 89.57           N
ATOM    744 1HD2 ASN A  66       9.804   4.463  -6.300  1.00 89.57           H
ATOM    745 2HD2 ASN A  66       8.678   3.154  -6.437  1.00 89.57           H
ATOM    746  HN  ASN A  66      11.589   4.770  -8.422  1.00 89.57           H
ATOM    747  N   SER A  67      11.525   7.542  -9.807  1.00 90.62           N
ATOM    748  CA  SER A  67      11.963   8.825 -10.330  1.00 90.62           C
ATOM    749  C   SER A  67      12.256   8.708 -11.827  1.00 90.62           C
ATOM    750  O   SER A  67      11.930   9.608 -12.599  1.00 90.62           O
ATOM    751  HA  SER A  67      11.130   9.507 -10.155  1.00 90.62           H
ATOM    752  CB  SER A  67      13.200   9.331  -9.584  1.00 90.62           C
ATOM    753 1HB  SER A  67      14.000   8.596  -9.672  1.00 90.62           H
ATOM    754 2HB  SER A  67      13.556  10.248 -10.053  1.00 90.62           H
ATOM    755  OG  SER A  67      12.930   9.576  -8.207  1.00 90.62           O
ATOM    756  HG  SER A  67      13.454   8.943  -7.638  1.00 90.62           H
ATOM    757  HN  SER A  67      12.113   7.152  -9.098  1.00 90.62           H
ATOM    758  N   LEU A  68      12.868   7.591 -12.192  1.00 85.11           N
ATOM    759  CA  LEU A  68      13.177   7.328 -13.587  1.00 85.11           C
ATOM    760  C   LEU A  68      11.873   7.195 -14.377  1.00 85.11           C
ATOM    761  O   LEU A  68      11.760   7.711 -15.488  1.00 85.11           O
ATOM    762  HA  LEU A  68      13.725   8.190 -13.968  1.00 85.11           H
ATOM    763  CB  LEU A  68      14.098   6.114 -13.712  1.00 85.11           C
ATOM    764 1HB  LEU A  68      13.734   5.335 -13.042  1.00 85.11           H
ATOM    765 2HB  LEU A  68      14.018   5.724 -14.727  1.00 85.11           H
ATOM    766  CG  LEU A  68      15.577   6.359 -13.406  1.00 85.11           C
ATOM    767  HG  LEU A  68      15.645   6.903 -12.463  1.00 85.11           H
ATOM    768  CD1 LEU A  68      16.326   5.038 -13.221  1.00 85.11           C
ATOM    769 1HD1 LEU A  68      15.885   4.483 -12.393  1.00 85.11           H
ATOM    770 2HD1 LEU A  68      16.251   4.447 -14.134  1.00 85.11           H
ATOM    771 3HD1 LEU A  68      17.374   5.242 -13.004  1.00 85.11           H
ATOM    772  CD2 LEU A  68      16.221   7.237 -14.481  1.00 85.11           C
ATOM    773 1HD2 LEU A  68      16.142   6.743 -15.449  1.00 85.11           H
ATOM    774 2HD2 LEU A  68      15.708   8.198 -14.521  1.00 85.11           H
ATOM    775 3HD2 LEU A  68      17.272   7.396 -14.239  1.00 85.11           H
ATOM    776  HN  LEU A  68      13.152   6.875 -11.554  1.00 85.11           H
ATOM    777  N   VAL A  69      10.920   6.500 -13.772  1.00 87.25           N
ATOM    778  CA  VAL A  69       9.643   6.258 -14.421  1.00 87.25           C
ATOM    779  C   VAL A  69       8.997   7.597 -14.781  1.00 87.25           C
ATOM    780  O   VAL A  69       8.586   7.805 -15.922  1.00 87.25           O
ATOM    781  HA  VAL A  69       9.841   5.706 -15.340  1.00 87.25           H
ATOM    782  CB  VAL A  69       8.758   5.388 -13.527  1.00 87.25           C
ATOM    783  HB  VAL A  69       8.705   5.861 -12.546  1.00 87.25           H
ATOM    784  CG1 VAL A  69       7.335   5.300 -14.083  1.00 87.25           C
ATOM    785 1HG1 VAL A  69       6.904   6.300 -14.136  1.00 87.25           H
ATOM    786 2HG1 VAL A  69       7.362   4.862 -15.081  1.00 87.25           H
ATOM    787 3HG1 VAL A  69       6.727   4.677 -13.428  1.00 87.25           H
ATOM    788  CG2 VAL A  69       9.363   3.995 -13.345  1.00 87.25           C
ATOM    789 1HG2 VAL A  69       9.460   3.511 -14.317  1.00 87.25           H
ATOM    790 2HG2 VAL A  69      10.346   4.083 -12.883  1.00 87.25           H
ATOM    791 3HG2 VAL A  69       8.713   3.398 -12.705  1.00 87.25           H
ATOM    792  HN  VAL A  69      11.010   6.107 -12.857  1.00 87.25           H
ATOM    793  N   ILE A  70       8.928   8.471 -13.788  1.00 88.68           N
ATOM    794  CA  ILE A  70       8.272   9.755 -13.964  1.00 88.68           C
ATOM    795  C   ILE A  70       8.982  10.538 -15.071  1.00 88.68           C
ATOM    796  O   ILE A  70       8.334  11.162 -15.909  1.00 88.68           O
ATOM    797  HA  ILE A  70       7.249   9.558 -14.284  1.00 88.68           H
ATOM    798  CB  ILE A  70       8.194  10.505 -12.633  1.00 88.68           C
ATOM    799  HB  ILE A  70       9.192  10.530 -12.196  1.00 88.68           H
ATOM    800  CG1 ILE A  70       7.286   9.772 -11.643  1.00 88.68           C
ATOM    801 1HG1 ILE A  70       6.244   9.909 -11.931  1.00 88.68           H
ATOM    802 2HG1 ILE A  70       7.490   8.702 -11.682  1.00 88.68           H
ATOM    803  CG2 ILE A  70       7.757  11.956 -12.846  1.00 88.68           C
ATOM    804 1HG2 ILE A  70       8.477  12.461 -13.490  1.00 88.68           H
ATOM    805 2HG2 ILE A  70       6.774  11.974 -13.315  1.00 88.68           H
ATOM    806 3HG2 ILE A  70       7.710  12.466 -11.883  1.00 88.68           H
ATOM    807  CD1 ILE A  70       7.500  10.287 -10.219  1.00 88.68           C
ATOM    808 1HD1 ILE A  70       8.537  10.127  -9.926  1.00 88.68           H
ATOM    809 2HD1 ILE A  70       7.272  11.352 -10.179  1.00 88.68           H
ATOM    810 3HD1 ILE A  70       6.842   9.749  -9.535  1.00 88.68           H
ATOM    811  HN  ILE A  70       9.310   8.313 -12.877  1.00 88.68           H
ATOM    812  N   LEU A  71      10.306  10.480 -15.037  1.00 84.74           N
ATOM    813  CA  LEU A  71      11.113  11.279 -15.942  1.00 84.74           C
ATOM    814  C   LEU A  71      10.905  10.785 -17.375  1.00 84.74           C
ATOM    815  O   LEU A  71      10.838  11.584 -18.308  1.00 84.74           O
ATOM    816  HA  LEU A  71      10.758  12.307 -15.877  1.00 84.74           H
ATOM    817  CB  LEU A  71      12.577  11.277 -15.498  1.00 84.74           C
ATOM    818 1HB  LEU A  71      12.615  11.528 -14.438  1.00 84.74           H
ATOM    819 2HB  LEU A  71      12.966  10.264 -15.600  1.00 84.74           H
ATOM    820  CG  LEU A  71      13.508  12.228 -16.252  1.00 84.74           C
ATOM    821  HG  LEU A  71      12.906  13.035 -16.671  1.00 84.74           H
ATOM    822  CD1 LEU A  71      14.524  12.868 -15.303  1.00 84.74           C
ATOM    823 1HD1 LEU A  71      13.996  13.432 -14.533  1.00 84.74           H
ATOM    824 2HD1 LEU A  71      15.125  12.089 -14.835  1.00 84.74           H
ATOM    825 3HD1 LEU A  71      15.173  13.540 -15.865  1.00 84.74           H
ATOM    826  CD2 LEU A  71      14.188  11.517 -17.423  1.00 84.74           C
ATOM    827 1HD2 LEU A  71      14.775  10.678 -17.048  1.00 84.74           H
ATOM    828 2HD2 LEU A  71      13.430  11.149 -18.115  1.00 84.74           H
ATOM    829 3HD2 LEU A  71      14.844  12.216 -17.942  1.00 84.74           H
ATOM    830  HN  LEU A  71      10.824   9.902 -14.406  1.00 84.74           H
ATOM    831  N   VAL A  72      10.808   9.470 -17.506  1.00 83.57           N
ATOM    832  CA  VAL A  72      10.624   8.858 -18.811  1.00 83.57           C
ATOM    833  C   VAL A  72       9.297   9.330 -19.408  1.00 83.57           C
ATOM    834  O   VAL A  72       9.237   9.709 -20.576  1.00 83.57           O
ATOM    835  HA  VAL A  72      11.437   9.199 -19.451  1.00 83.57           H
ATOM    836  CB  VAL A  72      10.719   7.336 -18.694  1.00 83.57           C
ATOM    837  HB  VAL A  72      10.035   7.017 -17.907  1.00 83.57           H
ATOM    838  CG1 VAL A  72      10.287   6.658 -19.996  1.00 83.57           C
ATOM    839 1HG1 VAL A  72       9.255   6.928 -20.220  1.00 83.57           H
ATOM    840 2HG1 VAL A  72      10.934   6.987 -20.809  1.00 83.57           H
ATOM    841 3HG1 VAL A  72      10.364   5.576 -19.885  1.00 83.57           H
ATOM    842  CG2 VAL A  72      12.131   6.904 -18.293  1.00 83.57           C
ATOM    843 1HG2 VAL A  72      12.842   7.241 -19.047  1.00 83.57           H
ATOM    844 2HG2 VAL A  72      12.386   7.345 -17.330  1.00 83.57           H
ATOM    845 3HG2 VAL A  72      12.171   5.817 -18.217  1.00 83.57           H
ATOM    846  HN  VAL A  72      10.853   8.827 -16.741  1.00 83.57           H
ATOM    847  N   TYR A  73       8.265   9.293 -18.577  1.00 79.35           N
ATOM    848  CA  TYR A  73       6.934   9.673 -19.020  1.00 79.35           C
ATOM    849  C   TYR A  73       6.870  11.166 -19.346  1.00 79.35           C
ATOM    850  O   TYR A  73       6.139  11.578 -20.246  1.00 79.35           O
ATOM    851  HA  TYR A  73       6.703   9.102 -19.919  1.00 79.35           H
ATOM    852  CB  TYR A  73       5.999   9.379 -17.845  1.00 79.35           C
ATOM    853 1HB  TYR A  73       6.559   9.475 -16.915  1.00 79.35           H
ATOM    854 2HB  TYR A  73       5.213  10.134 -17.822  1.00 79.35           H
ATOM    855  CG  TYR A  73       5.353   7.993 -17.895  1.00 79.35           C
ATOM    856  CD1 TYR A  73       4.452   7.687 -18.894  1.00 79.35           C
ATOM    857  HD1 TYR A  73       4.199   8.433 -19.647  1.00 79.35           H
ATOM    858  CD2 TYR A  73       5.673   7.048 -16.941  1.00 79.35           C
ATOM    859  HD2 TYR A  73       6.386   7.290 -16.152  1.00 79.35           H
ATOM    860  CE1 TYR A  73       3.844   6.382 -18.941  1.00 79.35           C
ATOM    861  HE1 TYR A  73       3.130   6.128 -19.724  1.00 79.35           H
ATOM    862  CE2 TYR A  73       5.066   5.743 -16.988  1.00 79.35           C
ATOM    863  HE2 TYR A  73       5.310   4.988 -16.241  1.00 79.35           H
ATOM    864  CZ  TYR A  73       4.181   5.475 -17.986  1.00 79.35           C
ATOM    865  OH  TYR A  73       3.608   4.243 -18.030  1.00 79.35           O
ATOM    866  HH  TYR A  73       3.085   4.139 -18.876  1.00 79.35           H
ATOM    867  HN  TYR A  73       8.327   9.010 -17.620  1.00 79.35           H
ATOM    868  N   TRP A  74       7.645  11.937 -18.597  1.00 71.24           N
ATOM    869  CA  TRP A  74       7.626  13.383 -18.740  1.00 71.24           C
ATOM    870  C   TRP A  74       8.176  13.729 -20.125  1.00 71.24           C
ATOM    871  O   TRP A  74       7.534  14.445 -20.891  1.00 71.24           O
ATOM    872  HA  TRP A  74       6.590  13.711 -18.658  1.00 71.24           H
ATOM    873  CB  TRP A  74       8.398  14.056 -17.604  1.00 71.24           C
ATOM    874 1HB  TRP A  74       8.045  13.659 -16.652  1.00 71.24           H
ATOM    875 2HB  TRP A  74       9.452  13.792 -17.688  1.00 71.24           H
ATOM    876  CG  TRP A  74       8.269  15.581 -17.582  1.00 71.24           C
ATOM    877  CD1 TRP A  74       8.491  16.442 -18.585  1.00 71.24           C
ATOM    878  HD1 TRP A  74       8.804  16.149 -19.587  1.00 71.24           H
ATOM    879  CD2 TRP A  74       7.878  16.394 -16.456  1.00 71.24           C
ATOM    880  NE1 TRP A  74       8.271  17.746 -18.189  1.00 71.24           N
ATOM    881  HE1 TRP A  74       8.371  18.562 -18.759  1.00 71.24           H
ATOM    882  CE2 TRP A  74       7.887  17.716 -16.854  1.00 71.24           C
ATOM    883  CE3 TRP A  74       7.527  16.026 -15.146  1.00 71.24           C
ATOM    884  HE3 TRP A  74       7.512  14.990 -14.807  1.00 71.24           H
ATOM    885  CZ2 TRP A  74       7.555  18.775 -16.001  1.00 71.24           C
ATOM    886  HZ2 TRP A  74       7.570  19.811 -16.339  1.00 71.24           H
ATOM    887  CZ3 TRP A  74       7.198  17.096 -14.305  1.00 71.24           C
ATOM    888  HZ3 TRP A  74       6.919  16.866 -13.277  1.00 71.24           H
ATOM    889  CH2 TRP A  74       7.203  18.432 -14.690  1.00 71.24           C
ATOM    890  HH2 TRP A  74       6.933  19.209 -13.975  1.00 71.24           H
ATOM    891  HN  TRP A  74       8.277  11.589 -17.904  1.00 71.24           H
ATOM    892  N   TYR A  75       9.360  13.203 -20.404  1.00 69.86           N
ATOM    893  CA  TYR A  75      10.149  13.689 -21.523  1.00 69.86           C
ATOM    894  C   TYR A  75       9.821  12.914 -22.801  1.00 69.86           C
ATOM    895  O   TYR A  75       9.853  13.474 -23.896  1.00 69.86           O
ATOM    896  HA  TYR A  75       9.909  14.741 -21.673  1.00 69.86           H
ATOM    897  CB  TYR A  75      11.611  13.437 -21.150  1.00 69.86           C
ATOM    898 1HB  TYR A  75      11.673  12.522 -20.560  1.00 69.86           H
ATOM    899 2HB  TYR A  75      12.185  13.267 -22.061  1.00 69.86           H
ATOM    900  CG  TYR A  75      12.258  14.578 -20.363  1.00 69.86           C
ATOM    901  CD1 TYR A  75      12.816  15.648 -21.032  1.00 69.86           C
ATOM    902  HD1 TYR A  75      12.796  15.680 -22.121  1.00 69.86           H
ATOM    903  CD2 TYR A  75      12.283  14.537 -18.983  1.00 69.86           C
ATOM    904  HD2 TYR A  75      11.842  13.692 -18.455  1.00 69.86           H
ATOM    905  CE1 TYR A  75      13.425  16.722 -20.291  1.00 69.86           C
ATOM    906  HE1 TYR A  75      13.870  17.573 -20.807  1.00 69.86           H
ATOM    907  CE2 TYR A  75      12.892  15.612 -18.242  1.00 69.86           C
ATOM    908  HE2 TYR A  75      12.919  15.592 -17.153  1.00 69.86           H
ATOM    909  CZ  TYR A  75      13.433  16.651 -18.933  1.00 69.86           C
ATOM    910  OH  TYR A  75      14.008  17.666 -18.233  1.00 69.86           O
ATOM    911  HH  TYR A  75      13.936  17.488 -17.252  1.00 69.86           H
ATOM    912  HN  TYR A  75       9.780  12.461 -19.881  1.00 69.86           H
ATOM    913  N   CYS A  76       9.513  11.639 -22.620  1.00 68.96           N
ATOM    914  CA  CYS A  76       9.560  10.693 -23.722  1.00 68.96           C
ATOM    915  C   CYS A  76       8.141  10.180 -23.976  1.00 68.96           C
ATOM    916  O   CYS A  76       7.540  10.488 -25.003  1.00 68.96           O
ATOM    917  HA  CYS A  76       9.934  11.240 -24.588  1.00 68.96           H
ATOM    918  CB  CYS A  76      10.539   9.551 -23.446  1.00 68.96           C
ATOM    919 1HB  CYS A  76      11.457   9.945 -23.009  1.00 68.96           H
ATOM    920 2HB  CYS A  76      10.111   8.861 -22.720  1.00 68.96           H
ATOM    921  SG  CYS A  76      10.920   8.663 -25.001  1.00 68.96           S
ATOM    922  HG  CYS A  76       9.733   8.076 -25.120  1.00 68.96           H
ATOM    923  HN  CYS A  76       9.236  11.250 -21.741  1.00 68.96           H
ATOM    924  N   THR A  77       7.647   9.405 -23.021  1.00 61.50           N
ATOM    925  CA  THR A  77       6.441   8.625 -23.239  1.00 61.50           C
ATOM    926  C   THR A  77       5.241   9.549 -23.462  1.00 61.50           C
ATOM    927  O   THR A  77       4.421   9.305 -24.346  1.00 61.50           O
ATOM    928  HA  THR A  77       6.569   8.042 -24.151  1.00 61.50           H
ATOM    929  CB  THR A  77       6.267   7.680 -22.049  1.00 61.50           C
ATOM    930  HB  THR A  77       5.974   8.230 -21.155  1.00 61.50           H
ATOM    931  OG1 THR A  77       7.512   6.992 -21.968  1.00 61.50           O
ATOM    932  HG1 THR A  77       7.634   6.409 -22.771  1.00 61.50           H
ATOM    933  CG2 THR A  77       5.247   6.573 -22.324  1.00 61.50           C
ATOM    934 1HG2 THR A  77       5.576   5.980 -23.178  1.00 61.50           H
ATOM    935 2HG2 THR A  77       4.277   7.019 -22.543  1.00 61.50           H
ATOM    936 3HG2 THR A  77       5.163   5.930 -21.448  1.00 61.50           H
ATOM    937  HN  THR A  77       8.056   9.306 -22.114  1.00 61.50           H
ATOM    938  N   ARG A  78       5.177  10.590 -22.645  1.00 56.58           N
ATOM    939  CA  ARG A  78       3.952  11.360 -22.509  1.00 56.58           C
ATOM    940  C   ARG A  78       2.758  10.426 -22.303  1.00 56.58           C
ATOM    941  O   ARG A  78       2.728   9.322 -22.845  1.00 56.58           O
ATOM    942  HA  ARG A  78       4.114  11.988 -21.633  1.00 56.58           H
ATOM    943  CB  ARG A  78       3.707  12.226 -23.746  1.00 56.58           C
ATOM    944 1HB  ARG A  78       3.646  11.593 -24.631  1.00 56.58           H
ATOM    945 2HB  ARG A  78       2.748  12.736 -23.652  1.00 56.58           H
ATOM    946  CG  ARG A  78       4.824  13.257 -23.924  1.00 56.58           C
ATOM    947 1HG  ARG A  78       4.988  13.786 -22.985  1.00 56.58           H
ATOM    948 2HG  ARG A  78       5.756  12.749 -24.171  1.00 56.58           H
ATOM    949  CD  ARG A  78       4.475  14.258 -25.027  1.00 56.58           C
ATOM    950 1HD  ARG A  78       4.336  13.736 -25.973  1.00 56.58           H
ATOM    951 2HD  ARG A  78       3.531  14.753 -24.795  1.00 56.58           H
ATOM    952  NE  ARG A  78       5.553  15.263 -25.157  1.00 56.58           N
ATOM    953  HE  ARG A  78       6.411  15.096 -24.672  1.00 56.58           H
ATOM    954  CZ  ARG A  78       5.452  16.384 -25.885  1.00 56.58           C
ATOM    955  NH1 ARG A  78       4.325  16.659 -26.556  1.00 56.58           N
ATOM    956 1HH1 ARG A  78       3.551  16.027 -26.516  1.00 56.58           H
ATOM    957 2HH1 ARG A  78       4.257  17.498 -27.097  1.00 56.58           H
ATOM    958  NH2 ARG A  78       6.494  17.225 -25.932  1.00 56.58           N
ATOM    959 1HH2 ARG A  78       6.434  18.065 -26.471  1.00 56.58           H
ATOM    960 2HH2 ARG A  78       7.331  17.011 -25.429  1.00 56.58           H
ATOM    961  HN  ARG A  78       5.941  10.908 -22.083  1.00 56.58           H
ATOM    962  N   VAL A  79       1.803  10.903 -21.519  1.00 71.75           N
ATOM    963  CA  VAL A  79       0.622  10.114 -21.213  1.00 71.75           C
ATOM    964  C   VAL A  79      -0.308  10.103 -22.429  1.00 71.75           C
ATOM    965  O   VAL A  79      -0.993  11.088 -22.699  1.00 71.75           O
ATOM    966  HA  VAL A  79       0.950   9.094 -21.014  1.00 71.75           H
ATOM    967  CB  VAL A  79      -0.054  10.650 -19.949  1.00 71.75           C
ATOM    968  HB  VAL A  79      -0.397  11.664 -20.157  1.00 71.75           H
ATOM    969  CG1 VAL A  79      -1.276   9.807 -19.581  1.00 71.75           C
ATOM    970 1HG1 VAL A  79      -1.995   9.833 -20.399  1.00 71.75           H
ATOM    971 2HG1 VAL A  79      -0.966   8.777 -19.402  1.00 71.75           H
ATOM    972 3HG1 VAL A  79      -1.737  10.210 -18.679  1.00 71.75           H
ATOM    973  CG2 VAL A  79       0.937  10.718 -18.785  1.00 71.75           C
ATOM    974 1HG2 VAL A  79       1.323   9.720 -18.578  1.00 71.75           H
ATOM    975 2HG2 VAL A  79       1.762  11.380 -19.049  1.00 71.75           H
ATOM    976 3HG2 VAL A  79       0.431  11.103 -17.900  1.00 71.75           H
ATOM    977  HN  VAL A  79       1.827  11.809 -21.096  1.00 71.75           H
ATOM    978  N   LYS A  80      -0.300   8.978 -23.129  1.00 64.73           N
ATOM    979  CA  LYS A  80      -1.071   8.855 -24.355  1.00 64.73           C
ATOM    980  C   LYS A  80      -2.278   7.949 -24.104  1.00 64.73           C
ATOM    981  O   LYS A  80      -3.300   8.070 -24.777  1.00 64.73           O
ATOM    982  HA  LYS A  80      -1.434   9.849 -24.614  1.00 64.73           H
ATOM    983  CB  LYS A  80      -0.178   8.385 -25.505  1.00 64.73           C
ATOM    984 1HB  LYS A  80       0.363   7.487 -25.207  1.00 64.73           H
ATOM    985 2HB  LYS A  80      -0.794   8.115 -26.362  1.00 64.73           H
ATOM    986  CG  LYS A  80       0.817   9.476 -25.907  1.00 64.73           C
ATOM    987 1HG  LYS A  80       0.276  10.380 -26.188  1.00 64.73           H
ATOM    988 2HG  LYS A  80       1.446   9.732 -25.055  1.00 64.73           H
ATOM    989  CD  LYS A  80       1.692   9.016 -27.074  1.00 64.73           C
ATOM    990 1HD  LYS A  80       2.209   8.094 -26.805  1.00 64.73           H
ATOM    991 2HD  LYS A  80       1.066   8.789 -27.937  1.00 64.73           H
ATOM    992  CE  LYS A  80       2.716  10.090 -27.449  1.00 64.73           C
ATOM    993 1HE  LYS A  80       2.201  11.007 -27.735  1.00 64.73           H
ATOM    994 2HE  LYS A  80       3.334  10.329 -26.583  1.00 64.73           H
ATOM    995  NZ  LYS A  80       3.571   9.625 -28.563  1.00 64.73           N
ATOM    996 1HZ  LYS A  80       4.238  10.350 -28.803  1.00 64.73           H
ATOM    997 2HZ  LYS A  80       4.069   8.788 -28.281  1.00 64.73           H
ATOM    998 3HZ  LYS A  80       2.992   9.418 -29.370  1.00 64.73           H
ATOM    999  HN  LYS A  80       0.218   8.163 -22.872  1.00 64.73           H
ATOM   1000  N   THR A  81      -2.120   7.061 -23.134  1.00 74.51           N
ATOM   1001  CA  THR A  81      -3.135   6.056 -22.865  1.00 74.51           C
ATOM   1002  C   THR A  81      -3.609   6.152 -21.414  1.00 74.51           C
ATOM   1003  O   THR A  81      -2.956   6.783 -20.584  1.00 74.51           O
ATOM   1004  HA  THR A  81      -3.998   6.262 -23.498  1.00 74.51           H
ATOM   1005  CB  THR A  81      -2.553   4.688 -23.225  1.00 74.51           C
ATOM   1006  HB  THR A  81      -3.340   3.938 -23.301  1.00 74.51           H
ATOM   1007  OG1 THR A  81      -1.573   4.452 -22.218  1.00 74.51           O
ATOM   1008  HG1 THR A  81      -1.280   3.496 -22.243  1.00 74.51           H
ATOM   1009  CG2 THR A  81      -1.750   4.717 -24.527  1.00 74.51           C
ATOM   1010 1HG2 THR A  81      -0.921   5.418 -24.427  1.00 74.51           H
ATOM   1011 2HG2 THR A  81      -2.396   5.033 -25.346  1.00 74.51           H
ATOM   1012 3HG2 THR A  81      -1.359   3.721 -24.736  1.00 74.51           H
ATOM   1013  HN  THR A  81      -1.317   7.020 -22.538  1.00 74.51           H
ATOM   1014  N   MET A  82      -4.742   5.517 -21.152  1.00 75.11           N
ATOM   1015  CA  MET A  82      -5.284   5.479 -19.804  1.00 75.11           C
ATOM   1016  C   MET A  82      -4.335   4.750 -18.852  1.00 75.11           C
ATOM   1017  O   MET A  82      -4.185   5.145 -17.696  1.00 75.11           O
ATOM   1018  HA  MET A  82      -5.387   6.521 -19.500  1.00 75.11           H
ATOM   1019  CB  MET A  82      -6.639   4.767 -19.819  1.00 75.11           C
ATOM   1020 1HB  MET A  82      -7.245   5.149 -20.640  1.00 75.11           H
ATOM   1021 2HB  MET A  82      -6.492   3.702 -19.999  1.00 75.11           H
ATOM   1022  CG  MET A  82      -7.378   4.968 -18.494  1.00 75.11           C
ATOM   1023 1HG  MET A  82      -6.863   4.434 -17.696  1.00 75.11           H
ATOM   1024 2HG  MET A  82      -7.376   6.024 -18.224  1.00 75.11           H
ATOM   1025  SD  MET A  82      -9.057   4.379 -18.637  1.00 75.11           S
ATOM   1026  CE  MET A  82      -9.694   4.871 -17.044  1.00 75.11           C
ATOM   1027 1HE  MET A  82      -9.119   4.384 -16.256  1.00 75.11           H
ATOM   1028 2HE  MET A  82      -9.612   5.953 -16.938  1.00 75.11           H
ATOM   1029 3HE  MET A  82     -10.741   4.577 -16.965  1.00 75.11           H
ATOM   1030  HN  MET A  82      -5.285   5.036 -21.840  1.00 75.11           H
ATOM   1031  N   THR A  83      -3.718   3.699 -19.371  1.00 75.64           N
ATOM   1032  CA  THR A  83      -2.753   2.938 -18.595  1.00 75.64           C
ATOM   1033  C   THR A  83      -1.577   3.827 -18.187  1.00 75.64           C
ATOM   1034  O   THR A  83      -1.123   3.777 -17.045  1.00 75.64           O
ATOM   1035  HA  THR A  83      -3.237   2.607 -17.676  1.00 75.64           H
ATOM   1036  CB  THR A  83      -2.337   1.720 -19.422  1.00 75.64           C
ATOM   1037  HB  THR A  83      -1.608   1.998 -20.184  1.00 75.64           H
ATOM   1038  OG1 THR A  83      -3.568   1.195 -19.910  1.00 75.64           O
ATOM   1039  HG1 THR A  83      -4.250   1.185 -19.179  1.00 75.64           H
ATOM   1040  CG2 THR A  83      -1.767   0.593 -18.558  1.00 75.64           C
ATOM   1041 1HG2 THR A  83      -2.521   0.270 -17.840  1.00 75.64           H
ATOM   1042 2HG2 THR A  83      -0.888   0.953 -18.024  1.00 75.64           H
ATOM   1043 3HG2 THR A  83      -1.488  -0.247 -19.194  1.00 75.64           H
ATOM   1044  HN  THR A  83      -3.867   3.367 -20.302  1.00 75.64           H
ATOM   1045  N   ASP A  84      -1.116   4.620 -19.144  1.00 78.56           N
ATOM   1046  CA  ASP A  84       0.023   5.492 -18.909  1.00 78.56           C
ATOM   1047  C   ASP A  84      -0.299   6.445 -17.757  1.00 78.56           C
ATOM   1048  O   ASP A  84       0.563   6.740 -16.930  1.00 78.56           O
ATOM   1049  HA  ASP A  84       0.853   4.824 -18.678  1.00 78.56           H
ATOM   1050  CB  ASP A  84       0.335   6.335 -20.147  1.00 78.56           C
ATOM   1051 1HB  ASP A  84      -0.525   6.956 -20.395  1.00 78.56           H
ATOM   1052 2HB  ASP A  84       1.164   7.009 -19.933  1.00 78.56           H
ATOM   1053  CG  ASP A  84       0.690   5.445 -21.341  1.00 78.56           C
ATOM   1054  OD1 ASP A  84       1.288   4.376 -21.094  1.00 78.56           O
ATOM   1055  OD2 ASP A  84       0.354   5.855 -22.473  1.00 78.56           O
ATOM   1056  HN  ASP A  84      -1.505   4.672 -20.063  1.00 78.56           H
ATOM   1057  N   MET A  85      -1.543   6.901 -17.739  1.00 83.92           N
ATOM   1058  CA  MET A  85      -1.981   7.840 -16.720  1.00 83.92           C
ATOM   1059  C   MET A  85      -1.888   7.219 -15.325  1.00 83.92           C
ATOM   1060  O   MET A  85      -1.378   7.844 -14.396  1.00 83.92           O
ATOM   1061  HA  MET A  85      -1.302   8.690 -16.793  1.00 83.92           H
ATOM   1062  CB  MET A  85      -3.427   8.258 -16.998  1.00 83.92           C
ATOM   1063 1HB  MET A  85      -3.524   8.578 -18.035  1.00 83.92           H
ATOM   1064 2HB  MET A  85      -4.088   7.401 -16.865  1.00 83.92           H
ATOM   1065  CG  MET A  85      -3.859   9.392 -16.066  1.00 83.92           C
ATOM   1066 1HG  MET A  85      -4.934   9.550 -16.147  1.00 83.92           H
ATOM   1067 2HG  MET A  85      -3.654   9.120 -15.030  1.00 83.92           H
ATOM   1068  SD  MET A  85      -2.988  10.892 -16.486  1.00 83.92           S
ATOM   1069  CE  MET A  85      -3.509  11.940 -15.138  1.00 83.92           C
ATOM   1070 1HE  MET A  85      -4.594  12.039 -15.153  1.00 83.92           H
ATOM   1071 2HE  MET A  85      -3.197  11.497 -14.192  1.00 83.92           H
ATOM   1072 3HE  MET A  85      -3.053  12.924 -15.246  1.00 83.92           H
ATOM   1073  HN  MET A  85      -2.244   6.641 -18.402  1.00 83.92           H
ATOM   1074  N   PHE A  86      -2.388   5.997 -15.222  1.00 86.91           N
ATOM   1075  CA  PHE A  86      -2.416   5.305 -13.945  1.00 86.91           C
ATOM   1076  C   PHE A  86      -1.002   4.937 -13.489  1.00 86.91           C
ATOM   1077  O   PHE A  86      -0.685   5.026 -12.304  1.00 86.91           O
ATOM   1078  HA  PHE A  86      -2.865   5.983 -13.219  1.00 86.91           H
ATOM   1079  CB  PHE A  86      -3.223   4.021 -14.149  1.00 86.91           C
ATOM   1080 1HB  PHE A  86      -2.800   3.467 -14.987  1.00 86.91           H
ATOM   1081 2HB  PHE A  86      -3.117   3.392 -13.265  1.00 86.91           H
ATOM   1082  CG  PHE A  86      -4.712   4.258 -14.412  1.00 86.91           C
ATOM   1083  CD1 PHE A  86      -5.379   5.224 -13.725  1.00 86.91           C
ATOM   1084  HD1 PHE A  86      -4.853   5.830 -12.988  1.00 86.91           H
ATOM   1085  CD2 PHE A  86      -5.368   3.501 -15.332  1.00 86.91           C
ATOM   1086  HD2 PHE A  86      -4.834   2.727 -15.882  1.00 86.91           H
ATOM   1087  CE1 PHE A  86      -6.760   5.443 -13.969  1.00 86.91           C
ATOM   1088  HE1 PHE A  86      -7.295   6.218 -13.419  1.00 86.91           H
ATOM   1089  CE2 PHE A  86      -6.750   3.721 -15.576  1.00 86.91           C
ATOM   1090  HE2 PHE A  86      -7.276   3.115 -16.314  1.00 86.91           H
ATOM   1091  CZ  PHE A  86      -7.417   4.687 -14.890  1.00 86.91           C
ATOM   1092  HZ  PHE A  86      -8.477   4.855 -15.077  1.00 86.91           H
ATOM   1093  HN  PHE A  86      -2.769   5.482 -15.990  1.00 86.91           H
ATOM   1094  N   LEU A  87      -0.191   4.531 -14.455  1.00 81.65           N
ATOM   1095  CA  LEU A  87       1.168   4.109 -14.162  1.00 81.65           C
ATOM   1096  C   LEU A  87       1.968   5.304 -13.641  1.00 81.65           C
ATOM   1097  O   LEU A  87       2.813   5.154 -12.760  1.00 81.65           O
ATOM   1098  HA  LEU A  87       1.114   3.359 -13.373  1.00 81.65           H
ATOM   1099  CB  LEU A  87       1.795   3.436 -15.385  1.00 81.65           C
ATOM   1100 1HB  LEU A  87       1.661   4.092 -16.245  1.00 81.65           H
ATOM   1101 2HB  LEU A  87       2.868   3.347 -15.215  1.00 81.65           H
ATOM   1102  CG  LEU A  87       1.247   2.053 -15.743  1.00 81.65           C
ATOM   1103  HG  LEU A  87       0.173   2.142 -15.904  1.00 81.65           H
ATOM   1104  CD1 LEU A  87       1.859   1.543 -17.050  1.00 81.65           C
ATOM   1105 1HD1 LEU A  87       1.618   2.235 -17.858  1.00 81.65           H
ATOM   1106 2HD1 LEU A  87       2.941   1.473 -16.942  1.00 81.65           H
ATOM   1107 3HD1 LEU A  87       1.452   0.559 -17.282  1.00 81.65           H
ATOM   1108  CD2 LEU A  87       1.452   1.067 -14.592  1.00 81.65           C
ATOM   1109 1HD2 LEU A  87       2.517   0.976 -14.376  1.00 81.65           H
ATOM   1110 2HD2 LEU A  87       0.931   1.430 -13.706  1.00 81.65           H
ATOM   1111 3HD2 LEU A  87       1.054   0.092 -14.873  1.00 81.65           H
ATOM   1112  HN  LEU A  87      -0.448   4.489 -15.420  1.00 81.65           H
ATOM   1113  N   LEU A  88       1.673   6.466 -14.207  1.00 87.62           N
ATOM   1114  CA  LEU A  88       2.335   7.690 -13.791  1.00 87.62           C
ATOM   1115  C   LEU A  88       1.946   8.011 -12.347  1.00 87.62           C
ATOM   1116  O   LEU A  88       2.809   8.282 -11.513  1.00 87.62           O
ATOM   1117  HA  LEU A  88       3.409   7.509 -13.827  1.00 87.62           H
ATOM   1118  CB  LEU A  88       2.034   8.823 -14.775  1.00 87.62           C
ATOM   1119 1HB  LEU A  88       2.412   8.536 -15.756  1.00 87.62           H
ATOM   1120 2HB  LEU A  88       0.952   8.919 -14.867  1.00 87.62           H
ATOM   1121  CG  LEU A  88       2.611  10.194 -14.417  1.00 87.62           C
ATOM   1122  HG  LEU A  88       2.256  10.465 -13.423  1.00 87.62           H
ATOM   1123  CD1 LEU A  88       4.139  10.145 -14.354  1.00 87.62           C
ATOM   1124 1HD1 LEU A  88       4.449   9.427 -13.595  1.00 87.62           H
ATOM   1125 2HD1 LEU A  88       4.534   9.842 -15.324  1.00 87.62           H
ATOM   1126 3HD1 LEU A  88       4.523  11.133 -14.098  1.00 87.62           H
ATOM   1127  CD2 LEU A  88       2.111  11.268 -15.385  1.00 87.62           C
ATOM   1128 1HD2 LEU A  88       2.417  11.014 -16.400  1.00 87.62           H
ATOM   1129 2HD2 LEU A  88       1.024  11.324 -15.336  1.00 87.62           H
ATOM   1130 3HD2 LEU A  88       2.537  12.233 -15.108  1.00 87.62           H
ATOM   1131  HN  LEU A  88       0.997   6.577 -14.935  1.00 87.62           H
ATOM   1132  N   ASN A  89       0.646   7.969 -12.095  1.00 89.61           N
ATOM   1133  CA  ASN A  89       0.126   8.318 -10.783  1.00 89.61           C
ATOM   1134  C   ASN A  89       0.605   7.286  -9.759  1.00 89.61           C
ATOM   1135  O   ASN A  89       0.819   7.617  -8.594  1.00 89.61           O
ATOM   1136  HA  ASN A  89       0.510   9.317 -10.579  1.00 89.61           H
ATOM   1137  CB  ASN A  89      -1.404   8.314 -10.778  1.00 89.61           C
ATOM   1138 1HB  ASN A  89      -1.771   7.467 -11.358  1.00 89.61           H
ATOM   1139 2HB  ASN A  89      -1.768   8.183  -9.759  1.00 89.61           H
ATOM   1140  CG  ASN A  89      -1.957   9.616 -11.360  1.00 89.61           C
ATOM   1141  OD1 ASN A  89      -2.171  10.595 -10.665  1.00 89.61           O
ATOM   1142  ND2 ASN A  89      -2.177   9.572 -12.672  1.00 89.61           N
ATOM   1143 1HD2 ASN A  89      -1.979   8.737 -13.184  1.00 89.61           H
ATOM   1144 2HD2 ASN A  89      -2.538  10.376 -13.145  1.00 89.61           H
ATOM   1145  HN  ASN A  89      -0.046   7.704 -12.767  1.00 89.61           H
ATOM   1146  N   LEU A  90       0.758   6.058 -10.231  1.00 86.67           N
ATOM   1147  CA  LEU A  90       1.241   4.984  -9.380  1.00 86.67           C
ATOM   1148  C   LEU A  90       2.666   5.302  -8.924  1.00 86.67           C
ATOM   1149  O   LEU A  90       2.997   5.140  -7.750  1.00 86.67           O
ATOM   1150  HA  LEU A  90       0.596   4.949  -8.501  1.00 86.67           H
ATOM   1151  CB  LEU A  90       1.109   3.636 -10.091  1.00 86.67           C
ATOM   1152 1HB  LEU A  90       0.071   3.510 -10.400  1.00 86.67           H
ATOM   1153 2HB  LEU A  90       1.711   3.667 -11.000  1.00 86.67           H
ATOM   1154  CG  LEU A  90       1.523   2.406  -9.281  1.00 86.67           C
ATOM   1155  HG  LEU A  90       2.534   2.568  -8.908  1.00 86.67           H
ATOM   1156  CD1 LEU A  90       0.616   2.222  -8.062  1.00 86.67           C
ATOM   1157 1HD1 LEU A  90       0.684   3.102  -7.422  1.00 86.67           H
ATOM   1158 2HD1 LEU A  90      -0.415   2.092  -8.393  1.00 86.67           H
ATOM   1159 3HD1 LEU A  90       0.932   1.341  -7.504  1.00 86.67           H
ATOM   1160  CD2 LEU A  90       1.561   1.156 -10.161  1.00 86.67           C
ATOM   1161 1HD2 LEU A  90       0.572   0.979 -10.584  1.00 86.67           H
ATOM   1162 2HD2 LEU A  90       2.280   1.301 -10.968  1.00 86.67           H
ATOM   1163 3HD2 LEU A  90       1.858   0.297  -9.560  1.00 86.67           H
ATOM   1164  HN  LEU A  90       0.559   5.792 -11.175  1.00 86.67           H
ATOM   1165  N   ALA A  91       3.472   5.750  -9.875  1.00 90.98           N
ATOM   1166  CA  ALA A  91       4.865   6.052  -9.595  1.00 90.98           C
ATOM   1167  C   ALA A  91       4.941   7.226  -8.617  1.00 90.98           C
ATOM   1168  O   ALA A  91       5.799   7.249  -7.736  1.00 90.98           O
ATOM   1169  HA  ALA A  91       5.308   5.172  -9.129  1.00 90.98           H
ATOM   1170  CB  ALA A  91       5.599   6.338 -10.907  1.00 90.98           C
ATOM   1171 1HB  ALA A  91       5.540   5.463 -11.554  1.00 90.98           H
ATOM   1172 2HB  ALA A  91       5.136   7.189 -11.405  1.00 90.98           H
ATOM   1173 3HB  ALA A  91       6.644   6.564 -10.696  1.00 90.98           H
ATOM   1174  HN  ALA A  91       3.187   5.906 -10.821  1.00 90.98           H
ATOM   1175  N   ILE A  92       4.032   8.171  -8.805  1.00 91.04           N
ATOM   1176  CA  ILE A  92       3.972   9.335  -7.937  1.00 91.04           C
ATOM   1177  C   ILE A  92       3.627   8.888  -6.515  1.00 91.04           C
ATOM   1178  O   ILE A  92       4.257   9.325  -5.553  1.00 91.04           O
ATOM   1179  HA  ILE A  92       4.965   9.786  -7.926  1.00 91.04           H
ATOM   1180  CB  ILE A  92       3.008  10.378  -8.505  1.00 91.04           C
ATOM   1181  HB  ILE A  92       2.070   9.879  -8.750  1.00 91.04           H
ATOM   1182  CG1 ILE A  92       3.552  10.979  -9.803  1.00 91.04           C
ATOM   1183 1HG1 ILE A  92       4.392  11.636  -9.579  1.00 91.04           H
ATOM   1184 2HG1 ILE A  92       3.931  10.184 -10.445  1.00 91.04           H
ATOM   1185  CG2 ILE A  92       2.689  11.454  -7.465  1.00 91.04           C
ATOM   1186 1HG2 ILE A  92       2.228  10.990  -6.593  1.00 91.04           H
ATOM   1187 2HG2 ILE A  92       3.609  11.955  -7.167  1.00 91.04           H
ATOM   1188 3HG2 ILE A  92       2.001  12.182  -7.895  1.00 91.04           H
ATOM   1189  CD1 ILE A  92       2.466  11.764 -10.541  1.00 91.04           C
ATOM   1190 1HD1 ILE A  92       1.638  11.098 -10.784  1.00 91.04           H
ATOM   1191 2HD1 ILE A  92       2.107  12.573  -9.905  1.00 91.04           H
ATOM   1192 3HD1 ILE A  92       2.879  12.180 -11.460  1.00 91.04           H
ATOM   1193  HN  ILE A  92       3.347   8.151  -9.533  1.00 91.04           H
ATOM   1194  N   ALA A  93       2.628   8.022  -6.428  1.00 92.00           N
ATOM   1195  CA  ALA A  93       2.138   7.574  -5.135  1.00 92.00           C
ATOM   1196  C   ALA A  93       3.265   6.858  -4.388  1.00 92.00           C
ATOM   1197  O   ALA A  93       3.491   7.114  -3.206  1.00 92.00           O
ATOM   1198  HA  ALA A  93       1.841   8.456  -4.569  1.00 92.00           H
ATOM   1199  CB  ALA A  93       0.912   6.680  -5.336  1.00 92.00           C
ATOM   1200 1HB  ALA A  93       0.131   7.245  -5.845  1.00 92.00           H
ATOM   1201 2HB  ALA A  93       1.188   5.816  -5.940  1.00 92.00           H
ATOM   1202 3HB  ALA A  93       0.545   6.344  -4.367  1.00 92.00           H
ATOM   1203  HN  ALA A  93       2.157   7.630  -7.218  1.00 92.00           H
ATOM   1204  N   ASP A  94       3.942   5.975  -5.108  1.00 89.35           N
ATOM   1205  CA  ASP A  94       5.010   5.189  -4.515  1.00 89.35           C
ATOM   1206  C   ASP A  94       6.103   6.127  -4.000  1.00 89.35           C
ATOM   1207  O   ASP A  94       6.641   5.921  -2.913  1.00 89.35           O
ATOM   1208  HA  ASP A  94       4.538   4.620  -3.715  1.00 89.35           H
ATOM   1209  CB  ASP A  94       5.641   4.251  -5.547  1.00 89.35           C
ATOM   1210 1HB  ASP A  94       5.759   4.775  -6.496  1.00 89.35           H
ATOM   1211 2HB  ASP A  94       6.638   3.960  -5.218  1.00 89.35           H
ATOM   1212  CG  ASP A  94       4.780   3.002  -5.751  1.00 89.35           C
ATOM   1213  OD1 ASP A  94       4.079   2.633  -4.785  1.00 89.35           O
ATOM   1214  OD2 ASP A  94       4.844   2.446  -6.869  1.00 89.35           O
ATOM   1215  HN  ASP A  94       3.771   5.794  -6.076  1.00 89.35           H
ATOM   1216  N   LEU A  95       6.399   7.138  -4.804  1.00 90.67           N
ATOM   1217  CA  LEU A  95       7.467   8.066  -4.477  1.00 90.67           C
ATOM   1218  C   LEU A  95       7.126   8.792  -3.174  1.00 90.67           C
ATOM   1219  O   LEU A  95       7.989   8.978  -2.318  1.00 90.67           O
ATOM   1220  HA  LEU A  95       8.373   7.480  -4.319  1.00 90.67           H
ATOM   1221  CB  LEU A  95       7.737   9.008  -5.652  1.00 90.67           C
ATOM   1222 1HB  LEU A  95       7.823   8.410  -6.559  1.00 90.67           H
ATOM   1223 2HB  LEU A  95       6.870   9.656  -5.779  1.00 90.67           H
ATOM   1224  CG  LEU A  95       8.984   9.888  -5.535  1.00 90.67           C
ATOM   1225  HG  LEU A  95       8.958  10.389  -4.568  1.00 90.67           H
ATOM   1226  CD1 LEU A  95      10.257   9.041  -5.571  1.00 90.67           C
ATOM   1227 1HD1 LEU A  95      10.248   8.335  -4.740  1.00 90.67           H
ATOM   1228 2HD1 LEU A  95      10.303   8.493  -6.512  1.00 90.67           H
ATOM   1229 3HD1 LEU A  95      11.128   9.691  -5.486  1.00 90.67           H
ATOM   1230  CD2 LEU A  95       8.989  10.977  -6.609  1.00 90.67           C
ATOM   1231 1HD2 LEU A  95       8.979  10.515  -7.596  1.00 90.67           H
ATOM   1232 2HD2 LEU A  95       8.106  11.605  -6.494  1.00 90.67           H
ATOM   1233 3HD2 LEU A  95       9.886  11.588  -6.503  1.00 90.67           H
ATOM   1234  HN  LEU A  95       5.924   7.326  -5.664  1.00 90.67           H
ATOM   1235  N   LEU A  96       5.864   9.181  -3.064  1.00 87.49           N
ATOM   1236  CA  LEU A  96       5.404   9.904  -1.891  1.00 87.49           C
ATOM   1237  C   LEU A  96       5.615   9.038  -0.647  1.00 87.49           C
ATOM   1238  O   LEU A  96       6.040   9.535   0.394  1.00 87.49           O
ATOM   1239  HA  LEU A  96       6.019  10.799  -1.797  1.00 87.49           H
ATOM   1240  CB  LEU A  96       3.957  10.367  -2.080  1.00 87.49           C
ATOM   1241 1HB  LEU A  96       3.368   9.518  -2.426  1.00 87.49           H
ATOM   1242 2HB  LEU A  96       3.559  10.656  -1.107  1.00 87.49           H
ATOM   1243  CG  LEU A  96       3.746  11.529  -3.052  1.00 87.49           C
ATOM   1244  HG  LEU A  96       4.201  11.263  -4.006  1.00 87.49           H
ATOM   1245  CD1 LEU A  96       2.257  11.763  -3.311  1.00 87.49           C
ATOM   1246 1HD1 LEU A  96       1.817  10.864  -3.742  1.00 87.49           H
ATOM   1247 2HD1 LEU A  96       1.757  11.999  -2.372  1.00 87.49           H
ATOM   1248 3HD1 LEU A  96       2.135  12.595  -4.006  1.00 87.49           H
ATOM   1249  CD2 LEU A  96       4.448  12.795  -2.554  1.00 87.49           C
ATOM   1250 1HD2 LEU A  96       4.044  13.075  -1.581  1.00 87.49           H
ATOM   1251 2HD2 LEU A  96       5.517  12.605  -2.463  1.00 87.49           H
ATOM   1252 3HD2 LEU A  96       4.281  13.605  -3.264  1.00 87.49           H
ATOM   1253  HN  LEU A  96       5.164   9.010  -3.757  1.00 87.49           H
ATOM   1254  N   PHE A  97       5.308   7.758  -0.798  1.00 90.20           N
ATOM   1255  CA  PHE A  97       5.460   6.818   0.300  1.00 90.20           C
ATOM   1256  C   PHE A  97       6.929   6.678   0.702  1.00 90.20           C
ATOM   1257  O   PHE A  97       7.258   6.708   1.887  1.00 90.20           O
ATOM   1258  HA  PHE A  97       4.890   7.210   1.142  1.00 90.20           H
ATOM   1259  CB  PHE A  97       4.949   5.464  -0.197  1.00 90.20           C
ATOM   1260 1HB  PHE A  97       3.859   5.488  -0.228  1.00 90.20           H
ATOM   1261 2HB  PHE A  97       5.293   5.310  -1.220  1.00 90.20           H
ATOM   1262  CG  PHE A  97       5.395   4.278   0.660  1.00 90.20           C
ATOM   1263  CD1 PHE A  97       6.234   3.342   0.142  1.00 90.20           C
ATOM   1264  HD1 PHE A  97       6.590   3.437  -0.884  1.00 90.20           H
ATOM   1265  CD2 PHE A  97       4.951   4.160   1.940  1.00 90.20           C
ATOM   1266  HD2 PHE A  97       4.278   4.910   2.356  1.00 90.20           H
ATOM   1267  CE1 PHE A  97       6.648   2.241   0.938  1.00 90.20           C
ATOM   1268  HE1 PHE A  97       7.321   1.491   0.522  1.00 90.20           H
ATOM   1269  CE2 PHE A  97       5.365   3.059   2.736  1.00 90.20           C
ATOM   1270  HE2 PHE A  97       5.010   2.964   3.762  1.00 90.20           H
ATOM   1271  CZ  PHE A  97       6.205   2.123   2.218  1.00 90.20           C
ATOM   1272  HZ  PHE A  97       6.523   1.278   2.829  1.00 90.20           H
ATOM   1273  HN  PHE A  97       4.962   7.362  -1.648  1.00 90.20           H
ATOM   1274  N   LEU A  98       7.775   6.529  -0.307  1.00 93.01           N
ATOM   1275  CA  LEU A  98       9.170   6.200  -0.072  1.00 93.01           C
ATOM   1276  C   LEU A  98       9.817   7.309   0.761  1.00 93.01           C
ATOM   1277  O   LEU A  98      10.702   7.044   1.574  1.00 93.01           O
ATOM   1278  HA  LEU A  98       9.196   5.276   0.505  1.00 93.01           H
ATOM   1279  CB  LEU A  98       9.887   5.928  -1.396  1.00 93.01           C
ATOM   1280 1HB  LEU A  98       9.692   6.762  -2.070  1.00 93.01           H
ATOM   1281 2HB  LEU A  98      10.961   5.913  -1.208  1.00 93.01           H
ATOM   1282  CG  LEU A  98       9.505   4.630  -2.111  1.00 93.01           C
ATOM   1283  HG  LEU A  98       8.420   4.530  -2.080  1.00 93.01           H
ATOM   1284  CD1 LEU A  98       9.914   4.675  -3.584  1.00 93.01           C
ATOM   1285 1HD1 LEU A  98       9.409   5.507  -4.076  1.00 93.01           H
ATOM   1286 2HD1 LEU A  98      10.993   4.810  -3.658  1.00 93.01           H
ATOM   1287 3HD1 LEU A  98       9.630   3.741  -4.069  1.00 93.01           H
ATOM   1288  CD2 LEU A  98      10.091   3.414  -1.390  1.00 93.01           C
ATOM   1289 1HD2 LEU A  98      11.178   3.494  -1.368  1.00 93.01           H
ATOM   1290 2HD2 LEU A  98       9.709   3.377  -0.370  1.00 93.01           H
ATOM   1291 3HD2 LEU A  98       9.804   2.505  -1.919  1.00 93.01           H
ATOM   1292  HN  LEU A  98       7.520   6.628  -1.269  1.00 93.01           H
ATOM   1293  N   VAL A  99       9.351   8.528   0.529  1.00 90.37           N
ATOM   1294  CA  VAL A  99       9.894   9.681   1.226  1.00 90.37           C
ATOM   1295  C   VAL A  99       9.639   9.531   2.728  1.00 90.37           C
ATOM   1296  O   VAL A  99      10.310  10.165   3.541  1.00 90.37           O
ATOM   1297  HA  VAL A  99      10.970   9.694   1.053  1.00 90.37           H
ATOM   1298  CB  VAL A  99       9.304  10.968   0.646  1.00 90.37           C
ATOM   1299  HB  VAL A  99       8.218  10.878   0.665  1.00 90.37           H
ATOM   1300  CG1 VAL A  99       9.690  12.180   1.496  1.00 90.37           C
ATOM   1301 1HG1 VAL A  99       9.312  12.049   2.510  1.00 90.37           H
ATOM   1302 2HG1 VAL A  99      10.776  12.274   1.523  1.00 90.37           H
ATOM   1303 3HG1 VAL A  99       9.259  13.082   1.061  1.00 90.37           H
ATOM   1304  CG2 VAL A  99       9.734  11.160  -0.810  1.00 90.37           C
ATOM   1305 1HG2 VAL A  99      10.821  11.219  -0.863  1.00 90.37           H
ATOM   1306 2HG2 VAL A  99       9.386  10.317  -1.406  1.00 90.37           H
ATOM   1307 3HG2 VAL A  99       9.302  12.082  -1.198  1.00 90.37           H
ATOM   1308  HN  VAL A  99       8.618   8.732  -0.119  1.00 90.37           H
ATOM   1309  N   THR A 100       8.669   8.688   3.049  1.00 90.21           N
ATOM   1310  CA  THR A 100       8.293   8.474   4.436  1.00 90.21           C
ATOM   1311  C   THR A 100       9.226   7.453   5.090  1.00 90.21           C
ATOM   1312  O   THR A 100       9.362   7.424   6.312  1.00 90.21           O
ATOM   1313  HA  THR A 100       8.419   9.413   4.976  1.00 90.21           H
ATOM   1314  CB  THR A 100       6.820   8.060   4.469  1.00 90.21           C
ATOM   1315  HB  THR A 100       6.403   8.184   5.468  1.00 90.21           H
ATOM   1316  OG1 THR A 100       6.823   6.727   3.964  1.00 90.21           O
ATOM   1317  HG1 THR A 100       5.960   6.275   4.188  1.00 90.21           H
ATOM   1318  CG2 THR A 100       5.971   8.838   3.462  1.00 90.21           C
ATOM   1319 1HG2 THR A 100       6.348   8.660   2.455  1.00 90.21           H
ATOM   1320 2HG2 THR A 100       6.025   9.903   3.687  1.00 90.21           H
ATOM   1321 3HG2 THR A 100       4.935   8.505   3.526  1.00 90.21           H
ATOM   1322  HN  THR A 100       8.144   8.159   2.383  1.00 90.21           H
ATOM   1323  N   LEU A 101       9.844   6.639   4.246  1.00 92.75           N
ATOM   1324  CA  LEU A 101      10.586   5.486   4.727  1.00 92.75           C
ATOM   1325  C   LEU A 101      11.754   5.961   5.594  1.00 92.75           C
ATOM   1326  O   LEU A 101      12.048   5.364   6.628  1.00 92.75           O
ATOM   1327  HA  LEU A 101       9.911   4.899   5.350  1.00 92.75           H
ATOM   1328  CB  LEU A 101      11.011   4.597   3.557  1.00 92.75           C
ATOM   1329 1HB  LEU A 101      11.444   5.231   2.783  1.00 92.75           H
ATOM   1330 2HB  LEU A 101      11.802   3.930   3.901  1.00 92.75           H
ATOM   1331  CG  LEU A 101       9.907   3.748   2.924  1.00 92.75           C
ATOM   1332  HG  LEU A 101       9.157   4.420   2.505  1.00 92.75           H
ATOM   1333  CD1 LEU A 101      10.455   2.907   1.769  1.00 92.75           C
ATOM   1334 1HD1 LEU A 101      10.871   3.565   1.006  1.00 92.75           H
ATOM   1335 2HD1 LEU A 101      11.236   2.244   2.142  1.00 92.75           H
ATOM   1336 3HD1 LEU A 101       9.649   2.314   1.337  1.00 92.75           H
ATOM   1337  CD2 LEU A 101       9.205   2.888   3.977  1.00 92.75           C
ATOM   1338 1HD2 LEU A 101       9.931   2.223   4.446  1.00 92.75           H
ATOM   1339 2HD2 LEU A 101       8.759   3.532   4.734  1.00 92.75           H
ATOM   1340 3HD2 LEU A 101       8.424   2.295   3.500  1.00 92.75           H
ATOM   1341  HN  LEU A 101       9.844   6.758   3.254  1.00 92.75           H
ATOM   1342  N   PRO A 102      12.438   7.041   5.191  1.00 94.79           N
ATOM   1343  CA  PRO A 102      13.569   7.552   5.970  1.00 94.79           C
ATOM   1344  C   PRO A 102      13.203   7.796   7.425  1.00 94.79           C
ATOM   1345  O   PRO A 102      13.964   7.449   8.326  1.00 94.79           O
ATOM   1346  HA  PRO A 102      14.369   6.813   5.997  1.00 94.79           H
ATOM   1347  CB  PRO A 102      13.944   8.851   5.254  1.00 94.79           C
ATOM   1348 1HB  PRO A 102      13.429   9.710   5.684  1.00 94.79           H
ATOM   1349 2HB  PRO A 102      15.013   9.053   5.324  1.00 94.79           H
ATOM   1350  CG  PRO A 102      13.513   8.598   3.814  1.00 94.79           C
ATOM   1351 1HG  PRO A 102      13.385   9.528   3.260  1.00 94.79           H
ATOM   1352 2HG  PRO A 102      14.253   8.014   3.266  1.00 94.79           H
ATOM   1353  CD  PRO A 102      12.202   7.847   3.980  1.00 94.79           C
ATOM   1354 1HD  PRO A 102      11.360   8.527   4.110  1.00 94.79           H
ATOM   1355 2HD  PRO A 102      11.976   7.229   3.111  1.00 94.79           H
ATOM   1356  N   PHE A 103      12.035   8.392   7.616  1.00 93.64           N
ATOM   1357  CA  PHE A 103      11.577   8.729   8.954  1.00 93.64           C
ATOM   1358  C   PHE A 103      11.305   7.467   9.774  1.00 93.64           C
ATOM   1359  O   PHE A 103      11.649   7.402  10.953  1.00 93.64           O
ATOM   1360  HA  PHE A 103      12.369   9.306   9.430  1.00 93.64           H
ATOM   1361  CB  PHE A 103      10.272   9.512   8.796  1.00 93.64           C
ATOM   1362 1HB  PHE A 103       9.565   8.908   8.226  1.00 93.64           H
ATOM   1363 2HB  PHE A 103       9.834   9.670   9.781  1.00 93.64           H
ATOM   1364  CG  PHE A 103      10.439  10.866   8.103  1.00 93.64           C
ATOM   1365  CD1 PHE A 103      10.736  11.972   8.836  1.00 93.64           C
ATOM   1366  HD1 PHE A 103      10.855  11.894   9.916  1.00 93.64           H
ATOM   1367  CD2 PHE A 103      10.290  10.963   6.755  1.00 93.64           C
ATOM   1368  HD2 PHE A 103      10.051  10.076   6.167  1.00 93.64           H
ATOM   1369  CE1 PHE A 103      10.890  13.229   8.193  1.00 93.64           C
ATOM   1370  HE1 PHE A 103      11.128  14.116   8.781  1.00 93.64           H
ATOM   1371  CE2 PHE A 103      10.444  12.220   6.112  1.00 93.64           C
ATOM   1372  HE2 PHE A 103      10.325  12.298   5.031  1.00 93.64           H
ATOM   1373  CZ  PHE A 103      10.741  13.326   6.845  1.00 93.64           C
ATOM   1374  HZ  PHE A 103      10.860  14.291   6.351  1.00 93.64           H
ATOM   1375  HN  PHE A 103      11.408   8.643   6.879  1.00 93.64           H
ATOM   1376  N   TRP A 104      10.689   6.494   9.118  1.00 86.42           N
ATOM   1377  CA  TRP A 104      10.344   5.247   9.779  1.00 86.42           C
ATOM   1378  C   TRP A 104      11.645   4.521  10.128  1.00 86.42           C
ATOM   1379  O   TRP A 104      11.725   3.838  11.148  1.00 86.42           O
ATOM   1380  HA  TRP A 104       9.799   5.493  10.690  1.00 86.42           H
ATOM   1381  CB  TRP A 104       9.406   4.407   8.910  1.00 86.42           C
ATOM   1382 1HB  TRP A 104       9.814   4.352   7.901  1.00 86.42           H
ATOM   1383 2HB  TRP A 104       9.380   3.389   9.300  1.00 86.42           H
ATOM   1384  CG  TRP A 104       7.976   4.946   8.838  1.00 86.42           C
ATOM   1385  CD1 TRP A 104       7.266   5.259   7.745  1.00 86.42           C
ATOM   1386  HD1 TRP A 104       7.637   5.163   6.725  1.00 86.42           H
ATOM   1387  CD2 TRP A 104       7.105   5.225   9.954  1.00 86.42           C
ATOM   1388  NE1 TRP A 104       6.007   5.717   8.074  1.00 86.42           N
ATOM   1389  HE1 TRP A 104       5.297   6.010   7.433  1.00 86.42           H
ATOM   1390  CE2 TRP A 104       5.905   5.696   9.460  1.00 86.42           C
ATOM   1391  CE3 TRP A 104       7.323   5.084  11.336  1.00 86.42           C
ATOM   1392  HE3 TRP A 104       8.261   4.715  11.751  1.00 86.42           H
ATOM   1393  CZ2 TRP A 104       4.831   6.064  10.278  1.00 86.42           C
ATOM   1394  HZ2 TRP A 104       3.893   6.433   9.863  1.00 86.42           H
ATOM   1395  CZ3 TRP A 104       6.239   5.457  12.140  1.00 86.42           C
ATOM   1396  HZ3 TRP A 104       6.355   5.367  13.220  1.00 86.42           H
ATOM   1397  CH2 TRP A 104       5.025   5.932  11.658  1.00 86.42           C
ATOM   1398  HH2 TRP A 104       4.228   6.202  12.352  1.00 86.42           H
ATOM   1399  HN  TRP A 104      10.427   6.548   8.155  1.00 86.42           H
ATOM   1400  N   ALA A 105      12.633   4.694   9.261  1.00 95.17           N
ATOM   1401  CA  ALA A 105      13.922   4.053   9.458  1.00 95.17           C
ATOM   1402  C   ALA A 105      14.550   4.567  10.754  1.00 95.17           C
ATOM   1403  O   ALA A 105      15.041   3.783  11.564  1.00 95.17           O
ATOM   1404  HA  ALA A 105      13.748   2.980   9.549  1.00 95.17           H
ATOM   1405  CB  ALA A 105      14.810   4.307   8.238  1.00 95.17           C
ATOM   1406 1HB  ALA A 105      14.332   3.897   7.349  1.00 95.17           H
ATOM   1407 2HB  ALA A 105      14.954   5.380   8.111  1.00 95.17           H
ATOM   1408 3HB  ALA A 105      15.777   3.826   8.386  1.00 95.17           H
ATOM   1409  HN  ALA A 105      12.562   5.258   8.439  1.00 95.17           H
ATOM   1410  N   ILE A 106      14.514   5.883  10.911  1.00 92.02           N
ATOM   1411  CA  ILE A 106      15.080   6.512  12.092  1.00 92.02           C
ATOM   1412  C   ILE A 106      14.278   6.087  13.324  1.00 92.02           C
ATOM   1413  O   ILE A 106      14.853   5.744  14.355  1.00 92.02           O
ATOM   1414  HA  ILE A 106      16.100   6.144  12.201  1.00 92.02           H
ATOM   1415  CB  ILE A 106      15.162   8.028  11.904  1.00 92.02           C
ATOM   1416  HB  ILE A 106      14.190   8.383  11.564  1.00 92.02           H
ATOM   1417  CG1 ILE A 106      16.180   8.391  10.821  1.00 92.02           C
ATOM   1418 1HG1 ILE A 106      17.190   8.256  11.206  1.00 92.02           H
ATOM   1419 2HG1 ILE A 106      16.069   7.717   9.972  1.00 92.02           H
ATOM   1420  CG2 ILE A 106      15.462   8.729  13.230  1.00 92.02           C
ATOM   1421 1HG2 ILE A 106      14.669   8.508  13.945  1.00 92.02           H
ATOM   1422 2HG2 ILE A 106      16.415   8.373  13.622  1.00 92.02           H
ATOM   1423 3HG2 ILE A 106      15.515   9.806  13.068  1.00 92.02           H
ATOM   1424  CD1 ILE A 106      15.994   9.838  10.357  1.00 92.02           C
ATOM   1425 1HD1 ILE A 106      14.990   9.963   9.951  1.00 92.02           H
ATOM   1426 2HD1 ILE A 106      16.129  10.511  11.204  1.00 92.02           H
ATOM   1427 3HD1 ILE A 106      16.730  10.070   9.587  1.00 92.02           H
ATOM   1428  HN  ILE A 106      14.109   6.513  10.249  1.00 92.02           H
ATOM   1429  N   ALA A 107      12.962   6.125  13.175  1.00 93.30           N
ATOM   1430  CA  ALA A 107      12.074   5.837  14.289  1.00 93.30           C
ATOM   1431  C   ALA A 107      12.292   4.394  14.749  1.00 93.30           C
ATOM   1432  O   ALA A 107      12.224   4.102  15.942  1.00 93.30           O
ATOM   1433  HA  ALA A 107      12.335   6.512  15.104  1.00 93.30           H
ATOM   1434  CB  ALA A 107      10.627   6.105  13.872  1.00 93.30           C
ATOM   1435 1HB  ALA A 107      10.519   7.150  13.583  1.00 93.30           H
ATOM   1436 2HB  ALA A 107      10.369   5.465  13.027  1.00 93.30           H
ATOM   1437 3HB  ALA A 107       9.962   5.889  14.708  1.00 93.30           H
ATOM   1438  HN  ALA A 107      12.502   6.346  12.315  1.00 93.30           H
ATOM   1439  N   ALA A 108      12.548   3.530  13.779  1.00 92.69           N
ATOM   1440  CA  ALA A 108      12.735   2.117  14.064  1.00 92.69           C
ATOM   1441  C   ALA A 108      14.109   1.908  14.705  1.00 92.69           C
ATOM   1442  O   ALA A 108      14.281   1.020  15.537  1.00 92.69           O
ATOM   1443  HA  ALA A 108      11.963   1.817  14.773  1.00 92.69           H
ATOM   1444  CB  ALA A 108      12.563   1.309  12.777  1.00 92.69           C
ATOM   1445 1HB  ALA A 108      11.561   1.469  12.378  1.00 92.69           H
ATOM   1446 2HB  ALA A 108      13.302   1.632  12.043  1.00 92.69           H
ATOM   1447 3HB  ALA A 108      12.703   0.249  12.992  1.00 92.69           H
ATOM   1448  HN  ALA A 108      12.628   3.780  12.814  1.00 92.69           H
ATOM   1449  N   ALA A 109      15.052   2.742  14.291  1.00 91.29           N
ATOM   1450  CA  ALA A 109      16.430   2.586  14.723  1.00 91.29           C
ATOM   1451  C   ALA A 109      16.537   2.929  16.210  1.00 91.29           C
ATOM   1452  O   ALA A 109      17.287   2.289  16.946  1.00 91.29           O
ATOM   1453  HA  ALA A 109      16.707   1.541  14.579  1.00 91.29           H
ATOM   1454  CB  ALA A 109      17.339   3.460  13.856  1.00 91.29           C
ATOM   1455 1HB  ALA A 109      17.248   3.156  12.813  1.00 91.29           H
ATOM   1456 2HB  ALA A 109      17.043   4.504  13.957  1.00 91.29           H
ATOM   1457 3HB  ALA A 109      18.373   3.342  14.180  1.00 91.29           H
ATOM   1458  HN  ALA A 109      14.887   3.512  13.675  1.00 91.29           H
ATOM   1459  N   ASP A 110      15.776   3.938  16.608  1.00 83.09           N
ATOM   1460  CA  ASP A 110      15.914   4.499  17.941  1.00 83.09           C
ATOM   1461  C   ASP A 110      14.536   4.917  18.459  1.00 83.09           C
ATOM   1462  O   ASP A 110      13.839   4.123  19.088  1.00 83.09           O
ATOM   1463  HA  ASP A 110      16.361   3.706  18.540  1.00 83.09           H
ATOM   1464  CB  ASP A 110      16.810   5.739  17.928  1.00 83.09           C
ATOM   1465 1HB  ASP A 110      17.738   5.516  17.400  1.00 83.09           H
ATOM   1466 2HB  ASP A 110      16.317   6.542  17.380  1.00 83.09           H
ATOM   1467  CG  ASP A 110      17.125   6.203  19.351  1.00 83.09           C
ATOM   1468  OD1 ASP A 110      16.802   5.435  20.283  1.00 83.09           O
ATOM   1469  OD2 ASP A 110      17.682   7.315  19.475  1.00 83.09           O
ATOM   1470  HN  ASP A 110      15.078   4.370  16.038  1.00 83.09           H
ATOM   1471  N   GLN A 111      14.185   6.162  18.174  1.00 86.11           N
ATOM   1472  CA  GLN A 111      12.905   6.697  18.606  1.00 86.11           C
ATOM   1473  C   GLN A 111      12.430   7.783  17.639  1.00 86.11           C
ATOM   1474  O   GLN A 111      13.185   8.222  16.774  1.00 86.11           O
ATOM   1475  HA  GLN A 111      12.216   5.852  18.582  1.00 86.11           H
ATOM   1476  CB  GLN A 111      12.990   7.234  20.036  1.00 86.11           C
ATOM   1477 1HB  GLN A 111      12.030   7.664  20.324  1.00 86.11           H
ATOM   1478 2HB  GLN A 111      13.192   6.415  20.725  1.00 86.11           H
ATOM   1479  CG  GLN A 111      14.087   8.294  20.159  1.00 86.11           C
ATOM   1480 1HG  GLN A 111      15.052   7.854  19.909  1.00 86.11           H
ATOM   1481 2HG  GLN A 111      13.906   9.095  19.442  1.00 86.11           H
ATOM   1482  CD  GLN A 111      14.135   8.871  21.576  1.00 86.11           C
ATOM   1483  OE1 GLN A 111      13.161   8.864  22.310  1.00 86.11           O
ATOM   1484  NE2 GLN A 111      15.320   9.370  21.916  1.00 86.11           N
ATOM   1485 1HE2 GLN A 111      16.079   9.344  21.266  1.00 86.11           H
ATOM   1486 2HE2 GLN A 111      15.452   9.770  22.823  1.00 86.11           H
ATOM   1487  HN  GLN A 111      14.758   6.801  17.660  1.00 86.11           H
ATOM   1488  N   TRP A 112      11.180   8.184  17.819  1.00 91.61           N
ATOM   1489  CA  TRP A 112      10.614   9.254  17.014  1.00 91.61           C
ATOM   1490  C   TRP A 112      11.230  10.574  17.483  1.00 91.61           C
ATOM   1491  O   TRP A 112      10.977  11.018  18.602  1.00 91.61           O
ATOM   1492  HA  TRP A 112      10.882   9.066  15.974  1.00 91.61           H
ATOM   1493  CB  TRP A 112       9.086   9.247  17.089  1.00 91.61           C
ATOM   1494 1HB  TRP A 112       8.724   8.251  16.831  1.00 91.61           H
ATOM   1495 2HB  TRP A 112       8.782   9.440  18.117  1.00 91.61           H
ATOM   1496  CG  TRP A 112       8.414  10.271  16.172  1.00 91.61           C
ATOM   1497  CD1 TRP A 112       7.971  11.495  16.488  1.00 91.61           C
ATOM   1498  HD1 TRP A 112       8.038  11.934  17.484  1.00 91.61           H
ATOM   1499  CD2 TRP A 112       8.125  10.108  14.768  1.00 91.61           C
ATOM   1500  NE1 TRP A 112       7.419  12.131  15.394  1.00 91.61           N
ATOM   1501  HE1 TRP A 112       7.023  13.050  15.381  1.00 91.61           H
ATOM   1502  CE2 TRP A 112       7.516  11.261  14.315  1.00 91.61           C
ATOM   1503  CE3 TRP A 112       8.370   9.023  13.908  1.00 91.61           C
ATOM   1504  HE3 TRP A 112       8.849   8.103  14.241  1.00 91.61           H
ATOM   1505  CZ2 TRP A 112       7.101  11.440  12.990  1.00 91.61           C
ATOM   1506  HZ2 TRP A 112       6.622  12.360  12.657  1.00 91.61           H
ATOM   1507  CZ3 TRP A 112       7.949   9.217  12.587  1.00 91.61           C
ATOM   1508  HZ3 TRP A 112       8.115   8.406  11.878  1.00 91.61           H
ATOM   1509  CH2 TRP A 112       7.334  10.371  12.115  1.00 91.61           C
ATOM   1510  HH2 TRP A 112       7.036  10.445  11.070  1.00 91.61           H
ATOM   1511  HN  TRP A 112      10.559   7.792  18.497  1.00 91.61           H
ATOM   1512  N   LYS A 113      12.026  11.164  16.603  1.00 84.01           N
ATOM   1513  CA  LYS A 113      12.819  12.324  16.972  1.00 84.01           C
ATOM   1514  C   LYS A 113      12.176  13.583  16.387  1.00 84.01           C
ATOM   1515  O   LYS A 113      12.767  14.661  16.426  1.00 84.01           O
ATOM   1516  HA  LYS A 113      12.801  12.400  18.059  1.00 84.01           H
ATOM   1517  CB  LYS A 113      14.279  12.129  16.557  1.00 84.01           C
ATOM   1518 1HB  LYS A 113      14.338  11.988  15.477  1.00 84.01           H
ATOM   1519 2HB  LYS A 113      14.851  13.026  16.792  1.00 84.01           H
ATOM   1520  CG  LYS A 113      14.895  10.923  17.269  1.00 84.01           C
ATOM   1521 1HG  LYS A 113      14.746  11.016  18.344  1.00 84.01           H
ATOM   1522 2HG  LYS A 113      14.386  10.012  16.954  1.00 84.01           H
ATOM   1523  CD  LYS A 113      16.390  10.811  16.963  1.00 84.01           C
ATOM   1524 1HD  LYS A 113      16.537  10.680  15.891  1.00 84.01           H
ATOM   1525 2HD  LYS A 113      16.893  11.736  17.243  1.00 84.01           H
ATOM   1526  CE  LYS A 113      17.017   9.636  17.716  1.00 84.01           C
ATOM   1527 1HE  LYS A 113      16.869   9.762  18.788  1.00 84.01           H
ATOM   1528 2HE  LYS A 113      16.519   8.708  17.433  1.00 84.01           H
ATOM   1529  NZ  LYS A 113      18.463   9.541  17.416  1.00 84.01           N
ATOM   1530 1HZ  LYS A 113      18.857   8.743  17.903  1.00 84.01           H
ATOM   1531 2HZ  LYS A 113      18.595   9.426  16.418  1.00 84.01           H
ATOM   1532 3HZ  LYS A 113      18.928  10.388  17.724  1.00 84.01           H
ATOM   1533  HN  LYS A 113      12.133  10.863  15.656  1.00 84.01           H
ATOM   1534  N   PHE A 114      10.974  13.405  15.860  1.00 90.11           N
ATOM   1535  CA  PHE A 114      10.325  14.461  15.103  1.00 90.11           C
ATOM   1536  C   PHE A 114       9.095  14.991  15.843  1.00 90.11           C
ATOM   1537  O   PHE A 114       8.651  14.393  16.822  1.00 90.11           O
ATOM   1538  HA  PHE A 114      11.050  15.266  14.984  1.00 90.11           H
ATOM   1539  CB  PHE A 114       9.880  13.850  13.772  1.00 90.11           C
ATOM   1540 1HB  PHE A 114       9.095  13.119  13.965  1.00 90.11           H
ATOM   1541 2HB  PHE A 114       9.442  14.632  13.153  1.00 90.11           H
ATOM   1542  CG  PHE A 114      11.008  13.172  12.991  1.00 90.11           C
ATOM   1543  CD1 PHE A 114      11.900  13.926  12.293  1.00 90.11           C
ATOM   1544  HD1 PHE A 114      11.811  15.012  12.291  1.00 90.11           H
ATOM   1545  CD2 PHE A 114      11.119  11.817  12.994  1.00 90.11           C
ATOM   1546  HD2 PHE A 114      10.404  11.213  13.553  1.00 90.11           H
ATOM   1547  CE1 PHE A 114      12.946  13.297  11.568  1.00 90.11           C
ATOM   1548  HE1 PHE A 114      13.661  13.901  11.009  1.00 90.11           H
ATOM   1549  CE2 PHE A 114      12.165  11.188  12.269  1.00 90.11           C
ATOM   1550  HE2 PHE A 114      12.254  10.102  12.272  1.00 90.11           H
ATOM   1551  CZ  PHE A 114      13.057  11.941  11.571  1.00 90.11           C
ATOM   1552  HZ  PHE A 114      13.860  11.459  11.015  1.00 90.11           H
ATOM   1553  HN  PHE A 114      10.447  12.559  15.943  1.00 90.11           H
ATOM   1554  N   GLN A 115       8.580  16.106  15.348  1.00 82.43           N
ATOM   1555  CA  GLN A 115       7.430  16.740  15.969  1.00 82.43           C
ATOM   1556  C   GLN A 115       6.162  15.931  15.689  1.00 82.43           C
ATOM   1557  O   GLN A 115       6.145  15.089  14.793  1.00 82.43           O
ATOM   1558  HA  GLN A 115       7.641  16.739  17.038  1.00 82.43           H
ATOM   1559  CB  GLN A 115       7.276  18.185  15.491  1.00 82.43           C
ATOM   1560 1HB  GLN A 115       7.215  18.208  14.403  1.00 82.43           H
ATOM   1561 2HB  GLN A 115       6.342  18.600  15.871  1.00 82.43           H
ATOM   1562  CG  GLN A 115       8.451  19.047  15.959  1.00 82.43           C
ATOM   1563 1HG  GLN A 115       8.559  18.964  17.040  1.00 82.43           H
ATOM   1564 2HG  GLN A 115       9.376  18.677  15.516  1.00 82.43           H
ATOM   1565  CD  GLN A 115       8.244  20.512  15.572  1.00 82.43           C
ATOM   1566  OE1 GLN A 115       7.303  20.874  14.885  1.00 82.43           O
ATOM   1567  NE2 GLN A 115       9.174  21.334  16.051  1.00 82.43           N
ATOM   1568 1HE2 GLN A 115       9.921  20.973  16.609  1.00 82.43           H
ATOM   1569 2HE2 GLN A 115       9.126  22.313  15.852  1.00 82.43           H
ATOM   1570  HN  GLN A 115       8.935  16.575  14.538  1.00 82.43           H
ATOM   1571  N   THR A 116       5.132  16.216  16.471  1.00 88.83           N
ATOM   1572  CA  THR A 116       3.861  15.530  16.314  1.00 88.83           C
ATOM   1573  C   THR A 116       3.310  15.744  14.903  1.00 88.83           C
ATOM   1574  O   THR A 116       2.735  14.831  14.312  1.00 88.83           O
ATOM   1575  HA  THR A 116       4.031  14.460  16.432  1.00 88.83           H
ATOM   1576  CB  THR A 116       2.919  16.022  17.415  1.00 88.83           C
ATOM   1577  HB  THR A 116       2.572  17.034  17.207  1.00 88.83           H
ATOM   1578  OG1 THR A 116       3.673  15.863  18.614  1.00 88.83           O
ATOM   1579  HG1 THR A 116       3.259  16.396  19.351  1.00 88.83           H
ATOM   1580  CG2 THR A 116       1.713  15.100  17.609  1.00 88.83           C
ATOM   1581 1HG2 THR A 116       2.058  14.103  17.883  1.00 88.83           H
ATOM   1582 2HG2 THR A 116       1.144  15.046  16.680  1.00 88.83           H
ATOM   1583 3HG2 THR A 116       1.077  15.495  18.401  1.00 88.83           H
ATOM   1584  HN  THR A 116       5.155  16.900  17.200  1.00 88.83           H
ATOM   1585  N   PHE A 117       3.505  16.956  14.403  1.00 91.85           N
ATOM   1586  CA  PHE A 117       3.025  17.304  13.077  1.00 91.85           C
ATOM   1587  C   PHE A 117       3.549  16.322  12.028  1.00 91.85           C
ATOM   1588  O   PHE A 117       2.791  15.843  11.186  1.00 91.85           O
ATOM   1589  HA  PHE A 117       1.936  17.257  13.104  1.00 91.85           H
ATOM   1590  CB  PHE A 117       3.559  18.703  12.761  1.00 91.85           C
ATOM   1591 1HB  PHE A 117       3.184  19.401  13.509  1.00 91.85           H
ATOM   1592 2HB  PHE A 117       4.646  18.694  12.850  1.00 91.85           H
ATOM   1593  CG  PHE A 117       3.180  19.214  11.370  1.00 91.85           C
ATOM   1594  CD1 PHE A 117       4.115  19.254  10.382  1.00 91.85           C
ATOM   1595  HD1 PHE A 117       5.133  18.921  10.582  1.00 91.85           H
ATOM   1596  CD2 PHE A 117       1.909  19.629  11.121  1.00 91.85           C
ATOM   1597  HD2 PHE A 117       1.161  19.597  11.912  1.00 91.85           H
ATOM   1598  CE1 PHE A 117       3.763  19.729   9.091  1.00 91.85           C
ATOM   1599  HE1 PHE A 117       4.512  19.761   8.300  1.00 91.85           H
ATOM   1600  CE2 PHE A 117       1.558  20.104   9.830  1.00 91.85           C
ATOM   1601  HE2 PHE A 117       0.539  20.436   9.630  1.00 91.85           H
ATOM   1602  CZ  PHE A 117       2.492  20.144   8.842  1.00 91.85           C
ATOM   1603  HZ  PHE A 117       2.222  20.508   7.851  1.00 91.85           H
ATOM   1604  HN  PHE A 117       3.980  17.690  14.887  1.00 91.85           H
ATOM   1605  N   MET A 118       4.843  16.050  12.113  1.00 89.05           N
ATOM   1606  CA  MET A 118       5.482  15.148  11.170  1.00 89.05           C
ATOM   1607  C   MET A 118       4.926  13.729  11.305  1.00 89.05           C
ATOM   1608  O   MET A 118       4.850  12.992  10.324  1.00 89.05           O
ATOM   1609  HA  MET A 118       5.248  15.544  10.181  1.00 89.05           H
ATOM   1610  CB  MET A 118       6.991  15.132  11.420  1.00 89.05           C
ATOM   1611 1HB  MET A 118       7.185  14.985  12.483  1.00 89.05           H
ATOM   1612 2HB  MET A 118       7.442  14.290  10.894  1.00 89.05           H
ATOM   1613  CG  MET A 118       7.639  16.437  10.954  1.00 89.05           C
ATOM   1614 1HG  MET A 118       7.291  17.266  11.571  1.00 89.05           H
ATOM   1615 2HG  MET A 118       8.720  16.381  11.076  1.00 89.05           H
ATOM   1616  SD  MET A 118       7.234  16.742   9.242  1.00 89.05           S
ATOM   1617  CE  MET A 118       8.010  15.324   8.484  1.00 89.05           C
ATOM   1618 1HE  MET A 118       9.079  15.338   8.696  1.00 89.05           H
ATOM   1619 2HE  MET A 118       7.572  14.411   8.887  1.00 89.05           H
ATOM   1620 3HE  MET A 118       7.853  15.358   7.406  1.00 89.05           H
ATOM   1621  HN  MET A 118       5.451  16.433  12.809  1.00 89.05           H
ATOM   1622  N   CYS A 119       4.553  13.389  12.530  1.00 94.21           N
ATOM   1623  CA  CYS A 119       3.945  12.096  12.795  1.00 94.21           C
ATOM   1624  C   CYS A 119       2.638  12.008  12.005  1.00 94.21           C
ATOM   1625  O   CYS A 119       2.378  11.009  11.337  1.00 94.21           O
ATOM   1626  HA  CYS A 119       4.654  11.341  12.455  1.00 94.21           H
ATOM   1627  CB  CYS A 119       3.724  11.871  14.292  1.00 94.21           C
ATOM   1628 1HB  CYS A 119       4.682  11.854  14.812  1.00 94.21           H
ATOM   1629 2HB  CYS A 119       3.149  12.697  14.711  1.00 94.21           H
ATOM   1630  SG  CYS A 119       2.838  10.293  14.564  1.00 94.21           S
ATOM   1631  HN  CYS A 119       4.659  13.978  13.331  1.00 94.21           H
ATOM   1632  N   LYS A 120       1.849  13.068  12.109  1.00 92.33           N
ATOM   1633  CA  LYS A 120       0.568  13.117  11.425  1.00 92.33           C
ATOM   1634  C   LYS A 120       0.794  12.977   9.918  1.00 92.33           C
ATOM   1635  O   LYS A 120       0.121  12.188   9.257  1.00 92.33           O
ATOM   1636  HA  LYS A 120      -0.018  12.264  11.767  1.00 92.33           H
ATOM   1637  CB  LYS A 120      -0.200  14.381  11.817  1.00 92.33           C
ATOM   1638 1HB  LYS A 120       0.436  15.256  11.679  1.00 92.33           H
ATOM   1639 2HB  LYS A 120      -1.060  14.506  11.159  1.00 92.33           H
ATOM   1640  CG  LYS A 120      -0.669  14.309  13.271  1.00 92.33           C
ATOM   1641 1HG  LYS A 120      -1.371  13.483  13.390  1.00 92.33           H
ATOM   1642 2HG  LYS A 120       0.181  14.101  13.921  1.00 92.33           H
ATOM   1643  CD  LYS A 120      -1.336  15.618  13.698  1.00 92.33           C
ATOM   1644 1HD  LYS A 120      -0.625  16.439  13.606  1.00 92.33           H
ATOM   1645 2HD  LYS A 120      -2.168  15.841  13.030  1.00 92.33           H
ATOM   1646  CE  LYS A 120      -1.841  15.532  15.140  1.00 92.33           C
ATOM   1647 1HE  LYS A 120      -1.095  15.039  15.763  1.00 92.33           H
ATOM   1648 2HE  LYS A 120      -1.980  16.535  15.543  1.00 92.33           H
ATOM   1649  NZ  LYS A 120      -3.117  14.785  15.198  1.00 92.33           N
ATOM   1650 1HZ  LYS A 120      -3.546  14.919  16.108  1.00 92.33           H
ATOM   1651 2HZ  LYS A 120      -3.742  15.127  14.477  1.00 92.33           H
ATOM   1652 3HZ  LYS A 120      -2.939  13.798  15.050  1.00 92.33           H
ATOM   1653  HN  LYS A 120       2.072  13.881  12.648  1.00 92.33           H
ATOM   1654  N   VAL A 121       1.744  13.755   9.420  1.00 93.43           N
ATOM   1655  CA  VAL A 121       1.993  13.809   7.989  1.00 93.43           C
ATOM   1656  C   VAL A 121       2.430  12.427   7.500  1.00 93.43           C
ATOM   1657  O   VAL A 121       1.884  11.908   6.527  1.00 93.43           O
ATOM   1658  HA  VAL A 121       1.055  14.074   7.502  1.00 93.43           H
ATOM   1659  CB  VAL A 121       3.015  14.904   7.677  1.00 93.43           C
ATOM   1660  HB  VAL A 121       3.887  14.739   8.309  1.00 93.43           H
ATOM   1661  CG1 VAL A 121       3.471  14.829   6.218  1.00 93.43           C
ATOM   1662 1HG1 VAL A 121       3.931  13.858   6.032  1.00 93.43           H
ATOM   1663 2HG1 VAL A 121       2.611  14.956   5.561  1.00 93.43           H
ATOM   1664 3HG1 VAL A 121       4.197  15.618   6.023  1.00 93.43           H
ATOM   1665  CG2 VAL A 121       2.452  16.289   8.004  1.00 93.43           C
ATOM   1666 1HG2 VAL A 121       1.556  16.467   7.409  1.00 93.43           H
ATOM   1667 2HG2 VAL A 121       2.200  16.338   9.063  1.00 93.43           H
ATOM   1668 3HG2 VAL A 121       3.198  17.049   7.773  1.00 93.43           H
ATOM   1669  HN  VAL A 121       2.336  14.340   9.974  1.00 93.43           H
ATOM   1670  N   VAL A 122       3.410  11.870   8.196  1.00 92.38           N
ATOM   1671  CA  VAL A 122       4.053  10.650   7.739  1.00 92.38           C
ATOM   1672  C   VAL A 122       3.024   9.519   7.701  1.00 92.38           C
ATOM   1673  O   VAL A 122       2.955   8.770   6.727  1.00 92.38           O
ATOM   1674  HA  VAL A 122       4.416  10.829   6.726  1.00 92.38           H
ATOM   1675  CB  VAL A 122       5.259  10.331   8.624  1.00 92.38           C
ATOM   1676  HB  VAL A 122       4.931  10.368   9.663  1.00 92.38           H
ATOM   1677  CG1 VAL A 122       5.786   8.921   8.347  1.00 92.38           C
ATOM   1678 1HG1 VAL A 122       5.000   8.194   8.551  1.00 92.38           H
ATOM   1679 2HG1 VAL A 122       6.089   8.846   7.303  1.00 92.38           H
ATOM   1680 3HG1 VAL A 122       6.643   8.721   8.990  1.00 92.38           H
ATOM   1681  CG2 VAL A 122       6.364  11.374   8.443  1.00 92.38           C
ATOM   1682 1HG2 VAL A 122       6.687  11.384   7.402  1.00 92.38           H
ATOM   1683 2HG2 VAL A 122       5.982  12.359   8.714  1.00 92.38           H
ATOM   1684 3HG2 VAL A 122       7.209  11.124   9.084  1.00 92.38           H
ATOM   1685  HN  VAL A 122       3.763  12.237   9.056  1.00 92.38           H
ATOM   1686  N   ASN A 123       2.249   9.430   8.772  1.00 91.71           N
ATOM   1687  CA  ASN A 123       1.221   8.409   8.869  1.00 91.71           C
ATOM   1688  C   ASN A 123       0.189   8.621   7.759  1.00 91.71           C
ATOM   1689  O   ASN A 123      -0.269   7.662   7.140  1.00 91.71           O
ATOM   1690  HA  ASN A 123       1.749   7.460   8.771  1.00 91.71           H
ATOM   1691  CB  ASN A 123       0.492   8.486  10.212  1.00 91.71           C
ATOM   1692 1HB  ASN A 123       0.440   9.524  10.542  1.00 91.71           H
ATOM   1693 2HB  ASN A 123      -0.534   8.137  10.095  1.00 91.71           H
ATOM   1694  CG  ASN A 123       1.205   7.644  11.272  1.00 91.71           C
ATOM   1695  OD1 ASN A 123       2.033   6.798  10.977  1.00 91.71           O
ATOM   1696  ND2 ASN A 123       0.839   7.922  12.520  1.00 91.71           N
ATOM   1697 1HD2 ASN A 123       0.153   8.629  12.695  1.00 91.71           H
ATOM   1698 2HD2 ASN A 123       1.249   7.424  13.284  1.00 91.71           H
ATOM   1699  HN  ASN A 123       2.315  10.040   9.561  1.00 91.71           H
ATOM   1700  N   SER A 124      -0.146   9.885   7.541  1.00 92.05           N
ATOM   1701  CA  SER A 124      -1.160  10.231   6.560  1.00 92.05           C
ATOM   1702  C   SER A 124      -0.675   9.869   5.155  1.00 92.05           C
ATOM   1703  O   SER A 124      -1.431   9.322   4.355  1.00 92.05           O
ATOM   1704  HA  SER A 124      -2.035   9.638   6.827  1.00 92.05           H
ATOM   1705  CB  SER A 124      -1.512  11.718   6.633  1.00 92.05           C
ATOM   1706 1HB  SER A 124      -0.632  12.312   6.387  1.00 92.05           H
ATOM   1707 2HB  SER A 124      -2.271  11.949   5.885  1.00 92.05           H
ATOM   1708  OG  SER A 124      -1.990  12.091   7.923  1.00 92.05           O
ATOM   1709  HG  SER A 124      -1.330  12.693   8.371  1.00 92.05           H
ATOM   1710  HN  SER A 124       0.262  10.662   8.020  1.00 92.05           H
ATOM   1711  N   MET A 125       0.585  10.190   4.898  1.00 85.76           N
ATOM   1712  CA  MET A 125       1.171   9.936   3.593  1.00 85.76           C
ATOM   1713  C   MET A 125       1.172   8.440   3.274  1.00 85.76           C
ATOM   1714  O   MET A 125       0.844   8.038   2.159  1.00 85.76           O
ATOM   1715  HA  MET A 125       0.539  10.466   2.880  1.00 85.76           H
ATOM   1716  CB  MET A 125       2.606  10.465   3.565  1.00 85.76           C
ATOM   1717 1HB  MET A 125       3.126  10.162   4.474  1.00 85.76           H
ATOM   1718 2HB  MET A 125       3.145  10.023   2.727  1.00 85.76           H
ATOM   1719  CG  MET A 125       2.626  11.990   3.444  1.00 85.76           C
ATOM   1720 1HG  MET A 125       2.086  12.299   2.549  1.00 85.76           H
ATOM   1721 2HG  MET A 125       2.114  12.438   4.295  1.00 85.76           H
ATOM   1722  SD  MET A 125       4.311  12.575   3.371  1.00 85.76           S
ATOM   1723  CE  MET A 125       4.745  12.063   1.716  1.00 85.76           C
ATOM   1724 1HE  MET A 125       4.648  10.981   1.634  1.00 85.76           H
ATOM   1725 2HE  MET A 125       4.078  12.544   1.001  1.00 85.76           H
ATOM   1726 3HE  MET A 125       5.774  12.353   1.505  1.00 85.76           H
ATOM   1727  HN  MET A 125       1.200  10.616   5.562  1.00 85.76           H
ATOM   1728  N   TYR A 126       1.544   7.654   4.275  1.00 85.48           N
ATOM   1729  CA  TYR A 126       1.552   6.209   4.128  1.00 85.48           C
ATOM   1730  C   TYR A 126       0.156   5.684   3.788  1.00 85.48           C
ATOM   1731  O   TYR A 126       0.002   4.858   2.889  1.00 85.48           O
ATOM   1732  HA  TYR A 126       2.235   5.957   3.317  1.00 85.48           H
ATOM   1733  CB  TYR A 126       1.977   5.650   5.488  1.00 85.48           C
ATOM   1734 1HB  TYR A 126       3.041   5.836   5.630  1.00 85.48           H
ATOM   1735 2HB  TYR A 126       1.450   6.193   6.273  1.00 85.48           H
ATOM   1736  CG  TYR A 126       1.709   4.153   5.656  1.00 85.48           C
ATOM   1737  CD1 TYR A 126       0.694   3.722   6.486  1.00 85.48           C
ATOM   1738  HD1 TYR A 126       0.083   4.449   7.022  1.00 85.48           H
ATOM   1739  CD2 TYR A 126       2.483   3.233   4.977  1.00 85.48           C
ATOM   1740  HD2 TYR A 126       3.284   3.573   4.322  1.00 85.48           H
ATOM   1741  CE1 TYR A 126       0.442   2.313   6.644  1.00 85.48           C
ATOM   1742  HE1 TYR A 126      -0.356   1.960   7.297  1.00 85.48           H
ATOM   1743  CE2 TYR A 126       2.231   1.824   5.136  1.00 85.48           C
ATOM   1744  HE2 TYR A 126       2.834   1.087   4.606  1.00 85.48           H
ATOM   1745  CZ  TYR A 126       1.223   1.434   5.961  1.00 85.48           C
ATOM   1746  OH  TYR A 126       0.985   0.103   6.111  1.00 85.48           O
ATOM   1747  HH  TYR A 126       1.490  -0.414   5.420  1.00 85.48           H
ATOM   1748  HN  TYR A 126       1.835   7.990   5.171  1.00 85.48           H
ATOM   1749  N   LYS A 127      -0.825   6.185   4.523  1.00 85.43           N
ATOM   1750  CA  LYS A 127      -2.187   5.697   4.386  1.00 85.43           C
ATOM   1751  C   LYS A 127      -2.713   6.050   2.993  1.00 85.43           C
ATOM   1752  O   LYS A 127      -3.366   5.232   2.347  1.00 85.43           O
ATOM   1753  HA  LYS A 127      -2.157   4.612   4.479  1.00 85.43           H
ATOM   1754  CB  LYS A 127      -3.062   6.225   5.525  1.00 85.43           C
ATOM   1755 1HB  LYS A 127      -2.560   6.065   6.479  1.00 85.43           H
ATOM   1756 2HB  LYS A 127      -3.200   7.301   5.414  1.00 85.43           H
ATOM   1757  CG  LYS A 127      -4.425   5.529   5.537  1.00 85.43           C
ATOM   1758 1HG  LYS A 127      -5.116   6.086   6.169  1.00 85.43           H
ATOM   1759 2HG  LYS A 127      -4.845   5.527   4.531  1.00 85.43           H
ATOM   1760  CD  LYS A 127      -4.302   4.092   6.048  1.00 85.43           C
ATOM   1761 1HD  LYS A 127      -3.802   3.478   5.300  1.00 85.43           H
ATOM   1762 2HD  LYS A 127      -3.681   4.073   6.944  1.00 85.43           H
ATOM   1763  CE  LYS A 127      -5.679   3.503   6.363  1.00 85.43           C
ATOM   1764 1HE  LYS A 127      -6.459   4.158   5.974  1.00 85.43           H
ATOM   1765 2HE  LYS A 127      -5.792   2.541   5.863  1.00 85.43           H
ATOM   1766  NZ  LYS A 127      -5.849   3.333   7.823  1.00 85.43           N
ATOM   1767 1HZ  LYS A 127      -6.750   2.909   8.011  1.00 85.43           H
ATOM   1768 2HZ  LYS A 127      -5.112   2.735   8.181  1.00 85.43           H
ATOM   1769 3HZ  LYS A 127      -5.800   4.239   8.277  1.00 85.43           H
ATOM   1770  HN  LYS A 127      -0.702   6.909   5.202  1.00 85.43           H
ATOM   1771  N   MET A 128      -2.408   7.268   2.571  1.00 85.91           N
ATOM   1772  CA  MET A 128      -2.845   7.740   1.269  1.00 85.91           C
ATOM   1773  C   MET A 128      -2.232   6.901   0.146  1.00 85.91           C
ATOM   1774  O   MET A 128      -2.919   6.537  -0.808  1.00 85.91           O
ATOM   1775  HA  MET A 128      -3.930   7.628   1.265  1.00 85.91           H
ATOM   1776  CB  MET A 128      -2.437   9.204   1.093  1.00 85.91           C
ATOM   1777 1HB  MET A 128      -2.776   9.786   1.950  1.00 85.91           H
ATOM   1778 2HB  MET A 128      -1.350   9.282   1.065  1.00 85.91           H
ATOM   1779  CG  MET A 128      -3.028   9.788  -0.192  1.00 85.91           C
ATOM   1780 1HG  MET A 128      -2.684   9.215  -1.054  1.00 85.91           H
ATOM   1781 2HG  MET A 128      -4.115   9.708  -0.171  1.00 85.91           H
ATOM   1782  SD  MET A 128      -2.546  11.498  -0.365  1.00 85.91           S
ATOM   1783  CE  MET A 128      -3.562  12.236   0.903  1.00 85.91           C
ATOM   1784 1HE  MET A 128      -4.613  12.048   0.683  1.00 85.91           H
ATOM   1785 2HE  MET A 128      -3.311  11.800   1.870  1.00 85.91           H
ATOM   1786 3HE  MET A 128      -3.384  13.311   0.932  1.00 85.91           H
ATOM   1787  HN  MET A 128      -1.873   7.926   3.101  1.00 85.91           H
ATOM   1788  N   ASN A 129      -0.947   6.617   0.297  1.00 81.67           N
ATOM   1789  CA  ASN A 129      -0.240   5.806  -0.679  1.00 81.67           C
ATOM   1790  C   ASN A 129      -0.891   4.423  -0.754  1.00 81.67           C
ATOM   1791  O   ASN A 129      -1.169   3.922  -1.843  1.00 81.67           O
ATOM   1792  HA  ASN A 129      -0.317   6.355  -1.617  1.00 81.67           H
ATOM   1793  CB  ASN A 129       1.225   5.617  -0.281  1.00 81.67           C
ATOM   1794 1HB  ASN A 129       1.760   6.560  -0.389  1.00 81.67           H
ATOM   1795 2HB  ASN A 129       1.287   5.335   0.771  1.00 81.67           H
ATOM   1796  CG  ASN A 129       1.894   4.543  -1.142  1.00 81.67           C
ATOM   1797  OD1 ASN A 129       1.976   3.382  -0.778  1.00 81.67           O
ATOM   1798  ND2 ASN A 129       2.365   4.995  -2.301  1.00 81.67           N
ATOM   1799 1HD2 ASN A 129       2.264   5.961  -2.539  1.00 81.67           H
ATOM   1800 2HD2 ASN A 129       2.819   4.369  -2.934  1.00 81.67           H
ATOM   1801  HN  ASN A 129      -0.392   6.931   1.068  1.00 81.67           H
ATOM   1802  N   PHE A 130      -1.116   3.846   0.417  1.00 86.68           N
ATOM   1803  CA  PHE A 130      -1.612   2.482   0.496  1.00 86.68           C
ATOM   1804  C   PHE A 130      -2.864   2.303  -0.366  1.00 86.68           C
ATOM   1805  O   PHE A 130      -2.922   1.403  -1.202  1.00 86.68           O
ATOM   1806  HA  PHE A 130      -0.822   1.829   0.126  1.00 86.68           H
ATOM   1807  CB  PHE A 130      -1.974   2.222   1.960  1.00 86.68           C
ATOM   1808 1HB  PHE A 130      -1.070   2.295   2.565  1.00 86.68           H
ATOM   1809 2HB  PHE A 130      -2.651   3.005   2.301  1.00 86.68           H
ATOM   1810  CG  PHE A 130      -2.626   0.860   2.207  1.00 86.68           C
ATOM   1811  CD1 PHE A 130      -3.975   0.770   2.354  1.00 86.68           C
ATOM   1812  HD1 PHE A 130      -4.591   1.667   2.297  1.00 86.68           H
ATOM   1813  CD2 PHE A 130      -1.858  -0.259   2.278  1.00 86.68           C
ATOM   1814  HD2 PHE A 130      -0.777  -0.187   2.160  1.00 86.68           H
ATOM   1815  CE1 PHE A 130      -4.581  -0.494   2.584  1.00 86.68           C
ATOM   1816  HE1 PHE A 130      -5.662  -0.567   2.702  1.00 86.68           H
ATOM   1817  CE2 PHE A 130      -2.464  -1.523   2.508  1.00 86.68           C
ATOM   1818  HE2 PHE A 130      -1.848  -2.420   2.565  1.00 86.68           H
ATOM   1819  CZ  PHE A 130      -3.813  -1.614   2.655  1.00 86.68           C
ATOM   1820  HZ  PHE A 130      -4.278  -2.584   2.831  1.00 86.68           H
ATOM   1821  HN  PHE A 130      -0.966   4.292   1.299  1.00 86.68           H
ATOM   1822  N   TYR A 131      -3.834   3.175  -0.133  1.00 91.60           N
ATOM   1823  CA  TYR A 131      -5.098   3.095  -0.843  1.00 91.60           C
ATOM   1824  C   TYR A 131      -4.926   3.481  -2.314  1.00 91.60           C
ATOM   1825  O   TYR A 131      -5.501   2.847  -3.197  1.00 91.60           O
ATOM   1826  HA  TYR A 131      -5.453   2.066  -0.785  1.00 91.60           H
ATOM   1827  CB  TYR A 131      -6.026   4.107  -0.168  1.00 91.60           C
ATOM   1828 1HB  TYR A 131      -5.484   5.041  -0.022  1.00 91.60           H
ATOM   1829 2HB  TYR A 131      -6.859   4.324  -0.837  1.00 91.60           H
ATOM   1830  CG  TYR A 131      -6.581   3.640   1.179  1.00 91.60           C
ATOM   1831  CD1 TYR A 131      -7.249   2.436   1.270  1.00 91.60           C
ATOM   1832  HD1 TYR A 131      -7.381   1.817   0.382  1.00 91.60           H
ATOM   1833  CD2 TYR A 131      -6.414   4.423   2.303  1.00 91.60           C
ATOM   1834  HD2 TYR A 131      -5.886   5.374   2.231  1.00 91.60           H
ATOM   1835  CE1 TYR A 131      -7.771   1.996   2.538  1.00 91.60           C
ATOM   1836  HE1 TYR A 131      -8.300   1.047   2.624  1.00 91.60           H
ATOM   1837  CE2 TYR A 131      -6.936   3.984   3.571  1.00 91.60           C
ATOM   1838  HE2 TYR A 131      -6.811   4.592   4.467  1.00 91.60           H
ATOM   1839  CZ  TYR A 131      -7.589   2.792   3.626  1.00 91.60           C
ATOM   1840  OH  TYR A 131      -8.082   2.377   4.824  1.00 91.60           O
ATOM   1841  HH  TYR A 131      -8.294   3.167   5.399  1.00 91.60           H
ATOM   1842  HN  TYR A 131      -3.766   3.924   0.527  1.00 91.60           H
ATOM   1843  N   SER A 132      -4.132   4.520  -2.531  1.00 90.88           N
ATOM   1844  CA  SER A 132      -3.970   5.072  -3.865  1.00 90.88           C
ATOM   1845  C   SER A 132      -3.384   4.014  -4.802  1.00 90.88           C
ATOM   1846  O   SER A 132      -3.868   3.832  -5.918  1.00 90.88           O
ATOM   1847  HA  SER A 132      -4.974   5.353  -4.185  1.00 90.88           H
ATOM   1848  CB  SER A 132      -3.077   6.314  -3.842  1.00 90.88           C
ATOM   1849 1HB  SER A 132      -2.089   6.043  -3.471  1.00 90.88           H
ATOM   1850 2HB  SER A 132      -2.945   6.684  -4.859  1.00 90.88           H
ATOM   1851  OG  SER A 132      -3.622   7.349  -3.028  1.00 90.88           O
ATOM   1852  HG  SER A 132      -3.106   7.420  -2.174  1.00 90.88           H
ATOM   1853  HN  SER A 132      -3.607   4.981  -1.816  1.00 90.88           H
ATOM   1854  N   CYS A 133      -2.351   3.343  -4.313  1.00 87.79           N
ATOM   1855  CA  CYS A 133      -1.639   2.371  -5.124  1.00 87.79           C
ATOM   1856  C   CYS A 133      -2.613   1.252  -5.498  1.00 87.79           C
ATOM   1857  O   CYS A 133      -2.715   0.878  -6.665  1.00 87.79           O
ATOM   1858  HA  CYS A 133      -1.294   2.897  -6.013  1.00 87.79           H
ATOM   1859  CB  CYS A 133      -0.401   1.832  -4.404  1.00 87.79           C
ATOM   1860 1HB  CYS A 133      -0.661   1.536  -3.387  1.00 87.79           H
ATOM   1861 2HB  CYS A 133      -0.034   0.940  -4.911  1.00 87.79           H
ATOM   1862  SG  CYS A 133       0.907   3.112  -4.366  1.00 87.79           S
ATOM   1863  HG  CYS A 133       1.898   2.288  -4.037  1.00 87.79           H
ATOM   1864  HN  CYS A 133      -2.001   3.456  -3.383  1.00 87.79           H
ATOM   1865  N   VAL A 134      -3.304   0.749  -4.485  1.00 87.17           N
ATOM   1866  CA  VAL A 134      -4.146  -0.422  -4.662  1.00 87.17           C
ATOM   1867  C   VAL A 134      -5.281  -0.087  -5.632  1.00 87.17           C
ATOM   1868  O   VAL A 134      -5.620  -0.891  -6.499  1.00 87.17           O
ATOM   1869  HA  VAL A 134      -3.530  -1.207  -5.101  1.00 87.17           H
ATOM   1870  CB  VAL A 134      -4.647  -0.916  -3.304  1.00 87.17           C
ATOM   1871  HB  VAL A 134      -5.160  -0.088  -2.815  1.00 87.17           H
ATOM   1872  CG1 VAL A 134      -5.652  -2.058  -3.473  1.00 87.17           C
ATOM   1873 1HG1 VAL A 134      -6.505  -1.708  -4.054  1.00 87.17           H
ATOM   1874 2HG1 VAL A 134      -5.174  -2.888  -3.992  1.00 87.17           H
ATOM   1875 3HG1 VAL A 134      -5.992  -2.390  -2.492  1.00 87.17           H
ATOM   1876  CG2 VAL A 134      -3.480  -1.340  -2.410  1.00 87.17           C
ATOM   1877 1HG2 VAL A 134      -2.927  -2.146  -2.893  1.00 87.17           H
ATOM   1878 2HG2 VAL A 134      -2.817  -0.490  -2.250  1.00 87.17           H
ATOM   1879 3HG2 VAL A 134      -3.865  -1.687  -1.451  1.00 87.17           H
ATOM   1880  HN  VAL A 134      -3.295   1.127  -3.560  1.00 87.17           H
ATOM   1881  N   LEU A 135      -5.837   1.103  -5.454  1.00 91.81           N
ATOM   1882  CA  LEU A 135      -6.956   1.536  -6.273  1.00 91.81           C
ATOM   1883  C   LEU A 135      -6.480   1.739  -7.713  1.00 91.81           C
ATOM   1884  O   LEU A 135      -7.215   1.459  -8.659  1.00 91.81           O
ATOM   1885  HA  LEU A 135      -7.697   0.736  -6.264  1.00 91.81           H
ATOM   1886  CB  LEU A 135      -7.619   2.773  -5.664  1.00 91.81           C
ATOM   1887 1HB  LEU A 135      -6.847   3.521  -5.481  1.00 91.81           H
ATOM   1888 2HB  LEU A 135      -8.303   3.195  -6.401  1.00 91.81           H
ATOM   1889  CG  LEU A 135      -8.391   2.548  -4.362  1.00 91.81           C
ATOM   1890  HG  LEU A 135      -7.719   2.080  -3.643  1.00 91.81           H
ATOM   1891  CD1 LEU A 135      -8.845   3.878  -3.757  1.00 91.81           C
ATOM   1892 1HD1 LEU A 135      -7.973   4.497  -3.544  1.00 91.81           H
ATOM   1893 2HD1 LEU A 135      -9.494   4.396  -4.464  1.00 91.81           H
ATOM   1894 3HD1 LEU A 135      -9.391   3.689  -2.833  1.00 91.81           H
ATOM   1895  CD2 LEU A 135      -9.562   1.587  -4.579  1.00 91.81           C
ATOM   1896 1HD2 LEU A 135     -10.242   2.005  -5.321  1.00 91.81           H
ATOM   1897 2HD2 LEU A 135      -9.184   0.628  -4.931  1.00 91.81           H
ATOM   1898 3HD2 LEU A 135     -10.093   1.445  -3.638  1.00 91.81           H
ATOM   1899  HN  LEU A 135      -5.536   1.763  -4.767  1.00 91.81           H
ATOM   1900  N   LEU A 136      -5.254   2.226  -7.834  1.00 90.60           N
ATOM   1901  CA  LEU A 136      -4.674   2.478  -9.142  1.00 90.60           C
ATOM   1902  C   LEU A 136      -4.472   1.148  -9.871  1.00 90.60           C
ATOM   1903  O   LEU A 136      -4.798   1.026 -11.051  1.00 90.60           O
ATOM   1904  HA  LEU A 136      -5.390   3.076  -9.707  1.00 90.60           H
ATOM   1905  CB  LEU A 136      -3.396   3.308  -9.011  1.00 90.60           C
ATOM   1906 1HB  LEU A 136      -2.796   2.890  -8.203  1.00 90.60           H
ATOM   1907 2HB  LEU A 136      -2.817   3.195  -9.928  1.00 90.60           H
ATOM   1908  CG  LEU A 136      -3.590   4.802  -8.745  1.00 90.60           C
ATOM   1909  HG  LEU A 136      -4.298   4.913  -7.923  1.00 90.60           H
ATOM   1910  CD1 LEU A 136      -2.279   5.455  -8.304  1.00 90.60           C
ATOM   1911 1HD1 LEU A 136      -1.926   4.980  -7.388  1.00 90.60           H
ATOM   1912 2HD1 LEU A 136      -1.531   5.335  -9.087  1.00 90.60           H
ATOM   1913 3HD1 LEU A 136      -2.445   6.517  -8.121  1.00 90.60           H
ATOM   1914  CD2 LEU A 136      -4.198   5.502  -9.962  1.00 90.60           C
ATOM   1915 1HD2 LEU A 136      -3.535   5.383 -10.818  1.00 90.60           H
ATOM   1916 2HD2 LEU A 136      -5.168   5.058 -10.189  1.00 90.60           H
ATOM   1917 3HD2 LEU A 136      -4.326   6.562  -9.745  1.00 90.60           H
ATOM   1918  HN  LEU A 136      -4.661   2.446  -7.059  1.00 90.60           H
ATOM   1919  N   ILE A 137      -3.936   0.184  -9.137  1.00 84.79           N
ATOM   1920  CA  ILE A 137      -3.646  -1.119  -9.711  1.00 84.79           C
ATOM   1921  C   ILE A 137      -4.952  -1.776 -10.161  1.00 84.79           C
ATOM   1922  O   ILE A 137      -4.998  -2.423 -11.205  1.00 84.79           O
ATOM   1923  HA  ILE A 137      -3.020  -0.958 -10.589  1.00 84.79           H
ATOM   1924  CB  ILE A 137      -2.837  -1.969  -8.728  1.00 84.79           C
ATOM   1925  HB  ILE A 137      -3.298  -1.885  -7.744  1.00 84.79           H
ATOM   1926  CG1 ILE A 137      -1.404  -1.447  -8.603  1.00 84.79           C
ATOM   1927 1HG1 ILE A 137      -0.854  -1.660  -9.520  1.00 84.79           H
ATOM   1928 2HG1 ILE A 137      -1.417  -0.364  -8.483  1.00 84.79           H
ATOM   1929  CG2 ILE A 137      -2.877  -3.447  -9.120  1.00 84.79           C
ATOM   1930 1HG2 ILE A 137      -3.909  -3.797  -9.117  1.00 84.79           H
ATOM   1931 2HG2 ILE A 137      -2.455  -3.570 -10.118  1.00 84.79           H
ATOM   1932 3HG2 ILE A 137      -2.294  -4.029  -8.406  1.00 84.79           H
ATOM   1933  CD1 ILE A 137      -0.689  -2.090  -7.412  1.00 84.79           C
ATOM   1934 1HD1 ILE A 137      -1.228  -1.855  -6.495  1.00 84.79           H
ATOM   1935 2HD1 ILE A 137      -0.657  -3.171  -7.548  1.00 84.79           H
ATOM   1936 3HD1 ILE A 137       0.327  -1.701  -7.346  1.00 84.79           H
ATOM   1937  HN  ILE A 137      -3.700   0.282  -8.170  1.00 84.79           H
ATOM   1938  N   MET A 138      -5.983  -1.586  -9.349  1.00 87.98           N
ATOM   1939  CA  MET A 138      -7.304  -2.086  -9.688  1.00 87.98           C
ATOM   1940  C   MET A 138      -7.810  -1.461 -10.990  1.00 87.98           C
ATOM   1941  O   MET A 138      -8.348  -2.158 -11.849  1.00 87.98           O
ATOM   1942  HA  MET A 138      -7.187  -3.163  -9.816  1.00 87.98           H
ATOM   1943  CB  MET A 138      -8.279  -1.763  -8.554  1.00 87.98           C
ATOM   1944 1HB  MET A 138      -7.895  -2.161  -7.615  1.00 87.98           H
ATOM   1945 2HB  MET A 138      -8.357  -0.682  -8.434  1.00 87.98           H
ATOM   1946  CG  MET A 138      -9.663  -2.352  -8.836  1.00 87.98           C
ATOM   1947 1HG  MET A 138     -10.035  -1.985  -9.793  1.00 87.98           H
ATOM   1948 2HG  MET A 138      -9.596  -3.437  -8.915  1.00 87.98           H
ATOM   1949  SD  MET A 138     -10.794  -1.904  -7.530  1.00 87.98           S
ATOM   1950  CE  MET A 138     -10.970  -0.158  -7.858  1.00 87.98           C
ATOM   1951 1HE  MET A 138      -9.996   0.325  -7.785  1.00 87.98           H
ATOM   1952 2HE  MET A 138     -11.372  -0.015  -8.861  1.00 87.98           H
ATOM   1953 3HE  MET A 138     -11.649   0.282  -7.128  1.00 87.98           H
ATOM   1954  HN  MET A 138      -5.925  -1.102  -8.476  1.00 87.98           H
ATOM   1955  N   CYS A 139      -7.618  -0.155 -11.095  1.00 90.30           N
ATOM   1956  CA  CYS A 139      -8.104   0.583 -12.249  1.00 90.30           C
ATOM   1957  C   CYS A 139      -7.326   0.114 -13.481  1.00 90.30           C
ATOM   1958  O   CYS A 139      -7.884   0.022 -14.573  1.00 90.30           O
ATOM   1959  HA  CYS A 139      -9.164   0.347 -12.348  1.00 90.30           H
ATOM   1960  CB  CYS A 139      -7.990   2.094 -12.043  1.00 90.30           C
ATOM   1961 1HB  CYS A 139      -6.996   2.346 -11.673  1.00 90.30           H
ATOM   1962 2HB  CYS A 139      -8.116   2.610 -12.996  1.00 90.30           H
ATOM   1963  SG  CYS A 139      -9.261   2.662 -10.855  1.00 90.30           S
ATOM   1964  HG  CYS A 139      -8.638   2.222  -9.765  1.00 90.30           H
ATOM   1965  HN  CYS A 139      -7.142   0.398 -10.411  1.00 90.30           H
ATOM   1966  N   ILE A 140      -6.050  -0.169 -13.263  1.00 83.65           N
ATOM   1967  CA  ILE A 140      -5.204  -0.676 -14.329  1.00 83.65           C
ATOM   1968  C   ILE A 140      -5.806  -1.970 -14.881  1.00 83.65           C
ATOM   1969  O   ILE A 140      -5.874  -2.160 -16.094  1.00 83.65           O
ATOM   1970  HA  ILE A 140      -5.199   0.069 -15.125  1.00 83.65           H
ATOM   1971  CB  ILE A 140      -3.761  -0.828 -13.842  1.00 83.65           C
ATOM   1972  HB  ILE A 140      -3.779  -1.315 -12.867  1.00 83.65           H
ATOM   1973  CG1 ILE A 140      -3.101   0.539 -13.652  1.00 83.65           C
ATOM   1974 1HG1 ILE A 140      -2.882   0.980 -14.624  1.00 83.65           H
ATOM   1975 2HG1 ILE A 140      -3.791   1.213 -13.144  1.00 83.65           H
ATOM   1976  CG2 ILE A 140      -2.957  -1.728 -14.782  1.00 83.65           C
ATOM   1977 1HG2 ILE A 140      -3.417  -2.715 -14.823  1.00 83.65           H
ATOM   1978 2HG2 ILE A 140      -2.944  -1.291 -15.781  1.00 83.65           H
ATOM   1979 3HG2 ILE A 140      -1.935  -1.818 -14.413  1.00 83.65           H
ATOM   1980  CD1 ILE A 140      -1.810   0.416 -12.840  1.00 83.65           C
ATOM   1981 1HD1 ILE A 140      -2.036  -0.003 -11.859  1.00 83.65           H
ATOM   1982 2HD1 ILE A 140      -1.113  -0.240 -13.362  1.00 83.65           H
ATOM   1983 3HD1 ILE A 140      -1.361   1.401 -12.719  1.00 83.65           H
ATOM   1984  HN  ILE A 140      -5.596  -0.058 -12.379  1.00 83.65           H
ATOM   1985  N   SER A 141      -6.227  -2.828 -13.963  1.00 85.34           N
ATOM   1986  CA  SER A 141      -6.751  -4.130 -14.339  1.00 85.34           C
ATOM   1987  C   SER A 141      -8.030  -3.962 -15.161  1.00 85.34           C
ATOM   1988  O   SER A 141      -8.233  -4.665 -16.150  1.00 85.34           O
ATOM   1989  HA  SER A 141      -5.968  -4.593 -14.940  1.00 85.34           H
ATOM   1990  CB  SER A 141      -7.023  -4.992 -13.105  1.00 85.34           C
ATOM   1991 1HB  SER A 141      -7.786  -4.515 -12.490  1.00 85.34           H
ATOM   1992 2HB  SER A 141      -7.422  -5.957 -13.417  1.00 85.34           H
ATOM   1993  OG  SER A 141      -5.847  -5.195 -12.326  1.00 85.34           O
ATOM   1994  HG  SER A 141      -5.725  -4.436 -11.686  1.00 85.34           H
ATOM   1995  HN  SER A 141      -6.215  -2.645 -12.980  1.00 85.34           H
ATOM   1996  N   VAL A 142      -8.859  -3.026 -14.722  1.00 87.79           N
ATOM   1997  CA  VAL A 142     -10.108  -2.750 -15.411  1.00 87.79           C
ATOM   1998  C   VAL A 142      -9.806  -2.218 -16.814  1.00 87.79           C
ATOM   1999  O   VAL A 142     -10.469  -2.592 -17.780  1.00 87.79           O
ATOM   2000  HA  VAL A 142     -10.649  -3.693 -15.503  1.00 87.79           H
ATOM   2001  CB  VAL A 142     -10.964  -1.792 -14.580  1.00 87.79           C
ATOM   2002  HB  VAL A 142     -10.381  -0.888 -14.406  1.00 87.79           H
ATOM   2003  CG1 VAL A 142     -12.234  -1.396 -15.335  1.00 87.79           C
ATOM   2004 1HG1 VAL A 142     -11.962  -0.902 -16.268  1.00 87.79           H
ATOM   2005 2HG1 VAL A 142     -12.820  -2.288 -15.553  1.00 87.79           H
ATOM   2006 3HG1 VAL A 142     -12.823  -0.714 -14.722  1.00 87.79           H
ATOM   2007  CG2 VAL A 142     -11.303  -2.401 -13.218  1.00 87.79           C
ATOM   2008 1HG2 VAL A 142     -11.857  -3.329 -13.363  1.00 87.79           H
ATOM   2009 2HG2 VAL A 142     -10.382  -2.610 -12.674  1.00 87.79           H
ATOM   2010 3HG2 VAL A 142     -11.912  -1.699 -12.648  1.00 87.79           H
ATOM   2011  HN  VAL A 142      -8.689  -2.463 -13.914  1.00 87.79           H
ATOM   2012  N   ASP A 143      -8.804  -1.354 -16.880  1.00 82.15           N
ATOM   2013  CA  ASP A 143      -8.440  -0.726 -18.139  1.00 82.15           C
ATOM   2014  C   ASP A 143      -8.001  -1.803 -19.134  1.00 82.15           C
ATOM   2015  O   ASP A 143      -8.367  -1.755 -20.307  1.00 82.15           O
ATOM   2016  HA  ASP A 143      -9.336  -0.198 -18.465  1.00 82.15           H
ATOM   2017  CB  ASP A 143      -7.275   0.248 -17.952  1.00 82.15           C
ATOM   2018 1HB  ASP A 143      -7.537   0.994 -17.202  1.00 82.15           H
ATOM   2019 2HB  ASP A 143      -6.404  -0.289 -17.577  1.00 82.15           H
ATOM   2020  CG  ASP A 143      -6.924   0.942 -19.270  1.00 82.15           C
ATOM   2021  OD1 ASP A 143      -7.818   1.635 -19.802  1.00 82.15           O
ATOM   2022  OD2 ASP A 143      -5.769   0.764 -19.715  1.00 82.15           O
ATOM   2023  HN  ASP A 143      -8.246  -1.083 -16.096  1.00 82.15           H
ATOM   2024  N   ARG A 144      -7.223  -2.749 -18.628  1.00 72.19           N
ATOM   2025  CA  ARG A 144      -6.716  -3.826 -19.461  1.00 72.19           C
ATOM   2026  C   ARG A 144      -7.872  -4.679 -19.987  1.00 72.19           C
ATOM   2027  O   ARG A 144      -7.879  -5.068 -21.154  1.00 72.19           O
ATOM   2028  HA  ARG A 144      -6.194  -3.325 -20.277  1.00 72.19           H
ATOM   2029  CB  ARG A 144      -5.748  -4.717 -18.680  1.00 72.19           C
ATOM   2030 1HB  ARG A 144      -6.192  -4.991 -17.723  1.00 72.19           H
ATOM   2031 2HB  ARG A 144      -5.576  -5.642 -19.229  1.00 72.19           H
ATOM   2032  CG  ARG A 144      -4.415  -4.003 -18.444  1.00 72.19           C
ATOM   2033 1HG  ARG A 144      -4.588  -3.068 -17.911  1.00 72.19           H
ATOM   2034 2HG  ARG A 144      -3.777  -4.618 -17.809  1.00 72.19           H
ATOM   2035  CD  ARG A 144      -3.703  -3.718 -19.768  1.00 72.19           C
ATOM   2036 1HD  ARG A 144      -3.558  -4.647 -20.319  1.00 72.19           H
ATOM   2037 2HD  ARG A 144      -4.321  -3.072 -20.391  1.00 72.19           H
ATOM   2038  NE  ARG A 144      -2.396  -3.073 -19.511  1.00 72.19           N
ATOM   2039  HE  ARG A 144      -2.167  -2.837 -18.567  1.00 72.19           H
ATOM   2040  CZ  ARG A 144      -1.501  -2.785 -20.466  1.00 72.19           C
ATOM   2041  NH1 ARG A 144      -1.755  -3.078 -21.748  1.00 72.19           N
ATOM   2042 1HH1 ARG A 144      -2.619  -3.516 -21.999  1.00 72.19           H
ATOM   2043 2HH1 ARG A 144      -1.081  -2.860 -22.454  1.00 72.19           H
ATOM   2044  NH2 ARG A 144      -0.347  -2.199 -20.118  1.00 72.19           N
ATOM   2045 1HH2 ARG A 144       0.332  -1.977 -20.818  1.00 72.19           H
ATOM   2046 2HH2 ARG A 144      -0.165  -1.983 -19.159  1.00 72.19           H
ATOM   2047  HN  ARG A 144      -6.940  -2.786 -17.669  1.00 72.19           H
ATOM   2048  N   TYR A 145      -8.820  -4.945 -19.101  1.00 83.96           N
ATOM   2049  CA  TYR A 145     -10.012  -5.685 -19.480  1.00 83.96           C
ATOM   2050  C   TYR A 145     -10.719  -5.018 -20.662  1.00 83.96           C
ATOM   2051  O   TYR A 145     -11.022  -5.672 -21.658  1.00 83.96           O
ATOM   2052  HA  TYR A 145      -9.706  -6.690 -19.770  1.00 83.96           H
ATOM   2053  CB  TYR A 145     -10.936  -5.648 -18.261  1.00 83.96           C
ATOM   2054 1HB  TYR A 145     -10.553  -6.335 -17.507  1.00 83.96           H
ATOM   2055 2HB  TYR A 145     -10.908  -4.649 -17.826  1.00 83.96           H
ATOM   2056  CG  TYR A 145     -12.390  -6.012 -18.572  1.00 83.96           C
ATOM   2057  CD1 TYR A 145     -13.359  -5.030 -18.584  1.00 83.96           C
ATOM   2058  HD1 TYR A 145     -13.090  -3.996 -18.372  1.00 83.96           H
ATOM   2059  CD2 TYR A 145     -12.730  -7.322 -18.839  1.00 83.96           C
ATOM   2060  HD2 TYR A 145     -11.964  -8.098 -18.830  1.00 83.96           H
ATOM   2061  CE1 TYR A 145     -14.727  -5.373 -18.876  1.00 83.96           C
ATOM   2062  HE1 TYR A 145     -15.503  -4.608 -18.888  1.00 83.96           H
ATOM   2063  CE2 TYR A 145     -14.098  -7.665 -19.131  1.00 83.96           C
ATOM   2064  HE2 TYR A 145     -14.381  -8.696 -19.344  1.00 83.96           H
ATOM   2065  CZ  TYR A 145     -15.029  -6.674 -19.135  1.00 83.96           C
ATOM   2066  OH  TYR A 145     -16.321  -6.997 -19.411  1.00 83.96           O
ATOM   2067  HH  TYR A 145     -16.396  -7.977 -19.596  1.00 83.96           H
ATOM   2068  HN  TYR A 145      -8.784  -4.664 -18.142  1.00 83.96           H
ATOM   2069  N   ILE A 146     -10.961  -3.724 -20.512  1.00 81.23           N
ATOM   2070  CA  ILE A 146     -11.693  -2.977 -21.521  1.00 81.23           C
ATOM   2071  C   ILE A 146     -10.908  -2.999 -22.834  1.00 81.23           C
ATOM   2072  O   ILE A 146     -11.491  -3.141 -23.908  1.00 81.23           O
ATOM   2073  HA  ILE A 146     -12.643  -3.486 -21.679  1.00 81.23           H
ATOM   2074  CB  ILE A 146     -12.012  -1.568 -21.019  1.00 81.23           C
ATOM   2075  HB  ILE A 146     -11.084  -1.108 -20.679  1.00 81.23           H
ATOM   2076  CG1 ILE A 146     -12.959  -1.615 -19.819  1.00 81.23           C
ATOM   2077 1HG1 ILE A 146     -13.957  -1.902 -20.150  1.00 81.23           H
ATOM   2078 2HG1 ILE A 146     -12.625  -2.378 -19.116  1.00 81.23           H
ATOM   2079  CG2 ILE A 146     -12.560  -0.694 -22.149  1.00 81.23           C
ATOM   2080 1HG2 ILE A 146     -11.819  -0.622 -22.945  1.00 81.23           H
ATOM   2081 2HG2 ILE A 146     -13.474  -1.140 -22.542  1.00 81.23           H
ATOM   2082 3HG2 ILE A 146     -12.779   0.302 -21.764  1.00 81.23           H
ATOM   2083  CD1 ILE A 146     -13.020  -0.258 -19.115  1.00 81.23           C
ATOM   2084 1HD1 ILE A 146     -12.025   0.014 -18.764  1.00 81.23           H
ATOM   2085 2HD1 ILE A 146     -13.378   0.498 -19.813  1.00 81.23           H
ATOM   2086 3HD1 ILE A 146     -13.701  -0.319 -18.266  1.00 81.23           H
ATOM   2087  HN  ILE A 146     -10.668  -3.188 -19.720  1.00 81.23           H
ATOM   2088  N   ALA A 147      -9.597  -2.856 -22.705  1.00 79.79           N
ATOM   2089  CA  ALA A 147      -8.741  -2.718 -23.871  1.00 79.79           C
ATOM   2090  C   ALA A 147      -8.771  -4.018 -24.678  1.00 79.79           C
ATOM   2091  O   ALA A 147      -8.610  -4.000 -25.897  1.00 79.79           O
ATOM   2092  HA  ALA A 147      -9.142  -1.911 -24.484  1.00 79.79           H
ATOM   2093  CB  ALA A 147      -7.326  -2.342 -23.425  1.00 79.79           C
ATOM   2094 1HB  ALA A 147      -7.356  -1.397 -22.882  1.00 79.79           H
ATOM   2095 2HB  ALA A 147      -6.931  -3.122 -22.774  1.00 79.79           H
ATOM   2096 3HB  ALA A 147      -6.685  -2.238 -24.300  1.00 79.79           H
ATOM   2097  HN  ALA A 147      -9.120  -2.835 -21.826  1.00 79.79           H
ATOM   2098  N   ILE A 148      -8.978  -5.115 -23.964  1.00 76.18           N
ATOM   2099  CA  ILE A 148      -8.845  -6.433 -24.562  1.00 76.18           C
ATOM   2100  C   ILE A 148     -10.230  -6.950 -24.958  1.00 76.18           C
ATOM   2101  O   ILE A 148     -10.432  -7.392 -26.087  1.00 76.18           O
ATOM   2102  HA  ILE A 148      -8.247  -6.322 -25.467  1.00 76.18           H
ATOM   2103  CB  ILE A 148      -8.082  -7.372 -23.626  1.00 76.18           C
ATOM   2104  HB  ILE A 148      -8.536  -7.311 -22.637  1.00 76.18           H
ATOM   2105  CG1 ILE A 148      -6.623  -6.935 -23.481  1.00 76.18           C
ATOM   2106 1HG1 ILE A 148      -6.107  -7.058 -24.433  1.00 76.18           H
ATOM   2107 2HG1 ILE A 148      -6.580  -5.875 -23.230  1.00 76.18           H
ATOM   2108  CG2 ILE A 148      -8.202  -8.825 -24.090  1.00 76.18           C
ATOM   2109 1HG2 ILE A 148      -9.252  -9.118 -24.099  1.00 76.18           H
ATOM   2110 2HG2 ILE A 148      -7.790  -8.921 -25.094  1.00 76.18           H
ATOM   2111 3HG2 ILE A 148      -7.651  -9.471 -23.407  1.00 76.18           H
ATOM   2112  CD1 ILE A 148      -5.912  -7.751 -22.400  1.00 76.18           C
ATOM   2113 1HD1 ILE A 148      -6.416  -7.606 -21.445  1.00 76.18           H
ATOM   2114 2HD1 ILE A 148      -5.935  -8.807 -22.667  1.00 76.18           H
ATOM   2115 3HD1 ILE A 148      -4.876  -7.420 -22.318  1.00 76.18           H
ATOM   2116  HN  ILE A 148      -9.231  -5.113 -22.997  1.00 76.18           H
ATOM   2117  N   ALA A 149     -11.148  -6.877 -24.005  1.00 76.94           N
ATOM   2118  CA  ALA A 149     -12.456  -7.485 -24.178  1.00 76.94           C
ATOM   2119  C   ALA A 149     -13.313  -6.594 -25.079  1.00 76.94           C
ATOM   2120  O   ALA A 149     -14.101  -7.092 -25.881  1.00 76.94           O
ATOM   2121  HA  ALA A 149     -12.312  -8.449 -24.666  1.00 76.94           H
ATOM   2122  CB  ALA A 149     -13.096  -7.717 -22.808  1.00 76.94           C
ATOM   2123 1HB  ALA A 149     -12.463  -8.380 -22.218  1.00 76.94           H
ATOM   2124 2HB  ALA A 149     -13.205  -6.764 -22.291  1.00 76.94           H
ATOM   2125 3HB  ALA A 149     -14.078  -8.174 -22.938  1.00 76.94           H
ATOM   2126  HN  ALA A 149     -11.010  -6.413 -23.130  1.00 76.94           H
ATOM   2127  N   GLN A 150     -13.131  -5.292 -24.916  1.00 69.08           N
ATOM   2128  CA  GLN A 150     -13.949  -4.327 -25.629  1.00 69.08           C
ATOM   2129  C   GLN A 150     -13.080  -3.477 -26.558  1.00 69.08           C
ATOM   2130  O   GLN A 150     -13.288  -2.270 -26.677  1.00 69.08           O
ATOM   2131  HA  GLN A 150     -14.650  -4.919 -26.217  1.00 69.08           H
ATOM   2132  CB  GLN A 150     -14.733  -3.446 -24.654  1.00 69.08           C
ATOM   2133 1HB  GLN A 150     -14.041  -2.849 -24.059  1.00 69.08           H
ATOM   2134 2HB  GLN A 150     -15.359  -2.748 -25.210  1.00 69.08           H
ATOM   2135  CG  GLN A 150     -15.607  -4.295 -23.728  1.00 69.08           C
ATOM   2136 1HG  GLN A 150     -16.194  -4.997 -24.320  1.00 69.08           H
ATOM   2137 2HG  GLN A 150     -14.974  -4.888 -23.067  1.00 69.08           H
ATOM   2138  CD  GLN A 150     -16.541  -3.415 -22.895  1.00 69.08           C
ATOM   2139  OE1 GLN A 150     -16.563  -2.201 -23.016  1.00 69.08           O
ATOM   2140  NE2 GLN A 150     -17.308  -4.093 -22.046  1.00 69.08           N
ATOM   2141 1HE2 GLN A 150     -17.240  -5.089 -21.997  1.00 69.08           H
ATOM   2142 2HE2 GLN A 150     -17.953  -3.606 -21.457  1.00 69.08           H
ATOM   2143  HN  GLN A 150     -12.440  -4.896 -24.311  1.00 69.08           H
ATOM   2144  N   ALA A 151     -12.124  -4.140 -27.192  1.00 69.42           N
ATOM   2145  CA  ALA A 151     -11.059  -3.436 -27.885  1.00 69.42           C
ATOM   2146  C   ALA A 151     -11.670  -2.455 -28.888  1.00 69.42           C
ATOM   2147  O   ALA A 151     -11.215  -1.319 -29.007  1.00 69.42           O
ATOM   2148  HA  ALA A 151     -10.492  -2.876 -27.142  1.00 69.42           H
ATOM   2149  CB  ALA A 151     -10.128  -4.449 -28.554  1.00 69.42           C
ATOM   2150 1HB  ALA A 151      -9.697  -5.103 -27.796  1.00 69.42           H
ATOM   2151 2HB  ALA A 151     -10.694  -5.046 -29.269  1.00 69.42           H
ATOM   2152 3HB  ALA A 151      -9.329  -3.921 -29.074  1.00 69.42           H
ATOM   2153  HN  ALA A 151     -12.070  -5.137 -27.236  1.00 69.42           H
ATOM   2154  N   MET A 152     -12.692  -2.930 -29.584  1.00 59.39           N
ATOM   2155  CA  MET A 152     -13.296  -2.153 -30.652  1.00 59.39           C
ATOM   2156  C   MET A 152     -13.893  -0.851 -30.113  1.00 59.39           C
ATOM   2157  O   MET A 152     -13.655   0.221 -30.666  1.00 59.39           O
ATOM   2158  HA  MET A 152     -12.486  -1.928 -31.346  1.00 59.39           H
ATOM   2159  CB  MET A 152     -14.394  -2.977 -31.327  1.00 59.39           C
ATOM   2160 1HB  MET A 152     -15.035  -3.427 -30.568  1.00 59.39           H
ATOM   2161 2HB  MET A 152     -15.025  -2.325 -31.930  1.00 59.39           H
ATOM   2162  CG  MET A 152     -13.793  -4.074 -32.209  1.00 59.39           C
ATOM   2163 1HG  MET A 152     -12.728  -3.892 -32.354  1.00 59.39           H
ATOM   2164 2HG  MET A 152     -13.887  -5.041 -31.715  1.00 59.39           H
ATOM   2165  SD  MET A 152     -14.626  -4.112 -33.787  1.00 59.39           S
ATOM   2166  CE  MET A 152     -15.993  -5.189 -33.390  1.00 59.39           C
ATOM   2167 1HE  MET A 152     -15.612  -6.157 -33.067  1.00 59.39           H
ATOM   2168 2HE  MET A 152     -16.584  -4.745 -32.589  1.00 59.39           H
ATOM   2169 3HE  MET A 152     -16.620  -5.321 -34.272  1.00 59.39           H
ATOM   2170  HN  MET A 152     -13.106  -3.827 -29.428  1.00 59.39           H
ATOM   2171  N   ARG A 153     -14.658  -0.989 -29.040  1.00 56.55           N
ATOM   2172  CA  ARG A 153     -15.308   0.160 -28.432  1.00 56.55           C
ATOM   2173  C   ARG A 153     -14.266   1.090 -27.807  1.00 56.55           C
ATOM   2174  O   ARG A 153     -14.464   2.303 -27.754  1.00 56.55           O
ATOM   2175  HA  ARG A 153     -15.830   0.652 -29.253  1.00 56.55           H
ATOM   2176  CB  ARG A 153     -16.304  -0.276 -27.356  1.00 56.55           C
ATOM   2177 1HB  ARG A 153     -15.846  -1.031 -26.716  1.00 56.55           H
ATOM   2178 2HB  ARG A 153     -16.552   0.573 -26.719  1.00 56.55           H
ATOM   2179  CG  ARG A 153     -17.580  -0.839 -27.985  1.00 56.55           C
ATOM   2180 1HG  ARG A 153     -17.965  -0.137 -28.724  1.00 56.55           H
ATOM   2181 2HG  ARG A 153     -17.351  -1.765 -28.512  1.00 56.55           H
ATOM   2182  CD  ARG A 153     -18.646  -1.102 -26.919  1.00 56.55           C
ATOM   2183 1HD  ARG A 153     -18.292  -1.857 -26.217  1.00 56.55           H
ATOM   2184 2HD  ARG A 153     -18.830  -0.195 -26.345  1.00 56.55           H
ATOM   2185  NE  ARG A 153     -19.900  -1.558 -27.560  1.00 56.55           N
ATOM   2186  HE  ARG A 153     -19.922  -1.618 -28.558  1.00 56.55           H
ATOM   2187  CZ  ARG A 153     -21.009  -1.894 -26.887  1.00 56.55           C
ATOM   2188  NH1 ARG A 153     -21.037  -1.832 -25.549  1.00 56.55           N
ATOM   2189 1HH1 ARG A 153     -20.226  -1.533 -25.045  1.00 56.55           H
ATOM   2190 2HH1 ARG A 153     -21.868  -2.085 -25.054  1.00 56.55           H
ATOM   2191  NH2 ARG A 153     -22.089  -2.293 -27.572  1.00 56.55           N
ATOM   2192 1HH2 ARG A 153     -22.924  -2.547 -27.085  1.00 56.55           H
ATOM   2193 2HH2 ARG A 153     -22.060  -2.336 -28.571  1.00 56.55           H
ATOM   2194  HN  ARG A 153     -14.836  -1.863 -28.588  1.00 56.55           H
ATOM   2195  N   ALA A 154     -13.180   0.486 -27.349  1.00 61.92           N
ATOM   2196  CA  ALA A 154     -12.159   1.227 -26.627  1.00 61.92           C
ATOM   2197  C   ALA A 154     -11.442   2.172 -27.594  1.00 61.92           C
ATOM   2198  O   ALA A 154     -10.963   3.231 -27.191  1.00 61.92           O
ATOM   2199  HA  ALA A 154     -12.659   1.818 -25.859  1.00 61.92           H
ATOM   2200  CB  ALA A 154     -11.200   0.248 -25.949  1.00 61.92           C
ATOM   2201 1HB  ALA A 154     -11.754  -0.380 -25.252  1.00 61.92           H
ATOM   2202 2HB  ALA A 154     -10.727  -0.379 -26.705  1.00 61.92           H
ATOM   2203 3HB  ALA A 154     -10.435   0.804 -25.408  1.00 61.92           H
ATOM   2204  HN  ALA A 154     -12.991  -0.489 -27.464  1.00 61.92           H
ATOM   2205  N   HIS A 155     -11.390   1.754 -28.850  1.00 57.74           N
ATOM   2206  CA  HIS A 155     -10.602   2.465 -29.843  1.00 57.74           C
ATOM   2207  C   HIS A 155     -11.304   3.772 -30.216  1.00 57.74           C
ATOM   2208  O   HIS A 155     -10.658   4.809 -30.359  1.00 57.74           O
ATOM   2209  HA  HIS A 155      -9.645   2.697 -29.375  1.00 57.74           H
ATOM   2210  CB  HIS A 155     -10.325   1.574 -31.056  1.00 57.74           C
ATOM   2211 1HB  HIS A 155     -10.278   0.535 -30.727  1.00 57.74           H
ATOM   2212 2HB  HIS A 155     -11.162   1.651 -31.749  1.00 57.74           H
ATOM   2213  CG  HIS A 155      -9.049   1.913 -31.788  1.00 57.74           C
ATOM   2214  ND1 HIS A 155      -8.876   3.097 -32.484  1.00 57.74           N
ATOM   2215  HD1 HIS A 155      -9.554   3.827 -32.573  1.00 57.74           H
ATOM   2216  CD2 HIS A 155      -7.886   1.213 -31.925  1.00 57.74           C
ATOM   2217  HD2 HIS A 155      -7.680   0.231 -31.500  1.00 57.74           H
ATOM   2218  CE1 HIS A 155      -7.661   3.098 -33.013  1.00 57.74           C
ATOM   2219  HE1 HIS A 155      -7.227   3.893 -33.619  1.00 57.74           H
ATOM   2220  NE2 HIS A 155      -7.050   1.929 -32.666  1.00 57.74           N
ATOM   2221  HN  HIS A 155     -11.874   0.948 -29.192  1.00 57.74           H
ATOM   2222  N   THR A 156     -12.618   3.680 -30.364  1.00 64.00           N
ATOM   2223  CA  THR A 156     -13.404   4.821 -30.802  1.00 64.00           C
ATOM   2224  C   THR A 156     -13.449   5.888 -29.707  1.00 64.00           C
ATOM   2225  O   THR A 156     -13.573   7.077 -29.999  1.00 64.00           O
ATOM   2226  HA  THR A 156     -12.909   5.268 -31.664  1.00 64.00           H
ATOM   2227  CB  THR A 156     -14.787   4.312 -31.213  1.00 64.00           C
ATOM   2228  HB  THR A 156     -15.542   5.086 -31.076  1.00 64.00           H
ATOM   2229  OG1 THR A 156     -14.968   3.131 -30.437  1.00 64.00           O
ATOM   2230  HG1 THR A 156     -15.928   2.852 -30.458  1.00 64.00           H
ATOM   2231  CG2 THR A 156     -14.822   3.816 -32.660  1.00 64.00           C
ATOM   2232 1HG2 THR A 156     -14.114   2.996 -32.780  1.00 64.00           H
ATOM   2233 2HG2 THR A 156     -14.551   4.632 -33.331  1.00 64.00           H
ATOM   2234 3HG2 THR A 156     -15.826   3.467 -32.900  1.00 64.00           H
ATOM   2235  HN  THR A 156     -13.143   2.847 -30.190  1.00 64.00           H
ATOM   2236  N   TRP A 157     -13.347   5.426 -28.469  1.00 57.82           N
ATOM   2237  CA  TRP A 157     -13.585   6.290 -27.326  1.00 57.82           C
ATOM   2238  C   TRP A 157     -12.232   6.619 -26.692  1.00 57.82           C
ATOM   2239  O   TRP A 157     -12.153   6.888 -25.494  1.00 57.82           O
ATOM   2240  HA  TRP A 157     -14.058   7.202 -27.690  1.00 57.82           H
ATOM   2241  CB  TRP A 157     -14.564   5.643 -26.344  1.00 57.82           C
ATOM   2242 1HB  TRP A 157     -14.215   4.637 -26.108  1.00 57.82           H
ATOM   2243 2HB  TRP A 157     -14.556   6.209 -25.412  1.00 57.82           H
ATOM   2244  CG  TRP A 157     -16.001   5.560 -26.861  1.00 57.82           C
ATOM   2245  CD1 TRP A 157     -16.438   5.002 -27.999  1.00 57.82           C
ATOM   2246  HD1 TRP A 157     -15.792   4.516 -28.731  1.00 57.82           H
ATOM   2247  CD2 TRP A 157     -17.181   6.076 -26.210  1.00 57.82           C
ATOM   2248  NE1 TRP A 157     -17.806   5.121 -28.128  1.00 57.82           N
ATOM   2249  HE1 TRP A 157     -18.361   4.784 -28.889  1.00 57.82           H
ATOM   2250  CE2 TRP A 157     -18.273   5.795 -27.005  1.00 57.82           C
ATOM   2251  CE3 TRP A 157     -17.321   6.758 -24.988  1.00 57.82           C
ATOM   2252  HE3 TRP A 157     -16.475   6.992 -24.342  1.00 57.82           H
ATOM   2253  CZ2 TRP A 157     -19.582   6.159 -26.667  1.00 57.82           C
ATOM   2254  HZ2 TRP A 157     -20.428   5.925 -27.313  1.00 57.82           H
ATOM   2255  CZ3 TRP A 157     -18.635   7.115 -24.665  1.00 57.82           C
ATOM   2256  HZ3 TRP A 157     -18.800   7.647 -23.728  1.00 57.82           H
ATOM   2257  CH2 TRP A 157     -19.745   6.839 -25.455  1.00 57.82           C
ATOM   2258  HH2 TRP A 157     -20.738   7.152 -25.132  1.00 57.82           H
ATOM   2259  HN  TRP A 157     -13.107   4.482 -28.243  1.00 57.82           H
ATOM   2260  N   ARG A 158     -11.201   6.586 -27.523  1.00 58.70           N
ATOM   2261  CA  ARG A 158      -9.839   6.698 -27.031  1.00 58.70           C
ATOM   2262  C   ARG A 158      -9.664   7.999 -26.245  1.00 58.70           C
ATOM   2263  O   ARG A 158      -9.104   7.996 -25.150  1.00 58.70           O
ATOM   2264  HA  ARG A 158      -9.702   5.829 -26.388  1.00 58.70           H
ATOM   2265  CB  ARG A 158      -8.833   6.668 -28.184  1.00 58.70           C
ATOM   2266 1HB  ARG A 158      -9.014   5.792 -28.807  1.00 58.70           H
ATOM   2267 2HB  ARG A 158      -8.973   7.544 -28.817  1.00 58.70           H
ATOM   2268  CG  ARG A 158      -7.397   6.637 -27.657  1.00 58.70           C
ATOM   2269 1HG  ARG A 158      -7.186   7.557 -27.111  1.00 58.70           H
ATOM   2270 2HG  ARG A 158      -7.282   5.814 -26.952  1.00 58.70           H
ATOM   2271  CD  ARG A 158      -6.396   6.477 -28.803  1.00 58.70           C
ATOM   2272 1HD  ARG A 158      -6.562   5.528 -29.312  1.00 58.70           H
ATOM   2273 2HD  ARG A 158      -6.546   7.265 -29.541  1.00 58.70           H
ATOM   2274  NE  ARG A 158      -5.013   6.534 -28.279  1.00 58.70           N
ATOM   2275  HE  ARG A 158      -4.887   6.752 -27.311  1.00 58.70           H
ATOM   2276  CZ  ARG A 158      -3.919   6.311 -29.020  1.00 58.70           C
ATOM   2277  NH1 ARG A 158      -4.028   6.014 -30.322  1.00 58.70           N
ATOM   2278 1HH1 ARG A 158      -4.931   5.958 -30.748  1.00 58.70           H
ATOM   2279 2HH1 ARG A 158      -3.207   5.849 -30.868  1.00 58.70           H
ATOM   2280  NH2 ARG A 158      -2.714   6.389 -28.439  1.00 58.70           N
ATOM   2281 1HH2 ARG A 158      -1.887   6.225 -28.978  1.00 58.70           H
ATOM   2282 2HH2 ARG A 158      -2.641   6.611 -27.467  1.00 58.70           H
ATOM   2283  HN  ARG A 158     -11.286   6.485 -28.515  1.00 58.70           H
ATOM   2284  N   GLU A 159     -10.154   9.080 -26.835  1.00 64.36           N
ATOM   2285  CA  GLU A 159      -9.983  10.397 -26.244  1.00 64.36           C
ATOM   2286  C   GLU A 159     -10.775  10.499 -24.939  1.00 64.36           C
ATOM   2287  O   GLU A 159     -10.255  10.972 -23.929  1.00 64.36           O
ATOM   2288  HA  GLU A 159      -8.917  10.486 -26.038  1.00 64.36           H
ATOM   2289  CB  GLU A 159     -10.398  11.495 -27.225  1.00 64.36           C
ATOM   2290 1HB  GLU A 159     -11.368  11.252 -27.659  1.00 64.36           H
ATOM   2291 2HB  GLU A 159     -10.381  12.462 -26.722  1.00 64.36           H
ATOM   2292  CG  GLU A 159      -9.407  11.596 -28.387  1.00 64.36           C
ATOM   2293 1HG  GLU A 159      -8.390  11.644 -27.998  1.00 64.36           H
ATOM   2294 2HG  GLU A 159      -9.472  10.699 -29.003  1.00 64.36           H
ATOM   2295  CD  GLU A 159      -9.691  12.832 -29.243  1.00 64.36           C
ATOM   2296  OE1 GLU A 159      -8.774  13.222 -29.998  1.00 64.36           O
ATOM   2297  OE2 GLU A 159     -10.818  13.358 -29.124  1.00 64.36           O
ATOM   2298  HN  GLU A 159     -10.658   9.066 -27.698  1.00 64.36           H
ATOM   2299  N   LYS A 160     -12.019  10.049 -25.002  1.00 69.49           N
ATOM   2300  CA  LYS A 160     -12.892  10.098 -23.841  1.00 69.49           C
ATOM   2301  C   LYS A 160     -12.254   9.311 -22.694  1.00 69.49           C
ATOM   2302  O   LYS A 160     -12.337   9.718 -21.537  1.00 69.49           O
ATOM   2303  HA  LYS A 160     -12.975  11.142 -23.539  1.00 69.49           H
ATOM   2304  CB  LYS A 160     -14.298   9.619 -24.208  1.00 69.49           C
ATOM   2305 1HB  LYS A 160     -14.240   8.646 -24.696  1.00 69.49           H
ATOM   2306 2HB  LYS A 160     -14.889   9.486 -23.302  1.00 69.49           H
ATOM   2307  CG  LYS A 160     -14.994  10.619 -25.134  1.00 69.49           C
ATOM   2308 1HG  LYS A 160     -14.925  11.621 -24.710  1.00 69.49           H
ATOM   2309 2HG  LYS A 160     -14.483  10.645 -26.097  1.00 69.49           H
ATOM   2310  CD  LYS A 160     -16.463  10.246 -25.340  1.00 69.49           C
ATOM   2311 1HD  LYS A 160     -16.531   9.244 -25.764  1.00 69.49           H
ATOM   2312 2HD  LYS A 160     -16.974  10.220 -24.377  1.00 69.49           H
ATOM   2313  CE  LYS A 160     -17.159  11.246 -26.266  1.00 69.49           C
ATOM   2314 1HE  LYS A 160     -17.118  12.244 -25.829  1.00 69.49           H
ATOM   2315 2HE  LYS A 160     -16.633  11.294 -27.219  1.00 69.49           H
ATOM   2316  NZ  LYS A 160     -18.568  10.852 -26.489  1.00 69.49           N
ATOM   2317 1HZ  LYS A 160     -19.015  11.529 -27.097  1.00 69.49           H
ATOM   2318 2HZ  LYS A 160     -18.598   9.936 -26.922  1.00 69.49           H
ATOM   2319 3HZ  LYS A 160     -19.055  10.822 -25.600  1.00 69.49           H
ATOM   2320  HN  LYS A 160     -12.431   9.656 -25.824  1.00 69.49           H
ATOM   2321  N   ARG A 161     -11.633   8.199 -23.056  1.00 67.40           N
ATOM   2322  CA  ARG A 161     -11.014   7.332 -22.068  1.00 67.40           C
ATOM   2323  C   ARG A 161      -9.896   8.075 -21.335  1.00 67.40           C
ATOM   2324  O   ARG A 161      -9.680   7.859 -20.143  1.00 67.40           O
ATOM   2325  HA  ARG A 161     -11.822   7.066 -21.386  1.00 67.40           H
ATOM   2326  CB  ARG A 161     -10.438   6.074 -22.722  1.00 67.40           C
ATOM   2327 1HB  ARG A 161      -9.868   6.350 -23.609  1.00 67.40           H
ATOM   2328 2HB  ARG A 161      -9.744   5.588 -22.036  1.00 67.40           H
ATOM   2329  CG  ARG A 161     -11.551   5.097 -23.107  1.00 67.40           C
ATOM   2330 1HG  ARG A 161     -12.131   4.835 -22.223  1.00 67.40           H
ATOM   2331 2HG  ARG A 161     -12.235   5.578 -23.807  1.00 67.40           H
ATOM   2332  CD  ARG A 161     -10.973   3.830 -23.740  1.00 67.40           C
ATOM   2333 1HD  ARG A 161     -11.772   3.243 -24.193  1.00 67.40           H
ATOM   2334 2HD  ARG A 161     -10.280   4.095 -24.539  1.00 67.40           H
ATOM   2335  NE  ARG A 161     -10.275   3.025 -22.713  1.00 67.40           N
ATOM   2336  HE  ARG A 161     -10.437   3.248 -21.752  1.00 67.40           H
ATOM   2337  CZ  ARG A 161      -9.438   2.015 -22.991  1.00 67.40           C
ATOM   2338  NH1 ARG A 161      -9.183   1.673 -24.261  1.00 67.40           N
ATOM   2339 1HH1 ARG A 161      -9.618   2.172 -25.010  1.00 67.40           H
ATOM   2340 2HH1 ARG A 161      -8.558   0.918 -24.459  1.00 67.40           H
ATOM   2341  NH2 ARG A 161      -8.860   1.354 -21.979  1.00 67.40           N
ATOM   2342 1HH2 ARG A 161      -8.233   0.598 -22.169  1.00 67.40           H
ATOM   2343 2HH2 ARG A 161      -9.056   1.615 -21.034  1.00 67.40           H
ATOM   2344  HN  ARG A 161     -11.548   7.888 -24.003  1.00 67.40           H
ATOM   2345  N   LEU A 162      -9.216   8.936 -22.077  1.00 78.65           N
ATOM   2346  CA  LEU A 162      -8.117   9.703 -21.515  1.00 78.65           C
ATOM   2347  C   LEU A 162      -8.671  10.726 -20.521  1.00 78.65           C
ATOM   2348  O   LEU A 162      -8.070  10.969 -19.476  1.00 78.65           O
ATOM   2349  HA  LEU A 162      -7.476   9.008 -20.974  1.00 78.65           H
ATOM   2350  CB  LEU A 162      -7.272  10.324 -22.630  1.00 78.65           C
ATOM   2351 1HB  LEU A 162      -7.023   9.543 -23.348  1.00 78.65           H
ATOM   2352 2HB  LEU A 162      -7.883  11.057 -23.157  1.00 78.65           H
ATOM   2353  CG  LEU A 162      -5.975  11.005 -22.188  1.00 78.65           C
ATOM   2354  HG  LEU A 162      -6.208  11.683 -21.367  1.00 78.65           H
ATOM   2355  CD1 LEU A 162      -4.970   9.980 -21.659  1.00 78.65           C
ATOM   2356 1HD1 LEU A 162      -5.400   9.459 -20.804  1.00 78.65           H
ATOM   2357 2HD1 LEU A 162      -4.737   9.261 -22.444  1.00 78.65           H
ATOM   2358 3HD1 LEU A 162      -4.058  10.492 -21.352  1.00 78.65           H
ATOM   2359  CD2 LEU A 162      -5.388  11.852 -23.319  1.00 78.65           C
ATOM   2360 1HD2 LEU A 162      -5.174  11.215 -24.177  1.00 78.65           H
ATOM   2361 2HD2 LEU A 162      -6.106  12.620 -23.608  1.00 78.65           H
ATOM   2362 3HD2 LEU A 162      -4.467  12.325 -22.979  1.00 78.65           H
ATOM   2363  HN  LEU A 162      -9.404   9.112 -23.043  1.00 78.65           H
ATOM   2364  N   LEU A 163      -9.810  11.298 -20.883  1.00 81.65           N
ATOM   2365  CA  LEU A 163     -10.466  12.269 -20.023  1.00 81.65           C
ATOM   2366  C   LEU A 163     -10.909  11.580 -18.730  1.00 81.65           C
ATOM   2367  O   LEU A 163     -10.640  12.074 -17.636  1.00 81.65           O
ATOM   2368  HA  LEU A 163      -9.730  13.033 -19.772  1.00 81.65           H
ATOM   2369  CB  LEU A 163     -11.605  12.964 -20.771  1.00 81.65           C
ATOM   2370 1HB  LEU A 163     -11.206  13.376 -21.698  1.00 81.65           H
ATOM   2371 2HB  LEU A 163     -12.343  12.212 -21.048  1.00 81.65           H
ATOM   2372  CG  LEU A 163     -12.318  14.086 -20.013  1.00 81.65           C
ATOM   2373  HG  LEU A 163     -12.641  13.694 -19.049  1.00 81.65           H
ATOM   2374  CD1 LEU A 163     -11.367  15.250 -19.733  1.00 81.65           C
ATOM   2375 1HD1 LEU A 163     -10.530  14.899 -19.130  1.00 81.65           H
ATOM   2376 2HD1 LEU A 163     -10.993  15.649 -20.676  1.00 81.65           H
ATOM   2377 3HD1 LEU A 163     -11.900  16.033 -19.194  1.00 81.65           H
ATOM   2378  CD2 LEU A 163     -13.575  14.539 -20.760  1.00 81.65           C
ATOM   2379 1HD2 LEU A 163     -13.297  14.906 -21.748  1.00 81.65           H
ATOM   2380 2HD2 LEU A 163     -14.259  13.697 -20.864  1.00 81.65           H
ATOM   2381 3HD2 LEU A 163     -14.063  15.336 -20.200  1.00 81.65           H
ATOM   2382  HN  LEU A 163     -10.282  11.109 -21.744  1.00 81.65           H
ATOM   2383  N   TYR A 164     -11.581  10.451 -18.899  1.00 74.89           N
ATOM   2384  CA  TYR A 164     -12.070   9.694 -17.760  1.00 74.89           C
ATOM   2385  C   TYR A 164     -10.915   9.251 -16.859  1.00 74.89           C
ATOM   2386  O   TYR A 164     -11.063   9.189 -15.640  1.00 74.89           O
ATOM   2387  HA  TYR A 164     -12.739  10.338 -17.189  1.00 74.89           H
ATOM   2388  CB  TYR A 164     -12.754   8.454 -18.340  1.00 74.89           C
ATOM   2389 1HB  TYR A 164     -12.119   8.033 -19.119  1.00 74.89           H
ATOM   2390 2HB  TYR A 164     -12.840   7.700 -17.557  1.00 74.89           H
ATOM   2391  CG  TYR A 164     -14.142   8.724 -18.923  1.00 74.89           C
ATOM   2392  CD1 TYR A 164     -15.104   9.347 -18.155  1.00 74.89           C
ATOM   2393  HD1 TYR A 164     -14.875   9.646 -17.132  1.00 74.89           H
ATOM   2394  CD2 TYR A 164     -14.432   8.345 -20.218  1.00 74.89           C
ATOM   2395  HD2 TYR A 164     -13.672   7.853 -20.825  1.00 74.89           H
ATOM   2396  CE1 TYR A 164     -16.411   9.601 -18.704  1.00 74.89           C
ATOM   2397  HE1 TYR A 164     -17.180  10.092 -18.108  1.00 74.89           H
ATOM   2398  CE2 TYR A 164     -15.738   8.599 -20.767  1.00 74.89           C
ATOM   2399  HE2 TYR A 164     -15.981   8.305 -21.789  1.00 74.89           H
ATOM   2400  CZ  TYR A 164     -16.663   9.215 -19.983  1.00 74.89           C
ATOM   2401  OH  TYR A 164     -17.897   9.455 -20.502  1.00 74.89           O
ATOM   2402  HH  TYR A 164     -18.468   9.922 -19.826  1.00 74.89           H
ATOM   2403  HN  TYR A 164     -11.793  10.055 -19.792  1.00 74.89           H
ATOM   2404  N   SER A 165      -9.791   8.954 -17.495  1.00 86.12           N
ATOM   2405  CA  SER A 165      -8.619   8.498 -16.769  1.00 86.12           C
ATOM   2406  C   SER A 165      -8.153   9.580 -15.794  1.00 86.12           C
ATOM   2407  O   SER A 165      -7.713   9.275 -14.686  1.00 86.12           O
ATOM   2408  HA  SER A 165      -8.943   7.609 -16.228  1.00 86.12           H
ATOM   2409  CB  SER A 165      -7.487   8.125 -17.729  1.00 86.12           C
ATOM   2410 1HB  SER A 165      -6.731   7.551 -17.193  1.00 86.12           H
ATOM   2411 2HB  SER A 165      -7.877   7.481 -18.517  1.00 86.12           H
ATOM   2412  OG  SER A 165      -6.882   9.276 -18.314  1.00 86.12           O
ATOM   2413  HG  SER A 165      -7.588   9.918 -18.613  1.00 86.12           H
ATOM   2414  HN  SER A 165      -9.675   9.022 -18.486  1.00 86.12           H
ATOM   2415  N   LYS A 166      -8.265  10.823 -16.241  1.00 83.26           N
ATOM   2416  CA  LYS A 166      -7.884  11.953 -15.411  1.00 83.26           C
ATOM   2417  C   LYS A 166      -8.840  12.052 -14.221  1.00 83.26           C
ATOM   2418  O   LYS A 166      -8.404  12.202 -13.081  1.00 83.26           O
ATOM   2419  HA  LYS A 166      -6.881  11.758 -15.033  1.00 83.26           H
ATOM   2420  CB  LYS A 166      -7.811  13.232 -16.249  1.00 83.26           C
ATOM   2421 1HB  LYS A 166      -8.735  13.354 -16.814  1.00 83.26           H
ATOM   2422 2HB  LYS A 166      -7.723  14.097 -15.592  1.00 83.26           H
ATOM   2423  CG  LYS A 166      -6.622  13.190 -17.210  1.00 83.26           C
ATOM   2424 1HG  LYS A 166      -5.699  13.051 -16.646  1.00 83.26           H
ATOM   2425 2HG  LYS A 166      -6.719  12.335 -17.878  1.00 83.26           H
ATOM   2426  CD  LYS A 166      -6.534  14.478 -18.031  1.00 83.26           C
ATOM   2427 1HD  LYS A 166      -7.446  14.604 -18.615  1.00 83.26           H
ATOM   2428 2HD  LYS A 166      -6.464  15.336 -17.362  1.00 83.26           H
ATOM   2429  CE  LYS A 166      -5.323  14.452 -18.965  1.00 83.26           C
ATOM   2430 1HE  LYS A 166      -4.416  14.267 -18.390  1.00 83.26           H
ATOM   2431 2HE  LYS A 166      -5.423  13.632 -19.676  1.00 83.26           H
ATOM   2432  NZ  LYS A 166      -5.202  15.735 -19.693  1.00 83.26           N
ATOM   2433 1HZ  LYS A 166      -4.400  15.698 -20.312  1.00 83.26           H
ATOM   2434 2HZ  LYS A 166      -6.043  15.895 -20.238  1.00 83.26           H
ATOM   2435 3HZ  LYS A 166      -5.082  16.491 -19.028  1.00 83.26           H
ATOM   2436  HN  LYS A 166      -8.608  11.061 -17.149  1.00 83.26           H
ATOM   2437  N   MET A 167     -10.127  11.964 -14.527  1.00 84.74           N
ATOM   2438  CA  MET A 167     -11.149  12.080 -13.502  1.00 84.74           C
ATOM   2439  C   MET A 167     -11.003  10.976 -12.453  1.00 84.74           C
ATOM   2440  O   MET A 167     -11.079  11.240 -11.254  1.00 84.74           O
ATOM   2441  HA  MET A 167     -10.991  13.054 -13.038  1.00 84.74           H
ATOM   2442  CB  MET A 167     -12.533  11.990 -14.148  1.00 84.74           C
ATOM   2443 1HB  MET A 167     -12.589  11.099 -14.773  1.00 84.74           H
ATOM   2444 2HB  MET A 167     -13.294  11.886 -13.374  1.00 84.74           H
ATOM   2445  CG  MET A 167     -12.825  13.231 -14.994  1.00 84.74           C
ATOM   2446 1HG  MET A 167     -12.794  14.123 -14.368  1.00 84.74           H
ATOM   2447 2HG  MET A 167     -12.057  13.350 -15.757  1.00 84.74           H
ATOM   2448  SD  MET A 167     -14.429  13.083 -15.762  1.00 84.74           S
ATOM   2449  CE  MET A 167     -14.615  14.734 -16.415  1.00 84.74           C
ATOM   2450 1HE  MET A 167     -14.581  15.454 -15.597  1.00 84.74           H
ATOM   2451 2HE  MET A 167     -13.806  14.941 -17.115  1.00 84.74           H
ATOM   2452 3HE  MET A 167     -15.571  14.815 -16.931  1.00 84.74           H
ATOM   2453  HN  MET A 167     -10.472  11.816 -15.454  1.00 84.74           H
ATOM   2454  N   VAL A 168     -10.795   9.763 -12.942  1.00 92.14           N
ATOM   2455  CA  VAL A 168     -10.690   8.609 -12.065  1.00 92.14           C
ATOM   2456  C   VAL A 168      -9.502   8.799 -11.120  1.00 92.14           C
ATOM   2457  O   VAL A 168      -9.600   8.509  -9.928  1.00 92.14           O
ATOM   2458  HA  VAL A 168     -11.605   8.562 -11.474  1.00 92.14           H
ATOM   2459  CB  VAL A 168     -10.595   7.327 -12.895  1.00 92.14           C
ATOM   2460  HB  VAL A 168      -9.798   7.460 -13.626  1.00 92.14           H
ATOM   2461  CG1 VAL A 168     -10.232   6.130 -12.014  1.00 92.14           C
ATOM   2462 1HG1 VAL A 168      -9.269   6.309 -11.537  1.00 92.14           H
ATOM   2463 2HG1 VAL A 168     -10.997   5.996 -11.250  1.00 92.14           H
ATOM   2464 3HG1 VAL A 168     -10.171   5.232 -12.629  1.00 92.14           H
ATOM   2465  CG2 VAL A 168     -11.896   7.071 -13.659  1.00 92.14           C
ATOM   2466 1HG2 VAL A 168     -12.719   6.969 -12.952  1.00 92.14           H
ATOM   2467 2HG2 VAL A 168     -12.094   7.908 -14.329  1.00 92.14           H
ATOM   2468 3HG2 VAL A 168     -11.801   6.154 -14.241  1.00 92.14           H
ATOM   2469  HN  VAL A 168     -10.699   9.562 -13.917  1.00 92.14           H
ATOM   2470  N   CYS A 169      -8.408   9.285 -11.687  1.00 93.66           N
ATOM   2471  CA  CYS A 169      -7.199   9.508 -10.911  1.00 93.66           C
ATOM   2472  C   CYS A 169      -7.519  10.513  -9.803  1.00 93.66           C
ATOM   2473  O   CYS A 169      -7.159  10.302  -8.646  1.00 93.66           O
ATOM   2474  HA  CYS A 169      -6.915   8.544 -10.490  1.00 93.66           H
ATOM   2475  CB  CYS A 169      -6.041   9.980 -11.792  1.00 93.66           C
ATOM   2476 1HB  CYS A 169      -6.376  10.783 -12.449  1.00 93.66           H
ATOM   2477 2HB  CYS A 169      -5.243  10.388 -11.171  1.00 93.66           H
ATOM   2478  SG  CYS A 169      -5.404   8.583 -12.789  1.00 93.66           S
ATOM   2479  HG  CYS A 169      -6.371   8.612 -13.702  1.00 93.66           H
ATOM   2480  HN  CYS A 169      -8.339   9.524 -12.655  1.00 93.66           H
ATOM   2481  N   PHE A 170      -8.191  11.586 -10.195  1.00 93.24           N
ATOM   2482  CA  PHE A 170      -8.536  12.638  -9.255  1.00 93.24           C
ATOM   2483  C   PHE A 170      -9.421  12.099  -8.130  1.00 93.24           C
ATOM   2484  O   PHE A 170      -9.189  12.393  -6.958  1.00 93.24           O
ATOM   2485  HA  PHE A 170      -7.604  13.014  -8.834  1.00 93.24           H
ATOM   2486  CB  PHE A 170      -9.315  13.698 -10.037  1.00 93.24           C
ATOM   2487 1HB  PHE A 170      -8.712  14.027 -10.883  1.00 93.24           H
ATOM   2488 2HB  PHE A 170     -10.217  13.244 -10.446  1.00 93.24           H
ATOM   2489  CG  PHE A 170      -9.709  14.920  -9.205  1.00 93.24           C
ATOM   2490  CD1 PHE A 170     -10.981  15.045  -8.740  1.00 93.24           C
ATOM   2491  HD1 PHE A 170     -11.719  14.274  -8.959  1.00 93.24           H
ATOM   2492  CD2 PHE A 170      -8.787  15.882  -8.931  1.00 93.24           C
ATOM   2493  HD2 PHE A 170      -7.768  15.783  -9.304  1.00 93.24           H
ATOM   2494  CE1 PHE A 170     -11.346  16.179  -7.967  1.00 93.24           C
ATOM   2495  HE1 PHE A 170     -12.366  16.279  -7.595  1.00 93.24           H
ATOM   2496  CE2 PHE A 170      -9.153  17.017  -8.159  1.00 93.24           C
ATOM   2497  HE2 PHE A 170      -8.415  17.788  -7.939  1.00 93.24           H
ATOM   2498  CZ  PHE A 170     -10.425  17.141  -7.694  1.00 93.24           C
ATOM   2499  HZ  PHE A 170     -10.706  18.012  -7.101  1.00 93.24           H
ATOM   2500  HN  PHE A 170      -8.497  11.741 -11.135  1.00 93.24           H
ATOM   2501  N   THR A 171     -10.417  11.320  -8.525  1.00 92.73           N
ATOM   2502  CA  THR A 171     -11.345  10.746  -7.565  1.00 92.73           C
ATOM   2503  C   THR A 171     -10.595   9.876  -6.553  1.00 92.73           C
ATOM   2504  O   THR A 171     -10.916   9.882  -5.366  1.00 92.73           O
ATOM   2505  HA  THR A 171     -11.808  11.559  -7.006  1.00 92.73           H
ATOM   2506  CB  THR A 171     -12.419   9.983  -8.343  1.00 92.73           C
ATOM   2507  HB  THR A 171     -11.999   9.097  -8.820  1.00 92.73           H
ATOM   2508  OG1 THR A 171     -12.964  10.958  -9.228  1.00 92.73           O
ATOM   2509  HG1 THR A 171     -12.478  10.937 -10.101  1.00 92.73           H
ATOM   2510  CG2 THR A 171     -13.602   9.576  -7.462  1.00 92.73           C
ATOM   2511 1HG2 THR A 171     -14.064  10.468  -7.039  1.00 92.73           H
ATOM   2512 2HG2 THR A 171     -13.250   8.932  -6.656  1.00 92.73           H
ATOM   2513 3HG2 THR A 171     -14.335   9.039  -8.064  1.00 92.73           H
ATOM   2514  HN  THR A 171     -10.595  11.080  -9.479  1.00 92.73           H
ATOM   2515  N   ILE A 172      -9.610   9.149  -7.061  1.00 93.61           N
ATOM   2516  CA  ILE A 172      -8.832   8.254  -6.222  1.00 93.61           C
ATOM   2517  C   ILE A 172      -8.091   9.070  -5.161  1.00 93.61           C
ATOM   2518  O   ILE A 172      -8.094   8.713  -3.984  1.00 93.61           O
ATOM   2519  HA  ILE A 172      -9.532   7.587  -5.718  1.00 93.61           H
ATOM   2520  CB  ILE A 172      -7.913   7.381  -7.079  1.00 93.61           C
ATOM   2521  HB  ILE A 172      -7.437   8.016  -7.825  1.00 93.61           H
ATOM   2522  CG1 ILE A 172      -8.714   6.318  -7.834  1.00 93.61           C
ATOM   2523 1HG1 ILE A 172      -9.087   5.572  -7.133  1.00 93.61           H
ATOM   2524 2HG1 ILE A 172      -9.583   6.778  -8.303  1.00 93.61           H
ATOM   2525  CG2 ILE A 172      -6.797   6.764  -6.233  1.00 93.61           C
ATOM   2526 1HG2 ILE A 172      -6.203   7.558  -5.780  1.00 93.61           H
ATOM   2527 2HG2 ILE A 172      -7.235   6.146  -5.449  1.00 93.61           H
ATOM   2528 3HG2 ILE A 172      -6.159   6.148  -6.866  1.00 93.61           H
ATOM   2529  CD1 ILE A 172      -7.852   5.638  -8.900  1.00 93.61           C
ATOM   2530 1HD1 ILE A 172      -7.501   6.383  -9.614  1.00 93.61           H
ATOM   2531 2HD1 ILE A 172      -6.997   5.158  -8.425  1.00 93.61           H
ATOM   2532 3HD1 ILE A 172      -8.446   4.887  -9.422  1.00 93.61           H
ATOM   2533  HN  ILE A 172      -9.342   9.166  -8.024  1.00 93.61           H
ATOM   2534  N   TRP A 173      -7.475  10.151  -5.616  1.00 91.79           N
ATOM   2535  CA  TRP A 173      -6.656  10.970  -4.739  1.00 91.79           C
ATOM   2536  C   TRP A 173      -7.563  11.552  -3.652  1.00 91.79           C
ATOM   2537  O   TRP A 173      -7.207  11.552  -2.475  1.00 91.79           O
ATOM   2538  HA  TRP A 173      -5.902  10.325  -4.288  1.00 91.79           H
ATOM   2539  CB  TRP A 173      -5.908  12.044  -5.531  1.00 91.79           C
ATOM   2540 1HB  TRP A 173      -6.586  12.476  -6.267  1.00 91.79           H
ATOM   2541 2HB  TRP A 173      -5.621  12.848  -4.853  1.00 91.79           H
ATOM   2542  CG  TRP A 173      -4.659  11.531  -6.249  1.00 91.79           C
ATOM   2543  CD1 TRP A 173      -4.456  11.410  -7.568  1.00 91.79           C
ATOM   2544  HD1 TRP A 173      -5.191  11.676  -8.329  1.00 91.79           H
ATOM   2545  CD2 TRP A 173      -3.439  11.071  -5.630  1.00 91.79           C
ATOM   2546  NE1 TRP A 173      -3.201  10.908  -7.844  1.00 91.79           N
ATOM   2547  HE1 TRP A 173      -2.820  10.730  -8.751  1.00 91.79           H
ATOM   2548  CE2 TRP A 173      -2.563  10.695  -6.627  1.00 91.79           C
ATOM   2549  CE3 TRP A 173      -3.089  10.975  -4.272  1.00 91.79           C
ATOM   2550  HE3 TRP A 173      -3.763  11.265  -3.466  1.00 91.79           H
ATOM   2551  CZ2 TRP A 173      -1.279  10.198  -6.372  1.00 91.79           C
ATOM   2552  HZ2 TRP A 173      -0.605   9.908  -7.178  1.00 91.79           H
ATOM   2553  CZ3 TRP A 173      -1.802  10.476  -4.034  1.00 91.79           C
ATOM   2554  HZ3 TRP A 173      -1.479  10.381  -2.997  1.00 91.79           H
ATOM   2555  CH2 TRP A 173      -0.908  10.094  -5.026  1.00 91.79           C
ATOM   2556  HH2 TRP A 173       0.078   9.714  -4.758  1.00 91.79           H
ATOM   2557  HN  TRP A 173      -7.528  10.468  -6.563  1.00 91.79           H
ATOM   2558  N   VAL A 174      -8.718  12.035  -4.086  1.00 95.43           N
ATOM   2559  CA  VAL A 174      -9.665  12.648  -3.170  1.00 95.43           C
ATOM   2560  C   VAL A 174     -10.110  11.613  -2.135  1.00 95.43           C
ATOM   2561  O   VAL A 174     -10.180  11.912  -0.944  1.00 95.43           O
ATOM   2562  HA  VAL A 174      -9.148  13.458  -2.657  1.00 95.43           H
ATOM   2563  CB  VAL A 174     -10.833  13.252  -3.952  1.00 95.43           C
ATOM   2564  HB  VAL A 174     -11.246  12.473  -4.593  1.00 95.43           H
ATOM   2565  CG1 VAL A 174     -11.942  13.719  -3.007  1.00 95.43           C
ATOM   2566 1HG1 VAL A 174     -12.309  12.871  -2.430  1.00 95.43           H
ATOM   2567 2HG1 VAL A 174     -11.547  14.476  -2.329  1.00 95.43           H
ATOM   2568 3HG1 VAL A 174     -12.760  14.144  -3.589  1.00 95.43           H
ATOM   2569  CG2 VAL A 174     -10.359  14.397  -4.850  1.00 95.43           C
ATOM   2570 1HG2 VAL A 174      -9.909  15.177  -4.236  1.00 95.43           H
ATOM   2571 2HG2 VAL A 174      -9.621  14.021  -5.559  1.00 95.43           H
ATOM   2572 3HG2 VAL A 174     -11.209  14.808  -5.394  1.00 95.43           H
ATOM   2573  HN  VAL A 174      -9.010  12.011  -5.043  1.00 95.43           H
ATOM   2574  N   LEU A 175     -10.399  10.417  -2.627  1.00 89.82           N
ATOM   2575  CA  LEU A 175     -10.903   9.357  -1.770  1.00 89.82           C
ATOM   2576  C   LEU A 175      -9.833   8.988  -0.741  1.00 89.82           C
ATOM   2577  O   LEU A 175     -10.128   8.849   0.445  1.00 89.82           O
ATOM   2578  HA  LEU A 175     -11.770   9.750  -1.240  1.00 89.82           H
ATOM   2579  CB  LEU A 175     -11.384   8.172  -2.610  1.00 89.82           C
ATOM   2580 1HB  LEU A 175     -12.145   8.529  -3.304  1.00 89.82           H
ATOM   2581 2HB  LEU A 175     -10.547   7.815  -3.211  1.00 89.82           H
ATOM   2582  CG  LEU A 175     -11.958   6.988  -1.831  1.00 89.82           C
ATOM   2583  HG  LEU A 175     -11.221   6.675  -1.092  1.00 89.82           H
ATOM   2584  CD1 LEU A 175     -13.221   7.394  -1.068  1.00 89.82           C
ATOM   2585 1HD1 LEU A 175     -12.979   8.190  -0.364  1.00 89.82           H
ATOM   2586 2HD1 LEU A 175     -13.974   7.747  -1.773  1.00 89.82           H
ATOM   2587 3HD1 LEU A 175     -13.609   6.533  -0.523  1.00 89.82           H
ATOM   2588  CD2 LEU A 175     -12.206   5.793  -2.754  1.00 89.82           C
ATOM   2589 1HD2 LEU A 175     -12.915   6.076  -3.533  1.00 89.82           H
ATOM   2590 2HD2 LEU A 175     -11.266   5.487  -3.213  1.00 89.82           H
ATOM   2591 3HD2 LEU A 175     -12.615   4.965  -2.175  1.00 89.82           H
ATOM   2592  HN  LEU A 175     -10.295  10.169  -3.590  1.00 89.82           H
ATOM   2593  N   ALA A 176      -8.611   8.839  -1.232  1.00 94.96           N
ATOM   2594  CA  ALA A 176      -7.509   8.417  -0.383  1.00 94.96           C
ATOM   2595  C   ALA A 176      -7.273   9.473   0.699  1.00 94.96           C
ATOM   2596  O   ALA A 176      -6.981   9.136   1.845  1.00 94.96           O
ATOM   2597  HA  ALA A 176      -7.796   7.479   0.092  1.00 94.96           H
ATOM   2598  CB  ALA A 176      -6.267   8.175  -1.242  1.00 94.96           C
ATOM   2599 1HB  ALA A 176      -6.478   7.397  -1.976  1.00 94.96           H
ATOM   2600 2HB  ALA A 176      -5.996   9.096  -1.758  1.00 94.96           H
ATOM   2601 3HB  ALA A 176      -5.441   7.859  -0.605  1.00 94.96           H
ATOM   2602  HN  ALA A 176      -8.370   9.000  -2.189  1.00 94.96           H
ATOM   2603  N   ALA A 177      -7.408  10.728   0.297  1.00 94.91           N
ATOM   2604  CA  ALA A 177      -7.191  11.835   1.212  1.00 94.91           C
ATOM   2605  C   ALA A 177      -8.194  11.742   2.365  1.00 94.91           C
ATOM   2606  O   ALA A 177      -7.823  11.887   3.528  1.00 94.91           O
ATOM   2607  HA  ALA A 177      -6.182  11.742   1.612  1.00 94.91           H
ATOM   2608  CB  ALA A 177      -7.300  13.157   0.450  1.00 94.91           C
ATOM   2609 1HB  ALA A 177      -6.548  13.185  -0.338  1.00 94.91           H
ATOM   2610 2HB  ALA A 177      -8.293  13.241   0.008  1.00 94.91           H
ATOM   2611 3HB  ALA A 177      -7.138  13.987   1.138  1.00 94.91           H
ATOM   2612  HN  ALA A 177      -7.660  10.992  -0.634  1.00 94.91           H
ATOM   2613  N   ALA A 178      -9.445  11.500   2.000  1.00 95.16           N
ATOM   2614  CA  ALA A 178     -10.511  11.433   2.985  1.00 95.16           C
ATOM   2615  C   ALA A 178     -10.235  10.280   3.952  1.00 95.16           C
ATOM   2616  O   ALA A 178     -10.520  10.382   5.144  1.00 95.16           O
ATOM   2617  HA  ALA A 178     -10.509  12.370   3.541  1.00 95.16           H
ATOM   2618  CB  ALA A 178     -11.857  11.286   2.271  1.00 95.16           C
ATOM   2619 1HB  ALA A 178     -12.018  12.144   1.620  1.00 95.16           H
ATOM   2620 2HB  ALA A 178     -11.854  10.373   1.676  1.00 95.16           H
ATOM   2621 3HB  ALA A 178     -12.656  11.235   3.010  1.00 95.16           H
ATOM   2622  HN  ALA A 178      -9.733  11.352   1.054  1.00 95.16           H
ATOM   2623  N   LEU A 179      -9.683   9.208   3.402  1.00 92.14           N
ATOM   2624  CA  LEU A 179      -9.440   8.007   4.183  1.00 92.14           C
ATOM   2625  C   LEU A 179      -8.227   8.228   5.087  1.00 92.14           C
ATOM   2626  O   LEU A 179      -7.892   7.371   5.903  1.00 92.14           O
ATOM   2627  HA  LEU A 179     -10.315   7.844   4.812  1.00 92.14           H
ATOM   2628  CB  LEU A 179      -9.310   6.789   3.266  1.00 92.14           C
ATOM   2629 1HB  LEU A 179      -8.543   7.001   2.520  1.00 92.14           H
ATOM   2630 2HB  LEU A 179      -8.953   5.948   3.860  1.00 92.14           H
ATOM   2631  CG  LEU A 179     -10.584   6.358   2.537  1.00 92.14           C
ATOM   2632  HG  LEU A 179     -11.017   7.236   2.057  1.00 92.14           H
ATOM   2633  CD1 LEU A 179     -10.270   5.347   1.433  1.00 92.14           C
ATOM   2634 1HD1 LEU A 179      -9.590   5.798   0.710  1.00 92.14           H
ATOM   2635 2HD1 LEU A 179      -9.802   4.465   1.870  1.00 92.14           H
ATOM   2636 3HD1 LEU A 179     -11.193   5.058   0.931  1.00 92.14           H
ATOM   2637  CD2 LEU A 179     -11.626   5.824   3.523  1.00 92.14           C
ATOM   2638 1HD2 LEU A 179     -11.217   4.963   4.052  1.00 92.14           H
ATOM   2639 2HD2 LEU A 179     -11.880   6.604   4.241  1.00 92.14           H
ATOM   2640 3HD2 LEU A 179     -12.521   5.525   2.979  1.00 92.14           H
ATOM   2641  HN  LEU A 179      -9.404   9.152   2.443  1.00 92.14           H
ATOM   2642  N   CYS A 180      -7.601   9.383   4.912  1.00 91.47           N
ATOM   2643  CA  CYS A 180      -6.420   9.719   5.689  1.00 91.47           C
ATOM   2644  C   CYS A 180      -6.861  10.536   6.905  1.00 91.47           C
ATOM   2645  O   CYS A 180      -6.050  10.849   7.775  1.00 91.47           O
ATOM   2646  HA  CYS A 180      -5.970   8.776   5.999  1.00 91.47           H
ATOM   2647  CB  CYS A 180      -5.383  10.465   4.847  1.00 91.47           C
ATOM   2648 1HB  CYS A 180      -5.821  11.375   4.437  1.00 91.47           H
ATOM   2649 2HB  CYS A 180      -4.544  10.769   5.474  1.00 91.47           H
ATOM   2650  SG  CYS A 180      -4.790   9.391   3.489  1.00 91.47           S
ATOM   2651  HG  CYS A 180      -5.995   9.076   3.025  1.00 91.47           H
ATOM   2652  HN  CYS A 180      -7.888  10.081   4.256  1.00 91.47           H
ATOM   2653  N   ILE A 181      -8.147  10.857   6.928  1.00 91.21           N
ATOM   2654  CA  ILE A 181      -8.684  11.722   7.964  1.00 91.21           C
ATOM   2655  C   ILE A 181      -8.370  11.122   9.336  1.00 91.21           C
ATOM   2656  O   ILE A 181      -7.894  11.821  10.229  1.00 91.21           O
ATOM   2657  HA  ILE A 181      -8.177  12.683   7.884  1.00 91.21           H
ATOM   2658  CB  ILE A 181     -10.175  11.976   7.731  1.00 91.21           C
ATOM   2659  HB  ILE A 181     -10.659  11.017   7.542  1.00 91.21           H
ATOM   2660  CG1 ILE A 181     -10.395  12.845   6.492  1.00 91.21           C
ATOM   2661 1HG1 ILE A 181      -9.995  13.844   6.668  1.00 91.21           H
ATOM   2662 2HG1 ILE A 181      -9.848  12.427   5.647  1.00 91.21           H
ATOM   2663  CG2 ILE A 181     -10.830  12.575   8.977  1.00 91.21           C
ATOM   2664 1HG2 ILE A 181     -10.720  11.886   9.813  1.00 91.21           H
ATOM   2665 2HG2 ILE A 181     -10.349  13.522   9.220  1.00 91.21           H
ATOM   2666 3HG2 ILE A 181     -11.889  12.746   8.783  1.00 91.21           H
ATOM   2667  CD1 ILE A 181     -11.883  12.940   6.146  1.00 91.21           C
ATOM   2668 1HD1 ILE A 181     -12.274  11.942   5.947  1.00 91.21           H
ATOM   2669 2HD1 ILE A 181     -12.423  13.381   6.984  1.00 91.21           H
ATOM   2670 3HD1 ILE A 181     -12.011  13.563   5.261  1.00 91.21           H
ATOM   2671  HN  ILE A 181      -8.815  10.538   6.255  1.00 91.21           H
ATOM   2672  N   PRO A 182      -8.629   9.821   9.528  1.00 92.97           N
ATOM   2673  CA  PRO A 182      -8.384   9.187  10.826  1.00 92.97           C
ATOM   2674  C   PRO A 182      -6.967   9.419  11.324  1.00 92.97           C
ATOM   2675  O   PRO A 182      -6.761   9.749  12.491  1.00 92.97           O
ATOM   2676  HA  PRO A 182      -9.029   9.628  11.586  1.00 92.97           H
ATOM   2677  CB  PRO A 182      -8.657   7.705  10.562  1.00 92.97           C
ATOM   2678 1HB  PRO A 182      -7.748   7.173  10.279  1.00 92.97           H
ATOM   2679 2HB  PRO A 182      -9.054   7.206  11.446  1.00 92.97           H
ATOM   2680  CG  PRO A 182      -9.672   7.729   9.425  1.00 92.97           C
ATOM   2681 1HG  PRO A 182      -9.704   6.780   8.890  1.00 92.97           H
ATOM   2682 2HG  PRO A 182     -10.683   7.910   9.790  1.00 92.97           H
ATOM   2683  CD  PRO A 182      -9.170   8.864   8.547  1.00 92.97           C
ATOM   2684 1HD  PRO A 182      -8.402   8.527   7.851  1.00 92.97           H
ATOM   2685 2HD  PRO A 182      -9.971   9.297   7.948  1.00 92.97           H
ATOM   2686  N   GLU A 183      -6.018   9.239  10.417  1.00 90.01           N
ATOM   2687  CA  GLU A 183      -4.613   9.355  10.770  1.00 90.01           C
ATOM   2688  C   GLU A 183      -4.294  10.784  11.213  1.00 90.01           C
ATOM   2689  O   GLU A 183      -3.519  10.989  12.146  1.00 90.01           O
ATOM   2690  HA  GLU A 183      -4.466   8.667  11.602  1.00 90.01           H
ATOM   2691  CB  GLU A 183      -3.718   8.930   9.604  1.00 90.01           C
ATOM   2692 1HB  GLU A 183      -4.140   9.292   8.666  1.00 90.01           H
ATOM   2693 2HB  GLU A 183      -2.699   9.273   9.779  1.00 90.01           H
ATOM   2694  CG  GLU A 183      -3.647   7.405   9.496  1.00 90.01           C
ATOM   2695 1HG  GLU A 183      -2.837   7.123   8.822  1.00 90.01           H
ATOM   2696 2HG  GLU A 183      -3.413   6.978  10.471  1.00 90.01           H
ATOM   2697  CD  GLU A 183      -4.968   6.829   8.983  1.00 90.01           C
ATOM   2698  OE1 GLU A 183      -5.134   5.596   9.102  1.00 90.01           O
ATOM   2699  OE2 GLU A 183      -5.783   7.635   8.485  1.00 90.01           O
ATOM   2700  HN  GLU A 183      -6.196   9.018   9.458  1.00 90.01           H
ATOM   2701  N   ILE A 184      -4.907  11.735  10.524  1.00 91.24           N
ATOM   2702  CA  ILE A 184      -4.650  13.139  10.794  1.00 91.24           C
ATOM   2703  C   ILE A 184      -5.069  13.463  12.229  1.00 91.24           C
ATOM   2704  O   ILE A 184      -4.388  14.215  12.924  1.00 91.24           O
ATOM   2705  HA  ILE A 184      -3.576  13.298  10.704  1.00 91.24           H
ATOM   2706  CB  ILE A 184      -5.327  14.020   9.742  1.00 91.24           C
ATOM   2707  HB  ILE A 184      -6.374  13.725   9.673  1.00 91.24           H
ATOM   2708  CG1 ILE A 184      -4.704  13.803   8.362  1.00 91.24           C
ATOM   2709 1HG1 ILE A 184      -3.699  14.224   8.342  1.00 91.24           H
ATOM   2710 2HG1 ILE A 184      -4.605  12.735   8.167  1.00 91.24           H
ATOM   2711  CG2 ILE A 184      -5.299  15.492  10.159  1.00 91.24           C
ATOM   2712 1HG2 ILE A 184      -5.825  15.612  11.106  1.00 91.24           H
ATOM   2713 2HG2 ILE A 184      -4.265  15.817  10.274  1.00 91.24           H
ATOM   2714 3HG2 ILE A 184      -5.787  16.095   9.393  1.00 91.24           H
ATOM   2715  CD1 ILE A 184      -5.556  14.449   7.268  1.00 91.24           C
ATOM   2716 1HD1 ILE A 184      -6.553  14.007   7.275  1.00 91.24           H
ATOM   2717 2HD1 ILE A 184      -5.632  15.521   7.452  1.00 91.24           H
ATOM   2718 3HD1 ILE A 184      -5.090  14.280   6.297  1.00 91.24           H
ATOM   2719  HN  ILE A 184      -5.568  11.559   9.795  1.00 91.24           H
ATOM   2720  N   LEU A 185      -6.189  12.880  12.631  1.00 91.54           N
ATOM   2721  CA  LEU A 185      -6.817  13.251  13.888  1.00 91.54           C
ATOM   2722  C   LEU A 185      -6.061  12.594  15.044  1.00 91.54           C
ATOM   2723  O   LEU A 185      -5.709  13.259  16.017  1.00 91.54           O
ATOM   2724  HA  LEU A 185      -6.731  14.333  13.989  1.00 91.54           H
ATOM   2725  CB  LEU A 185      -8.310  12.916  13.860  1.00 91.54           C
ATOM   2726 1HB  LEU A 185      -8.422  11.864  13.598  1.00 91.54           H
ATOM   2727 2HB  LEU A 185      -8.708  13.038  14.867  1.00 91.54           H
ATOM   2728  CG  LEU A 185      -9.166  13.745  12.900  1.00 91.54           C
ATOM   2729  HG  LEU A 185      -8.781  13.602  11.890  1.00 91.54           H
ATOM   2730  CD1 LEU A 185     -10.618  13.263  12.903  1.00 91.54           C
ATOM   2731 1HD1 LEU A 185     -10.654  12.219  12.591  1.00 91.54           H
ATOM   2732 2HD1 LEU A 185     -11.029  13.357  13.908  1.00 91.54           H
ATOM   2733 3HD1 LEU A 185     -11.203  13.869  12.212  1.00 91.54           H
ATOM   2734  CD2 LEU A 185      -9.057  15.238  13.218  1.00 91.54           C
ATOM   2735 1HD2 LEU A 185      -9.400  15.418  14.237  1.00 91.54           H
ATOM   2736 2HD2 LEU A 185      -8.018  15.554  13.123  1.00 91.54           H
ATOM   2737 3HD2 LEU A 185      -9.674  15.804  12.521  1.00 91.54           H
ATOM   2738  HN  LEU A 185      -6.665  12.167  12.115  1.00 91.54           H
ATOM   2739  N   TYR A 186      -5.834  11.296  14.900  1.00 91.87           N
ATOM   2740  CA  TYR A 186      -5.538  10.456  16.048  1.00 91.87           C
ATOM   2741  C   TYR A 186      -4.061  10.058  16.070  1.00 91.87           C
ATOM   2742  O   TYR A 186      -3.620   9.344  16.969  1.00 91.87           O
ATOM   2743  HA  TYR A 186      -5.767  11.025  16.949  1.00 91.87           H
ATOM   2744  CB  TYR A 186      -6.391   9.197  15.879  1.00 91.87           C
ATOM   2745 1HB  TYR A 186      -6.051   8.655  14.997  1.00 91.87           H
ATOM   2746 2HB  TYR A 186      -6.229   8.544  16.737  1.00 91.87           H
ATOM   2747  CG  TYR A 186      -7.890   9.474  15.743  1.00 91.87           C
ATOM   2748  CD1 TYR A 186      -8.522  10.308  16.643  1.00 91.87           C
ATOM   2749  HD1 TYR A 186      -7.954  10.768  17.451  1.00 91.87           H
ATOM   2750  CD2 TYR A 186      -8.609   8.890  14.720  1.00 91.87           C
ATOM   2751  HD2 TYR A 186      -8.110   8.232  14.009  1.00 91.87           H
ATOM   2752  CE1 TYR A 186      -9.932  10.568  16.515  1.00 91.87           C
ATOM   2753  HE1 TYR A 186     -10.444  11.225  17.219  1.00 91.87           H
ATOM   2754  CE2 TYR A 186     -10.019   9.151  14.592  1.00 91.87           C
ATOM   2755  HE2 TYR A 186     -10.600   8.696  13.789  1.00 91.87           H
ATOM   2756  CZ  TYR A 186     -10.611   9.977  15.496  1.00 91.87           C
ATOM   2757  OH  TYR A 186     -11.943  10.224  15.375  1.00 91.87           O
ATOM   2758  HH  TYR A 186     -12.323   9.690  14.619  1.00 91.87           H
ATOM   2759  HN  TYR A 186      -5.850  10.821  14.020  1.00 91.87           H
ATOM   2760  N   SER A 187      -3.337  10.537  15.068  1.00 92.70           N
ATOM   2761  CA  SER A 187      -1.892  10.392  15.054  1.00 92.70           C
ATOM   2762  C   SER A 187      -1.269  11.249  16.157  1.00 92.70           C
ATOM   2763  O   SER A 187      -1.451  12.465  16.180  1.00 92.70           O
ATOM   2764  HA  SER A 187      -1.706   9.334  15.240  1.00 92.70           H
ATOM   2765  CB  SER A 187      -1.313  10.777  13.691  1.00 92.70           C
ATOM   2766 1HB  SER A 187      -1.613  11.796  13.445  1.00 92.70           H
ATOM   2767 2HB  SER A 187      -0.225  10.769  13.744  1.00 92.70           H
ATOM   2768  OG  SER A 187      -1.744   9.894  12.659  1.00 92.70           O
ATOM   2769  HG  SER A 187      -2.257  10.401  11.967  1.00 92.70           H
ATOM   2770  HN  SER A 187      -3.722  11.015  14.279  1.00 92.70           H
ATOM   2771  N   GLN A 188      -0.545  10.582  17.044  1.00 85.80           N
ATOM   2772  CA  GLN A 188       0.066  11.260  18.174  1.00 85.80           C
ATOM   2773  C   GLN A 188       1.441  10.660  18.473  1.00 85.80           C
ATOM   2774  O   GLN A 188       1.767   9.575  17.993  1.00 85.80           O
ATOM   2775  HA  GLN A 188       0.175  12.299  17.864  1.00 85.80           H
ATOM   2776  CB  GLN A 188      -0.839  11.198  19.406  1.00 85.80           C
ATOM   2777 1HB  GLN A 188      -0.998  10.158  19.692  1.00 85.80           H
ATOM   2778 2HB  GLN A 188      -0.349  11.688  20.247  1.00 85.80           H
ATOM   2779  CG  GLN A 188      -2.187  11.869  19.131  1.00 85.80           C
ATOM   2780 1HG  GLN A 188      -2.024  12.865  18.722  1.00 85.80           H
ATOM   2781 2HG  GLN A 188      -2.733  11.300  18.379  1.00 85.80           H
ATOM   2782  CD  GLN A 188      -3.021  11.966  20.410  1.00 85.80           C
ATOM   2783  OE1 GLN A 188      -2.551  11.722  21.509  1.00 85.80           O
ATOM   2784  NE2 GLN A 188      -4.282  12.337  20.206  1.00 85.80           N
ATOM   2785 1HE2 GLN A 188      -4.605  12.523  19.277  1.00 85.80           H
ATOM   2786 2HE2 GLN A 188      -4.908  12.430  20.980  1.00 85.80           H
ATOM   2787  HN  GLN A 188      -0.375   9.597  17.000  1.00 85.80           H
ATOM   2788  N   ILE A 189       2.212  11.392  19.264  1.00 90.54           N
ATOM   2789  CA  ILE A 189       3.415  10.837  19.860  1.00 90.54           C
ATOM   2790  C   ILE A 189       3.091  10.317  21.262  1.00 90.54           C
ATOM   2791  O   ILE A 189       2.630  11.072  22.117  1.00 90.54           O
ATOM   2792  HA  ILE A 189       3.726   9.994  19.243  1.00 90.54           H
ATOM   2793  CB  ILE A 189       4.550  11.862  19.831  1.00 90.54           C
ATOM   2794  HB  ILE A 189       4.233  12.739  20.395  1.00 90.54           H
ATOM   2795  CG1 ILE A 189       4.834  12.325  18.400  1.00 90.54           C
ATOM   2796 1HG1 ILE A 189       5.232  11.494  17.818  1.00 90.54           H
ATOM   2797 2HG1 ILE A 189       3.904  12.633  17.922  1.00 90.54           H
ATOM   2798  CG2 ILE A 189       5.803  11.313  20.515  1.00 90.54           C
ATOM   2799 1HG2 ILE A 189       5.575  11.074  21.554  1.00 90.54           H
ATOM   2800 2HG2 ILE A 189       6.133  10.411  19.999  1.00 90.54           H
ATOM   2801 3HG2 ILE A 189       6.594  12.062  20.480  1.00 90.54           H
ATOM   2802  CD1 ILE A 189       5.829  13.487  18.387  1.00 90.54           C
ATOM   2803 1HD1 ILE A 189       5.418  14.324  18.950  1.00 90.54           H
ATOM   2804 2HD1 ILE A 189       6.766  13.167  18.844  1.00 90.54           H
ATOM   2805 3HD1 ILE A 189       6.014  13.796  17.358  1.00 90.54           H
ATOM   2806  HN  ILE A 189       2.025  12.346  19.499  1.00 90.54           H
ATOM   2807  N   LYS A 190       3.347   9.031  21.456  1.00 85.62           N
ATOM   2808  CA  LYS A 190       3.276   8.446  22.784  1.00 85.62           C
ATOM   2809  C   LYS A 190       4.694   8.210  23.309  1.00 85.62           C
ATOM   2810  O   LYS A 190       5.622   8.007  22.529  1.00 85.62           O
ATOM   2811  HA  LYS A 190       2.783   9.169  23.434  1.00 85.62           H
ATOM   2812  CB  LYS A 190       2.409   7.186  22.768  1.00 85.62           C
ATOM   2813 1HB  LYS A 190       2.446   6.725  21.781  1.00 85.62           H
ATOM   2814 2HB  LYS A 190       2.807   6.457  23.474  1.00 85.62           H
ATOM   2815  CG  LYS A 190       0.958   7.513  23.129  1.00 85.62           C
ATOM   2816 1HG  LYS A 190       0.935   8.149  24.014  1.00 85.62           H
ATOM   2817 2HG  LYS A 190       0.497   8.078  22.319  1.00 85.62           H
ATOM   2818  CD  LYS A 190       0.156   6.237  23.389  1.00 85.62           C
ATOM   2819 1HD  LYS A 190       0.005   5.701  22.452  1.00 85.62           H
ATOM   2820 2HD  LYS A 190       0.720   5.576  24.047  1.00 85.62           H
ATOM   2821  CE  LYS A 190      -1.199   6.560  24.022  1.00 85.62           C
ATOM   2822 1HE  LYS A 190      -1.056   7.187  24.902  1.00 85.62           H
ATOM   2823 2HE  LYS A 190      -1.807   7.131  23.320  1.00 85.62           H
ATOM   2824  NZ  LYS A 190      -1.904   5.316  24.401  1.00 85.62           N
ATOM   2825 1HZ  LYS A 190      -2.368   5.448  25.293  1.00 85.62           H
ATOM   2826 2HZ  LYS A 190      -2.593   5.088  23.692  1.00 85.62           H
ATOM   2827 3HZ  LYS A 190      -1.235   4.558  24.477  1.00 85.62           H
ATOM   2828  HN  LYS A 190       3.597   8.395  20.726  1.00 85.62           H
ATOM   2829  N   GLU A 191       4.815   8.246  24.628  1.00 76.44           N
ATOM   2830  CA  GLU A 191       6.026   7.777  25.280  1.00 76.44           C
ATOM   2831  C   GLU A 191       5.807   6.380  25.864  1.00 76.44           C
ATOM   2832  O   GLU A 191       4.907   6.178  26.678  1.00 76.44           O
ATOM   2833  HA  GLU A 191       6.781   7.736  24.495  1.00 76.44           H
ATOM   2834  CB  GLU A 191       6.481   8.759  26.362  1.00 76.44           C
ATOM   2835 1HB  GLU A 191       6.501   9.770  25.956  1.00 76.44           H
ATOM   2836 2HB  GLU A 191       5.842   8.660  27.240  1.00 76.44           H
ATOM   2837  CG  GLU A 191       7.904   8.442  26.827  1.00 76.44           C
ATOM   2838 1HG  GLU A 191       7.926   7.460  27.299  1.00 76.44           H
ATOM   2839 2HG  GLU A 191       8.570   8.397  25.965  1.00 76.44           H
ATOM   2840  CD  GLU A 191       8.407   9.499  27.812  1.00 76.44           C
ATOM   2841  OE1 GLU A 191       9.547   9.327  28.295  1.00 76.44           O
ATOM   2842  OE2 GLU A 191       7.640  10.454  28.061  1.00 76.44           O
ATOM   2843  HN  GLU A 191       4.107   8.587  25.246  1.00 76.44           H
ATOM   2844  N   GLU A 192       6.645   5.452  25.426  1.00 77.44           N
ATOM   2845  CA  GLU A 192       6.542   4.076  25.880  1.00 77.44           C
ATOM   2846  C   GLU A 192       7.903   3.574  26.367  1.00 77.44           C
ATOM   2847  O   GLU A 192       8.852   3.489  25.590  1.00 77.44           O
ATOM   2848  HA  GLU A 192       5.836   4.097  26.710  1.00 77.44           H
ATOM   2849  CB  GLU A 192       5.989   3.174  24.774  1.00 77.44           C
ATOM   2850 1HB  GLU A 192       5.040   3.572  24.416  1.00 77.44           H
ATOM   2851 2HB  GLU A 192       6.733   3.061  23.986  1.00 77.44           H
ATOM   2852  CG  GLU A 192       5.705   1.768  25.305  1.00 77.44           C
ATOM   2853 1HG  GLU A 192       5.433   1.111  24.478  1.00 77.44           H
ATOM   2854 2HG  GLU A 192       6.609   1.356  25.754  1.00 77.44           H
ATOM   2855  CD  GLU A 192       4.578   1.789  26.339  1.00 77.44           C
ATOM   2856  OE1 GLU A 192       4.616   0.921  27.238  1.00 77.44           O
ATOM   2857  OE2 GLU A 192       3.704   2.672  26.208  1.00 77.44           O
ATOM   2858  HN  GLU A 192       7.383   5.628  24.774  1.00 77.44           H
ATOM   2859  N   SER A 193       7.954   3.256  27.652  1.00 76.45           N
ATOM   2860  CA  SER A 193       9.176   2.740  28.247  1.00 76.45           C
ATOM   2861  C   SER A 193      10.329   3.715  28.003  1.00 76.45           C
ATOM   2862  O   SER A 193      11.466   3.297  27.790  1.00 76.45           O
ATOM   2863  HA  SER A 193       8.964   2.656  29.313  1.00 76.45           H
ATOM   2864  CB  SER A 193       9.521   1.359  27.686  1.00 76.45           C
ATOM   2865 1HB  SER A 193       9.748   1.446  26.623  1.00 76.45           H
ATOM   2866 2HB  SER A 193      10.420   0.983  28.174  1.00 76.45           H
ATOM   2867  OG  SER A 193       8.457   0.427  27.869  1.00 76.45           O
ATOM   2868  HG  SER A 193       8.824  -0.500  27.943  1.00 76.45           H
ATOM   2869  HN  SER A 193       7.183   3.345  28.282  1.00 76.45           H
ATOM   2870  N   GLY A 194       9.996   4.997  28.042  1.00 83.95           N
ATOM   2871  CA  GLY A 194      11.001   6.036  27.890  1.00 83.95           C
ATOM   2872  C   GLY A 194      11.376   6.225  26.419  1.00 83.95           C
ATOM   2873  O   GLY A 194      12.328   6.937  26.104  1.00 83.95           O
ATOM   2874 1HA  GLY A 194      10.623   6.974  28.296  1.00 83.95           H
ATOM   2875 2HA  GLY A 194      11.889   5.775  28.465  1.00 83.95           H
ATOM   2876  HN  GLY A 194       9.062   5.328  28.175  1.00 83.95           H
ATOM   2877  N   ILE A 195      10.608   5.574  25.557  1.00 81.70           N
ATOM   2878  CA  ILE A 195      10.815   5.703  24.125  1.00 81.70           C
ATOM   2879  C   ILE A 195       9.621   6.432  23.505  1.00 81.70           C
ATOM   2880  O   ILE A 195       8.472   6.058  23.738  1.00 81.70           O
ATOM   2881  HA  ILE A 195      11.706   6.313  23.977  1.00 81.70           H
ATOM   2882  CB  ILE A 195      11.094   4.336  23.499  1.00 81.70           C
ATOM   2883  HB  ILE A 195      10.242   3.687  23.702  1.00 81.70           H
ATOM   2884  CG1 ILE A 195      12.322   3.682  24.135  1.00 81.70           C
ATOM   2885 1HG1 ILE A 195      13.199   4.309  23.970  1.00 81.70           H
ATOM   2886 2HG1 ILE A 195      12.182   3.607  25.213  1.00 81.70           H
ATOM   2887  CG2 ILE A 195      11.226   4.445  21.978  1.00 81.70           C
ATOM   2888 1HG2 ILE A 195      10.298   4.838  21.561  1.00 81.70           H
ATOM   2889 2HG2 ILE A 195      12.048   5.117  21.732  1.00 81.70           H
ATOM   2890 3HG2 ILE A 195      11.424   3.459  21.559  1.00 81.70           H
ATOM   2891  CD1 ILE A 195      12.568   2.290  23.549  1.00 81.70           C
ATOM   2892 1HD1 ILE A 195      11.699   1.658  23.736  1.00 81.70           H
ATOM   2893 2HD1 ILE A 195      12.732   2.372  22.474  1.00 81.70           H
ATOM   2894 3HD1 ILE A 195      13.446   1.848  24.018  1.00 81.70           H
ATOM   2895  HN  ILE A 195       9.857   4.969  25.823  1.00 81.70           H
ATOM   2896  N   ALA A 196       9.933   7.458  22.728  1.00 91.83           N
ATOM   2897  CA  ALA A 196       8.907   8.184  21.998  1.00 91.83           C
ATOM   2898  C   ALA A 196       8.479   7.365  20.779  1.00 91.83           C
ATOM   2899  O   ALA A 196       9.319   6.941  19.986  1.00 91.83           O
ATOM   2900  HA  ALA A 196       8.051   8.305  22.662  1.00 91.83           H
ATOM   2901  CB  ALA A 196       9.435   9.568  21.615  1.00 91.83           C
ATOM   2902 1HB  ALA A 196       9.697  10.119  22.518  1.00 91.83           H
ATOM   2903 2HB  ALA A 196      10.319   9.459  20.987  1.00 91.83           H
ATOM   2904 3HB  ALA A 196       8.665  10.112  21.068  1.00 91.83           H
ATOM   2905  HN  ALA A 196      10.865   7.795  22.593  1.00 91.83           H
ATOM   2906  N   ILE A 197       7.174   7.167  20.667  1.00 87.40           N
ATOM   2907  CA  ILE A 197       6.627   6.383  19.573  1.00 87.40           C
ATOM   2908  C   ILE A 197       5.546   7.197  18.858  1.00 87.40           C
ATOM   2909  O   ILE A 197       4.640   7.730  19.498  1.00 87.40           O
ATOM   2910  HA  ILE A 197       7.437   6.194  18.869  1.00 87.40           H
ATOM   2911  CB  ILE A 197       6.140   5.024  20.079  1.00 87.40           C
ATOM   2912  HB  ILE A 197       5.383   5.196  20.844  1.00 87.40           H
ATOM   2913  CG1 ILE A 197       7.279   4.244  20.737  1.00 87.40           C
ATOM   2914 1HG1 ILE A 197       8.067   4.058  20.007  1.00 87.40           H
ATOM   2915 2HG1 ILE A 197       7.719   4.841  21.536  1.00 87.40           H
ATOM   2916  CG2 ILE A 197       5.474   4.227  18.955  1.00 87.40           C
ATOM   2917 1HG2 ILE A 197       4.618   4.784  18.572  1.00 87.40           H
ATOM   2918 2HG2 ILE A 197       6.191   4.064  18.151  1.00 87.40           H
ATOM   2919 3HG2 ILE A 197       5.137   3.266  19.342  1.00 87.40           H
ATOM   2920  CD1 ILE A 197       6.777   2.914  21.304  1.00 87.40           C
ATOM   2921 1HD1 ILE A 197       6.007   3.105  22.051  1.00 87.40           H
ATOM   2922 2HD1 ILE A 197       6.360   2.310  20.498  1.00 87.40           H
ATOM   2923 3HD1 ILE A 197       7.607   2.380  21.766  1.00 87.40           H
ATOM   2924  HN  ILE A 197       6.496   7.532  21.306  1.00 87.40           H
ATOM   2925  N   CYS A 198       5.676   7.267  17.542  1.00 92.66           N
ATOM   2926  CA  CYS A 198       4.615   7.814  16.713  1.00 92.66           C
ATOM   2927  C   CYS A 198       3.595   6.706  16.446  1.00 92.66           C
ATOM   2928  O   CYS A 198       3.894   5.736  15.752  1.00 92.66           O
ATOM   2929  HA  CYS A 198       4.163   8.628  17.280  1.00 92.66           H
ATOM   2930  CB  CYS A 198       5.162   8.411  15.415  1.00 92.66           C
ATOM   2931 1HB  CYS A 198       5.754   9.300  15.635  1.00 92.66           H
ATOM   2932 2HB  CYS A 198       5.828   7.698  14.929  1.00 92.66           H
ATOM   2933  SG  CYS A 198       3.782   8.841  14.293  1.00 92.66           S
ATOM   2934  HN  CYS A 198       6.486   6.960  17.043  1.00 92.66           H
ATOM   2935  N   THR A 199       2.410   6.888  17.011  1.00 90.79           N
ATOM   2936  CA  THR A 199       1.340   5.921  16.834  1.00 90.79           C
ATOM   2937  C   THR A 199      -0.013   6.631  16.757  1.00 90.79           C
ATOM   2938  O   THR A 199      -0.117   7.814  17.077  1.00 90.79           O
ATOM   2939  HA  THR A 199       1.490   5.413  15.881  1.00 90.79           H
ATOM   2940  CB  THR A 199       1.429   4.904  17.974  1.00 90.79           C
ATOM   2941  HB  THR A 199       2.457   4.573  18.120  1.00 90.79           H
ATOM   2942  OG1 THR A 199       0.501   3.887  17.604  1.00 90.79           O
ATOM   2943  HG1 THR A 199       0.675   3.057  18.135  1.00 90.79           H
ATOM   2944  CG2 THR A 199       0.876   5.452  19.291  1.00 90.79           C
ATOM   2945 1HG2 THR A 199      -0.172   5.720  19.162  1.00 90.79           H
ATOM   2946 2HG2 THR A 199       1.444   6.335  19.584  1.00 90.79           H
ATOM   2947 3HG2 THR A 199       0.963   4.690  20.066  1.00 90.79           H
ATOM   2948  HN  THR A 199       2.176   7.677  17.579  1.00 90.79           H
ATOM   2949  N   MET A 200      -1.017   5.878  16.330  1.00 89.38           N
ATOM   2950  CA  MET A 200      -2.391   6.339  16.425  1.00 89.38           C
ATOM   2951  C   MET A 200      -2.954   6.098  17.828  1.00 89.38           C
ATOM   2952  O   MET A 200      -2.797   5.013  18.386  1.00 89.38           O
ATOM   2953  HA  MET A 200      -2.357   7.409  16.219  1.00 89.38           H
ATOM   2954  CB  MET A 200      -3.250   5.601  15.397  1.00 89.38           C
ATOM   2955 1HB  MET A 200      -3.096   4.526  15.493  1.00 89.38           H
ATOM   2956 2HB  MET A 200      -4.305   5.791  15.595  1.00 89.38           H
ATOM   2957  CG  MET A 200      -2.905   6.046  13.974  1.00 89.38           C
ATOM   2958 1HG  MET A 200      -2.889   7.134  13.918  1.00 89.38           H
ATOM   2959 2HG  MET A 200      -1.907   5.698  13.708  1.00 89.38           H
ATOM   2960  SD  MET A 200      -4.104   5.395  12.823  1.00 89.38           S
ATOM   2961  CE  MET A 200      -5.540   6.341  13.303  1.00 89.38           C
ATOM   2962 1HE  MET A 200      -5.775   6.140  14.348  1.00 89.38           H
ATOM   2963 2HE  MET A 200      -5.334   7.403  13.175  1.00 89.38           H
ATOM   2964 3HE  MET A 200      -6.387   6.057  12.679  1.00 89.38           H
ATOM   2965  HN  MET A 200      -0.903   4.970  15.926  1.00 89.38           H
ATOM   2966  N   VAL A 201      -3.598   7.128  18.357  1.00 91.89           N
ATOM   2967  CA  VAL A 201      -4.265   7.013  19.643  1.00 91.89           C
ATOM   2968  C   VAL A 201      -5.754   7.318  19.470  1.00 91.89           C
ATOM   2969  O   VAL A 201      -6.126   8.440  19.132  1.00 91.89           O
ATOM   2970  HA  VAL A 201      -4.155   5.982  19.980  1.00 91.89           H
ATOM   2971  CB  VAL A 201      -3.584   7.922  20.668  1.00 91.89           C
ATOM   2972  HB  VAL A 201      -3.707   8.953  20.336  1.00 91.89           H
ATOM   2973  CG1 VAL A 201      -4.243   7.789  22.042  1.00 91.89           C
ATOM   2974 1HG1 VAL A 201      -5.294   8.070  21.970  1.00 91.89           H
ATOM   2975 2HG1 VAL A 201      -4.166   6.757  22.384  1.00 91.89           H
ATOM   2976 3HG1 VAL A 201      -3.740   8.446  22.752  1.00 91.89           H
ATOM   2977  CG2 VAL A 201      -2.084   7.630  20.749  1.00 91.89           C
ATOM   2978 1HG2 VAL A 201      -1.932   6.592  21.046  1.00 91.89           H
ATOM   2979 2HG2 VAL A 201      -1.628   7.799  19.774  1.00 91.89           H
ATOM   2980 3HG2 VAL A 201      -1.625   8.290  21.485  1.00 91.89           H
ATOM   2981  HN  VAL A 201      -3.669   8.026  17.923  1.00 91.89           H
ATOM   2982  N   TYR A 202      -6.566   6.299  19.710  1.00 91.92           N
ATOM   2983  CA  TYR A 202      -8.005   6.438  19.568  1.00 91.92           C
ATOM   2984  C   TYR A 202      -8.635   6.958  20.862  1.00 91.92           C
ATOM   2985  O   TYR A 202      -8.203   6.597  21.956  1.00 91.92           O
ATOM   2986  HA  TYR A 202      -8.196   7.153  18.767  1.00 91.92           H
ATOM   2987  CB  TYR A 202      -8.539   5.033  19.283  1.00 91.92           C
ATOM   2988 1HB  TYR A 202      -8.248   4.373  20.100  1.00 91.92           H
ATOM   2989 2HB  TYR A 202      -9.629   5.065  19.272  1.00 91.92           H
ATOM   2990  CG  TYR A 202      -8.047   4.437  17.963  1.00 91.92           C
ATOM   2991  CD1 TYR A 202      -8.723   4.705  16.790  1.00 91.92           C
ATOM   2992  HD1 TYR A 202      -9.607   5.342  16.804  1.00 91.92           H
ATOM   2993  CD2 TYR A 202      -6.928   3.630  17.946  1.00 91.92           C
ATOM   2994  HD2 TYR A 202      -6.394   3.418  18.872  1.00 91.92           H
ATOM   2995  CE1 TYR A 202      -8.260   4.143  15.548  1.00 91.92           C
ATOM   2996  HE1 TYR A 202      -8.784   4.347  14.614  1.00 91.92           H
ATOM   2997  CE2 TYR A 202      -6.465   3.068  16.703  1.00 91.92           C
ATOM   2998  HE2 TYR A 202      -5.582   2.429  16.675  1.00 91.92           H
ATOM   2999  CZ  TYR A 202      -7.153   3.353  15.566  1.00 91.92           C
ATOM   3000  OH  TYR A 202      -6.716   2.822  14.392  1.00 91.92           O
ATOM   3001  HH  TYR A 202      -5.871   2.309  14.543  1.00 91.92           H
ATOM   3002  HN  TYR A 202      -6.255   5.392  19.996  1.00 91.92           H
ATOM   3003  N   PRO A 203      -9.664   7.811  20.762  1.00 86.88           N
ATOM   3004  CA  PRO A 203     -10.290   8.381  21.958  1.00 86.88           C
ATOM   3005  C   PRO A 203     -11.051   7.340  22.763  1.00 86.88           C
ATOM   3006  O   PRO A 203     -11.549   6.363  22.207  1.00 86.88           O
ATOM   3007  HA  PRO A 203      -9.528   8.763  22.636  1.00 86.88           H
ATOM   3008  CB  PRO A 203     -11.222   9.459  21.400  1.00 86.88           C
ATOM   3009 1HB  PRO A 203     -12.116   9.573  22.012  1.00 86.88           H
ATOM   3010 2HB  PRO A 203     -10.734  10.433  21.366  1.00 86.88           H
ATOM   3011  CG  PRO A 203     -11.556   8.962  20.022  1.00 86.88           C
ATOM   3012 1HG  PRO A 203     -12.391   8.261  20.048  1.00 86.88           H
ATOM   3013 2HG  PRO A 203     -11.850   9.782  19.368  1.00 86.88           H
ATOM   3014  CD  PRO A 203     -10.306   8.296  19.527  1.00 86.88           C
ATOM   3015 1HD  PRO A 203     -10.530   7.478  18.843  1.00 86.88           H
ATOM   3016 2HD  PRO A 203      -9.665   8.995  18.990  1.00 86.88           H
ATOM   3017  N   SER A 204     -11.120   7.579  24.064  1.00 78.82           N
ATOM   3018  CA  SER A 204     -11.615   6.570  24.985  1.00 78.82           C
ATOM   3019  C   SER A 204     -13.025   6.137  24.578  1.00 78.82           C
ATOM   3020  O   SER A 204     -13.384   4.969  24.721  1.00 78.82           O
ATOM   3021  HA  SER A 204     -10.919   5.736  24.900  1.00 78.82           H
ATOM   3022  CB  SER A 204     -11.614   7.090  26.424  1.00 78.82           C
ATOM   3023 1HB  SER A 204     -12.127   6.376  27.068  1.00 78.82           H
ATOM   3024 2HB  SER A 204     -10.587   7.162  26.783  1.00 78.82           H
ATOM   3025  OG  SER A 204     -12.244   8.364  26.532  1.00 78.82           O
ATOM   3026  HG  SER A 204     -13.233   8.249  26.628  1.00 78.82           H
ATOM   3027  HN  SER A 204     -10.846   8.442  24.489  1.00 78.82           H
ATOM   3028  N   ASP A 205     -13.785   7.101  24.080  1.00 73.26           N
ATOM   3029  CA  ASP A 205     -15.164   6.846  23.701  1.00 73.26           C
ATOM   3030  C   ASP A 205     -15.191   6.010  22.421  1.00 73.26           C
ATOM   3031  O   ASP A 205     -14.788   6.481  21.359  1.00 73.26           O
ATOM   3032  HA  ASP A 205     -15.602   6.322  24.551  1.00 73.26           H
ATOM   3033  CB  ASP A 205     -15.911   8.153  23.428  1.00 73.26           C
ATOM   3034 1HB  ASP A 205     -15.366   8.740  22.688  1.00 73.26           H
ATOM   3035 2HB  ASP A 205     -16.891   7.934  23.002  1.00 73.26           H
ATOM   3036  CG  ASP A 205     -16.077   8.968  24.712  1.00 73.26           C
ATOM   3037  OD1 ASP A 205     -16.014   8.344  25.793  1.00 73.26           O
ATOM   3038  OD2 ASP A 205     -16.265  10.198  24.583  1.00 73.26           O
ATOM   3039  HN  ASP A 205     -13.473   8.040  23.935  1.00 73.26           H
ATOM   3040  N   GLU A 206     -15.669   4.782  22.563  1.00 75.97           N
ATOM   3041  CA  GLU A 206     -15.839   3.907  21.415  1.00 75.97           C
ATOM   3042  C   GLU A 206     -14.499   3.694  20.708  1.00 75.97           C
ATOM   3043  O   GLU A 206     -14.462   3.436  19.506  1.00 75.97           O
ATOM   3044  HA  GLU A 206     -16.197   2.962  21.822  1.00 75.97           H
ATOM   3045  CB  GLU A 206     -16.886   4.466  20.450  1.00 75.97           C
ATOM   3046 1HB  GLU A 206     -16.536   5.411  20.035  1.00 75.97           H
ATOM   3047 2HB  GLU A 206     -17.118   3.721  19.689  1.00 75.97           H
ATOM   3048  CG  GLU A 206     -18.199   4.763  21.177  1.00 75.97           C
ATOM   3049 1HG  GLU A 206     -18.318   4.076  22.015  1.00 75.97           H
ATOM   3050 2HG  GLU A 206     -18.169   5.770  21.592  1.00 75.97           H
ATOM   3051  CD  GLU A 206     -19.393   4.631  20.229  1.00 75.97           C
ATOM   3052  OE1 GLU A 206     -20.358   3.943  20.624  1.00 75.97           O
ATOM   3053  OE2 GLU A 206     -19.312   5.221  19.129  1.00 75.97           O
ATOM   3054  HN  GLU A 206     -15.939   4.385  23.440  1.00 75.97           H
ATOM   3055  N   SER A 207     -13.431   3.811  21.484  1.00 88.01           N
ATOM   3056  CA  SER A 207     -12.094   3.614  20.951  1.00 88.01           C
ATOM   3057  C   SER A 207     -12.034   2.309  20.155  1.00 88.01           C
ATOM   3058  O   SER A 207     -11.456   2.266  19.070  1.00 88.01           O
ATOM   3059  HA  SER A 207     -11.914   4.469  20.299  1.00 88.01           H
ATOM   3060  CB  SER A 207     -11.051   3.601  22.071  1.00 88.01           C
ATOM   3061 1HB  SER A 207     -10.074   3.357  21.654  1.00 88.01           H
ATOM   3062 2HB  SER A 207     -10.972   4.598  22.505  1.00 88.01           H
ATOM   3063  OG  SER A 207     -11.378   2.663  23.093  1.00 88.01           O
ATOM   3064  HG  SER A 207     -10.820   2.834  23.905  1.00 88.01           H
ATOM   3065  HN  SER A 207     -13.470   4.035  22.458  1.00 88.01           H
ATOM   3066  N   THR A 208     -12.640   1.278  20.725  1.00 87.28           N
ATOM   3067  CA  THR A 208     -12.596  -0.043  20.120  1.00 87.28           C
ATOM   3068  C   THR A 208     -13.297  -0.030  18.760  1.00 87.28           C
ATOM   3069  O   THR A 208     -12.784  -0.581  17.788  1.00 87.28           O
ATOM   3070  HA  THR A 208     -11.553  -0.304  19.939  1.00 87.28           H
ATOM   3071  CB  THR A 208     -13.208  -1.037  21.110  1.00 87.28           C
ATOM   3072  HB  THR A 208     -14.282  -0.880  21.205  1.00 87.28           H
ATOM   3073  OG1 THR A 208     -12.451  -0.849  22.302  1.00 87.28           O
ATOM   3074  HG1 THR A 208     -11.484  -1.036  22.127  1.00 87.28           H
ATOM   3075  CG2 THR A 208     -12.937  -2.491  20.721  1.00 87.28           C
ATOM   3076 1HG2 THR A 208     -11.862  -2.666  20.692  1.00 87.28           H
ATOM   3077 2HG2 THR A 208     -13.365  -2.691  19.738  1.00 87.28           H
ATOM   3078 3HG2 THR A 208     -13.393  -3.155  21.456  1.00 87.28           H
ATOM   3079  HN  THR A 208     -13.152   1.333  21.582  1.00 87.28           H
ATOM   3080  N   LYS A 209     -14.460   0.605  18.736  1.00 82.77           N
ATOM   3081  CA  LYS A 209     -15.261   0.654  17.524  1.00 82.77           C
ATOM   3082  C   LYS A 209     -14.466   1.356  16.421  1.00 82.77           C
ATOM   3083  O   LYS A 209     -14.448   0.902  15.278  1.00 82.77           O
ATOM   3084  HA  LYS A 209     -15.447  -0.374  17.214  1.00 82.77           H
ATOM   3085  CB  LYS A 209     -16.621   1.295  17.806  1.00 82.77           C
ATOM   3086 1HB  LYS A 209     -16.479   2.256  18.300  1.00 82.77           H
ATOM   3087 2HB  LYS A 209     -17.135   1.493  16.866  1.00 82.77           H
ATOM   3088  CG  LYS A 209     -17.484   0.387  18.684  1.00 82.77           C
ATOM   3089 1HG  LYS A 209     -17.527  -0.611  18.249  1.00 82.77           H
ATOM   3090 2HG  LYS A 209     -17.026   0.285  19.668  1.00 82.77           H
ATOM   3091  CD  LYS A 209     -18.899   0.949  18.829  1.00 82.77           C
ATOM   3092 1HD  LYS A 209     -18.850   2.005  19.092  1.00 82.77           H
ATOM   3093 2HD  LYS A 209     -19.421   0.882  17.874  1.00 82.77           H
ATOM   3094  CE  LYS A 209     -19.684   0.187  19.899  1.00 82.77           C
ATOM   3095 1HE  LYS A 209     -19.904  -0.822  19.549  1.00 82.77           H
ATOM   3096 2HE  LYS A 209     -19.080   0.087  20.801  1.00 82.77           H
ATOM   3097  NZ  LYS A 209     -20.946   0.893  20.217  1.00 82.77           N
ATOM   3098 1HZ  LYS A 209     -21.462   0.366  20.914  1.00 82.77           H
ATOM   3099 2HZ  LYS A 209     -20.734   1.816  20.580  1.00 82.77           H
ATOM   3100 3HZ  LYS A 209     -21.506   0.980  19.376  1.00 82.77           H
ATOM   3101  HN  LYS A 209     -14.855   1.078  19.523  1.00 82.77           H
ATOM   3102  N   LEU A 210     -13.829   2.453  16.802  1.00 88.90           N
ATOM   3103  CA  LEU A 210     -13.135   3.290  15.838  1.00 88.90           C
ATOM   3104  C   LEU A 210     -11.999   2.489  15.198  1.00 88.90           C
ATOM   3105  O   LEU A 210     -11.870   2.454  13.976  1.00 88.90           O
ATOM   3106  HA  LEU A 210     -13.852   3.554  15.060  1.00 88.90           H
ATOM   3107  CB  LEU A 210     -12.676   4.594  16.492  1.00 88.90           C
ATOM   3108 1HB  LEU A 210     -13.523   5.031  17.020  1.00 88.90           H
ATOM   3109 2HB  LEU A 210     -11.921   4.355  17.241  1.00 88.90           H
ATOM   3110  CG  LEU A 210     -12.100   5.651  15.547  1.00 88.90           C
ATOM   3111  HG  LEU A 210     -11.270   5.204  15.000  1.00 88.90           H
ATOM   3112  CD1 LEU A 210     -13.140   6.089  14.514  1.00 88.90           C
ATOM   3113 1HD1 LEU A 210     -13.452   5.226  13.925  1.00 88.90           H
ATOM   3114 2HD1 LEU A 210     -14.005   6.511  15.026  1.00 88.90           H
ATOM   3115 3HD1 LEU A 210     -12.705   6.840  13.856  1.00 88.90           H
ATOM   3116  CD2 LEU A 210     -11.537   6.838  16.331  1.00 88.90           C
ATOM   3117 1HD2 LEU A 210     -12.331   7.293  16.922  1.00 88.90           H
ATOM   3118 2HD2 LEU A 210     -10.743   6.492  16.994  1.00 88.90           H
ATOM   3119 3HD2 LEU A 210     -11.134   7.575  15.636  1.00 88.90           H
ATOM   3120  HN  LEU A 210     -13.782   2.772  17.749  1.00 88.90           H
ATOM   3121  N   LYS A 211     -11.204   1.864  16.054  1.00 93.80           N
ATOM   3122  CA  LYS A 211     -10.081   1.067  15.589  1.00 93.80           C
ATOM   3123  C   LYS A 211     -10.589  -0.009  14.628  1.00 93.80           C
ATOM   3124  O   LYS A 211     -10.050  -0.175  13.535  1.00 93.80           O
ATOM   3125  HA  LYS A 211      -9.414   1.732  15.041  1.00 93.80           H
ATOM   3126  CB  LYS A 211      -9.291   0.510  16.775  1.00 93.80           C
ATOM   3127 1HB  LYS A 211      -8.900   1.331  17.374  1.00 93.80           H
ATOM   3128 2HB  LYS A 211      -9.955  -0.067  17.419  1.00 93.80           H
ATOM   3129  CG  LYS A 211      -8.138  -0.375  16.298  1.00 93.80           C
ATOM   3130 1HG  LYS A 211      -8.533  -1.308  15.895  1.00 93.80           H
ATOM   3131 2HG  LYS A 211      -7.605   0.122  15.487  1.00 93.80           H
ATOM   3132  CD  LYS A 211      -7.169  -0.678  17.443  1.00 93.80           C
ATOM   3133 1HD  LYS A 211      -6.801   0.256  17.869  1.00 93.80           H
ATOM   3134 2HD  LYS A 211      -7.695  -1.206  18.238  1.00 93.80           H
ATOM   3135  CE  LYS A 211      -5.990  -1.522  16.955  1.00 93.80           C
ATOM   3136 1HE  LYS A 211      -6.344  -2.503  16.638  1.00 93.80           H
ATOM   3137 2HE  LYS A 211      -5.534  -1.052  16.084  1.00 93.80           H
ATOM   3138  NZ  LYS A 211      -4.983  -1.674  18.028  1.00 93.80           N
ATOM   3139 1HZ  LYS A 211      -4.242  -2.291  17.711  1.00 93.80           H
ATOM   3140 2HZ  LYS A 211      -4.593  -0.767  18.256  1.00 93.80           H
ATOM   3141 3HZ  LYS A 211      -5.423  -2.070  18.851  1.00 93.80           H
ATOM   3142  HN  LYS A 211     -11.317   1.895  17.048  1.00 93.80           H
ATOM   3143  N   SER A 212     -11.621  -0.713  15.070  1.00 91.43           N
ATOM   3144  CA  SER A 212     -12.156  -1.822  14.298  1.00 91.43           C
ATOM   3145  C   SER A 212     -12.628  -1.328  12.929  1.00 91.43           C
ATOM   3146  O   SER A 212     -12.420  -1.998  11.919  1.00 91.43           O
ATOM   3147  HA  SER A 212     -11.328  -2.523  14.188  1.00 91.43           H
ATOM   3148  CB  SER A 212     -13.306  -2.506  15.041  1.00 91.43           C
ATOM   3149 1HB  SER A 212     -14.107  -1.786  15.209  1.00 91.43           H
ATOM   3150 2HB  SER A 212     -13.718  -3.301  14.419  1.00 91.43           H
ATOM   3151  OG  SER A 212     -12.887  -3.049  16.290  1.00 91.43           O
ATOM   3152  HG  SER A 212     -13.006  -2.371  17.015  1.00 91.43           H
ATOM   3153  HN  SER A 212     -12.089  -0.536  15.936  1.00 91.43           H
ATOM   3154  N   ALA A 213     -13.253  -0.160  12.940  1.00 94.61           N
ATOM   3155  CA  ALA A 213     -13.785   0.415  11.717  1.00 94.61           C
ATOM   3156  C   ALA A 213     -12.629   0.753  10.773  1.00 94.61           C
ATOM   3157  O   ALA A 213     -12.681   0.438   9.585  1.00 94.61           O
ATOM   3158  HA  ALA A 213     -14.420  -0.335  11.246  1.00 94.61           H
ATOM   3159  CB  ALA A 213     -14.637   1.639  12.057  1.00 94.61           C
ATOM   3160 1HB  ALA A 213     -15.461   1.340  12.705  1.00 94.61           H
ATOM   3161 2HB  ALA A 213     -14.022   2.380  12.568  1.00 94.61           H
ATOM   3162 3HB  ALA A 213     -15.036   2.071  11.139  1.00 94.61           H
ATOM   3163  HN  ALA A 213     -13.398   0.389  13.763  1.00 94.61           H
ATOM   3164  N   VAL A 214     -11.614   1.391  11.336  1.00 92.88           N
ATOM   3165  CA  VAL A 214     -10.477   1.833  10.547  1.00 92.88           C
ATOM   3166  C   VAL A 214      -9.811   0.619   9.896  1.00 92.88           C
ATOM   3167  O   VAL A 214      -9.469   0.653   8.715  1.00 92.88           O
ATOM   3168  HA  VAL A 214     -10.856   2.488   9.762  1.00 92.88           H
ATOM   3169  CB  VAL A 214      -9.518   2.645  11.420  1.00 92.88           C
ATOM   3170  HB  VAL A 214      -9.294   2.056  12.309  1.00 92.88           H
ATOM   3171  CG1 VAL A 214      -8.201   2.909  10.688  1.00 92.88           C
ATOM   3172 1HG1 VAL A 214      -7.727   1.960  10.438  1.00 92.88           H
ATOM   3173 2HG1 VAL A 214      -8.399   3.468   9.773  1.00 92.88           H
ATOM   3174 3HG1 VAL A 214      -7.538   3.488  11.331  1.00 92.88           H
ATOM   3175  CG2 VAL A 214     -10.165   3.955  11.874  1.00 92.88           C
ATOM   3176 1HG2 VAL A 214     -10.432   4.550  11.000  1.00 92.88           H
ATOM   3177 2HG2 VAL A 214     -11.063   3.735  12.452  1.00 92.88           H
ATOM   3178 3HG2 VAL A 214      -9.462   4.512  12.493  1.00 92.88           H
ATOM   3179  HN  VAL A 214     -11.560   1.606  12.311  1.00 92.88           H
ATOM   3180  N   LEU A 215      -9.646  -0.425  10.695  1.00 92.70           N
ATOM   3181  CA  LEU A 215      -8.956  -1.618  10.235  1.00 92.70           C
ATOM   3182  C   LEU A 215      -9.805  -2.314   9.169  1.00 92.70           C
ATOM   3183  O   LEU A 215      -9.280  -2.782   8.160  1.00 92.70           O
ATOM   3184  HA  LEU A 215      -8.020  -1.298   9.777  1.00 92.70           H
ATOM   3185  CB  LEU A 215      -8.596  -2.518  11.419  1.00 92.70           C
ATOM   3186 1HB  LEU A 215      -9.493  -2.674  12.018  1.00 92.70           H
ATOM   3187 2HB  LEU A 215      -8.298  -3.493  11.031  1.00 92.70           H
ATOM   3188  CG  LEU A 215      -7.485  -2.006  12.337  1.00 92.70           C
ATOM   3189  HG  LEU A 215      -7.811  -1.062  12.774  1.00 92.70           H
ATOM   3190  CD1 LEU A 215      -7.238  -2.977  13.494  1.00 92.70           C
ATOM   3191 1HD1 LEU A 215      -8.152  -3.086  14.078  1.00 92.70           H
ATOM   3192 2HD1 LEU A 215      -6.942  -3.948  13.096  1.00 92.70           H
ATOM   3193 3HD1 LEU A 215      -6.444  -2.588  14.131  1.00 92.70           H
ATOM   3194  CD2 LEU A 215      -6.207  -1.720  11.546  1.00 92.70           C
ATOM   3195 1HD2 LEU A 215      -5.866  -2.636  11.063  1.00 92.70           H
ATOM   3196 2HD2 LEU A 215      -6.410  -0.963  10.788  1.00 92.70           H
ATOM   3197 3HD2 LEU A 215      -5.434  -1.357  12.223  1.00 92.70           H
ATOM   3198  HN  LEU A 215      -9.974  -0.464  11.639  1.00 92.70           H
ATOM   3199  N   THR A 216     -11.103  -2.359   9.429  1.00 91.87           N
ATOM   3200  CA  THR A 216     -12.025  -3.024   8.524  1.00 91.87           C
ATOM   3201  C   THR A 216     -11.987  -2.362   7.144  1.00 91.87           C
ATOM   3202  O   THR A 216     -11.926  -3.048   6.125  1.00 91.87           O
ATOM   3203  HA  THR A 216     -11.696  -4.054   8.393  1.00 91.87           H
ATOM   3204  CB  THR A 216     -13.413  -3.009   9.167  1.00 91.87           C
ATOM   3205  HB  THR A 216     -13.772  -1.987   9.293  1.00 91.87           H
ATOM   3206  OG1 THR A 216     -13.247  -3.755  10.369  1.00 91.87           O
ATOM   3207  HG1 THR A 216     -13.233  -3.138  11.156  1.00 91.87           H
ATOM   3208  CG2 THR A 216     -14.438  -3.814   8.366  1.00 91.87           C
ATOM   3209 1HG2 THR A 216     -14.111  -4.852   8.298  1.00 91.87           H
ATOM   3210 2HG2 THR A 216     -14.528  -3.394   7.364  1.00 91.87           H
ATOM   3211 3HG2 THR A 216     -15.406  -3.770   8.867  1.00 91.87           H
ATOM   3212  HN  THR A 216     -11.526  -1.953  10.240  1.00 91.87           H
ATOM   3213  N   LEU A 217     -12.026  -1.038   7.157  1.00 88.83           N
ATOM   3214  CA  LEU A 217     -11.957  -0.276   5.922  1.00 88.83           C
ATOM   3215  C   LEU A 217     -10.663  -0.624   5.184  1.00 88.83           C
ATOM   3216  O   LEU A 217     -10.663  -0.780   3.964  1.00 88.83           O
ATOM   3217  HA  LEU A 217     -12.801  -0.580   5.303  1.00 88.83           H
ATOM   3218  CB  LEU A 217     -12.119   1.219   6.206  1.00 88.83           C
ATOM   3219 1HB  LEU A 217     -11.512   1.472   7.074  1.00 88.83           H
ATOM   3220 2HB  LEU A 217     -11.714   1.775   5.360  1.00 88.83           H
ATOM   3221  CG  LEU A 217     -13.549   1.702   6.460  1.00 88.83           C
ATOM   3222  HG  LEU A 217     -13.995   1.063   7.221  1.00 88.83           H
ATOM   3223  CD1 LEU A 217     -13.555   3.130   7.009  1.00 88.83           C
ATOM   3224 1HD1 LEU A 217     -13.004   3.161   7.948  1.00 88.83           H
ATOM   3225 2HD1 LEU A 217     -13.083   3.799   6.289  1.00 88.83           H
ATOM   3226 3HD1 LEU A 217     -14.583   3.449   7.181  1.00 88.83           H
ATOM   3227  CD2 LEU A 217     -14.405   1.569   5.199  1.00 88.83           C
ATOM   3228 1HD2 LEU A 217     -13.970   2.169   4.399  1.00 88.83           H
ATOM   3229 2HD2 LEU A 217     -14.439   0.524   4.892  1.00 88.83           H
ATOM   3230 3HD2 LEU A 217     -15.416   1.919   5.408  1.00 88.83           H
ATOM   3231  HN  LEU A 217     -12.102  -0.489   7.989  1.00 88.83           H
ATOM   3232  N   LYS A 218      -9.591  -0.737   5.955  1.00 86.75           N
ATOM   3233  CA  LYS A 218      -8.281  -0.995   5.382  1.00 86.75           C
ATOM   3234  C   LYS A 218      -8.300  -2.346   4.664  1.00 86.75           C
ATOM   3235  O   LYS A 218      -7.785  -2.471   3.554  1.00 86.75           O
ATOM   3236  HA  LYS A 218      -8.088  -0.216   4.645  1.00 86.75           H
ATOM   3237  CB  LYS A 218      -7.196  -0.884   6.454  1.00 86.75           C
ATOM   3238 1HB  LYS A 218      -7.333   0.036   7.022  1.00 86.75           H
ATOM   3239 2HB  LYS A 218      -7.291  -1.710   7.160  1.00 86.75           H
ATOM   3240  CG  LYS A 218      -5.801  -0.899   5.827  1.00 86.75           C
ATOM   3241 1HG  LYS A 218      -5.669  -1.813   5.248  1.00 86.75           H
ATOM   3242 2HG  LYS A 218      -5.702  -0.065   5.132  1.00 86.75           H
ATOM   3243  CD  LYS A 218      -4.715  -0.807   6.901  1.00 86.75           C
ATOM   3244 1HD  LYS A 218      -4.823   0.127   7.452  1.00 86.75           H
ATOM   3245 2HD  LYS A 218      -4.840  -1.617   7.619  1.00 86.75           H
ATOM   3246  CE  LYS A 218      -3.320  -0.880   6.278  1.00 86.75           C
ATOM   3247 1HE  LYS A 218      -3.248  -1.758   5.635  1.00 86.75           H
ATOM   3248 2HE  LYS A 218      -3.151  -0.008   5.646  1.00 86.75           H
ATOM   3249  NZ  LYS A 218      -2.284  -0.944   7.333  1.00 86.75           N
ATOM   3250 1HZ  LYS A 218      -1.429  -1.327   6.944  1.00 86.75           H
ATOM   3251 2HZ  LYS A 218      -2.106  -0.011   7.688  1.00 86.75           H
ATOM   3252 3HZ  LYS A 218      -2.607  -1.537   8.089  1.00 86.75           H
ATOM   3253  HN  LYS A 218      -9.608  -0.656   6.951  1.00 86.75           H
ATOM   3254  N   VAL A 219      -8.900  -3.324   5.327  1.00 91.06           N
ATOM   3255  CA  VAL A 219      -8.899  -4.685   4.817  1.00 91.06           C
ATOM   3256  C   VAL A 219      -9.786  -4.759   3.572  1.00 91.06           C
ATOM   3257  O   VAL A 219      -9.395  -5.338   2.560  1.00 91.06           O
ATOM   3258  HA  VAL A 219      -7.876  -4.929   4.533  1.00 91.06           H
ATOM   3259  CB  VAL A 219      -9.331  -5.656   5.917  1.00 91.06           C
ATOM   3260  HB  VAL A 219     -10.278  -5.303   6.324  1.00 91.06           H
ATOM   3261  CG1 VAL A 219      -9.557  -7.060   5.351  1.00 91.06           C
ATOM   3262 1HG1 VAL A 219     -10.338  -7.023   4.591  1.00 91.06           H
ATOM   3263 2HG1 VAL A 219      -8.632  -7.425   4.905  1.00 91.06           H
ATOM   3264 3HG1 VAL A 219      -9.863  -7.730   6.154  1.00 91.06           H
ATOM   3265  CG2 VAL A 219      -8.310  -5.683   7.056  1.00 91.06           C
ATOM   3266 1HG2 VAL A 219      -7.342  -6.001   6.669  1.00 91.06           H
ATOM   3267 2HG2 VAL A 219      -8.220  -4.685   7.487  1.00 91.06           H
ATOM   3268 3HG2 VAL A 219      -8.641  -6.381   7.825  1.00 91.06           H
ATOM   3269  HN  VAL A 219      -9.380  -3.199   6.195  1.00 91.06           H
ATOM   3270  N   ILE A 220     -10.964  -4.164   3.688  1.00 91.16           N
ATOM   3271  CA  ILE A 220     -11.956  -4.256   2.630  1.00 91.16           C
ATOM   3272  C   ILE A 220     -11.414  -3.582   1.368  1.00 91.16           C
ATOM   3273  O   ILE A 220     -11.338  -4.206   0.311  1.00 91.16           O
ATOM   3274  HA  ILE A 220     -12.110  -5.314   2.418  1.00 91.16           H
ATOM   3275  CB  ILE A 220     -13.297  -3.690   3.102  1.00 91.16           C
ATOM   3276  HB  ILE A 220     -13.114  -2.720   3.566  1.00 91.16           H
ATOM   3277  CG1 ILE A 220     -13.927  -4.588   4.168  1.00 91.16           C
ATOM   3278 1HG1 ILE A 220     -14.142  -5.568   3.742  1.00 91.16           H
ATOM   3279 2HG1 ILE A 220     -13.219  -4.744   4.983  1.00 91.16           H
ATOM   3280  CG2 ILE A 220     -14.240  -3.455   1.920  1.00 91.16           C
ATOM   3281 1HG2 ILE A 220     -13.785  -2.746   1.228  1.00 91.16           H
ATOM   3282 2HG2 ILE A 220     -14.421  -4.399   1.407  1.00 91.16           H
ATOM   3283 3HG2 ILE A 220     -15.185  -3.052   2.284  1.00 91.16           H
ATOM   3284  CD1 ILE A 220     -15.215  -3.970   4.715  1.00 91.16           C
ATOM   3285 1HD1 ILE A 220     -14.992  -3.001   5.162  1.00 91.16           H
ATOM   3286 2HD1 ILE A 220     -15.929  -3.839   3.902  1.00 91.16           H
ATOM   3287 3HD1 ILE A 220     -15.642  -4.629   5.471  1.00 91.16           H
ATOM   3288  HN  ILE A 220     -11.244  -3.628   4.484  1.00 91.16           H
ATOM   3289  N   LEU A 221     -11.052  -2.317   1.521  1.00 90.23           N
ATOM   3290  CA  LEU A 221     -10.682  -1.501   0.377  1.00 90.23           C
ATOM   3291  C   LEU A 221      -9.241  -1.821  -0.028  1.00 90.23           C
ATOM   3292  O   LEU A 221      -8.850  -1.596  -1.172  1.00 90.23           O
ATOM   3293  HA  LEU A 221     -11.341  -1.775  -0.447  1.00 90.23           H
ATOM   3294  CB  LEU A 221     -10.922  -0.020   0.675  1.00 90.23           C
ATOM   3295 1HB  LEU A 221     -10.319   0.259   1.540  1.00 90.23           H
ATOM   3296 2HB  LEU A 221     -10.556   0.564  -0.170  1.00 90.23           H
ATOM   3297  CG  LEU A 221     -12.372   0.383   0.948  1.00 90.23           C
ATOM   3298  HG  LEU A 221     -12.736  -0.202   1.792  1.00 90.23           H
ATOM   3299  CD1 LEU A 221     -12.466   1.857   1.346  1.00 90.23           C
ATOM   3300 1HD1 LEU A 221     -11.880   2.028   2.249  1.00 90.23           H
ATOM   3301 2HD1 LEU A 221     -12.078   2.477   0.538  1.00 90.23           H
ATOM   3302 3HD1 LEU A 221     -13.508   2.117   1.534  1.00 90.23           H
ATOM   3303  CD2 LEU A 221     -13.267   0.054  -0.249  1.00 90.23           C
ATOM   3304 1HD2 LEU A 221     -12.913   0.595  -1.127  1.00 90.23           H
ATOM   3305 2HD2 LEU A 221     -13.233  -1.018  -0.444  1.00 90.23           H
ATOM   3306 3HD2 LEU A 221     -14.293   0.350  -0.028  1.00 90.23           H
ATOM   3307  HN  LEU A 221     -11.008  -1.850   2.404  1.00 90.23           H
ATOM   3308  N   GLY A 222      -8.492  -2.343   0.933  1.00 88.55           N
ATOM   3309  CA  GLY A 222      -7.061  -2.519   0.753  1.00 88.55           C
ATOM   3310  C   GLY A 222      -6.753  -3.862   0.089  1.00 88.55           C
ATOM   3311  O   GLY A 222      -5.691  -4.036  -0.507  1.00 88.55           O
ATOM   3312 1HA  GLY A 222      -6.665  -1.708   0.142  1.00 88.55           H
ATOM   3313 2HA  GLY A 222      -6.560  -2.464   1.720  1.00 88.55           H
ATOM   3314  HN  GLY A 222      -8.847  -2.641   1.819  1.00 88.55           H
ATOM   3315  N   PHE A 223      -7.702  -4.779   0.213  1.00 81.77           N
ATOM   3316  CA  PHE A 223      -7.482  -6.148  -0.223  1.00 81.77           C
ATOM   3317  C   PHE A 223      -8.687  -6.674  -1.005  1.00 81.77           C
ATOM   3318  O   PHE A 223      -8.606  -6.876  -2.215  1.00 81.77           O
ATOM   3319  HA  PHE A 223      -6.605  -6.144  -0.870  1.00 81.77           H
ATOM   3320  CB  PHE A 223      -7.298  -6.994   1.038  1.00 81.77           C
ATOM   3321 1HB  PHE A 223      -6.503  -6.558   1.644  1.00 81.77           H
ATOM   3322 2HB  PHE A 223      -8.212  -6.949   1.631  1.00 81.77           H
ATOM   3323  CG  PHE A 223      -6.961  -8.460   0.760  1.00 81.77           C
ATOM   3324  CD1 PHE A 223      -7.794  -9.444   1.192  1.00 81.77           C
ATOM   3325  HD1 PHE A 223      -8.703  -9.188   1.737  1.00 81.77           H
ATOM   3326  CD2 PHE A 223      -5.827  -8.780   0.080  1.00 81.77           C
ATOM   3327  HD2 PHE A 223      -5.159  -7.992  -0.267  1.00 81.77           H
ATOM   3328  CE1 PHE A 223      -7.481 -10.805   0.934  1.00 81.77           C
ATOM   3329  HE1 PHE A 223      -8.149 -11.593   1.280  1.00 81.77           H
ATOM   3330  CE2 PHE A 223      -5.514 -10.141  -0.179  1.00 81.77           C
ATOM   3331  HE2 PHE A 223      -4.606 -10.397  -0.724  1.00 81.77           H
ATOM   3332  CZ  PHE A 223      -6.348 -11.124   0.253  1.00 81.77           C
ATOM   3333  HZ  PHE A 223      -6.107 -12.169   0.055  1.00 81.77           H
ATOM   3334  HN  PHE A 223      -8.606  -4.599   0.602  1.00 81.77           H
ATOM   3335  N   PHE A 224      -9.777  -6.882  -0.281  1.00 84.65           N
ATOM   3336  CA  PHE A 224     -10.869  -7.695  -0.789  1.00 84.65           C
ATOM   3337  C   PHE A 224     -11.428  -7.112  -2.089  1.00 84.65           C
ATOM   3338  O   PHE A 224     -11.521  -7.811  -3.097  1.00 84.65           O
ATOM   3339  HA  PHE A 224     -10.469  -8.690  -0.982  1.00 84.65           H
ATOM   3340  CB  PHE A 224     -11.969  -7.682   0.275  1.00 84.65           C
ATOM   3341 1HB  PHE A 224     -12.041  -6.680   0.696  1.00 84.65           H
ATOM   3342 2HB  PHE A 224     -12.925  -7.897  -0.202  1.00 84.65           H
ATOM   3343  CG  PHE A 224     -11.746  -8.683   1.411  1.00 84.65           C
ATOM   3344  CD1 PHE A 224     -11.882 -10.016   1.180  1.00 84.65           C
ATOM   3345  HD1 PHE A 224     -12.150 -10.372   0.185  1.00 84.65           H
ATOM   3346  CD2 PHE A 224     -11.412  -8.238   2.652  1.00 84.65           C
ATOM   3347  HD2 PHE A 224     -11.303  -7.170   2.838  1.00 84.65           H
ATOM   3348  CE1 PHE A 224     -11.676 -10.944   2.234  1.00 84.65           C
ATOM   3349  HE1 PHE A 224     -11.785 -12.013   2.049  1.00 84.65           H
ATOM   3350  CE2 PHE A 224     -11.205  -9.167   3.707  1.00 84.65           C
ATOM   3351  HE2 PHE A 224     -10.938  -8.811   4.702  1.00 84.65           H
ATOM   3352  CZ  PHE A 224     -11.342 -10.500   3.476  1.00 84.65           C
ATOM   3353  HZ  PHE A 224     -11.183 -11.212   4.285  1.00 84.65           H
ATOM   3354  HN  PHE A 224      -9.920  -6.506   0.635  1.00 84.65           H
ATOM   3355  N   LEU A 225     -11.785  -5.838  -2.024  1.00 90.37           N
ATOM   3356  CA  LEU A 225     -12.411  -5.177  -3.156  1.00 90.37           C
ATOM   3357  C   LEU A 225     -11.472  -5.243  -4.362  1.00 90.37           C
ATOM   3358  O   LEU A 225     -11.849  -5.744  -5.420  1.00 90.37           O
ATOM   3359  HA  LEU A 225     -13.319  -5.729  -3.395  1.00 90.37           H
ATOM   3360  CB  LEU A 225     -12.831  -3.754  -2.781  1.00 90.37           C
ATOM   3361 1HB  LEU A 225     -13.576  -3.814  -1.987  1.00 90.37           H
ATOM   3362 2HB  LEU A 225     -11.965  -3.238  -2.368  1.00 90.37           H
ATOM   3363  CG  LEU A 225     -13.404  -2.903  -3.916  1.00 90.37           C
ATOM   3364  HG  LEU A 225     -12.737  -2.985  -4.775  1.00 90.37           H
ATOM   3365  CD1 LEU A 225     -14.774  -3.425  -4.355  1.00 90.37           C
ATOM   3366 1HD1 LEU A 225     -14.676  -4.453  -4.705  1.00 90.37           H
ATOM   3367 2HD1 LEU A 225     -15.463  -3.392  -3.512  1.00 90.37           H
ATOM   3368 3HD1 LEU A 225     -15.158  -2.802  -5.163  1.00 90.37           H
ATOM   3369  CD2 LEU A 225     -13.453  -1.425  -3.522  1.00 90.37           C
ATOM   3370 1HD2 LEU A 225     -14.084  -1.305  -2.642  1.00 90.37           H
ATOM   3371 2HD2 LEU A 225     -12.445  -1.076  -3.297  1.00 90.37           H
ATOM   3372 3HD2 LEU A 225     -13.864  -0.843  -4.347  1.00 90.37           H
ATOM   3373  HN  LEU A 225     -11.653  -5.261  -1.218  1.00 90.37           H
ATOM   3374  N   PRO A 226     -10.237  -4.740  -4.227  1.00 90.32           N
ATOM   3375  CA  PRO A 226      -9.280  -4.781  -5.335  1.00 90.32           C
ATOM   3376  C   PRO A 226      -9.112  -6.181  -5.901  1.00 90.32           C
ATOM   3377  O   PRO A 226      -9.107  -6.366  -7.117  1.00 90.32           O
ATOM   3378  HA  PRO A 226      -9.644  -4.178  -6.167  1.00 90.32           H
ATOM   3379  CB  PRO A 226      -7.982  -4.261  -4.712  1.00 90.32           C
ATOM   3380 1HB  PRO A 226      -7.369  -5.075  -4.326  1.00 90.32           H
ATOM   3381 2HB  PRO A 226      -7.375  -3.723  -5.440  1.00 90.32           H
ATOM   3382  CG  PRO A 226      -8.468  -3.344  -3.597  1.00 90.32           C
ATOM   3383 1HG  PRO A 226      -7.696  -3.175  -2.846  1.00 90.32           H
ATOM   3384 2HG  PRO A 226      -8.749  -2.360  -3.975  1.00 90.32           H
ATOM   3385  CD  PRO A 226      -9.660  -4.099  -3.031  1.00 90.32           C
ATOM   3386 1HD  PRO A 226      -9.356  -4.837  -2.289  1.00 90.32           H
ATOM   3387 2HD  PRO A 226     -10.367  -3.430  -2.540  1.00 90.32           H
ATOM   3388  N   PHE A 227      -8.978  -7.139  -4.996  1.00 85.29           N
ATOM   3389  CA  PHE A 227      -8.671  -8.503  -5.390  1.00 85.29           C
ATOM   3390  C   PHE A 227      -9.797  -9.096  -6.240  1.00 85.29           C
ATOM   3391  O   PHE A 227      -9.543  -9.690  -7.286  1.00 85.29           O
ATOM   3392  HA  PHE A 227      -7.753  -8.471  -5.978  1.00 85.29           H
ATOM   3393  CB  PHE A 227      -8.535  -9.321  -4.104  1.00 85.29           C
ATOM   3394 1HB  PHE A 227      -7.783  -8.854  -3.467  1.00 85.29           H
ATOM   3395 2HB  PHE A 227      -9.479  -9.285  -3.561  1.00 85.29           H
ATOM   3396  CG  PHE A 227      -8.150 -10.784  -4.334  1.00 85.29           C
ATOM   3397  CD1 PHE A 227      -9.108 -11.750  -4.312  1.00 85.29           C
ATOM   3398  HD1 PHE A 227     -10.149 -11.481  -4.132  1.00 85.29           H
ATOM   3399  CD2 PHE A 227      -6.852 -11.118  -4.560  1.00 85.29           C
ATOM   3400  HD2 PHE A 227      -6.085 -10.344  -4.577  1.00 85.29           H
ATOM   3401  CE1 PHE A 227      -8.751 -13.107  -4.526  1.00 85.29           C
ATOM   3402  HE1 PHE A 227      -9.518 -13.882  -4.509  1.00 85.29           H
ATOM   3403  CE2 PHE A 227      -6.495 -12.476  -4.773  1.00 85.29           C
ATOM   3404  HE2 PHE A 227      -5.454 -12.744  -4.954  1.00 85.29           H
ATOM   3405  CZ  PHE A 227      -7.452 -13.442  -4.752  1.00 85.29           C
ATOM   3406  HZ  PHE A 227      -7.179 -14.484  -4.916  1.00 85.29           H
ATOM   3407  HN  PHE A 227      -9.076  -6.995  -4.011  1.00 85.29           H
ATOM   3408  N   VAL A 228     -11.018  -8.912  -5.758  1.00 91.98           N
ATOM   3409  CA  VAL A 228     -12.179  -9.468  -6.432  1.00 91.98           C
ATOM   3410  C   VAL A 228     -12.264  -8.895  -7.848  1.00 91.98           C
ATOM   3411  O   VAL A 228     -12.493  -9.632  -8.806  1.00 91.98           O
ATOM   3412  HA  VAL A 228     -12.037 -10.546  -6.497  1.00 91.98           H
ATOM   3413  CB  VAL A 228     -13.439  -9.205  -5.604  1.00 91.98           C
ATOM   3414  HB  VAL A 228     -13.472  -8.141  -5.373  1.00 91.98           H
ATOM   3415  CG1 VAL A 228     -14.699  -9.553  -6.399  1.00 91.98           C
ATOM   3416 1HG1 VAL A 228     -14.740  -8.942  -7.301  1.00 91.98           H
ATOM   3417 2HG1 VAL A 228     -14.676 -10.607  -6.675  1.00 91.98           H
ATOM   3418 3HG1 VAL A 228     -15.580  -9.357  -5.788  1.00 91.98           H
ATOM   3419  CG2 VAL A 228     -13.396  -9.973  -4.282  1.00 91.98           C
ATOM   3420 1HG2 VAL A 228     -13.327 -11.042  -4.484  1.00 91.98           H
ATOM   3421 2HG2 VAL A 228     -12.527  -9.656  -3.705  1.00 91.98           H
ATOM   3422 3HG2 VAL A 228     -14.303  -9.768  -3.713  1.00 91.98           H
ATOM   3423  HN  VAL A 228     -11.218  -8.397  -4.925  1.00 91.98           H
ATOM   3424  N   VAL A 229     -12.075  -7.587  -7.935  1.00 92.07           N
ATOM   3425  CA  VAL A 229     -12.208  -6.895  -9.206  1.00 92.07           C
ATOM   3426  C   VAL A 229     -11.138  -7.404 -10.174  1.00 92.07           C
ATOM   3427  O   VAL A 229     -11.430  -7.685 -11.335  1.00 92.07           O
ATOM   3428  HA  VAL A 229     -13.191  -7.136  -9.611  1.00 92.07           H
ATOM   3429  CB  VAL A 229     -12.144  -5.382  -8.987  1.00 92.07           C
ATOM   3430  HB  VAL A 229     -11.235  -5.162  -8.427  1.00 92.07           H
ATOM   3431  CG1 VAL A 229     -12.065  -4.637 -10.321  1.00 92.07           C
ATOM   3432 1HG1 VAL A 229     -11.170  -4.951 -10.860  1.00 92.07           H
ATOM   3433 2HG1 VAL A 229     -12.948  -4.867 -10.918  1.00 92.07           H
ATOM   3434 3HG1 VAL A 229     -12.021  -3.564 -10.137  1.00 92.07           H
ATOM   3435  CG2 VAL A 229     -13.335  -4.897  -8.158  1.00 92.07           C
ATOM   3436 1HG2 VAL A 229     -14.262  -5.136  -8.680  1.00 92.07           H
ATOM   3437 2HG2 VAL A 229     -13.328  -5.391  -7.187  1.00 92.07           H
ATOM   3438 3HG2 VAL A 229     -13.265  -3.818  -8.018  1.00 92.07           H
ATOM   3439  HN  VAL A 229     -11.835  -7.003  -7.159  1.00 92.07           H
ATOM   3440  N   MET A 230      -9.921  -7.508  -9.660  1.00 84.14           N
ATOM   3441  CA  MET A 230      -8.799  -7.942 -10.474  1.00 84.14           C
ATOM   3442  C   MET A 230      -9.012  -9.369 -10.985  1.00 84.14           C
ATOM   3443  O   MET A 230      -8.816  -9.644 -12.168  1.00 84.14           O
ATOM   3444  HA  MET A 230      -8.761  -7.250 -11.315  1.00 84.14           H
ATOM   3445  CB  MET A 230      -7.514  -7.883  -9.646  1.00 84.14           C
ATOM   3446 1HB  MET A 230      -7.685  -8.335  -8.669  1.00 84.14           H
ATOM   3447 2HB  MET A 230      -6.734  -8.467 -10.136  1.00 84.14           H
ATOM   3448  CG  MET A 230      -7.042  -6.438  -9.470  1.00 84.14           C
ATOM   3449 1HG  MET A 230      -7.005  -5.938 -10.438  1.00 84.14           H
ATOM   3450 2HG  MET A 230      -7.752  -5.887  -8.853  1.00 84.14           H
ATOM   3451  SD  MET A 230      -5.427  -6.413  -8.709  1.00 84.14           S
ATOM   3452  CE  MET A 230      -5.848  -6.978  -7.069  1.00 84.14           C
ATOM   3453 1HE  MET A 230      -6.561  -6.287  -6.619  1.00 84.14           H
ATOM   3454 2HE  MET A 230      -6.293  -7.971  -7.130  1.00 84.14           H
ATOM   3455 3HE  MET A 230      -4.947  -7.020  -6.457  1.00 84.14           H
ATOM   3456  HN  MET A 230      -9.697  -7.301  -8.707  1.00 84.14           H
ATOM   3457  N   ALA A 231      -9.411 -10.238 -10.068  1.00 90.10           N
ATOM   3458  CA  ALA A 231      -9.576 -11.645 -10.393  1.00 90.10           C
ATOM   3459  C   ALA A 231     -10.606 -11.787 -11.515  1.00 90.10           C
ATOM   3460  O   ALA A 231     -10.396 -12.541 -12.464  1.00 90.10           O
ATOM   3461  HA  ALA A 231      -8.615 -12.020 -10.743  1.00 90.10           H
ATOM   3462  CB  ALA A 231      -9.977 -12.416  -9.133  1.00 90.10           C
ATOM   3463 1HB  ALA A 231      -9.199 -12.306  -8.378  1.00 90.10           H
ATOM   3464 2HB  ALA A 231     -10.916 -12.019  -8.748  1.00 90.10           H
ATOM   3465 3HB  ALA A 231     -10.101 -13.471  -9.377  1.00 90.10           H
ATOM   3466  HN  ALA A 231      -9.619  -9.996  -9.121  1.00 90.10           H
ATOM   3467  N   CYS A 232     -11.697 -11.050 -11.371  1.00 89.65           N
ATOM   3468  CA  CYS A 232     -12.777 -11.113 -12.341  1.00 89.65           C
ATOM   3469  C   CYS A 232     -12.247 -10.607 -13.684  1.00 89.65           C
ATOM   3470  O   CYS A 232     -12.466 -11.236 -14.718  1.00 89.65           O
ATOM   3471  HA  CYS A 232     -13.074 -12.160 -12.411  1.00 89.65           H
ATOM   3472  CB  CYS A 232     -14.002 -10.323 -11.876  1.00 89.65           C
ATOM   3473 1HB  CYS A 232     -13.705  -9.318 -11.576  1.00 89.65           H
ATOM   3474 2HB  CYS A 232     -14.709 -10.214 -12.699  1.00 89.65           H
ATOM   3475  SG  CYS A 232     -14.806 -11.181 -10.474  1.00 89.65           S
ATOM   3476  HG  CYS A 232     -13.980 -10.721  -9.538  1.00 89.65           H
ATOM   3477  HN  CYS A 232     -11.850 -10.419 -10.610  1.00 89.65           H
ATOM   3478  N   CYS A 233     -11.561  -9.475 -13.624  1.00 88.07           N
ATOM   3479  CA  CYS A 233     -11.114  -8.807 -14.835  1.00 88.07           C
ATOM   3480  C   CYS A 233     -10.240  -9.780 -15.627  1.00 88.07           C
ATOM   3481  O   CYS A 233     -10.469 -10.000 -16.815  1.00 88.07           O
ATOM   3482  HA  CYS A 233     -12.011  -8.546 -15.397  1.00 88.07           H
ATOM   3483  CB  CYS A 233     -10.378  -7.503 -14.521  1.00 88.07           C
ATOM   3484 1HB  CYS A 233      -9.650  -7.668 -13.727  1.00 88.07           H
ATOM   3485 2HB  CYS A 233      -9.822  -7.170 -15.398  1.00 88.07           H
ATOM   3486  SG  CYS A 233     -11.574  -6.214 -14.013  1.00 88.07           S
ATOM   3487  HG  CYS A 233     -11.738  -6.659 -12.771  1.00 88.07           H
ATOM   3488  HN  CYS A 233     -11.310  -9.018 -12.771  1.00 88.07           H
ATOM   3489  N   TYR A 234      -9.256 -10.338 -14.937  1.00 74.71           N
ATOM   3490  CA  TYR A 234      -8.244 -11.146 -15.595  1.00 74.71           C
ATOM   3491  C   TYR A 234      -8.815 -12.502 -16.017  1.00 74.71           C
ATOM   3492  O   TYR A 234      -8.370 -13.087 -17.003  1.00 74.71           O
ATOM   3493  HA  TYR A 234      -7.909 -10.609 -16.483  1.00 74.71           H
ATOM   3494  CB  TYR A 234      -7.142 -11.371 -14.558  1.00 74.71           C
ATOM   3495 1HB  TYR A 234      -7.593 -11.408 -13.566  1.00 74.71           H
ATOM   3496 2HB  TYR A 234      -6.682 -12.343 -14.736  1.00 74.71           H
ATOM   3497  CG  TYR A 234      -6.052 -10.297 -14.566  1.00 74.71           C
ATOM   3498  CD1 TYR A 234      -4.937 -10.452 -15.366  1.00 74.71           C
ATOM   3499  HD1 TYR A 234      -4.834 -11.339 -15.991  1.00 74.71           H
ATOM   3500  CD2 TYR A 234      -6.182  -9.175 -13.774  1.00 74.71           C
ATOM   3501  HD2 TYR A 234      -7.062  -9.052 -13.143  1.00 74.71           H
ATOM   3502  CE1 TYR A 234      -3.911  -9.442 -15.373  1.00 74.71           C
ATOM   3503  HE1 TYR A 234      -3.026  -9.552 -16.000  1.00 74.71           H
ATOM   3504  CE2 TYR A 234      -5.156  -8.165 -13.782  1.00 74.71           C
ATOM   3505  HE2 TYR A 234      -5.247  -7.273 -13.162  1.00 74.71           H
ATOM   3506  CZ  TYR A 234      -4.071  -8.348 -14.581  1.00 74.71           C
ATOM   3507  OH  TYR A 234      -3.102  -7.394 -14.589  1.00 74.71           O
ATOM   3508  HH  TYR A 234      -3.334  -6.666 -13.944  1.00 74.71           H
ATOM   3509  HN  TYR A 234      -9.144 -10.244 -13.947  1.00 74.71           H
ATOM   3510  N   THR A 235      -9.791 -12.962 -15.249  1.00 85.19           N
ATOM   3511  CA  THR A 235     -10.502 -14.182 -15.592  1.00 85.19           C
ATOM   3512  C   THR A 235     -11.115 -14.067 -16.989  1.00 85.19           C
ATOM   3513  O   THR A 235     -11.000 -14.985 -17.799  1.00 85.19           O
ATOM   3514  HA  THR A 235      -9.783 -15.001 -15.625  1.00 85.19           H
ATOM   3515  CB  THR A 235     -11.534 -14.452 -14.495  1.00 85.19           C
ATOM   3516  HB  THR A 235     -12.278 -13.657 -14.456  1.00 85.19           H
ATOM   3517  OG1 THR A 235     -10.751 -14.621 -13.316  1.00 85.19           O
ATOM   3518  HG1 THR A 235     -10.844 -13.819 -12.726  1.00 85.19           H
ATOM   3519  CG2 THR A 235     -12.237 -15.800 -14.673  1.00 85.19           C
ATOM   3520 1HG2 THR A 235     -11.499 -16.601 -14.644  1.00 85.19           H
ATOM   3521 2HG2 THR A 235     -12.754 -15.816 -15.632  1.00 85.19           H
ATOM   3522 3HG2 THR A 235     -12.959 -15.941 -13.868  1.00 85.19           H
ATOM   3523  HN  THR A 235     -10.098 -12.517 -14.407  1.00 85.19           H
ATOM   3524  N   ILE A 236     -11.754 -12.931 -17.228  1.00 84.49           N
ATOM   3525  CA  ILE A 236     -12.407 -12.694 -18.504  1.00 84.49           C
ATOM   3526  C   ILE A 236     -11.345 -12.487 -19.585  1.00 84.49           C
ATOM   3527  O   ILE A 236     -11.507 -12.944 -20.716  1.00 84.49           O
ATOM   3528  HA  ILE A 236     -12.980 -13.588 -18.749  1.00 84.49           H
ATOM   3529  CB  ILE A 236     -13.402 -11.537 -18.390  1.00 84.49           C
ATOM   3530  HB  ILE A 236     -12.862 -10.654 -18.047  1.00 84.49           H
ATOM   3531  CG1 ILE A 236     -14.479 -11.841 -17.347  1.00 84.49           C
ATOM   3532 1HG1 ILE A 236     -15.177 -12.578 -17.744  1.00 84.49           H
ATOM   3533 2HG1 ILE A 236     -14.020 -12.281 -16.462  1.00 84.49           H
ATOM   3534  CG2 ILE A 236     -14.005 -11.196 -19.754  1.00 84.49           C
ATOM   3535 1HG2 ILE A 236     -13.210 -10.907 -20.441  1.00 84.49           H
ATOM   3536 2HG2 ILE A 236     -14.527 -12.068 -20.149  1.00 84.49           H
ATOM   3537 3HG2 ILE A 236     -14.708 -10.371 -19.645  1.00 84.49           H
ATOM   3538  CD1 ILE A 236     -15.238 -10.571 -16.956  1.00 84.49           C
ATOM   3539 1HD1 ILE A 236     -14.540  -9.845 -16.537  1.00 84.49           H
ATOM   3540 2HD1 ILE A 236     -15.716 -10.147 -17.839  1.00 84.49           H
ATOM   3541 3HD1 ILE A 236     -15.997 -10.815 -16.213  1.00 84.49           H
ATOM   3542  HN  ILE A 236     -11.829 -12.182 -16.569  1.00 84.49           H
ATOM   3543  N   ILE A 237     -10.280 -11.798 -19.200  1.00 80.01           N
ATOM   3544  CA  ILE A 237      -9.199 -11.511 -20.127  1.00 80.01           C
ATOM   3545  C   ILE A 237      -8.649 -12.825 -20.685  1.00 80.01           C
ATOM   3546  O   ILE A 237      -8.525 -12.985 -21.898  1.00 80.01           O
ATOM   3547  HA  ILE A 237      -9.620 -10.935 -20.952  1.00 80.01           H
ATOM   3548  CB  ILE A 237      -8.138 -10.634 -19.458  1.00 80.01           C
ATOM   3549  HB  ILE A 237      -7.964 -11.017 -18.453  1.00 80.01           H
ATOM   3550  CG1 ILE A 237      -8.630  -9.193 -19.314  1.00 80.01           C
ATOM   3551 1HG1 ILE A 237      -8.630  -8.706 -20.290  1.00 80.01           H
ATOM   3552 2HG1 ILE A 237      -9.659  -9.189 -18.956  1.00 80.01           H
ATOM   3553  CG2 ILE A 237      -6.808 -10.714 -20.209  1.00 80.01           C
ATOM   3554 1HG2 ILE A 237      -6.456 -11.746 -20.215  1.00 80.01           H
ATOM   3555 2HG2 ILE A 237      -6.948 -10.372 -21.235  1.00 80.01           H
ATOM   3556 3HG2 ILE A 237      -6.072 -10.082 -19.713  1.00 80.01           H
ATOM   3557  CD1 ILE A 237      -7.744  -8.406 -18.346  1.00 80.01           C
ATOM   3558 1HD1 ILE A 237      -7.765  -8.882 -17.366  1.00 80.01           H
ATOM   3559 2HD1 ILE A 237      -6.721  -8.391 -18.720  1.00 80.01           H
ATOM   3560 3HD1 ILE A 237      -8.116  -7.384 -18.262  1.00 80.01           H
ATOM   3561  HN  ILE A 237     -10.151 -11.440 -18.276  1.00 80.01           H
ATOM   3562  N   ILE A 238      -8.333 -13.732 -19.772  1.00 77.41           N
ATOM   3563  CA  ILE A 238      -7.726 -14.996 -20.152  1.00 77.41           C
ATOM   3564  C   ILE A 238      -8.660 -15.737 -21.111  1.00 77.41           C
ATOM   3565  O   ILE A 238      -8.221 -16.248 -22.140  1.00 77.41           O
ATOM   3566  HA  ILE A 238      -6.800 -14.769 -20.680  1.00 77.41           H
ATOM   3567  CB  ILE A 238      -7.352 -15.806 -18.909  1.00 77.41           C
ATOM   3568  HB  ILE A 238      -8.204 -15.802 -18.230  1.00 77.41           H
ATOM   3569  CG1 ILE A 238      -6.179 -15.162 -18.168  1.00 77.41           C
ATOM   3570 1HG1 ILE A 238      -5.254 -15.346 -18.714  1.00 77.41           H
ATOM   3571 2HG1 ILE A 238      -6.317 -14.082 -18.130  1.00 77.41           H
ATOM   3572  CG2 ILE A 238      -7.070 -17.266 -19.271  1.00 77.41           C
ATOM   3573 1HG2 ILE A 238      -7.959 -17.707 -19.721  1.00 77.41           H
ATOM   3574 2HG2 ILE A 238      -6.243 -17.312 -19.979  1.00 77.41           H
ATOM   3575 3HG2 ILE A 238      -6.807 -17.819 -18.369  1.00 77.41           H
ATOM   3576  CD1 ILE A 238      -6.057 -15.717 -16.747  1.00 77.41           C
ATOM   3577 1HD1 ILE A 238      -6.975 -15.510 -16.197  1.00 77.41           H
ATOM   3578 2HD1 ILE A 238      -5.895 -16.794 -16.791  1.00 77.41           H
ATOM   3579 3HD1 ILE A 238      -5.216 -15.243 -16.243  1.00 77.41           H
ATOM   3580  HN  ILE A 238      -8.484 -13.614 -18.791  1.00 77.41           H
ATOM   3581  N   HIS A 239      -9.931 -15.772 -20.740  1.00 77.04           N
ATOM   3582  CA  HIS A 239     -10.921 -16.490 -21.525  1.00 77.04           C
ATOM   3583  C   HIS A 239     -10.944 -15.937 -22.951  1.00 77.04           C
ATOM   3584  O   HIS A 239     -10.974 -16.700 -23.916  1.00 77.04           O
ATOM   3585  HA  HIS A 239     -10.603 -17.532 -21.553  1.00 77.04           H
ATOM   3586  CB  HIS A 239     -12.292 -16.439 -20.848  1.00 77.04           C
ATOM   3587 1HB  HIS A 239     -12.185 -16.748 -19.808  1.00 77.04           H
ATOM   3588 2HB  HIS A 239     -12.644 -15.407 -20.839  1.00 77.04           H
ATOM   3589  CG  HIS A 239     -13.337 -17.306 -21.510  1.00 77.04           C
ATOM   3590  ND1 HIS A 239     -13.336 -18.686 -21.413  1.00 77.04           N
ATOM   3591  HD1 HIS A 239     -12.668 -19.237 -20.912  1.00 77.04           H
ATOM   3592  CD2 HIS A 239     -14.414 -16.974 -22.278  1.00 77.04           C
ATOM   3593  HD2 HIS A 239     -14.712 -15.963 -22.555  1.00 77.04           H
ATOM   3594  CE1 HIS A 239     -14.370 -19.154 -22.096  1.00 77.04           C
ATOM   3595  HE1 HIS A 239     -14.641 -20.204 -22.210  1.00 77.04           H
ATOM   3596  NE2 HIS A 239     -15.037 -18.091 -22.632  1.00 77.04           N
ATOM   3597  HN  HIS A 239     -10.287 -15.322 -19.920  1.00 77.04           H
ATOM   3598  N   THR A 240     -10.928 -14.615 -23.040  1.00 78.69           N
ATOM   3599  CA  THR A 240     -11.021 -13.951 -24.329  1.00 78.69           C
ATOM   3600  C   THR A 240      -9.804 -14.289 -25.193  1.00 78.69           C
ATOM   3601  O   THR A 240      -9.932 -14.493 -26.399  1.00 78.69           O
ATOM   3602  HA  THR A 240     -11.899 -14.332 -24.850  1.00 78.69           H
ATOM   3603  CB  THR A 240     -11.188 -12.451 -24.076  1.00 78.69           C
ATOM   3604  HB  THR A 240     -10.274 -12.021 -23.668  1.00 78.69           H
ATOM   3605  OG1 THR A 240     -12.337 -12.366 -23.237  1.00 78.69           O
ATOM   3606  HG1 THR A 240     -12.056 -12.281 -22.281  1.00 78.69           H
ATOM   3607  CG2 THR A 240     -11.592 -11.686 -25.339  1.00 78.69           C
ATOM   3608 1HG2 THR A 240     -12.542 -12.072 -25.709  1.00 78.69           H
ATOM   3609 2HG2 THR A 240     -10.825 -11.814 -26.102  1.00 78.69           H
ATOM   3610 3HG2 THR A 240     -11.697 -10.627 -25.104  1.00 78.69           H
ATOM   3611  HN  THR A 240     -10.853 -14.003 -22.253  1.00 78.69           H
ATOM   3612  N   LEU A 241      -8.651 -14.339 -24.542  1.00 73.95           N
ATOM   3613  CA  LEU A 241      -7.395 -14.499 -25.254  1.00 73.95           C
ATOM   3614  C   LEU A 241      -7.277 -15.941 -25.753  1.00 73.95           C
ATOM   3615  O   LEU A 241      -6.740 -16.186 -26.832  1.00 73.95           O
ATOM   3616  HA  LEU A 241      -7.424 -13.836 -26.119  1.00 73.95           H
ATOM   3617  CB  LEU A 241      -6.222 -14.053 -24.380  1.00 73.95           C
ATOM   3618 1HB  LEU A 241      -6.363 -14.464 -23.380  1.00 73.95           H
ATOM   3619 2HB  LEU A 241      -5.309 -14.494 -24.779  1.00 73.95           H
ATOM   3620  CG  LEU A 241      -6.014 -12.542 -24.256  1.00 73.95           C
ATOM   3621  HG  LEU A 241      -6.957 -12.092 -23.945  1.00 73.95           H
ATOM   3622  CD1 LEU A 241      -4.981 -12.218 -23.175  1.00 73.95           C
ATOM   3623 1HD1 LEU A 241      -5.326 -12.603 -22.215  1.00 73.95           H
ATOM   3624 2HD1 LEU A 241      -4.029 -12.682 -23.431  1.00 73.95           H
ATOM   3625 3HD1 LEU A 241      -4.853 -11.138 -23.107  1.00 73.95           H
ATOM   3626  CD2 LEU A 241      -5.643 -11.927 -25.606  1.00 73.95           C
ATOM   3627 1HD2 LEU A 241      -4.719 -12.378 -25.969  1.00 73.95           H
ATOM   3628 2HD2 LEU A 241      -6.444 -12.112 -26.322  1.00 73.95           H
ATOM   3629 3HD2 LEU A 241      -5.501 -10.853 -25.490  1.00 73.95           H
ATOM   3630  HN  LEU A 241      -8.567 -14.271 -23.547  1.00 73.95           H
ATOM   3631  N   ILE A 242      -7.788 -16.857 -24.944  1.00 75.01           N
ATOM   3632  CA  ILE A 242      -7.810 -18.260 -25.321  1.00 75.01           C
ATOM   3633  C   ILE A 242      -8.594 -18.421 -26.625  1.00 75.01           C
ATOM   3634  O   ILE A 242      -8.177 -19.160 -27.516  1.00 75.01           O
ATOM   3635  HA  ILE A 242      -6.779 -18.567 -25.497  1.00 75.01           H
ATOM   3636  CB  ILE A 242      -8.347 -19.115 -24.171  1.00 75.01           C
ATOM   3637  HB  ILE A 242      -9.248 -18.639 -23.783  1.00 75.01           H
ATOM   3638  CG1 ILE A 242      -7.340 -19.182 -23.021  1.00 75.01           C
ATOM   3639 1HG1 ILE A 242      -6.482 -19.784 -23.319  1.00 75.01           H
ATOM   3640 2HG1 ILE A 242      -6.967 -18.182 -22.801  1.00 75.01           H
ATOM   3641  CG2 ILE A 242      -8.748 -20.507 -24.664  1.00 75.01           C
ATOM   3642 1HG2 ILE A 242      -9.525 -20.414 -25.423  1.00 75.01           H
ATOM   3643 2HG2 ILE A 242      -7.879 -21.005 -25.093  1.00 75.01           H
ATOM   3644 3HG2 ILE A 242      -9.126 -21.094 -23.827  1.00 75.01           H
ATOM   3645  CD1 ILE A 242      -7.980 -19.782 -21.767  1.00 75.01           C
ATOM   3646 1HD1 ILE A 242      -8.822 -19.164 -21.458  1.00 75.01           H
ATOM   3647 2HD1 ILE A 242      -8.330 -20.791 -21.984  1.00 75.01           H
ATOM   3648 3HD1 ILE A 242      -7.242 -19.818 -20.965  1.00 75.01           H
ATOM   3649  HN  ILE A 242      -8.181 -16.654 -24.047  1.00 75.01           H
ATOM   3650  N   GLN A 243      -9.714 -17.717 -26.696  1.00 71.00           N
ATOM   3651  CA  GLN A 243     -10.579 -17.803 -27.860  1.00 71.00           C
ATOM   3652  C   GLN A 243      -9.900 -17.164 -29.073  1.00 71.00           C
ATOM   3653  O   GLN A 243     -10.096 -17.608 -30.204  1.00 71.00           O
ATOM   3654  HA  GLN A 243     -10.724 -18.869 -28.036  1.00 71.00           H
ATOM   3655  CB  GLN A 243     -11.936 -17.151 -27.584  1.00 71.00           C
ATOM   3656 1HB  GLN A 243     -11.787 -16.145 -27.193  1.00 71.00           H
ATOM   3657 2HB  GLN A 243     -12.492 -17.051 -28.517  1.00 71.00           H
ATOM   3658  CG  GLN A 243     -12.748 -17.977 -26.585  1.00 71.00           C
ATOM   3659 1HG  GLN A 243     -12.853 -18.998 -26.953  1.00 71.00           H
ATOM   3660 2HG  GLN A 243     -12.216 -18.033 -25.636  1.00 71.00           H
ATOM   3661  CD  GLN A 243     -14.133 -17.365 -26.365  1.00 71.00           C
ATOM   3662  OE1 GLN A 243     -14.434 -16.270 -26.812  1.00 71.00           O
ATOM   3663  NE2 GLN A 243     -14.955 -18.129 -25.652  1.00 71.00           N
ATOM   3664 1HE2 GLN A 243     -14.645 -19.018 -25.314  1.00 71.00           H
ATOM   3665 2HE2 GLN A 243     -15.884 -17.815 -25.454  1.00 71.00           H
ATOM   3666  HN  GLN A 243     -10.032 -17.099 -25.977  1.00 71.00           H
ATOM   3667  N   ALA A 244      -9.116 -16.132 -28.798  1.00 71.50           N
ATOM   3668  CA  ALA A 244      -8.573 -15.300 -29.858  1.00 71.50           C
ATOM   3669  C   ALA A 244      -7.464 -16.066 -30.583  1.00 71.50           C
ATOM   3670  O   ALA A 244      -7.094 -15.716 -31.703  1.00 71.50           O
ATOM   3671  HA  ALA A 244      -9.379 -15.091 -30.562  1.00 71.50           H
ATOM   3672  CB  ALA A 244      -8.079 -13.978 -29.268  1.00 71.50           C
ATOM   3673 1HB  ALA A 244      -8.911 -13.460 -28.790  1.00 71.50           H
ATOM   3674 2HB  ALA A 244      -7.303 -14.178 -28.529  1.00 71.50           H
ATOM   3675 3HB  ALA A 244      -7.672 -13.355 -30.064  1.00 71.50           H
ATOM   3676  HN  ALA A 244      -8.852 -15.862 -27.872  1.00 71.50           H
ATOM   3677  N   LYS A 245      -6.966 -17.096 -29.916  1.00 59.77           N
ATOM   3678  CA  LYS A 245      -5.919 -17.924 -30.489  1.00 59.77           C
ATOM   3679  C   LYS A 245      -4.803 -17.026 -31.027  1.00 59.77           C
ATOM   3680  O   LYS A 245      -3.892 -17.501 -31.704  1.00 59.77           O
ATOM   3681  HA  LYS A 245      -5.512 -18.538 -29.687  1.00 59.77           H
ATOM   3682  CB  LYS A 245      -6.501 -18.875 -31.537  1.00 59.77           C
ATOM   3683 1HB  LYS A 245      -7.120 -18.315 -32.238  1.00 59.77           H
ATOM   3684 2HB  LYS A 245      -5.694 -19.325 -32.114  1.00 59.77           H
ATOM   3685  CG  LYS A 245      -7.336 -19.974 -30.876  1.00 59.77           C
ATOM   3686 1HG  LYS A 245      -6.786 -20.398 -30.036  1.00 59.77           H
ATOM   3687 2HG  LYS A 245      -8.253 -19.545 -30.472  1.00 59.77           H
ATOM   3688  CD  LYS A 245      -7.681 -21.078 -31.877  1.00 59.77           C
ATOM   3689 1HD  LYS A 245      -8.325 -20.676 -32.660  1.00 59.77           H
ATOM   3690 2HD  LYS A 245      -6.771 -21.430 -32.363  1.00 59.77           H
ATOM   3691  CE  LYS A 245      -8.381 -22.248 -31.184  1.00 59.77           C
ATOM   3692 1HE  LYS A 245      -7.789 -22.581 -30.331  1.00 59.77           H
ATOM   3693 2HE  LYS A 245      -9.346 -21.923 -30.794  1.00 59.77           H
ATOM   3694  NZ  LYS A 245      -8.575 -23.370 -32.129  1.00 59.77           N
ATOM   3695 1HZ  LYS A 245      -9.059 -24.128 -31.660  1.00 59.77           H
ATOM   3696 2HZ  LYS A 245      -9.125 -23.055 -32.920  1.00 59.77           H
ATOM   3697 3HZ  LYS A 245      -7.672 -23.697 -32.455  1.00 59.77           H
ATOM   3698  HN  LYS A 245      -7.266 -17.367 -29.001  1.00 59.77           H
ATOM   3699  N   LYS A 246      -4.910 -15.746 -30.705  1.00 52.27           N
ATOM   3700  CA  LYS A 246      -3.996 -14.757 -31.253  1.00 52.27           C
ATOM   3701  C   LYS A 246      -2.750 -14.677 -30.370  1.00 52.27           C
ATOM   3702  O   LYS A 246      -2.819 -14.213 -29.233  1.00 52.27           O
ATOM   3703  HA  LYS A 246      -3.697 -15.102 -32.243  1.00 52.27           H
ATOM   3704  CB  LYS A 246      -4.707 -13.415 -31.437  1.00 52.27           C
ATOM   3705 1HB  LYS A 246      -5.335 -13.210 -30.571  1.00 52.27           H
ATOM   3706 2HB  LYS A 246      -3.970 -12.614 -31.492  1.00 52.27           H
ATOM   3707  CG  LYS A 246      -5.562 -13.417 -32.706  1.00 52.27           C
ATOM   3708 1HG  LYS A 246      -4.981 -13.811 -33.540  1.00 52.27           H
ATOM   3709 2HG  LYS A 246      -6.417 -14.079 -32.571  1.00 52.27           H
ATOM   3710  CD  LYS A 246      -6.050 -12.006 -33.040  1.00 52.27           C
ATOM   3711 1HD  LYS A 246      -6.693 -11.640 -32.239  1.00 52.27           H
ATOM   3712 2HD  LYS A 246      -5.199 -11.327 -33.100  1.00 52.27           H
ATOM   3713  CE  LYS A 246      -6.816 -11.990 -34.364  1.00 52.27           C
ATOM   3714 1HE  LYS A 246      -6.219 -12.465 -35.143  1.00 52.27           H
ATOM   3715 2HE  LYS A 246      -7.733 -12.571 -34.268  1.00 52.27           H
ATOM   3716  NZ  LYS A 246      -7.141 -10.601 -34.759  1.00 52.27           N
ATOM   3717 1HZ  LYS A 246      -7.666 -10.610 -35.626  1.00 52.27           H
ATOM   3718 2HZ  LYS A 246      -7.697 -10.164 -34.032  1.00 52.27           H
ATOM   3719 3HZ  LYS A 246      -6.283 -10.076 -34.888  1.00 52.27           H
ATOM   3720  HN  LYS A 246      -5.604 -15.381 -30.084  1.00 52.27           H
ATOM   3721  N   SER A 247      -1.639 -15.137 -30.927  1.00 55.21           N
ATOM   3722  CA  SER A 247      -0.411 -15.258 -30.158  1.00 55.21           C
ATOM   3723  C   SER A 247      -0.005 -13.892 -29.603  1.00 55.21           C
ATOM   3724  O   SER A 247       0.305 -13.766 -28.419  1.00 55.21           O
ATOM   3725  HA  SER A 247      -0.646 -15.947 -29.346  1.00 55.21           H
ATOM   3726  CB  SER A 247       0.717 -15.842 -31.011  1.00 55.21           C
ATOM   3727 1HB  SER A 247       0.510 -16.892 -31.216  1.00 55.21           H
ATOM   3728 2HB  SER A 247       0.747 -15.329 -31.973  1.00 55.21           H
ATOM   3729  OG  SER A 247       1.985 -15.724 -30.372  1.00 55.21           O
ATOM   3730  HG  SER A 247       2.700 -16.108 -30.956  1.00 55.21           H
ATOM   3731  HN  SER A 247      -1.569 -15.424 -31.882  1.00 55.21           H
ATOM   3732  N   SER A 248      -0.019 -12.902 -30.484  1.00 55.69           N
ATOM   3733  CA  SER A 248       0.659 -11.646 -30.211  1.00 55.69           C
ATOM   3734  C   SER A 248       0.092 -11.012 -28.939  1.00 55.69           C
ATOM   3735  O   SER A 248       0.815 -10.353 -28.194  1.00 55.69           O
ATOM   3736  HA  SER A 248       1.708 -11.908 -30.073  1.00 55.69           H
ATOM   3737  CB  SER A 248       0.526 -10.681 -31.390  1.00 55.69           C
ATOM   3738 1HB  SER A 248       1.323  -9.939 -31.342  1.00 55.69           H
ATOM   3739 2HB  SER A 248       0.655 -11.228 -32.323  1.00 55.69           H
ATOM   3740  OG  SER A 248      -0.736 -10.019 -31.399  1.00 55.69           O
ATOM   3741  HG  SER A 248      -0.776  -9.368 -32.157  1.00 55.69           H
ATOM   3742  HN  SER A 248      -0.481 -12.949 -31.370  1.00 55.69           H
ATOM   3743  N   LYS A 249      -1.198 -11.235 -28.729  1.00 52.19           N
ATOM   3744  CA  LYS A 249      -1.878 -10.666 -27.578  1.00 52.19           C
ATOM   3745  C   LYS A 249      -1.379 -11.353 -26.305  1.00 52.19           C
ATOM   3746  O   LYS A 249      -1.532 -10.820 -25.207  1.00 52.19           O
ATOM   3747  HA  LYS A 249      -1.609  -9.610 -27.529  1.00 52.19           H
ATOM   3748  CB  LYS A 249      -3.395 -10.738 -27.762  1.00 52.19           C
ATOM   3749 1HB  LYS A 249      -3.677 -11.734 -28.103  1.00 52.19           H
ATOM   3750 2HB  LYS A 249      -3.889 -10.578 -26.804  1.00 52.19           H
ATOM   3751  CG  LYS A 249      -3.875  -9.693 -28.771  1.00 52.19           C
ATOM   3752 1HG  LYS A 249      -3.424  -8.727 -28.542  1.00 52.19           H
ATOM   3753 2HG  LYS A 249      -3.544  -9.969 -29.772  1.00 52.19           H
ATOM   3754  CD  LYS A 249      -5.400  -9.568 -28.748  1.00 52.19           C
ATOM   3755 1HD  LYS A 249      -5.850 -10.502 -29.086  1.00 52.19           H
ATOM   3756 2HD  LYS A 249      -5.739  -9.403 -27.725  1.00 52.19           H
ATOM   3757  CE  LYS A 249      -5.870  -8.417 -29.640  1.00 52.19           C
ATOM   3758 1HE  LYS A 249      -5.303  -7.516 -29.409  1.00 52.19           H
ATOM   3759 2HE  LYS A 249      -5.675  -8.657 -30.685  1.00 52.19           H
ATOM   3760  NZ  LYS A 249      -7.315  -8.166 -29.443  1.00 52.19           N
ATOM   3761 1HZ  LYS A 249      -7.616  -7.422 -30.062  1.00 52.19           H
ATOM   3762 2HZ  LYS A 249      -7.836  -9.011 -29.652  1.00 52.19           H
ATOM   3763 3HZ  LYS A 249      -7.483  -7.894 -28.481  1.00 52.19           H
ATOM   3764  HN  LYS A 249      -1.774 -11.791 -29.328  1.00 52.19           H
ATOM   3765  N   HIS A 250      -0.794 -12.526 -26.495  1.00 52.07           N
ATOM   3766  CA  HIS A 250      -0.388 -13.350 -25.369  1.00 52.07           C
ATOM   3767  C   HIS A 250       0.811 -12.707 -24.668  1.00 52.07           C
ATOM   3768  O   HIS A 250       0.941 -12.795 -23.448  1.00 52.07           O
ATOM   3769  HA  HIS A 250      -1.231 -13.375 -24.679  1.00 52.07           H
ATOM   3770  CB  HIS A 250      -0.111 -14.786 -25.819  1.00 52.07           C
ATOM   3771 1HB  HIS A 250       0.478 -14.762 -26.736  1.00 52.07           H
ATOM   3772 2HB  HIS A 250       0.497 -15.282 -25.063  1.00 52.07           H
ATOM   3773  CG  HIS A 250      -1.356 -15.605 -26.060  1.00 52.07           C
ATOM   3774  ND1 HIS A 250      -2.289 -15.283 -27.030  1.00 52.07           N
ATOM   3775  HD1 HIS A 250      -2.240 -14.502 -27.653  1.00 52.07           H
ATOM   3776  CD2 HIS A 250      -1.812 -16.736 -25.448  1.00 52.07           C
ATOM   3777  HD2 HIS A 250      -1.317 -17.263 -24.633  1.00 52.07           H
ATOM   3778  CE1 HIS A 250      -3.259 -16.186 -26.994  1.00 52.07           C
ATOM   3779  HE1 HIS A 250      -4.140 -16.206 -27.636  1.00 52.07           H
ATOM   3780  NE2 HIS A 250      -2.962 -17.085 -26.012  1.00 52.07           N
ATOM   3781  HN  HIS A 250      -0.597 -12.914 -27.395  1.00 52.07           H
ATOM   3782  N   LYS A 251       1.656 -12.076 -25.470  1.00 55.20           N
ATOM   3783  CA  LYS A 251       2.866 -11.463 -24.949  1.00 55.20           C
ATOM   3784  C   LYS A 251       2.487 -10.344 -23.977  1.00 55.20           C
ATOM   3785  O   LYS A 251       3.040 -10.254 -22.882  1.00 55.20           O
ATOM   3786  HA  LYS A 251       3.409 -12.230 -24.397  1.00 55.20           H
ATOM   3787  CB  LYS A 251       3.770 -11.003 -26.094  1.00 55.20           C
ATOM   3788 1HB  LYS A 251       3.182 -10.450 -26.827  1.00 55.20           H
ATOM   3789 2HB  LYS A 251       4.527 -10.318 -25.712  1.00 55.20           H
ATOM   3790  CG  LYS A 251       4.448 -12.196 -26.771  1.00 55.20           C
ATOM   3791 1HG  LYS A 251       4.947 -12.809 -26.020  1.00 55.20           H
ATOM   3792 2HG  LYS A 251       3.695 -12.825 -27.246  1.00 55.20           H
ATOM   3793  CD  LYS A 251       5.464 -11.730 -27.815  1.00 55.20           C
ATOM   3794 1HD  LYS A 251       4.960 -11.138 -28.579  1.00 55.20           H
ATOM   3795 2HD  LYS A 251       6.202 -11.080 -27.344  1.00 55.20           H
ATOM   3796  CE  LYS A 251       6.168 -12.922 -28.465  1.00 55.20           C
ATOM   3797 1HE  LYS A 251       6.754 -13.458 -27.719  1.00 55.20           H
ATOM   3798 2HE  LYS A 251       5.428 -13.622 -28.852  1.00 55.20           H
ATOM   3799  NZ  LYS A 251       7.050 -12.467 -29.564  1.00 55.20           N
ATOM   3800 1HZ  LYS A 251       7.502 -13.269 -29.988  1.00 55.20           H
ATOM   3801 2HZ  LYS A 251       6.497 -11.982 -30.262  1.00 55.20           H
ATOM   3802 3HZ  LYS A 251       7.754 -11.839 -29.193  1.00 55.20           H
ATOM   3803  HN  LYS A 251       1.525 -11.980 -26.457  1.00 55.20           H
ATOM   3804  N   ALA A 252       1.547  -9.518 -24.413  1.00 62.94           N
ATOM   3805  CA  ALA A 252       1.111  -8.389 -23.608  1.00 62.94           C
ATOM   3806  C   ALA A 252       0.430  -8.906 -22.339  1.00 62.94           C
ATOM   3807  O   ALA A 252       0.504  -8.270 -21.288  1.00 62.94           O
ATOM   3808  HA  ALA A 252       1.997  -7.819 -23.329  1.00 62.94           H
ATOM   3809  CB  ALA A 252       0.190  -7.494 -24.440  1.00 62.94           C
ATOM   3810 1HB  ALA A 252       0.731  -7.130 -25.314  1.00 62.94           H
ATOM   3811 2HB  ALA A 252      -0.679  -8.067 -24.763  1.00 62.94           H
ATOM   3812 3HB  ALA A 252      -0.137  -6.648 -23.836  1.00 62.94           H
ATOM   3813  HN  ALA A 252       1.087  -9.610 -25.296  1.00 62.94           H
ATOM   3814  N   LEU A 253      -0.217 -10.053 -22.478  1.00 63.09           N
ATOM   3815  CA  LEU A 253      -0.928 -10.652 -21.361  1.00 63.09           C
ATOM   3816  C   LEU A 253       0.082 -11.125 -20.314  1.00 63.09           C
ATOM   3817  O   LEU A 253      -0.083 -10.861 -19.124  1.00 63.09           O
ATOM   3818  HA  LEU A 253      -1.550  -9.875 -20.916  1.00 63.09           H
ATOM   3819  CB  LEU A 253      -1.866 -11.756 -21.853  1.00 63.09           C
ATOM   3820 1HB  LEU A 253      -2.519 -11.336 -22.619  1.00 63.09           H
ATOM   3821 2HB  LEU A 253      -1.266 -12.528 -22.334  1.00 63.09           H
ATOM   3822  CG  LEU A 253      -2.740 -12.419 -20.786  1.00 63.09           C
ATOM   3823  HG  LEU A 253      -2.104 -12.685 -19.941  1.00 63.09           H
ATOM   3824  CD1 LEU A 253      -3.801 -11.448 -20.265  1.00 63.09           C
ATOM   3825 1HD1 LEU A 253      -3.313 -10.577 -19.826  1.00 63.09           H
ATOM   3826 2HD1 LEU A 253      -4.438 -11.129 -21.089  1.00 63.09           H
ATOM   3827 3HD1 LEU A 253      -4.407 -11.944 -19.507  1.00 63.09           H
ATOM   3828  CD2 LEU A 253      -3.358 -13.716 -21.311  1.00 63.09           C
ATOM   3829 1HD2 LEU A 253      -3.976 -13.497 -22.182  1.00 63.09           H
ATOM   3830 2HD2 LEU A 253      -2.565 -14.408 -21.594  1.00 63.09           H
ATOM   3831 3HD2 LEU A 253      -3.974 -14.166 -20.533  1.00 63.09           H
ATOM   3832  HN  LEU A 253      -0.260 -10.571 -23.333  1.00 63.09           H
ATOM   3833  N   LYS A 254       1.105 -11.815 -20.795  1.00 62.93           N
ATOM   3834  CA  LYS A 254       2.111 -12.377 -19.909  1.00 62.93           C
ATOM   3835  C   LYS A 254       2.633 -11.281 -18.977  1.00 62.93           C
ATOM   3836  O   LYS A 254       2.778 -11.500 -17.776  1.00 62.93           O
ATOM   3837  HA  LYS A 254       1.624 -13.141 -19.304  1.00 62.93           H
ATOM   3838  CB  LYS A 254       3.209 -13.072 -20.717  1.00 62.93           C
ATOM   3839 1HB  LYS A 254       3.471 -12.462 -21.582  1.00 62.93           H
ATOM   3840 2HB  LYS A 254       4.109 -13.165 -20.110  1.00 62.93           H
ATOM   3841  CG  LYS A 254       2.755 -14.457 -21.182  1.00 62.93           C
ATOM   3842 1HG  LYS A 254       2.437 -15.047 -20.323  1.00 62.93           H
ATOM   3843 2HG  LYS A 254       1.890 -14.358 -21.838  1.00 62.93           H
ATOM   3844  CD  LYS A 254       3.881 -15.184 -21.920  1.00 62.93           C
ATOM   3845 1HD  LYS A 254       4.164 -14.618 -22.807  1.00 62.93           H
ATOM   3846 2HD  LYS A 254       4.762 -15.239 -21.281  1.00 62.93           H
ATOM   3847  CE  LYS A 254       3.449 -16.595 -22.324  1.00 62.93           C
ATOM   3848 1HE  LYS A 254       3.095 -17.139 -21.449  1.00 62.93           H
ATOM   3849 2HE  LYS A 254       2.614 -16.540 -23.024  1.00 62.93           H
ATOM   3850  NZ  LYS A 254       4.577 -17.324 -22.946  1.00 62.93           N
ATOM   3851 1HZ  LYS A 254       4.268 -18.248 -23.227  1.00 62.93           H
ATOM   3852 2HZ  LYS A 254       4.901 -16.814 -23.760  1.00 62.93           H
ATOM   3853 3HZ  LYS A 254       5.334 -17.409 -22.277  1.00 62.93           H
ATOM   3854  HN  LYS A 254       1.253 -11.993 -21.768  1.00 62.93           H
ATOM   3855  N   VAL A 255       2.902 -10.126 -19.567  1.00 65.02           N
ATOM   3856  CA  VAL A 255       3.428  -9.003 -18.810  1.00 65.02           C
ATOM   3857  C   VAL A 255       2.487  -8.695 -17.644  1.00 65.02           C
ATOM   3858  O   VAL A 255       2.914  -8.652 -16.491  1.00 65.02           O
ATOM   3859  HA  VAL A 255       4.397  -9.302 -18.409  1.00 65.02           H
ATOM   3860  CB  VAL A 255       3.647  -7.804 -19.735  1.00 65.02           C
ATOM   3861  HB  VAL A 255       2.694  -7.566 -20.206  1.00 65.02           H
ATOM   3862  CG1 VAL A 255       4.099  -6.576 -18.942  1.00 65.02           C
ATOM   3863 1HG1 VAL A 255       3.337  -6.316 -18.208  1.00 65.02           H
ATOM   3864 2HG1 VAL A 255       5.036  -6.798 -18.430  1.00 65.02           H
ATOM   3865 3HG1 VAL A 255       4.248  -5.739 -19.624  1.00 65.02           H
ATOM   3866  CG2 VAL A 255       4.648  -8.142 -20.842  1.00 65.02           C
ATOM   3867 1HG2 VAL A 255       5.603  -8.418 -20.396  1.00 65.02           H
ATOM   3868 2HG2 VAL A 255       4.268  -8.975 -21.433  1.00 65.02           H
ATOM   3869 3HG2 VAL A 255       4.785  -7.272 -21.484  1.00 65.02           H
ATOM   3870  HN  VAL A 255       2.766  -9.951 -20.543  1.00 65.02           H
ATOM   3871  N   THR A 256       1.223  -8.487 -17.984  1.00 64.77           N
ATOM   3872  CA  THR A 256       0.257  -8.000 -17.014  1.00 64.77           C
ATOM   3873  C   THR A 256       0.015  -9.051 -15.929  1.00 64.77           C
ATOM   3874  O   THR A 256      -0.178  -8.711 -14.763  1.00 64.77           O
ATOM   3875  HA  THR A 256       0.677  -7.123 -16.521  1.00 64.77           H
ATOM   3876  CB  THR A 256      -1.013  -7.603 -17.770  1.00 64.77           C
ATOM   3877  HB  THR A 256      -1.840  -7.437 -17.080  1.00 64.77           H
ATOM   3878  OG1 THR A 256      -1.199  -8.655 -18.712  1.00 64.77           O
ATOM   3879  HG1 THR A 256      -1.284  -9.530 -18.235  1.00 64.77           H
ATOM   3880  CG2 THR A 256      -0.813  -6.358 -18.636  1.00 64.77           C
ATOM   3881 1HG2 THR A 256      -0.031  -6.548 -19.371  1.00 64.77           H
ATOM   3882 2HG2 THR A 256      -0.522  -5.518 -18.004  1.00 64.77           H
ATOM   3883 3HG2 THR A 256      -1.744  -6.120 -19.150  1.00 64.77           H
ATOM   3884  HN  THR A 256       0.858  -8.646 -18.901  1.00 64.77           H
ATOM   3885  N   ILE A 257       0.033 -10.307 -16.351  1.00 72.31           N
ATOM   3886  CA  ILE A 257      -0.135 -11.412 -15.423  1.00 72.31           C
ATOM   3887  C   ILE A 257       1.003 -11.391 -14.401  1.00 72.31           C
ATOM   3888  O   ILE A 257       0.766 -11.503 -13.199  1.00 72.31           O
ATOM   3889  HA  ILE A 257      -1.076 -11.254 -14.895  1.00 72.31           H
ATOM   3890  CB  ILE A 257      -0.258 -12.735 -16.181  1.00 72.31           C
ATOM   3891  HB  ILE A 257       0.537 -12.777 -16.926  1.00 72.31           H
ATOM   3892  CG1 ILE A 257      -1.588 -12.814 -16.934  1.00 72.31           C
ATOM   3893 1HG1 ILE A 257      -2.414 -12.800 -16.222  1.00 72.31           H
ATOM   3894 2HG1 ILE A 257      -1.701 -11.938 -17.571  1.00 72.31           H
ATOM   3895  CG2 ILE A 257      -0.059 -13.926 -15.241  1.00 72.31           C
ATOM   3896 1HG2 ILE A 257       0.932 -13.872 -14.790  1.00 72.31           H
ATOM   3897 2HG2 ILE A 257      -0.817 -13.900 -14.457  1.00 72.31           H
ATOM   3898 3HG2 ILE A 257      -0.152 -14.853 -15.805  1.00 72.31           H
ATOM   3899  CD1 ILE A 257      -1.661 -14.084 -17.784  1.00 72.31           C
ATOM   3900 1HD1 ILE A 257      -0.848 -14.083 -18.510  1.00 72.31           H
ATOM   3901 2HD1 ILE A 257      -1.571 -14.959 -17.140  1.00 72.31           H
ATOM   3902 3HD1 ILE A 257      -2.616 -14.115 -18.308  1.00 72.31           H
ATOM   3903  HN  ILE A 257       0.159 -10.574 -17.307  1.00 72.31           H
ATOM   3904  N   THR A 258       2.216 -11.247 -14.917  1.00 74.72           N
ATOM   3905  CA  THR A 258       3.396 -11.270 -14.070  1.00 74.72           C
ATOM   3906  C   THR A 258       3.313 -10.170 -13.009  1.00 74.72           C
ATOM   3907  O   THR A 258       3.530 -10.427 -11.826  1.00 74.72           O
ATOM   3908  HA  THR A 258       3.422 -12.223 -13.541  1.00 74.72           H
ATOM   3909  CB  THR A 258       4.627 -11.153 -14.972  1.00 74.72           C
ATOM   3910  HB  THR A 258       4.657 -10.181 -15.464  1.00 74.72           H
ATOM   3911  OG1 THR A 258       4.530 -12.279 -15.839  1.00 74.72           O
ATOM   3912  HG1 THR A 258       3.997 -12.040 -16.651  1.00 74.72           H
ATOM   3913  CG2 THR A 258       5.934 -11.380 -14.210  1.00 74.72           C
ATOM   3914 1HG2 THR A 258       5.932 -12.379 -13.774  1.00 74.72           H
ATOM   3915 2HG2 THR A 258       6.027 -10.638 -13.418  1.00 74.72           H
ATOM   3916 3HG2 THR A 258       6.776 -11.286 -14.897  1.00 74.72           H
ATOM   3917  HN  THR A 258       2.397 -11.117 -15.891  1.00 74.72           H
ATOM   3918  N   VAL A 259       2.999  -8.969 -13.472  1.00 72.63           N
ATOM   3919  CA  VAL A 259       2.928  -7.821 -12.584  1.00 72.63           C
ATOM   3920  C   VAL A 259       1.882  -8.085 -11.499  1.00 72.63           C
ATOM   3921  O   VAL A 259       2.121  -7.813 -10.323  1.00 72.63           O
ATOM   3922  HA  VAL A 259       3.904  -7.709 -12.112  1.00 72.63           H
ATOM   3923  CB  VAL A 259       2.644  -6.552 -13.391  1.00 72.63           C
ATOM   3924  HB  VAL A 259       1.755  -6.731 -13.996  1.00 72.63           H
ATOM   3925  CG1 VAL A 259       2.354  -5.368 -12.467  1.00 72.63           C
ATOM   3926 1HG1 VAL A 259       1.483  -5.592 -11.852  1.00 72.63           H
ATOM   3927 2HG1 VAL A 259       3.217  -5.188 -11.826  1.00 72.63           H
ATOM   3928 3HG1 VAL A 259       2.156  -4.479 -13.067  1.00 72.63           H
ATOM   3929  CG2 VAL A 259       3.802  -6.237 -14.341  1.00 72.63           C
ATOM   3930 1HG2 VAL A 259       4.714  -6.087 -13.764  1.00 72.63           H
ATOM   3931 2HG2 VAL A 259       3.941  -7.067 -15.033  1.00 72.63           H
ATOM   3932 3HG2 VAL A 259       3.574  -5.330 -14.902  1.00 72.63           H
ATOM   3933  HN  VAL A 259       2.796  -8.775 -14.431  1.00 72.63           H
ATOM   3934  N   LEU A 260       0.746  -8.611 -11.932  1.00 72.59           N
ATOM   3935  CA  LEU A 260      -0.355  -8.868 -11.019  1.00 72.59           C
ATOM   3936  C   LEU A 260       0.082  -9.899  -9.977  1.00 72.59           C
ATOM   3937  O   LEU A 260      -0.138  -9.711  -8.782  1.00 72.59           O
ATOM   3938  HA  LEU A 260      -0.580  -7.933 -10.506  1.00 72.59           H
ATOM   3939  CB  LEU A 260      -1.611  -9.272 -11.795  1.00 72.59           C
ATOM   3940 1HB  LEU A 260      -1.803  -8.515 -12.555  1.00 72.59           H
ATOM   3941 2HB  LEU A 260      -1.405 -10.205 -12.319  1.00 72.59           H
ATOM   3942  CG  LEU A 260      -2.882  -9.455 -10.964  1.00 72.59           C
ATOM   3943  HG  LEU A 260      -2.619  -9.985 -10.049  1.00 72.59           H
ATOM   3944  CD1 LEU A 260      -3.468  -8.103 -10.552  1.00 72.59           C
ATOM   3945 1HD1 LEU A 260      -2.737  -7.557  -9.956  1.00 72.59           H
ATOM   3946 2HD1 LEU A 260      -3.713  -7.527 -11.444  1.00 72.59           H
ATOM   3947 3HD1 LEU A 260      -4.371  -8.263  -9.963  1.00 72.59           H
ATOM   3948  CD2 LEU A 260      -3.903 -10.319 -11.708  1.00 72.59           C
ATOM   3949 1HD2 LEU A 260      -4.167  -9.840 -12.650  1.00 72.59           H
ATOM   3950 2HD2 LEU A 260      -3.471 -11.300 -11.908  1.00 72.59           H
ATOM   3951 3HD2 LEU A 260      -4.797 -10.434 -11.095  1.00 72.59           H
ATOM   3952  HN  LEU A 260       0.572  -8.859 -12.885  1.00 72.59           H
ATOM   3953  N   THR A 261       0.694 -10.967 -10.468  1.00 82.04           N
ATOM   3954  CA  THR A 261       1.069 -12.076  -9.608  1.00 82.04           C
ATOM   3955  C   THR A 261       2.054 -11.609  -8.535  1.00 82.04           C
ATOM   3956  O   THR A 261       1.922 -11.972  -7.366  1.00 82.04           O
ATOM   3957  HA  THR A 261       0.176 -12.428  -9.091  1.00 82.04           H
ATOM   3958  CB  THR A 261       1.621 -13.195 -10.494  1.00 82.04           C
ATOM   3959  HB  THR A 261       2.530 -12.876 -11.003  1.00 82.04           H
ATOM   3960  OG1 THR A 261       0.528 -13.538 -11.342  1.00 82.04           O
ATOM   3961  HG1 THR A 261       0.528 -12.952 -12.153  1.00 82.04           H
ATOM   3962  CG2 THR A 261       1.899 -14.479  -9.709  1.00 82.04           C
ATOM   3963 1HG2 THR A 261       0.975 -14.835  -9.255  1.00 82.04           H
ATOM   3964 2HG2 THR A 261       2.633 -14.276  -8.929  1.00 82.04           H
ATOM   3965 3HG2 THR A 261       2.289 -15.240 -10.385  1.00 82.04           H
ATOM   3966  HN  THR A 261       0.933 -11.080 -11.433  1.00 82.04           H
ATOM   3967  N   VAL A 262       3.019 -10.812  -8.969  1.00 84.11           N
ATOM   3968  CA  VAL A 262       4.036 -10.306  -8.063  1.00 84.11           C
ATOM   3969  C   VAL A 262       3.369  -9.471  -6.969  1.00 84.11           C
ATOM   3970  O   VAL A 262       3.699  -9.605  -5.792  1.00 84.11           O
ATOM   3971  HA  VAL A 262       4.522 -11.166  -7.600  1.00 84.11           H
ATOM   3972  CB  VAL A 262       5.095  -9.528  -8.847  1.00 84.11           C
ATOM   3973  HB  VAL A 262       4.583  -8.779  -9.449  1.00 84.11           H
ATOM   3974  CG1 VAL A 262       6.051  -8.798  -7.901  1.00 84.11           C
ATOM   3975 1HG1 VAL A 262       5.487  -8.097  -7.285  1.00 84.11           H
ATOM   3976 2HG1 VAL A 262       6.553  -9.523  -7.260  1.00 84.11           H
ATOM   3977 3HG1 VAL A 262       6.793  -8.253  -8.484  1.00 84.11           H
ATOM   3978  CG2 VAL A 262       5.862 -10.451  -9.796  1.00 84.11           C
ATOM   3979 1HG2 VAL A 262       6.358 -11.233  -9.221  1.00 84.11           H
ATOM   3980 2HG2 VAL A 262       5.167 -10.904 -10.503  1.00 84.11           H
ATOM   3981 3HG2 VAL A 262       6.608  -9.872 -10.341  1.00 84.11           H
ATOM   3982  HN  VAL A 262       3.113 -10.513  -9.918  1.00 84.11           H
ATOM   3983  N   PHE A 263       2.441  -8.626  -7.397  1.00 77.61           N
ATOM   3984  CA  PHE A 263       1.729  -7.764  -6.469  1.00 77.61           C
ATOM   3985  C   PHE A 263       0.979  -8.588  -5.420  1.00 77.61           C
ATOM   3986  O   PHE A 263       1.157  -8.383  -4.221  1.00 77.61           O
ATOM   3987  HA  PHE A 263       2.471  -7.138  -5.974  1.00 77.61           H
ATOM   3988  CB  PHE A 263       0.717  -6.963  -7.290  1.00 77.61           C
ATOM   3989 1HB  PHE A 263       1.252  -6.380  -8.040  1.00 77.61           H
ATOM   3990 2HB  PHE A 263       0.071  -7.656  -7.828  1.00 77.61           H
ATOM   3991  CG  PHE A 263      -0.153  -6.020  -6.457  1.00 77.61           C
ATOM   3992  CD1 PHE A 263      -1.455  -6.330  -6.216  1.00 77.61           C
ATOM   3993  HD1 PHE A 263      -1.879  -7.252  -6.617  1.00 77.61           H
ATOM   3994  CD2 PHE A 263       0.375  -4.870  -5.958  1.00 77.61           C
ATOM   3995  HD2 PHE A 263       1.419  -4.621  -6.151  1.00 77.61           H
ATOM   3996  CE1 PHE A 263      -2.263  -5.455  -5.443  1.00 77.61           C
ATOM   3997  HE1 PHE A 263      -3.306  -5.704  -5.250  1.00 77.61           H
ATOM   3998  CE2 PHE A 263      -0.432  -3.995  -5.184  1.00 77.61           C
ATOM   3999  HE2 PHE A 263      -0.009  -3.074  -4.784  1.00 77.61           H
ATOM   4000  CZ  PHE A 263      -1.734  -4.306  -4.943  1.00 77.61           C
ATOM   4001  HZ  PHE A 263      -2.354  -3.634  -4.350  1.00 77.61           H
ATOM   4002  HN  PHE A 263       2.175  -8.527  -8.356  1.00 77.61           H
ATOM   4003  N   VAL A 264       0.156  -9.503  -5.911  1.00 84.73           N
ATOM   4004  CA  VAL A 264      -0.711 -10.275  -5.037  1.00 84.73           C
ATOM   4005  C   VAL A 264       0.144 -11.049  -4.032  1.00 84.73           C
ATOM   4006  O   VAL A 264      -0.166 -11.080  -2.842  1.00 84.73           O
ATOM   4007  HA  VAL A 264      -1.341  -9.572  -4.493  1.00 84.73           H
ATOM   4008  CB  VAL A 264      -1.621 -11.181  -5.870  1.00 84.73           C
ATOM   4009  HB  VAL A 264      -0.990 -11.765  -6.539  1.00 84.73           H
ATOM   4010  CG1 VAL A 264      -2.390 -12.156  -4.977  1.00 84.73           C
ATOM   4011 1HG1 VAL A 264      -1.684 -12.780  -4.428  1.00 84.73           H
ATOM   4012 2HG1 VAL A 264      -3.004 -11.596  -4.272  1.00 84.73           H
ATOM   4013 3HG1 VAL A 264      -3.029 -12.788  -5.594  1.00 84.73           H
ATOM   4014  CG2 VAL A 264      -2.579 -10.354  -6.730  1.00 84.73           C
ATOM   4015 1HG2 VAL A 264      -3.200  -9.731  -6.086  1.00 84.73           H
ATOM   4016 2HG2 VAL A 264      -2.005  -9.719  -7.405  1.00 84.73           H
ATOM   4017 3HG2 VAL A 264      -3.214 -11.022  -7.312  1.00 84.73           H
ATOM   4018  HN  VAL A 264       0.076  -9.719  -6.884  1.00 84.73           H
ATOM   4019  N   LEU A 265       1.204 -11.655  -4.547  1.00 87.74           N
ATOM   4020  CA  LEU A 265       2.050 -12.507  -3.729  1.00 87.74           C
ATOM   4021  C   LEU A 265       2.697 -11.667  -2.626  1.00 87.74           C
ATOM   4022  O   LEU A 265       2.880 -12.141  -1.506  1.00 87.74           O
ATOM   4023  HA  LEU A 265       1.408 -13.254  -3.263  1.00 87.74           H
ATOM   4024  CB  LEU A 265       3.058 -13.257  -4.602  1.00 87.74           C
ATOM   4025 1HB  LEU A 265       3.532 -12.540  -5.273  1.00 87.74           H
ATOM   4026 2HB  LEU A 265       3.841 -13.656  -3.957  1.00 87.74           H
ATOM   4027  CG  LEU A 265       2.495 -14.404  -5.443  1.00 87.74           C
ATOM   4028  HG  LEU A 265       1.688 -14.010  -6.061  1.00 87.74           H
ATOM   4029  CD1 LEU A 265       3.558 -14.964  -6.390  1.00 87.74           C
ATOM   4030 1HD1 LEU A 265       3.899 -14.175  -7.060  1.00 87.74           H
ATOM   4031 2HD1 LEU A 265       4.401 -15.338  -5.809  1.00 87.74           H
ATOM   4032 3HD1 LEU A 265       3.131 -15.778  -6.975  1.00 87.74           H
ATOM   4033  CD2 LEU A 265       1.891 -15.492  -4.551  1.00 87.74           C
ATOM   4034 1HD2 LEU A 265       2.661 -15.889  -3.890  1.00 87.74           H
ATOM   4035 2HD2 LEU A 265       1.084 -15.066  -3.955  1.00 87.74           H
ATOM   4036 3HD2 LEU A 265       1.498 -16.295  -5.174  1.00 87.74           H
ATOM   4037  HN  LEU A 265       1.486 -11.572  -5.503  1.00 87.74           H
ATOM   4038  N   SER A 266       3.025 -10.433  -2.981  1.00 89.07           N
ATOM   4039  CA  SER A 266       3.726  -9.551  -2.063  1.00 89.07           C
ATOM   4040  C   SER A 266       2.751  -9.002  -1.019  1.00 89.07           C
ATOM   4041  O   SER A 266       3.124  -8.791   0.134  1.00 89.07           O
ATOM   4042  HA  SER A 266       4.485 -10.173  -1.588  1.00 89.07           H
ATOM   4043  CB  SER A 266       4.404  -8.402  -2.812  1.00 89.07           C
ATOM   4044 1HB  SER A 266       4.985  -7.805  -2.110  1.00 89.07           H
ATOM   4045 2HB  SER A 266       5.105  -8.809  -3.541  1.00 89.07           H
ATOM   4046  OG  SER A 266       3.460  -7.567  -3.477  1.00 89.07           O
ATOM   4047  HG  SER A 266       3.271  -7.925  -4.391  1.00 89.07           H
ATOM   4048  HN  SER A 266       2.821 -10.036  -3.876  1.00 89.07           H
ATOM   4049  N   GLN A 267       1.521  -8.786  -1.461  1.00 84.29           N
ATOM   4050  CA  GLN A 267       0.540  -8.097  -0.639  1.00 84.29           C
ATOM   4051  C   GLN A 267      -0.224  -9.100   0.228  1.00 84.29           C
ATOM   4052  O   GLN A 267      -0.680  -8.762   1.319  1.00 84.29           O
ATOM   4053  HA  GLN A 267       1.117  -7.424  -0.004  1.00 84.29           H
ATOM   4054  CB  GLN A 267      -0.419  -7.275  -1.502  1.00 84.29           C
ATOM   4055 1HB  GLN A 267      -0.888  -7.919  -2.246  1.00 84.29           H
ATOM   4056 2HB  GLN A 267      -1.218  -6.872  -0.880  1.00 84.29           H
ATOM   4057  CG  GLN A 267       0.318  -6.131  -2.202  1.00 84.29           C
ATOM   4058 1HG  GLN A 267       1.144  -6.531  -2.788  1.00 84.29           H
ATOM   4059 2HG  GLN A 267      -0.356  -5.632  -2.899  1.00 84.29           H
ATOM   4060  CD  GLN A 267       0.849  -5.118  -1.185  1.00 84.29           C
ATOM   4061  OE1 GLN A 267       0.267  -4.887  -0.138  1.00 84.29           O
ATOM   4062  NE2 GLN A 267       1.984  -4.529  -1.551  1.00 84.29           N
ATOM   4063 1HE2 GLN A 267       2.410  -4.764  -2.425  1.00 84.29           H
ATOM   4064 2HE2 GLN A 267       2.411  -3.851  -0.953  1.00 84.29           H
ATOM   4065  HN  GLN A 267       1.191  -9.072  -2.361  1.00 84.29           H
ATOM   4066  N   PHE A 268      -0.342 -10.313  -0.292  1.00 90.96           N
ATOM   4067  CA  PHE A 268      -1.235 -11.296   0.298  1.00 90.96           C
ATOM   4068  C   PHE A 268      -0.848 -11.589   1.749  1.00 90.96           C
ATOM   4069  O   PHE A 268      -1.680 -11.489   2.649  1.00 90.96           O
ATOM   4070  HA  PHE A 268      -2.241 -10.877   0.269  1.00 90.96           H
ATOM   4071  CB  PHE A 268      -1.093 -12.579  -0.524  1.00 90.96           C
ATOM   4072 1HB  PHE A 268      -1.310 -12.355  -1.569  1.00 90.96           H
ATOM   4073 2HB  PHE A 268      -0.057 -12.915  -0.479  1.00 90.96           H
ATOM   4074  CG  PHE A 268      -2.004 -13.718  -0.062  1.00 90.96           C
ATOM   4075  CD1 PHE A 268      -1.501 -14.722   0.706  1.00 90.96           C
ATOM   4076  HD1 PHE A 268      -0.450 -14.714   0.993  1.00 90.96           H
ATOM   4077  CD2 PHE A 268      -3.316 -13.727  -0.419  1.00 90.96           C
ATOM   4078  HD2 PHE A 268      -3.719 -12.923  -1.035  1.00 90.96           H
ATOM   4079  CE1 PHE A 268      -2.347 -15.779   1.135  1.00 90.96           C
ATOM   4080  HE1 PHE A 268      -1.944 -16.583   1.751  1.00 90.96           H
ATOM   4081  CE2 PHE A 268      -4.161 -14.784   0.010  1.00 90.96           C
ATOM   4082  HE2 PHE A 268      -5.213 -14.792  -0.277  1.00 90.96           H
ATOM   4083  CZ  PHE A 268      -3.659 -15.788   0.778  1.00 90.96           C
ATOM   4084  HZ  PHE A 268      -4.308 -16.599   1.107  1.00 90.96           H
ATOM   4085  HN  PHE A 268       0.159 -10.627  -1.098  1.00 90.96           H
ATOM   4086  N   PRO A 269       0.417 -11.954   2.001  1.00 94.63           N
ATOM   4087  CA  PRO A 269       0.848 -12.292   3.360  1.00 94.63           C
ATOM   4088  C   PRO A 269       0.509 -11.200   4.361  1.00 94.63           C
ATOM   4089  O   PRO A 269       0.023 -11.485   5.455  1.00 94.63           O
ATOM   4090  HA  PRO A 269       0.316 -13.176   3.712  1.00 94.63           H
ATOM   4091  CB  PRO A 269       2.359 -12.488   3.222  1.00 94.63           C
ATOM   4092 1HB  PRO A 269       2.903 -11.565   3.421  1.00 94.63           H
ATOM   4093 2HB  PRO A 269       2.732 -13.234   3.924  1.00 94.63           H
ATOM   4094  CG  PRO A 269       2.527 -12.940   1.777  1.00 94.63           C
ATOM   4095 1HG  PRO A 269       3.544 -12.785   1.419  1.00 94.63           H
ATOM   4096 2HG  PRO A 269       2.320 -14.004   1.659  1.00 94.63           H
ATOM   4097  CD  PRO A 269       1.521 -12.077   1.032  1.00 94.63           C
ATOM   4098 1HD  PRO A 269       1.937 -11.103   0.774  1.00 94.63           H
ATOM   4099 2HD  PRO A 269       1.201 -12.541   0.100  1.00 94.63           H
ATOM   4100  N   TYR A 270       0.777  -9.967   3.957  1.00 92.20           N
ATOM   4101  CA  TYR A 270       0.562  -8.829   4.834  1.00 92.20           C
ATOM   4102  C   TYR A 270      -0.921  -8.675   5.179  1.00 92.20           C
ATOM   4103  O   TYR A 270      -1.273  -8.459   6.337  1.00 92.20           O
ATOM   4104  HA  TYR A 270       1.125  -9.000   5.751  1.00 92.20           H
ATOM   4105  CB  TYR A 270       1.021  -7.599   4.048  1.00 92.20           C
ATOM   4106 1HB  TYR A 270       2.091  -7.679   3.860  1.00 92.20           H
ATOM   4107 2HB  TYR A 270       0.526  -7.595   3.077  1.00 92.20           H
ATOM   4108  CG  TYR A 270       0.740  -6.270   4.752  1.00 92.20           C
ATOM   4109  CD1 TYR A 270      -0.046  -5.316   4.138  1.00 92.20           C
ATOM   4110  HD1 TYR A 270      -0.466  -5.509   3.151  1.00 92.20           H
ATOM   4111  CD2 TYR A 270       1.272  -6.025   6.002  1.00 92.20           C
ATOM   4112  HD2 TYR A 270       1.892  -6.779   6.487  1.00 92.20           H
ATOM   4113  CE1 TYR A 270      -0.310  -4.065   4.801  1.00 92.20           C
ATOM   4114  HE1 TYR A 270      -0.929  -3.303   4.327  1.00 92.20           H
ATOM   4115  CE2 TYR A 270       1.007  -4.775   6.665  1.00 92.20           C
ATOM   4116  HE2 TYR A 270       1.421  -4.569   7.652  1.00 92.20           H
ATOM   4117  CZ  TYR A 270       0.229  -3.856   6.032  1.00 92.20           C
ATOM   4118  OH  TYR A 270      -0.021  -2.675   6.658  1.00 92.20           O
ATOM   4119  HH  TYR A 270       0.329  -2.704   7.594  1.00 92.20           H
ATOM   4120  HN  TYR A 270       1.134  -9.741   3.050  1.00 92.20           H
ATOM   4121  N   ASN A 271      -1.750  -8.792   4.152  1.00 89.74           N
ATOM   4122  CA  ASN A 271      -3.179  -8.587   4.317  1.00 89.74           C
ATOM   4123  C   ASN A 271      -3.759  -9.724   5.160  1.00 89.74           C
ATOM   4124  O   ASN A 271      -4.771  -9.546   5.836  1.00 89.74           O
ATOM   4125  HA  ASN A 271      -3.275  -7.616   4.803  1.00 89.74           H
ATOM   4126  CB  ASN A 271      -3.895  -8.589   2.964  1.00 89.74           C
ATOM   4127 1HB  ASN A 271      -3.518  -9.407   2.350  1.00 89.74           H
ATOM   4128 2HB  ASN A 271      -4.960  -8.767   3.113  1.00 89.74           H
ATOM   4129  CG  ASN A 271      -3.691  -7.260   2.234  1.00 89.74           C
ATOM   4130  OD1 ASN A 271      -4.144  -6.211   2.662  1.00 89.74           O
ATOM   4131  ND2 ASN A 271      -2.986  -7.363   1.111  1.00 89.74           N
ATOM   4132 1HD2 ASN A 271      -2.643  -8.254   0.816  1.00 89.74           H
ATOM   4133 2HD2 ASN A 271      -2.799  -6.548   0.562  1.00 89.74           H
ATOM   4134  HN  ASN A 271      -1.460  -9.022   3.223  1.00 89.74           H
ATOM   4135  N   CYS A 272      -3.092 -10.867   5.094  1.00 94.74           N
ATOM   4136  CA  CYS A 272      -3.467 -12.001   5.921  1.00 94.74           C
ATOM   4137  C   CYS A 272      -3.324 -11.593   7.389  1.00 94.74           C
ATOM   4138  O   CYS A 272      -4.223 -11.832   8.193  1.00 94.74           O
ATOM   4139  HA  CYS A 272      -4.505 -12.233   5.683  1.00 94.74           H
ATOM   4140  CB  CYS A 272      -2.636 -13.242   5.590  1.00 94.74           C
ATOM   4141 1HB  CYS A 272      -1.576 -12.985   5.569  1.00 94.74           H
ATOM   4142 2HB  CYS A 272      -2.765 -13.995   6.368  1.00 94.74           H
ATOM   4143  SG  CYS A 272      -3.146 -13.924   3.970  1.00 94.74           S
ATOM   4144  HG  CYS A 272      -2.549 -12.991   3.233  1.00 94.74           H
ATOM   4145  HN  CYS A 272      -2.311 -11.025   4.490  1.00 94.74           H
ATOM   4146  N   ILE A 273      -2.187 -10.985   7.693  1.00 93.78           N
ATOM   4147  CA  ILE A 273      -1.905 -10.563   9.054  1.00 93.78           C
ATOM   4148  C   ILE A 273      -2.845  -9.417   9.434  1.00 93.78           C
ATOM   4149  O   ILE A 273      -3.329  -9.355  10.563  1.00 93.78           O
ATOM   4150  HA  ILE A 273      -2.111 -11.410   9.708  1.00 93.78           H
ATOM   4151  CB  ILE A 273      -0.422 -10.219   9.212  1.00 93.78           C
ATOM   4152  HB  ILE A 273      -0.176  -9.433   8.498  1.00 93.78           H
ATOM   4153  CG1 ILE A 273       0.459 -11.425   8.879  1.00 93.78           C
ATOM   4154 1HG1 ILE A 273       0.294 -11.725   7.844  1.00 93.78           H
ATOM   4155 2HG1 ILE A 273       1.509 -11.148   8.967  1.00 93.78           H
ATOM   4156  CG2 ILE A 273      -0.133  -9.667  10.609  1.00 93.78           C
ATOM   4157 1HG2 ILE A 273      -0.720  -8.763  10.771  1.00 93.78           H
ATOM   4158 2HG2 ILE A 273      -0.401 -10.413  11.357  1.00 93.78           H
ATOM   4159 3HG2 ILE A 273       0.928  -9.431  10.694  1.00 93.78           H
ATOM   4160  CD1 ILE A 273       0.155 -12.600   9.811  1.00 93.78           C
ATOM   4161 1HD1 ILE A 273       0.344 -12.303  10.843  1.00 93.78           H
ATOM   4162 2HD1 ILE A 273      -0.890 -12.890   9.702  1.00 93.78           H
ATOM   4163 3HD1 ILE A 273       0.795 -13.444   9.552  1.00 93.78           H
ATOM   4164  HN  ILE A 273      -1.468 -10.780   7.029  1.00 93.78           H
ATOM   4165  N   LEU A 274      -3.076  -8.539   8.469  1.00 90.58           N
ATOM   4166  CA  LEU A 274      -3.979  -7.420   8.676  1.00 90.58           C
ATOM   4167  C   LEU A 274      -5.353  -7.949   9.093  1.00 90.58           C
ATOM   4168  O   LEU A 274      -6.001  -7.379   9.969  1.00 90.58           O
ATOM   4169  HA  LEU A 274      -3.577  -6.822   9.493  1.00 90.58           H
ATOM   4170  CB  LEU A 274      -4.016  -6.525   7.435  1.00 90.58           C
ATOM   4171 1HB  LEU A 274      -4.019  -7.162   6.551  1.00 90.58           H
ATOM   4172 2HB  LEU A 274      -4.958  -5.976   7.436  1.00 90.58           H
ATOM   4173  CG  LEU A 274      -2.872  -5.518   7.300  1.00 90.58           C
ATOM   4174  HG  LEU A 274      -1.933  -6.071   7.270  1.00 90.58           H
ATOM   4175  CD1 LEU A 274      -2.980  -4.738   5.989  1.00 90.58           C
ATOM   4176 1HD1 LEU A 274      -2.937  -5.431   5.149  1.00 90.58           H
ATOM   4177 2HD1 LEU A 274      -3.926  -4.197   5.965  1.00 90.58           H
ATOM   4178 3HD1 LEU A 274      -2.155  -4.029   5.918  1.00 90.58           H
ATOM   4179  CD2 LEU A 274      -2.811  -4.591   8.516  1.00 90.58           C
ATOM   4180 1HD2 LEU A 274      -3.750  -4.043   8.602  1.00 90.58           H
ATOM   4181 2HD2 LEU A 274      -2.651  -5.183   9.417  1.00 90.58           H
ATOM   4182 3HD2 LEU A 274      -1.989  -3.885   8.394  1.00 90.58           H
ATOM   4183  HN  LEU A 274      -2.659  -8.583   7.561  1.00 90.58           H
ATOM   4184  N   LEU A 275      -5.755  -9.033   8.447  1.00 92.99           N
ATOM   4185  CA  LEU A 275      -7.051  -9.631   8.722  1.00 92.99           C
ATOM   4186  C   LEU A 275      -7.094 -10.097  10.178  1.00 92.99           C
ATOM   4187  O   LEU A 275      -8.062  -9.832  10.890  1.00 92.99           O
ATOM   4188  HA  LEU A 275      -7.804  -8.854   8.585  1.00 92.99           H
ATOM   4189  CB  LEU A 275      -7.355 -10.739   7.712  1.00 92.99           C
ATOM   4190 1HB  LEU A 275      -7.299 -10.315   6.709  1.00 92.99           H
ATOM   4191 2HB  LEU A 275      -6.572 -11.493   7.783  1.00 92.99           H
ATOM   4192  CG  LEU A 275      -8.710 -11.433   7.866  1.00 92.99           C
ATOM   4193  HG  LEU A 275      -8.779 -11.825   8.881  1.00 92.99           H
ATOM   4194  CD1 LEU A 275      -9.859 -10.440   7.685  1.00 92.99           C
ATOM   4195 1HD1 LEU A 275      -9.782  -9.654   8.436  1.00 92.99           H
ATOM   4196 2HD1 LEU A 275      -9.804  -9.998   6.690  1.00 92.99           H
ATOM   4197 3HD1 LEU A 275     -10.810 -10.960   7.800  1.00 92.99           H
ATOM   4198  CD2 LEU A 275      -8.826 -12.625   6.913  1.00 92.99           C
ATOM   4199 1HD2 LEU A 275      -8.726 -12.278   5.884  1.00 92.99           H
ATOM   4200 2HD2 LEU A 275      -8.038 -13.344   7.132  1.00 92.99           H
ATOM   4201 3HD2 LEU A 275      -9.799 -13.100   7.043  1.00 92.99           H
ATOM   4202  HN  LEU A 275      -5.214  -9.501   7.748  1.00 92.99           H
ATOM   4203  N   VAL A 276      -6.034 -10.784  10.578  1.00 94.76           N
ATOM   4204  CA  VAL A 276      -5.944 -11.300  11.933  1.00 94.76           C
ATOM   4205  C   VAL A 276      -6.043 -10.139  12.924  1.00 94.76           C
ATOM   4206  O   VAL A 276      -6.789 -10.212  13.900  1.00 94.76           O
ATOM   4207  HA  VAL A 276      -6.793 -11.967  12.088  1.00 94.76           H
ATOM   4208  CB  VAL A 276      -4.662 -12.119  12.097  1.00 94.76           C
ATOM   4209  HB  VAL A 276      -3.822 -11.488  11.808  1.00 94.76           H
ATOM   4210  CG1 VAL A 276      -4.459 -12.532  13.557  1.00 94.76           C
ATOM   4211 1HG1 VAL A 276      -4.386 -11.640  14.180  1.00 94.76           H
ATOM   4212 2HG1 VAL A 276      -5.304 -13.137  13.884  1.00 94.76           H
ATOM   4213 3HG1 VAL A 276      -3.540 -13.112  13.645  1.00 94.76           H
ATOM   4214  CG2 VAL A 276      -4.671 -13.342  11.178  1.00 94.76           C
ATOM   4215 1HG2 VAL A 276      -5.524 -13.975  11.423  1.00 94.76           H
ATOM   4216 2HG2 VAL A 276      -4.747 -13.016  10.140  1.00 94.76           H
ATOM   4217 3HG2 VAL A 276      -3.748 -13.906  11.315  1.00 94.76           H
ATOM   4218  HN  VAL A 276      -5.248 -10.989   9.995  1.00 94.76           H
ATOM   4219  N   GLN A 277      -5.280  -9.094  12.640  1.00 90.99           N
ATOM   4220  CA  GLN A 277      -5.246  -7.932  13.512  1.00 90.99           C
ATOM   4221  C   GLN A 277      -6.633  -7.290  13.595  1.00 90.99           C
ATOM   4222  O   GLN A 277      -7.025  -6.787  14.646  1.00 90.99           O
ATOM   4223  HA  GLN A 277      -4.956  -8.313  14.491  1.00 90.99           H
ATOM   4224  CB  GLN A 277      -4.201  -6.920  13.038  1.00 90.99           C
ATOM   4225 1HB  GLN A 277      -4.298  -6.769  11.962  1.00 90.99           H
ATOM   4226 2HB  GLN A 277      -4.382  -5.956  13.512  1.00 90.99           H
ATOM   4227  CG  GLN A 277      -2.786  -7.400  13.366  1.00 90.99           C
ATOM   4228 1HG  GLN A 277      -2.726  -7.675  14.419  1.00 90.99           H
ATOM   4229 2HG  GLN A 277      -2.558  -8.296  12.789  1.00 90.99           H
ATOM   4230  CD  GLN A 277      -1.754  -6.313  13.058  1.00 90.99           C
ATOM   4231  OE1 GLN A 277      -1.977  -5.417  12.260  1.00 90.99           O
ATOM   4232  NE2 GLN A 277      -0.615  -6.441  13.734  1.00 90.99           N
ATOM   4233 1HE2 GLN A 277      -0.497  -7.200  14.374  1.00 90.99           H
ATOM   4234 2HE2 GLN A 277       0.122  -5.779  13.601  1.00 90.99           H
ATOM   4235  HN  GLN A 277      -4.694  -9.033  11.832  1.00 90.99           H
ATOM   4236  N   THR A 278      -7.336  -7.329  12.473  1.00 92.26           N
ATOM   4237  CA  THR A 278      -8.650  -6.713  12.391  1.00 92.26           C
ATOM   4238  C   THR A 278      -9.643  -7.456  13.286  1.00 92.26           C
ATOM   4239  O   THR A 278     -10.420  -6.833  14.008  1.00 92.26           O
ATOM   4240  HA  THR A 278      -8.576  -5.695  12.772  1.00 92.26           H
ATOM   4241  CB  THR A 278      -9.065  -6.679  10.919  1.00 92.26           C
ATOM   4242  HB  THR A 278      -9.200  -7.688  10.530  1.00 92.26           H
ATOM   4243  OG1 THR A 278      -8.047  -5.907  10.289  1.00 92.26           O
ATOM   4244  HG1 THR A 278      -7.376  -6.512   9.859  1.00 92.26           H
ATOM   4245  CG2 THR A 278     -10.343  -5.869  10.690  1.00 92.26           C
ATOM   4246 1HG2 THR A 278     -10.185  -4.842  11.018  1.00 92.26           H
ATOM   4247 2HG2 THR A 278     -11.160  -6.311  11.259  1.00 92.26           H
ATOM   4248 3HG2 THR A 278     -10.593  -5.877   9.629  1.00 92.26           H
ATOM   4249  HN  THR A 278      -7.023  -7.770  11.632  1.00 92.26           H
ATOM   4250  N   ILE A 279      -9.587  -8.778  13.209  1.00 92.53           N
ATOM   4251  CA  ILE A 279     -10.474  -9.613  14.001  1.00 92.53           C
ATOM   4252  C   ILE A 279     -10.130  -9.453  15.483  1.00 92.53           C
ATOM   4253  O   ILE A 279     -11.021  -9.330  16.322  1.00 92.53           O
ATOM   4254  HA  ILE A 279     -11.490  -9.252  13.842  1.00 92.53           H
ATOM   4255  CB  ILE A 279     -10.426 -11.061  13.512  1.00 92.53           C
ATOM   4256  HB  ILE A 279      -9.387 -11.390  13.519  1.00 92.53           H
ATOM   4257  CG1 ILE A 279     -10.924 -11.169  12.069  1.00 92.53           C
ATOM   4258 1HG1 ILE A 279     -12.006 -11.039  12.044  1.00 92.53           H
ATOM   4259 2HG1 ILE A 279     -10.493 -10.367  11.471  1.00 92.53           H
ATOM   4260  CG2 ILE A 279     -11.198 -11.985  14.456  1.00 92.53           C
ATOM   4261 1HG2 ILE A 279     -10.757 -11.938  15.451  1.00 92.53           H
ATOM   4262 2HG2 ILE A 279     -12.240 -11.667  14.504  1.00 92.53           H
ATOM   4263 3HG2 ILE A 279     -11.148 -13.009  14.084  1.00 92.53           H
ATOM   4264  CD1 ILE A 279     -10.553 -12.523  11.461  1.00 92.53           C
ATOM   4265 1HD1 ILE A 279      -9.469 -12.639  11.466  1.00 92.53           H
ATOM   4266 2HD1 ILE A 279     -11.007 -13.322  12.048  1.00 92.53           H
ATOM   4267 3HD1 ILE A 279     -10.919 -12.574  10.435  1.00 92.53           H
ATOM   4268  HN  ILE A 279      -8.951  -9.277  12.620  1.00 92.53           H
ATOM   4269  N   ASP A 280      -8.834  -9.459  15.761  1.00 91.69           N
ATOM   4270  CA  ASP A 280      -8.362  -9.384  17.133  1.00 91.69           C
ATOM   4271  C   ASP A 280      -8.749  -8.028  17.727  1.00 91.69           C
ATOM   4272  O   ASP A 280      -9.036  -7.928  18.919  1.00 91.69           O
ATOM   4273  HA  ASP A 280      -8.842 -10.217  17.647  1.00 91.69           H
ATOM   4274  CB  ASP A 280      -6.839  -9.512  17.200  1.00 91.69           C
ATOM   4275 1HB  ASP A 280      -6.524 -10.418  16.684  1.00 91.69           H
ATOM   4276 2HB  ASP A 280      -6.377  -8.672  16.680  1.00 91.69           H
ATOM   4277  CG  ASP A 280      -6.355  -9.550  18.651  1.00 91.69           C
ATOM   4278  OD1 ASP A 280      -6.914 -10.366  19.414  1.00 91.69           O
ATOM   4279  OD2 ASP A 280      -5.437  -8.761  18.964  1.00 91.69           O
ATOM   4280  HN  ASP A 280      -8.114  -9.515  15.069  1.00 91.69           H
ATOM   4281  N   ALA A 281      -8.745  -7.019  16.869  1.00 91.18           N
ATOM   4282  CA  ALA A 281      -9.090  -5.673  17.295  1.00 91.18           C
ATOM   4283  C   ALA A 281     -10.517  -5.667  17.846  1.00 91.18           C
ATOM   4284  O   ALA A 281     -10.844  -4.870  18.724  1.00 91.18           O
ATOM   4285  HA  ALA A 281      -8.401  -5.390  18.090  1.00 91.18           H
ATOM   4286  CB  ALA A 281      -8.914  -4.706  16.122  1.00 91.18           C
ATOM   4287 1HB  ALA A 281      -7.877  -4.726  15.787  1.00 91.18           H
ATOM   4288 2HB  ALA A 281      -9.566  -5.006  15.302  1.00 91.18           H
ATOM   4289 3HB  ALA A 281      -9.173  -3.696  16.442  1.00 91.18           H
ATOM   4290  HN  ALA A 281      -8.512  -7.109  15.901  1.00 91.18           H
ATOM   4291  N   TYR A 282     -11.329  -6.566  17.307  1.00 80.91           N
ATOM   4292  CA  TYR A 282     -12.723  -6.650  17.709  1.00 80.91           C
ATOM   4293  C   TYR A 282     -12.918  -7.710  18.795  1.00 80.91           C
ATOM   4294  O   TYR A 282     -13.568  -7.454  19.807  1.00 80.91           O
ATOM   4295  HA  TYR A 282     -13.019  -5.678  18.102  1.00 80.91           H
ATOM   4296  CB  TYR A 282     -13.497  -7.071  16.458  1.00 80.91           C
ATOM   4297 1HB  TYR A 282     -13.262  -6.381  15.648  1.00 80.91           H
ATOM   4298 2HB  TYR A 282     -13.154  -8.058  16.146  1.00 80.91           H
ATOM   4299  CG  TYR A 282     -15.014  -7.112  16.649  1.00 80.91           C
ATOM   4300  CD1 TYR A 282     -15.654  -8.320  16.839  1.00 80.91           C
ATOM   4301  HD1 TYR A 282     -15.078  -9.245  16.853  1.00 80.91           H
ATOM   4302  CD2 TYR A 282     -15.744  -5.940  16.632  1.00 80.91           C
ATOM   4303  HD2 TYR A 282     -15.238  -4.986  16.482  1.00 80.91           H
ATOM   4304  CE1 TYR A 282     -17.082  -8.358  17.019  1.00 80.91           C
ATOM   4305  HE1 TYR A 282     -17.600  -9.305  17.170  1.00 80.91           H
ATOM   4306  CE2 TYR A 282     -17.172  -5.978  16.812  1.00 80.91           C
ATOM   4307  HE2 TYR A 282     -17.760  -5.061  16.800  1.00 80.91           H
ATOM   4308  CZ  TYR A 282     -17.770  -7.185  16.997  1.00 80.91           C
ATOM   4309  OH  TYR A 282     -19.119  -7.221  17.167  1.00 80.91           O
ATOM   4310  HH  TYR A 282     -19.419  -8.163  17.321  1.00 80.91           H
ATOM   4311  HN  TYR A 282     -11.049  -7.226  16.611  1.00 80.91           H
ATOM   4312  N   ALA A 283     -12.342  -8.877  18.548  1.00 89.02           N
ATOM   4313  CA  ALA A 283     -12.648 -10.048  19.353  1.00 89.02           C
ATOM   4314  C   ALA A 283     -11.671 -10.124  20.527  1.00 89.02           C
ATOM   4315  O   ALA A 283     -11.957 -10.765  21.537  1.00 89.02           O
ATOM   4316  HA  ALA A 283     -13.660  -9.928  19.740  1.00 89.02           H
ATOM   4317  CB  ALA A 283     -12.602 -11.299  18.473  1.00 89.02           C
ATOM   4318 1HB  ALA A 283     -13.335 -11.207  17.672  1.00 89.02           H
ATOM   4319 2HB  ALA A 283     -11.605 -11.404  18.044  1.00 89.02           H
ATOM   4320 3HB  ALA A 283     -12.831 -12.176  19.077  1.00 89.02           H
ATOM   4321  HN  ALA A 283     -11.678  -9.030  17.816  1.00 89.02           H
ATOM   4322  N   MET A 284     -10.536  -9.461  20.356  1.00 82.40           N
ATOM   4323  CA  MET A 284      -9.513  -9.449  21.387  1.00 82.40           C
ATOM   4324  C   MET A 284      -9.234 -10.863  21.899  1.00 82.40           C
ATOM   4325  O   MET A 284      -9.135 -11.083  23.105  1.00 82.40           O
ATOM   4326  HA  MET A 284      -8.620  -9.045  20.910  1.00 82.40           H
ATOM   4327  CB  MET A 284      -9.971  -8.566  22.550  1.00 82.40           C
ATOM   4328 1HB  MET A 284     -10.871  -8.987  22.998  1.00 82.40           H
ATOM   4329 2HB  MET A 284      -9.205  -8.554  23.326  1.00 82.40           H
ATOM   4330  CG  MET A 284     -10.249  -7.138  22.078  1.00 82.40           C
ATOM   4331 1HG  MET A 284      -9.351  -6.712  21.632  1.00 82.40           H
ATOM   4332 2HG  MET A 284     -11.017  -7.145  21.304  1.00 82.40           H
ATOM   4333  SD  MET A 284     -10.782  -6.133  23.453  1.00 82.40           S
ATOM   4334  CE  MET A 284     -11.023  -4.572  22.622  1.00 82.40           C
ATOM   4335 1HE  MET A 284     -10.082  -4.249  22.175  1.00 82.40           H
ATOM   4336 2HE  MET A 284     -11.774  -4.688  21.841  1.00 82.40           H
ATOM   4337 3HE  MET A 284     -11.358  -3.825  23.341  1.00 82.40           H
ATOM   4338  HN  MET A 284     -10.312  -8.940  19.532  1.00 82.40           H
ATOM   4339  N   PHE A 285      -9.115 -11.787  20.956  1.00 84.57           N
ATOM   4340  CA  PHE A 285      -9.030 -13.197  21.296  1.00 84.57           C
ATOM   4341  C   PHE A 285      -7.589 -13.598  21.617  1.00 84.57           C
ATOM   4342  O   PHE A 285      -7.347 -14.672  22.165  1.00 84.57           O
ATOM   4343  HA  PHE A 285      -9.654 -13.356  22.176  1.00 84.57           H
ATOM   4344  CB  PHE A 285      -9.504 -13.981  20.071  1.00 84.57           C
ATOM   4345 1HB  PHE A 285      -9.622 -15.029  20.347  1.00 84.57           H
ATOM   4346 2HB  PHE A 285     -10.489 -13.617  19.778  1.00 84.57           H
ATOM   4347  CG  PHE A 285      -8.562 -13.888  18.869  1.00 84.57           C
ATOM   4348  CD1 PHE A 285      -8.728 -12.899  17.951  1.00 84.57           C
ATOM   4349  HD1 PHE A 285      -9.532 -12.172  18.071  1.00 84.57           H
ATOM   4350  CD2 PHE A 285      -7.560 -14.794  18.719  1.00 84.57           C
ATOM   4351  HD2 PHE A 285      -7.427 -15.587  19.455  1.00 84.57           H
ATOM   4352  CE1 PHE A 285      -7.854 -12.812  16.835  1.00 84.57           C
ATOM   4353  HE1 PHE A 285      -7.987 -12.019  16.099  1.00 84.57           H
ATOM   4354  CE2 PHE A 285      -6.685 -14.707  17.603  1.00 84.57           C
ATOM   4355  HE2 PHE A 285      -5.882 -15.434  17.483  1.00 84.57           H
ATOM   4356  CZ  PHE A 285      -6.851 -13.718  16.685  1.00 84.57           C
ATOM   4357  HZ  PHE A 285      -6.180 -13.651  15.829  1.00 84.57           H
ATOM   4358  HN  PHE A 285      -9.076 -11.585  19.978  1.00 84.57           H
ATOM   4359  N   ILE A 286      -6.669 -12.713  21.261  1.00 85.73           N
ATOM   4360  CA  ILE A 286      -5.259 -12.953  21.520  1.00 85.73           C
ATOM   4361  C   ILE A 286      -4.915 -12.474  22.931  1.00 85.73           C
ATOM   4362  O   ILE A 286      -4.746 -11.278  23.161  1.00 85.73           O
ATOM   4363  HA  ILE A 286      -5.097 -14.030  21.472  1.00 85.73           H
ATOM   4364  CB  ILE A 286      -4.398 -12.317  20.427  1.00 85.73           C
ATOM   4365  HB  ILE A 286      -4.584 -11.243  20.427  1.00 85.73           H
ATOM   4366  CG1 ILE A 286      -4.789 -12.843  19.045  1.00 85.73           C
ATOM   4367 1HG1 ILE A 286      -4.591 -13.914  18.990  1.00 85.73           H
ATOM   4368 2HG1 ILE A 286      -5.859 -12.709  18.890  1.00 85.73           H
ATOM   4369  CG2 ILE A 286      -2.909 -12.517  20.717  1.00 85.73           C
ATOM   4370 1HG2 ILE A 286      -2.659 -12.055  21.672  1.00 85.73           H
ATOM   4371 2HG2 ILE A 286      -2.687 -13.583  20.760  1.00 85.73           H
ATOM   4372 3HG2 ILE A 286      -2.320 -12.055  19.925  1.00 85.73           H
ATOM   4373  CD1 ILE A 286      -4.013 -12.119  17.943  1.00 85.73           C
ATOM   4374 1HD1 ILE A 286      -4.233 -11.052  17.985  1.00 85.73           H
ATOM   4375 2HD1 ILE A 286      -2.945 -12.276  18.087  1.00 85.73           H
ATOM   4376 3HD1 ILE A 286      -4.311 -12.512  16.971  1.00 85.73           H
ATOM   4377  HN  ILE A 286      -6.873 -11.846  20.806  1.00 85.73           H
ATOM   4378  N   SER A 287      -4.821 -13.433  23.841  1.00 84.32           N
ATOM   4379  CA  SER A 287      -4.514 -13.123  25.227  1.00 84.32           C
ATOM   4380  C   SER A 287      -3.095 -13.585  25.565  1.00 84.32           C
ATOM   4381  O   SER A 287      -2.542 -13.201  26.594  1.00 84.32           O
ATOM   4382  HA  SER A 287      -4.591 -12.038  25.303  1.00 84.32           H
ATOM   4383  CB  SER A 287      -5.524 -13.773  26.174  1.00 84.32           C
ATOM   4384 1HB  SER A 287      -5.251 -13.549  27.205  1.00 84.32           H
ATOM   4385 2HB  SER A 287      -6.510 -13.342  26.004  1.00 84.32           H
ATOM   4386  OG  SER A 287      -5.588 -15.186  25.997  1.00 84.32           O
ATOM   4387  HG  SER A 287      -6.284 -15.575  26.601  1.00 84.32           H
ATOM   4388  HN  SER A 287      -4.950 -14.405  23.644  1.00 84.32           H
ATOM   4389  N   ASN A 288      -2.547 -14.403  24.679  1.00 85.73           N
ATOM   4390  CA  ASN A 288      -1.236 -14.987  24.909  1.00 85.73           C
ATOM   4391  C   ASN A 288      -0.160 -14.042  24.370  1.00 85.73           C
ATOM   4392  O   ASN A 288      -0.186 -13.672  23.197  1.00 85.73           O
ATOM   4393  HA  ASN A 288      -1.169 -15.122  25.989  1.00 85.73           H
ATOM   4394  CB  ASN A 288      -1.094 -16.327  24.185  1.00 85.73           C
ATOM   4395 1HB  ASN A 288      -1.942 -16.968  24.430  1.00 85.73           H
ATOM   4396 2HB  ASN A 288      -1.117 -16.167  23.108  1.00 85.73           H
ATOM   4397  CG  ASN A 288       0.210 -17.026  24.575  1.00 85.73           C
ATOM   4398  OD1 ASN A 288       1.291 -16.468  24.494  1.00 85.73           O
ATOM   4399  ND2 ASN A 288       0.047 -18.275  25.002  1.00 85.73           N
ATOM   4400 1HD2 ASN A 288      -0.869 -18.674  25.044  1.00 85.73           H
ATOM   4401 2HD2 ASN A 288       0.841 -18.816  25.280  1.00 85.73           H
ATOM   4402  HN  ASN A 288      -2.981 -14.668  23.818  1.00 85.73           H
ATOM   4403  N   CYS A 289       0.760 -13.680  25.252  1.00 90.91           N
ATOM   4404  CA  CYS A 289       1.778 -12.700  24.912  1.00 90.91           C
ATOM   4405  C   CYS A 289       2.651 -13.280  23.797  1.00 90.91           C
ATOM   4406  O   CYS A 289       3.014 -12.575  22.858  1.00 90.91           O
ATOM   4407  HA  CYS A 289       1.252 -11.809  24.567  1.00 90.91           H
ATOM   4408  CB  CYS A 289       2.605 -12.296  26.133  1.00 90.91           C
ATOM   4409 1HB  CYS A 289       1.952 -11.900  26.911  1.00 90.91           H
ATOM   4410 2HB  CYS A 289       3.103 -13.172  26.551  1.00 90.91           H
ATOM   4411  SG  CYS A 289       3.847 -11.038  25.660  1.00 90.91           S
ATOM   4412  HN  CYS A 289       0.818 -14.043  26.181  1.00 90.91           H
ATOM   4413  N   ALA A 290       2.961 -14.560  23.939  1.00 92.99           N
ATOM   4414  CA  ALA A 290       3.858 -15.220  23.005  1.00 92.99           C
ATOM   4415  C   ALA A 290       3.256 -15.164  21.600  1.00 92.99           C
ATOM   4416  O   ALA A 290       3.963 -14.901  20.628  1.00 92.99           O
ATOM   4417  HA  ALA A 290       4.802 -14.675  23.009  1.00 92.99           H
ATOM   4418  CB  ALA A 290       4.116 -16.655  23.472  1.00 92.99           C
ATOM   4419 1HB  ALA A 290       4.571 -16.638  24.462  1.00 92.99           H
ATOM   4420 2HB  ALA A 290       3.172 -17.198  23.514  1.00 92.99           H
ATOM   4421 3HB  ALA A 290       4.788 -17.149  22.771  1.00 92.99           H
ATOM   4422  HN  ALA A 290       2.613 -15.143  24.673  1.00 92.99           H
ATOM   4423  N   VAL A 291       1.956 -15.414  21.537  1.00 93.13           N
ATOM   4424  CA  VAL A 291       1.250 -15.389  20.267  1.00 93.13           C
ATOM   4425  C   VAL A 291       1.262 -13.964  19.710  1.00 93.13           C
ATOM   4426  O   VAL A 291       1.492 -13.761  18.519  1.00 93.13           O
ATOM   4427  HA  VAL A 291       1.788 -16.039  19.578  1.00 93.13           H
ATOM   4428  CB  VAL A 291      -0.163 -15.950  20.443  1.00 93.13           C
ATOM   4429  HB  VAL A 291      -0.671 -15.348  21.197  1.00 93.13           H
ATOM   4430  CG1 VAL A 291      -0.961 -15.844  19.142  1.00 93.13           C
ATOM   4431 1HG1 VAL A 291      -1.035 -14.798  18.846  1.00 93.13           H
ATOM   4432 2HG1 VAL A 291      -0.455 -16.409  18.359  1.00 93.13           H
ATOM   4433 3HG1 VAL A 291      -1.961 -16.250  19.295  1.00 93.13           H
ATOM   4434  CG2 VAL A 291      -0.120 -17.395  20.945  1.00 93.13           C
ATOM   4435 1HG2 VAL A 291       0.414 -18.014  20.224  1.00 93.13           H
ATOM   4436 2HG2 VAL A 291       0.392 -17.431  21.906  1.00 93.13           H
ATOM   4437 3HG2 VAL A 291      -1.138 -17.769  21.061  1.00 93.13           H
ATOM   4438  HN  VAL A 291       1.389 -15.631  22.332  1.00 93.13           H
ATOM   4439  N   SER A 292       1.012 -13.013  20.598  1.00 93.43           N
ATOM   4440  CA  SER A 292       0.949 -11.616  20.202  1.00 93.43           C
ATOM   4441  C   SER A 292       2.302 -11.170  19.643  1.00 93.43           C
ATOM   4442  O   SER A 292       2.360 -10.473  18.631  1.00 93.43           O
ATOM   4443  HA  SER A 292       0.182 -11.570  19.430  1.00 93.43           H
ATOM   4444  CB  SER A 292       0.542 -10.728  21.379  1.00 93.43           C
ATOM   4445 1HB  SER A 292      -0.382 -11.106  21.817  1.00 93.43           H
ATOM   4446 2HB  SER A 292       1.306 -10.780  22.155  1.00 93.43           H
ATOM   4447  OG  SER A 292       0.359  -9.371  20.985  1.00 93.43           O
ATOM   4448  HG  SER A 292      -0.470  -9.283  20.433  1.00 93.43           H
ATOM   4449  HN  SER A 292       0.853 -13.184  21.571  1.00 93.43           H
ATOM   4450  N   THR A 293       3.356 -11.591  20.326  1.00 89.95           N
ATOM   4451  CA  THR A 293       4.702 -11.206  19.936  1.00 89.95           C
ATOM   4452  C   THR A 293       5.016 -11.718  18.529  1.00 89.95           C
ATOM   4453  O   THR A 293       5.543 -10.979  17.699  1.00 89.95           O
ATOM   4454  HA  THR A 293       4.752 -10.118  19.899  1.00 89.95           H
ATOM   4455  CB  THR A 293       5.670 -11.726  21.002  1.00 89.95           C
ATOM   4456  HB  THR A 293       5.624 -12.813  21.072  1.00 89.95           H
ATOM   4457  OG1 THR A 293       5.300 -11.017  22.181  1.00 89.95           O
ATOM   4458  HG1 THR A 293       4.619 -11.538  22.695  1.00 89.95           H
ATOM   4459  CG2 THR A 293       7.114 -11.292  20.743  1.00 89.95           C
ATOM   4460 1HG2 THR A 293       7.171 -10.204  20.740  1.00 89.95           H
ATOM   4461 2HG2 THR A 293       7.441 -11.676  19.777  1.00 89.95           H
ATOM   4462 3HG2 THR A 293       7.758 -11.687  21.528  1.00 89.95           H
ATOM   4463  HN  THR A 293       3.302 -12.182  21.131  1.00 89.95           H
ATOM   4464  N   ASN A 294       4.680 -12.980  18.304  1.00 92.05           N
ATOM   4465  CA  ASN A 294       4.974 -13.617  17.032  1.00 92.05           C
ATOM   4466  C   ASN A 294       4.176 -12.926  15.924  1.00 92.05           C
ATOM   4467  O   ASN A 294       4.674 -12.749  14.813  1.00 92.05           O
ATOM   4468  HA  ASN A 294       6.050 -13.509  16.899  1.00 92.05           H
ATOM   4469  CB  ASN A 294       4.576 -15.094  17.051  1.00 92.05           C
ATOM   4470 1HB  ASN A 294       3.576 -15.200  17.471  1.00 92.05           H
ATOM   4471 2HB  ASN A 294       4.534 -15.476  16.031  1.00 92.05           H
ATOM   4472  CG  ASN A 294       5.570 -15.919  17.870  1.00 92.05           C
ATOM   4473  OD1 ASN A 294       6.697 -15.521  18.111  1.00 92.05           O
ATOM   4474  ND2 ASN A 294       5.090 -17.089  18.284  1.00 92.05           N
ATOM   4475 1HD2 ASN A 294       4.155 -17.356  18.052  1.00 92.05           H
ATOM   4476 2HD2 ASN A 294       5.665 -17.701  18.828  1.00 92.05           H
ATOM   4477  HN  ASN A 294       4.216 -13.563  18.971  1.00 92.05           H
ATOM   4478  N   ILE A 295       2.950 -12.555  16.265  1.00 92.02           N
ATOM   4479  CA  ILE A 295       2.070 -11.908  15.307  1.00 92.02           C
ATOM   4480  C   ILE A 295       2.666 -10.557  14.906  1.00 92.02           C
ATOM   4481  O   ILE A 295       2.655 -10.194  13.731  1.00 92.02           O
ATOM   4482  HA  ILE A 295       2.028 -12.543  14.422  1.00 92.02           H
ATOM   4483  CB  ILE A 295       0.649 -11.812  15.864  1.00 92.02           C
ATOM   4484  HB  ILE A 295       0.711 -11.490  16.904  1.00 92.02           H
ATOM   4485  CG1 ILE A 295      -0.037 -13.179  15.855  1.00 92.02           C
ATOM   4486 1HG1 ILE A 295      -0.222 -13.490  14.827  1.00 92.02           H
ATOM   4487 2HG1 ILE A 295       0.622 -13.924  16.299  1.00 92.02           H
ATOM   4488  CG2 ILE A 295      -0.165 -10.757  15.113  1.00 92.02           C
ATOM   4489 1HG2 ILE A 295       0.317  -9.785  15.216  1.00 92.02           H
ATOM   4490 2HG2 ILE A 295      -0.221 -11.025  14.058  1.00 92.02           H
ATOM   4491 3HG2 ILE A 295      -1.171 -10.709  15.529  1.00 92.02           H
ATOM   4492  CD1 ILE A 295      -1.358 -13.135  16.626  1.00 92.02           C
ATOM   4493 1HD1 ILE A 295      -1.166 -12.848  17.659  1.00 92.02           H
ATOM   4494 2HD1 ILE A 295      -2.024 -12.406  16.164  1.00 92.02           H
ATOM   4495 3HD1 ILE A 295      -1.825 -14.120  16.603  1.00 92.02           H
ATOM   4496  HN  ILE A 295       2.558 -12.690  17.175  1.00 92.02           H
ATOM   4497  N   ASP A 296       3.173  -9.850  15.905  1.00 93.44           N
ATOM   4498  CA  ASP A 296       3.727  -8.526  15.679  1.00 93.44           C
ATOM   4499  C   ASP A 296       4.947  -8.638  14.762  1.00 93.44           C
ATOM   4500  O   ASP A 296       5.127  -7.821  13.860  1.00 93.44           O
ATOM   4501  HA  ASP A 296       2.919  -7.950  15.229  1.00 93.44           H
ATOM   4502  CB  ASP A 296       4.181  -7.887  16.993  1.00 93.44           C
ATOM   4503 1HB  ASP A 296       4.658  -8.638  17.622  1.00 93.44           H
ATOM   4504 2HB  ASP A 296       4.928  -7.120  16.790  1.00 93.44           H
ATOM   4505  CG  ASP A 296       2.997  -7.268  17.739  1.00 93.44           C
ATOM   4506  OD1 ASP A 296       1.852  -7.604  17.365  1.00 93.44           O
ATOM   4507  OD2 ASP A 296       3.263  -6.473  18.666  1.00 93.44           O
ATOM   4508  HN  ASP A 296       3.208 -10.166  16.853  1.00 93.44           H
ATOM   4509  N   ILE A 297       5.753  -9.656  15.025  1.00 93.14           N
ATOM   4510  CA  ILE A 297       6.934  -9.904  14.215  1.00 93.14           C
ATOM   4511  C   ILE A 297       6.504 -10.246  12.787  1.00 93.14           C
ATOM   4512  O   ILE A 297       7.066  -9.727  11.824  1.00 93.14           O
ATOM   4513  HA  ILE A 297       7.513  -8.981  14.189  1.00 93.14           H
ATOM   4514  CB  ILE A 297       7.815 -10.973  14.865  1.00 93.14           C
ATOM   4515  HB  ILE A 297       7.183 -11.820  15.131  1.00 93.14           H
ATOM   4516  CG1 ILE A 297       8.442 -10.453  16.160  1.00 93.14           C
ATOM   4517 1HG1 ILE A 297       9.157  -9.662  15.930  1.00 93.14           H
ATOM   4518 2HG1 ILE A 297       7.671 -10.012  16.791  1.00 93.14           H
ATOM   4519  CG2 ILE A 297       8.869 -11.486  13.883  1.00 93.14           C
ATOM   4520 1HG2 ILE A 297       8.375 -11.921  13.014  1.00 93.14           H
ATOM   4521 2HG2 ILE A 297       9.502 -10.658  13.564  1.00 93.14           H
ATOM   4522 3HG2 ILE A 297       9.482 -12.244  14.370  1.00 93.14           H
ATOM   4523  CD1 ILE A 297       9.147 -11.579  16.919  1.00 93.14           C
ATOM   4524 1HD1 ILE A 297       8.424 -12.357  17.168  1.00 93.14           H
ATOM   4525 2HD1 ILE A 297       9.934 -12.002  16.294  1.00 93.14           H
ATOM   4526 3HD1 ILE A 297       9.584 -11.182  17.835  1.00 93.14           H
ATOM   4527  HN  ILE A 297       5.611 -10.303  15.775  1.00 93.14           H
ATOM   4528  N   CYS A 298       5.511 -11.119  12.695  1.00 94.74           N
ATOM   4529  CA  CYS A 298       5.003 -11.541  11.401  1.00 94.74           C
ATOM   4530  C   CYS A 298       4.540 -10.299  10.638  1.00 94.74           C
ATOM   4531  O   CYS A 298       4.768 -10.184   9.435  1.00 94.74           O
ATOM   4532  HA  CYS A 298       5.831 -12.027  10.884  1.00 94.74           H
ATOM   4533  CB  CYS A 298       3.885 -12.575  11.542  1.00 94.74           C
ATOM   4534 1HB  CYS A 298       3.179 -12.257  12.310  1.00 94.74           H
ATOM   4535 2HB  CYS A 298       3.327 -12.650  10.608  1.00 94.74           H
ATOM   4536  SG  CYS A 298       4.591 -14.206  11.979  1.00 94.74           S
ATOM   4537  HG  CYS A 298       4.813 -13.922  13.260  1.00 94.74           H
ATOM   4538  HN  CYS A 298       5.056 -11.533  13.483  1.00 94.74           H
ATOM   4539  N   PHE A 299       3.897  -9.400  11.369  1.00 93.81           N
ATOM   4540  CA  PHE A 299       3.402  -8.169  10.777  1.00 93.81           C
ATOM   4541  C   PHE A 299       4.547  -7.350  10.178  1.00 93.81           C
ATOM   4542  O   PHE A 299       4.464  -6.905   9.034  1.00 93.81           O
ATOM   4543  HA  PHE A 299       2.705  -8.448   9.987  1.00 93.81           H
ATOM   4544  CB  PHE A 299       2.748  -7.363  11.901  1.00 93.81           C
ATOM   4545 1HB  PHE A 299       1.944  -7.955  12.339  1.00 93.81           H
ATOM   4546 2HB  PHE A 299       3.483  -7.193  12.688  1.00 93.81           H
ATOM   4547  CG  PHE A 299       2.182  -6.015  11.452  1.00 93.81           C
ATOM   4548  CD1 PHE A 299       2.907  -4.878  11.634  1.00 93.81           C
ATOM   4549  HD1 PHE A 299       3.892  -4.929  12.098  1.00 93.81           H
ATOM   4550  CD2 PHE A 299       0.953  -5.952  10.872  1.00 93.81           C
ATOM   4551  HD2 PHE A 299       0.372  -6.862  10.727  1.00 93.81           H
ATOM   4552  CE1 PHE A 299       2.382  -3.627  11.217  1.00 93.81           C
ATOM   4553  HE1 PHE A 299       2.963  -2.716  11.362  1.00 93.81           H
ATOM   4554  CE2 PHE A 299       0.428  -4.700  10.455  1.00 93.81           C
ATOM   4555  HE2 PHE A 299      -0.557  -4.650   9.990  1.00 93.81           H
ATOM   4556  CZ  PHE A 299       1.153  -3.564  10.637  1.00 93.81           C
ATOM   4557  HZ  PHE A 299       0.750  -2.603  10.317  1.00 93.81           H
ATOM   4558  HN  PHE A 299       3.713  -9.502  12.347  1.00 93.81           H
ATOM   4559  N   GLN A 300       5.589  -7.175  10.978  1.00 90.62           N
ATOM   4560  CA  GLN A 300       6.713  -6.349  10.572  1.00 90.62           C
ATOM   4561  C   GLN A 300       7.363  -6.919   9.310  1.00 90.62           C
ATOM   4562  O   GLN A 300       7.718  -6.173   8.399  1.00 90.62           O
ATOM   4563  HA  GLN A 300       6.289  -5.368  10.359  1.00 90.62           H
ATOM   4564  CB  GLN A 300       7.734  -6.220  11.704  1.00 90.62           C
ATOM   4565 1HB  GLN A 300       7.959  -7.206  12.111  1.00 90.62           H
ATOM   4566 2HB  GLN A 300       8.668  -5.817  11.312  1.00 90.62           H
ATOM   4567  CG  GLN A 300       7.208  -5.310  12.816  1.00 90.62           C
ATOM   4568 1HG  GLN A 300       6.967  -4.330  12.406  1.00 90.62           H
ATOM   4569 2HG  GLN A 300       6.284  -5.723  13.221  1.00 90.62           H
ATOM   4570  CD  GLN A 300       8.239  -5.161  13.936  1.00 90.62           C
ATOM   4571  OE1 GLN A 300       9.359  -5.637  13.852  1.00 90.62           O
ATOM   4572  NE2 GLN A 300       7.800  -4.474  14.988  1.00 90.62           N
ATOM   4573 1HE2 GLN A 300       6.869  -4.110  14.994  1.00 90.62           H
ATOM   4574 2HE2 GLN A 300       8.402  -4.323  15.772  1.00 90.62           H
ATOM   4575  HN  GLN A 300       5.672  -7.586  11.885  1.00 90.62           H
ATOM   4576  N   VAL A 301       7.499  -8.237   9.296  1.00 95.26           N
ATOM   4577  CA  VAL A 301       8.162  -8.910   8.192  1.00 95.26           C
ATOM   4578  C   VAL A 301       7.326  -8.741   6.922  1.00 95.26           C
ATOM   4579  O   VAL A 301       7.836  -8.303   5.892  1.00 95.26           O
ATOM   4580  HA  VAL A 301       9.127  -8.425   8.044  1.00 95.26           H
ATOM   4581  CB  VAL A 301       8.417 -10.375   8.550  1.00 95.26           C
ATOM   4582  HB  VAL A 301       7.466 -10.819   8.843  1.00 95.26           H
ATOM   4583  CG1 VAL A 301       8.944 -11.151   7.341  1.00 95.26           C
ATOM   4584 1HG1 VAL A 301       8.211 -11.110   6.535  1.00 95.26           H
ATOM   4585 2HG1 VAL A 301       9.880 -10.705   7.003  1.00 95.26           H
ATOM   4586 3HG1 VAL A 301       9.117 -12.189   7.622  1.00 95.26           H
ATOM   4587  CG2 VAL A 301       9.376 -10.491   9.736  1.00 95.26           C
ATOM   4588 1HG2 VAL A 301      10.327 -10.023   9.481  1.00 95.26           H
ATOM   4589 2HG2 VAL A 301       8.945  -9.990  10.602  1.00 95.26           H
ATOM   4590 3HG2 VAL A 301       9.540 -11.543   9.969  1.00 95.26           H
ATOM   4591  HN  VAL A 301       7.165  -8.841  10.020  1.00 95.26           H
ATOM   4592  N   THR A 302       6.055  -9.098   7.036  1.00 94.42           N
ATOM   4593  CA  THR A 302       5.181  -9.136   5.876  1.00 94.42           C
ATOM   4594  C   THR A 302       4.951  -7.723   5.336  1.00 94.42           C
ATOM   4595  O   THR A 302       4.796  -7.533   4.130  1.00 94.42           O
ATOM   4596  HA  THR A 302       5.678  -9.702   5.089  1.00 94.42           H
ATOM   4597  CB  THR A 302       3.889  -9.849   6.281  1.00 94.42           C
ATOM   4598  HB  THR A 302       3.185  -9.882   5.449  1.00 94.42           H
ATOM   4599  OG1 THR A 302       3.445  -9.137   7.433  1.00 94.42           O
ATOM   4600  HG1 THR A 302       3.642  -9.667   8.259  1.00 94.42           H
ATOM   4601  CG2 THR A 302       4.139 -11.269   6.793  1.00 94.42           C
ATOM   4602 1HG2 THR A 302       4.789 -11.230   7.667  1.00 94.42           H
ATOM   4603 2HG2 THR A 302       4.617 -11.858   6.011  1.00 94.42           H
ATOM   4604 3HG2 THR A 302       3.190 -11.729   7.066  1.00 94.42           H
ATOM   4605  HN  THR A 302       5.623  -9.358   7.900  1.00 94.42           H
ATOM   4606  N   GLN A 303       4.937  -6.768   6.254  1.00 91.74           N
ATOM   4607  CA  GLN A 303       4.795  -5.371   5.878  1.00 91.74           C
ATOM   4608  C   GLN A 303       5.983  -4.928   5.022  1.00 91.74           C
ATOM   4609  O   GLN A 303       5.810  -4.216   4.034  1.00 91.74           O
ATOM   4610  HA  GLN A 303       3.877  -5.321   5.292  1.00 91.74           H
ATOM   4611  CB  GLN A 303       4.649  -4.483   7.115  1.00 91.74           C
ATOM   4612 1HB  GLN A 303       3.787  -4.806   7.700  1.00 91.74           H
ATOM   4613 2HB  GLN A 303       5.526  -4.593   7.753  1.00 91.74           H
ATOM   4614  CG  GLN A 303       4.481  -3.015   6.720  1.00 91.74           C
ATOM   4615 1HG  GLN A 303       5.396  -2.654   6.251  1.00 91.74           H
ATOM   4616 2HG  GLN A 303       3.686  -2.922   5.979  1.00 91.74           H
ATOM   4617  CD  GLN A 303       4.152  -2.152   7.939  1.00 91.74           C
ATOM   4618  OE1 GLN A 303       4.940  -2.004   8.858  1.00 91.74           O
ATOM   4619  NE2 GLN A 303       2.945  -1.593   7.897  1.00 91.74           N
ATOM   4620 1HE2 GLN A 303       2.346  -1.755   7.113  1.00 91.74           H
ATOM   4621 2HE2 GLN A 303       2.638  -1.010   8.649  1.00 91.74           H
ATOM   4622  HN  GLN A 303       5.020  -6.935   7.236  1.00 91.74           H
ATOM   4623  N   THR A 304       7.164  -5.367   5.433  1.00 92.99           N
ATOM   4624  CA  THR A 304       8.384  -4.989   4.742  1.00 92.99           C
ATOM   4625  C   THR A 304       8.383  -5.543   3.316  1.00 92.99           C
ATOM   4626  O   THR A 304       8.747  -4.841   2.373  1.00 92.99           O
ATOM   4627  HA  THR A 304       8.412  -3.902   4.663  1.00 92.99           H
ATOM   4628  CB  THR A 304       9.571  -5.471   5.580  1.00 92.99           C
ATOM   4629  HB  THR A 304       9.609  -6.560   5.609  1.00 92.99           H
ATOM   4630  OG1 THR A 304       9.391  -4.827   6.838  1.00 92.99           O
ATOM   4631  HG1 THR A 304       9.003  -5.470   7.499  1.00 92.99           H
ATOM   4632  CG2 THR A 304      10.907  -4.927   5.070  1.00 92.99           C
ATOM   4633 1HG2 THR A 304      10.893  -3.838   5.104  1.00 92.99           H
ATOM   4634 2HG2 THR A 304      11.065  -5.257   4.043  1.00 92.99           H
ATOM   4635 3HG2 THR A 304      11.715  -5.300   5.700  1.00 92.99           H
ATOM   4636  HN  THR A 304       7.293  -5.970   6.221  1.00 92.99           H
ATOM   4637  N   ILE A 305       7.970  -6.796   3.202  1.00 92.52           N
ATOM   4638  CA  ILE A 305       7.879  -7.439   1.902  1.00 92.52           C
ATOM   4639  C   ILE A 305       6.952  -6.624   0.998  1.00 92.52           C
ATOM   4640  O   ILE A 305       7.217  -6.472  -0.193  1.00 92.52           O
ATOM   4641  HA  ILE A 305       8.878  -7.436   1.465  1.00 92.52           H
ATOM   4642  CB  ILE A 305       7.458  -8.902   2.056  1.00 92.52           C
ATOM   4643  HB  ILE A 305       6.560  -8.935   2.673  1.00 92.52           H
ATOM   4644  CG1 ILE A 305       8.535  -9.709   2.782  1.00 92.52           C
ATOM   4645 1HG1 ILE A 305       9.381  -9.876   2.115  1.00 92.52           H
ATOM   4646 2HG1 ILE A 305       8.908  -9.141   3.634  1.00 92.52           H
ATOM   4647  CG2 ILE A 305       7.098  -9.515   0.701  1.00 92.52           C
ATOM   4648 1HG2 ILE A 305       6.272  -8.958   0.258  1.00 92.52           H
ATOM   4649 2HG2 ILE A 305       7.963  -9.468   0.040  1.00 92.52           H
ATOM   4650 3HG2 ILE A 305       6.802 -10.554   0.839  1.00 92.52           H
ATOM   4651  CD1 ILE A 305       7.983 -11.054   3.261  1.00 92.52           C
ATOM   4652 1HD1 ILE A 305       7.154 -10.882   3.947  1.00 92.52           H
ATOM   4653 2HD1 ILE A 305       7.634 -11.629   2.404  1.00 92.52           H
ATOM   4654 3HD1 ILE A 305       8.770 -11.607   3.774  1.00 92.52           H
ATOM   4655  HN  ILE A 305       7.700  -7.369   3.976  1.00 92.52           H
ATOM   4656  N   ALA A 306       5.884  -6.121   1.599  1.00 92.12           N
ATOM   4657  CA  ALA A 306       4.897  -5.356   0.856  1.00 92.12           C
ATOM   4658  C   ALA A 306       5.544  -4.075   0.326  1.00 92.12           C
ATOM   4659  O   ALA A 306       5.246  -3.638  -0.784  1.00 92.12           O
ATOM   4660  HA  ALA A 306       4.572  -5.965   0.012  1.00 92.12           H
ATOM   4661  CB  ALA A 306       3.690  -5.072   1.752  1.00 92.12           C
ATOM   4662 1HB  ALA A 306       3.249  -6.014   2.078  1.00 92.12           H
ATOM   4663 2HB  ALA A 306       4.011  -4.501   2.623  1.00 92.12           H
ATOM   4664 3HB  ALA A 306       2.950  -4.498   1.194  1.00 92.12           H
ATOM   4665  HN  ALA A 306       5.688  -6.229   2.574  1.00 92.12           H
ATOM   4666  N   PHE A 307       6.419  -3.510   1.146  1.00 90.52           N
ATOM   4667  CA  PHE A 307       7.064  -2.254   0.801  1.00 90.52           C
ATOM   4668  C   PHE A 307       8.027  -2.438  -0.374  1.00 90.52           C
ATOM   4669  O   PHE A 307       8.232  -1.517  -1.163  1.00 90.52           O
ATOM   4670  HA  PHE A 307       6.278  -1.554   0.518  1.00 90.52           H
ATOM   4671  CB  PHE A 307       7.857  -1.807   2.030  1.00 90.52           C
ATOM   4672 1HB  PHE A 307       8.482  -2.633   2.368  1.00 90.52           H
ATOM   4673 2HB  PHE A 307       8.528  -0.997   1.742  1.00 90.52           H
ATOM   4674  CG  PHE A 307       6.985  -1.335   3.195  1.00 90.52           C
ATOM   4675  CD1 PHE A 307       5.644  -1.191   3.026  1.00 90.52           C
ATOM   4676  HD1 PHE A 307       5.190  -1.412   2.060  1.00 90.52           H
ATOM   4677  CD2 PHE A 307       7.552  -1.061   4.401  1.00 90.52           C
ATOM   4678  HD2 PHE A 307       8.627  -1.176   4.537  1.00 90.52           H
ATOM   4679  CE1 PHE A 307       4.834  -0.754   4.108  1.00 90.52           C
ATOM   4680  HE1 PHE A 307       3.759  -0.639   3.972  1.00 90.52           H
ATOM   4681  CE2 PHE A 307       6.743  -0.624   5.483  1.00 90.52           C
ATOM   4682  HE2 PHE A 307       7.197  -0.403   6.449  1.00 90.52           H
ATOM   4683  CZ  PHE A 307       5.401  -0.480   5.313  1.00 90.52           C
ATOM   4684  HZ  PHE A 307       4.780  -0.144   6.144  1.00 90.52           H
ATOM   4685  HN  PHE A 307       6.687  -3.894   2.029  1.00 90.52           H
ATOM   4686  N   PHE A 308       8.593  -3.633  -0.453  1.00 87.25           N
ATOM   4687  CA  PHE A 308       9.505  -3.959  -1.536  1.00 87.25           C
ATOM   4688  C   PHE A 308       8.801  -3.869  -2.891  1.00 87.25           C
ATOM   4689  O   PHE A 308       9.448  -3.677  -3.920  1.00 87.25           O
ATOM   4690  HA  PHE A 308      10.319  -3.235  -1.503  1.00 87.25           H
ATOM   4691  CB  PHE A 308       9.970  -5.400  -1.311  1.00 87.25           C
ATOM   4692 1HB  PHE A 308       9.176  -5.952  -0.807  1.00 87.25           H
ATOM   4693 2HB  PHE A 308      10.124  -5.876  -2.279  1.00 87.25           H
ATOM   4694  CG  PHE A 308      11.255  -5.518  -0.490  1.00 87.25           C
ATOM   4695  CD1 PHE A 308      12.460  -5.278  -1.074  1.00 87.25           C
ATOM   4696  HD1 PHE A 308      12.509  -5.002  -2.127  1.00 87.25           H
ATOM   4697  CD2 PHE A 308      11.193  -5.863   0.824  1.00 87.25           C
ATOM   4698  HD2 PHE A 308      10.228  -6.055   1.292  1.00 87.25           H
ATOM   4699  CE1 PHE A 308      13.653  -5.388  -0.312  1.00 87.25           C
ATOM   4700  HE1 PHE A 308      14.618  -5.196  -0.780  1.00 87.25           H
ATOM   4701  CE2 PHE A 308      12.386  -5.972   1.586  1.00 87.25           C
ATOM   4702  HE2 PHE A 308      12.336  -6.249   2.640  1.00 87.25           H
ATOM   4703  CZ  PHE A 308      13.591  -5.733   1.002  1.00 87.25           C
ATOM   4704  HZ  PHE A 308      14.506  -5.817   1.588  1.00 87.25           H
ATOM   4705  HN  PHE A 308       8.438  -4.370   0.205  1.00 87.25           H
ATOM   4706  N   HIS A 309       7.484  -4.011  -2.849  1.00 77.90           N
ATOM   4707  CA  HIS A 309       6.688  -3.972  -4.064  1.00 77.90           C
ATOM   4708  C   HIS A 309       6.829  -2.600  -4.726  1.00 77.90           C
ATOM   4709  O   HIS A 309       6.857  -2.499  -5.952  1.00 77.90           O
ATOM   4710  HA  HIS A 309       7.096  -4.732  -4.730  1.00 77.90           H
ATOM   4711  CB  HIS A 309       5.232  -4.342  -3.771  1.00 77.90           C
ATOM   4712 1HB  HIS A 309       5.206  -5.321  -3.293  1.00 77.90           H
ATOM   4713 2HB  HIS A 309       4.823  -3.627  -3.058  1.00 77.90           H
ATOM   4714  CG  HIS A 309       4.349  -4.372  -4.995  1.00 77.90           C
ATOM   4715  ND1 HIS A 309       4.502  -5.304  -6.008  1.00 77.90           N
ATOM   4716  HD1 HIS A 309       5.189  -6.030  -6.036  1.00 77.90           H
ATOM   4717  CD2 HIS A 309       3.301  -3.578  -5.359  1.00 77.90           C
ATOM   4718  HD2 HIS A 309       2.910  -2.738  -4.784  1.00 77.90           H
ATOM   4719  CE1 HIS A 309       3.583  -5.070  -6.933  1.00 77.90           C
ATOM   4720  HE1 HIS A 309       3.445  -5.634  -7.856  1.00 77.90           H
ATOM   4721  NE2 HIS A 309       2.840  -4.000  -6.529  1.00 77.90           N
ATOM   4722  HN  HIS A 309       6.964  -4.151  -2.007  1.00 77.90           H
ATOM   4723  N   SER A 310       6.915  -1.579  -3.886  1.00 83.44           N
ATOM   4724  CA  SER A 310       6.946  -0.210  -4.373  1.00 83.44           C
ATOM   4725  C   SER A 310       8.243   0.041  -5.145  1.00 83.44           C
ATOM   4726  O   SER A 310       8.298   0.920  -6.003  1.00 83.44           O
ATOM   4727  HA  SER A 310       6.084  -0.119  -5.034  1.00 83.44           H
ATOM   4728  CB  SER A 310       6.812   0.787  -3.221  1.00 83.44           C
ATOM   4729 1HB  SER A 310       7.607   0.612  -2.495  1.00 83.44           H
ATOM   4730 2HB  SER A 310       6.946   1.800  -3.601  1.00 83.44           H
ATOM   4731  OG  SER A 310       5.548   0.687  -2.572  1.00 83.44           O
ATOM   4732  HG  SER A 310       4.843   1.131  -3.125  1.00 83.44           H
ATOM   4733  HN  SER A 310       6.962  -1.675  -2.892  1.00 83.44           H
ATOM   4734  N   CYS A 311       9.255  -0.747  -4.812  1.00 86.64           N
ATOM   4735  CA  CYS A 311      10.546  -0.625  -5.468  1.00 86.64           C
ATOM   4736  C   CYS A 311      10.591  -1.620  -6.629  1.00 86.64           C
ATOM   4737  O   CYS A 311      11.415  -1.488  -7.532  1.00 86.64           O
ATOM   4738  HA  CYS A 311      10.615   0.400  -5.833  1.00 86.64           H
ATOM   4739  CB  CYS A 311      11.700  -0.839  -4.487  1.00 86.64           C
ATOM   4740 1HB  CYS A 311      12.629  -0.468  -4.920  1.00 86.64           H
ATOM   4741 2HB  CYS A 311      11.524  -0.268  -3.575  1.00 86.64           H
ATOM   4742  SG  CYS A 311      11.862  -2.618  -4.090  1.00 86.64           S
ATOM   4743  HG  CYS A 311      12.913  -2.485  -3.284  1.00 86.64           H
ATOM   4744  HN  CYS A 311       9.203  -1.457  -4.110  1.00 86.64           H
ATOM   4745  N   LEU A 312       9.695  -2.594  -6.567  1.00 83.38           N
ATOM   4746  CA  LEU A 312       9.706  -3.684  -7.528  1.00 83.38           C
ATOM   4747  C   LEU A 312       9.032  -3.224  -8.822  1.00 83.38           C
ATOM   4748  O   LEU A 312       9.419  -3.643  -9.911  1.00 83.38           O
ATOM   4749  HA  LEU A 312      10.749  -3.916  -7.746  1.00 83.38           H
ATOM   4750  CB  LEU A 312       9.079  -4.940  -6.921  1.00 83.38           C
ATOM   4751 1HB  LEU A 312       8.171  -4.650  -6.392  1.00 83.38           H
ATOM   4752 2HB  LEU A 312       8.778  -5.601  -7.734  1.00 83.38           H
ATOM   4753  CG  LEU A 312       9.965  -5.733  -5.958  1.00 83.38           C
ATOM   4754  HG  LEU A 312      10.279  -5.066  -5.155  1.00 83.38           H
ATOM   4755  CD1 LEU A 312       9.184  -6.881  -5.313  1.00 83.38           C
ATOM   4756 1HD1 LEU A 312       8.338  -6.477  -4.758  1.00 83.38           H
ATOM   4757 2HD1 LEU A 312       8.821  -7.554  -6.090  1.00 83.38           H
ATOM   4758 3HD1 LEU A 312       9.837  -7.428  -4.633  1.00 83.38           H
ATOM   4759  CD2 LEU A 312      11.233  -6.225  -6.658  1.00 83.38           C
ATOM   4760 1HD2 LEU A 312      10.960  -6.870  -7.493  1.00 83.38           H
ATOM   4761 2HD2 LEU A 312      11.798  -5.370  -7.029  1.00 83.38           H
ATOM   4762 3HD2 LEU A 312      11.844  -6.786  -5.951  1.00 83.38           H
ATOM   4763  HN  LEU A 312       8.972  -2.646  -5.877  1.00 83.38           H
ATOM   4764  N   ASN A 313       8.034  -2.367  -8.659  1.00 76.86           N
ATOM   4765  CA  ASN A 313       7.212  -1.953  -9.784  1.00 76.86           C
ATOM   4766  C   ASN A 313       8.114  -1.436 -10.906  1.00 76.86           C
ATOM   4767  O   ASN A 313       8.069  -1.942 -12.027  1.00 76.86           O
ATOM   4768  HA  ASN A 313       6.655  -2.844 -10.074  1.00 76.86           H
ATOM   4769  CB  ASN A 313       6.260  -0.824  -9.384  1.00 76.86           C
ATOM   4770 1HB  ASN A 313       6.779  -0.118  -8.737  1.00 76.86           H
ATOM   4771 2HB  ASN A 313       5.950  -0.274 -10.273  1.00 76.86           H
ATOM   4772  CG  ASN A 313       5.028  -1.375  -8.663  1.00 76.86           C
ATOM   4773  OD1 ASN A 313       4.621  -2.509  -8.854  1.00 76.86           O
ATOM   4774  ND2 ASN A 313       4.461  -0.511  -7.826  1.00 76.86           N
ATOM   4775 1HD2 ASN A 313       4.846   0.405  -7.715  1.00 76.86           H
ATOM   4776 2HD2 ASN A 313       3.649  -0.778  -7.306  1.00 76.86           H
ATOM   4777  HN  ASN A 313       7.785  -1.958  -7.781  1.00 76.86           H
ATOM   4778  N   PRO A 314       8.946  -0.423 -10.629  1.00 77.47           N
ATOM   4779  CA  PRO A 314       9.798   0.160 -11.668  1.00 77.47           C
ATOM   4780  C   PRO A 314      10.627  -0.889 -12.391  1.00 77.47           C
ATOM   4781  O   PRO A 314      10.772  -0.838 -13.611  1.00 77.47           O
ATOM   4782  HA  PRO A 314       9.183   0.620 -12.442  1.00 77.47           H
ATOM   4783  CB  PRO A 314      10.678   1.150 -10.902  1.00 77.47           C
ATOM   4784 1HB  PRO A 314      11.612   0.690 -10.580  1.00 77.47           H
ATOM   4785 2HB  PRO A 314      10.943   2.010 -11.517  1.00 77.47           H
ATOM   4786  CG  PRO A 314       9.809   1.551  -9.716  1.00 77.47           C
ATOM   4787 1HG  PRO A 314      10.402   1.966  -8.901  1.00 77.47           H
ATOM   4788 2HG  PRO A 314       9.083   2.318  -9.988  1.00 77.47           H
ATOM   4789  CD  PRO A 314       9.140   0.243  -9.328  1.00 77.47           C
ATOM   4790 1HD  PRO A 314       9.768  -0.351  -8.664  1.00 77.47           H
ATOM   4791 2HD  PRO A 314       8.197   0.409  -8.806  1.00 77.47           H
ATOM   4792  N   VAL A 315      11.153  -1.822 -11.611  1.00 79.29           N
ATOM   4793  CA  VAL A 315      12.033  -2.843 -12.154  1.00 79.29           C
ATOM   4794  C   VAL A 315      11.253  -3.708 -13.145  1.00 79.29           C
ATOM   4795  O   VAL A 315      11.763  -4.050 -14.211  1.00 79.29           O
ATOM   4796  HA  VAL A 315      12.836  -2.334 -12.688  1.00 79.29           H
ATOM   4797  CB  VAL A 315      12.659  -3.653 -11.017  1.00 79.29           C
ATOM   4798  HB  VAL A 315      11.851  -4.114 -10.449  1.00 79.29           H
ATOM   4799  CG1 VAL A 315      13.547  -4.772 -11.565  1.00 79.29           C
ATOM   4800 1HG1 VAL A 315      12.948  -5.441 -12.182  1.00 79.29           H
ATOM   4801 2HG1 VAL A 315      14.346  -4.340 -12.167  1.00 79.29           H
ATOM   4802 3HG1 VAL A 315      13.979  -5.332 -10.735  1.00 79.29           H
ATOM   4803  CG2 VAL A 315      13.444  -2.747 -10.065  1.00 79.29           C
ATOM   4804 1HG2 VAL A 315      14.239  -2.244 -10.616  1.00 79.29           H
ATOM   4805 2HG2 VAL A 315      12.773  -2.002  -9.636  1.00 79.29           H
ATOM   4806 3HG2 VAL A 315      13.878  -3.348  -9.267  1.00 79.29           H
ATOM   4807  HN  VAL A 315      10.986  -1.888 -10.627  1.00 79.29           H
ATOM   4808  N   LEU A 316      10.029  -4.037 -12.759  1.00 76.42           N
ATOM   4809  CA  LEU A 316       9.182  -4.875 -13.591  1.00 76.42           C
ATOM   4810  C   LEU A 316       9.013  -4.218 -14.963  1.00 76.42           C
ATOM   4811  O   LEU A 316       9.091  -4.889 -15.990  1.00 76.42           O
ATOM   4812  HA  LEU A 316       9.695  -5.827 -13.726  1.00 76.42           H
ATOM   4813  CB  LEU A 316       7.858  -5.169 -12.883  1.00 76.42           C
ATOM   4814 1HB  LEU A 316       7.420  -4.223 -12.566  1.00 76.42           H
ATOM   4815 2HB  LEU A 316       7.173  -5.612 -13.605  1.00 76.42           H
ATOM   4816  CG  LEU A 316       7.940  -6.094 -11.666  1.00 76.42           C
ATOM   4817  HG  LEU A 316       8.657  -5.670 -10.963  1.00 76.42           H
ATOM   4818  CD1 LEU A 316       6.592  -6.172 -10.946  1.00 76.42           C
ATOM   4819 1HD1 LEU A 316       6.302  -5.176 -10.610  1.00 76.42           H
ATOM   4820 2HD1 LEU A 316       5.837  -6.559 -11.629  1.00 76.42           H
ATOM   4821 3HD1 LEU A 316       6.678  -6.835 -10.085  1.00 76.42           H
ATOM   4822  CD2 LEU A 316       8.459  -7.477 -12.063  1.00 76.42           C
ATOM   4823 1HD2 LEU A 316       7.785  -7.922 -12.795  1.00 76.42           H
ATOM   4824 2HD2 LEU A 316       9.454  -7.381 -12.496  1.00 76.42           H
ATOM   4825 3HD2 LEU A 316       8.507  -8.114 -11.180  1.00 76.42           H
ATOM   4826  HN  LEU A 316       9.617  -3.743 -11.897  1.00 76.42           H
ATOM   4827  N   TYR A 317       8.784  -2.913 -14.934  1.00 64.33           N
ATOM   4828  CA  TYR A 317       8.545  -2.169 -16.159  1.00 64.33           C
ATOM   4829  C   TYR A 317       9.783  -2.178 -17.057  1.00 64.33           C
ATOM   4830  O   TYR A 317       9.666  -2.222 -18.281  1.00 64.33           O
ATOM   4831  HA  TYR A 317       7.718  -2.645 -16.686  1.00 64.33           H
ATOM   4832  CB  TYR A 317       8.253  -0.730 -15.727  1.00 64.33           C
ATOM   4833 1HB  TYR A 317       9.131  -0.329 -15.220  1.00 64.33           H
ATOM   4834 2HB  TYR A 317       8.093  -0.120 -16.617  1.00 64.33           H
ATOM   4835  CG  TYR A 317       7.040  -0.590 -14.806  1.00 64.33           C
ATOM   4836  CD1 TYR A 317       6.006  -1.500 -14.883  1.00 64.33           C
ATOM   4837  HD1 TYR A 317       6.053  -2.319 -15.602  1.00 64.33           H
ATOM   4838  CD2 TYR A 317       6.981   0.447 -13.896  1.00 64.33           C
ATOM   4839  HD2 TYR A 317       7.798   1.166 -13.835  1.00 64.33           H
ATOM   4840  CE1 TYR A 317       4.864  -1.369 -14.016  1.00 64.33           C
ATOM   4841  HE1 TYR A 317       4.041  -2.081 -14.067  1.00 64.33           H
ATOM   4842  CE2 TYR A 317       5.839   0.578 -13.029  1.00 64.33           C
ATOM   4843  HE2 TYR A 317       5.779   1.392 -12.306  1.00 64.33           H
ATOM   4844  CZ  TYR A 317       4.837  -0.336 -13.131  1.00 64.33           C
ATOM   4845  OH  TYR A 317       3.759  -0.212 -12.312  1.00 64.33           O
ATOM   4846  HH  TYR A 317       3.152  -0.998 -12.424  1.00 64.33           H
ATOM   4847  HN  TYR A 317       8.760  -2.368 -14.097  1.00 64.33           H
ATOM   4848  N   VAL A 318      10.941  -2.137 -16.415  1.00 66.93           N
ATOM   4849  CA  VAL A 318      12.199  -2.091 -17.141  1.00 66.93           C
ATOM   4850  C   VAL A 318      12.379  -3.394 -17.923  1.00 66.93           C
ATOM   4851  O   VAL A 318      12.661  -3.371 -19.120  1.00 66.93           O
ATOM   4852  HA  VAL A 318      12.141  -1.264 -17.848  1.00 66.93           H
ATOM   4853  CB  VAL A 318      13.351  -1.810 -16.175  1.00 66.93           C
ATOM   4854  HB  VAL A 318      13.289  -2.531 -15.360  1.00 66.93           H
ATOM   4855  CG1 VAL A 318      14.704  -1.997 -16.866  1.00 66.93           C
ATOM   4856 1HG1 VAL A 318      14.790  -3.023 -17.223  1.00 66.93           H
ATOM   4857 2HG1 VAL A 318      14.779  -1.310 -17.709  1.00 66.93           H
ATOM   4858 3HG1 VAL A 318      15.505  -1.790 -16.157  1.00 66.93           H
ATOM   4859  CG2 VAL A 318      13.232  -0.408 -15.573  1.00 66.93           C
ATOM   4860 1HG2 VAL A 318      13.256   0.333 -16.372  1.00 66.93           H
ATOM   4861 2HG2 VAL A 318      12.291  -0.325 -15.029  1.00 66.93           H
ATOM   4862 3HG2 VAL A 318      14.063  -0.234 -14.891  1.00 66.93           H
ATOM   4863  HN  VAL A 318      11.028  -2.134 -15.419  1.00 66.93           H
ATOM   4864  N   PHE A 319      12.208  -4.501 -17.214  1.00 66.83           N
ATOM   4865  CA  PHE A 319      12.530  -5.804 -17.771  1.00 66.83           C
ATOM   4866  C   PHE A 319      11.421  -6.288 -18.708  1.00 66.83           C
ATOM   4867  O   PHE A 319      11.694  -6.955 -19.705  1.00 66.83           O
ATOM   4868  HA  PHE A 319      13.457  -5.695 -18.333  1.00 66.83           H
ATOM   4869  CB  PHE A 319      12.648  -6.776 -16.595  1.00 66.83           C
ATOM   4870 1HB  PHE A 319      11.844  -6.575 -15.888  1.00 66.83           H
ATOM   4871 2HB  PHE A 319      12.503  -7.792 -16.962  1.00 66.83           H
ATOM   4872  CG  PHE A 319      13.987  -6.701 -15.858  1.00 66.83           C
ATOM   4873  CD1 PHE A 319      15.119  -7.161 -16.456  1.00 66.83           C
ATOM   4874  HD1 PHE A 319      15.072  -7.582 -17.460  1.00 66.83           H
ATOM   4875  CD2 PHE A 319      14.044  -6.175 -14.605  1.00 66.83           C
ATOM   4876  HD2 PHE A 319      13.137  -5.807 -14.126  1.00 66.83           H
ATOM   4877  CE1 PHE A 319      16.361  -7.091 -15.771  1.00 66.83           C
ATOM   4878  HE1 PHE A 319      17.268  -7.460 -16.250  1.00 66.83           H
ATOM   4879  CE2 PHE A 319      15.287  -6.105 -13.921  1.00 66.83           C
ATOM   4880  HE2 PHE A 319      15.333  -5.684 -12.917  1.00 66.83           H
ATOM   4881  CZ  PHE A 319      16.419  -6.565 -14.519  1.00 66.83           C
ATOM   4882  HZ  PHE A 319      17.372  -6.511 -13.993  1.00 66.83           H
ATOM   4883  HN  PHE A 319      11.858  -4.516 -16.277  1.00 66.83           H
ATOM   4884  N   VAL A 320      10.195  -5.932 -18.355  1.00 70.37           N
ATOM   4885  CA  VAL A 320       9.031  -6.543 -18.976  1.00 70.37           C
ATOM   4886  C   VAL A 320       8.482  -5.605 -20.053  1.00 70.37           C
ATOM   4887  O   VAL A 320       7.833  -6.052 -20.997  1.00 70.37           O
ATOM   4888  HA  VAL A 320       9.358  -7.468 -19.449  1.00 70.37           H
ATOM   4889  CB  VAL A 320       7.995  -6.898 -17.908  1.00 70.37           C
ATOM   4890  HB  VAL A 320       7.470  -5.983 -17.632  1.00 70.37           H
ATOM   4891  CG1 VAL A 320       6.962  -7.886 -18.453  1.00 70.37           C
ATOM   4892 1HG1 VAL A 320       6.448  -7.440 -19.305  1.00 70.37           H
ATOM   4893 2HG1 VAL A 320       7.465  -8.800 -18.770  1.00 70.37           H
ATOM   4894 3HG1 VAL A 320       6.237  -8.121 -17.674  1.00 70.37           H
ATOM   4895  CG2 VAL A 320       8.670  -7.449 -16.650  1.00 70.37           C
ATOM   4896 1HG2 VAL A 320       9.232  -8.347 -16.904  1.00 70.37           H
ATOM   4897 2HG2 VAL A 320       9.348  -6.699 -16.243  1.00 70.37           H
ATOM   4898 3HG2 VAL A 320       7.910  -7.693 -15.907  1.00 70.37           H
ATOM   4899  HN  VAL A 320       9.990  -5.242 -17.661  1.00 70.37           H
ATOM   4900  N   GLY A 321       8.764  -4.323 -19.876  1.00 72.18           N
ATOM   4901  CA  GLY A 321       8.229  -3.309 -20.769  1.00 72.18           C
ATOM   4902  C   GLY A 321       9.225  -2.980 -21.883  1.00 72.18           C
ATOM   4903  O   GLY A 321      10.134  -2.175 -21.691  1.00 72.18           O
ATOM   4904 1HA  GLY A 321       7.293  -3.659 -21.204  1.00 72.18           H
ATOM   4905 2HA  GLY A 321       8.000  -2.405 -20.204  1.00 72.18           H
ATOM   4906  HN  GLY A 321       9.344  -3.974 -19.139  1.00 72.18           H
ATOM   4907  N   GLU A 322       9.019  -3.621 -23.025  1.00 64.20           N
ATOM   4908  CA  GLU A 322       9.799  -3.308 -24.210  1.00 64.20           C
ATOM   4909  C   GLU A 322       9.689  -1.818 -24.539  1.00 64.20           C
ATOM   4910  O   GLU A 322      10.694  -1.161 -24.804  1.00 64.20           O
ATOM   4911  HA  GLU A 322      10.829  -3.555 -23.953  1.00 64.20           H
ATOM   4912  CB  GLU A 322       9.359  -4.166 -25.398  1.00 64.20           C
ATOM   4913 1HB  GLU A 322       8.271  -4.159 -25.473  1.00 64.20           H
ATOM   4914 2HB  GLU A 322       9.856  -3.821 -26.305  1.00 64.20           H
ATOM   4915  CG  GLU A 322       9.778  -5.625 -25.206  1.00 64.20           C
ATOM   4916 1HG  GLU A 322      10.833  -5.671 -24.933  1.00 64.20           H
ATOM   4917 2HG  GLU A 322       9.216  -6.063 -24.381  1.00 64.20           H
ATOM   4918  CD  GLU A 322       9.540  -6.436 -26.481  1.00 64.20           C
ATOM   4919  OE1 GLU A 322       9.894  -7.635 -26.465  1.00 64.20           O
ATOM   4920  OE2 GLU A 322       9.009  -5.839 -27.443  1.00 64.20           O
ATOM   4921  HN  GLU A 322       8.336  -4.341 -23.146  1.00 64.20           H
ATOM   4922  N   ARG A 323       8.458  -1.328 -24.512  1.00 62.07           N
ATOM   4923  CA  ARG A 323       8.196   0.056 -24.868  1.00 62.07           C
ATOM   4924  C   ARG A 323       8.907   0.998 -23.895  1.00 62.07           C
ATOM   4925  O   ARG A 323       9.479   2.006 -24.307  1.00 62.07           O
ATOM   4926  HA  ARG A 323       8.591   0.164 -25.878  1.00 62.07           H
ATOM   4927  CB  ARG A 323       6.695   0.355 -24.850  1.00 62.07           C
ATOM   4928 1HB  ARG A 323       6.174  -0.345 -25.504  1.00 62.07           H
ATOM   4929 2HB  ARG A 323       6.302   0.204 -23.845  1.00 62.07           H
ATOM   4930  CG  ARG A 323       6.416   1.789 -25.303  1.00 62.07           C
ATOM   4931 1HG  ARG A 323       6.881   2.490 -24.610  1.00 62.07           H
ATOM   4932 2HG  ARG A 323       6.868   1.960 -26.280  1.00 62.07           H
ATOM   4933  CD  ARG A 323       4.912   2.058 -25.376  1.00 62.07           C
ATOM   4934 1HD  ARG A 323       4.459   1.432 -26.145  1.00 62.07           H
ATOM   4935 2HD  ARG A 323       4.440   1.793 -24.430  1.00 62.07           H
ATOM   4936  NE  ARG A 323       4.667   3.486 -25.680  1.00 62.07           N
ATOM   4937  HE  ARG A 323       5.396   4.001 -26.131  1.00 62.07           H
ATOM   4938  CZ  ARG A 323       3.530   4.132 -25.387  1.00 62.07           C
ATOM   4939  NH1 ARG A 323       2.520   3.491 -24.783  1.00 62.07           N
ATOM   4940 1HH1 ARG A 323       2.611   2.524 -24.546  1.00 62.07           H
ATOM   4941 2HH1 ARG A 323       1.675   3.981 -24.568  1.00 62.07           H
ATOM   4942  NH2 ARG A 323       3.418   5.428 -25.709  1.00 62.07           N
ATOM   4943 1HH2 ARG A 323       2.576   5.924 -25.498  1.00 62.07           H
ATOM   4944 2HH2 ARG A 323       4.176   5.898 -26.160  1.00 62.07           H
ATOM   4945  HN  ARG A 323       7.650  -1.858 -24.254  1.00 62.07           H
ATOM   4946  N   PHE A 324       8.848   0.637 -22.621  1.00 74.18           N
ATOM   4947  CA  PHE A 324       9.433   1.465 -21.580  1.00 74.18           C
ATOM   4948  C   PHE A 324      10.959   1.489 -21.691  1.00 74.18           C
ATOM   4949  O   PHE A 324      11.577   2.544 -21.561  1.00 74.18           O
ATOM   4950  HA  PHE A 324       9.045   2.474 -21.714  1.00 74.18           H
ATOM   4951  CB  PHE A 324       9.040   0.841 -20.239  1.00 74.18           C
ATOM   4952 1HB  PHE A 324       7.959   0.708 -20.215  1.00 74.18           H
ATOM   4953 2HB  PHE A 324       9.485  -0.151 -20.168  1.00 74.18           H
ATOM   4954  CG  PHE A 324       9.466   1.664 -19.022  1.00 74.18           C
ATOM   4955  CD1 PHE A 324      10.618   1.361 -18.365  1.00 74.18           C
ATOM   4956  HD1 PHE A 324      11.238   0.532 -18.706  1.00 74.18           H
ATOM   4957  CD2 PHE A 324       8.693   2.699 -18.596  1.00 74.18           C
ATOM   4958  HD2 PHE A 324       7.770   2.942 -19.123  1.00 74.18           H
ATOM   4959  CE1 PHE A 324      11.013   2.125 -17.235  1.00 74.18           C
ATOM   4960  HE1 PHE A 324      11.936   1.882 -16.709  1.00 74.18           H
ATOM   4961  CE2 PHE A 324       9.088   3.463 -17.466  1.00 74.18           C
ATOM   4962  HE2 PHE A 324       8.468   4.292 -17.125  1.00 74.18           H
ATOM   4963  CZ  PHE A 324      10.240   3.160 -16.810  1.00 74.18           C
ATOM   4964  HZ  PHE A 324      10.543   3.746 -15.943  1.00 74.18           H
ATOM   4965  HN  PHE A 324       8.412  -0.203 -22.298  1.00 74.18           H
ATOM   4966  N   ARG A 325      11.521   0.313 -21.929  1.00 72.21           N
ATOM   4967  CA  ARG A 325      12.959   0.193 -22.103  1.00 72.21           C
ATOM   4968  C   ARG A 325      13.436   1.112 -23.229  1.00 72.21           C
ATOM   4969  O   ARG A 325      14.438   1.810 -23.082  1.00 72.21           O
ATOM   4970  HA  ARG A 325      13.382   0.495 -21.144  1.00 72.21           H
ATOM   4971  CB  ARG A 325      13.356  -1.248 -22.427  1.00 72.21           C
ATOM   4972 1HB  ARG A 325      12.686  -1.652 -23.186  1.00 72.21           H
ATOM   4973 2HB  ARG A 325      14.361  -1.267 -22.848  1.00 72.21           H
ATOM   4974  CG  ARG A 325      13.305  -2.126 -21.175  1.00 72.21           C
ATOM   4975 1HG  ARG A 325      13.810  -1.621 -20.352  1.00 72.21           H
ATOM   4976 2HG  ARG A 325      12.269  -2.274 -20.872  1.00 72.21           H
ATOM   4977  CD  ARG A 325      13.966  -3.483 -21.430  1.00 72.21           C
ATOM   4978 1HD  ARG A 325      14.998  -3.339 -21.752  1.00 72.21           H
ATOM   4979 2HD  ARG A 325      13.998  -4.060 -20.506  1.00 72.21           H
ATOM   4980  NE  ARG A 325      13.213  -4.227 -22.464  1.00 72.21           N
ATOM   4981  HE  ARG A 325      12.536  -3.725 -23.003  1.00 72.21           H
ATOM   4982  CZ  ARG A 325      13.382  -5.530 -22.725  1.00 72.21           C
ATOM   4983  NH1 ARG A 325      14.276  -6.251 -22.034  1.00 72.21           N
ATOM   4984 1HH1 ARG A 325      14.823  -5.817 -21.318  1.00 72.21           H
ATOM   4985 2HH1 ARG A 325      14.396  -7.224 -22.235  1.00 72.21           H
ATOM   4986  NH2 ARG A 325      12.644  -6.102 -23.686  1.00 72.21           N
ATOM   4987 1HH2 ARG A 325      12.758  -7.073 -23.893  1.00 72.21           H
ATOM   4988 2HH2 ARG A 325      11.979  -5.556 -24.197  1.00 72.21           H
ATOM   4989  HN  ARG A 325      11.014  -0.545 -22.004  1.00 72.21           H
ATOM   4990  N   ARG A 326      12.696   1.083 -24.327  1.00 67.56           N
ATOM   4991  CA  ARG A 326      13.056   1.872 -25.493  1.00 67.56           C
ATOM   4992  C   ARG A 326      13.003   3.364 -25.161  1.00 67.56           C
ATOM   4993  O   ARG A 326      13.903   4.118 -25.528  1.00 67.56           O
ATOM   4994  HA  ARG A 326      14.071   1.560 -25.738  1.00 67.56           H
ATOM   4995  CB  ARG A 326      12.115   1.583 -26.665  1.00 67.56           C
ATOM   4996 1HB  ARG A 326      12.062   0.508 -26.837  1.00 67.56           H
ATOM   4997 2HB  ARG A 326      11.107   1.916 -26.418  1.00 67.56           H
ATOM   4998  CG  ARG A 326      12.592   2.286 -27.937  1.00 67.56           C
ATOM   4999 1HG  ARG A 326      12.607   3.364 -27.778  1.00 67.56           H
ATOM   5000 2HG  ARG A 326      13.615   1.984 -28.162  1.00 67.56           H
ATOM   5001  CD  ARG A 326      11.684   1.952 -29.122  1.00 67.56           C
ATOM   5002 1HD  ARG A 326      11.724   0.884 -29.333  1.00 67.56           H
ATOM   5003 2HD  ARG A 326      10.649   2.189 -28.875  1.00 67.56           H
ATOM   5004  NE  ARG A 326      12.106   2.719 -30.316  1.00 67.56           N
ATOM   5005  HE  ARG A 326      12.894   3.328 -30.227  1.00 67.56           H
ATOM   5006  CZ  ARG A 326      11.498   2.648 -31.508  1.00 67.56           C
ATOM   5007  NH1 ARG A 326      10.437   1.848 -31.684  1.00 67.56           N
ATOM   5008 1HH1 ARG A 326      10.093   1.299 -30.922  1.00 67.56           H
ATOM   5009 2HH1 ARG A 326       9.990   1.801 -32.577  1.00 67.56           H
ATOM   5010  NH2 ARG A 326      11.968   3.388 -32.521  1.00 67.56           N
ATOM   5011 1HH2 ARG A 326      11.525   3.347 -33.417  1.00 67.56           H
ATOM   5012 2HH2 ARG A 326      12.760   3.982 -32.382  1.00 67.56           H
ATOM   5013  HN  ARG A 326      11.866   0.534 -24.428  1.00 67.56           H
ATOM   5014  N   ASP A 327      11.939   3.747 -24.471  1.00 77.59           N
ATOM   5015  CA  ASP A 327      11.712   5.148 -24.160  1.00 77.59           C
ATOM   5016  C   ASP A 327      12.725   5.603 -23.108  1.00 77.59           C
ATOM   5017  O   ASP A 327      13.171   6.750 -23.126  1.00 77.59           O
ATOM   5018  HA  ASP A 327      11.830   5.674 -25.108  1.00 77.59           H
ATOM   5019  CB  ASP A 327      10.309   5.366 -23.591  1.00 77.59           C
ATOM   5020 1HB  ASP A 327      10.114   4.636 -22.805  1.00 77.59           H
ATOM   5021 2HB  ASP A 327      10.248   6.353 -23.132  1.00 77.59           H
ATOM   5022  CG  ASP A 327       9.247   5.241 -24.686  1.00 77.59           C
ATOM   5023  OD1 ASP A 327       9.652   5.217 -25.868  1.00 77.59           O
ATOM   5024  OD2 ASP A 327       8.055   5.172 -24.315  1.00 77.59           O
ATOM   5025  HN  ASP A 327      11.240   3.119 -24.126  1.00 77.59           H
ATOM   5026  N   LEU A 328      13.059   4.682 -22.217  1.00 79.40           N
ATOM   5027  CA  LEU A 328      14.037   4.963 -21.180  1.00 79.40           C
ATOM   5028  C   LEU A 328      15.370   5.338 -21.830  1.00 79.40           C
ATOM   5029  O   LEU A 328      15.922   6.402 -21.554  1.00 79.40           O
ATOM   5030  HA  LEU A 328      13.675   5.822 -20.614  1.00 79.40           H
ATOM   5031  CB  LEU A 328      14.137   3.789 -20.205  1.00 79.40           C
ATOM   5032 1HB  LEU A 328      13.175   3.672 -19.707  1.00 79.40           H
ATOM   5033 2HB  LEU A 328      14.311   2.879 -20.779  1.00 79.40           H
ATOM   5034  CG  LEU A 328      15.225   3.897 -19.134  1.00 79.40           C
ATOM   5035  HG  LEU A 328      16.179   4.066 -19.632  1.00 79.40           H
ATOM   5036  CD1 LEU A 328      14.974   5.097 -18.218  1.00 79.40           C
ATOM   5037 1HD1 LEU A 328      14.974   6.012 -18.810  1.00 79.40           H
ATOM   5038 2HD1 LEU A 328      14.009   4.983 -17.725  1.00 79.40           H
ATOM   5039 3HD1 LEU A 328      15.762   5.150 -17.466  1.00 79.40           H
ATOM   5040  CD2 LEU A 328      15.350   2.591 -18.346  1.00 79.40           C
ATOM   5041 1HD2 LEU A 328      14.401   2.367 -17.859  1.00 79.40           H
ATOM   5042 2HD2 LEU A 328      15.610   1.780 -19.027  1.00 79.40           H
ATOM   5043 3HD2 LEU A 328      16.130   2.696 -17.591  1.00 79.40           H
ATOM   5044  HN  LEU A 328      12.675   3.759 -22.196  1.00 79.40           H
ATOM   5045  N   VAL A 329      15.849   4.444 -22.682  1.00 80.41           N
ATOM   5046  CA  VAL A 329      17.149   4.625 -23.306  1.00 80.41           C
ATOM   5047  C   VAL A 329      17.136   5.909 -24.138  1.00 80.41           C
ATOM   5048  O   VAL A 329      18.135   6.623 -24.198  1.00 80.41           O
ATOM   5049  HA  VAL A 329      17.884   4.731 -22.509  1.00 80.41           H
ATOM   5050  CB  VAL A 329      17.513   3.385 -24.125  1.00 80.41           C
ATOM   5051  HB  VAL A 329      16.717   3.217 -24.851  1.00 80.41           H
ATOM   5052  CG1 VAL A 329      18.815   3.602 -24.898  1.00 80.41           C
ATOM   5053 1HG1 VAL A 329      18.699   4.448 -25.576  1.00 80.41           H
ATOM   5054 2HG1 VAL A 329      19.624   3.808 -24.197  1.00 80.41           H
ATOM   5055 3HG1 VAL A 329      19.051   2.706 -25.472  1.00 80.41           H
ATOM   5056  CG2 VAL A 329      17.605   2.146 -23.233  1.00 80.41           C
ATOM   5057 1HG2 VAL A 329      18.372   2.300 -22.474  1.00 80.41           H
ATOM   5058 2HG2 VAL A 329      16.643   1.974 -22.749  1.00 80.41           H
ATOM   5059 3HG2 VAL A 329      17.865   1.279 -23.841  1.00 80.41           H
ATOM   5060  HN  VAL A 329      15.366   3.609 -22.947  1.00 80.41           H
ATOM   5061  N   LYS A 330      15.993   6.163 -24.758  1.00 74.55           N
ATOM   5062  CA  LYS A 330      15.833   7.353 -25.575  1.00 74.55           C
ATOM   5063  C   LYS A 330      15.996   8.595 -24.696  1.00 74.55           C
[truncated: 117,478 more chars]
