# Supplementary material for: Noncanonical roles of chemokine regions in CCR9 activation revealed by structural modeling and mutational mapping
Source: Nat Commun. 2025 Aug 18;16:7695. doi: 10.1038/s41467-025-62321-9 (PMC12361432; doi:10.1038/s41467-025-62321-9)
Supplement: Supplementary file 7 — Supplementary Data 5 [file 41467_2025_62321_MOESM7_ESM.zip › CCR9_CCL25x1P6_07_rnk3.pdb]

ATOM      1  N   GLU A  20      -5.431  -6.363  58.234  1.00 51.72           N
ATOM      2  CA  GLU A  20      -5.530  -7.272  57.105  1.00 51.72           C
ATOM      3  C   GLU A  20      -6.027  -8.643  57.569  1.00 51.72           C
ATOM      4  O   GLU A  20      -5.241  -9.465  58.037  1.00 51.72           O
ATOM      5  HA  GLU A  20      -6.261  -6.822  56.433  1.00 51.72           H
ATOM      6  CB  GLU A  20      -4.189  -7.392  56.378  1.00 51.72           C
ATOM      7 1HB  GLU A  20      -3.373  -7.295  57.095  1.00 51.72           H
ATOM      8 2HB  GLU A  20      -4.159  -8.324  55.814  1.00 51.72           H
ATOM      9  CG  GLU A  20      -4.015  -6.265  55.358  1.00 51.72           C
ATOM     10 1HG  GLU A  20      -4.969  -6.058  54.874  1.00 51.72           H
ATOM     11 2HG  GLU A  20      -3.712  -5.351  55.869  1.00 51.72           H
ATOM     12  CD  GLU A  20      -2.971  -6.637  54.303  1.00 51.72           C
ATOM     13  OE1 GLU A  20      -3.047  -6.055  53.200  1.00 51.72           O
ATOM     14  OE2 GLU A  20      -2.120  -7.494  54.625  1.00 51.72           O
ATOM     15  HN  GLU A  20      -5.711  -6.748  59.113  1.00 51.72           H
ATOM     16  N   SER A  21      -7.328  -8.846  57.423  1.00 59.75           N
ATOM     17  CA  SER A  21      -7.924 -10.133  57.735  1.00 59.75           C
ATOM     18  C   SER A  21      -7.226 -11.239  56.941  1.00 59.75           C
ATOM     19  O   SER A  21      -6.892 -11.053  55.772  1.00 59.75           O
ATOM     20  HA  SER A  21      -7.766 -10.273  58.805  1.00 59.75           H
ATOM     21  CB  SER A  21      -9.425 -10.132  57.438  1.00 59.75           C
ATOM     22 1HB  SER A  21      -9.846 -11.104  57.695  1.00 59.75           H
ATOM     23 2HB  SER A  21      -9.919  -9.393  58.069  1.00 59.75           H
ATOM     24  OG  SER A  21      -9.698  -9.845  56.069  1.00 59.75           O
ATOM     25  HG  SER A  21     -10.685  -9.848  55.909  1.00 59.75           H
ATOM     26  HN  SER A  21      -7.969  -8.151  57.098  1.00 59.75           H
ATOM     27  N   THR A  22      -7.027 -12.367  57.607  1.00 60.74           N
ATOM     28  CA  THR A  22      -6.392 -13.509  56.973  1.00 60.74           C
ATOM     29  C   THR A  22      -7.055 -13.809  55.627  1.00 60.74           C
ATOM     30  O   THR A  22      -6.391 -14.241  54.686  1.00 60.74           O
ATOM     31  HA  THR A  22      -5.352 -13.254  56.766  1.00 60.74           H
ATOM     32  CB  THR A  22      -6.444 -14.684  57.951  1.00 60.74           C
ATOM     33  HB  THR A  22      -6.418 -15.635  57.420  1.00 60.74           H
ATOM     34  OG1 THR A  22      -7.618 -14.442  58.722  1.00 60.74           O
ATOM     35  HG1 THR A  22      -7.899 -15.279  59.191  1.00 60.74           H
ATOM     36  CG2 THR A  22      -5.310 -14.643  58.978  1.00 60.74           C
ATOM     37 1HG2 THR A  22      -5.377 -13.721  59.556  1.00 60.74           H
ATOM     38 2HG2 THR A  22      -4.351 -14.679  58.461  1.00 60.74           H
ATOM     39 3HG2 THR A  22      -5.395 -15.498  59.647  1.00 60.74           H
ATOM     40  HN  THR A  22      -7.291 -12.507  58.562  1.00 60.74           H
ATOM     41  N   SER A  23      -8.357 -13.569  55.579  1.00 63.23           N
ATOM     42  CA  SER A  23      -9.100 -13.712  54.338  1.00 63.23           C
ATOM     43  C   SER A  23      -8.468 -12.844  53.248  1.00 63.23           C
ATOM     44  O   SER A  23      -8.277 -13.299  52.121  1.00 63.23           O
ATOM     45  HA  SER A  23      -9.026 -14.768  54.078  1.00 63.23           H
ATOM     46  CB  SER A  23     -10.570 -13.336  54.529  1.00 63.23           C
ATOM     47 1HB  SER A  23     -11.098 -14.165  55.001  1.00 63.23           H
ATOM     48 2HB  SER A  23     -10.642 -12.486  55.207  1.00 63.23           H
ATOM     49  OG  SER A  23     -11.204 -13.013  53.295  1.00 63.23           O
ATOM     50  HG  SER A  23     -11.202 -13.810  52.690  1.00 63.23           H
ATOM     51  HN  SER A  23      -8.903 -13.282  56.367  1.00 63.23           H
ATOM     52  N   SER A  24      -8.160 -11.611  53.621  1.00 68.03           N
ATOM     53  CA  SER A  24      -7.661 -10.641  52.662  1.00 68.03           C
ATOM     54  C   SER A  24      -6.316 -11.106  52.099  1.00 68.03           C
ATOM     55  O   SER A  24      -6.039 -10.924  50.915  1.00 68.03           O
ATOM     56  HA  SER A  24      -8.412 -10.602  51.873  1.00 68.03           H
ATOM     57  CB  SER A  24      -7.520  -9.257  53.300  1.00 68.03           C
ATOM     58 1HB  SER A  24      -8.256  -8.581  52.865  1.00 68.03           H
ATOM     59 2HB  SER A  24      -7.740  -9.325  54.365  1.00 68.03           H
ATOM     60  OG  SER A  24      -6.214  -8.717  53.119  1.00 68.03           O
ATOM     61  HG  SER A  24      -6.143  -7.831  53.579  1.00 68.03           H
ATOM     62  HN  SER A  24      -8.247 -11.273  54.558  1.00 68.03           H
ATOM     63  N   MET A  25      -5.517 -11.696  52.975  1.00 64.79           N
ATOM     64  CA  MET A  25      -4.194 -12.158  52.589  1.00 64.79           C
ATOM     65  C   MET A  25      -4.280 -13.461  51.791  1.00 64.79           C
ATOM     66  O   MET A  25      -3.473 -13.697  50.894  1.00 64.79           O
ATOM     67  HA  MET A  25      -3.779 -11.368  51.964  1.00 64.79           H
ATOM     68  CB  MET A  25      -3.345 -12.381  53.842  1.00 64.79           C
ATOM     69 1HB  MET A  25      -3.605 -11.641  54.598  1.00 64.79           H
ATOM     70 2HB  MET A  25      -3.566 -13.361  54.266  1.00 64.79           H
ATOM     71  CG  MET A  25      -1.853 -12.285  53.517  1.00 64.79           C
ATOM     72 1HG  MET A  25      -1.501 -13.228  53.099  1.00 64.79           H
ATOM     73 2HG  MET A  25      -1.686 -11.518  52.760  1.00 64.79           H
ATOM     74  SD  MET A  25      -0.931 -11.892  54.995  1.00 64.79           S
ATOM     75  CE  MET A  25       0.703 -11.710  54.301  1.00 64.79           C
ATOM     76 1HE  MET A  25       1.003 -12.644  53.827  1.00 64.79           H
ATOM     77 2HE  MET A  25       0.696 -10.912  53.558  1.00 64.79           H
ATOM     78 3HE  MET A  25       1.409 -11.462  55.094  1.00 64.79           H
ATOM     79  HN  MET A  25      -5.759 -11.860  53.931  1.00 64.79           H
ATOM     80  N   GLU A  26      -5.265 -14.272  52.148  1.00 59.00           N
ATOM     81  CA  GLU A  26      -5.471 -15.541  51.471  1.00 59.00           C
ATOM     82  C   GLU A  26      -5.968 -15.307  50.043  1.00 59.00           C
ATOM     83  O   GLU A  26      -5.559 -16.006  49.117  1.00 59.00           O
ATOM     84  HA  GLU A  26      -4.492 -16.020  51.448  1.00 59.00           H
ATOM     85  CB  GLU A  26      -6.443 -16.427  52.252  1.00 59.00           C
ATOM     86 1HB  GLU A  26      -6.274 -16.305  53.322  1.00 59.00           H
ATOM     87 2HB  GLU A  26      -7.467 -16.205  51.950  1.00 59.00           H
ATOM     88  CG  GLU A  26      -6.212 -17.907  51.936  1.00 59.00           C
ATOM     89 1HG  GLU A  26      -6.530 -18.118  50.915  1.00 59.00           H
ATOM     90 2HG  GLU A  26      -5.148 -18.132  51.991  1.00 59.00           H
ATOM     91  CD  GLU A  26      -6.980 -18.802  52.910  1.00 59.00           C
ATOM     92  OE1 GLU A  26      -6.553 -19.966  53.068  1.00 59.00           O
ATOM     93  OE2 GLU A  26      -7.977 -18.302  53.475  1.00 59.00           O
ATOM     94  HN  GLU A  26      -5.914 -14.074  52.882  1.00 59.00           H
ATOM     95  N   ASP A  27      -6.845 -14.323  49.910  1.00 65.99           N
ATOM     96  CA  ASP A  27      -7.385 -13.973  48.607  1.00 65.99           C
ATOM     97  C   ASP A  27      -6.240 -13.573  47.675  1.00 65.99           C
ATOM     98  O   ASP A  27      -6.242 -13.923  46.496  1.00 65.99           O
ATOM     99  HA  ASP A  27      -7.908 -14.866  48.265  1.00 65.99           H
ATOM    100  CB  ASP A  27      -8.347 -12.788  48.710  1.00 65.99           C
ATOM    101 1HB  ASP A  27      -7.908 -12.011  49.336  1.00 65.99           H
ATOM    102 2HB  ASP A  27      -8.500 -12.352  47.722  1.00 65.99           H
ATOM    103  CG  ASP A  27      -9.692 -13.223  49.296  1.00 65.99           C
ATOM    104  OD1 ASP A  27     -10.004 -14.426  49.168  1.00 65.99           O
ATOM    105  OD2 ASP A  27     -10.378 -12.341  49.858  1.00 65.99           O
ATOM    106  HN  ASP A  27      -7.184 -13.770  50.671  1.00 65.99           H
ATOM    107  N   TYR A  28      -5.287 -12.844  48.240  1.00 65.32           N
ATOM    108  CA  TYR A  28      -4.163 -12.351  47.463  1.00 65.32           C
ATOM    109  C   TYR A  28      -3.233 -13.496  47.056  1.00 65.32           C
ATOM    110  O   TYR A  28      -2.689 -13.497  45.954  1.00 65.32           O
ATOM    111  HA  TYR A  28      -4.557 -11.877  46.564  1.00 65.32           H
ATOM    112  CB  TYR A  28      -3.402 -11.394  48.382  1.00 65.32           C
ATOM    113 1HB  TYR A  28      -4.080 -10.606  48.711  1.00 65.32           H
ATOM    114 2HB  TYR A  28      -3.087 -11.936  49.274  1.00 65.32           H
ATOM    115  CG  TYR A  28      -2.175 -10.751  47.734  1.00 65.32           C
ATOM    116  CD1 TYR A  28      -0.928 -11.319  47.902  1.00 65.32           C
ATOM    117  HD1 TYR A  28      -0.819 -12.226  48.498  1.00 65.32           H
ATOM    118  CD2 TYR A  28      -2.314  -9.604  46.980  1.00 65.32           C
ATOM    119  HD2 TYR A  28      -3.298  -9.155  46.846  1.00 65.32           H
ATOM    120  CE1 TYR A  28       0.227 -10.715  47.292  1.00 65.32           C
ATOM    121  HE1 TYR A  28       1.217 -11.153  47.417  1.00 65.32           H
ATOM    122  CE2 TYR A  28      -1.158  -8.999  46.369  1.00 65.32           C
ATOM    123  HE2 TYR A  28      -1.254  -8.093  45.771  1.00 65.32           H
ATOM    124  CZ  TYR A  28       0.055  -9.585  46.555  1.00 65.32           C
ATOM    125  OH  TYR A  28       1.146  -9.014  45.978  1.00 65.32           O
ATOM    126  HH  TYR A  28       0.882  -8.176  45.501  1.00 65.32           H
ATOM    127  HN  TYR A  28      -5.276 -12.591  49.207  1.00 65.32           H
ATOM    128  N   VAL A  29      -3.080 -14.444  47.970  1.00 65.28           N
ATOM    129  CA  VAL A  29      -2.169 -15.554  47.750  1.00 65.28           C
ATOM    130  C   VAL A  29      -2.766 -16.499  46.706  1.00 65.28           C
ATOM    131  O   VAL A  29      -2.044 -17.046  45.873  1.00 65.28           O
ATOM    132  HA  VAL A  29      -1.237 -15.143  47.360  1.00 65.28           H
ATOM    133  CB  VAL A  29      -1.861 -16.248  49.078  1.00 65.28           C
ATOM    134  HB  VAL A  29      -2.809 -16.486  49.560  1.00 65.28           H
ATOM    135  CG1 VAL A  29      -1.108 -17.561  48.849  1.00 65.28           C
ATOM    136 1HG1 VAL A  29      -1.718 -18.227  48.239  1.00 65.28           H
ATOM    137 2HG1 VAL A  29      -0.168 -17.356  48.336  1.00 65.28           H
ATOM    138 3HG1 VAL A  29      -0.902 -18.033  49.810  1.00 65.28           H
ATOM    139  CG2 VAL A  29      -1.078 -15.323  50.012  1.00 65.28           C
ATOM    140 1HG2 VAL A  29      -0.137 -15.041  49.539  1.00 65.28           H
ATOM    141 2HG2 VAL A  29      -1.666 -14.428  50.214  1.00 65.28           H
ATOM    142 3HG2 VAL A  29      -0.872 -15.842  50.949  1.00 65.28           H
ATOM    143  HN  VAL A  29      -3.564 -14.460  48.845  1.00 65.28           H
ATOM    144  N   ASN A  30      -4.078 -16.663  46.784  1.00 61.02           N
ATOM    145  CA  ASN A  30      -4.763 -17.629  45.943  1.00 61.02           C
ATOM    146  C   ASN A  30      -5.068 -16.991  44.585  1.00 61.02           C
ATOM    147  O   ASN A  30      -5.503 -17.673  43.659  1.00 61.02           O
ATOM    148  HA  ASN A  30      -4.080 -18.474  45.862  1.00 61.02           H
ATOM    149  CB  ASN A  30      -6.090 -18.062  46.569  1.00 61.02           C
ATOM    150 1HB  ASN A  30      -6.659 -17.183  46.871  1.00 61.02           H
ATOM    151 2HB  ASN A  30      -6.690 -18.591  45.829  1.00 61.02           H
ATOM    152  CG  ASN A  30      -5.855 -18.965  47.782  1.00 61.02           C
ATOM    153  OD1 ASN A  30      -4.834 -19.620  47.912  1.00 61.02           O
ATOM    154  ND2 ASN A  30      -6.854 -18.963  48.660  1.00 61.02           N
ATOM    155 1HD2 ASN A  30      -7.665 -18.402  48.493  1.00 61.02           H
ATOM    156 2HD2 ASN A  30      -6.794 -19.522  49.487  1.00 61.02           H
ATOM    157  HN  ASN A  30      -4.670 -16.151  47.407  1.00 61.02           H
ATOM    158  N   PHE A  31      -4.826 -15.690  44.511  1.00 67.62           N
ATOM    159  CA  PHE A  31      -5.061 -14.955  43.281  1.00 67.62           C
ATOM    160  C   PHE A  31      -4.130 -15.438  42.167  1.00 67.62           C
ATOM    161  O   PHE A  31      -2.913 -15.472  42.341  1.00 67.62           O
ATOM    162  HA  PHE A  31      -6.096 -15.133  42.990  1.00 67.62           H
ATOM    163  CB  PHE A  31      -4.763 -13.483  43.575  1.00 67.62           C
ATOM    164 1HB  PHE A  31      -5.288 -13.192  44.484  1.00 67.62           H
ATOM    165 2HB  PHE A  31      -3.697 -13.372  43.774  1.00 67.62           H
ATOM    166  CG  PHE A  31      -5.159 -12.530  42.446  1.00 67.62           C
ATOM    167  CD1 PHE A  31      -4.218 -12.084  41.571  1.00 67.62           C
ATOM    168  HD1 PHE A  31      -3.182 -12.407  41.673  1.00 67.62           H
ATOM    169  CD2 PHE A  31      -6.452 -12.128  42.318  1.00 67.62           C
ATOM    170  HD2 PHE A  31      -7.205 -12.484  43.020  1.00 67.62           H
ATOM    171  CE1 PHE A  31      -4.586 -11.199  40.523  1.00 67.62           C
ATOM    172  HE1 PHE A  31      -3.832 -10.842  39.821  1.00 67.62           H
ATOM    173  CE2 PHE A  31      -6.819 -11.243  41.270  1.00 67.62           C
ATOM    174  HE2 PHE A  31      -7.856 -10.920  41.167  1.00 67.62           H
ATOM    175  CZ  PHE A  31      -5.879 -10.797  40.395  1.00 67.62           C
ATOM    176  HZ  PHE A  31      -6.161 -10.118  39.590  1.00 67.62           H
ATOM    177  HN  PHE A  31      -4.477 -15.142  45.271  1.00 67.62           H
ATOM    178  N   ASN A  32      -4.738 -15.801  41.047  1.00 60.42           N
ATOM    179  CA  ASN A  32      -3.980 -16.290  39.908  1.00 60.42           C
ATOM    180  C   ASN A  32      -3.428 -15.100  39.120  1.00 60.42           C
ATOM    181  O   ASN A  32      -4.134 -14.512  38.302  1.00 60.42           O
ATOM    182  HA  ASN A  32      -3.191 -16.910  40.334  1.00 60.42           H
ATOM    183  CB  ASN A  32      -4.865 -17.110  38.968  1.00 60.42           C
ATOM    184 1HB  ASN A  32      -5.470 -17.807  39.548  1.00 60.42           H
ATOM    185 2HB  ASN A  32      -5.556 -16.449  38.443  1.00 60.42           H
ATOM    186  CG  ASN A  32      -4.020 -17.883  37.953  1.00 60.42           C
ATOM    187  OD1 ASN A  32      -2.803 -17.804  37.932  1.00 60.42           O
ATOM    188  ND2 ASN A  32      -4.731 -18.631  37.115  1.00 60.42           N
ATOM    189 1HD2 ASN A  32      -5.728 -18.651  37.185  1.00 60.42           H
ATOM    190 2HD2 ASN A  32      -4.268 -19.174  36.414  1.00 60.42           H
ATOM    191  HN  ASN A  32      -5.728 -15.766  40.911  1.00 60.42           H
ATOM    192  N   PHE A  33      -2.171 -14.782  39.393  1.00 63.62           N
ATOM    193  CA  PHE A  33      -1.489 -13.730  38.659  1.00 63.62           C
ATOM    194  C   PHE A  33      -0.973 -14.245  37.314  1.00 63.62           C
ATOM    195  O   PHE A  33       0.230 -14.232  37.061  1.00 63.62           O
ATOM    196  HA  PHE A  33      -2.214 -12.933  38.488  1.00 63.62           H
ATOM    197  CB  PHE A  33      -0.299 -13.288  39.514  1.00 63.62           C
ATOM    198 1HB  PHE A  33       0.292 -14.165  39.776  1.00 63.62           H
ATOM    199 2HB  PHE A  33       0.342 -12.638  38.917  1.00 63.62           H
ATOM    200  CG  PHE A  33      -0.693 -12.553  40.796  1.00 63.62           C
ATOM    201  CD1 PHE A  33      -0.919 -11.212  40.770  1.00 63.62           C
ATOM    202  HD1 PHE A  33      -0.819 -10.661  39.834  1.00 63.62           H
ATOM    203  CD2 PHE A  33      -0.817 -13.240  41.963  1.00 63.62           C
ATOM    204  HD2 PHE A  33      -0.636 -14.315  41.985  1.00 63.62           H
ATOM    205  CE1 PHE A  33      -1.284 -10.529  41.960  1.00 63.62           C
ATOM    206  HE1 PHE A  33      -1.464  -9.455  41.939  1.00 63.62           H
ATOM    207  CE2 PHE A  33      -1.183 -12.558  43.154  1.00 63.62           C
ATOM    208  HE2 PHE A  33      -1.282 -13.109  44.089  1.00 63.62           H
ATOM    209  CZ  PHE A  33      -1.408 -11.217  43.127  1.00 63.62           C
ATOM    210  HZ  PHE A  33      -1.689 -10.693  44.041  1.00 63.62           H
ATOM    211  HN  PHE A  33      -1.622 -15.229  40.100  1.00 63.62           H
ATOM    212  N   THR A  34      -1.910 -14.685  36.487  1.00 62.44           N
ATOM    213  CA  THR A  34      -1.636 -14.856  35.070  1.00 62.44           C
ATOM    214  C   THR A  34      -1.158 -13.539  34.456  1.00 62.44           C
ATOM    215  O   THR A  34      -1.796 -12.502  34.629  1.00 62.44           O
ATOM    216  HA  THR A  34      -0.822 -15.573  34.962  1.00 62.44           H
ATOM    217  CB  THR A  34      -2.898 -15.413  34.408  1.00 62.44           C
ATOM    218  HB  THR A  34      -2.883 -15.237  33.333  1.00 62.44           H
ATOM    219  OG1 THR A  34      -3.965 -14.791  35.119  1.00 62.44           O
ATOM    220  HG1 THR A  34      -3.930 -13.800  34.991  1.00 62.44           H
ATOM    221  CG2 THR A  34      -3.091 -16.906  34.678  1.00 62.44           C
ATOM    222 1HG2 THR A  34      -3.173 -17.074  35.752  1.00 62.44           H
ATOM    223 2HG2 THR A  34      -2.236 -17.459  34.289  1.00 62.44           H
ATOM    224 3HG2 THR A  34      -4.001 -17.250  34.186  1.00 62.44           H
ATOM    225  HN  THR A  34      -2.839 -14.922  36.769  1.00 62.44           H
ATOM    226  N   ASP A  35      -0.039 -13.623  33.752  1.00 67.75           N
ATOM    227  CA  ASP A  35       0.587 -12.435  33.198  1.00 67.75           C
ATOM    228  C   ASP A  35      -0.061 -12.102  31.852  1.00 67.75           C
ATOM    229  O   ASP A  35       0.374 -12.593  30.811  1.00 67.75           O
ATOM    230  HA  ASP A  35       0.428 -11.654  33.941  1.00 67.75           H
ATOM    231  CB  ASP A  35       2.082 -12.660  32.960  1.00 67.75           C
ATOM    232 1HB  ASP A  35       2.493 -13.272  33.762  1.00 67.75           H
ATOM    233 2HB  ASP A  35       2.227 -13.212  32.031  1.00 67.75           H
ATOM    234  CG  ASP A  35       2.833 -11.328  32.891  1.00 67.75           C
ATOM    235  OD1 ASP A  35       2.159 -10.288  33.053  1.00 67.75           O
ATOM    236  OD2 ASP A  35       4.063 -11.381  32.677  1.00 67.75           O
ATOM    237  HN  ASP A  35       0.437 -14.481  33.558  1.00 67.75           H
ATOM    238  N   PHE A  36      -1.090 -11.271  31.917  1.00 81.60           N
ATOM    239  CA  PHE A  36      -1.762 -10.816  30.711  1.00 81.60           C
ATOM    240  C   PHE A  36      -1.051  -9.601  30.112  1.00 81.60           C
ATOM    241  O   PHE A  36      -1.383  -9.163  29.012  1.00 81.60           O
ATOM    242  HA  PHE A  36      -1.736 -11.639  29.996  1.00 81.60           H
ATOM    243  CB  PHE A  36      -3.182 -10.414  31.115  1.00 81.60           C
ATOM    244 1HB  PHE A  36      -3.127  -9.718  31.952  1.00 81.60           H
ATOM    245 2HB  PHE A  36      -3.647  -9.880  30.286  1.00 81.60           H
ATOM    246  CG  PHE A  36      -4.075 -11.593  31.507  1.00 81.60           C
ATOM    247  CD1 PHE A  36      -4.078 -12.724  30.752  1.00 81.60           C
ATOM    248  HD1 PHE A  36      -3.444 -12.791  29.868  1.00 81.60           H
ATOM    249  CD2 PHE A  36      -4.866 -11.509  32.610  1.00 81.60           C
ATOM    250  HD2 PHE A  36      -4.863 -10.602  33.215  1.00 81.60           H
ATOM    251  CE1 PHE A  36      -4.907 -13.818  31.117  1.00 81.60           C
ATOM    252  HE1 PHE A  36      -4.909 -14.725  30.512  1.00 81.60           H
ATOM    253  CE2 PHE A  36      -5.694 -12.603  32.975  1.00 81.60           C
ATOM    254  HE2 PHE A  36      -6.328 -12.536  33.859  1.00 81.60           H
ATOM    255  CZ  PHE A  36      -5.697 -13.735  32.220  1.00 81.60           C
ATOM    256  HZ  PHE A  36      -6.334 -14.575  32.500  1.00 81.60           H
ATOM    257  HN  PHE A  36      -1.465 -10.910  32.771  1.00 81.60           H
ATOM    258  N   TYR A  37      -0.086  -9.091  30.863  1.00 86.72           N
ATOM    259  CA  TYR A  37       0.709  -7.967  30.398  1.00 86.72           C
ATOM    260  C   TYR A  37       1.901  -8.445  29.565  1.00 86.72           C
ATOM    261  O   TYR A  37       2.837  -9.038  30.099  1.00 86.72           O
ATOM    262  HA  TYR A  37       0.071  -7.338  29.777  1.00 86.72           H
ATOM    263  CB  TYR A  37       1.228  -7.268  31.656  1.00 86.72           C
ATOM    264 1HB  TYR A  37       0.390  -7.076  32.325  1.00 86.72           H
ATOM    265 2HB  TYR A  37       1.906  -7.942  32.180  1.00 86.72           H
ATOM    266  CG  TYR A  37       1.955  -5.950  31.381  1.00 86.72           C
ATOM    267  CD1 TYR A  37       3.333  -5.925  31.306  1.00 86.72           C
ATOM    268  HD1 TYR A  37       3.903  -6.843  31.444  1.00 86.72           H
ATOM    269  CD2 TYR A  37       1.233  -4.787  31.207  1.00 86.72           C
ATOM    270  HD2 TYR A  37       0.144  -4.808  31.266  1.00 86.72           H
ATOM    271  CE1 TYR A  37       4.017  -4.684  31.048  1.00 86.72           C
ATOM    272  HE1 TYR A  37       5.105  -4.650  30.986  1.00 86.72           H
ATOM    273  CE2 TYR A  37       1.917  -3.547  30.948  1.00 86.72           C
ATOM    274  HE2 TYR A  37       1.358  -2.621  30.809  1.00 86.72           H
ATOM    275  CZ  TYR A  37       3.275  -3.557  30.881  1.00 86.72           C
ATOM    276  OH  TYR A  37       3.921  -2.385  30.636  1.00 86.72           O
ATOM    277  HH  TYR A  37       3.270  -1.695  30.320  1.00 86.72           H
ATOM    278  HN  TYR A  37       0.156  -9.432  31.771  1.00 86.72           H
ATOM    279  N   CYS A  38       1.827  -8.170  28.272  1.00 89.99           N
ATOM    280  CA  CYS A  38       2.829  -8.663  27.343  1.00 89.99           C
ATOM    281  C   CYS A  38       3.850  -7.548  27.102  1.00 89.99           C
ATOM    282  O   CYS A  38       3.519  -6.514  26.524  1.00 89.99           O
ATOM    283  HA  CYS A  38       3.301  -9.523  27.819  1.00 89.99           H
ATOM    284  CB  CYS A  38       2.199  -9.152  26.037  1.00 89.99           C
ATOM    285 1HB  CYS A  38       1.401  -9.862  26.253  1.00 89.99           H
ATOM    286 2HB  CYS A  38       1.747  -8.315  25.506  1.00 89.99           H
ATOM    287  SG  CYS A  38       3.471  -9.945  24.987  1.00 89.99           S
ATOM    288  HN  CYS A  38       1.100  -7.622  27.857  1.00 89.99           H
ATOM    289  N   GLU A  39       5.069  -7.798  27.556  1.00 82.10           N
ATOM    290  CA  GLU A  39       6.185  -6.929  27.221  1.00 82.10           C
ATOM    291  C   GLU A  39       6.771  -7.318  25.862  1.00 82.10           C
ATOM    292  O   GLU A  39       7.107  -8.480  25.637  1.00 82.10           O
ATOM    293  HA  GLU A  39       5.764  -5.925  27.168  1.00 82.10           H
ATOM    294  CB  GLU A  39       7.256  -6.967  28.312  1.00 82.10           C
ATOM    295 1HB  GLU A  39       7.605  -7.991  28.449  1.00 82.10           H
ATOM    296 2HB  GLU A  39       8.057  -6.269  28.066  1.00 82.10           H
ATOM    297  CG  GLU A  39       6.686  -6.512  29.657  1.00 82.10           C
ATOM    298 1HG  GLU A  39       6.183  -5.553  29.536  1.00 82.10           H
ATOM    299 2HG  GLU A  39       5.936  -7.225  29.998  1.00 82.10           H
ATOM    300  CD  GLU A  39       7.792  -6.385  30.707  1.00 82.10           C
ATOM    301  OE1 GLU A  39       7.482  -5.857  31.796  1.00 82.10           O
ATOM    302  OE2 GLU A  39       8.922  -6.819  30.396  1.00 82.10           O
ATOM    303  HN  GLU A  39       5.300  -8.575  28.141  1.00 82.10           H
ATOM    304  N   LYS A  40       6.877  -6.324  24.993  1.00 88.92           N
ATOM    305  CA  LYS A  40       7.249  -6.575  23.611  1.00 88.92           C
ATOM    306  C   LYS A  40       8.621  -5.956  23.336  1.00 88.92           C
ATOM    307  O   LYS A  40       8.905  -5.540  22.214  1.00 88.92           O
ATOM    308  HA  LYS A  40       7.327  -7.655  23.484  1.00 88.92           H
ATOM    309  CB  LYS A  40       6.152  -6.086  22.663  1.00 88.92           C
ATOM    310 1HB  LYS A  40       5.929  -5.039  22.869  1.00 88.92           H
ATOM    311 2HB  LYS A  40       6.506  -6.139  21.633  1.00 88.92           H
ATOM    312  CG  LYS A  40       4.882  -6.924  22.815  1.00 88.92           C
ATOM    313 1HG  LYS A  40       5.115  -7.976  22.653  1.00 88.92           H
ATOM    314 2HG  LYS A  40       4.503  -6.834  23.834  1.00 88.92           H
ATOM    315  CD  LYS A  40       3.806  -6.475  21.824  1.00 88.92           C
ATOM    316 1HD  LYS A  40       3.533  -5.439  22.022  1.00 88.92           H
ATOM    317 2HD  LYS A  40       4.204  -6.511  20.810  1.00 88.92           H
ATOM    318  CE  LYS A  40       2.565  -7.363  21.923  1.00 88.92           C
ATOM    319 1HE  LYS A  40       2.831  -8.397  21.700  1.00 88.92           H
ATOM    320 2HE  LYS A  40       2.178  -7.346  22.942  1.00 88.92           H
ATOM    321  NZ  LYS A  40       1.520  -6.900  20.982  1.00 88.92           N
ATOM    322 1HZ  LYS A  40       0.785  -7.596  20.923  1.00 88.92           H
ATOM    323 2HZ  LYS A  40       1.130  -6.025  21.314  1.00 88.92           H
ATOM    324 3HZ  LYS A  40       1.929  -6.761  20.064  1.00 88.92           H
ATOM    325  HN  LYS A  40       6.714  -5.364  25.218  1.00 88.92           H
ATOM    326  N   ASN A  41       9.436  -5.914  24.380  1.00 82.85           N
ATOM    327  CA  ASN A  41      10.766  -5.340  24.268  1.00 82.85           C
ATOM    328  C   ASN A  41      11.537  -6.063  23.162  1.00 82.85           C
ATOM    329  O   ASN A  41      12.249  -5.432  22.382  1.00 82.85           O
ATOM    330  HA  ASN A  41      10.606  -4.286  24.044  1.00 82.85           H
ATOM    331  CB  ASN A  41      11.548  -5.504  25.573  1.00 82.85           C
ATOM    332 1HB  ASN A  41      11.500  -6.542  25.903  1.00 82.85           H
ATOM    333 2HB  ASN A  41      12.599  -5.273  25.403  1.00 82.85           H
ATOM    334  CG  ASN A  41      10.989  -4.590  26.666  1.00 82.85           C
ATOM    335  OD1 ASN A  41      10.445  -3.530  26.405  1.00 82.85           O
ATOM    336  ND2 ASN A  41      11.153  -5.059  27.899  1.00 82.85           N
ATOM    337 1HD2 ASN A  41      11.609  -5.937  28.044  1.00 82.85           H
ATOM    338 2HD2 ASN A  41      10.821  -4.533  28.682  1.00 82.85           H
ATOM    339  HN  ASN A  41       9.200  -6.262  25.287  1.00 82.85           H
ATOM    340  N   ASN A  42      11.369  -7.377  23.129  1.00 84.27           N
ATOM    341  CA  ASN A  42      12.090  -8.200  22.172  1.00 84.27           C
ATOM    342  C   ASN A  42      11.666  -7.813  20.753  1.00 84.27           C
ATOM    343  O   ASN A  42      12.480  -7.835  19.831  1.00 84.27           O
ATOM    344  HA  ASN A  42      13.145  -8.002  22.360  1.00 84.27           H
ATOM    345  CB  ASN A  42      11.773  -9.683  22.372  1.00 84.27           C
ATOM    346 1HB  ASN A  42      10.695  -9.838  22.322  1.00 84.27           H
ATOM    347 2HB  ASN A  42      12.216 -10.266  21.565  1.00 84.27           H
ATOM    348  CG  ASN A  42      12.303 -10.180  23.718  1.00 84.27           C
ATOM    349  OD1 ASN A  42      13.032  -9.497  24.418  1.00 84.27           O
ATOM    350  ND2 ASN A  42      11.898 -11.405  24.040  1.00 84.27           N
ATOM    351 1HD2 ASN A  42      11.299 -11.913  23.421  1.00 84.27           H
ATOM    352 2HD2 ASN A  42      12.192 -11.819  24.902  1.00 84.27           H
ATOM    353  HN  ASN A  42      10.756  -7.878  23.740  1.00 84.27           H
ATOM    354  N   VAL A  43      10.393  -7.468  20.623  1.00 91.30           N
ATOM    355  CA  VAL A  43       9.838  -7.134  19.323  1.00 91.30           C
ATOM    356  C   VAL A  43      10.444  -5.816  18.837  1.00 91.30           C
ATOM    357  O   VAL A  43      10.790  -5.683  17.664  1.00 91.30           O
ATOM    358  HA  VAL A  43      10.121  -7.927  18.630  1.00 91.30           H
ATOM    359  CB  VAL A  43       8.310  -7.096  19.401  1.00 91.30           C
ATOM    360  HB  VAL A  43       8.027  -6.256  20.035  1.00 91.30           H
ATOM    361  CG1 VAL A  43       7.696  -6.869  18.018  1.00 91.30           C
ATOM    362 1HG1 VAL A  43       8.049  -5.919  17.615  1.00 91.30           H
ATOM    363 2HG1 VAL A  43       7.992  -7.678  17.351  1.00 91.30           H
ATOM    364 3HG1 VAL A  43       6.610  -6.846  18.102  1.00 91.30           H
ATOM    365  CG2 VAL A  43       7.762  -8.373  20.040  1.00 91.30           C
ATOM    366 1HG2 VAL A  43       8.060  -9.236  19.444  1.00 91.30           H
ATOM    367 2HG2 VAL A  43       8.161  -8.475  21.050  1.00 91.30           H
ATOM    368 3HG2 VAL A  43       6.674  -8.320  20.083  1.00 91.30           H
ATOM    369  HN  VAL A  43       9.748  -7.414  21.385  1.00 91.30           H
ATOM    370  N   ARG A  44      10.555  -4.875  19.763  1.00 86.91           N
ATOM    371  CA  ARG A  44      11.107  -3.570  19.443  1.00 86.91           C
ATOM    372  C   ARG A  44      12.583  -3.697  19.060  1.00 86.91           C
ATOM    373  O   ARG A  44      13.059  -2.995  18.169  1.00 86.91           O
ATOM    374  HA  ARG A  44      10.512  -3.215  18.601  1.00 86.91           H
ATOM    375  CB  ARG A  44      10.975  -2.610  20.627  1.00 86.91           C
ATOM    376 1HB  ARG A  44      11.416  -3.061  21.516  1.00 86.91           H
ATOM    377 2HB  ARG A  44      11.534  -1.696  20.423  1.00 86.91           H
ATOM    378  CG  ARG A  44       9.508  -2.268  20.895  1.00 86.91           C
ATOM    379 1HG  ARG A  44       9.011  -2.023  19.957  1.00 86.91           H
ATOM    380 2HG  ARG A  44       8.998  -3.139  21.308  1.00 86.91           H
ATOM    381  CD  ARG A  44       9.388  -1.092  21.866  1.00 86.91           C
ATOM    382 1HD  ARG A  44      10.030  -0.274  21.540  1.00 86.91           H
ATOM    383 2HD  ARG A  44       8.366  -0.714  21.867  1.00 86.91           H
ATOM    384  NE  ARG A  44       9.770  -1.521  23.230  1.00 86.91           N
ATOM    385  HE  ARG A  44      10.736  -1.470  23.484  1.00 86.91           H
ATOM    386  CZ  ARG A  44       8.902  -1.973  24.146  1.00 86.91           C
ATOM    387  NH1 ARG A  44       7.596  -2.062  23.860  1.00 86.91           N
ATOM    388 1HH1 ARG A  44       7.262  -1.790  22.957  1.00 86.91           H
ATOM    389 2HH1 ARG A  44       6.955  -2.400  24.549  1.00 86.91           H
ATOM    390  NH2 ARG A  44       9.360  -2.334  25.352  1.00 86.91           N
ATOM    391 1HH2 ARG A  44       8.726  -2.673  26.047  1.00 86.91           H
ATOM    392 2HH2 ARG A  44      10.337  -2.264  25.558  1.00 86.91           H
ATOM    393  HN  ARG A  44      10.276  -4.993  20.716  1.00 86.91           H
ATOM    394  N   GLN A  45      13.265  -4.598  19.751  1.00 83.32           N
ATOM    395  CA  GLN A  45      14.684  -4.805  19.516  1.00 83.32           C
ATOM    396  C   GLN A  45      14.911  -5.391  18.121  1.00 83.32           C
ATOM    397  O   GLN A  45      15.833  -4.984  17.416  1.00 83.32           O
ATOM    398  HA  GLN A  45      15.135  -3.814  19.580  1.00 83.32           H
ATOM    399  CB  GLN A  45      15.293  -5.703  20.595  1.00 83.32           C
ATOM    400 1HB  GLN A  45      15.002  -5.342  21.581  1.00 83.32           H
ATOM    401 2HB  GLN A  45      14.899  -6.714  20.496  1.00 83.32           H
ATOM    402  CG  GLN A  45      16.819  -5.732  20.486  1.00 83.32           C
ATOM    403 1HG  GLN A  45      17.111  -6.144  19.521  1.00 83.32           H
ATOM    404 2HG  GLN A  45      17.209  -4.715  20.530  1.00 83.32           H
ATOM    405  CD  GLN A  45      17.433  -6.568  21.611  1.00 83.32           C
ATOM    406  OE1 GLN A  45      16.756  -7.296  22.318  1.00 83.32           O
ATOM    407  NE2 GLN A  45      18.749  -6.424  21.736  1.00 83.32           N
ATOM    408 1HE2 GLN A  45      19.245  -5.810  21.122  1.00 83.32           H
ATOM    409 2HE2 GLN A  45      19.242  -6.930  22.443  1.00 83.32           H
ATOM    410  HN  GLN A  45      12.865  -5.180  20.459  1.00 83.32           H
ATOM    411  N   PHE A  46      14.055  -6.337  17.765  1.00 92.24           N
ATOM    412  CA  PHE A  46      14.111  -6.938  16.444  1.00 92.24           C
ATOM    413  C   PHE A  46      13.927  -5.882  15.353  1.00 92.24           C
ATOM    414  O   PHE A  46      14.689  -5.841  14.388  1.00 92.24           O
ATOM    415  HA  PHE A  46      15.093  -7.399  16.339  1.00 92.24           H
ATOM    416  CB  PHE A  46      12.962  -7.945  16.361  1.00 92.24           C
ATOM    417 1HB  PHE A  46      13.158  -8.763  17.054  1.00 92.24           H
ATOM    418 2HB  PHE A  46      12.043  -7.460  16.692  1.00 92.24           H
ATOM    419  CG  PHE A  46      12.741  -8.523  14.962  1.00 92.24           C
ATOM    420  CD1 PHE A  46      11.758  -8.022  14.166  1.00 92.24           C
ATOM    421  HD1 PHE A  46      11.129  -7.207  14.525  1.00 92.24           H
ATOM    422  CD2 PHE A  46      13.526  -9.539  14.514  1.00 92.24           C
ATOM    423  HD2 PHE A  46      14.313  -9.942  15.152  1.00 92.24           H
ATOM    424  CE1 PHE A  46      11.553  -8.559  12.868  1.00 92.24           C
ATOM    425  HE1 PHE A  46      10.766  -8.156  12.230  1.00 92.24           H
ATOM    426  CE2 PHE A  46      13.321 -10.076  13.216  1.00 92.24           C
ATOM    427  HE2 PHE A  46      13.950 -10.890  12.857  1.00 92.24           H
ATOM    428  CZ  PHE A  46      12.339  -9.574  12.420  1.00 92.24           C
ATOM    429  HZ  PHE A  46      12.181  -9.986  11.423  1.00 92.24           H
ATOM    430  HN  PHE A  46      13.334  -6.692  18.361  1.00 92.24           H
ATOM    431  N   ALA A  47      12.911  -5.052  15.542  1.00 92.98           N
ATOM    432  CA  ALA A  47      12.573  -4.044  14.551  1.00 92.98           C
ATOM    433  C   ALA A  47      13.763  -3.101  14.363  1.00 92.98           C
ATOM    434  O   ALA A  47      14.060  -2.686  13.244  1.00 92.98           O
ATOM    435  HA  ALA A  47      12.375  -4.557  13.610  1.00 92.98           H
ATOM    436  CB  ALA A  47      11.307  -3.305  14.987  1.00 92.98           C
ATOM    437 1HB  ALA A  47      10.485  -4.015  15.078  1.00 92.98           H
ATOM    438 2HB  ALA A  47      11.480  -2.824  15.950  1.00 92.98           H
ATOM    439 3HB  ALA A  47      11.054  -2.549  14.243  1.00 92.98           H
ATOM    440  HN  ALA A  47      12.326  -5.061  16.353  1.00 92.98           H
ATOM    441  N   SER A  48      14.413  -2.790  15.475  1.00 91.45           N
ATOM    442  CA  SER A  48      15.455  -1.778  15.475  1.00 91.45           C
ATOM    443  C   SER A  48      16.648  -2.255  14.644  1.00 91.45           C
ATOM    444  O   SER A  48      17.418  -1.443  14.134  1.00 91.45           O
ATOM    445  HA  SER A  48      15.002  -0.896  15.022  1.00 91.45           H
ATOM    446  CB  SER A  48      15.901  -1.445  16.900  1.00 91.45           C
ATOM    447 1HB  SER A  48      16.505  -0.538  16.889  1.00 91.45           H
ATOM    448 2HB  SER A  48      15.025  -1.238  17.515  1.00 91.45           H
ATOM    449  OG  SER A  48      16.650  -2.506  17.486  1.00 91.45           O
ATOM    450  HG  SER A  48      16.272  -3.388  17.205  1.00 91.45           H
ATOM    451  HN  SER A  48      14.237  -3.215  16.363  1.00 91.45           H
ATOM    452  N   HIS A  49      16.763  -3.570  14.533  1.00 87.12           N
ATOM    453  CA  HIS A  49      17.886  -4.167  13.830  1.00 87.12           C
ATOM    454  C   HIS A  49      17.482  -4.477  12.387  1.00 87.12           C
ATOM    455  O   HIS A  49      18.268  -4.275  11.462  1.00 87.12           O
ATOM    456  HA  HIS A  49      18.682  -3.423  13.824  1.00 87.12           H
ATOM    457  CB  HIS A  49      18.403  -5.397  14.578  1.00 87.12           C
ATOM    458 1HB  HIS A  49      17.564  -6.061  14.789  1.00 87.12           H
ATOM    459 2HB  HIS A  49      19.086  -5.944  13.928  1.00 87.12           H
ATOM    460  CG  HIS A  49      19.111  -5.076  15.873  1.00 87.12           C
ATOM    461  ND1 HIS A  49      20.205  -4.232  15.939  1.00 87.12           N
ATOM    462  HD1 HIS A  49      20.629  -3.761  15.166  1.00 87.12           H
ATOM    463  CD2 HIS A  49      18.868  -5.494  17.148  1.00 87.12           C
ATOM    464  HD2 HIS A  49      18.072  -6.172  17.456  1.00 87.12           H
ATOM    465  CE1 HIS A  49      20.596  -4.153  17.203  1.00 87.12           C
ATOM    466  HE1 HIS A  49      21.433  -3.565  17.579  1.00 87.12           H
ATOM    467  NE2 HIS A  49      19.767  -4.937  17.950  1.00 87.12           N
ATOM    468  HN  HIS A  49      16.106  -4.223  14.912  1.00 87.12           H
ATOM    469  N   PHE A  50      16.258  -4.961  12.240  1.00 81.90           N
ATOM    470  CA  PHE A  50      15.846  -5.589  10.996  1.00 81.90           C
ATOM    471  C   PHE A  50      15.322  -4.549  10.004  1.00 81.90           C
ATOM    472  O   PHE A  50      15.659  -4.589   8.821  1.00 81.90           O
ATOM    473  HA  PHE A  50      16.724  -6.080  10.575  1.00 81.90           H
ATOM    474  CB  PHE A  50      14.718  -6.564  11.338  1.00 81.90           C
ATOM    475 1HB  PHE A  50      15.079  -7.276  12.080  1.00 81.90           H
ATOM    476 2HB  PHE A  50      13.901  -6.010  11.800  1.00 81.90           H
ATOM    477  CG  PHE A  50      14.174  -7.335  10.134  1.00 81.90           C
ATOM    478  CD1 PHE A  50      12.966  -7.006   9.604  1.00 81.90           C
ATOM    479  HD1 PHE A  50      12.384  -6.193  10.038  1.00 81.90           H
ATOM    480  CD2 PHE A  50      14.900  -8.350   9.593  1.00 81.90           C
ATOM    481  HD2 PHE A  50      15.869  -8.614  10.017  1.00 81.90           H
ATOM    482  CE1 PHE A  50      12.462  -7.722   8.487  1.00 81.90           C
ATOM    483  HE1 PHE A  50      11.493  -7.458   8.062  1.00 81.90           H
ATOM    484  CE2 PHE A  50      14.396  -9.066   8.475  1.00 81.90           C
ATOM    485  HE2 PHE A  50      14.978  -9.880   8.041  1.00 81.90           H
ATOM    486  CZ  PHE A  50      13.187  -8.737   7.945  1.00 81.90           C
ATOM    487  HZ  PHE A  50      12.801  -9.287   7.087  1.00 81.90           H
ATOM    488  HN  PHE A  50      15.555  -4.930  12.950  1.00 81.90           H
ATOM    489  N   LEU A  51      14.506  -3.642  10.522  1.00 93.54           N
ATOM    490  CA  LEU A  51      13.670  -2.814   9.670  1.00 93.54           C
ATOM    491  C   LEU A  51      14.536  -1.749   8.993  1.00 93.54           C
ATOM    492  O   LEU A  51      14.468  -1.568   7.779  1.00 93.54           O
ATOM    493  HA  LEU A  51      13.250  -3.459   8.898  1.00 93.54           H
ATOM    494  CB  LEU A  51      12.498  -2.238  10.466  1.00 93.54           C
ATOM    495 1HB  LEU A  51      12.899  -1.630  11.277  1.00 93.54           H
ATOM    496 2HB  LEU A  51      11.934  -1.570   9.815  1.00 93.54           H
ATOM    497  CG  LEU A  51      11.528  -3.259  11.065  1.00 93.54           C
ATOM    498  HG  LEU A  51      12.069  -3.854  11.801  1.00 93.54           H
ATOM    499  CD1 LEU A  51      10.382  -2.561  11.801  1.00 93.54           C
ATOM    500 1HD1 LEU A  51      10.788  -1.950  12.607  1.00 93.54           H
ATOM    501 2HD1 LEU A  51       9.836  -1.927  11.104  1.00 93.54           H
ATOM    502 3HD1 LEU A  51       9.708  -3.310  12.216  1.00 93.54           H
ATOM    503  CD2 LEU A  51      11.017  -4.224   9.992  1.00 93.54           C
ATOM    504 1HD2 LEU A  51      10.497  -3.662   9.216  1.00 93.54           H
ATOM    505 2HD2 LEU A  51      11.859  -4.758   9.553  1.00 93.54           H
ATOM    506 3HD2 LEU A  51      10.329  -4.938  10.445  1.00 93.54           H
ATOM    507  HN  LEU A  51      14.412  -3.470  11.502  1.00 93.54           H
ATOM    508  N   PRO A  52      15.362  -1.028   9.763  1.00 95.51           N
ATOM    509  CA  PRO A  52      16.030   0.167   9.241  1.00 95.51           C
ATOM    510  C   PRO A  52      16.782  -0.112   7.949  1.00 95.51           C
ATOM    511  O   PRO A  52      16.599   0.591   6.956  1.00 95.51           O
ATOM    512  HA  PRO A  52      15.292   0.926   8.983  1.00 95.51           H
ATOM    513  CB  PRO A  52      16.976   0.577  10.371  1.00 95.51           C
ATOM    514 1HB  PRO A  52      17.964   0.131  10.249  1.00 95.51           H
ATOM    515 2HB  PRO A  52      17.117   1.657  10.405  1.00 95.51           H
ATOM    516  CG  PRO A  52      16.276   0.060  11.622  1.00 95.51           C
ATOM    517 1HG  PRO A  52      16.967  -0.044  12.459  1.00 95.51           H
ATOM    518 2HG  PRO A  52      15.491   0.738  11.956  1.00 95.51           H
ATOM    519  CD  PRO A  52      15.720  -1.281  11.171  1.00 95.51           C
ATOM    520 1HD  PRO A  52      16.460  -2.076  11.259  1.00 95.51           H
ATOM    521 2HD  PRO A  52      14.859  -1.583  11.767  1.00 95.51           H
ATOM    522  N   PRO A  53      17.642  -1.139   7.931  1.00 95.75           N
ATOM    523  CA  PRO A  53      18.419  -1.451   6.728  1.00 95.75           C
ATOM    524  C   PRO A  53      17.541  -1.606   5.498  1.00 95.75           C
ATOM    525  O   PRO A  53      17.876  -1.107   4.425  1.00 95.75           O
ATOM    526  HA  PRO A  53      19.094  -0.627   6.495  1.00 95.75           H
ATOM    527  CB  PRO A  53      19.131  -2.757   7.086  1.00 95.75           C
ATOM    528 1HB  PRO A  53      18.552  -3.627   6.777  1.00 95.75           H
ATOM    529 2HB  PRO A  53      20.102  -2.832   6.596  1.00 95.75           H
ATOM    530  CG  PRO A  53      19.269  -2.680   8.602  1.00 95.75           C
ATOM    531 1HG  PRO A  53      19.430  -3.664   9.044  1.00 95.75           H
ATOM    532 2HG  PRO A  53      20.120  -2.068   8.900  1.00 95.75           H
ATOM    533  CD  PRO A  53      17.946  -2.070   9.033  1.00 95.75           C
ATOM    534 1HD  PRO A  53      17.168  -2.825   9.144  1.00 95.75           H
ATOM    535 2HD  PRO A  53      18.029  -1.559   9.992  1.00 95.75           H
ATOM    536  N   LEU A  54      16.428  -2.300   5.688  1.00 93.70           N
ATOM    537  CA  LEU A  54      15.561  -2.644   4.574  1.00 93.70           C
ATOM    538  C   LEU A  54      14.882  -1.376   4.052  1.00 93.70           C
ATOM    539  O   LEU A  54      14.767  -1.182   2.843  1.00 93.70           O
ATOM    540  HA  LEU A  54      16.192  -3.049   3.782  1.00 93.70           H
ATOM    541  CB  LEU A  54      14.580  -3.745   4.979  1.00 93.70           C
ATOM    542 1HB  LEU A  54      14.012  -3.399   5.842  1.00 93.70           H
ATOM    543 2HB  LEU A  54      13.868  -3.887   4.165  1.00 93.70           H
ATOM    544  CG  LEU A  54      15.198  -5.102   5.321  1.00 93.70           C
ATOM    545  HG  LEU A  54      15.896  -4.961   6.146  1.00 93.70           H
ATOM    546  CD1 LEU A  54      14.129  -6.087   5.798  1.00 93.70           C
ATOM    547 1HD1 LEU A  54      13.640  -5.691   6.688  1.00 93.70           H
ATOM    548 2HD1 LEU A  54      13.388  -6.229   5.010  1.00 93.70           H
ATOM    549 3HD1 LEU A  54      14.595  -7.043   6.034  1.00 93.70           H
ATOM    550  CD2 LEU A  54      15.999  -5.653   4.140  1.00 93.70           C
ATOM    551 1HD2 LEU A  54      15.341  -5.776   3.280  1.00 93.70           H
ATOM    552 2HD2 LEU A  54      16.800  -4.958   3.888  1.00 93.70           H
ATOM    553 3HD2 LEU A  54      16.428  -6.618   4.410  1.00 93.70           H
ATOM    554  HN  LEU A  54      16.118  -2.625   6.581  1.00 93.70           H
ATOM    555  N   TYR A  55      14.449  -0.546   4.989  1.00 94.20           N
ATOM    556  CA  TYR A  55      13.739   0.672   4.640  1.00 94.20           C
ATOM    557  C   TYR A  55      14.638   1.625   3.850  1.00 94.20           C
ATOM    558  O   TYR A  55      14.183   2.282   2.915  1.00 94.20           O
ATOM    559  HA  TYR A  55      12.882   0.398   4.024  1.00 94.20           H
ATOM    560  CB  TYR A  55      13.358   1.333   5.967  1.00 94.20           C
ATOM    561 1HB  TYR A  55      14.216   1.298   6.638  1.00 94.20           H
ATOM    562 2HB  TYR A  55      13.137   2.385   5.787  1.00 94.20           H
ATOM    563  CG  TYR A  55      12.158   0.687   6.662  1.00 94.20           C
ATOM    564  CD1 TYR A  55      11.589  -0.455   6.136  1.00 94.20           C
ATOM    565  HD1 TYR A  55      11.994  -0.897   5.226  1.00 94.20           H
ATOM    566  CD2 TYR A  55      11.644   1.246   7.815  1.00 94.20           C
ATOM    567  HD2 TYR A  55      12.094   2.148   8.230  1.00 94.20           H
ATOM    568  CE1 TYR A  55      10.459  -1.064   6.790  1.00 94.20           C
ATOM    569  HE1 TYR A  55      10.000  -1.966   6.386  1.00 94.20           H
ATOM    570  CE2 TYR A  55      10.515   0.637   8.469  1.00 94.20           C
ATOM    571  HE2 TYR A  55      10.100   1.069   9.380  1.00 94.20           H
ATOM    572  CZ  TYR A  55       9.978  -0.487   7.925  1.00 94.20           C
ATOM    573  OH  TYR A  55       8.912  -1.062   8.543  1.00 94.20           O
ATOM    574  HH  TYR A  55       8.608  -1.863   8.026  1.00 94.20           H
ATOM    575  HN  TYR A  55      14.577  -0.694   5.970  1.00 94.20           H
ATOM    576  N   TRP A  56      15.899   1.668   4.254  1.00 92.64           N
ATOM    577  CA  TRP A  56      16.877   2.494   3.566  1.00 92.64           C
ATOM    578  C   TRP A  56      17.076   1.921   2.161  1.00 92.64           C
ATOM    579  O   TRP A  56      17.149   2.667   1.187  1.00 92.64           O
ATOM    580  HA  TRP A  56      16.474   3.505   3.502  1.00 92.64           H
ATOM    581  CB  TRP A  56      18.179   2.583   4.365  1.00 92.64           C
ATOM    582 1HB  TRP A  56      18.385   1.611   4.812  1.00 92.64           H
ATOM    583 2HB  TRP A  56      18.999   2.799   3.680  1.00 92.64           H
ATOM    584  CG  TRP A  56      18.161   3.643   5.468  1.00 92.64           C
ATOM    585  CD1 TRP A  56      18.276   3.459   6.790  1.00 92.64           C
ATOM    586  HD1 TRP A  56      18.402   2.487   7.266  1.00 92.64           H
ATOM    587  CD2 TRP A  56      18.015   5.067   5.289  1.00 92.64           C
ATOM    588  NE1 TRP A  56      18.214   4.656   7.474  1.00 92.64           N
ATOM    589  HE1 TRP A  56      18.276   4.776   8.465  1.00 92.64           H
ATOM    590  CE2 TRP A  56      18.050   5.665   6.532  1.00 92.64           C
ATOM    591  CE3 TRP A  56      17.857   5.826   4.116  1.00 92.64           C
ATOM    592  HE3 TRP A  56      17.826   5.377   3.122  1.00 92.64           H
ATOM    593  CZ2 TRP A  56      17.935   7.048   6.722  1.00 92.64           C
ATOM    594  HZ2 TRP A  56      17.966   7.496   7.715  1.00 92.64           H
ATOM    595  CZ3 TRP A  56      17.743   7.206   4.322  1.00 92.64           C
ATOM    596  HZ3 TRP A  56      17.619   7.840   3.445  1.00 92.64           H
ATOM    597  CH2 TRP A  56      17.777   7.823   5.567  1.00 92.64           C
ATOM    598  HH2 TRP A  56      17.681   8.906   5.643  1.00 92.64           H
ATOM    599  HN  TRP A  56      16.255   1.154   5.034  1.00 92.64           H
ATOM    600  N   LEU A  57      17.156   0.599   2.102  1.00 92.74           N
ATOM    601  CA  LEU A  57      17.362  -0.082   0.835  1.00 92.74           C
ATOM    602  C   LEU A  57      16.186   0.217  -0.097  1.00 92.74           C
ATOM    603  O   LEU A  57      16.384   0.628  -1.239  1.00 92.74           O
ATOM    604  HA  LEU A  57      18.269   0.326   0.389  1.00 92.74           H
ATOM    605  CB  LEU A  57      17.602  -1.576   1.063  1.00 92.74           C
ATOM    606 1HB  LEU A  57      18.470  -1.690   1.712  1.00 92.74           H
ATOM    607 2HB  LEU A  57      16.746  -1.983   1.602  1.00 92.74           H
ATOM    608  CG  LEU A  57      17.825  -2.419  -0.194  1.00 92.74           C
ATOM    609  HG  LEU A  57      17.003  -2.228  -0.884  1.00 92.74           H
ATOM    610  CD1 LEU A  57      19.116  -2.009  -0.906  1.00 92.74           C
ATOM    611 1HD1 LEU A  57      19.054  -0.960  -1.195  1.00 92.74           H
ATOM    612 2HD1 LEU A  57      19.963  -2.151  -0.235  1.00 92.74           H
ATOM    613 3HD1 LEU A  57      19.251  -2.623  -1.797  1.00 92.74           H
ATOM    614  CD2 LEU A  57      17.802  -3.912   0.136  1.00 92.74           C
ATOM    615 1HD2 LEU A  57      18.591  -4.138   0.853  1.00 92.74           H
ATOM    616 2HD2 LEU A  57      16.835  -4.175   0.565  1.00 92.74           H
ATOM    617 3HD2 LEU A  57      17.963  -4.488  -0.776  1.00 92.74           H
ATOM    618  HN  LEU A  57      17.084  -0.002   2.898  1.00 92.74           H
ATOM    619  N   VAL A  58      14.988  -0.001   0.426  1.00 94.88           N
ATOM    620  CA  VAL A  58      13.783   0.172  -0.367  1.00 94.88           C
ATOM    621  C   VAL A  58      13.707   1.618  -0.862  1.00 94.88           C
ATOM    622  O   VAL A  58      13.372   1.865  -2.020  1.00 94.88           O
ATOM    623  HA  VAL A  58      13.859  -0.490  -1.230  1.00 94.88           H
ATOM    624  CB  VAL A  58      12.557  -0.247   0.446  1.00 94.88           C
ATOM    625  HB  VAL A  58      12.568   0.311   1.382  1.00 94.88           H
ATOM    626  CG1 VAL A  58      11.263   0.102  -0.294  1.00 94.88           C
ATOM    627 1HG1 VAL A  58      11.220   1.178  -0.462  1.00 94.88           H
ATOM    628 2HG1 VAL A  58      11.241  -0.417  -1.252  1.00 94.88           H
ATOM    629 3HG1 VAL A  58      10.408  -0.207   0.306  1.00 94.88           H
ATOM    630  CG2 VAL A  58      12.609  -1.738   0.787  1.00 94.88           C
ATOM    631 1HG2 VAL A  58      12.633  -2.321  -0.134  1.00 94.88           H
ATOM    632 2HG2 VAL A  58      13.504  -1.946   1.372  1.00 94.88           H
ATOM    633 3HG2 VAL A  58      11.725  -2.009   1.365  1.00 94.88           H
ATOM    634  HN  VAL A  58      14.834  -0.290   1.371  1.00 94.88           H
ATOM    635  N   PHE A  59      14.023   2.536   0.039  1.00 95.79           N
ATOM    636  CA  PHE A  59      13.958   3.952  -0.280  1.00 95.79           C
ATOM    637  C   PHE A  59      14.869   4.290  -1.462  1.00 95.79           C
ATOM    638  O   PHE A  59      14.430   4.905  -2.432  1.00 95.79           O
ATOM    639  HA  PHE A  59      12.925   4.177  -0.544  1.00 95.79           H
ATOM    640  CB  PHE A  59      14.444   4.712   0.956  1.00 95.79           C
ATOM    641 1HB  PHE A  59      13.736   4.552   1.770  1.00 95.79           H
ATOM    642 2HB  PHE A  59      15.398   4.292   1.276  1.00 95.79           H
ATOM    643  CG  PHE A  59      14.613   6.216   0.735  1.00 95.79           C
ATOM    644  CD1 PHE A  59      15.858   6.765   0.719  1.00 95.79           C
ATOM    645  HD1 PHE A  59      16.734   6.133   0.863  1.00 95.79           H
ATOM    646  CD2 PHE A  59      13.520   7.004   0.555  1.00 95.79           C
ATOM    647  HD2 PHE A  59      12.523   6.565   0.568  1.00 95.79           H
ATOM    648  CE1 PHE A  59      16.015   8.161   0.513  1.00 95.79           C
ATOM    649  HE1 PHE A  59      17.012   8.601   0.500  1.00 95.79           H
ATOM    650  CE2 PHE A  59      13.677   8.401   0.350  1.00 95.79           C
ATOM    651  HE2 PHE A  59      12.801   9.033   0.205  1.00 95.79           H
ATOM    652  CZ  PHE A  59      14.922   8.950   0.333  1.00 95.79           C
ATOM    653  HZ  PHE A  59      15.042  10.021   0.176  1.00 95.79           H
ATOM    654  HN  PHE A  59      14.318   2.326   0.972  1.00 95.79           H
ATOM    655  N   ILE A  60      16.120   3.871  -1.342  1.00 93.68           N
ATOM    656  CA  ILE A  60      17.135   4.259  -2.307  1.00 93.68           C
ATOM    657  C   ILE A  60      16.746   3.731  -3.690  1.00 93.68           C
ATOM    658  O   ILE A  60      16.704   4.488  -4.658  1.00 93.68           O
ATOM    659  HA  ILE A  60      17.149   5.349  -2.346  1.00 93.68           H
ATOM    660  CB  ILE A  60      18.519   3.804  -1.842  1.00 93.68           C
ATOM    661  HB  ILE A  60      18.455   2.753  -1.559  1.00 93.68           H
ATOM    662  CG1 ILE A  60      18.963   4.580  -0.601  1.00 93.68           C
ATOM    663 1HG1 ILE A  60      19.214   5.604  -0.879  1.00 93.68           H
ATOM    664 2HG1 ILE A  60      18.140   4.636   0.112  1.00 93.68           H
ATOM    665  CG2 ILE A  60      19.540   3.905  -2.977  1.00 93.68           C
ATOM    666 1HG2 ILE A  60      19.224   3.272  -3.807  1.00 93.68           H
ATOM    667 2HG2 ILE A  60      19.607   4.939  -3.314  1.00 93.68           H
ATOM    668 3HG2 ILE A  60      20.515   3.575  -2.619  1.00 93.68           H
ATOM    669  CD1 ILE A  60      20.173   3.914   0.059  1.00 93.68           C
ATOM    670 1HD1 ILE A  60      19.910   2.899   0.357  1.00 93.68           H
ATOM    671 2HD1 ILE A  60      21.001   3.883  -0.649  1.00 93.68           H
ATOM    672 3HD1 ILE A  60      20.468   4.486   0.938  1.00 93.68           H
ATOM    673  HN  ILE A  60      16.444   3.279  -0.604  1.00 93.68           H
ATOM    674  N   VAL A  61      16.470   2.436  -3.737  1.00 93.56           N
ATOM    675  CA  VAL A  61      16.216   1.771  -5.004  1.00 93.56           C
ATOM    676  C   VAL A  61      14.915   2.306  -5.604  1.00 93.56           C
ATOM    677  O   VAL A  61      14.842   2.569  -6.803  1.00 93.56           O
ATOM    678  HA  VAL A  61      17.039   2.017  -5.675  1.00 93.56           H
ATOM    679  CB  VAL A  61      16.204   0.254  -4.805  1.00 93.56           C
ATOM    680  HB  VAL A  61      15.443   0.020  -4.061  1.00 93.56           H
ATOM    681  CG1 VAL A  61      15.831  -0.466  -6.102  1.00 93.56           C
ATOM    682 1HG1 VAL A  61      14.839  -0.147  -6.422  1.00 93.56           H
ATOM    683 2HG1 VAL A  61      16.558  -0.221  -6.876  1.00 93.56           H
ATOM    684 3HG1 VAL A  61      15.829  -1.543  -5.933  1.00 93.56           H
ATOM    685  CG2 VAL A  61      17.550  -0.240  -4.272  1.00 93.56           C
ATOM    686 1HG2 VAL A  61      18.337   0.013  -4.982  1.00 93.56           H
ATOM    687 2HG2 VAL A  61      17.759   0.236  -3.314  1.00 93.56           H
ATOM    688 3HG2 VAL A  61      17.514  -1.321  -4.139  1.00 93.56           H
ATOM    689  HN  VAL A  61      16.420   1.845  -2.932  1.00 93.56           H
ATOM    690  N   GLY A  62      13.919   2.451  -4.742  1.00 95.02           N
ATOM    691  CA  GLY A  62      12.589   2.826  -5.191  1.00 95.02           C
ATOM    692  C   GLY A  62      12.569   4.270  -5.699  1.00 95.02           C
ATOM    693  O   GLY A  62      11.958   4.562  -6.726  1.00 95.02           O
ATOM    694 1HA  GLY A  62      12.266   2.153  -5.986  1.00 95.02           H
ATOM    695 2HA  GLY A  62      11.879   2.715  -4.371  1.00 95.02           H
ATOM    696  HN  GLY A  62      14.009   2.317  -3.755  1.00 95.02           H
ATOM    697  N   ALA A  63      13.243   5.134  -4.955  1.00 94.94           N
ATOM    698  CA  ALA A  63      13.266   6.549  -5.287  1.00 94.94           C
ATOM    699  C   ALA A  63      13.910   6.735  -6.662  1.00 94.94           C
ATOM    700  O   ALA A  63      13.397   7.481  -7.495  1.00 94.94           O
ATOM    701  HA  ALA A  63      12.234   6.897  -5.327  1.00 94.94           H
ATOM    702  CB  ALA A  63      14.004   7.319  -4.189  1.00 94.94           C
ATOM    703 1HB  ALA A  63      13.490   7.177  -3.238  1.00 94.94           H
ATOM    704 2HB  ALA A  63      15.025   6.948  -4.109  1.00 94.94           H
ATOM    705 3HB  ALA A  63      14.021   8.380  -4.439  1.00 94.94           H
ATOM    706  HN  ALA A  63      13.766   4.883  -4.141  1.00 94.94           H
ATOM    707  N   LEU A  64      15.023   6.044  -6.858  1.00 89.21           N
ATOM    708  CA  LEU A  64      15.745   6.129  -8.116  1.00 89.21           C
ATOM    709  C   LEU A  64      14.864   5.588  -9.243  1.00 89.21           C
ATOM    710  O   LEU A  64      14.740   6.214 -10.294  1.00 89.21           O
ATOM    711  HA  LEU A  64      15.943   7.184  -8.308  1.00 89.21           H
ATOM    712  CB  LEU A  64      17.100   5.427  -8.004  1.00 89.21           C
ATOM    713 1HB  LEU A  64      16.937   4.425  -7.608  1.00 89.21           H
ATOM    714 2HB  LEU A  64      17.510   5.310  -9.008  1.00 89.21           H
ATOM    715  CG  LEU A  64      18.147   6.125  -7.134  1.00 89.21           C
ATOM    716  HG  LEU A  64      17.707   6.313  -6.155  1.00 89.21           H
ATOM    717  CD1 LEU A  64      19.366   5.226  -6.916  1.00 89.21           C
ATOM    718 1HD1 LEU A  64      19.056   4.307  -6.420  1.00 89.21           H
ATOM    719 2HD1 LEU A  64      19.817   4.985  -7.879  1.00 89.21           H
ATOM    720 3HD1 LEU A  64      20.095   5.746  -6.294  1.00 89.21           H
ATOM    721  CD2 LEU A  64      18.534   7.483  -7.723  1.00 89.21           C
ATOM    722 1HD2 LEU A  64      18.948   7.341  -8.722  1.00 89.21           H
ATOM    723 2HD2 LEU A  64      17.650   8.118  -7.783  1.00 89.21           H
ATOM    724 3HD2 LEU A  64      19.279   7.957  -7.085  1.00 89.21           H
ATOM    725  HN  LEU A  64      15.431   5.435  -6.177  1.00 89.21           H
ATOM    726  N   GLY A  65      14.273   4.430  -8.986  1.00 92.43           N
ATOM    727  CA  GLY A  65      13.532   3.723 -10.016  1.00 92.43           C
ATOM    728  C   GLY A  65      12.313   4.530 -10.466  1.00 92.43           C
ATOM    729  O   GLY A  65      12.120   4.756 -11.660  1.00 92.43           O
ATOM    730 1HA  GLY A  65      14.181   3.531 -10.870  1.00 92.43           H
ATOM    731 2HA  GLY A  65      13.210   2.753  -9.636  1.00 92.43           H
ATOM    732  HN  GLY A  65      14.296   3.976  -8.095  1.00 92.43           H
ATOM    733  N   ASN A  66      11.522   4.944  -9.487  1.00 89.90           N
ATOM    734  CA  ASN A  66      10.261   5.607  -9.773  1.00 89.90           C
ATOM    735  C   ASN A  66      10.540   6.982 -10.382  1.00 89.90           C
ATOM    736  O   ASN A  66       9.810   7.435 -11.262  1.00 89.90           O
ATOM    737  HA  ASN A  66       9.739   4.944 -10.462  1.00 89.90           H
ATOM    738  CB  ASN A  66       9.445   5.812  -8.495  1.00 89.90           C
ATOM    739 1HB  ASN A  66      10.098   6.159  -7.694  1.00 89.90           H
ATOM    740 2HB  ASN A  66       8.698   6.589  -8.657  1.00 89.90           H
ATOM    741  CG  ASN A  66       8.754   4.514  -8.071  1.00 89.90           C
ATOM    742  OD1 ASN A  66       7.890   3.989  -8.754  1.00 89.90           O
ATOM    743  ND2 ASN A  66       9.182   4.028  -6.910  1.00 89.90           N
ATOM    744 1HD2 ASN A  66       9.895   4.508  -6.399  1.00 89.90           H
ATOM    745 2HD2 ASN A  66       8.790   3.182  -6.547  1.00 89.90           H
ATOM    746  HN  ASN A  66      11.730   4.832  -8.515  1.00 89.90           H
ATOM    747  N   SER A  67      11.598   7.609  -9.888  1.00 90.79           N
ATOM    748  CA  SER A  67      12.024   8.892 -10.421  1.00 90.79           C
ATOM    749  C   SER A  67      12.349   8.758 -11.910  1.00 90.79           C
ATOM    750  O   SER A  67      12.031   9.645 -12.701  1.00 90.79           O
ATOM    751  HA  SER A  67      11.176   9.562 -10.274  1.00 90.79           H
ATOM    752  CB  SER A  67      13.236   9.430  -9.660  1.00 90.79           C
ATOM    753 1HB  SER A  67      14.056   8.715  -9.731  1.00 90.79           H
ATOM    754 2HB  SER A  67      13.578  10.353 -10.127  1.00 90.79           H
ATOM    755  OG  SER A  67      12.939   9.675  -8.288  1.00 90.79           O
ATOM    756  HG  SER A  67      13.464   9.052  -7.707  1.00 90.79           H
ATOM    757  HN  SER A  67      12.159   7.256  -9.140  1.00 90.79           H
ATOM    758  N   LEU A  68      12.978   7.642 -12.248  1.00 85.23           N
ATOM    759  CA  LEU A  68      13.355   7.383 -13.627  1.00 85.23           C
ATOM    760  C   LEU A  68      12.092   7.205 -14.472  1.00 85.23           C
ATOM    761  O   LEU A  68      12.017   7.702 -15.594  1.00 85.23           O
ATOM    762  HA  LEU A  68      13.892   8.259 -13.989  1.00 85.23           H
ATOM    763  CB  LEU A  68      14.319   6.197 -13.705  1.00 85.23           C
ATOM    764 1HB  LEU A  68      15.055   6.299 -12.907  1.00 85.23           H
ATOM    765 2HB  LEU A  68      13.757   5.284 -13.506  1.00 85.23           H
ATOM    766  CG  LEU A  68      15.065   6.025 -15.030  1.00 85.23           C
ATOM    767  HG  LEU A  68      14.361   6.202 -15.843  1.00 85.23           H
ATOM    768  CD1 LEU A  68      16.183   7.060 -15.168  1.00 85.23           C
ATOM    769 1HD1 LEU A  68      15.757   8.063 -15.134  1.00 85.23           H
ATOM    770 2HD1 LEU A  68      16.893   6.939 -14.349  1.00 85.23           H
ATOM    771 3HD1 LEU A  68      16.697   6.916 -16.118  1.00 85.23           H
ATOM    772  CD2 LEU A  68      15.585   4.595 -15.185  1.00 85.23           C
ATOM    773 1HD2 LEU A  68      16.268   4.366 -14.367  1.00 85.23           H
ATOM    774 2HD2 LEU A  68      14.746   3.899 -15.163  1.00 85.23           H
ATOM    775 3HD2 LEU A  68      16.111   4.500 -16.135  1.00 85.23           H
ATOM    776  HN  LEU A  68      13.229   6.923 -11.599  1.00 85.23           H
ATOM    777  N   VAL A  69      11.131   6.495 -13.900  1.00 87.82           N
ATOM    778  CA  VAL A  69       9.880   6.234 -14.592  1.00 87.82           C
ATOM    779  C   VAL A  69       9.223   7.564 -14.967  1.00 87.82           C
ATOM    780  O   VAL A  69       8.848   7.771 -16.120  1.00 87.82           O
ATOM    781  HA  VAL A  69      10.117   5.690 -15.506  1.00 87.82           H
ATOM    782  CB  VAL A  69       8.981   5.345 -13.730  1.00 87.82           C
ATOM    783  HB  VAL A  69       8.900   5.805 -12.745  1.00 87.82           H
ATOM    784  CG1 VAL A  69       7.573   5.253 -14.322  1.00 87.82           C
ATOM    785 1HG1 VAL A  69       7.134   6.249 -14.372  1.00 87.82           H
ATOM    786 2HG1 VAL A  69       7.627   4.828 -15.324  1.00 87.82           H
ATOM    787 3HG1 VAL A  69       6.955   4.615 -13.690  1.00 87.82           H
ATOM    788  CG2 VAL A  69       9.593   3.955 -13.552  1.00 87.82           C
ATOM    789 1HG2 VAL A  69       9.718   3.485 -14.527  1.00 87.82           H
ATOM    790 2HG2 VAL A  69      10.565   4.045 -13.065  1.00 87.82           H
ATOM    791 3HG2 VAL A  69       8.934   3.344 -12.935  1.00 87.82           H
ATOM    792  HN  VAL A  69      11.196   6.102 -12.982  1.00 87.82           H
ATOM    793  N   ILE A  70       9.103   8.430 -13.972  1.00 88.60           N
ATOM    794  CA  ILE A  70       8.420   9.699 -14.162  1.00 88.60           C
ATOM    795  C   ILE A  70       9.125  10.492 -15.264  1.00 88.60           C
ATOM    796  O   ILE A  70       8.472  11.099 -16.111  1.00 88.60           O
ATOM    797  HA  ILE A  70       7.405   9.477 -14.491  1.00 88.60           H
ATOM    798  CB  ILE A  70       8.312  10.453 -12.835  1.00 88.60           C
ATOM    799  HB  ILE A  70       9.304  10.497 -12.386  1.00 88.60           H
ATOM    800  CG1 ILE A  70       7.404   9.709 -11.854  1.00 88.60           C
ATOM    801 1HG1 ILE A  70       6.363   9.828 -12.154  1.00 88.60           H
ATOM    802 2HG1 ILE A  70       7.625   8.642 -11.887  1.00 88.60           H
ATOM    803  CG2 ILE A  70       7.853  11.895 -13.060  1.00 88.60           C
ATOM    804 1HG2 ILE A  70       8.572  12.410 -13.697  1.00 88.60           H
ATOM    805 2HG2 ILE A  70       6.875  11.894 -13.542  1.00 88.60           H
ATOM    806 3HG2 ILE A  70       7.784  12.408 -12.101  1.00 88.60           H
ATOM    807  CD1 ILE A  70       7.593  10.231 -10.428  1.00 88.60           C
ATOM    808 1HD1 ILE A  70       8.630  10.087 -10.123  1.00 88.60           H
ATOM    809 2HD1 ILE A  70       7.348  11.292 -10.395  1.00 88.60           H
ATOM    810 3HD1 ILE A  70       6.936   9.685  -9.751  1.00 88.60           H
ATOM    811  HN  ILE A  70       9.461   8.277 -13.051  1.00 88.60           H
ATOM    812  N   LEU A  71      10.449  10.460 -15.218  1.00 84.42           N
ATOM    813  CA  LEU A  71      11.249  11.249 -16.139  1.00 84.42           C
ATOM    814  C   LEU A  71      11.015  10.751 -17.567  1.00 84.42           C
ATOM    815  O   LEU A  71      10.893  11.549 -18.495  1.00 84.42           O
ATOM    816  HA  LEU A  71      10.902  12.281 -16.072  1.00 84.42           H
ATOM    817  CB  LEU A  71      12.719  11.238 -15.717  1.00 84.42           C
ATOM    818 1HB  LEU A  71      12.771  11.441 -14.647  1.00 84.42           H
ATOM    819 2HB  LEU A  71      13.113  10.234 -15.870  1.00 84.42           H
ATOM    820  CG  LEU A  71      13.632  12.230 -16.441  1.00 84.42           C
ATOM    821  HG  LEU A  71      13.011  12.882 -17.054  1.00 84.42           H
ATOM    822  CD1 LEU A  71      14.375  13.121 -15.443  1.00 84.42           C
ATOM    823 1HD1 LEU A  71      13.653  13.681 -14.848  1.00 84.42           H
ATOM    824 2HD1 LEU A  71      14.984  12.501 -14.785  1.00 84.42           H
ATOM    825 3HD1 LEU A  71      15.017  13.816 -15.984  1.00 84.42           H
ATOM    826  CD2 LEU A  71      14.593  11.502 -17.384  1.00 84.42           C
ATOM    827 1HD2 LEU A  71      15.211  10.811 -16.811  1.00 84.42           H
ATOM    828 2HD2 LEU A  71      14.020  10.947 -18.128  1.00 84.42           H
ATOM    829 3HD2 LEU A  71      15.230  12.231 -17.886  1.00 84.42           H
ATOM    830  HN  LEU A  71      10.973   9.910 -14.568  1.00 84.42           H
ATOM    831  N   VAL A  72      10.960   9.434 -17.698  1.00 83.57           N
ATOM    832  CA  VAL A  72      10.793   8.818 -19.004  1.00 83.57           C
ATOM    833  C   VAL A  72       9.457   9.262 -19.604  1.00 83.57           C
ATOM    834  O   VAL A  72       9.394   9.640 -20.773  1.00 83.57           O
ATOM    835  HA  VAL A  72      11.601   9.176 -19.642  1.00 83.57           H
ATOM    836  CB  VAL A  72      10.919   7.298 -18.885  1.00 83.57           C
ATOM    837  HB  VAL A  72      10.236   6.965 -18.104  1.00 83.57           H
ATOM    838  CG1 VAL A  72      10.512   6.611 -20.190  1.00 83.57           C
ATOM    839 1HG1 VAL A  72       9.476   6.858 -20.423  1.00 83.57           H
ATOM    840 2HG1 VAL A  72      11.158   6.954 -20.998  1.00 83.57           H
ATOM    841 3HG1 VAL A  72      10.611   5.531 -20.079  1.00 83.57           H
ATOM    842  CG2 VAL A  72      12.337   6.896 -18.473  1.00 83.57           C
ATOM    843 1HG2 VAL A  72      13.046   7.249 -19.222  1.00 83.57           H
ATOM    844 2HG2 VAL A  72      12.575   7.343 -17.508  1.00 83.57           H
ATOM    845 3HG2 VAL A  72      12.399   5.811 -18.397  1.00 83.57           H
ATOM    846  HN  VAL A  72      11.028   8.792 -16.934  1.00 83.57           H
ATOM    847  N   TYR A  73       8.424   9.201 -18.778  1.00 79.91           N
ATOM    848  CA  TYR A  73       7.085   9.546 -19.227  1.00 79.91           C
ATOM    849  C   TYR A  73       6.986  11.035 -19.564  1.00 79.91           C
ATOM    850  O   TYR A  73       6.267  11.421 -20.483  1.00 79.91           O
ATOM    851  HA  TYR A  73       6.871   8.963 -20.123  1.00 79.91           H
ATOM    852  CB  TYR A  73       6.154   9.238 -18.052  1.00 79.91           C
ATOM    853 1HB  TYR A  73       6.717   9.327 -17.123  1.00 79.91           H
ATOM    854 2HB  TYR A  73       5.366   9.990 -18.020  1.00 79.91           H
ATOM    855  CG  TYR A  73       5.514   7.850 -18.113  1.00 79.91           C
ATOM    856  CD1 TYR A  73       4.577   7.565 -19.085  1.00 79.91           C
ATOM    857  HD1 TYR A  73       4.293   8.328 -19.810  1.00 79.91           H
ATOM    858  CD2 TYR A  73       5.873   6.883 -17.196  1.00 79.91           C
ATOM    859  HD2 TYR A  73       6.613   7.109 -16.429  1.00 79.91           H
ATOM    860  CE1 TYR A  73       3.974   6.258 -19.143  1.00 79.91           C
ATOM    861  HE1 TYR A  73       3.232   6.020 -19.905  1.00 79.91           H
ATOM    862  CE2 TYR A  73       5.270   5.577 -17.254  1.00 79.91           C
ATOM    863  HE2 TYR A  73       5.545   4.804 -16.536  1.00 79.91           H
ATOM    864  CZ  TYR A  73       4.350   5.329 -18.224  1.00 79.91           C
ATOM    865  OH  TYR A  73       3.781   4.095 -18.279  1.00 79.91           O
ATOM    866  HH  TYR A  73       3.192   4.025 -19.084  1.00 79.91           H
ATOM    867  HN  TYR A  73       8.489   8.924 -17.820  1.00 79.91           H
ATOM    868  N   TRP A  74       7.720  11.832 -18.800  1.00 70.40           N
ATOM    869  CA  TRP A  74       7.626  13.277 -18.919  1.00 70.40           C
ATOM    870  C   TRP A  74       8.204  13.679 -20.277  1.00 70.40           C
ATOM    871  O   TRP A  74       7.571  14.415 -21.032  1.00 70.40           O
ATOM    872  HA  TRP A  74       6.571  13.547 -18.868  1.00 70.40           H
ATOM    873  CB  TRP A  74       8.320  13.970 -17.745  1.00 70.40           C
ATOM    874 1HB  TRP A  74       7.961  13.531 -16.814  1.00 70.40           H
ATOM    875 2HB  TRP A  74       9.390  13.770 -17.799  1.00 70.40           H
ATOM    876  CG  TRP A  74       8.100  15.483 -17.697  1.00 70.40           C
ATOM    877  CD1 TRP A  74       8.821  16.441 -18.297  1.00 70.40           C
ATOM    878  HD1 TRP A  74       9.693  16.251 -18.922  1.00 70.40           H
ATOM    879  CD2 TRP A  74       7.056  16.178 -16.984  1.00 70.40           C
ATOM    880  NE1 TRP A  74       8.319  17.697 -18.023  1.00 70.40           N
ATOM    881  HE1 TRP A  74       8.685  18.566 -18.357  1.00 70.40           H
ATOM    882  CE2 TRP A  74       7.212  17.532 -17.199  1.00 70.40           C
ATOM    883  CE3 TRP A  74       6.014  15.679 -16.183  1.00 70.40           C
ATOM    884  HE3 TRP A  74       5.869  14.615 -15.997  1.00 70.40           H
ATOM    885  CZ2 TRP A  74       6.362  18.499 -16.649  1.00 70.40           C
ATOM    886  HZ2 TRP A  74       6.507  19.564 -16.835  1.00 70.40           H
ATOM    887  CZ3 TRP A  74       5.173  16.658 -15.640  1.00 70.40           C
ATOM    888  HZ3 TRP A  74       4.348  16.326 -15.010  1.00 70.40           H
ATOM    889  CH2 TRP A  74       5.317  18.025 -15.847  1.00 70.40           C
ATOM    890  HH2 TRP A  74       4.619  18.725 -15.388  1.00 70.40           H
ATOM    891  HN  TRP A  74       8.368  11.506 -18.112  1.00 70.40           H
ATOM    892  N   TYR A  75       9.401  13.177 -20.547  1.00 69.01           N
ATOM    893  CA  TYR A  75      10.204  13.702 -21.638  1.00 69.01           C
ATOM    894  C   TYR A  75       9.962  12.913 -22.926  1.00 69.01           C
ATOM    895  O   TYR A  75      10.049  13.465 -24.022  1.00 69.01           O
ATOM    896  HA  TYR A  75       9.916  14.741 -21.798  1.00 69.01           H
ATOM    897  CB  TYR A  75      11.662  13.524 -21.211  1.00 69.01           C
ATOM    898 1HB  TYR A  75      11.768  12.565 -20.704  1.00 69.01           H
ATOM    899 2HB  TYR A  75      12.289  13.484 -22.103  1.00 69.01           H
ATOM    900  CG  TYR A  75      12.181  14.631 -20.291  1.00 69.01           C
ATOM    901  CD1 TYR A  75      12.621  15.824 -20.827  1.00 69.01           C
ATOM    902  HD1 TYR A  75      12.598  15.978 -21.905  1.00 69.01           H
ATOM    903  CD2 TYR A  75      12.209  14.436 -18.925  1.00 69.01           C
ATOM    904  HD2 TYR A  75      11.862  13.493 -18.502  1.00 69.01           H
ATOM    905  CE1 TYR A  75      13.109  16.866 -19.960  1.00 69.01           C
ATOM    906  HE1 TYR A  75      13.459  17.813 -20.370  1.00 69.01           H
ATOM    907  CE2 TYR A  75      12.697  15.477 -18.059  1.00 69.01           C
ATOM    908  HE2 TYR A  75      12.724  15.336 -16.978  1.00 69.01           H
ATOM    909  CZ  TYR A  75      13.123  16.641 -18.619  1.00 69.01           C
ATOM    910  OH  TYR A  75      13.583  17.625 -17.801  1.00 69.01           O
ATOM    911  HH  TYR A  75      13.504  17.340 -16.846  1.00 69.01           H
ATOM    912  HN  TYR A  75       9.821  12.427 -20.036  1.00 69.01           H
ATOM    913  N   CYS A  76       9.662  11.634 -22.751  1.00 68.23           N
ATOM    914  CA  CYS A  76       9.737  10.691 -23.854  1.00 68.23           C
ATOM    915  C   CYS A  76       8.328  10.161 -24.129  1.00 68.23           C
ATOM    916  O   CYS A  76       7.742  10.456 -25.169  1.00 68.23           O
ATOM    917  HA  CYS A  76      10.117  11.243 -24.713  1.00 68.23           H
ATOM    918  CB  CYS A  76      10.726   9.559 -23.564  1.00 68.23           C
ATOM    919 1HB  CYS A  76      11.637   9.965 -23.125  1.00 68.23           H
ATOM    920 2HB  CYS A  76      10.300   8.871 -22.835  1.00 68.23           H
ATOM    921  SG  CYS A  76      11.123   8.664 -25.110  1.00 68.23           S
ATOM    922  HG  CYS A  76       9.937   8.074 -25.238  1.00 68.23           H
ATOM    923  HN  CYS A  76       9.374  11.242 -21.878  1.00 68.23           H
ATOM    924  N   THR A  77       7.825   9.387 -23.178  1.00 61.08           N
ATOM    925  CA  THR A  77       6.635   8.588 -23.414  1.00 61.08           C
ATOM    926  C   THR A  77       5.416   9.492 -23.611  1.00 61.08           C
ATOM    927  O   THR A  77       4.608   9.263 -24.509  1.00 61.08           O
ATOM    928  HA  THR A  77       6.774   8.032 -24.341  1.00 61.08           H
ATOM    929  CB  THR A  77       6.484   7.609 -22.249  1.00 61.08           C
ATOM    930  HB  THR A  77       6.201   8.132 -21.335  1.00 61.08           H
ATOM    931  OG1 THR A  77       7.733   6.925 -22.205  1.00 61.08           O
ATOM    932  HG1 THR A  77       7.825   6.328 -23.002  1.00 61.08           H
ATOM    933  CG2 THR A  77       5.465   6.505 -22.540  1.00 61.08           C
ATOM    934 1HG2 THR A  77       5.784   5.938 -23.415  1.00 61.08           H
ATOM    935 2HG2 THR A  77       4.490   6.952 -22.732  1.00 61.08           H
ATOM    936 3HG2 THR A  77       5.397   5.838 -21.681  1.00 61.08           H
ATOM    937  HN  THR A  77       8.216   9.302 -22.261  1.00 61.08           H
ATOM    938  N   ARG A  78       5.322  10.499 -22.756  1.00 56.10           N
ATOM    939  CA  ARG A  78       4.090  11.257 -22.625  1.00 56.10           C
ATOM    940  C   ARG A  78       2.907  10.313 -22.403  1.00 56.10           C
ATOM    941  O   ARG A  78       2.932   9.165 -22.846  1.00 56.10           O
ATOM    942  HA  ARG A  78       4.248  11.898 -21.758  1.00 56.10           H
ATOM    943  CB  ARG A  78       3.829  12.105 -23.871  1.00 56.10           C
ATOM    944 1HB  ARG A  78       3.743  11.458 -24.744  1.00 56.10           H
ATOM    945 2HB  ARG A  78       2.879  12.629 -23.767  1.00 56.10           H
ATOM    946  CG  ARG A  78       4.955  13.118 -24.090  1.00 56.10           C
ATOM    947 1HG  ARG A  78       5.128  13.679 -23.171  1.00 56.10           H
ATOM    948 2HG  ARG A  78       5.881  12.593 -24.323  1.00 56.10           H
ATOM    949  CD  ARG A  78       4.610  14.084 -25.226  1.00 56.10           C
ATOM    950 1HD  ARG A  78       4.487  13.533 -26.158  1.00 56.10           H
ATOM    951 2HD  ARG A  78       3.660  14.577 -25.019  1.00 56.10           H
ATOM    952  NE  ARG A  78       5.681  15.094 -25.374  1.00 56.10           N
ATOM    953  HE  ARG A  78       6.524  14.964 -24.851  1.00 56.10           H
ATOM    954  CZ  ARG A  78       5.594  16.172 -26.165  1.00 56.10           C
ATOM    955  NH1 ARG A  78       4.488  16.396 -26.889  1.00 56.10           N
ATOM    956 1HH1 ARG A  78       3.721  15.757 -26.841  1.00 56.10           H
ATOM    957 2HH1 ARG A  78       4.431  17.203 -27.477  1.00 56.10           H
ATOM    958  NH2 ARG A  78       6.628  17.022 -26.222  1.00 56.10           N
ATOM    959 1HH2 ARG A  78       6.578  17.831 -26.808  1.00 56.10           H
ATOM    960 2HH2 ARG A  78       7.449  16.848 -25.679  1.00 56.10           H
ATOM    961  HN  ARG A  78       6.068  10.799 -22.161  1.00 56.10           H
ATOM    962  N   VAL A  79       1.898  10.830 -21.717  1.00 71.51           N
ATOM    963  CA  VAL A  79       0.719  10.039 -21.408  1.00 71.51           C
ATOM    964  C   VAL A  79      -0.208  10.018 -22.625  1.00 71.51           C
ATOM    965  O   VAL A  79      -0.871  11.011 -22.922  1.00 71.51           O
ATOM    966  HA  VAL A  79       1.050   9.021 -21.203  1.00 71.51           H
ATOM    967  CB  VAL A  79       0.041  10.580 -20.148  1.00 71.51           C
ATOM    968  HB  VAL A  79      -0.300  11.594 -20.360  1.00 71.51           H
ATOM    969  CG1 VAL A  79      -1.184   9.740 -19.781  1.00 71.51           C
ATOM    970 1HG1 VAL A  79      -1.901   9.764 -20.602  1.00 71.51           H
ATOM    971 2HG1 VAL A  79      -0.877   8.710 -19.598  1.00 71.51           H
ATOM    972 3HG1 VAL A  79      -1.647  10.146 -18.882  1.00 71.51           H
ATOM    973  CG2 VAL A  79       1.027  10.650 -18.981  1.00 71.51           C
ATOM    974 1HG2 VAL A  79       1.412   9.652 -18.770  1.00 71.51           H
ATOM    975 2HG2 VAL A  79       1.854  11.310 -19.244  1.00 71.51           H
ATOM    976 3HG2 VAL A  79       0.519  11.038 -18.099  1.00 71.51           H
ATOM    977  HN  VAL A  79       1.878  11.769 -21.375  1.00 71.51           H
ATOM    978  N   LYS A  80      -0.226   8.876 -23.296  1.00 64.87           N
ATOM    979  CA  LYS A  80      -0.993   8.741 -24.523  1.00 64.87           C
ATOM    980  C   LYS A  80      -2.221   7.868 -24.259  1.00 64.87           C
ATOM    981  O   LYS A  80      -3.216   7.957 -24.977  1.00 64.87           O
ATOM    982  HA  LYS A  80      -1.332   9.737 -24.808  1.00 64.87           H
ATOM    983  CB  LYS A  80      -0.103   8.225 -25.656  1.00 64.87           C
ATOM    984 1HB  LYS A  80       0.398   7.310 -25.342  1.00 64.87           H
ATOM    985 2HB  LYS A  80      -0.718   7.971 -26.520  1.00 64.87           H
ATOM    986  CG  LYS A  80       0.938   9.272 -26.056  1.00 64.87           C
ATOM    987 1HG  LYS A  80       0.438  10.200 -26.336  1.00 64.87           H
ATOM    988 2HG  LYS A  80       1.577   9.500 -25.203  1.00 64.87           H
ATOM    989  CD  LYS A  80       1.794   8.777 -27.223  1.00 64.87           C
ATOM    990 1HD  LYS A  80       2.273   7.835 -26.953  1.00 64.87           H
ATOM    991 2HD  LYS A  80       1.159   8.575 -28.085  1.00 64.87           H
ATOM    992  CE  LYS A  80       2.860   9.808 -27.599  1.00 64.87           C
ATOM    993 1HE  LYS A  80       2.382  10.742 -27.895  1.00 64.87           H
ATOM    994 2HE  LYS A  80       3.482  10.030 -26.731  1.00 64.87           H
ATOM    995  NZ  LYS A  80       3.703   9.303 -28.705  1.00 64.87           N
ATOM    996 1HZ  LYS A  80       4.399  10.001 -28.946  1.00 64.87           H
ATOM    997 2HZ  LYS A  80       4.167   8.450 -28.414  1.00 64.87           H
ATOM    998 3HZ  LYS A  80       3.122   9.113 -29.514  1.00 64.87           H
ATOM    999  HN  LYS A  80       0.269   8.054 -23.015  1.00 64.87           H
ATOM   1000  N   THR A  81      -2.111   7.044 -23.228  1.00 75.48           N
ATOM   1001  CA  THR A  81      -3.153   6.078 -22.927  1.00 75.48           C
ATOM   1002  C   THR A  81      -3.578   6.191 -21.461  1.00 75.48           C
ATOM   1003  O   THR A  81      -2.875   6.793 -20.652  1.00 75.48           O
ATOM   1004  HA  THR A  81      -4.028   6.316 -23.533  1.00 75.48           H
ATOM   1005  CB  THR A  81      -2.634   4.689 -23.304  1.00 75.48           C
ATOM   1006  HB  THR A  81      -3.444   3.959 -23.309  1.00 75.48           H
ATOM   1007  OG1 THR A  81      -1.590   4.442 -22.366  1.00 75.48           O
ATOM   1008  HG1 THR A  81      -0.723   4.797 -22.718  1.00 75.48           H
ATOM   1009  CG2 THR A  81      -1.928   4.676 -24.661  1.00 75.48           C
ATOM   1010 1HG2 THR A  81      -1.077   5.356 -24.634  1.00 75.48           H
ATOM   1011 2HG2 THR A  81      -2.624   4.996 -25.436  1.00 75.48           H
ATOM   1012 3HG2 THR A  81      -1.579   3.667 -24.879  1.00 75.48           H
ATOM   1013  HN  THR A  81      -1.329   7.029 -22.605  1.00 75.48           H
ATOM   1014  N   MET A  82      -4.727   5.601 -21.165  1.00 75.98           N
ATOM   1015  CA  MET A  82      -5.211   5.551 -19.795  1.00 75.98           C
ATOM   1016  C   MET A  82      -4.217   4.821 -18.890  1.00 75.98           C
ATOM   1017  O   MET A  82      -3.993   5.230 -17.751  1.00 75.98           O
ATOM   1018  HA  MET A  82      -5.305   6.590 -19.479  1.00 75.98           H
ATOM   1019  CB  MET A  82      -6.561   4.832 -19.756  1.00 75.98           C
ATOM   1020 1HB  MET A  82      -6.488   3.885 -20.291  1.00 75.98           H
ATOM   1021 2HB  MET A  82      -6.822   4.597 -18.725  1.00 75.98           H
ATOM   1022  CG  MET A  82      -7.659   5.694 -20.382  1.00 75.98           C
ATOM   1023 1HG  MET A  82      -7.687   6.670 -19.898  1.00 75.98           H
ATOM   1024 2HG  MET A  82      -7.441   5.867 -21.436  1.00 75.98           H
ATOM   1025  SD  MET A  82      -9.241   4.885 -20.213  1.00 75.98           S
ATOM   1026  CE  MET A  82      -9.671   5.388 -18.555  1.00 75.98           C
ATOM   1027 1HE  MET A  82      -8.913   5.029 -17.859  1.00 75.98           H
ATOM   1028 2HE  MET A  82      -9.722   6.475 -18.507  1.00 75.98           H
ATOM   1029 3HE  MET A  82     -10.639   4.966 -18.287  1.00 75.98           H
ATOM   1030  HN  MET A  82      -5.323   5.165 -21.839  1.00 75.98           H
ATOM   1031  N   THR A  83      -3.648   3.753 -19.429  1.00 77.20           N
ATOM   1032  CA  THR A  83      -2.705   2.946 -18.674  1.00 77.20           C
ATOM   1033  C   THR A  83      -1.458   3.764 -18.330  1.00 77.20           C
ATOM   1034  O   THR A  83      -0.917   3.646 -17.232  1.00 77.20           O
ATOM   1035  HA  THR A  83      -3.172   2.664 -17.731  1.00 77.20           H
ATOM   1036  CB  THR A  83      -2.400   1.688 -19.490  1.00 77.20           C
ATOM   1037  HB  THR A  83      -1.794   1.929 -20.364  1.00 77.20           H
ATOM   1038  OG1 THR A  83      -3.683   1.133 -19.764  1.00 77.20           O
ATOM   1039  HG1 THR A  83      -4.245   1.146 -18.937  1.00 77.20           H
ATOM   1040  CG2 THR A  83      -1.696   0.610 -18.663  1.00 77.20           C
ATOM   1041 1HG2 THR A  83      -2.332   0.322 -17.826  1.00 77.20           H
ATOM   1042 2HG2 THR A  83      -0.752   1.002 -18.284  1.00 77.20           H
ATOM   1043 3HG2 THR A  83      -1.503  -0.260 -19.290  1.00 77.20           H
ATOM   1044  HN  THR A  83      -3.821   3.438 -20.362  1.00 77.20           H
ATOM   1045  N   ASP A  84      -1.039   4.577 -19.289  1.00 79.70           N
ATOM   1046  CA  ASP A  84       0.103   5.451 -19.084  1.00 79.70           C
ATOM   1047  C   ASP A  84      -0.202   6.419 -17.939  1.00 79.70           C
ATOM   1048  O   ASP A  84       0.678   6.737 -17.140  1.00 79.70           O
ATOM   1049  HA  ASP A  84       0.936   4.786 -18.857  1.00 79.70           H
ATOM   1050  CB  ASP A  84       0.396   6.278 -20.337  1.00 79.70           C
ATOM   1051 1HB  ASP A  84      -0.473   6.888 -20.586  1.00 79.70           H
ATOM   1052 2HB  ASP A  84       1.220   6.963 -20.140  1.00 79.70           H
ATOM   1053  CG  ASP A  84       0.747   5.375 -21.520  1.00 79.70           C
ATOM   1054  OD1 ASP A  84       1.426   4.354 -21.273  1.00 79.70           O
ATOM   1055  OD2 ASP A  84       0.330   5.725 -22.645  1.00 79.70           O
ATOM   1056  HN  ASP A  84      -1.465   4.643 -20.192  1.00 79.70           H
ATOM   1057  N   MET A  85      -1.450   6.861 -17.896  1.00 84.36           N
ATOM   1058  CA  MET A  85      -1.876   7.804 -16.875  1.00 84.36           C
ATOM   1059  C   MET A  85      -1.799   7.176 -15.482  1.00 84.36           C
ATOM   1060  O   MET A  85      -1.274   7.785 -14.551  1.00 84.36           O
ATOM   1061  HA  MET A  85      -1.182   8.642 -16.942  1.00 84.36           H
ATOM   1062  CB  MET A  85      -3.313   8.247 -17.157  1.00 84.36           C
ATOM   1063 1HB  MET A  85      -3.401   8.568 -18.194  1.00 84.36           H
ATOM   1064 2HB  MET A  85      -3.990   7.403 -17.025  1.00 84.36           H
ATOM   1065  CG  MET A  85      -3.726   9.390 -16.227  1.00 84.36           C
ATOM   1066 1HG  MET A  85      -4.798   9.568 -16.310  1.00 84.36           H
ATOM   1067 2HG  MET A  85      -3.529   9.115 -15.190  1.00 84.36           H
ATOM   1068  SD  MET A  85      -2.827  10.874 -16.646  1.00 84.36           S
ATOM   1069  CE  MET A  85      -3.139  11.848 -15.183  1.00 84.36           C
ATOM   1070 1HE  MET A  85      -4.212  11.998 -15.068  1.00 84.36           H
ATOM   1071 2HE  MET A  85      -2.749  11.326 -14.309  1.00 84.36           H
ATOM   1072 3HE  MET A  85      -2.645  12.815 -15.278  1.00 84.36           H
ATOM   1073  HN  MET A  85      -2.163   6.586 -18.540  1.00 84.36           H
ATOM   1074  N   PHE A  86      -2.329   5.966 -15.383  1.00 87.90           N
ATOM   1075  CA  PHE A  86      -2.374   5.270 -14.108  1.00 87.90           C
ATOM   1076  C   PHE A  86      -0.968   4.878 -13.648  1.00 87.90           C
ATOM   1077  O   PHE A  86      -0.654   4.961 -12.462  1.00 87.90           O
ATOM   1078  HA  PHE A  86      -2.814   5.953 -13.382  1.00 87.90           H
ATOM   1079  CB  PHE A  86      -3.201   4.001 -14.320  1.00 87.90           C
ATOM   1080 1HB  PHE A  86      -2.770   3.431 -15.143  1.00 87.90           H
ATOM   1081 2HB  PHE A  86      -3.127   3.378 -13.429  1.00 87.90           H
ATOM   1082  CG  PHE A  86      -4.678   4.263 -14.620  1.00 87.90           C
ATOM   1083  CD1 PHE A  86      -5.349   5.229 -13.937  1.00 87.90           C
ATOM   1084  HD1 PHE A  86      -4.835   5.817 -13.177  1.00 87.90           H
ATOM   1085  CD2 PHE A  86      -5.320   3.531 -15.569  1.00 87.90           C
ATOM   1086  HD2 PHE A  86      -4.783   2.757 -16.116  1.00 87.90           H
ATOM   1087  CE1 PHE A  86      -6.720   5.473 -14.216  1.00 87.90           C
ATOM   1088  HE1 PHE A  86      -7.258   6.247 -13.668  1.00 87.90           H
ATOM   1089  CE2 PHE A  86      -6.691   3.775 -15.848  1.00 87.90           C
ATOM   1090  HE2 PHE A  86      -7.206   3.188 -16.608  1.00 87.90           H
ATOM   1091  CZ  PHE A  86      -7.362   4.741 -15.165  1.00 87.90           C
ATOM   1092  HZ  PHE A  86      -8.415   4.928 -15.379  1.00 87.90           H
ATOM   1093  HN  PHE A  86      -2.723   5.463 -16.153  1.00 87.90           H
ATOM   1094  N   LEU A  87      -0.161   4.458 -14.611  1.00 83.54           N
ATOM   1095  CA  LEU A  87       1.191   4.015 -14.314  1.00 83.54           C
ATOM   1096  C   LEU A  87       2.013   5.202 -13.809  1.00 83.54           C
ATOM   1097  O   LEU A  87       2.871   5.044 -12.943  1.00 83.54           O
ATOM   1098  HA  LEU A  87       1.124   3.276 -13.516  1.00 83.54           H
ATOM   1099  CB  LEU A  87       1.804   3.315 -15.529  1.00 83.54           C
ATOM   1100 1HB  LEU A  87       1.680   3.961 -16.397  1.00 83.54           H
ATOM   1101 2HB  LEU A  87       2.876   3.210 -15.360  1.00 83.54           H
ATOM   1102  CG  LEU A  87       1.232   1.937 -15.868  1.00 83.54           C
ATOM   1103  HG  LEU A  87       0.158   2.041 -16.020  1.00 83.54           H
ATOM   1104  CD1 LEU A  87       1.824   1.404 -17.175  1.00 83.54           C
ATOM   1105 1HD1 LEU A  87       1.587   2.091 -17.987  1.00 83.54           H
ATOM   1106 2HD1 LEU A  87       2.906   1.318 -17.075  1.00 83.54           H
ATOM   1107 3HD1 LEU A  87       1.400   0.424 -17.392  1.00 83.54           H
ATOM   1108  CD2 LEU A  87       1.431   0.959 -14.708  1.00 83.54           C
ATOM   1109 1HD2 LEU A  87       2.496   0.854 -14.500  1.00 83.54           H
ATOM   1110 2HD2 LEU A  87       0.924   1.340 -13.821  1.00 83.54           H
ATOM   1111 3HD2 LEU A  87       1.015  -0.012 -14.976  1.00 83.54           H
ATOM   1112  HN  LEU A  87      -0.416   4.418 -15.577  1.00 83.54           H
ATOM   1113  N   LEU A  88       1.721   6.365 -14.372  1.00 88.07           N
ATOM   1114  CA  LEU A  88       2.404   7.583 -13.971  1.00 88.07           C
ATOM   1115  C   LEU A  88       2.029   7.921 -12.527  1.00 88.07           C
ATOM   1116  O   LEU A  88       2.902   8.186 -11.701  1.00 88.07           O
ATOM   1117  HA  LEU A  88       3.475   7.386 -14.013  1.00 88.07           H
ATOM   1118  CB  LEU A  88       2.113   8.712 -14.962  1.00 88.07           C
ATOM   1119 1HB  LEU A  88       2.485   8.414 -15.942  1.00 88.07           H
ATOM   1120 2HB  LEU A  88       1.032   8.821 -15.051  1.00 88.07           H
ATOM   1121  CG  LEU A  88       2.708  10.079 -14.616  1.00 88.07           C
ATOM   1122  HG  LEU A  88       2.358  10.362 -13.623  1.00 88.07           H
ATOM   1123  CD1 LEU A  88       4.235  10.012 -14.556  1.00 88.07           C
ATOM   1124 1HD1 LEU A  88       4.538   9.296 -13.792  1.00 88.07           H
ATOM   1125 2HD1 LEU A  88       4.624   9.697 -15.524  1.00 88.07           H
ATOM   1126 3HD1 LEU A  88       4.632  10.997 -14.308  1.00 88.07           H
ATOM   1127  CD2 LEU A  88       2.219  11.152 -15.590  1.00 88.07           C
ATOM   1128 1HD2 LEU A  88       2.519  10.887 -16.604  1.00 88.07           H
ATOM   1129 2HD2 LEU A  88       1.132  11.221 -15.539  1.00 88.07           H
ATOM   1130 3HD2 LEU A  88       2.656  12.114 -15.321  1.00 88.07           H
ATOM   1131  HN  LEU A  88       1.033   6.483 -15.089  1.00 88.07           H
ATOM   1132  N   ASN A  89       0.730   7.901 -12.266  1.00 89.87           N
ATOM   1133  CA  ASN A  89       0.226   8.253 -10.950  1.00 89.87           C
ATOM   1134  C   ASN A  89       0.698   7.212  -9.932  1.00 89.87           C
ATOM   1135  O   ASN A  89       0.922   7.535  -8.767  1.00 89.87           O
ATOM   1136  HA  ASN A  89       0.626   9.246 -10.746  1.00 89.87           H
ATOM   1137  CB  ASN A  89      -1.304   8.271 -10.933  1.00 89.87           C
ATOM   1138 1HB  ASN A  89      -1.687   7.429 -11.508  1.00 89.87           H
ATOM   1139 2HB  ASN A  89      -1.661   8.148  -9.910  1.00 89.87           H
ATOM   1140  CG  ASN A  89      -1.843   9.580 -11.513  1.00 89.87           C
ATOM   1141  OD1 ASN A  89      -2.023  10.569 -10.821  1.00 89.87           O
ATOM   1142  ND2 ASN A  89      -2.090   9.531 -12.819  1.00 89.87           N
ATOM   1143 1HD2 ASN A  89      -1.921   8.688 -13.329  1.00 89.87           H
ATOM   1144 2HD2 ASN A  89      -2.446  10.338 -13.291  1.00 89.87           H
ATOM   1145  HN  ASN A  89       0.030   7.650 -12.934  1.00 89.87           H
ATOM   1146  N   LEU A  90       0.835   5.984 -10.410  1.00 87.77           N
ATOM   1147  CA  LEU A  90       1.314   4.902  -9.567  1.00 87.77           C
ATOM   1148  C   LEU A  90       2.742   5.210  -9.111  1.00 87.77           C
ATOM   1149  O   LEU A  90       3.073   5.040  -7.939  1.00 87.77           O
ATOM   1150  HA  LEU A  90       0.671   4.864  -8.687  1.00 87.77           H
ATOM   1151  CB  LEU A  90       1.175   3.559 -10.287  1.00 87.77           C
ATOM   1152 1HB  LEU A  90       0.137   3.441 -10.596  1.00 87.77           H
ATOM   1153 2HB  LEU A  90       1.776   3.594 -11.196  1.00 87.77           H
ATOM   1154  CG  LEU A  90       1.584   2.322  -9.485  1.00 87.77           C
ATOM   1155  HG  LEU A  90       2.600   2.472  -9.120  1.00 87.77           H
ATOM   1156  CD1 LEU A  90       0.685   2.142  -8.260  1.00 87.77           C
ATOM   1157 1HD1 LEU A  90       0.767   3.018  -7.617  1.00 87.77           H
ATOM   1158 2HD1 LEU A  90      -0.350   2.023  -8.583  1.00 87.77           H
ATOM   1159 3HD1 LEU A  90       0.997   1.255  -7.708  1.00 87.77           H
ATOM   1160  CD2 LEU A  90       1.602   1.075 -10.372  1.00 87.77           C
ATOM   1161 1HD2 LEU A  90       0.607   0.910 -10.787  1.00 87.77           H
ATOM   1162 2HD2 LEU A  90       2.315   1.217 -11.183  1.00 87.77           H
ATOM   1163 3HD2 LEU A  90       1.895   0.211  -9.776  1.00 87.77           H
ATOM   1164  HN  LEU A  90       0.625   5.724 -11.353  1.00 87.77           H
ATOM   1165  N   ALA A  91       3.548   5.660 -10.061  1.00 91.80           N
ATOM   1166  CA  ALA A  91       4.942   5.961  -9.779  1.00 91.80           C
ATOM   1167  C   ALA A  91       5.017   7.131  -8.796  1.00 91.80           C
ATOM   1168  O   ALA A  91       5.880   7.155  -7.920  1.00 91.80           O
ATOM   1169  HA  ALA A  91       5.385   5.079  -9.317  1.00 91.80           H
ATOM   1170  CB  ALA A  91       5.676   6.252 -11.090  1.00 91.80           C
ATOM   1171 1HB  ALA A  91       5.618   5.380 -11.740  1.00 91.80           H
ATOM   1172 2HB  ALA A  91       5.213   7.106 -11.584  1.00 91.80           H
ATOM   1173 3HB  ALA A  91       6.721   6.478 -10.878  1.00 91.80           H
ATOM   1174  HN  ALA A  91       3.265   5.817 -11.007  1.00 91.80           H
ATOM   1175  N   ILE A  92       4.102   8.072  -8.975  1.00 90.96           N
ATOM   1176  CA  ILE A  92       4.044   9.234  -8.104  1.00 90.96           C
ATOM   1177  C   ILE A  92       3.687   8.785  -6.685  1.00 90.96           C
ATOM   1178  O   ILE A  92       4.304   9.226  -5.717  1.00 90.96           O
ATOM   1179  HA  ILE A  92       5.039   9.678  -8.085  1.00 90.96           H
ATOM   1180  CB  ILE A  92       3.090  10.285  -8.675  1.00 90.96           C
ATOM   1181  HB  ILE A  92       2.147   9.794  -8.918  1.00 90.96           H
ATOM   1182  CG1 ILE A  92       3.640  10.876  -9.974  1.00 90.96           C
ATOM   1183 1HG1 ILE A  92       4.489  11.523  -9.752  1.00 90.96           H
ATOM   1184 2HG1 ILE A  92       4.008  10.076 -10.616  1.00 90.96           H
ATOM   1185  CG2 ILE A  92       2.781  11.366  -7.638  1.00 90.96           C
ATOM   1186 1HG2 ILE A  92       2.315  10.910  -6.764  1.00 90.96           H
ATOM   1187 2HG2 ILE A  92       3.706  11.859  -7.341  1.00 90.96           H
ATOM   1188 3HG2 ILE A  92       2.100  12.100  -8.070  1.00 90.96           H
ATOM   1189  CD1 ILE A  92       2.563  11.674 -10.712  1.00 90.96           C
ATOM   1190 1HD1 ILE A  92       1.726  11.019 -10.954  1.00 90.96           H
ATOM   1191 2HD1 ILE A  92       2.215  12.489 -10.077  1.00 90.96           H
ATOM   1192 3HD1 ILE A  92       2.981  12.084 -11.632  1.00 90.96           H
ATOM   1193  HN  ILE A  92       3.411   8.051  -9.697  1.00 90.96           H
ATOM   1194  N   ALA A  93       2.692   7.913  -6.608  1.00 92.37           N
ATOM   1195  CA  ALA A  93       2.198   7.454  -5.321  1.00 92.37           C
ATOM   1196  C   ALA A  93       3.318   6.718  -4.583  1.00 92.37           C
ATOM   1197  O   ALA A  93       3.534   6.943  -3.393  1.00 92.37           O
ATOM   1198  HA  ALA A  93       1.910   8.333  -4.743  1.00 92.37           H
ATOM   1199  CB  ALA A  93       0.963   6.576  -5.532  1.00 92.37           C
ATOM   1200 1HB  ALA A  93       0.187   7.155  -6.033  1.00 92.37           H
ATOM   1201 2HB  ALA A  93       1.229   5.716  -6.146  1.00 92.37           H
ATOM   1202 3HB  ALA A  93       0.593   6.232  -4.566  1.00 92.37           H
ATOM   1203  HN  ALA A  93       2.227   7.523  -7.403  1.00 92.37           H
ATOM   1204  N   ASP A  94       4.000   5.853  -5.319  1.00 89.61           N
ATOM   1205  CA  ASP A  94       5.076   5.065  -4.744  1.00 89.61           C
ATOM   1206  C   ASP A  94       6.158   6.004  -4.206  1.00 89.61           C
ATOM   1207  O   ASP A  94       6.694   5.783  -3.122  1.00 89.61           O
ATOM   1208  HA  ASP A  94       4.609   4.474  -3.956  1.00 89.61           H
ATOM   1209  CB  ASP A  94       5.717   4.157  -5.795  1.00 89.61           C
ATOM   1210 1HB  ASP A  94       5.838   4.705  -6.729  1.00 89.61           H
ATOM   1211 2HB  ASP A  94       6.714   3.863  -5.467  1.00 89.61           H
ATOM   1212  CG  ASP A  94       4.865   2.910  -6.035  1.00 89.61           C
ATOM   1213  OD1 ASP A  94       4.139   2.528  -5.092  1.00 89.61           O
ATOM   1214  OD2 ASP A  94       4.958   2.366  -7.157  1.00 89.61           O
ATOM   1215  HN  ASP A  94       3.827   5.687  -6.290  1.00 89.61           H
ATOM   1216  N   LEU A  95       6.447   7.032  -4.991  1.00 90.50           N
ATOM   1217  CA  LEU A  95       7.508   7.963  -4.644  1.00 90.50           C
ATOM   1218  C   LEU A  95       7.151   8.671  -3.336  1.00 90.50           C
ATOM   1219  O   LEU A  95       8.000   8.828  -2.459  1.00 90.50           O
ATOM   1220  HA  LEU A  95       8.415   7.380  -4.485  1.00 90.50           H
ATOM   1221  CB  LEU A  95       7.783   8.919  -5.806  1.00 90.50           C
ATOM   1222 1HB  LEU A  95       7.913   8.329  -6.713  1.00 90.50           H
ATOM   1223 2HB  LEU A  95       6.900   9.541  -5.955  1.00 90.50           H
ATOM   1224  CG  LEU A  95       8.998   9.836  -5.648  1.00 90.50           C
ATOM   1225  HG  LEU A  95       8.916  10.348  -4.690  1.00 90.50           H
ATOM   1226  CD1 LEU A  95      10.295   9.025  -5.619  1.00 90.50           C
ATOM   1227 1HD1 LEU A  95      10.270   8.330  -4.780  1.00 90.50           H
ATOM   1228 2HD1 LEU A  95      10.397   8.468  -6.550  1.00 90.50           H
ATOM   1229 3HD1 LEU A  95      11.143   9.701  -5.506  1.00 90.50           H
ATOM   1230  CD2 LEU A  95       9.018  10.912  -6.736  1.00 90.50           C
ATOM   1231 1HD2 LEU A  95       9.064  10.437  -7.716  1.00 90.50           H
ATOM   1232 2HD2 LEU A  95       8.113  11.516  -6.666  1.00 90.50           H
ATOM   1233 3HD2 LEU A  95       9.892  11.549  -6.600  1.00 90.50           H
ATOM   1234  HN  LEU A  95       5.972   7.233  -5.847  1.00 90.50           H
ATOM   1235  N   LEU A  96       5.894   9.080  -3.245  1.00 86.68           N
ATOM   1236  CA  LEU A  96       5.425   9.804  -2.076  1.00 86.68           C
ATOM   1237  C   LEU A  96       5.580   8.920  -0.838  1.00 86.68           C
ATOM   1238  O   LEU A  96       5.988   9.395   0.222  1.00 86.68           O
ATOM   1239  HA  LEU A  96       6.062  10.680  -1.957  1.00 86.68           H
ATOM   1240  CB  LEU A  96       3.998  10.310  -2.296  1.00 86.68           C
ATOM   1241 1HB  LEU A  96       3.394   9.482  -2.668  1.00 86.68           H
ATOM   1242 2HB  LEU A  96       3.583  10.598  -1.330  1.00 86.68           H
ATOM   1243  CG  LEU A  96       3.844  11.489  -3.258  1.00 86.68           C
ATOM   1244  HG  LEU A  96       4.322  11.225  -4.201  1.00 86.68           H
ATOM   1245  CD1 LEU A  96       2.369  11.763  -3.559  1.00 86.68           C
ATOM   1246 1HD1 LEU A  96       1.922  10.880  -4.015  1.00 86.68           H
ATOM   1247 2HD1 LEU A  96       1.846  11.998  -2.632  1.00 86.68           H
ATOM   1248 3HD1 LEU A  96       2.289  12.606  -4.245  1.00 86.68           H
ATOM   1249  CD2 LEU A  96       4.559  12.731  -2.721  1.00 86.68           C
ATOM   1250 1HD2 LEU A  96       4.132  13.008  -1.757  1.00 86.68           H
ATOM   1251 2HD2 LEU A  96       5.621  12.515  -2.599  1.00 86.68           H
ATOM   1252 3HD2 LEU A  96       4.435  13.555  -3.424  1.00 86.68           H
ATOM   1253  HN  LEU A  96       5.203   8.925  -3.951  1.00 86.68           H
ATOM   1254  N   PHE A  97       5.248   7.649  -1.012  1.00 89.22           N
ATOM   1255  CA  PHE A  97       5.362   6.690   0.074  1.00 89.22           C
ATOM   1256  C   PHE A  97       6.814   6.556   0.537  1.00 89.22           C
ATOM   1257  O   PHE A  97       7.091   6.569   1.736  1.00 89.22           O
ATOM   1258  HA  PHE A  97       4.752   7.061   0.898  1.00 89.22           H
ATOM   1259  CB  PHE A  97       4.886   5.341  -0.469  1.00 89.22           C
ATOM   1260 1HB  PHE A  97       3.799   5.357  -0.551  1.00 89.22           H
ATOM   1261 2HB  PHE A  97       5.280   5.207  -1.476  1.00 89.22           H
ATOM   1262  CG  PHE A  97       5.300   4.144   0.389  1.00 89.22           C
ATOM   1263  CD1 PHE A  97       6.224   3.262  -0.076  1.00 89.22           C
ATOM   1264  HD1 PHE A  97       6.670   3.407  -1.059  1.00 89.22           H
ATOM   1265  CD2 PHE A  97       4.743   3.962   1.617  1.00 89.22           C
ATOM   1266  HD2 PHE A  97       4.002   4.670   1.989  1.00 89.22           H
ATOM   1267  CE1 PHE A  97       6.608   2.150   0.721  1.00 89.22           C
ATOM   1268  HE1 PHE A  97       7.349   1.443   0.348  1.00 89.22           H
ATOM   1269  CE2 PHE A  97       5.127   2.851   2.413  1.00 89.22           C
ATOM   1270  HE2 PHE A  97       4.681   2.706   3.397  1.00 89.22           H
ATOM   1271  CZ  PHE A  97       6.052   1.969   1.948  1.00 89.22           C
ATOM   1272  HZ  PHE A  97       6.347   1.116   2.560  1.00 89.22           H
ATOM   1273  HN  PHE A  97       4.906   7.273  -1.873  1.00 89.22           H
ATOM   1274  N   LEU A  98       7.703   6.431  -0.437  1.00 92.65           N
ATOM   1275  CA  LEU A  98       9.092   6.117  -0.147  1.00 92.65           C
ATOM   1276  C   LEU A  98       9.691   7.227   0.718  1.00 92.65           C
ATOM   1277  O   LEU A  98      10.549   6.968   1.560  1.00 92.65           O
ATOM   1278  HA  LEU A  98       9.105   5.189   0.424  1.00 92.65           H
ATOM   1279  CB  LEU A  98       9.865   5.862  -1.442  1.00 92.65           C
ATOM   1280 1HB  LEU A  98       9.688   6.698  -2.119  1.00 92.65           H
ATOM   1281 2HB  LEU A  98      10.931   5.859  -1.211  1.00 92.65           H
ATOM   1282  CG  LEU A  98       9.529   4.564  -2.180  1.00 92.65           C
ATOM   1283  HG  LEU A  98       8.445   4.447  -2.187  1.00 92.65           H
ATOM   1284  CD1 LEU A  98       9.986   4.628  -3.638  1.00 92.65           C
ATOM   1285 1HD1 LEU A  98       9.486   5.456  -4.141  1.00 92.65           H
ATOM   1286 2HD1 LEU A  98      11.065   4.781  -3.674  1.00 92.65           H
ATOM   1287 3HD1 LEU A  98       9.735   3.693  -4.139  1.00 92.65           H
ATOM   1288  CD2 LEU A  98      10.109   3.352  -1.449  1.00 92.65           C
ATOM   1289 1HD2 LEU A  98      11.193   3.448  -1.389  1.00 92.65           H
ATOM   1290 2HD2 LEU A  98       9.692   3.300  -0.443  1.00 92.65           H
ATOM   1291 3HD2 LEU A  98       9.855   2.443  -1.995  1.00 92.65           H
ATOM   1292  HN  LEU A  98       7.488   6.540  -1.408  1.00 92.65           H
ATOM   1293  N   VAL A  99       9.215   8.441   0.481  1.00 89.62           N
ATOM   1294  CA  VAL A  99       9.731   9.599   1.190  1.00 89.62           C
ATOM   1295  C   VAL A  99       9.463   9.436   2.688  1.00 89.62           C
ATOM   1296  O   VAL A  99      10.113  10.078   3.512  1.00 89.62           O
ATOM   1297  HA  VAL A  99      10.809   9.631   1.029  1.00 89.62           H
ATOM   1298  CB  VAL A  99       9.127  10.880   0.611  1.00 89.62           C
ATOM   1299  HB  VAL A  99       8.043  10.773   0.621  1.00 89.62           H
ATOM   1300  CG1 VAL A  99       9.488  12.094   1.469  1.00 89.62           C
ATOM   1301 1HG1 VAL A  99       9.103  11.952   2.479  1.00 89.62           H
ATOM   1302 2HG1 VAL A  99      10.572  12.204   1.506  1.00 89.62           H
ATOM   1303 3HG1 VAL A  99       9.046  12.990   1.035  1.00 89.62           H
ATOM   1304  CG2 VAL A  99       9.566  11.085  -0.841  1.00 89.62           C
ATOM   1305 1HG2 VAL A  99      10.653  11.160  -0.885  1.00 89.62           H
ATOM   1306 2HG2 VAL A  99       9.236  10.239  -1.443  1.00 89.62           H
ATOM   1307 3HG2 VAL A  99       9.123  12.002  -1.228  1.00 89.62           H
ATOM   1308  HN  VAL A  99       8.492   8.638  -0.180  1.00 89.62           H
ATOM   1309  N   THR A 100       8.504   8.574   2.994  1.00 89.16           N
ATOM   1310  CA  THR A 100       8.109   8.355   4.375  1.00 89.16           C
ATOM   1311  C   THR A 100       9.058   7.363   5.051  1.00 89.16           C
ATOM   1312  O   THR A 100       9.181   7.352   6.275  1.00 89.16           O
ATOM   1313  HA  THR A 100       8.198   9.299   4.912  1.00 89.16           H
ATOM   1314  CB  THR A 100       6.648   7.900   4.382  1.00 89.16           C
ATOM   1315  HB  THR A 100       6.220   7.979   5.381  1.00 89.16           H
ATOM   1316  OG1 THR A 100       6.692   6.585   3.834  1.00 89.16           O
ATOM   1317  HG1 THR A 100       6.635   6.628   2.836  1.00 89.16           H
ATOM   1318  CG2 THR A 100       5.785   8.687   3.394  1.00 89.16           C
ATOM   1319 1HG2 THR A 100       6.174   8.553   2.384  1.00 89.16           H
ATOM   1320 2HG2 THR A 100       5.808   9.745   3.654  1.00 89.16           H
ATOM   1321 3HG2 THR A 100       4.758   8.324   3.439  1.00 89.16           H
ATOM   1322  HN  THR A 100       8.003   8.033   2.320  1.00 89.16           H
ATOM   1323  N   LEU A 101       9.704   6.554   4.224  1.00 92.30           N
ATOM   1324  CA  LEU A 101      10.449   5.412   4.724  1.00 92.30           C
ATOM   1325  C   LEU A 101      11.603   5.905   5.600  1.00 92.30           C
ATOM   1326  O   LEU A 101      11.888   5.320   6.644  1.00 92.30           O
ATOM   1327  HA  LEU A 101       9.770   4.826   5.345  1.00 92.30           H
ATOM   1328  CB  LEU A 101      10.894   4.514   3.568  1.00 92.30           C
ATOM   1329 1HB  LEU A 101      11.370   5.138   2.812  1.00 92.30           H
ATOM   1330 2HB  LEU A 101      11.654   3.827   3.940  1.00 92.30           H
ATOM   1331  CG  LEU A 101       9.792   3.695   2.893  1.00 92.30           C
ATOM   1332  HG  LEU A 101       9.067   4.387   2.463  1.00 92.30           H
ATOM   1333  CD1 LEU A 101      10.357   2.860   1.741  1.00 92.30           C
ATOM   1334 1HD1 LEU A 101      10.806   3.521   1.000  1.00 92.30           H
ATOM   1335 2HD1 LEU A 101      11.114   2.177   2.126  1.00 92.30           H
ATOM   1336 3HD1 LEU A 101       9.553   2.288   1.279  1.00 92.30           H
ATOM   1337  CD2 LEU A 101       9.045   2.833   3.913  1.00 92.30           C
ATOM   1338 1HD2 LEU A 101       9.745   2.149   4.392  1.00 92.30           H
ATOM   1339 2HD2 LEU A 101       8.591   3.475   4.667  1.00 92.30           H
ATOM   1340 3HD2 LEU A 101       8.268   2.262   3.406  1.00 92.30           H
ATOM   1341  HN  LEU A 101       9.723   6.669   3.231  1.00 92.30           H
ATOM   1342  N   PRO A 102      12.285   6.984   5.193  1.00 94.40           N
ATOM   1343  CA  PRO A 102      13.418   7.497   5.966  1.00 94.40           C
ATOM   1344  C   PRO A 102      13.058   7.742   7.423  1.00 94.40           C
ATOM   1345  O   PRO A 102      13.828   7.404   8.321  1.00 94.40           O
ATOM   1346  HA  PRO A 102      14.219   6.758   5.991  1.00 94.40           H
ATOM   1347  CB  PRO A 102      13.790   8.795   5.247  1.00 94.40           C
ATOM   1348 1HB  PRO A 102      13.276   9.654   5.679  1.00 94.40           H
ATOM   1349 2HB  PRO A 102      14.859   8.998   5.313  1.00 94.40           H
ATOM   1350  CG  PRO A 102      13.352   8.541   3.810  1.00 94.40           C
ATOM   1351 1HG  PRO A 102      13.222   9.470   3.256  1.00 94.40           H
ATOM   1352 2HG  PRO A 102      14.090   7.957   3.260  1.00 94.40           H
ATOM   1353  CD  PRO A 102      12.042   7.789   3.982  1.00 94.40           C
ATOM   1354 1HD  PRO A 102      11.200   8.469   4.116  1.00 94.40           H
ATOM   1355 2HD  PRO A 102      11.813   7.171   3.114  1.00 94.40           H
ATOM   1356  N   PHE A 103      11.886   8.328   7.619  1.00 92.87           N
ATOM   1357  CA  PHE A 103      11.438   8.675   8.957  1.00 92.87           C
ATOM   1358  C   PHE A 103      11.169   7.419   9.788  1.00 92.87           C
ATOM   1359  O   PHE A 103      11.506   7.368  10.970  1.00 92.87           O
ATOM   1360  HA  PHE A 103      12.234   9.254   9.425  1.00 92.87           H
ATOM   1361  CB  PHE A 103      10.134   9.459   8.802  1.00 92.87           C
ATOM   1362 1HB  PHE A 103       9.424   8.856   8.236  1.00 92.87           H
ATOM   1363 2HB  PHE A 103       9.699   9.620   9.789  1.00 92.87           H
ATOM   1364  CG  PHE A 103      10.300  10.812   8.107  1.00 92.87           C
ATOM   1365  CD1 PHE A 103      10.604  11.919   8.837  1.00 92.87           C
ATOM   1366  HD1 PHE A 103      10.730  11.842   9.917  1.00 92.87           H
ATOM   1367  CD2 PHE A 103      10.143  10.908   6.760  1.00 92.87           C
ATOM   1368  HD2 PHE A 103       9.899  10.022   6.175  1.00 92.87           H
ATOM   1369  CE1 PHE A 103      10.758  13.174   8.192  1.00 92.87           C
ATOM   1370  HE1 PHE A 103      11.002  14.061   8.777  1.00 92.87           H
ATOM   1371  CE2 PHE A 103      10.297  12.164   6.115  1.00 92.87           C
ATOM   1372  HE2 PHE A 103      10.171  12.241   5.035  1.00 92.87           H
ATOM   1373  CZ  PHE A 103      10.601  13.270   6.845  1.00 92.87           C
ATOM   1374  HZ  PHE A 103      10.720  14.234   6.350  1.00 92.87           H
ATOM   1375  HN  PHE A 103      11.249   8.564   6.886  1.00 92.87           H
ATOM   1376  N   TRP A 104      10.562   6.436   9.138  1.00 85.77           N
ATOM   1377  CA  TRP A 104      10.226   5.192   9.808  1.00 85.77           C
ATOM   1378  C   TRP A 104      11.531   4.480  10.168  1.00 85.77           C
ATOM   1379  O   TRP A 104      11.615   3.812  11.197  1.00 85.77           O
ATOM   1380  HA  TRP A 104       9.674   5.440  10.715  1.00 85.77           H
ATOM   1381  CB  TRP A 104       9.298   4.337   8.942  1.00 85.77           C
ATOM   1382 1HB  TRP A 104       9.741   4.227   7.952  1.00 85.77           H
ATOM   1383 2HB  TRP A 104       9.232   3.338   9.374  1.00 85.77           H
ATOM   1384  CG  TRP A 104       7.886   4.906   8.793  1.00 85.77           C
ATOM   1385  CD1 TRP A 104       7.222   5.181   7.662  1.00 85.77           C
ATOM   1386  HD1 TRP A 104       7.625   5.025   6.661  1.00 85.77           H
ATOM   1387  CD2 TRP A 104       6.985   5.261   9.863  1.00 85.77           C
ATOM   1388  NE1 TRP A 104       5.964   5.685   7.923  1.00 85.77           N
ATOM   1389  HE1 TRP A 104       5.285   5.963   7.244  1.00 85.77           H
ATOM   1390  CE2 TRP A 104       5.815   5.736   9.304  1.00 85.77           C
ATOM   1391  CE3 TRP A 104       7.152   5.184  11.257  1.00 85.77           C
ATOM   1392  HE3 TRP A 104       8.065   4.814  11.722  1.00 85.77           H
ATOM   1393  CZ2 TRP A 104       4.723   6.170  10.065  1.00 85.77           C
ATOM   1394  HZ2 TRP A 104       3.810   6.541   9.600  1.00 85.77           H
ATOM   1395  CZ3 TRP A 104       6.052   5.622  12.003  1.00 85.77           C
ATOM   1396  HZ3 TRP A 104       6.129   5.584  13.090  1.00 85.77           H
ATOM   1397  CH2 TRP A 104       4.868   6.103  11.456  1.00 85.77           C
ATOM   1398  HH2 TRP A 104       4.055   6.425  12.107  1.00 85.77           H
ATOM   1399  HN  TRP A 104      10.303   6.481   8.173  1.00 85.77           H
ATOM   1400  N   ALA A 105      12.518   4.648   9.300  1.00 94.95           N
ATOM   1401  CA  ALA A 105      13.808   4.010   9.501  1.00 94.95           C
ATOM   1402  C   ALA A 105      14.432   4.527  10.798  1.00 94.95           C
ATOM   1403  O   ALA A 105      14.926   3.745  11.609  1.00 94.95           O
ATOM   1404  HA  ALA A 105      13.637   2.937   9.592  1.00 94.95           H
ATOM   1405  CB  ALA A 105      14.699   4.264   8.283  1.00 94.95           C
ATOM   1406 1HB  ALA A 105      14.224   3.852   7.393  1.00 94.95           H
ATOM   1407 2HB  ALA A 105      14.841   5.337   8.155  1.00 94.95           H
ATOM   1408 3HB  ALA A 105      15.666   3.785   8.434  1.00 94.95           H
ATOM   1409  HN  ALA A 105      12.447   5.207   8.474  1.00 94.95           H
ATOM   1410  N   ILE A 106      14.389   5.842  10.955  1.00 91.56           N
ATOM   1411  CA  ILE A 106      14.960   6.475  12.131  1.00 91.56           C
ATOM   1412  C   ILE A 106      14.161   6.059  13.368  1.00 91.56           C
ATOM   1413  O   ILE A 106      14.739   5.722  14.400  1.00 91.56           O
ATOM   1414  HA  ILE A 106      15.980   6.105  12.239  1.00 91.56           H
ATOM   1415  CB  ILE A 106      15.047   7.990  11.936  1.00 91.56           C
ATOM   1416  HB  ILE A 106      14.073   8.347  11.602  1.00 91.56           H
ATOM   1417  CG1 ILE A 106      16.058   8.345  10.844  1.00 91.56           C
ATOM   1418 1HG1 ILE A 106      17.070   8.201  11.220  1.00 91.56           H
ATOM   1419 2HG1 ILE A 106      15.934   7.672   9.996  1.00 91.56           H
ATOM   1420  CG2 ILE A 106      15.358   8.696  13.257  1.00 91.56           C
ATOM   1421 1HG2 ILE A 106      14.570   8.481  13.979  1.00 91.56           H
ATOM   1422 2HG2 ILE A 106      16.312   8.338  13.644  1.00 91.56           H
ATOM   1423 3HG2 ILE A 106      15.414   9.772  13.090  1.00 91.56           H
ATOM   1424  CD1 ILE A 106      15.880   9.794  10.383  1.00 91.56           C
ATOM   1425 1HD1 ILE A 106      14.875   9.928   9.986  1.00 91.56           H
ATOM   1426 2HD1 ILE A 106      16.029  10.465  11.229  1.00 91.56           H
ATOM   1427 3HD1 ILE A 106      16.611  10.020   9.607  1.00 91.56           H
ATOM   1428  HN  ILE A 106      13.974   6.470  10.297  1.00 91.56           H
ATOM   1429  N   ALA A 107      12.845   6.096  13.222  1.00 92.70           N
ATOM   1430  CA  ALA A 107      11.960   5.816  14.340  1.00 92.70           C
ATOM   1431  C   ALA A 107      12.181   4.377  14.812  1.00 92.70           C
ATOM   1432  O   ALA A 107      12.117   4.096  16.008  1.00 92.70           O
ATOM   1433  HA  ALA A 107      12.221   6.499  15.149  1.00 92.70           H
ATOM   1434  CB  ALA A 107      10.511   6.077  13.923  1.00 92.70           C
ATOM   1435 1HB  ALA A 107      10.401   7.119  13.625  1.00 92.70           H
ATOM   1436 2HB  ALA A 107      10.253   5.430  13.085  1.00 92.70           H
ATOM   1437 3HB  ALA A 107       9.848   5.867  14.762  1.00 92.70           H
ATOM   1438  HN  ALA A 107      12.383   6.311  12.362  1.00 92.70           H
ATOM   1439  N   ALA A 108      12.436   3.505  13.849  1.00 92.21           N
ATOM   1440  CA  ALA A 108      12.617   2.094  14.145  1.00 92.21           C
ATOM   1441  C   ALA A 108      13.991   1.884  14.786  1.00 92.21           C
ATOM   1442  O   ALA A 108      14.162   0.995  15.618  1.00 92.21           O
ATOM   1443  HA  ALA A 108      11.845   1.802  14.857  1.00 92.21           H
ATOM   1444  CB  ALA A 108      12.441   1.276  12.864  1.00 92.21           C
ATOM   1445 1HB  ALA A 108      11.440   1.438  12.465  1.00 92.21           H
ATOM   1446 2HB  ALA A 108      13.181   1.590  12.128  1.00 92.21           H
ATOM   1447 3HB  ALA A 108      12.577   0.218  13.087  1.00 92.21           H
ATOM   1448  HN  ALA A 108      12.519   3.748  12.882  1.00 92.21           H
ATOM   1449  N   ALA A 109      14.934   2.718  14.375  1.00 90.94           N
ATOM   1450  CA  ALA A 109      16.313   2.560  14.805  1.00 90.94           C
ATOM   1451  C   ALA A 109      16.419   2.893  16.295  1.00 90.94           C
ATOM   1452  O   ALA A 109      17.190   2.268  17.021  1.00 90.94           O
ATOM   1453  HA  ALA A 109      16.590   1.517  14.654  1.00 90.94           H
ATOM   1454  CB  ALA A 109      17.221   3.441  13.945  1.00 90.94           C
ATOM   1455 1HB  ALA A 109      17.130   3.145  12.900  1.00 90.94           H
ATOM   1456 2HB  ALA A 109      16.924   4.484  14.054  1.00 90.94           H
ATOM   1457 3HB  ALA A 109      18.255   3.322  14.268  1.00 90.94           H
ATOM   1458  HN  ALA A 109      14.769   3.489  13.760  1.00 90.94           H
ATOM   1459  N   ASP A 110      15.633   3.877  16.706  1.00 82.66           N
ATOM   1460  CA  ASP A 110      15.758   4.425  18.046  1.00 82.66           C
ATOM   1461  C   ASP A 110      14.378   4.856  18.547  1.00 82.66           C
ATOM   1462  O   ASP A 110      13.636   4.048  19.104  1.00 82.66           O
ATOM   1463  HA  ASP A 110      16.187   3.622  18.645  1.00 82.66           H
ATOM   1464  CB  ASP A 110      16.669   5.654  18.056  1.00 82.66           C
ATOM   1465 1HB  ASP A 110      17.607   5.420  17.551  1.00 82.66           H
ATOM   1466 2HB  ASP A 110      16.200   6.463  17.497  1.00 82.66           H
ATOM   1467  CG  ASP A 110      16.955   6.113  19.487  1.00 82.66           C
ATOM   1468  OD1 ASP A 110      16.605   5.346  20.409  1.00 82.66           O
ATOM   1469  OD2 ASP A 110      17.517   7.221  19.626  1.00 82.66           O
ATOM   1470  HN  ASP A 110      14.922   4.298  16.142  1.00 82.66           H
ATOM   1471  N   GLN A 111      14.076   6.128  18.332  1.00 85.57           N
ATOM   1472  CA  GLN A 111      12.810   6.682  18.781  1.00 85.57           C
ATOM   1473  C   GLN A 111      12.339   7.775  17.819  1.00 85.57           C
ATOM   1474  O   GLN A 111      13.094   8.210  16.951  1.00 85.57           O
ATOM   1475  HA  GLN A 111      12.108   5.849  18.767  1.00 85.57           H
ATOM   1476  CB  GLN A 111      12.923   7.220  20.209  1.00 85.57           C
ATOM   1477 1HB  GLN A 111      11.972   7.659  20.512  1.00 85.57           H
ATOM   1478 2HB  GLN A 111      13.128   6.399  20.895  1.00 85.57           H
ATOM   1479  CG  GLN A 111      14.031   8.269  20.314  1.00 85.57           C
ATOM   1480 1HG  GLN A 111      14.986   7.825  20.032  1.00 85.57           H
ATOM   1481 2HG  GLN A 111      13.837   9.080  19.612  1.00 85.57           H
ATOM   1482  CD  GLN A 111      14.123   8.829  21.735  1.00 85.57           C
ATOM   1483  OE1 GLN A 111      13.185   8.776  22.513  1.00 85.57           O
ATOM   1484  NE2 GLN A 111      15.304   9.366  22.029  1.00 85.57           N
ATOM   1485 1HE2 GLN A 111      16.033   9.378  21.345  1.00 85.57           H
ATOM   1486 2HE2 GLN A 111      15.462   9.759  22.935  1.00 85.57           H
ATOM   1487  HN  GLN A 111      14.678   6.773  17.862  1.00 85.57           H
ATOM   1488  N   TRP A 112      11.094   8.187  18.006  1.00 90.99           N
ATOM   1489  CA  TRP A 112      10.535   9.266  17.209  1.00 90.99           C
ATOM   1490  C   TRP A 112      11.160  10.579  17.685  1.00 90.99           C
ATOM   1491  O   TRP A 112      10.893  11.030  18.798  1.00 90.99           O
ATOM   1492  HA  TRP A 112      10.800   9.082  16.168  1.00 90.99           H
ATOM   1493  CB  TRP A 112       9.007   9.269  17.286  1.00 90.99           C
ATOM   1494 1HB  TRP A 112       8.639   8.269  17.052  1.00 90.99           H
ATOM   1495 2HB  TRP A 112       8.705   9.487  18.310  1.00 90.99           H
ATOM   1496  CG  TRP A 112       8.338  10.275  16.347  1.00 90.99           C
ATOM   1497  CD1 TRP A 112       7.880  11.499  16.640  1.00 90.99           C
ATOM   1498  HD1 TRP A 112       7.930  11.952  17.631  1.00 90.99           H
ATOM   1499  CD2 TRP A 112       8.069  10.091  14.941  1.00 90.99           C
ATOM   1500  NE1 TRP A 112       7.338  12.116  15.531  1.00 90.99           N
ATOM   1501  HE1 TRP A 112       6.935  13.030  15.500  1.00 90.99           H
ATOM   1502  CE2 TRP A 112       7.457  11.232  14.465  1.00 90.99           C
ATOM   1503  CE3 TRP A 112       8.335   8.996  14.099  1.00 90.99           C
ATOM   1504  HE3 TRP A 112       8.817   8.084  14.451  1.00 90.99           H
ATOM   1505  CZ2 TRP A 112       7.059  11.389  13.132  1.00 90.99           C
ATOM   1506  HZ2 TRP A 112       6.576  12.302  12.780  1.00 90.99           H
ATOM   1507  CZ3 TRP A 112       7.931   9.169  12.770  1.00 90.99           C
ATOM   1508  HZ3 TRP A 112       8.113   8.350  12.074  1.00 90.99           H
ATOM   1509  CH2 TRP A 112       7.313  10.312  12.275  1.00 90.99           C
ATOM   1510  HH2 TRP A 112       7.028  10.369  11.225  1.00 90.99           H
ATOM   1511  HN  TRP A 112      10.473   7.798  18.687  1.00 90.99           H
ATOM   1512  N   LYS A 113      11.979  11.155  16.818  1.00 83.28           N
ATOM   1513  CA  LYS A 113      12.773  12.312  17.195  1.00 83.28           C
ATOM   1514  C   LYS A 113      12.135  13.575  16.613  1.00 83.28           C
ATOM   1515  O   LYS A 113      12.713  14.658  16.687  1.00 83.28           O
ATOM   1516  HA  LYS A 113      12.752  12.383  18.282  1.00 83.28           H
ATOM   1517  CB  LYS A 113      14.234  12.116  16.783  1.00 83.28           C
ATOM   1518 1HB  LYS A 113      14.298  11.993  15.702  1.00 83.28           H
ATOM   1519 2HB  LYS A 113      14.809  13.007  17.036  1.00 83.28           H
ATOM   1520  CG  LYS A 113      14.841  10.896  17.478  1.00 83.28           C
ATOM   1521 1HG  LYS A 113      14.715  10.987  18.557  1.00 83.28           H
ATOM   1522 2HG  LYS A 113      14.308   9.996  17.170  1.00 83.28           H
ATOM   1523  CD  LYS A 113      16.327  10.756  17.142  1.00 83.28           C
ATOM   1524 1HD  LYS A 113      16.451  10.643  16.065  1.00 83.28           H
ATOM   1525 2HD  LYS A 113      16.856  11.664  17.430  1.00 83.28           H
ATOM   1526  CE  LYS A 113      16.940   9.552  17.860  1.00 83.28           C
ATOM   1527 1HE  LYS A 113      16.818   9.663  18.937  1.00 83.28           H
ATOM   1528 2HE  LYS A 113      16.414   8.642  17.571  1.00 83.28           H
ATOM   1529  NZ  LYS A 113      18.377   9.428  17.528  1.00 83.28           N
ATOM   1530 1HZ  LYS A 113      18.765   8.621  18.004  1.00 83.28           H
ATOM   1531 2HZ  LYS A 113      18.484   9.313  16.526  1.00 83.28           H
ATOM   1532 3HZ  LYS A 113      18.866  10.264  17.827  1.00 83.28           H
ATOM   1533  HN  LYS A 113      12.104  10.845  15.876  1.00 83.28           H
ATOM   1534  N   PHE A 114      10.950  13.394  16.049  1.00 89.19           N
ATOM   1535  CA  PHE A 114      10.307  14.461  15.301  1.00 89.19           C
ATOM   1536  C   PHE A 114       9.091  15.004  16.055  1.00 89.19           C
ATOM   1537  O   PHE A 114       8.652  14.412  17.039  1.00 89.19           O
ATOM   1538  HA  PHE A 114      11.041  15.257  15.177  1.00 89.19           H
ATOM   1539  CB  PHE A 114       9.841  13.859  13.973  1.00 89.19           C
ATOM   1540 1HB  PHE A 114       9.047  13.138  14.171  1.00 89.19           H
ATOM   1541 2HB  PHE A 114       9.408  14.649  13.360  1.00 89.19           H
ATOM   1542  CG  PHE A 114      10.952  13.168  13.180  1.00 89.19           C
ATOM   1543  CD1 PHE A 114      11.862  13.911  12.495  1.00 89.19           C
ATOM   1544  HD1 PHE A 114      11.800  14.999  12.511  1.00 89.19           H
ATOM   1545  CD2 PHE A 114      11.029  11.810  13.160  1.00 89.19           C
ATOM   1546  HD2 PHE A 114      10.299  11.214  13.708  1.00 89.19           H
ATOM   1547  CE1 PHE A 114      12.892  13.269  11.759  1.00 89.19           C
ATOM   1548  HE1 PHE A 114      13.622  13.864  11.210  1.00 89.19           H
ATOM   1549  CE2 PHE A 114      12.059  11.168  12.423  1.00 89.19           C
ATOM   1550  HE2 PHE A 114      12.121  10.080  12.407  1.00 89.19           H
ATOM   1551  CZ  PHE A 114      12.970  11.911  11.738  1.00 89.19           C
ATOM   1552  HZ  PHE A 114      13.761  11.419  11.173  1.00 89.19           H
ATOM   1553  HN  PHE A 114      10.432  12.540  16.096  1.00 89.19           H
ATOM   1554  N   GLN A 115       8.583  16.125  15.565  1.00 81.92           N
ATOM   1555  CA  GLN A 115       7.440  16.766  16.193  1.00 81.92           C
ATOM   1556  C   GLN A 115       6.166  15.963  15.922  1.00 81.92           C
ATOM   1557  O   GLN A 115       6.136  15.124  15.023  1.00 81.92           O
ATOM   1558  HA  GLN A 115       7.658  16.765  17.260  1.00 81.92           H
ATOM   1559  CB  GLN A 115       7.289  18.211  15.712  1.00 81.92           C
ATOM   1560 1HB  GLN A 115       7.221  18.231  14.625  1.00 81.92           H
ATOM   1561 2HB  GLN A 115       6.360  18.631  16.098  1.00 81.92           H
ATOM   1562  CG  GLN A 115       8.471  19.067  16.171  1.00 81.92           C
ATOM   1563 1HG  GLN A 115       8.587  18.985  17.252  1.00 81.92           H
ATOM   1564 2HG  GLN A 115       9.392  18.693  15.723  1.00 81.92           H
ATOM   1565  CD  GLN A 115       8.269  20.533  15.784  1.00 81.92           C
ATOM   1566  OE1 GLN A 115       7.325  20.898  15.103  1.00 81.92           O
ATOM   1567  NE2 GLN A 115       9.205  21.352  16.257  1.00 81.92           N
ATOM   1568 1HE2 GLN A 115       9.954  20.988  16.811  1.00 81.92           H
ATOM   1569 2HE2 GLN A 115       9.160  22.331  16.058  1.00 81.92           H
ATOM   1570  HN  GLN A 115       8.938  16.593  14.755  1.00 81.92           H
ATOM   1571  N   THR A 116       5.145  16.248  16.717  1.00 88.30           N
ATOM   1572  CA  THR A 116       3.870  15.566  16.571  1.00 88.30           C
ATOM   1573  C   THR A 116       3.302  15.791  15.169  1.00 88.30           C
ATOM   1574  O   THR A 116       2.728  14.880  14.574  1.00 88.30           O
ATOM   1575  HA  THR A 116       4.040  14.494  16.679  1.00 88.30           H
ATOM   1576  CB  THR A 116       2.944  16.051  17.688  1.00 88.30           C
ATOM   1577  HB  THR A 116       2.581  17.058  17.483  1.00 88.30           H
ATOM   1578  OG1 THR A 116       3.724  15.908  18.872  1.00 88.30           O
ATOM   1579  HG1 THR A 116       3.321  16.445  19.614  1.00 88.30           H
ATOM   1580  CG2 THR A 116       1.754  15.115  17.910  1.00 88.30           C
ATOM   1581 1HG2 THR A 116       2.117  14.124  18.182  1.00 88.30           H
ATOM   1582 2HG2 THR A 116       1.168  15.049  16.994  1.00 88.30           H
ATOM   1583 3HG2 THR A 116       1.129  15.506  18.713  1.00 88.30           H
ATOM   1584  HN  THR A 116       5.179  16.930  17.448  1.00 88.30           H
ATOM   1585  N   PHE A 117       3.480  17.011  14.682  1.00 91.36           N
ATOM   1586  CA  PHE A 117       2.985  17.370  13.364  1.00 91.36           C
ATOM   1587  C   PHE A 117       3.510  16.404  12.300  1.00 91.36           C
ATOM   1588  O   PHE A 117       2.751  15.935  11.453  1.00 91.36           O
ATOM   1589  HA  PHE A 117       1.897  17.312  13.400  1.00 91.36           H
ATOM   1590  CB  PHE A 117       3.504  18.777  13.060  1.00 91.36           C
ATOM   1591 1HB  PHE A 117       3.123  19.465  13.815  1.00 91.36           H
ATOM   1592 2HB  PHE A 117       4.590  18.779  13.146  1.00 91.36           H
ATOM   1593  CG  PHE A 117       3.115  19.297  11.674  1.00 91.36           C
ATOM   1594  CD1 PHE A 117       4.045  19.355  10.684  1.00 91.36           C
ATOM   1595  HD1 PHE A 117       5.068  19.031  10.877  1.00 91.36           H
ATOM   1596  CD2 PHE A 117       1.839  19.702  11.433  1.00 91.36           C
ATOM   1597  HD2 PHE A 117       1.093  19.655  12.227  1.00 91.36           H
ATOM   1598  CE1 PHE A 117       3.685  19.838   9.398  1.00 91.36           C
ATOM   1599  HE1 PHE A 117       4.430  19.885   8.605  1.00 91.36           H
ATOM   1600  CE2 PHE A 117       1.478  20.185  10.147  1.00 91.36           C
ATOM   1601  HE2 PHE A 117       0.456  20.509   9.954  1.00 91.36           H
ATOM   1602  CZ  PHE A 117       2.409  20.243   9.157  1.00 91.36           C
ATOM   1603  HZ  PHE A 117       2.132  20.613   8.170  1.00 91.36           H
ATOM   1604  HN  PHE A 117       3.951  17.745  15.171  1.00 91.36           H
ATOM   1605  N   MET A 118       4.805  16.136  12.377  1.00 88.08           N
ATOM   1606  CA  MET A 118       5.448  15.263  11.410  1.00 88.08           C
ATOM   1607  C   MET A 118       4.904  13.837  11.512  1.00 88.08           C
ATOM   1608  O   MET A 118       4.822  13.126  10.511  1.00 88.08           O
ATOM   1609  HA  MET A 118       5.208  15.681  10.432  1.00 88.08           H
ATOM   1610  CB  MET A 118       6.958  15.252  11.655  1.00 88.08           C
ATOM   1611 1HB  MET A 118       7.313  16.272  11.804  1.00 88.08           H
ATOM   1612 2HB  MET A 118       7.177  14.702  12.570  1.00 88.08           H
ATOM   1613  CG  MET A 118       7.700  14.614  10.479  1.00 88.08           C
ATOM   1614 1HG  MET A 118       8.771  14.596  10.681  1.00 88.08           H
ATOM   1615 2HG  MET A 118       7.382  13.579  10.356  1.00 88.08           H
ATOM   1616  SD  MET A 118       7.378  15.533   8.983  1.00 88.08           S
ATOM   1617  CE  MET A 118       8.396  16.970   9.277  1.00 88.08           C
ATOM   1618 1HE  MET A 118       8.062  17.472  10.186  1.00 88.08           H
ATOM   1619 2HE  MET A 118       9.435  16.662   9.393  1.00 88.08           H
ATOM   1620 3HE  MET A 118       8.311  17.654   8.433  1.00 88.08           H
ATOM   1621  HN  MET A 118       5.411  16.503  13.083  1.00 88.08           H
ATOM   1622  N   CYS A 119       4.545  13.460  12.731  1.00 93.44           N
ATOM   1623  CA  CYS A 119       3.949  12.156  12.966  1.00 93.44           C
ATOM   1624  C   CYS A 119       2.639  12.078  12.181  1.00 93.44           C
ATOM   1625  O   CYS A 119       2.381  11.092  11.492  1.00 93.44           O
ATOM   1626  HA  CYS A 119       4.662  11.416  12.604  1.00 93.44           H
ATOM   1627  CB  CYS A 119       3.737  11.892  14.458  1.00 93.44           C
ATOM   1628 1HB  CYS A 119       4.699  11.838  14.967  1.00 93.44           H
ATOM   1629 2HB  CYS A 119       3.185  12.719  14.907  1.00 93.44           H
ATOM   1630  SG  CYS A 119       2.817  10.328  14.693  1.00 93.44           S
ATOM   1631  HN  CYS A 119       4.656  14.028  13.547  1.00 93.44           H
ATOM   1632  N   LYS A 120       1.845  13.131  12.310  1.00 91.78           N
ATOM   1633  CA  LYS A 120       0.560  13.188  11.633  1.00 91.78           C
ATOM   1634  C   LYS A 120       0.779  13.074  10.123  1.00 91.78           C
ATOM   1635  O   LYS A 120       0.097  12.303   9.450  1.00 91.78           O
ATOM   1636  HA  LYS A 120      -0.021  12.327  11.963  1.00 91.78           H
ATOM   1637  CB  LYS A 120      -0.211  14.441  12.051  1.00 91.78           C
ATOM   1638 1HB  LYS A 120       0.422  15.320  11.927  1.00 91.78           H
ATOM   1639 2HB  LYS A 120      -1.074  14.576  11.399  1.00 91.78           H
ATOM   1640  CG  LYS A 120      -0.674  14.341  13.505  1.00 91.78           C
ATOM   1641 1HG  LYS A 120      -1.367  13.506  13.613  1.00 91.78           H
ATOM   1642 2HG  LYS A 120       0.180  14.132  14.149  1.00 91.78           H
ATOM   1643  CD  LYS A 120      -1.354  15.636  13.955  1.00 91.78           C
ATOM   1644 1HD  LYS A 120      -0.657  16.468  13.860  1.00 91.78           H
ATOM   1645 2HD  LYS A 120      -2.200  15.852  13.302  1.00 91.78           H
ATOM   1646  CE  LYS A 120      -1.834  15.528  15.403  1.00 91.78           C
ATOM   1647 1HE  LYS A 120      -1.078  15.027  16.007  1.00 91.78           H
ATOM   1648 2HE  LYS A 120      -1.968  16.525  15.823  1.00 91.78           H
ATOM   1649  NZ  LYS A 120      -3.110  14.780  15.473  1.00 91.78           N
ATOM   1650 1HZ  LYS A 120      -3.539  14.928  16.379  1.00 91.78           H
ATOM   1651 2HZ  LYS A 120      -3.734  15.109  14.745  1.00 91.78           H
ATOM   1652 3HZ  LYS A 120      -2.929  13.791  15.341  1.00 91.78           H
ATOM   1653  HN  LYS A 120       2.067  13.934  12.863  1.00 91.78           H
ATOM   1654  N   VAL A 121       1.732  13.855   9.635  1.00 92.59           N
ATOM   1655  CA  VAL A 121       1.976  13.933   8.205  1.00 92.59           C
ATOM   1656  C   VAL A 121       2.404  12.558   7.689  1.00 92.59           C
ATOM   1657  O   VAL A 121       1.862  12.065   6.701  1.00 92.59           O
ATOM   1658  HA  VAL A 121       1.037  14.210   7.726  1.00 92.59           H
ATOM   1659  CB  VAL A 121       3.001  15.029   7.908  1.00 92.59           C
ATOM   1660  HB  VAL A 121       3.876  14.848   8.533  1.00 92.59           H
ATOM   1661  CG1 VAL A 121       3.450  14.979   6.446  1.00 92.59           C
ATOM   1662 1HG1 VAL A 121       3.904  14.010   6.238  1.00 92.59           H
ATOM   1663 2HG1 VAL A 121       2.586  15.123   5.796  1.00 92.59           H
ATOM   1664 3HG1 VAL A 121       4.178  15.768   6.262  1.00 92.59           H
ATOM   1665  CG2 VAL A 121       2.447  16.410   8.265  1.00 92.59           C
ATOM   1666 1HG2 VAL A 121       1.549  16.603   7.678  1.00 92.59           H
ATOM   1667 2HG2 VAL A 121       2.201  16.439   9.326  1.00 92.59           H
ATOM   1668 3HG2 VAL A 121       3.196  17.170   8.044  1.00 92.59           H
ATOM   1669  HN  VAL A 121       2.330  14.425  10.197  1.00 92.59           H
ATOM   1670  N   VAL A 122       3.373  11.977   8.381  1.00 91.60           N
ATOM   1671  CA  VAL A 122       4.011  10.763   7.901  1.00 91.60           C
ATOM   1672  C   VAL A 122       2.980   9.634   7.855  1.00 91.60           C
ATOM   1673  O   VAL A 122       2.905   8.896   6.874  1.00 91.60           O
ATOM   1674  HA  VAL A 122       4.365  10.955   6.888  1.00 91.60           H
ATOM   1675  CB  VAL A 122       5.224  10.430   8.772  1.00 91.60           C
ATOM   1676  HB  VAL A 122       4.899  10.425   9.812  1.00 91.60           H
ATOM   1677  CG1 VAL A 122       5.770   9.039   8.444  1.00 91.60           C
ATOM   1678 1HG1 VAL A 122       4.995   8.293   8.623  1.00 91.60           H
ATOM   1679 2HG1 VAL A 122       6.071   9.004   7.397  1.00 91.60           H
ATOM   1680 3HG1 VAL A 122       6.631   8.828   9.077  1.00 91.60           H
ATOM   1681  CG2 VAL A 122       6.314  11.495   8.625  1.00 91.60           C
ATOM   1682 1HG2 VAL A 122       6.634  11.545   7.584  1.00 91.60           H
ATOM   1683 2HG2 VAL A 122       5.919  12.463   8.931  1.00 91.60           H
ATOM   1684 3HG2 VAL A 122       7.164  11.233   9.255  1.00 91.60           H
ATOM   1685  HN  VAL A 122       3.722  12.322   9.252  1.00 91.60           H
ATOM   1686  N   ASN A 123       2.211   9.534   8.930  1.00 91.06           N
ATOM   1687  CA  ASN A 123       1.181   8.513   9.021  1.00 91.06           C
ATOM   1688  C   ASN A 123       0.152   8.732   7.910  1.00 91.06           C
ATOM   1689  O   ASN A 123      -0.298   7.777   7.279  1.00 91.06           O
ATOM   1690  HA  ASN A 123       1.709   7.564   8.920  1.00 91.06           H
ATOM   1691  CB  ASN A 123       0.451   8.586  10.363  1.00 91.06           C
ATOM   1692 1HB  ASN A 123       0.424   9.619  10.711  1.00 91.06           H
ATOM   1693 2HB  ASN A 123      -0.583   8.266  10.236  1.00 91.06           H
ATOM   1694  CG  ASN A 123       1.138   7.707  11.410  1.00 91.06           C
ATOM   1695  OD1 ASN A 123       1.960   6.859  11.104  1.00 91.06           O
ATOM   1696  ND2 ASN A 123       0.756   7.955  12.660  1.00 91.06           N
ATOM   1697 1HD2 ASN A 123       0.077   8.665  12.843  1.00 91.06           H
ATOM   1698 2HD2 ASN A 123       1.149   7.432  13.416  1.00 91.06           H
ATOM   1699  HN  ASN A 123       2.283  10.134   9.727  1.00 91.06           H
ATOM   1700  N   SER A 124      -0.190   9.995   7.705  1.00 91.59           N
ATOM   1701  CA  SER A 124      -1.211  10.345   6.733  1.00 91.59           C
ATOM   1702  C   SER A 124      -0.729  10.004   5.321  1.00 91.59           C
ATOM   1703  O   SER A 124      -1.468   9.415   4.534  1.00 91.59           O
ATOM   1704  HA  SER A 124      -2.080   9.742   6.996  1.00 91.59           H
ATOM   1705  CB  SER A 124      -1.575  11.829   6.825  1.00 91.59           C
ATOM   1706 1HB  SER A 124      -0.702  12.432   6.578  1.00 91.59           H
ATOM   1707 2HB  SER A 124      -2.342  12.061   6.087  1.00 91.59           H
ATOM   1708  OG  SER A 124      -2.043  12.183   8.124  1.00 91.59           O
ATOM   1709  HG  SER A 124      -1.381  12.780   8.575  1.00 91.59           H
ATOM   1710  HN  SER A 124       0.217  10.770   8.188  1.00 91.59           H
ATOM   1711  N   MET A 125       0.508  10.390   5.044  1.00 84.86           N
ATOM   1712  CA  MET A 125       1.085  10.163   3.730  1.00 84.86           C
ATOM   1713  C   MET A 125       1.109   8.671   3.392  1.00 84.86           C
ATOM   1714  O   MET A 125       0.732   8.274   2.290  1.00 84.86           O
ATOM   1715  HA  MET A 125       0.438  10.691   3.030  1.00 84.86           H
ATOM   1716  CB  MET A 125       2.511  10.717   3.696  1.00 84.86           C
ATOM   1717 1HB  MET A 125       3.044  10.415   4.598  1.00 84.86           H
ATOM   1718 2HB  MET A 125       3.051  10.291   2.850  1.00 84.86           H
ATOM   1719  CG  MET A 125       2.504  12.243   3.588  1.00 84.86           C
ATOM   1720 1HG  MET A 125       1.910  12.552   2.729  1.00 84.86           H
ATOM   1721 2HG  MET A 125       2.036  12.676   4.472  1.00 84.86           H
ATOM   1722  SD  MET A 125       4.175  12.851   3.423  1.00 84.86           S
ATOM   1723  CE  MET A 125       4.511  12.378   1.735  1.00 84.86           C
ATOM   1724 1HE  MET A 125       4.422  11.297   1.636  1.00 84.86           H
ATOM   1725 2HE  MET A 125       3.795  12.865   1.072  1.00 84.86           H
ATOM   1726 3HE  MET A 125       5.522  12.686   1.466  1.00 84.86           H
ATOM   1727  HN  MET A 125       1.110  10.849   5.697  1.00 84.86           H
ATOM   1728  N   TYR A 126       1.555   7.884   4.360  1.00 84.12           N
ATOM   1729  CA  TYR A 126       1.648   6.446   4.173  1.00 84.12           C
ATOM   1730  C   TYR A 126       0.290   5.855   3.788  1.00 84.12           C
ATOM   1731  O   TYR A 126       0.193   5.084   2.834  1.00 84.12           O
ATOM   1732  HA  TYR A 126       2.359   6.257   3.370  1.00 84.12           H
ATOM   1733  CB  TYR A 126       2.076   5.872   5.525  1.00 84.12           C
ATOM   1734 1HB  TYR A 126       3.127   6.107   5.692  1.00 84.12           H
ATOM   1735 2HB  TYR A 126       1.510   6.367   6.314  1.00 84.12           H
ATOM   1736  CG  TYR A 126       1.880   4.360   5.649  1.00 84.12           C
ATOM   1737  CD1 TYR A 126       0.871   3.857   6.445  1.00 84.12           C
ATOM   1738  HD1 TYR A 126       0.213   4.538   6.985  1.00 84.12           H
ATOM   1739  CD2 TYR A 126       2.713   3.498   4.964  1.00 84.12           C
ATOM   1740  HD2 TYR A 126       3.510   3.895   4.336  1.00 84.12           H
ATOM   1741  CE1 TYR A 126       0.687   2.434   6.561  1.00 84.12           C
ATOM   1742  HE1 TYR A 126      -0.106   2.024   7.187  1.00 84.12           H
ATOM   1743  CE2 TYR A 126       2.529   2.074   5.081  1.00 84.12           C
ATOM   1744  HE2 TYR A 126       3.179   1.383   4.546  1.00 84.12           H
ATOM   1745  CZ  TYR A 126       1.525   1.613   5.874  1.00 84.12           C
ATOM   1746  OH  TYR A 126       1.351   0.268   5.983  1.00 84.12           O
ATOM   1747  HH  TYR A 126       1.649  -0.185   5.143  1.00 84.12           H
ATOM   1748  HN  TYR A 126       1.850   8.214   5.257  1.00 84.12           H
ATOM   1749  N   LYS A 127      -0.724   6.238   4.550  1.00 84.99           N
ATOM   1750  CA  LYS A 127      -2.040   5.642   4.399  1.00 84.99           C
ATOM   1751  C   LYS A 127      -2.647   6.086   3.066  1.00 84.99           C
ATOM   1752  O   LYS A 127      -3.270   5.288   2.368  1.00 84.99           O
ATOM   1753  HA  LYS A 127      -1.908   4.561   4.375  1.00 84.99           H
ATOM   1754  CB  LYS A 127      -2.917   5.965   5.611  1.00 84.99           C
ATOM   1755 1HB  LYS A 127      -2.365   5.761   6.528  1.00 84.99           H
ATOM   1756 2HB  LYS A 127      -3.160   7.027   5.616  1.00 84.99           H
ATOM   1757  CG  LYS A 127      -4.206   5.141   5.590  1.00 84.99           C
ATOM   1758 1HG  LYS A 127      -4.821   5.443   4.742  1.00 84.99           H
ATOM   1759 2HG  LYS A 127      -3.966   4.087   5.451  1.00 84.99           H
ATOM   1760  CD  LYS A 127      -4.993   5.322   6.889  1.00 84.99           C
ATOM   1761 1HD  LYS A 127      -4.411   4.941   7.728  1.00 84.99           H
ATOM   1762 2HD  LYS A 127      -5.159   6.384   7.073  1.00 84.99           H
ATOM   1763  CE  LYS A 127      -6.337   4.595   6.822  1.00 84.99           C
ATOM   1764 1HE  LYS A 127      -6.861   4.869   5.906  1.00 84.99           H
ATOM   1765 2HE  LYS A 127      -6.173   3.518   6.785  1.00 84.99           H
ATOM   1766  NZ  LYS A 127      -7.171   4.935   7.997  1.00 84.99           N
ATOM   1767 1HZ  LYS A 127      -8.073   4.480   7.914  1.00 84.99           H
ATOM   1768 2HZ  LYS A 127      -6.708   4.618   8.842  1.00 84.99           H
ATOM   1769 3HZ  LYS A 127      -7.301   5.939   8.040  1.00 84.99           H
ATOM   1770  HN  LYS A 127      -0.657   6.941   5.258  1.00 84.99           H
ATOM   1771  N   MET A 128      -2.442   7.357   2.753  1.00 85.28           N
ATOM   1772  CA  MET A 128      -2.952   7.914   1.511  1.00 85.28           C
ATOM   1773  C   MET A 128      -2.376   7.174   0.302  1.00 85.28           C
ATOM   1774  O   MET A 128      -3.103   6.850  -0.636  1.00 85.28           O
ATOM   1775  HA  MET A 128      -4.032   7.776   1.550  1.00 85.28           H
ATOM   1776  CB  MET A 128      -2.582   9.396   1.427  1.00 85.28           C
ATOM   1777 1HB  MET A 128      -2.929   9.912   2.322  1.00 85.28           H
ATOM   1778 2HB  MET A 128      -1.498   9.503   1.396  1.00 85.28           H
ATOM   1779  CG  MET A 128      -3.200  10.045   0.186  1.00 85.28           C
ATOM   1780 1HG  MET A 128      -2.825   9.557  -0.714  1.00 85.28           H
ATOM   1781 2HG  MET A 128      -4.281   9.910   0.195  1.00 85.28           H
ATOM   1782  SD  MET A 128      -2.803  11.785   0.146  1.00 85.28           S
ATOM   1783  CE  MET A 128      -3.631  12.256  -1.364  1.00 85.28           C
ATOM   1784 1HE  MET A 128      -3.217  11.688  -2.197  1.00 85.28           H
ATOM   1785 2HE  MET A 128      -4.697  12.047  -1.274  1.00 85.28           H
ATOM   1786 3HE  MET A 128      -3.483  13.322  -1.541  1.00 85.28           H
ATOM   1787  HN  MET A 128      -1.940   8.001   3.330  1.00 85.28           H
ATOM   1788  N   ASN A 129      -1.075   6.928   0.363  1.00 80.60           N
ATOM   1789  CA  ASN A 129      -0.376   6.315  -0.754  1.00 80.60           C
ATOM   1790  C   ASN A 129      -0.753   4.834  -0.834  1.00 80.60           C
ATOM   1791  O   ASN A 129      -0.863   4.277  -1.925  1.00 80.60           O
ATOM   1792  HA  ASN A 129      -0.695   6.875  -1.633  1.00 80.60           H
ATOM   1793  CB  ASN A 129       1.140   6.409  -0.572  1.00 80.60           C
ATOM   1794 1HB  ASN A 129       1.419   6.005   0.401  1.00 80.60           H
ATOM   1795 2HB  ASN A 129       1.638   5.798  -1.326  1.00 80.60           H
ATOM   1796  CG  ASN A 129       1.618   7.858  -0.685  1.00 80.60           C
ATOM   1797  OD1 ASN A 129       1.089   8.656  -1.442  1.00 80.60           O
ATOM   1798  ND2 ASN A 129       2.644   8.152   0.108  1.00 80.60           N
ATOM   1799 1HD2 ASN A 129       3.032   7.450   0.705  1.00 80.60           H
ATOM   1800 2HD2 ASN A 129       3.028   9.075   0.106  1.00 80.60           H
ATOM   1801  HN  ASN A 129      -0.503   7.141   1.155  1.00 80.60           H
ATOM   1802  N   PHE A 130      -0.939   4.240   0.335  1.00 85.31           N
ATOM   1803  CA  PHE A 130      -1.334   2.844   0.410  1.00 85.31           C
ATOM   1804  C   PHE A 130      -2.584   2.582  -0.432  1.00 85.31           C
ATOM   1805  O   PHE A 130      -2.584   1.702  -1.292  1.00 85.31           O
ATOM   1806  HA  PHE A 130      -0.506   2.251   0.022  1.00 85.31           H
ATOM   1807  CB  PHE A 130      -1.651   2.547   1.877  1.00 85.31           C
ATOM   1808 1HB  PHE A 130      -0.741   2.660   2.466  1.00 85.31           H
ATOM   1809 2HB  PHE A 130      -2.361   3.289   2.243  1.00 85.31           H
ATOM   1810  CG  PHE A 130      -2.227   1.150   2.119  1.00 85.31           C
ATOM   1811  CD1 PHE A 130      -3.564   0.989   2.312  1.00 85.31           C
ATOM   1812  HD1 PHE A 130      -4.225   1.856   2.294  1.00 85.31           H
ATOM   1813  CD2 PHE A 130      -1.402   0.069   2.142  1.00 85.31           C
ATOM   1814  HD2 PHE A 130      -0.331   0.197   1.987  1.00 85.31           H
ATOM   1815  CE1 PHE A 130      -4.098  -0.307   2.536  1.00 85.31           C
ATOM   1816  HE1 PHE A 130      -5.169  -0.436   2.691  1.00 85.31           H
ATOM   1817  CE2 PHE A 130      -1.937  -1.228   2.366  1.00 85.31           C
ATOM   1818  HE2 PHE A 130      -1.276  -2.094   2.384  1.00 85.31           H
ATOM   1819  CZ  PHE A 130      -3.273  -1.388   2.559  1.00 85.31           C
ATOM   1820  HZ  PHE A 130      -3.683  -2.383   2.731  1.00 85.31           H
ATOM   1821  HN  PHE A 130      -0.824   4.695   1.219  1.00 85.31           H
ATOM   1822  N   TYR A 131      -3.619   3.361  -0.156  1.00 91.38           N
ATOM   1823  CA  TYR A 131      -4.883   3.204  -0.856  1.00 91.38           C
ATOM   1824  C   TYR A 131      -4.746   3.594  -2.329  1.00 91.38           C
ATOM   1825  O   TYR A 131      -5.317   2.944  -3.203  1.00 91.38           O
ATOM   1826  HA  TYR A 131      -5.175   2.155  -0.792  1.00 91.38           H
ATOM   1827  CB  TYR A 131      -5.864   4.161  -0.177  1.00 91.38           C
ATOM   1828 1HB  TYR A 131      -5.364   5.114  -0.002  1.00 91.38           H
ATOM   1829 2HB  TYR A 131      -6.694   4.356  -0.855  1.00 91.38           H
ATOM   1830  CG  TYR A 131      -6.420   3.642   1.151  1.00 91.38           C
ATOM   1831  CD1 TYR A 131      -7.085   2.434   1.196  1.00 91.38           C
ATOM   1832  HD1 TYR A 131      -7.215   1.850   0.285  1.00 91.38           H
ATOM   1833  CD2 TYR A 131      -6.256   4.383   2.304  1.00 91.38           C
ATOM   1834  HD2 TYR A 131      -5.730   5.337   2.269  1.00 91.38           H
ATOM   1835  CE1 TYR A 131      -7.609   1.947   2.446  1.00 91.38           C
ATOM   1836  HE1 TYR A 131      -8.136   0.994   2.495  1.00 91.38           H
ATOM   1837  CE2 TYR A 131      -6.779   3.895   3.554  1.00 91.38           C
ATOM   1838  HE2 TYR A 131      -6.656   4.470   4.472  1.00 91.38           H
ATOM   1839  CZ  TYR A 131      -7.430   2.701   3.563  1.00 91.38           C
ATOM   1840  OH  TYR A 131      -7.924   2.240   4.743  1.00 91.38           O
ATOM   1841  HH  TYR A 131      -8.108   3.006   5.359  1.00 91.38           H
ATOM   1842  HN  TYR A 131      -3.604   4.088   0.530  1.00 91.38           H
ATOM   1843  N   SER A 132      -3.984   4.654  -2.559  1.00 90.97           N
ATOM   1844  CA  SER A 132      -3.836   5.192  -3.901  1.00 90.97           C
ATOM   1845  C   SER A 132      -3.251   4.126  -4.830  1.00 90.97           C
ATOM   1846  O   SER A 132      -3.743   3.928  -5.940  1.00 90.97           O
ATOM   1847  HA  SER A 132      -4.844   5.463  -4.216  1.00 90.97           H
ATOM   1848  CB  SER A 132      -2.950   6.439  -3.899  1.00 90.97           C
ATOM   1849 1HB  SER A 132      -1.964   6.182  -3.513  1.00 90.97           H
ATOM   1850 2HB  SER A 132      -2.811   6.786  -4.923  1.00 90.97           H
ATOM   1851  OG  SER A 132      -3.508   7.489  -3.114  1.00 90.97           O
ATOM   1852  HG  SER A 132      -3.016   7.567  -2.247  1.00 90.97           H
ATOM   1853  HN  SER A 132      -3.475   5.141  -1.850  1.00 90.97           H
ATOM   1854  N   CYS A 133      -2.210   3.468  -4.343  1.00 88.45           N
ATOM   1855  CA  CYS A 133      -1.511   2.476  -5.141  1.00 88.45           C
ATOM   1856  C   CYS A 133      -2.498   1.362  -5.496  1.00 88.45           C
ATOM   1857  O   CYS A 133      -2.613   0.976  -6.658  1.00 88.45           O
ATOM   1858  HA  CYS A 133      -1.163   2.986  -6.040  1.00 88.45           H
ATOM   1859  CB  CYS A 133      -0.276   1.935  -4.418  1.00 88.45           C
ATOM   1860 1HB  CYS A 133      -0.544   1.622  -3.409  1.00 88.45           H
ATOM   1861 2HB  CYS A 133       0.102   1.054  -4.935  1.00 88.45           H
ATOM   1862  SG  CYS A 133       1.022   3.223  -4.347  1.00 88.45           S
ATOM   1863  HG  CYS A 133       0.523   3.866  -3.295  1.00 88.45           H
ATOM   1864  HN  CYS A 133      -1.844   3.604  -3.422  1.00 88.45           H
ATOM   1865  N   VAL A 134      -3.186   0.878  -4.472  1.00 87.62           N
ATOM   1866  CA  VAL A 134      -4.044  -0.284  -4.631  1.00 87.62           C
ATOM   1867  C   VAL A 134      -5.167   0.047  -5.615  1.00 87.62           C
ATOM   1868  O   VAL A 134      -5.492  -0.759  -6.486  1.00 87.62           O
ATOM   1869  HA  VAL A 134      -3.437  -1.087  -5.048  1.00 87.62           H
ATOM   1870  CB  VAL A 134      -4.562  -0.742  -3.266  1.00 87.62           C
ATOM   1871  HB  VAL A 134      -5.068   0.102  -2.798  1.00 87.62           H
ATOM   1872  CG1 VAL A 134      -5.580  -1.875  -3.417  1.00 87.62           C
ATOM   1873 1HG1 VAL A 134      -6.424  -1.527  -4.012  1.00 87.62           H
ATOM   1874 2HG1 VAL A 134      -5.109  -2.722  -3.915  1.00 87.62           H
ATOM   1875 3HG1 VAL A 134      -5.931  -2.181  -2.432  1.00 87.62           H
ATOM   1876  CG2 VAL A 134      -3.407  -1.162  -2.354  1.00 87.62           C
ATOM   1877 1HG2 VAL A 134      -2.861  -1.985  -2.814  1.00 87.62           H
ATOM   1878 2HG2 VAL A 134      -2.735  -0.316  -2.207  1.00 87.62           H
ATOM   1879 3HG2 VAL A 134      -3.803  -1.483  -1.390  1.00 87.62           H
ATOM   1880  HN  VAL A 134      -3.164   1.264  -3.550  1.00 87.62           H
ATOM   1881  N   LEU A 135      -5.730   1.234  -5.445  1.00 92.13           N
ATOM   1882  CA  LEU A 135      -6.863   1.649  -6.254  1.00 92.13           C
ATOM   1883  C   LEU A 135      -6.408   1.835  -7.703  1.00 92.13           C
ATOM   1884  O   LEU A 135      -7.151   1.530  -8.635  1.00 92.13           O
ATOM   1885  HA  LEU A 135      -7.598   0.844  -6.224  1.00 92.13           H
ATOM   1886  CB  LEU A 135      -7.525   2.890  -5.653  1.00 92.13           C
ATOM   1887 1HB  LEU A 135      -6.757   3.646  -5.492  1.00 92.13           H
ATOM   1888 2HB  LEU A 135      -8.223   3.296  -6.386  1.00 92.13           H
ATOM   1889  CG  LEU A 135      -8.277   2.679  -4.337  1.00 92.13           C
ATOM   1890  HG  LEU A 135      -7.592   2.223  -3.622  1.00 92.13           H
ATOM   1891  CD1 LEU A 135      -8.728   4.015  -3.743  1.00 92.13           C
ATOM   1892 1HD1 LEU A 135      -7.856   4.640  -3.551  1.00 92.13           H
ATOM   1893 2HD1 LEU A 135      -9.390   4.520  -4.446  1.00 92.13           H
ATOM   1894 3HD1 LEU A 135      -9.259   3.835  -2.808  1.00 92.13           H
ATOM   1895  CD2 LEU A 135      -9.447   1.710  -4.523  1.00 92.13           C
ATOM   1896 1HD2 LEU A 135     -10.140   2.115  -5.261  1.00 92.13           H
ATOM   1897 2HD2 LEU A 135      -9.070   0.748  -4.869  1.00 92.13           H
ATOM   1898 3HD2 LEU A 135      -9.964   1.578  -3.573  1.00 92.13           H
ATOM   1899  HN  LEU A 135      -5.425   1.905  -4.769  1.00 92.13           H
ATOM   1900  N   LEU A 136      -5.189   2.334  -7.847  1.00 91.37           N
ATOM   1901  CA  LEU A 136      -4.630   2.572  -9.167  1.00 91.37           C
ATOM   1902  C   LEU A 136      -4.454   1.235  -9.890  1.00 91.37           C
ATOM   1903  O   LEU A 136      -4.800   1.110 -11.064  1.00 91.37           O
ATOM   1904  HA  LEU A 136      -5.348   3.173  -9.723  1.00 91.37           H
ATOM   1905  CB  LEU A 136      -3.340   3.389  -9.063  1.00 91.37           C
ATOM   1906 1HB  LEU A 136      -2.737   2.977  -8.254  1.00 91.37           H
ATOM   1907 2HB  LEU A 136      -2.773   3.255  -9.984  1.00 91.37           H
ATOM   1908  CG  LEU A 136      -3.514   4.889  -8.818  1.00 91.37           C
ATOM   1909  HG  LEU A 136      -4.212   5.021  -7.991  1.00 91.37           H
ATOM   1910  CD1 LEU A 136      -2.191   5.534  -8.400  1.00 91.37           C
ATOM   1911 1HD1 LEU A 136      -1.835   5.069  -7.481  1.00 91.37           H
ATOM   1912 2HD1 LEU A 136      -1.453   5.392  -9.189  1.00 91.37           H
ATOM   1913 3HD1 LEU A 136      -2.344   6.600  -8.233  1.00 91.37           H
ATOM   1914  CD2 LEU A 136      -4.127   5.577 -10.040  1.00 91.37           C
ATOM   1915 1HD2 LEU A 136      -3.473   5.437 -10.901  1.00 91.37           H
ATOM   1916 2HD2 LEU A 136      -5.103   5.141 -10.251  1.00 91.37           H
ATOM   1917 3HD2 LEU A 136      -4.240   6.642  -9.839  1.00 91.37           H
ATOM   1918  HN  LEU A 136      -4.590   2.575  -7.084  1.00 91.37           H
ATOM   1919  N   ILE A 137      -3.916   0.269  -9.159  1.00 86.24           N
ATOM   1920  CA  ILE A 137      -3.649  -1.040  -9.729  1.00 86.24           C
ATOM   1921  C   ILE A 137      -4.970  -1.688 -10.149  1.00 86.24           C
ATOM   1922  O   ILE A 137      -5.044  -2.332 -11.195  1.00 86.24           O
ATOM   1923  HA  ILE A 137      -3.039  -0.891 -10.619  1.00 86.24           H
ATOM   1924  CB  ILE A 137      -2.830  -1.891  -8.756  1.00 86.24           C
ATOM   1925  HB  ILE A 137      -3.259  -1.780  -7.760  1.00 86.24           H
ATOM   1926  CG1 ILE A 137      -1.383  -1.398  -8.681  1.00 86.24           C
ATOM   1927 1HG1 ILE A 137      -0.874  -1.608  -9.622  1.00 86.24           H
ATOM   1928 2HG1 ILE A 137      -1.370  -0.316  -8.547  1.00 86.24           H
ATOM   1929  CG2 ILE A 137      -2.912  -3.374  -9.121  1.00 86.24           C
ATOM   1930 1HG2 ILE A 137      -3.951  -3.701  -9.082  1.00 86.24           H
ATOM   1931 2HG2 ILE A 137      -2.522  -3.522 -10.129  1.00 86.24           H
ATOM   1932 3HG2 ILE A 137      -2.320  -3.956  -8.414  1.00 86.24           H
ATOM   1933  CD1 ILE A 137      -0.634  -2.069  -7.528  1.00 86.24           C
ATOM   1934 1HD1 ILE A 137      -1.132  -1.837  -6.587  1.00 86.24           H
ATOM   1935 2HD1 ILE A 137      -0.628  -3.149  -7.679  1.00 86.24           H
ATOM   1936 3HD1 ILE A 137       0.392  -1.701  -7.498  1.00 86.24           H
ATOM   1937  HN  ILE A 137      -3.665   0.371  -8.196  1.00 86.24           H
ATOM   1938  N   MET A 138      -5.979  -1.494  -9.313  1.00 88.31           N
ATOM   1939  CA  MET A 138      -7.310  -1.990  -9.620  1.00 88.31           C
ATOM   1940  C   MET A 138      -7.841  -1.373 -10.916  1.00 88.31           C
ATOM   1941  O   MET A 138      -8.405  -2.072 -11.755  1.00 88.31           O
ATOM   1942  HA  MET A 138      -7.201  -3.068  -9.741  1.00 88.31           H
ATOM   1943  CB  MET A 138      -8.259  -1.653  -8.468  1.00 88.31           C
ATOM   1944 1HB  MET A 138      -7.849  -2.031  -7.532  1.00 88.31           H
ATOM   1945 2HB  MET A 138      -8.342  -0.571  -8.366  1.00 88.31           H
ATOM   1946  CG  MET A 138      -9.645  -2.256  -8.705  1.00 88.31           C
ATOM   1947 1HG  MET A 138     -10.038  -1.920  -9.664  1.00 88.31           H
ATOM   1948 2HG  MET A 138      -9.574  -3.343  -8.752  1.00 88.31           H
ATOM   1949  SD  MET A 138     -10.753  -1.775  -7.390  1.00 88.31           S
ATOM   1950  CE  MET A 138     -10.947  -0.041  -7.767  1.00 88.31           C
ATOM   1951 1HE  MET A 138      -9.974   0.450  -7.729  1.00 88.31           H
ATOM   1952 2HE  MET A 138     -11.370   0.068  -8.765  1.00 88.31           H
ATOM   1953 3HE  MET A 138     -11.614   0.417  -7.037  1.00 88.31           H
ATOM   1954  HN  MET A 138      -5.899  -1.010  -8.442  1.00 88.31           H
ATOM   1955  N   CYS A 139      -7.640  -0.069 -11.038  1.00 90.93           N
ATOM   1956  CA  CYS A 139      -8.155   0.664 -12.182  1.00 90.93           C
ATOM   1957  C   CYS A 139      -7.437   0.162 -13.436  1.00 90.93           C
ATOM   1958  O   CYS A 139      -8.038   0.071 -14.505  1.00 90.93           O
ATOM   1959  HA  CYS A 139      -9.223   0.450 -12.235  1.00 90.93           H
ATOM   1960  CB  CYS A 139      -8.001   2.175 -12.002  1.00 90.93           C
ATOM   1961 1HB  CYS A 139      -6.992   2.408 -11.660  1.00 90.93           H
ATOM   1962 2HB  CYS A 139      -8.138   2.680 -12.959  1.00 90.93           H
ATOM   1963  SG  CYS A 139      -9.228   2.790 -10.791  1.00 90.93           S
ATOM   1964  HG  CYS A 139      -8.593   2.343  -9.711  1.00 90.93           H
ATOM   1965  HN  CYS A 139      -7.137   0.484 -10.373  1.00 90.93           H
ATOM   1966  N   ILE A 140      -6.161  -0.150 -13.264  1.00 85.33           N
ATOM   1967  CA  ILE A 140      -5.368  -0.689 -14.356  1.00 85.33           C
ATOM   1968  C   ILE A 140      -6.024  -1.973 -14.870  1.00 85.33           C
ATOM   1969  O   ILE A 140      -6.137  -2.175 -16.078  1.00 85.33           O
ATOM   1970  HA  ILE A 140      -5.374   0.047 -15.159  1.00 85.33           H
ATOM   1971  CB  ILE A 140      -3.913  -0.874 -13.921  1.00 85.33           C
ATOM   1972  HB  ILE A 140      -3.907  -1.356 -12.944  1.00 85.33           H
ATOM   1973  CG1 ILE A 140      -3.213   0.477 -13.763  1.00 85.33           C
ATOM   1974 1HG1 ILE A 140      -3.037   0.917 -14.744  1.00 85.33           H
ATOM   1975 2HG1 ILE A 140      -3.860   1.164 -13.217  1.00 85.33           H
ATOM   1976  CG2 ILE A 140      -3.166  -1.797 -14.886  1.00 85.33           C
ATOM   1977 1HG2 ILE A 140      -3.651  -2.773 -14.904  1.00 85.33           H
ATOM   1978 2HG2 ILE A 140      -3.180  -1.365 -15.886  1.00 85.33           H
ATOM   1979 3HG2 ILE A 140      -2.134  -1.911 -14.554  1.00 85.33           H
ATOM   1980  CD1 ILE A 140      -1.884   0.322 -13.021  1.00 85.33           C
ATOM   1981 1HD1 ILE A 140      -2.067  -0.095 -12.031  1.00 85.33           H
ATOM   1982 2HD1 ILE A 140      -1.230  -0.346 -13.582  1.00 85.33           H
ATOM   1983 3HD1 ILE A 140      -1.407   1.298 -12.922  1.00 85.33           H
ATOM   1984  HN  ILE A 140      -5.670  -0.039 -12.400  1.00 85.33           H
ATOM   1985  N   SER A 141      -6.438  -2.806 -13.927  1.00 85.58           N
ATOM   1986  CA  SER A 141      -7.015  -4.096 -14.269  1.00 85.58           C
ATOM   1987  C   SER A 141      -8.307  -3.897 -15.065  1.00 85.58           C
ATOM   1988  O   SER A 141      -8.544  -4.589 -16.054  1.00 85.58           O
ATOM   1989  HA  SER A 141      -6.263  -4.596 -14.879  1.00 85.58           H
ATOM   1990  CB  SER A 141      -7.288  -4.927 -13.014  1.00 85.58           C
ATOM   1991 1HB  SER A 141      -8.087  -4.461 -12.437  1.00 85.58           H
ATOM   1992 2HB  SER A 141      -7.641  -5.917 -13.304  1.00 85.58           H
ATOM   1993  OG  SER A 141      -6.128  -5.058 -12.198  1.00 85.58           O
ATOM   1994  HG  SER A 141      -6.073  -4.293 -11.556  1.00 85.58           H
ATOM   1995  HN  SER A 141      -6.385  -2.614 -12.948  1.00 85.58           H
ATOM   1996  N   VAL A 142      -9.108  -2.947 -14.605  1.00 87.44           N
ATOM   1997  CA  VAL A 142     -10.384  -2.671 -15.241  1.00 87.44           C
ATOM   1998  C   VAL A 142     -10.140  -2.159 -16.662  1.00 87.44           C
ATOM   1999  O   VAL A 142     -10.830  -2.560 -17.598  1.00 87.44           O
ATOM   2000  HA  VAL A 142     -10.934  -3.610 -15.297  1.00 87.44           H
ATOM   2001  CB  VAL A 142     -11.196  -1.696 -14.386  1.00 87.44           C
ATOM   2002  HB  VAL A 142     -10.601  -0.792 -14.253  1.00 87.44           H
ATOM   2003  CG1 VAL A 142     -12.497  -1.303 -15.087  1.00 87.44           C
ATOM   2004 1HG1 VAL A 142     -12.267  -0.825 -16.039  1.00 87.44           H
ATOM   2005 2HG1 VAL A 142     -13.098  -2.196 -15.265  1.00 87.44           H
ATOM   2006 3HG1 VAL A 142     -13.055  -0.610 -14.458  1.00 87.44           H
ATOM   2007  CG2 VAL A 142     -11.474  -2.283 -13.001  1.00 87.44           C
ATOM   2008 1HG2 VAL A 142     -12.039  -3.209 -13.106  1.00 87.44           H
ATOM   2009 2HG2 VAL A 142     -10.530  -2.488 -12.496  1.00 87.44           H
ATOM   2010 3HG2 VAL A 142     -12.053  -1.570 -12.414  1.00 87.44           H
ATOM   2011  HN  VAL A 142      -8.897  -2.373 -13.813  1.00 87.44           H
ATOM   2012  N   ASP A 143      -9.156  -1.279 -16.780  1.00 82.14           N
ATOM   2013  CA  ASP A 143      -8.842  -0.674 -18.063  1.00 82.14           C
ATOM   2014  C   ASP A 143      -8.434  -1.769 -19.051  1.00 82.14           C
ATOM   2015  O   ASP A 143      -8.817  -1.729 -20.220  1.00 82.14           O
ATOM   2016  HA  ASP A 143      -9.752  -0.157 -18.366  1.00 82.14           H
ATOM   2017  CB  ASP A 143      -7.676   0.308 -17.938  1.00 82.14           C
ATOM   2018 1HB  ASP A 143      -7.934   1.097 -17.231  1.00 82.14           H
ATOM   2019 2HB  ASP A 143      -6.803  -0.207 -17.535  1.00 82.14           H
ATOM   2020  CG  ASP A 143      -7.330   0.924 -19.295  1.00 82.14           C
ATOM   2021  OD1 ASP A 143      -8.235   1.560 -19.877  1.00 82.14           O
ATOM   2022  OD2 ASP A 143      -6.168   0.746 -19.719  1.00 82.14           O
ATOM   2023  HN  ASP A 143      -8.580  -0.980 -16.019  1.00 82.14           H
ATOM   2024  N   ARG A 144      -7.663  -2.720 -18.546  1.00 72.36           N
ATOM   2025  CA  ARG A 144      -7.191  -3.818 -19.373  1.00 72.36           C
ATOM   2026  C   ARG A 144      -8.371  -4.662 -19.859  1.00 72.36           C
ATOM   2027  O   ARG A 144      -8.429  -5.039 -21.029  1.00 72.36           O
ATOM   2028  HA  ARG A 144      -6.681  -3.339 -20.209  1.00 72.36           H
ATOM   2029  CB  ARG A 144      -6.218  -4.711 -18.600  1.00 72.36           C
ATOM   2030 1HB  ARG A 144      -6.652  -4.979 -17.636  1.00 72.36           H
ATOM   2031 2HB  ARG A 144      -6.059  -5.641 -19.147  1.00 72.36           H
ATOM   2032  CG  ARG A 144      -4.878  -4.004 -18.383  1.00 72.36           C
ATOM   2033 1HG  ARG A 144      -5.042  -3.057 -17.869  1.00 72.36           H
ATOM   2034 2HG  ARG A 144      -4.243  -4.612 -17.739  1.00 72.36           H
ATOM   2035  CD  ARG A 144      -4.170  -3.752 -19.716  1.00 72.36           C
ATOM   2036 1HD  ARG A 144      -3.136  -4.091 -19.657  1.00 72.36           H
ATOM   2037 2HD  ARG A 144      -4.650  -4.328 -20.507  1.00 72.36           H
ATOM   2038  NE  ARG A 144      -4.211  -2.310 -20.046  1.00 72.36           N
ATOM   2039  HE  ARG A 144      -4.630  -1.689 -19.383  1.00 72.36           H
ATOM   2040  CZ  ARG A 144      -3.721  -1.784 -21.177  1.00 72.36           C
ATOM   2041  NH1 ARG A 144      -3.149  -2.568 -22.100  1.00 72.36           N
ATOM   2042 1HH1 ARG A 144      -3.084  -3.555 -21.947  1.00 72.36           H
ATOM   2043 2HH1 ARG A 144      -2.786  -2.168 -22.941  1.00 72.36           H
ATOM   2044  NH2 ARG A 144      -3.813  -0.461 -21.371  1.00 72.36           N
ATOM   2045 1HH2 ARG A 144      -3.453  -0.053 -22.209  1.00 72.36           H
ATOM   2046 2HH2 ARG A 144      -4.242   0.118 -20.677  1.00 72.36           H
ATOM   2047  HN  ARG A 144      -7.361  -2.749 -17.593  1.00 72.36           H
ATOM   2048  N   TYR A 145      -9.282  -4.934 -18.937  1.00 82.66           N
ATOM   2049  CA  TYR A 145     -10.469  -5.706 -19.262  1.00 82.66           C
ATOM   2050  C   TYR A 145     -11.253  -5.052 -20.401  1.00 82.66           C
ATOM   2051  O   TYR A 145     -11.592  -5.709 -21.384  1.00 82.66           O
ATOM   2052  HA  TYR A 145     -10.149  -6.700 -19.576  1.00 82.66           H
ATOM   2053  CB  TYR A 145     -11.332  -5.706 -17.999  1.00 82.66           C
ATOM   2054 1HB  TYR A 145     -10.857  -6.336 -17.247  1.00 82.66           H
ATOM   2055 2HB  TYR A 145     -11.364  -4.695 -17.593  1.00 82.66           H
ATOM   2056  CG  TYR A 145     -12.764  -6.195 -18.224  1.00 82.66           C
ATOM   2057  CD1 TYR A 145     -13.809  -5.294 -18.221  1.00 82.66           C
ATOM   2058  HD1 TYR A 145     -13.615  -4.234 -18.059  1.00 82.66           H
ATOM   2059  CD2 TYR A 145     -13.010  -7.538 -18.429  1.00 82.66           C
ATOM   2060  HD2 TYR A 145     -12.185  -8.249 -18.431  1.00 82.66           H
ATOM   2061  CE1 TYR A 145     -15.157  -5.755 -18.432  1.00 82.66           C
ATOM   2062  HE1 TYR A 145     -15.992  -5.054 -18.433  1.00 82.66           H
ATOM   2063  CE2 TYR A 145     -14.358  -7.998 -18.640  1.00 82.66           C
ATOM   2064  HE2 TYR A 145     -14.567  -9.056 -18.803  1.00 82.66           H
ATOM   2065  CZ  TYR A 145     -15.365  -7.084 -18.631  1.00 82.66           C
ATOM   2066  OH  TYR A 145     -16.638  -7.519 -18.831  1.00 82.66           O
ATOM   2067  HH  TYR A 145     -16.643  -8.509 -18.972  1.00 82.66           H
ATOM   2068  HN  TYR A 145      -9.219  -4.637 -17.984  1.00 82.66           H
ATOM   2069  N   ILE A 146     -11.519  -3.765 -20.231  1.00 79.99           N
ATOM   2070  CA  ILE A 146     -12.318  -3.031 -21.198  1.00 79.99           C
ATOM   2071  C   ILE A 146     -11.612  -3.049 -22.555  1.00 79.99           C
ATOM   2072  O   ILE A 146     -12.254  -3.222 -23.590  1.00 79.99           O
ATOM   2073  HA  ILE A 146     -13.270  -3.553 -21.297  1.00 79.99           H
ATOM   2074  CB  ILE A 146     -12.625  -1.624 -20.682  1.00 79.99           C
ATOM   2075  HB  ILE A 146     -11.688  -1.163 -20.369  1.00 79.99           H
ATOM   2076  CG1 ILE A 146     -13.535  -1.677 -19.453  1.00 79.99           C
ATOM   2077 1HG1 ILE A 146     -14.538  -1.982 -19.751  1.00 79.99           H
ATOM   2078 2HG1 ILE A 146     -13.166  -2.430 -18.756  1.00 79.99           H
ATOM   2079  CG2 ILE A 146     -13.211  -0.749 -21.792  1.00 79.99           C
ATOM   2080 1HG2 ILE A 146     -12.496  -0.673 -22.610  1.00 79.99           H
ATOM   2081 2HG2 ILE A 146     -14.135  -1.196 -22.157  1.00 79.99           H
ATOM   2082 3HG2 ILE A 146     -13.420   0.246 -21.398  1.00 79.99           H
ATOM   2083  CD1 ILE A 146     -13.595  -0.316 -18.757  1.00 79.99           C
ATOM   2084 1HD1 ILE A 146     -12.594  -0.025 -18.439  1.00 79.99           H
ATOM   2085 2HD1 ILE A 146     -13.987   0.429 -19.450  1.00 79.99           H
ATOM   2086 3HD1 ILE A 146     -14.249  -0.381 -17.887  1.00 79.99           H
ATOM   2087  HN  ILE A 146     -11.198  -3.226 -19.452  1.00 79.99           H
ATOM   2088  N   ALA A 147     -10.301  -2.867 -22.506  1.00 78.79           N
ATOM   2089  CA  ALA A 147      -9.519  -2.727 -23.723  1.00 78.79           C
ATOM   2090  C   ALA A 147      -9.609  -4.021 -24.534  1.00 78.79           C
ATOM   2091  O   ALA A 147      -9.426  -4.011 -25.750  1.00 78.79           O
ATOM   2092  HA  ALA A 147      -9.952  -1.913 -24.305  1.00 78.79           H
ATOM   2093  CB  ALA A 147      -8.077  -2.363 -23.365  1.00 78.79           C
ATOM   2094 1HB  ALA A 147      -8.066  -1.421 -22.816  1.00 78.79           H
ATOM   2095 2HB  ALA A 147      -7.647  -3.150 -22.745  1.00 78.79           H
ATOM   2096 3HB  ALA A 147      -7.491  -2.258 -24.278  1.00 78.79           H
ATOM   2097  HN  ALA A 147      -9.775  -2.814 -21.658  1.00 78.79           H
ATOM   2098  N   ILE A 148      -9.892  -5.106 -23.827  1.00 75.00           N
ATOM   2099  CA  ILE A 148      -9.896  -6.421 -24.444  1.00 75.00           C
ATOM   2100  C   ILE A 148     -11.323  -6.776 -24.868  1.00 75.00           C
ATOM   2101  O   ILE A 148     -11.553  -7.190 -26.003  1.00 75.00           O
ATOM   2102  HA  ILE A 148      -9.275  -6.365 -25.338  1.00 75.00           H
ATOM   2103  CB  ILE A 148      -9.257  -7.453 -23.513  1.00 75.00           C
ATOM   2104  HB  ILE A 148      -9.734  -7.372 -22.536  1.00 75.00           H
ATOM   2105  CG1 ILE A 148      -7.768  -7.164 -23.314  1.00 75.00           C
ATOM   2106 1HG1 ILE A 148      -7.215  -7.455 -24.207  1.00 75.00           H
ATOM   2107 2HG1 ILE A 148      -7.616  -6.093 -23.180  1.00 75.00           H
ATOM   2108  CG2 ILE A 148      -9.503  -8.876 -24.019  1.00 75.00           C
ATOM   2109 1HG2 ILE A 148     -10.575  -9.065 -24.066  1.00 75.00           H
ATOM   2110 2HG2 ILE A 148      -9.070  -8.987 -25.013  1.00 75.00           H
ATOM   2111 3HG2 ILE A 148      -9.038  -9.589 -23.338  1.00 75.00           H
ATOM   2112  CD1 ILE A 148      -7.220  -7.918 -22.101  1.00 75.00           C
ATOM   2113 1HD1 ILE A 148      -7.759  -7.607 -21.206  1.00 75.00           H
ATOM   2114 2HD1 ILE A 148      -7.352  -8.990 -22.250  1.00 75.00           H
ATOM   2115 3HD1 ILE A 148      -6.160  -7.695 -21.982  1.00 75.00           H
ATOM   2116  HN  ILE A 148     -10.114  -5.096 -22.852  1.00 75.00           H
ATOM   2117  N   ALA A 149     -12.245  -6.600 -23.933  1.00 73.37           N
ATOM   2118  CA  ALA A 149     -13.616  -7.033 -24.143  1.00 73.37           C
ATOM   2119  C   ALA A 149     -14.274  -6.136 -25.193  1.00 73.37           C
ATOM   2120  O   ALA A 149     -15.027  -6.615 -26.039  1.00 73.37           O
ATOM   2121  HA  ALA A 149     -13.587  -8.056 -24.518  1.00 73.37           H
ATOM   2122  CB  ALA A 149     -14.366  -7.017 -22.809  1.00 73.37           C
ATOM   2123 1HB  ALA A 149     -13.876  -7.692 -22.108  1.00 73.37           H
ATOM   2124 2HB  ALA A 149     -14.363  -6.006 -22.403  1.00 73.37           H
ATOM   2125 3HB  ALA A 149     -15.395  -7.342 -22.967  1.00 73.37           H
ATOM   2126  HN  ALA A 149     -12.068  -6.172 -23.047  1.00 73.37           H
ATOM   2127  N   GLN A 150     -13.967  -4.850 -25.103  1.00 64.12           N
ATOM   2128  CA  GLN A 150     -14.621  -3.864 -25.946  1.00 64.12           C
ATOM   2129  C   GLN A 150     -13.609  -3.223 -26.897  1.00 64.12           C
ATOM   2130  O   GLN A 150     -13.661  -2.019 -27.145  1.00 64.12           O
ATOM   2131  HA  GLN A 150     -15.366  -4.419 -26.517  1.00 64.12           H
ATOM   2132  CB  GLN A 150     -15.327  -2.802 -25.100  1.00 64.12           C
ATOM   2133 1HB  GLN A 150     -14.592  -2.250 -24.515  1.00 64.12           H
ATOM   2134 2HB  GLN A 150     -15.822  -2.082 -25.752  1.00 64.12           H
ATOM   2135  CG  GLN A 150     -16.355  -3.441 -24.164  1.00 64.12           C
ATOM   2136 1HG  GLN A 150     -17.024  -4.083 -24.737  1.00 64.12           H
ATOM   2137 2HG  GLN A 150     -15.846  -4.077 -23.439  1.00 64.12           H
ATOM   2138  CD  GLN A 150     -17.168  -2.373 -23.431  1.00 64.12           C
ATOM   2139  OE1 GLN A 150     -16.920  -1.183 -23.541  1.00 64.12           O
ATOM   2140  NE2 GLN A 150     -18.150  -2.861 -22.678  1.00 64.12           N
ATOM   2141 1HE2 GLN A 150     -18.300  -3.849 -22.631  1.00 64.12           H
ATOM   2142 2HE2 GLN A 150     -18.738  -2.241 -22.159  1.00 64.12           H
ATOM   2143  HN  GLN A 150     -13.285  -4.481 -24.471  1.00 64.12           H
ATOM   2144  N   ALA A 151     -12.711  -4.055 -27.404  1.00 65.25           N
ATOM   2145  CA  ALA A 151     -11.551  -3.558 -28.122  1.00 65.25           C
ATOM   2146  C   ALA A 151     -12.013  -2.643 -29.259  1.00 65.25           C
ATOM   2147  O   ALA A 151     -11.373  -1.633 -29.546  1.00 65.25           O
ATOM   2148  HA  ALA A 151     -10.950  -2.978 -27.422  1.00 65.25           H
ATOM   2149  CB  ALA A 151     -10.717  -4.738 -28.626  1.00 65.25           C
ATOM   2150 1HB  ALA A 151     -10.389  -5.339 -27.778  1.00 65.25           H
ATOM   2151 2HB  ALA A 151     -11.323  -5.351 -29.294  1.00 65.25           H
ATOM   2152 3HB  ALA A 151      -9.847  -4.364 -29.165  1.00 65.25           H
ATOM   2153  HN  ALA A 151     -12.768  -5.051 -27.330  1.00 65.25           H
ATOM   2154  N   MET A 152     -13.121  -3.031 -29.874  1.00 55.93           N
ATOM   2155  CA  MET A 152     -13.615  -2.322 -31.042  1.00 55.93           C
ATOM   2156  C   MET A 152     -14.044  -0.899 -30.679  1.00 55.93           C
ATOM   2157  O   MET A 152     -13.649   0.060 -31.341  1.00 55.93           O
ATOM   2158  HA  MET A 152     -12.779  -2.290 -31.741  1.00 55.93           H
ATOM   2159  CB  MET A 152     -14.806  -3.080 -31.633  1.00 55.93           C
ATOM   2160 1HB  MET A 152     -15.497  -3.355 -30.836  1.00 55.93           H
ATOM   2161 2HB  MET A 152     -15.351  -2.430 -32.317  1.00 55.93           H
ATOM   2162  CG  MET A 152     -14.344  -4.337 -32.372  1.00 55.93           C
ATOM   2163 1HG  MET A 152     -13.280  -4.265 -32.600  1.00 55.93           H
ATOM   2164 2HG  MET A 152     -14.475  -5.212 -31.736  1.00 55.93           H
ATOM   2165  SD  MET A 152     -15.277  -4.535 -33.881  1.00 55.93           S
ATOM   2166  CE  MET A 152     -16.827  -5.115 -33.212  1.00 55.93           C
ATOM   2167 1HE  MET A 152     -16.663  -6.045 -32.668  1.00 55.93           H
ATOM   2168 2HE  MET A 152     -17.235  -4.365 -32.535  1.00 55.93           H
ATOM   2169 3HE  MET A 152     -17.531  -5.291 -34.026  1.00 55.93           H
ATOM   2170  HN  MET A 152     -13.676  -3.812 -29.587  1.00 55.93           H
ATOM   2171  N   ARG A 153     -14.847  -0.807 -29.629  1.00 52.78           N
ATOM   2172  CA  ARG A 153     -15.424   0.468 -29.238  1.00 52.78           C
ATOM   2173  C   ARG A 153     -14.364   1.348 -28.572  1.00 52.78           C
ATOM   2174  O   ARG A 153     -14.499   2.570 -28.538  1.00 52.78           O
ATOM   2175  HA  ARG A 153     -15.774   0.913 -30.170  1.00 52.78           H
ATOM   2176  CB  ARG A 153     -16.593   0.270 -28.272  1.00 52.78           C
ATOM   2177 1HB  ARG A 153     -16.364  -0.540 -27.580  1.00 52.78           H
ATOM   2178 2HB  ARG A 153     -16.732   1.171 -27.674  1.00 52.78           H
ATOM   2179  CG  ARG A 153     -17.883  -0.048 -29.030  1.00 52.78           C
ATOM   2180 1HG  ARG A 153     -18.051   0.703 -29.802  1.00 52.78           H
ATOM   2181 2HG  ARG A 153     -17.784  -1.008 -29.537  1.00 52.78           H
ATOM   2182  CD  ARG A 153     -19.082  -0.088 -28.080  1.00 52.78           C
ATOM   2183 1HD  ARG A 153     -18.989  -0.934 -27.399  1.00 52.78           H
ATOM   2184 2HD  ARG A 153     -19.102   0.814 -27.468  1.00 52.78           H
ATOM   2185  NE  ARG A 153     -20.338  -0.200 -28.855  1.00 52.78           N
ATOM   2186  HE  ARG A 153     -20.278  -0.166 -29.853  1.00 52.78           H
ATOM   2187  CZ  ARG A 153     -21.551  -0.342 -28.303  1.00 52.78           C
ATOM   2188  NH1 ARG A 153     -21.691  -0.393 -26.972  1.00 52.78           N
ATOM   2189 1HH1 ARG A 153     -20.886  -0.324 -26.382  1.00 52.78           H
ATOM   2190 2HH1 ARG A 153     -22.599  -0.500 -26.568  1.00 52.78           H
ATOM   2191  NH2 ARG A 153     -22.622  -0.434 -29.103  1.00 52.78           N
ATOM   2192 1HH2 ARG A 153     -23.534  -0.540 -28.708  1.00 52.78           H
ATOM   2193 2HH2 ARG A 153     -22.509  -0.395 -30.096  1.00 52.78           H
ATOM   2194  HN  ARG A 153     -15.104  -1.582 -29.052  1.00 52.78           H
ATOM   2195  N   ALA A 154     -13.333   0.693 -28.059  1.00 58.61           N
ATOM   2196  CA  ALA A 154     -12.380   1.360 -27.189  1.00 58.61           C
ATOM   2197  C   ALA A 154     -11.551   2.349 -28.010  1.00 58.61           C
ATOM   2198  O   ALA A 154     -11.055   3.341 -27.478  1.00 58.61           O
ATOM   2199  HA  ALA A 154     -12.946   1.910 -26.437  1.00 58.61           H
ATOM   2200  CB  ALA A 154     -11.512   0.314 -26.485  1.00 58.61           C
ATOM   2201 1HB  ALA A 154     -12.146  -0.345 -25.893  1.00 58.61           H
ATOM   2202 2HB  ALA A 154     -10.975  -0.272 -27.230  1.00 58.61           H
ATOM   2203 3HB  ALA A 154     -10.798   0.815 -25.832  1.00 58.61           H
ATOM   2204  HN  ALA A 154     -13.145  -0.275 -28.230  1.00 58.61           H
ATOM   2205  N   HIS A 155     -11.426   2.045 -29.293  1.00 54.86           N
ATOM   2206  CA  HIS A 155     -10.477   2.747 -30.140  1.00 54.86           C
ATOM   2207  C   HIS A 155     -11.003   4.151 -30.446  1.00 54.86           C
ATOM   2208  O   HIS A 155     -10.228   5.103 -30.530  1.00 54.86           O
ATOM   2209  HA  HIS A 155      -9.552   2.831 -29.570  1.00 54.86           H
ATOM   2210  CB  HIS A 155     -10.174   1.938 -31.403  1.00 54.86           C
ATOM   2211 1HB  HIS A 155     -10.279   0.877 -31.177  1.00 54.86           H
ATOM   2212 2HB  HIS A 155     -10.919   2.178 -32.163  1.00 54.86           H
ATOM   2213  CG  HIS A 155      -8.798   2.183 -31.974  1.00 54.86           C
ATOM   2214  ND1 HIS A 155      -8.428   3.385 -32.553  1.00 54.86           N
ATOM   2215  HD1 HIS A 155      -9.013   4.190 -32.652  1.00 54.86           H
ATOM   2216  CD2 HIS A 155      -7.705   1.369 -32.047  1.00 54.86           C
ATOM   2217  HD2 HIS A 155      -7.650   0.344 -31.681  1.00 54.86           H
ATOM   2218  CE1 HIS A 155      -7.169   3.286 -32.954  1.00 54.86           C
ATOM   2219  HE1 HIS A 155      -6.592   4.067 -33.448  1.00 54.86           H
ATOM   2220  NE2 HIS A 155      -6.723   2.036 -32.640  1.00 54.86           N
ATOM   2221  HN  HIS A 155     -11.959   1.335 -29.754  1.00 54.86           H
ATOM   2222  N   THR A 156     -12.315   4.235 -30.604  1.00 62.32           N
ATOM   2223  CA  THR A 156     -12.933   5.452 -31.103  1.00 62.32           C
ATOM   2224  C   THR A 156     -12.896   6.545 -30.033  1.00 62.32           C
ATOM   2225  O   THR A 156     -12.868   7.732 -30.355  1.00 62.32           O
ATOM   2226  HA  THR A 156     -12.347   5.813 -31.949  1.00 62.32           H
ATOM   2227  CB  THR A 156     -14.348   5.107 -31.571  1.00 62.32           C
ATOM   2228  HB  THR A 156     -15.095   5.589 -30.940  1.00 62.32           H
ATOM   2229  OG1 THR A 156     -14.374   3.682 -31.577  1.00 62.32           O
ATOM   2230  HG1 THR A 156     -15.320   3.358 -31.573  1.00 62.32           H
ATOM   2231  CG2 THR A 156     -14.591   5.490 -33.033  1.00 62.32           C
ATOM   2232 1HG2 THR A 156     -13.887   4.955 -33.670  1.00 62.32           H
ATOM   2233 2HG2 THR A 156     -14.449   6.564 -33.155  1.00 62.32           H
ATOM   2234 3HG2 THR A 156     -15.610   5.224 -33.314  1.00 62.32           H
ATOM   2235  HN  THR A 156     -12.952   3.492 -30.399  1.00 62.32           H
ATOM   2236  N   TRP A 157     -12.898   6.106 -28.783  1.00 56.31           N
ATOM   2237  CA  TRP A 157     -13.149   7.009 -27.673  1.00 56.31           C
ATOM   2238  C   TRP A 157     -11.812   7.299 -26.988  1.00 56.31           C
ATOM   2239  O   TRP A 157     -11.761   7.489 -25.774  1.00 56.31           O
ATOM   2240  HA  TRP A 157     -13.566   7.930 -28.080  1.00 56.31           H
ATOM   2241  CB  TRP A 157     -14.196   6.429 -26.720  1.00 56.31           C
ATOM   2242 1HB  TRP A 157     -13.929   5.398 -26.487  1.00 56.31           H
ATOM   2243 2HB  TRP A 157     -14.167   6.985 -25.783  1.00 56.31           H
ATOM   2244  CG  TRP A 157     -15.623   6.459 -27.270  1.00 56.31           C
ATOM   2245  CD1 TRP A 157     -16.067   5.979 -28.440  1.00 56.31           C
ATOM   2246  HD1 TRP A 157     -15.436   5.484 -29.178  1.00 56.31           H
ATOM   2247  CD2 TRP A 157     -16.783   7.021 -26.621  1.00 56.31           C
ATOM   2248  NE1 TRP A 157     -17.422   6.189 -28.592  1.00 56.31           N
ATOM   2249  HE1 TRP A 157     -17.978   5.920 -29.378  1.00 56.31           H
ATOM   2250  CE2 TRP A 157     -17.871   6.844 -27.451  1.00 56.31           C
ATOM   2251  CE3 TRP A 157     -16.908   7.659 -25.375  1.00 56.31           C
ATOM   2252  HE3 TRP A 157     -16.064   7.812 -24.702  1.00 56.31           H
ATOM   2253  CZ2 TRP A 157     -19.163   7.275 -27.124  1.00 56.31           C
ATOM   2254  HZ2 TRP A 157     -20.006   7.123 -27.797  1.00 56.31           H
ATOM   2255  CZ3 TRP A 157     -18.205   8.085 -25.063  1.00 56.31           C
ATOM   2256  HZ3 TRP A 157     -18.358   8.586 -24.107  1.00 56.31           H
ATOM   2257  CH2 TRP A 157     -19.311   7.913 -25.887  1.00 56.31           C
ATOM   2258  HH2 TRP A 157     -20.290   8.274 -25.572  1.00 56.31           H
ATOM   2259  HN  TRP A 157     -12.733   5.154 -28.525  1.00 56.31           H
ATOM   2260  N   ARG A 158     -10.762   7.323 -27.796  1.00 57.74           N
ATOM   2261  CA  ARG A 158      -9.410   7.379 -27.266  1.00 57.74           C
ATOM   2262  C   ARG A 158      -9.233   8.626 -26.397  1.00 57.74           C
ATOM   2263  O   ARG A 158      -8.686   8.547 -25.298  1.00 57.74           O
ATOM   2264  HA  ARG A 158      -9.305   6.470 -26.674  1.00 57.74           H
ATOM   2265  CB  ARG A 158      -8.377   7.400 -28.394  1.00 57.74           C
ATOM   2266 1HB  ARG A 158      -8.627   6.642 -29.136  1.00 57.74           H
ATOM   2267 2HB  ARG A 158      -8.406   8.365 -28.901  1.00 57.74           H
ATOM   2268  CG  ARG A 158      -6.969   7.146 -27.852  1.00 57.74           C
ATOM   2269 1HG  ARG A 158      -6.687   7.947 -27.169  1.00 57.74           H
ATOM   2270 2HG  ARG A 158      -6.958   6.219 -27.278  1.00 57.74           H
ATOM   2271  CD  ARG A 158      -5.951   7.057 -28.991  1.00 57.74           C
ATOM   2272 1HD  ARG A 158      -6.238   6.269 -29.686  1.00 57.74           H
ATOM   2273 2HD  ARG A 158      -5.940   7.991 -29.554  1.00 57.74           H
ATOM   2274  NE  ARG A 158      -4.603   6.782 -28.445  1.00 57.74           N
ATOM   2275  HE  ARG A 158      -4.497   6.755 -27.451  1.00 57.74           H
ATOM   2276  CZ  ARG A 158      -3.516   6.568 -29.199  1.00 57.74           C
ATOM   2277  NH1 ARG A 158      -3.600   6.593 -30.536  1.00 57.74           N
ATOM   2278 1HH1 ARG A 158      -4.479   6.773 -30.978  1.00 57.74           H
ATOM   2279 2HH1 ARG A 158      -2.785   6.432 -31.091  1.00 57.74           H
ATOM   2280  NH2 ARG A 158      -2.344   6.328 -28.595  1.00 57.74           N
ATOM   2281 1HH2 ARG A 158      -1.524   6.165 -29.144  1.00 57.74           H
ATOM   2282 2HH2 ARG A 158      -2.290   6.310 -27.597  1.00 57.74           H
ATOM   2283  HN  ARG A 158     -10.824   7.305 -28.794  1.00 57.74           H
ATOM   2284  N   GLU A 159      -9.705   9.747 -26.922  1.00 63.47           N
ATOM   2285  CA  GLU A 159      -9.535  11.020 -26.244  1.00 63.47           C
ATOM   2286  C   GLU A 159     -10.374  11.057 -24.965  1.00 63.47           C
ATOM   2287  O   GLU A 159      -9.884  11.453 -23.909  1.00 63.47           O
ATOM   2288  HA  GLU A 159      -8.475  11.076 -25.994  1.00 63.47           H
ATOM   2289  CB  GLU A 159      -9.893  12.186 -27.168  1.00 63.47           C
ATOM   2290 1HB  GLU A 159     -10.844  11.983 -27.663  1.00 63.47           H
ATOM   2291 2HB  GLU A 159      -9.892  13.117 -26.603  1.00 63.47           H
ATOM   2292  CG  GLU A 159      -8.848  12.351 -28.273  1.00 63.47           C
ATOM   2293 1HG  GLU A 159      -7.849  12.354 -27.836  1.00 63.47           H
ATOM   2294 2HG  GLU A 159      -8.895  11.501 -28.954  1.00 63.47           H
ATOM   2295  CD  GLU A 159      -9.074  13.648 -29.052  1.00 63.47           C
ATOM   2296  OE1 GLU A 159      -8.104  14.097 -29.701  1.00 63.47           O
ATOM   2297  OE2 GLU A 159     -10.212  14.162 -28.982  1.00 63.47           O
ATOM   2298  HN  GLU A 159     -10.194   9.793 -27.793  1.00 63.47           H
ATOM   2299  N   LYS A 160     -11.623  10.638 -25.103  1.00 69.19           N
ATOM   2300  CA  LYS A 160     -12.542  10.642 -23.977  1.00 69.19           C
ATOM   2301  C   LYS A 160     -11.967   9.779 -22.852  1.00 69.19           C
ATOM   2302  O   LYS A 160     -12.074  10.131 -21.678  1.00 69.19           O
ATOM   2303  HA  LYS A 160     -12.617  11.669 -23.621  1.00 69.19           H
ATOM   2304  CB  LYS A 160     -13.941  10.214 -24.426  1.00 69.19           C
ATOM   2305 1HB  LYS A 160     -13.877   9.285 -24.993  1.00 69.19           H
ATOM   2306 2HB  LYS A 160     -14.561  10.013 -23.553  1.00 69.19           H
ATOM   2307  CG  LYS A 160     -14.596  11.298 -25.285  1.00 69.19           C
ATOM   2308 1HG  LYS A 160     -14.497  12.265 -24.793  1.00 69.19           H
ATOM   2309 2HG  LYS A 160     -14.078  11.372 -26.241  1.00 69.19           H
ATOM   2310  CD  LYS A 160     -16.075  10.989 -25.523  1.00 69.19           C
ATOM   2311 1HD  LYS A 160     -16.174  10.016 -26.005  1.00 69.19           H
ATOM   2312 2HD  LYS A 160     -16.596  10.925 -24.568  1.00 69.19           H
ATOM   2313  CE  LYS A 160     -16.727  12.064 -26.395  1.00 69.19           C
ATOM   2314 1HE  LYS A 160     -16.664  13.032 -25.897  1.00 69.19           H
ATOM   2315 2HE  LYS A 160     -16.185  12.155 -27.337  1.00 69.19           H
ATOM   2316  NZ  LYS A 160     -18.143  11.728 -26.661  1.00 69.19           N
ATOM   2317 1HZ  LYS A 160     -18.564  12.458 -27.225  1.00 69.19           H
ATOM   2318 2HZ  LYS A 160     -18.194  10.845 -27.157  1.00 69.19           H
ATOM   2319 3HZ  LYS A 160     -18.643  11.651 -25.782  1.00 69.19           H
ATOM   2320  HN  LYS A 160     -12.008  10.301 -25.962  1.00 69.19           H
ATOM   2321  N   ARG A 161     -11.369   8.665 -23.250  1.00 67.13           N
ATOM   2322  CA  ARG A 161     -10.806   7.733 -22.287  1.00 67.13           C
ATOM   2323  C   ARG A 161      -9.696   8.410 -21.480  1.00 67.13           C
ATOM   2324  O   ARG A 161      -9.522   8.124 -20.297  1.00 67.13           O
ATOM   2325  HA  ARG A 161     -11.643   7.455 -21.647  1.00 67.13           H
ATOM   2326  CB  ARG A 161     -10.238   6.496 -22.986  1.00 67.13           C
ATOM   2327 1HB  ARG A 161      -9.597   6.803 -23.812  1.00 67.13           H
ATOM   2328 2HB  ARG A 161      -9.615   5.935 -22.290  1.00 67.13           H
ATOM   2329  CG  ARG A 161     -11.361   5.599 -23.511  1.00 67.13           C
ATOM   2330 1HG  ARG A 161     -12.024   5.323 -22.692  1.00 67.13           H
ATOM   2331 2HG  ARG A 161     -11.962   6.149 -24.236  1.00 67.13           H
ATOM   2332  CD  ARG A 161     -10.794   4.337 -24.164  1.00 67.13           C
ATOM   2333 1HD  ARG A 161     -11.535   3.900 -24.833  1.00 67.13           H
ATOM   2334 2HD  ARG A 161      -9.926   4.591 -24.773  1.00 67.13           H
ATOM   2335  NE  ARG A 161     -10.412   3.357 -23.123  1.00 67.13           N
ATOM   2336  HE  ARG A 161     -10.590   3.594 -22.168  1.00 67.13           H
ATOM   2337  CZ  ARG A 161      -9.842   2.172 -23.380  1.00 67.13           C
ATOM   2338  NH1 ARG A 161      -9.581   1.802 -24.642  1.00 67.13           N
ATOM   2339 1HH1 ARG A 161      -9.811   2.413 -25.400  1.00 67.13           H
ATOM   2340 2HH1 ARG A 161      -9.156   0.916 -24.825  1.00 67.13           H
ATOM   2341  NH2 ARG A 161      -9.538   1.362 -22.357  1.00 67.13           N
ATOM   2342 1HH2 ARG A 161      -9.112   0.474 -22.532  1.00 67.13           H
ATOM   2343 2HH2 ARG A 161      -9.736   1.645 -21.419  1.00 67.13           H
ATOM   2344  HN  ARG A 161     -11.267   8.397 -24.207  1.00 67.13           H
ATOM   2345  N   LEU A 162      -8.974   9.294 -22.153  1.00 78.70           N
ATOM   2346  CA  LEU A 162      -7.875  10.000 -21.518  1.00 78.70           C
ATOM   2347  C   LEU A 162      -8.433  10.989 -20.493  1.00 78.70           C
ATOM   2348  O   LEU A 162      -7.861  11.165 -19.418  1.00 78.70           O
ATOM   2349  HA  LEU A 162      -7.272   9.260 -20.991  1.00 78.70           H
ATOM   2350  CB  LEU A 162      -6.975  10.649 -22.572  1.00 78.70           C
ATOM   2351 1HB  LEU A 162      -6.735   9.900 -23.326  1.00 78.70           H
ATOM   2352 2HB  LEU A 162      -7.542  11.435 -23.071  1.00 78.70           H
ATOM   2353  CG  LEU A 162      -5.666  11.252 -22.057  1.00 78.70           C
ATOM   2354  HG  LEU A 162      -5.897  11.890 -21.204  1.00 78.70           H
ATOM   2355  CD1 LEU A 162      -4.717  10.160 -21.561  1.00 78.70           C
ATOM   2356 1HD1 LEU A 162      -5.191   9.608 -20.749  1.00 78.70           H
ATOM   2357 2HD1 LEU A 162      -4.489   9.477 -22.380  1.00 78.70           H
ATOM   2358 3HD1 LEU A 162      -3.795  10.616 -21.201  1.00 78.70           H
ATOM   2359  CD2 LEU A 162      -5.015  12.138 -23.121  1.00 78.70           C
ATOM   2360 1HD2 LEU A 162      -4.800  11.542 -24.008  1.00 78.70           H
ATOM   2361 2HD2 LEU A 162      -5.694  12.949 -23.384  1.00 78.70           H
ATOM   2362 3HD2 LEU A 162      -4.087  12.554 -22.729  1.00 78.70           H
ATOM   2363  HN  LEU A 162      -9.130   9.530 -23.112  1.00 78.70           H
ATOM   2364  N   LEU A 163      -9.544  11.610 -20.862  1.00 81.67           N
ATOM   2365  CA  LEU A 163     -10.197  12.564 -19.980  1.00 81.67           C
ATOM   2366  C   LEU A 163     -10.682  11.840 -18.723  1.00 81.67           C
ATOM   2367  O   LEU A 163     -10.426  12.288 -17.606  1.00 81.67           O
ATOM   2368  HA  LEU A 163      -9.450  13.302 -19.687  1.00 81.67           H
ATOM   2369  CB  LEU A 163     -11.304  13.311 -20.725  1.00 81.67           C
ATOM   2370 1HB  LEU A 163     -10.880  13.736 -21.635  1.00 81.67           H
ATOM   2371 2HB  LEU A 163     -12.059  12.588 -21.034  1.00 81.67           H
ATOM   2372  CG  LEU A 163     -11.998  14.431 -19.948  1.00 81.67           C
ATOM   2373  HG  LEU A 163     -12.322  14.030 -18.987  1.00 81.67           H
ATOM   2374  CD1 LEU A 163     -11.028  15.578 -19.655  1.00 81.67           C
ATOM   2375 1HD1 LEU A 163     -10.193  15.205 -19.061  1.00 81.67           H
ATOM   2376 2HD1 LEU A 163     -10.652  15.985 -20.594  1.00 81.67           H
ATOM   2377 3HD1 LEU A 163     -11.547  16.360 -19.101  1.00 81.67           H
ATOM   2378  CD2 LEU A 163     -13.251  14.914 -20.681  1.00 81.67           C
ATOM   2379 1HD2 LEU A 163     -12.973  15.292 -21.665  1.00 81.67           H
ATOM   2380 2HD2 LEU A 163     -13.948  14.084 -20.795  1.00 81.67           H
ATOM   2381 3HD2 LEU A 163     -13.724  15.710 -20.107  1.00 81.67           H
ATOM   2382  HN  LEU A 163      -9.997  11.471 -21.743  1.00 81.67           H
ATOM   2383  N   TYR A 164     -11.373  10.732 -18.946  1.00 74.91           N
ATOM   2384  CA  TYR A 164     -11.901   9.944 -17.845  1.00 74.91           C
ATOM   2385  C   TYR A 164     -10.775   9.448 -16.936  1.00 74.91           C
ATOM   2386  O   TYR A 164     -10.949   9.352 -15.722  1.00 74.91           O
ATOM   2387  HA  TYR A 164     -12.571  10.581 -17.267  1.00 74.91           H
ATOM   2388  CB  TYR A 164     -12.595   8.739 -18.483  1.00 74.91           C
ATOM   2389 1HB  TYR A 164     -11.960   8.346 -19.277  1.00 74.91           H
ATOM   2390 2HB  TYR A 164     -12.694   7.952 -17.735  1.00 74.91           H
ATOM   2391  CG  TYR A 164     -13.977   9.050 -19.061  1.00 74.91           C
ATOM   2392  CD1 TYR A 164     -14.962   9.575 -18.250  1.00 74.91           C
ATOM   2393  HD1 TYR A 164     -14.755   9.769 -17.198  1.00 74.91           H
ATOM   2394  CD2 TYR A 164     -14.237   8.805 -20.394  1.00 74.91           C
ATOM   2395  HD2 TYR A 164     -13.459   8.390 -21.035  1.00 74.91           H
ATOM   2396  CE1 TYR A 164     -16.262   9.868 -18.795  1.00 74.91           C
ATOM   2397  HE1 TYR A 164     -17.049  10.283 -18.165  1.00 74.91           H
ATOM   2398  CE2 TYR A 164     -15.538   9.098 -20.939  1.00 74.91           C
ATOM   2399  HE2 TYR A 164     -15.758   8.909 -21.989  1.00 74.91           H
ATOM   2400  CZ  TYR A 164     -16.486   9.615 -20.112  1.00 74.91           C
ATOM   2401  OH  TYR A 164     -17.715   9.891 -20.626  1.00 74.91           O
ATOM   2402  HH  TYR A 164     -18.305  10.274 -19.915  1.00 74.91           H
ATOM   2403  HN  TYR A 164     -11.573  10.371 -19.857  1.00 74.91           H
ATOM   2404  N   SER A 165      -9.645   9.145 -17.559  1.00 86.16           N
ATOM   2405  CA  SER A 165      -8.496   8.647 -16.823  1.00 86.16           C
ATOM   2406  C   SER A 165      -8.016   9.702 -15.824  1.00 86.16           C
ATOM   2407  O   SER A 165      -7.578   9.367 -14.725  1.00 86.16           O
ATOM   2408  HA  SER A 165      -8.851   7.759 -16.300  1.00 86.16           H
ATOM   2409  CB  SER A 165      -7.360   8.260 -17.772  1.00 86.16           C
ATOM   2410 1HB  SER A 165      -6.615   7.679 -17.228  1.00 86.16           H
ATOM   2411 2HB  SER A 165      -7.750   7.617 -18.561  1.00 86.16           H
ATOM   2412  OG  SER A 165      -6.739   9.402 -18.355  1.00 86.16           O
ATOM   2413  HG  SER A 165      -7.429  10.088 -18.583  1.00 86.16           H
ATOM   2414  HN  SER A 165      -9.509   9.236 -18.545  1.00 86.16           H
ATOM   2415  N   LYS A 166      -8.115  10.955 -16.243  1.00 83.23           N
ATOM   2416  CA  LYS A 166      -7.729  12.063 -15.386  1.00 83.23           C
ATOM   2417  C   LYS A 166      -8.697  12.150 -14.204  1.00 83.23           C
ATOM   2418  O   LYS A 166      -8.272  12.281 -13.057  1.00 83.23           O
ATOM   2419  HA  LYS A 166      -6.732  11.846 -15.000  1.00 83.23           H
ATOM   2420  CB  LYS A 166      -7.628  13.357 -16.196  1.00 83.23           C
ATOM   2421 1HB  LYS A 166      -8.538  13.496 -16.781  1.00 83.23           H
ATOM   2422 2HB  LYS A 166      -7.552  14.209 -15.519  1.00 83.23           H
ATOM   2423  CG  LYS A 166      -6.415  13.329 -17.127  1.00 83.23           C
ATOM   2424 1HG  LYS A 166      -5.508  13.172 -16.544  1.00 83.23           H
ATOM   2425 2HG  LYS A 166      -6.501  12.488 -17.816  1.00 83.23           H
ATOM   2426  CD  LYS A 166      -6.300  14.634 -17.918  1.00 83.23           C
ATOM   2427 1HD  LYS A 166      -7.191  14.771 -18.531  1.00 83.23           H
ATOM   2428 2HD  LYS A 166      -6.254  15.477 -17.230  1.00 83.23           H
ATOM   2429  CE  LYS A 166      -5.057  14.626 -18.810  1.00 83.23           C
ATOM   2430 1HE  LYS A 166      -4.173  14.414 -18.209  1.00 83.23           H
ATOM   2431 2HE  LYS A 166      -5.138  13.831 -19.550  1.00 83.23           H
ATOM   2432  NZ  LYS A 166      -4.900  15.931 -19.490  1.00 83.23           N
ATOM   2433 1HZ  LYS A 166      -4.080  15.905 -20.086  1.00 83.23           H
ATOM   2434 2HZ  LYS A 166      -5.721  16.119 -20.054  1.00 83.23           H
ATOM   2435 3HZ  LYS A 166      -4.791  16.663 -18.797  1.00 83.23           H
ATOM   2436  HN  LYS A 166      -8.451  11.218 -17.147  1.00 83.23           H
ATOM   2437  N   MET A 167      -9.980  12.074 -14.525  1.00 84.95           N
ATOM   2438  CA  MET A 167     -11.013  12.172 -13.508  1.00 84.95           C
ATOM   2439  C   MET A 167     -10.874  11.052 -12.476  1.00 84.95           C
ATOM   2440  O   MET A 167     -10.949  11.299 -11.273  1.00 84.95           O
ATOM   2441  HA  MET A 167     -10.861  13.139 -13.029  1.00 84.95           H
ATOM   2442  CB  MET A 167     -12.390  12.089 -14.170  1.00 84.95           C
ATOM   2443 1HB  MET A 167     -12.418  11.243 -14.856  1.00 84.95           H
ATOM   2444 2HB  MET A 167     -13.152  11.909 -13.411  1.00 84.95           H
ATOM   2445  CG  MET A 167     -12.713  13.379 -14.928  1.00 84.95           C
ATOM   2446 1HG  MET A 167     -12.683  14.228 -14.246  1.00 84.95           H
ATOM   2447 2HG  MET A 167     -11.959  13.558 -15.694  1.00 84.95           H
ATOM   2448  SD  MET A 167     -14.328  13.257 -15.679  1.00 84.95           S
ATOM   2449  CE  MET A 167     -14.622  14.976 -16.060  1.00 84.95           C
ATOM   2450 1HE  MET A 167     -14.604  15.561 -15.141  1.00 84.95           H
ATOM   2451 2HE  MET A 167     -13.846  15.336 -16.735  1.00 84.95           H
ATOM   2452 3HE  MET A 167     -15.596  15.081 -16.538  1.00 84.95           H
ATOM   2453  HN  MET A 167     -10.317  11.947 -15.459  1.00 84.95           H
ATOM   2454  N   VAL A 168     -10.674   9.844 -12.983  1.00 92.10           N
ATOM   2455  CA  VAL A 168     -10.578   8.678 -12.122  1.00 92.10           C
ATOM   2456  C   VAL A 168      -9.402   8.856 -11.159  1.00 92.10           C
ATOM   2457  O   VAL A 168      -9.515   8.554  -9.972  1.00 92.10           O
ATOM   2458  HA  VAL A 168     -11.499   8.619 -11.542  1.00 92.10           H
ATOM   2459  CB  VAL A 168     -10.469   7.409 -12.970  1.00 92.10           C
ATOM   2460  HB  VAL A 168      -9.661   7.553 -13.687  1.00 92.10           H
ATOM   2461  CG1 VAL A 168     -10.119   6.198 -12.103  1.00 92.10           C
ATOM   2462 1HG1 VAL A 168      -9.163   6.371 -11.608  1.00 92.10           H
ATOM   2463 2HG1 VAL A 168     -10.895   6.052 -11.352  1.00 92.10           H
ATOM   2464 3HG1 VAL A 168     -10.048   5.310 -12.731  1.00 92.10           H
ATOM   2465  CG2 VAL A 168     -11.758   7.165 -13.758  1.00 92.10           C
ATOM   2466 1HG2 VAL A 168     -12.592   7.052 -13.064  1.00 92.10           H
ATOM   2467 2HG2 VAL A 168     -11.947   8.011 -14.418  1.00 92.10           H
ATOM   2468 3HG2 VAL A 168     -11.654   6.257 -14.352  1.00 92.10           H
ATOM   2469  HN  VAL A 168     -10.579   9.657 -13.960  1.00 92.10           H
ATOM   2470  N   CYS A 169      -8.299   9.346 -11.707  1.00 93.57           N
ATOM   2471  CA  CYS A 169      -7.101   9.560 -10.914  1.00 93.57           C
ATOM   2472  C   CYS A 169      -7.436  10.546  -9.793  1.00 93.57           C
ATOM   2473  O   CYS A 169      -7.100  10.311  -8.633  1.00 93.57           O
ATOM   2474  HA  CYS A 169      -6.819   8.589 -10.504  1.00 93.57           H
ATOM   2475  CB  CYS A 169      -5.933  10.047 -11.773  1.00 93.57           C
ATOM   2476 1HB  CYS A 169      -6.254  10.880 -12.399  1.00 93.57           H
ATOM   2477 2HB  CYS A 169      -5.131  10.419 -11.135  1.00 93.57           H
ATOM   2478  SG  CYS A 169      -5.314   8.681 -12.821  1.00 93.57           S
ATOM   2479  HG  CYS A 169      -6.282   8.754 -13.731  1.00 93.57           H
ATOM   2480  HN  CYS A 169      -8.217   9.595 -12.672  1.00 93.57           H
ATOM   2481  N   PHE A 170      -8.093  11.630 -10.179  1.00 93.31           N
ATOM   2482  CA  PHE A 170      -8.448  12.669  -9.228  1.00 93.31           C
ATOM   2483  C   PHE A 170      -9.327  12.109  -8.107  1.00 93.31           C
ATOM   2484  O   PHE A 170      -9.089  12.382  -6.932  1.00 93.31           O
ATOM   2485  HA  PHE A 170      -7.519  13.049  -8.803  1.00 93.31           H
ATOM   2486  CB  PHE A 170      -9.237  13.730  -9.997  1.00 93.31           C
ATOM   2487 1HB  PHE A 170      -8.634  14.080 -10.836  1.00 93.31           H
ATOM   2488 2HB  PHE A 170     -10.131  13.269 -10.418  1.00 93.31           H
ATOM   2489  CG  PHE A 170      -9.652  14.934  -9.149  1.00 93.31           C
ATOM   2490  CD1 PHE A 170     -10.929  15.036  -8.692  1.00 93.31           C
ATOM   2491  HD1 PHE A 170     -11.657  14.260  -8.931  1.00 93.31           H
ATOM   2492  CD2 PHE A 170      -8.744  15.902  -8.852  1.00 93.31           C
ATOM   2493  HD2 PHE A 170      -7.721  15.820  -9.218  1.00 93.31           H
ATOM   2494  CE1 PHE A 170     -11.314  16.153  -7.905  1.00 93.31           C
ATOM   2495  HE1 PHE A 170     -12.337  16.235  -7.539  1.00 93.31           H
ATOM   2496  CE2 PHE A 170      -9.129  17.019  -8.065  1.00 93.31           C
ATOM   2497  HE2 PHE A 170      -8.401  17.795  -7.827  1.00 93.31           H
ATOM   2498  CZ  PHE A 170     -10.406  17.121  -7.608  1.00 93.31           C
ATOM   2499  HZ  PHE A 170     -10.702  17.979  -7.004  1.00 93.31           H
ATOM   2500  HN  PHE A 170      -8.382  11.803 -11.121  1.00 93.31           H
ATOM   2501  N   THR A 171     -10.324  11.337  -8.511  1.00 92.81           N
ATOM   2502  CA  THR A 171     -11.252  10.753  -7.557  1.00 92.81           C
ATOM   2503  C   THR A 171     -10.503   9.876  -6.553  1.00 92.81           C
ATOM   2504  O   THR A 171     -10.824   9.872  -5.366  1.00 92.81           O
ATOM   2505  HA  THR A 171     -11.717  11.561  -6.992  1.00 92.81           H
ATOM   2506  CB  THR A 171     -12.325   9.997  -8.343  1.00 92.81           C
ATOM   2507  HB  THR A 171     -11.906   9.112  -8.821  1.00 92.81           H
ATOM   2508  OG1 THR A 171     -12.863  10.977  -9.227  1.00 92.81           O
ATOM   2509  HG1 THR A 171     -12.389  10.941 -10.107  1.00 92.81           H
ATOM   2510  CG2 THR A 171     -13.513   9.590  -7.470  1.00 92.81           C
ATOM   2511 1HG2 THR A 171     -13.975  10.482  -7.045  1.00 92.81           H
ATOM   2512 2HG2 THR A 171     -13.167   8.942  -6.665  1.00 92.81           H
ATOM   2513 3HG2 THR A 171     -14.245   9.057  -8.077  1.00 92.81           H
ATOM   2514  HN  THR A 171     -10.503  11.109  -9.468  1.00 92.81           H
ATOM   2515  N   ILE A 172      -9.518   9.153  -7.066  1.00 93.53           N
ATOM   2516  CA  ILE A 172      -8.741   8.250  -6.235  1.00 93.53           C
ATOM   2517  C   ILE A 172      -8.002   9.056  -5.165  1.00 93.53           C
ATOM   2518  O   ILE A 172      -7.999   8.683  -3.993  1.00 93.53           O
ATOM   2519  HA  ILE A 172      -9.441   7.578  -5.739  1.00 93.53           H
ATOM   2520  CB  ILE A 172      -7.819   7.386  -7.099  1.00 93.53           C
ATOM   2521  HB  ILE A 172      -7.345   8.029  -7.841  1.00 93.53           H
ATOM   2522  CG1 ILE A 172      -8.617   6.327  -7.861  1.00 93.53           C
ATOM   2523 1HG1 ILE A 172      -8.985   5.573  -7.166  1.00 93.53           H
ATOM   2524 2HG1 ILE A 172      -9.490   6.787  -8.324  1.00 93.53           H
ATOM   2525  CG2 ILE A 172      -6.701   6.767  -6.258  1.00 93.53           C
ATOM   2526 1HG2 ILE A 172      -6.109   7.559  -5.800  1.00 93.53           H
ATOM   2527 2HG2 ILE A 172      -7.137   6.142  -5.478  1.00 93.53           H
ATOM   2528 3HG2 ILE A 172      -6.061   6.158  -6.896  1.00 93.53           H
ATOM   2529  CD1 ILE A 172      -7.755   5.660  -8.936  1.00 93.53           C
ATOM   2530 1HD1 ILE A 172      -7.409   6.413  -9.643  1.00 93.53           H
ATOM   2531 2HD1 ILE A 172      -6.896   5.180  -8.466  1.00 93.53           H
ATOM   2532 3HD1 ILE A 172      -8.347   4.911  -9.463  1.00 93.53           H
ATOM   2533  HN  ILE A 172      -9.249   9.178  -8.029  1.00 93.53           H
ATOM   2534  N   TRP A 173      -7.395  10.148  -5.606  1.00 91.41           N
ATOM   2535  CA  TRP A 173      -6.573  10.956  -4.722  1.00 91.41           C
ATOM   2536  C   TRP A 173      -7.476  11.526  -3.626  1.00 91.41           C
ATOM   2537  O   TRP A 173      -7.102  11.543  -2.454  1.00 91.41           O
ATOM   2538  HA  TRP A 173      -5.817  10.305  -4.281  1.00 91.41           H
ATOM   2539  CB  TRP A 173      -5.826  12.039  -5.504  1.00 91.41           C
ATOM   2540 1HB  TRP A 173      -6.514  12.501  -6.212  1.00 91.41           H
ATOM   2541 2HB  TRP A 173      -5.509  12.819  -4.812  1.00 91.41           H
ATOM   2542  CG  TRP A 173      -4.603  11.525  -6.265  1.00 91.41           C
ATOM   2543  CD1 TRP A 173      -4.442  11.416  -7.591  1.00 91.41           C
ATOM   2544  HD1 TRP A 173      -5.198  11.693  -8.326  1.00 91.41           H
ATOM   2545  CD2 TRP A 173      -3.368  11.052  -5.688  1.00 91.41           C
ATOM   2546  NE1 TRP A 173      -3.199  10.909  -7.910  1.00 91.41           N
ATOM   2547  HE1 TRP A 173      -2.847  10.737  -8.830  1.00 91.41           H
ATOM   2548  CE2 TRP A 173      -2.524  10.680  -6.716  1.00 91.41           C
ATOM   2549  CE3 TRP A 173      -2.975  10.941  -4.343  1.00 91.41           C
ATOM   2550  HE3 TRP A 173      -3.623  11.227  -3.513  1.00 91.41           H
ATOM   2551  CZ2 TRP A 173      -1.236  10.173  -6.505  1.00 91.41           C
ATOM   2552  HZ2 TRP A 173      -0.589   9.887  -7.334  1.00 91.41           H
ATOM   2553  CZ3 TRP A 173      -1.685  10.433  -4.149  1.00 91.41           C
ATOM   2554  HZ3 TRP A 173      -1.331  10.326  -3.124  1.00 91.41           H
ATOM   2555  CH2 TRP A 173      -0.825  10.054  -5.173  1.00 91.41           C
ATOM   2556  HH2 TRP A 173       0.167   9.666  -4.939  1.00 91.41           H
ATOM   2557  HN  TRP A 173      -7.457  10.481  -6.547  1.00 91.41           H
ATOM   2558  N   VAL A 174      -8.648  11.979  -4.046  1.00 95.21           N
ATOM   2559  CA  VAL A 174      -9.594  12.577  -3.120  1.00 95.21           C
ATOM   2560  C   VAL A 174     -10.019  11.533  -2.085  1.00 95.21           C
ATOM   2561  O   VAL A 174     -10.042  11.815  -0.888  1.00 95.21           O
ATOM   2562  HA  VAL A 174      -9.083  13.392  -2.607  1.00 95.21           H
ATOM   2563  CB  VAL A 174     -10.776  13.171  -3.890  1.00 95.21           C
ATOM   2564  HB  VAL A 174     -11.187  12.388  -4.528  1.00 95.21           H
ATOM   2565  CG1 VAL A 174     -11.880  13.626  -2.934  1.00 95.21           C
ATOM   2566 1HG1 VAL A 174     -12.234  12.773  -2.354  1.00 95.21           H
ATOM   2567 2HG1 VAL A 174     -11.486  14.386  -2.259  1.00 95.21           H
ATOM   2568 3HG1 VAL A 174     -12.708  14.044  -3.507  1.00 95.21           H
ATOM   2569  CG2 VAL A 174     -10.322  14.321  -4.791  1.00 95.21           C
ATOM   2570 1HG2 VAL A 174      -9.873  15.105  -4.180  1.00 95.21           H
ATOM   2571 2HG2 VAL A 174      -9.587  13.953  -5.507  1.00 95.21           H
ATOM   2572 3HG2 VAL A 174     -11.181  14.724  -5.326  1.00 95.21           H
ATOM   2573  HN  VAL A 174      -8.954  11.941  -4.997  1.00 95.21           H
ATOM   2574  N   LEU A 175     -10.344  10.350  -2.584  1.00 89.77           N
ATOM   2575  CA  LEU A 175     -10.802   9.274  -1.722  1.00 89.77           C
ATOM   2576  C   LEU A 175      -9.713   8.950  -0.696  1.00 89.77           C
ATOM   2577  O   LEU A 175      -9.994   8.834   0.496  1.00 89.77           O
ATOM   2578  HA  LEU A 175     -11.682   9.634  -1.189  1.00 89.77           H
ATOM   2579  CB  LEU A 175     -11.239   8.068  -2.556  1.00 89.77           C
ATOM   2580 1HB  LEU A 175     -10.697   8.089  -3.501  1.00 89.77           H
ATOM   2581 2HB  LEU A 175     -10.935   7.161  -2.033  1.00 89.77           H
ATOM   2582  CG  LEU A 175     -12.735   7.971  -2.861  1.00 89.77           C
ATOM   2583  HG  LEU A 175     -13.111   8.976  -3.052  1.00 89.77           H
ATOM   2584  CD1 LEU A 175     -12.985   7.146  -4.125  1.00 89.77           C
ATOM   2585 1HD1 LEU A 175     -12.486   7.619  -4.971  1.00 89.77           H
ATOM   2586 2HD1 LEU A 175     -12.590   6.140  -3.986  1.00 89.77           H
ATOM   2587 3HD1 LEU A 175     -14.056   7.093  -4.319  1.00 89.77           H
ATOM   2588  CD2 LEU A 175     -13.506   7.422  -1.658  1.00 89.77           C
ATOM   2589 1HD2 LEU A 175     -13.134   6.428  -1.411  1.00 89.77           H
ATOM   2590 2HD2 LEU A 175     -13.365   8.085  -0.804  1.00 89.77           H
ATOM   2591 3HD2 LEU A 175     -14.566   7.363  -1.901  1.00 89.77           H
ATOM   2592  HN  LEU A 175     -10.298  10.122  -3.557  1.00 89.77           H
ATOM   2593  N   ALA A 176      -8.494   8.813  -1.197  1.00 94.63           N
ATOM   2594  CA  ALA A 176      -7.381   8.404  -0.358  1.00 94.63           C
ATOM   2595  C   ALA A 176      -7.163   9.451   0.737  1.00 94.63           C
ATOM   2596  O   ALA A 176      -6.874   9.106   1.882  1.00 94.63           O
ATOM   2597  HA  ALA A 176      -7.648   7.455   0.107  1.00 94.63           H
ATOM   2598  CB  ALA A 176      -6.137   8.198  -1.224  1.00 94.63           C
ATOM   2599 1HB  ALA A 176      -6.335   7.425  -1.966  1.00 94.63           H
ATOM   2600 2HB  ALA A 176      -5.887   9.131  -1.729  1.00 94.63           H
ATOM   2601 3HB  ALA A 176      -5.302   7.891  -0.593  1.00 94.63           H
ATOM   2602  HN  ALA A 176      -8.263   8.977  -2.156  1.00 94.63           H
ATOM   2603  N   ALA A 177      -7.309  10.708   0.347  1.00 94.66           N
ATOM   2604  CA  ALA A 177      -7.100  11.808   1.273  1.00 94.66           C
ATOM   2605  C   ALA A 177      -8.104  11.701   2.422  1.00 94.66           C
ATOM   2606  O   ALA A 177      -7.735  11.828   3.588  1.00 94.66           O
ATOM   2607  HA  ALA A 177      -6.091  11.717   1.674  1.00 94.66           H
ATOM   2608  CB  ALA A 177      -7.213  13.137   0.522  1.00 94.66           C
ATOM   2609 1HB  ALA A 177      -6.459  13.175  -0.264  1.00 94.66           H
ATOM   2610 2HB  ALA A 177      -8.205  13.220   0.078  1.00 94.66           H
ATOM   2611 3HB  ALA A 177      -7.056  13.962   1.217  1.00 94.66           H
ATOM   2612  HN  ALA A 177      -7.566  10.980  -0.581  1.00 94.66           H
ATOM   2613  N   ALA A 178      -9.355  11.468   2.052  1.00 94.93           N
ATOM   2614  CA  ALA A 178     -10.426  11.407   3.032  1.00 94.93           C
ATOM   2615  C   ALA A 178     -10.158  10.257   4.004  1.00 94.93           C
ATOM   2616  O   ALA A 178     -10.447  10.365   5.195  1.00 94.93           O
ATOM   2617  HA  ALA A 178     -10.424  12.347   3.585  1.00 94.93           H
ATOM   2618  CB  ALA A 178     -11.769  11.261   2.313  1.00 94.93           C
ATOM   2619 1HB  ALA A 178     -11.925  12.118   1.657  1.00 94.93           H
ATOM   2620 2HB  ALA A 178     -11.766  10.346   1.720  1.00 94.93           H
ATOM   2621 3HB  ALA A 178     -12.572  11.216   3.048  1.00 94.93           H
ATOM   2622  HN  ALA A 178      -9.640  11.322   1.105  1.00 94.93           H
ATOM   2623  N   LEU A 179      -9.608   9.181   3.460  1.00 92.09           N
ATOM   2624  CA  LEU A 179      -9.365   7.985   4.249  1.00 92.09           C
ATOM   2625  C   LEU A 179      -8.175   8.226   5.180  1.00 92.09           C
ATOM   2626  O   LEU A 179      -7.838   7.370   5.996  1.00 92.09           O
ATOM   2627  HA  LEU A 179     -10.251   7.810   4.859  1.00 92.09           H
ATOM   2628  CB  LEU A 179      -9.196   6.767   3.338  1.00 92.09           C
ATOM   2629 1HB  LEU A 179      -8.427   6.995   2.599  1.00 92.09           H
ATOM   2630 2HB  LEU A 179      -8.825   5.937   3.939  1.00 92.09           H
ATOM   2631  CG  LEU A 179     -10.453   6.304   2.598  1.00 92.09           C
ATOM   2632  HG  LEU A 179     -10.907   7.171   2.120  1.00 92.09           H
ATOM   2633  CD1 LEU A 179     -10.101   5.309   1.490  1.00 92.09           C
ATOM   2634 1HD1 LEU A 179      -9.430   5.785   0.775  1.00 92.09           H
ATOM   2635 2HD1 LEU A 179      -9.610   4.439   1.925  1.00 92.09           H
ATOM   2636 3HD1 LEU A 179     -11.012   4.996   0.980  1.00 92.09           H
ATOM   2637  CD2 LEU A 179     -11.484   5.733   3.574  1.00 92.09           C
ATOM   2638 1HD2 LEU A 179     -11.054   4.881   4.100  1.00 92.09           H
ATOM   2639 2HD2 LEU A 179     -11.766   6.501   4.294  1.00 92.09           H
ATOM   2640 3HD2 LEU A 179     -12.367   5.411   3.022  1.00 92.09           H
ATOM   2641  HN  LEU A 179      -9.331   9.118   2.502  1.00 92.09           H
ATOM   2642  N   CYS A 180      -7.572   9.396   5.026  1.00 91.15           N
ATOM   2643  CA  CYS A 180      -6.398   9.741   5.810  1.00 91.15           C
ATOM   2644  C   CYS A 180      -6.852  10.555   7.023  1.00 91.15           C
ATOM   2645  O   CYS A 180      -6.049  10.870   7.900  1.00 91.15           O
ATOM   2646  HA  CYS A 180      -5.943   8.801   6.123  1.00 91.15           H
ATOM   2647  CB  CYS A 180      -5.361  10.493   4.973  1.00 91.15           C
ATOM   2648 1HB  CYS A 180      -5.804  11.398   4.558  1.00 91.15           H
ATOM   2649 2HB  CYS A 180      -4.530  10.806   5.605  1.00 91.15           H
ATOM   2650  SG  CYS A 180      -4.749   9.420   3.622  1.00 91.15           S
ATOM   2651  HG  CYS A 180      -5.931   9.246   3.037  1.00 91.15           H
ATOM   2652  HN  CYS A 180      -7.872  10.099   4.383  1.00 91.15           H
ATOM   2653  N   ILE A 181      -8.138  10.873   7.034  1.00 90.80           N
ATOM   2654  CA  ILE A 181      -8.689  11.729   8.071  1.00 90.80           C
ATOM   2655  C   ILE A 181      -8.379  11.125   9.442  1.00 90.80           C
ATOM   2656  O   ILE A 181      -7.908  11.822  10.340  1.00 90.80           O
ATOM   2657  HA  ILE A 181      -8.188  12.694   7.998  1.00 90.80           H
ATOM   2658  CB  ILE A 181     -10.180  11.974   7.829  1.00 90.80           C
ATOM   2659  HB  ILE A 181     -10.658  11.012   7.644  1.00 90.80           H
ATOM   2660  CG1 ILE A 181     -10.399  12.834   6.583  1.00 90.80           C
ATOM   2661 1HG1 ILE A 181     -10.008  13.837   6.756  1.00 90.80           H
ATOM   2662 2HG1 ILE A 181      -9.842  12.415   5.745  1.00 90.80           H
ATOM   2663  CG2 ILE A 181     -10.844  12.578   9.067  1.00 90.80           C
ATOM   2664 1HG2 ILE A 181     -10.735  11.894   9.909  1.00 90.80           H
ATOM   2665 2HG2 ILE A 181     -10.369  13.529   9.308  1.00 90.80           H
ATOM   2666 3HG2 ILE A 181     -11.903  12.742   8.868  1.00 90.80           H
ATOM   2667  CD1 ILE A 181     -11.884  12.914   6.227  1.00 90.80           C
ATOM   2668 1HD1 ILE A 181     -12.266  11.912   6.031  1.00 90.80           H
ATOM   2669 2HD1 ILE A 181     -12.434  13.356   7.058  1.00 90.80           H
ATOM   2670 3HD1 ILE A 181     -12.012  13.532   5.337  1.00 90.80           H
ATOM   2671  HN  ILE A 181      -8.799  10.557   6.353  1.00 90.80           H
ATOM   2672  N   PRO A 182      -8.637   9.823   9.629  1.00 92.60           N
ATOM   2673  CA  PRO A 182      -8.411   9.188  10.930  1.00 92.60           C
ATOM   2674  C   PRO A 182      -7.003   9.425  11.450  1.00 92.60           C
ATOM   2675  O   PRO A 182      -6.814   9.720  12.629  1.00 92.60           O
ATOM   2676  HA  PRO A 182      -9.069   9.626  11.680  1.00 92.60           H
ATOM   2677  CB  PRO A 182      -8.675   7.706  10.660  1.00 92.60           C
ATOM   2678 1HB  PRO A 182      -7.760   7.178  10.391  1.00 92.60           H
ATOM   2679 2HB  PRO A 182      -9.085   7.205  11.537  1.00 92.60           H
ATOM   2680  CG  PRO A 182      -9.672   7.728   9.508  1.00 92.60           C
ATOM   2681 1HG  PRO A 182      -9.693   6.780   8.971  1.00 92.60           H
ATOM   2682 2HG  PRO A 182     -10.690   7.906   9.856  1.00 92.60           H
ATOM   2683  CD  PRO A 182      -9.160   8.865   8.638  1.00 92.60           C
ATOM   2684 1HD  PRO A 182      -8.380   8.532   7.954  1.00 92.60           H
ATOM   2685 2HD  PRO A 182      -9.953   9.296   8.027  1.00 92.60           H
ATOM   2686  N   GLU A 183      -6.042   9.287  10.548  1.00 89.48           N
ATOM   2687  CA  GLU A 183      -4.643   9.410  10.920  1.00 89.48           C
ATOM   2688  C   GLU A 183      -4.347  10.829  11.409  1.00 89.48           C
ATOM   2689  O   GLU A 183      -3.597  11.016  12.366  1.00 89.48           O
ATOM   2690  HA  GLU A 183      -4.496   8.700  11.734  1.00 89.48           H
ATOM   2691  CB  GLU A 183      -3.730   9.031   9.752  1.00 89.48           C
ATOM   2692 1HB  GLU A 183      -4.166   9.380   8.816  1.00 89.48           H
ATOM   2693 2HB  GLU A 183      -2.726   9.418   9.930  1.00 89.48           H
ATOM   2694  CG  GLU A 183      -3.591   7.512   9.635  1.00 89.48           C
ATOM   2695 1HG  GLU A 183      -2.863   7.268   8.862  1.00 89.48           H
ATOM   2696 2HG  GLU A 183      -3.209   7.105  10.572  1.00 89.48           H
ATOM   2697  CD  GLU A 183      -4.936   6.863   9.302  1.00 89.48           C
ATOM   2698  OE1 GLU A 183      -5.071   5.655   9.595  1.00 89.48           O
ATOM   2699  OE2 GLU A 183      -5.798   7.589   8.761  1.00 89.48           O
ATOM   2700  HN  GLU A 183      -6.207   9.095   9.580  1.00 89.48           H
ATOM   2701  N   ILE A 184      -4.951  11.793  10.730  1.00 90.80           N
ATOM   2702  CA  ILE A 184      -4.711  13.192  11.042  1.00 90.80           C
ATOM   2703  C   ILE A 184      -5.151  13.472  12.481  1.00 90.80           C
ATOM   2704  O   ILE A 184      -4.488  14.214  13.203  1.00 90.80           O
ATOM   2705  HA  ILE A 184      -3.637  13.364  10.970  1.00 90.80           H
ATOM   2706  CB  ILE A 184      -5.385  14.095  10.007  1.00 90.80           C
ATOM   2707  HB  ILE A 184      -6.432  13.804   9.929  1.00 90.80           H
ATOM   2708  CG1 ILE A 184      -4.759  13.905   8.624  1.00 90.80           C
ATOM   2709 1HG1 ILE A 184      -3.747  14.311   8.620  1.00 90.80           H
ATOM   2710 2HG1 ILE A 184      -4.676  12.841   8.401  1.00 90.80           H
ATOM   2711  CG2 ILE A 184      -5.355  15.558  10.453  1.00 90.80           C
ATOM   2712 1HG2 ILE A 184      -5.883  15.660  11.401  1.00 90.80           H
ATOM   2713 2HG2 ILE A 184      -4.320  15.879  10.577  1.00 90.80           H
ATOM   2714 3HG2 ILE A 184      -5.840  16.178   9.699  1.00 90.80           H
ATOM   2715  CD1 ILE A 184      -5.595  14.595   7.544  1.00 90.80           C
ATOM   2716 1HD1 ILE A 184      -6.599  14.169   7.535  1.00 90.80           H
ATOM   2717 2HD1 ILE A 184      -5.654  15.662   7.757  1.00 90.80           H
ATOM   2718 3HD1 ILE A 184      -5.128  14.444   6.571  1.00 90.80           H
ATOM   2719  HN  ILE A 184      -5.592  11.632   9.980  1.00 90.80           H
ATOM   2720  N   LEU A 185      -6.267  12.862  12.853  1.00 91.17           N
ATOM   2721  CA  LEU A 185      -6.919  13.197  14.108  1.00 91.17           C
ATOM   2722  C   LEU A 185      -6.166  12.531  15.262  1.00 91.17           C
ATOM   2723  O   LEU A 185      -5.826  13.186  16.246  1.00 91.17           O
ATOM   2724  HA  LEU A 185      -6.855  14.278  14.232  1.00 91.17           H
ATOM   2725  CB  LEU A 185      -8.405  12.835  14.053  1.00 91.17           C
ATOM   2726 1HB  LEU A 185      -8.492  11.786  13.769  1.00 91.17           H
ATOM   2727 2HB  LEU A 185      -8.818  12.929  15.057  1.00 91.17           H
ATOM   2728  CG  LEU A 185      -9.263  13.667  13.098  1.00 91.17           C
ATOM   2729  HG  LEU A 185      -8.862  13.552  12.091  1.00 91.17           H
ATOM   2730  CD1 LEU A 185     -10.705  13.157  13.072  1.00 91.17           C
ATOM   2731 1HD1 LEU A 185     -10.718  12.119  12.739  1.00 91.17           H
ATOM   2732 2HD1 LEU A 185     -11.132  13.223  14.073  1.00 91.17           H
ATOM   2733 3HD1 LEU A 185     -11.293  13.766  12.385  1.00 91.17           H
ATOM   2734  CD2 LEU A 185      -9.187  15.154  13.448  1.00 91.17           C
ATOM   2735 1HD2 LEU A 185      -9.547  15.308  14.465  1.00 91.17           H
ATOM   2736 2HD2 LEU A 185      -8.153  15.493  13.374  1.00 91.17           H
ATOM   2737 3HD2 LEU A 185      -9.806  15.723  12.754  1.00 91.17           H
ATOM   2738  HN  LEU A 185      -6.724  12.154  12.316  1.00 91.17           H
ATOM   2739  N   TYR A 186      -5.928  11.237  15.103  1.00 91.59           N
ATOM   2740  CA  TYR A 186      -5.620  10.388  16.241  1.00 91.59           C
ATOM   2741  C   TYR A 186      -4.131  10.040  16.278  1.00 91.59           C
ATOM   2742  O   TYR A 186      -3.676   9.338  17.180  1.00 91.59           O
ATOM   2743  HA  TYR A 186      -5.882  10.932  17.148  1.00 91.59           H
ATOM   2744  CB  TYR A 186      -6.426   9.103  16.038  1.00 91.59           C
ATOM   2745 1HB  TYR A 186      -6.064   8.596  15.144  1.00 91.59           H
ATOM   2746 2HB  TYR A 186      -6.244   8.435  16.879  1.00 91.59           H
ATOM   2747  CG  TYR A 186      -7.933   9.329  15.903  1.00 91.59           C
ATOM   2748  CD1 TYR A 186      -8.585  10.179  16.774  1.00 91.59           C
ATOM   2749  HD1 TYR A 186      -8.025  10.689  17.558  1.00 91.59           H
ATOM   2750  CD2 TYR A 186      -8.642   8.684  14.910  1.00 91.59           C
ATOM   2751  HD2 TYR A 186      -8.127   8.013  14.222  1.00 91.59           H
ATOM   2752  CE1 TYR A 186     -10.003  10.392  16.647  1.00 91.59           C
ATOM   2753  HE1 TYR A 186     -10.530  11.060  17.328  1.00 91.59           H
ATOM   2754  CE2 TYR A 186     -10.060   8.897  14.783  1.00 91.59           C
ATOM   2755  HE2 TYR A 186     -10.632   8.393  14.003  1.00 91.59           H
ATOM   2756  CZ  TYR A 186     -10.671   9.740  15.657  1.00 91.59           C
ATOM   2757  OH  TYR A 186     -12.010   9.941  15.537  1.00 91.59           O
ATOM   2758  HH  TYR A 186     -12.377   9.373  14.800  1.00 91.59           H
ATOM   2759  HN  TYR A 186      -5.942  10.771  14.219  1.00 91.59           H
ATOM   2760  N   SER A 187      -3.412  10.548  15.288  1.00 92.34           N
ATOM   2761  CA  SER A 187      -1.964  10.427  15.276  1.00 92.34           C
ATOM   2762  C   SER A 187      -1.359  11.277  16.395  1.00 92.34           C
ATOM   2763  O   SER A 187      -1.575  12.487  16.447  1.00 92.34           O
ATOM   2764  HA  SER A 187      -1.761   9.370  15.446  1.00 92.34           H
ATOM   2765  CB  SER A 187      -1.388  10.845  13.921  1.00 92.34           C
ATOM   2766 1HB  SER A 187      -1.700  11.864  13.694  1.00 92.34           H
ATOM   2767 2HB  SER A 187      -0.299  10.850  13.976  1.00 92.34           H
ATOM   2768  OG  SER A 187      -1.806   9.976  12.873  1.00 92.34           O
ATOM   2769  HG  SER A 187      -2.348  10.483  12.203  1.00 92.34           H
ATOM   2770  HN  SER A 187      -3.802  11.034  14.506  1.00 92.34           H
ATOM   2771  N   GLN A 188      -0.612  10.611  17.263  1.00 85.62           N
ATOM   2772  CA  GLN A 188      -0.003  11.283  18.398  1.00 85.62           C
ATOM   2773  C   GLN A 188       1.383  10.700  18.679  1.00 85.62           C
ATOM   2774  O   GLN A 188       1.721   9.626  18.184  1.00 85.62           O
ATOM   2775  HA  GLN A 188       0.089  12.328  18.101  1.00 85.62           H
ATOM   2776  CB  GLN A 188      -0.898  11.191  19.635  1.00 85.62           C
ATOM   2777 1HB  GLN A 188      -1.031  10.145  19.915  1.00 85.62           H
ATOM   2778 2HB  GLN A 188      -0.414  11.686  20.477  1.00 85.62           H
ATOM   2779  CG  GLN A 188      -2.262  11.832  19.374  1.00 85.62           C
ATOM   2780 1HG  GLN A 188      -2.126  12.831  18.962  1.00 85.62           H
ATOM   2781 2HG  GLN A 188      -2.805  11.251  18.628  1.00 85.62           H
ATOM   2782  CD  GLN A 188      -3.085  11.913  20.661  1.00 85.62           C
ATOM   2783  OE1 GLN A 188      -2.594  11.701  21.757  1.00 85.62           O
ATOM   2784  NE2 GLN A 188      -4.362  12.233  20.468  1.00 85.62           N
ATOM   2785 1HE2 GLN A 188      -4.702  12.395  19.542  1.00 85.62           H
ATOM   2786 2HE2 GLN A 188      -4.981  12.311  21.249  1.00 85.62           H
ATOM   2787  HN  GLN A 188      -0.421   9.631  17.200  1.00 85.62           H
ATOM   2788  N   ILE A 189       2.149  11.434  19.473  1.00 90.09           N
ATOM   2789  CA  ILE A 189       3.366  10.890  20.052  1.00 90.09           C
ATOM   2790  C   ILE A 189       3.055  10.314  21.434  1.00 90.09           C
ATOM   2791  O   ILE A 189       2.576  11.027  22.315  1.00 90.09           O
ATOM   2792  HA  ILE A 189       3.700  10.078  19.406  1.00 90.09           H
ATOM   2793  CB  ILE A 189       4.473  11.946  20.061  1.00 90.09           C
ATOM   2794  HB  ILE A 189       4.117  12.810  20.622  1.00 90.09           H
ATOM   2795  CG1 ILE A 189       4.785  12.427  18.642  1.00 90.09           C
ATOM   2796 1HG1 ILE A 189       5.196  11.604  18.058  1.00 90.09           H
ATOM   2797 2HG1 ILE A 189       3.863  12.738  18.149  1.00 90.09           H
ATOM   2798  CG2 ILE A 189       5.722  11.425  20.776  1.00 90.09           C
ATOM   2799 1HG2 ILE A 189       5.471  11.173  21.807  1.00 90.09           H
ATOM   2800 2HG2 ILE A 189       6.090  10.537  20.264  1.00 90.09           H
ATOM   2801 3HG2 ILE A 189       6.493  12.195  20.768  1.00 90.09           H
ATOM   2802  CD1 ILE A 189       5.777  13.591  18.663  1.00 90.09           C
ATOM   2803 1HD1 ILE A 189       5.352  14.421  19.227  1.00 90.09           H
ATOM   2804 2HD1 ILE A 189       6.706  13.269  19.134  1.00 90.09           H
ATOM   2805 3HD1 ILE A 189       5.981  13.913  17.642  1.00 90.09           H
ATOM   2806  HN  ILE A 189       1.950  12.383  19.721  1.00 90.09           H
ATOM   2807  N   LYS A 190       3.339   9.028  21.581  1.00 85.32           N
ATOM   2808  CA  LYS A 190       3.158   8.363  22.861  1.00 85.32           C
ATOM   2809  C   LYS A 190       4.525   7.972  23.425  1.00 85.32           C
ATOM   2810  O   LYS A 190       5.406   7.540  22.684  1.00 85.32           O
ATOM   2811  HA  LYS A 190       2.697   9.081  23.539  1.00 85.32           H
ATOM   2812  CB  LYS A 190       2.190   7.186  22.721  1.00 85.32           C
ATOM   2813 1HB  LYS A 190       1.261   7.527  22.263  1.00 85.32           H
ATOM   2814 2HB  LYS A 190       2.617   6.437  22.054  1.00 85.32           H
ATOM   2815  CG  LYS A 190       1.893   6.556  24.082  1.00 85.32           C
ATOM   2816 1HG  LYS A 190       2.823   6.228  24.546  1.00 85.32           H
ATOM   2817 2HG  LYS A 190       1.452   7.301  24.744  1.00 85.32           H
ATOM   2818  CD  LYS A 190       0.941   5.366  23.940  1.00 85.32           C
ATOM   2819 1HD  LYS A 190      -0.032   5.714  23.595  1.00 85.32           H
ATOM   2820 2HD  LYS A 190       1.321   4.680  23.183  1.00 85.32           H
ATOM   2821  CE  LYS A 190       0.783   4.628  25.271  1.00 85.32           C
ATOM   2822 1HE  LYS A 190       1.752   4.537  25.761  1.00 85.32           H
ATOM   2823 2HE  LYS A 190       0.141   5.204  25.938  1.00 85.32           H
ATOM   2824  NZ  LYS A 190       0.203   3.284  25.052  1.00 85.32           N
ATOM   2825 1HZ  LYS A 190       0.066   2.826  25.946  1.00 85.32           H
ATOM   2826 2HZ  LYS A 190      -0.689   3.374  24.579  1.00 85.32           H
ATOM   2827 3HZ  LYS A 190       0.834   2.732  24.482  1.00 85.32           H
ATOM   2828  HN  LYS A 190       3.686   8.444  20.847  1.00 85.32           H
ATOM   2829  N   GLU A 191       4.658   8.136  24.733  1.00 76.26           N
ATOM   2830  CA  GLU A 191       5.847   7.673  25.428  1.00 76.26           C
ATOM   2831  C   GLU A 191       5.631   6.256  25.965  1.00 76.26           C
ATOM   2832  O   GLU A 191       4.702   6.015  26.735  1.00 76.26           O
ATOM   2833  HA  GLU A 191       6.637   7.667  24.677  1.00 76.26           H
ATOM   2834  CB  GLU A 191       6.233   8.633  26.555  1.00 76.26           C
ATOM   2835 1HB  GLU A 191       6.239   9.656  26.180  1.00 76.26           H
ATOM   2836 2HB  GLU A 191       5.564   8.490  27.404  1.00 76.26           H
ATOM   2837  CG  GLU A 191       7.646   8.342  27.064  1.00 76.26           C
ATOM   2838 1HG  GLU A 191       7.678   7.347  27.508  1.00 76.26           H
ATOM   2839 2HG  GLU A 191       8.344   8.341  26.228  1.00 76.26           H
ATOM   2840  CD  GLU A 191       8.081   9.382  28.099  1.00 76.26           C
ATOM   2841  OE1 GLU A 191       9.220   9.247  28.594  1.00 76.26           O
ATOM   2842  OE2 GLU A 191       7.263  10.288  28.371  1.00 76.26           O
ATOM   2843  HN  GLU A 191       3.973   8.575  25.315  1.00 76.26           H
ATOM   2844  N   GLU A 192       6.504   5.356  25.537  1.00 77.39           N
ATOM   2845  CA  GLU A 192       6.407   3.966  25.947  1.00 77.39           C
ATOM   2846  C   GLU A 192       7.761   3.467  26.456  1.00 77.39           C
ATOM   2847  O   GLU A 192       8.727   3.401  25.698  1.00 77.39           O
ATOM   2848  HA  GLU A 192       5.679   3.953  26.759  1.00 77.39           H
ATOM   2849  CB  GLU A 192       5.895   3.090  24.802  1.00 77.39           C
ATOM   2850 1HB  GLU A 192       4.964   3.501  24.413  1.00 77.39           H
ATOM   2851 2HB  GLU A 192       6.671   2.987  24.043  1.00 77.39           H
ATOM   2852  CG  GLU A 192       5.581   1.675  25.292  1.00 77.39           C
ATOM   2853 1HG  GLU A 192       5.352   1.034  24.441  1.00 77.39           H
ATOM   2854 2HG  GLU A 192       6.458   1.253  25.782  1.00 77.39           H
ATOM   2855  CD  GLU A 192       4.400   1.681  26.265  1.00 77.39           C
ATOM   2856  OE1 GLU A 192       4.291   0.699  27.031  1.00 77.39           O
ATOM   2857  OE2 GLU A 192       3.633   2.667  26.220  1.00 77.39           O
ATOM   2858  HN  GLU A 192       7.265   5.563  24.922  1.00 77.39           H
ATOM   2859  N   SER A 193       7.788   3.129  27.737  1.00 76.49           N
ATOM   2860  CA  SER A 193       8.995   2.596  28.345  1.00 76.49           C
ATOM   2861  C   SER A 193      10.159   3.568  28.138  1.00 76.49           C
ATOM   2862  O   SER A 193      11.295   3.145  27.930  1.00 76.49           O
ATOM   2863  HA  SER A 193       8.765   2.496  29.406  1.00 76.49           H
ATOM   2864  CB  SER A 193       9.342   1.222  27.768  1.00 76.49           C
ATOM   2865 1HB  SER A 193       9.583   1.324  26.710  1.00 76.49           H
ATOM   2866 2HB  SER A 193      10.233   0.835  28.262  1.00 76.49           H
ATOM   2867  OG  SER A 193       8.273   0.292  27.923  1.00 76.49           O
ATOM   2868  HG  SER A 193       8.506  -0.573  27.480  1.00 76.49           H
ATOM   2869  HN  SER A 193       7.006   3.214  28.355  1.00 76.49           H
ATOM   2870  N   GLY A 194       9.835   4.851  28.201  1.00 83.83           N
ATOM   2871  CA  GLY A 194      10.849   5.885  28.087  1.00 83.83           C
ATOM   2872  C   GLY A 194      11.235   6.115  26.624  1.00 83.83           C
ATOM   2873  O   GLY A 194      12.178   6.849  26.336  1.00 83.83           O
ATOM   2874 1HA  GLY A 194      10.476   6.814  28.518  1.00 83.83           H
ATOM   2875 2HA  GLY A 194      11.731   5.599  28.659  1.00 83.83           H
ATOM   2876  HN  GLY A 194       8.901   5.186  28.328  1.00 83.83           H
ATOM   2877  N   ILE A 195      10.485   5.473  25.740  1.00 81.41           N
ATOM   2878  CA  ILE A 195      10.707   5.636  24.313  1.00 81.41           C
ATOM   2879  C   ILE A 195       9.517   6.373  23.697  1.00 81.41           C
ATOM   2880  O   ILE A 195       8.367   5.997  23.919  1.00 81.41           O
ATOM   2881  HA  ILE A 195      11.597   6.253  24.189  1.00 81.41           H
ATOM   2882  CB  ILE A 195      10.999   4.283  23.659  1.00 81.41           C
ATOM   2883  HB  ILE A 195      10.149   3.626  23.840  1.00 81.41           H
ATOM   2884  CG1 ILE A 195      12.225   3.622  24.291  1.00 81.41           C
ATOM   2885 1HG1 ILE A 195      13.099   4.257  24.149  1.00 81.41           H
ATOM   2886 2HG1 ILE A 195      12.075   3.522  25.366  1.00 81.41           H
ATOM   2887  CG2 ILE A 195      11.143   4.428  22.143  1.00 81.41           C
ATOM   2888 1HG2 ILE A 195      10.218   4.825  21.726  1.00 81.41           H
ATOM   2889 2HG2 ILE A 195      11.965   5.108  21.919  1.00 81.41           H
ATOM   2890 3HG2 ILE A 195      11.350   3.452  21.703  1.00 81.41           H
ATOM   2891  CD1 ILE A 195      12.482   2.244  23.677  1.00 81.41           C
ATOM   2892 1HD1 ILE A 195      11.615   1.605  23.843  1.00 81.41           H
ATOM   2893 2HD1 ILE A 195      12.656   2.350  22.606  1.00 81.41           H
ATOM   2894 3HD1 ILE A 195      13.359   1.796  24.145  1.00 81.41           H
ATOM   2895  HN  ILE A 195       9.740   4.853  25.984  1.00 81.41           H
ATOM   2896  N   ALA A 196       9.833   7.409  22.934  1.00 91.57           N
ATOM   2897  CA  ALA A 196       8.812   8.142  22.206  1.00 91.57           C
ATOM   2898  C   ALA A 196       8.399   7.341  20.969  1.00 91.57           C
ATOM   2899  O   ALA A 196       9.245   6.953  20.166  1.00 91.57           O
ATOM   2900  HA  ALA A 196       7.949   8.250  22.863  1.00 91.57           H
ATOM   2901  CB  ALA A 196       9.338   9.534  21.850  1.00 91.57           C
ATOM   2902 1HB  ALA A 196       9.589  10.072  22.764  1.00 91.57           H
ATOM   2903 2HB  ALA A 196      10.229   9.438  21.228  1.00 91.57           H
ATOM   2904 3HB  ALA A 196       8.572  10.083  21.303  1.00 91.57           H
ATOM   2905  HN  ALA A 196      10.766   7.748  22.810  1.00 91.57           H
ATOM   2906  N   ILE A 197       7.098   7.118  20.855  1.00 86.80           N
ATOM   2907  CA  ILE A 197       6.564   6.359  19.737  1.00 86.80           C
ATOM   2908  C   ILE A 197       5.482   7.184  19.037  1.00 86.80           C
ATOM   2909  O   ILE A 197       4.585   7.717  19.688  1.00 86.80           O
ATOM   2910  HA  ILE A 197       7.381   6.194  19.035  1.00 86.80           H
ATOM   2911  CB  ILE A 197       6.083   4.983  20.204  1.00 86.80           C
ATOM   2912  HB  ILE A 197       5.300   5.130  20.948  1.00 86.80           H
ATOM   2913  CG1 ILE A 197       7.214   4.209  20.884  1.00 86.80           C
ATOM   2914 1HG1 ILE A 197       8.031   4.057  20.178  1.00 86.80           H
ATOM   2915 2HG1 ILE A 197       7.613   4.793  21.713  1.00 86.80           H
ATOM   2916  CG2 ILE A 197       5.464   4.197  19.046  1.00 86.80           C
ATOM   2917 1HG2 ILE A 197       4.613   4.748  18.647  1.00 86.80           H
ATOM   2918 2HG2 ILE A 197       6.208   4.060  18.262  1.00 86.80           H
ATOM   2919 3HG2 ILE A 197       5.131   3.224  19.406  1.00 86.80           H
ATOM   2920  CD1 ILE A 197       6.719   2.855  21.398  1.00 86.80           C
ATOM   2921 1HD1 ILE A 197       5.919   3.012  22.121  1.00 86.80           H
ATOM   2922 2HD1 ILE A 197       6.343   2.264  20.562  1.00 86.80           H
ATOM   2923 3HD1 ILE A 197       7.543   2.325  21.876  1.00 86.80           H
ATOM   2924  HN  ILE A 197       6.415   7.444  21.509  1.00 86.80           H
ATOM   2925  N   CYS A 198       5.603   7.263  17.720  1.00 92.10           N
ATOM   2926  CA  CYS A 198       4.537   7.817  16.903  1.00 92.10           C
ATOM   2927  C   CYS A 198       3.509   6.715  16.641  1.00 92.10           C
ATOM   2928  O   CYS A 198       3.791   5.756  15.924  1.00 92.10           O
ATOM   2929  HA  CYS A 198       4.094   8.631  17.477  1.00 92.10           H
ATOM   2930  CB  CYS A 198       5.075   8.417  15.602  1.00 92.10           C
ATOM   2931 1HB  CYS A 198       5.675   9.301  15.820  1.00 92.10           H
ATOM   2932 2HB  CYS A 198       5.731   7.701  15.106  1.00 92.10           H
ATOM   2933  SG  CYS A 198       3.686   8.861  14.496  1.00 92.10           S
ATOM   2934  HN  CYS A 198       6.408   6.957  17.213  1.00 92.10           H
ATOM   2935  N   THR A 199       2.338   6.888  17.237  1.00 90.33           N
ATOM   2936  CA  THR A 199       1.268   5.917  17.080  1.00 90.33           C
ATOM   2937  C   THR A 199      -0.086   6.624  17.002  1.00 90.33           C
ATOM   2938  O   THR A 199      -0.183   7.820  17.276  1.00 90.33           O
ATOM   2939  HA  THR A 199       1.412   5.397  16.133  1.00 90.33           H
ATOM   2940  CB  THR A 199       1.366   4.916  18.233  1.00 90.33           C
ATOM   2941  HB  THR A 199       2.395   4.588  18.378  1.00 90.33           H
ATOM   2942  OG1 THR A 199       0.437   3.893  17.884  1.00 90.33           O
ATOM   2943  HG1 THR A 199       0.592   3.083  18.450  1.00 90.33           H
ATOM   2944  CG2 THR A 199       0.821   5.481  19.547  1.00 90.33           C
ATOM   2945 1HG2 THR A 199      -0.229   5.746  19.420  1.00 90.33           H
ATOM   2946 2HG2 THR A 199       1.390   6.368  19.824  1.00 90.33           H
ATOM   2947 3HG2 THR A 199       0.914   4.730  20.331  1.00 90.33           H
ATOM   2948  HN  THR A 199       2.116   7.672  17.817  1.00 90.33           H
ATOM   2949  N   MET A 200      -1.098   5.856  16.628  1.00 89.06           N
ATOM   2950  CA  MET A 200      -2.471   6.322  16.733  1.00 89.06           C
ATOM   2951  C   MET A 200      -3.037   6.050  18.128  1.00 89.06           C
ATOM   2952  O   MET A 200      -2.885   4.951  18.660  1.00 89.06           O
ATOM   2953  HA  MET A 200      -2.430   7.396  16.553  1.00 89.06           H
ATOM   2954  CB  MET A 200      -3.332   5.614  15.685  1.00 89.06           C
ATOM   2955 1HB  MET A 200      -3.232   4.535  15.796  1.00 89.06           H
ATOM   2956 2HB  MET A 200      -4.382   5.856  15.849  1.00 89.06           H
ATOM   2957  CG  MET A 200      -2.923   6.028  14.270  1.00 89.06           C
ATOM   2958 1HG  MET A 200      -2.891   7.115  14.194  1.00 89.06           H
ATOM   2959 2HG  MET A 200      -1.919   5.663  14.051  1.00 89.06           H
ATOM   2960  SD  MET A 200      -4.082   5.369  13.083  1.00 89.06           S
ATOM   2961  CE  MET A 200      -5.527   6.333  13.493  1.00 89.06           C
ATOM   2962 1HE  MET A 200      -5.804   6.149  14.531  1.00 89.06           H
ATOM   2963 2HE  MET A 200      -5.308   7.392  13.357  1.00 89.06           H
ATOM   2964 3HE  MET A 200      -6.352   6.046  12.841  1.00 89.06           H
ATOM   2965  HN  MET A 200      -0.993   4.932  16.260  1.00 89.06           H
ATOM   2966  N   VAL A 201      -3.679   7.069  18.681  1.00 91.55           N
ATOM   2967  CA  VAL A 201      -4.360   6.922  19.955  1.00 91.55           C
ATOM   2968  C   VAL A 201      -5.840   7.268  19.781  1.00 91.55           C
ATOM   2969  O   VAL A 201      -6.179   8.389  19.402  1.00 91.55           O
ATOM   2970  HA  VAL A 201      -4.277   5.877  20.254  1.00 91.55           H
ATOM   2971  CB  VAL A 201      -3.668   7.776  21.020  1.00 91.55           C
ATOM   2972  HB  VAL A 201      -3.778   8.822  20.735  1.00 91.55           H
ATOM   2973  CG1 VAL A 201      -4.330   7.589  22.387  1.00 91.55           C
ATOM   2974 1HG1 VAL A 201      -5.377   7.886  22.327  1.00 91.55           H
ATOM   2975 2HG1 VAL A 201      -4.265   6.542  22.682  1.00 91.55           H
ATOM   2976 3HG1 VAL A 201      -3.819   8.207  23.125  1.00 91.55           H
ATOM   2977  CG2 VAL A 201      -2.172   7.462  21.087  1.00 91.55           C
ATOM   2978 1HG2 VAL A 201      -2.033   6.410  21.338  1.00 91.55           H
ATOM   2979 2HG2 VAL A 201      -1.714   7.669  20.121  1.00 91.55           H
ATOM   2980 3HG2 VAL A 201      -1.705   8.082  21.852  1.00 91.55           H
ATOM   2981  HN  VAL A 201      -3.737   7.980  18.273  1.00 91.55           H
ATOM   2982  N   TYR A 202      -6.682   6.286  20.064  1.00 91.63           N
ATOM   2983  CA  TYR A 202      -8.114   6.450  19.880  1.00 91.63           C
ATOM   2984  C   TYR A 202      -8.778   6.953  21.163  1.00 91.63           C
ATOM   2985  O   TYR A 202      -8.367   6.588  22.263  1.00 91.63           O
ATOM   2986  HA  TYR A 202      -8.269   7.184  19.088  1.00 91.63           H
ATOM   2987  CB  TYR A 202      -8.660   5.060  19.548  1.00 91.63           C
ATOM   2988 1HB  TYR A 202      -8.389   4.374  20.351  1.00 91.63           H
ATOM   2989 2HB  TYR A 202      -9.748   5.105  19.521  1.00 91.63           H
ATOM   2990  CG  TYR A 202      -8.153   4.493  18.220  1.00 91.63           C
ATOM   2991  CD1 TYR A 202      -8.816   4.788  17.047  1.00 91.63           C
ATOM   2992  HD1 TYR A 202      -9.700   5.425  17.065  1.00 91.63           H
ATOM   2993  CD2 TYR A 202      -7.033   3.687  18.197  1.00 91.63           C
ATOM   2994  HD2 TYR A 202      -6.510   3.454  19.124  1.00 91.63           H
ATOM   2995  CE1 TYR A 202      -8.339   4.255  15.797  1.00 91.63           C
ATOM   2996  HE1 TYR A 202      -8.853   4.480  14.862  1.00 91.63           H
ATOM   2997  CE2 TYR A 202      -6.556   3.154  16.947  1.00 91.63           C
ATOM   2998  HE2 TYR A 202      -5.673   2.515  16.914  1.00 91.63           H
ATOM   2999  CZ  TYR A 202      -7.233   3.464  15.809  1.00 91.63           C
ATOM   3000  OH  TYR A 202      -6.782   2.960  14.629  1.00 91.63           O
ATOM   3001  HH  TYR A 202      -5.936   2.449  14.776  1.00 91.63           H
ATOM   3002  HN  TYR A 202      -6.402   5.392  20.414  1.00 91.63           H
ATOM   3003  N   PRO A 203      -9.814   7.796  21.048  1.00 86.57           N
ATOM   3004  CA  PRO A 203     -10.468   8.354  22.234  1.00 86.57           C
ATOM   3005  C   PRO A 203     -11.233   7.301  23.019  1.00 86.57           C
ATOM   3006  O   PRO A 203     -11.739   6.338  22.444  1.00 86.57           O
ATOM   3007  HA  PRO A 203      -9.723   8.740  22.928  1.00 86.57           H
ATOM   3008  CB  PRO A 203     -11.400   9.425  21.663  1.00 86.57           C
ATOM   3009 1HB  PRO A 203     -12.307   9.527  22.259  1.00 86.57           H
ATOM   3010 2HB  PRO A 203     -10.921  10.404  21.643  1.00 86.57           H
ATOM   3011  CG  PRO A 203     -11.703   8.931  20.277  1.00 86.57           C
ATOM   3012 1HG  PRO A 203     -12.530   8.221  20.283  1.00 86.57           H
ATOM   3013 2HG  PRO A 203     -11.992   9.752  19.621  1.00 86.57           H
ATOM   3014  CD  PRO A 203     -10.436   8.280  19.803  1.00 86.57           C
ATOM   3015 1HD  PRO A 203     -10.639   7.463  19.111  1.00 86.57           H
ATOM   3016 2HD  PRO A 203      -9.792   8.988  19.281  1.00 86.57           H
ATOM   3017  N   SER A 204     -11.299   7.515  24.325  1.00 78.06           N
ATOM   3018  CA  SER A 204     -11.651   6.444  25.242  1.00 78.06           C
ATOM   3019  C   SER A 204     -13.057   5.929  24.930  1.00 78.06           C
ATOM   3020  O   SER A 204     -13.320   4.732  25.027  1.00 78.06           O
ATOM   3021  HA  SER A 204     -10.911   5.662  25.070  1.00 78.06           H
ATOM   3022  CB  SER A 204     -11.567   6.913  26.696  1.00 78.06           C
ATOM   3023 1HB  SER A 204     -11.967   6.139  27.350  1.00 78.06           H
ATOM   3024 2HB  SER A 204     -10.522   7.055  26.971  1.00 78.06           H
ATOM   3025  OG  SER A 204     -12.282   8.128  26.906  1.00 78.06           O
ATOM   3026  HG  SER A 204     -13.261   7.939  26.988  1.00 78.06           H
ATOM   3027  HN  SER A 204     -11.116   8.398  24.757  1.00 78.06           H
ATOM   3028  N   ASP A 205     -13.925   6.861  24.562  1.00 71.96           N
ATOM   3029  CA  ASP A 205     -15.356   6.618  24.628  1.00 71.96           C
ATOM   3030  C   ASP A 205     -15.722   5.487  23.664  1.00 71.96           C
ATOM   3031  O   ASP A 205     -16.458   4.571  24.027  1.00 71.96           O
ATOM   3032  HA  ASP A 205     -15.556   6.360  25.668  1.00 71.96           H
ATOM   3033  CB  ASP A 205     -16.146   7.862  24.217  1.00 71.96           C
ATOM   3034 1HB  ASP A 205     -15.841   8.178  23.219  1.00 71.96           H
ATOM   3035 2HB  ASP A 205     -17.208   7.623  24.165  1.00 71.96           H
ATOM   3036  CG  ASP A 205     -15.923   9.005  25.210  1.00 71.96           C
ATOM   3037  OD1 ASP A 205     -15.348   8.721  26.282  1.00 71.96           O
ATOM   3038  OD2 ASP A 205     -16.332  10.137  24.873  1.00 71.96           O
ATOM   3039  HN  ASP A 205     -13.665   7.765  24.225  1.00 71.96           H
ATOM   3040  N   GLU A 206     -15.191   5.588  22.454  1.00 75.37           N
ATOM   3041  CA  GLU A 206     -15.516   4.630  21.411  1.00 75.37           C
ATOM   3042  C   GLU A 206     -14.236   4.066  20.791  1.00 75.37           C
ATOM   3043  O   GLU A 206     -14.215   3.718  19.611  1.00 75.37           O
ATOM   3044  HA  GLU A 206     -16.067   3.834  21.911  1.00 75.37           H
ATOM   3045  CB  GLU A 206     -16.410   5.264  20.344  1.00 75.37           C
ATOM   3046 1HB  GLU A 206     -15.948   6.180  19.975  1.00 75.37           H
ATOM   3047 2HB  GLU A 206     -16.615   4.538  19.557  1.00 75.37           H
ATOM   3048  CG  GLU A 206     -17.767   5.660  20.929  1.00 75.37           C
ATOM   3049 1HG  GLU A 206     -17.993   5.031  21.790  1.00 75.37           H
ATOM   3050 2HG  GLU A 206     -17.727   6.689  21.287  1.00 75.37           H
ATOM   3051  CD  GLU A 206     -18.876   5.521  19.884  1.00 75.37           C
ATOM   3052  OE1 GLU A 206     -19.892   4.873  20.217  1.00 75.37           O
ATOM   3053  OE2 GLU A 206     -18.684   6.067  18.776  1.00 75.37           O
ATOM   3054  HN  GLU A 206     -14.551   6.307  22.183  1.00 75.37           H
ATOM   3055  N   SER A 207     -13.200   3.993  21.613  1.00 87.79           N
ATOM   3056  CA  SER A 207     -11.877   3.649  21.122  1.00 87.79           C
ATOM   3057  C   SER A 207     -11.943   2.357  20.304  1.00 87.79           C
ATOM   3058  O   SER A 207     -11.387   2.283  19.209  1.00 87.79           O
ATOM   3059  HA  SER A 207     -11.576   4.486  20.491  1.00 87.79           H
ATOM   3060  CB  SER A 207     -10.883   3.497  22.275  1.00 87.79           C
ATOM   3061 1HB  SER A 207      -9.936   3.121  21.889  1.00 87.79           H
ATOM   3062 2HB  SER A 207     -10.684   4.475  22.713  1.00 87.79           H
ATOM   3063  OG  SER A 207     -11.367   2.615  23.284  1.00 87.79           O
ATOM   3064  HG  SER A 207     -10.806   2.696  24.107  1.00 87.79           H
ATOM   3065  HN  SER A 207     -13.254   4.165  22.597  1.00 87.79           H
ATOM   3066  N   THR A 208     -12.627   1.372  20.867  1.00 87.18           N
ATOM   3067  CA  THR A 208     -12.675   0.053  20.260  1.00 87.18           C
ATOM   3068  C   THR A 208     -13.370   0.117  18.898  1.00 87.18           C
ATOM   3069  O   THR A 208     -12.902  -0.480  17.930  1.00 87.18           O
ATOM   3070  HA  THR A 208     -11.653  -0.282  20.082  1.00 87.18           H
ATOM   3071  CB  THR A 208     -13.359  -0.896  21.246  1.00 87.18           C
ATOM   3072  HB  THR A 208     -14.423  -0.673  21.328  1.00 87.18           H
ATOM   3073  OG1 THR A 208     -12.606  -0.750  22.447  1.00 87.18           O
ATOM   3074  HG1 THR A 208     -11.649  -0.988  22.282  1.00 87.18           H
ATOM   3075  CG2 THR A 208     -13.175  -2.367  20.867  1.00 87.18           C
ATOM   3076 1HG2 THR A 208     -12.112  -2.608  20.852  1.00 87.18           H
ATOM   3077 2HG2 THR A 208     -13.601  -2.544  19.880  1.00 87.18           H
ATOM   3078 3HG2 THR A 208     -13.679  -2.997  21.600  1.00 87.18           H
ATOM   3079  HN  THR A 208     -13.141   1.464  21.720  1.00 87.18           H
ATOM   3080  N   LYS A 209     -14.475   0.847  18.867  1.00 82.88           N
ATOM   3081  CA  LYS A 209     -15.268   0.953  17.654  1.00 82.88           C
ATOM   3082  C   LYS A 209     -14.426   1.605  16.555  1.00 82.88           C
ATOM   3083  O   LYS A 209     -14.400   1.127  15.422  1.00 82.88           O
ATOM   3084  HA  LYS A 209     -15.521  -0.060  17.339  1.00 82.88           H
ATOM   3085  CB  LYS A 209     -16.583   1.682  17.935  1.00 82.88           C
ATOM   3086 1HB  LYS A 209     -16.378   2.636  18.420  1.00 82.88           H
ATOM   3087 2HB  LYS A 209     -17.088   1.904  16.996  1.00 82.88           H
ATOM   3088  CG  LYS A 209     -17.498   0.838  18.825  1.00 82.88           C
ATOM   3089 1HG  LYS A 209     -17.626  -0.152  18.387  1.00 82.88           H
ATOM   3090 2HG  LYS A 209     -17.033   0.696  19.801  1.00 82.88           H
ATOM   3091  CD  LYS A 209     -18.864   1.505  18.998  1.00 82.88           C
ATOM   3092 1HD  LYS A 209     -18.729   2.561  19.235  1.00 82.88           H
ATOM   3093 2HD  LYS A 209     -19.417   1.458  18.060  1.00 82.88           H
ATOM   3094  CE  LYS A 209     -19.670   0.827  20.107  1.00 82.88           C
ATOM   3095 1HE  LYS A 209     -20.013  -0.151  19.769  1.00 82.88           H
ATOM   3096 2HE  LYS A 209     -19.034   0.658  20.976  1.00 82.88           H
ATOM   3097  NZ  LYS A 209     -20.831   1.662  20.489  1.00 82.88           N
ATOM   3098 1HZ  LYS A 209     -21.308   1.237  21.276  1.00 82.88           H
ATOM   3099 2HZ  LYS A 209     -20.510   2.588  20.749  1.00 82.88           H
ATOM   3100 3HZ  LYS A 209     -21.469   1.733  19.704  1.00 82.88           H
ATOM   3101  HN  LYS A 209     -14.829   1.359  19.649  1.00 82.88           H
ATOM   3102  N   LEU A 210     -13.759   2.687  16.929  1.00 88.83           N
ATOM   3103  CA  LEU A 210     -13.003   3.470  15.966  1.00 88.83           C
ATOM   3104  C   LEU A 210     -11.910   2.595  15.349  1.00 88.83           C
ATOM   3105  O   LEU A 210     -11.778   2.529  14.128  1.00 88.83           O
ATOM   3106  HA  LEU A 210     -13.692   3.770  15.176  1.00 88.83           H
ATOM   3107  CB  LEU A 210     -12.473   4.750  16.614  1.00 88.83           C
ATOM   3108 1HB  LEU A 210     -11.977   4.483  17.547  1.00 88.83           H
ATOM   3109 2HB  LEU A 210     -11.713   5.178  15.960  1.00 88.83           H
ATOM   3110  CG  LEU A 210     -13.514   5.831  16.915  1.00 88.83           C
ATOM   3111  HG  LEU A 210     -14.334   5.371  17.466  1.00 88.83           H
ATOM   3112  CD1 LEU A 210     -12.926   6.925  17.808  1.00 88.83           C
ATOM   3113 1HD1 LEU A 210     -12.596   6.487  18.750  1.00 88.83           H
ATOM   3114 2HD1 LEU A 210     -12.077   7.388  17.305  1.00 88.83           H
ATOM   3115 3HD1 LEU A 210     -13.687   7.680  18.006  1.00 88.83           H
ATOM   3116  CD2 LEU A 210     -14.102   6.400  15.622  1.00 88.83           C
ATOM   3117 1HD2 LEU A 210     -13.304   6.840  15.023  1.00 88.83           H
ATOM   3118 2HD2 LEU A 210     -14.581   5.600  15.058  1.00 88.83           H
ATOM   3119 3HD2 LEU A 210     -14.839   7.166  15.864  1.00 88.83           H
ATOM   3120  HN  LEU A 210     -13.729   3.029  17.868  1.00 88.83           H
ATOM   3121  N   LYS A 211     -11.154   1.945  16.222  1.00 93.76           N
ATOM   3122  CA  LYS A 211     -10.050   1.110  15.780  1.00 93.76           C
ATOM   3123  C   LYS A 211     -10.576   0.046  14.816  1.00 93.76           C
ATOM   3124  O   LYS A 211     -10.024  -0.144  13.733  1.00 93.76           O
ATOM   3125  HA  LYS A 211      -9.352   1.750  15.241  1.00 93.76           H
ATOM   3126  CB  LYS A 211      -9.300   0.534  16.982  1.00 93.76           C
ATOM   3127 1HB  LYS A 211      -8.916   1.346  17.600  1.00 93.76           H
ATOM   3128 2HB  LYS A 211      -9.987  -0.041  17.603  1.00 93.76           H
ATOM   3129  CG  LYS A 211      -8.143  -0.360  16.530  1.00 93.76           C
ATOM   3130 1HG  LYS A 211      -8.537  -1.274  16.085  1.00 93.76           H
ATOM   3131 2HG  LYS A 211      -7.567   0.148  15.756  1.00 93.76           H
ATOM   3132  CD  LYS A 211      -7.229  -0.711  17.706  1.00 93.76           C
ATOM   3133 1HD  LYS A 211      -6.869   0.203  18.177  1.00 93.76           H
ATOM   3134 2HD  LYS A 211      -7.796  -1.257  18.460  1.00 93.76           H
ATOM   3135  CE  LYS A 211      -6.040  -1.556  17.243  1.00 93.76           C
ATOM   3136 1HE  LYS A 211      -6.392  -2.521  16.878  1.00 93.76           H
ATOM   3137 2HE  LYS A 211      -5.540  -1.063  16.409  1.00 93.76           H
ATOM   3138  NZ  LYS A 211      -5.084  -1.757  18.354  1.00 93.76           N
ATOM   3139 1HZ  LYS A 211      -4.322  -2.348  18.041  1.00 93.76           H
ATOM   3140 2HZ  LYS A 211      -4.716  -0.860  18.650  1.00 93.76           H
ATOM   3141 3HZ  LYS A 211      -5.558  -2.202  19.132  1.00 93.76           H
ATOM   3142  HN  LYS A 211     -11.285   1.983  17.213  1.00 93.76           H
ATOM   3143  N   SER A 212     -11.638  -0.622  15.243  1.00 91.42           N
ATOM   3144  CA  SER A 212     -12.196  -1.716  14.467  1.00 91.42           C
ATOM   3145  C   SER A 212     -12.645  -1.210  13.095  1.00 91.42           C
ATOM   3146  O   SER A 212     -12.429  -1.874  12.083  1.00 91.42           O
ATOM   3147  HA  SER A 212     -11.386  -2.438  14.362  1.00 91.42           H
ATOM   3148  CB  SER A 212     -13.369  -2.370  15.202  1.00 91.42           C
ATOM   3149 1HB  SER A 212     -14.162  -1.636  15.344  1.00 91.42           H
ATOM   3150 2HB  SER A 212     -13.781  -3.170  14.587  1.00 91.42           H
ATOM   3151  OG  SER A 212     -12.979  -2.897  16.467  1.00 91.42           O
ATOM   3152  HG  SER A 212     -13.142  -2.221  17.185  1.00 91.42           H
ATOM   3153  HN  SER A 212     -12.114  -0.426  16.101  1.00 91.42           H
ATOM   3154  N   ALA A 213     -13.262  -0.037  13.106  1.00 94.51           N
ATOM   3155  CA  ALA A 213     -13.777   0.549  11.880  1.00 94.51           C
ATOM   3156  C   ALA A 213     -12.609   0.877  10.947  1.00 94.51           C
ATOM   3157  O   ALA A 213     -12.655   0.570   9.757  1.00 94.51           O
ATOM   3158  HA  ALA A 213     -14.416  -0.192  11.401  1.00 94.51           H
ATOM   3159  CB  ALA A 213     -14.618   1.782  12.217  1.00 94.51           C
ATOM   3160 1HB  ALA A 213     -15.450   1.490  12.857  1.00 94.51           H
ATOM   3161 2HB  ALA A 213     -13.998   2.513  12.737  1.00 94.51           H
ATOM   3162 3HB  ALA A 213     -15.003   2.221  11.297  1.00 94.51           H
ATOM   3163  HN  ALA A 213     -13.412   0.509  13.931  1.00 94.51           H
ATOM   3164  N   VAL A 214     -11.589   1.496  11.523  1.00 92.69           N
ATOM   3165  CA  VAL A 214     -10.442   1.933  10.745  1.00 92.69           C
ATOM   3166  C   VAL A 214      -9.790   0.718  10.081  1.00 92.69           C
ATOM   3167  O   VAL A 214      -9.449   0.761   8.901  1.00 92.69           O
ATOM   3168  HA  VAL A 214     -10.808   2.603   9.968  1.00 92.69           H
ATOM   3169  CB  VAL A 214      -9.476   2.720  11.633  1.00 92.69           C
ATOM   3170  HB  VAL A 214      -9.295   2.133  12.534  1.00 92.69           H
ATOM   3171  CG1 VAL A 214      -8.133   2.930  10.931  1.00 92.69           C
ATOM   3172 1HG1 VAL A 214      -7.688   1.961  10.702  1.00 92.69           H
ATOM   3173 2HG1 VAL A 214      -8.290   3.485  10.006  1.00 92.69           H
ATOM   3174 3HG1 VAL A 214      -7.466   3.491  11.584  1.00 92.69           H
ATOM   3175  CG2 VAL A 214     -10.087   4.056  12.058  1.00 92.69           C
ATOM   3176 1HG2 VAL A 214     -10.312   4.651  11.173  1.00 92.69           H
ATOM   3177 2HG2 VAL A 214     -11.006   3.875  12.616  1.00 92.69           H
ATOM   3178 3HG2 VAL A 214      -9.380   4.595  12.688  1.00 92.69           H
ATOM   3179  HN  VAL A 214     -11.539   1.700  12.501  1.00 92.69           H
ATOM   3180  N   LEU A 215      -9.636  -0.335  10.870  1.00 92.59           N
ATOM   3181  CA  LEU A 215      -8.948  -1.526  10.401  1.00 92.59           C
ATOM   3182  C   LEU A 215      -9.795  -2.210   9.327  1.00 92.59           C
ATOM   3183  O   LEU A 215      -9.268  -2.670   8.315  1.00 92.59           O
ATOM   3184  HA  LEU A 215      -8.010  -1.205   9.949  1.00 92.59           H
ATOM   3185  CB  LEU A 215      -8.594  -2.438  11.578  1.00 92.59           C
ATOM   3186 1HB  LEU A 215      -9.492  -2.592  12.176  1.00 92.59           H
ATOM   3187 2HB  LEU A 215      -8.303  -3.411  11.183  1.00 92.59           H
ATOM   3188  CG  LEU A 215      -7.480  -1.940  12.501  1.00 92.59           C
ATOM   3189  HG  LEU A 215      -7.794  -0.991  12.935  1.00 92.59           H
ATOM   3190  CD1 LEU A 215      -7.251  -2.913  13.659  1.00 92.59           C
ATOM   3191 1HD1 LEU A 215      -8.169  -3.009  14.239  1.00 92.59           H
ATOM   3192 2HD1 LEU A 215      -6.968  -3.889  13.264  1.00 92.59           H
ATOM   3193 3HD1 LEU A 215      -6.455  -2.535  14.300  1.00 92.59           H
ATOM   3194  CD2 LEU A 215      -6.195  -1.673  11.714  1.00 92.59           C
ATOM   3195 1HD2 LEU A 215      -5.865  -2.595  11.234  1.00 92.59           H
ATOM   3196 2HD2 LEU A 215      -6.384  -0.915  10.955  1.00 92.59           H
ATOM   3197 3HD2 LEU A 215      -5.419  -1.321  12.394  1.00 92.59           H
ATOM   3198  HN  LEU A 215      -9.972  -0.384  11.811  1.00 92.59           H
ATOM   3199  N   THR A 216     -11.095  -2.256   9.583  1.00 91.80           N
ATOM   3200  CA  THR A 216     -12.014  -2.916   8.672  1.00 91.80           C
ATOM   3201  C   THR A 216     -11.976  -2.246   7.297  1.00 91.80           C
ATOM   3202  O   THR A 216     -11.907  -2.925   6.273  1.00 91.80           O
ATOM   3203  HA  THR A 216     -11.683  -3.945   8.535  1.00 91.80           H
ATOM   3204  CB  THR A 216     -13.403  -2.907   9.314  1.00 91.80           C
ATOM   3205  HB  THR A 216     -13.765  -1.888   9.443  1.00 91.80           H
ATOM   3206  OG1 THR A 216     -13.236  -3.658  10.513  1.00 91.80           O
ATOM   3207  HG1 THR A 216     -13.219  -3.043  11.302  1.00 91.80           H
ATOM   3208  CG2 THR A 216     -14.425  -3.714   8.509  1.00 91.80           C
ATOM   3209 1HG2 THR A 216     -14.095  -4.750   8.437  1.00 91.80           H
ATOM   3210 2HG2 THR A 216     -14.515  -3.291   7.509  1.00 91.80           H
ATOM   3211 3HG2 THR A 216     -15.393  -3.674   9.008  1.00 91.80           H
ATOM   3212  HN  THR A 216     -11.519  -1.853  10.394  1.00 91.80           H
ATOM   3213  N   LEU A 217     -12.022  -0.922   7.318  1.00 88.61           N
ATOM   3214  CA  LEU A 217     -11.954  -0.151   6.088  1.00 88.61           C
ATOM   3215  C   LEU A 217     -10.656  -0.488   5.351  1.00 88.61           C
ATOM   3216  O   LEU A 217     -10.648  -0.618   4.128  1.00 88.61           O
ATOM   3217  HA  LEU A 217     -12.794  -0.456   5.464  1.00 88.61           H
ATOM   3218  CB  LEU A 217     -12.125   1.341   6.380  1.00 88.61           C
ATOM   3219 1HB  LEU A 217     -11.524   1.591   7.255  1.00 88.61           H
ATOM   3220 2HB  LEU A 217     -11.717   1.904   5.541  1.00 88.61           H
ATOM   3221  CG  LEU A 217     -13.558   1.815   6.629  1.00 88.61           C
ATOM   3222  HG  LEU A 217     -14.013   1.156   7.368  1.00 88.61           H
ATOM   3223  CD1 LEU A 217     -13.575   3.229   7.213  1.00 88.61           C
ATOM   3224 1HD1 LEU A 217     -13.035   3.237   8.159  1.00 88.61           H
ATOM   3225 2HD1 LEU A 217     -13.095   3.916   6.515  1.00 88.61           H
ATOM   3226 3HD1 LEU A 217     -14.605   3.542   7.379  1.00 88.61           H
ATOM   3227  CD2 LEU A 217     -14.399   1.711   5.354  1.00 88.61           C
ATOM   3228 1HD2 LEU A 217     -13.955   2.332   4.575  1.00 88.61           H
ATOM   3229 2HD2 LEU A 217     -14.427   0.674   5.021  1.00 88.61           H
ATOM   3230 3HD2 LEU A 217     -15.413   2.055   5.559  1.00 88.61           H
ATOM   3231  HN  LEU A 217     -12.104  -0.378   8.153  1.00 88.61           H
ATOM   3232  N   LYS A 218      -9.590  -0.621   6.127  1.00 86.38           N
ATOM   3233  CA  LYS A 218      -8.275  -0.863   5.557  1.00 86.38           C
ATOM   3234  C   LYS A 218      -8.282  -2.207   4.825  1.00 86.38           C
ATOM   3235  O   LYS A 218      -7.749  -2.320   3.723  1.00 86.38           O
ATOM   3236  HA  LYS A 218      -8.083  -0.075   4.830  1.00 86.38           H
ATOM   3237  CB  LYS A 218      -7.196  -0.756   6.636  1.00 86.38           C
ATOM   3238 1HB  LYS A 218      -7.362   0.140   7.235  1.00 86.38           H
ATOM   3239 2HB  LYS A 218      -7.266  -1.608   7.312  1.00 86.38           H
ATOM   3240  CG  LYS A 218      -5.800  -0.707   6.012  1.00 86.38           C
ATOM   3241 1HG  LYS A 218      -5.630  -1.607   5.421  1.00 86.38           H
ATOM   3242 2HG  LYS A 218      -5.732   0.140   5.330  1.00 86.38           H
ATOM   3243  CD  LYS A 218      -4.721  -0.589   7.090  1.00 86.38           C
ATOM   3244 1HD  LYS A 218      -4.860   0.337   7.649  1.00 86.38           H
ATOM   3245 2HD  LYS A 218      -4.821  -1.409   7.802  1.00 86.38           H
ATOM   3246  CE  LYS A 218      -3.322  -0.611   6.471  1.00 86.38           C
ATOM   3247 1HE  LYS A 218      -3.214  -1.489   5.833  1.00 86.38           H
ATOM   3248 2HE  LYS A 218      -3.185   0.264   5.835  1.00 86.38           H
ATOM   3249  NZ  LYS A 218      -2.287  -0.630   7.529  1.00 86.38           N
ATOM   3250 1HZ  LYS A 218      -1.371  -0.730   7.104  1.00 86.38           H
ATOM   3251 2HZ  LYS A 218      -2.324   0.237   8.053  1.00 86.38           H
ATOM   3252 3HZ  LYS A 218      -2.456  -1.411   8.154  1.00 86.38           H
ATOM   3253  HN  LYS A 218      -9.614  -0.564   7.125  1.00 86.38           H
ATOM   3254  N   VAL A 219      -8.891  -3.192   5.469  1.00 90.91           N
ATOM   3255  CA  VAL A 219      -8.908  -4.541   4.929  1.00 90.91           C
ATOM   3256  C   VAL A 219      -9.778  -4.571   3.671  1.00 90.91           C
ATOM   3257  O   VAL A 219      -9.368  -5.102   2.640  1.00 90.91           O
ATOM   3258  HA  VAL A 219      -7.885  -4.798   4.653  1.00 90.91           H
ATOM   3259  CB  VAL A 219      -9.372  -5.528   6.001  1.00 90.91           C
ATOM   3260  HB  VAL A 219     -10.319  -5.166   6.403  1.00 90.91           H
ATOM   3261  CG1 VAL A 219      -9.616  -6.915   5.401  1.00 90.91           C
ATOM   3262 1HG1 VAL A 219     -10.385  -6.847   4.632  1.00 90.91           H
ATOM   3263 2HG1 VAL A 219      -8.692  -7.287   4.960  1.00 90.91           H
ATOM   3264 3HG1 VAL A 219      -9.945  -7.597   6.185  1.00 90.91           H
ATOM   3265  CG2 VAL A 219      -8.368  -5.598   7.154  1.00 90.91           C
ATOM   3266 1HG2 VAL A 219      -7.401  -5.926   6.773  1.00 90.91           H
ATOM   3267 2HG2 VAL A 219      -8.266  -4.613   7.607  1.00 90.91           H
ATOM   3268 3HG2 VAL A 219      -8.723  -6.307   7.902  1.00 90.91           H
ATOM   3269  HN  VAL A 219      -9.366  -3.081   6.342  1.00 90.91           H
ATOM   3270  N   ILE A 220     -10.964  -3.994   3.797  1.00 91.12           N
ATOM   3271  CA  ILE A 220     -11.956  -4.082   2.738  1.00 91.12           C
ATOM   3272  C   ILE A 220     -11.429  -3.368   1.492  1.00 91.12           C
ATOM   3273  O   ILE A 220     -11.348  -3.963   0.419  1.00 91.12           O
ATOM   3274  HA  ILE A 220     -12.088  -5.138   2.501  1.00 91.12           H
ATOM   3275  CB  ILE A 220     -13.307  -3.555   3.225  1.00 91.12           C
ATOM   3276  HB  ILE A 220     -13.145  -2.591   3.706  1.00 91.12           H
ATOM   3277  CG1 ILE A 220     -13.914  -4.488   4.275  1.00 91.12           C
ATOM   3278 1HG1 ILE A 220     -14.108  -5.464   3.830  1.00 91.12           H
ATOM   3279 2HG1 ILE A 220     -13.201  -4.642   5.084  1.00 91.12           H
ATOM   3280  CG2 ILE A 220     -14.259  -3.319   2.050  1.00 91.12           C
ATOM   3281 1HG2 ILE A 220     -13.822  -2.587   1.371  1.00 91.12           H
ATOM   3282 2HG2 ILE A 220     -14.420  -4.257   1.519  1.00 91.12           H
ATOM   3283 3HG2 ILE A 220     -15.212  -2.944   2.424  1.00 91.12           H
ATOM   3284  CD1 ILE A 220     -15.214  -3.909   4.837  1.00 91.12           C
ATOM   3285 1HD1 ILE A 220     -15.011  -2.944   5.302  1.00 91.12           H
ATOM   3286 2HD1 ILE A 220     -15.933  -3.778   4.028  1.00 91.12           H
ATOM   3287 3HD1 ILE A 220     -15.624  -4.592   5.581  1.00 91.12           H
ATOM   3288  HN  ILE A 220     -11.251  -3.475   4.602  1.00 91.12           H
ATOM   3289  N   LEU A 221     -11.086  -2.101   1.676  1.00 90.24           N
ATOM   3290  CA  LEU A 221     -10.738  -1.250   0.551  1.00 90.24           C
ATOM   3291  C   LEU A 221      -9.289  -1.520   0.141  1.00 90.24           C
ATOM   3292  O   LEU A 221      -8.917  -1.310  -1.012  1.00 90.24           O
ATOM   3293  HA  LEU A 221     -11.389  -1.523  -0.280  1.00 90.24           H
ATOM   3294  CB  LEU A 221     -11.020   0.217   0.882  1.00 90.24           C
ATOM   3295 1HB  LEU A 221     -10.438   0.488   1.763  1.00 90.24           H
ATOM   3296 2HB  LEU A 221     -10.656   0.832   0.059  1.00 90.24           H
ATOM   3297  CG  LEU A 221     -12.484   0.577   1.142  1.00 90.24           C
ATOM   3298  HG  LEU A 221     -12.849  -0.046   1.958  1.00 90.24           H
ATOM   3299  CD1 LEU A 221     -12.619   2.034   1.590  1.00 90.24           C
ATOM   3300 1HD1 LEU A 221     -12.054   2.185   2.510  1.00 90.24           H
ATOM   3301 2HD1 LEU A 221     -12.231   2.691   0.812  1.00 90.24           H
ATOM   3302 3HD1 LEU A 221     -13.670   2.263   1.768  1.00 90.24           H
ATOM   3303  CD2 LEU A 221     -13.349   0.271  -0.082  1.00 90.24           C
ATOM   3304 1HD2 LEU A 221     -12.992   0.851  -0.933  1.00 90.24           H
ATOM   3305 2HD2 LEU A 221     -13.286  -0.792  -0.315  1.00 90.24           H
ATOM   3306 3HD2 LEU A 221     -14.385   0.536   0.129  1.00 90.24           H
ATOM   3307  HN  LEU A 221     -11.044  -1.657   2.571  1.00 90.24           H
ATOM   3308  N   GLY A 222      -8.510  -1.982   1.109  1.00 88.91           N
ATOM   3309  CA  GLY A 222      -7.075  -2.105   0.920  1.00 88.91           C
ATOM   3310  C   GLY A 222      -6.727  -3.408   0.197  1.00 88.91           C
ATOM   3311  O   GLY A 222      -5.689  -3.502  -0.456  1.00 88.91           O
ATOM   3312 1HA  GLY A 222      -6.706  -1.256   0.344  1.00 88.91           H
ATOM   3313 2HA  GLY A 222      -6.573  -2.076   1.887  1.00 88.91           H
ATOM   3314  HN  GLY A 222      -8.845  -2.269   2.007  1.00 88.91           H
ATOM   3315  N   PHE A 223      -7.615  -4.382   0.339  1.00 82.22           N
ATOM   3316  CA  PHE A 223      -7.348  -5.718  -0.166  1.00 82.22           C
ATOM   3317  C   PHE A 223      -8.577  -6.293  -0.872  1.00 82.22           C
ATOM   3318  O   PHE A 223      -8.552  -6.523  -2.080  1.00 82.22           O
ATOM   3319  HA  PHE A 223      -6.527  -5.636  -0.879  1.00 82.22           H
ATOM   3320  CB  PHE A 223      -7.012  -6.594   1.042  1.00 82.22           C
ATOM   3321 1HB  PHE A 223      -6.193  -6.134   1.596  1.00 82.22           H
ATOM   3322 2HB  PHE A 223      -7.873  -6.620   1.710  1.00 82.22           H
ATOM   3323  CG  PHE A 223      -6.621  -8.028   0.681  1.00 82.22           C
ATOM   3324  CD1 PHE A 223      -7.399  -9.068   1.088  1.00 82.22           C
ATOM   3325  HD1 PHE A 223      -8.300  -8.878   1.670  1.00 82.22           H
ATOM   3326  CD2 PHE A 223      -5.496  -8.264  -0.046  1.00 82.22           C
ATOM   3327  HD2 PHE A 223      -4.873  -7.432  -0.371  1.00 82.22           H
ATOM   3328  CE1 PHE A 223      -7.036 -10.399   0.753  1.00 82.22           C
ATOM   3329  HE1 PHE A 223      -7.659 -11.232   1.079  1.00 82.22           H
ATOM   3330  CE2 PHE A 223      -5.134  -9.596  -0.381  1.00 82.22           C
ATOM   3331  HE2 PHE A 223      -4.232  -9.785  -0.963  1.00 82.22           H
ATOM   3332  CZ  PHE A 223      -5.911 -10.635   0.026  1.00 82.22           C
ATOM   3333  HZ  PHE A 223      -5.633 -11.657  -0.232  1.00 82.22           H
ATOM   3334  HN  PHE A 223      -8.501  -4.269   0.788  1.00 82.22           H
ATOM   3335  N   PHE A 224      -9.623  -6.508  -0.089  1.00 84.79           N
ATOM   3336  CA  PHE A 224     -10.686  -7.413  -0.492  1.00 84.79           C
ATOM   3337  C   PHE A 224     -11.348  -6.939  -1.787  1.00 84.79           C
ATOM   3338  O   PHE A 224     -11.429  -7.690  -2.758  1.00 84.79           O
ATOM   3339  HA  PHE A 224     -10.234  -8.391  -0.654  1.00 84.79           H
ATOM   3340  CB  PHE A 224     -11.727  -7.408   0.630  1.00 84.79           C
ATOM   3341 1HB  PHE A 224     -11.215  -7.505   1.587  1.00 84.79           H
ATOM   3342 2HB  PHE A 224     -12.235  -6.444   0.637  1.00 84.79           H
ATOM   3343  CG  PHE A 224     -12.773  -8.518   0.513  1.00 84.79           C
ATOM   3344  CD1 PHE A 224     -14.000  -8.245  -0.006  1.00 84.79           C
ATOM   3345  HD1 PHE A 224     -14.238  -7.234  -0.339  1.00 84.79           H
ATOM   3346  CD2 PHE A 224     -12.476  -9.779   0.928  1.00 84.79           C
ATOM   3347  HD2 PHE A 224     -11.493  -9.998   1.344  1.00 84.79           H
ATOM   3348  CE1 PHE A 224     -14.971  -9.275  -0.115  1.00 84.79           C
ATOM   3349  HE1 PHE A 224     -15.954  -9.055  -0.531  1.00 84.79           H
ATOM   3350  CE2 PHE A 224     -13.447 -10.809   0.819  1.00 84.79           C
ATOM   3351  HE2 PHE A 224     -13.209 -11.820   1.152  1.00 84.79           H
ATOM   3352  CZ  PHE A 224     -14.674 -10.536   0.300  1.00 84.79           C
ATOM   3353  HZ  PHE A 224     -15.419 -11.327   0.217  1.00 84.79           H
ATOM   3354  HN  PHE A 224      -9.751  -6.078   0.805  1.00 84.79           H
ATOM   3355  N   LEU A 225     -11.805  -5.695  -1.760  1.00 90.16           N
ATOM   3356  CA  LEU A 225     -12.503  -5.130  -2.902  1.00 90.16           C
ATOM   3357  C   LEU A 225     -11.587  -5.173  -4.127  1.00 90.16           C
ATOM   3358  O   LEU A 225     -11.954  -5.731  -5.160  1.00 90.16           O
ATOM   3359  HA  LEU A 225     -13.372  -5.758  -3.098  1.00 90.16           H
ATOM   3360  CB  LEU A 225     -13.023  -3.729  -2.572  1.00 90.16           C
ATOM   3361 1HB  LEU A 225     -13.738  -3.811  -1.754  1.00 90.16           H
ATOM   3362 2HB  LEU A 225     -12.188  -3.130  -2.206  1.00 90.16           H
ATOM   3363  CG  LEU A 225     -13.690  -2.973  -3.722  1.00 90.16           C
ATOM   3364  HG  LEU A 225     -13.049  -3.052  -4.601  1.00 90.16           H
ATOM   3365  CD1 LEU A 225     -15.035  -3.605  -4.086  1.00 90.16           C
ATOM   3366 1HD1 LEU A 225     -14.880  -4.640  -4.391  1.00 90.16           H
ATOM   3367 2HD1 LEU A 225     -15.696  -3.577  -3.220  1.00 90.16           H
ATOM   3368 3HD1 LEU A 225     -15.488  -3.048  -4.906  1.00 90.16           H
ATOM   3369  CD2 LEU A 225     -13.826  -1.485  -3.395  1.00 90.16           C
ATOM   3370 1HD2 LEU A 225     -14.434  -1.364  -2.498  1.00 90.16           H
ATOM   3371 2HD2 LEU A 225     -12.838  -1.058  -3.224  1.00 90.16           H
ATOM   3372 3HD2 LEU A 225     -14.304  -0.971  -4.229  1.00 90.16           H
ATOM   3373  HN  LEU A 225     -11.705  -5.080  -0.978  1.00 90.16           H
ATOM   3374  N   PRO A 226     -10.385  -4.589  -4.035  1.00 90.52           N
ATOM   3375  CA  PRO A 226      -9.460  -4.583  -5.170  1.00 90.52           C
ATOM   3376  C   PRO A 226      -9.217  -5.978  -5.723  1.00 90.52           C
ATOM   3377  O   PRO A 226      -9.221  -6.179  -6.936  1.00 90.52           O
ATOM   3378  HA  PRO A 226      -9.887  -4.019  -5.999  1.00 90.52           H
ATOM   3379  CB  PRO A 226      -8.182  -3.970  -4.594  1.00 90.52           C
ATOM   3380 1HB  PRO A 226      -7.505  -4.736  -4.215  1.00 90.52           H
ATOM   3381 2HB  PRO A 226      -7.633  -3.405  -5.347  1.00 90.52           H
ATOM   3382  CG  PRO A 226      -8.695  -3.070  -3.477  1.00 90.52           C
ATOM   3383 1HG  PRO A 226      -7.915  -2.839  -2.752  1.00 90.52           H
ATOM   3384 2HG  PRO A 226      -9.051  -2.113  -3.859  1.00 90.52           H
ATOM   3385  CD  PRO A 226      -9.818  -3.893  -2.866  1.00 90.52           C
ATOM   3386 1HD  PRO A 226      -9.444  -4.598  -2.123  1.00 90.52           H
ATOM   3387 2HD  PRO A 226     -10.553  -3.265  -2.363  1.00 90.52           H
ATOM   3388  N   PHE A 227      -9.009  -6.914  -4.808  1.00 85.28           N
ATOM   3389  CA  PHE A 227      -8.632  -8.264  -5.192  1.00 85.28           C
ATOM   3390  C   PHE A 227      -9.748  -8.938  -5.993  1.00 85.28           C
ATOM   3391  O   PHE A 227      -9.490  -9.552  -7.028  1.00 85.28           O
ATOM   3392  HA  PHE A 227      -7.738  -8.187  -5.811  1.00 85.28           H
ATOM   3393  CB  PHE A 227      -8.404  -9.049  -3.898  1.00 85.28           C
ATOM   3394 1HB  PHE A 227      -7.660  -8.528  -3.296  1.00 85.28           H
ATOM   3395 2HB  PHE A 227      -9.330  -9.059  -3.323  1.00 85.28           H
ATOM   3396  CG  PHE A 227      -7.942 -10.491  -4.119  1.00 85.28           C
ATOM   3397  CD1 PHE A 227      -8.840 -11.510  -4.053  1.00 85.28           C
ATOM   3398  HD1 PHE A 227      -9.889 -11.300  -3.843  1.00 85.28           H
ATOM   3399  CD2 PHE A 227      -6.633 -10.753  -4.380  1.00 85.28           C
ATOM   3400  HD2 PHE A 227      -5.914  -9.937  -4.433  1.00 85.28           H
ATOM   3401  CE1 PHE A 227      -8.411 -12.849  -4.257  1.00 85.28           C
ATOM   3402  HE1 PHE A 227      -9.131 -13.666  -4.204  1.00 85.28           H
ATOM   3403  CE2 PHE A 227      -6.205 -12.092  -4.585  1.00 85.28           C
ATOM   3404  HE2 PHE A 227      -5.156 -12.302  -4.795  1.00 85.28           H
ATOM   3405  CZ  PHE A 227      -7.103 -13.111  -4.519  1.00 85.28           C
ATOM   3406  HZ  PHE A 227      -6.773 -14.138  -4.676  1.00 85.28           H
ATOM   3407  HN  PHE A 227      -9.094  -6.763  -3.824  1.00 85.28           H
ATOM   3408  N   VAL A 228     -10.964  -8.802  -5.484  1.00 92.18           N
ATOM   3409  CA  VAL A 228     -12.115  -9.418  -6.121  1.00 92.18           C
ATOM   3410  C   VAL A 228     -12.259  -8.872  -7.543  1.00 92.18           C
ATOM   3411  O   VAL A 228     -12.473  -9.632  -8.486  1.00 92.18           O
ATOM   3412  HA  VAL A 228     -11.926 -10.490  -6.175  1.00 92.18           H
ATOM   3413  CB  VAL A 228     -13.365  -9.199  -5.267  1.00 92.18           C
ATOM   3414  HB  VAL A 228     -13.440  -8.134  -5.050  1.00 92.18           H
ATOM   3415  CG1 VAL A 228     -14.627  -9.614  -6.027  1.00 92.18           C
ATOM   3416 1HG1 VAL A 228     -14.716  -9.019  -6.935  1.00 92.18           H
ATOM   3417 2HG1 VAL A 228     -14.564 -10.670  -6.288  1.00 92.18           H
ATOM   3418 3HG1 VAL A 228     -15.501  -9.448  -5.397  1.00 92.18           H
ATOM   3419  CG2 VAL A 228     -13.257  -9.945  -3.936  1.00 92.18           C
ATOM   3420 1HG2 VAL A 228     -13.146 -11.012  -4.125  1.00 92.18           H
ATOM   3421 2HG2 VAL A 228     -12.389  -9.581  -3.385  1.00 92.18           H
ATOM   3422 3HG2 VAL A 228     -14.159  -9.772  -3.348  1.00 92.18           H
ATOM   3423  HN  VAL A 228     -11.168  -8.283  -4.654  1.00 92.18           H
ATOM   3424  N   VAL A 229     -12.136  -7.557  -7.653  1.00 92.06           N
ATOM   3425  CA  VAL A 229     -12.321  -6.892  -8.931  1.00 92.06           C
ATOM   3426  C   VAL A 229     -11.258  -7.382  -9.916  1.00 92.06           C
ATOM   3427  O   VAL A 229     -11.569  -7.702 -11.062  1.00 92.06           O
ATOM   3428  HA  VAL A 229     -13.305  -7.173  -9.308  1.00 92.06           H
ATOM   3429  CB  VAL A 229     -12.304  -5.374  -8.739  1.00 92.06           C
ATOM   3430  HB  VAL A 229     -11.393  -5.115  -8.199  1.00 92.06           H
ATOM   3431  CG1 VAL A 229     -12.272  -4.651 -10.087  1.00 92.06           C
ATOM   3432 1HG1 VAL A 229     -11.377  -4.944 -10.636  1.00 92.06           H
ATOM   3433 2HG1 VAL A 229     -13.157  -4.920 -10.664  1.00 92.06           H
ATOM   3434 3HG1 VAL A 229     -12.260  -3.574  -9.921  1.00 92.06           H
ATOM   3435  CG2 VAL A 229     -13.496  -4.914  -7.898  1.00 92.06           C
ATOM   3436 1HG2 VAL A 229     -14.423  -5.192  -8.399  1.00 92.06           H
ATOM   3437 2HG2 VAL A 229     -13.455  -5.391  -6.918  1.00 92.06           H
ATOM   3438 3HG2 VAL A 229     -13.458  -3.831  -7.776  1.00 92.06           H
ATOM   3439  HN  VAL A 229     -11.913  -6.950  -6.889  1.00 92.06           H
ATOM   3440  N   MET A 230     -10.025  -7.427  -9.432  1.00 84.22           N
ATOM   3441  CA  MET A 230      -8.909  -7.841 -10.265  1.00 84.22           C
ATOM   3442  C   MET A 230      -9.090  -9.282 -10.748  1.00 84.22           C
ATOM   3443  O   MET A 230      -8.923  -9.569 -11.932  1.00 84.22           O
ATOM   3444  HA  MET A 230      -8.912  -7.162 -11.118  1.00 84.22           H
ATOM   3445  CB  MET A 230      -7.608  -7.729  -9.469  1.00 84.22           C
ATOM   3446 1HB  MET A 230      -7.743  -8.171  -8.481  1.00 84.22           H
ATOM   3447 2HB  MET A 230      -6.822  -8.296  -9.967  1.00 84.22           H
ATOM   3448  CG  MET A 230      -7.177  -6.268  -9.325  1.00 84.22           C
ATOM   3449 1HG  MET A 230      -7.164  -5.786 -10.303  1.00 84.22           H
ATOM   3450 2HG  MET A 230      -7.898  -5.726  -8.712  1.00 84.22           H
ATOM   3451  SD  MET A 230      -5.557  -6.179  -8.581  1.00 84.22           S
ATOM   3452  CE  MET A 230      -5.961  -6.635  -6.903  1.00 84.22           C
ATOM   3453 1HE  MET A 230      -6.676  -5.921  -6.495  1.00 84.22           H
ATOM   3454 2HE  MET A 230      -6.399  -7.633  -6.893  1.00 84.22           H
ATOM   3455 3HE  MET A 230      -5.055  -6.630  -6.297  1.00 84.22           H
ATOM   3456  HN  MET A 230      -9.784  -7.187  -8.492  1.00 84.22           H
ATOM   3457  N   ALA A 231      -9.428 -10.149  -9.806  1.00 90.26           N
ATOM   3458  CA  ALA A 231      -9.535 -11.569 -10.099  1.00 90.26           C
ATOM   3459  C   ALA A 231     -10.597 -11.783 -11.179  1.00 90.26           C
ATOM   3460  O   ALA A 231     -10.387 -12.550 -12.118  1.00 90.26           O
ATOM   3461  HA  ALA A 231      -8.570 -11.903 -10.479  1.00 90.26           H
ATOM   3462  CB  ALA A 231      -9.850 -12.334  -8.811  1.00 90.26           C
ATOM   3463 1HB  ALA A 231      -9.051 -12.171  -8.088  1.00 90.26           H
ATOM   3464 2HB  ALA A 231     -10.793 -11.976  -8.398  1.00 90.26           H
ATOM   3465 3HB  ALA A 231      -9.930 -13.398  -9.032  1.00 90.26           H
ATOM   3466  HN  ALA A 231      -9.627  -9.897  -8.859  1.00 90.26           H
ATOM   3467  N   CYS A 232     -11.716 -11.093 -11.010  1.00 89.34           N
ATOM   3468  CA  CYS A 232     -12.829 -11.233 -11.933  1.00 89.34           C
ATOM   3469  C   CYS A 232     -12.378 -10.734 -13.308  1.00 89.34           C
ATOM   3470  O   CYS A 232     -12.592 -11.404 -14.316  1.00 89.34           O
ATOM   3471  HA  CYS A 232     -13.074 -12.294 -11.969  1.00 89.34           H
ATOM   3472  CB  CYS A 232     -14.072 -10.493 -11.437  1.00 89.34           C
ATOM   3473 1HB  CYS A 232     -13.813  -9.470 -11.165  1.00 89.34           H
ATOM   3474 2HB  CYS A 232     -14.812 -10.433 -12.235  1.00 89.34           H
ATOM   3475  SG  CYS A 232     -14.782 -11.362  -9.991  1.00 89.34           S
ATOM   3476  HG  CYS A 232     -13.948 -10.844  -9.094  1.00 89.34           H
ATOM   3477  HN  CYS A 232     -11.867 -10.448 -10.260  1.00 89.34           H
ATOM   3478  N   CYS A 233     -11.763  -9.560 -13.303  1.00 87.58           N
ATOM   3479  CA  CYS A 233     -11.395  -8.903 -14.546  1.00 87.58           C
ATOM   3480  C   CYS A 233     -10.500  -9.853 -15.344  1.00 87.58           C
ATOM   3481  O   CYS A 233     -10.753 -10.109 -16.520  1.00 87.58           O
ATOM   3482  HA  CYS A 233     -12.323  -8.704 -15.082  1.00 87.58           H
ATOM   3483  CB  CYS A 233     -10.716  -7.556 -14.294  1.00 87.58           C
ATOM   3484 1HB  CYS A 233      -9.947  -7.664 -13.529  1.00 87.58           H
ATOM   3485 2HB  CYS A 233     -10.217  -7.215 -15.201  1.00 87.58           H
ATOM   3486  SG  CYS A 233     -11.956  -6.319 -13.763  1.00 87.58           S
ATOM   3487  HG  CYS A 233     -12.033  -6.732 -12.501  1.00 87.58           H
ATOM   3488  HN  CYS A 233     -11.518  -9.060 -12.472  1.00 87.58           H
ATOM   3489  N   TYR A 234      -9.472 -10.350 -14.672  1.00 74.61           N
ATOM   3490  CA  TYR A 234      -8.441 -11.122 -15.345  1.00 74.61           C
ATOM   3491  C   TYR A 234      -8.948 -12.520 -15.704  1.00 74.61           C
ATOM   3492  O   TYR A 234      -8.532 -13.097 -16.707  1.00 74.61           O
ATOM   3493  HA  TYR A 234      -8.170 -10.596 -16.261  1.00 74.61           H
ATOM   3494  CB  TYR A 234      -7.290 -11.251 -14.345  1.00 74.61           C
ATOM   3495 1HB  TYR A 234      -7.701 -11.278 -13.336  1.00 74.61           H
ATOM   3496 2HB  TYR A 234      -6.785 -12.203 -14.509  1.00 74.61           H
ATOM   3497  CG  TYR A 234      -6.261 -10.122 -14.432  1.00 74.61           C
ATOM   3498  CD1 TYR A 234      -5.283 -10.153 -15.406  1.00 74.61           C
ATOM   3499  HD1 TYR A 234      -5.244 -10.981 -16.113  1.00 74.61           H
ATOM   3500  CD2 TYR A 234      -6.310  -9.073 -13.536  1.00 74.61           C
ATOM   3501  HD2 TYR A 234      -7.082  -9.049 -12.767  1.00 74.61           H
ATOM   3502  CE1 TYR A 234      -4.314  -9.091 -15.487  1.00 74.61           C
ATOM   3503  HE1 TYR A 234      -3.537  -9.103 -16.251  1.00 74.61           H
ATOM   3504  CE2 TYR A 234      -5.341  -8.011 -13.618  1.00 74.61           C
ATOM   3505  HE2 TYR A 234      -5.368  -7.177 -12.917  1.00 74.61           H
ATOM   3506  CZ  TYR A 234      -4.391  -8.072 -14.589  1.00 74.61           C
ATOM   3507  OH  TYR A 234      -3.476  -7.069 -14.666  1.00 74.61           O
ATOM   3508  HH  TYR A 234      -2.987  -7.119 -15.536  1.00 74.61           H
ATOM   3509  HN  TYR A 234      -9.337 -10.234 -13.688  1.00 74.61           H
ATOM   3510  N   THR A 235      -9.840 -13.024 -14.864  1.00 84.91           N
ATOM   3511  CA  THR A 235     -10.497 -14.290 -15.142  1.00 84.91           C
ATOM   3512  C   THR A 235     -11.184 -14.246 -16.508  1.00 84.91           C
ATOM   3513  O   THR A 235     -11.077 -15.188 -17.292  1.00 84.91           O
ATOM   3514  HA  THR A 235      -9.736 -15.069 -15.191  1.00 84.91           H
ATOM   3515  CB  THR A 235     -11.457 -14.588 -13.988  1.00 84.91           C
ATOM   3516  HB  THR A 235     -12.254 -13.845 -13.943  1.00 84.91           H
ATOM   3517  OG1 THR A 235     -10.613 -14.654 -12.842  1.00 84.91           O
ATOM   3518  HG1 THR A 235     -10.742 -13.841 -12.274  1.00 84.91           H
ATOM   3519  CG2 THR A 235     -12.069 -15.987 -14.081  1.00 84.91           C
ATOM   3520 1HG2 THR A 235     -11.275 -16.733 -14.058  1.00 84.91           H
ATOM   3521 2HG2 THR A 235     -12.627 -16.078 -15.014  1.00 84.91           H
ATOM   3522 3HG2 THR A 235     -12.742 -16.146 -13.239  1.00 84.91           H
ATOM   3523  HN  THR A 235     -10.115 -12.584 -14.009  1.00 84.91           H
ATOM   3524  N   ILE A 236     -11.876 -13.143 -16.752  1.00 83.26           N
ATOM   3525  CA  ILE A 236     -12.568 -12.957 -18.016  1.00 83.26           C
ATOM   3526  C   ILE A 236     -11.541 -12.718 -19.124  1.00 83.26           C
ATOM   3527  O   ILE A 236     -11.690 -13.227 -20.234  1.00 83.26           O
ATOM   3528  HA  ILE A 236     -13.103 -13.881 -18.234  1.00 83.26           H
ATOM   3529  CB  ILE A 236     -13.613 -11.846 -17.896  1.00 83.26           C
ATOM   3530  HB  ILE A 236     -13.107 -10.933 -17.583  1.00 83.26           H
ATOM   3531  CG1 ILE A 236     -14.649 -12.181 -16.821  1.00 83.26           C
ATOM   3532 1HG1 ILE A 236     -15.312 -12.967 -17.182  1.00 83.26           H
ATOM   3533 2HG1 ILE A 236     -14.146 -12.569 -15.935  1.00 83.26           H
ATOM   3534  CG2 ILE A 236     -14.265 -11.559 -19.250  1.00 83.26           C
ATOM   3535 1HG2 ILE A 236     -13.502 -11.245 -19.962  1.00 83.26           H
ATOM   3536 2HG2 ILE A 236     -14.754 -12.461 -19.617  1.00 83.26           H
ATOM   3537 3HG2 ILE A 236     -15.004 -10.765 -19.136  1.00 83.26           H
ATOM   3538  CD1 ILE A 236     -15.470 -10.945 -16.447  1.00 83.26           C
ATOM   3539 1HD1 ILE A 236     -14.806 -10.170 -16.064  1.00 83.26           H
ATOM   3540 2HD1 ILE A 236     -15.990 -10.574 -17.330  1.00 83.26           H
ATOM   3541 3HD1 ILE A 236     -16.198 -11.211 -15.681  1.00 83.26           H
ATOM   3542  HN  ILE A 236     -11.967 -12.385 -16.105  1.00 83.26           H
ATOM   3543  N   ILE A 237     -10.520 -11.944 -18.785  1.00 79.86           N
ATOM   3544  CA  ILE A 237      -9.478 -11.618 -19.743  1.00 79.86           C
ATOM   3545  C   ILE A 237      -8.872 -12.912 -20.291  1.00 79.86           C
ATOM   3546  O   ILE A 237      -8.818 -13.110 -21.504  1.00 79.86           O
ATOM   3547  HA  ILE A 237      -9.947 -11.080 -20.567  1.00 79.86           H
ATOM   3548  CB  ILE A 237      -8.449 -10.676 -19.115  1.00 79.86           C
ATOM   3549  HB  ILE A 237      -8.262 -11.006 -18.093  1.00 79.86           H
ATOM   3550  CG1 ILE A 237      -8.990  -9.247 -19.036  1.00 79.86           C
ATOM   3551 1HG1 ILE A 237      -9.008  -8.806 -20.033  1.00 79.86           H
ATOM   3552 2HG1 ILE A 237     -10.018  -9.263 -18.676  1.00 79.86           H
ATOM   3553  CG2 ILE A 237      -7.115 -10.744 -19.862  1.00 79.86           C
ATOM   3554 1HG2 ILE A 237      -6.727 -11.762 -19.821  1.00 79.86           H
ATOM   3555 2HG2 ILE A 237      -7.266 -10.453 -20.901  1.00 79.86           H
ATOM   3556 3HG2 ILE A 237      -6.402 -10.064 -19.394  1.00 79.86           H
ATOM   3557  CD1 ILE A 237      -8.131  -8.386 -18.108  1.00 79.86           C
ATOM   3558 1HD1 ILE A 237      -8.135  -8.816 -17.106  1.00 79.86           H
ATOM   3559 2HD1 ILE A 237      -7.109  -8.352 -18.485  1.00 79.86           H
ATOM   3560 3HD1 ILE A 237      -8.538  -7.375 -18.070  1.00 79.86           H
ATOM   3561  HN  ILE A 237     -10.401 -11.543 -17.877  1.00 79.86           H
ATOM   3562  N   ILE A 238      -8.432 -13.758 -19.372  1.00 77.53           N
ATOM   3563  CA  ILE A 238      -7.738 -14.978 -19.748  1.00 77.53           C
ATOM   3564  C   ILE A 238      -8.651 -15.825 -20.637  1.00 77.53           C
ATOM   3565  O   ILE A 238      -8.213 -16.352 -21.658  1.00 77.53           O
ATOM   3566  HA  ILE A 238      -6.862 -14.689 -20.329  1.00 77.53           H
ATOM   3567  CB  ILE A 238      -7.235 -15.713 -18.505  1.00 77.53           C
ATOM   3568  HB  ILE A 238      -8.052 -15.765 -17.784  1.00 77.53           H
ATOM   3569  CG1 ILE A 238      -6.092 -14.945 -17.838  1.00 77.53           C
ATOM   3570 1HG1 ILE A 238      -5.186 -15.043 -18.435  1.00 77.53           H
ATOM   3571 2HG1 ILE A 238      -6.336 -13.883 -17.802  1.00 77.53           H
ATOM   3572  CG2 ILE A 238      -6.838 -17.152 -18.842  1.00 77.53           C
ATOM   3573 1HG2 ILE A 238      -7.703 -17.685 -19.236  1.00 77.53           H
ATOM   3574 2HG2 ILE A 238      -6.044 -17.144 -19.589  1.00 77.53           H
ATOM   3575 3HG2 ILE A 238      -6.484 -17.652 -17.940  1.00 77.53           H
ATOM   3576  CD1 ILE A 238      -5.836 -15.463 -16.422  1.00 77.53           C
ATOM   3577 1HD1 ILE A 238      -6.737 -15.341 -15.821  1.00 77.53           H
ATOM   3578 2HD1 ILE A 238      -5.569 -16.519 -16.464  1.00 77.53           H
ATOM   3579 3HD1 ILE A 238      -5.019 -14.900 -15.971  1.00 77.53           H
ATOM   3580  HN  ILE A 238      -8.543 -13.621 -18.387  1.00 77.53           H
ATOM   3581  N   HIS A 239      -9.903 -15.930 -20.215  1.00 76.25           N
ATOM   3582  CA  HIS A 239     -10.871 -16.736 -20.940  1.00 76.25           C
ATOM   3583  C   HIS A 239     -10.984 -16.230 -22.379  1.00 76.25           C
ATOM   3584  O   HIS A 239     -11.011 -17.023 -23.319  1.00 76.25           O
ATOM   3585  HA  HIS A 239     -10.485 -17.755 -20.951  1.00 76.25           H
ATOM   3586  CB  HIS A 239     -12.216 -16.755 -20.210  1.00 76.25           C
ATOM   3587 1HB  HIS A 239     -12.049 -17.026 -19.168  1.00 76.25           H
ATOM   3588 2HB  HIS A 239     -12.634 -15.748 -20.214  1.00 76.25           H
ATOM   3589  CG  HIS A 239     -13.225 -17.706 -20.808  1.00 76.25           C
ATOM   3590  ND1 HIS A 239     -14.257 -17.285 -21.628  1.00 76.25           N
ATOM   3591  HD1 HIS A 239     -14.439 -16.341 -21.903  1.00 76.25           H
ATOM   3592  CD2 HIS A 239     -13.349 -19.060 -20.696  1.00 76.25           C
ATOM   3593  HD2 HIS A 239     -12.696 -19.714 -20.119  1.00 76.25           H
ATOM   3594  CE1 HIS A 239     -14.965 -18.346 -21.988  1.00 76.25           C
ATOM   3595  HE1 HIS A 239     -15.843 -18.342 -22.633  1.00 76.25           H
ATOM   3596  NE2 HIS A 239     -14.400 -19.445 -21.409  1.00 76.25           N
ATOM   3597  HN  HIS A 239     -10.257 -15.478 -19.397  1.00 76.25           H
ATOM   3598  N   THR A 240     -11.048 -14.913 -22.507  1.00 77.98           N
ATOM   3599  CA  THR A 240     -11.216 -14.295 -23.812  1.00 77.98           C
ATOM   3600  C   THR A 240      -9.989 -14.558 -24.688  1.00 77.98           C
ATOM   3601  O   THR A 240     -10.118 -14.785 -25.890  1.00 77.98           O
ATOM   3602  HA  THR A 240     -12.068 -14.761 -24.306  1.00 77.98           H
ATOM   3603  CB  THR A 240     -11.501 -12.807 -23.597  1.00 77.98           C
ATOM   3604  HB  THR A 240     -10.614 -12.289 -23.233  1.00 77.98           H
ATOM   3605  OG1 THR A 240     -12.625 -12.793 -22.720  1.00 77.98           O
ATOM   3606  HG1 THR A 240     -12.324 -12.620 -21.782  1.00 77.98           H
ATOM   3607  CG2 THR A 240     -12.010 -12.119 -24.865  1.00 77.98           C
ATOM   3608 1HG2 THR A 240     -12.935 -12.595 -25.191  1.00 77.98           H
ATOM   3609 2HG2 THR A 240     -11.260 -12.207 -25.651  1.00 77.98           H
ATOM   3610 3HG2 THR A 240     -12.197 -11.066 -24.657  1.00 77.98           H
ATOM   3611  HN  THR A 240     -10.987 -14.273 -21.741  1.00 77.98           H
ATOM   3612  N   LEU A 241      -8.828 -14.518 -24.052  1.00 74.52           N
ATOM   3613  CA  LEU A 241      -7.574 -14.646 -24.775  1.00 74.52           C
ATOM   3614  C   LEU A 241      -7.442 -16.074 -25.310  1.00 74.52           C
ATOM   3615  O   LEU A 241      -7.004 -16.279 -26.441  1.00 74.52           O
ATOM   3616  HA  LEU A 241      -7.614 -13.962 -25.622  1.00 74.52           H
ATOM   3617  CB  LEU A 241      -6.401 -14.209 -23.895  1.00 74.52           C
ATOM   3618 1HB  LEU A 241      -6.510 -14.679 -22.918  1.00 74.52           H
ATOM   3619 2HB  LEU A 241      -5.480 -14.595 -24.333  1.00 74.52           H
ATOM   3620  CG  LEU A 241      -6.242 -12.701 -23.690  1.00 74.52           C
ATOM   3621  HG  LEU A 241      -7.199 -12.299 -23.358  1.00 74.52           H
ATOM   3622  CD1 LEU A 241      -5.221 -12.402 -22.590  1.00 74.52           C
ATOM   3623 1HD1 LEU A 241      -5.554 -12.849 -21.654  1.00 74.52           H
ATOM   3624 2HD1 LEU A 241      -4.254 -12.821 -22.869  1.00 74.52           H
ATOM   3625 3HD1 LEU A 241      -5.128 -11.323 -22.465  1.00 74.52           H
ATOM   3626  CD2 LEU A 241      -5.890 -12.003 -25.005  1.00 74.52           C
ATOM   3627 1HD2 LEU A 241      -4.952 -12.404 -25.389  1.00 74.52           H
ATOM   3628 2HD2 LEU A 241      -6.684 -12.175 -25.732  1.00 74.52           H
ATOM   3629 3HD2 LEU A 241      -5.783 -10.932 -24.831  1.00 74.52           H
ATOM   3630  HN  LEU A 241      -8.735 -14.401 -23.063  1.00 74.52           H
ATOM   3631  N   ILE A 242      -7.831 -17.024 -24.472  1.00 74.65           N
ATOM   3632  CA  ILE A 242      -7.761 -18.426 -24.846  1.00 74.65           C
ATOM   3633  C   ILE A 242      -8.613 -18.658 -26.096  1.00 74.65           C
ATOM   3634  O   ILE A 242      -8.197 -19.365 -27.013  1.00 74.65           O
ATOM   3635  HA  ILE A 242      -6.723 -18.648 -25.090  1.00 74.65           H
ATOM   3636  CB  ILE A 242      -8.149 -19.316 -23.664  1.00 74.65           C
ATOM   3637  HB  ILE A 242      -9.076 -18.932 -23.237  1.00 74.65           H
ATOM   3638  CG1 ILE A 242      -7.087 -19.260 -22.564  1.00 74.65           C
ATOM   3639 1HG1 ILE A 242      -6.185 -19.772 -22.898  1.00 74.65           H
ATOM   3640 2HG1 ILE A 242      -6.813 -18.223 -22.371  1.00 74.65           H
ATOM   3641  CG2 ILE A 242      -8.423 -20.750 -24.124  1.00 74.65           C
ATOM   3642 1HG2 ILE A 242      -9.241 -20.750 -24.844  1.00 74.65           H
ATOM   3643 2HG2 ILE A 242      -7.527 -21.159 -24.590  1.00 74.65           H
ATOM   3644 3HG2 ILE A 242      -8.697 -21.361 -23.263  1.00 74.65           H
ATOM   3645  CD1 ILE A 242      -7.599 -19.906 -21.275  1.00 74.65           C
ATOM   3646 1HD1 ILE A 242      -8.487 -19.376 -20.930  1.00 74.65           H
ATOM   3647 2HD1 ILE A 242      -7.849 -20.950 -21.466  1.00 74.65           H
ATOM   3648 3HD1 ILE A 242      -6.824 -19.852 -20.510  1.00 74.65           H
ATOM   3649  HN  ILE A 242      -8.186 -16.849 -23.554  1.00 74.65           H
ATOM   3650  N   GLN A 243      -9.790 -18.049 -26.093  1.00 69.95           N
ATOM   3651  CA  GLN A 243     -10.718 -18.208 -27.200  1.00 69.95           C
ATOM   3652  C   GLN A 243     -10.153 -17.555 -28.463  1.00 69.95           C
ATOM   3653  O   GLN A 243     -10.362 -18.051 -29.569  1.00 69.95           O
ATOM   3654  HA  GLN A 243     -10.809 -19.284 -27.349  1.00 69.95           H
ATOM   3655  CB  GLN A 243     -12.091 -17.631 -26.851  1.00 69.95           C
ATOM   3656 1HB  GLN A 243     -11.975 -16.628 -26.442  1.00 69.95           H
ATOM   3657 2HB  GLN A 243     -12.691 -17.539 -27.757  1.00 69.95           H
ATOM   3658  CG  GLN A 243     -12.818 -18.519 -25.840  1.00 69.95           C
ATOM   3659 1HG  GLN A 243     -12.857 -19.543 -26.211  1.00 69.95           H
ATOM   3660 2HG  GLN A 243     -12.261 -18.541 -24.903  1.00 69.95           H
ATOM   3661  CD  GLN A 243     -14.238 -18.010 -25.583  1.00 69.95           C
ATOM   3662  OE1 GLN A 243     -14.604 -16.906 -25.950  1.00 69.95           O
ATOM   3663  NE2 GLN A 243     -15.013 -18.873 -24.934  1.00 69.95           N
ATOM   3664 1HE2 GLN A 243     -14.650 -19.764 -24.661  1.00 69.95           H
ATOM   3665 2HE2 GLN A 243     -15.960 -18.632 -24.720  1.00 69.95           H
ATOM   3666  HN  GLN A 243     -10.111 -17.458 -25.354  1.00 69.95           H
ATOM   3667  N   ALA A 244      -9.449 -16.452 -28.257  1.00 71.09           N
ATOM   3668  CA  ALA A 244      -9.014 -15.623 -29.368  1.00 71.09           C
ATOM   3669  C   ALA A 244      -7.873 -16.325 -30.107  1.00 71.09           C
ATOM   3670  O   ALA A 244      -7.594 -16.014 -31.264  1.00 71.09           O
ATOM   3671  HA  ALA A 244      -9.859 -15.507 -30.046  1.00 71.09           H
ATOM   3672  CB  ALA A 244      -8.608 -14.243 -28.846  1.00 71.09           C
ATOM   3673 1HB  ALA A 244      -9.461 -13.774 -28.356  1.00 71.09           H
ATOM   3674 2HB  ALA A 244      -7.791 -14.350 -28.132  1.00 71.09           H
ATOM   3675 3HB  ALA A 244      -8.281 -13.621 -29.680  1.00 71.09           H
ATOM   3676  HN  ALA A 244      -9.176 -16.124 -27.352  1.00 71.09           H
ATOM   3677  N   LYS A 245      -7.246 -17.261 -29.409  1.00 58.98           N
ATOM   3678  CA  LYS A 245      -6.148 -18.016 -29.988  1.00 58.98           C
ATOM   3679  C   LYS A 245      -5.165 -17.050 -30.654  1.00 58.98           C
ATOM   3680  O   LYS A 245      -4.232 -17.478 -31.331  1.00 58.98           O
ATOM   3681  HA  LYS A 245      -5.633 -18.523 -29.172  1.00 58.98           H
ATOM   3682  CB  LYS A 245      -6.679 -19.098 -30.929  1.00 58.98           C
ATOM   3683 1HB  LYS A 245      -7.427 -18.670 -31.598  1.00 58.98           H
ATOM   3684 2HB  LYS A 245      -5.869 -19.471 -31.556  1.00 58.98           H
ATOM   3685  CG  LYS A 245      -7.296 -20.256 -30.141  1.00 58.98           C
ATOM   3686 1HG  LYS A 245      -6.632 -20.538 -29.324  1.00 58.98           H
ATOM   3687 2HG  LYS A 245      -8.236 -19.935 -29.692  1.00 58.98           H
ATOM   3688  CD  LYS A 245      -7.543 -21.465 -31.046  1.00 58.98           C
ATOM   3689 1HD  LYS A 245      -8.301 -21.218 -31.790  1.00 58.98           H
ATOM   3690 2HD  LYS A 245      -6.630 -21.709 -31.590  1.00 58.98           H
ATOM   3691  CE  LYS A 245      -7.997 -22.677 -30.229  1.00 58.98           C
ATOM   3692 1HE  LYS A 245      -7.299 -22.853 -29.411  1.00 58.98           H
ATOM   3693 2HE  LYS A 245      -8.970 -22.477 -29.781  1.00 58.98           H
ATOM   3694  NZ  LYS A 245      -8.077 -23.879 -31.088  1.00 58.98           N
ATOM   3695 1HZ  LYS A 245      -8.402 -24.667 -30.538  1.00 58.98           H
ATOM   3696 2HZ  LYS A 245      -8.725 -23.708 -31.849  1.00 58.98           H
ATOM   3697 3HZ  LYS A 245      -7.160 -24.087 -31.466  1.00 58.98           H
ATOM   3698  HN  LYS A 245      -7.476 -17.504 -28.467  1.00 58.98           H
ATOM   3699  N   LYS A 246      -5.410 -15.766 -30.439  1.00 51.86           N
ATOM   3700  CA  LYS A 246      -4.621 -14.734 -31.091  1.00 51.86           C
ATOM   3701  C   LYS A 246      -3.418 -14.386 -30.213  1.00 51.86           C
ATOM   3702  O   LYS A 246      -3.560 -13.701 -29.201  1.00 51.86           O
ATOM   3703  HA  LYS A 246      -4.255 -15.148 -32.030  1.00 51.86           H
ATOM   3704  CB  LYS A 246      -5.498 -13.529 -31.438  1.00 51.86           C
ATOM   3705 1HB  LYS A 246      -6.175 -13.317 -30.611  1.00 51.86           H
ATOM   3706 2HB  LYS A 246      -4.872 -12.647 -31.573  1.00 51.86           H
ATOM   3707  CG  LYS A 246      -6.305 -13.788 -32.712  1.00 51.86           C
ATOM   3708 1HG  LYS A 246      -5.653 -14.199 -33.483  1.00 51.86           H
ATOM   3709 2HG  LYS A 246      -7.075 -14.533 -32.514  1.00 51.86           H
ATOM   3710  CD  LYS A 246      -6.954 -12.499 -33.221  1.00 51.86           C
ATOM   3711 1HD  LYS A 246      -7.666 -12.130 -32.482  1.00 51.86           H
ATOM   3712 2HD  LYS A 246      -6.193 -11.728 -33.343  1.00 51.86           H
ATOM   3713  CE  LYS A 246      -7.669 -12.734 -34.553  1.00 51.86           C
ATOM   3714 1HE  LYS A 246      -6.988 -13.210 -35.259  1.00 51.86           H
ATOM   3715 2HE  LYS A 246      -8.506 -13.416 -34.408  1.00 51.86           H
ATOM   3716  NZ  LYS A 246      -8.156 -11.453 -35.113  1.00 51.86           N
ATOM   3717 1HZ  LYS A 246      -8.647 -11.630 -35.982  1.00 51.86           H
ATOM   3718 2HZ  LYS A 246      -8.786 -11.014 -34.451  1.00 51.86           H
ATOM   3719 3HZ  LYS A 246      -7.368 -10.839 -35.288  1.00 51.86           H
ATOM   3720  HN  LYS A 246      -6.129 -15.427 -29.832  1.00 51.86           H
ATOM   3721  N   SER A 247      -2.259 -14.875 -30.631  1.00 54.99           N
ATOM   3722  CA  SER A 247      -1.042 -14.678 -29.862  1.00 54.99           C
ATOM   3723  C   SER A 247      -0.788 -13.183 -29.657  1.00 54.99           C
ATOM   3724  O   SER A 247      -0.374 -12.762 -28.579  1.00 54.99           O
ATOM   3725  HA  SER A 247      -1.223 -15.169 -28.906  1.00 54.99           H
ATOM   3726  CB  SER A 247       0.157 -15.331 -30.552  1.00 54.99           C
ATOM   3727 1HB  SER A 247       0.084 -16.414 -30.458  1.00 54.99           H
ATOM   3728 2HB  SER A 247       0.132 -15.100 -31.617  1.00 54.99           H
ATOM   3729  OG  SER A 247       1.395 -14.890 -30.000  1.00 54.99           O
ATOM   3730  HG  SER A 247       1.479 -15.204 -29.054  1.00 54.99           H
ATOM   3731  HN  SER A 247      -2.145 -15.395 -31.477  1.00 54.99           H
ATOM   3732  N   SER A 248      -1.047 -12.422 -30.711  1.00 54.75           N
ATOM   3733  CA  SER A 248      -0.524 -11.070 -30.804  1.00 54.75           C
ATOM   3734  C   SER A 248      -0.933 -10.265 -29.568  1.00 54.75           C
ATOM   3735  O   SER A 248      -0.175  -9.418 -29.096  1.00 54.75           O
ATOM   3736  HA  SER A 248       0.559 -11.181 -30.846  1.00 54.75           H
ATOM   3737  CB  SER A 248      -1.015 -10.375 -32.076  1.00 54.75           C
ATOM   3738 1HB  SER A 248      -0.708 -10.955 -32.946  1.00 54.75           H
ATOM   3739 2HB  SER A 248      -2.105 -10.350 -32.078  1.00 54.75           H
ATOM   3740  OG  SER A 248      -0.510  -9.048 -32.188  1.00 54.75           O
ATOM   3741  HG  SER A 248      -0.836  -8.628 -33.035  1.00 54.75           H
ATOM   3742  HN  SER A 248      -1.602 -12.715 -31.490  1.00 54.75           H
ATOM   3743  N   LYS A 249      -2.130 -10.557 -29.080  1.00 51.05           N
ATOM   3744  CA  LYS A 249      -2.722  -9.756 -28.022  1.00 51.05           C
ATOM   3745  C   LYS A 249      -1.981 -10.023 -26.711  1.00 51.05           C
ATOM   3746  O   LYS A 249      -2.093  -9.248 -25.762  1.00 51.05           O
ATOM   3747  HA  LYS A 249      -2.585  -8.708 -28.289  1.00 51.05           H
ATOM   3748  CB  LYS A 249      -4.229 -10.008 -27.939  1.00 51.05           C
ATOM   3749 1HB  LYS A 249      -4.426 -11.079 -27.997  1.00 51.05           H
ATOM   3750 2HB  LYS A 249      -4.606  -9.666 -26.976  1.00 51.05           H
ATOM   3751  CG  LYS A 249      -4.968  -9.287 -29.068  1.00 51.05           C
ATOM   3752 1HG  LYS A 249      -4.635  -8.250 -29.122  1.00 51.05           H
ATOM   3753 2HG  LYS A 249      -4.722  -9.751 -30.023  1.00 51.05           H
ATOM   3754  CD  LYS A 249      -6.482  -9.331 -28.848  1.00 51.05           C
ATOM   3755 1HD  LYS A 249      -6.829 -10.363 -28.892  1.00 51.05           H
ATOM   3756 2HD  LYS A 249      -6.719  -8.958 -27.852  1.00 51.05           H
ATOM   3757  CE  LYS A 249      -7.213  -8.495 -29.900  1.00 51.05           C
ATOM   3758 1HE  LYS A 249      -6.798  -7.488 -29.926  1.00 51.05           H
ATOM   3759 2HE  LYS A 249      -7.060  -8.928 -30.888  1.00 51.05           H
ATOM   3760  NZ  LYS A 249      -8.661  -8.434 -29.598  1.00 51.05           N
ATOM   3761 1HZ  LYS A 249      -9.132  -7.889 -30.312  1.00 51.05           H
ATOM   3762 2HZ  LYS A 249      -9.043  -9.373 -29.582  1.00 51.05           H
ATOM   3763 3HZ  LYS A 249      -8.799  -7.997 -28.693  1.00 51.05           H
ATOM   3764  HN  LYS A 249      -2.690 -11.323 -29.395  1.00 51.05           H
ATOM   3765  N   HIS A 250      -1.241 -11.122 -26.699  1.00 53.66           N
ATOM   3766  CA  HIS A 250      -0.645 -11.610 -25.467  1.00 53.66           C
ATOM   3767  C   HIS A 250       0.467 -10.658 -25.022  1.00 53.66           C
ATOM   3768  O   HIS A 250       0.638 -10.411 -23.830  1.00 53.66           O
ATOM   3769  HA  HIS A 250      -1.435 -11.608 -24.716  1.00 53.66           H
ATOM   3770  CB  HIS A 250      -0.161 -13.052 -25.632  1.00 53.66           C
ATOM   3771 1HB  HIS A 250       0.417 -13.128 -26.552  1.00 53.66           H
ATOM   3772 2HB  HIS A 250       0.513 -13.294 -24.811  1.00 53.66           H
ATOM   3773  CG  HIS A 250      -1.274 -14.073 -25.668  1.00 53.66           C
ATOM   3774  ND1 HIS A 250      -1.748 -14.705 -24.532  1.00 53.66           N
ATOM   3775  HD1 HIS A 250      -1.417 -14.559 -23.600  1.00 53.66           H
ATOM   3776  CD2 HIS A 250      -2.000 -14.563 -26.713  1.00 53.66           C
ATOM   3777  HD2 HIS A 250      -1.884 -14.277 -27.759  1.00 53.66           H
ATOM   3778  CE1 HIS A 250      -2.716 -15.537 -24.890  1.00 53.66           C
ATOM   3779  HE1 HIS A 250      -3.288 -16.180 -24.221  1.00 53.66           H
ATOM   3780  NE2 HIS A 250      -2.870 -15.448 -26.242  1.00 53.66           N
ATOM   3781  HN  HIS A 250      -1.046 -11.673 -27.510  1.00 53.66           H
ATOM   3782  N   LYS A 251       1.196 -10.150 -26.006  1.00 55.09           N
ATOM   3783  CA  LYS A 251       2.396  -9.380 -25.727  1.00 55.09           C
ATOM   3784  C   LYS A 251       2.020  -8.128 -24.933  1.00 55.09           C
ATOM   3785  O   LYS A 251       2.760  -7.706 -24.045  1.00 55.09           O
ATOM   3786  HA  LYS A 251       3.045 -10.000 -25.108  1.00 55.09           H
ATOM   3787  CB  LYS A 251       3.155  -9.083 -27.022  1.00 55.09           C
ATOM   3788 1HB  LYS A 251       2.454  -8.770 -27.795  1.00 55.09           H
ATOM   3789 2HB  LYS A 251       3.844  -8.254 -26.862  1.00 55.09           H
ATOM   3790  CG  LYS A 251       3.931 -10.313 -27.497  1.00 55.09           C
ATOM   3791 1HG  LYS A 251       4.598 -10.655 -26.706  1.00 55.09           H
ATOM   3792 2HG  LYS A 251       3.237 -11.128 -27.703  1.00 55.09           H
ATOM   3793  CD  LYS A 251       4.742  -9.997 -28.756  1.00 55.09           C
ATOM   3794 1HD  LYS A 251       4.069  -9.710 -29.564  1.00 55.09           H
ATOM   3795 2HD  LYS A 251       5.395  -9.145 -28.567  1.00 55.09           H
ATOM   3796  CE  LYS A 251       5.579 -11.203 -29.186  1.00 55.09           C
ATOM   3797 1HE  LYS A 251       6.417 -11.335 -28.500  1.00 55.09           H
ATOM   3798 2HE  LYS A 251       4.977 -12.110 -29.130  1.00 55.09           H
ATOM   3799  NZ  LYS A 251       6.083 -11.019 -30.565  1.00 55.09           N
ATOM   3800 1HZ  LYS A 251       6.636 -11.826 -30.833  1.00 55.09           H
ATOM   3801 2HZ  LYS A 251       5.300 -10.920 -31.201  1.00 55.09           H
ATOM   3802 3HZ  LYS A 251       6.659 -10.186 -30.606  1.00 55.09           H
ATOM   3803  HN  LYS A 251       0.978 -10.257 -26.976  1.00 55.09           H
ATOM   3804  N   ALA A 252       0.871  -7.567 -25.282  1.00 62.81           N
ATOM   3805  CA  ALA A 252       0.459  -6.293 -24.719  1.00 62.81           C
ATOM   3806  C   ALA A 252       0.082  -6.488 -23.249  1.00 62.81           C
ATOM   3807  O   ALA A 252       0.099  -5.537 -22.469  1.00 62.81           O
ATOM   3808  HA  ALA A 252       1.308  -5.612 -24.781  1.00 62.81           H
ATOM   3809  CB  ALA A 252      -0.694  -5.719 -25.545  1.00 62.81           C
ATOM   3810 1HB  ALA A 252      -0.366  -5.572 -26.574  1.00 62.81           H
ATOM   3811 2HB  ALA A 252      -1.534  -6.413 -25.527  1.00 62.81           H
ATOM   3812 3HB  ALA A 252      -1.003  -4.763 -25.122  1.00 62.81           H
ATOM   3813  HN  ALA A 252       0.229  -7.969 -25.935  1.00 62.81           H
ATOM   3814  N   LEU A 253      -0.248  -7.727 -22.915  1.00 67.07           N
ATOM   3815  CA  LEU A 253      -0.796  -8.027 -21.603  1.00 67.07           C
ATOM   3816  C   LEU A 253       0.339  -8.441 -20.664  1.00 67.07           C
ATOM   3817  O   LEU A 253       0.165  -8.464 -19.447  1.00 67.07           O
ATOM   3818  HA  LEU A 253      -1.245  -7.111 -21.219  1.00 67.07           H
ATOM   3819  CB  LEU A 253      -1.913  -9.067 -21.714  1.00 67.07           C
ATOM   3820 1HB  LEU A 253      -1.571  -9.870 -22.368  1.00 67.07           H
ATOM   3821 2HB  LEU A 253      -2.074  -9.505 -20.729  1.00 67.07           H
ATOM   3822  CG  LEU A 253      -3.256  -8.556 -22.239  1.00 67.07           C
ATOM   3823  HG  LEU A 253      -3.061  -7.874 -23.067  1.00 67.07           H
ATOM   3824  CD1 LEU A 253      -4.103  -9.705 -22.789  1.00 67.07           C
ATOM   3825 1HD1 LEU A 253      -3.570 -10.190 -23.607  1.00 67.07           H
ATOM   3826 2HD1 LEU A 253      -4.291 -10.430 -21.997  1.00 67.07           H
ATOM   3827 3HD1 LEU A 253      -5.052  -9.314 -23.156  1.00 67.07           H
ATOM   3828  CD2 LEU A 253      -3.998  -7.760 -21.164  1.00 67.07           C
ATOM   3829 1HD2 LEU A 253      -4.181  -8.399 -20.300  1.00 67.07           H
ATOM   3830 2HD2 LEU A 253      -3.393  -6.905 -20.861  1.00 67.07           H
ATOM   3831 3HD2 LEU A 253      -4.949  -7.408 -21.564  1.00 67.07           H
ATOM   3832  HN  LEU A 253      -0.148  -8.515 -23.522  1.00 67.07           H
ATOM   3833  N   LYS A 254       1.476  -8.758 -21.266  1.00 70.25           N
ATOM   3834  CA  LYS A 254       2.561  -9.386 -20.532  1.00 70.25           C
ATOM   3835  C   LYS A 254       2.950  -8.500 -19.346  1.00 70.25           C
ATOM   3836  O   LYS A 254       3.149  -8.992 -18.237  1.00 70.25           O
ATOM   3837  HA  LYS A 254       2.188 -10.335 -20.145  1.00 70.25           H
ATOM   3838  CB  LYS A 254       3.728  -9.706 -21.469  1.00 70.25           C
ATOM   3839 1HB  LYS A 254       3.350 -10.169 -22.381  1.00 70.25           H
ATOM   3840 2HB  LYS A 254       4.225  -8.782 -21.764  1.00 70.25           H
ATOM   3841  CG  LYS A 254       4.733 -10.640 -20.794  1.00 70.25           C
ATOM   3842 1HG  LYS A 254       5.155 -10.153 -19.915  1.00 70.25           H
ATOM   3843 2HG  LYS A 254       4.223 -11.538 -20.445  1.00 70.25           H
ATOM   3844  CD  LYS A 254       5.856 -11.027 -21.759  1.00 70.25           C
ATOM   3845 1HD  LYS A 254       5.432 -11.491 -22.649  1.00 70.25           H
ATOM   3846 2HD  LYS A 254       6.383 -10.131 -22.087  1.00 70.25           H
ATOM   3847  CE  LYS A 254       6.842 -11.990 -21.095  1.00 70.25           C
ATOM   3848 1HE  LYS A 254       7.270 -11.527 -20.206  1.00 70.25           H
ATOM   3849 2HE  LYS A 254       6.317 -12.887 -20.765  1.00 70.25           H
ATOM   3850  NZ  LYS A 254       7.921 -12.358 -22.038  1.00 70.25           N
ATOM   3851 1HZ  LYS A 254       8.562 -13.000 -21.585  1.00 70.25           H
ATOM   3852 2HZ  LYS A 254       7.519 -12.804 -22.855  1.00 70.25           H
ATOM   3853 3HZ  LYS A 254       8.423 -11.524 -22.321  1.00 70.25           H
ATOM   3854  HN  LYS A 254       1.661  -8.593 -22.234  1.00 70.25           H
ATOM   3855  N   VAL A 255       3.046  -7.207 -19.622  1.00 73.67           N
ATOM   3856  CA  VAL A 255       3.494  -6.259 -18.616  1.00 73.67           C
ATOM   3857  C   VAL A 255       2.507  -6.259 -17.446  1.00 73.67           C
ATOM   3858  O   VAL A 255       2.902  -6.446 -16.297  1.00 73.67           O
ATOM   3859  HA  VAL A 255       4.465  -6.597 -18.255  1.00 73.67           H
ATOM   3860  CB  VAL A 255       3.676  -4.876 -19.244  1.00 73.67           C
ATOM   3861  HB  VAL A 255       2.714  -4.562 -19.648  1.00 73.67           H
ATOM   3862  CG1 VAL A 255       4.103  -3.848 -18.194  1.00 73.67           C
ATOM   3863 1HG1 VAL A 255       3.339  -3.782 -17.420  1.00 73.67           H
ATOM   3864 2HG1 VAL A 255       5.048  -4.157 -17.748  1.00 73.67           H
ATOM   3865 3HG1 VAL A 255       4.225  -2.874 -18.668  1.00 73.67           H
ATOM   3866  CG2 VAL A 255       4.677  -4.927 -20.400  1.00 73.67           C
ATOM   3867 1HG2 VAL A 255       5.642  -5.272 -20.030  1.00 73.67           H
ATOM   3868 2HG2 VAL A 255       4.314  -5.614 -21.165  1.00 73.67           H
ATOM   3869 3HG2 VAL A 255       4.788  -3.931 -20.829  1.00 73.67           H
ATOM   3870  HN  VAL A 255       2.825  -6.807 -20.511  1.00 73.67           H
ATOM   3871  N   THR A 256       1.243  -6.047 -17.781  1.00 72.42           N
ATOM   3872  CA  THR A 256       0.229  -5.816 -16.766  1.00 72.42           C
ATOM   3873  C   THR A 256       0.060  -7.058 -15.889  1.00 72.42           C
ATOM   3874  O   THR A 256      -0.089  -6.948 -14.673  1.00 72.42           O
ATOM   3875  HA  THR A 256       0.570  -5.010 -16.116  1.00 72.42           H
ATOM   3876  CB  THR A 256      -1.060  -5.392 -17.473  1.00 72.42           C
ATOM   3877  HB  THR A 256      -1.898  -5.373 -16.776  1.00 72.42           H
ATOM   3878  OG1 THR A 256      -1.181  -6.310 -18.556  1.00 72.42           O
ATOM   3879  HG1 THR A 256      -1.489  -7.199 -18.218  1.00 72.42           H
ATOM   3880  CG2 THR A 256      -0.933  -4.027 -18.153  1.00 72.42           C
ATOM   3881 1HG2 THR A 256      -0.138  -4.066 -18.899  1.00 72.42           H
ATOM   3882 2HG2 THR A 256      -0.694  -3.270 -17.407  1.00 72.42           H
ATOM   3883 3HG2 THR A 256      -1.875  -3.774 -18.640  1.00 72.42           H
ATOM   3884  HN  THR A 256       0.908  -6.031 -18.723  1.00 72.42           H
ATOM   3885  N   ILE A 257       0.089  -8.212 -16.540  1.00 76.19           N
ATOM   3886  CA  ILE A 257      -0.056  -9.473 -15.834  1.00 76.19           C
ATOM   3887  C   ILE A 257       1.035  -9.584 -14.766  1.00 76.19           C
ATOM   3888  O   ILE A 257       0.751  -9.911 -13.615  1.00 76.19           O
ATOM   3889  HA  ILE A 257      -1.025  -9.460 -15.336  1.00 76.19           H
ATOM   3890  CB  ILE A 257      -0.070 -10.642 -16.822  1.00 76.19           C
ATOM   3891  HB  ILE A 257       0.773 -10.523 -17.503  1.00 76.19           H
ATOM   3892  CG1 ILE A 257      -1.343 -10.627 -17.670  1.00 76.19           C
ATOM   3893 1HG1 ILE A 257      -2.207 -10.836 -17.039  1.00 76.19           H
ATOM   3894 2HG1 ILE A 257      -1.491  -9.633 -18.093  1.00 76.19           H
ATOM   3895  CG2 ILE A 257       0.121 -11.975 -16.096  1.00 76.19           C
ATOM   3896 1HG2 ILE A 257       1.077 -11.971 -15.573  1.00 76.19           H
ATOM   3897 2HG2 ILE A 257      -0.686 -12.116 -15.377  1.00 76.19           H
ATOM   3898 3HG2 ILE A 257       0.106 -12.789 -16.822  1.00 76.19           H
ATOM   3899  CD1 ILE A 257      -1.264 -11.660 -18.795  1.00 76.19           C
ATOM   3900 1HD1 ILE A 257      -0.413 -11.433 -19.438  1.00 76.19           H
ATOM   3901 2HD1 ILE A 257      -1.141 -12.655 -18.367  1.00 76.19           H
ATOM   3902 3HD1 ILE A 257      -2.182 -11.629 -19.383  1.00 76.19           H
ATOM   3903  HN  ILE A 257       0.209  -8.292 -17.529  1.00 76.19           H
ATOM   3904  N   THR A 258       2.260  -9.304 -15.187  1.00 80.72           N
ATOM   3905  CA  THR A 258       3.408  -9.470 -14.311  1.00 80.72           C
ATOM   3906  C   THR A 258       3.273  -8.572 -13.080  1.00 80.72           C
ATOM   3907  O   THR A 258       3.457  -9.028 -11.952  1.00 80.72           O
ATOM   3908  HA  THR A 258       3.423 -10.500 -13.956  1.00 80.72           H
ATOM   3909  CB  THR A 258       4.671  -9.193 -15.130  1.00 80.72           C
ATOM   3910  HB  THR A 258       4.733  -8.140 -15.404  1.00 80.72           H
ATOM   3911  OG1 THR A 258       4.587 -10.109 -16.218  1.00 80.72           O
ATOM   3912  HG1 THR A 258       4.236  -9.644 -17.030  1.00 80.72           H
ATOM   3913  CG2 THR A 258       5.947  -9.605 -14.394  1.00 80.72           C
ATOM   3914 1HG2 THR A 258       5.914 -10.673 -14.178  1.00 80.72           H
ATOM   3915 2HG2 THR A 258       6.024  -9.048 -13.460  1.00 80.72           H
ATOM   3916 3HG2 THR A 258       6.813  -9.387 -15.018  1.00 80.72           H
ATOM   3917  HN  THR A 258       2.474  -8.971 -16.105  1.00 80.72           H
ATOM   3918  N   VAL A 259       2.953  -7.313 -13.337  1.00 78.93           N
ATOM   3919  CA  VAL A 259       2.871  -6.329 -12.271  1.00 78.93           C
ATOM   3920  C   VAL A 259       1.836  -6.785 -11.240  1.00 78.93           C
ATOM   3921  O   VAL A 259       2.061  -6.668 -10.037  1.00 78.93           O
ATOM   3922  HA  VAL A 259       3.848  -6.282 -11.790  1.00 78.93           H
ATOM   3923  CB  VAL A 259       2.564  -4.948 -12.856  1.00 78.93           C
ATOM   3924  HB  VAL A 259       1.698  -5.047 -13.511  1.00 78.93           H
ATOM   3925  CG1 VAL A 259       2.206  -3.952 -11.751  1.00 78.93           C
ATOM   3926 1HG1 VAL A 259       1.327  -4.307 -11.212  1.00 78.93           H
ATOM   3927 2HG1 VAL A 259       3.044  -3.860 -11.060  1.00 78.93           H
ATOM   3928 3HG1 VAL A 259       1.992  -2.980 -12.194  1.00 78.93           H
ATOM   3929  CG2 VAL A 259       3.734  -4.437 -13.698  1.00 78.93           C
ATOM   3930 1HG2 VAL A 259       4.625  -4.362 -13.074  1.00 78.93           H
ATOM   3931 2HG2 VAL A 259       3.922  -5.130 -14.518  1.00 78.93           H
ATOM   3932 3HG2 VAL A 259       3.489  -3.454 -14.101  1.00 78.93           H
ATOM   3933  HN  VAL A 259       2.752  -6.962 -14.252  1.00 78.93           H
ATOM   3934  N   LEU A 260       0.725  -7.295 -11.750  1.00 75.78           N
ATOM   3935  CA  LEU A 260      -0.396  -7.651 -10.897  1.00 75.78           C
ATOM   3936  C   LEU A 260      -0.029  -8.882 -10.067  1.00 75.78           C
ATOM   3937  O   LEU A 260      -0.328  -8.944  -8.875  1.00 75.78           O
ATOM   3938  HA  LEU A 260      -0.567  -6.815 -10.218  1.00 75.78           H
ATOM   3939  CB  LEU A 260      -1.668  -7.827 -11.729  1.00 75.78           C
ATOM   3940 1HB  LEU A 260      -1.407  -8.348 -12.650  1.00 75.78           H
ATOM   3941 2HB  LEU A 260      -2.351  -8.474 -11.179  1.00 75.78           H
ATOM   3942  CG  LEU A 260      -2.412  -6.542 -12.096  1.00 75.78           C
ATOM   3943  HG  LEU A 260      -1.706  -5.713 -12.049  1.00 75.78           H
ATOM   3944  CD1 LEU A 260      -2.941  -6.605 -13.530  1.00 75.78           C
ATOM   3945 1HD1 LEU A 260      -2.107  -6.735 -14.219  1.00 75.78           H
ATOM   3946 2HD1 LEU A 260      -3.627  -7.446 -13.627  1.00 75.78           H
ATOM   3947 3HD1 LEU A 260      -3.466  -5.679 -13.765  1.00 75.78           H
ATOM   3948  CD2 LEU A 260      -3.524  -6.245 -11.087  1.00 75.78           C
ATOM   3949 1HD2 LEU A 260      -4.236  -7.070 -11.078  1.00 75.78           H
ATOM   3950 2HD2 LEU A 260      -3.092  -6.126 -10.094  1.00 75.78           H
ATOM   3951 3HD2 LEU A 260      -4.037  -5.326 -11.372  1.00 75.78           H
ATOM   3952  HN  LEU A 260       0.584  -7.466 -12.726  1.00 75.78           H
ATOM   3953  N   THR A 261       0.615  -9.833 -10.729  1.00 83.96           N
ATOM   3954  CA  THR A 261       1.021 -11.062 -10.068  1.00 83.96           C
ATOM   3955  C   THR A 261       1.965 -10.755  -8.905  1.00 83.96           C
ATOM   3956  O   THR A 261       1.818 -11.310  -7.817  1.00 83.96           O
ATOM   3957  HA  THR A 261       0.134 -11.533  -9.644  1.00 83.96           H
ATOM   3958  CB  THR A 261       1.635 -11.984 -11.123  1.00 83.96           C
ATOM   3959  HB  THR A 261       2.549 -11.553 -11.532  1.00 83.96           H
ATOM   3960  OG1 THR A 261       0.581 -12.194 -12.058  1.00 83.96           O
ATOM   3961  HG1 THR A 261       0.613 -11.495 -12.772  1.00 83.96           H
ATOM   3962  CG2 THR A 261       1.932 -13.382 -10.576  1.00 83.96           C
ATOM   3963 1HG2 THR A 261       1.006 -13.840 -10.228  1.00 83.96           H
ATOM   3964 2HG2 THR A 261       2.634 -13.306  -9.746  1.00 83.96           H
ATOM   3965 3HG2 THR A 261       2.366 -13.996 -11.365  1.00 83.96           H
ATOM   3966  HN  THR A 261       0.858  -9.773 -11.697  1.00 83.96           H
ATOM   3967  N   VAL A 262       2.915  -9.871  -9.173  1.00 86.81           N
ATOM   3968  CA  VAL A 262       3.909  -9.514  -8.175  1.00 86.81           C
ATOM   3969  C   VAL A 262       3.220  -8.805  -7.007  1.00 86.81           C
ATOM   3970  O   VAL A 262       3.542  -9.057  -5.846  1.00 86.81           O
ATOM   3971  HA  VAL A 262       4.355 -10.439  -7.809  1.00 86.81           H
ATOM   3972  CB  VAL A 262       5.016  -8.674  -8.815  1.00 86.81           C
ATOM   3973  HB  VAL A 262       4.546  -7.832  -9.323  1.00 86.81           H
ATOM   3974  CG1 VAL A 262       5.963  -8.112  -7.752  1.00 86.81           C
ATOM   3975 1HG1 VAL A 262       5.401  -7.483  -7.062  1.00 86.81           H
ATOM   3976 2HG1 VAL A 262       6.421  -8.935  -7.203  1.00 86.81           H
ATOM   3977 3HG1 VAL A 262       6.740  -7.520  -8.234  1.00 86.81           H
ATOM   3978  CG2 VAL A 262       5.785  -9.485  -9.860  1.00 86.81           C
ATOM   3979 1HG2 VAL A 262       6.237 -10.355  -9.384  1.00 86.81           H
ATOM   3980 2HG2 VAL A 262       5.099  -9.814 -10.641  1.00 86.81           H
ATOM   3981 3HG2 VAL A 262       6.565  -8.864 -10.300  1.00 86.81           H
ATOM   3982  HN  VAL A 262       3.012  -9.403 -10.051  1.00 86.81           H
ATOM   3983  N   PHE A 263       2.286  -7.932  -7.354  1.00 81.59           N
ATOM   3984  CA  PHE A 263       1.555  -7.179  -6.349  1.00 81.59           C
ATOM   3985  C   PHE A 263       0.822  -8.116  -5.387  1.00 81.59           C
ATOM   3986  O   PHE A 263       1.001  -8.030  -4.173  1.00 81.59           O
ATOM   3987  HA  PHE A 263       2.283  -6.589  -5.794  1.00 81.59           H
ATOM   3988  CB  PHE A 263       0.526  -6.324  -7.092  1.00 81.59           C
ATOM   3989 1HB  PHE A 263       1.049  -5.663  -7.783  1.00 81.59           H
ATOM   3990 2HB  PHE A 263      -0.108  -6.976  -7.693  1.00 81.59           H
ATOM   3991  CG  PHE A 263      -0.361  -5.480  -6.174  1.00 81.59           C
ATOM   3992  CD1 PHE A 263      -1.637  -5.871  -5.915  1.00 81.59           C
ATOM   3993  HD1 PHE A 263      -2.029  -6.785  -6.360  1.00 81.59           H
ATOM   3994  CD2 PHE A 263       0.127  -4.339  -5.618  1.00 81.59           C
ATOM   3995  HD2 PHE A 263       1.150  -4.026  -5.826  1.00 81.59           H
ATOM   3996  CE1 PHE A 263      -2.460  -5.088  -5.063  1.00 81.59           C
ATOM   3997  HE1 PHE A 263      -3.483  -5.401  -4.855  1.00 81.59           H
ATOM   3998  CE2 PHE A 263      -0.696  -3.556  -4.766  1.00 81.59           C
ATOM   3999  HE2 PHE A 263      -0.304  -2.641  -4.320  1.00 81.59           H
ATOM   4000  CZ  PHE A 263      -1.972  -3.947  -4.506  1.00 81.59           C
ATOM   4001  HZ  PHE A 263      -2.604  -3.346  -3.852  1.00 81.59           H
ATOM   4002  HN  PHE A 263       2.027  -7.737  -8.300  1.00 81.59           H
ATOM   4003  N   VAL A 264       0.011  -8.991  -5.966  1.00 86.03           N
ATOM   4004  CA  VAL A 264      -0.841  -9.859  -5.172  1.00 86.03           C
ATOM   4005  C   VAL A 264       0.027 -10.702  -4.236  1.00 86.03           C
ATOM   4006  O   VAL A 264      -0.294 -10.857  -3.058  1.00 86.03           O
ATOM   4007  HA  VAL A 264      -1.491  -9.223  -4.571  1.00 86.03           H
ATOM   4008  CB  VAL A 264      -1.725 -10.706  -6.091  1.00 86.03           C
ATOM   4009  HB  VAL A 264      -1.079 -11.198  -6.818  1.00 86.03           H
ATOM   4010  CG1 VAL A 264      -2.456 -11.792  -5.300  1.00 86.03           C
ATOM   4011 1HG1 VAL A 264      -1.726 -12.444  -4.819  1.00 86.03           H
ATOM   4012 2HG1 VAL A 264      -3.085 -11.328  -4.540  1.00 86.03           H
ATOM   4013 3HG1 VAL A 264      -3.077 -12.379  -5.976  1.00 86.03           H
ATOM   4014  CG2 VAL A 264      -2.715  -9.828  -6.860  1.00 86.03           C
ATOM   4015 1HG2 VAL A 264      -3.353  -9.296  -6.154  1.00 86.03           H
ATOM   4016 2HG2 VAL A 264      -2.167  -9.109  -7.468  1.00 86.03           H
ATOM   4017 3HG2 VAL A 264      -3.331 -10.455  -7.505  1.00 86.03           H
ATOM   4018  HN  VAL A 264      -0.067  -9.110  -6.955  1.00 86.03           H
ATOM   4019  N   LEU A 265       1.109 -11.224  -4.794  1.00 88.32           N
ATOM   4020  CA  LEU A 265       1.961 -12.142  -4.058  1.00 88.32           C
ATOM   4021  C   LEU A 265       2.594 -11.407  -2.875  1.00 88.32           C
ATOM   4022  O   LEU A 265       2.772 -11.985  -1.803  1.00 88.32           O
ATOM   4023  HA  LEU A 265       1.326 -12.938  -3.670  1.00 88.32           H
ATOM   4024  CB  LEU A 265       2.981 -12.794  -4.994  1.00 88.32           C
ATOM   4025 1HB  LEU A 265       3.463 -12.008  -5.576  1.00 88.32           H
ATOM   4026 2HB  LEU A 265       3.756 -13.261  -4.386  1.00 88.32           H
ATOM   4027  CG  LEU A 265       2.430 -13.842  -5.962  1.00 88.32           C
ATOM   4028  HG  LEU A 265       1.623 -13.386  -6.536  1.00 88.32           H
ATOM   4029  CD1 LEU A 265       3.502 -14.284  -6.960  1.00 88.32           C
ATOM   4030 1HD1 LEU A 265       3.840 -13.422  -7.535  1.00 88.32           H
ATOM   4031 2HD1 LEU A 265       4.345 -14.716  -6.421  1.00 88.32           H
ATOM   4032 3HD1 LEU A 265       3.083 -15.030  -7.636  1.00 88.32           H
ATOM   4033  CD2 LEU A 265       1.830 -15.027  -5.202  1.00 88.32           C
ATOM   4034 1HD2 LEU A 265       2.600 -15.491  -4.586  1.00 88.32           H
ATOM   4035 2HD2 LEU A 265       1.017 -14.677  -4.566  1.00 88.32           H
ATOM   4036 3HD2 LEU A 265       1.445 -15.758  -5.914  1.00 88.32           H
ATOM   4037  HN  LEU A 265       1.405 -11.030  -5.729  1.00 88.32           H
ATOM   4038  N   SER A 266       2.917 -10.144  -3.108  1.00 89.78           N
ATOM   4039  CA  SER A 266       3.623  -9.355  -2.113  1.00 89.78           C
ATOM   4040  C   SER A 266       2.643  -8.859  -1.047  1.00 89.78           C
ATOM   4041  O   SER A 266       2.999  -8.745   0.124  1.00 89.78           O
ATOM   4042  HA  SER A 266       4.354 -10.033  -1.673  1.00 89.78           H
ATOM   4043  CB  SER A 266       4.347  -8.173  -2.759  1.00 89.78           C
ATOM   4044 1HB  SER A 266       4.871  -7.605  -1.990  1.00 89.78           H
ATOM   4045 2HB  SER A 266       5.103  -8.545  -3.451  1.00 89.78           H
ATOM   4046  OG  SER A 266       3.450  -7.312  -3.455  1.00 89.78           O
ATOM   4047  HG  SER A 266       3.406  -7.571  -4.420  1.00 89.78           H
ATOM   4048  HN  SER A 266       2.705  -9.660  -3.957  1.00 89.78           H
ATOM   4049  N   GLN A 267       1.427  -8.577  -1.493  1.00 84.75           N
ATOM   4050  CA  GLN A 267       0.450  -7.923  -0.639  1.00 84.75           C
ATOM   4051  C   GLN A 267      -0.297  -8.959   0.204  1.00 84.75           C
ATOM   4052  O   GLN A 267      -0.739  -8.660   1.312  1.00 84.75           O
ATOM   4053  HA  GLN A 267       1.028  -7.264   0.011  1.00 84.75           H
ATOM   4054  CB  GLN A 267      -0.525  -7.082  -1.465  1.00 84.75           C
ATOM   4055 1HB  GLN A 267      -0.983  -7.702  -2.236  1.00 84.75           H
ATOM   4056 2HB  GLN A 267      -1.331  -6.720  -0.826  1.00 84.75           H
ATOM   4057  CG  GLN A 267       0.189  -5.895  -2.116  1.00 84.75           C
ATOM   4058 1HG  GLN A 267       1.033  -6.253  -2.706  1.00 84.75           H
ATOM   4059 2HG  GLN A 267      -0.490  -5.390  -2.803  1.00 84.75           H
ATOM   4060  CD  GLN A 267       0.683  -4.906  -1.058  1.00 84.75           C
ATOM   4061  OE1 GLN A 267       0.106  -4.756   0.007  1.00 84.75           O
ATOM   4062  NE2 GLN A 267       1.779  -4.240  -1.410  1.00 84.75           N
ATOM   4063 1HE2 GLN A 267       2.203  -4.410  -2.299  1.00 84.75           H
ATOM   4064 2HE2 GLN A 267       2.179  -3.570  -0.785  1.00 84.75           H
ATOM   4065  HN  GLN A 267       1.107  -8.788  -2.416  1.00 84.75           H
ATOM   4066  N   PHE A 268      -0.414 -10.155  -0.354  1.00 91.10           N
ATOM   4067  CA  PHE A 268      -1.292 -11.163   0.215  1.00 91.10           C
ATOM   4068  C   PHE A 268      -0.890 -11.492   1.654  1.00 91.10           C
ATOM   4069  O   PHE A 268      -1.710 -11.406   2.567  1.00 91.10           O
ATOM   4070  HA  PHE A 268      -2.302 -10.753   0.207  1.00 91.10           H
ATOM   4071  CB  PHE A 268      -1.145 -12.420  -0.643  1.00 91.10           C
ATOM   4072 1HB  PHE A 268      -1.372 -12.169  -1.679  1.00 91.10           H
ATOM   4073 2HB  PHE A 268      -0.106 -12.748  -0.615  1.00 91.10           H
ATOM   4074  CG  PHE A 268      -2.042 -13.581  -0.207  1.00 91.10           C
ATOM   4075  CD1 PHE A 268      -1.524 -14.600   0.531  1.00 91.10           C
ATOM   4076  HD1 PHE A 268      -0.471 -14.590   0.810  1.00 91.10           H
ATOM   4077  CD2 PHE A 268      -3.356 -13.593  -0.556  1.00 91.10           C
ATOM   4078  HD2 PHE A 268      -3.771 -12.776  -1.147  1.00 91.10           H
ATOM   4079  CE1 PHE A 268      -2.357 -15.676   0.936  1.00 91.10           C
ATOM   4080  HE1 PHE A 268      -1.942 -16.493   1.527  1.00 91.10           H
ATOM   4081  CE2 PHE A 268      -4.189 -14.669  -0.150  1.00 91.10           C
ATOM   4082  HE2 PHE A 268      -5.242 -14.679  -0.430  1.00 91.10           H
ATOM   4083  CZ  PHE A 268      -3.671 -15.689   0.587  1.00 91.10           C
ATOM   4084  HZ  PHE A 268      -4.310 -16.515   0.898  1.00 91.10           H
ATOM   4085  HN  PHE A 268       0.077 -10.438  -1.177  1.00 91.10           H
ATOM   4086  N   PRO A 269       0.374 -11.873   1.882  1.00 94.66           N
ATOM   4087  CA  PRO A 269       0.815 -12.262   3.224  1.00 94.66           C
ATOM   4088  C   PRO A 269       0.492 -11.204   4.267  1.00 94.66           C
ATOM   4089  O   PRO A 269       0.023 -11.525   5.357  1.00 94.66           O
ATOM   4090  HA  PRO A 269       0.281 -13.155   3.550  1.00 94.66           H
ATOM   4091  CB  PRO A 269       2.323 -12.462   3.067  1.00 94.66           C
ATOM   4092 1HB  PRO A 269       2.875 -11.550   3.293  1.00 94.66           H
ATOM   4093 2HB  PRO A 269       2.698 -13.235   3.738  1.00 94.66           H
ATOM   4094  CG  PRO A 269       2.476 -12.864   1.605  1.00 94.66           C
ATOM   4095 1HG  PRO A 269       3.491 -12.702   1.244  1.00 94.66           H
ATOM   4096 2HG  PRO A 269       2.261 -13.921   1.451  1.00 94.66           H
ATOM   4097  CD  PRO A 269       1.470 -11.969   0.900  1.00 94.66           C
ATOM   4098 1HD  PRO A 269       1.889 -10.989   0.672  1.00 94.66           H
ATOM   4099 2HD  PRO A 269       1.138 -12.398  -0.046  1.00 94.66           H
ATOM   4100  N   TYR A 270       0.754  -9.958   3.900  1.00 91.86           N
ATOM   4101  CA  TYR A 270       0.554  -8.850   4.818  1.00 91.86           C
ATOM   4102  C   TYR A 270      -0.919  -8.721   5.209  1.00 91.86           C
ATOM   4103  O   TYR A 270      -1.242  -8.576   6.387  1.00 91.86           O
ATOM   4104  HA  TYR A 270       1.145  -9.044   5.713  1.00 91.86           H
ATOM   4105  CB  TYR A 270       0.980  -7.591   4.059  1.00 91.86           C
ATOM   4106 1HB  TYR A 270       2.058  -7.620   3.903  1.00 91.86           H
ATOM   4107 2HB  TYR A 270       0.515  -7.600   3.072  1.00 91.86           H
ATOM   4108  CG  TYR A 270       0.616  -6.285   4.766  1.00 91.86           C
ATOM   4109  CD1 TYR A 270      -0.312  -5.431   4.205  1.00 91.86           C
ATOM   4110  HD1 TYR A 270      -0.784  -5.687   3.257  1.00 91.86           H
ATOM   4111  CD2 TYR A 270       1.214  -5.960   5.967  1.00 91.86           C
ATOM   4112  HD2 TYR A 270       1.947  -6.635   6.410  1.00 91.86           H
ATOM   4113  CE1 TYR A 270      -0.654  -4.201   4.871  1.00 91.86           C
ATOM   4114  HE1 TYR A 270      -1.385  -3.517   4.438  1.00 91.86           H
ATOM   4115  CE2 TYR A 270       0.872  -4.730   6.633  1.00 91.86           C
ATOM   4116  HE2 TYR A 270       1.337  -4.462   7.581  1.00 91.86           H
ATOM   4117  CZ  TYR A 270      -0.046  -3.911   6.052  1.00 91.86           C
ATOM   4118  OH  TYR A 270      -0.369  -2.750   6.681  1.00 91.86           O
ATOM   4119  HH  TYR A 270       0.038  -2.731   7.594  1.00 91.86           H
ATOM   4120  HN  TYR A 270       1.097  -9.702   2.996  1.00 91.86           H
ATOM   4121  N   ASN A 271      -1.774  -8.779   4.199  1.00 89.53           N
ATOM   4122  CA  ASN A 271      -3.194  -8.549   4.405  1.00 89.53           C
ATOM   4123  C   ASN A 271      -3.784  -9.716   5.200  1.00 89.53           C
ATOM   4124  O   ASN A 271      -4.798  -9.559   5.879  1.00 89.53           O
ATOM   4125  HA  ASN A 271      -3.256  -7.604   4.944  1.00 89.53           H
ATOM   4126  CB  ASN A 271      -3.938  -8.462   3.071  1.00 89.53           C
ATOM   4127 1HB  ASN A 271      -3.583  -9.245   2.401  1.00 89.53           H
ATOM   4128 2HB  ASN A 271      -5.002  -8.638   3.232  1.00 89.53           H
ATOM   4129  CG  ASN A 271      -3.734  -7.094   2.418  1.00 89.53           C
ATOM   4130  OD1 ASN A 271      -4.305  -6.094   2.821  1.00 89.53           O
ATOM   4131  ND2 ASN A 271      -2.891  -7.105   1.390  1.00 89.53           N
ATOM   4132 1HD2 ASN A 271      -2.456  -7.961   1.109  1.00 89.53           H
ATOM   4133 2HD2 ASN A 271      -2.693  -6.258   0.896  1.00 89.53           H
ATOM   4134  HN  ASN A 271      -1.512  -8.978   3.254  1.00 89.53           H
ATOM   4135  N   CYS A 272      -3.125 -10.859   5.090  1.00 94.75           N
ATOM   4136  CA  CYS A 272      -3.500 -12.019   5.881  1.00 94.75           C
ATOM   4137  C   CYS A 272      -3.353 -11.659   7.361  1.00 94.75           C
ATOM   4138  O   CYS A 272      -4.263 -11.895   8.154  1.00 94.75           O
ATOM   4139  HA  CYS A 272      -4.539 -12.241   5.638  1.00 94.75           H
ATOM   4140  CB  CYS A 272      -2.672 -13.250   5.508  1.00 94.75           C
ATOM   4141 1HB  CYS A 272      -1.613 -12.995   5.491  1.00 94.75           H
ATOM   4142 2HB  CYS A 272      -2.801 -14.027   6.261  1.00 94.75           H
ATOM   4143  SG  CYS A 272      -3.189 -13.879   3.869  1.00 94.75           S
ATOM   4144  HG  CYS A 272      -2.582 -12.932   3.159  1.00 94.75           H
ATOM   4145  HN  CYS A 272      -2.349 -11.000   4.476  1.00 94.75           H
ATOM   4146  N   ILE A 273      -2.199 -11.095   7.688  1.00 93.69           N
ATOM   4147  CA  ILE A 273      -1.909 -10.728   9.063  1.00 93.69           C
ATOM   4148  C   ILE A 273      -2.819  -9.571   9.481  1.00 93.69           C
ATOM   4149  O   ILE A 273      -3.310  -9.539  10.608  1.00 93.69           O
ATOM   4150  HA  ILE A 273      -2.140 -11.592   9.687  1.00 93.69           H
ATOM   4151  CB  ILE A 273      -0.418 -10.432   9.235  1.00 93.69           C
ATOM   4152  HB  ILE A 273      -0.146  -9.637   8.541  1.00 93.69           H
ATOM   4153  CG1 ILE A 273       0.429 -11.654   8.878  1.00 93.69           C
ATOM   4154 1HG1 ILE A 273       0.264 -11.923   7.834  1.00 93.69           H
ATOM   4155 2HG1 ILE A 273       1.487 -11.411   8.980  1.00 93.69           H
ATOM   4156  CG2 ILE A 273      -0.120  -9.921  10.646  1.00 93.69           C
ATOM   4157 1HG2 ILE A 273      -0.682  -9.004  10.827  1.00 93.69           H
ATOM   4158 2HG2 ILE A 273      -0.412 -10.676  11.376  1.00 93.69           H
ATOM   4159 3HG2 ILE A 273       0.947  -9.717  10.741  1.00 93.69           H
ATOM   4160  CD1 ILE A 273       0.085 -12.843   9.777  1.00 93.69           C
ATOM   4161 1HD1 ILE A 273       0.275 -12.578  10.817  1.00 93.69           H
ATOM   4162 2HD1 ILE A 273      -0.968 -13.098   9.654  1.00 93.69           H
ATOM   4163 3HD1 ILE A 273       0.701 -13.698   9.501  1.00 93.69           H
ATOM   4164  HN  ILE A 273      -1.472 -10.889   7.033  1.00 93.69           H
ATOM   4165  N   LEU A 274      -3.015  -8.649   8.550  1.00 90.42           N
ATOM   4166  CA  LEU A 274      -3.833  -7.479   8.817  1.00 90.42           C
ATOM   4167  C   LEU A 274      -5.252  -7.924   9.177  1.00 90.42           C
ATOM   4168  O   LEU A 274      -5.900  -7.317  10.028  1.00 90.42           O
ATOM   4169  HA  LEU A 274      -3.402  -6.969   9.679  1.00 90.42           H
ATOM   4170  CB  LEU A 274      -3.775  -6.504   7.640  1.00 90.42           C
ATOM   4171 1HB  LEU A 274      -2.728  -6.306   7.409  1.00 90.42           H
ATOM   4172 2HB  LEU A 274      -4.206  -6.994   6.767  1.00 90.42           H
ATOM   4173  CG  LEU A 274      -4.486  -5.164   7.841  1.00 90.42           C
ATOM   4174  HG  LEU A 274      -5.512  -5.365   8.149  1.00 90.42           H
ATOM   4175  CD1 LEU A 274      -3.828  -4.358   8.963  1.00 90.42           C
ATOM   4176 1HD1 LEU A 274      -3.877  -4.923   9.894  1.00 90.42           H
ATOM   4177 2HD1 LEU A 274      -2.785  -4.166   8.709  1.00 90.42           H
ATOM   4178 3HD1 LEU A 274      -4.353  -3.411   9.086  1.00 90.42           H
ATOM   4179  CD2 LEU A 274      -4.552  -4.376   6.532  1.00 90.42           C
ATOM   4180 1HD2 LEU A 274      -3.541  -4.184   6.172  1.00 90.42           H
ATOM   4181 2HD2 LEU A 274      -5.100  -4.954   5.787  1.00 90.42           H
ATOM   4182 3HD2 LEU A 274      -5.062  -3.428   6.704  1.00 90.42           H
ATOM   4183  HN  LEU A 274      -2.628  -8.693   7.629  1.00 90.42           H
ATOM   4184  N   LEU A 275      -5.693  -8.981   8.511  1.00 92.97           N
ATOM   4185  CA  LEU A 275      -7.017  -9.524   8.760  1.00 92.97           C
ATOM   4186  C   LEU A 275      -7.098 -10.019  10.205  1.00 92.97           C
ATOM   4187  O   LEU A 275      -8.059  -9.724  10.914  1.00 92.97           O
ATOM   4188  HA  LEU A 275      -7.732  -8.711   8.633  1.00 92.97           H
ATOM   4189  CB  LEU A 275      -7.361 -10.595   7.722  1.00 92.97           C
ATOM   4190 1HB  LEU A 275      -7.300 -10.145   6.731  1.00 92.97           H
ATOM   4191 2HB  LEU A 275      -6.600 -11.373   7.767  1.00 92.97           H
ATOM   4192  CG  LEU A 275      -8.734 -11.254   7.869  1.00 92.97           C
ATOM   4193  HG  LEU A 275      -8.815 -11.654   8.880  1.00 92.97           H
ATOM   4194  CD1 LEU A 275      -9.856 -10.228   7.697  1.00 92.97           C
ATOM   4195 1HD1 LEU A 275      -9.758  -9.452   8.457  1.00 92.97           H
ATOM   4196 2HD1 LEU A 275      -9.789  -9.778   6.707  1.00 92.97           H
ATOM   4197 3HD1 LEU A 275     -10.821 -10.724   7.806  1.00 92.97           H
ATOM   4198  CD2 LEU A 275      -8.882 -12.432   6.904  1.00 92.97           C
ATOM   4199 1HD2 LEU A 275      -8.772 -12.079   5.879  1.00 92.97           H
ATOM   4200 2HD2 LEU A 275      -8.113 -13.175   7.117  1.00 92.97           H
ATOM   4201 3HD2 LEU A 275      -9.867 -12.883   7.029  1.00 92.97           H
ATOM   4202  HN  LEU A 275      -5.162  -9.464   7.814  1.00 92.97           H
ATOM   4203  N   VAL A 276      -6.076 -10.765  10.599  1.00 94.84           N
ATOM   4204  CA  VAL A 276      -6.030 -11.323  11.940  1.00 94.84           C
ATOM   4205  C   VAL A 276      -6.101 -10.188  12.963  1.00 94.84           C
ATOM   4206  O   VAL A 276      -6.850 -10.270  13.936  1.00 94.84           O
ATOM   4207  HA  VAL A 276      -6.906 -11.960  12.061  1.00 94.84           H
ATOM   4208  CB  VAL A 276      -4.784 -12.196  12.101  1.00 94.84           C
ATOM   4209  HB  VAL A 276      -3.915 -11.592  11.838  1.00 94.84           H
ATOM   4210  CG1 VAL A 276      -4.618 -12.652  13.552  1.00 94.84           C
ATOM   4211 1HG1 VAL A 276      -4.519 -11.780  14.198  1.00 94.84           H
ATOM   4212 2HG1 VAL A 276      -5.491 -13.231  13.853  1.00 94.84           H
ATOM   4213 3HG1 VAL A 276      -3.724 -13.271  13.638  1.00 94.84           H
ATOM   4214  CG2 VAL A 276      -4.827 -13.394  11.150  1.00 94.84           C
ATOM   4215 1HG2 VAL A 276      -5.708 -13.999  11.368  1.00 94.84           H
ATOM   4216 2HG2 VAL A 276      -4.875 -13.040  10.121  1.00 94.84           H
ATOM   4217 3HG2 VAL A 276      -3.930 -13.998  11.286  1.00 94.84           H
ATOM   4218  HN  VAL A 276      -5.291 -10.987  10.021  1.00 94.84           H
ATOM   4219  N   GLN A 277      -5.312  -9.155  12.709  1.00 90.98           N
ATOM   4220  CA  GLN A 277      -5.253  -8.018  13.612  1.00 90.98           C
ATOM   4221  C   GLN A 277      -6.621  -7.338  13.700  1.00 90.98           C
ATOM   4222  O   GLN A 277      -7.006  -6.844  14.758  1.00 90.98           O
ATOM   4223  HA  GLN A 277      -4.983  -8.433  14.583  1.00 90.98           H
ATOM   4224  CB  GLN A 277      -4.174  -7.025  13.174  1.00 90.98           C
ATOM   4225 1HB  GLN A 277      -4.263  -6.834  12.105  1.00 90.98           H
ATOM   4226 2HB  GLN A 277      -4.325  -6.072  13.681  1.00 90.98           H
ATOM   4227  CG  GLN A 277      -2.776  -7.561  13.488  1.00 90.98           C
ATOM   4228 1HG  GLN A 277      -2.722  -7.854  14.536  1.00 90.98           H
ATOM   4229 2HG  GLN A 277      -2.584  -8.455  12.896  1.00 90.98           H
ATOM   4230  CD  GLN A 277      -1.706  -6.508  13.192  1.00 90.98           C
ATOM   4231  OE1 GLN A 277      -1.891  -5.606  12.391  1.00 90.98           O
ATOM   4232  NE2 GLN A 277      -0.581  -6.671  13.882  1.00 90.98           N
ATOM   4233 1HE2 GLN A 277      -0.494  -7.432  14.524  1.00 90.98           H
ATOM   4234 2HE2 GLN A 277       0.179  -6.033  13.757  1.00 90.98           H
ATOM   4235  HN  GLN A 277      -4.721  -9.086  11.905  1.00 90.98           H
ATOM   4236  N   THR A 278      -7.318  -7.335  12.573  1.00 92.18           N
ATOM   4237  CA  THR A 278      -8.612  -6.680  12.495  1.00 92.18           C
ATOM   4238  C   THR A 278      -9.637  -7.420  13.357  1.00 92.18           C
ATOM   4239  O   THR A 278     -10.410  -6.797  14.083  1.00 92.18           O
ATOM   4240  HA  THR A 278      -8.515  -5.676  12.907  1.00 92.18           H
ATOM   4241  CB  THR A 278      -9.010  -6.591  11.021  1.00 92.18           C
ATOM   4242  HB  THR A 278      -9.167  -7.583  10.599  1.00 92.18           H
ATOM   4243  OG1 THR A 278      -7.963  -5.829  10.425  1.00 92.18           O
ATOM   4244  HG1 THR A 278      -7.293  -6.439  10.004  1.00 92.18           H
ATOM   4245  CG2 THR A 278     -10.262  -5.739  10.802  1.00 92.18           C
ATOM   4246 1HG2 THR A 278     -10.080  -4.727  11.163  1.00 92.18           H
ATOM   4247 2HG2 THR A 278     -11.098  -6.175  11.349  1.00 92.18           H
ATOM   4248 3HG2 THR A 278     -10.500  -5.709   9.739  1.00 92.18           H
ATOM   4249  HN  THR A 278      -7.012  -7.769  11.725  1.00 92.18           H
ATOM   4250  N   ILE A 279      -9.611  -8.741  13.248  1.00 92.67           N
ATOM   4251  CA  ILE A 279     -10.533  -9.572  14.002  1.00 92.67           C
ATOM   4252  C   ILE A 279     -10.217  -9.454  15.495  1.00 92.67           C
ATOM   4253  O   ILE A 279     -11.123  -9.328  16.317  1.00 92.67           O
ATOM   4254  HA  ILE A 279     -11.538  -9.185  13.830  1.00 92.67           H
ATOM   4255  CB  ILE A 279     -10.507 -11.011  13.481  1.00 92.67           C
ATOM   4256  HB  ILE A 279      -9.474 -11.359  13.492  1.00 92.67           H
ATOM   4257  CG1 ILE A 279     -10.990 -11.077  12.030  1.00 92.67           C
ATOM   4258 1HG1 ILE A 279     -12.068 -10.922  11.995  1.00 92.67           H
ATOM   4259 2HG1 ILE A 279     -10.533 -10.272  11.454  1.00 92.67           H
ATOM   4260  CG2 ILE A 279     -11.308 -11.940  14.395  1.00 92.67           C
ATOM   4261 1HG2 ILE A 279     -10.878 -11.924  15.396  1.00 92.67           H
ATOM   4262 2HG2 ILE A 279     -12.343 -11.603  14.438  1.00 92.67           H
ATOM   4263 3HG2 ILE A 279     -11.273 -12.956  14.001  1.00 92.67           H
ATOM   4264  CD1 ILE A 279     -10.642 -12.426  11.398  1.00 92.67           C
ATOM   4265 1HD1 ILE A 279      -9.561 -12.566  11.413  1.00 92.67           H
ATOM   4266 2HD1 ILE A 279     -11.121 -13.226  11.963  1.00 92.67           H
ATOM   4267 3HD1 ILE A 279     -10.997 -12.446  10.367  1.00 92.67           H
ATOM   4268  HN  ILE A 279      -8.976  -9.241  12.659  1.00 92.67           H
ATOM   4269  N   ASP A 280      -8.928  -9.497  15.799  1.00 91.80           N
ATOM   4270  CA  ASP A 280      -8.484  -9.451  17.182  1.00 91.80           C
ATOM   4271  C   ASP A 280      -8.864  -8.100  17.790  1.00 91.80           C
ATOM   4272  O   ASP A 280      -9.184  -8.016  18.975  1.00 91.80           O
ATOM   4273  HA  ASP A 280      -8.986 -10.285  17.672  1.00 91.80           H
ATOM   4274  CB  ASP A 280      -6.964  -9.602  17.277  1.00 91.80           C
ATOM   4275 1HB  ASP A 280      -6.652 -10.510  16.761  1.00 91.80           H
ATOM   4276 2HB  ASP A 280      -6.480  -8.766  16.773  1.00 91.80           H
ATOM   4277  CG  ASP A 280      -6.510  -9.658  18.737  1.00 91.80           C
ATOM   4278  OD1 ASP A 280      -7.104 -10.464  19.486  1.00 91.80           O
ATOM   4279  OD2 ASP A 280      -5.579  -8.894  19.071  1.00 91.80           O
ATOM   4280  HN  ASP A 280      -8.195  -9.563  15.122  1.00 91.80           H
ATOM   4281  N   ALA A 281      -8.816  -7.075  16.952  1.00 91.13           N
ATOM   4282  CA  ALA A 281      -9.153  -5.732  17.391  1.00 91.13           C
ATOM   4283  C   ALA A 281     -10.600  -5.711  17.887  1.00 91.13           C
ATOM   4284  O   ALA A 281     -10.948  -4.922  18.765  1.00 91.13           O
ATOM   4285  HA  ALA A 281      -8.491  -5.477  18.219  1.00 91.13           H
ATOM   4286  CB  ALA A 281      -8.915  -4.745  16.247  1.00 91.13           C
ATOM   4287 1HB  ALA A 281      -7.866  -4.777  15.952  1.00 91.13           H
ATOM   4288 2HB  ALA A 281      -9.540  -5.016  15.397  1.00 91.13           H
ATOM   4289 3HB  ALA A 281      -9.168  -3.737  16.577  1.00 91.13           H
ATOM   4290  HN  ALA A 281      -8.553  -7.151  15.990  1.00 91.13           H
ATOM   4291  N   TYR A 282     -11.405  -6.586  17.303  1.00 80.67           N
ATOM   4292  CA  TYR A 282     -12.815  -6.652  17.648  1.00 80.67           C
ATOM   4293  C   TYR A 282     -13.067  -7.703  18.730  1.00 80.67           C
ATOM   4294  O   TYR A 282     -13.756  -7.434  19.713  1.00 80.67           O
ATOM   4295  HA  TYR A 282     -13.116  -5.674  18.024  1.00 80.67           H
ATOM   4296  CB  TYR A 282     -13.543  -7.071  16.368  1.00 80.67           C
ATOM   4297 1HB  TYR A 282     -13.273  -6.382  15.567  1.00 80.67           H
ATOM   4298 2HB  TYR A 282     -13.193  -8.059  16.071  1.00 80.67           H
ATOM   4299  CG  TYR A 282     -15.067  -7.103  16.501  1.00 80.67           C
ATOM   4300  CD1 TYR A 282     -15.720  -8.309  16.652  1.00 80.67           C
ATOM   4301  HD1 TYR A 282     -15.151  -9.238  16.677  1.00 80.67           H
ATOM   4302  CD2 TYR A 282     -15.787  -5.927  16.470  1.00 80.67           C
ATOM   4303  HD2 TYR A 282     -15.271  -4.974  16.351  1.00 80.67           H
ATOM   4304  CE1 TYR A 282     -17.155  -8.340  16.777  1.00 80.67           C
ATOM   4305  HE1 TYR A 282     -17.683  -9.286  16.897  1.00 80.67           H
ATOM   4306  CE2 TYR A 282     -17.222  -5.958  16.596  1.00 80.67           C
ATOM   4307  HE2 TYR A 282     -17.803  -5.036  16.573  1.00 80.67           H
ATOM   4308  CZ  TYR A 282     -17.834  -7.163  16.743  1.00 80.67           C
ATOM   4309  OH  TYR A 282     -19.189  -7.192  16.861  1.00 80.67           O
ATOM   4310  HH  TYR A 282     -19.554  -6.261  16.839  1.00 80.67           H
ATOM   4311  HN  TYR A 282     -11.109  -7.241  16.608  1.00 80.67           H
ATOM   4312  N   ALA A 283     -12.494  -8.878  18.514  1.00 89.08           N
ATOM   4313  CA  ALA A 283     -12.847 -10.041  19.311  1.00 89.08           C
ATOM   4314  C   ALA A 283     -11.895 -10.143  20.504  1.00 89.08           C
ATOM   4315  O   ALA A 283     -12.215 -10.783  21.505  1.00 89.08           O
ATOM   4316  HA  ALA A 283     -13.863  -9.895  19.679  1.00 89.08           H
ATOM   4317  CB  ALA A 283     -12.816 -11.292  18.431  1.00 89.08           C
ATOM   4318 1HB  ALA A 283     -13.530 -11.180  17.615  1.00 89.08           H
ATOM   4319 2HB  ALA A 283     -11.814 -11.423  18.021  1.00 89.08           H
ATOM   4320 3HB  ALA A 283     -13.080 -12.164  19.029  1.00 89.08           H
ATOM   4321  HN  ALA A 283     -11.803  -9.042  17.811  1.00 89.08           H
ATOM   4322  N   MET A 284     -10.744  -9.503  20.359  1.00 82.61           N
ATOM   4323  CA  MET A 284      -9.742  -9.518  21.411  1.00 82.61           C
ATOM   4324  C   MET A 284      -9.501 -10.941  21.920  1.00 82.61           C
ATOM   4325  O   MET A 284      -9.456 -11.173  23.127  1.00 82.61           O
ATOM   4326  HA  MET A 284      -8.832  -9.129  20.955  1.00 82.61           H
ATOM   4327  CB  MET A 284     -10.206  -8.633  22.570  1.00 82.61           C
ATOM   4328 1HB  MET A 284     -11.123  -9.039  22.998  1.00 82.61           H
ATOM   4329 2HB  MET A 284      -9.455  -8.641  23.361  1.00 82.61           H
ATOM   4330  CG  MET A 284     -10.446  -7.197  22.101  1.00 82.61           C
ATOM   4331 1HG  MET A 284      -9.529  -6.784  21.682  1.00 82.61           H
ATOM   4332 2HG  MET A 284     -11.193  -7.185  21.308  1.00 82.61           H
ATOM   4333  SD  MET A 284     -10.997  -6.192  23.470  1.00 82.61           S
ATOM   4334  CE  MET A 284     -11.198  -4.623  22.642  1.00 82.61           C
ATOM   4335 1HE  MET A 284     -10.243  -4.311  22.219  1.00 82.61           H
ATOM   4336 2HE  MET A 284     -11.933  -4.725  21.844  1.00 82.61           H
ATOM   4337 3HE  MET A 284     -11.540  -3.876  23.358  1.00 82.61           H
ATOM   4338  HN  MET A 284     -10.493  -8.983  19.543  1.00 82.61           H
ATOM   4339  N   PHE A 285      -9.352 -11.856  20.973  1.00 85.05           N
ATOM   4340  CA  PHE A 285      -9.299 -13.270  21.301  1.00 85.05           C
ATOM   4341  C   PHE A 285      -7.870 -13.703  21.634  1.00 85.05           C
ATOM   4342  O   PHE A 285      -7.656 -14.785  22.178  1.00 85.05           O
ATOM   4343  HA  PHE A 285      -9.936 -13.424  22.172  1.00 85.05           H
ATOM   4344  CB  PHE A 285      -9.776 -14.034  20.064  1.00 85.05           C
ATOM   4345 1HB  PHE A 285      -9.932 -15.079  20.333  1.00 85.05           H
ATOM   4346 2HB  PHE A 285     -10.743 -13.637  19.755  1.00 85.05           H
ATOM   4347  CG  PHE A 285      -8.810 -13.966  18.880  1.00 85.05           C
ATOM   4348  CD1 PHE A 285      -8.924 -12.965  17.966  1.00 85.05           C
ATOM   4349  HD1 PHE A 285      -9.704 -12.212  18.078  1.00 85.05           H
ATOM   4350  CD2 PHE A 285      -7.837 -14.906  18.741  1.00 85.05           C
ATOM   4351  HD2 PHE A 285      -7.745 -15.708  19.473  1.00 85.05           H
ATOM   4352  CE1 PHE A 285      -8.027 -12.902  16.867  1.00 85.05           C
ATOM   4353  HE1 PHE A 285      -8.119 -12.100  16.134  1.00 85.05           H
ATOM   4354  CE2 PHE A 285      -6.940 -14.843  17.642  1.00 85.05           C
ATOM   4355  HE2 PHE A 285      -6.160 -15.596  17.530  1.00 85.05           H
ATOM   4356  CZ  PHE A 285      -7.054 -13.842  16.728  1.00 85.05           C
ATOM   4357  HZ  PHE A 285      -6.366 -13.793  15.884  1.00 85.05           H
ATOM   4358  HN  PHE A 285      -9.269 -11.644  19.999  1.00 85.05           H
ATOM   4359  N   ILE A 286      -6.928 -12.835  21.292  1.00 86.05           N
ATOM   4360  CA  ILE A 286      -5.526 -13.112  21.551  1.00 86.05           C
ATOM   4361  C   ILE A 286      -5.170 -12.643  22.963  1.00 86.05           C
ATOM   4362  O   ILE A 286      -5.029 -11.446  23.207  1.00 86.05           O
ATOM   4363  HA  ILE A 286      -5.392 -14.193  21.502  1.00 86.05           H
ATOM   4364  CB  ILE A 286      -4.648 -12.497  20.459  1.00 86.05           C
ATOM   4365  HB  ILE A 286      -4.823 -11.422  20.446  1.00 86.05           H
ATOM   4366  CG1 ILE A 286      -5.032 -13.035  19.079  1.00 86.05           C
ATOM   4367 1HG1 ILE A 286      -4.822 -14.103  19.030  1.00 86.05           H
ATOM   4368 2HG1 ILE A 286      -6.104 -12.913  18.923  1.00 86.05           H
ATOM   4369  CG2 ILE A 286      -3.164 -12.710  20.764  1.00 86.05           C
ATOM   4370 1HG2 ILE A 286      -2.918 -12.241  21.717  1.00 86.05           H
ATOM   4371 2HG2 ILE A 286      -2.954 -13.779  20.821  1.00 86.05           H
ATOM   4372 3HG2 ILE A 286      -2.562 -12.264  19.973  1.00 86.05           H
ATOM   4373  CD1 ILE A 286      -4.264 -12.307  17.974  1.00 86.05           C
ATOM   4374 1HD1 ILE A 286      -4.495 -11.242  18.012  1.00 86.05           H
ATOM   4375 2HD1 ILE A 286      -3.194 -12.451  18.120  1.00 86.05           H
ATOM   4376 3HD1 ILE A 286      -4.556 -12.708  17.004  1.00 86.05           H
ATOM   4377  HN  ILE A 286      -7.111 -11.958  20.848  1.00 86.05           H
ATOM   4378  N   SER A 287      -5.034 -13.612  23.857  1.00 84.44           N
ATOM   4379  CA  SER A 287      -4.705 -13.312  25.241  1.00 84.44           C
ATOM   4380  C   SER A 287      -3.276 -13.765  25.548  1.00 84.44           C
ATOM   4381  O   SER A 287      -2.707 -13.386  26.571  1.00 84.44           O
ATOM   4382  HA  SER A 287      -4.791 -12.230  25.330  1.00 84.44           H
ATOM   4383  CB  SER A 287      -5.691 -13.983  26.199  1.00 84.44           C
ATOM   4384 1HB  SER A 287      -5.403 -13.763  27.227  1.00 84.44           H
ATOM   4385 2HB  SER A 287      -6.685 -13.562  26.049  1.00 84.44           H
ATOM   4386  OG  SER A 287      -5.741 -15.394  26.013  1.00 84.44           O
ATOM   4387  HG  SER A 287      -6.421 -15.797  26.626  1.00 84.44           H
ATOM   4388  HN  SER A 287      -5.145 -14.584  23.650  1.00 84.44           H
ATOM   4389  N   ASN A 288      -2.736 -14.568  24.643  1.00 85.87           N
ATOM   4390  CA  ASN A 288      -1.422 -15.153  24.850  1.00 85.87           C
ATOM   4391  C   ASN A 288      -0.353 -14.198  24.315  1.00 85.87           C
ATOM   4392  O   ASN A 288      -0.366 -13.843  23.137  1.00 85.87           O
ATOM   4393  HA  ASN A 288      -1.343 -15.306  25.926  1.00 85.87           H
ATOM   4394  CB  ASN A 288      -1.286 -16.481  24.103  1.00 85.87           C
ATOM   4395 1HB  ASN A 288      -2.136 -17.122  24.336  1.00 85.87           H
ATOM   4396 2HB  ASN A 288      -1.307 -16.301  23.028  1.00 85.87           H
ATOM   4397  CG  ASN A 288       0.015 -17.192  24.480  1.00 85.87           C
ATOM   4398  OD1 ASN A 288       1.036 -16.577  24.741  1.00 85.87           O
ATOM   4399  ND2 ASN A 288      -0.078 -18.519  24.495  1.00 85.87           N
ATOM   4400 1HD2 ASN A 288      -0.946 -18.961  24.271  1.00 85.87           H
ATOM   4401 2HD2 ASN A 288       0.720 -19.073  24.730  1.00 85.87           H
ATOM   4402  HN  ASN A 288      -3.180 -14.820  23.783  1.00 85.87           H
ATOM   4403  N   CYS A 289       0.547 -13.808  25.206  1.00 90.97           N
ATOM   4404  CA  CYS A 289       1.565 -12.830  24.863  1.00 90.97           C
ATOM   4405  C   CYS A 289       2.445 -13.421  23.759  1.00 90.97           C
ATOM   4406  O   CYS A 289       2.839 -12.715  22.831  1.00 90.97           O
ATOM   4407  HA  CYS A 289       1.041 -11.943  24.508  1.00 90.97           H
ATOM   4408  CB  CYS A 289       2.386 -12.416  26.086  1.00 90.97           C
ATOM   4409 1HB  CYS A 289       1.729 -12.005  26.853  1.00 90.97           H
ATOM   4410 2HB  CYS A 289       2.875 -13.288  26.518  1.00 90.97           H
ATOM   4411  SG  CYS A 289       3.639 -11.171  25.606  1.00 90.97           S
ATOM   4412  HN  CYS A 289       0.586 -14.148  26.146  1.00 90.97           H
ATOM   4413  N   ALA A 290       2.726 -14.708  23.895  1.00 93.00           N
ATOM   4414  CA  ALA A 290       3.621 -15.381  22.969  1.00 93.00           C
ATOM   4415  C   ALA A 290       3.046 -15.292  21.554  1.00 93.00           C
ATOM   4416  O   ALA A 290       3.776 -15.032  20.599  1.00 93.00           O
ATOM   4417  HA  ALA A 290       4.579 -14.860  22.996  1.00 93.00           H
ATOM   4418  CB  ALA A 290       3.833 -16.826  23.422  1.00 93.00           C
ATOM   4419 1HB  ALA A 290       4.271 -16.834  24.421  1.00 93.00           H
ATOM   4420 2HB  ALA A 290       2.875 -17.345  23.442  1.00 93.00           H
ATOM   4421 3HB  ALA A 290       4.505 -17.330  22.728  1.00 93.00           H
ATOM   4422  HN  ALA A 290       2.354 -15.288  24.619  1.00 93.00           H
ATOM   4423  N   VAL A 291       1.743 -15.512  21.465  1.00 93.26           N
ATOM   4424  CA  VAL A 291       1.063 -15.467  20.181  1.00 93.26           C
ATOM   4425  C   VAL A 291       1.092 -14.035  19.643  1.00 93.26           C
ATOM   4426  O   VAL A 291       1.342 -13.818  18.459  1.00 93.26           O
ATOM   4427  HA  VAL A 291       1.612 -16.111  19.495  1.00 93.26           H
ATOM   4428  CB  VAL A 291      -0.356 -16.024  20.321  1.00 93.26           C
ATOM   4429  HB  VAL A 291      -0.881 -15.422  21.063  1.00 93.26           H
ATOM   4430  CG1 VAL A 291      -1.120 -15.915  19.000  1.00 93.26           C
ATOM   4431 1HG1 VAL A 291      -1.183 -14.868  18.703  1.00 93.26           H
ATOM   4432 2HG1 VAL A 291      -0.597 -16.481  18.230  1.00 93.26           H
ATOM   4433 3HG1 VAL A 291      -2.125 -16.318  19.128  1.00 93.26           H
ATOM   4434  CG2 VAL A 291      -0.330 -17.469  20.822  1.00 93.26           C
ATOM   4435 1HG2 VAL A 291       0.221 -18.089  20.115  1.00 93.26           H
ATOM   4436 2HG2 VAL A 291       0.158 -17.508  21.796  1.00 93.26           H
ATOM   4437 3HG2 VAL A 291      -1.351 -17.840  20.913  1.00 93.26           H
ATOM   4438  HN  VAL A 291       1.155 -15.717  22.247  1.00 93.26           H
ATOM   4439  N   SER A 292       0.834 -13.094  20.540  1.00 93.45           N
ATOM   4440  CA  SER A 292       0.789 -11.692  20.162  1.00 93.45           C
ATOM   4441  C   SER A 292       2.149 -11.253  19.616  1.00 93.45           C
ATOM   4442  O   SER A 292       2.220 -10.539  18.617  1.00 93.45           O
ATOM   4443  HA  SER A 292       0.026 -11.627  19.386  1.00 93.45           H
ATOM   4444  CB  SER A 292       0.385 -10.814  21.348  1.00 93.45           C
ATOM   4445 1HB  SER A 292      -0.550 -11.183  21.770  1.00 93.45           H
ATOM   4446 2HB  SER A 292       1.140 -10.892  22.130  1.00 93.45           H
ATOM   4447  OG  SER A 292       0.229  -9.448  20.973  1.00 93.45           O
ATOM   4448  HG  SER A 292      -0.592  -9.339  20.413  1.00 93.45           H
ATOM   4449  HN  SER A 292       0.657 -13.277  21.507  1.00 93.45           H
ATOM   4450  N   THR A 293       3.195 -11.699  20.295  1.00 89.83           N
ATOM   4451  CA  THR A 293       4.547 -11.322  19.920  1.00 89.83           C
ATOM   4452  C   THR A 293       4.865 -11.815  18.507  1.00 89.83           C
ATOM   4453  O   THR A 293       5.392 -11.064  17.688  1.00 89.83           O
ATOM   4454  HA  THR A 293       4.608 -10.234  19.900  1.00 89.83           H
ATOM   4455  CB  THR A 293       5.503 -11.868  20.983  1.00 89.83           C
ATOM   4456  HB  THR A 293       5.454 -12.956  21.028  1.00 89.83           H
ATOM   4457  OG1 THR A 293       5.123 -11.185  22.175  1.00 89.83           O
ATOM   4458  HG1 THR A 293       4.442 -11.722  22.674  1.00 89.83           H
ATOM   4459  CG2 THR A 293       6.950 -11.431  20.749  1.00 89.83           C
ATOM   4460 1HG2 THR A 293       7.010 -10.343  20.772  1.00 89.83           H
ATOM   4461 2HG2 THR A 293       7.287 -11.794  19.778  1.00 89.83           H
ATOM   4462 3HG2 THR A 293       7.586 -11.846  21.532  1.00 89.83           H
ATOM   4463  HN  THR A 293       3.130 -12.306  21.088  1.00 89.83           H
ATOM   4464  N   ASN A 294       4.532 -13.074  18.265  1.00 92.09           N
ATOM   4465  CA  ASN A 294       4.836 -13.696  16.987  1.00 92.09           C
ATOM   4466  C   ASN A 294       4.056 -12.984  15.880  1.00 92.09           C
ATOM   4467  O   ASN A 294       4.569 -12.795  14.778  1.00 92.09           O
ATOM   4468  HA  ASN A 294       5.915 -13.595  16.869  1.00 92.09           H
ATOM   4469  CB  ASN A 294       4.426 -15.171  16.981  1.00 92.09           C
ATOM   4470 1HB  ASN A 294       3.422 -15.274  17.391  1.00 92.09           H
ATOM   4471 2HB  ASN A 294       4.391 -15.538  15.955  1.00 92.09           H
ATOM   4472  CG  ASN A 294       5.406 -16.015  17.797  1.00 92.09           C
ATOM   4473  OD1 ASN A 294       6.536 -15.630  18.052  1.00 92.09           O
ATOM   4474  ND2 ASN A 294       4.913 -17.186  18.192  1.00 92.09           N
ATOM   4475 1HD2 ASN A 294       3.978 -17.442  17.949  1.00 92.09           H
ATOM   4476 2HD2 ASN A 294       5.478 -17.810  18.732  1.00 92.09           H
ATOM   4477  HN  ASN A 294       4.064 -13.665  18.922  1.00 92.09           H
ATOM   4478  N   ILE A 295       2.830 -12.609  16.211  1.00 92.01           N
ATOM   4479  CA  ILE A 295       1.965 -11.945  15.251  1.00 92.01           C
ATOM   4480  C   ILE A 295       2.582 -10.600  14.861  1.00 92.01           C
ATOM   4481  O   ILE A 295       2.589 -10.233  13.687  1.00 92.01           O
ATOM   4482  HA  ILE A 295       1.919 -12.574  14.362  1.00 92.01           H
ATOM   4483  CB  ILE A 295       0.542 -11.832  15.800  1.00 92.01           C
ATOM   4484  HB  ILE A 295       0.601 -11.508  16.839  1.00 92.01           H
ATOM   4485  CG1 ILE A 295      -0.160 -13.191  15.789  1.00 92.01           C
ATOM   4486 1HG1 ILE A 295      -0.336 -13.506  14.760  1.00 92.01           H
ATOM   4487 2HG1 ILE A 295       0.486 -13.941  16.246  1.00 92.01           H
ATOM   4488  CG2 ILE A 295      -0.256 -10.769  15.041  1.00 92.01           C
ATOM   4489 1HG2 ILE A 295       0.236  -9.802  15.144  1.00 92.01           H
ATOM   4490 2HG2 ILE A 295      -0.309 -11.039  13.986  1.00 92.01           H
ATOM   4491 3HG2 ILE A 295      -1.264 -10.710  15.451  1.00 92.01           H
ATOM   4492  CD1 ILE A 295      -1.489 -13.128  16.543  1.00 92.01           C
ATOM   4493 1HD1 ILE A 295      -1.307 -12.837  17.578  1.00 92.01           H
ATOM   4494 2HD1 ILE A 295      -2.142 -12.395  16.069  1.00 92.01           H
ATOM   4495 3HD1 ILE A 295      -1.967 -14.108  16.520  1.00 92.01           H
ATOM   4496  HN  ILE A 295       2.426 -12.752  17.115  1.00 92.01           H
ATOM   4497  N   ASP A 296       3.086  -9.902  15.868  1.00 93.36           N
ATOM   4498  CA  ASP A 296       3.652  -8.581  15.654  1.00 93.36           C
ATOM   4499  C   ASP A 296       4.875  -8.696  14.742  1.00 93.36           C
ATOM   4500  O   ASP A 296       5.066  -7.876  13.846  1.00 93.36           O
ATOM   4501  HA  ASP A 296       2.850  -7.995  15.203  1.00 93.36           H
ATOM   4502  CB  ASP A 296       4.104  -7.954  16.974  1.00 93.36           C
ATOM   4503 1HB  ASP A 296       4.584  -8.711  17.594  1.00 93.36           H
ATOM   4504 2HB  ASP A 296       4.849  -7.183  16.779  1.00 93.36           H
ATOM   4505  CG  ASP A 296       2.919  -7.347  17.727  1.00 93.36           C
ATOM   4506  OD1 ASP A 296       1.775  -7.650  17.324  1.00 93.36           O
ATOM   4507  OD2 ASP A 296       3.183  -6.593  18.689  1.00 93.36           O
ATOM   4508  HN  ASP A 296       3.111 -10.224  16.814  1.00 93.36           H
ATOM   4509  N   ILE A 297       5.672  -9.723  15.002  1.00 93.14           N
ATOM   4510  CA  ILE A 297       6.859  -9.970  14.201  1.00 93.14           C
ATOM   4511  C   ILE A 297       6.442 -10.291  12.764  1.00 93.14           C
ATOM   4512  O   ILE A 297       7.012  -9.756  11.815  1.00 93.14           O
ATOM   4513  HA  ILE A 297       7.445  -9.051  14.193  1.00 93.14           H
ATOM   4514  CB  ILE A 297       7.725 -11.054  14.847  1.00 93.14           C
ATOM   4515  HB  ILE A 297       7.085 -11.902  15.090  1.00 93.14           H
ATOM   4516  CG1 ILE A 297       8.336 -10.558  16.159  1.00 93.14           C
ATOM   4517 1HG1 ILE A 297       9.062  -9.772  15.952  1.00 93.14           H
ATOM   4518 2HG1 ILE A 297       7.558 -10.116  16.782  1.00 93.14           H
ATOM   4519  CG2 ILE A 297       8.791 -11.557  13.872  1.00 93.14           C
ATOM   4520 1HG2 ILE A 297       8.308 -11.975  12.989  1.00 93.14           H
ATOM   4521 2HG2 ILE A 297       9.433 -10.727  13.576  1.00 93.14           H
ATOM   4522 3HG2 ILE A 297       9.392 -12.326  14.356  1.00 93.14           H
ATOM   4523  CD1 ILE A 297       9.014 -11.702  16.914  1.00 93.14           C
ATOM   4524 1HD1 ILE A 297       8.279 -12.475  17.141  1.00 93.14           H
ATOM   4525 2HD1 ILE A 297       9.807 -12.125  16.297  1.00 93.14           H
ATOM   4526 3HD1 ILE A 297       9.440 -11.322  17.843  1.00 93.14           H
ATOM   4527  HN  ILE A 297       5.518 -10.377  15.742  1.00 93.14           H
ATOM   4528  N   CYS A 298       5.450 -11.162  12.651  1.00 94.75           N
ATOM   4529  CA  CYS A 298       4.958 -11.570  11.346  1.00 94.75           C
ATOM   4530  C   CYS A 298       4.510 -10.317  10.589  1.00 94.75           C
ATOM   4531  O   CYS A 298       4.759 -10.189   9.391  1.00 94.75           O
ATOM   4532  HA  CYS A 298       5.790 -12.054  10.834  1.00 94.75           H
ATOM   4533  CB  CYS A 298       3.832 -12.599  11.462  1.00 94.75           C
ATOM   4534 1HB  CYS A 298       3.118 -12.285  12.222  1.00 94.75           H
ATOM   4535 2HB  CYS A 298       3.288 -12.663  10.520  1.00 94.75           H
ATOM   4536  SG  CYS A 298       4.524 -14.237  11.895  1.00 94.75           S
ATOM   4537  HG  CYS A 298       4.727 -13.967  13.181  1.00 94.75           H
ATOM   4538  HN  CYS A 298       4.987 -11.587  13.429  1.00 94.75           H
ATOM   4539  N   PHE A 299       3.857  -9.425  11.319  1.00 93.70           N
ATOM   4540  CA  PHE A 299       3.361  -8.194  10.729  1.00 93.70           C
ATOM   4541  C   PHE A 299       4.506  -7.369  10.139  1.00 93.70           C
ATOM   4542  O   PHE A 299       4.420  -6.903   9.004  1.00 93.70           O
ATOM   4543  HA  PHE A 299       2.669  -8.472   9.934  1.00 93.70           H
ATOM   4544  CB  PHE A 299       2.699  -7.394  11.853  1.00 93.70           C
ATOM   4545 1HB  PHE A 299       1.905  -7.997  12.295  1.00 93.70           H
ATOM   4546 2HB  PHE A 299       3.434  -7.211  12.637  1.00 93.70           H
ATOM   4547  CG  PHE A 299       2.112  -6.055  11.402  1.00 93.70           C
ATOM   4548  CD1 PHE A 299       2.830  -4.911  11.557  1.00 93.70           C
ATOM   4549  HD1 PHE A 299       3.824  -4.948  12.003  1.00 93.70           H
ATOM   4550  CD2 PHE A 299       0.872  -6.009  10.845  1.00 93.70           C
ATOM   4551  HD2 PHE A 299       0.296  -6.926  10.720  1.00 93.70           H
ATOM   4552  CE1 PHE A 299       2.285  -3.668  11.138  1.00 93.70           C
ATOM   4553  HE1 PHE A 299       2.861  -2.751  11.263  1.00 93.70           H
ATOM   4554  CE2 PHE A 299       0.327  -4.767  10.426  1.00 93.70           C
ATOM   4555  HE2 PHE A 299      -0.667  -4.730   9.980  1.00 93.70           H
ATOM   4556  CZ  PHE A 299       1.045  -3.622  10.582  1.00 93.70           C
ATOM   4557  HZ  PHE A 299       0.627  -2.669  10.260  1.00 93.70           H
ATOM   4558  HN  PHE A 299       3.666  -9.533  12.295  1.00 93.70           H
ATOM   4559  N   GLN A 300       5.553  -7.213  10.936  1.00 90.50           N
ATOM   4560  CA  GLN A 300       6.677  -6.381  10.541  1.00 90.50           C
ATOM   4561  C   GLN A 300       7.327  -6.933   9.271  1.00 90.50           C
ATOM   4562  O   GLN A 300       7.683  -6.174   8.371  1.00 90.50           O
ATOM   4563  HA  GLN A 300       6.253  -5.397  10.342  1.00 90.50           H
ATOM   4564  CB  GLN A 300       7.699  -6.266  11.674  1.00 90.50           C
ATOM   4565 1HB  GLN A 300       7.924  -7.258  12.068  1.00 90.50           H
ATOM   4566 2HB  GLN A 300       8.632  -5.858  11.287  1.00 90.50           H
ATOM   4567  CG  GLN A 300       7.173  -5.373  12.800  1.00 90.50           C
ATOM   4568 1HG  GLN A 300       6.963  -4.377  12.410  1.00 90.50           H
ATOM   4569 2HG  GLN A 300       6.231  -5.773  13.176  1.00 90.50           H
ATOM   4570  CD  GLN A 300       8.185  -5.277  13.943  1.00 90.50           C
ATOM   4571  OE1 GLN A 300       9.304  -5.756  13.857  1.00 90.50           O
ATOM   4572  NE2 GLN A 300       7.731  -4.634  15.015  1.00 90.50           N
ATOM   4573 1HE2 GLN A 300       6.801  -4.266  15.020  1.00 90.50           H
ATOM   4574 2HE2 GLN A 300       8.319  -4.520  15.815  1.00 90.50           H
ATOM   4575  HN  GLN A 300       5.641  -7.643  11.835  1.00 90.50           H
ATOM   4576  N   VAL A 301       7.461  -8.251   9.238  1.00 95.26           N
ATOM   4577  CA  VAL A 301       8.135  -8.907   8.131  1.00 95.26           C
ATOM   4578  C   VAL A 301       7.300  -8.738   6.859  1.00 95.26           C
ATOM   4579  O   VAL A 301       7.810  -8.292   5.833  1.00 95.26           O
ATOM   4580  HA  VAL A 301       9.094  -8.411   7.989  1.00 95.26           H
ATOM   4581  CB  VAL A 301       8.406 -10.373   8.478  1.00 95.26           C
ATOM   4582  HB  VAL A 301       7.457 -10.832   8.756  1.00 95.26           H
ATOM   4583  CG1 VAL A 301       8.957 -11.129   7.268  1.00 95.26           C
ATOM   4584 1HG1 VAL A 301       8.233 -11.091   6.454  1.00 95.26           H
ATOM   4585 2HG1 VAL A 301       9.891 -10.668   6.945  1.00 95.26           H
ATOM   4586 3HG1 VAL A 301       9.141 -12.168   7.542  1.00 95.26           H
ATOM   4587  CG2 VAL A 301       9.352 -10.487   9.674  1.00 95.26           C
ATOM   4588 1HG2 VAL A 301      10.300 -10.003   9.435  1.00 95.26           H
ATOM   4589 2HG2 VAL A 301       8.904 -10.000  10.540  1.00 95.26           H
ATOM   4590 3HG2 VAL A 301       9.528 -11.539   9.899  1.00 95.26           H
ATOM   4591  HN  VAL A 301       7.119  -8.866   9.949  1.00 95.26           H
ATOM   4592  N   THR A 302       6.031  -9.104   6.970  1.00 94.37           N
ATOM   4593  CA  THR A 302       5.161  -9.144   5.807  1.00 94.37           C
ATOM   4594  C   THR A 302       4.926  -7.732   5.267  1.00 94.37           C
ATOM   4595  O   THR A 302       4.776  -7.542   4.061  1.00 94.37           O
ATOM   4596  HA  THR A 302       5.663  -9.708   5.021  1.00 94.37           H
ATOM   4597  CB  THR A 302       3.871  -9.864   6.207  1.00 94.37           C
ATOM   4598  HB  THR A 302       3.172  -9.903   5.372  1.00 94.37           H
ATOM   4599  OG1 THR A 302       3.418  -9.152   7.355  1.00 94.37           O
ATOM   4600  HG1 THR A 302       2.523  -9.496   7.640  1.00 94.37           H
ATOM   4601  CG2 THR A 302       4.128 -11.281   6.725  1.00 94.37           C
ATOM   4602 1HG2 THR A 302       4.773 -11.236   7.602  1.00 94.37           H
ATOM   4603 2HG2 THR A 302       4.613 -11.870   5.947  1.00 94.37           H
ATOM   4604 3HG2 THR A 302       3.180 -11.746   6.995  1.00 94.37           H
ATOM   4605  HN  THR A 302       5.598  -9.368   7.832  1.00 94.37           H
ATOM   4606  N   GLN A 303       4.901  -6.778   6.186  1.00 91.49           N
ATOM   4607  CA  GLN A 303       4.744  -5.383   5.812  1.00 91.49           C
ATOM   4608  C   GLN A 303       5.933  -4.923   4.966  1.00 91.49           C
ATOM   4609  O   GLN A 303       5.760  -4.203   3.984  1.00 91.49           O
ATOM   4610  HA  GLN A 303       3.831  -5.343   5.219  1.00 91.49           H
ATOM   4611  CB  GLN A 303       4.578  -4.499   7.050  1.00 91.49           C
ATOM   4612 1HB  GLN A 303       3.720  -4.838   7.630  1.00 91.49           H
ATOM   4613 2HB  GLN A 303       5.454  -4.595   7.690  1.00 91.49           H
ATOM   4614  CG  GLN A 303       4.386  -3.033   6.655  1.00 91.49           C
ATOM   4615 1HG  GLN A 303       5.293  -2.659   6.180  1.00 91.49           H
ATOM   4616 2HG  GLN A 303       3.585  -2.952   5.920  1.00 91.49           H
ATOM   4617  CD  GLN A 303       4.053  -2.175   7.877  1.00 91.49           C
ATOM   4618  OE1 GLN A 303       4.861  -1.982   8.771  1.00 91.49           O
ATOM   4619  NE2 GLN A 303       2.822  -1.673   7.866  1.00 91.49           N
ATOM   4620 1HE2 GLN A 303       2.208  -1.870   7.101  1.00 91.49           H
ATOM   4621 2HE2 GLN A 303       2.509  -1.098   8.622  1.00 91.49           H
ATOM   4622  HN  GLN A 303       4.985  -6.945   7.168  1.00 91.49           H
ATOM   4623  N   THR A 304       7.115  -5.359   5.378  1.00 92.86           N
ATOM   4624  CA  THR A 304       8.336  -4.968   4.695  1.00 92.86           C
ATOM   4625  C   THR A 304       8.343  -5.508   3.263  1.00 92.86           C
ATOM   4626  O   THR A 304       8.713  -4.797   2.329  1.00 92.86           O
ATOM   4627  HA  THR A 304       8.359  -3.881   4.626  1.00 92.86           H
ATOM   4628  CB  THR A 304       9.522  -5.452   5.532  1.00 92.86           C
ATOM   4629  HB  THR A 304       9.570  -6.541   5.546  1.00 92.86           H
ATOM   4630  OG1 THR A 304       9.330  -4.829   6.799  1.00 92.86           O
ATOM   4631  HG1 THR A 304       8.953  -5.487   7.450  1.00 92.86           H
ATOM   4632  CG2 THR A 304      10.856  -4.889   5.038  1.00 92.86           C
ATOM   4633 1HG2 THR A 304      10.832  -3.800   5.088  1.00 92.86           H
ATOM   4634 2HG2 THR A 304      11.023  -5.202   4.007  1.00 92.86           H
ATOM   4635 3HG2 THR A 304      11.664  -5.264   5.667  1.00 92.86           H
ATOM   4636  HN  THR A 304       7.245  -5.967   6.161  1.00 92.86           H
ATOM   4637  N   ILE A 305       7.929  -6.760   3.135  1.00 92.59           N
ATOM   4638  CA  ILE A 305       7.853  -7.393   1.829  1.00 92.59           C
ATOM   4639  C   ILE A 305       6.929  -6.576   0.924  1.00 92.59           C
ATOM   4640  O   ILE A 305       7.205  -6.410  -0.263  1.00 92.59           O
ATOM   4641  HA  ILE A 305       8.855  -7.380   1.401  1.00 92.59           H
ATOM   4642  CB  ILE A 305       7.438  -8.859   1.968  1.00 92.59           C
ATOM   4643  HB  ILE A 305       6.537  -8.903   2.579  1.00 92.59           H
ATOM   4644  CG1 ILE A 305       8.516  -9.668   2.692  1.00 92.59           C
ATOM   4645 1HG1 ILE A 305       9.368  -9.821   2.030  1.00 92.59           H
ATOM   4646 2HG1 ILE A 305       8.879  -9.106   3.553  1.00 92.59           H
ATOM   4647  CG2 ILE A 305       7.089  -9.461   0.605  1.00 92.59           C
ATOM   4648 1HG2 ILE A 305       6.262  -8.905   0.163  1.00 92.59           H
ATOM   4649 2HG2 ILE A 305       7.958  -9.404  -0.051  1.00 92.59           H
ATOM   4650 3HG2 ILE A 305       6.798 -10.504   0.733  1.00 92.59           H
ATOM   4651  CD1 ILE A 305       7.970 -11.021   3.152  1.00 92.59           C
ATOM   4652 1HD1 ILE A 305       7.135 -10.863   3.834  1.00 92.59           H
ATOM   4653 2HD1 ILE A 305       7.631 -11.589   2.286  1.00 92.59           H
ATOM   4654 3HD1 ILE A 305       8.757 -11.575   3.664  1.00 92.59           H
ATOM   4655  HN  ILE A 305       7.650  -7.338   3.901  1.00 92.59           H
ATOM   4656  N   ALA A 306       5.851  -6.087   1.520  1.00 92.33           N
ATOM   4657  CA  ALA A 306       4.862  -5.329   0.772  1.00 92.33           C
ATOM   4658  C   ALA A 306       5.502  -4.042   0.246  1.00 92.33           C
ATOM   4659  O   ALA A 306       5.173  -3.583  -0.846  1.00 92.33           O
ATOM   4660  HA  ALA A 306       4.546  -5.939  -0.074  1.00 92.33           H
ATOM   4661  CB  ALA A 306       3.649  -5.054   1.663  1.00 92.33           C
ATOM   4662 1HB  ALA A 306       3.213  -6.000   1.986  1.00 92.33           H
ATOM   4663 2HB  ALA A 306       3.961  -4.482   2.536  1.00 92.33           H
ATOM   4664 3HB  ALA A 306       2.907  -4.486   1.102  1.00 92.33           H
ATOM   4665  HN  ALA A 306       5.649  -6.201   2.492  1.00 92.33           H
ATOM   4666  N   PHE A 307       6.405  -3.498   1.049  1.00 90.36           N
ATOM   4667  CA  PHE A 307       7.040  -2.235   0.712  1.00 90.36           C
ATOM   4668  C   PHE A 307       7.996  -2.400  -0.471  1.00 90.36           C
ATOM   4669  O   PHE A 307       8.205  -1.463  -1.240  1.00 90.36           O
ATOM   4670  HA  PHE A 307       6.248  -1.536   0.442  1.00 90.36           H
ATOM   4671  CB  PHE A 307       7.838  -1.795   1.941  1.00 90.36           C
ATOM   4672 1HB  PHE A 307       8.485  -2.614   2.254  1.00 90.36           H
ATOM   4673 2HB  PHE A 307       8.488  -0.965   1.661  1.00 90.36           H
ATOM   4674  CG  PHE A 307       6.971  -1.366   3.126  1.00 90.36           C
ATOM   4675  CD1 PHE A 307       5.622  -1.275   2.983  1.00 90.36           C
ATOM   4676  HD1 PHE A 307       5.158  -1.507   2.025  1.00 90.36           H
ATOM   4677  CD2 PHE A 307       7.549  -1.077   4.323  1.00 90.36           C
ATOM   4678  HD2 PHE A 307       8.631  -1.150   4.437  1.00 90.36           H
ATOM   4679  CE1 PHE A 307       4.816  -0.877   4.084  1.00 90.36           C
ATOM   4680  HE1 PHE A 307       3.735  -0.804   3.969  1.00 90.36           H
ATOM   4681  CE2 PHE A 307       6.744  -0.679   5.423  1.00 90.36           C
ATOM   4682  HE2 PHE A 307       7.208  -0.447   6.382  1.00 90.36           H
ATOM   4683  CZ  PHE A 307       5.395  -0.588   5.280  1.00 90.36           C
ATOM   4684  HZ  PHE A 307       4.777  -0.283   6.124  1.00 90.36           H
ATOM   4685  HN  PHE A 307       6.702  -3.904   1.913  1.00 90.36           H
ATOM   4686  N   PHE A 308       8.552  -3.598  -0.579  1.00 87.48           N
ATOM   4687  CA  PHE A 308       9.479  -3.898  -1.656  1.00 87.48           C
ATOM   4688  C   PHE A 308       8.796  -3.771  -3.019  1.00 87.48           C
ATOM   4689  O   PHE A 308       9.459  -3.552  -4.032  1.00 87.48           O
ATOM   4690  HA  PHE A 308      10.294  -3.178  -1.591  1.00 87.48           H
ATOM   4691  CB  PHE A 308       9.937  -5.345  -1.462  1.00 87.48           C
ATOM   4692 1HB  PHE A 308       9.123  -5.916  -1.014  1.00 87.48           H
ATOM   4693 2HB  PHE A 308      10.136  -5.787  -2.438  1.00 87.48           H
ATOM   4694  CG  PHE A 308      11.184  -5.491  -0.588  1.00 87.48           C
ATOM   4695  CD1 PHE A 308      12.410  -5.201  -1.100  1.00 87.48           C
ATOM   4696  HD1 PHE A 308      12.505  -4.864  -2.132  1.00 87.48           H
ATOM   4697  CD2 PHE A 308      11.067  -5.912   0.700  1.00 87.48           C
ATOM   4698  HD2 PHE A 308      10.084  -6.144   1.110  1.00 87.48           H
ATOM   4699  CE1 PHE A 308      13.568  -5.337  -0.289  1.00 87.48           C
ATOM   4700  HE1 PHE A 308      14.551  -5.104  -0.699  1.00 87.48           H
ATOM   4701  CE2 PHE A 308      12.225  -6.047   1.511  1.00 87.48           C
ATOM   4702  HE2 PHE A 308      12.131  -6.384   2.543  1.00 87.48           H
ATOM   4703  CZ  PHE A 308      13.451  -5.757   0.999  1.00 87.48           C
ATOM   4704  HZ  PHE A 308      14.340  -5.861   1.622  1.00 87.48           H
ATOM   4705  HN  PHE A 308       8.378  -4.354   0.052  1.00 87.48           H
ATOM   4706  N   HIS A 309       7.479  -3.913  -3.001  1.00 79.22           N
ATOM   4707  CA  HIS A 309       6.702  -3.852  -4.227  1.00 79.22           C
ATOM   4708  C   HIS A 309       6.909  -2.493  -4.899  1.00 79.22           C
ATOM   4709  O   HIS A 309       6.978  -2.406  -6.124  1.00 79.22           O
ATOM   4710  HA  HIS A 309       7.089  -4.634  -4.882  1.00 79.22           H
ATOM   4711  CB  HIS A 309       5.229  -4.161  -3.954  1.00 79.22           C
ATOM   4712 1HB  HIS A 309       5.146  -5.180  -3.575  1.00 79.22           H
ATOM   4713 2HB  HIS A 309       4.870  -3.498  -3.166  1.00 79.22           H
ATOM   4714  CG  HIS A 309       4.336  -4.013  -5.162  1.00 79.22           C
ATOM   4715  ND1 HIS A 309       3.572  -2.883  -5.397  1.00 79.22           N
ATOM   4716  HD1 HIS A 309       3.532  -2.073  -4.812  1.00 79.22           H
ATOM   4717  CD2 HIS A 309       4.093  -4.864  -6.201  1.00 79.22           C
ATOM   4718  HD2 HIS A 309       4.534  -5.852  -6.331  1.00 79.22           H
ATOM   4719  CE1 HIS A 309       2.904  -3.057  -6.527  1.00 79.22           C
ATOM   4720  HE1 HIS A 309       2.216  -2.343  -6.981  1.00 79.22           H
ATOM   4721  NE2 HIS A 309       3.228  -4.286  -7.024  1.00 79.22           N
ATOM   4722  HN  HIS A 309       6.944  -4.067  -2.170  1.00 79.22           H
ATOM   4723  N   SER A 310       7.001  -1.466  -4.067  1.00 84.54           N
ATOM   4724  CA  SER A 310       7.047  -0.102  -4.564  1.00 84.54           C
ATOM   4725  C   SER A 310       8.363   0.140  -5.306  1.00 84.54           C
ATOM   4726  O   SER A 310       8.453   1.039  -6.141  1.00 84.54           O
ATOM   4727  HA  SER A 310       6.202  -0.015  -5.247  1.00 84.54           H
ATOM   4728  CB  SER A 310       6.887   0.906  -3.425  1.00 84.54           C
ATOM   4729 1HB  SER A 310       7.653   0.725  -2.670  1.00 84.54           H
ATOM   4730 2HB  SER A 310       7.048   1.914  -3.807  1.00 84.54           H
ATOM   4731  OG  SER A 310       5.599   0.828  -2.820  1.00 84.54           O
ATOM   4732  HG  SER A 310       4.913   1.236  -3.423  1.00 84.54           H
ATOM   4733  HN  SER A 310       7.044  -1.554  -3.072  1.00 84.54           H
ATOM   4734  N   CYS A 311       9.352  -0.677  -4.974  1.00 87.15           N
ATOM   4735  CA  CYS A 311      10.661  -0.558  -5.592  1.00 87.15           C
ATOM   4736  C   CYS A 311      10.734  -1.545  -6.759  1.00 87.15           C
ATOM   4737  O   CYS A 311      11.603  -1.429  -7.621  1.00 87.15           O
ATOM   4738  HA  CYS A 311      10.747   0.469  -5.948  1.00 87.15           H
ATOM   4739  CB  CYS A 311      11.787  -0.785  -4.581  1.00 87.15           C
ATOM   4740 1HB  CYS A 311      12.736  -0.447  -4.998  1.00 87.15           H
ATOM   4741 2HB  CYS A 311      11.605  -0.194  -3.683  1.00 87.15           H
ATOM   4742  SG  CYS A 311      11.891  -2.560  -4.149  1.00 87.15           S
ATOM   4743  HG  CYS A 311      12.936  -2.444  -3.335  1.00 87.15           H
ATOM   4744  HN  CYS A 311       9.269  -1.409  -4.298  1.00 87.15           H
ATOM   4745  N   LEU A 312       9.810  -2.494  -6.747  1.00 84.29           N
ATOM   4746  CA  LEU A 312       9.852  -3.592  -7.698  1.00 84.29           C
ATOM   4747  C   LEU A 312       9.232  -3.138  -9.022  1.00 84.29           C
ATOM   4748  O   LEU A 312       9.682  -3.542 -10.093  1.00 84.29           O
ATOM   4749  HA  LEU A 312      10.901  -3.832  -7.873  1.00 84.29           H
ATOM   4750  CB  LEU A 312       9.194  -4.840  -7.107  1.00 84.29           C
ATOM   4751 1HB  LEU A 312       8.262  -4.542  -6.627  1.00 84.29           H
ATOM   4752 2HB  LEU A 312       8.931  -5.510  -7.925  1.00 84.29           H
ATOM   4753  CG  LEU A 312      10.031  -5.622  -6.092  1.00 84.29           C
ATOM   4754  HG  LEU A 312      10.318  -4.942  -5.290  1.00 84.29           H
ATOM   4755  CD1 LEU A 312       9.212  -6.748  -5.458  1.00 84.29           C
ATOM   4756 1HD1 LEU A 312       8.347  -6.325  -4.947  1.00 84.29           H
ATOM   4757 2HD1 LEU A 312       8.874  -7.434  -6.236  1.00 84.29           H
ATOM   4758 3HD1 LEU A 312       9.830  -7.288  -4.741  1.00 84.29           H
ATOM   4759  CD2 LEU A 312      11.322  -6.140  -6.729  1.00 84.29           C
ATOM   4760 1HD2 LEU A 312      11.077  -6.799  -7.562  1.00 84.29           H
ATOM   4761 2HD2 LEU A 312      11.911  -5.298  -7.093  1.00 84.29           H
ATOM   4762 3HD2 LEU A 312      11.897  -6.692  -5.986  1.00 84.29           H
ATOM   4763  HN  LEU A 312       9.044  -2.521  -6.105  1.00 84.29           H
ATOM   4764  N   ASN A 313       8.209  -2.305  -8.904  1.00 79.02           N
ATOM   4765  CA  ASN A 313       7.422  -1.919 -10.063  1.00 79.02           C
ATOM   4766  C   ASN A 313       8.355  -1.408 -11.162  1.00 79.02           C
ATOM   4767  O   ASN A 313       8.331  -1.910 -12.284  1.00 79.02           O
ATOM   4768  HA  ASN A 313       6.885  -2.820 -10.357  1.00 79.02           H
ATOM   4769  CB  ASN A 313       6.443  -0.795  -9.714  1.00 79.02           C
ATOM   4770 1HB  ASN A 313       6.930  -0.076  -9.055  1.00 79.02           H
ATOM   4771 2HB  ASN A 313       6.163  -0.258 -10.620  1.00 79.02           H
ATOM   4772  CG  ASN A 313       5.190  -1.351  -9.035  1.00 79.02           C
ATOM   4773  OD1 ASN A 313       4.807  -2.494  -9.221  1.00 79.02           O
ATOM   4774  ND2 ASN A 313       4.574  -0.480  -8.241  1.00 79.02           N
ATOM   4775 1HD2 ASN A 313       4.940   0.444  -8.132  1.00 79.02           H
ATOM   4776 2HD2 ASN A 313       3.744  -0.749  -7.752  1.00 79.02           H
ATOM   4777  HN  ASN A 313       7.917  -1.897  -8.039  1.00 79.02           H
ATOM   4778  N   PRO A 314       9.192  -0.406 -10.861  1.00 79.63           N
ATOM   4779  CA  PRO A 314      10.064   0.181 -11.882  1.00 79.63           C
ATOM   4780  C   PRO A 314      10.894  -0.868 -12.603  1.00 79.63           C
ATOM   4781  O   PRO A 314      11.057  -0.806 -13.821  1.00 79.63           O
ATOM   4782  HA  PRO A 314       9.465   0.654 -12.659  1.00 79.63           H
ATOM   4783  CB  PRO A 314      10.941   1.155 -11.092  1.00 79.63           C
ATOM   4784 1HB  PRO A 314      11.867   0.683 -10.761  1.00 79.63           H
ATOM   4785 2HB  PRO A 314      11.223   2.019 -11.694  1.00 79.63           H
ATOM   4786  CG  PRO A 314      10.058   1.551  -9.915  1.00 79.63           C
ATOM   4787 1HG  PRO A 314      10.643   1.952  -9.087  1.00 79.63           H
ATOM   4788 2HG  PRO A 314       9.343   2.327 -10.189  1.00 79.63           H
ATOM   4789  CD  PRO A 314       9.372   0.245  -9.551  1.00 79.63           C
ATOM   4790 1HD  PRO A 314       9.985  -0.362  -8.884  1.00 79.63           H
ATOM   4791 2HD  PRO A 314       8.424   0.414  -9.041  1.00 79.63           H
ATOM   4792  N   VAL A 315      11.402  -1.813 -11.825  1.00 80.93           N
ATOM   4793  CA  VAL A 315      12.281  -2.836 -12.366  1.00 80.93           C
ATOM   4794  C   VAL A 315      11.503  -3.692 -13.368  1.00 80.93           C
ATOM   4795  O   VAL A 315      12.028  -4.052 -14.421  1.00 80.93           O
ATOM   4796  HA  VAL A 315      13.091  -2.330 -12.891  1.00 80.93           H
ATOM   4797  CB  VAL A 315      12.892  -3.656 -11.228  1.00 80.93           C
ATOM   4798  HB  VAL A 315      12.078  -4.137 -10.687  1.00 80.93           H
ATOM   4799  CG1 VAL A 315      13.808  -4.754 -11.774  1.00 80.93           C
ATOM   4800 1HG1 VAL A 315      13.232  -5.421 -12.415  1.00 80.93           H
ATOM   4801 2HG1 VAL A 315      14.614  -4.301 -12.351  1.00 80.93           H
ATOM   4802 3HG1 VAL A 315      14.229  -5.321 -10.944  1.00 80.93           H
ATOM   4803  CG2 VAL A 315      13.643  -2.755 -10.245  1.00 80.93           C
ATOM   4804 1HG2 VAL A 315      14.443  -2.232 -10.769  1.00 80.93           H
ATOM   4805 2HG2 VAL A 315      12.952  -2.027  -9.820  1.00 80.93           H
ATOM   4806 3HG2 VAL A 315      14.068  -3.363  -9.447  1.00 80.93           H
ATOM   4807  HN  VAL A 315      11.223  -1.886 -10.844  1.00 80.93           H
ATOM   4808  N   LEU A 316      10.265  -3.992 -13.005  1.00 79.42           N
ATOM   4809  CA  LEU A 316       9.424  -4.834 -13.840  1.00 79.42           C
ATOM   4810  C   LEU A 316       9.274  -4.190 -15.219  1.00 79.42           C
ATOM   4811  O   LEU A 316       9.328  -4.877 -16.238  1.00 79.42           O
ATOM   4812  HA  LEU A 316       9.934  -5.790 -13.959  1.00 79.42           H
ATOM   4813  CB  LEU A 316       8.090  -5.116 -13.145  1.00 79.42           C
ATOM   4814 1HB  LEU A 316       7.626  -4.163 -12.893  1.00 79.42           H
ATOM   4815 2HB  LEU A 316       7.431  -5.615 -13.855  1.00 79.42           H
ATOM   4816  CG  LEU A 316       8.163  -5.967 -11.875  1.00 79.42           C
ATOM   4817  HG  LEU A 316       8.837  -5.477 -11.173  1.00 79.42           H
ATOM   4818  CD1 LEU A 316       6.794  -6.059 -11.198  1.00 79.42           C
ATOM   4819 1HD1 LEU A 316       6.454  -5.059 -10.929  1.00 79.42           H
ATOM   4820 2HD1 LEU A 316       6.079  -6.514 -11.884  1.00 79.42           H
ATOM   4821 3HD1 LEU A 316       6.874  -6.669 -10.298  1.00 79.42           H
ATOM   4822  CD2 LEU A 316       8.748  -7.349 -12.174  1.00 79.42           C
ATOM   4823 1HD2 LEU A 316       8.119  -7.860 -12.902  1.00 79.42           H
ATOM   4824 2HD2 LEU A 316       9.754  -7.238 -12.578  1.00 79.42           H
ATOM   4825 3HD2 LEU A 316       8.788  -7.933 -11.255  1.00 79.42           H
ATOM   4826  HN  LEU A 316       9.836  -3.672 -12.161  1.00 79.42           H
ATOM   4827  N   TYR A 317       9.089  -2.878 -15.208  1.00 69.41           N
ATOM   4828  CA  TYR A 317       8.882  -2.140 -16.442  1.00 69.41           C
ATOM   4829  C   TYR A 317      10.116  -2.223 -17.343  1.00 69.41           C
ATOM   4830  O   TYR A 317       9.993  -2.291 -18.565  1.00 69.41           O
ATOM   4831  HA  TYR A 317       8.032  -2.584 -16.961  1.00 69.41           H
ATOM   4832  CB  TYR A 317       8.662  -0.683 -16.031  1.00 69.41           C
ATOM   4833 1HB  TYR A 317       9.555  -0.321 -15.522  1.00 69.41           H
ATOM   4834 2HB  TYR A 317       8.540  -0.077 -16.929  1.00 69.41           H
ATOM   4835  CG  TYR A 317       7.451  -0.470 -15.121  1.00 69.41           C
ATOM   4836  CD1 TYR A 317       6.380  -1.338 -15.182  1.00 69.41           C
ATOM   4837  HD1 TYR A 317       6.397  -2.176 -15.879  1.00 69.41           H
ATOM   4838  CD2 TYR A 317       7.430   0.591 -14.238  1.00 69.41           C
ATOM   4839  HD2 TYR A 317       8.276   1.277 -14.190  1.00 69.41           H
ATOM   4840  CE1 TYR A 317       5.240  -1.137 -14.326  1.00 69.41           C
ATOM   4841  HE1 TYR A 317       4.388  -1.815 -14.364  1.00 69.41           H
ATOM   4842  CE2 TYR A 317       6.290   0.792 -13.382  1.00 69.41           C
ATOM   4843  HE2 TYR A 317       6.260   1.626 -12.680  1.00 69.41           H
ATOM   4844  CZ  TYR A 317       5.252  -0.082 -13.467  1.00 69.41           C
ATOM   4845  OH  TYR A 317       4.175   0.108 -12.658  1.00 69.41           O
ATOM   4846  HH  TYR A 317       3.600  -0.710 -12.657  1.00 69.41           H
ATOM   4847  HN  TYR A 317       9.079  -2.322 -14.377  1.00 69.41           H
ATOM   4848  N   VAL A 318      11.277  -2.213 -16.705  1.00 71.39           N
ATOM   4849  CA  VAL A 318      12.533  -2.225 -17.436  1.00 71.39           C
ATOM   4850  C   VAL A 318      12.671  -3.554 -18.183  1.00 71.39           C
ATOM   4851  O   VAL A 318      13.007  -3.573 -19.366  1.00 71.39           O
ATOM   4852  HA  VAL A 318      12.497  -1.415 -18.165  1.00 71.39           H
ATOM   4853  CB  VAL A 318      13.697  -1.953 -16.481  1.00 71.39           C
ATOM   4854  HB  VAL A 318      13.630  -2.666 -15.659  1.00 71.39           H
ATOM   4855  CG1 VAL A 318      15.041  -2.166 -17.180  1.00 71.39           C
ATOM   4856 1HG1 VAL A 318      15.109  -3.196 -17.529  1.00 71.39           H
ATOM   4857 2HG1 VAL A 318      15.120  -1.488 -18.030  1.00 71.39           H
ATOM   4858 3HG1 VAL A 318      15.851  -1.966 -16.479  1.00 71.39           H
ATOM   4859  CG2 VAL A 318      13.603  -0.544 -15.891  1.00 71.39           C
ATOM   4860 1HG2 VAL A 318      13.633   0.190 -16.696  1.00 71.39           H
ATOM   4861 2HG2 VAL A 318      12.668  -0.443 -15.340  1.00 71.39           H
ATOM   4862 3HG2 VAL A 318      14.443  -0.377 -15.216  1.00 71.39           H
ATOM   4863  HN  VAL A 318      11.368  -2.197 -15.709  1.00 71.39           H
ATOM   4864  N   PHE A 319      12.404  -4.632 -17.461  1.00 70.60           N
ATOM   4865  CA  PHE A 319      12.665  -5.964 -17.980  1.00 70.60           C
ATOM   4866  C   PHE A 319      11.556  -6.407 -18.936  1.00 70.60           C
ATOM   4867  O   PHE A 319      11.824  -7.060 -19.943  1.00 70.60           O
ATOM   4868  HA  PHE A 319      13.612  -5.921 -18.519  1.00 70.60           H
ATOM   4869  CB  PHE A 319      12.698  -6.913 -16.781  1.00 70.60           C
ATOM   4870 1HB  PHE A 319      11.902  -6.636 -16.089  1.00 70.60           H
ATOM   4871 2HB  PHE A 319      12.483  -7.925 -17.125  1.00 70.60           H
ATOM   4872  CG  PHE A 319      14.029  -6.918 -16.027  1.00 70.60           C
ATOM   4873  CD1 PHE A 319      15.141  -7.437 -16.614  1.00 70.60           C
ATOM   4874  HD1 PHE A 319      15.083  -7.849 -17.621  1.00 70.60           H
ATOM   4875  CD2 PHE A 319      14.101  -6.404 -14.770  1.00 70.60           C
ATOM   4876  HD2 PHE A 319      13.210  -5.988 -14.299  1.00 70.60           H
ATOM   4877  CE1 PHE A 319      16.377  -7.442 -15.914  1.00 70.60           C
ATOM   4878  HE1 PHE A 319      17.267  -7.858 -16.385  1.00 70.60           H
ATOM   4879  CE2 PHE A 319      15.337  -6.409 -14.070  1.00 70.60           C
ATOM   4880  HE2 PHE A 319      15.394  -5.997 -13.063  1.00 70.60           H
ATOM   4881  CZ  PHE A 319      16.448  -6.928 -14.657  1.00 70.60           C
ATOM   4882  HZ  PHE A 319      17.397  -6.931 -14.120  1.00 70.60           H
ATOM   4883  HN  PHE A 319      12.017  -4.606 -16.539  1.00 70.60           H
ATOM   4884  N   VAL A 320      10.333  -6.034 -18.587  1.00 73.88           N
ATOM   4885  CA  VAL A 320       9.164  -6.587 -19.248  1.00 73.88           C
ATOM   4886  C   VAL A 320       8.687  -5.615 -20.329  1.00 73.88           C
ATOM   4887  O   VAL A 320       8.071  -6.026 -21.311  1.00 73.88           O
ATOM   4888  HA  VAL A 320       9.467  -7.520 -19.725  1.00 73.88           H
ATOM   4889  CB  VAL A 320       8.083  -6.912 -18.216  1.00 73.88           C
ATOM   4890  HB  VAL A 320       7.697  -5.969 -17.827  1.00 73.88           H
ATOM   4891  CG1 VAL A 320       6.919  -7.667 -18.860  1.00 73.88           C
ATOM   4892 1HG1 VAL A 320       6.478  -7.053 -19.646  1.00 73.88           H
ATOM   4893 2HG1 VAL A 320       7.284  -8.600 -19.289  1.00 73.88           H
ATOM   4894 3HG1 VAL A 320       6.164  -7.885 -18.104  1.00 73.88           H
ATOM   4895  CG2 VAL A 320       8.665  -7.701 -17.041  1.00 73.88           C
ATOM   4896 1HG2 VAL A 320       9.091  -8.635 -17.407  1.00 73.88           H
ATOM   4897 2HG2 VAL A 320       9.445  -7.111 -16.558  1.00 73.88           H
ATOM   4898 3HG2 VAL A 320       7.876  -7.918 -16.322  1.00 73.88           H
ATOM   4899  HN  VAL A 320      10.136  -5.368 -17.867  1.00 73.88           H
ATOM   4900  N   GLY A 321       8.989  -4.343 -20.111  1.00 75.67           N
ATOM   4901  CA  GLY A 321       8.448  -3.290 -20.952  1.00 75.67           C
ATOM   4902  C   GLY A 321       9.401  -2.962 -22.103  1.00 75.67           C
ATOM   4903  O   GLY A 321      10.312  -2.151 -21.947  1.00 75.67           O
ATOM   4904 1HA  GLY A 321       7.482  -3.600 -21.352  1.00 75.67           H
ATOM   4905 2HA  GLY A 321       8.273  -2.395 -20.355  1.00 75.67           H
ATOM   4906  HN  GLY A 321       9.592  -4.030 -19.377  1.00 75.67           H
ATOM   4907  N   GLU A 322       9.158  -3.611 -23.233  1.00 66.55           N
ATOM   4908  CA  GLU A 322       9.903  -3.309 -24.444  1.00 66.55           C
ATOM   4909  C   GLU A 322       9.775  -1.824 -24.790  1.00 66.55           C
ATOM   4910  O   GLU A 322      10.763  -1.173 -25.124  1.00 66.55           O
ATOM   4911  HA  GLU A 322      10.941  -3.546 -24.212  1.00 66.55           H
ATOM   4912  CB  GLU A 322       9.436  -4.185 -25.608  1.00 66.55           C
ATOM   4913 1HB  GLU A 322       8.348  -4.170 -25.665  1.00 66.55           H
ATOM   4914 2HB  GLU A 322       9.921  -3.862 -26.529  1.00 66.55           H
ATOM   4915  CG  GLU A 322       9.846  -5.644 -25.394  1.00 66.55           C
ATOM   4916 1HG  GLU A 322      10.916  -5.699 -25.194  1.00 66.55           H
ATOM   4917 2HG  GLU A 322       9.337  -6.044 -24.518  1.00 66.55           H
ATOM   4918  CD  GLU A 322       9.506  -6.494 -26.621  1.00 66.55           C
ATOM   4919  OE1 GLU A 322       9.877  -7.687 -26.604  1.00 66.55           O
ATOM   4920  OE2 GLU A 322       8.884  -5.930 -27.547  1.00 66.55           O
ATOM   4921  HN  GLU A 322       8.469  -4.329 -23.329  1.00 66.55           H
ATOM   4922  N   ARG A 323       8.548  -1.331 -24.697  1.00 63.57           N
ATOM   4923  CA  ARG A 323       8.268   0.050 -25.048  1.00 63.57           C
ATOM   4924  C   ARG A 323       9.016   0.999 -24.108  1.00 63.57           C
ATOM   4925  O   ARG A 323       9.673   1.935 -24.560  1.00 63.57           O
ATOM   4926  HA  ARG A 323       8.622   0.155 -26.073  1.00 63.57           H
ATOM   4927  CB  ARG A 323       6.768   0.345 -24.971  1.00 63.57           C
ATOM   4928 1HB  ARG A 323       6.227  -0.330 -25.634  1.00 63.57           H
ATOM   4929 2HB  ARG A 323       6.408   0.156 -23.960  1.00 63.57           H
ATOM   4930  CG  ARG A 323       6.474   1.795 -25.361  1.00 63.57           C
ATOM   4931 1HG  ARG A 323       7.000   2.471 -24.686  1.00 63.57           H
ATOM   4932 2HG  ARG A 323       6.851   1.990 -26.364  1.00 63.57           H
ATOM   4933  CD  ARG A 323       4.972   2.082 -25.310  1.00 63.57           C
ATOM   4934 1HD  ARG A 323       4.459   1.518 -26.089  1.00 63.57           H
ATOM   4935 2HD  ARG A 323       4.562   1.752 -24.356  1.00 63.57           H
ATOM   4936  NE  ARG A 323       4.727   3.530 -25.491  1.00 63.57           N
ATOM   4937  HE  ARG A 323       5.437   4.073 -25.940  1.00 63.57           H
ATOM   4938  CZ  ARG A 323       3.614   4.160 -25.091  1.00 63.57           C
ATOM   4939  NH1 ARG A 323       2.630   3.482 -24.484  1.00 63.57           N
ATOM   4940 1HH1 ARG A 323       2.724   2.499 -24.326  1.00 63.57           H
ATOM   4941 2HH1 ARG A 323       1.803   3.959 -24.188  1.00 63.57           H
ATOM   4942  NH2 ARG A 323       3.499   5.477 -25.307  1.00 63.57           N
ATOM   4943 1HH2 ARG A 323       2.675   5.962 -25.014  1.00 63.57           H
ATOM   4944 2HH2 ARG A 323       4.238   5.976 -25.761  1.00 63.57           H
ATOM   4945  HN  ARG A 323       7.756  -1.858 -24.389  1.00 63.57           H
ATOM   4946  N   PHE A 324       8.890   0.723 -22.818  1.00 76.17           N
ATOM   4947  CA  PHE A 324       9.509   1.566 -21.809  1.00 76.17           C
ATOM   4948  C   PHE A 324      11.035   1.518 -21.916  1.00 76.17           C
ATOM   4949  O   PHE A 324      11.701   2.545 -21.793  1.00 76.17           O
ATOM   4950  HA  PHE A 324       9.166   2.585 -21.985  1.00 76.17           H
ATOM   4951  CB  PHE A 324       9.088   1.014 -20.446  1.00 76.17           C
ATOM   4952 1HB  PHE A 324       7.999   0.987 -20.397  1.00 76.17           H
ATOM   4953 2HB  PHE A 324       9.436  -0.015 -20.358  1.00 76.17           H
ATOM   4954  CG  PHE A 324       9.618   1.819 -19.258  1.00 76.17           C
ATOM   4955  CD1 PHE A 324      10.754   1.426 -18.623  1.00 76.17           C
ATOM   4956  HD1 PHE A 324      11.287   0.537 -18.960  1.00 76.17           H
ATOM   4957  CD2 PHE A 324       8.953   2.928 -18.837  1.00 76.17           C
ATOM   4958  HD2 PHE A 324       8.042   3.244 -19.346  1.00 76.17           H
ATOM   4959  CE1 PHE A 324      11.246   2.174 -17.520  1.00 76.17           C
ATOM   4960  HE1 PHE A 324      12.157   1.858 -17.011  1.00 76.17           H
ATOM   4961  CE2 PHE A 324       9.445   3.676 -17.735  1.00 76.17           C
ATOM   4962  HE2 PHE A 324       8.911   4.565 -17.397  1.00 76.17           H
ATOM   4963  CZ  PHE A 324      10.581   3.283 -17.099  1.00 76.17           C
ATOM   4964  HZ  PHE A 324      10.959   3.857 -16.253  1.00 76.17           H
ATOM   4965  HN  PHE A 324       8.378  -0.058 -22.461  1.00 76.17           H
ATOM   4966  N   ARG A 325      11.543   0.316 -22.145  1.00 73.71           N
ATOM   4967  CA  ARG A 325      12.979   0.116 -22.236  1.00 73.71           C
ATOM   4968  C   ARG A 325      13.561   0.954 -23.376  1.00 73.71           C
ATOM   4969  O   ARG A 325      14.637   1.534 -23.239  1.00 73.71           O
ATOM   4970  HA  ARG A 325      13.368   0.443 -21.271  1.00 73.71           H
ATOM   4971  CB  ARG A 325      13.316  -1.358 -22.472  1.00 73.71           C
ATOM   4972 1HB  ARG A 325      12.852  -1.969 -21.698  1.00 73.71           H
ATOM   4973 2HB  ARG A 325      12.900  -1.681 -23.426  1.00 73.71           H
ATOM   4974  CG  ARG A 325      14.829  -1.582 -22.467  1.00 73.71           C
ATOM   4975 1HG  ARG A 325      15.264  -1.175 -23.381  1.00 73.71           H
ATOM   4976 2HG  ARG A 325      15.278  -1.042 -21.633  1.00 73.71           H
ATOM   4977  CD  ARG A 325      15.163  -3.071 -22.357  1.00 73.71           C
ATOM   4978 1HD  ARG A 325      16.227  -3.228 -22.529  1.00 73.71           H
ATOM   4979 2HD  ARG A 325      14.947  -3.427 -21.349  1.00 73.71           H
ATOM   4980  NE  ARG A 325      14.373  -3.841 -23.344  1.00 73.71           N
ATOM   4981  HE  ARG A 325      14.162  -3.405 -24.219  1.00 73.71           H
ATOM   4982  CZ  ARG A 325      13.922  -5.086 -23.138  1.00 73.71           C
ATOM   4983  NH1 ARG A 325      14.175  -5.719 -21.984  1.00 73.71           N
ATOM   4984 1HH1 ARG A 325      14.703  -5.262 -21.269  1.00 73.71           H
ATOM   4985 2HH1 ARG A 325      13.835  -6.648 -21.839  1.00 73.71           H
ATOM   4986  NH2 ARG A 325      13.216  -5.689 -24.104  1.00 73.71           N
ATOM   4987 1HH2 ARG A 325      12.872  -6.618 -23.966  1.00 73.71           H
ATOM   4988 2HH2 ARG A 325      13.032  -5.210 -24.962  1.00 73.71           H
ATOM   4989  HN  ARG A 325      10.992  -0.510 -22.267  1.00 73.71           H
ATOM   4990  N   ARG A 326      12.824   0.991 -24.477  1.00 67.50           N
ATOM   4991  CA  ARG A 326      13.251   1.752 -25.639  1.00 67.50           C
ATOM   4992  C   ARG A 326      13.209   3.251 -25.336  1.00 67.50           C
ATOM   4993  O   ARG A 326      14.144   3.980 -25.664  1.00 67.50           O
ATOM   4994  HA  ARG A 326      14.271   1.418 -25.830  1.00 67.50           H
ATOM   4995  CB  ARG A 326      12.360   1.458 -26.847  1.00 67.50           C
ATOM   4996 1HB  ARG A 326      12.218   0.381 -26.946  1.00 67.50           H
ATOM   4997 2HB  ARG A 326      11.375   1.897 -26.693  1.00 67.50           H
ATOM   4998  CG  ARG A 326      12.977   2.015 -28.132  1.00 67.50           C
ATOM   4999 1HG  ARG A 326      13.133   3.089 -28.028  1.00 67.50           H
ATOM   5000 2HG  ARG A 326      13.957   1.565 -28.294  1.00 67.50           H
ATOM   5001  CD  ARG A 326      12.077   1.739 -29.337  1.00 67.50           C
ATOM   5002 1HD  ARG A 326      11.127   2.261 -29.220  1.00 67.50           H
ATOM   5003 2HD  ARG A 326      12.542   2.124 -30.245  1.00 67.50           H
ATOM   5004  NE  ARG A 326      11.841   0.284 -29.470  1.00 67.50           N
ATOM   5005  HE  ARG A 326      12.474  -0.338 -29.009  1.00 67.50           H
ATOM   5006  CZ  ARG A 326      10.831  -0.253 -30.168  1.00 67.50           C
ATOM   5007  NH1 ARG A 326       9.951   0.532 -30.805  1.00 67.50           N
ATOM   5008 1HH1 ARG A 326      10.046   1.527 -30.761  1.00 67.50           H
ATOM   5009 2HH1 ARG A 326       9.200   0.124 -31.323  1.00 67.50           H
ATOM   5010  NH2 ARG A 326      10.713  -1.587 -30.219  1.00 67.50           N
ATOM   5011 1HH2 ARG A 326       9.965  -2.003 -30.736  1.00 67.50           H
ATOM   5012 2HH2 ARG A 326      11.373  -2.166 -29.741  1.00 67.50           H
ATOM   5013  HN  ARG A 326      11.951   0.514 -24.581  1.00 67.50           H
ATOM   5014  N   ASP A 327      12.116   3.666 -24.713  1.00 77.79           N
ATOM   5015  CA  ASP A 327      11.900   5.077 -24.442  1.00 77.79           C
ATOM   5016  C   ASP A 327      12.914   5.553 -23.400  1.00 77.79           C
ATOM   5017  O   ASP A 327      13.346   6.705 -23.429  1.00 77.79           O
ATOM   5018  HA  ASP A 327      12.025   5.576 -25.403  1.00 77.79           H
ATOM   5019  CB  ASP A 327      10.497   5.322 -23.883  1.00 77.79           C
ATOM   5020 1HB  ASP A 327      10.301   4.627 -23.067  1.00 77.79           H
ATOM   5021 2HB  ASP A 327      10.438   6.327 -23.466  1.00 77.79           H
ATOM   5022  CG  ASP A 327       9.436   5.152 -24.971  1.00 77.79           C
ATOM   5023  OD1 ASP A 327       9.833   5.156 -26.157  1.00 77.79           O
ATOM   5024  OD2 ASP A 327       8.251   5.022 -24.594  1.00 77.79           O
ATOM   5025  HN  ASP A 327      11.388   3.059 -24.396  1.00 77.79           H
ATOM   5026  N   LEU A 328      13.265   4.643 -22.503  1.00 79.45           N
ATOM   5027  CA  LEU A 328      14.260   4.939 -21.486  1.00 79.45           C
ATOM   5028  C   LEU A 328      15.581   5.308 -22.164  1.00 79.45           C
ATOM   5029  O   LEU A 328      16.133   6.378 -21.913  1.00 79.45           O
ATOM   5030  HA  LEU A 328      13.906   5.803 -20.925  1.00 79.45           H
ATOM   5031  CB  LEU A 328      14.379   3.776 -20.499  1.00 79.45           C
ATOM   5032 1HB  LEU A 328      13.435   3.682 -19.963  1.00 79.45           H
ATOM   5033 2HB  LEU A 328      14.515   2.856 -21.067  1.00 79.45           H
ATOM   5034  CG  LEU A 328      15.509   3.880 -19.473  1.00 79.45           C
ATOM   5035  HG  LEU A 328      16.452   3.977 -20.011  1.00 79.45           H
ATOM   5036  CD1 LEU A 328      15.351   5.134 -18.610  1.00 79.45           C
ATOM   5037 1HD1 LEU A 328      15.374   6.018 -19.246  1.00 79.45           H
ATOM   5038 2HD1 LEU A 328      14.400   5.093 -18.079  1.00 79.45           H
ATOM   5039 3HD1 LEU A 328      16.167   5.184 -17.889  1.00 79.45           H
ATOM   5040  CD2 LEU A 328      15.600   2.609 -18.626  1.00 79.45           C
ATOM   5041 1HD2 LEU A 328      14.659   2.457 -18.096  1.00 79.45           H
ATOM   5042 2HD2 LEU A 328      15.794   1.754 -19.274  1.00 79.45           H
ATOM   5043 3HD2 LEU A 328      16.411   2.710 -17.905  1.00 79.45           H
ATOM   5044  HN  LEU A 328      12.882   3.720 -22.464  1.00 79.45           H
ATOM   5045  N   VAL A 329      16.049   4.402 -23.009  1.00 80.51           N
ATOM   5046  CA  VAL A 329      17.340   4.576 -23.654  1.00 80.51           C
ATOM   5047  C   VAL A 329      17.319   5.858 -24.489  1.00 80.51           C
ATOM   5048  O   VAL A 329      18.321   6.567 -24.570  1.00 80.51           O
ATOM   5049  HA  VAL A 329      18.088   4.681 -22.868  1.00 80.51           H
ATOM   5050  CB  VAL A 329      17.687   3.333 -24.475  1.00 80.51           C
ATOM   5051  HB  VAL A 329      16.873   3.159 -25.180  1.00 80.51           H
ATOM   5052  CG1 VAL A 329      18.969   3.549 -25.282  1.00 80.51           C
ATOM   5053 1HG1 VAL A 329      18.833   4.390 -25.961  1.00 80.51           H
ATOM   5054 2HG1 VAL A 329      19.794   3.760 -24.602  1.00 80.51           H
ATOM   5055 3HG1 VAL A 329      19.192   2.650 -25.857  1.00 80.51           H
ATOM   5056  CG2 VAL A 329      17.804   2.099 -23.579  1.00 80.51           C
ATOM   5057 1HG2 VAL A 329      18.589   2.259 -22.840  1.00 80.51           H
ATOM   5058 2HG2 VAL A 329      16.855   1.928 -23.070  1.00 80.51           H
ATOM   5059 3HG2 VAL A 329      18.051   1.229 -24.189  1.00 80.51           H
ATOM   5060  HN  VAL A 329      15.564   3.563 -23.255  1.00 80.51           H
ATOM   5061  N   LYS A 330      16.166   6.117 -25.088  1.00 74.22           N
ATOM   5062  CA  LYS A 330      15.997   7.310 -25.901  1.00 74.22           C
ATOM   5063  C   LYS A 330      16.191   8.550 -25.026  1.00 74.22           C
[truncated: 117,478 more chars]
